# Supplementary material for: Molecular-resolution imaging of ice crystallized from liquid water by cryogenic liquid-cell TEM
Source: Nat Commun. 2025 Sep 25;16:8342. doi: 10.1038/s41467-025-62451-0 (PMC12462463; doi:10.1038/s41467-025-62451-0)
Supplement: Supplementary file 9 — Supplementary Data 1 [file 41467_2025_62451_MOESM9_ESM.zip › supercell_4_3_2/2.0/minimized.xyz]

10251
F10251
F 1.370264 1.370892 2.867456
F 1.370264 9.111256 2.867456
F 1.370264 16.851625 2.867456
F 10.293499 1.341019 3.239122
F 10.293499 9.081385 3.239122
F 10.293499 16.821752 3.239122
F 19.226949 1.341332 3.550858
F 19.226949 9.081698 3.550858
F 19.226949 16.822065 3.550857
F 1.293303 3.860602 6.436201
F 1.293304 11.600967 6.436201
F 10.200251 3.873738 6.768266
F 10.200251 11.614103 6.768266
F 19.133617 3.873563 7.080095
F 19.133617 11.613929 7.080094
F 1.346782 3.911214 3.753651
F 1.346783 11.651578 3.753651
F 10.269709 3.915494 4.067108
F 10.269709 11.655859 4.067108
F 19.203175 3.915420 4.379144
F 19.203175 11.655785 4.379144
F 1.134576 1.760873 0.209724
F 12.279192 0.000134 11.334595
F 1.134575 9.501237 0.209724
F 12.183802 0.000080 14.066632
F 1.134577 17.241606 0.209723
F 7.811199 0.000527 11.178345
F 10.267332 1.632373 0.570832
F 10.267331 9.372737 0.570832
F 10.267332 17.113105 0.570832
F 19.199851 1.632202 0.882761
F 19.199850 9.372566 0.882761
F 19.199853 17.112935 0.882761
F 3.552164 7.787050 3.813670
F 3.552164 15.527417 3.813670
F 16.395646 0.000011 21.513956
F 12.503577 7.785657 4.145161
F 12.503577 15.526024 4.145161
F 16.395646 15.480743 21.513956
F 3.529871 5.555165 0.312955
F 3.529872 13.295531 0.312955
F 12.500546 5.502399 0.648841
F 12.500546 13.242765 0.648841
F 3.584676 5.220165 2.980883
F 3.584677 12.960531 2.980883
F 12.527273 5.211401 3.317004
F 12.527273 12.951768 3.317004
F 3.497252 7.737763 6.515138
F 3.497252 15.478129 6.515138
F 16.395646 7.740377 21.513956
F 12.433995 7.743829 6.846201
F 12.433995 15.484195 6.846201
F 7.447342 15.484468 21.204951
F 21.366715 7.743745 7.158075
F 21.366715 15.484112 7.158075
F 21.366715 0.003379 7.158075
F 5.821725 1.340907 3.082650
F 5.821725 9.081273 3.082650
F 5.821725 16.821640 3.082650
F 14.760672 1.341310 3.394913
F 14.760672 9.081676 3.394913
F 14.760672 16.822043 3.394913
F 5.728836 3.875645 6.611369
F 5.728836 11.616011 6.611369
F 14.667335 3.873587 6.924144
F 14.667335 11.613952 6.924144
F 5.794722 3.920109 3.906071
F 5.794722 11.660475 3.906071
F 14.736887 3.915442 4.223167
F 14.736888 11.655808 4.223167
F 5.794097 1.643168 0.412395
F 5.794097 9.383534 0.412394
F 5.794098 17.123901 0.412394
F 14.733664 1.632203 0.726803
F 14.733663 9.372568 0.726803
F 14.733665 17.112936 0.726803
F 8.034834 7.786046 3.988867
F 8.034834 15.526413 3.988867
F 7.447342 7.744101 21.204950
F 16.970067 7.785606 4.301161
F 16.970067 15.525973 4.301160
F 7.555586 15.481363 18.468035
F 8.033242 5.504257 0.492285
F 8.033243 13.244624 0.492284
F 16.966756 5.502384 0.804780
F 16.966757 13.242750 0.804780
F 8.058736 5.210951 3.161081
F 8.058736 12.951317 3.161081
F 16.993831 5.211509 3.472880
F 16.993831 12.951876 3.472880
F 7.965829 7.744231 6.690534
F 7.965830 15.484598 6.690533
F 16.523029 12.900603 17.867415
F 16.900506 7.743750 7.002115
F 16.900506 15.484117 7.002115
F 16.900506 0.003385 7.002115
F 1.183753 1.308804 10.024595
F 1.183753 9.049169 10.024595
F 1.183754 16.789537 10.024595
F 10.076898 1.290016 10.357026
F 10.076898 9.030381 10.357026
F 10.076898 16.770749 10.357026
F 19.010176 1.290173 10.668865
F 19.010176 9.030538 10.668865
F 19.010176 16.770905 10.668865
F 1.060068 3.850063 13.660883
F 1.060068 11.590428 13.660883
F 9.950146 3.870334 13.988679
F 9.950146 11.610699 13.988679
F 18.883413 3.870185 14.300528
F 18.883413 11.610550 14.300528
F 1.152543 3.849803 10.960617
F 1.152543 11.590168 10.960618
F 10.045531 3.870397 11.256535
F 10.045531 11.610762 11.256535
F 18.978789 3.870241 11.568599
F 18.978789 11.610607 11.568599
F 1.265826 1.308218 7.329080
F 1.265826 9.048583 7.329080
F 1.265827 16.788951 7.329080
F 10.170522 1.292292 7.636523
F 10.170522 9.032657 7.636523
F 10.170522 16.773024 7.636523
F 19.103848 1.292435 7.948563
F 19.103848 9.032800 7.948563
F 19.103848 16.773168 7.948563
F 3.344097 7.732817 11.026812
F 3.344097 15.473184 11.026811
F 16.523029 5.160237 17.867415
F 12.279192 7.740499 11.334595
F 12.279192 15.480866 11.334595
F 7.588270 12.900098 17.556263
F 21.211886 7.740423 11.646581
F 21.211886 15.480790 11.646581
F 21.211886 0.000058 11.646581
F 3.465882 5.170420 7.402840
F 3.465882 12.910786 7.402840
F 12.404221 5.162538 7.714550
F 12.404221 12.902904 7.714550
F 21.336944 5.162618 8.026546
F 21.336944 12.902985 8.026545
F 3.376520 5.168272 10.115834
F 3.376520 12.908639 10.115834
F 12.310577 5.160279 10.434956
F 12.310577 12.900645 10.434956
F 21.243272 5.160356 10.746846
F 21.243272 12.900722 10.746846
F 3.250072 7.732132 13.749237
F 3.250072 15.472498 13.749237
F 7.588270 5.159732 17.556263
F 12.183802 7.740446 14.066632
F 12.183802 15.480812 14.066632
F 16.618520 12.900603 15.132703
F 21.116510 7.740366 14.378509
F 21.116510 15.480733 14.378509
F 21.116510 0.000001 14.378509
F 5.606495 1.288272 10.201042
F 5.606495 9.028637 10.201042
F 5.606495 16.769004 10.201042
F 14.543903 1.290151 10.512913
F 14.543903 9.030517 10.512913
F 14.543903 16.770884 10.512913
F 5.479556 3.871878 13.834366
F 5.479556 11.612243 13.834366
F 14.417141 3.870205 14.144576
F 14.417141 11.610571 14.144576
F 5.575309 3.871996 11.099209
F 5.575309 11.612362 11.099209
F 14.512517 3.870262 11.412619
F 14.512517 11.610628 11.412619
F 5.698169 1.289967 7.477100
F 5.698169 9.030332 7.477100
F 5.698169 16.770700 7.477100
F 14.637571 1.292413 7.792582
F 14.637571 9.032778 7.792582
F 14.637571 16.773145 7.792582
F 7.811199 7.740892 11.178345
F 7.811199 15.481259 11.178345
F 16.618520 5.160237 15.132703
F 16.745679 7.740428 11.490614
F 16.745679 15.480795 11.490614
F 16.745679 0.000063 11.490614
F 7.935864 5.161976 7.558053
F 7.935864 12.902343 7.558053
F 16.870735 5.162613 7.870578
F 16.870735 12.902979 7.870578
F 7.842712 5.159935 10.279067
F 7.842712 12.900301 10.279067
F 16.777065 5.160351 10.590886
F 16.777065 12.900717 10.590886
F 7.715614 7.740940 13.911112
F 7.715614 15.481307 13.911112
F 7.684166 12.900184 14.820629
F 16.650303 7.740371 14.222549
F 16.650303 15.480738 14.222549
F 16.650303 0.000006 14.222549
F 0.933302 1.309329 17.304866
F 0.933302 9.049693 17.304866
F 0.933302 16.790062 17.304866
F 9.822428 1.289816 17.633831
F 9.822428 9.030181 17.633831
F 9.822428 16.770549 17.633831
F 18.756138 1.290058 17.945394
F 18.756138 9.030423 17.945394
F 18.756138 16.770790 17.945394
F 0.792670 3.771602 20.980709
F 0.792671 11.511967 20.980709
F 9.694217 3.870675 21.280547
F 9.694217 11.611040 21.280547
F 18.628791 3.870183 21.591931
F 18.628791 11.610549 21.591931
F 0.902319 3.838891 18.272673
F 0.902319 11.579255 18.272673
F 9.791028 3.870368 18.545103
F 9.791028 11.610734 18.545103
F 18.724305 3.870183 18.856971
F 18.724305 11.610548 18.856971
F 1.027627 1.310712 14.604351
F 1.027627 9.051076 14.604351
F 1.027628 16.791445 14.604351
F 9.918330 1.289896 14.898722
F 9.918330 9.030261 14.898722
F 9.918330 16.770629 14.898722
F 18.851631 1.290058 15.210687
F 18.851631 9.030423 15.210687
F 18.851631 16.770791 15.210687
F 3.079008 7.733409 18.345152
F 3.079008 15.473776 18.345152
F 7.684166 5.159818 14.820629
F 12.024635 7.740459 18.622994
F 12.024635 15.480826 18.622994
F 16.491194 0.000004 18.778987
F 20.957402 7.740364 18.934953
F 20.957402 15.480731 18.934953
F 21.436274 0.045236 4.457126
F 3.217052 5.168663 14.673828
F 3.217052 12.909030 14.673827
F 12.152037 5.160164 14.976685
F 12.152037 12.900530 14.976685
F 21.084727 5.160241 15.288669
F 21.084727 12.900608 15.288669
F 3.118377 5.170675 17.402791
F 3.118377 12.911041 17.402791
F 12.056542 5.160166 17.711506
F 12.056542 12.900532 17.711506
F 20.989234 5.160241 18.023375
F 20.989234 12.900607 18.023375
F 2.888844 7.744536 21.087578
F 2.888845 15.484903 21.087578
F 16.491194 15.480736 18.778987
F 11.928207 7.740649 21.358164
F 11.928207 15.481016 21.358164
F 16.491194 7.740369 18.778987
F 20.861889 7.740365 21.669911
F 20.861889 15.480731 21.669911
F 21.436274 15.525968 4.457126
F 5.346136 1.285771 17.485207
F 5.346136 9.026136 17.485206
F 5.346136 16.766504 17.485207
F 14.289852 1.290034 17.789452
F 14.289852 9.030400 17.789452
F 14.289852 16.770767 17.789452
F 5.211283 3.875800 21.133292
F 5.211283 11.616166 21.133292
F 14.162471 3.870214 21.435996
F 14.162471 11.610580 21.435996
F 5.319692 3.872739 18.391700
F 5.319692 11.613104 18.391700
F 14.258038 3.870204 18.700997
F 14.258038 11.610569 18.700997
F 5.447547 1.287929 14.744312
F 5.447547 9.028294 14.744312
F 5.447547 16.768661 14.744312
F 14.385358 1.290037 15.054710
F 14.385358 9.030402 15.054710
F 14.385358 16.770770 15.054709
F 7.555586 7.740996 18.468035
F 21.432944 5.502384 0.960742
F 21.432944 13.242750 0.960742
F 12.503577 0.045292 4.145161
F 8.034834 0.045681 3.988867
F 16.970067 0.045240 4.301161
F 21.436274 7.785601 4.457126
F 3.552164 0.046685 3.813670
F 12.433995 0.003463 6.846201
F 7.447342 0.003736 21.204951
F 7.555586 0.000631 18.468035
F 11.928208 0.000284 21.358164
F 2.888844 0.004171 21.087578
F 12.024635 0.000094 18.622994
F 7.965830 0.003865 6.690533
F 7.715614 0.000575 13.911112
F 0.699057 1.403301 24.690729
F 0.699057 9.143665 24.690729
F 0.699057 16.884034 24.690729
F 9.567136 1.289699 24.926749
F 9.567136 9.030065 24.926749
F 9.567136 16.770432 24.926749
F 18.501455 1.290057 25.238541
F 18.501455 9.030422 25.238541
F 18.501455 16.770790 25.238541
F 0.586164 3.762951 28.353516
F 0.586164 11.503316 28.353516
F 9.440882 3.870262 28.572610
F 9.440882 11.610627 28.572610
F 18.374120 3.870183 28.884824
F 18.374120 11.610548 28.884824
F 0.440770 3.946254 25.643220
F 0.440770 11.686619 25.643220
F 9.531882 3.871404 25.836993
F 9.531882 11.611769 25.836993
F 18.469611 3.870185 26.150116
F 18.469611 11.610551 26.150116
F 9.659789 1.288947 22.190784
F 9.659789 9.029312 22.190784
F 9.659789 16.769680 22.190784
F 18.596952 1.290057 22.503580
F 18.596952 9.030422 22.503580
F 18.596952 16.770789 22.503580
F 2.824632 7.742021 25.641911
F 2.824632 15.482387 25.641911
F 15.792808 15.138589 43.134767
F 11.769778 7.740511 25.916075
F 11.769778 15.480877 25.916074
F 15.792810 7.398222 43.134767
F 20.702720 7.740364 26.228100
F 20.702720 15.480731 26.228100
F 4.675330 9.027061 36.552742
F 2.928312 5.152887 21.990083
F 2.928312 12.893254 21.990083
F 11.897110 5.160095 22.269609
F 11.897110 12.900461 22.269609
F 20.830053 5.160241 22.581563
F 20.830053 12.900607 22.581563
F 2.773591 5.160015 24.731427
F 2.773591 12.900381 24.731427
F 11.800559 5.159879 25.004808
F 11.800559 12.900245 25.004808
F 20.734550 5.160241 25.316522
F 20.734550 12.900607 25.316522
F 2.670724 7.739202 28.373823
F 2.670724 15.479569 28.373823
F 6.856901 15.145732 42.823922
F 11.673565 7.740649 28.651017
F 11.673565 15.481016 28.651018
F 6.856902 7.405365 42.823922
F 20.607215 7.740364 28.962805
F 20.607215 15.480731 28.962805
F 4.675330 1.286696 36.552742
F 5.089380 1.286802 24.776270
F 5.089380 9.027167 24.776270
F 5.089380 16.767535 24.776270
F 14.035136 1.290027 25.082594
F 14.035137 9.030392 25.082594
F 14.035136 16.770760 25.082594
F 4.972518 3.870540 28.416977
F 4.972518 11.610906 28.416977
F 13.907856 3.870200 28.728857
F 13.907856 11.610565 28.728857
F 5.030795 3.879316 25.676530
F 5.030795 11.619681 25.676530
F 14.003032 3.870280 25.994069
F 14.003032 11.610646 25.994069
F 5.155365 1.280364 22.032379
F 5.155365 9.020729 22.032379
F 5.155366 16.761096 22.032379
F 14.130479 1.289988 22.347563
F 14.130479 9.030353 22.347563
F 14.130479 16.770721 22.347563
F 7.299399 7.740984 25.759981
F 7.299399 15.481351 25.759981
F 15.789449 12.855361 39.638390
F 16.236506 7.740372 26.072134
F 16.236506 15.480738 26.072133
F 16.236506 0.000006 26.072133
F 7.425559 5.159609 22.114484
F 7.425559 12.899976 22.114483
F 16.363840 5.160234 22.425598
F 16.363840 12.900600 22.425598
F 7.319877 5.156704 24.851268
F 7.319877 12.897070 24.851268
F 16.268278 5.160222 25.160570
F 16.268278 12.900588 25.160570
F 7.196609 7.742938 28.496394
F 7.196609 15.483305 28.496394
F 15.789449 5.114995 39.638390
F 16.140955 7.740381 28.806851
F 16.140955 15.480748 28.806851
F 16.140955 0.000016 28.806851
F 0.479678 1.326530 31.986056
F 0.479677 9.066894 31.986056
F 0.479678 16.807263 31.986056
F 9.314975 1.290194 32.214685
F 9.314975 9.030559 32.214685
F 9.314975 16.770927 32.214685
F 18.246974 1.290000 32.526912
F 18.246975 9.030365 32.526912
F 18.246975 16.770732 32.526912
F 0.115183 3.932001 35.571252
F 0.115183 11.672366 35.571252
F 9.186660 3.868483 35.835450
F 9.186660 11.608848 35.835451
F 18.121900 3.867806 36.146948
F 18.121900 11.608171 36.146948
F 0.392034 3.889772 32.792067
F 0.392033 11.630137 32.792066
F 9.281736 3.870363 33.114578
F 9.281736 11.610728 33.114578
F 18.215580 3.870069 33.426645
F 18.215580 11.610434 33.426645
F 0.354641 1.211406 29.280836
F 0.354641 8.951770 29.280836
F 0.354641 16.692138 29.280836
F 9.405841 1.289110 29.482042
F 9.405841 9.029475 29.482042
F 9.405841 16.769843 29.482042
F 18.342327 1.290054 29.794981
F 18.342327 9.030419 29.794981
F 18.342327 16.770787 29.794981
F 2.627055 7.727513 32.917425
F 2.627055 15.467880 32.917425
F 6.847480 12.852748 39.327724
F 11.516299 7.740262 33.192682
F 11.516299 15.480629 33.192682
F 6.847480 5.112381 39.327724
F 20.448682 7.740249 33.504628
F 20.448682 15.480616 33.504628
F 13.532407 11.559330 40.388644
F 2.721180 5.164157 29.272699
F 2.721180 12.904523 29.272699
F 11.642739 5.160148 29.560938
F 11.642739 12.900514 29.560938
F 20.575433 5.160239 29.872965
F 20.575433 12.900605 29.872965
F 2.632242 5.183618 31.987135
F 2.632242 12.923985 31.987135
F 11.547085 5.160039 32.293054
F 11.547085 12.900406 32.293054
F 20.480067 5.160182 32.604893
F 20.480067 12.900549 32.604894
F 2.456413 7.738026 35.622345
F 2.456413 15.478393 35.622345
F 15.859010 12.897219 36.937430
F 11.421889 7.738156 35.913134
F 11.421890 15.478523 35.913134
F 15.859010 5.156853 36.937430
F 20.354998 7.737987 36.224929
F 20.354998 15.478354 36.224929
F 13.532407 3.818964 40.388644
F 4.857237 1.293401 32.058652
F 4.857237 9.033766 32.058653
F 4.857237 16.774134 32.058653
F 13.780775 1.289996 32.370941
F 13.780775 9.030361 32.370941
F 13.780775 16.770729 32.370941
F 4.695381 3.874084 35.685421
F 4.695381 11.614449 35.685421
F 13.655553 3.867839 35.991003
F 13.655553 11.608205 35.991003
F 4.814075 3.871034 32.962354
F 4.814075 11.611399 32.962354
F 13.749222 3.870111 33.270647
F 13.749222 11.610477 33.270647
F 4.914208 1.283488 29.322724
F 4.914208 9.023853 29.322724
F 4.914208 16.764221 29.322724
F 13.875818 1.289976 29.638945
F 13.875818 9.030342 29.638945
F 13.875818 16.770709 29.638945
F 7.052450 7.739941 33.037949
F 7.052450 15.480308 33.037948
F 6.917387 12.895473 36.624336
F 15.982489 7.740252 33.348663
F 15.982489 15.480619 33.348663
F 4.579816 11.558844 40.077056
F 7.175267 5.160034 29.404843
F 7.175267 12.900401 29.404842
F 16.109228 5.160234 29.716998
F 16.109228 12.900601 29.716998
F 7.078548 5.159364 32.138144
F 7.078548 12.899730 32.138144
F 16.013838 5.160173 32.448937
F 16.013838 12.900539 32.448937
F 6.948135 7.740749 35.759747
F 6.948135 15.481116 35.759747
F 6.917387 5.155107 36.624336
F 15.888774 7.737996 36.068973
F 15.888774 15.478363 36.068973
F 4.579816 3.818479 40.077056
F 0.048846 1.227439 39.074609
F 0.048846 8.967804 39.074609
F 0.048846 16.708172 39.074609
F 9.085534 1.243795 39.405090
F 9.085534 8.984160 39.405090
F 9.085534 16.724527 39.405090
F 18.022575 1.244820 39.716368
F 18.022575 8.985185 39.716368
F 18.022575 16.725553 39.716369
F 6.821044 7.690696 40.152769
F 6.821044 15.431062 40.152768
F 9.093035 3.529014 42.900843
F 9.093034 11.269379 42.900843
F 18.025903 3.528037 43.212751
F 18.025902 11.268402 43.212751
F 0.018225 3.842455 39.856204
F 0.018224 11.582820 39.856203
F 9.063500 3.819520 40.232003
F 9.063500 11.559885 40.232003
F 17.998809 3.818910 40.544654
F 17.998809 11.559275 40.544654
F 0.088855 1.266178 36.200522
F 0.088855 9.006543 36.200522
F 0.088855 16.746911 36.200522
F 9.157436 1.286228 36.703441
F 9.157436 9.026593 36.703441
F 9.157436 16.766961 36.703441
F 18.092129 1.286677 37.015417
F 18.092129 9.027042 37.015417
F 18.092130 16.767410 37.015417
F 2.298490 7.695160 39.995440
F 2.298490 15.435527 39.995440
F 13.625771 16.767365 36.859431
F 11.298177 7.689427 40.310406
F 11.298177 15.429794 40.310406
F 13.625771 9.026997 36.859431
F 20.231909 7.689091 40.622636
F 20.231909 15.429457 40.622636
F 13.625771 1.286632 36.859431
F 2.403327 5.150972 36.477287
F 2.403327 12.891338 36.477286
F 11.392136 5.156695 36.781336
F 11.392136 12.897061 36.781335
F 20.325228 5.156861 37.093399
F 20.325228 12.897227 37.093399
F 2.345007 5.109146 39.188171
F 2.345007 12.849512 39.188171
F 11.322422 5.114852 39.482491
F 11.322422 12.855218 39.482491
F 20.255681 5.115005 39.794348
F 20.255681 12.855372 39.794348
F 2.336522 7.520450 42.682137
F 2.336522 15.260817 42.682137
F 4.675330 16.767429 36.552742
F 11.326574 7.398318 42.978732
F 11.326574 15.138685 42.978732
F 15.765647 15.429475 40.466659
F 20.258998 7.398221 43.290732
F 20.258997 15.138587 43.290733
F 15.765647 7.689108 40.466659
F 4.590420 1.235723 39.256657
F 4.590420 8.976088 39.256657
F 4.590420 16.716456 39.256657
F 13.556044 1.244747 39.560445
F 13.556044 8.985112 39.560445
F 13.556044 16.725480 39.560445
F 4.611901 3.560576 42.751760
F 4.611899 11.300941 42.751761
F 13.559709 3.528051 43.056786
F 13.559708 11.268416 43.056787
F 2.824632 0.001655 25.641911
F 11.769778 0.000145 25.916075
F 11.673565 0.000283 28.651018
F 7.299399 0.000619 25.759981
F 7.196609 0.002573 28.496394
F 6.948135 0.000384 35.759747
F 0.526411 1.222415 21.976733
F 0.526411 8.962780 21.976733
F 0.526411 16.703148 21.976732
F 1.370263 24.591991 2.867456
F 1.370264 32.332356 2.867456
F 10.293499 24.562119 3.239122
F 10.293499 32.302484 3.239122
F 19.226949 24.562432 3.550858
F 19.226949 32.302797 3.550858
F 1.293303 27.081702 6.436201
F 1.293304 34.822067 6.436201
F 1.293304 19.341336 6.436201
F 10.200251 27.094837 6.768266
F 21.436274 23.266335 4.457126
F 10.200251 19.354471 6.768266
F 19.133617 27.094663 7.080095
F 21.436274 31.006701 4.457126
F 19.133617 19.354297 7.080094
F 1.346782 27.132313 3.753651
F 7.588270 28.380832 17.556263
F 1.346783 19.391947 3.753651
F 10.269709 27.136593 4.067108
F 21.432945 20.983118 0.960742
F 10.269709 19.396227 4.067107
F 19.203175 27.136519 4.379144
F 21.432944 28.723483 0.960742
F 19.203175 19.396153 4.379144
F 1.134576 24.981973 0.209724
F 5.447547 24.509028 14.744312
F 1.134575 32.722337 0.209724
F 14.258038 19.350937 18.700997
F 10.267331 24.853472 0.570832
F 10.267331 32.593837 0.570832
F 19.199851 24.853301 0.882761
F 19.199850 32.593666 0.882761
F 3.552164 31.008150 3.813670
F 3.552164 23.267785 3.813670
F 12.503577 31.006757 4.145161
F 12.503577 23.266392 4.145161
F 3.529871 28.776264 0.312955
F 3.529872 21.035899 0.312955
F 12.500546 28.723498 0.648841
F 12.500547 20.983133 0.648841
F 3.584676 28.441265 2.980883
F 3.584677 20.700899 2.980883
F 12.527273 28.432501 3.317004
F 12.527273 20.692135 3.317004
F 3.497252 30.958862 6.515138
F 3.497252 23.218497 6.515138
F 12.433995 30.964928 6.846201
F 12.433995 23.224563 6.846201
F 21.366715 30.964844 7.158075
F 21.366715 23.224479 7.158075
F 5.821725 24.562007 3.082650
F 5.821725 32.302372 3.082650
F 14.760672 24.562410 3.394913
F 14.760672 32.302775 3.394913
F 5.728836 27.096745 6.611369
F 16.395646 23.221111 21.513956
F 5.728836 19.356379 6.611369
F 14.667335 27.094686 6.924144
F 16.618520 20.640971 15.132702
F 14.667335 19.354320 6.924144
F 5.794722 27.141209 3.906071
F 16.395646 30.961476 21.513956
F 5.794722 19.400843 3.906071
F 14.736888 27.136542 4.223167
F 7.447342 23.224836 21.204951
F 14.736888 19.396175 4.223167
F 5.794098 24.864268 0.412395
F 5.794097 32.604633 0.412394
F 14.733663 24.853303 0.726803
F 14.733663 32.593668 0.726803
F 8.034834 31.007146 3.988867
F 8.034834 23.266781 3.988867
F 16.970067 31.006705 4.301161
F 16.970067 23.266340 4.301161
F 8.033242 28.725357 0.492285
F 8.033243 20.984992 0.492284
F 16.966756 28.723483 0.804780
F 16.966757 20.983117 0.804780
F 8.058736 28.432050 3.161081
F 8.058736 20.691685 3.161081
F 16.993831 28.432609 3.472880
F 16.993831 20.692243 3.472880
F 7.965830 30.965330 6.690534
F 7.965829 23.224965 6.690534
F 16.900506 30.964849 7.002115
F 16.900506 23.224484 7.002115
F 1.183753 24.529904 10.024595
F 1.183753 32.270268 10.024595
F 10.076898 24.511116 10.357026
F 10.076898 32.251481 10.357026
F 19.010176 24.511272 10.668865
F 19.010176 32.251637 10.668865
F 1.060068 27.071163 13.660883
F 1.060068 34.811527 13.660883
F 1.060068 19.330796 13.660883
F 9.950146 27.091434 13.988679
F 16.618520 28.381336 15.132703
F 9.950146 19.351067 13.988679
F 18.883413 27.091284 14.300528
F 7.684166 20.640552 14.820629
F 18.883413 19.350918 14.300528
F 1.152543 27.070903 10.960617
F 1.152543 34.811267 10.960618
F 1.152543 19.330536 10.960617
F 10.045531 27.091496 11.256535
F 7.684166 28.380918 14.820629
F 10.045531 19.351130 11.256535
F 18.978789 27.091341 11.568599
F 16.491194 23.221104 18.778987
F 18.978789 19.350975 11.568599
F 1.265826 24.529318 7.329080
F 1.265826 32.269683 7.329080
F 10.170522 24.513391 7.636523
F 10.170522 32.253756 7.636523
F 19.103848 24.513535 7.948564
F 19.103848 32.253900 7.948563
F 3.344097 30.953916 11.026812
F 3.344096 23.213551 11.026812
F 12.279192 30.961599 11.334595
F 12.279192 23.221233 11.334595
F 21.211886 30.961523 11.646581
F 21.211886 23.221157 11.646581
F 3.465882 28.391519 7.402840
F 3.465882 20.651154 7.402840
F 12.404221 28.383637 7.714550
F 12.404221 20.643272 7.714550
F 21.336944 28.383718 8.026546
F 21.336944 20.643353 8.026546
F 3.376520 28.389372 10.115833
F 3.376520 20.649007 10.115834
F 12.310577 28.381379 10.434956
F 12.310577 20.641013 10.434956
F 21.243272 28.381455 10.746846
F 21.243272 20.641090 10.746846
F 3.250072 30.953231 13.749237
F 3.250072 23.212866 13.749237
F 12.183802 30.961545 14.066632
F 12.183802 23.221180 14.066632
F 21.116510 30.961466 14.378509
F 21.116510 23.221101 14.378509
F 5.606495 24.509371 10.201042
F 5.606495 32.249736 10.201042
F 14.543903 24.511251 10.512913
F 14.543903 32.251616 10.512913
F 5.479556 27.092977 13.834365
F 7.447342 30.965201 21.204950
F 5.479556 19.352611 13.834365
F 14.417141 27.091305 14.144576
F 16.491194 30.961469 18.778987
F 14.417141 19.350939 14.144576
F 5.575309 27.093096 11.099209
F 16.523029 20.640971 17.867415
F 5.575309 19.352730 11.099209
F 14.512517 27.091362 11.412619
F 7.555586 23.221730 18.468035
F 14.512517 19.350996 11.412618
F 5.698169 24.511066 7.477100
F 5.698169 32.251432 7.477100
F 14.637571 24.513512 7.792582
F 14.637571 32.253877 7.792582
F 7.811199 30.961992 11.178345
F 7.811199 23.221627 11.178345
F 16.745679 30.961527 11.490614
F 16.745679 23.221162 11.490614
F 7.935864 28.383076 7.558053
F 7.935864 20.642711 7.558053
F 16.870735 28.383712 7.870578
F 16.870735 20.643347 7.870578
F 7.842712 28.381034 10.279067
F 7.842712 20.640669 10.279067
F 16.777065 28.381451 10.590886
F 16.777065 20.641085 10.590886
F 7.715614 30.962040 13.911112
F 7.715614 23.221675 13.911112
F 16.650303 30.961470 14.222549
F 16.650303 23.221105 14.222549
F 0.933301 24.530428 17.304866
F 0.933302 32.270793 17.304866
F 9.822428 24.510916 17.633831
F 9.822428 32.251281 17.633831
F 18.756138 24.511157 17.945394
F 18.756138 32.251522 17.945394
F 0.792670 26.992701 20.980709
F 0.792671 34.733066 20.980708
F 0.792671 19.252335 20.980708
F 9.694217 27.091774 21.280547
F 7.555586 30.962096 18.468035
F 9.694217 19.351408 21.280547
F 18.628791 27.091283 21.591931
F 18.628791 34.831648 21.591931
F 18.628792 19.350917 21.591931
F 0.902319 27.059990 18.272673
F 0.902319 34.800355 18.272673
F 0.902319 19.319624 18.272673
F 9.791028 27.091468 18.545103
F 14.385358 32.251502 15.054710
F 9.791028 19.351102 18.545103
F 18.724305 27.091282 18.856971
F 18.724305 34.831648 18.856971
F 18.724305 19.350916 18.856971
F 1.027627 24.531811 14.604351
F 1.027627 32.272176 14.604351
F 9.918330 24.510996 14.898722
F 9.918330 32.251361 14.898722
F 18.851631 24.511158 15.210687
F 18.851631 32.251523 15.210687
F 3.079008 30.954508 18.345152
F 3.079008 23.214144 18.345152
F 12.024635 30.961559 18.622994
F 12.024635 23.221194 18.622994
F 20.957402 30.961464 18.934953
F 20.957402 23.221099 18.934953
F 3.217052 28.389763 14.673828
F 3.217052 20.649398 14.673827
F 12.152037 28.381264 14.976685
F 12.152037 20.640898 14.976685
F 21.084727 28.381341 15.288669
F 21.084727 20.640976 15.288669
F 3.118377 28.391774 17.402791
F 3.118377 20.651409 17.402791
F 12.056542 28.381265 17.711506
F 12.056542 20.640900 17.711507
F 20.989234 28.381341 18.023375
F 20.989234 20.640975 18.023375
F 2.888844 30.965636 21.087578
F 2.888844 23.225271 21.087578
F 11.928207 30.961749 21.358164
F 11.928207 23.221383 21.358164
F 20.861889 30.961464 21.669911
F 20.861889 23.221099 21.669911
F 5.346136 24.506870 17.485207
F 5.346136 32.247236 17.485207
F 14.289852 24.511134 17.789452
F 14.289852 32.251499 17.789452
F 5.211283 27.096900 21.133292
F 16.523029 28.381336 17.867415
F 5.211283 19.356534 21.133292
F 14.162471 27.091314 21.435996
F 14.385358 24.511136 15.054710
F 14.162471 19.350948 21.435996
F 5.319692 27.093838 18.391700
F 7.588270 20.640466 17.556263
F 5.319692 19.353472 18.391700
F 14.258038 27.091303 18.700997
F 5.447547 32.249393 14.744312
F 0.699057 24.624400 24.690729
F 0.699057 32.364765 24.690729
F 9.567136 24.510799 24.926749
F 9.567136 32.251164 24.926749
F 18.501455 24.511157 25.238541
F 18.501455 32.251522 25.238541
F 0.586164 26.984051 28.353516
F 0.586164 34.724415 28.353516
F 0.586164 19.243684 28.353516
F 9.440882 27.091361 28.572610
F 4.579816 34.779944 40.077056
F 9.440882 19.350995 28.572611
F 18.374120 27.091282 28.884824
F 18.374120 34.831647 28.884824
F 18.374120 19.350916 28.884824
F 0.440770 27.167354 25.643220
F 15.792811 22.878957 43.134767
F 0.440771 19.426988 25.643220
F 9.531882 27.092503 25.836993
F 9.063500 34.780985 40.232002
F 9.531882 19.352137 25.836993
F 18.469611 27.091285 26.150116
F 17.998809 34.780375 40.544654
F 18.469611 19.350919 26.150116
F 9.659789 24.510047 22.190784
F 9.659789 32.250412 22.190784
F 18.596952 24.511156 22.503580
F 18.596952 32.251521 22.503580
F 2.824632 30.963120 25.641911
F 2.824632 23.222755 25.641911
F 11.769778 30.961610 25.916075
F 11.769778 23.221245 25.916075
F 20.702720 30.961464 26.228100
F 20.702720 23.221099 26.228100
F 2.928312 28.373987 21.990083
F 2.928312 20.633622 21.990083
F 11.897110 28.381194 22.269609
F 11.897110 20.640829 22.269609
F 20.830053 28.381341 22.581563
F 20.830053 20.640975 22.581563
F 2.773591 28.381114 24.731427
F 2.773591 20.640749 24.731427
F 11.800559 28.380979 25.004808
F 11.800559 20.640613 25.004808
F 20.734550 28.381340 25.316522
F 20.734550 20.640975 25.316522
F 2.670724 30.960301 28.373823
F 2.670724 23.219936 28.373823
F 11.673565 30.961748 28.651017
F 11.673565 23.221383 28.651018
F 20.607215 30.961464 28.962805
F 20.607215 23.221099 28.962805
F 5.089380 24.507902 24.776270
F 5.089380 32.248267 24.776270
F 14.035137 24.511127 25.082594
F 14.035137 32.251492 25.082594
F 4.972518 27.091640 28.416977
F 15.859010 28.377952 36.937430
F 4.972518 19.351273 28.416977
F 13.907856 27.091299 28.728857
F 13.532407 34.780429 40.388644
F 13.907856 19.350933 28.728857
F 5.030795 27.100415 25.676530
F 6.917387 20.635841 36.624336
F 5.030795 19.360049 25.676530
F 14.003032 27.091380 25.994070
F 6.821044 23.171430 40.152769
F 14.003032 19.351014 25.994069
F 5.155365 24.501463 22.032379
F 5.155365 32.241828 22.032379
F 14.130479 24.511088 22.347563
F 14.130479 32.251453 22.347563
F 7.299399 30.962084 25.759981
F 7.299399 23.221718 25.759981
F 16.236506 30.961471 26.072134
F 16.236506 23.221106 26.072133
F 7.425559 28.380709 22.114484
F 7.425559 20.640344 22.114484
F 16.363840 28.381334 22.425598
F 16.363840 20.640968 22.425598
F 7.319877 28.377803 24.851268
F 7.319878 20.637438 24.851268
F 16.268278 28.381321 25.160570
F 16.268278 20.640956 25.160570
F 7.196609 30.964037 28.496394
F 7.196609 23.223672 28.496394
F 16.140955 30.961480 28.806851
F 16.140955 23.221115 28.806851
F 0.479677 24.547629 31.986056
F 0.479677 32.287994 31.986056
F 9.314975 24.511294 32.214685
F 9.314975 32.251659 32.214685
F 18.246975 24.511099 32.526912
F 18.246975 32.251464 32.526912
F 0.115183 27.153100 35.571252
F 6.821044 30.911795 40.152768
F 0.115183 19.412734 35.571252
F 9.186660 27.089582 35.835450
F 9.186660 34.829948 35.835451
F 9.186660 19.349216 35.835451
F 18.121900 27.088905 36.146948
F 18.121900 34.829271 36.146948
F 18.121900 19.348539 36.146948
F 0.392033 27.110871 32.792067
F 15.792809 30.619322 43.134767
F 0.392033 19.370505 32.792066
F 9.281736 27.091463 33.114578
F 13.625771 32.248097 36.859431
F 9.281736 19.351096 33.114578
F 18.215580 27.091168 33.426645
F 18.215580 34.831534 33.426645
F 18.215580 19.350802 33.426645
F 0.354641 24.432505 29.280836
F 0.354641 32.172870 29.280836
F 9.405841 24.510210 29.482042
F 9.405841 32.250575 29.482042
F 18.342327 24.511154 29.794981
F 18.342327 32.251519 29.794981
F 2.627055 30.948612 32.917425
F 2.627055 23.208247 32.917425
F 11.516299 30.961362 33.192682
F 11.516299 23.220997 33.192682
F 20.448682 30.961349 33.504628
F 20.448682 23.220984 33.504628
F 2.721180 28.385257 29.272699
F 2.721180 20.644891 29.272699
F 11.642739 28.381247 29.560938
F 11.642739 20.640882 29.560938
F 20.575433 28.381339 29.872965
F 20.575433 20.640974 29.872965
F 2.632242 28.404718 31.987135
F 2.632242 20.664352 31.987135
F 11.547085 28.381139 32.293054
F 11.547085 20.640773 32.293054
F 20.480067 28.381282 32.604894
F 20.480067 20.640916 32.604894
F 2.456413 30.959126 35.622345
F 2.456413 23.218761 35.622345
F 11.421889 30.959255 35.913134
F 11.421889 23.218890 35.913134
F 20.354998 30.959087 36.224929
F 20.354998 23.218722 36.224929
F 4.857237 24.514501 32.058652
F 4.857237 32.254866 32.058653
F 13.780775 24.511096 32.370941
F 13.780775 32.251461 32.370941
F 4.695381 27.095183 35.685421
F 6.917387 28.376207 36.624336
F 4.695381 19.354817 35.685421
F 13.655553 27.088939 35.991003
F 13.655554 34.829304 35.991003
F 13.655554 19.348573 35.991003
F 4.814075 27.092134 32.962354
F 15.765647 23.169842 40.466659
F 4.814075 19.351767 32.962354
F 13.749222 27.091211 33.270647
F 13.749222 34.831576 33.270647
F 13.749222 19.350845 33.270647
F 4.914208 24.504587 29.322724
F 4.914208 32.244952 29.322724
F 13.875818 24.511076 29.638945
F 13.875818 32.251441 29.638945
F 7.052450 30.961041 33.037949
F 7.052450 23.220675 33.037948
F 15.982489 30.961351 33.348663
F 15.982489 23.220986 33.348663
F 7.175267 28.381134 29.404842
F 7.175267 20.640769 29.404842
F 16.109228 28.381334 29.716998
F 16.109228 20.640968 29.716998
F 7.078548 28.380464 32.138144
F 7.078548 20.640098 32.138144
F 16.013838 28.381272 32.448937
F 16.013838 20.640907 32.448937
F 6.948135 30.961848 35.759747
F 6.948135 23.221483 35.759747
F 15.888774 30.959096 36.068973
F 15.888774 23.218730 36.068973
F 0.048846 24.448539 39.074609
F 0.048846 32.188904 39.074609
F 9.085534 24.464894 39.405090
F 9.085534 32.205259 39.405090
F 18.022575 24.465919 39.716368
F 18.022575 32.206285 39.716368
F 6.847480 20.593115 39.327724
F 6.847480 28.333481 39.327724
F 15.859010 20.637587 36.937430
F 9.093035 26.750113 42.900843
F 9.093034 34.490478 42.900843
F 9.093034 19.009746 42.900843
F 18.025903 26.749137 43.212751
F 18.025902 34.489502 43.212751
F 18.025903 19.008771 43.212751
F 0.018225 27.063554 39.856204
F 15.765647 30.910208 40.466659
F 0.018224 19.323188 39.856203
F 9.063500 27.040619 40.232003
F 6.856902 22.886099 42.823922
F 9.063500 19.300253 40.232002
F 17.998809 27.040009 40.544654
F 6.856902 30.626465 42.823921
F 17.998809 19.299643 40.544654
F 0.088855 24.487278 36.200522
F 0.088855 32.227643 36.200522
F 9.157436 24.507328 36.703441
F 9.157436 32.247693 36.703441
F 18.092129 24.507776 37.015417
F 18.092129 32.248142 37.015417
F 2.298490 30.916260 39.995440
F 2.298490 23.175895 39.995440
F 11.298177 30.910526 40.310406
F 11.298177 23.170161 40.310406
F 20.231909 30.910190 40.622636
F 20.231909 23.169825 40.622636
F 2.403327 28.372072 36.477287
F 2.403327 20.631706 36.477287
F 11.392136 28.377794 36.781336
F 11.392136 20.637429 36.781336
F 20.325228 28.377960 37.093399
F 20.325228 20.637595 37.093399
F 2.345007 28.330245 39.188171
F 2.345007 20.589880 39.188172
F 11.322422 28.335952 39.482491
F 11.322422 20.595586 39.482491
F 20.255681 28.336105 39.794348
F 20.255681 20.595739 39.794348
F 2.336523 30.741550 42.682137
F 2.336523 23.001185 42.682137
F 11.326574 30.619417 42.978732
F 11.326575 22.879053 42.978732
F 20.258998 30.619320 43.290732
F 20.258999 22.878955 43.290732
F 4.590420 24.456823 39.256657
F 4.590420 32.197188 39.256657
F 13.556044 24.465846 39.560445
F 13.556044 32.206212 39.560445
F 4.611900 26.781675 42.751760
F 4.611899 34.522040 42.751760
F 4.611900 19.041309 42.751761
F 13.559710 26.749151 43.056786
F 13.559708 34.489516 43.056787
F 13.559709 19.008784 43.056787
F 4.579816 27.039579 40.077056
F 15.789449 20.595729 39.638390
F 4.579816 19.299212 40.077056
F 13.532407 27.040064 40.388644
F 15.789449 28.336094 39.638390
F 13.532407 19.299698 40.388644
F 4.675330 24.507795 36.552742
F 4.675330 32.248161 36.552742
F 13.625771 24.507731 36.859431
F 0.018224 34.803920 39.856203
F 0.526411 24.443515 21.976733
F 0.526411 32.183879 21.976733
F 1.370263 47.813091 2.867456
F 1.370264 40.072724 2.867456
F 10.293499 47.783218 3.239122
F 10.293499 40.042852 3.239122
F 19.226949 47.783531 3.550858
F 19.226949 40.043165 3.550858
F 1.293303 50.302801 6.436201
F 1.293304 42.562435 6.436201
F 10.200251 50.315937 6.768266
F 10.200251 42.575570 6.768266
F 19.133617 50.315762 7.080095
F 19.133617 42.575396 7.080094
F 1.346782 50.353413 3.753651
F 1.346783 42.613046 3.753651
F 10.269709 50.357693 4.067108
F 10.269709 42.617327 4.067107
F 19.203175 50.357619 4.379144
F 19.203175 42.617253 4.379144
F 1.134576 48.203072 0.209724
F 14.258038 34.831669 18.700997
F 1.134576 40.462705 0.209723
F 14.162471 34.831679 21.435996
F 10.267332 48.074572 0.570832
F 10.267332 40.334205 0.570832
F 19.199851 48.074401 0.882761
F 19.199853 40.334035 0.882761
F 3.552164 38.748517 3.813670
F 3.552164 46.488884 3.813670
F 12.503577 38.747124 4.145161
F 12.503577 46.487491 4.145161
F 3.529871 51.997363 0.312955
F 3.529871 36.516630 0.312955
F 3.529872 44.256999 0.312955
F 12.500546 51.944598 0.648841
F 12.500546 36.463864 0.648841
F 12.500547 44.204233 0.648841
F 3.584676 51.662364 2.980883
F 3.584677 36.181631 2.980883
F 3.584677 43.921999 2.980883
F 12.527273 51.653600 3.317004
F 12.527273 36.172867 3.317004
F 12.527273 43.913235 3.317004
F 3.497252 38.699229 6.515138
F 3.497252 46.439597 6.515138
F 12.433995 38.705295 6.846201
F 12.433995 46.445662 6.846201
F 21.366715 38.705211 7.158075
F 21.366715 46.445578 7.158075
F 5.821725 47.783106 3.082650
F 5.821725 40.042740 3.082650
F 14.760672 47.783510 3.394913
F 14.760672 40.043143 3.394913
F 5.728836 50.317844 6.611369
F 5.728836 42.577478 6.611369
F 14.667335 50.315786 6.924144
F 14.667335 42.575419 6.924144
F 5.794722 50.362308 3.906071
F 5.794722 42.621942 3.906071
F 14.736887 50.357641 4.223167
F 14.736888 42.617275 4.223167
F 5.794097 48.085367 0.412395
F 5.794098 40.345001 0.412394
F 14.733664 48.074402 0.726803
F 14.733664 40.334036 0.726803
F 8.034834 38.747513 3.988867
F 8.034834 46.487880 3.988867
F 16.970067 38.747072 4.301160
F 16.970067 46.487439 4.301161
F 8.033242 51.946456 0.492285
F 8.033242 36.465723 0.492284
F 8.033243 44.206091 0.492284
F 16.966756 51.944583 0.804780
F 16.966757 36.463850 0.804780
F 16.966757 44.204217 0.804780
F 8.058736 51.653150 3.161081
F 8.058736 36.172417 3.161081
F 8.058736 43.912784 3.161081
F 16.993831 51.653708 3.472880
F 16.993831 36.172975 3.472880
F 16.993831 43.913343 3.472880
F 7.965830 38.705697 6.690533
F 7.965830 46.446065 6.690533
F 16.900506 38.705216 7.002115
F 16.900506 46.445584 7.002115
F 1.183753 47.751003 10.024595
F 1.183754 40.010636 10.024595
F 10.076898 47.732215 10.357026
F 10.076898 39.991848 10.357026
F 19.010176 47.732372 10.668865
F 19.010176 39.992005 10.668865
F 1.060068 50.292262 13.660883
F 1.060068 42.551896 13.660883
F 9.950146 50.312533 13.988679
F 9.950146 42.572167 13.988679
F 18.883413 50.312384 14.300528
F 18.883413 42.572017 14.300528
F 1.152543 50.292002 10.960617
F 1.152543 42.551636 10.960617
F 10.045531 50.312596 11.256535
F 10.045531 42.572230 11.256535
F 18.978789 50.312440 11.568599
F 18.978789 42.572074 11.568599
F 1.265826 47.750417 7.329080
F 1.265827 40.010051 7.329080
F 10.170522 47.734491 7.636523
F 10.170522 39.994124 7.636523
F 19.103848 47.734634 7.948563
F 19.103848 39.994267 7.948563
F 3.344097 38.694283 11.026811
F 3.344096 46.434651 11.026812
F 12.279192 38.701965 11.334595
F 12.279192 46.442333 11.334595
F 21.211886 38.701889 11.646581
F 21.211886 46.442257 11.646581
F 3.465882 51.612619 7.402840
F 3.465882 36.131885 7.402840
F 3.465882 43.872254 7.402840
F 12.404221 51.604737 7.714550
F 12.404221 36.124004 7.714550
F 12.404221 43.864371 7.714550
F 21.336944 51.604817 8.026546
F 21.336944 36.124084 8.026545
F 21.336944 43.864452 8.026546
F 3.376520 51.610471 10.115834
F 3.376520 36.129738 10.115834
F 3.376520 43.870106 10.115834
F 12.310577 51.602478 10.434956
F 12.310577 36.121745 10.434956
F 12.310577 43.862113 10.434956
F 21.243272 51.602555 10.746846
F 21.243272 36.121822 10.746846
F 21.243272 43.862189 10.746846
F 3.250072 38.693598 13.749237
F 3.250072 46.433966 13.749237
F 12.183802 38.701912 14.066632
F 12.183802 46.442280 14.066632
F 21.116510 38.701832 14.378509
F 21.116510 46.442200 14.378509
F 5.606495 47.730471 10.201042
F 5.606495 39.990104 10.201042
F 14.543903 47.732351 10.512913
F 14.543903 39.991984 10.512913
F 5.479556 50.314077 13.834365
F 5.479556 42.573711 13.834366
F 14.417141 50.312404 14.144576
F 14.417141 42.572038 14.144576
F 5.575309 50.314195 11.099209
F 5.575309 42.573829 11.099209
F 14.512517 50.312462 11.412619
F 14.512517 42.572095 11.412619
F 5.698169 47.732166 7.477100
F 5.698169 39.991799 7.477100
F 14.637571 47.734612 7.792582
F 14.637571 39.994245 7.792582
F 7.811199 38.702358 11.178345
F 7.811199 46.442726 11.178345
F 16.745679 38.701894 11.490614
F 16.745679 46.442262 11.490614
F 7.935864 51.604175 7.558053
F 7.935864 36.123442 7.558053
F 7.935864 43.863810 7.558053
F 16.870735 51.604812 7.870578
F 16.870735 36.124079 7.870578
F 16.870735 43.864447 7.870578
F 7.842712 51.602134 10.279067
F 7.842712 36.121401 10.279067
F 7.842712 43.861768 10.279067
F 16.777065 51.602550 10.590886
F 16.777065 36.121817 10.590886
F 16.777065 43.862185 10.590886
F 7.715614 38.702407 13.911112
F 7.715614 46.442774 13.911112
F 16.650303 38.701837 14.222549
F 16.650303 46.442205 14.222549
F 0.933302 47.751528 17.304866
F 0.933302 40.011161 17.304866
F 9.822428 47.732015 17.633831
F 9.822428 39.991649 17.633831
F 18.756138 47.732257 17.945394
F 18.756138 39.991890 17.945394
F 0.792670 50.213801 20.980709
F 0.792671 42.473434 20.980709
F 9.694217 50.312874 21.280547
F 9.694217 42.572508 21.280547
F 18.628791 50.312382 21.591931
F 18.628791 42.572016 21.591931
F 0.902319 50.281090 18.272673
F 0.902319 42.540723 18.272673
F 9.791028 50.312567 18.545103
F 9.791028 42.572201 18.545103
F 18.724305 50.312382 18.856971
F 18.724305 42.572016 18.856971
F 1.027627 47.752911 14.604351
F 1.027628 40.012544 14.604351
F 9.918330 47.732095 14.898722
F 9.918330 39.991728 14.898722
F 18.851631 47.732257 15.210687
F 18.851631 39.991890 15.210687
F 3.079008 38.694875 18.345152
F 3.079008 46.435243 18.345152
F 12.024635 38.701926 18.622994
F 12.024635 46.442293 18.622994
F 20.957402 38.701831 18.934953
F 20.957402 46.442198 18.934953
F 3.217052 51.610862 14.673828
F 3.217052 36.130129 14.673827
F 3.217052 43.870497 14.673827
F 12.152037 51.602363 14.976685
F 12.152037 36.121630 14.976685
F 12.152037 43.861998 14.976685
F 21.084727 51.602440 15.288669
F 21.084727 36.121707 15.288669
F 21.084727 43.862075 15.288669
F 3.118377 51.612874 17.402791
F 3.118377 36.132141 17.402791
F 3.118377 43.872509 17.402791
F 12.056542 51.602365 17.711506
F 12.056542 36.121631 17.711506
F 12.056542 43.861999 17.711507
F 20.989234 51.602440 18.023375
F 20.989234 36.121707 18.023375
F 20.989234 43.862075 18.023375
F 2.888845 38.706003 21.087578
F 2.888844 46.446371 21.087578
F 11.928207 38.702115 21.358164
F 11.928208 46.442483 21.358164
F 20.861889 38.701831 21.669911
F 20.861889 46.442198 21.669911
F 5.346136 47.727970 17.485207
F 5.346136 39.987603 17.485207
F 14.289852 47.732234 17.789452
F 14.289852 39.991867 17.789452
F 5.211283 50.317999 21.133292
F 5.211283 42.577633 21.133292
F 14.162471 50.312413 21.435996
F 14.162471 42.572047 21.435996
F 5.319692 50.314938 18.391700
F 5.319692 42.574572 18.391700
F 14.258038 50.312403 18.700997
F 14.258038 42.572037 18.700997
F 5.447547 47.730128 14.744312
F 5.447547 39.989761 14.744312
F 14.385358 47.732236 15.054710
F 14.385358 39.991869 15.054709
F 7.555586 38.702462 18.468035
F 7.555586 46.442830 18.468035
F 16.491194 38.701836 18.778987
F 16.491194 46.442203 18.778987
F 7.684166 51.602017 14.820629
F 7.684166 36.121284 14.820629
F 7.684166 43.861652 14.820629
F 16.618520 51.602436 15.132703
F 16.618520 36.121702 15.132703
F 16.618520 43.862070 15.132702
F 7.588270 51.601931 17.556263
F 7.588270 36.121198 17.556263
F 7.588270 43.861566 17.556263
F 16.523029 51.602436 17.867415
F 16.523029 36.121702 17.867415
F 16.523029 43.862070 17.867415
F 7.447342 38.705568 21.204951
F 7.447342 46.445935 21.204951
F 16.395646 38.701843 21.513956
F 16.395646 46.442211 21.513956
F 21.432944 51.944583 0.960742
F 21.432945 36.463850 0.960742
F 21.432945 44.204217 0.960742
F 10.269709 34.876959 4.067108
F 19.203175 34.876885 4.379144
F 5.728836 34.837110 6.611369
F 5.794722 34.881575 3.906071
F 14.736887 34.876907 4.223167
F 5.479556 34.833343 13.834366
F 5.575309 34.833461 11.099209
F 5.211283 34.837265 21.133292
F 5.319692 34.834204 18.391700
F 21.436274 38.747067 4.457126
F 21.436274 46.487435 4.457126
F 10.200251 34.835203 6.768266
F 19.133617 34.835028 7.080094
F 1.346783 34.872678 3.753651
F 14.667335 34.835052 6.924144
F 9.950146 34.831799 13.988679
F 18.883413 34.831650 14.300528
F 10.045531 34.831862 11.256535
F 18.978789 34.831706 11.568599
F 14.417141 34.831670 14.144576
F 14.512517 34.831727 11.412618
F 9.694217 34.832140 21.280547
F 9.791028 34.831833 18.545103
F 0.699057 47.845500 24.690729
F 0.699058 40.105133 24.690729
F 9.567136 47.731899 24.926749
F 9.567136 39.991532 24.926749
F 18.501455 47.732256 25.238541
F 18.501455 39.991890 25.238541
F 0.586164 50.205150 28.353516
F 0.586164 42.464783 28.353516
F 9.440882 50.312461 28.572610
F 9.440882 42.572095 28.572611
F 18.374120 50.312382 28.884824
F 18.374120 42.572015 28.884824
F 0.440770 50.388453 25.643220
F 0.440771 42.648087 25.643220
F 9.531882 50.313603 25.836993
F 9.531882 42.573237 25.836993
F 18.469611 50.312384 26.150116
F 18.469611 42.572018 26.150116
F 9.659789 47.731146 22.190784
F 9.659789 39.990779 22.190784
F 18.596952 47.732256 22.503580
F 18.596952 39.991889 22.503580
F 2.824632 38.703487 25.641911
F 2.824632 46.443855 25.641911
F 11.769778 38.701977 25.916074
F 11.769778 46.442344 25.916075
F 20.702719 38.701831 26.228100
F 20.702720 46.442198 26.228100
F 2.928312 51.595086 21.990083
F 2.928312 36.114353 21.990083
F 2.928312 43.854721 21.990083
F 11.897110 51.602294 22.269609
F 11.897110 36.121561 22.269609
F 11.897110 43.861929 22.269609
F 20.830053 51.602440 22.581563
F 20.830053 36.121707 22.581563
F 20.830053 43.862075 22.581563
F 2.773591 51.602214 24.731427
F 2.773591 36.121481 24.731427
F 2.773591 43.861849 24.731427
F 11.800559 51.602078 25.004808
F 11.800559 36.121345 25.004808
F 11.800559 43.861713 25.004808
F 20.734550 51.602440 25.316522
F 20.734550 36.121706 25.316522
F 20.734550 43.862074 25.316522
F 2.670724 38.700668 28.373823
F 2.670724 46.441036 28.373822
F 11.673565 38.702115 28.651018
F 11.673565 46.442483 28.651018
F 20.607215 38.701830 28.962805
F 20.607215 46.442198 28.962805
F 5.089380 47.729001 24.776270
F 5.089380 39.988635 24.776270
F 14.035137 47.732226 25.082594
F 14.035137 39.991860 25.082594
F 4.972518 50.312739 28.416977
F 4.972518 42.572373 28.416977
F 13.907856 50.312399 28.728857
F 13.907856 42.572033 28.728857
F 5.030795 50.321515 25.676530
F 5.030795 42.581148 25.676530
F 14.003032 50.312479 25.994070
F 14.003032 42.572113 25.994069
F 5.155365 47.722563 22.032379
F 5.155366 39.982196 22.032379
F 14.130479 47.732187 22.347563
F 14.130479 39.991821 22.347563
F 7.299399 38.702450 25.759981
F 7.299399 46.442818 25.759981
F 16.236506 38.701838 26.072133
F 16.236506 46.442206 26.072133
F 7.425559 51.601808 22.114484
F 7.425559 36.121075 22.114483
F 7.425559 43.861443 22.114484
F 16.363840 51.602433 22.425598
F 16.363840 36.121700 22.425598
F 16.363840 43.862068 22.425598
F 7.319877 51.598903 24.851268
F 7.319877 36.118169 24.851268
F 7.319877 43.858537 24.851268
F 16.268278 51.602421 25.160570
F 16.268278 36.121688 25.160570
F 16.268278 43.862056 25.160570
F 7.196609 38.704404 28.496394
F 7.196609 46.444772 28.496394
F 16.140955 38.701847 28.806851
F 16.140955 46.442215 28.806851
F 0.479677 47.768729 31.986056
F 0.479678 40.028362 31.986056
F 9.314975 47.732393 32.214685
F 9.314975 39.992027 32.214685
F 18.246975 47.732199 32.526912
F 18.246974 39.991832 32.526912
F 0.115183 50.374200 35.571252
F 0.115183 42.633834 35.571252
F 9.186660 50.310682 35.835450
F 9.186660 42.570315 35.835451
F 18.121900 50.310005 36.146948
F 18.121900 42.569639 36.146948
F 0.392034 50.331971 32.792067
F 0.392033 42.591605 32.792067
F 9.281736 50.312562 33.114578
F 9.281736 42.572196 33.114578
F 18.215580 50.312268 33.426645
F 18.215580 42.571902 33.426645
F 0.354641 47.653605 29.280836
F 0.354641 39.913238 29.280836
F 9.405841 47.731309 29.482042
F 9.405841 39.990942 29.482042
F 18.342327 47.732253 29.794981
F 18.342327 39.991886 29.794981
F 2.627055 38.688979 32.917425
F 2.627055 46.429347 32.917425
F 11.516299 38.701729 33.192682
F 11.516299 46.442096 33.192682
F 20.448682 38.701716 33.504628
F 20.448682 46.442083 33.504628
F 2.721180 51.606356 29.272699
F 2.721180 36.125623 29.272699
F 2.721180 43.865991 29.272699
F 11.642739 51.602347 29.560938
F 11.642739 36.121613 29.560938
F 11.642739 43.861981 29.560938
F 20.575433 51.602438 29.872965
F 20.575433 36.121705 29.872965
F 20.575433 43.862073 29.872965
F 2.632242 51.625817 31.987135
F 2.632242 36.145084 31.987135
F 2.632242 43.885452 31.987135
F 11.547085 51.602238 32.293054
F 11.547085 36.121505 32.293054
F 11.547085 43.861873 32.293054
F 20.480067 51.602381 32.604893
F 20.480067 36.121648 32.604894
F 20.480067 43.862016 32.604894
F 2.456413 38.699492 35.622345
F 2.456413 46.439860 35.622345
F 11.421890 38.699622 35.913134
F 11.421890 46.439990 35.913134
F 20.354998 38.699453 36.224929
F 20.354998 46.439821 36.224929
F 4.857237 47.735600 32.058652
F 4.857237 39.995233 32.058653
F 13.780775 47.732195 32.370941
F 13.780775 39.991829 32.370941
F 4.695381 50.316283 35.685421
F 4.695381 42.575917 35.685421
F 13.655553 50.310039 35.991003
F 13.655554 42.569672 35.991003
F 4.814075 50.313233 32.962354
F 4.814075 42.572867 32.962354
F 13.749222 50.312311 33.270647
F 13.749222 42.571944 33.270647
F 4.914208 47.725687 29.322724
F 4.914208 39.985320 29.322724
F 13.875818 47.732176 29.638945
F 13.875818 39.991809 29.638945
F 7.052450 38.701407 33.037948
F 7.052450 46.441775 33.037948
F 15.982489 38.701718 33.348663
F 15.982489 46.442086 33.348663
F 7.175267 51.602233 29.404843
F 7.175267 36.121500 29.404842
F 7.175267 43.861868 29.404842
F 16.109228 51.602433 29.716998
F 16.109228 36.121700 29.716998
F 16.109228 43.862068 29.716998
F 7.078548 51.601563 32.138144
F 7.078548 36.120830 32.138144
F 7.078548 43.861198 32.138144
F 16.013838 51.602372 32.448937
F 16.013838 36.121638 32.448937
F 16.013838 43.862006 32.448937
F 6.948135 38.702215 35.759747
F 6.948135 46.442583 35.759747
F 15.888774 38.699462 36.068973
F 15.888774 46.439830 36.068973
F 0.048846 47.669638 39.074609
F 0.048846 39.929272 39.074609
F 9.085534 47.685994 39.405090
F 9.085534 39.945627 39.405090
F 18.022575 47.687019 39.716368
F 18.022575 39.946652 39.716369
F 0.392033 34.851237 32.792066
F 0.440770 34.907719 25.643220
F 9.093035 49.971213 42.900843
F 9.093035 42.230846 42.900843
F 18.025903 49.970236 43.212751
F 18.025902 42.229870 43.212751
F 0.018225 50.284654 39.856204
F 0.018224 42.544288 39.856203
F 9.063500 50.261719 40.232003
F 9.063500 42.521352 40.232002
F 17.998809 50.261109 40.544654
F 17.998809 42.520742 40.544654
F 0.088855 47.708377 36.200522
F 0.088855 39.968010 36.200522
F 9.157436 47.728427 36.703441
F 9.157436 39.988060 36.703441
F 18.092129 47.728876 37.015417
F 18.092129 39.988509 37.015417
F 2.298490 38.656626 39.995440
F 2.298490 46.396994 39.995440
F 11.298177 38.650893 40.310406
F 11.298177 46.391261 40.310406
F 20.231909 38.650557 40.622636
F 20.231909 46.390924 40.622636
F 2.403327 51.593171 36.477287
F 2.403327 36.112438 36.477286
F 2.403327 43.852806 36.477287
F 11.392136 51.598894 36.781336
F 11.392136 36.118161 36.781335
F 11.392136 43.858528 36.781336
F 20.325228 51.599060 37.093399
F 20.325228 36.118327 37.093399
F 20.325228 43.858694 37.093399
F 2.345007 51.551345 39.188171
F 2.345007 36.070612 39.188171
F 2.345007 43.810979 39.188172
F 11.322422 51.557051 39.482491
F 11.322422 36.076318 39.482491
F 11.322422 43.816686 39.482491
F 20.255681 51.557204 39.794348
F 20.255681 36.076471 39.794348
F 20.255681 43.816839 39.794348
F 2.336522 38.481916 42.682137
F 2.336523 46.222285 42.682137
F 11.326573 38.359784 42.978732
F 11.326574 46.100152 42.978732
F 20.258997 38.359686 43.290733
F 20.258998 46.100055 43.290732
F 4.590420 47.677922 39.256656
F 4.590420 39.937555 39.256657
F 13.556044 47.686946 39.560445
F 13.556044 39.946579 39.560445
F 4.611901 50.002775 42.751760
F 4.611900 42.262409 42.751761
F 13.559709 49.970250 43.056786
F 13.559709 42.229883 43.056787
F 4.579816 50.260678 40.077056
F 4.579816 42.520312 40.077056
F 13.532407 50.261163 40.388644
F 13.532407 42.520797 40.388644
F 4.675330 47.728895 36.552742
F 4.675330 39.988528 36.552742
F 13.625771 47.728831 36.859431
F 13.625771 39.988464 36.859431
F 6.821044 38.652162 40.152768
F 6.821044 46.392529 40.152768
F 15.765647 38.650574 40.466659
F 15.765647 46.390942 40.466659
F 6.917387 51.597306 36.624336
F 6.917387 36.116573 36.624336
F 6.917387 43.856941 36.624336
F 15.859010 51.599052 36.937430
F 15.859010 36.118319 36.937430
F 15.859010 43.858687 36.937430
F 6.847480 51.554580 39.327724
F 6.847480 36.073847 39.327724
F 6.847480 43.814215 39.327724
F 15.789449 51.557194 39.638390
F 15.789449 36.076460 39.638390
F 15.789449 43.816828 39.638390
F 6.856902 38.366831 42.823922
F 6.856903 46.107199 42.823922
F 15.792809 38.359688 43.134767
F 15.792810 46.100056 43.134767
F 4.972518 34.832005 28.416977
F 5.030795 34.840781 25.676530
F 4.695381 34.835549 35.685421
F 4.814075 34.832499 32.962354
F 9.440882 34.831727 28.572610
F 9.531882 34.832869 25.836993
F 18.469611 34.831650 26.150116
F 13.907856 34.831665 28.728857
F 14.003032 34.831745 25.994069
F 0.115183 34.893465 35.571252
F 9.281736 34.831828 33.114578
F 0.526411 47.664614 21.976733
F 0.526411 39.924247 21.976732
F 1.370264 55.553455 2.867456
F 1.370264 63.293824 2.867456
F 10.293499 55.523584 3.239122
F 10.293499 63.263951 3.239122
F 19.226949 55.523897 3.550858
F 19.226949 63.264264 3.550857
F 1.293304 58.043166 6.436201
F 1.293305 65.783535 6.436201
F 10.200251 58.056302 6.768266
F 10.200251 65.796670 6.768266
F 19.133617 58.056128 7.080094
F 19.133617 65.796496 7.080094
F 1.346783 58.093777 3.753651
F 1.346783 65.834146 3.753651
F 10.269709 58.098058 4.067108
F 10.269709 65.838426 4.067107
F 19.203175 58.097984 4.379144
F 19.203175 65.838352 4.379144
F 1.134575 55.943436 0.209724
F 20.861889 69.663298 21.669911
F 1.134577 63.683805 0.209723
F 20.957402 69.663298 18.934953
F 10.267331 55.814936 0.570832
F 10.267332 63.555304 0.570832
F 19.199850 55.814765 0.882761
F 19.199853 63.555134 0.882761
F 3.552164 54.229249 3.813670
F 3.552164 61.969616 3.813670
F 12.503577 54.227856 4.145161
F 12.503577 61.968223 4.145161
F 3.529872 59.737730 0.312955
F 3.529872 67.478098 0.312955
F 12.500546 59.684964 0.648841
F 12.500547 67.425332 0.648841
F 3.584677 59.402730 2.980883
F 3.584677 67.143099 2.980883
F 12.527273 59.393967 3.317004
F 12.527273 67.134335 3.317004
F 3.497252 54.179961 6.515138
F 3.497252 61.920328 6.515138
F 12.433995 54.186028 6.846201
F 12.433995 61.926394 6.846201
F 21.366715 54.185944 7.158075
F 21.366715 61.926311 7.158075
F 5.821725 55.523472 3.082650
F 5.821725 63.263839 3.082650
F 14.760672 55.523875 3.394913
F 14.760672 63.264242 3.394913
F 5.728836 58.058210 6.611369
F 5.728836 65.798578 6.611369
F 14.667335 58.056151 6.924144
F 14.667335 65.796519 6.924144
F 5.794722 58.102674 3.906071
F 5.794722 65.843042 3.906071
F 14.736888 58.098007 4.223167
F 14.736888 65.838375 4.223167
F 5.794097 55.825732 0.412394
F 5.794098 63.566100 0.412394
F 14.733663 55.814767 0.726803
F 14.733665 63.555135 0.726803
F 8.034834 54.228245 3.988867
F 8.034834 61.968612 3.988867
F 16.970067 54.227805 4.301161
F 16.970067 61.968172 4.301160
F 8.033243 59.686823 0.492284
F 8.033243 67.427191 0.492284
F 16.966757 59.684949 0.804780
F 16.966757 67.425317 0.804780
F 8.058736 59.393516 3.161081
F 8.058736 67.133884 3.161081
F 16.993831 59.394075 3.472880
F 16.993831 67.134442 3.472880
F 7.965829 54.186430 6.690534
F 7.965830 61.926797 6.690533
F 16.900506 54.185949 7.002115
F 16.900506 61.926316 7.002115
F 1.183753 55.491367 10.024595
F 1.183754 63.231736 10.024595
F 10.076898 55.472580 10.357026
F 10.076898 63.212948 10.357026
F 19.010176 55.472737 10.668865
F 19.010176 63.213104 10.668865
F 1.060068 58.032627 13.660883
F 1.060069 65.772995 13.660883
F 9.950146 58.052898 13.988679
F 9.950146 65.793266 13.988679
F 18.883413 58.052749 14.300528
F 18.883413 65.793117 14.300528
F 1.152543 58.032367 10.960618
F 1.152543 65.772735 10.960617
F 10.045531 58.052961 11.256535
F 10.045531 65.793329 11.256535
F 18.978789 58.052806 11.568599
F 18.978789 65.793174 11.568599
F 1.265826 55.490782 7.329080
F 1.265827 63.231150 7.329080
F 10.170522 55.474856 7.636523
F 10.170522 63.215223 7.636523
F 19.103848 55.474999 7.948563
F 19.103848 63.215367 7.948563
F 3.344097 54.175016 11.026812
F 3.344097 61.915382 11.026811
F 12.279192 54.182698 11.334595
F 12.279192 61.923065 11.334595
F 21.211886 54.182622 11.646581
F 21.211886 61.922989 11.646581
F 3.465882 59.352985 7.402840
F 3.465882 67.093353 7.402840
F 12.404221 59.345103 7.714550
F 12.404221 67.085471 7.714550
F 21.336944 59.345184 8.026545
F 21.336944 67.085552 8.026546
F 3.376520 59.350837 10.115834
F 3.376520 67.091206 10.115834
F 12.310577 59.342844 10.434956
F 12.310577 67.083212 10.434956
F 21.243272 59.342921 10.746846
F 21.243272 67.083289 10.746846
F 3.250072 54.174331 13.749237
F 3.250072 61.914697 13.749237
F 12.183802 54.182645 14.066632
F 12.183802 61.923011 14.066632
F 21.116510 54.182565 14.378509
F 21.116510 61.922932 14.378509
F 5.606495 55.470836 10.201042
F 5.606495 63.211203 10.201042
F 14.543903 55.472716 10.512913
F 14.543903 63.213083 10.512913
F 5.479556 58.054442 13.834366
F 5.479556 65.794810 13.834365
F 14.417141 58.052770 14.144576
F 14.417141 65.793138 14.144576
F 5.575309 58.054561 11.099209
F 5.575309 65.794929 11.099209
F 14.512517 58.052827 11.412619
F 14.512517 65.793195 11.412618
F 5.698169 55.472531 7.477100
F 5.698169 63.212899 7.477100
F 14.637571 55.474977 7.792582
F 14.637571 63.215344 7.792582
F 7.811199 54.183091 11.178345
F 7.811199 61.923458 11.178345
F 16.745679 54.182627 11.490614
F 16.745679 61.922994 11.490614
F 7.935864 59.344542 7.558053
F 7.935864 67.084910 7.558053
F 16.870735 59.345178 7.870578
F 16.870735 67.085546 7.870578
F 7.842712 59.342500 10.279067
F 7.842712 67.082868 10.279067
F 16.777065 59.342916 10.590886
F 16.777065 67.083284 10.590886
F 7.715614 54.183139 13.911112
F 7.715614 61.923506 13.911112
F 16.650303 54.182570 14.222549
F 16.650303 61.922937 14.222549
F 0.933302 55.491892 17.304866
F 0.933302 63.232261 17.304866
F 9.822428 55.472380 17.633831
F 9.822428 63.212748 17.633831
F 18.756138 55.472622 17.945394
F 18.756138 63.212990 17.945394
F 0.792671 57.954165 20.980709
F 0.792671 65.694534 20.980708
F 9.694217 58.053239 21.280547
F 9.694217 65.793607 21.280547
F 18.628791 58.052748 21.591931
F 18.628792 65.793116 21.591931
F 0.902319 58.021454 18.272673
F 0.902319 65.761823 18.272673
F 9.791028 58.052933 18.545103
F 9.791028 65.793301 18.545103
F 18.724305 58.052747 18.856971
F 18.724305 65.793115 18.856971
F 1.027627 55.493275 14.604351
F 1.027628 63.233644 14.604351
F 9.918330 55.472460 14.898722
F 9.918330 63.212828 14.898722
F 18.851631 55.472622 15.210687
F 18.851631 63.212990 15.210687
F 3.079008 54.175608 18.345152
F 3.079008 61.915975 18.345152
F 12.024635 54.182658 18.622994
F 12.024635 61.923025 18.622994
F 20.957402 54.182563 18.934953
F 20.957402 61.922930 18.934953
F 3.217052 59.351228 14.673827
F 3.217052 67.091597 14.673827
F 12.152037 59.342729 14.976685
F 12.152037 67.083097 14.976685
F 21.084727 59.342807 15.288669
F 21.084727 67.083175 15.288669
F 3.118377 59.353240 17.402791
F 3.118377 67.093608 17.402790
F 12.056542 59.342731 17.711506
F 12.056542 67.083099 17.711507
F 20.989234 59.342806 18.023375
F 20.989234 67.083174 18.023375
F 2.888844 54.186735 21.087578
F 2.888845 61.927102 21.087578
F 11.928207 54.182848 21.358164
F 11.928207 61.923215 21.358164
F 20.861889 54.182564 21.669911
F 20.861889 61.922930 21.669911
F 5.346136 55.468335 17.485206
F 5.346136 63.208703 17.485207
F 14.289852 55.472599 17.789452
F 14.289852 63.212966 17.789452
F 5.211283 58.058365 21.133292
F 5.211283 65.798733 21.133292
F 14.162471 58.052779 21.435996
F 14.162471 65.793147 21.435996
F 5.319692 58.055303 18.391700
F 5.319692 65.795671 18.391700
F 14.258038 58.052768 18.700997
F 14.258038 65.793136 18.700997
F 5.447547 55.470493 14.744312
F 5.447547 63.210860 14.744312
F 14.385358 55.472601 15.054710
F 14.385358 63.212969 15.054709
F 7.555586 54.183195 18.468035
F 7.555586 61.923562 18.468035
F 16.491194 54.182568 18.778987
F 16.491194 61.922935 18.778987
F 7.684166 59.342383 14.820629
F 7.684166 67.082751 14.820629
F 16.618520 59.342802 15.132703
F 16.618520 67.083170 15.132702
F 7.588270 59.342297 17.556263
F 7.588270 67.082665 17.556263
F 16.523029 59.342802 17.867415
F 16.523029 67.083170 17.867415
F 7.447342 54.186300 21.204950
F 7.447342 61.926667 21.204951
F 16.395646 54.182576 21.513956
F 16.395646 61.922942 21.513956
F 21.436274 61.968167 4.457126
F 21.432945 67.425317 0.960742
F 3.497252 69.660696 6.515138
F 21.436274 54.227800 4.457126
F 3.079008 69.656343 18.345152
F 21.432944 59.684949 0.960742
F 3.250072 69.655065 13.749237
F 3.344096 69.655751 11.026812
F 0.699057 55.585864 24.690729
F 0.699057 63.326233 24.690729
F 9.567136 55.472264 24.926749
F 9.567136 63.212631 24.926749
F 18.501455 55.472621 25.238541
F 18.501455 63.212989 25.238541
F 0.586164 57.945515 28.353516
F 0.586164 65.685883 28.353516
F 9.440882 58.052826 28.572610
F 9.440882 65.793194 28.572611
F 18.374120 58.052747 28.884824
F 18.374120 65.793115 28.884824
F 0.440770 58.128818 25.643220
F 0.440771 65.869187 25.643220
F 9.531882 58.053968 25.836993
F 9.531882 65.794336 25.836993
F 18.469611 58.052750 26.150116
F 18.469611 65.793118 26.150116
F 9.659789 55.471511 22.190784
F 9.659789 63.211879 22.190784
F 18.596952 55.472621 22.503580
F 18.596952 63.212988 22.503580
F 2.824632 54.184220 25.641911
F 2.824632 61.924586 25.641911
F 11.769778 54.182710 25.916075
F 11.769778 61.923076 25.916074
F 20.702720 54.182563 26.228100
F 20.702720 61.922930 26.228100
F 2.928312 59.335452 21.990083
F 2.928312 67.075821 21.990083
F 11.897110 59.342660 22.269609
F 11.897110 67.083028 22.269609
F 20.830053 59.342806 22.581563
F 20.830053 67.083174 22.581563
F 2.773591 59.342580 24.731427
F 2.773591 67.082948 24.731427
F 11.800559 59.342444 25.004808
F 11.800559 67.082813 25.004808
F 20.734550 59.342806 25.316522
F 20.734550 67.083174 25.316522
F 2.670724 54.181401 28.373823
F 2.670724 61.921768 28.373823
F 11.673565 54.182848 28.651017
F 11.673565 61.923215 28.651018
F 20.607215 54.182563 28.962805
F 20.607215 61.922930 28.962805
F 5.089380 55.469366 24.776270
F 5.089380 63.209734 24.776270
F 14.035137 55.472591 25.082594
F 14.035136 63.212959 25.082594
F 4.972518 58.053105 28.416977
F 4.972518 65.793472 28.416977
F 13.907856 58.052764 28.728857
F 13.907856 65.793132 28.728857
F 5.030795 58.061880 25.676530
F 5.030795 65.802248 25.676530
F 14.003032 58.052845 25.994069
F 14.003032 65.793213 25.994069
F 5.155365 55.462928 22.032379
F 5.155366 63.203295 22.032379
F 14.130479 55.472552 22.347563
F 14.130479 63.212920 22.347563
F 7.299399 54.183183 25.759981
F 7.299399 61.923550 25.759981
F 16.236506 54.182571 26.072134
F 16.236506 61.922937 26.072133
F 7.425559 59.342175 22.114483
F 7.425559 67.082543 22.114484
F 16.363840 59.342799 22.425598
F 16.363840 67.083168 22.425598
F 7.319877 59.339269 24.851268
F 7.319878 67.079637 24.851268
F 16.268278 59.342787 25.160570
F 16.268278 67.083155 25.160570
F 7.196609 54.185137 28.496394
F 7.196609 61.925504 28.496394
F 16.140955 54.182580 28.806851
F 16.140955 61.922947 28.806851
F 0.479677 55.509093 31.986056
F 0.479678 63.249462 31.986056
F 9.314975 55.472758 32.214685
F 9.314975 63.213126 32.214685
F 18.246975 55.472564 32.526912
F 18.246975 63.212931 32.526912
F 0.115183 58.114565 35.571252
F 0.115183 65.854933 35.571252
F 9.186660 58.051047 35.835451
F 9.186660 65.791415 35.835451
F 18.121900 58.050370 36.146948
F 18.121900 65.790738 36.146948
F 0.392033 58.072336 32.792066
F 0.392033 65.812704 32.792066
F 9.281736 58.052927 33.114578
F 9.281736 65.793295 33.114578
F 18.215580 58.052633 33.426645
F 18.215580 65.793001 33.426645
F 0.354641 55.393969 29.280836
F 0.354641 63.134337 29.280836
F 9.405841 55.471674 29.482042
F 9.405841 63.212042 29.482042
F 18.342327 55.472618 29.794981
F 18.342327 63.212986 29.794981
F 2.627055 54.169712 32.917425
F 2.627055 61.910079 32.917425
F 11.516299 54.182461 33.192682
F 11.516299 61.922828 33.192682
F 20.448682 54.182448 33.504628
F 20.448682 61.922815 33.504628
F 2.721180 59.346722 29.272699
F 2.721180 67.087090 29.272699
F 11.642739 59.342713 29.560938
F 11.642739 67.083081 29.560938
F 20.575433 59.342804 29.872965
F 20.575433 67.083173 29.872965
F 2.632242 59.366184 31.987135
F 2.632242 67.106552 31.987135
F 11.547085 59.342604 32.293054
F 11.547085 67.082973 32.293054
F 20.480067 59.342748 32.604894
F 20.480067 67.083116 32.604894
F 2.456413 54.180225 35.622345
F 2.456413 61.920592 35.622345
F 11.421889 54.180355 35.913134
F 11.421890 61.920722 35.913134
F 20.354998 54.180186 36.224929
F 20.354998 61.920553 36.224929
F 4.857237 55.475965 32.058653
F 4.857237 63.216333 32.058653
F 13.780775 55.472560 32.370941
F 13.780775 63.212928 32.370941
F 4.695381 58.056648 35.685421
F 4.695381 65.797016 35.685421
F 13.655553 58.050404 35.991003
F 13.655554 65.790772 35.991003
F 4.814075 58.053598 32.962354
F 4.814075 65.793966 32.962354
F 13.749222 58.052676 33.270647
F 13.749222 65.793044 33.270647
F 4.914208 55.466052 29.322724
F 4.914208 63.206420 29.322724
F 13.875818 55.472541 29.638945
F 13.875818 63.212908 29.638945
F 7.052450 54.182140 33.037949
F 7.052450 61.922507 33.037948
F 15.982489 54.182451 33.348663
F 15.982489 61.922818 33.348663
F 7.175267 59.342600 29.404842
F 7.175267 67.082968 29.404842
F 16.109228 59.342799 29.716998
F 16.109228 67.083168 29.716998
F 7.078548 59.341929 32.138144
F 7.078548 67.082297 32.138144
F 16.013838 59.342738 32.448937
F 16.013838 67.083106 32.448937
F 6.948135 54.182948 35.759747
F 6.948135 61.923315 35.759747
F 15.888774 54.180195 36.068973
F 15.888774 61.920562 36.068973
F 0.048846 55.410003 39.074609
F 0.048846 63.150371 39.074609
F 9.085534 55.426359 39.405090
F 9.085534 63.166726 39.405090
F 18.022575 55.427384 39.716368
F 18.022575 63.167752 39.716369
F 20.258998 69.321155 43.290732
F 11.326575 69.321251 42.978732
F 9.093034 57.711578 42.900843
F 9.093035 65.451946 42.900843
F 18.025902 57.710601 43.212751
F 18.025903 65.450970 43.212751
F 0.018224 58.025019 39.856203
F 0.018224 65.765387 39.856203
F 9.063500 58.002084 40.232003
F 9.063500 65.742452 40.232002
F 17.998809 58.001474 40.544654
F 17.998809 65.741842 40.544654
F 0.088855 55.448742 36.200522
F 0.088855 63.189110 36.200522
F 9.157436 55.468792 36.703441
F 9.157436 63.209160 36.703441
F 18.092129 55.469241 37.015417
F 18.092129 63.209609 37.015417
F 2.298490 54.137359 39.995440
F 2.298490 61.877726 39.995440
F 11.298177 54.131626 40.310406
F 11.298177 61.871993 40.310406
F 20.231909 54.131290 40.622636
F 20.231909 61.871656 40.622636
F 2.403327 59.333537 36.477286
F 2.403327 67.073906 36.477287
F 11.392136 59.339260 36.781335
F 11.392136 67.079628 36.781336
F 20.325228 59.339426 37.093399
F 20.325228 67.079794 37.093399
F 2.345007 59.291711 39.188171
F 2.345007 67.032079 39.188172
F 11.322422 59.297417 39.482491
F 11.322422 67.037785 39.482491
F 20.255681 59.297571 39.794348
F 20.255681 67.037939 39.794348
F 2.336522 53.962649 42.682137
F 2.336522 61.703015 42.682137
F 11.326574 53.840517 42.978732
F 11.326574 61.580884 42.978732
F 20.258998 53.840420 43.290732
F 20.258996 61.580786 43.290733
F 4.590420 55.418287 39.256657
F 4.590420 63.158655 39.256657
F 13.556044 55.427311 39.560445
F 13.556044 63.167679 39.560445
F 4.611899 57.743140 42.751760
F 4.611900 65.483508 42.751761
F 13.559708 57.710615 43.056787
F 13.559709 65.450983 43.056787
F 4.579816 58.001043 40.077056
F 4.579816 65.741411 40.077056
F 13.532407 58.001529 40.388644
F 13.532407 65.741897 40.388644
F 4.675330 55.469260 36.552742
F 4.675330 63.209628 36.552742
F 13.625771 55.469196 36.859431
F 13.625771 63.209564 36.859431
F 6.821044 54.132895 40.152769
F 6.821044 61.873261 40.152768
F 15.765647 54.131307 40.466659
F 15.765647 61.871674 40.466659
F 6.917387 59.337672 36.624336
F 6.917387 67.078040 36.624336
F 15.859010 59.339418 36.937430
F 15.859010 67.079786 36.937430
F 6.847480 59.294947 39.327724
F 6.847480 67.035315 39.327724
F 15.789449 59.297560 39.638390
F 15.789449 67.037928 39.638390
F 6.856902 53.847564 42.823922
F 6.856901 61.587931 42.823922
F 15.792810 53.840421 43.134767
F 15.792808 61.580788 43.134767
F 15.765647 69.612042 40.466659
F 15.792810 69.321156 43.134767
F 20.231909 69.612024 40.622636
F 2.670724 69.662136 28.373823
F 6.856903 69.328299 42.823922
F 11.298177 69.612360 40.310406
F 2.298490 69.618094 39.995440
F 6.821044 69.613629 40.152768
F 2.627055 69.650446 32.917425
F 11.516299 69.663196 33.192682
F 2.456413 69.660960 35.622345
F 11.421890 69.661089 35.913134
F 7.052450 69.662875 33.037948
F 2.336523 69.443385 42.682137
F 20.702719 69.663298 26.228100
F 20.607215 69.663298 28.962805
F 20.448682 69.663183 33.504628
F 20.354998 69.660921 36.224929
F 15.982489 69.663185 33.348663
F 15.888774 69.660930 36.068973
F 0.526411 55.404979 21.976733
F 0.526411 63.145347 21.976732
F 28.159324 1.341334 3.862782
F 28.159324 9.081699 3.862781
F 28.159324 16.822067 3.862781
F 37.092166 1.341227 4.174822
F 37.092166 9.081592 4.174822
F 37.092166 16.821960 4.174822
F 28.065992 3.873562 7.392019
F 28.065992 11.613927 7.392019
F 36.998829 3.873673 7.704028
F 36.998829 11.614039 7.704028
F 28.135551 3.915418 4.691070
F 28.135552 11.655784 4.691070
F 37.068413 3.915532 5.002947
F 37.068413 11.655898 5.002947
F 28.132226 1.632204 1.194686
F 28.132225 9.372569 1.194686
F 28.132227 17.112938 1.194686
F 37.064593 1.632194 1.506649
F 37.064592 9.372558 1.506649
F 37.064593 17.112926 1.506649
F 30.368647 7.785601 4.769051
F 30.368647 15.525968 4.769051
F 25.328075 15.480731 21.825874
F 39.302832 7.786008 5.080831
F 39.302832 15.526375 5.080831
F 25.328075 7.740364 21.825874
F 39.302832 0.045642 5.080831
F 30.368647 0.045236 4.769051
F 23.317821 1.290059 15.366651
F 30.365314 5.502385 1.272667
F 30.365315 13.242752 1.272667
F 39.297702 5.502336 1.584778
F 39.297702 13.242702 1.584778
F 41.183659 1.289849 15.990006
F 32.250192 16.770791 15.678575
F 30.392418 5.211516 3.940763
F 30.392418 12.951882 3.940763
F 39.326612 5.211123 4.253162
F 39.326612 12.951489 4.253162
F 21.460045 5.211516 3.628838
F 21.460045 12.951882 3.628838
F 30.299087 7.743745 7.470000
F 30.299087 15.484112 7.470000
F 42.590074 15.138451 0.285144
F 39.233414 7.744200 7.782287
F 39.233414 15.484567 7.782287
F 42.590075 7.398085 0.285144
F 32.625527 1.341329 4.018748
F 32.625527 9.081695 4.018748
F 32.625527 16.822062 4.018748
F 41.563739 1.340123 4.332274
F 41.563739 9.080489 4.332274
F 41.563739 16.820856 4.332274
F 23.693139 1.341334 3.706819
F 23.693139 9.081699 3.706819
F 23.693140 16.822067 3.706819
F 32.532192 3.873566 7.547984
F 32.532192 11.613931 7.547984
F 41.470926 3.874952 7.861114
F 41.470926 11.615317 7.861114
F 23.599807 3.873562 7.236056
F 23.599807 11.613927 7.236056
F 32.601756 3.915423 4.847031
F 32.601756 11.655788 4.847031
F 41.539904 3.916553 5.158676
F 41.539904 11.656919 5.158675
F 23.669367 3.915418 4.535108
F 23.669367 11.655784 4.535107
F 32.598407 1.632204 1.350649
F 32.598407 9.372569 1.350649
F 32.598408 17.112937 1.350649
F 41.530841 1.632072 1.663306
F 41.530840 9.372437 1.663306
F 41.530842 17.112805 1.663306
F 23.666040 1.632203 1.038723
F 23.666038 9.372567 1.038723
F 23.666040 17.112936 1.038723
F 34.834935 7.785624 4.925004
F 34.834935 15.525991 4.925004
F 38.981582 0.000080 15.002327
F 25.902460 7.785601 4.613089
F 25.902460 15.525967 4.613089
F 25.582696 0.000001 14.534471
F 34.831495 5.502382 1.428636
F 34.831496 13.242749 1.428636
F 25.899131 5.502385 1.116705
F 25.899132 13.242751 1.116704
F 34.858709 5.211491 4.096750
F 34.858709 12.951857 4.096750
F 25.926231 5.211516 3.784800
F 25.926231 12.951883 3.784800
F 34.765372 7.743769 7.625982
F 34.765372 15.484136 7.625981
F 25.455420 12.900608 18.179337
F 25.832901 7.743744 7.314037
F 25.832900 15.484111 7.314037
F 25.455420 5.160241 18.179337
F 27.942551 1.290174 10.980790
F 27.942551 9.030539 10.980790
F 27.942551 16.770907 10.980790
F 36.875300 1.290083 11.292764
F 36.875300 9.030448 11.292764
F 36.875300 16.770815 11.292764
F 27.815787 3.870183 14.612452
F 27.815787 11.610549 14.612453
F 36.748217 3.870200 14.924374
F 36.748217 11.610566 14.924375
F 27.911163 3.870240 11.880525
F 27.911163 11.610606 11.880525
F 36.843927 3.870332 12.192382
F 36.843927 11.610697 12.192382
F 28.036223 1.292436 8.260490
F 28.036223 9.032802 8.260490
F 28.036223 16.773169 8.260489
F 36.969092 1.292316 8.572338
F 36.969092 9.032682 8.572338
F 36.969092 16.773049 8.572338
F 30.144257 7.740423 11.958506
F 30.144257 15.480790 11.958506
F 34.387807 12.900603 18.491266
F 39.078296 7.740816 12.270119
F 39.078296 15.481182 12.270119
F 34.387807 5.160237 18.491265
F 30.269316 5.162619 8.338471
F 30.269316 12.902985 8.338471
F 39.203593 5.162172 8.650104
F 39.203593 12.902538 8.650104
F 30.175643 5.160356 11.058771
F 30.175643 12.900722 11.058771
F 39.109689 5.159968 11.370893
F 39.109689 12.900334 11.370893
F 30.048880 7.740366 14.690434
F 30.048880 15.480733 14.690434
F 25.550912 12.900608 15.444632
F 38.981582 7.740446 15.002327
F 38.981582 15.480812 15.002327
F 25.550912 5.160242 15.444632
F 32.408746 1.290171 11.136754
F 32.408746 9.030536 11.136754
F 32.408746 16.770904 11.136754
F 41.346936 1.288880 11.449253
F 41.346936 9.029245 11.449253
F 41.346936 16.769613 11.449253
F 23.476366 1.290174 10.824827
F 23.476366 9.030539 10.824827
F 23.476366 16.770906 10.824827
F 32.281973 3.870184 14.768416
F 32.281973 11.610550 14.768416
F 41.214811 3.870225 15.079823
F 41.214811 11.610591 15.079823
F 23.349603 3.870183 14.456490
F 23.349603 11.610549 14.456490
F 32.377358 3.870243 12.036486
F 32.377358 11.610608 12.036486
F 41.316072 3.871679 12.347090
F 41.316072 11.612045 12.347090
F 23.444979 3.870240 11.724563
F 23.444979 11.610606 11.724562
F 32.502425 1.292432 8.416450
F 32.502425 9.032798 8.416450
F 32.502425 16.773165 8.416450
F 41.441420 1.290984 8.727428
F 41.441420 9.031349 8.727427
F 41.441420 16.771717 8.727427
F 23.570038 1.292436 8.104527
F 23.570038 9.032801 8.104527
F 23.570038 16.773169 8.104527
F 34.610516 7.740440 12.114457
F 34.610516 15.480807 12.114457
F 34.483296 12.900604 15.756553
F 25.678072 7.740423 11.802544
F 25.678072 15.480789 11.802544
F 34.483296 5.160238 15.756553
F 34.735598 5.162595 8.494419
F 34.735598 12.902961 8.494418
F 25.803130 5.162619 8.182509
F 25.803130 12.902985 8.182508
F 34.641900 5.160339 11.214744
F 34.641900 12.900705 11.214743
F 25.709458 5.160356 10.902809
F 25.709458 12.900722 10.902809
F 34.515083 7.740370 14.846398
F 34.515083 15.480737 14.846398
F 25.423588 15.480731 19.090916
F 25.582696 7.740366 14.534471
F 25.582696 15.480733 14.534472
F 25.423588 7.740364 19.090916
F 27.688512 1.290059 18.257318
F 27.688512 9.030424 18.257318
F 27.688512 16.770792 18.257319
F 36.620963 1.290038 18.569254
F 36.620963 9.030403 18.569254
F 36.620963 16.770771 18.569255
F 35.890637 3.528033 0.050467
F 35.890636 11.268398 0.050467
F 27.656679 3.870182 19.168897
F 27.656679 11.610547 19.168897
F 36.589132 3.870202 19.480807
F 36.589132 11.610568 19.480807
F 27.784005 1.290060 15.522613
F 27.784005 9.030425 15.522613
F 27.784005 16.770792 15.522613
F 36.716466 1.290037 15.834512
F 36.716466 9.030403 15.834512
F 36.716466 16.770770 15.834511
F 29.889772 7.740364 19.246879
F 29.889772 15.480731 19.246878
F 34.355975 15.480735 19.402838
F 38.822452 7.740439 19.558730
F 38.822452 15.480805 19.558729
F 34.355975 7.740369 19.402838
F 30.017096 5.160242 15.600595
F 30.017096 12.900608 15.600594
F 38.949697 5.160178 15.912407
F 38.949697 12.900544 15.912407
F 29.921604 5.160241 18.335300
F 29.921604 12.900608 18.335300
F 38.854271 5.160167 18.647256
F 38.854271 12.900533 18.647256
F 41.183659 16.770582 15.990005
F 41.183659 9.030214 15.990006
F 23.317821 16.770792 15.366651
F 38.123742 7.398205 0.128483
F 38.123742 15.138571 0.128483
F 23.317821 9.030424 15.366651
F 32.154700 1.290058 18.413282
F 32.154700 9.030423 18.413282
F 32.154700 16.770791 18.413282
F 41.087859 1.289942 18.725097
F 41.087859 9.030307 18.725097
F 41.087859 16.770674 18.725097
F 23.222328 1.290059 18.101356
F 23.222328 9.030424 18.101356
F 23.222328 16.770792 18.101356
F 25.902460 0.045235 4.613089
F 34.834936 0.045259 4.925004
F 40.356868 3.527979 0.206605
F 40.356867 11.268344 0.206605
F 23.094982 3.870182 21.747892
F 23.094982 11.610547 21.747893
F 32.122866 3.870183 19.324859
F 32.122866 11.610548 19.324859
F 41.056066 3.870308 19.636594
F 41.056066 11.610673 19.636594
F 23.190494 3.870182 19.012935
F 23.190494 11.610547 19.012935
F 32.250192 1.290059 15.678575
F 32.250192 9.030424 15.678575
F 30.048880 0.000001 14.690434
F 30.144257 0.000058 11.958506
F 25.832901 0.003379 7.314038
F 34.765372 0.003404 7.625981
F 25.678072 0.000058 11.802544
F 39.078296 0.000450 12.270119
F 34.515083 0.000005 14.846398
F 39.233414 0.003835 7.782287
F 38.822452 0.000073 19.558729
F 30.299087 0.003380 7.470001
F 34.355975 0.000003 19.402838
F 34.610516 0.000075 12.114457
F 27.433830 1.290059 25.550465
F 27.433830 9.030424 25.550465
F 27.433830 16.770792 25.550465
F 36.366028 1.290097 25.862346
F 36.366028 9.030462 25.862346
F 36.366028 16.770830 25.862346
F 27.306493 3.870181 29.196749
F 27.306493 11.610546 29.196749
F 36.238704 3.870145 29.508644
F 36.238704 11.610511 29.508644
F 27.401996 3.870182 26.462044
F 27.401996 11.610547 26.462044
F 36.334179 3.870140 26.773979
F 36.334179 11.610505 26.773979
F 27.529332 1.290059 22.815507
F 27.529332 9.030424 22.815507
F 27.529332 16.770792 22.815507
F 36.461752 1.290047 23.127412
F 36.461752 9.030412 23.127412
F 36.461752 16.770780 23.127412
F 29.635088 7.740364 26.540025
F 29.635088 15.480731 26.540025
F 24.725181 15.138586 43.446695
F 38.566707 7.740188 26.851993
F 38.566707 15.480555 26.851993
F 24.725183 7.398220 43.446695
F 29.762423 5.160242 22.893489
F 29.762423 12.900608 22.893488
F 38.695025 5.160185 23.205291
F 38.695025 12.900552 23.205291
F 29.666920 5.160242 25.628446
F 29.666920 12.900608 25.628446
F 38.598478 5.160433 25.940132
F 38.598478 12.900800 25.940132
F 29.539585 7.740363 29.274730
F 29.539585 15.480730 29.274730
F 34.260456 15.480734 22.137799
F 38.471253 7.740199 29.586518
F 38.471253 15.480566 29.586519
F 34.260456 7.740367 22.137799
F 31.900008 1.290060 25.706426
F 31.900008 9.030425 25.706427
F 31.900008 16.770793 25.706427
F 40.829486 1.290743 26.017485
F 40.829486 9.031108 26.017485
F 40.829486 16.771476 26.017485
F 22.967646 1.290059 25.394503
F 22.967646 9.030424 25.394503
F 22.967646 16.770792 25.394503
F 31.772671 3.870180 29.352710
F 31.772671 11.610546 29.352710
F 40.702404 3.869576 29.664137
F 40.702404 11.609942 29.664137
F 22.840309 3.870181 29.040786
F 22.840309 11.610547 29.040786
F 31.868173 3.870180 26.618007
F 31.868173 11.610546 26.618007
F 40.797533 3.869530 26.930085
F 40.797533 11.609896 26.930085
F 22.935812 3.870182 26.306081
F 22.935812 11.610547 26.306081
F 31.995518 1.290058 22.971469
F 31.995518 9.030424 22.971469
F 31.995518 16.770791 22.971469
F 40.928188 1.290019 23.283039
F 40.928189 9.030384 23.283039
F 40.928189 16.770751 23.283038
F 23.063147 1.290059 22.659545
F 23.063147 9.030424 22.659545
F 23.063147 16.770792 22.659544
F 34.101239 7.740357 26.695990
F 34.101239 15.480724 26.695990
F 24.721867 12.855372 39.950311
F 25.168905 7.740364 26.384063
F 25.168905 15.480731 26.384063
F 24.721867 5.115006 39.950310
F 34.228623 5.160237 23.049447
F 34.228623 12.900604 23.049446
F 25.296239 5.160241 22.737526
F 25.296239 12.900608 22.737526
F 34.133067 5.160250 25.784400
F 34.133067 12.900616 25.784400
F 25.200737 5.160241 25.472484
F 25.200737 12.900608 25.472484
F 34.005739 7.740357 29.430687
F 34.005739 15.480724 29.430687
F 42.583678 12.855927 40.574170
F 25.073402 7.740364 29.118767
F 25.073402 15.480730 29.118768
F 42.583677 5.115561 40.574170
F 27.179346 1.290001 32.838837
F 27.179346 9.030366 32.838837
F 27.179346 16.770733 32.838837
F 36.111596 1.290028 33.150744
F 36.111596 9.030393 33.150744
F 36.111596 16.770760 33.150744
F 27.054275 3.867804 36.458872
F 27.054275 11.608170 36.458872
F 35.986562 3.867785 36.770785
F 35.986562 11.608151 36.770786
F 27.147958 3.870067 33.738572
F 27.147958 11.610432 33.738572
F 36.080206 3.870039 34.050516
F 36.080206 11.610405 34.050516
F 27.274711 1.290057 30.106909
F 27.274711 9.030423 30.106909
F 27.274711 16.770790 30.106909
F 36.206919 1.290094 30.418856
F 36.206919 9.030459 30.418856
F 36.206919 16.770827 30.418856
F 29.381050 7.740249 33.816554
F 29.381050 15.480616 33.816554
F 33.654223 12.855374 40.262235
F 38.312883 7.740126 34.128563
F 38.312883 15.480493 34.128563
F 33.654223 5.115008 40.262235
F 29.507801 5.160240 30.184891
F 29.507801 12.900606 30.184891
F 38.439464 5.160403 30.496917
F 38.439464 12.900769 30.496917
F 29.412436 5.160183 32.916818
F 29.412436 12.900549 32.916818
F 38.344281 5.160307 33.228667
F 38.344281 12.900673 33.228667
F 29.287368 7.737987 36.536853
F 29.287367 15.478353 36.536853
F 24.791414 12.897227 37.249362
F 38.219376 7.737900 36.848728
F 38.219376 15.478267 36.848728
F 24.791414 5.156861 37.249362
F 31.645526 1.290001 32.994799
F 31.645526 9.030366 32.994799
F 31.645526 16.770734 32.994799
F 40.575876 1.290475 33.306430
F 40.575876 9.030840 33.306430
F 40.575876 16.771208 33.306430
F 22.713162 1.290000 32.682875
F 22.713162 9.030365 32.682875
F 22.713162 16.770733 32.682875
F 31.520456 3.867804 36.614834
F 31.520456 11.608169 36.614834
F 40.451435 3.867475 36.926599
F 40.451435 11.607840 36.926599
F 22.588091 3.867804 36.302909
F 22.588091 11.608170 36.302910
F 31.614138 3.870066 33.894535
F 31.614138 11.610431 33.894535
F 40.544449 3.869596 34.206806
F 40.544449 11.609961 34.206806
F 22.681774 3.870067 33.582610
F 22.681774 11.610432 33.582610
F 31.740889 1.290058 30.262872
F 31.740889 9.030424 30.262872
F 31.740889 16.770791 30.262872
F 40.670576 1.290658 30.575152
F 40.670576 9.031023 30.575152
F 40.670576 16.771391 30.575152
F 22.808527 1.290057 29.950947
F 22.808527 9.030422 29.950947
F 22.808527 16.770790 29.950946
F 33.847212 7.740244 33.972519
F 33.847212 15.480611 33.972519
F 42.651442 12.898240 37.874188
F 42.772740 7.738732 34.285657
F 42.772740 15.479099 34.285657
F 42.897597 12.902587 30.654040
F 24.914867 7.740249 33.660591
F 24.914867 15.480616 33.660591
F 42.651442 5.157874 37.874188
F 33.973954 5.160247 30.340857
F 33.973954 12.900613 30.340857
F 25.041618 5.160240 30.028928
F 25.041618 12.900606 30.028928
F 33.878598 5.160188 33.072778
F 33.878598 12.900554 33.072778
F 42.804361 5.161681 33.383893
F 42.804362 12.902048 33.383894
F 24.946253 5.160183 32.760856
F 24.946253 12.900549 32.760856
F 33.753536 7.737983 36.692814
F 33.753536 15.478350 36.692814
F 33.723765 12.897231 37.561289
F 42.681437 7.736928 37.004338
F 42.681437 15.477295 37.004338
F 42.897597 5.162221 30.654040
F 24.821184 7.737987 36.380891
F 24.821184 15.478354 36.380891
F 33.723765 5.156865 37.561289
F 26.954960 1.244823 40.028292
F 26.954960 8.985189 40.028292
F 26.954960 16.725556 40.028292
F 35.887261 1.244838 40.340209
F 35.887261 8.985203 40.340209
F 35.887261 16.725570 40.340210
F 27.561167 3.870182 21.903855
F 26.958270 3.528035 43.524676
F 27.561167 11.610547 21.903855
F 26.958269 11.268400 43.524676
F 36.493599 3.870198 22.215778
F 36.493599 11.610563 22.215779
F 26.931187 3.818908 40.856581
F 26.931187 11.559273 40.856581
F 35.863495 3.818893 41.168518
F 35.863495 11.559259 41.168518
F 27.024507 1.286679 37.327343
F 27.024507 9.027044 37.327343
F 27.024506 16.767412 37.327343
F 35.956792 1.286698 37.639281
F 35.956791 9.027063 37.639281
F 35.956792 16.767430 37.639281
F 29.164279 7.689090 40.934562
F 29.164279 15.429457 40.934562
F 29.191362 15.138585 43.602658
F 38.096350 7.689011 41.246555
F 38.096350 15.429378 41.246555
F 29.191363 7.398219 43.602657
F 29.257597 5.156862 37.405324
F 29.257597 12.897228 37.405324
F 38.189592 5.156948 37.717316
F 38.189592 12.897314 37.717316
F 29.188050 5.115006 40.106273
F 29.188050 12.855372 40.106273
F 38.120170 5.115056 40.418177
F 38.120170 12.855422 40.418177
F 29.794259 7.740364 21.981836
F 29.794259 15.480731 21.981836
F 24.698096 7.689090 40.778599
F 38.726768 7.740402 22.293724
F 38.726768 15.480769 22.293724
F 24.698096 15.429457 40.778599
F 31.421141 1.244824 40.184254
F 31.421141 8.985189 40.184254
F 31.421141 16.725557 40.184254
F 40.352516 1.245016 40.496113
F 40.352516 8.985381 40.496113
F 40.352516 16.725749 40.496113
F 22.488775 1.244823 39.872329
F 22.488775 8.985188 39.872329
F 22.488775 16.725556 39.872330
F 32.027353 3.870182 22.059818
F 32.027353 11.610548 22.059818
F 40.960172 3.870180 22.371507
F 40.960172 11.610546 22.371507
F 22.492089 3.528037 43.368714
F 22.492088 11.268402 43.368714
F 31.397368 3.818907 41.012544
F 31.397368 11.559273 41.012544
F 40.328731 3.818645 41.324736
F 40.328731 11.559010 41.324736
F 22.465003 3.818908 40.700618
F 22.465003 11.559273 40.700618
F 31.490687 1.286679 37.483306
F 31.490687 9.027045 37.483306
F 31.490687 16.767412 37.483306
F 40.421642 1.286997 37.795492
F 40.421642 9.027362 37.795492
F 40.421642 16.767730 37.795492
F 22.558322 1.286678 37.171380
F 22.558322 9.027044 37.171380
F 22.558322 16.767411 37.171380
F 33.630449 7.689087 41.090527
F 33.630449 15.429454 41.090527
F 42.559676 15.428782 41.403328
F 42.559676 7.688415 41.403328
F 31.424452 3.528035 43.680639
F 31.424450 11.268400 43.680639
F 34.260456 0.000002 22.137799
F 38.726768 0.000037 22.293724
F 33.657544 15.138585 43.758621
F 33.657545 7.398218 43.758621
F 28.159324 24.562433 3.862781
F 28.159324 32.302799 3.862781
F 37.092166 24.562327 4.174822
F 37.092166 32.302692 4.174822
F 28.065992 27.094662 7.392019
F 25.423588 23.221099 19.090916
F 28.065992 19.354295 7.392019
F 36.998829 27.094773 7.704028
F 25.423588 30.961464 19.090916
F 36.998829 19.354407 7.704028
F 28.135551 27.136518 4.691070
F 41.056066 19.351041 19.636594
F 28.135552 19.396152 4.691070
F 37.068413 27.136632 5.002947
F 41.056066 27.091407 19.636594
F 37.068413 19.396266 5.002947
F 28.132226 24.853304 1.194686
F 28.132225 32.593669 1.194686
F 37.064593 24.853293 1.506649
F 37.064592 32.593658 1.506649
F 30.368647 31.006701 4.769051
F 30.368647 23.266336 4.769051
F 39.302832 31.007107 5.080831
F 39.302832 23.266742 5.080831
F 34.483296 20.640972 15.756553
F 34.483296 28.381338 15.756553
F 30.365313 28.723485 1.272667
F 30.365316 20.983120 1.272667
F 39.297701 28.723435 1.584778
F 39.297702 20.983070 1.584778
F 42.590076 22.878820 0.285144
F 42.590075 30.619184 0.285144
F 30.392418 28.432615 3.940763
F 30.392418 20.692250 3.940763
F 39.326612 28.432222 4.253162
F 39.326612 20.691857 4.253162
F 21.460045 28.432615 3.628838
F 21.460045 20.692250 3.628838
F 30.299087 30.964844 7.470001
F 30.299087 23.224479 7.470001
F 39.233414 30.965300 7.782287
F 39.233414 23.224935 7.782287
F 32.625527 24.562429 4.018748
F 32.625527 32.302794 4.018748
F 41.563739 24.561223 4.332274
F 41.563739 32.301588 4.332274
F 23.693139 24.562433 3.706819
F 23.693139 32.302799 3.706819
F 32.532192 27.094665 7.547984
F 34.355975 23.221103 19.402838
F 32.532192 19.354299 7.547984
F 41.470926 27.096051 7.861114
F 34.355975 30.961468 19.402838
F 41.470926 19.355685 7.861114
F 23.599807 27.094662 7.236056
F 23.317821 32.251524 15.366651
F 23.599807 19.354295 7.236056
F 32.601756 27.136522 4.847031
F 25.455420 20.640976 18.179337
F 32.601756 19.396156 4.847031
F 41.539904 27.137653 5.158676
F 25.455420 28.381341 18.179337
F 41.539904 19.397286 5.158676
F 23.669367 27.136518 4.535108
F 34.387807 20.640971 18.491265
F 23.669367 19.396152 4.535107
F 32.598408 24.853304 1.350649
F 32.598407 32.593669 1.350649
F 41.530841 24.853171 1.663306
F 41.530841 32.593537 1.663306
F 23.666040 24.853302 1.038723
F 23.666039 32.593667 1.038723
F 34.834936 31.006724 4.925004
F 34.834935 23.266359 4.925004
F 25.902460 31.006700 4.613089
F 25.902460 23.266335 4.613089
F 34.831495 28.723482 1.428637
F 34.831496 20.983117 1.428636
F 25.899132 28.723485 1.116705
F 25.899133 20.983120 1.116705
F 34.858709 28.432591 4.096750
F 34.858709 20.692225 4.096750
F 25.926231 28.432616 3.784800
F 25.926231 20.692251 3.784800
F 34.765372 30.964868 7.625982
F 34.765372 23.224503 7.625982
F 25.832900 30.964844 7.314037
F 25.832900 23.224479 7.314038
F 27.942551 24.511274 10.980790
F 27.942551 32.251639 10.980790
F 36.875300 24.511182 11.292764
F 36.875300 32.251547 11.292764
F 27.815787 27.091283 14.612452
F 27.815787 34.831648 14.612453
F 27.815787 19.350917 14.612453
F 36.748217 27.091300 14.924374
F 23.317821 24.511159 15.366651
F 36.748217 19.350933 14.924374
F 27.911163 27.091340 11.880525
F 41.183659 32.251314 15.990006
F 27.911163 19.350974 11.880525
F 36.843927 27.091432 12.192382
F 41.183659 24.510948 15.990006
F 36.843927 19.351065 12.192382
F 28.036223 24.513536 8.260490
F 28.036223 32.253901 8.260490
F 36.969092 24.513416 8.572338
F 36.969092 32.253781 8.572338
F 30.144257 30.961523 11.958506
F 30.144257 23.221158 11.958506
F 39.078296 30.961915 12.270119
F 39.078296 23.221550 12.270119
F 30.269316 28.383718 8.338471
F 30.269316 20.643353 8.338471
F 39.203593 28.383272 8.650104
F 39.203593 20.642906 8.650104
F 30.175643 28.381456 11.058771
F 30.175643 20.641090 11.058771
F 39.109689 28.381067 11.370893
F 39.109689 20.640702 11.370893
F 30.048880 30.961465 14.690434
F 30.048880 23.221100 14.690434
F 38.981582 30.961545 15.002327
F 38.981582 23.221180 15.002327
F 32.408746 24.511271 11.136754
F 32.408746 32.251636 11.136754
F 41.346936 24.509979 11.449253
F 41.346936 32.250344 11.449253
F 23.476366 24.511273 10.824827
F 23.476366 32.251638 10.824827
F 32.281973 27.091284 14.768416
F 32.281973 34.831649 14.768416
F 32.281973 19.350917 14.768416
F 41.214811 27.091325 15.079823
F 32.250192 32.251523 15.678575
F 41.214811 19.350959 15.079823
F 23.349603 27.091283 14.456490
F 23.349603 34.831648 14.456490
F 23.349603 19.350917 14.456490
F 32.377358 27.091342 12.036486
F 32.250192 24.511158 15.678575
F 32.377358 19.350976 12.036486
F 41.316072 27.092779 12.347090
F 23.190494 19.350915 19.012935
F 41.316072 19.352413 12.347090
F 23.444979 27.091340 11.724563
F 23.190494 34.831647 19.012935
F 23.444979 19.350974 11.724562
F 32.502425 24.513532 8.416450
F 32.502425 32.253897 8.416450
F 41.441420 24.512084 8.727428
F 41.441420 32.252449 8.727427
F 23.570038 24.513536 8.104527
F 23.570038 32.253901 8.104527
F 34.610516 30.961540 12.114457
F 34.610516 23.221175 12.114457
F 25.678072 30.961522 11.802544
F 25.678072 23.221157 11.802544
F 34.735598 28.383695 8.494419
F 34.735598 20.643329 8.494418
F 25.803130 28.383718 8.182509
F 25.803130 20.643353 8.182508
F 34.641900 28.381439 11.214743
F 34.641900 20.641073 11.214743
F 25.709458 28.381456 10.902809
F 25.709458 20.641091 10.902809
F 34.515083 30.961470 14.846398
F 34.515083 23.221105 14.846398
F 25.582696 30.961465 14.534471
F 25.582696 23.221100 14.534471
F 27.688512 24.511159 18.257318
F 27.688512 32.251524 18.257318
F 36.620963 24.511138 18.569254
F 36.620963 32.251503 18.569255
F 35.890637 26.749133 0.050467
F 35.890636 34.489498 0.050467
F 35.890636 19.008766 0.050467
F 27.656679 27.091281 19.168897
F 27.656679 34.831647 19.168897
F 27.656679 19.350915 19.168897
F 36.589132 27.091302 19.480807
F 23.190494 27.091281 19.012935
F 36.589132 19.350936 19.480807
F 27.784005 24.511159 15.522613
F 27.784005 32.251524 15.522613
F 36.716466 24.511137 15.834512
F 36.716466 32.251502 15.834512
F 29.889772 30.961464 19.246879
F 29.889772 23.221099 19.246878
F 38.822451 30.961538 19.558730
F 38.822452 23.221173 19.558729
F 30.017096 28.381342 15.600595
F 30.017096 20.640976 15.600594
F 38.949697 28.381278 15.912407
F 38.949697 20.640912 15.912407
F 29.921604 28.381341 18.335300
F 29.921604 20.640976 18.335300
F 38.854271 28.381267 18.647256
F 38.854270 20.640901 18.647256
F 25.328075 23.221099 21.825874
F 25.328075 30.961464 21.825874
F 38.123742 30.619304 0.128483
F 38.123743 22.878939 0.128483
F 32.154700 24.511158 18.413282
F 32.154700 32.251523 18.413282
F 41.087859 24.511041 18.725097
F 41.087859 32.251406 18.725097
F 23.222328 24.511158 18.101356
F 23.222328 32.251523 18.101356
F 34.387807 28.381336 18.491265
F 25.550912 20.640976 15.444632
F 25.550912 28.381342 15.444632
F 40.356868 26.749079 0.206605
F 40.356867 34.489444 0.206605
F 40.356868 19.008712 0.206605
F 23.094982 27.091281 21.747892
F 23.094982 34.831647 21.747893
F 23.094982 19.350915 21.747893
F 32.122866 27.091282 19.324859
F 32.122866 34.831648 19.324859
F 32.122866 19.350916 19.324859
F 27.433830 24.511159 25.550465
F 27.433830 32.251524 25.550465
F 36.366028 24.511197 25.862346
F 36.366028 32.251562 25.862346
F 27.306493 27.091281 29.196748
F 27.306493 34.831646 29.196749
F 27.306493 19.350914 29.196749
F 36.238704 27.091245 29.508644
F 36.238704 34.831610 29.508644
F 36.238704 19.350878 29.508644
F 27.401996 27.091281 26.462044
F 27.401996 34.831647 26.462044
F 27.401996 19.350915 26.462044
F 36.334179 27.091239 26.773979
F 36.334179 34.831605 26.773979
F 36.334179 19.350873 26.773979
F 27.529332 24.511159 22.815507
F 27.529332 32.251524 22.815507
F 36.461752 24.511146 23.127412
F 36.461752 32.251512 23.127412
F 29.635088 30.961464 26.540025
F 29.635088 23.221098 26.540025
F 38.566707 30.961287 26.851993
F 38.566707 23.220922 26.851993
F 29.762423 28.381341 22.893489
F 29.762423 20.640976 22.893488
F 38.695025 28.381285 23.205291
F 38.695025 20.640920 23.205291
F 29.666920 28.381341 25.628446
F 29.666920 20.640976 25.628446
F 38.598478 28.381533 25.940132
F 38.598478 20.641168 25.940132
F 29.539585 30.961463 29.274730
F 29.539585 23.221098 29.274730
F 38.471253 30.961298 29.586518
F 38.471253 23.220933 29.586519
F 31.900008 24.511160 25.706426
F 31.900008 32.251525 25.706427
F 40.829486 24.511842 26.017485
F 40.829486 32.252207 26.017485
F 22.967646 24.511158 25.394503
F 22.967646 32.251523 25.394503
F 31.772671 27.091280 29.352710
F 31.772671 34.831645 29.352710
F 31.772671 19.350913 29.352710
F 40.702404 27.090676 29.664137
F 40.702404 34.831041 29.664137
F 40.702404 19.350310 29.664137
F 22.840309 27.091281 29.040786
F 22.840309 34.831646 29.040786
F 22.840309 19.350915 29.040786
F 31.868173 27.091280 26.618007
F 31.868173 34.831645 26.618007
F 31.868173 19.350914 26.618007
F 40.797533 27.090630 26.930085
F 40.797533 34.830995 26.930085
F 40.797533 19.350263 26.930085
F 22.935812 27.091281 26.306081
F 22.935812 34.831647 26.306081
F 22.935812 19.350915 26.306081
F 31.995518 24.511158 22.971469
F 31.995518 32.251523 22.971469
F 40.928188 24.511118 23.283039
F 40.928189 32.251483 23.283039
F 23.063147 24.511158 22.659545
F 23.063147 32.251523 22.659545
F 34.101239 30.961456 26.695990
F 34.101239 23.221091 26.695990
F 25.168905 30.961464 26.384063
F 25.168905 23.221099 26.384063
F 34.228623 28.381337 23.049447
F 34.228623 20.640972 23.049447
F 25.296239 28.381341 22.737526
F 25.296239 20.640976 22.737526
F 34.133067 28.381349 25.784400
F 34.133067 20.640984 25.784400
F 25.200737 28.381341 25.472484
F 25.200737 20.640976 25.472484
F 34.005739 30.961456 29.430687
F 34.005739 23.221091 29.430687
F 25.073402 30.961463 29.118767
F 25.073402 23.221098 29.118767
F 27.179346 24.511100 32.838837
F 27.179346 32.251465 32.838837
F 36.111596 24.511127 33.150744
F 36.111596 32.251492 33.150744
F 27.054275 27.088904 36.458872
F 27.054275 34.829269 36.458872
F 27.054275 19.348538 36.458872
F 35.986562 27.088885 36.770785
F 35.986562 34.829250 36.770785
F 35.986562 19.348519 36.770786
F 27.147958 27.091166 33.738572
F 27.147958 34.831532 33.738572
F 27.147958 19.350800 33.738572
F 36.080206 27.091139 34.050516
F 36.080207 34.831505 34.050516
F 36.080206 19.350773 34.050516
F 27.274711 24.511157 30.106909
F 27.274711 32.251522 30.106909
F 36.206919 24.511194 30.418856
F 36.206919 32.251559 30.418856
F 29.381050 30.961349 33.816554
F 29.381050 23.220984 33.816554
F 38.312883 30.961226 34.128563
F 38.312883 23.220861 34.128563
F 29.507801 28.381340 30.184891
F 29.507801 20.640974 30.184891
F 38.439464 28.381502 30.496917
F 38.439464 20.641137 30.496917
F 29.412436 28.381283 32.916818
F 29.412436 20.640917 32.916818
F 38.344281 28.381406 33.228667
F 38.344281 20.641041 33.228667
F 29.287368 30.959086 36.536853
F 29.287368 23.218721 36.536853
F 38.219376 30.959000 36.848728
F 38.219376 23.218635 36.848728
F 31.645526 24.511101 32.994799
F 31.645526 32.251466 32.994799
F 40.575876 24.511575 33.306430
F 40.575876 32.251940 33.306430
F 22.713162 24.511100 32.682875
F 22.713162 32.251465 32.682875
F 31.520456 27.088903 36.614834
F 31.520456 34.829269 36.614834
F 31.520456 19.348537 36.614834
F 40.451435 27.088574 36.926599
F 40.451435 34.828940 36.926599
F 40.451435 19.348208 36.926599
F 22.588091 27.088904 36.302909
F 22.588091 34.829269 36.302910
F 22.588091 19.348538 36.302910
F 31.614138 27.091166 33.894535
F 31.614138 34.831531 33.894535
F 31.614138 19.350799 33.894535
F 40.544449 27.090695 34.206806
F 40.544449 34.831061 34.206806
F 40.544449 19.350329 34.206806
F 22.681774 27.091167 33.582610
F 22.681774 34.831532 33.582610
F 22.681774 19.350800 33.582610
F 31.740889 24.511158 30.262872
F 31.740889 32.251523 30.262872
F 40.670576 24.511757 30.575152
F 40.670576 32.252122 30.575152
F 22.808527 24.511157 29.950947
F 22.808527 32.251522 29.950947
F 33.847212 30.961344 33.972519
F 33.847212 23.220979 33.972519
F 42.772740 30.959832 34.285657
F 42.772740 23.219467 34.285657
F 24.914867 30.961349 33.660591
F 24.914867 23.220984 33.660591
F 33.973954 28.381346 30.340857
F 33.973954 20.640981 30.340857
F 25.041618 28.381339 30.028928
F 25.041618 20.640974 30.028928
F 33.878598 28.381288 33.072778
F 33.878598 20.640922 33.072778
F 42.804361 28.382781 33.383893
F 42.804361 20.642415 33.383894
F 24.946253 28.381283 32.760856
F 24.946253 20.640917 32.760856
F 33.753536 30.959083 36.692814
F 33.753536 23.218718 36.692814
F 42.681437 30.958028 37.004338
F 42.681437 23.217663 37.004338
F 24.821184 30.959086 36.380891
F 24.821185 23.218721 36.380891
F 26.954960 24.465923 40.028292
F 26.954960 32.206288 40.028292
F 35.887261 24.465937 40.340209
F 35.887261 32.206303 40.340209
F 27.561167 27.091281 21.903855
F 26.958270 26.749134 43.524676
F 27.561167 34.831647 21.903855
F 26.958269 34.489499 43.524676
F 27.561167 19.350915 21.903855
F 26.958269 19.008768 43.524676
F 36.493599 27.091298 22.215778
F 42.897597 20.642955 30.654040
F 36.493599 19.350931 22.215779
F 26.931187 27.040007 40.856581
F 24.725183 22.878955 43.446695
F 26.931187 19.299641 40.856581
F 35.863495 27.039993 41.168518
F 24.725182 30.619319 43.446695
F 35.863495 19.299627 41.168517
F 27.024507 24.507779 37.327343
F 27.024507 32.248144 37.327343
F 35.956791 24.507797 37.639281
F 35.956792 32.248162 37.639281
F 29.164279 30.910190 40.934562
F 29.164279 23.169824 40.934562
F 38.096349 30.910110 41.246555
F 38.096350 23.169745 41.246555
F 29.257597 28.377961 37.405324
F 29.257597 20.637596 37.405324
F 38.189592 28.378047 37.717316
F 38.189592 20.637682 37.717316
F 29.188050 28.336106 40.106273
F 29.188050 20.595740 40.106273
F 38.120170 28.336156 40.418177
F 38.120170 20.595790 40.418177
F 29.794259 30.961464 21.981836
F 29.794259 23.221099 21.981836
F 38.726768 30.961501 22.293724
F 38.726768 23.221136 22.293724
F 31.421141 24.465924 40.184254
F 31.421141 32.206289 40.184254
F 40.352516 24.466116 40.496113
F 40.352516 32.206481 40.496113
F 22.488775 24.465923 39.872329
F 22.488775 32.206288 39.872329
F 32.027353 27.091282 22.059818
F 32.027353 34.831647 22.059818
F 32.027353 19.350916 22.059818
F 40.960172 27.091280 22.371507
F 40.960172 34.831645 22.371507
F 40.960172 19.350914 22.371507
F 22.492089 26.749136 43.368714
F 22.492088 34.489502 43.368714
F 22.492089 19.008770 43.368714
F 31.397368 27.040007 41.012544
F 34.260456 23.221102 22.137799
F 31.397368 19.299640 41.012544
F 40.328731 27.039744 41.324736
F 34.260456 30.961467 22.137799
F 40.328731 19.299378 41.324736
F 22.465003 27.040007 40.700618
F 24.721867 20.595740 39.950311
F 22.465003 19.299641 40.700618
F 31.490687 24.507779 37.483306
F 31.490687 32.248144 37.483306
F 40.421642 24.508096 37.795492
F 40.421642 32.248462 37.795492
F 22.558322 24.507778 37.171380
F 22.558322 32.248143 37.171380
F 33.630449 30.910187 41.090527
F 33.630449 23.169821 41.090527
F 42.559676 30.909514 41.403328
F 42.559676 23.169149 41.403328
F 24.698096 30.910190 40.778599
F 24.698096 23.169825 40.778600
F 33.723764 28.377964 37.561289
F 33.723764 20.637599 37.561289
F 42.651442 28.378973 37.874188
F 42.651442 20.638608 37.874188
F 24.791414 28.377961 37.249362
F 24.791414 20.637596 37.249362
F 33.654223 28.336108 40.262235
F 33.654223 20.595742 40.262235
F 42.583678 28.336661 40.574170
F 42.583677 20.596295 40.574170
F 24.721867 28.336105 39.950310
F 29.191363 30.619318 43.602657
F 29.191363 22.878953 43.602658
F 26.931187 34.780373 40.856581
F 35.863495 34.780359 41.168518
F 31.397368 34.780372 41.012544
F 22.465003 34.780373 40.700618
F 40.328731 34.780110 41.324736
F 31.424451 26.749134 43.680639
F 31.424450 34.489499 43.680639
F 31.424450 19.008767 43.680639
F 42.897597 28.383320 30.654040
F 33.657545 22.878953 43.758621
F 33.657545 30.619318 43.758621
F 28.159324 47.783533 3.862782
F 28.159324 40.043166 3.862781
F 37.092166 47.783426 4.174822
F 37.092166 40.043060 4.174822
F 28.065992 50.315761 7.392019
F 28.065992 42.575395 7.392019
F 36.998829 50.315872 7.704028
F 36.998829 42.575506 7.704028
F 28.135551 50.357617 4.691070
F 28.135552 42.617251 4.691070
F 37.068413 50.357731 5.002947
F 37.068413 42.617365 5.002947
F 28.132226 48.074404 1.194686
F 28.132226 40.334037 1.194686
F 37.064593 48.074393 1.506649
F 37.064594 40.334026 1.506648
F 30.368647 38.747068 4.769051
F 30.368647 46.487435 4.769051
F 39.302832 38.747474 5.080831
F 39.302832 46.487842 5.080831
F 32.601756 34.876888 4.847031
F 37.068413 34.876997 5.002947
F 30.365314 51.944584 1.272667
F 30.365315 36.463852 1.272667
F 30.365316 44.204220 1.272667
F 39.297702 51.944535 1.584778
F 39.297702 36.463801 1.584778
F 39.297703 44.204170 1.584778
F 42.590076 46.099919 0.285144
F 42.590075 38.359551 0.285144
F 41.056066 34.831772 19.636594
F 30.392418 51.653715 3.940763
F 30.392418 36.172982 3.940763
F 30.392418 43.913349 3.940763
F 39.326612 51.653322 4.253162
F 39.326612 36.172589 4.253162
F 39.326612 43.912956 4.253162
F 21.460045 51.653715 3.628838
F 21.460045 36.172982 3.628838
F 21.460045 43.913349 3.628838
F 30.299087 38.705211 7.470000
F 30.299087 46.445579 7.470001
F 39.233414 38.705667 7.782287
F 39.233414 46.446034 7.782287
F 32.625527 47.783529 4.018748
F 32.625527 40.043162 4.018748
F 41.563739 47.782323 4.332274
F 41.563739 40.041956 4.332274
F 23.693139 47.783533 3.706819
F 23.693139 40.043166 3.706819
F 32.532192 50.315765 7.547984
F 32.532192 42.575399 7.547984
F 41.470926 50.317151 7.861114
F 41.470926 42.576785 7.861114
F 23.599807 50.315761 7.236056
F 23.599807 42.575395 7.236056
F 32.601756 50.357622 4.847031
F 32.601756 42.617256 4.847031
F 41.539904 50.358752 5.158676
F 41.539904 42.618386 5.158676
F 23.669367 50.357617 4.535108
F 23.669367 42.617251 4.535107
F 32.598407 48.074403 1.350649
F 32.598408 40.334036 1.350649
F 41.530841 48.074271 1.663306
F 41.530842 40.333905 1.663306
F 23.666040 48.074402 1.038723
F 23.666040 40.334035 1.038723
F 34.834936 38.747091 4.925004
F 34.834936 46.487458 4.925004
F 25.902460 38.747067 4.613089
F 25.902460 46.487434 4.613089
F 34.831495 51.944581 1.428636
F 34.831495 36.463848 1.428636
F 34.831496 44.204216 1.428636
F 25.899131 51.944584 1.116705
F 25.899132 36.463851 1.116704
F 25.899132 44.204219 1.116705
F 34.858709 51.653690 4.096750
F 34.858709 36.172957 4.096750
F 34.858709 43.913325 4.096750
F 25.926231 51.653715 3.784800
F 25.926231 36.172982 3.784800
F 25.926231 43.913350 3.784800
F 34.765372 38.705235 7.625981
F 34.765372 46.445603 7.625981
F 25.832901 38.705211 7.314037
F 25.832901 46.445578 7.314038
F 27.942551 47.732373 10.980790
F 27.942551 39.992006 10.980790
F 36.875300 47.732282 11.292764
F 36.875300 39.991915 11.292764
F 27.815787 50.312382 14.612452
F 27.815787 42.572016 14.612453
F 36.748217 50.312399 14.924374
F 36.748217 42.572033 14.924374
F 27.911163 50.312439 11.880525
F 27.911163 42.572073 11.880525
F 36.843927 50.312531 12.192382
F 36.843927 42.572165 12.192382
F 28.036223 47.734635 8.260490
F 28.036223 39.994269 8.260489
F 36.969092 47.734515 8.572338
F 36.969092 39.994149 8.572338
F 30.144257 38.701889 11.958506
F 30.144257 46.442257 11.958506
F 39.078296 38.702282 12.270119
F 39.078296 46.442650 12.270119
F 30.269316 51.604818 8.338471
F 30.269316 36.124084 8.338471
F 30.269316 43.864452 8.338471
F 39.203593 51.604371 8.650104
F 39.203593 36.123638 8.650104
F 39.203593 43.864006 8.650104
F 30.175643 51.602555 11.058771
F 30.175643 36.121822 11.058771
F 30.175643 43.862190 11.058771
F 39.109689 51.602167 11.370893
F 39.109689 36.121434 11.370893
F 39.109689 43.861801 11.370893
F 30.048880 38.701832 14.690434
F 30.048880 46.442200 14.690434
F 38.981582 38.701912 15.002327
F 38.981582 46.442280 15.002327
F 32.408746 47.732370 11.136754
F 32.408746 39.992003 11.136754
F 41.346936 47.731079 11.449253
F 41.346936 39.990712 11.449253
F 23.476366 47.732373 10.824827
F 23.476366 39.992006 10.824827
F 32.281973 50.312383 14.768416
F 32.281973 42.572017 14.768416
F 41.214811 50.312424 15.079823
F 41.214811 42.572058 15.079823
F 23.349603 50.312382 14.456490
F 23.349603 42.572016 14.456490
F 32.377358 50.312442 12.036486
F 32.377358 42.572076 12.036486
F 41.316072 50.313878 12.347090
F 41.316072 42.573512 12.347090
F 23.444979 50.312439 11.724563
F 23.444979 42.572073 11.724562
F 32.502425 47.734631 8.416450
F 32.502425 39.994265 8.416450
F 41.441420 47.733183 8.727428
F 41.441420 39.992816 8.727427
F 23.570038 47.734635 8.104527
F 23.570038 39.994268 8.104527
F 34.610516 38.701906 12.114457
F 34.610516 46.442274 12.114457
F 25.678072 38.701889 11.802544
F 25.678072 46.442257 11.802544
F 34.735598 51.604794 8.494419
F 34.735598 36.124061 8.494418
F 34.735598 43.864429 8.494418
F 25.803130 51.604818 8.182509
F 25.803130 36.124085 8.182508
F 25.803130 43.864452 8.182508
F 34.641900 51.602538 11.214744
F 34.641900 36.121805 11.214743
F 34.641900 43.862173 11.214743
F 25.709458 51.602555 10.902809
F 25.709458 36.121822 10.902809
F 25.709458 43.862190 10.902809
F 34.515083 38.701837 14.846398
F 34.515083 46.442204 14.846398
F 25.582696 38.701832 14.534472
F 25.582696 46.442200 14.534471
F 27.688512 47.732258 18.257318
F 27.688512 39.991891 18.257319
F 36.620963 47.732237 18.569254
F 36.620963 39.991870 18.569255
F 35.890637 49.970232 0.050467
F 35.890637 42.229866 0.050467
F 27.656679 50.312381 19.168897
F 27.656679 42.572014 19.168897
F 36.589132 50.312401 19.480807
F 36.589132 42.572035 19.480807
F 27.784005 47.732259 15.522613
F 27.784005 39.991892 15.522613
F 36.716466 47.732236 15.834512
F 36.716466 39.991870 15.834511
F 29.889772 38.701831 19.246878
F 29.889772 46.442198 19.246878
F 38.822452 38.701905 19.558729
F 38.822452 46.442272 19.558729
F 30.017096 51.602441 15.600595
F 30.017096 36.121708 15.600594
F 30.017096 43.862076 15.600594
F 38.949697 51.602377 15.912407
F 38.949697 36.121644 15.912407
F 38.949697 43.862012 15.912407
F 29.921604 51.602440 18.335300
F 29.921604 36.121707 18.335300
F 29.921604 43.862075 18.335300
F 38.854271 51.602366 18.647256
F 38.854271 36.121633 18.647256
F 38.854270 43.862001 18.647256
F 25.328076 46.442198 21.825874
F 25.328076 38.701830 21.825874
F 38.123741 38.359670 0.128483
F 38.123742 46.100038 0.128483
F 32.154700 47.732257 18.413282
F 32.154700 39.991890 18.413282
F 41.087859 47.732141 18.725097
F 41.087859 39.991774 18.725097
F 23.222328 47.732258 18.101356
F 23.222328 39.991891 18.101356
F 23.669367 34.876883 4.535107
F 41.539904 34.878018 5.158675
F 40.356868 49.970178 0.206605
F 40.356867 42.229811 0.206605
F 23.094982 50.312381 21.747892
F 23.094982 42.572015 21.747893
F 32.122866 50.312382 19.324859
F 32.122866 42.572015 19.324859
F 41.056066 50.312507 19.636594
F 41.056066 42.572140 19.636594
F 23.190494 50.312381 19.012935
F 23.190494 42.572014 19.012935
F 32.250192 47.732258 15.678575
F 32.250192 39.991891 15.678575
F 41.183659 47.732048 15.990006
F 41.183659 39.991681 15.990005
F 23.317821 47.732258 15.366651
F 23.317821 39.991891 15.366651
F 34.355975 38.701835 19.402838
F 34.355975 46.442203 19.402838
F 25.423588 38.701830 19.090916
F 25.423588 46.442198 19.090916
F 34.483296 51.602437 15.756553
F 34.483296 36.121704 15.756553
F 34.483296 43.862072 15.756553
F 25.550912 51.602441 15.444632
F 25.550912 36.121708 15.444632
F 25.550912 43.862075 15.444632
F 34.387807 51.602436 18.491265
F 34.387807 36.121703 18.491265
F 34.387807 43.862070 18.491265
F 25.455420 51.602440 18.179337
F 25.455420 36.121707 18.179337
F 25.455420 43.862075 18.179337
F 36.589132 34.831667 19.480807
F 28.135552 34.876883 4.691070
F 28.065992 34.835027 7.392019
F 36.998829 34.835138 7.704028
F 32.532192 34.835031 7.547984
F 41.470926 34.836417 7.861114
F 23.599807 34.835027 7.236056
F 36.748217 34.831665 14.924375
F 27.911163 34.831705 11.880525
F 36.843927 34.831797 12.192382
F 41.214811 34.831690 15.079823
F 32.377358 34.831708 12.036486
F 41.316072 34.833144 12.347090
F 23.444979 34.831705 11.724562
F 27.433830 47.732258 25.550465
F 27.433830 39.991891 25.550465
F 36.366028 47.732296 25.862346
F 36.366028 39.991930 25.862346
F 27.306493 50.312380 29.196749
F 27.306493 42.572014 29.196749
F 36.238704 50.312344 29.508644
F 36.238704 42.571978 29.508644
F 27.401996 50.312381 26.462044
F 27.401996 42.572014 26.462044
F 36.334179 50.312339 26.773979
F 36.334179 42.571972 26.773979
F 27.529332 47.732258 22.815507
F 27.529332 39.991891 22.815507
F 36.461752 47.732246 23.127412
F 36.461752 39.991879 23.127412
F 29.635088 38.701830 26.540025
F 29.635088 46.442198 26.540025
F 38.566707 38.701654 26.851993
F 38.566707 46.442022 26.851993
F 29.762423 51.602441 22.893489
F 29.762423 36.121707 22.893488
F 29.762423 43.862075 22.893488
F 38.695025 51.602384 23.205291
F 38.695025 36.121651 23.205291
F 38.695025 43.862019 23.205291
F 29.666920 51.602441 25.628446
F 29.666920 36.121708 25.628446
F 29.666920 43.862075 25.628446
F 38.598478 51.602632 25.940132
F 38.598478 36.121899 25.940132
F 38.598478 43.862267 25.940132
F 29.539585 38.701830 29.274730
F 29.539585 46.442197 29.274730
F 38.471253 38.701665 29.586519
F 38.471253 46.442033 29.586519
F 31.900008 47.732259 25.706426
F 31.900008 39.991893 25.706427
F 40.829486 47.732942 26.017485
F 40.829486 39.992575 26.017485
F 22.967646 47.732258 25.394503
F 22.967646 39.991891 25.394503
F 31.772671 50.312379 29.352710
F 31.772671 42.572013 29.352710
F 40.702404 50.311775 29.664137
F 40.702404 42.571409 29.664137
F 22.840309 50.312380 29.040786
F 22.840309 42.572014 29.040786
F 31.868173 50.312379 26.618007
F 31.868173 42.572013 26.618007
F 40.797533 50.311729 26.930085
F 40.797533 42.571363 26.930085
F 22.935812 50.312381 26.306081
F 22.935812 42.572014 26.306081
F 31.995518 47.732257 22.971469
F 31.995518 39.991891 22.971469
F 40.928189 47.732218 23.283039
F 40.928188 39.991851 23.283038
F 23.063147 47.732258 22.659545
F 23.063147 39.991891 22.659544
F 34.101239 38.701823 26.695990
F 34.101239 46.442191 26.695990
F 25.168905 38.701830 26.384063
F 25.168905 46.442198 26.384063
F 34.228623 51.602436 23.049447
F 34.228623 36.121703 23.049446
F 34.228623 43.862071 23.049447
F 25.296239 51.602440 22.737526
F 25.296239 36.121707 22.737526
F 25.296239 43.862075 22.737526
F 34.133067 51.602449 25.784400
F 34.133067 36.121716 25.784400
F 34.133067 43.862083 25.784400
F 25.200737 51.602440 25.472484
F 25.200737 36.121707 25.472484
F 25.200737 43.862075 25.472484
F 34.005739 38.701823 29.430687
F 34.005739 46.442191 29.430687
F 25.073402 38.701830 29.118768
F 25.073402 46.442197 29.118767
F 27.179346 47.732200 32.838837
F 27.179346 39.991833 32.838837
F 36.111596 47.732227 33.150744
F 36.111596 39.991860 33.150744
F 27.054275 50.310003 36.458872
F 27.054275 42.569637 36.458872
F 35.986562 50.309984 36.770785
F 35.986562 42.569618 36.770786
F 27.147958 50.312266 33.738572
F 27.147958 42.571900 33.738572
F 36.080206 50.312238 34.050516
F 36.080206 42.571872 34.050516
F 27.274711 47.732256 30.106909
F 27.274711 39.991890 30.106909
F 36.206919 47.732293 30.418856
F 36.206919 39.991926 30.418856
F 29.381050 38.701716 33.816554
F 29.381050 46.442083 33.816553
F 38.312883 38.701593 34.128563
F 38.312883 46.441960 34.128563
F 29.507801 51.602439 30.184891
F 29.507801 36.121706 30.184891
F 29.507801 43.862074 30.184891
F 38.439464 51.602602 30.496917
F 38.439464 36.121869 30.496917
F 38.439464 43.862236 30.496917
F 29.412436 51.602382 32.916818
F 29.412436 36.121649 32.916818
F 29.412436 43.862017 32.916818
F 38.344281 51.602506 33.228667
F 38.344281 36.121772 33.228667
F 38.344281 43.862140 33.228667
F 29.287368 38.699453 36.536853
F 29.287368 46.439821 36.536853
F 38.219376 38.699367 36.848728
F 38.219376 46.439734 36.848728
F 31.645526 47.732200 32.994799
F 31.645526 39.991834 32.994799
F 40.575876 47.732674 33.306430
F 40.575876 39.992308 33.306430
F 22.713162 47.732199 32.682875
F 22.713162 39.991832 32.682875
F 31.520456 50.310003 36.614834
F 31.520456 42.569637 36.614834
F 40.451435 50.309674 36.926599
F 40.451435 42.569307 36.926599
F 22.588091 50.310003 36.302909
F 22.588091 42.569637 36.302910
F 31.614138 50.312265 33.894535
F 31.614138 42.571899 33.894535
F 40.544449 50.311795 34.206806
F 40.544449 42.571429 34.206806
F 22.681774 50.312266 33.582610
F 22.681774 42.571900 33.582610
F 31.740889 47.732258 30.262872
F 31.740889 39.991891 30.262872
F 40.670576 47.732857 30.575152
F 40.670576 39.992490 30.575152
F 22.808527 47.732256 29.950947
F 22.808527 39.991889 29.950946
F 33.847212 38.701711 33.972519
F 33.847212 46.442078 33.972519
F 42.772740 38.700199 34.285657
F 42.772740 46.440566 34.285657
F 24.914867 38.701716 33.660591
F 24.914867 46.442083 33.660591
F 33.973954 51.602446 30.340857
F 33.973954 36.121712 30.340857
F 33.973954 43.862080 30.340857
F 25.041618 51.602439 30.028928
F 25.041618 36.121705 30.028928
F 25.041618 43.862073 30.028928
F 33.878598 51.602387 33.072778
F 33.878598 36.121654 33.072778
F 33.878598 43.862021 33.072778
F 42.804361 51.603880 33.383893
F 42.804361 36.123147 33.383894
F 42.804362 43.863515 33.383894
F 24.946253 51.602382 32.760856
F 24.946253 36.121649 32.760856
F 24.946253 43.862016 32.760856
F 33.753536 38.699450 36.692814
F 33.753536 46.439817 36.692814
F 42.681437 38.698395 37.004338
F 42.681437 46.438762 37.004338
F 24.821184 38.699453 36.380891
F 24.821185 46.439821 36.380891
F 26.954960 47.687022 40.028292
F 26.954960 39.946656 40.028292
F 35.887261 47.687037 40.340209
F 35.887261 39.946670 40.340210
F 27.561167 50.312381 21.903855
F 26.958270 49.970234 43.524676
F 27.561167 42.572015 21.903855
F 26.958270 42.229868 43.524676
F 36.493599 50.312397 22.215778
F 36.493599 42.572031 22.215779
F 26.931187 50.261107 40.856581
F 26.931187 42.520740 40.856581
F 35.863495 50.261093 41.168518
F 35.863495 42.520726 41.168517
F 27.024506 47.728878 37.327343
F 27.024507 39.988511 37.327343
F 35.956792 47.728897 37.639281
F 35.956792 39.988530 37.639281
F 29.164279 38.650556 40.934562
F 29.164279 46.390924 40.934562
F 38.096350 38.650477 41.246555
F 38.096350 46.390845 41.246555
F 29.257597 51.599061 37.405324
F 29.257597 36.118327 37.405324
F 29.257597 43.858695 37.405324
F 38.189592 51.599147 37.717316
F 38.189592 36.118413 37.717316
F 38.189592 43.858781 37.717316
F 29.188050 51.557205 40.106273
F 29.188050 36.076472 40.106273
F 29.188050 43.816839 40.106273
F 38.120170 51.557255 40.418177
F 38.120170 36.076522 40.418177
F 38.120170 43.816890 40.418177
F 29.794259 38.701831 21.981836
F 29.794259 46.442198 21.981836
F 38.726768 38.701868 22.293724
F 38.726768 46.442236 22.293724
F 31.421141 47.687023 40.184254
F 31.421141 39.946656 40.184254
F 40.352516 47.687215 40.496113
F 40.352516 39.946848 40.496113
F 22.488775 47.687022 39.872329
F 22.488775 39.946655 39.872330
F 32.027353 50.312381 22.059818
F 32.027353 42.572015 22.059818
F 40.960172 50.312379 22.371507
F 40.960172 42.572013 22.371507
F 22.492089 49.970236 43.368714
F 22.492089 42.229869 43.368714
F 31.397368 50.261106 41.012544
F 31.397368 42.520740 41.012544
F 40.328731 50.260844 41.324736
F 40.328731 42.520478 41.324736
F 22.465003 50.261107 40.700618
F 22.465003 42.520740 40.700618
F 31.490687 47.728878 37.483306
F 31.490687 39.988512 37.483306
F 40.421642 47.729196 37.795492
F 40.421642 39.988829 37.795492
F 22.558322 47.728877 37.171380
F 22.558322 39.988511 37.171380
F 33.630449 38.650553 41.090527
F 33.630449 46.390921 41.090527
F 42.559676 38.649881 41.403328
F 42.559676 46.390249 41.403328
F 24.698096 38.650556 40.778599
F 24.698096 46.390924 40.778600
F 33.723765 51.599064 37.561289
F 33.723764 36.118331 37.561289
F 33.723764 43.858698 37.561289
F 42.651442 51.600073 37.874188
F 42.651442 36.119340 37.874188
F 42.651442 43.859707 37.874188
F 24.791414 51.599060 37.249362
F 24.791414 36.118327 37.249362
F 24.791414 43.858695 37.249362
F 33.654223 51.557207 40.262235
F 33.654223 36.076474 40.262235
F 33.654223 43.816842 40.262235
F 42.583678 51.557760 40.574170
F 42.583677 36.077027 40.574170
F 42.583677 43.817395 40.574170
F 24.721867 51.557205 39.950310
F 24.721867 36.076471 39.950311
F 24.721867 43.816839 39.950311
F 34.260456 38.701834 22.137799
F 34.260456 46.442201 22.137799
F 24.725182 38.359686 43.446695
F 24.725183 46.100054 43.446695
F 29.191364 46.100053 43.602658
F 29.191363 38.359685 43.602658
F 31.424452 49.970234 43.680639
F 31.424451 42.229867 43.680639
F 42.897597 51.604420 30.654040
F 42.897597 36.123686 30.654040
F 42.897597 43.864054 30.654040
F 36.493599 34.831663 22.215779
F 33.657546 46.100053 43.758621
F 33.657545 38.359685 43.758621
F 28.159324 55.523898 3.862781
F 28.159324 63.264266 3.862781
F 37.092166 55.523791 4.174822
F 37.092166 63.264159 4.174822
F 28.065992 58.056126 7.392019
F 28.065992 65.796494 7.392019
F 36.998829 58.056238 7.704028
F 36.998829 65.796606 7.704028
F 28.135552 58.097983 4.691070
F 28.135552 65.838351 4.691070
F 37.068413 58.098097 5.002947
F 37.068413 65.838465 5.002947
F 28.132225 55.814768 1.194686
F 28.132227 63.555137 1.194686
F 37.064592 55.814757 1.506649
F 37.064593 63.555125 1.506648
F 30.368647 54.227800 4.769051
F 30.368647 61.968167 4.769051
F 39.302832 54.228207 5.080831
F 39.302832 61.968574 5.080831
F 42.590074 61.580650 0.285144
F 42.590076 69.321019 0.285144
F 30.365315 59.684951 1.272667
F 30.365316 67.425319 1.272667
F 39.297702 59.684901 1.584778
F 39.297702 67.425269 1.584778
F 25.423588 69.663298 19.090916
F 25.328076 69.663298 21.825874
F 30.392418 59.394081 3.940763
F 30.392418 67.134449 3.940763
F 39.326612 59.393688 4.253162
F 39.326612 67.134056 4.253162
F 21.460045 59.394081 3.628838
F 21.460045 67.134449 3.628838
F 30.299087 54.185944 7.470000
F 30.299087 61.926311 7.470000
F 39.233414 54.186399 7.782287
F 39.233414 61.926766 7.782287
F 32.625527 55.523894 4.018748
F 32.625527 63.264261 4.018748
F 41.563739 55.522688 4.332274
F 41.563739 63.263055 4.332274
F 23.693139 55.523898 3.706819
F 23.693140 63.264266 3.706819
F 32.532192 58.056130 7.547984
F 32.532192 65.796498 7.547984
F 41.470926 58.057516 7.861114
F 41.470926 65.797884 7.861114
F 23.599807 58.056126 7.236056
F 23.599807 65.796494 7.236056
F 32.601756 58.097987 4.847031
F 32.601756 65.838355 4.847031
F 41.539904 58.099118 5.158675
F 41.539904 65.839485 5.158676
F 23.669367 58.097983 4.535107
F 23.669367 65.838351 4.535107
F 32.598407 55.814768 1.350649
F 32.598408 63.555136 1.350649
F 41.530840 55.814636 1.663306
F 41.530842 63.555004 1.663306
F 23.666039 55.814767 1.038723
F 23.666040 63.555135 1.038723
F 34.834935 54.227823 4.925004
F 34.834935 61.968190 4.925004
F 25.902460 54.227800 4.613089
F 25.902460 61.968167 4.613089
F 34.831496 59.684948 1.428636
F 34.831496 67.425316 1.428636
F 25.899132 59.684950 1.116704
F 25.899133 67.425319 1.116705
F 34.858709 59.394056 4.096750
F 34.858709 67.134424 4.096750
F 25.926231 59.394082 3.784800
F 25.926231 67.134450 3.784800
F 34.765372 54.185968 7.625982
F 34.765372 61.926335 7.625981
F 25.832900 54.185943 7.314038
F 25.832900 61.926310 7.314037
F 27.942551 55.472738 10.980790
F 27.942551 63.213106 10.980790
F 36.875300 55.472647 11.292764
F 36.875300 63.213014 11.292764
F 27.815787 58.052748 14.612453
F 27.815787 65.793116 14.612453
F 36.748217 58.052765 14.924375
F 36.748217 65.793133 14.924374
F 27.911163 58.052805 11.880525
F 27.911163 65.793173 11.880525
F 36.843927 58.052896 12.192382
F 36.843927 65.793264 12.192382
F 28.036223 55.475001 8.260490
F 28.036223 63.215368 8.260489
F 36.969092 55.474881 8.572338
F 36.969092 63.215248 8.572338
F 30.144257 54.182622 11.958506
F 30.144257 61.922989 11.958506
F 39.078296 54.183015 12.270119
F 39.078296 61.923381 12.270119
F 30.269316 59.345184 8.338471
F 30.269316 67.085552 8.338471
F 39.203593 59.344737 8.650104
F 39.203593 67.085105 8.650104
F 30.175643 59.342921 11.058771
F 30.175643 67.083290 11.058771
F 39.109689 59.342533 11.370893
F 39.109689 67.082901 11.370893
F 30.048880 54.182565 14.690434
F 30.048880 61.922932 14.690434
F 38.981582 54.182645 15.002327
F 38.981582 61.923011 15.002327
F 32.408746 55.472735 11.136754
F 32.408746 63.213103 11.136754
F 41.346936 55.471444 11.449253
F 41.346936 63.211812 11.449253
F 23.476366 55.472738 10.824827
F 23.476366 63.213106 10.824827
F 32.281973 58.052749 14.768416
F 32.281973 65.793117 14.768416
F 41.214811 58.052790 15.079823
F 41.214811 65.793158 15.079823
F 23.349603 58.052748 14.456490
F 23.349603 65.793116 14.456490
F 32.377358 58.052807 12.036486
F 32.377358 65.793175 12.036486
F 41.316072 58.054244 12.347090
F 41.316072 65.794612 12.347090
F 23.444979 58.052805 11.724562
F 23.444979 65.793173 11.724562
F 32.502425 55.474997 8.416450
F 32.502425 63.215364 8.416450
F 41.441420 55.473548 8.727427
F 41.441420 63.213916 8.727427
F 23.570038 55.475000 8.104527
F 23.570038 63.215368 8.104527
F 34.610516 54.182639 12.114457
F 34.610516 61.923006 12.114457
F 25.678072 54.182622 11.802544
F 25.678072 61.922989 11.802544
F 34.735598 59.345160 8.494418
F 34.735598 67.085528 8.494418
F 25.803130 59.345184 8.182508
F 25.803130 67.085552 8.182508
F 34.641900 59.342904 11.214743
F 34.641900 67.083272 11.214743
F 25.709458 59.342922 10.902809
F 25.709458 67.083290 10.902809
F 34.515083 54.182569 14.846398
F 34.515083 61.922936 14.846398
F 25.582696 54.182565 14.534471
F 25.582696 61.922932 14.534472
F 27.688512 55.472623 18.257318
F 27.688512 63.212991 18.257319
F 36.620963 55.472602 18.569254
F 36.620963 63.212970 18.569255
F 35.890636 57.710597 0.050467
F 35.890637 65.450966 0.050467
F 27.656679 58.052746 19.168897
F 27.656679 65.793114 19.168897
F 36.589132 58.052767 19.480807
F 36.589132 65.793135 19.480807
F 27.784005 55.472624 15.522613
F 27.784005 63.212991 15.522613
F 36.716466 55.472601 15.834512
F 36.716466 63.212969 15.834511
F 29.889772 54.182563 19.246879
F 29.889772 61.922930 19.246878
F 38.822452 54.182638 19.558730
F 38.822452 61.923004 19.558729
F 30.017096 59.342807 15.600594
F 30.017096 67.083175 15.600594
F 38.949697 59.342743 15.912407
F 38.949697 67.083112 15.912407
F 29.921604 59.342807 18.335300
F 29.921604 67.083175 18.335300
F 38.854271 59.342732 18.647256
F 38.854270 67.083100 18.647256
F 29.889772 69.663298 19.246878
F 38.123743 69.321138 0.128483
F 38.123742 53.840404 0.128483
F 38.123742 61.580770 0.128483
F 32.154700 55.472622 18.413282
F 32.154700 63.212990 18.413282
F 41.087859 55.472506 18.725097
F 41.087859 63.212874 18.725097
F 23.222328 55.472623 18.101356
F 23.222328 63.212991 18.101356
F 25.328075 61.922930 21.825874
F 25.328075 54.182563 21.825874
F 40.356867 57.710543 0.206605
F 40.356868 65.450911 0.206605
F 23.094982 58.052746 21.747893
F 23.094982 65.793114 21.747893
F 32.122866 58.052747 19.324859
F 32.122866 65.793115 19.324859
F 41.056066 58.052872 19.636594
F 41.056066 65.793240 19.636594
F 23.190494 58.052746 19.012935
F 23.190494 65.793114 19.012935
F 32.250192 55.472623 15.678575
F 32.250192 63.212991 15.678575
F 41.183659 55.472413 15.990006
F 41.183659 63.212781 15.990005
F 23.317821 55.472623 15.366651
F 23.317821 63.212991 15.366651
F 34.355975 54.182568 19.402838
F 34.355975 61.922935 19.402838
F 25.423588 54.182563 19.090916
F 25.423588 61.922930 19.090916
F 34.483296 59.342803 15.756553
F 34.483296 67.083171 15.756553
F 25.550912 59.342807 15.444632
F 25.550912 67.083175 15.444632
F 34.387807 59.342802 18.491266
F 34.387807 67.083170 18.491265
F 25.455420 59.342807 18.179337
F 25.455420 67.083175 18.179337
F 42.590075 53.840284 0.285144
F 27.433830 55.472623 25.550465
F 27.433830 63.212991 25.550465
F 36.366028 55.472661 25.862346
F 36.366028 63.213029 25.862346
F 27.306493 58.052745 29.196749
F 27.306493 65.793114 29.196749
F 36.238704 58.052710 29.508644
F 36.238704 65.793078 29.508644
F 27.401996 58.052746 26.462044
F 27.401996 65.793114 26.462044
F 36.334179 58.052704 26.773979
F 36.334179 65.793072 26.773979
F 27.529332 55.472623 22.815507
F 27.529332 63.212991 22.815507
F 36.461752 55.472611 23.127412
F 36.461752 63.212979 23.127412
F 29.635088 54.182563 26.540025
F 29.635088 61.922930 26.540025
F 38.566707 54.182387 26.851993
F 38.566707 61.922754 26.851993
F 29.762423 59.342807 22.893488
F 29.762423 67.083175 22.893488
F 38.695025 59.342751 23.205291
F 38.695025 67.083119 23.205291
F 29.666920 59.342807 25.628446
F 29.666920 67.083175 25.628446
F 38.598478 59.342999 25.940132
F 38.598478 67.083367 25.940132
F 29.539585 54.182562 29.274730
F 29.539585 61.922929 29.274730
F 38.471253 54.182398 29.586518
F 38.471253 61.922765 29.586519
F 31.900008 55.472624 25.706427
F 31.900008 63.212992 25.706427
F 40.829486 55.473307 26.017485
F 40.829486 63.213675 26.017485
F 22.967646 55.472623 25.394503
F 22.967646 63.212991 25.394503
F 31.772671 58.052745 29.352710
F 31.772671 65.793112 29.352710
F 40.702404 58.052141 29.664137
F 40.702404 65.792509 29.664137
F 22.840309 58.052746 29.040786
F 22.840309 65.793114 29.040786
F 31.868173 58.052745 26.618007
F 31.868173 65.793113 26.618007
F 40.797533 58.052095 26.930085
F 40.797533 65.792462 26.930085
F 22.935812 58.052746 26.306081
F 22.935812 65.793114 26.306081
F 31.995518 55.472623 22.971469
F 31.995518 63.212990 22.971469
F 40.928189 55.472583 23.283039
F 40.928189 63.212950 23.283038
F 23.063147 55.472623 22.659545
F 23.063147 63.212991 22.659544
F 34.101239 54.182556 26.695990
F 34.101239 61.922923 26.695990
F 25.168905 54.182563 26.384063
F 25.168905 61.922930 26.384063
F 34.228623 59.342803 23.049446
F 34.228623 67.083171 23.049447
F 25.296239 59.342807 22.737526
F 25.296239 67.083175 22.737526
F 34.133067 59.342815 25.784400
F 34.133067 67.083183 25.784400
F 25.200737 59.342807 25.472484
F 25.200737 67.083175 25.472484
F 34.005739 54.182556 29.430687
F 34.005739 61.922923 29.430687
F 25.073402 54.182563 29.118767
F 25.073402 61.922929 29.118768
F 27.179346 55.472565 32.838837
F 27.179346 63.212932 32.838837
F 36.111596 55.472592 33.150744
F 36.111596 63.212959 33.150744
F 27.054275 58.050369 36.458872
F 27.054275 65.790737 36.458872
F 35.986562 58.050350 36.770786
F 35.986562 65.790718 36.770786
F 27.147958 58.052631 33.738572
F 27.147958 65.792999 33.738572
F 36.080206 58.052604 34.050516
F 36.080206 65.792972 34.050516
F 27.274711 55.472621 30.106909
F 27.274711 63.212989 30.106909
F 36.206919 55.472658 30.418856
F 36.206919 63.213026 30.418856
F 29.381050 54.182448 33.816554
F 29.381050 61.922815 33.816554
F 38.312883 54.182325 34.128563
F 38.312883 61.922692 34.128563
F 29.507801 59.342805 30.184891
F 29.507801 67.083173 30.184891
F 38.439464 59.342968 30.496917
F 38.439464 67.083336 30.496917
F 29.412436 59.342748 32.916818
F 29.412436 67.083116 32.916818
F 38.344281 59.342872 33.228667
F 38.344281 67.083240 33.228667
F 29.287368 54.180186 36.536853
F 29.287367 61.920552 36.536853
F 38.219376 54.180099 36.848728
F 38.219376 61.920466 36.848728
F 31.645526 55.472565 32.994799
F 31.645526 63.212933 32.994799
F 40.575876 55.473039 33.306430
F 40.575876 63.213407 33.306430
F 22.713162 55.472564 32.682875
F 22.713162 63.212932 32.682875
F 31.520456 58.050368 36.614834
F 31.520456 65.790736 36.614834
F 40.451435 58.050039 36.926599
F 40.451435 65.790407 36.926599
F 22.588091 58.050369 36.302910
F 22.588091 65.790737 36.302910
F 31.614138 58.052630 33.894535
F 31.614138 65.792998 33.894535
F 40.544449 58.052160 34.206806
F 40.544449 65.792528 34.206806
F 22.681774 58.052631 33.582610
F 22.681774 65.792999 33.582610
F 31.740889 55.472623 30.262872
F 31.740889 63.212990 30.262872
F 40.670576 55.473222 30.575152
F 40.670576 63.213590 30.575152
F 22.808527 55.472621 29.950947
F 22.808527 63.212989 29.950946
F 33.847212 54.182443 33.972519
F 33.847212 61.922810 33.972519
F 42.772740 54.180931 34.285657
F 42.772740 61.921298 34.285657
F 24.914867 54.182448 33.660591
F 24.914867 61.922815 33.660591
F 33.973954 59.342812 30.340857
F 33.973954 67.083180 30.340857
F 25.041618 59.342805 30.028928
F 25.041618 67.083173 30.028928
F 33.878598 59.342753 33.072778
F 33.878598 67.083121 33.072778
F 42.804362 59.344247 33.383894
F 42.804361 67.084615 33.383894
F 24.946253 59.342748 32.760856
F 24.946253 67.083116 32.760856
F 33.753536 54.180182 36.692814
F 33.753536 61.920549 36.692814
F 42.681437 54.179127 37.004338
F 42.681437 61.919494 37.004338
F 24.821184 54.180186 36.380891
F 24.821184 61.920553 36.380891
F 26.954960 55.427388 40.028292
F 26.954960 63.167755 40.028292
F 35.887261 55.427402 40.340209
F 35.887261 63.167769 40.340210
F 27.561167 58.052746 21.903855
F 26.958269 57.710599 43.524676
F 27.561167 65.793114 21.903855
F 26.958269 65.450967 43.524676
F 36.493599 58.052762 22.215779
F 36.493599 65.793130 22.215779
F 26.931187 58.001472 40.856581
F 26.931187 65.741840 40.856581
F 35.863495 58.001458 41.168518
F 35.863495 65.741826 41.168517
F 27.024507 55.469243 37.327343
F 27.024506 63.209611 37.327343
F 35.956791 55.469262 37.639281
F 35.956792 63.209629 37.639281
F 29.164279 54.131289 40.934562
F 29.164279 61.871656 40.934562
F 38.096350 54.131210 41.246555
F 38.096350 61.871577 41.246555
F 29.257597 59.339427 37.405324
F 29.257597 67.079795 37.405324
F 38.189592 59.339513 37.717316
F 38.189592 67.079881 37.717316
F 29.188050 59.297571 40.106273
F 29.188050 67.037939 40.106273
F 38.120170 59.297621 40.418177
F 38.120170 67.037989 40.418177
F 29.794259 54.182563 21.981836
F 29.794259 61.922930 21.981836
F 38.726768 54.182601 22.293724
F 38.726768 61.922968 22.293724
F 31.421141 55.427388 40.184254
F 31.421141 63.167756 40.184254
F 40.352516 55.427580 40.496113
F 40.352516 63.167948 40.496113
F 22.488775 55.427387 39.872329
F 22.488775 63.167755 39.872330
F 32.027353 58.052747 22.059818
F 32.027353 65.793115 22.059818
F 40.960172 58.052744 22.371507
F 40.960172 65.793113 22.371507
F 22.492088 57.710601 43.368714
F 22.492089 65.450969 43.368714
F 31.397368 58.001472 41.012544
F 31.397368 65.741840 41.012544
F 40.328731 58.001209 41.324736
F 40.328731 65.741577 41.324736
F 22.465003 58.001472 40.700618
F 22.465003 65.741840 40.700618
F 31.490687 55.469244 37.483306
F 31.490687 63.209611 37.483306
F 40.421642 55.469561 37.795492
F 40.421642 63.209929 37.795492
F 22.558322 55.469243 37.171380
F 22.558322 63.209610 37.171380
F 33.630449 54.131286 41.090527
F 33.630449 61.871653 41.090527
F 42.559676 54.130614 41.403328
F 42.559676 61.870981 41.403328
F 24.698096 54.131289 40.778599
F 24.698096 61.871656 40.778599
F 33.723765 59.339430 37.561289
F 33.723764 67.079798 37.561289
F 42.651442 59.340439 37.874188
F 42.651442 67.080807 37.874188
F 24.791414 59.339426 37.249362
F 24.791414 67.079795 37.249362
F 33.654223 59.297573 40.262235
F 33.654223 67.037941 40.262235
F 42.583678 59.298126 40.574170
F 42.583677 67.038494 40.574170
F 24.721867 59.297571 39.950311
F 24.721867 67.037939 39.950311
F 34.260456 54.182566 22.137799
F 34.260456 61.922933 22.137799
F 24.725182 53.840419 43.446695
F 24.725181 61.580785 43.446695
F 29.635088 69.663298 26.540025
F 24.725183 69.321154 43.446695
F 38.566707 69.663122 26.851993
F 29.539585 69.663297 29.274730
F 42.897597 67.085154 30.654040
F 38.471253 69.663132 29.586519
F 34.101239 69.663291 26.695990
F 25.168905 69.663298 26.384063
F 34.005739 69.663291 29.430687
F 25.073402 69.663297 29.118767
F 29.381050 69.663183 33.816553
F 38.312883 69.663060 34.128563
F 29.287368 69.660920 36.536853
F 38.219376 69.660834 36.848728
F 33.847212 69.663178 33.972519
F 24.914867 69.663183 33.660591
F 33.753536 69.660917 36.692814
F 24.821185 69.660920 36.380891
F 29.794259 69.663298 21.981836
F 42.897597 59.344786 30.654040
F 29.191363 53.840418 43.602657
F 29.191362 61.580784 43.602658
F 29.191364 69.321153 43.602658
F 29.164279 69.612024 40.934562
F 38.096350 69.611944 41.246555
F 24.698096 69.612024 40.778600
F 33.630449 69.612021 41.090527
F 42.559676 69.611348 41.403328
F 31.424450 57.710598 43.680639
F 31.424450 65.450966 43.680639
F 42.772740 69.661666 34.285657
F 42.681437 69.659862 37.004338
F 33.657546 69.321152 43.758621
F 33.657544 53.840417 43.758621
F 33.657544 61.580784 43.758621
F 46.064993 1.333453 4.501842
F 46.064993 9.073818 4.501842
F 46.064993 16.814185 4.501842
F 45.977767 3.883184 8.025657
F 45.977767 11.623549 8.025657
F 46.040751 3.922382 5.315417
F 46.040751 11.662747 5.315417
F 45.996608 1.634240 1.828909
F 45.996607 9.374604 1.828909
F 45.996608 17.114972 1.828909
F 48.316758 7.790857 5.399810
F 48.316758 15.531224 5.399809
F 58.060168 3.871606 20.044625
F 48.228032 5.505450 1.902602
F 48.228032 13.245816 1.902602
F 48.330067 5.209832 4.572330
F 48.330067 12.950199 4.572330
F 48.257888 7.750520 8.106934
F 48.257888 15.490886 8.106934
F 58.070744 11.611344 0.901862
F 50.641112 1.317710 4.611550
F 50.641112 9.058075 4.611549
F 50.641112 16.798442 4.611551
F 50.566221 3.899708 8.159471
F 50.566221 11.640072 8.159471
F 50.633671 3.945155 5.410482
F 50.633671 11.685520 5.410482
F 50.087214 1.407206 1.949971
F 50.087219 9.147569 1.949970
F 50.087207 16.887942 1.949970
F 43.783288 7.788536 5.236699
F 43.783288 15.528902 5.236698
F 58.061646 1.288921 19.134432
F 43.763850 5.502413 1.743600
F 43.763851 13.242779 1.743600
F 43.807462 5.207923 4.414045
F 43.807462 12.948290 4.414045
F 43.716573 7.747867 7.941660
F 43.716573 15.488233 7.941660
F 43.716573 0.007501 7.941660
F 45.854974 1.281039 11.608161
F 45.854974 9.021404 11.608161
F 45.854974 16.761772 11.608161
F 45.682284 3.871643 15.231498
F 45.682284 11.612008 15.231498
F 45.828819 3.880366 12.493969
F 45.828819 11.620731 12.493969
F 45.948728 1.283882 8.878518
F 45.948729 9.024247 8.878518
F 45.948729 16.764615 8.878518
F 48.112629 7.749014 12.560844
F 48.112629 15.489381 12.560844
F 58.070745 3.870978 0.901862
F 48.230033 5.153546 8.959676
F 48.230033 12.893912 8.959676
F 48.159391 5.143034 11.691987
F 48.159391 12.883401 11.691987
F 47.919385 7.734605 15.290162
F 47.919385 15.474972 15.290162
F 58.061646 16.769654 19.134432
F 50.480652 1.269468 11.778742
F 50.480652 9.009832 11.778742
F 50.480651 16.750201 11.778742
F 50.075004 3.836598 15.356140
F 50.075004 11.576963 15.356140
F 50.479942 3.907570 12.658181
F 50.479942 11.647934 12.658181
F 50.550120 1.267687 9.016349
F 50.550120 9.008051 9.016349
F 50.550119 16.748420 9.016349
F 43.561279 7.744393 12.422266
F 43.561279 15.484759 12.422266
F 43.561279 0.004027 12.422266
F 43.686541 5.158870 8.803932
F 43.686541 12.899236 8.803932
F 43.593595 5.156242 11.528643
F 43.593595 12.896609 11.528643
F 43.449838 7.740905 15.156581
F 43.449838 15.481271 15.156581
F 43.449838 0.000539 15.156581
F 45.557885 1.288219 18.879890
F 45.557885 9.028584 18.879890
F 45.557885 16.768952 18.879890
F 44.823227 3.528237 0.365151
F 44.823226 11.268602 0.365151
F 45.526032 3.871868 19.789932
F 45.526032 11.612233 19.789932
F 45.655748 1.287610 16.140435
F 45.655748 9.027975 16.140435
F 45.655748 16.768342 16.140435
F 47.755318 7.732129 19.873907
F 47.755318 15.472496 19.873907
F 58.061646 9.029286 19.134432
F 47.873502 5.174781 16.222149
F 47.873502 12.915147 16.222149
F 47.787878 5.168672 18.950311
F 47.787877 12.909038 18.950311
F 47.052440 7.401964 0.446323
F 47.052439 15.142330 0.446323
F 60.305738 15.480402 0.895999
F 49.978291 1.310639 19.019501
F 49.978291 9.051004 19.019501
F 49.978290 16.791372 19.019500
F 49.309857 3.546151 0.517377
F 49.309857 11.286515 0.517379
F 49.944986 3.850159 19.964343
F 49.944985 11.590524 19.964343
F 50.069423 1.307011 16.318016
F 50.069423 9.047376 16.318016
F 50.069422 16.787744 16.318015
F 43.290259 7.740777 19.713633
F 43.290259 15.481144 19.713632
F 43.290259 0.000411 19.713633
F 43.416511 5.160076 16.067112
F 43.416511 12.900442 16.067111
F 43.321845 5.159849 18.802876
F 43.321845 12.900216 18.802876
F 51.727310 7.420136 0.705368
F 51.727306 15.160497 0.705372
F 60.305739 7.740035 0.895998
F 53.490895 1.269543 4.510351
F 53.490895 9.009908 4.510350
F 53.490896 16.750276 4.510351
F 62.528595 1.289154 4.544521
F 62.528595 9.029519 4.544521
F 62.528595 16.769886 4.544521
F 53.443878 3.891315 8.202180
F 53.443878 11.631679 8.202180
F 62.526793 3.871458 8.193066
F 62.526793 11.611824 8.193066
F 53.492345 3.886165 5.437704
F 53.492345 11.626530 5.437704
F 62.528709 3.871006 5.455303
F 62.528709 11.611371 5.455303
F 53.746498 1.230030 1.785047
F 53.746490 8.970394 1.785046
F 53.746510 16.710764 1.785047
F 62.535126 1.290778 1.807626
F 62.535126 9.031144 1.807626
F 62.535126 16.771511 1.807626
F 55.764283 7.744922 5.465934
F 55.764284 15.485289 5.465934
F 60.297129 12.900358 19.137571
F 55.844865 5.160720 1.823888
F 55.844864 12.901088 1.823888
F 55.775738 5.164469 4.553720
F 55.775738 12.904835 4.553720
F 55.739724 7.746055 8.204460
F 55.739724 15.486421 8.204461
F 60.297129 5.159992 19.137571
F 58.032399 1.283593 4.557655
F 58.032399 9.023958 4.557655
F 58.032399 16.764326 4.557655
F 58.019327 3.879478 8.201623
F 58.019327 11.619843 8.201623
F 58.033220 3.876831 5.456999
F 58.033220 11.617196 5.456999
F 58.091431 1.298694 1.820664
F 58.091432 9.039060 1.820664
F 58.091429 16.779426 1.820663
F 60.286718 7.742625 5.456174
F 60.286718 15.482991 5.456173
F 60.297403 12.900446 16.400249
F 60.301447 5.161817 1.809886
F 60.301447 12.902183 1.809886
F 60.286255 5.157555 4.547691
F 60.286255 12.897921 4.547691
F 60.280404 7.744247 8.195796
F 60.280404 15.484614 8.195796
F 60.297403 5.160080 16.400250
F 53.388686 1.268811 11.854634
F 53.388686 9.009175 11.854634
F 53.388686 16.749544 11.854633
F 62.526932 1.288785 11.841264
F 62.526932 9.029151 11.841264
F 62.526932 16.769518 11.841264
F 53.666252 3.836362 15.452507
F 53.666253 11.576727 15.452507
F 62.532245 3.870228 15.489090
F 62.532245 11.610593 15.489090
F 53.360404 3.906063 12.740623
F 53.360404 11.646428 12.740623
F 62.526510 3.871595 12.751511
F 62.526510 11.611960 12.751511
F 53.427301 1.265167 9.086401
F 53.427300 9.005532 9.086401
F 53.427301 16.745900 9.086400
F 62.526645 1.288747 9.103264
F 62.526645 9.029112 9.103264
F 62.526645 16.769480 9.103264
F 55.727084 7.748912 12.728225
F 55.727084 15.489279 12.728225
F 60.296991 15.481016 20.048466
F 55.742225 5.154589 9.105648
F 55.742225 12.894955 9.105647
F 55.711789 5.143458 11.848821
F 55.711789 12.883825 11.848821
F 55.824118 7.734717 15.464807
F 55.824118 15.475083 15.464807
F 60.296991 7.740649 20.048466
F 58.016316 1.280988 11.843461
F 58.016316 9.021353 11.843461
F 58.016316 16.761721 11.843462
F 58.062236 3.871685 15.484540
F 58.062236 11.612051 15.484540
F 58.012075 3.880125 12.741188
F 58.012075 11.620491 12.741188
F 58.018745 1.281960 9.098239
F 58.018745 9.022325 9.098239
F 58.018745 16.762692 9.098239
F 60.280148 7.744277 12.748341
F 60.280148 15.484644 12.748340
F 58.057118 16.768336 16.394197
F 60.281069 5.156710 9.101837
F 60.281069 12.897076 9.101837
F 60.279057 5.156175 11.842415
F 60.279057 12.896541 11.842415
F 60.296066 7.740826 15.487678
F 60.296066 15.481193 15.487678
F 58.057118 9.027969 16.394197
F 53.636479 1.311458 19.120898
F 53.636479 9.051822 19.120898
F 53.636480 16.792190 19.120898
F 62.532200 1.289995 19.138144
F 62.532200 9.030360 19.138144
F 62.532200 16.770728 19.138144
F 53.691811 3.797499 0.864135
F 53.691812 11.537863 0.864135
F 62.533256 3.870185 0.894759
F 62.533256 11.610550 0.894759
F 53.635493 3.853840 20.059450
F 53.635494 11.594204 20.059450
F 62.532012 3.870265 20.050161
F 62.532012 11.610630 20.050160
F 53.639599 1.307650 16.417842
F 53.639599 9.048015 16.417842
F 53.639599 16.788383 16.417842
F 62.531648 1.289858 16.401238
F 62.531648 9.030223 16.401238
F 62.531648 16.770590 16.401238
F 55.831049 7.731855 20.043224
F 55.831049 15.472222 20.043224
F 58.057118 1.287604 16.394197
F 55.836638 5.174137 16.396889
F 55.836638 12.914503 16.396889
F 55.829780 5.167680 19.125491
F 55.829780 12.908046 19.125491
F 55.939286 7.699216 0.870409
F 55.939290 15.439580 0.870407
F 58.060168 11.611971 20.044625
F 43.783288 0.048170 5.236699
F 60.286718 0.002259 5.456174
F 60.280404 0.003882 8.195796
F 55.764283 0.004557 5.465934
F 48.257888 0.010154 8.106934
F 48.316758 0.050492 5.399810
F 55.739724 0.005690 8.204461
F 48.112629 0.008649 12.560844
F 60.296066 0.000461 15.487678
F 60.280148 0.003912 12.748341
F 55.727084 0.008547 12.728225
F 60.296991 0.000284 20.048466
F 45.272274 1.295455 26.164123
F 45.272274 9.035821 26.164123
F 45.272274 16.776188 26.164124
F 45.147265 3.865239 29.816666
F 45.147266 11.605605 29.816666
F 45.238810 3.863788 27.087241
F 45.238810 11.604153 27.087241
F 45.393557 1.289331 23.432813
F 45.393557 9.029696 23.432813
F 45.393557 16.770064 23.432813
F 47.432441 7.727906 27.170935
F 47.432441 15.468273 27.170935
F 58.083419 16.775197 41.032451
F 47.621055 5.169903 23.519577
F 47.621055 12.910269 23.519577
F 47.465925 5.173026 26.238522
F 47.465925 12.913392 26.238522
F 47.347097 7.730387 29.893013
F 47.347098 15.470754 29.893014
F 58.083419 9.034829 41.032450
F 49.636424 1.304406 26.315962
F 49.636424 9.044772 26.315962
F 49.636424 16.785139 26.315962
F 49.523234 3.852959 29.959672
F 49.523234 11.593324 29.959672
F 49.596367 3.845013 27.243126
F 49.596367 11.585378 27.243126
F 49.786814 1.322894 23.616385
F 49.786814 9.063258 23.616385
F 49.786813 16.803627 23.616385
F 43.024460 7.738490 27.007950
F 43.024460 15.478857 27.007950
F 58.083419 1.294464 41.032450
F 51.719688 7.690443 27.339343
F 51.719688 15.430810 27.339342
F 60.301757 15.479716 22.783598
F 43.161806 5.159978 23.359859
F 43.161806 12.900345 23.359859
F 43.055700 5.162429 26.093232
F 43.055700 12.902795 26.093232
F 51.747684 5.188219 26.341066
F 51.747684 12.928586 26.341068
F 42.929457 7.738444 29.740766
F 42.929457 15.478811 29.740766
F 58.095516 9.037051 38.303668
F 51.668865 7.711469 30.043645
F 51.668865 15.451835 30.043645
F 60.301757 7.739350 22.783597
F 45.025644 1.293643 33.461336
F 45.025644 9.034008 33.461336
F 45.025644 16.774376 33.461336
F 44.906394 3.865269 37.081848
F 44.906394 11.605634 37.081849
F 44.993668 3.866104 34.365724
F 44.993668 11.606469 34.365724
F 45.114374 1.295291 30.734828
F 45.114374 9.035656 30.734828
F 45.114374 16.776024 30.734828
F 47.200576 7.731394 34.450336
F 47.200576 15.471760 34.450335
F 55.849986 15.470212 22.762413
F 47.315571 5.170533 30.817183
F 47.315571 12.910900 30.817183
F 47.234279 5.167323 33.538871
F 47.234279 12.907689 33.538871
F 47.125118 7.734508 37.163041
F 47.125118 15.474875 37.163041
F 55.849986 7.729845 22.762413
F 49.423201 1.303138 33.621773
F 49.423201 9.043504 33.621773
F 49.423201 16.783871 33.621773
F 49.331858 3.860222 37.251518
F 49.331858 11.600588 37.251518
F 49.389120 3.856174 34.542302
F 49.389120 11.596540 34.542302
F 49.488619 1.310176 30.906708
F 49.488619 9.050542 30.906708
F 49.488619 16.790909 30.906707
F 51.566373 7.725984 34.627511
F 51.566373 15.466350 34.627510
F 60.303647 12.901505 41.032961
F 58.067159 11.610825 22.779702
F 58.067159 3.870460 22.779702
F 51.641691 5.179285 30.991630
F 51.641691 12.919651 30.991630
F 51.592162 5.178525 33.701453
F 51.592162 12.918891 33.701453
F 51.528599 7.729899 37.336386
F 51.528599 15.470266 37.336386
F 60.303647 5.161139 41.032961
F 44.811846 1.246780 40.652171
F 44.811846 8.987145 40.652171
F 44.811846 16.727513 40.652171
F 45.427759 3.871715 22.525779
F 45.427759 11.612080 22.525779
F 44.787788 3.817438 41.483322
F 44.787788 11.557804 41.483322
F 44.876374 1.289438 37.953794
F 44.876374 9.029803 37.953794
F 44.876374 16.770171 37.953794
F 47.010141 7.686427 41.566000
F 47.010141 15.426794 41.566000
F 58.079166 11.607200 41.952840
F 47.091740 5.163117 38.035234
F 47.091740 12.903484 38.035234
F 47.033947 5.119404 40.730294
F 47.033947 12.859771 40.730294
F 47.651403 7.730577 22.595610
F 47.651403 15.470944 22.595610
F 58.095516 1.296686 38.303668
F 49.262788 1.244306 40.832851
F 49.262788 8.984671 40.832852
F 49.262787 16.725039 40.832852
F 49.848969 3.856795 22.666896
F 49.848968 11.597159 22.666896
F 49.230113 3.819745 41.636909
F 49.230113 11.560110 41.636909
F 49.298933 1.293957 38.133738
F 49.298933 9.034322 38.133738
F 49.298933 16.774690 38.133738
F 51.453594 7.697019 41.803764
F 51.453594 15.437386 41.803760
F 60.310927 12.903388 38.298858
F 51.500886 5.166606 38.219777
F 51.500886 12.906972 38.219777
F 51.474321 5.139784 40.919221
F 51.474321 12.880150 40.919221
F 43.192433 7.740016 22.448219
F 43.192433 15.480383 22.448220
F 58.079166 3.866835 41.952840
F 53.819992 1.314003 26.382029
F 53.819992 9.054368 26.382029
F 53.819992 16.794736 26.382029
F 62.542239 1.292132 26.433733
F 62.542239 9.032498 26.433733
F 62.542239 16.772865 26.433733
F 53.796849 3.842783 30.067920
F 53.796849 11.583148 30.067921
F 62.541442 3.868265 30.083736
F 62.541442 11.608631 30.083736
F 53.833158 3.828575 27.357189
F 53.833158 11.568940 27.357189
F 62.542425 3.868106 27.349186
F 62.542425 11.608472 27.349186
F 53.676600 1.325644 23.684241
F 53.676600 9.066008 23.684241
F 53.676601 16.806377 23.684242
F 62.533370 1.290262 23.698505
F 62.533370 9.030627 23.698505
F 62.533370 16.770995 23.698505
F 55.956123 7.719876 27.353968
F 55.956123 15.460242 27.353968
F 55.863748 12.904553 41.035191
F 55.843312 5.171707 23.687553
F 55.843312 12.912073 23.687553
F 55.959678 5.181046 26.404692
F 55.959678 12.921412 26.404692
F 55.944124 7.722956 30.072918
F 55.944124 15.463323 30.072918
F 55.863748 5.164187 41.035191
F 58.125686 1.301307 26.416430
F 58.125686 9.041672 26.416430
F 58.125686 16.782039 26.416430
F 58.120561 3.860251 30.078302
F 58.120561 11.600617 30.078303
F 58.127512 3.857987 27.351927
F 58.127512 11.598352 27.351927
F 58.070501 1.290456 23.686694
F 58.070501 9.030821 23.686694
F 58.070501 16.771189 23.686694
F 60.323754 7.735328 27.349805
F 60.323754 15.475695 27.349805
F 60.310927 5.163022 38.298858
F 60.299415 5.160305 23.695398
F 60.299415 12.900671 23.695398
F 60.325403 5.165859 26.428528
F 60.325403 12.906225 26.428528
F 60.322181 7.735576 30.081523
F 60.322181 15.475943 30.081523
F 60.305716 15.479016 41.946702
F 53.749981 1.308772 33.739081
F 53.749981 9.049137 33.739082
F 53.749981 16.789504 33.739082
F 62.539298 1.291528 33.733321
F 62.539298 9.031893 33.733321
F 62.539298 16.772261 33.733321
F 53.710733 3.855209 37.379066
F 53.710733 11.595575 37.379066
F 62.536946 3.869253 37.382644
F 62.536946 11.609619 37.382644
F 53.743803 3.854872 34.668344
F 53.743803 11.595237 34.668343
F 62.539438 3.868695 34.647594
F 62.539438 11.609060 34.647594
F 53.792445 1.312839 31.028551
F 53.792445 9.053204 31.028551
F 53.792445 16.793572 31.028551
F 62.541383 1.291966 30.998778
F 62.541383 9.032331 30.998778
F 62.541383 16.772698 30.998778
F 55.919737 7.725873 34.669220
F 55.919736 15.466240 34.669220
F 55.891686 12.910383 38.312084
F 55.944211 5.179090 31.018587
F 55.944211 12.919457 31.018587
F 55.918795 5.173883 33.736567
F 55.918795 12.914249 33.736567
F 55.893368 7.730099 37.388845
F 55.893368 15.470466 37.388845
F 55.891686 5.170017 38.312084
F 58.107483 1.297618 33.733319
F 58.107483 9.037984 33.733319
F 58.107483 16.778351 33.733319
F 58.093766 3.865206 37.384912
F 58.093766 11.605572 37.384912
F 58.108912 3.861245 34.657529
F 58.108912 11.601610 34.657528
F 58.120832 1.300890 31.007623
F 58.120833 9.041255 31.007623
F 58.120832 16.781623 31.007623
F 60.317140 7.736372 34.650452
F 60.317140 15.476739 34.650452
F 60.305716 7.738649 41.946702
F 60.322590 5.165351 31.001746
F 60.322590 12.905717 31.001746
F 60.316645 5.163899 33.733057
F 60.316645 12.904266 33.733057
F 60.310786 7.737817 37.382823
F 60.310786 15.478184 37.382823
F 58.095516 16.777418 38.303668
F 53.673798 1.304149 41.013171
F 53.673798 9.044514 41.013171
F 53.673798 16.784882 41.013171
F 62.535062 1.290552 41.031629
F 62.535062 9.030917 41.031629
F 62.535062 16.771284 41.031629
F 53.637744 3.868995 22.762663
F 53.637744 11.609360 22.762663
F 62.533120 3.869970 22.786315
F 62.533120 11.610335 22.786315
F 53.643233 3.865845 41.932457
F 53.643233 11.606210 41.932457
F 62.534707 3.869706 41.944557
F 62.534707 11.610072 41.944557
F 53.698218 1.301451 38.298752
F 53.698218 9.041816 38.298752
F 53.698218 16.782184 38.298752
F 62.537220 1.291062 38.296053
F 62.537220 9.031427 38.296053
F 62.537220 16.771795 38.296053
F 55.870276 7.733017 41.941685
F 55.870276 15.473384 41.941687
F 46.064993 24.554552 4.501842
F 46.064993 32.294917 4.501842
F 45.977767 27.104283 8.025657
F 60.305738 23.220770 0.895999
F 45.977767 19.363917 8.025657
F 46.040751 27.143481 5.315417
F 60.305738 30.961135 0.895999
F 46.040751 19.403115 5.315417
F 45.996608 24.855339 1.828909
F 45.996607 32.595704 1.828909
F 48.316758 31.011957 5.399810
F 48.316758 23.271592 5.399810
F 48.228032 28.726550 1.902602
F 48.228033 20.986184 1.902601
F 48.330067 28.430932 4.572330
F 48.330067 20.690567 4.572330
F 48.257888 30.971619 8.106934
F 48.257888 23.231254 8.106934
F 50.641112 24.538810 4.611550
F 50.641112 32.279174 4.611550
F 50.566221 27.120808 8.159471
F 60.297129 20.640726 19.137571
F 50.566221 19.380441 8.159471
F 50.633671 27.166255 5.410482
F 60.297129 28.381091 19.137571
F 50.633671 19.425888 5.410482
F 50.087215 24.628306 1.949971
F 50.087216 32.368670 1.949970
F 43.783288 31.009635 5.236699
F 43.783288 23.269270 5.236699
F 43.763850 28.723512 1.743600
F 43.763851 20.983147 1.743600
F 43.807462 28.429023 4.414045
F 43.807462 20.688657 4.414045
F 43.716573 30.968966 7.941660
F 43.716573 23.228601 7.941660
F 45.854974 24.502138 11.608161
F 45.854974 32.242503 11.608161
F 45.682284 27.092742 15.231498
F 60.297403 20.640814 16.400249
F 45.682284 19.352376 15.231498
F 45.828819 27.101465 12.493969
F 60.297403 28.381180 16.400250
F 45.828819 19.361099 12.493969
F 45.948729 24.504982 8.878518
F 45.948728 32.245347 8.878518
F 48.112629 30.970113 12.560844
F 48.112629 23.229749 12.560844
F 48.230033 28.374645 8.959676
F 48.230033 20.634280 8.959676
F 48.159391 28.364134 11.691987
F 48.159391 20.623769 11.691987
F 47.919385 30.955704 15.290162
F 47.919386 23.215340 15.290162
F 50.480652 24.490567 11.778742
F 50.480652 32.230932 11.778742
F 50.075004 27.057698 15.356140
F 50.075004 34.798062 15.356140
F 50.075004 19.317331 15.356140
F 50.479942 27.128670 12.658181
F 58.070745 27.092077 0.901862
F 50.479942 19.388303 12.658181
F 50.550120 24.488787 9.016349
F 50.550120 32.229151 9.016349
F 43.561279 30.965492 12.422266
F 43.561279 23.225127 12.422266
F 43.686541 28.379970 8.803932
F 43.686541 20.639604 8.803932
F 43.593595 28.377342 11.528643
F 43.593595 20.636977 11.528644
F 43.449838 30.962004 15.156581
F 43.449838 23.221639 15.156581
F 45.557885 24.509318 18.879890
F 45.557885 32.249683 18.879890
F 44.823228 26.749337 0.365151
F 44.823227 34.489702 0.365151
F 44.823228 19.008970 0.365151
F 45.526033 27.092967 19.789933
F 60.296991 23.221384 20.048466
F 45.526032 19.352601 19.789932
F 45.655748 24.508709 16.140435
F 45.655748 32.249074 16.140435
F 47.755318 30.953228 19.873907
F 47.755318 23.212863 19.873907
F 47.873502 28.395881 16.222149
F 47.873502 20.655515 16.222149
F 47.787877 28.389772 18.950311
F 47.787877 20.649407 18.950311
F 47.052440 30.623063 0.446323
F 47.052441 22.882698 0.446323
F 49.978291 24.531739 19.019501
F 49.978291 32.272103 19.019501
F 49.309857 26.767251 0.517378
F 49.309856 34.507615 0.517378
F 49.309854 19.026887 0.517376
F 49.944986 27.071259 19.964343
F 49.944985 34.811623 19.964343
F 49.944985 19.330892 19.964343
F 50.069423 24.528111 16.318016
F 50.069423 32.268475 16.318016
F 43.290259 30.961876 19.713633
F 43.290259 23.221511 19.713633
F 43.416511 28.381175 16.067112
F 43.416511 20.640810 16.067111
F 43.321845 28.380949 18.802876
F 43.321845 20.640583 18.802876
F 51.727309 30.641233 0.705369
F 51.727309 22.900869 0.705369
F 53.490895 24.490643 4.510351
F 53.490895 32.231007 4.510351
F 62.528595 24.510253 4.544521
F 62.528595 32.250618 4.544521
F 53.443878 27.112414 8.202180
F 60.296991 30.961749 20.048466
F 53.443878 19.372048 8.202180
F 62.526793 27.092558 8.193066
F 58.061646 32.250386 19.134432
F 62.526793 19.352192 8.193066
F 53.492345 27.107265 5.437704
F 58.057118 32.249068 16.394197
F 53.492345 19.366899 5.437704
F 62.528709 27.092106 5.455303
F 58.061646 24.510021 19.134432
F 62.528709 19.351739 5.455303
F 53.746496 24.451130 1.785046
F 53.746495 32.191494 1.785046
F 62.535126 24.511878 1.807626
F 62.535126 32.252243 1.807626
F 55.764283 30.966022 5.465934
F 55.764283 23.225657 5.465934
F 55.844865 28.381820 1.823888
F 55.844865 20.641455 1.823888
F 55.775738 28.385568 4.553720
F 55.775738 20.645203 4.553720
F 55.739724 30.967154 8.204460
F 55.739724 23.226789 8.204461
F 58.032399 24.504693 4.557655
F 58.032399 32.245058 4.557655
F 58.019327 27.100577 8.201623
F 58.057118 24.508703 16.394197
F 58.019327 19.360211 8.201623
F 58.033220 27.097930 5.456999
F 58.060168 19.352339 20.044624
F 58.033220 19.357564 5.456999
F 58.091431 24.519794 1.820664
F 58.091431 32.260159 1.820664
F 60.286718 30.963724 5.456174
F 60.286718 23.223359 5.456174
F 60.301447 28.382916 1.809886
F 60.301447 20.642551 1.809886
F 60.286255 28.378655 4.547691
F 60.286255 20.638289 4.547691
F 60.280404 30.965347 8.195796
F 60.280404 23.224981 8.195796
F 53.388686 24.489911 11.854634
F 53.388686 32.230275 11.854634
F 62.526932 24.509885 11.841264
F 62.526932 32.250250 11.841264
F 53.666252 27.057462 15.452507
F 53.666253 34.797826 15.452507
F 53.666253 19.317095 15.452507
F 62.532245 27.091327 15.489090
F 55.939287 23.179950 0.870409
F 62.532245 19.350961 15.489090
F 53.360404 27.127163 12.740623
F 55.939287 30.920315 0.870408
F 53.360404 19.386796 12.740623
F 62.526510 27.092694 12.751511
F 55.829781 20.648414 19.125491
F 62.526510 19.352328 12.751511
F 53.427301 24.486267 9.086401
F 53.427300 32.226631 9.086401
F 62.526645 24.509847 9.103264
F 62.526645 32.250212 9.103264
F 55.727084 30.970011 12.728225
F 55.727084 23.229647 12.728225
F 55.742225 28.375688 9.105648
F 55.742225 20.635323 9.105648
F 55.711789 28.364558 11.848820
F 55.711789 20.624193 11.848821
F 55.824118 30.955816 15.464807
F 55.824118 23.215451 15.464807
F 58.016316 24.502088 11.843461
F 58.016316 32.242453 11.843461
F 58.062236 27.092785 15.484540
F 58.060168 27.092706 20.044625
F 58.062236 19.352419 15.484540
F 58.012075 27.101225 12.741188
F 58.070745 19.351711 0.901862
F 58.012075 19.360859 12.741188
F 58.018745 24.503059 9.098239
F 58.018745 32.243424 9.098239
F 60.280148 30.965377 12.748341
F 60.280148 23.225011 12.748341
F 60.281069 28.377810 9.101837
F 60.281069 20.637444 9.101837
F 60.279057 28.377274 11.842415
F 60.279057 20.636909 11.842415
F 60.296066 30.961926 15.487678
F 60.296066 23.221560 15.487678
F 53.636479 24.532557 19.120898
F 53.636479 32.272922 19.120898
F 62.532200 24.511095 19.138144
F 62.532200 32.251460 19.138144
F 53.691811 27.018598 0.864135
F 53.691812 34.758963 0.864135
F 53.691812 19.278233 0.864135
F 62.533256 27.091284 0.894759
F 55.829780 28.388780 19.125491
F 62.533256 19.350918 0.894759
F 53.635493 27.074939 20.059450
F 53.635494 34.815304 20.059450
F 53.635494 19.334573 20.059450
F 62.532012 27.091364 20.050161
F 55.836638 20.654871 16.396889
F 62.532012 19.350998 20.050161
F 53.639599 24.528750 16.417842
F 53.639599 32.269114 16.417842
F 62.531648 24.510957 16.401238
F 62.531648 32.251322 16.401238
F 55.831049 30.952955 20.043224
F 55.831049 23.212590 20.043224
F 55.836638 28.395237 16.396889
F 45.272274 24.516555 26.164123
F 45.272274 32.256920 26.164123
F 45.147266 27.086339 29.816666
F 45.147266 34.826704 29.816667
F 45.147266 19.345973 29.816667
F 45.238810 27.084887 27.087241
F 45.238810 34.825253 27.087241
F 45.238810 19.344521 27.087241
F 45.393557 24.510431 23.432813
F 45.393557 32.250796 23.432813
F 47.432441 30.949006 27.170935
F 47.432441 23.208641 27.170935
F 47.621055 28.391003 23.519577
F 47.621054 20.650638 23.519577
F 47.465925 28.394126 26.238522
F 47.465925 20.653760 26.238522
F 47.347097 30.951487 29.893013
F 47.347097 23.211122 29.893013
F 49.636424 24.525506 26.315962
F 49.636424 32.265871 26.315962
F 49.523234 27.074058 29.959672
F 60.301757 23.220084 22.783597
F 49.523234 19.333692 29.959672
F 49.596367 27.066113 27.243126
F 60.301757 30.960449 22.783597
F 49.596367 19.325746 27.243126
F 49.786814 24.543993 23.616385
F 49.786814 32.284358 23.616385
F 43.024460 30.959590 27.007950
F 43.024460 23.219225 27.007950
F 51.719688 30.911543 27.339343
F 51.719688 23.171178 27.339343
F 43.161806 28.381078 23.359859
F 43.161806 20.640713 23.359859
F 43.055700 28.383528 26.093232
F 43.055700 20.643163 26.093232
F 51.747684 28.409319 26.341066
F 51.747684 20.668954 26.341067
F 42.929457 30.959544 29.740766
F 42.929457 23.219178 29.740766
F 51.668865 30.932568 30.043645
F 51.668865 23.192203 30.043645
F 45.025644 24.514743 33.461336
F 45.025644 32.255108 33.461336
F 44.906394 27.086368 37.081848
F 44.906394 34.826734 37.081849
F 44.906395 19.346002 37.081849
F 44.993668 27.087203 34.365724
F 44.993668 34.827569 34.365724
F 44.993668 19.346837 34.365724
F 45.114374 24.516391 30.734828
F 45.114374 32.256756 30.734828
F 47.200576 30.952493 34.450336
F 47.200576 23.212128 34.450335
F 47.315571 28.391633 30.817183
F 47.315571 20.651268 30.817183
F 47.234279 28.388423 33.538871
F 47.234279 20.648057 33.538871
F 47.125118 30.955608 37.163041
F 47.125118 23.215242 37.163041
F 49.423201 24.524238 33.621773
F 49.423201 32.264603 33.621773
F 49.331858 27.081322 37.251518
F 60.303647 20.641873 41.032961
F 49.331858 19.340956 37.251518
F 49.389120 27.077274 34.542302
F 60.303647 28.382238 41.032961
F 49.389120 19.336908 34.542302
F 49.488619 24.531276 30.906708
F 49.488619 32.271641 30.906708
F 51.566373 30.947083 34.627511
F 51.566373 23.206718 34.627510
F 49.230113 34.781210 41.636909
F 44.787788 34.778903 41.483322
F 51.641691 28.400384 30.991630
F 51.641691 20.660019 30.991630
F 51.592162 28.399625 33.701453
F 51.592162 20.659259 33.701453
F 51.528599 30.950999 37.336386
F 51.528599 23.210634 37.336385
F 44.811846 24.467880 40.652171
F 44.811846 32.208245 40.652171
F 45.427759 27.092814 22.525779
F 60.305716 23.219383 41.946702
F 45.427759 19.352448 22.525779
F 44.787788 27.038538 41.483322
F 60.310927 20.643756 38.298858
F 44.787788 19.298171 41.483322
F 44.876374 24.510538 37.953794
F 44.876374 32.250903 37.953794
F 47.010141 30.907527 41.566000
F 47.010141 23.167161 41.566000
F 47.091740 28.384217 38.035234
F 47.091740 20.643852 38.035234
F 47.033947 28.340504 40.730294
F 47.033947 20.600138 40.730294
F 47.651403 30.951677 22.595610
F 47.651403 23.211312 22.595610
F 49.262788 24.465406 40.832851
F 49.262788 32.205771 40.832852
F 49.848969 27.077894 22.666896
F 49.848969 34.818259 22.666896
F 49.848968 19.337528 22.666896
F 49.230113 27.040844 41.636909
F 60.310927 28.384122 38.298858
F 49.230113 19.300478 41.636909
F 49.298933 24.515057 38.133738
F 49.298933 32.255422 38.133738
F 51.453594 30.918119 41.803763
F 51.453594 23.177754 41.803763
F 51.500886 28.387706 38.219777
F 51.500886 20.647340 38.219777
F 51.474321 28.360884 40.919221
F 51.474321 20.620518 40.919221
F 43.192433 30.961116 22.448220
F 43.192433 23.220751 22.448219
F 53.819992 24.535102 26.382029
F 53.819992 32.275468 26.382029
F 62.542239 24.513232 26.433733
F 62.542239 32.253597 26.433733
F 53.796849 27.063883 30.067920
F 53.796849 34.804248 30.067921
F 53.796849 19.323516 30.067921
F 62.541442 27.089365 30.083736
F 62.541442 34.829730 30.083736
F 62.541442 19.348998 30.083736
F 53.833158 27.049674 27.357189
F 53.833158 34.790040 27.357189
F 53.833158 19.309308 27.357189
F 62.542425 27.089206 27.349186
F 62.542425 34.829571 27.349186
F 62.542425 19.348840 27.349186
F 53.676600 24.546743 23.684241
F 53.676600 32.287108 23.684241
F 62.533370 24.511361 23.698505
F 62.533370 32.251727 23.698505
F 55.956123 30.940975 27.353968
F 55.956123 23.200610 27.353968
F 55.843312 28.392806 23.687553
F 55.843312 20.652441 23.687553
F 55.959678 28.402146 26.404692
F 55.959678 20.661780 26.404692
F 55.944124 30.944056 30.072918
F 55.944124 23.203691 30.072918
F 58.125686 24.522406 26.416430
F 58.125686 32.262772 26.416430
F 58.120561 27.081351 30.078302
F 60.305716 30.959749 41.946702
F 58.120561 19.340985 30.078303
F 58.127512 27.079086 27.351927
F 58.095516 32.258150 38.303668
F 58.127512 19.338720 27.351927
F 58.070501 24.511556 23.686694
F 58.070501 32.251921 23.686694
F 60.323754 30.956428 27.349805
F 60.323754 23.216063 27.349805
F 60.299415 28.381405 23.695398
F 60.299415 20.641039 23.695398
F 60.325403 28.386959 26.428528
F 60.325403 20.646593 26.428528
F 60.322181 30.956675 30.081523
F 60.322181 23.216310 30.081523
F 53.749981 24.529871 33.739081
F 53.749981 32.270236 33.739082
F 62.539298 24.512628 33.733321
F 62.539298 32.252993 33.733321
F 53.710733 27.076309 37.379066
F 53.710733 34.816674 37.379066
F 53.710733 19.335943 37.379066
F 62.536946 27.090353 37.382644
F 62.536946 34.830718 37.382644
F 62.536946 19.349987 37.382645
F 53.743803 27.075971 34.668344
F 53.743803 34.816337 34.668343
F 53.743803 19.335605 34.668343
F 62.539438 27.089794 34.647594
F 62.539438 34.830160 34.647594
F 62.539438 19.349428 34.647595
F 53.792445 24.533939 31.028551
F 53.792445 32.274304 31.028551
F 62.541383 24.513065 30.998778
F 62.541383 32.253430 30.998778
F 55.919737 30.946973 34.669220
F 55.919736 23.206608 34.669220
F 55.944211 28.400190 31.018587
F 55.944211 20.659824 31.018587
F 55.918795 28.394982 33.736567
F 55.918795 20.654617 33.736567
F 55.893368 30.951199 37.388845
F 55.893368 23.210833 37.388845
F 58.107483 24.518718 33.733319
F 58.107483 32.259083 33.733319
F 58.093766 27.086306 37.384912
F 58.093766 34.826671 37.384912
F 58.093766 19.345940 37.384912
F 58.108912 27.082344 34.657529
F 58.095516 24.517785 38.303668
F 58.108912 19.341978 34.657528
F 58.120832 24.521990 31.007623
F 58.120832 32.262355 31.007623
F 60.317140 30.957472 34.650452
F 60.317140 23.217107 34.650452
F 60.322590 28.386450 31.001746
F 60.322590 20.646085 31.001746
F 60.316645 28.384999 33.733057
F 60.316645 20.644634 33.733057
F 60.310786 30.958917 37.382823
F 60.310786 23.218552 37.382823
F 53.673798 24.525248 41.013171
F 53.673798 32.265614 41.013171
F 62.535062 24.511651 41.031629
F 62.535062 32.252017 41.031629
F 53.637744 27.090095 22.762663
F 53.637744 34.830459 22.762663
F 53.637745 19.349728 22.762663
F 62.533120 27.091069 22.786315
F 62.533120 34.831435 22.786315
F 62.533120 19.350703 22.786315
F 53.643233 27.086945 41.932457
F 53.643233 34.827310 41.932457
F 53.643233 19.346579 41.932456
F 62.534707 27.090806 41.944557
F 62.534707 34.831171 41.944557
F 62.534707 19.350439 41.944557
F 53.698218 24.522550 38.298752
F 53.698218 32.262916 38.298752
F 62.537220 24.512162 38.296053
F 62.537220 32.252527 38.296053
F 55.870276 30.954117 41.941686
F 55.870276 23.213752 41.941686
F 55.891686 28.391116 38.312084
F 55.891686 20.650751 38.312084
F 55.863748 28.385286 41.035191
F 55.863748 20.644921 41.035191
F 55.849986 30.950945 22.762413
F 55.849986 23.210580 22.762413
F 58.083419 24.515564 41.032450
F 58.083419 32.255929 41.032451
F 58.067159 27.091559 22.779702
F 58.079166 19.347568 41.952840
F 58.067159 19.351193 22.779702
F 58.079166 27.087934 41.952840
F 58.079166 34.828300 41.952840
F 58.108912 34.822710 34.657528
F 58.120561 34.821716 30.078303
F 58.127512 34.819452 27.351927
F 49.389120 34.817639 34.542302
F 49.331858 34.821687 37.251518
F 49.596367 34.806478 27.243126
F 49.523234 34.814424 29.959672
F 46.064993 47.775652 4.501842
F 46.064993 40.035285 4.501842
F 45.977767 50.325383 8.025657
F 45.977767 42.585017 8.025657
F 46.040751 50.364581 5.315417
F 46.040751 42.624215 5.315417
F 45.996608 48.076439 1.828909
F 45.996609 40.336072 1.828909
F 48.316758 38.752323 5.399809
F 48.316758 46.492691 5.399810
F 48.228032 51.947649 1.902602
F 48.228032 36.466916 1.902602
F 48.228033 44.207284 1.902602
F 48.330067 51.652031 4.572330
F 48.330067 36.171298 4.572330
F 48.330067 43.911666 4.572330
F 48.257887 38.711986 8.106934
F 48.257888 46.452353 8.106934
F 50.641112 47.759909 4.611550
F 50.641112 40.019542 4.611550
F 50.566221 50.341907 8.159471
F 50.566221 42.601541 8.159471
F 50.633671 50.387354 5.410482
F 50.633671 42.646988 5.410482
F 50.087214 47.849405 1.949971
F 50.087210 40.109040 1.949970
F 43.783288 38.750002 5.236698
F 43.783288 46.490369 5.236699
F 43.763850 51.944612 1.743600
F 43.763851 36.463879 1.743600
F 43.763851 44.204247 1.743600
F 43.807462 51.650122 4.414045
F 43.807462 36.169389 4.414045
F 43.807462 43.909757 4.414045
F 43.716573 38.709333 7.941660
F 43.716573 46.449701 7.941660
F 45.854974 47.723238 11.608161
F 45.854974 39.982871 11.608161
F 45.682284 50.313842 15.231498
F 45.682284 42.573476 15.231498
F 45.828819 50.322565 12.493969
F 45.828819 42.582198 12.493969
F 45.948729 47.726081 8.878518
F 45.948728 39.985714 8.878518
F 48.112629 38.710480 12.560844
F 48.112629 46.450848 12.560844
F 48.230033 51.595745 8.959676
F 48.230033 36.115011 8.959676
F 48.230033 43.855379 8.959676
F 48.159391 51.585233 11.691987
F 48.159391 36.104500 11.691987
F 48.159391 43.844868 11.691987
F 47.919385 38.696071 15.290162
F 47.919385 46.436439 15.290162
F 50.480652 47.711667 11.778742
F 50.480651 39.971300 11.778742
F 50.075004 50.278797 15.356140
F 50.075004 42.538431 15.356140
F 50.479942 50.349769 12.658181
F 50.479942 42.609402 12.658181
F 50.550120 47.709886 9.016349
F 50.550119 39.969519 9.016349
F 43.561279 38.705859 12.422266
F 43.561279 46.446227 12.422266
F 43.686541 51.601069 8.803932
F 43.686541 36.120336 8.803932
F 43.686541 43.860704 8.803932
F 43.593595 51.598441 11.528643
F 43.593595 36.117708 11.528643
F 43.593595 43.858076 11.528644
F 43.449838 38.702371 15.156581
F 43.449838 46.442738 15.156581
F 45.557885 47.730418 18.879890
F 45.557885 39.990051 18.879890
F 44.823227 49.970436 0.365151
F 44.823227 42.230069 0.365151
F 45.526033 50.314067 19.789932
F 45.526032 42.573701 19.789932
F 45.655748 47.729809 16.140435
F 45.655748 39.989442 16.140435
F 47.755318 38.693595 19.873907
F 47.755318 46.433963 19.873907
F 47.873502 51.616980 16.222149
F 47.873502 36.136247 16.222149
F 47.873502 43.876615 16.222149
F 47.787878 51.610871 18.950311
F 47.787877 36.130138 18.950311
F 47.787877 43.870506 18.950311
F 47.052439 38.363430 0.446323
F 47.052441 46.103798 0.446323
F 49.978291 47.752838 19.019501
F 49.978290 40.012471 19.019500
F 49.309857 49.988350 0.517377
F 49.309855 42.247985 0.517376
F 49.944986 50.292358 19.964343
F 49.944985 42.551991 19.964343
F 50.069423 47.749210 16.318016
F 50.069422 40.008843 16.318015
F 43.290259 38.702243 19.713632
F 43.290259 46.442611 19.713633
F 43.416511 51.602275 16.067112
F 43.416511 36.121541 16.067111
F 43.416511 43.861909 16.067111
F 43.321845 51.602048 18.802876
F 43.321845 36.121315 18.802876
F 43.321845 43.861683 18.802876
F 51.727307 38.381598 0.705371
F 51.727308 46.121967 0.705369
F 53.490895 47.711742 4.510351
F 53.490896 39.971376 4.510351
F 62.528595 47.731353 4.544521
F 62.528595 39.990986 4.544521
F 53.443878 50.333514 8.202180
F 53.443878 42.593147 8.202180
F 62.526793 50.313657 8.193066
F 62.526793 42.573291 8.193066
F 53.492345 50.328364 5.437704
F 53.492345 42.587998 5.437704
F 62.528709 50.313205 5.455303
F 62.528709 42.572839 5.455303
F 53.746498 47.672229 1.785047
F 53.746505 39.931863 1.785047
F 62.535126 47.732977 1.807626
F 62.535126 39.992611 1.807625
F 55.764283 38.706388 5.465934
F 55.764283 46.446756 5.465934
F 55.844865 51.602920 1.823888
F 55.844864 36.122187 1.823888
F 55.844865 43.862555 1.823888
F 55.775738 51.606667 4.553720
F 55.775738 36.125934 4.553720
F 55.775738 43.866302 4.553720
F 55.739724 38.707521 8.204461
F 55.739724 46.447889 8.204461
F 58.032399 47.725792 4.557655
F 58.032399 39.985425 4.557655
F 58.019327 50.321677 8.201623
F 58.019327 42.581311 8.201623
F 58.033220 50.319030 5.456999
F 58.033220 42.578663 5.456999
F 58.091431 47.740893 1.820664
F 58.091430 40.000526 1.820664
F 60.286718 38.704091 5.456173
F 60.286718 46.444458 5.456174
F 60.301447 51.604016 1.809886
F 60.301447 36.123282 1.809886
F 60.301447 43.863650 1.809886
F 60.286255 51.599754 4.547691
F 60.286255 36.119021 4.547691
F 60.286255 43.859389 4.547691
F 60.280404 38.705713 8.195796
F 60.280404 46.446081 8.195796
F 53.388686 47.711010 11.854634
F 53.388686 39.970643 11.854633
F 62.526932 47.730985 11.841264
F 62.526932 39.990618 11.841264
F 53.666252 50.278561 15.452507
F 53.666253 42.538195 15.452507
F 62.532245 50.312427 15.489090
F 62.532245 42.572061 15.489090
F 53.360404 50.348262 12.740623
F 53.360404 42.607896 12.740623
F 62.526510 50.313794 12.751511
F 62.526510 42.573427 12.751511
F 53.427300 47.707366 9.086401
F 53.427301 39.967000 9.086400
F 62.526645 47.730946 9.103264
F 62.526645 39.990580 9.103264
F 55.727084 38.710378 12.728225
F 55.727084 46.450746 12.728225
F 55.742225 51.596787 9.105648
F 55.742225 36.116054 9.105647
F 55.742225 43.856422 9.105648
F 55.711789 51.585657 11.848821
F 55.711789 36.104924 11.848821
F 55.711789 43.845292 11.848821
F 55.824118 38.696183 15.464807
F 55.824118 46.436551 15.464807
F 58.016316 47.723187 11.843461
F 58.016316 39.982820 11.843462
F 58.062236 50.313884 15.484540
F 58.062236 42.573518 15.484540
F 58.012075 50.322324 12.741188
F 58.012075 42.581958 12.741188
F 58.018745 47.724159 9.098239
F 58.018745 39.983792 9.098239
F 60.280148 38.705743 12.748340
F 60.280148 46.446111 12.748341
F 60.281069 51.598909 9.101837
F 60.281069 36.118176 9.101837
F 60.281069 43.858544 9.101837
F 60.279057 51.598374 11.842415
F 60.279057 36.117641 11.842415
F 60.279057 43.858008 11.842415
F 60.296066 38.702292 15.487678
F 60.296066 46.442660 15.487678
F 53.636479 47.753657 19.120898
F 53.636480 40.013290 19.120898
F 62.532200 47.732194 19.138144
F 62.532200 39.991827 19.138144
F 53.691811 50.239698 0.864135
F 53.691812 42.499332 0.864135
F 62.533256 50.312384 0.894759
F 62.533256 42.572018 0.894759
F 53.635493 50.296039 20.059450
F 53.635494 42.555672 20.059450
F 62.532012 50.312464 20.050161
F 62.532012 42.572098 20.050161
F 53.639599 47.749849 16.417842
F 53.639599 40.009483 16.417842
F 62.531648 47.732057 16.401238
F 62.531648 39.991690 16.401238
F 55.831049 38.693322 20.043224
F 55.831049 46.433689 20.043224
F 55.836638 51.616336 16.396889
F 55.836638 36.135603 16.396889
F 55.836638 43.875971 16.396889
F 55.829780 51.609879 19.125491
F 55.829780 36.129146 19.125491
F 55.829781 43.869514 19.125491
F 55.939289 38.660680 0.870407
F 55.939288 46.401049 0.870408
F 58.061646 47.731120 19.134432
F 58.061646 39.990754 19.134432
F 58.070745 50.313177 0.901862
F 58.070745 42.572811 0.901862
F 58.060168 50.313805 20.044625
F 58.060168 42.573439 20.044624
F 58.057118 47.729803 16.394197
F 58.057118 39.989436 16.394197
F 60.296991 38.702116 20.048466
F 60.296991 46.442483 20.048466
F 60.297403 51.602279 16.400250
F 60.297403 36.121546 16.400249
F 60.297403 43.861914 16.400249
F 60.297129 51.602191 19.137571
F 60.297129 36.121458 19.137571
F 60.297129 43.861825 19.137571
F 60.305738 38.701502 0.895999
F 60.305738 46.441869 0.895999
F 45.977767 34.844649 8.025657
F 46.040751 34.883847 5.315417
F 50.566221 34.861172 8.159471
F 50.633671 34.906619 5.410482
F 45.682284 34.833108 15.231498
F 45.828819 34.841831 12.493969
F 45.526032 34.833333 19.789932
F 53.443878 34.852779 8.202180
F 53.492345 34.847630 5.437704
F 58.019327 34.840943 8.201623
F 58.033220 34.838296 5.456999
F 58.062236 34.833150 15.484540
F 58.060168 34.833071 20.044625
F 58.012075 34.841590 12.741188
F 58.070744 34.832443 0.901862
F 50.479942 34.869034 12.658181
F 62.526793 34.832923 8.193066
F 62.528709 34.832471 5.455303
F 62.532245 34.831693 15.489090
F 53.360404 34.867527 12.740623
F 62.526510 34.833060 12.751511
F 62.533256 34.831650 0.894759
F 62.532012 34.831730 20.050160
F 45.272274 47.737654 26.164123
F 45.272274 39.997288 26.164124
F 45.147266 50.307438 29.816666
F 45.147265 42.567072 29.816667
F 45.238810 50.305987 27.087241
F 45.238810 42.565621 27.087241
F 45.393557 47.731530 23.432813
F 45.393557 39.991164 23.432813
F 47.432441 38.689373 27.170935
F 47.432441 46.429740 27.170935
F 47.621055 51.612102 23.519577
F 47.621054 36.131369 23.519577
F 47.621054 43.871737 23.519577
F 47.465925 51.615225 26.238522
F 47.465925 36.134492 26.238522
F 47.465925 43.874860 26.238522
F 47.347097 38.691853 29.893014
F 47.347097 46.432221 29.893013
F 49.636424 47.746605 26.315962
F 49.636424 40.006239 26.315962
F 49.523234 50.295158 29.959672
F 49.523234 42.554791 29.959672
F 49.596367 50.287212 27.243126
F 49.596367 42.546846 27.243126
F 49.786814 47.765093 23.616385
F 49.786813 40.024726 23.616385
F 43.024460 38.699957 27.007950
F 43.024460 46.440324 27.007950
F 51.719688 38.651910 27.339343
F 51.719688 46.392277 27.339343
F 43.161806 51.602177 23.359859
F 43.161806 36.121444 23.359859
F 43.161806 43.861812 23.359859
F 43.055700 51.604628 26.093232
F 43.055700 36.123895 26.093232
F 43.055700 43.864263 26.093232
F 51.747684 51.630418 26.341066
F 51.747684 36.149685 26.341068
F 51.747684 43.890053 26.341067
F 42.929457 38.699910 29.740766
F 42.929457 46.440278 29.740766
F 51.668865 38.672935 30.043645
F 51.668865 46.413302 30.043645
F 45.025644 47.735842 33.461336
F 45.025644 39.995475 33.461336
F 44.906394 50.307468 37.081848
F 44.906394 42.567102 37.081849
F 44.993668 50.308303 34.365724
F 44.993668 42.567937 34.365724
F 45.114374 47.737490 30.734828
F 45.114374 39.997123 30.734828
F 47.200576 38.692860 34.450335
F 47.200576 46.433227 34.450335
F 47.315571 51.612732 30.817183
F 47.315571 36.131999 30.817183
F 47.315571 43.872367 30.817183
F 47.234279 51.609522 33.538871
F 47.234279 36.128789 33.538871
F 47.234279 43.869156 33.538871
F 47.125118 38.695974 37.163041
F 47.125118 46.436342 37.163041
F 49.423201 47.745337 33.621773
F 49.423201 40.004971 33.621773
F 49.331858 50.302421 37.251518
F 49.331858 42.562055 37.251518
F 49.389120 50.298373 34.542302
F 49.389120 42.558007 34.542302
F 49.488619 47.752375 30.906708
F 49.488619 40.012009 30.906707
F 51.566373 38.687450 34.627510
F 51.566373 46.427817 34.627510
F 58.067159 34.831925 22.779702
F 45.427759 34.833180 22.525779
F 60.301757 46.441183 22.783597
F 51.641691 51.621484 30.991630
F 51.641691 36.140751 30.991630
F 51.641691 43.881118 30.991630
F 51.592162 51.620724 33.701453
F 51.592162 36.139991 33.701453
F 51.592162 43.880359 33.701453
F 51.528599 38.691365 37.336386
F 51.528599 46.431733 37.336385
F 44.811846 47.688979 40.652171
F 44.811846 39.948612 40.652171
F 45.427759 50.313914 22.525779
F 45.427759 42.573547 22.525779
F 44.787788 50.259637 41.483322
F 44.787788 42.519271 41.483322
F 44.876374 47.731637 37.953794
F 44.876374 39.991270 37.953794
F 47.010141 38.647893 41.566000
F 47.010141 46.388261 41.566000
F 47.091740 51.605316 38.035234
F 47.091740 36.124583 38.035234
F 47.091740 43.864951 38.035234
F 47.033947 51.561603 40.730294
F 47.033947 36.080870 40.730294
F 47.033947 43.821238 40.730294
F 47.651403 38.692043 22.595610
F 47.651403 46.432411 22.595610
F 49.262788 47.686505 40.832851
F 49.262787 39.946139 40.832852
F 49.848969 50.298994 22.666896
F 49.848968 42.558627 22.666896
F 49.230113 50.261944 41.636909
F 49.230113 42.521577 41.636909
F 49.298933 47.736156 38.133738
F 49.298933 39.995789 38.133738
F 51.453594 38.658485 41.803761
F 51.453594 46.398853 41.803762
F 51.500886 51.608805 38.219777
F 51.500886 36.128072 38.219777
F 51.500886 43.868439 38.219777
F 51.474321 51.581983 40.919221
F 51.474321 36.101249 40.919221
F 51.474321 43.841617 40.919221
F 43.192433 38.701483 22.448220
F 43.192433 46.441850 22.448219
F 53.819992 47.756202 26.382029
F 53.819992 40.015835 26.382029
F 62.542239 47.734332 26.433733
F 62.542239 39.993965 26.433733
F 53.796849 50.284982 30.067920
F 53.796849 42.544616 30.067921
F 62.541442 50.310464 30.083736
F 62.541442 42.570098 30.083736
F 53.833158 50.270774 27.357189
F 53.833158 42.530408 27.357189
F 62.542425 50.310305 27.349186
F 62.542425 42.569939 27.349186
F 53.676600 47.767843 23.684241
F 53.676601 40.027476 23.684242
F 62.533370 47.732461 23.698505
F 62.533370 39.992094 23.698505
F 55.956123 38.681342 27.353968
F 55.956123 46.421709 27.353968
F 55.843312 51.613906 23.687553
F 55.843312 36.133172 23.687553
F 55.843312 43.873541 23.687553
F 55.959678 51.623245 26.404692
F 55.959678 36.142512 26.404692
F 55.959678 43.882880 26.404692
F 55.944124 38.684423 30.072918
F 55.944124 46.424790 30.072918
F 58.125686 47.743506 26.416430
F 58.125686 40.003139 26.416430
F 58.120561 50.302450 30.078302
F 58.120561 42.562084 30.078303
F 58.127512 50.300186 27.351927
F 58.127512 42.559819 27.351927
F 58.070501 47.732655 23.686694
F 58.070501 39.992288 23.686694
F 60.323754 38.696795 27.349805
F 60.323754 46.437162 27.349805
F 60.299415 51.602504 23.695398
F 60.299415 36.121771 23.695398
F 60.299415 43.862139 23.695398
F 60.325403 51.608058 26.428528
F 60.325403 36.127325 26.428528
F 60.325403 43.867692 26.428528
F 60.322181 38.697042 30.081523
F 60.322181 46.437410 30.081523
F 53.749981 47.750971 33.739081
F 53.749981 40.010604 33.739082
F 62.539298 47.733727 33.733321
F 62.539298 39.993360 33.733321
F 53.710733 50.297408 37.379066
F 53.710733 42.557042 37.379066
F 62.536946 50.311452 37.382644
F 62.536946 42.571086 37.382645
F 53.743803 50.297071 34.668344
F 53.743803 42.556705 34.668344
F 62.539438 50.310894 34.647595
F 62.539438 42.570527 34.647595
F 53.792445 47.755038 31.028551
F 53.792445 40.014671 31.028551
F 62.541383 47.734165 30.998778
F 62.541383 39.993798 30.998778
F 55.919736 38.687339 34.669220
F 55.919736 46.427707 34.669220
F 55.944211 51.621289 31.018587
F 55.944211 36.140556 31.018587
F 55.944211 43.880924 31.018587
F 55.918795 51.616082 33.736567
F 55.918795 36.135349 33.736567
F 55.918795 43.875716 33.736567
F 55.893368 38.691565 37.388845
F 55.893368 46.431933 37.388845
F 58.107483 47.739817 33.733319
F 58.107483 39.999451 33.733319
F 58.093766 50.307405 37.384912
F 58.093766 42.567039 37.384912
F 58.108912 50.303444 34.657529
F 58.108912 42.563078 34.657529
F 58.120833 47.743089 31.007623
F 58.120832 40.002722 31.007623
F 60.317140 38.697838 34.650452
F 60.317140 46.438206 34.650452
F 60.322590 51.607550 31.001746
F 60.322590 36.126817 31.001746
F 60.322590 43.867184 31.001746
F 60.316645 51.606098 33.733057
F 60.316645 36.125365 33.733057
F 60.316645 43.865733 33.733057
F 60.310786 38.699284 37.382823
F 60.310786 46.439651 37.382823
F 53.673798 47.746348 41.013171
F 53.673798 40.005981 41.013171
F 62.535062 47.732751 41.031629
F 62.535062 39.992384 41.031629
F 53.637744 50.311194 22.762663
F 53.637745 42.570828 22.762663
F 62.533120 50.312169 22.786315
F 62.533120 42.571802 22.786315
F 53.643233 50.308044 41.932457
F 53.643233 42.567678 41.932456
F 62.534707 50.311905 41.944557
F 62.534707 42.571539 41.944557
F 53.698218 47.743650 38.298752
F 53.698218 40.003283 38.298752
F 62.537220 47.733261 38.296053
F 62.537220 39.992895 38.296053
F 55.870276 38.694484 41.941687
F 55.870276 46.434851 41.941686
F 55.891686 51.612216 38.312084
F 55.891686 36.131483 38.312084
F 55.891686 43.871851 38.312084
F 55.863748 51.606386 41.035191
F 55.863748 36.125653 41.035191
F 55.863748 43.866021 41.035191
F 55.849986 38.691312 22.762413
F 55.849986 46.431680 22.762413
F 58.083419 47.736663 41.032450
F 58.083419 39.996296 41.032451
F 58.067159 50.312659 22.779702
F 58.067159 42.572293 22.779702
F 58.079166 50.309034 41.952840
F 58.079166 42.568668 41.952840
F 58.095516 47.738885 38.303668
F 58.095516 39.998518 38.303668
F 60.305716 38.700115 41.946702
F 60.305716 46.440483 41.946702
F 60.310927 51.605221 38.298858
F 60.310927 36.124488 38.298858
F 60.310927 43.864856 38.298858
F 60.303647 51.603338 41.032961
F 60.303647 36.122604 41.032961
F 60.303646 43.862972 41.032961
F 60.301757 38.700816 22.783598
F 46.064993 55.516017 4.501842
F 46.064993 63.256385 4.501842
F 45.977767 58.065748 8.025657
F 45.977767 65.806116 8.025657
F 46.040751 58.104946 5.315417
F 46.040751 65.845314 5.315417
F 45.996607 55.816803 1.828909
F 45.996608 63.557171 1.828909
F 48.316758 54.233056 5.399810
F 48.316758 61.973423 5.399809
F 48.228032 59.688015 1.902602
F 48.228033 67.428383 1.902601
F 48.330067 59.392397 4.572330
F 48.330067 67.132766 4.572330
F 48.257888 54.192719 8.106934
F 48.257888 61.933085 8.106934
F 50.641112 55.500274 4.611550
F 50.641112 63.240641 4.611551
F 50.566221 58.082272 8.159471
F 50.566221 65.822640 8.159471
F 50.633671 58.127719 5.410482
F 50.633671 65.868088 5.410482
F 50.087217 55.589769 1.949970
F 50.087207 63.330141 1.949970
F 43.783288 54.230735 5.236699
F 43.783288 61.971101 5.236698
F 43.763851 59.684978 1.743600
F 43.763851 67.425346 1.743600
F 43.807462 59.390489 4.414045
F 43.807462 67.130856 4.414045
F 43.716573 54.190066 7.941660
F 43.716573 61.930432 7.941660
F 45.854974 55.463603 11.608161
F 45.854974 63.203971 11.608161
F 45.682284 58.054207 15.231498
F 45.682284 65.794575 15.231498
F 45.828819 58.062930 12.493969
F 45.828819 65.803298 12.493969
F 45.948729 55.466446 8.878518
F 45.948729 63.206814 8.878518
F 48.112629 54.191213 12.560844
F 48.112629 61.931580 12.560844
F 48.230033 59.336111 8.959676
F 48.230033 67.076479 8.959676
F 48.159391 59.325599 11.691987
F 48.159391 67.065968 11.691987
F 47.919385 54.176804 15.290162
F 47.919385 61.917171 15.290162
F 50.480652 55.452031 11.778742
F 50.480651 63.192400 11.778742
F 50.075004 58.019162 15.356140
F 50.075004 65.759530 15.356140
F 50.479942 58.090133 12.658181
F 50.479942 65.830502 12.658181
F 50.550120 55.450250 9.016349
F 50.550119 63.190619 9.016349
F 43.561279 54.186592 12.422266
F 43.561279 61.926958 12.422266
F 43.686541 59.341435 8.803932
F 43.686541 67.081803 8.803932
F 43.593595 59.338808 11.528643
F 43.593595 67.079176 11.528644
F 43.449838 54.183104 15.156581
F 43.449838 61.923470 15.156581
F 45.557885 55.470783 18.879890
F 45.557885 63.211151 18.879890
F 44.823226 57.710801 0.365151
F 44.823228 65.451169 0.365151
F 45.526032 58.054432 19.789932
F 45.526032 65.794800 19.789932
F 45.655748 55.470174 16.140435
F 45.655748 63.210541 16.140435
F 47.755318 54.174328 19.873907
F 47.755318 61.914695 19.873907
F 47.873502 59.357346 16.222149
F 47.873502 67.097714 16.222149
F 47.787877 59.351237 18.950311
F 47.787877 67.091606 18.950311
F 47.052440 53.844163 0.446323
F 47.052439 61.584529 0.446323
F 49.978291 55.493203 19.019501
F 49.978290 63.233571 19.019500
F 49.309856 57.728715 0.517378
F 49.309854 65.469086 0.517376
F 49.944985 58.032723 19.964343
F 49.944985 65.773091 19.964343
F 50.069423 55.489575 16.318016
F 50.069422 63.229943 16.318015
F 43.290259 54.182976 19.713633
F 43.290259 61.923343 19.713632
F 43.416511 59.342641 16.067111
F 43.416511 67.083009 16.067111
F 43.321845 59.342415 18.802876
F 43.321845 67.082783 18.802876
F 51.727309 53.862333 0.705369
F 51.727306 61.602696 0.705372
F 53.490895 55.452107 4.510350
F 53.490896 63.192475 4.510351
F 62.528595 55.471718 4.544521
F 62.528595 63.212085 4.544521
F 53.443878 58.073878 8.202180
F 53.443878 65.814247 8.202180
F 62.526793 58.054023 8.193066
F 62.526793 65.794391 8.193066
F 53.492345 58.068729 5.437704
F 53.492345 65.809098 5.437704
F 62.528709 58.053570 5.455303
F 62.528709 65.793938 5.455303
F 53.746494 55.412593 1.785046
F 53.746510 63.152963 1.785047
F 62.535126 55.473343 1.807626
F 62.535126 63.213710 1.807625
F 55.764283 54.187121 5.465934
F 55.764284 61.927488 5.465934
F 55.844864 59.343287 1.823888
F 55.844865 67.083655 1.823888
F 55.775738 59.347034 4.553720
F 55.775738 67.087402 4.553720
F 55.739724 54.188254 8.204460
F 55.739724 61.928620 8.204461
F 58.032399 55.466157 4.557655
F 58.032399 63.206525 4.557655
F 58.019327 58.062042 8.201623
F 58.019327 65.802410 8.201623
F 58.033220 58.059395 5.456999
F 58.033220 65.799763 5.456999
F 58.091431 55.481258 1.820664
F 58.091429 63.221625 1.820663
F 60.286718 54.184824 5.456174
F 60.286718 61.925190 5.456173
F 60.301447 59.344382 1.809886
F 60.301447 67.084750 1.809886
F 60.286255 59.340120 4.547691
F 60.286255 67.080488 4.547691
F 60.280404 54.186446 8.195796
F 60.280404 61.926813 8.195796
F 53.388686 55.451374 11.854634
F 53.388686 63.191743 11.854633
F 62.526932 55.471350 11.841264
F 62.526932 63.211717 11.841264
F 53.666253 58.018926 15.452507
F 53.666253 65.759294 15.452507
F 62.532245 58.052792 15.489090
F 62.532245 65.793160 15.489090
F 53.360404 58.088627 12.740623
F 53.360404 65.828995 12.740623
F 62.526510 58.054159 12.751511
F 62.526510 65.794527 12.751511
F 53.427300 55.447731 9.086401
F 53.427301 63.188099 9.086400
F 62.526645 55.471311 9.103264
F 62.526645 63.211679 9.103264
F 55.727084 54.191111 12.728225
F 55.727084 61.931478 12.728225
F 55.742225 59.337154 9.105647
F 55.742225 67.077522 9.105648
F 55.711789 59.326024 11.848821
F 55.711789 67.066392 11.848821
F 55.824118 54.176915 15.464807
F 55.824118 61.917282 15.464807
F 58.016316 55.463552 11.843461
F 58.016316 63.203920 11.843462
F 58.062236 58.054250 15.484540
F 58.062236 65.794618 15.484540
F 58.012075 58.062690 12.741188
F 58.012075 65.803058 12.741188
F 58.018745 55.464524 9.098239
F 58.018745 63.204891 9.098239
F 60.280148 54.186476 12.748341
F 60.280148 61.926843 12.748340
F 60.281069 59.339275 9.101837
F 60.281069 67.079644 9.101837
F 60.279057 59.338740 11.842415
F 60.279057 67.079108 11.842415
F 60.296066 54.183025 15.487678
F 60.296066 61.923392 15.487678
F 53.636479 55.494021 19.120898
F 53.636480 63.234389 19.120898
F 62.532200 55.472559 19.138144
F 62.532200 63.212927 19.138144
F 53.691812 57.980062 0.864135
F 53.691812 65.720432 0.864135
F 62.533256 58.052749 0.894759
F 62.533256 65.793117 0.894759
F 53.635494 58.036403 20.059450
F 53.635494 65.776772 20.059450
F 62.532012 58.052829 20.050160
F 62.532012 65.793197 20.050161
F 53.639599 55.490214 16.417842
F 53.639599 63.230582 16.417842
F 62.531648 55.472422 16.401238
F 62.531648 63.212789 16.401238
F 55.831049 54.174054 20.043224
F 55.831049 61.914421 20.043224
F 55.836638 59.356702 16.396889
F 55.836638 67.097071 16.396889
F 55.829780 59.350245 19.125491
F 55.829781 67.090613 19.125491
F 55.939287 54.141415 0.870409
F 55.939290 61.881779 0.870407
F 58.061646 55.471485 19.134432
F 58.061646 63.211853 19.134432
F 58.070744 58.053543 0.901862
F 58.070745 65.793910 0.901862
F 58.060168 58.054170 20.044625
F 58.060168 65.794538 20.044624
F 58.057118 55.470168 16.394197
F 58.057118 63.210535 16.394197
F 60.296991 54.182848 20.048466
F 60.296991 61.923215 20.048466
F 60.297403 59.342646 16.400249
F 60.297403 67.083014 16.400249
F 60.297129 59.342557 19.137571
F 60.297129 67.082925 19.137571
F 60.305739 54.182234 0.895998
F 60.305738 61.922601 0.895999
F 47.052441 69.324897 0.446323
F 47.755318 69.655063 19.873907
F 51.727308 69.343067 0.705369
F 55.939288 69.622149 0.870408
F 55.831049 69.654789 20.043224
F 47.919385 69.657539 15.290162
F 55.824118 69.657650 15.464807
F 60.305738 69.662969 0.895999
F 45.272274 55.478020 26.164123
F 45.272274 63.218387 26.164124
F 45.147266 58.047804 29.816666
F 45.147266 65.788172 29.816667
F 45.238810 58.046352 27.087241
F 45.238810 65.786720 27.087241
F 45.393557 55.471895 23.432813
F 45.393557 63.212263 23.432813
F 47.432441 54.170105 27.170935
F 47.432441 61.910472 27.170935
F 47.621055 59.352468 23.519577
F 47.621054 67.092837 23.519577
F 47.465925 59.355591 26.238522
F 47.465925 67.095959 26.238522
F 47.347097 54.172586 29.893013
F 47.347098 61.912953 29.893014
F 49.636424 55.486971 26.315962
F 49.636424 63.227338 26.315962
F 49.523234 58.035523 29.959672
F 49.523234 65.775891 29.959672
F 49.596367 58.027577 27.243126
F 49.596367 65.767945 27.243126
F 49.786814 55.505457 23.616385
F 49.786813 63.245826 23.616385
F 43.024460 54.180689 27.007950
F 43.024460 61.921056 27.007950
F 51.719688 54.132642 27.339343
F 51.719688 61.873009 27.339343
F 43.161806 59.342544 23.359859
F 43.161806 67.082912 23.359859
F 43.055700 59.344994 26.093232
F 43.055700 67.085362 26.093232
F 51.747684 59.370785 26.341068
F 51.747684 67.111153 26.341067
F 42.929457 54.180643 29.740766
F 42.929457 61.921010 29.740766
F 51.668865 54.153668 30.043645
F 51.668865 61.894034 30.043645
F 45.025644 55.476207 33.461336
F 45.025644 63.216575 33.461336
F 44.906394 58.047833 37.081849
F 44.906395 65.788201 37.081849
F 44.993668 58.048668 34.365724
F 44.993668 65.789036 34.365724
F 45.114374 55.477855 30.734828
F 45.114374 63.218223 30.734828
F 47.200576 54.173593 34.450336
F 47.200576 61.913959 34.450335
F 47.315571 59.353099 30.817183
F 47.315571 67.093467 30.817183
F 47.234279 59.349888 33.538871
F 47.234279 67.090256 33.538871
F 47.125118 54.176707 37.163041
F 47.125118 61.917074 37.163041
F 49.423201 55.485703 33.621773
F 49.423201 63.226070 33.621773
F 49.331858 58.042787 37.251518
F 49.331858 65.783155 37.251518
F 49.389120 58.038739 34.542302
F 49.389120 65.779107 34.542302
F 49.488619 55.492741 30.906708
F 49.488619 63.233108 30.906707
F 51.566373 54.168182 34.627511
F 51.566373 61.908549 34.627510
F 43.192433 69.662950 22.448219
F 60.323754 69.658262 27.349805
F 51.641691 59.361850 30.991630
F 51.641691 67.102218 30.991630
F 51.592162 59.361091 33.701453
F 51.592162 67.101459 33.701453
F 51.528599 54.172098 37.336386
F 51.528599 61.912465 37.336386
F 44.811846 55.429344 40.652171
F 44.811846 63.169712 40.652171
F 45.427759 58.054279 22.525779
F 45.427759 65.794647 22.525779
F 44.787788 58.000003 41.483322
F 44.787788 65.740371 41.483322
F 44.876374 55.472002 37.953794
F 44.876374 63.212370 37.953794
F 47.010141 54.128626 41.566000
F 47.010141 61.868993 41.566000
F 47.091740 59.345683 38.035234
F 47.091740 67.086051 38.035234
F 47.033947 59.301970 40.730294
F 47.033947 67.042338 40.730294
F 47.651403 54.172776 22.595610
F 47.651403 61.913143 22.595610
F 49.262788 55.426870 40.832852
F 49.262787 63.167238 40.832852
F 49.848969 58.039358 22.666896
F 49.848968 65.779727 22.666896
F 49.230113 58.002309 41.636909
F 49.230113 65.742677 41.636909
F 49.298933 55.476521 38.133738
F 49.298933 63.216889 38.133738
F 51.453594 54.139218 41.803763
F 51.453594 61.879585 41.803760
F 51.500886 59.349171 38.219777
F 51.500886 67.089539 38.219777
F 51.474321 59.322349 40.919221
F 51.474321 67.062717 40.919221
F 43.192433 54.182215 22.448219
F 43.192433 61.922582 22.448220
F 53.819992 55.496567 26.382029
F 53.819992 63.236935 26.382029
F 62.542239 55.474697 26.433733
F 62.542239 63.215064 26.433733
F 53.796849 58.025347 30.067921
F 53.796849 65.765715 30.067921
F 62.541442 58.050830 30.083736
F 62.541442 65.791198 30.083736
F 53.833158 58.011139 27.357189
F 53.833158 65.751507 27.357189
F 62.542425 58.050671 27.349186
F 62.542425 65.791039 27.349186
F 53.676600 55.508207 23.684241
F 53.676601 63.248576 23.684242
F 62.533370 55.472826 23.698505
F 62.533370 63.213194 23.698505
F 55.956123 54.162075 27.353968
F 55.956123 61.902441 27.353968
F 55.843312 59.354272 23.687553
F 55.843312 67.094640 23.687553
F 55.959678 59.363611 26.404692
F 55.959678 67.103979 26.404692
F 55.944124 54.165155 30.072918
F 55.944124 61.905522 30.072918
F 58.125686 55.483871 26.416430
F 58.125686 63.224239 26.416430
F 58.120561 58.042816 30.078303
F 58.120561 65.783184 30.078303
F 58.127512 58.040551 27.351927
F 58.127512 65.780919 27.351927
F 58.070501 55.473020 23.686694
F 58.070501 63.213388 23.686694
F 60.323754 54.177527 27.349805
F 60.323754 61.917894 27.349805
F 60.299415 59.342870 23.695398
F 60.299415 67.083238 23.695398
F 60.325403 59.348424 26.428528
F 60.325403 67.088792 26.428528
F 60.322181 54.177775 30.081523
F 60.322181 61.918142 30.081523
F 53.749981 55.491336 33.739082
F 53.749981 63.231703 33.739082
F 62.539298 55.474092 33.733321
F 62.539298 63.214460 33.733321
F 53.710733 58.037774 37.379066
F 53.710733 65.778142 37.379066
F 62.536946 58.051818 37.382644
F 62.536946 65.792186 37.382645
F 53.743803 58.037436 34.668343
F 53.743803 65.777804 34.668343
F 62.539438 58.051259 34.647594
F 62.539438 65.791627 34.647594
F 53.792445 55.495403 31.028551
F 53.792445 63.235771 31.028551
F 62.541383 55.474530 30.998778
F 62.541383 63.214897 30.998778
F 55.919737 54.168072 34.669220
F 55.919736 61.908439 34.669220
F 55.944211 59.361656 31.018587
F 55.944211 67.102023 31.018587
F 55.918795 59.356448 33.736567
F 55.918795 67.096816 33.736567
F 55.893368 54.172298 37.388845
F 55.893368 61.912665 37.388845
F 58.107483 55.480183 33.733319
F 58.107483 63.220550 33.733319
F 58.093766 58.047771 37.384912
F 58.093766 65.788139 37.384912
F 58.108912 58.043809 34.657528
F 58.108912 65.784177 34.657528
F 58.120833 55.483454 31.007623
F 58.120832 63.223822 31.007623
F 60.317140 54.178571 34.650452
F 60.317140 61.918938 34.650452
F 60.322590 59.347916 31.001746
F 60.322590 67.088284 31.001745
F 60.316645 59.346465 33.733057
F 60.316645 67.086833 33.733057
F 60.310786 54.180016 37.382823
F 60.310786 61.920383 37.382823
F 53.673798 55.486713 41.013171
F 53.673798 63.227081 41.013171
F 62.535062 55.473116 41.031629
F 62.535062 63.213484 41.031629
F 53.637744 58.051559 22.762663
F 53.637745 65.791927 22.762663
F 62.533120 58.052534 22.786315
F 62.533120 65.792902 22.786315
F 53.643233 58.048409 41.932457
F 53.643233 65.788778 41.932456
F 62.534707 58.052271 41.944557
F 62.534707 65.792639 41.944557
F 53.698218 55.484015 38.298752
F 53.698218 63.224383 38.298752
F 62.537220 55.473626 38.296053
F 62.537220 63.213994 38.296053
F 55.870276 54.175216 41.941686
F 55.870276 61.915583 41.941687
F 55.891686 59.352582 38.312084
F 55.891686 67.092950 38.312084
F 55.863748 59.346752 41.035191
F 55.863748 67.087120 41.035191
F 55.849986 54.172044 22.762413
F 55.849986 61.912411 22.762413
F 58.083419 55.477028 41.032450
F 58.083419 63.217396 41.032451
F 58.067159 58.053024 22.779702
F 58.067159 65.793392 22.779702
F 58.079166 58.049399 41.952840
F 58.079166 65.789767 41.952840
F 58.095516 55.479250 38.303668
F 58.095516 63.219617 38.303668
F 60.305716 54.180848 41.946702
F 60.305716 61.921215 41.946702
F 60.310927 59.345587 38.298858
F 60.310927 67.085956 38.298858
F 60.303647 59.343704 41.032961
F 60.303646 67.084072 41.032961
F 60.301757 54.181548 22.783597
F 60.301757 61.921915 22.783598
F 51.719688 69.613377 27.339343
F 60.301757 69.662283 22.783597
F 51.668865 69.634402 30.043645
F 51.566373 69.648917 34.627510
F 51.528599 69.652833 37.336385
F 51.453594 69.619953 41.803762
F 55.849986 69.652779 22.762413
F 47.651403 69.653511 22.595610
F 60.305716 69.661583 41.946702
F 60.310786 69.660751 37.382823
F 47.010141 69.609361 41.566000
F 60.317140 69.659306 34.650452
F 60.322181 69.658509 30.081523
F 47.432441 69.650840 27.170935
F 47.347097 69.653321 29.893013
F 43.024460 69.661424 27.007950
F 42.929457 69.661378 29.740766
F 47.200576 69.654327 34.450335
F 47.125118 69.657441 37.163041
F 55.956123 69.642809 27.353968
F 55.944124 69.645890 30.072918
F 55.919736 69.648807 34.669220
F 55.893368 69.653033 37.388845
F 55.870276 69.655951 41.941686
F 80.408343 1.290059 4.543077
F 80.408343 9.030424 4.543077
F 80.408343 16.770792 4.543077
F 71.470517 1.290056 4.543079
F 71.470517 9.030421 4.543079
F 71.470517 16.770789 4.543079
F 80.408337 3.870182 8.191922
F 80.408337 11.610547 8.191922
F 71.470507 3.870185 8.191924
F 71.470507 11.610551 8.191924
F 80.408342 3.870182 5.455288
F 80.408342 11.610547 5.455288
F 71.470515 3.870185 5.455287
F 71.470515 11.610550 5.455286
F 80.408338 1.290059 1.806443
F 80.408338 9.030424 1.806443
F 80.408338 16.770792 1.806443
F 71.470530 1.290060 1.806445
F 71.470530 9.030425 1.806444
F 71.470530 16.770793 1.806444
F 82.642796 7.740364 5.455288
F 82.642796 15.480731 5.455288
F 78.173885 15.480731 0.894232
F 64.766004 7.740627 5.455259
F 64.766004 15.480994 5.455259
F 78.173885 7.740364 0.894232
F 73.704981 7.740365 5.455288
F 73.704981 15.480731 5.455288
F 69.236056 15.480735 20.050661
F 82.642790 5.160242 1.806443
F 82.642790 12.900608 1.806443
F 64.767335 5.160271 1.806612
F 64.767335 12.900637 1.806612
F 73.704977 5.160241 1.806443
F 73.704977 12.900607 1.806443
F 82.642795 5.160242 4.543077
F 82.642795 12.900608 4.543077
F 64.765912 5.159952 4.543415
F 64.765912 12.900319 4.543415
F 73.704980 5.160241 4.543077
F 73.704980 12.900607 4.543077
F 82.642791 7.740364 8.191922
F 82.642791 15.480731 8.191922
F 69.236056 7.740368 20.050662
F 64.765359 7.740778 8.192262
F 64.765359 15.481145 8.192262
F 69.236102 15.480723 0.894231
F 73.704975 7.740365 8.191922
F 73.704975 15.480732 8.191922
F 75.939431 16.770792 16.401822
F 84.877249 1.290059 4.543077
F 84.877249 9.030424 4.543077
F 84.877249 16.770792 4.543077
F 67.001322 1.289989 4.543159
F 67.001322 9.030354 4.543159
F 67.001322 16.770722 4.543159
F 75.939436 1.290059 4.543077
F 75.939436 9.030424 4.543077
F 75.939437 16.770792 4.543077
F 84.877243 3.870182 8.191922
F 84.877243 11.610547 8.191922
F 67.001187 3.870282 8.191994
F 67.001187 11.610647 8.191994
F 75.939430 3.870182 8.191922
F 75.939430 11.610547 8.191922
F 84.877248 3.870182 5.455288
F 84.877248 11.610547 5.455288
F 67.001308 3.870257 5.455261
F 67.001308 11.610623 5.455260
F 75.939436 3.870182 5.455288
F 75.939436 11.610547 5.455288
F 84.877244 1.290059 1.806443
F 84.877244 9.030424 1.806443
F 84.877244 16.770792 1.806443
F 67.001764 1.290087 1.806495
F 67.001764 9.030452 1.806495
F 67.001764 16.770820 1.806495
F 75.939432 1.290059 1.806443
F 75.939432 9.030424 1.806443
F 75.939432 16.770792 1.806443
F 69.236013 7.740378 5.455284
F 69.236013 15.480745 5.455284
F 69.236013 0.000013 5.455284
F 78.173890 7.740364 5.455288
F 78.173890 15.480731 5.455288
F 69.236102 7.740356 0.894231
F 69.236070 5.160241 1.806447
F 69.236070 12.900607 1.806447
F 78.173884 5.160241 1.806443
F 78.173884 12.900608 1.806443
F 69.236005 5.160226 4.543091
F 69.236005 12.900592 4.543091
F 78.173889 5.160241 4.543077
F 78.173889 12.900608 4.543077
F 69.235975 7.740386 8.191938
F 69.235975 15.480753 8.191938
F 69.235975 0.000021 8.191938
F 78.173885 7.740364 8.191922
F 78.173885 15.480731 8.191922
F 78.173889 12.900608 19.138456
F 80.408343 1.290059 11.840766
F 80.408343 9.030424 11.840766
F 80.408343 16.770792 11.840766
F 71.470516 1.290056 11.840768
F 71.470516 9.030421 11.840768
F 71.470516 16.770789 11.840768
F 80.408337 3.870182 15.489611
F 80.408337 11.610547 15.489611
F 71.470519 3.870183 15.489612
F 71.470519 11.610548 15.489612
F 80.408342 3.870182 12.752978
F 80.408342 11.610547 12.752978
F 71.470516 3.870185 12.752975
F 71.470516 11.610550 12.752975
F 80.408338 1.290059 9.104133
F 80.408338 9.030424 9.104133
F 80.408338 16.770792 9.104133
F 71.470507 1.290055 9.104130
F 71.470507 9.030420 9.104130
F 71.470507 16.770788 9.104130
F 82.642796 7.740364 12.752978
F 82.642796 15.480731 12.752977
F 78.173889 5.160241 19.138456
F 64.765533 7.740749 12.752627
F 64.765533 15.481116 12.752627
F 69.236055 12.900603 19.138458
F 73.704981 7.740365 12.752977
F 73.704981 15.480731 12.752977
F 75.939431 9.030424 16.401822
F 82.642790 5.160242 9.104133
F 82.642790 12.900608 9.104133
F 64.765438 5.159841 9.103861
F 64.765438 12.900207 9.103861
F 73.704974 5.160241 9.104132
F 73.704974 12.900607 9.104132
F 82.642795 5.160242 11.840766
F 82.642795 12.900608 11.840766
F 64.765504 5.159860 11.840933
F 64.765504 12.900226 11.840933
F 73.704980 5.160241 11.840767
F 73.704980 12.900607 11.840767
F 82.642791 7.740364 15.489611
F 82.642791 15.480731 15.489611
F 69.236054 5.160237 19.138458
F 64.766835 7.740442 15.489567
F 64.766835 15.480809 15.489567
F 78.173884 12.900608 16.401822
F 73.704977 7.740364 15.489612
F 73.704977 15.480731 15.489612
F 75.939431 1.290059 16.401822
F 84.877249 1.290059 11.840767
F 84.877249 9.030424 11.840767
F 84.877249 16.770792 11.840767
F 67.001242 1.289970 11.840808
F 67.001242 9.030335 11.840808
F 67.001242 16.770702 11.840808
F 75.939437 1.290059 11.840767
F 75.939436 9.030424 11.840767
F 75.939437 16.770792 11.840767
F 84.877243 3.870182 15.489611
F 84.877243 11.610547 15.489611
F 67.001550 3.870198 15.489606
F 67.001550 11.610564 15.489606
F 75.939431 3.870182 15.489611
F 75.939431 11.610547 15.489611
F 84.877248 3.870182 12.752978
F 84.877248 11.610547 12.752978
F 67.001232 3.870272 12.752900
F 67.001232 11.610637 12.752900
F 75.939436 3.870182 12.752978
F 75.939436 11.610547 12.752977
F 84.877244 1.290059 9.104133
F 84.877244 9.030424 9.104133
F 84.877244 16.770792 9.104133
F 67.001167 1.289953 9.104062
F 67.001167 9.030319 9.104062
F 67.001167 16.770686 9.104062
F 75.939431 1.290059 9.104133
F 75.939431 9.030424 9.104133
F 75.939431 16.770792 9.104133
F 69.235999 7.740381 12.752963
F 69.235999 15.480748 12.752963
F 69.235999 0.000016 12.752963
F 78.173890 7.740364 12.752978
F 78.173890 15.480731 12.752977
F 78.173884 5.160241 16.401823
F 69.235979 5.160221 9.104119
F 69.235979 12.900587 9.104119
F 78.173884 5.160241 9.104133
F 78.173884 12.900608 9.104133
F 69.235999 5.160224 11.840775
F 69.235999 12.900591 11.840775
F 78.173889 5.160241 11.840766
F 78.173889 12.900608 11.840767
F 69.236048 7.740369 15.489612
F 69.236048 15.480736 15.489613
F 69.236048 0.000004 15.489612
F 78.173885 7.740364 15.489611
F 78.173885 15.480731 15.489611
F 69.236051 12.900603 16.401817
F 80.408343 1.290059 19.138456
F 80.408343 9.030424 19.138456
F 80.408343 16.770792 19.138456
F 71.470525 1.290058 19.138457
F 71.470525 9.030423 19.138457
F 71.470525 16.770791 19.138457
F 80.408337 3.870182 0.894231
F 80.408337 11.610547 0.894232
F 71.470522 3.870182 0.894233
F 71.470522 11.610547 0.894233
F 80.408342 3.870182 20.050668
F 80.408342 11.610547 20.050667
F 71.470524 3.870183 20.050666
F 71.470524 11.610548 20.050666
F 80.408338 1.290059 16.401823
F 80.408338 9.030424 16.401822
F 80.408338 16.770792 16.401822
F 71.470519 1.290058 16.401821
F 71.470519 9.030423 16.401821
F 71.470519 16.770790 16.401821
F 82.642796 7.740364 20.050668
F 82.642796 15.480731 20.050667
F 69.236051 5.160237 16.401817
F 64.766915 7.740419 20.050524
F 64.766915 15.480786 20.050524
F 78.173890 15.480731 20.050667
F 73.704982 7.740364 20.050667
F 73.704982 15.480731 20.050667
F 67.001523 16.770770 16.401791
F 82.642790 5.160242 16.401823
F 82.642790 12.900608 16.401822
F 64.766929 5.160179 16.401693
F 64.766929 12.900545 16.401693
F 73.704976 5.160241 16.401822
F 73.704976 12.900607 16.401822
F 82.642795 5.160242 19.138456
F 82.642795 12.900608 19.138456
F 64.766912 5.160179 19.138440
F 64.766912 12.900545 19.138440
F 73.704981 5.160241 19.138456
F 73.704981 12.900607 19.138457
F 82.642791 7.740364 0.894231
F 82.642791 15.480731 0.894232
F 78.173890 7.740364 20.050668
F 64.767718 7.740232 0.894280
F 64.767718 15.480599 0.894280
F 69.236056 0.000003 20.050661
F 73.704979 7.740364 0.894232
F 73.704979 15.480731 0.894232
F 67.001522 9.030402 16.401791
F 84.877249 1.290059 19.138456
F 84.877249 9.030424 19.138456
F 84.877249 16.770792 19.138456
F 67.001550 1.290041 19.138456
F 67.001550 9.030406 19.138456
F 67.001550 16.770774 19.138456
F 75.939437 1.290059 19.138456
F 75.939437 9.030424 19.138456
F 75.939437 16.770792 19.138456
F 84.877243 3.870182 0.894232
F 84.877243 11.610547 0.894232
F 67.001636 3.870173 0.894257
F 67.001636 11.610538 0.894257
F 75.939431 3.870182 0.894232
F 75.939431 11.610547 0.894232
F 84.877248 3.870182 20.050668
F 84.877248 11.610547 20.050667
F 67.001539 3.870200 20.050637
F 67.001539 11.610566 20.050637
F 75.939436 3.870182 20.050667
F 75.939436 11.610547 20.050667
F 84.877244 1.290059 16.401823
F 84.877244 9.030424 16.401822
F 84.877244 16.770792 16.401822
F 67.001522 1.290037 16.401791
F 64.766004 0.000261 5.455259
F 64.765359 0.000413 8.192262
F 64.765533 0.000384 12.752627
F 64.766835 0.000077 15.489567
F 64.766915 0.000054 20.050524
F 80.408343 1.290059 26.436146
F 80.408343 9.030424 26.436146
F 80.408343 16.770792 26.436146
F 71.470564 1.290067 26.436140
F 71.470564 9.030432 26.436140
F 71.470564 16.770800 26.436140
F 80.408337 3.870182 30.084991
F 80.408337 11.610547 30.084991
F 71.470553 3.870175 30.084987
F 71.470553 11.610541 30.084987
F 80.408342 3.870182 27.348358
F 80.408342 11.610547 27.348358
F 71.470565 3.870174 27.348362
F 71.470565 11.610539 27.348362
F 80.408338 1.290059 23.699513
F 80.408338 9.030424 23.699513
F 80.408338 16.770792 23.699513
F 71.470522 1.290058 23.699511
F 71.470522 9.030423 23.699511
F 71.470522 16.770791 23.699511
F 82.642796 7.740364 27.348358
F 82.642796 15.480731 27.348358
F 78.173885 15.480731 22.787301
F 64.770094 7.739695 27.348660
F 64.770094 15.480062 27.348660
F 78.173885 7.740364 22.787301
F 73.704989 7.740363 27.348358
F 73.704989 15.480730 27.348358
F 69.236110 15.480724 41.943745
F 82.642790 5.160242 23.699513
F 82.642790 12.900608 23.699513
F 64.767121 5.160237 23.699195
F 64.767121 12.900603 23.699195
F 73.704976 5.160241 23.699512
F 73.704976 12.900607 23.699512
F 82.642795 5.160242 26.436146
F 82.642795 12.900608 26.436146
F 64.770267 5.160950 26.435394
F 64.770267 12.901316 26.435394
F 73.704988 5.160242 26.436145
F 73.704988 12.900609 26.436146
F 82.642791 7.740364 30.084991
F 82.642791 15.480731 30.084991
F 69.236110 7.740357 41.943745
F 64.769823 7.739750 30.084600
F 64.769823 15.480117 30.084600
F 69.236069 15.480731 22.787292
F 73.704982 7.740363 30.084991
F 73.704982 15.480730 30.084991
F 75.939432 16.770792 38.294892
F 84.877249 1.290059 26.436146
F 84.877249 9.030424 26.436146
F 84.877249 16.770792 26.436147
F 67.002414 1.290242 26.435972
F 67.002414 9.030607 26.435972
F 67.002414 16.770975 26.435972
F 75.939438 1.290059 26.436146
F 75.939437 9.030424 26.436146
F 75.939438 16.770792 26.436146
F 84.877242 3.870182 30.084991
F 84.877242 11.610547 30.084991
F 67.002322 3.870017 30.084888
F 67.002322 11.610382 30.084888
F 75.939431 3.870182 30.084991
F 75.939431 11.610547 30.084991
F 84.877250 3.870182 27.348357
F 84.877250 11.610547 27.348357
F 67.002440 3.869991 27.348449
F 67.002440 11.610357 27.348448
F 75.939437 3.870182 27.348358
F 75.939437 11.610547 27.348358
F 84.877244 1.290059 23.699513
F 84.877244 9.030424 23.699513
F 84.877244 16.770792 23.699512
F 67.001624 1.290062 23.699454
F 67.001624 9.030427 23.699454
F 67.001624 16.770795 23.699454
F 75.939431 1.290059 23.699512
F 75.939431 9.030424 23.699513
F 75.939431 16.770792 23.699512
F 69.236255 7.740323 27.348378
F 69.236255 15.480689 27.348378
F 75.939432 9.030424 38.294892
F 78.173890 7.740364 27.348358
F 78.173890 15.480731 27.348357
F 69.236069 7.740365 22.787292
F 69.236057 5.160239 23.699500
F 69.236057 12.900605 23.699500
F 78.173884 5.160241 23.699513
F 78.173884 12.900608 23.699513
F 69.236265 5.160285 26.436108
F 69.236265 12.900651 26.436108
F 78.173889 5.160241 26.436146
F 78.173889 12.900608 26.436146
F 69.236225 7.740328 30.084969
F 69.236225 15.480695 30.084969
F 75.939432 1.290059 38.294892
F 78.173885 7.740364 30.084991
F 78.173885 15.480731 30.084991
F 78.173889 12.900608 41.031526
F 80.408343 1.290059 33.733836
F 80.408343 9.030424 33.733836
F 80.408343 16.770792 33.733836
F 71.470550 1.290063 33.733834
F 71.470550 9.030429 33.733834
F 71.470550 16.770796 33.733834
F 80.408337 3.870182 37.382681
F 80.408337 11.610547 37.382681
F 71.470536 3.870179 37.382680
F 71.470536 11.610544 37.382680
F 80.408342 3.870182 34.646047
F 80.408342 11.610547 34.646047
F 71.470550 3.870177 34.646051
F 71.470550 11.610542 34.646051
F 80.408338 1.290059 30.997202
F 80.408338 9.030424 30.997202
F 80.408338 16.770792 30.997202
F 71.470553 1.290065 30.997207
F 71.470553 9.030431 30.997207
F 71.470553 16.770798 30.997207
F 82.642796 7.740364 34.646047
F 82.642796 15.480731 34.646047
F 78.173889 5.160241 41.031526
F 64.769196 7.739901 34.646481
F 64.769196 15.480267 34.646480
F 69.236101 12.900614 41.031526
F 73.704986 7.740363 34.646048
F 73.704986 15.480730 34.646047
F 67.001955 16.770870 38.294968
F 82.642790 5.160242 30.997203
F 82.642790 12.900608 30.997202
F 64.769862 5.160860 30.997704
F 64.769862 12.901226 30.997704
F 73.704982 5.160242 30.997203
F 73.704982 12.900608 30.997203
F 82.642795 5.160242 33.733836
F 82.642795 12.900608 33.733836
F 64.769170 5.160710 33.733650
F 64.769170 12.901076 33.733650
F 73.704986 5.160242 33.733836
F 73.704986 12.900608 33.733836
F 82.642791 7.740364 37.382681
F 82.642791 15.480731 37.382681
F 69.236101 5.160248 41.031526
F 64.768474 7.740055 37.382602
F 64.768474 15.480422 37.382602
F 78.173884 12.900608 38.294892
F 73.704980 7.740364 37.382681
F 73.704980 15.480731 37.382681
F 67.001955 9.030503 38.294968
F 84.877250 1.290059 33.733836
F 84.877250 9.030424 33.733836
F 84.877250 16.770792 33.733836
F 67.002140 1.290181 33.733780
F 67.002140 9.030547 33.733780
F 67.002140 16.770914 33.733780
F 75.939437 1.290059 33.733836
F 75.939437 9.030424 33.733836
F 75.939437 16.770792 33.733836
F 84.877243 3.870182 37.382681
F 84.877243 11.610547 37.382681
F 67.001939 3.870105 37.382658
F 67.001939 11.610470 37.382658
F 75.939431 3.870182 37.382681
F 75.939431 11.610547 37.382681
F 84.877249 3.870182 34.646047
F 84.877249 11.610547 34.646047
F 67.002145 3.870060 34.646156
F 67.002145 11.610426 34.646156
F 75.939436 3.870182 34.646047
F 75.939436 11.610547 34.646047
F 84.877245 1.290059 30.997202
F 84.877245 9.030424 30.997202
F 84.877245 16.770792 30.997202
F 67.002315 1.290222 30.997329
F 67.002315 9.030587 30.997329
F 67.002315 16.770955 30.997329
F 75.939432 1.290059 30.997202
F 75.939432 9.030424 30.997202
F 75.939432 16.770792 30.997202
F 69.236190 7.740338 34.646070
F 69.236190 15.480704 34.646069
F 67.001955 1.290137 38.294968
F 78.173890 7.740364 34.646047
F 78.173890 15.480731 34.646047
F 78.173884 5.160241 38.294892
F 69.236227 5.160278 30.997231
F 69.236227 12.900644 30.997231
F 78.173884 5.160241 30.997202
F 78.173884 12.900608 30.997202
F 69.236189 5.160268 33.733823
F 69.236189 12.900634 33.733823
F 78.173889 5.160241 33.733836
F 78.173889 12.900608 33.733836
F 69.236142 7.740347 37.382674
F 69.236142 15.480714 37.382674
F 84.877244 16.770792 38.294892
F 78.173885 7.740364 37.382681
F 78.173885 15.480731 37.382681
F 69.236140 12.900624 38.294907
F 80.408343 1.290059 41.031526
F 80.408343 9.030424 41.031525
F 80.408343 16.770792 41.031526
F 71.470535 1.290060 41.031525
F 71.470535 9.030425 41.031525
F 71.470535 16.770793 41.031525
F 80.408337 3.870182 22.787301
F 80.408337 11.610547 22.787301
F 71.470520 3.870183 22.787300
F 71.470520 11.610548 22.787300
F 80.408342 3.870182 41.943737
F 80.408342 11.610547 41.943737
F 71.470533 3.870181 41.943738
F 71.470533 11.610546 41.943738
F 80.408338 1.290059 38.294892
F 80.408338 9.030424 38.294892
F 80.408338 16.770792 38.294892
F 71.470537 1.290062 38.294894
F 71.470537 9.030427 38.294894
F 71.470537 16.770794 38.294894
F 82.642796 7.740364 41.943737
F 82.642796 15.480731 41.943737
F 69.236140 5.160258 38.294907
F 64.767879 7.740201 41.943937
F 64.767879 15.480567 41.943937
F 78.173890 15.480731 41.943737
F 73.704984 7.740364 41.943737
F 73.704984 15.480731 41.943737
F 84.877244 9.030424 38.294892
F 82.642790 5.160242 38.294892
F 82.642790 12.900608 38.294892
F 64.768465 5.160540 38.295222
F 64.768465 12.900906 38.295222
F 73.704979 5.160241 38.294892
F 73.704979 12.900608 38.294892
F 82.642795 5.160242 41.031525
F 82.642795 12.900608 41.031526
F 64.767691 5.160365 41.031559
F 64.767691 12.900731 41.031559
F 73.704983 5.160241 41.031526
F 73.704983 12.900608 41.031526
F 82.642791 7.740364 22.787301
F 82.642791 15.480731 22.787301
F 78.173890 7.740364 41.943737
F 64.767326 7.740326 22.787056
F 64.767326 15.480693 22.787056
F 84.877244 1.290059 38.294892
F 73.704977 7.740364 22.787301
F 73.704977 15.480731 22.787301
F 75.939436 11.610547 41.943737
F 84.877249 1.290059 41.031526
F 84.877249 9.030424 41.031526
F 84.877249 16.770792 41.031526
F 67.001789 1.290100 41.031516
F 67.001789 9.030466 41.031516
F 67.001789 16.770833 41.031516
F 75.939437 1.290059 41.031526
F 75.939437 9.030424 41.031526
F 75.939437 16.770792 41.031526
F 84.877243 3.870182 22.787301
F 84.877243 11.610547 22.787301
F 67.001598 3.870186 22.787253
F 67.001598 11.610551 22.787253
F 75.939431 3.870182 22.787301
F 75.939431 11.610547 22.787302
F 84.877248 3.870182 41.943737
F 84.877248 11.610547 41.943737
F 67.001754 3.870151 41.943781
F 67.001754 11.610517 41.943781
F 75.939436 3.870182 41.943737
F 80.408343 24.511159 4.543077
F 80.408343 32.251524 4.543077
F 71.470517 24.511156 4.543079
F 71.470517 32.251521 4.543079
F 80.408337 27.091281 8.191921
F 80.408337 34.831647 8.191922
F 80.408337 19.350915 8.191922
F 71.470507 27.091285 8.191924
F 78.173885 23.221099 0.894232
F 71.470507 19.350919 8.191924
F 80.408342 27.091281 5.455288
F 80.408342 34.831647 5.455288
F 80.408342 19.350915 5.455288
F 71.470515 27.091284 5.455287
F 78.173885 30.961464 0.894232
F 71.470515 19.350918 5.455286
F 80.408338 24.511159 1.806443
F 80.408338 32.251524 1.806443
F 71.470530 24.511160 1.806445
F 71.470530 32.251525 1.806444
F 82.642796 30.961464 5.455288
F 82.642796 23.221099 5.455288
F 64.766004 30.961726 5.455259
F 64.766004 23.221361 5.455259
F 73.704981 30.961464 5.455288
F 73.704981 23.221099 5.455288
F 82.642790 28.381341 1.806443
F 82.642790 20.640976 1.806443
F 64.767335 28.381370 1.806612
F 64.767335 20.641005 1.806612
F 73.704977 28.381341 1.806443
F 73.704977 20.640975 1.806443
F 82.642795 28.381341 4.543077
F 82.642795 20.640976 4.543077
F 64.765912 28.381052 4.543415
F 64.765912 20.640687 4.543415
F 73.704980 28.381340 4.543077
F 73.704980 20.640975 4.543077
F 82.642791 30.961464 8.191922
F 82.642791 23.221099 8.191922
F 64.765359 30.961878 8.192262
F 64.765359 23.221513 8.192262
F 73.704975 30.961464 8.191922
F 73.704975 23.221099 8.191922
F 84.877249 24.511159 4.543077
F 84.877249 32.251524 4.543077
F 67.001322 24.511089 4.543159
F 67.001322 32.251454 4.543159
F 75.939436 24.511158 4.543077
F 75.939436 32.251523 4.543077
F 84.877243 27.091281 8.191922
F 84.877243 34.831647 8.191922
F 84.877243 19.350915 8.191922
F 67.001187 27.091381 8.191994
F 69.236102 23.221091 0.894231
F 67.001187 19.351015 8.191994
F 75.939430 27.091282 8.191922
F 75.939430 34.831647 8.191922
F 75.939430 19.350915 8.191922
F 84.877248 27.091281 5.455288
F 84.877248 34.831647 5.455288
F 84.877248 19.350915 5.455288
F 67.001308 27.091357 5.455261
F 69.236102 30.961456 0.894231
F 67.001308 19.350991 5.455261
F 75.939436 27.091281 5.455288
F 75.939436 34.831647 5.455288
F 75.939436 19.350915 5.455288
F 84.877244 24.511159 1.806443
F 84.877244 32.251524 1.806443
F 67.001764 24.511187 1.806495
F 67.001764 32.251552 1.806495
F 75.939432 24.511159 1.806443
F 75.939432 32.251524 1.806443
F 69.236013 30.961478 5.455284
F 69.236013 23.221113 5.455284
F 78.173890 30.961464 5.455288
F 78.173890 23.221099 5.455288
F 69.236070 28.381341 1.806447
F 69.236071 20.640975 1.806447
F 78.173884 28.381341 1.806443
F 78.173884 20.640976 1.806443
F 69.236005 28.381325 4.543091
F 69.236005 20.640960 4.543091
F 78.173889 28.381341 4.543077
F 78.173889 20.640976 4.543077
F 69.235975 30.961485 8.191938
F 69.235975 23.221120 8.191938
F 78.173885 30.961464 8.191922
F 78.173885 23.221099 8.191922
F 80.408343 24.511159 11.840766
F 80.408343 32.251524 11.840766
F 71.470516 24.511156 11.840768
F 71.470516 32.251521 11.840768
F 80.408337 27.091281 15.489611
F 80.408337 34.831647 15.489611
F 80.408337 19.350915 15.489611
F 71.470519 27.091282 15.489612
F 71.470519 34.831648 15.489612
F 71.470519 19.350916 15.489612
F 80.408342 27.091281 12.752978
F 80.408342 34.831647 12.752978
F 80.408342 19.350915 12.752977
F 71.470516 27.091284 12.752975
F 78.173889 20.640976 19.138456
F 71.470516 19.350918 12.752975
F 80.408338 24.511159 9.104133
F 80.408338 32.251524 9.104133
F 71.470507 24.511155 9.104130
F 71.470507 32.251520 9.104130
F 82.642796 30.961464 12.752978
F 82.642796 23.221099 12.752978
F 64.765533 30.961849 12.752627
F 64.765533 23.221483 12.752627
F 73.704981 30.961464 12.752977
F 73.704981 23.221099 12.752977
F 82.642790 28.381341 9.104133
F 82.642790 20.640976 9.104133
F 64.765438 28.380941 9.103861
F 64.765438 20.640575 9.103861
F 73.704974 28.381340 9.104132
F 73.704974 20.640975 9.104132
F 82.642795 28.381341 11.840766
F 82.642795 20.640976 11.840766
F 64.765504 28.380960 11.840933
F 64.765504 20.640594 11.840933
F 73.704980 28.381340 11.840767
F 73.704980 20.640975 11.840767
F 82.642791 30.961464 15.489611
F 82.642791 23.221099 15.489611
F 64.766835 30.961542 15.489567
F 64.766835 23.221177 15.489567
F 73.704977 30.961464 15.489612
F 73.704977 23.221099 15.489612
F 84.877249 24.511159 11.840767
F 84.877249 32.251524 11.840767
F 67.001242 24.511069 11.840808
F 67.001242 32.251434 11.840808
F 75.939436 24.511158 11.840767
F 75.939437 32.251523 11.840767
F 84.877243 27.091281 15.489611
F 84.877243 34.831647 15.489611
F 84.877243 19.350915 15.489611
F 67.001550 27.091298 15.489606
F 78.173889 28.381341 19.138456
F 67.001550 19.350932 15.489606
F 75.939431 27.091282 15.489611
F 75.939431 34.831647 15.489611
F 75.939431 19.350915 15.489612
F 84.877248 27.091281 12.752978
F 84.877248 34.831647 12.752978
F 84.877248 19.350915 12.752977
F 67.001232 27.091371 12.752900
F 69.236055 20.640971 19.138458
F 67.001232 19.351005 12.752900
F 75.939436 27.091281 12.752978
F 75.939436 34.831647 12.752977
F 75.939436 19.350915 12.752977
F 84.877244 24.511159 9.104133
F 84.877244 32.251524 9.104133
F 67.001167 24.511053 9.104062
F 67.001167 32.251418 9.104062
F 75.939431 24.511158 9.104133
F 75.939431 32.251523 9.104133
F 69.235999 30.961481 12.752963
F 69.235999 23.221116 12.752963
F 78.173890 30.961464 12.752978
F 78.173890 23.221099 12.752978
F 69.235979 28.381320 9.104119
F 69.235979 20.640955 9.104119
F 78.173884 28.381341 9.104133
F 78.173884 20.640976 9.104133
F 69.235999 28.381324 11.840775
F 69.235999 20.640958 11.840775
F 78.173889 28.381341 11.840766
F 78.173889 20.640976 11.840767
F 69.236048 30.961469 15.489612
F 69.236048 23.221104 15.489612
F 78.173885 30.961464 15.489611
F 78.173885 23.221099 15.489611
F 80.408343 24.511159 19.138456
F 80.408343 32.251524 19.138456
F 71.470525 24.511157 19.138457
F 71.470525 32.251522 19.138457
F 80.408337 27.091281 0.894231
F 80.408337 34.831647 0.894231
F 80.408337 19.350915 0.894232
F 71.470522 27.091282 0.894233
F 71.470522 34.831647 0.894233
F 71.470522 19.350915 0.894233
F 80.408342 27.091281 20.050668
F 80.408342 34.831647 20.050667
F 80.408342 19.350915 20.050667
F 71.470524 27.091282 20.050666
F 71.470524 34.831648 20.050666
F 71.470524 19.350916 20.050666
F 80.408338 24.511159 16.401823
F 80.408338 32.251524 16.401823
F 71.470519 24.511157 16.401821
F 71.470519 32.251522 16.401821
F 82.642796 30.961464 20.050668
F 82.642796 23.221099 20.050667
F 64.766915 30.961519 20.050524
F 64.766915 23.221154 20.050524
F 73.704982 30.961464 20.050667
F 73.704982 23.221099 20.050667
F 82.642790 28.381341 16.401823
F 82.642790 20.640976 16.401822
F 64.766929 28.381279 16.401693
F 64.766929 20.640913 16.401693
F 73.704976 28.381341 16.401822
F 73.704976 20.640975 16.401822
F 82.642795 28.381341 19.138456
F 82.642795 20.640976 19.138456
F 64.766912 28.381278 19.138440
F 64.766912 20.640913 19.138440
F 73.704981 28.381341 19.138456
F 73.704981 20.640975 19.138457
F 82.642791 30.961464 0.894231
F 82.642791 23.221099 0.894232
F 64.767718 30.961331 0.894280
F 64.767718 23.220966 0.894280
F 73.704979 30.961464 0.894232
F 73.704979 23.221099 0.894232
F 84.877249 24.511159 19.138456
F 84.877249 32.251524 19.138456
F 67.001550 24.511140 19.138456
F 67.001550 32.251506 19.138456
F 75.939437 24.511158 19.138456
F 75.939437 32.251523 19.138456
F 84.877243 27.091281 0.894232
F 84.877243 34.831647 0.894232
F 84.877243 19.350915 0.894232
F 67.001636 27.091272 0.894257
F 67.001636 34.831638 0.894257
F 67.001636 19.350906 0.894257
F 75.939431 27.091281 0.894232
F 75.939431 34.831647 0.894232
F 75.939431 19.350915 0.894232
F 84.877248 27.091281 20.050668
F 84.877248 34.831647 20.050667
F 84.877248 19.350915 20.050667
F 67.001539 27.091300 20.050637
F 69.236055 28.381336 19.138458
F 67.001539 19.350934 20.050637
F 75.939436 27.091281 20.050667
F 75.939436 34.831647 20.050667
F 75.939436 19.350915 20.050667
F 84.877244 24.511159 16.401823
F 84.877244 32.251524 16.401822
F 67.001522 24.511137 16.401791
F 67.001522 32.251502 16.401791
F 75.939431 24.511159 16.401822
F 75.939431 32.251523 16.401822
F 69.236056 30.961468 20.050662
F 69.236056 23.221103 20.050661
F 78.173890 30.961464 20.050668
F 78.173890 23.221099 20.050667
F 69.236051 28.381337 16.401817
F 69.236051 20.640971 16.401817
F 78.173884 28.381341 16.401822
F 78.173884 20.640976 16.401822
F 80.408343 24.511159 26.436146
F 80.408343 32.251524 26.436146
F 71.470564 24.511166 26.436140
F 71.470564 32.251531 26.436140
F 80.408337 27.091281 30.084991
F 80.408337 34.831647 30.084991
F 80.408337 19.350915 30.084991
F 71.470553 27.091275 30.084987
F 71.470553 34.831640 30.084987
F 71.470553 19.350909 30.084987
F 80.408342 27.091281 27.348358
F 80.408342 34.831647 27.348358
F 80.408342 19.350915 27.348357
F 71.470565 27.091273 27.348362
F 71.470565 34.831638 27.348362
F 71.470565 19.350907 27.348362
F 80.408338 24.511159 23.699513
F 80.408338 32.251524 23.699513
F 71.470522 24.511158 23.699511
F 71.470522 32.251523 23.699511
F 82.642796 30.961464 27.348358
F 82.642796 23.221099 27.348358
F 64.770093 30.960795 27.348660
F 64.770093 23.220430 27.348660
F 73.704989 30.961463 27.348358
F 73.704989 23.221098 27.348358
F 82.642790 28.381341 23.699513
F 82.642790 20.640976 23.699513
F 64.767121 28.381337 23.699195
F 64.767121 20.640971 23.699195
F 73.704976 28.381341 23.699512
F 73.704976 20.640975 23.699512
F 82.642795 28.381341 26.436146
F 82.642795 20.640976 26.436146
F 64.770267 28.382049 26.435394
F 64.770267 20.641684 26.435395
F 73.704988 28.381342 26.436145
F 73.704988 20.640977 26.436146
F 82.642791 30.961464 30.084991
F 82.642791 23.221099 30.084991
F 64.769823 30.960850 30.084600
F 64.769823 23.220484 30.084600
F 73.704982 30.961463 30.084991
F 73.704982 23.221098 30.084991
F 84.877249 24.511159 26.436146
F 84.877249 32.251524 26.436146
F 67.002414 24.511342 26.435972
F 67.002414 32.251707 26.435972
F 75.939438 24.511159 26.436146
F 75.939438 32.251524 26.436146
F 84.877243 27.091281 30.084991
F 84.877243 34.831647 30.084991
F 84.877242 19.350915 30.084991
F 67.002322 27.091116 30.084888
F 67.002322 34.831482 30.084888
F 67.002322 19.350750 30.084888
F 75.939431 27.091281 30.084991
F 75.939431 34.831647 30.084991
F 75.939431 19.350915 30.084991
F 84.877250 27.091282 27.348357
F 84.877250 34.831647 27.348357
F 84.877250 19.350915 27.348357
F 67.002440 27.091091 27.348449
F 67.002440 34.831456 27.348448
F 67.002440 19.350725 27.348448
F 75.939437 27.091281 27.348358
F 75.939437 34.831647 27.348358
F 75.939437 19.350915 27.348357
F 84.877244 24.511158 23.699513
F 84.877244 32.251524 23.699513
F 67.001624 24.511162 23.699454
F 67.001624 32.251527 23.699454
F 75.939431 24.511159 23.699512
F 75.939431 32.251523 23.699513
F 69.236255 30.961422 27.348378
F 69.236255 23.221057 27.348378
F 78.173890 30.961464 27.348358
F 78.173890 23.221099 27.348357
F 69.236057 28.381338 23.699500
F 69.236057 20.640973 23.699500
F 78.173884 28.381341 23.699513
F 78.173884 20.640976 23.699512
F 69.236265 28.381385 26.436108
F 69.236265 20.641019 26.436108
F 78.173889 28.381341 26.436146
F 78.173889 20.640976 26.436146
F 69.236225 30.961428 30.084969
F 69.236225 23.221063 30.084969
F 78.173885 30.961464 30.084991
F 78.173885 23.221099 30.084991
F 80.408343 24.511159 33.733836
F 80.408343 32.251524 33.733836
F 71.470550 24.511163 33.733834
F 71.470550 32.251528 33.733834
F 80.408337 27.091281 37.382681
F 80.408337 34.831647 37.382681
F 80.408337 19.350915 37.382681
F 71.470536 27.091279 37.382680
F 71.470536 34.831644 37.382680
F 71.470536 19.350912 37.382680
F 80.408342 27.091281 34.646047
F 80.408342 34.831647 34.646047
F 80.408342 19.350915 34.646047
F 71.470550 27.091277 34.646051
F 71.470550 34.831642 34.646051
F 71.470550 19.350910 34.646051
F 80.408338 24.511159 30.997202
F 80.408338 32.251524 30.997202
F 71.470553 24.511165 30.997207
F 71.470553 32.251530 30.997207
F 82.642796 30.961464 34.646047
F 82.642796 23.221099 34.646047
F 64.769196 30.961000 34.646481
F 64.769196 23.220635 34.646481
F 73.704986 30.961463 34.646048
F 73.704986 23.221098 34.646048
F 82.642790 28.381341 30.997203
F 82.642790 20.640976 30.997202
F 64.769862 28.381960 30.997704
F 64.769862 20.641594 30.997704
F 73.704982 28.381342 30.997203
F 73.704982 20.640976 30.997203
F 82.642795 28.381341 33.733836
F 82.642795 20.640976 33.733836
F 64.769170 28.381809 33.733650
F 64.769170 20.641444 33.733650
F 73.704985 28.381341 33.733836
F 73.704986 20.640976 33.733836
F 82.642791 30.961464 37.382681
F 82.642791 23.221099 37.382681
F 64.768474 30.961154 37.382602
F 64.768474 23.220789 37.382602
F 73.704980 30.961463 37.382681
F 73.704980 23.221098 37.382681
F 84.877250 24.511159 33.733836
F 84.877250 32.251524 33.733836
F 67.002140 24.511281 33.733780
F 67.002140 32.251646 33.733780
F 75.939437 24.511159 33.733836
F 75.939437 32.251524 33.733836
F 84.877243 27.091281 37.382681
F 84.877243 34.831647 37.382681
F 84.877243 19.350915 37.382681
F 67.001939 27.091204 37.382658
F 67.001939 34.831570 37.382658
F 67.001939 19.350838 37.382658
F 75.939431 27.091281 37.382681
F 75.939431 34.831647 37.382681
F 75.939431 19.350915 37.382681
F 84.877249 27.091282 34.646047
F 84.877249 34.831647 34.646047
F 84.877249 19.350915 34.646047
F 67.002145 27.091160 34.646156
F 67.002145 34.831525 34.646156
F 67.002145 19.350793 34.646156
F 75.939436 27.091281 34.646047
F 75.939436 34.831647 34.646047
F 75.939436 19.350915 34.646047
F 84.877245 24.511158 30.997202
F 84.877245 32.251523 30.997202
F 67.002315 24.511321 30.997330
F 67.002315 32.251687 30.997329
F 75.939432 24.511159 30.997202
F 75.939432 32.251524 30.997202
F 69.236190 30.961437 34.646070
F 69.236190 23.221072 34.646070
F 78.173890 30.961464 34.646047
F 78.173890 23.221099 34.646047
F 69.236227 28.381378 30.997231
F 69.236227 20.641012 30.997231
F 78.173884 28.381341 30.997202
F 78.173884 20.640976 30.997202
F 69.236189 28.381367 33.733823
F 69.236189 20.641002 33.733823
F 78.173889 28.381341 33.733836
F 78.173889 20.640976 33.733836
F 69.236142 30.961447 37.382674
F 69.236142 23.221082 37.382674
F 78.173885 30.961464 37.382681
F 78.173885 23.221099 37.382681
F 80.408343 24.511159 41.031526
F 80.408343 32.251524 41.031526
F 71.470535 24.511160 41.031525
F 71.470535 32.251525 41.031525
F 80.408337 27.091281 22.787301
F 80.408337 34.831647 22.787301
F 80.408337 19.350915 22.787301
F 71.470520 27.091282 22.787300
F 71.470520 34.831647 22.787300
F 71.470520 19.350916 22.787300
F 80.408342 27.091281 41.943737
F 80.408342 34.831647 41.943737
F 80.408342 19.350915 41.943737
F 71.470533 27.091280 41.943738
F 71.470533 34.831646 41.943738
F 71.470533 19.350914 41.943738
F 80.408338 24.511159 38.294892
F 80.408338 32.251524 38.294892
F 71.470537 24.511161 38.294894
F 71.470537 32.251526 38.294894
F 82.642796 30.961464 41.943737
F 82.642796 23.221099 41.943737
F 64.767879 30.961300 41.943937
F 64.767879 23.220935 41.943937
F 73.704984 30.961464 41.943737
F 73.704984 23.221099 41.943737
F 82.642790 28.381341 38.294892
F 82.642790 20.640976 38.294892
F 64.768465 28.381639 38.295222
F 64.768465 20.641274 38.295222
F 73.704979 28.381341 38.294892
F 73.704979 20.640976 38.294892
F 82.642795 28.381341 41.031525
F 82.642795 20.640976 41.031526
F 64.767691 28.381465 41.031559
F 64.767691 20.641099 41.031559
F 73.704983 28.381341 41.031526
F 73.704983 20.640975 41.031526
F 82.642791 30.961464 22.787301
F 82.642791 23.221098 22.787301
F 64.767326 30.961426 22.787056
F 64.767326 23.221061 22.787056
F 73.704977 30.961464 22.787301
F 73.704977 23.221099 22.787301
F 84.877249 24.511159 41.031526
F 84.877249 32.251524 41.031526
F 67.001789 24.511200 41.031516
F 67.001789 32.251565 41.031516
F 75.939437 24.511158 41.031526
F 75.939437 32.251523 41.031526
F 84.877243 27.091281 22.787301
F 84.877243 34.831647 22.787301
F 84.877243 19.350915 22.787301
F 67.001598 27.091285 22.787253
F 78.173885 23.221099 22.787301
F 67.001598 19.350919 22.787253
F 75.939431 27.091282 22.787301
F 75.939431 34.831647 22.787301
F 75.939431 19.350915 22.787301
F 84.877248 27.091281 41.943737
F 84.877248 34.831647 41.943737
F 84.877248 19.350915 41.943737
F 67.001754 27.091251 41.943781
F 67.001754 34.831616 41.943781
F 67.001754 19.350885 41.943781
F 75.939436 27.091281 41.943737
F 75.939436 34.831647 41.943737
F 75.939436 19.350915 41.943737
F 84.877244 24.511158 38.294892
F 84.877244 32.251524 38.294892
F 67.001955 24.511237 38.294968
F 67.001955 32.251602 38.294968
F 75.939432 24.511159 38.294892
F 75.939432 32.251524 38.294892
F 69.236110 30.961456 41.943745
F 69.236110 23.221091 41.943745
F 78.173890 30.961464 41.943737
F 78.173890 23.221099 41.943737
F 69.236140 28.381357 38.294907
F 69.236140 20.640992 38.294908
F 78.173884 28.381341 38.294892
F 78.173884 20.640976 38.294892
F 69.236101 28.381347 41.031526
F 69.236101 20.640982 41.031526
F 78.173889 28.381341 41.031526
F 78.173889 20.640976 41.031526
F 69.236069 30.961464 22.787292
F 69.236069 23.221099 22.787292
F 78.173885 30.961464 22.787301
F 80.408343 47.732258 4.543077
F 80.408343 39.991891 4.543077
F 71.470517 47.732255 4.543079
F 71.470517 39.991888 4.543080
F 80.408337 50.312381 8.191922
F 80.408337 42.572014 8.191922
F 71.470507 50.312384 8.191924
F 71.470507 42.572018 8.191924
F 80.408342 50.312381 5.455288
F 80.408342 42.572014 5.455288
F 71.470515 50.312384 5.455287
F 71.470515 42.572018 5.455286
F 80.408338 47.732258 1.806443
F 80.408338 39.991891 1.806443
F 71.470530 47.732259 1.806445
F 71.470530 39.991892 1.806444
F 82.642796 38.701830 5.455288
F 82.642796 46.442198 5.455288
F 64.766004 38.702093 5.455259
F 64.766004 46.442461 5.455259
F 73.704981 38.701831 5.455288
F 73.704981 46.442198 5.455288
F 82.642790 51.602441 1.806443
F 82.642790 36.121707 1.806443
F 82.642790 43.862075 1.806443
F 64.767335 51.602470 1.806612
F 64.767335 36.121736 1.806612
F 64.767335 43.862104 1.806612
F 73.704977 51.602440 1.806443
F 73.704977 36.121707 1.806443
F 73.704977 43.862075 1.806443
F 82.642795 51.602441 4.543077
F 82.642795 36.121707 4.543077
F 82.642795 43.862075 4.543077
F 64.765912 51.602152 4.543415
F 64.765912 36.121418 4.543415
F 64.765912 43.861786 4.543415
F 73.704980 51.602440 4.543077
F 73.704980 36.121706 4.543077
F 73.704980 43.862074 4.543077
F 82.642791 38.701830 8.191922
F 82.642791 46.442198 8.191922
F 64.765359 38.702245 8.192262
F 64.765359 46.442612 8.192262
F 73.704975 38.701831 8.191922
F 73.704975 46.442199 8.191922
F 84.877249 47.732258 4.543077
F 84.877249 39.991891 4.543077
F 67.001322 47.732188 4.543159
F 67.001322 39.991821 4.543159
F 75.939436 47.732258 4.543077
F 75.939436 39.991891 4.543077
F 84.877243 50.312381 8.191922
F 84.877243 42.572015 8.191922
F 67.001187 50.312481 8.191994
F 67.001187 42.572115 8.191994
F 75.939430 50.312381 8.191922
F 75.939430 42.572015 8.191922
F 84.877248 50.312381 5.455288
F 84.877248 42.572015 5.455288
F 67.001308 50.312456 5.455261
F 67.001308 42.572090 5.455261
F 75.939436 50.312381 5.455288
F 75.939436 42.572015 5.455288
F 84.877244 47.732258 1.806443
F 84.877244 39.991891 1.806443
F 67.001764 47.732286 1.806495
F 67.001764 39.991919 1.806495
F 75.939432 47.732258 1.806443
F 75.939432 39.991891 1.806443
F 69.236013 38.701845 5.455284
F 69.236013 46.442212 5.455284
F 78.173890 38.701830 5.455288
F 78.173890 46.442198 5.455288
F 69.236070 51.602440 1.806447
F 69.236070 36.121707 1.806447
F 69.236070 43.862075 1.806447
F 78.173884 51.602440 1.806443
F 78.173884 36.121707 1.806443
F 78.173884 43.862075 1.806443
F 69.236005 51.602425 4.543091
F 69.236005 36.121691 4.543091
F 69.236005 43.862059 4.543091
F 78.173889 51.602440 4.543077
F 78.173889 36.121707 4.543077
F 78.173889 43.862075 4.543077
F 69.235975 38.701852 8.191938
F 69.235975 46.442220 8.191938
F 78.173885 38.701830 8.191922
F 78.173885 46.442198 8.191922
F 80.408343 47.732258 11.840766
F 80.408343 39.991891 11.840766
F 71.470516 47.732255 11.840768
F 71.470516 39.991888 11.840768
F 80.408337 50.312381 15.489611
F 80.408337 42.572014 15.489611
F 71.470519 50.312382 15.489612
F 71.470519 42.572016 15.489612
F 80.408342 50.312381 12.752978
F 80.408342 42.572014 12.752977
F 71.470516 50.312384 12.752975
F 71.470516 42.572017 12.752975
F 80.408338 47.732258 9.104133
F 80.408338 39.991891 9.104133
F 71.470507 47.732254 9.104130
F 71.470507 39.991887 9.104130
F 82.642796 38.701830 12.752977
F 82.642796 46.442198 12.752978
F 64.765533 38.702215 12.752627
F 64.765533 46.442583 12.752627
F 73.704981 38.701831 12.752977
F 73.704981 46.442198 12.752977
F 82.642790 51.602441 9.104133
F 82.642790 36.121707 9.104133
F 82.642790 43.862075 9.104133
F 64.765438 51.602040 9.103861
F 64.765438 36.121307 9.103861
F 64.765438 43.861675 9.103861
F 73.704974 51.602440 9.104132
F 73.704974 36.121706 9.104132
F 73.704974 43.862074 9.104132
F 82.642795 51.602441 11.840766
F 82.642795 36.121707 11.840766
F 82.642795 43.862075 11.840766
F 64.765504 51.602059 11.840933
F 64.765504 36.121326 11.840933
F 64.765504 43.861694 11.840933
F 73.704980 51.602440 11.840767
F 73.704980 36.121706 11.840767
F 73.704980 43.862074 11.840767
F 82.642791 38.701830 15.489611
F 82.642791 46.442198 15.489611
F 64.766835 38.701909 15.489567
F 64.766836 46.442276 15.489567
F 73.704977 38.701831 15.489612
F 73.704977 46.442198 15.489612
F 84.877249 47.732258 11.840767
F 84.877249 39.991891 11.840767
F 67.001242 47.732169 11.840808
F 67.001242 39.991802 11.840808
F 75.939437 47.732258 11.840767
F 75.939436 39.991891 11.840767
F 84.877243 50.312381 15.489611
F 84.877243 42.572015 15.489611
F 67.001550 50.312398 15.489606
F 67.001550 42.572031 15.489606
F 75.939431 50.312381 15.489611
F 75.939431 42.572015 15.489612
F 84.877248 50.312381 12.752978
F 84.877248 42.572015 12.752977
F 67.001232 50.312471 12.752900
F 67.001232 42.572105 12.752900
F 75.939436 50.312381 12.752978
F 75.939436 42.572014 12.752977
F 84.877244 47.732258 9.104133
F 84.877244 39.991891 9.104133
F 67.001167 47.732152 9.104062
F 67.001167 39.991786 9.104062
F 75.939431 47.732258 9.104133
F 75.939431 39.991891 9.104133
F 69.235999 38.701848 12.752963
F 69.235999 46.442215 12.752963
F 78.173890 38.701830 12.752977
F 78.173890 46.442198 12.752978
F 69.235979 51.602419 9.104119
F 69.235979 36.121686 9.104119
F 69.235979 43.862054 9.104119
F 78.173884 51.602440 9.104133
F 78.173884 36.121707 9.104133
F 78.173884 43.862075 9.104133
F 69.235999 51.602423 11.840775
F 69.235999 36.121690 11.840775
F 69.235999 43.862058 11.840775
F 78.173889 51.602440 11.840766
F 78.173889 36.121707 11.840767
F 78.173889 43.862075 11.840767
F 69.236048 38.701835 15.489613
F 69.236048 46.442203 15.489612
F 78.173885 38.701830 15.489611
F 78.173885 46.442198 15.489611
F 80.408343 47.732258 19.138456
F 80.408343 39.991891 19.138456
F 71.470525 47.732257 19.138457
F 71.470525 39.991890 19.138457
F 80.408337 50.312381 0.894231
F 80.408337 42.572014 0.894232
F 71.470522 50.312381 0.894233
F 71.470522 42.572015 0.894233
F 80.408342 50.312381 20.050668
F 80.408342 42.572014 20.050667
F 71.470524 50.312382 20.050666
F 71.470524 42.572016 20.050666
F 80.408338 47.732258 16.401823
F 80.408338 39.991891 16.401822
F 71.470519 47.732257 16.401821
F 71.470519 39.991890 16.401821
F 82.642796 38.701830 20.050667
F 82.642796 46.442198 20.050667
F 64.766915 38.701886 20.050524
F 64.766915 46.442253 20.050524
F 73.704982 38.701831 20.050667
F 73.704982 46.442198 20.050667
F 82.642790 51.602441 16.401823
F 82.642790 36.121707 16.401822
F 82.642790 43.862075 16.401822
F 64.766929 51.602378 16.401693
F 64.766929 36.121645 16.401693
F 64.766929 43.862013 16.401693
F 73.704976 51.602440 16.401822
F 73.704976 36.121707 16.401822
F 73.704976 43.862075 16.401822
F 82.642795 51.602441 19.138456
F 82.642795 36.121707 19.138456
F 82.642795 43.862075 19.138456
F 64.766912 51.602378 19.138440
F 64.766912 36.121644 19.138440
F 64.766912 43.862012 19.138440
F 73.704981 51.602440 19.138456
F 73.704981 36.121707 19.138457
F 73.704981 43.862074 19.138457
F 82.642791 38.701830 0.894232
F 82.642791 46.442198 0.894232
F 64.767718 38.701698 0.894280
F 64.767718 46.442066 0.894280
F 73.704979 38.701830 0.894232
F 73.704979 46.442198 0.894232
F 84.877249 47.732258 19.138456
F 84.877249 39.991891 19.138456
F 67.001550 47.732240 19.138456
F 67.001550 39.991873 19.138456
F 75.939437 47.732258 19.138456
F 75.939437 39.991891 19.138456
F 84.877243 50.312381 0.894232
F 84.877243 42.572015 0.894232
F 67.001636 50.312372 0.894257
F 67.001636 42.572006 0.894257
F 75.939431 50.312381 0.894232
F 75.939431 42.572015 0.894232
F 84.877248 50.312381 20.050668
F 84.877248 42.572015 20.050667
F 67.001539 50.312399 20.050637
F 67.001539 42.572033 20.050637
F 75.939436 50.312381 20.050667
F 75.939436 42.572014 20.050667
F 84.877244 47.732258 16.401823
F 84.877244 39.991891 16.401822
F 67.001522 47.732236 16.401791
F 67.001523 39.991869 16.401791
F 75.939431 47.732258 16.401822
F 75.939431 39.991891 16.401822
F 69.236056 38.701835 20.050661
F 69.236056 46.442202 20.050661
F 78.173890 38.701830 20.050667
F 78.173890 46.442198 20.050667
F 69.236051 51.602436 16.401817
F 69.236051 36.121703 16.401817
F 69.236051 43.862071 16.401817
F 78.173884 51.602440 16.401823
F 78.173884 36.121707 16.401822
F 78.173884 43.862075 16.401822
F 69.236054 51.602436 19.138458
F 69.236054 36.121702 19.138458
F 69.236055 43.862070 19.138458
F 78.173889 51.602440 19.138456
F 78.173889 36.121707 19.138456
F 78.173889 43.862075 19.138456
F 69.236102 38.701823 0.894231
F 69.236102 46.442190 0.894231
F 78.173885 38.701830 0.894232
F 78.173885 46.442198 0.894232
F 71.470507 34.831650 8.191924
F 71.470515 34.831650 5.455286
F 67.001187 34.831747 8.191994
F 67.001308 34.831722 5.455260
F 71.470515 34.831649 12.752975
F 67.001550 34.831663 15.489606
F 67.001232 34.831737 12.752900
F 67.001539 34.831665 20.050637
F 80.408343 47.732258 26.436146
F 80.408343 39.991891 26.436146
F 71.470564 47.732266 26.436140
F 71.470564 39.991899 26.436140
F 80.408337 50.312381 30.084991
F 80.408337 42.572014 30.084991
F 71.470553 50.312374 30.084987
F 71.470553 42.572008 30.084987
F 80.408342 50.312381 27.348358
F 80.408342 42.572014 27.348357
F 71.470565 50.312373 27.348362
F 71.470565 42.572006 27.348362
F 80.408338 47.732258 23.699513
F 80.408338 39.991891 23.699513
F 71.470522 47.732257 23.699511
F 71.470522 39.991891 23.699511
F 82.642796 38.701830 27.348358
F 82.642796 46.442198 27.348358
F 64.770094 38.701162 27.348660
F 64.770094 46.441529 27.348660
F 73.704989 38.701829 27.348358
F 73.704989 46.442197 27.348358
F 82.642790 51.602441 23.699513
F 82.642790 36.121707 23.699513
F 82.642790 43.862075 23.699513
F 64.767121 51.602436 23.699195
F 64.767121 36.121703 23.699195
F 64.767121 43.862071 23.699195
F 73.704976 51.602440 23.699512
F 73.704976 36.121707 23.699512
F 73.704976 43.862075 23.699512
F 82.642795 51.602441 26.436146
F 82.642795 36.121707 26.436146
F 82.642795 43.862075 26.436146
F 64.770267 51.603149 26.435394
F 64.770267 36.122416 26.435394
F 64.770267 43.862783 26.435395
F 73.704988 51.602441 26.436145
F 73.704988 36.121708 26.436146
F 73.704988 43.862076 26.436146
F 82.642791 38.701830 30.084991
F 82.642791 46.442198 30.084991
F 64.769823 38.701216 30.084600
F 64.769823 46.441584 30.084600
F 73.704982 38.701830 30.084991
F 73.704982 46.442197 30.084991
F 84.877249 47.732258 26.436146
F 84.877249 39.991891 26.436146
F 67.002414 47.732441 26.435972
F 67.002414 39.992075 26.435972
F 75.939438 47.732258 26.436146
F 75.939437 39.991891 26.436146
F 84.877242 50.312381 30.084991
F 84.877242 42.572015 30.084991
F 67.002322 50.312216 30.084888
F 67.002322 42.571850 30.084888
F 75.939431 50.312381 30.084991
F 75.939431 42.572014 30.084991
F 84.877250 50.312381 27.348357
F 84.877250 42.572015 27.348357
F 67.002440 50.312190 27.348449
F 67.002440 42.571824 27.348448
F 75.939437 50.312380 27.348358
F 75.939437 42.572014 27.348357
F 84.877244 47.732258 23.699513
F 84.877244 39.991891 23.699512
F 67.001624 47.732261 23.699454
F 67.001624 39.991894 23.699454
F 75.939431 47.732258 23.699512
F 75.939431 39.991891 23.699512
F 69.236255 38.701789 27.348378
F 69.236255 46.442157 27.348378
F 78.173890 38.701830 27.348357
F 78.173890 46.442198 27.348357
F 69.236057 51.602438 23.699500
F 69.236057 36.121705 23.699500
F 69.236057 43.862073 23.699500
F 78.173884 51.602440 23.699513
F 78.173884 36.121707 23.699512
F 78.173884 43.862075 23.699512
F 69.236265 51.602484 26.436108
F 69.236265 36.121751 26.436108
F 69.236265 43.862119 26.436108
F 78.173889 51.602440 26.436146
F 78.173889 36.121707 26.436146
F 78.173889 43.862075 26.436146
F 69.236225 38.701795 30.084969
F 69.236225 46.442162 30.084969
F 78.173885 38.701830 30.084991
F 78.173885 46.442198 30.084991
F 80.408343 47.732258 33.733836
F 80.408343 39.991891 33.733836
F 71.470550 47.732262 33.733834
F 71.470550 39.991896 33.733834
F 80.408337 50.312381 37.382681
F 80.408337 42.572015 37.382681
F 71.470536 50.312378 37.382680
F 71.470536 42.572012 37.382680
F 80.408342 50.312381 34.646047
F 80.408342 42.572015 34.646047
F 71.470550 50.312376 34.646051
F 71.470550 42.572010 34.646051
F 80.408338 47.732258 30.997202
F 80.408338 39.991891 30.997202
F 71.470553 47.732264 30.997207
F 71.470553 39.991898 30.997207
F 82.642796 38.701830 34.646047
F 82.642796 46.442198 34.646047
F 64.769196 38.701367 34.646481
F 64.769196 46.441735 34.646481
F 73.704986 38.701830 34.646047
F 73.704986 46.442197 34.646047
F 82.642790 51.602441 30.997203
F 82.642790 36.121707 30.997202
F 82.642790 43.862075 30.997202
F 64.769862 51.603059 30.997704
F 64.769862 36.122326 30.997704
F 64.769862 43.862694 30.997704
F 73.704982 51.602441 30.997203
F 73.704982 36.121708 30.997203
F 73.704982 43.862076 30.997203
F 82.642795 51.602441 33.733836
F 82.642795 36.121707 33.733836
F 82.642795 43.862075 33.733836
F 64.769170 51.602909 33.733650
F 64.769170 36.122176 33.733650
F 64.769170 43.862543 33.733650
F 73.704986 51.602441 33.733836
F 73.704985 36.121707 33.733836
F 73.704986 43.862075 33.733836
F 82.642791 38.701830 37.382681
F 82.642791 46.442198 37.382681
F 64.768474 38.701521 37.382602
F 64.768474 46.441889 37.382602
F 73.704980 38.701830 37.382681
F 73.704980 46.442198 37.382681
F 84.877250 47.732258 33.733836
F 84.877250 39.991891 33.733836
F 67.002140 47.732380 33.733780
F 67.002140 39.992014 33.733780
F 75.939437 47.732258 33.733836
F 75.939437 39.991891 33.733836
F 84.877243 50.312381 37.382681
F 84.877243 42.572015 37.382681
F 67.001939 50.312304 37.382658
F 67.001939 42.571938 37.382658
F 75.939431 50.312381 37.382681
F 75.939431 42.572014 37.382681
F 84.877249 50.312381 34.646047
F 84.877249 42.572015 34.646047
F 67.002145 50.312259 34.646156
F 67.002145 42.571893 34.646156
F 75.939436 50.312381 34.646047
F 75.939436 42.572014 34.646047
F 84.877245 47.732258 30.997202
F 84.877245 39.991891 30.997202
F 67.002315 47.732421 30.997330
F 67.002315 39.992054 30.997329
F 75.939432 47.732258 30.997202
F 75.939432 39.991891 30.997202
F 69.236190 38.701804 34.646069
F 69.236190 46.442172 34.646070
F 78.173890 38.701831 34.646047
F 78.173890 46.442198 34.646047
F 69.236227 51.602477 30.997231
F 69.236227 36.121744 30.997231
F 69.236227 43.862112 30.997231
F 78.173884 51.602440 30.997202
F 78.173884 36.121707 30.997202
F 78.173884 43.862075 30.997202
F 69.236189 51.602467 33.733823
F 69.236189 36.121734 33.733823
F 69.236189 43.862102 33.733823
F 78.173889 51.602440 33.733836
F 78.173889 36.121707 33.733836
F 78.173889 43.862075 33.733836
F 69.236142 38.701814 37.382674
F 69.236142 46.442181 37.382674
F 78.173885 38.701830 37.382681
F 78.173885 46.442198 37.382681
F 80.408343 47.732258 41.031526
F 80.408343 39.991891 41.031526
F 71.470535 47.732259 41.031525
F 71.470535 39.991892 41.031525
F 80.408337 50.312381 22.787301
F 80.408337 42.572014 22.787301
F 71.470520 50.312382 22.787300
F 71.470520 42.572015 22.787300
F 80.408342 50.312381 41.943737
F 80.408342 42.572014 41.943737
F 71.470533 50.312380 41.943738
F 71.470533 42.572014 41.943738
F 80.408338 47.732258 38.294892
F 80.408338 39.991891 38.294892
F 71.470537 47.732261 38.294894
F 71.470537 39.991894 38.294894
F 82.642796 38.701830 41.943737
F 82.642796 46.442198 41.943737
F 64.767879 38.701667 41.943937
F 64.767879 46.442035 41.943937
F 73.704984 38.701830 41.943737
F 73.704984 46.442198 41.943737
F 82.642790 51.602441 38.294892
F 82.642790 36.121707 38.294892
F 82.642790 43.862075 38.294892
F 64.768465 51.602739 38.295222
F 64.768465 36.122006 38.295222
F 64.768465 43.862374 38.295222
F 73.704979 51.602440 38.294892
F 73.704979 36.121707 38.294892
F 73.704979 43.862075 38.294892
F 82.642795 51.602441 41.031525
F 82.642795 36.121707 41.031525
F 82.642795 43.862075 41.031526
F 64.767691 51.602564 41.031559
F 64.767691 36.121831 41.031559
F 64.767691 43.862199 41.031559
F 73.704983 51.602440 41.031526
F 73.704983 36.121707 41.031526
F 73.704983 43.862075 41.031526
F 82.642791 38.701830 22.787301
F 82.642791 46.442198 22.787301
F 64.767326 38.701793 22.787056
F 64.767326 46.442160 22.787056
F 73.704977 38.701831 22.787301
F 73.704977 46.442198 22.787301
F 84.877249 47.732258 41.031526
F 84.877249 39.991891 41.031526
F 67.001789 47.732300 41.031516
F 67.001789 39.991933 41.031516
F 75.939437 47.732258 41.031526
F 75.939437 39.991891 41.031526
F 84.877243 50.312381 22.787301
F 84.877243 42.572015 22.787301
F 67.001598 50.312385 22.787253
F 67.001598 42.572019 22.787253
F 75.939431 50.312381 22.787301
F 75.939431 42.572015 22.787301
F 84.877248 50.312381 41.943737
F 84.877248 42.572015 41.943737
F 67.001754 50.312351 41.943781
F 67.001754 42.571984 41.943781
F 75.939436 50.312381 41.943737
F 75.939436 42.572014 41.943737
F 84.877244 47.732258 38.294892
F 84.877244 39.991891 38.294892
F 67.001955 47.732336 38.294968
F 67.001955 39.991970 38.294968
F 75.939432 47.732258 38.294892
F 75.939432 39.991891 38.294892
F 69.236110 38.701823 41.943745
F 69.236110 46.442191 41.943745
F 78.173890 38.701830 41.943737
F 78.173890 46.442198 41.943737
F 69.236140 51.602457 38.294907
F 69.236140 36.121723 38.294907
F 69.236140 43.862091 38.294908
F 78.173884 51.602440 38.294892
F 78.173884 36.121707 38.294892
F 78.173884 43.862075 38.294892
F 69.236101 51.602447 41.031526
F 69.236101 36.121713 41.031526
F 69.236101 43.862081 41.031526
F 78.173889 51.602440 41.031526
F 78.173889 36.121707 41.031526
F 78.173889 43.862075 41.031526
F 69.236069 38.701831 22.787292
F 69.236069 46.442198 22.787292
F 78.173885 38.701830 22.787301
F 78.173885 46.442198 22.787301
F 67.001598 34.831651 22.787253
F 80.408343 55.472623 4.543077
F 80.408343 63.212991 4.543077
F 71.470517 55.472620 4.543079
F 71.470517 63.212988 4.543079
F 80.408337 58.052746 8.191922
F 80.408337 65.793114 8.191922
F 71.470507 58.052750 8.191924
F 71.470507 65.793118 8.191924
F 80.408342 58.052746 5.455288
F 80.408342 65.793114 5.455288
F 71.470515 58.052749 5.455286
F 71.470515 65.793117 5.455286
F 80.408338 55.472623 1.806443
F 80.408338 63.212991 1.806443
F 71.470530 55.472624 1.806444
F 71.470530 63.212992 1.806444
F 82.642796 54.182563 5.455288
F 82.642796 61.922930 5.455288
F 64.766004 54.182826 5.455259
F 64.766004 61.923193 5.455259
F 73.704981 54.182564 5.455288
F 73.704981 61.922930 5.455288
F 82.642790 59.342807 1.806443
F 82.642790 67.083175 1.806443
F 64.767335 59.342836 1.806612
F 64.767335 67.083204 1.806612
F 73.704977 59.342806 1.806443
F 73.704977 67.083174 1.806443
F 82.642795 59.342807 4.543077
F 82.642795 67.083175 4.543077
F 64.765912 59.342518 4.543415
F 64.765912 67.082886 4.543415
F 73.704980 59.342806 4.543077
F 73.704980 67.083174 4.543077
F 82.642791 54.182563 8.191922
F 82.642791 61.922930 8.191922
F 64.765359 54.182977 8.192262
F 64.765359 61.923344 8.192262
F 73.704975 54.182564 8.191922
F 73.704975 61.922931 8.191922
F 84.877249 55.472623 4.543077
F 84.877249 63.212991 4.543077
F 67.001322 55.472553 4.543159
F 67.001322 63.212921 4.543159
F 75.939436 55.472623 4.543077
F 75.939436 63.212991 4.543077
F 84.877243 58.052746 8.191922
F 84.877243 65.793114 8.191922
F 67.001187 58.052846 8.191994
F 67.001187 65.793214 8.191994
F 75.939430 58.052746 8.191922
F 75.939430 65.793114 8.191922
F 84.877248 58.052746 5.455288
F 84.877248 65.793114 5.455288
F 67.001308 58.052822 5.455260
F 67.001308 65.793190 5.455261
F 75.939436 58.052746 5.455288
F 75.939436 65.793114 5.455288
F 84.877244 55.472623 1.806443
F 84.877244 63.212991 1.806443
F 67.001764 55.472651 1.806495
F 67.001764 63.213019 1.806495
F 75.939432 55.472623 1.806443
F 75.939432 63.212991 1.806443
F 69.236013 54.182577 5.455284
F 69.236013 61.922944 5.455284
F 78.173890 54.182563 5.455288
F 78.173890 61.922930 5.455288
F 69.236070 59.342806 1.806447
F 69.236071 67.083175 1.806447
F 78.173884 59.342807 1.806443
F 78.173884 67.083175 1.806443
F 69.236005 59.342791 4.543091
F 69.236005 67.083159 4.543091
F 78.173889 59.342807 4.543077
F 78.173889 67.083175 4.543077
F 69.235975 54.182585 8.191938
F 69.235975 61.922952 8.191938
F 78.173885 54.182563 8.191922
F 78.173885 61.922930 8.191922
F 80.408343 55.472623 11.840766
F 80.408343 63.212991 11.840766
F 71.470516 55.472620 11.840768
F 71.470516 63.212988 11.840768
F 80.408337 58.052746 15.489611
F 80.408337 65.793114 15.489611
F 71.470519 58.052747 15.489612
F 71.470519 65.793115 15.489612
F 80.408342 58.052746 12.752978
F 80.408342 65.793114 12.752977
F 71.470516 58.052749 12.752975
F 71.470516 65.793117 12.752975
F 80.408338 55.472623 9.104133
F 80.408338 63.212991 9.104133
F 71.470507 55.472619 9.104130
F 71.470507 63.212987 9.104130
F 82.642796 54.182563 12.752978
F 82.642796 61.922930 12.752977
F 64.765533 54.182948 12.752627
F 64.765533 61.923315 12.752627
F 73.704981 54.182564 12.752977
F 73.704981 61.922930 12.752977
F 82.642790 59.342807 9.104133
F 82.642790 67.083175 9.104133
F 64.765438 59.342406 9.103861
F 64.765438 67.082774 9.103861
F 73.704974 59.342806 9.104132
F 73.704974 67.083174 9.104132
F 82.642795 59.342807 11.840766
F 82.642795 67.083175 11.840766
F 64.765504 59.342425 11.840933
F 64.765504 67.082793 11.840933
F 73.704980 59.342806 11.840767
F 73.704980 67.083174 11.840767
F 82.642791 54.182563 15.489611
F 82.642791 61.922930 15.489611
F 64.766835 54.182641 15.489567
F 64.766835 61.923008 15.489567
F 73.704977 54.182563 15.489612
F 73.704977 61.922930 15.489612
F 84.877249 55.472623 11.840767
F 84.877249 63.212991 11.840767
F 67.001242 55.472534 11.840808
F 67.001242 63.212901 11.840808
F 75.939436 55.472623 11.840767
F 75.939436 63.212991 11.840767
F 84.877243 58.052746 15.489611
F 84.877243 65.793114 15.489611
F 67.001550 58.052763 15.489606
F 67.001550 65.793131 15.489606
F 75.939431 58.052746 15.489611
F 75.939431 65.793114 15.489612
F 84.877248 58.052746 12.752978
F 84.877248 65.793114 12.752977
F 67.001232 58.052836 12.752900
F 67.001232 65.793204 12.752900
F 75.939436 58.052746 12.752977
F 75.939436 65.793114 12.752977
F 84.877244 55.472623 9.104133
F 84.877244 63.212991 9.104133
F 67.001167 55.472518 9.104062
F 67.001167 63.212885 9.104062
F 75.939431 55.472623 9.104133
F 75.939431 63.212991 9.104133
F 69.235999 54.182580 12.752963
F 69.235999 61.922947 12.752963
F 78.173890 54.182563 12.752978
F 78.173890 61.922930 12.752977
F 69.235979 59.342786 9.104119
F 69.235979 67.083154 9.104119
F 78.173884 59.342807 9.104133
F 78.173884 67.083175 9.104133
F 69.235999 59.342789 11.840775
F 69.235999 67.083158 11.840775
F 78.173889 59.342807 11.840767
F 78.173889 67.083175 11.840767
F 69.236048 54.182568 15.489612
F 69.236048 61.922935 15.489613
F 78.173885 54.182563 15.489611
F 78.173885 61.922930 15.489611
F 80.408343 55.472623 19.138456
F 80.408343 63.212991 19.138456
F 71.470525 55.472622 19.138457
F 71.470525 63.212990 19.138457
F 80.408337 58.052746 0.894232
F 80.408337 65.793114 0.894232
F 71.470522 58.052746 0.894233
F 71.470522 65.793114 0.894233
F 80.408342 58.052746 20.050667
F 80.408342 65.793114 20.050667
F 71.470524 58.052747 20.050666
F 71.470524 65.793115 20.050666
F 80.408338 55.472623 16.401823
F 80.408338 63.212991 16.401822
F 71.470519 55.472622 16.401821
F 71.470519 63.212989 16.401821
F 82.642796 54.182563 20.050668
F 82.642796 61.922930 20.050667
F 64.766915 54.182618 20.050524
F 64.766915 61.922985 20.050524
F 73.704982 54.182563 20.050667
F 73.704982 61.922930 20.050667
F 82.642790 59.342807 16.401822
F 82.642790 67.083175 16.401822
F 64.766929 59.342744 16.401693
F 64.766929 67.083112 16.401693
F 73.704976 59.342806 16.401822
F 73.704976 67.083174 16.401822
F 82.642795 59.342807 19.138456
F 82.642795 67.083175 19.138456
F 64.766912 59.342744 19.138440
F 64.766912 67.083112 19.138440
F 73.704981 59.342806 19.138457
F 73.704981 67.083174 19.138457
F 82.642791 54.182563 0.894231
F 82.642791 61.922930 0.894232
F 64.767718 54.182431 0.894280
F 64.767718 61.922798 0.894280
F 73.704979 54.182563 0.894232
F 73.704979 61.922930 0.894232
F 84.877249 55.472623 19.138456
F 84.877249 63.212991 19.138456
F 67.001550 55.472605 19.138456
F 67.001550 63.212973 19.138456
F 75.939437 55.472623 19.138456
F 75.939437 63.212991 19.138456
F 84.877243 58.052746 0.894232
F 84.877243 65.793114 0.894232
F 67.001636 58.052737 0.894257
F 67.001636 65.793105 0.894257
F 75.939431 58.052746 0.894232
F 75.939431 65.793114 0.894232
F 84.877248 58.052746 20.050667
F 84.877248 65.793114 20.050667
F 67.001539 58.052765 20.050637
F 67.001539 65.793133 20.050637
F 75.939436 58.052746 20.050667
F 75.939436 65.793114 20.050667
F 84.877244 55.472623 16.401822
F 84.877244 63.212991 16.401822
F 67.001522 55.472601 16.401791
F 67.001523 63.212969 16.401791
F 75.939431 55.472623 16.401822
F 75.939431 63.212991 16.401822
F 69.236056 54.182567 20.050662
F 69.236056 61.922934 20.050661
F 78.173890 54.182563 20.050668
F 78.173890 61.922930 20.050667
F 69.236051 59.342802 16.401817
F 69.236051 67.083171 16.401817
F 78.173884 59.342807 16.401822
F 78.173884 67.083175 16.401822
F 69.236055 59.342802 19.138458
F 69.236055 67.083170 19.138458
F 78.173889 59.342807 19.138456
F 78.173889 67.083175 19.138456
F 69.236102 54.182555 0.894231
F 69.236102 61.922922 0.894231
F 78.173885 54.182563 0.894232
F 78.173885 61.922930 0.894232
F 82.642796 69.663298 5.455288
F 78.173885 69.663298 0.894232
F 64.767718 69.663165 0.894280
F 82.642791 69.663298 8.191922
F 82.642791 69.663298 0.894232
F 78.173890 69.663298 5.455288
F 78.173885 69.663298 8.191922
F 82.642796 69.663298 12.752978
F 78.173890 69.663298 20.050667
F 82.642791 69.663298 15.489611
F 82.642796 69.663298 20.050667
F 78.173890 69.663298 12.752978
F 78.173885 69.663298 15.489611
F 73.704981 69.663298 5.455288
F 69.236102 69.663290 0.894231
F 73.704975 69.663299 8.191922
F 73.704981 69.663298 12.752977
F 73.704977 69.663298 15.489612
F 73.704982 69.663298 20.050667
F 73.704979 69.663298 0.894232
F 80.408343 55.472623 26.436146
F 80.408343 63.212991 26.436146
F 71.470564 55.472631 26.436140
F 71.470564 63.212999 26.436140
F 80.408337 58.052746 30.084991
F 80.408337 65.793114 30.084991
F 71.470553 58.052740 30.084987
F 71.470553 65.793108 30.084987
F 80.408342 58.052746 27.348358
F 80.408342 65.793114 27.348357
F 71.470565 58.052738 27.348362
F 71.470565 65.793106 27.348362
F 80.408338 55.472623 23.699513
F 80.408338 63.212991 23.699513
F 71.470522 55.472622 23.699511
F 71.470522 63.212990 23.699511
F 82.642796 54.182563 27.348358
F 82.642796 61.922930 27.348358
F 64.770094 54.181894 27.348660
F 64.770094 61.922261 27.348660
F 73.704989 54.182562 27.348358
F 73.704989 61.922929 27.348358
F 82.642790 59.342807 23.699513
F 82.642790 67.083175 23.699513
F 64.767121 59.342802 23.699195
F 64.767121 67.083170 23.699195
F 73.704976 59.342806 23.699512
F 73.704976 67.083174 23.699512
F 82.642795 59.342807 26.436146
F 82.642795 67.083175 26.436146
F 64.770267 59.343515 26.435394
F 64.770267 67.083883 26.435395
F 73.704988 59.342808 26.436146
F 73.704988 67.083176 26.436146
F 82.642791 54.182563 30.084991
F 82.642791 61.922930 30.084991
F 64.769823 54.181949 30.084600
F 64.769823 61.922316 30.084600
F 73.704982 54.182562 30.084991
F 73.704982 61.922929 30.084991
F 84.877249 55.472623 26.436146
F 84.877249 63.212991 26.436147
F 67.002414 55.472806 26.435972
F 67.002414 63.213174 26.435972
F 75.939437 55.472623 26.436146
F 75.939438 63.212991 26.436146
F 84.877243 58.052746 30.084991
F 84.877242 65.793114 30.084991
F 67.002322 58.052581 30.084888
F 67.002322 65.792949 30.084888
F 75.939431 58.052746 30.084991
F 75.939431 65.793114 30.084991
F 84.877250 58.052746 27.348357
F 84.877250 65.793115 27.348357
F 67.002440 58.052556 27.348448
F 67.002440 65.792924 27.348448
F 75.939437 58.052746 27.348358
F 75.939437 65.793114 27.348357
F 84.877244 55.472623 23.699513
F 84.877244 63.212991 23.699512
F 67.001624 55.472626 23.699454
F 67.001624 63.212994 23.699454
F 75.939431 55.472623 23.699513
F 75.939431 63.212991 23.699512
F 69.236255 54.182522 27.348378
F 69.236255 61.922888 27.348378
F 78.173890 54.182563 27.348358
F 78.173890 61.922930 27.348357
F 69.236057 59.342804 23.699500
F 69.236057 67.083172 23.699500
F 78.173884 59.342807 23.699513
F 78.173884 67.083175 23.699512
F 69.236265 59.342850 26.436108
F 69.236265 67.083219 26.436108
F 78.173889 59.342807 26.436147
F 78.173889 67.083175 26.436146
F 69.236225 54.182527 30.084969
F 69.236225 61.922894 30.084969
F 78.173885 54.182563 30.084991
F 78.173885 61.922930 30.084991
F 80.408343 55.472623 33.733836
F 80.408343 63.212991 33.733836
F 71.470550 55.472628 33.733834
F 71.470550 63.212995 33.733834
F 80.408337 58.052746 37.382681
F 80.408337 65.793114 37.382681
F 71.470536 58.052743 37.382680
F 71.470536 65.793111 37.382680
F 80.408342 58.052746 34.646047
F 80.408342 65.793114 34.646047
F 71.470550 58.052741 34.646051
F 71.470550 65.793110 34.646051
F 80.408338 55.472623 30.997202
F 80.408338 63.212991 30.997202
F 71.470553 55.472629 30.997207
F 71.470553 63.212997 30.997207
F 82.642796 54.182563 34.646047
F 82.642796 61.922930 34.646047
F 64.769196 54.182100 34.646481
F 64.769196 61.922466 34.646480
F 73.704986 54.182562 34.646048
F 73.704986 61.922929 34.646047
F 82.642790 59.342807 30.997202
F 82.642790 67.083175 30.997202
F 64.769862 59.343425 30.997703
F 64.769862 67.083793 30.997704
F 73.704982 59.342807 30.997203
F 73.704982 67.083176 30.997203
F 82.642795 59.342807 33.733836
F 82.642795 67.083175 33.733836
F 64.769170 59.343275 33.733650
F 64.769170 67.083643 33.733650
F 73.704986 59.342807 33.733836
F 73.704986 67.083175 33.733836
F 82.642791 54.182563 37.382681
F 82.642791 61.922930 37.382681
F 64.768474 54.182254 37.382602
F 64.768474 61.922621 37.382602
F 73.704980 54.182563 37.382681
F 73.704980 61.922930 37.382681
F 84.877250 55.472623 33.733836
F 84.877250 63.212991 33.733836
F 67.002140 55.472746 33.733780
F 67.002140 63.213113 33.733780
F 75.939437 55.472623 33.733836
F 75.939437 63.212991 33.733836
F 84.877243 58.052746 37.382681
F 84.877243 65.793114 37.382681
F 67.001939 58.052669 37.382658
F 67.001939 65.793037 37.382658
F 75.939431 58.052746 37.382681
F 75.939431 65.793114 37.382681
F 84.877249 58.052746 34.646047
F 84.877249 65.793114 34.646047
F 67.002145 58.052625 34.646156
F 67.002145 65.792993 34.646156
F 75.939436 58.052746 34.646047
F 75.939436 65.793114 34.646047
F 84.877245 55.472623 30.997202
F 84.877245 63.212991 30.997202
F 67.002315 55.472786 30.997329
F 67.002315 63.213154 30.997329
F 75.939432 55.472623 30.997202
F 75.939432 63.212991 30.997202
F 69.236190 54.182537 34.646070
F 69.236190 61.922903 34.646069
F 78.173890 54.182563 34.646047
F 78.173890 61.922930 34.646047
F 69.236227 59.342843 30.997231
F 69.236227 67.083211 30.997231
F 78.173884 59.342807 30.997202
F 78.173884 67.083175 30.997202
F 69.236189 59.342833 33.733823
F 69.236189 67.083201 33.733823
F 78.173889 59.342807 33.733836
F 78.173889 67.083175 33.733836
F 69.236142 54.182546 37.382674
F 69.236142 61.922913 37.382674
F 78.173885 54.182563 37.382681
F 78.173885 61.922930 37.382681
F 80.408343 55.472623 41.031525
F 80.408343 63.212991 41.031526
F 71.470535 55.472624 41.031525
F 71.470535 63.212992 41.031525
F 80.408337 58.052746 22.787301
F 80.408337 65.793114 22.787301
F 71.470520 58.052747 22.787300
F 71.470520 65.793115 22.787300
F 80.408342 58.052746 41.943737
F 80.408342 65.793114 41.943737
F 71.470533 58.052745 41.943738
F 71.470533 65.793113 41.943738
F 80.408338 55.472623 38.294892
F 80.408338 63.212991 38.294892
F 71.470537 55.472626 38.294894
F 71.470537 63.212993 38.294894
F 82.642796 54.182563 41.943737
F 82.642796 61.922930 41.943737
F 64.767879 54.182400 41.943937
F 64.767879 61.922766 41.943937
F 73.704984 54.182563 41.943737
F 73.704984 61.922930 41.943737
F 82.642790 59.342807 38.294892
F 82.642790 67.083175 38.294892
F 64.768465 59.343105 38.295222
F 64.768465 67.083473 38.295222
F 73.704979 59.342807 38.294892
F 73.704979 67.083175 38.294892
F 82.642795 59.342807 41.031526
F 82.642795 67.083175 41.031526
F 64.767691 59.342930 41.031559
F 64.767691 67.083298 41.031559
F 73.704983 59.342807 41.031526
F 73.704983 67.083175 41.031526
F 82.642791 54.182563 22.787301
F 82.642791 61.922930 22.787301
F 64.767326 54.182525 22.787056
F 64.767326 61.922892 22.787056
F 73.704977 54.182563 22.787301
F 73.704977 61.922930 22.787301
F 84.877249 55.472623 41.031526
F 84.877249 63.212991 41.031526
F 67.001789 55.472665 41.031516
F 67.001789 63.213032 41.031516
F 75.939437 55.472623 41.031526
F 75.939437 63.212991 41.031526
F 84.877243 58.052746 22.787301
F 84.877243 65.793114 22.787301
F 67.001598 58.052750 22.787253
F 67.001598 65.793118 22.787253
F 75.939431 58.052746 22.787302
F 75.939431 65.793114 22.787301
F 84.877248 58.052746 41.943737
F 84.877248 65.793114 41.943737
F 67.001754 58.052716 41.943781
F 67.001754 65.793084 41.943781
F 75.939436 58.052746 41.943737
F 75.939436 65.793114 41.943737
F 84.877244 55.472623 38.294892
F 84.877244 63.212991 38.294892
F 67.001955 55.472701 38.294968
F 67.001955 63.213069 38.294968
F 75.939432 55.472623 38.294892
F 75.939432 63.212991 38.294892
F 69.236110 54.182556 41.943745
F 69.236110 61.922923 41.943745
F 78.173890 54.182563 41.943737
F 78.173890 61.922930 41.943737
F 69.236140 59.342823 38.294907
F 69.236140 67.083191 38.294908
F 78.173884 59.342807 38.294892
F 78.173884 67.083175 38.294892
F 69.236101 59.342813 41.031526
F 69.236101 67.083181 41.031526
F 78.173889 59.342807 41.031526
F 78.173889 67.083175 41.031526
F 69.236069 54.182563 22.787292
F 69.236069 61.922930 22.787292
F 78.173885 54.182563 22.787301
F 78.173885 61.922930 22.787301
F 82.642796 69.663298 27.348358
F 78.173885 69.663298 22.787301
F 64.770093 69.662629 27.348660
F 82.642791 69.663298 30.084991
F 64.769823 69.662684 30.084600
F 78.173890 69.663298 27.348357
F 78.173885 69.663298 30.084991
F 82.642796 69.663298 34.646047
F 64.769196 69.662834 34.646481
F 82.642791 69.663298 37.382681
F 64.768474 69.662989 37.382602
F 78.173890 69.663298 34.646047
F 78.173885 69.663298 37.382681
F 82.642796 69.663298 41.943737
F 64.767879 69.663134 41.943937
F 78.173890 69.663298 41.943737
F 82.642791 69.663298 22.787301
F 64.767326 69.663260 22.787056
F 73.704989 69.663297 27.348358
F 69.236069 69.663298 22.787292
F 73.704982 69.663297 30.084991
F 69.236255 69.663256 27.348378
F 69.236225 69.663262 30.084969
F 73.704986 69.663297 34.646047
F 73.704980 69.663298 37.382681
F 69.236190 69.663271 34.646070
F 69.236142 69.663281 37.382674
F 73.704984 69.663298 41.943737
F 69.236110 69.663290 41.943745
F 73.704977 69.663298 22.787301
F 89.346176 1.290054 4.543080
F 89.346175 9.030419 4.543080
F 89.346175 16.770787 4.543080
F 98.285849 1.289701 4.543326
F 98.285849 9.030066 4.543326
F 98.285849 16.770434 4.543326
F 89.346169 3.870186 8.191925
F 89.346169 11.610552 8.191925
F 98.285862 3.870557 8.192246
F 98.285862 11.610922 8.192246
F 89.346174 3.870186 5.455285
F 89.346174 11.610552 5.455285
F 98.285676 3.870459 5.455264
F 98.285676 11.610824 5.455264
F 89.346170 1.290054 1.806440
F 89.346169 9.030419 1.806440
F 89.346169 16.770787 1.806440
F 98.285480 1.289904 1.806231
F 98.285480 9.030269 1.806231
F 98.285480 16.770636 1.806231
F 91.580697 7.740386 5.455274
F 91.580697 15.480753 5.455274
F 104.946878 15.471701 0.886555
F 100.522742 7.742187 5.454600
F 100.522742 15.482554 5.454600
F 100.522742 0.001822 5.454600
F 91.580673 5.160224 1.806435
F 91.580673 12.900590 1.806435
F 100.518431 5.160044 1.808125
F 100.518431 12.900410 1.808125
F 91.580695 5.160220 4.543093
F 91.580695 12.900586 4.543093
F 100.522722 5.158603 4.545753
F 100.522722 12.898969 4.545753
F 91.580691 7.740386 8.191936
F 91.580691 15.480753 8.191937
F 104.946879 7.731335 0.886555
F 100.523098 7.742179 8.193377
F 100.523098 15.482546 8.193377
F 100.523098 0.001814 8.193377
F 93.815379 1.289983 4.543129
F 93.815379 9.030348 4.543129
F 93.815379 16.770715 4.543129
F 102.754511 1.297875 4.540377
F 102.754511 9.038240 4.540377
F 102.754511 16.778608 4.540377
F 93.815373 3.870258 8.191973
F 93.815373 11.610624 8.191973
F 102.755035 3.862285 8.186733
F 102.755035 11.602650 8.186733
F 93.815373 3.870258 5.455240
F 93.815374 11.610624 5.455240
F 102.755236 3.862600 5.460424
F 102.755236 11.602965 5.460424
F 93.815359 1.289983 1.806397
F 93.815359 9.030348 1.806397
F 93.815359 16.770715 1.806397
F 102.750343 1.297307 1.816246
F 102.750343 9.037672 1.816246
F 102.750343 16.778040 1.816246
F 87.111705 7.740365 5.455288
F 87.111705 15.480732 5.455287
F 96.050308 0.000148 0.894257
F 96.050388 7.740512 5.455188
F 96.050388 15.480879 5.455188
F 96.050388 0.000147 5.455188
F 104.946665 7.719395 5.472003
F 104.946664 15.459761 5.472003
F 96.050308 15.480880 0.894257
F 87.111698 5.160241 1.806443
F 87.111698 12.900607 1.806443
F 96.050091 5.160144 1.806358
F 96.050091 12.900511 1.806358
F 104.941246 5.184410 1.819937
F 104.941245 12.924776 1.819937
F 87.111704 5.160241 4.543078
F 87.111704 12.900607 4.543078
F 96.050376 5.160091 4.543177
F 96.050376 12.900457 4.543177
F 104.946396 5.180888 4.524002
F 104.946395 12.921255 4.524002
F 87.111700 7.740365 8.191922
F 87.111700 15.480732 8.191922
F 96.050308 7.740513 0.894257
F 96.050385 7.740512 8.192016
F 96.050385 15.480879 8.192016
F 96.050385 0.000147 8.192016
F 104.946563 7.719722 8.175036
F 104.946562 15.460088 8.175036
F 87.111700 15.480732 0.894232
F 89.346175 1.290054 11.840770
F 89.346175 9.030419 11.840770
F 89.346175 16.770787 11.840770
F 98.285818 1.289701 11.840943
F 98.285818 9.030066 11.840943
F 98.285818 16.770434 11.840943
F 89.346168 3.870186 15.489614
F 89.346168 11.610552 15.489614
F 98.285622 3.870459 15.489688
F 98.285622 11.610824 15.489688
F 89.346174 3.870187 12.752974
F 89.346174 11.610552 12.752974
F 98.285865 3.870556 12.752667
F 98.285865 11.610922 12.752666
F 89.346170 1.290054 9.104130
F 89.346170 9.030419 9.104130
F 89.346170 16.770787 9.104130
F 98.285861 1.289674 9.103889
F 98.285861 9.030040 9.103889
F 98.285861 16.770407 9.103889
F 91.580697 7.740386 12.752963
F 91.580697 15.480753 12.752963
F 87.111700 7.740365 0.894232
F 100.522979 7.742108 12.751106
F 100.522979 15.482475 12.751105
F 100.522979 0.001743 12.751106
F 91.580690 5.160220 9.104119
F 91.580690 12.900586 9.104118
F 100.523140 5.158415 9.102820
F 100.523140 12.898782 9.102820
F 91.580696 5.160220 11.840781
F 91.580696 12.900586 11.840781
F 100.522999 5.158438 11.841813
F 100.522998 12.898804 11.841813
F 91.580688 7.740386 15.489625
F 91.580688 15.480752 15.489625
F 104.944895 12.898512 19.112274
F 100.521411 7.741628 15.489340
F 100.521411 15.481995 15.489340
F 100.521411 0.001263 15.489340
F 93.815378 1.289983 11.840816
F 93.815378 9.030348 11.840816
F 93.815378 16.770716 11.840816
F 102.755012 1.297909 11.835544
F 102.755012 9.038274 11.835544
F 102.755012 16.778642 11.835544
F 93.815361 3.870255 15.489657
F 93.815361 11.610620 15.489657
F 102.753143 3.862715 15.482039
F 102.753143 11.603080 15.482039
F 93.815378 3.870258 12.752926
F 93.815378 11.610623 12.752925
F 102.754775 3.862299 12.757025
F 102.754775 11.602664 12.757025
F 93.815374 1.289982 9.104081
F 93.815374 9.030348 9.104081
F 93.815374 16.770715 9.104081
F 102.755007 1.298010 9.109240
F 102.755007 9.038375 9.109240
F 102.755007 16.778743 9.109240
F 87.111705 7.740365 12.752977
F 87.111705 15.480732 12.752977
F 104.944896 5.158146 19.112274
F 96.050386 7.740512 12.752871
F 96.050386 15.480879 12.752871
F 96.050386 0.000147 12.752871
F 104.946608 7.719882 12.770153
F 104.946607 15.460249 12.770153
F 96.050026 12.900527 19.138518
F 87.111699 5.160241 9.104132
F 87.111699 12.900607 9.104132
F 96.050378 5.160097 9.104041
F 96.050378 12.900463 9.104041
F 104.946563 5.180790 9.120953
F 104.946562 12.921156 9.120953
F 87.111704 5.160241 11.840767
F 87.111704 12.900607 11.840767
F 96.050383 5.160096 11.840860
F 96.050383 12.900462 11.840860
F 104.946595 5.180891 11.823950
F 104.946594 12.921257 11.823950
F 87.111700 7.740365 15.489612
F 87.111700 15.480732 15.489612
F 96.050026 5.160160 19.138518
F 96.050297 7.740500 15.489678
F 96.050297 15.480867 15.489678
F 96.050297 0.000135 15.489678
F 104.945707 7.719381 15.473543
F 104.945706 15.459748 15.473543
F 87.111704 12.900607 19.138457
F 89.346171 1.290055 19.138460
F 89.346171 9.030420 19.138460
F 89.346171 16.770788 19.138460
F 98.283725 1.289992 19.138930
F 98.283725 9.030357 19.138930
F 98.283725 16.770725 19.138931
F 89.346165 3.870186 0.894235
F 89.346165 11.610551 0.894235
F 98.284856 3.870504 0.893755
F 98.284856 11.610870 0.893755
F 89.346171 3.870186 20.050665
F 89.346171 11.610551 20.050665
F 98.284765 3.870417 20.050645
F 98.284765 11.610782 20.050645
F 89.346169 1.290054 16.401819
F 89.346169 9.030419 16.401819
F 89.346169 16.770787 16.401819
F 98.285555 1.289715 16.401671
F 98.285555 9.030080 16.401671
F 98.285555 16.770448 16.401671
F 91.580669 7.740379 20.050665
F 91.580669 15.480746 20.050664
F 87.111704 5.160241 19.138457
F 100.516909 7.740344 20.050922
F 100.516909 15.480711 20.050921
F 96.050338 5.160106 16.401711
F 91.580688 5.160220 16.401808
F 91.580688 12.900586 16.401807
F 100.522451 5.158760 16.399462
F 100.522451 12.899126 16.399462
F 91.580678 5.160224 19.138468
F 91.580678 12.900590 19.138468
F 100.518602 5.160181 19.137384
F 100.518602 12.900547 19.137384
F 91.580689 7.740385 0.894246
F 91.580689 15.480752 0.894246
F 104.946716 12.917325 16.412026
F 100.521750 7.741635 0.895789
F 100.521750 15.482002 0.895789
F 100.521750 0.001270 0.895789
F 93.815258 1.290001 19.138537
F 93.815258 9.030367 19.138537
F 93.815258 16.770734 19.138537
F 102.730230 1.304657 19.121721
F 102.730230 9.045022 19.121722
F 102.730230 16.785390 19.121722
F 93.815291 3.870237 0.894273
F 93.815291 11.610603 0.894273
F 102.744871 3.859504 0.898616
F 102.744870 11.599869 0.898616
F 93.815289 3.870237 20.050648
F 93.815289 11.610602 20.050647
F 102.745808 3.861723 20.047439
F 102.745808 11.602088 20.047439
F 93.815356 1.289986 16.401783
F 93.815356 9.030351 16.401783
F 93.815356 16.770719 16.401783
F 102.751437 1.298983 16.400419
F 102.751438 9.039348 16.400419
F 102.751437 16.779716 16.400419
F 87.111705 7.740365 20.050667
F 87.111705 15.480732 20.050667
F 104.946717 5.176959 16.412026
F 96.049789 7.740316 20.050957
F 96.049789 15.480683 20.050957
F 87.111699 12.900607 16.401822
F 104.908997 7.704171 19.999517
F 104.908996 15.444538 19.999518
F 96.050338 12.900472 16.401711
F 87.111699 5.160241 16.401822
F 91.580697 0.000021 5.455274
F 91.580691 0.000021 8.191936
F 91.580697 0.000021 12.752963
F 91.580689 0.000019 0.894246
F 91.580669 0.000014 20.050665
F 91.580688 0.000020 15.489625
F 89.346170 1.290054 26.436149
F 89.346170 9.030420 26.436149
F 89.346170 16.770787 26.436150
F 98.286795 1.289748 26.435793
F 98.286795 9.030113 26.435794
F 98.286795 16.770481 26.435794
F 89.346165 3.870186 30.084993
F 89.346165 11.610551 30.084993
F 98.287067 3.870375 30.084312
F 98.287067 11.610740 30.084312
F 89.346238 3.870200 27.348344
F 89.346238 11.610566 27.348344
F 98.298712 3.873505 27.345491
F 98.298712 11.613870 27.345491
F 89.346204 1.290047 23.699504
F 89.346204 9.030412 23.699504
F 89.346204 16.770780 23.699504
F 98.298362 1.286482 23.696878
F 98.298362 9.026847 23.696878
F 98.298361 16.767215 23.696878
F 91.580682 7.740380 27.348358
F 91.580682 15.480747 27.348358
F 105.055271 12.846906 38.388164
F 100.527511 7.743301 27.343926
F 100.527511 15.483668 27.343926
F 100.527511 0.002936 27.343926
F 91.580661 5.160228 23.699523
F 91.580661 12.900594 23.699522
F 100.522583 5.159402 23.699444
F 100.522583 12.899768 23.699444
F 91.580998 5.160148 26.436217
F 91.580998 12.900514 26.436217
F 100.556336 5.151791 26.440586
F 100.556336 12.892158 26.440586
F 91.580949 7.740447 30.085058
F 91.580949 15.480814 30.085058
F 105.193528 15.585829 22.693909
F 100.553932 7.750235 30.090208
F 100.553932 15.490602 30.090208
F 100.553932 0.009870 30.090208
F 93.815405 1.289963 26.436217
F 93.815405 9.030328 26.436217
F 93.815405 16.770696 26.436217
F 102.753483 1.289940 26.387310
F 102.753483 9.030305 26.387310
F 102.753483 16.770673 26.387310
F 93.815427 3.870281 30.085031
F 93.815427 11.610647 30.085031
F 102.770515 3.870066 30.059375
F 102.770515 11.610431 30.059375
F 93.816568 3.870523 27.348118
F 93.816568 11.610888 27.348118
F 102.843327 3.867990 27.308407
F 102.843326 11.608356 27.308407
F 93.816260 1.289795 23.699340
F 93.816260 9.030160 23.699340
F 93.816260 16.770528 23.699340
F 102.848554 1.285432 23.651502
F 102.848555 9.025797 23.651502
F 102.848554 16.766165 23.651502
F 87.111704 7.740365 27.348357
F 87.111704 15.480732 27.348357
F 105.193529 7.845463 22.693909
F 96.050700 7.740524 27.348401
F 96.050700 15.480891 27.348401
F 96.050700 0.000159 27.348401
F 104.905943 7.620293 27.257001
F 104.905943 15.360659 27.257001
F 96.053919 0.000995 22.788164
F 87.111698 5.160241 23.699513
F 87.111698 12.900607 23.699512
F 96.050213 5.160167 23.699868
F 96.050213 12.900534 23.699868
F 104.917009 5.280632 23.610377
F 104.917008 13.020998 23.610378
F 87.111716 5.160238 26.436149
F 87.111716 12.900605 26.436149
F 96.054509 5.159112 26.437120
F 96.054509 12.899478 26.437120
F 105.145921 5.074638 26.310100
F 105.145921 12.815004 26.310101
F 87.111710 7.740367 30.084993
F 87.111710 15.480734 30.084994
F 96.053919 15.481727 22.788164
F 96.053957 7.741363 30.085892
F 96.053957 15.481730 30.085892
F 96.053957 0.000998 30.085891
F 105.094887 7.784769 29.968754
F 105.094887 15.525136 29.968754
F 105.094887 0.044405 29.968754
F 89.346198 1.290049 33.733841
F 89.346198 9.030414 33.733841
F 89.346198 16.770782 33.733841
F 98.296757 1.288071 33.734772
F 98.296757 9.028437 33.734772
F 98.296757 16.768804 33.734772
F 89.346201 3.870194 37.382687
F 89.346201 11.610560 37.382687
F 98.294352 3.871527 37.382734
F 98.294352 11.611893 37.382734
F 89.346218 3.870196 34.646038
F 89.346218 11.610561 34.646038
F 98.299645 3.874168 34.643127
F 98.299645 11.614534 34.643127
F 89.346225 1.290042 30.997191
F 89.346225 9.030407 30.997191
F 89.346225 16.770775 30.997191
F 98.296982 1.287236 30.995248
F 98.296983 9.027601 30.995248
F 98.296983 16.767969 30.995248
F 91.580839 7.740415 34.646009
F 91.580839 15.480782 34.646009
F 96.053919 7.741360 22.788164
F 100.555559 7.749697 34.635269
F 100.555559 15.490063 34.635268
F 100.555559 0.009331 34.635268
F 91.580685 5.160222 30.997192
F 91.580685 12.900588 30.997191
F 100.529069 5.156483 30.991136
F 100.529069 12.896849 30.991136
F 91.580924 5.160163 33.733894
F 91.580924 12.900529 33.733894
F 100.560736 5.152660 33.737070
F 100.560736 12.893026 33.737070
F 91.580818 7.740422 37.382711
F 91.580818 15.480789 37.382711
F 87.111705 15.480733 22.787303
F 100.535365 7.739688 37.377725
F 100.535365 15.480055 37.377725
F 107.173650 11.636160 42.741251
F 93.816100 1.289819 33.733959
F 93.816100 9.030185 33.733959
F 93.816100 16.770552 33.733959
F 102.842655 1.279837 33.745015
F 102.842655 9.020202 33.745015
F 102.842655 16.760570 33.745015
F 93.816090 3.870413 37.382783
F 93.816090 11.610779 37.382783
F 102.809893 3.870402 37.389058
F 102.809893 11.610767 37.389059
F 93.816376 3.870473 34.645864
F 93.816376 11.610839 34.645864
F 102.844685 3.881151 34.638888
F 102.844685 11.621516 34.638888
F 93.816384 1.289761 30.997002
F 93.816384 9.030126 30.997002
F 93.816384 16.770494 30.997002
F 102.833177 1.291389 30.983622
F 102.833177 9.031754 30.983622
F 102.833177 16.772122 30.983622
F 87.111708 7.740366 34.646046
F 87.111708 15.480732 34.646046
F 87.111705 7.740366 22.787303
F 96.053660 7.741386 34.645217
F 96.053660 15.481753 34.645217
F 96.053660 0.001021 34.645217
F 105.090476 7.736119 34.739106
F 105.090476 15.476486 34.739106
F 105.009288 12.869050 41.243691
F 87.111698 5.160241 30.997202
F 87.111698 12.900607 30.997202
F 96.050832 5.160012 30.997106
F 96.050832 12.900378 30.997106
F 104.890068 5.279834 31.052186
F 104.890067 13.020200 31.052186
F 87.111712 5.160239 33.733838
F 87.111712 12.900605 33.733838
F 96.054250 5.159213 33.734672
F 96.054250 12.899579 33.734672
F 105.210331 5.123822 33.841145
F 105.210331 12.864188 33.841145
F 87.111704 7.740366 37.382682
F 87.111704 15.480733 37.382682
F 105.009288 5.128685 41.243691
F 96.052073 7.740801 37.382726
F 96.052073 15.481168 37.382726
F 96.052073 0.000436 37.382726
F 105.087731 7.732939 37.625496
F 105.087731 15.473306 37.625496
F 107.173651 3.895795 42.741251
F 89.346170 1.290055 41.031528
F 89.346170 9.030420 41.031528
F 89.346170 16.770787 41.031528
F 98.284379 1.290566 41.030250
F 98.284379 9.030931 41.030250
F 98.284379 16.771299 41.030250
F 89.346163 3.870186 22.787306
F 89.346163 11.610551 22.787306
F 98.285527 3.870186 22.788037
F 98.285527 11.610551 22.788037
F 89.346160 3.870183 41.943735
F 89.346160 11.610548 41.943735
F 98.284339 3.871504 41.942157
F 98.284339 11.611869 41.942157
F 89.346194 1.290049 38.294884
F 89.346194 9.030414 38.294884
F 89.346194 16.770781 38.294884
F 98.292144 1.287224 38.291771
F 98.292144 9.027589 38.291771
F 98.292144 16.767957 38.291771
F 91.580669 7.740375 41.943722
F 91.580669 15.480742 41.943722
F 96.049448 12.900845 41.031036
F 100.517244 7.740829 41.943566
F 100.517244 15.481196 41.943566
F 100.517244 0.000464 41.943566
F 91.580861 5.160184 38.294840
F 91.580861 12.900550 38.294840
F 100.545392 5.152922 38.285744
F 100.545392 12.893288 38.285744
F 91.580637 5.160227 41.031525
F 91.580637 12.900593 41.031525
F 100.517049 5.163509 41.025744
F 100.517049 12.903875 41.025745
F 91.580884 7.740429 22.787350
F 91.580884 15.480796 22.787350
F 96.049448 5.160479 41.031036
F 100.556253 7.747814 22.790492
F 100.556253 15.488181 22.790492
F 100.556253 0.007449 22.790492
F 93.815236 1.290026 41.031515
F 93.815236 9.030392 41.031515
F 93.815236 16.770759 41.031516
F 102.741312 1.295897 41.023855
F 102.741312 9.036262 41.023855
F 102.741312 16.776630 41.023855
F 93.815304 3.870267 22.787405
F 93.815304 11.610633 22.787405
F 102.749945 3.871477 22.766952
F 102.749945 11.611842 22.766952
F 93.815172 3.870210 41.943686
F 93.815172 11.610576 41.943686
F 102.721003 3.850969 41.961578
F 102.721003 11.591335 41.961578
F 93.815909 1.289869 38.294718
F 93.815909 9.030234 38.294718
F 93.815909 16.770602 38.294718
F 102.769283 1.292602 38.297768
F 102.769283 9.032967 38.297769
F 102.769283 16.773335 38.297768
F 87.111704 7.740365 41.943736
F 87.111704 15.480732 41.943736
F 87.111702 12.900607 41.031526
F 96.050052 7.740647 41.943471
F 96.050052 15.481014 41.943471
F 96.050052 0.000282 41.943471
F 104.942168 7.744959 41.969020
F 104.942167 15.485325 41.969020
F 87.111702 5.160241 41.031526
F 87.111704 5.160240 38.294890
F 87.111704 12.900606 38.294890
F 96.053281 5.159263 38.293828
F 96.053281 12.899629 38.293828
F 105.055271 5.106540 38.388164
F 91.580682 0.000015 27.348358
F 91.580949 0.000082 30.085058
F 87.111710 0.000002 30.084993
F 105.193528 0.105098 22.693909
F 104.942168 0.004594 41.969020
F 91.580839 0.000050 34.646009
F 91.580884 0.000064 22.787350
F 91.580669 0.000010 41.943722
F 87.111704 0.000001 37.382682
F 91.580818 0.000056 37.382711
F 87.111708 0.000000 34.646046
F 87.111705 0.000001 22.787303
F 89.346175 24.511154 4.543080
F 89.346176 32.251519 4.543080
F 98.285849 24.510801 4.543326
F 98.285849 32.251166 4.543326
F 89.346169 27.091286 8.191925
F 104.946878 23.212070 0.886555
F 89.346169 19.350920 8.191925
F 98.285862 27.091656 8.192246
F 104.946879 30.952434 0.886555
F 98.285862 19.351290 8.192246
F 89.346174 27.091286 5.455285
F 96.050308 23.221248 0.894257
F 89.346174 19.350920 5.455285
F 98.285676 27.091558 5.455264
F 96.050308 30.961613 0.894257
F 98.285676 19.351192 5.455264
F 89.346169 24.511154 1.806440
F 89.346169 32.251519 1.806440
F 98.285480 24.511003 1.806231
F 98.285480 32.251368 1.806231
F 91.580697 30.961485 5.455274
F 91.580697 23.221120 5.455274
F 100.522742 30.963286 5.454600
F 100.522742 23.222921 5.454600
F 91.580673 28.381324 1.806435
F 91.580672 20.640958 1.806435
F 100.518431 28.381144 1.808125
F 100.518431 20.640778 1.808125
F 91.580695 28.381319 4.543093
F 91.580695 20.640954 4.543093
F 100.522722 28.379702 4.545753
F 100.522722 20.639337 4.545753
F 91.580691 30.961485 8.191936
F 91.580691 23.221120 8.191936
F 100.523098 30.963279 8.193377
F 100.523098 23.222914 8.193377
F 93.815379 24.511082 4.543129
F 93.815379 32.251447 4.543129
F 102.754511 24.518975 4.540377
F 102.754511 32.259340 4.540377
F 93.815373 27.091358 8.191973
F 87.111700 23.221099 0.894232
F 93.815373 19.350992 8.191974
F 102.755035 27.083385 8.186733
F 102.755035 34.823750 8.186733
F 102.755035 19.343018 8.186733
F 93.815373 27.091358 5.455240
F 87.111700 30.961465 0.894232
F 93.815373 19.350992 5.455240
F 102.755236 27.083700 5.460424
F 102.755236 34.824065 5.460424
F 102.755236 19.343333 5.460424
F 93.815359 24.511082 1.806397
F 93.815359 32.251447 1.806397
F 102.750343 24.518407 1.816246
F 102.750343 32.258772 1.816246
F 87.111706 30.961465 5.455288
F 87.111705 23.221100 5.455287
F 96.050388 30.961611 5.455188
F 96.050388 23.221246 5.455188
F 104.946665 30.940494 5.472003
F 104.946664 23.200130 5.472003
F 87.111698 28.381340 1.806443
F 87.111698 20.640975 1.806443
F 96.050091 28.381244 1.806358
F 96.050091 20.640879 1.806358
F 104.941246 28.405510 1.819937
F 104.941245 20.665145 1.819937
F 87.111704 28.381340 4.543078
F 87.111704 20.640975 4.543078
F 96.050376 28.381190 4.543177
F 96.050376 20.640825 4.543178
F 104.946396 28.401988 4.524002
F 104.946395 20.661623 4.524003
F 87.111700 30.961465 8.191922
F 87.111700 23.221099 8.191922
F 96.050385 30.961611 8.192016
F 96.050385 23.221246 8.192016
F 104.946563 30.940821 8.175036
F 104.946563 23.200457 8.175036
F 89.346175 24.511154 11.840770
F 89.346175 32.251519 11.840770
F 98.285818 24.510800 11.840943
F 98.285818 32.251165 11.840943
F 89.346168 27.091286 15.489614
F 104.944895 20.638881 19.112274
F 89.346168 19.350920 15.489614
F 98.285622 27.091559 15.489688
F 104.944896 28.379245 19.112274
F 98.285622 19.351192 15.489688
F 89.346174 27.091286 12.752974
F 96.050026 20.640895 19.138518
F 89.346174 19.350920 12.752974
F 98.285865 27.091656 12.752667
F 96.050026 28.381260 19.138518
F 98.285865 19.351290 12.752667
F 89.346170 24.511154 9.104130
F 89.346170 32.251519 9.104130
F 98.285861 24.510774 9.103889
F 98.285861 32.251139 9.103889
F 91.580697 30.961485 12.752963
F 91.580697 23.221120 12.752963
F 100.522979 30.963207 12.751106
F 100.522979 23.222842 12.751106
F 91.580690 28.381319 9.104119
F 91.580690 20.640954 9.104118
F 100.523140 28.379515 9.102820
F 100.523140 20.639150 9.102820
F 91.580696 28.381319 11.840781
F 91.580696 20.640954 11.840781
F 100.522999 28.379537 11.841813
F 100.522999 20.639172 11.841813
F 91.580688 30.961485 15.489625
F 91.580688 23.221120 15.489625
F 100.521412 30.962728 15.489340
F 100.521412 23.222363 15.489340
F 93.815378 24.511082 11.840816
F 93.815378 32.251447 11.840816
F 102.755012 24.519009 11.835544
F 102.755012 32.259374 11.835544
F 93.815361 27.091355 15.489657
F 87.111704 20.640975 19.138457
F 93.815361 19.350989 15.489657
F 102.753143 27.083814 15.482039
F 102.753143 34.824179 15.482039
F 102.753143 19.343448 15.482039
F 93.815378 27.091357 12.752926
F 87.111704 28.381340 19.138457
F 93.815378 19.350991 12.752925
F 102.754775 27.083399 12.757025
F 102.754775 34.823764 12.757025
F 102.754775 19.343032 12.757025
F 93.815374 24.511082 9.104081
F 93.815374 32.251447 9.104081
F 102.755007 24.519110 9.109240
F 102.755007 32.259474 9.109240
F 87.111705 30.961465 12.752977
F 87.111705 23.221100 12.752977
F 96.050386 30.961612 12.752871
F 96.050386 23.221247 12.752871
F 104.946608 30.940982 12.770153
F 104.946607 23.200617 12.770153
F 87.111699 28.381340 9.104132
F 87.111699 20.640975 9.104132
F 96.050378 28.381197 9.104041
F 96.050378 20.640831 9.104041
F 104.946563 28.401890 9.120953
F 104.946562 20.661525 9.120953
F 87.111704 28.381340 11.840767
F 87.111704 20.640975 11.840767
F 96.050383 28.381195 11.840860
F 96.050383 20.640830 11.840860
F 104.946595 28.401990 11.823950
F 104.946594 20.661625 11.823951
F 87.111700 30.961465 15.489612
F 87.111700 23.221099 15.489612
F 96.050297 30.961600 15.489678
F 96.050297 23.221235 15.489678
F 104.945707 30.940481 15.473543
F 104.945707 23.200116 15.473543
F 89.346171 24.511155 19.138460
F 89.346171 32.251520 19.138460
F 98.283725 24.511092 19.138930
F 98.283725 32.251457 19.138930
F 89.346165 27.091286 0.894235
F 104.946716 20.657694 16.412026
F 89.346165 19.350919 0.894235
F 98.284856 27.091604 0.893755
F 104.946717 28.398058 16.412026
F 98.284856 19.351238 0.893755
F 89.346171 27.091286 20.050665
F 96.050338 20.640840 16.401711
F 89.346171 19.350919 20.050665
F 98.284765 27.091516 20.050645
F 96.050338 28.381206 16.401711
F 98.284765 19.351150 20.050645
F 89.346169 24.511154 16.401819
F 89.346169 32.251519 16.401819
F 98.285555 24.510815 16.401671
F 98.285555 32.251180 16.401671
F 91.580669 30.961479 20.050665
F 91.580669 23.221113 20.050665
F 100.516909 30.961444 20.050922
F 100.516909 23.221078 20.050922
F 91.580688 28.381320 16.401808
F 91.580688 20.640954 16.401808
F 100.522451 28.379860 16.399462
F 100.522451 20.639495 16.399462
F 91.580678 28.381323 19.138468
F 91.580678 20.640958 19.138468
F 100.518602 28.381280 19.137384
F 100.518602 20.640915 19.137384
F 91.580689 30.961484 0.894246
F 91.580688 23.221119 0.894246
F 100.521750 30.962735 0.895789
F 100.521750 23.222370 0.895789
F 93.815258 24.511101 19.138537
F 93.815258 32.251466 19.138537
F 102.730230 24.525757 19.121721
F 102.730230 32.266122 19.121722
F 93.815291 27.091337 0.894273
F 87.111699 20.640975 16.401822
F 93.815291 19.350971 0.894273
F 102.744871 27.080604 0.898616
F 102.744870 34.820969 0.898616
F 102.744871 19.340237 0.898616
F 93.815289 27.091336 20.050648
F 87.111699 28.381340 16.401822
F 93.815289 19.350970 20.050647
F 102.745808 27.082823 20.047439
F 102.745808 34.823188 20.047439
F 102.745808 19.342457 20.047439
F 93.815356 24.511086 16.401783
F 93.815356 32.251451 16.401783
F 102.751437 24.520083 16.400419
F 102.751438 32.260448 16.400419
F 87.111705 30.961465 20.050667
F 87.111705 23.221099 20.050667
F 96.049789 30.961415 20.050957
F 96.049789 23.221050 20.050957
F 104.908997 30.925271 19.999517
F 104.908997 23.184906 19.999517
F 89.346170 24.511154 26.436149
F 89.346170 32.251519 26.436149
F 98.286795 24.510848 26.435793
F 98.286795 32.251213 26.435793
F 89.346165 27.091286 30.084993
F 107.173651 19.376528 42.741251
F 89.346165 19.350919 30.084993
F 98.287067 27.091474 30.084312
F 107.173651 27.116895 42.741251
F 98.287067 19.351108 30.084312
F 89.346238 27.091300 27.348344
F 105.193528 23.326198 22.693908
F 89.346238 19.350934 27.348344
F 98.298712 27.094604 27.345491
F 105.193528 31.066562 22.693909
F 98.298712 19.354238 27.345491
F 89.346204 24.511146 23.699504
F 89.346204 32.251512 23.699504
F 98.298362 24.507582 23.696878
F 98.298362 32.247947 23.696878
F 91.580682 30.961479 27.348358
F 91.580682 23.221114 27.348358
F 100.527511 30.964401 27.343926
F 100.527511 23.224036 27.343926
F 91.580661 28.381327 23.699523
F 91.580661 20.640962 23.699523
F 100.522583 28.380502 23.699444
F 100.522583 20.640136 23.699444
F 91.580998 28.381248 26.436217
F 91.580998 20.640882 26.436217
F 100.556336 28.372891 26.440586
F 100.556336 20.632526 26.440586
F 91.580949 30.961547 30.085058
F 91.580949 23.221182 30.085058
F 100.553932 30.971335 30.090208
F 100.553932 23.230970 30.090207
F 93.815405 24.511063 26.436217
F 93.815405 32.251428 26.436217
F 102.753483 24.511040 26.387310
F 102.753483 32.251405 26.387310
F 93.815427 27.091381 30.085031
F 96.053919 23.222095 22.788164
F 93.815427 19.351015 30.085031
F 102.770515 27.091166 30.059375
F 102.770515 34.831531 30.059375
F 102.770515 19.350799 30.059375
F 93.816568 27.091622 27.348118
F 96.053919 30.962460 22.788164
F 93.816568 19.351256 27.348118
F 102.843327 27.089090 27.308407
F 102.843326 34.829455 27.308407
F 102.843327 19.348724 27.308406
F 93.816260 24.510894 23.699340
F 93.816260 32.251259 23.699340
F 102.848554 24.506532 23.651502
F 102.848555 32.246897 23.651502
F 87.111704 30.961465 27.348357
F 87.111704 23.221099 27.348357
F 96.050700 30.961624 27.348401
F 96.050700 23.221259 27.348401
F 104.905943 30.841393 27.257001
F 104.905943 23.101028 27.257000
F 87.111698 28.381340 23.699513
F 87.111698 20.640975 23.699512
F 96.050213 28.381267 23.699868
F 96.050213 20.640901 23.699868
F 104.917009 28.501731 23.610377
F 104.917008 20.761367 23.610378
F 87.111716 28.381338 26.436149
F 87.111716 20.640973 26.436149
F 96.054509 28.380211 26.437120
F 96.054509 20.639846 26.437120
F 105.145921 28.295737 26.310100
F 105.145921 20.555372 26.310101
F 87.111710 30.961467 30.084993
F 87.111710 23.221101 30.084993
F 96.053957 30.962463 30.085892
F 96.053957 23.222098 30.085891
F 105.094887 31.005869 29.968754
F 105.094887 23.265505 29.968754
F 89.346198 24.511149 33.733841
F 89.346198 32.251514 33.733841
F 98.296757 24.509171 33.734772
F 98.296757 32.249536 33.734772
F 89.346201 27.091294 37.382687
F 87.111705 23.221100 22.787303
F 89.346201 19.350928 37.382687
F 98.294352 27.092627 37.382734
F 87.111705 30.961466 22.787303
F 98.294352 19.352261 37.382734
F 89.346218 27.091296 34.646038
F 105.009289 20.609419 41.243691
F 89.346218 19.350929 34.646038
F 98.299645 27.095268 34.643127
F 105.009288 28.349784 41.243691
F 98.299645 19.354902 34.643127
F 89.346225 24.511142 30.997191
F 89.346225 32.251507 30.997191
F 98.296982 24.508336 30.995248
F 98.296982 32.248701 30.995248
F 91.580839 30.961515 34.646009
F 91.580839 23.221150 34.646009
F 100.555559 30.970796 34.635269
F 100.555559 23.230431 34.635268
F 91.580685 28.381322 30.997192
F 91.580685 20.640956 30.997192
F 100.529069 28.377583 30.991136
F 100.529069 20.637217 30.991136
F 91.580924 28.381263 33.733894
F 91.580924 20.640897 33.733895
F 100.560736 28.373759 33.737070
F 100.560736 20.633394 33.737070
F 91.580818 30.961521 37.382711
F 91.580818 23.221156 37.382711
F 100.535365 30.960788 37.377725
F 100.535365 23.220423 37.377725
F 93.816100 24.510919 33.733959
F 93.816100 32.251284 33.733959
F 102.842655 24.500937 33.745015
F 102.842655 32.241302 33.745015
F 93.816090 27.091513 37.382783
F 96.049448 20.641213 41.031036
F 93.816090 19.351147 37.382783
F 102.809893 27.091502 37.389058
F 96.049448 28.381578 41.031036
F 102.809893 19.351135 37.389058
F 93.816376 27.091573 34.645864
F 87.111702 20.640975 41.031526
F 93.816376 19.351206 34.645864
F 102.844685 27.102250 34.638888
F 87.111702 28.381341 41.031526
F 102.844685 19.361884 34.638888
F 93.816384 24.510860 30.997002
F 93.816384 32.251226 30.997002
F 102.833177 24.512489 30.983622
F 102.833177 32.252854 30.983622
F 87.111708 30.961465 34.646046
F 87.111708 23.221100 34.646046
F 96.053660 30.962486 34.645217
F 96.053660 23.222120 34.645217
F 105.090476 30.957219 34.739106
F 105.090476 23.216854 34.739106
F 87.111698 28.381340 30.997202
F 87.111698 20.640975 30.997202
F 96.050832 28.381111 30.997106
F 96.050832 20.640746 30.997106
F 104.890068 28.500933 31.052186
F 104.890067 20.760568 31.052186
F 87.111712 28.381339 33.733838
F 87.111712 20.640973 33.733838
F 96.054250 28.380312 33.734672
F 96.054250 20.639947 33.734672
F 105.210331 28.344922 33.841145
F 105.210331 20.604556 33.841145
F 87.111704 30.961466 37.382682
F 87.111704 23.221100 37.382682
F 96.052073 30.961900 37.382726
F 96.052073 23.221535 37.382726
F 105.087731 30.954038 37.625496
F 105.087731 23.213673 37.625495
F 89.346170 24.511154 41.031528
F 89.346170 32.251519 41.031528
F 98.284379 24.511666 41.030250
F 98.284379 32.252031 41.030250
F 89.346163 27.091286 22.787306
F 105.055271 20.587274 38.388164
F 89.346163 19.350919 22.787306
F 98.285527 27.091286 22.788037
F 105.055271 28.327639 38.388164
F 98.285527 19.350919 22.788037
F 89.346160 27.091282 41.943735
F 89.346160 34.831648 41.943735
F 89.346160 19.350916 41.943735
F 98.284339 27.092603 41.942158
F 96.053281 20.639997 38.293829
F 98.284339 19.352237 41.942157
F 89.346194 24.511148 38.294884
F 89.346194 32.251514 38.294884
F 98.292144 24.508324 38.291771
F 98.292144 32.248689 38.291771
F 91.580669 30.961475 41.943722
F 91.580669 23.221110 41.943722
F 100.517244 30.961928 41.943566
F 100.517244 23.221563 41.943566
F 91.580861 28.381284 38.294840
F 91.580861 20.640918 38.294840
F 100.545392 28.374021 38.285744
F 100.545392 20.633656 38.285744
F 91.580637 28.381327 41.031525
F 91.580637 20.640961 41.031525
F 100.517049 28.384608 41.025744
F 100.517049 20.644243 41.025745
F 91.580884 30.961528 22.787350
F 91.580884 23.221163 22.787350
F 100.556253 30.968914 22.790492
F 100.556253 23.228549 22.790492
F 93.815236 24.511126 41.031515
F 93.815236 32.251491 41.031515
F 102.741312 24.516997 41.023855
F 102.741312 32.257362 41.023855
F 93.815304 27.091367 22.787405
F 96.053281 28.380363 38.293828
F 93.815304 19.351001 22.787405
F 102.749945 27.092576 22.766952
F 87.111704 20.640974 38.294890
F 102.749945 19.352210 22.766952
F 93.815172 27.091310 41.943686
F 87.111704 28.381339 38.294890
F 93.815172 19.350944 41.943686
F 102.721003 27.072069 41.961578
F 102.721003 34.812434 41.961578
F 102.721003 19.331703 41.961578
F 93.815909 24.510968 38.294718
F 93.815909 32.251333 38.294718
F 102.769283 24.513701 38.297768
F 102.769283 32.254066 38.297769
F 87.111705 30.961464 41.943736
F 87.111704 23.221099 41.943736
F 96.050052 30.961746 41.943471
F 96.050052 23.221381 41.943471
F 104.942168 30.966059 41.969020
F 104.942168 23.225694 41.969020
F 89.346175 47.732253 4.543080
F 89.346176 39.991886 4.543080
F 98.285849 47.731900 4.543326
F 98.285849 39.991533 4.543326
F 89.346169 50.312386 8.191925
F 89.346169 42.572019 8.191925
F 98.285862 50.312756 8.192246
F 98.285862 42.572390 8.192246
F 89.346174 50.312385 5.455285
F 89.346174 42.572019 5.455285
F 98.285676 50.312658 5.455264
F 98.285676 42.572292 5.455264
F 89.346169 47.732253 1.806440
F 89.346169 39.991886 1.806440
F 98.285480 47.732103 1.806231
F 98.285480 39.991736 1.806231
F 91.580697 38.701852 5.455274
F 91.580697 46.442220 5.455274
F 100.522742 38.703653 5.454600
F 100.522742 46.444021 5.454600
F 91.580673 51.602423 1.806435
F 91.580673 36.121690 1.806435
F 91.580673 43.862058 1.806435
F 100.518431 51.602243 1.808125
F 100.518431 36.121510 1.808125
F 100.518431 43.861878 1.808125
F 91.580695 51.602419 4.543093
F 91.580695 36.121686 4.543093
F 91.580695 43.862054 4.543093
F 100.522722 51.600802 4.545753
F 100.522722 36.120068 4.545753
F 100.522722 43.860436 4.545753
F 91.580691 38.701852 8.191937
F 91.580691 46.442220 8.191936
F 100.523098 38.703646 8.193377
F 100.523098 46.444013 8.193377
F 93.815379 47.732182 4.543129
F 93.815379 39.991815 4.543129
F 102.754511 47.740074 4.540377
F 102.754511 39.999707 4.540377
F 93.815373 50.312457 8.191973
F 93.815373 42.572091 8.191974
F 102.755035 50.304484 8.186733
F 102.755035 42.564118 8.186733
F 93.815373 50.312458 5.455240
F 93.815373 42.572091 5.455240
F 102.755236 50.304799 5.460424
F 102.755236 42.564433 5.460424
F 93.815359 47.732182 1.806397
F 93.815359 39.991815 1.806397
F 102.750343 47.739506 1.816246
F 102.750343 39.999139 1.816246
F 87.111706 38.701831 5.455287
F 87.111705 46.442199 5.455287
F 96.050388 38.701978 5.455188
F 96.050388 46.442346 5.455188
F 104.946664 38.680861 5.472003
F 104.946664 46.421229 5.472003
F 87.111698 51.602440 1.806443
F 87.111698 36.121707 1.806443
F 87.111698 43.862074 1.806443
F 96.050091 51.602343 1.806358
F 96.050091 36.121610 1.806358
F 96.050091 43.861978 1.806358
F 104.941245 51.626609 1.819937
F 104.941245 36.145876 1.819937
F 104.941245 43.886244 1.819937
F 87.111704 51.602440 4.543078
F 87.111704 36.121706 4.543078
F 87.111704 43.862074 4.543077
F 96.050376 51.602290 4.543177
F 96.050376 36.121557 4.543177
F 96.050376 43.861925 4.543178
F 104.946396 51.623087 4.524002
F 104.946395 36.142354 4.524002
F 104.946395 43.882723 4.524003
F 87.111700 38.701831 8.191922
F 87.111700 46.442199 8.191922
F 96.050385 38.701978 8.192016
F 96.050385 46.442346 8.192016
F 104.946562 38.681188 8.175036
F 104.946563 46.421556 8.175036
F 89.346175 47.732253 11.840770
F 89.346175 39.991886 11.840770
F 98.285818 47.731900 11.840943
F 98.285818 39.991533 11.840943
F 89.346168 50.312385 15.489614
F 89.346168 42.572019 15.489614
F 98.285622 50.312658 15.489688
F 98.285622 42.572292 15.489688
F 89.346174 50.312386 12.752974
F 89.346174 42.572019 12.752974
F 98.285865 50.312755 12.752667
F 98.285865 42.572389 12.752667
F 89.346170 47.732253 9.104130
F 89.346170 39.991886 9.104130
F 98.285861 47.731873 9.103889
F 98.285861 39.991507 9.103889
F 91.580697 38.701852 12.752963
F 91.580697 46.442220 12.752963
F 100.522979 38.703574 12.751105
F 100.522979 46.443942 12.751106
F 91.580690 51.602419 9.104119
F 91.580690 36.121685 9.104118
F 91.580690 43.862053 9.104118
F 100.523140 51.600614 9.102820
F 100.523140 36.119881 9.102820
F 100.523140 43.860249 9.102820
F 91.580696 51.602419 11.840781
F 91.580696 36.121685 11.840781
F 91.580696 43.862053 11.840781
F 100.522999 51.600637 11.841813
F 100.522998 36.119903 11.841813
F 100.522999 43.860271 11.841813
F 91.580688 38.701852 15.489625
F 91.580688 46.442219 15.489625
F 100.521411 38.703095 15.489340
F 100.521411 46.443462 15.489340
F 93.815378 47.732182 11.840816
F 93.815378 39.991815 11.840816
F 102.755012 47.740108 11.835544
F 102.755012 39.999741 11.835544
F 93.815361 50.312454 15.489657
F 93.815361 42.572088 15.489657
F 102.753143 50.304914 15.482039
F 102.753143 42.564547 15.482039
F 93.815378 50.312457 12.752926
F 93.815378 42.572090 12.752925
F 102.754776 50.304498 12.757025
F 102.754775 42.564132 12.757025
F 93.815374 47.732182 9.104081
F 93.815374 39.991815 9.104081
F 102.755007 47.740209 9.109240
F 102.755007 39.999842 9.109240
F 87.111705 38.701831 12.752977
F 87.111705 46.442199 12.752977
F 96.050386 38.701979 12.752871
F 96.050386 46.442346 12.752871
F 104.946607 38.681348 12.770153
F 104.946608 46.421717 12.770153
F 87.111699 51.602440 9.104132
F 87.111699 36.121706 9.104132
F 87.111699 43.862074 9.104132
F 96.050378 51.602296 9.104041
F 96.050378 36.121563 9.104041
F 96.050378 43.861931 9.104041
F 104.946563 51.622989 9.120953
F 104.946562 36.142256 9.120953
F 104.946562 43.882624 9.120953
F 87.111704 51.602440 11.840767
F 87.111704 36.121706 11.840767
F 87.111704 43.862074 11.840767
F 96.050383 51.602295 11.840860
F 96.050383 36.121561 11.840860
F 96.050383 43.861929 11.840860
F 104.946595 51.623089 11.823950
F 104.946594 36.142356 11.823950
F 104.946594 43.882725 11.823951
F 87.111700 38.701831 15.489612
F 87.111700 46.442199 15.489612
F 96.050297 38.701967 15.489678
F 96.050297 46.442334 15.489678
F 104.945706 38.680847 15.473543
F 104.945707 46.421215 15.473543
F 89.346171 47.732254 19.138460
F 89.346171 39.991887 19.138460
F 98.283725 47.732191 19.138930
F 98.283725 39.991824 19.138931
F 89.346165 50.312385 0.894235
F 89.346165 42.572019 0.894235
F 98.284856 50.312703 0.893755
F 98.284856 42.572337 0.893755
F 89.346171 50.312385 20.050665
F 89.346171 42.572019 20.050665
F 98.284765 50.312616 20.050645
F 98.284765 42.572250 20.050645
F 89.346169 47.732253 16.401819
F 89.346169 39.991886 16.401819
F 98.285555 47.731914 16.401671
F 98.285555 39.991547 16.401671
F 91.580669 38.701845 20.050664
F 91.580669 46.442213 20.050665
F 100.516909 38.701810 20.050921
F 100.516909 46.442178 20.050922
F 91.580688 51.602419 16.401808
F 91.580688 36.121686 16.401807
F 91.580688 43.862054 16.401808
F 100.522451 51.600959 16.399462
F 100.522451 36.120226 16.399462
F 100.522451 43.860594 16.399462
F 91.580678 51.602423 19.138468
F 91.580678 36.121689 19.138468
F 91.580678 43.862057 19.138468
F 100.518602 51.602380 19.137384
F 100.518602 36.121646 19.137384
F 100.518602 43.862014 19.137384
F 91.580689 38.701851 0.894246
F 91.580689 46.442219 0.894246
F 100.521750 38.703102 0.895789
F 100.521750 46.443469 0.895789
F 93.815258 47.732201 19.138537
F 93.815258 39.991834 19.138537
F 102.730230 47.746856 19.121721
F 102.730230 40.006489 19.121722
F 93.815291 50.312436 0.894273
F 93.815291 42.572070 0.894273
F 102.744871 50.301703 0.898616
F 102.744871 42.561337 0.898616
F 93.815289 50.312436 20.050648
F 93.815289 42.572070 20.050647
F 102.745808 50.303922 20.047439
F 102.745808 42.563556 20.047439
F 93.815356 47.732185 16.401783
F 93.815356 39.991819 16.401783
F 102.751437 47.741182 16.400419
F 102.751437 40.000816 16.400419
F 87.111705 38.701831 20.050667
F 87.111705 46.442199 20.050667
F 96.049789 38.701782 20.050957
F 96.049789 46.442150 20.050957
F 104.908996 38.665637 19.999518
F 104.908997 46.406006 19.999517
F 87.111699 51.602440 16.401822
F 87.111699 36.121706 16.401822
F 87.111699 43.862074 16.401822
F 96.050338 51.602305 16.401711
F 96.050338 36.121572 16.401711
F 96.050338 43.861940 16.401711
F 104.946717 51.619158 16.412026
F 104.946716 36.138425 16.412026
F 104.946716 43.878793 16.412026
F 87.111704 51.602440 19.138457
F 87.111704 36.121707 19.138457
F 87.111704 43.862074 19.138457
F 96.050026 51.602359 19.138518
F 96.050026 36.121626 19.138518
F 96.050026 43.861994 19.138518
F 104.944896 51.600345 19.112274
F 104.944895 36.119612 19.112274
F 104.944895 43.859980 19.112274
F 87.111700 38.701831 0.894232
F 87.111700 46.442199 0.894232
F 96.050308 38.701980 0.894257
F 96.050308 46.442347 0.894257
F 104.946878 38.692801 0.886555
F 104.946878 46.433169 0.886555
F 89.346169 34.831652 8.191925
F 98.285862 34.832022 8.192246
F 89.346174 34.831652 5.455285
F 98.285676 34.831924 5.455264
F 93.815373 34.831723 8.191973
F 93.815373 34.831723 5.455240
F 89.346168 34.831651 15.489614
F 98.285622 34.831924 15.489688
F 89.346174 34.831652 12.752974
F 98.285865 34.832021 12.752667
F 93.815361 34.831720 15.489657
F 93.815378 34.831722 12.752925
F 89.346165 34.831651 0.894235
F 98.284856 34.831969 0.893755
F 89.346171 34.831651 20.050665
F 98.284765 34.831882 20.050645
F 93.815291 34.831702 0.894273
F 93.815289 34.831701 20.050647
F 89.346170 47.732254 26.436149
F 89.346170 39.991887 26.436149
F 98.286795 47.731947 26.435793
F 98.286795 39.991580 26.435794
F 89.346165 50.312385 30.084993
F 89.346165 42.572019 30.084993
F 98.287067 50.312574 30.084312
F 98.287067 42.572207 30.084312
F 89.346238 50.312400 27.348344
F 89.346238 42.572033 27.348344
F 98.298712 50.315704 27.345491
F 98.298712 42.575338 27.345491
F 89.346204 47.732246 23.699504
F 89.346204 39.991879 23.699504
F 98.298362 47.728681 23.696878
F 98.298361 39.988315 23.696878
F 91.580682 38.701846 27.348358
F 91.580682 46.442214 27.348358
F 100.527511 38.704768 27.343926
F 100.527511 46.445135 27.343926
F 91.580661 51.602427 23.699523
F 91.580661 36.121693 23.699522
F 91.580661 43.862061 23.699523
F 100.522583 51.601601 23.699444
F 100.522583 36.120868 23.699444
F 100.522583 43.861236 23.699444
F 91.580998 51.602347 26.436217
F 91.580998 36.121614 26.436217
F 91.580998 43.861982 26.436217
F 100.556336 51.593990 26.440586
F 100.556336 36.113257 26.440586
F 100.556336 43.853625 26.440586
F 91.580949 38.701914 30.085058
F 91.580949 46.442281 30.085058
F 100.553932 38.711701 30.090208
F 100.553932 46.452069 30.090207
F 93.815405 47.732162 26.436217
F 93.815405 39.991795 26.436217
F 102.753483 47.732139 26.387310
F 102.753483 39.991772 26.387310
F 93.815427 50.312480 30.085031
F 93.815427 42.572114 30.085031
F 102.770515 50.312265 30.059375
F 102.770515 42.571899 30.059375
F 93.816568 50.312722 27.348118
F 93.816568 42.572356 27.348118
F 102.843327 50.310189 27.308407
F 102.843327 42.569823 27.308406
F 93.816260 47.731994 23.699340
F 93.816260 39.991627 23.699340
F 102.848554 47.727631 23.651502
F 102.848554 39.987265 23.651502
F 87.111704 38.701831 27.348357
F 87.111704 46.442199 27.348357
F 96.050700 38.701991 27.348401
F 96.050700 46.442358 27.348401
F 104.905943 38.581759 27.257001
F 104.905943 46.322127 27.257000
F 87.111698 51.602440 23.699513
F 87.111698 36.121706 23.699512
F 87.111698 43.862074 23.699512
F 96.050213 51.602366 23.699868
F 96.050213 36.121633 23.699868
F 96.050213 43.862001 23.699868
F 104.917009 51.722831 23.610377
F 104.917008 36.242098 23.610378
F 104.917008 43.982466 23.610378
F 87.111716 51.602437 26.436149
F 87.111716 36.121704 26.436149
F 87.111716 43.862072 26.436149
F 96.054509 51.601311 26.437120
F 96.054509 36.120577 26.437120
F 96.054509 43.860945 26.437120
F 105.145921 51.516837 26.310100
F 105.145921 36.036103 26.310101
F 105.145921 43.776471 26.310101
F 87.111710 38.701833 30.084994
F 87.111710 46.442201 30.084993
F 96.053957 38.702830 30.085892
F 96.053957 46.443197 30.085891
F 105.094888 38.746236 29.968754
F 105.094887 46.486604 29.968754
F 89.346198 47.732248 33.733841
F 89.346198 39.991881 33.733841
F 98.296757 47.730271 33.734772
F 98.296757 39.989904 33.734772
F 89.346201 50.312393 37.382687
F 89.346201 42.572027 37.382687
F 98.294352 50.313726 37.382734
F 98.294352 42.573360 37.382734
F 89.346218 50.312395 34.646038
F 89.346218 42.572029 34.646038
F 98.299645 50.316367 34.643127
F 98.299645 42.576001 34.643127
F 89.346225 47.732241 30.997191
F 89.346225 39.991874 30.997191
F 98.296982 47.729435 30.995248
F 98.296982 39.989068 30.995248
F 91.580839 38.701882 34.646009
F 91.580839 46.442249 34.646009
F 100.555558 38.711163 34.635268
F 100.555559 46.451530 34.635268
F 91.580685 51.602421 30.997192
F 91.580686 36.121688 30.997191
F 91.580686 43.862056 30.997192
F 100.529069 51.598682 30.991136
F 100.529069 36.117949 30.991136
F 100.529069 43.858317 30.991136
F 91.580924 51.602362 33.733894
F 91.580924 36.121629 33.733895
F 91.580924 43.861997 33.733895
F 100.560736 51.594859 33.737070
F 100.560736 36.114125 33.737070
F 100.560736 43.854493 33.737070
F 91.580818 38.701888 37.382711
F 91.580818 46.442256 37.382711
F 100.535365 38.701155 37.377725
F 100.535365 46.441522 37.377725
F 93.816100 47.732019 33.733959
F 93.816100 39.991652 33.733959
F 102.842655 47.722036 33.745015
F 102.842654 39.981670 33.745015
F 93.816090 50.312612 37.382783
F 93.816090 42.572246 37.382783
F 102.809893 50.312601 37.389058
F 102.809893 42.572235 37.389058
F 93.816376 50.312672 34.645864
F 93.816376 42.572306 34.645864
F 102.844685 50.323350 34.638888
F 102.844685 42.582984 34.638888
F 93.816384 47.731960 30.997002
F 93.816384 39.991593 30.997002
F 102.833177 47.733588 30.983622
F 102.833177 39.993222 30.983622
F 87.111708 38.701832 34.646046
F 87.111708 46.442200 34.646046
F 96.053660 38.702852 34.645217
F 96.053660 46.443220 34.645217
F 105.090476 38.697585 34.739106
F 105.090476 46.437953 34.739106
F 87.111698 51.602440 30.997202
F 87.111698 36.121706 30.997202
F 87.111698 43.862074 30.997202
F 96.050832 51.602211 30.997106
F 96.050832 36.121477 30.997106
F 96.050832 43.861845 30.997106
F 104.890068 51.722033 31.052186
F 104.890067 36.241300 31.052186
F 104.890067 43.981668 31.052186
F 87.111712 51.602438 33.733838
F 87.111712 36.121705 33.733838
F 87.111712 43.862073 33.733838
F 96.054250 51.601412 33.734672
F 96.054250 36.120678 33.734672
F 96.054250 43.861046 33.734672
F 105.210331 51.566021 33.841145
F 105.210331 36.085288 33.841145
F 105.210331 43.825655 33.841145
F 87.111704 38.701832 37.382682
F 87.111704 46.442200 37.382682
F 96.052073 38.702267 37.382726
F 96.052073 46.442635 37.382726
F 105.087731 38.694405 37.625496
F 105.087731 46.434773 37.625495
F 89.346170 47.732254 41.031528
F 89.346170 39.991887 41.031528
F 98.284379 47.732765 41.030250
F 98.284379 39.992398 41.030250
F 89.346163 50.312385 22.787306
F 89.346163 42.572019 22.787306
F 98.285527 50.312385 22.788037
F 98.285527 42.572019 22.788037
F 89.346160 50.312382 41.943735
F 89.346160 42.572015 41.943735
F 98.284339 50.313703 41.942157
F 98.284339 42.573337 41.942157
F 89.346194 47.732248 38.294884
F 89.346194 39.991881 38.294884
F 98.292144 47.729423 38.291771
F 98.292144 39.989057 38.291771
F 91.580669 38.701842 41.943722
F 91.580669 46.442209 41.943722
F 100.517244 38.702295 41.943566
F 100.517244 46.442663 41.943566
F 91.580861 51.602383 38.294840
F 91.580861 36.121650 38.294840
F 91.580861 43.862018 38.294840
F 100.545392 51.595121 38.285744
F 100.545392 36.114387 38.285744
F 100.545392 43.854755 38.285744
F 91.580637 51.602426 41.031525
F 91.580637 36.121693 41.031525
F 91.580637 43.862061 41.031525
F 100.517049 51.605707 41.025744
F 100.517049 36.124974 41.025745
F 100.517049 43.865342 41.025745
F 91.580884 38.701895 22.787350
F 91.580884 46.442263 22.787350
F 100.556253 38.709280 22.790492
F 100.556253 46.449648 22.790492
F 93.815236 47.732225 41.031515
F 93.815236 39.991859 41.031516
F 102.741312 47.738096 41.023855
F 102.741312 39.997729 41.023855
F 93.815304 50.312466 22.787405
F 93.815304 42.572100 22.787405
F 102.749945 50.313676 22.766952
F 102.749945 42.573309 22.766952
F 93.815172 50.312410 41.943686
F 93.815172 42.572043 41.943686
F 102.721003 50.293168 41.961578
F 102.721003 42.552802 41.961578
F 93.815909 47.732068 38.294718
F 93.815909 39.991701 38.294718
F 102.769283 47.734801 38.297768
F 102.769283 39.994434 38.297768
F 87.111705 38.701831 41.943736
F 87.111704 46.442199 41.943736
F 96.050052 38.702113 41.943471
F 96.050052 46.442481 41.943471
F 104.942167 38.706425 41.969019
F 104.942168 46.446793 41.969020
F 87.111704 51.602438 38.294890
F 87.111704 36.121705 38.294890
F 87.111704 43.862073 38.294890
F 96.053281 51.601462 38.293828
F 96.053281 36.120729 38.293828
F 96.053281 43.861097 38.293829
F 105.055271 51.548739 38.388164
F 105.055271 36.068006 38.388164
F 105.055271 43.808374 38.388164
F 87.111702 51.602440 41.031526
F 87.111702 36.121707 41.031526
F 87.111702 43.862075 41.031526
F 96.049448 51.602678 41.031036
F 96.049448 36.121945 41.031036
F 96.049448 43.862313 41.031036
F 105.009288 51.570884 41.243691
F 105.009288 36.090150 41.243691
F 105.009289 43.830518 41.243692
F 87.111705 38.701832 22.787303
F 87.111705 46.442200 22.787303
F 96.053919 38.702827 22.788164
F 96.053919 46.443194 22.788164
F 105.193528 38.806929 22.693909
F 105.193528 46.547297 22.693909
F 107.173651 50.337994 42.741251
F 107.173651 42.597628 42.741251
F 89.346165 34.831651 30.084993
F 98.287067 34.831840 30.084312
F 107.173650 34.857259 42.741251
F 89.346238 34.831666 27.348344
F 98.298712 34.834970 27.345491
F 93.815427 34.831746 30.085031
F 93.816568 34.831988 27.348118
F 89.346201 34.831659 37.382687
F 98.294352 34.832992 37.382734
F 89.346218 34.831661 34.646038
F 98.299645 34.835633 34.643127
F 93.816090 34.831878 37.382783
F 102.809893 34.831867 37.389058
F 93.816376 34.831938 34.645864
F 102.844685 34.842616 34.638888
F 89.346163 34.831651 22.787306
F 98.285527 34.831651 22.788037
F 98.284339 34.832969 41.942157
F 93.815304 34.831732 22.787405
F 102.749945 34.832942 22.766952
F 93.815172 34.831675 41.943686
F 89.346175 55.472618 4.543080
F 89.346176 63.212986 4.543080
F 98.285849 55.472265 4.543326
F 98.285849 63.212633 4.543326
F 89.346169 58.052751 8.191925
F 89.346169 65.793119 8.191925
F 98.285862 58.053121 8.192246
F 98.285862 65.793489 8.192246
F 89.346174 58.052751 5.455285
F 89.346174 65.793119 5.455285
F 98.285676 58.053023 5.455264
F 98.285676 65.793391 5.455264
F 89.346169 55.472618 1.806440
F 89.346169 63.212986 1.806440
F 98.285480 55.472468 1.806231
F 98.285480 63.212835 1.806231
F 91.580697 54.182585 5.455274
F 91.580697 61.922952 5.455274
F 100.522742 54.184386 5.454600
F 100.522742 61.924753 5.454600
F 91.580673 59.342789 1.806435
F 91.580672 67.083157 1.806435
F 100.518431 59.342609 1.808125
F 100.518431 67.082978 1.808125
F 91.580695 59.342785 4.543093
F 91.580695 67.083153 4.543093
F 100.522722 59.341168 4.545753
F 100.522722 67.081536 4.545753
F 91.580691 54.182585 8.191936
F 91.580691 61.922952 8.191937
F 100.523098 54.184378 8.193377
F 100.523098 61.924745 8.193377
F 93.815379 55.472547 4.543129
F 93.815379 63.212914 4.543129
F 102.754511 55.480439 4.540377
F 102.754511 63.220807 4.540377
F 93.815373 58.052823 8.191973
F 93.815373 65.793191 8.191974
F 102.755035 58.044849 8.186733
F 102.755035 65.785217 8.186733
F 93.815374 58.052823 5.455240
F 93.815373 65.793191 5.455240
F 102.755236 58.045164 5.460424
F 102.755236 65.785532 5.460424
F 93.815359 55.472547 1.806397
F 93.815359 63.212914 1.806397
F 102.750343 55.479871 1.816246
F 102.750343 63.220239 1.816246
F 87.111705 54.182564 5.455288
F 87.111705 61.922931 5.455287
F 96.050388 54.182711 5.455188
F 96.050388 61.923078 5.455188
F 104.946665 54.161594 5.472003
F 104.946664 61.901960 5.472003
F 87.111698 59.342806 1.806443
F 87.111698 67.083174 1.806443
F 96.050091 59.342710 1.806358
F 96.050091 67.083078 1.806358
F 104.941245 59.366975 1.819937
F 104.941245 67.107344 1.819937
F 87.111704 59.342806 4.543078
F 87.111704 67.083174 4.543078
F 96.050376 59.342656 4.543177
F 96.050376 67.083024 4.543178
F 104.946395 59.363454 4.524002
F 104.946395 67.103823 4.524003
F 87.111700 54.182564 8.191922
F 87.111700 61.922931 8.191922
F 96.050385 54.182711 8.192016
F 96.050385 61.923078 8.192016
F 104.946563 54.161921 8.175036
F 104.946562 61.902287 8.175036
F 89.346175 55.472618 11.840770
F 89.346175 63.212986 11.840770
F 98.285818 55.472265 11.840943
F 98.285818 63.212633 11.840943
F 89.346168 58.052751 15.489614
F 89.346168 65.793119 15.489614
F 98.285622 58.053023 15.489688
F 98.285622 65.793391 15.489688
F 89.346174 58.052751 12.752974
F 89.346174 65.793119 12.752974
F 98.285865 58.053121 12.752666
F 98.285865 65.793489 12.752667
F 89.346170 55.472618 9.104130
F 89.346170 63.212986 9.104130
F 98.285861 55.472239 9.103889
F 98.285861 63.212606 9.103889
F 91.580697 54.182585 12.752963
F 91.580697 61.922952 12.752963
F 100.522979 54.184307 12.751106
F 100.522979 61.924674 12.751105
F 91.580690 59.342785 9.104118
F 91.580690 67.083153 9.104118
F 100.523140 59.340981 9.102820
F 100.523140 67.081349 9.102820
F 91.580696 59.342785 11.840781
F 91.580696 67.083153 11.840781
F 100.522998 59.341003 11.841813
F 100.522998 67.081371 11.841813
F 91.580688 54.182585 15.489625
F 91.580688 61.922951 15.489625
F 100.521412 54.183827 15.489340
F 100.521411 61.924194 15.489340
F 93.815378 55.472547 11.840816
F 93.815378 63.212915 11.840816
F 102.755012 55.480473 11.835544
F 102.755012 63.220841 11.835544
F 93.815361 58.052819 15.489657
F 93.815361 65.793188 15.489657
F 102.753143 58.045279 15.482039
F 102.753143 65.785647 15.482039
F 93.815378 58.052822 12.752925
F 93.815378 65.793190 12.752925
F 102.754775 58.044863 12.757025
F 102.754775 65.785232 12.757025
F 93.815374 55.472547 9.104081
F 93.815374 63.212914 9.104081
F 102.755007 55.480574 9.109240
F 102.755007 63.220942 9.109240
F 87.111705 54.182564 12.752977
F 87.111705 61.922931 12.752977
F 96.050386 54.182711 12.752871
F 96.050386 61.923078 12.752871
F 104.946608 54.162081 12.770153
F 104.946607 61.902448 12.770153
F 87.111699 59.342806 9.104132
F 87.111699 67.083174 9.104132
F 96.050378 59.342662 9.104041
F 96.050378 67.083030 9.104041
F 104.946562 59.363355 9.120953
F 104.946562 67.103724 9.120953
F 87.111704 59.342806 11.840767
F 87.111704 67.083174 11.840767
F 96.050383 59.342661 11.840860
F 96.050383 67.083029 11.840860
F 104.946594 59.363456 11.823950
F 104.946594 67.103825 11.823951
F 87.111700 54.182564 15.489612
F 87.111700 61.922931 15.489612
F 96.050297 54.182699 15.489678
F 96.050297 61.923066 15.489678
F 104.945707 54.161580 15.473543
F 104.945706 61.901947 15.473543
F 89.346171 55.472619 19.138460
F 89.346171 63.212987 19.138460
F 98.283725 55.472556 19.138930
F 98.283725 63.212924 19.138931
F 89.346165 58.052750 0.894235
F 89.346165 65.793118 0.894235
F 98.284856 58.053069 0.893755
F 98.284856 65.793437 0.893755
F 89.346171 58.052750 20.050665
F 89.346171 65.793118 20.050665
F 98.284765 58.052981 20.050645
F 98.284765 65.793349 20.050645
F 89.346169 55.472618 16.401819
F 89.346169 63.212986 16.401819
F 98.285555 55.472279 16.401671
F 98.285555 63.212647 16.401671
F 91.580669 54.182578 20.050665
F 91.580669 61.922945 20.050664
F 100.516909 54.182543 20.050922
F 100.516909 61.922910 20.050921
F 91.580688 59.342785 16.401807
F 91.580688 67.083153 16.401808
F 100.522451 59.341325 16.399462
F 100.522451 67.081694 16.399462
F 91.580678 59.342789 19.138468
F 91.580678 67.083157 19.138468
F 100.518602 59.342746 19.137384
F 100.518602 67.083114 19.137384
F 91.580689 54.182584 0.894246
F 91.580689 61.922951 0.894246
F 100.521750 54.183834 0.895789
F 100.521750 61.924201 0.895789
F 93.815258 55.472566 19.138537
F 93.815258 63.212933 19.138537
F 102.730230 55.487221 19.121722
F 102.730230 63.227589 19.121722
F 93.815291 58.052802 0.894273
F 93.815291 65.793170 0.894273
F 102.744870 58.042068 0.898616
F 102.744871 65.782436 0.898616
F 93.815289 58.052801 20.050647
F 93.815289 65.793169 20.050647
F 102.745808 58.044288 20.047439
F 102.745808 65.784656 20.047439
F 93.815356 55.472550 16.401783
F 93.815356 63.212918 16.401783
F 102.751438 55.481547 16.400419
F 102.751437 63.221915 16.400419
F 87.111705 54.182564 20.050667
F 87.111705 61.922931 20.050667
F 96.049789 54.182515 20.050957
F 96.049789 61.922882 20.050957
F 104.908997 54.146370 19.999517
F 104.908996 61.886737 19.999518
F 87.111699 59.342806 16.401822
F 87.111699 67.083174 16.401822
F 96.050338 59.342671 16.401711
F 96.050338 67.083039 16.401711
F 104.946716 59.359524 16.412026
F 104.946716 67.099893 16.412026
F 87.111704 59.342806 19.138457
F 87.111704 67.083174 19.138457
F 96.050026 59.342726 19.138518
F 96.050026 67.083094 19.138518
F 104.944895 59.340711 19.112274
F 104.944895 67.081080 19.112274
F 87.111700 54.182564 0.894232
F 87.111700 61.922931 0.894232
F 96.050308 54.182712 0.894257
F 96.050308 61.923079 0.894257
F 104.946879 54.173534 0.886555
F 104.946878 61.913900 0.886555
F 104.908997 69.627105 19.999517
F 104.946878 69.654269 0.886555
F 87.111705 69.663299 20.050667
F 87.111705 69.663299 5.455287
F 104.946664 69.642329 5.472003
F 87.111700 69.663299 8.191922
F 104.946563 69.642656 8.175036
F 87.111700 69.663299 0.894232
F 104.945707 69.642315 15.473543
F 87.111700 69.663299 15.489612
F 87.111705 69.663299 12.752977
F 104.946608 69.642817 12.770153
F 100.516909 69.663278 20.050922
F 96.049789 69.663250 20.050957
F 89.346170 55.472619 26.436149
F 89.346170 63.212986 26.436150
F 98.286795 55.472312 26.435794
F 98.286795 63.212680 26.435794
F 89.346165 58.052750 30.084993
F 89.346165 65.793118 30.084993
F 98.287067 58.052939 30.084312
F 98.287067 65.793307 30.084312
F 89.346238 58.052765 27.348344
F 89.346238 65.793133 27.348344
F 98.298712 58.056069 27.345491
F 98.298712 65.796437 27.345491
F 89.346204 55.472611 23.699504
F 89.346204 63.212979 23.699504
F 98.298362 55.469046 23.696878
F 98.298361 63.209414 23.696878
F 91.580682 54.182579 27.348358
F 91.580682 61.922946 27.348358
F 100.527511 54.185500 27.343926
F 100.527511 61.925867 27.343926
F 91.580661 59.342793 23.699522
F 91.580661 67.083161 23.699523
F 100.522583 59.341967 23.699444
F 100.522583 67.082336 23.699444
F 91.580998 59.342713 26.436217
F 91.580998 67.083081 26.436217
F 100.556336 59.334357 26.440586
F 100.556336 67.074725 26.440586
F 91.580949 54.182646 30.085058
F 91.580949 61.923013 30.085058
F 100.553932 54.192434 30.090208
F 100.553932 61.932801 30.090208
F 93.815405 55.472527 26.436217
F 93.815405 63.212895 26.436217
F 102.753483 55.472504 26.387310
F 102.753483 63.212872 26.387310
F 93.815427 58.052846 30.085031
F 93.815427 65.793214 30.085031
F 102.770515 58.052630 30.059375
F 102.770515 65.792999 30.059375
F 93.816568 58.053087 27.348118
F 93.816568 65.793455 27.348118
F 102.843326 58.050555 27.308407
F 102.843327 65.790923 27.308406
F 93.816260 55.472359 23.699340
F 93.816260 63.212727 23.699340
F 102.848555 55.467996 23.651502
F 102.848554 63.208364 23.651502
F 87.111704 54.182564 27.348357
F 87.111704 61.922931 27.348357
F 96.050700 54.182723 27.348401
F 96.050700 61.923090 27.348401
F 104.905943 54.062492 27.257001
F 104.905943 61.802859 27.257001
F 87.111698 59.342806 23.699512
F 87.111698 67.083174 23.699512
F 96.050213 59.342732 23.699868
F 96.050213 67.083101 23.699868
F 104.917008 59.463197 23.610378
F 104.917008 67.203566 23.610378
F 87.111716 59.342804 26.436149
F 87.111716 67.083172 26.436149
F 96.054509 59.341677 26.437120
F 96.054509 67.082045 26.437120
F 105.145921 59.257203 26.310101
F 105.145921 66.997571 26.310101
F 87.111710 54.182566 30.084993
F 87.111710 61.922933 30.084994
F 96.053957 54.183562 30.085892
F 96.053957 61.923929 30.085892
F 105.094887 54.226968 29.968754
F 105.094888 61.967336 29.968754
F 89.346198 55.472613 33.733841
F 89.346198 63.212981 33.733841
F 98.296757 55.470636 33.734772
F 98.296757 63.211003 33.734772
F 89.346201 58.052759 37.382687
F 89.346201 65.793127 37.382687
F 98.294352 58.054092 37.382734
F 98.294352 65.794460 37.382734
F 89.346218 58.052760 34.646038
F 89.346218 65.793128 34.646038
F 98.299645 58.056733 34.643127
F 98.299645 65.797101 34.643127
F 89.346225 55.472606 30.997191
F 89.346225 63.212974 30.997191
F 98.296983 55.469800 30.995248
F 98.296983 63.210168 30.995248
F 91.580839 54.182614 34.646009
F 91.580839 61.922981 34.646009
F 100.555559 54.191895 34.635269
F 100.555559 61.932262 34.635268
F 91.580685 59.342787 30.997191
F 91.580686 67.083155 30.997192
F 100.529069 59.339048 30.991136
F 100.529069 67.079416 30.991136
F 91.580924 59.342728 33.733894
F 91.580924 67.083096 33.733895
F 100.560736 59.335225 33.737070
F 100.560736 67.075593 33.737070
F 91.580818 54.182621 37.382711
F 91.580818 61.922988 37.382711
F 100.535365 54.181887 37.377725
F 100.535365 61.922254 37.377725
F 93.816100 55.472384 33.733959
F 93.816100 63.212751 33.733959
F 102.842655 55.462401 33.745015
F 102.842655 63.202769 33.745015
F 93.816090 58.052978 37.382783
F 93.816090 65.793346 37.382783
F 102.809893 58.052966 37.389058
F 102.809893 65.793334 37.389058
F 93.816376 58.053038 34.645864
F 93.816376 65.793406 34.645864
F 102.844685 58.063715 34.638888
F 102.844685 65.804083 34.638888
F 93.816384 55.472325 30.997002
F 93.816384 63.212693 30.997002
F 102.833177 55.473953 30.983622
F 102.833177 63.214321 30.983622
F 87.111708 54.182565 34.646046
F 87.111708 61.922931 34.646046
F 96.053660 54.183585 34.645217
F 96.053660 61.923952 34.645217
F 105.090476 54.178318 34.739106
F 105.090476 61.918685 34.739106
F 87.111698 59.342806 30.997202
F 87.111698 67.083174 30.997202
F 96.050832 59.342577 30.997106
F 96.050832 67.082945 30.997106
F 104.890067 59.462399 31.052186
F 104.890067 67.202767 31.052186
F 87.111712 59.342804 33.733838
F 87.111712 67.083172 33.733838
F 96.054250 59.341778 33.734672
F 96.054250 67.082146 33.734672
F 105.210331 59.306387 33.841145
F 105.210331 67.046755 33.841145
F 87.111704 54.182565 37.382682
F 87.111704 61.922932 37.382682
F 96.052073 54.183000 37.382726
F 96.052073 61.923367 37.382726
F 105.087731 54.175138 37.625496
F 105.087731 61.915505 37.625496
F 89.346170 55.472619 41.031528
F 89.346170 63.212986 41.031528
F 98.284379 55.473130 41.030250
F 98.284379 63.213498 41.030250
F 89.346163 58.052750 22.787306
F 89.346163 65.793118 22.787306
F 98.285527 58.052750 22.788037
F 98.285527 65.793118 22.788037
F 89.346160 58.052747 41.943735
F 89.346160 65.793115 41.943735
F 98.284339 58.054068 41.942157
F 98.284339 65.794436 41.942157
F 89.346194 55.472613 38.294884
F 89.346194 63.212981 38.294884
F 98.292144 55.469788 38.291771
F 98.292144 63.210156 38.291771
F 91.580669 54.182574 41.943722
F 91.580669 61.922941 41.943722
F 100.517244 54.183028 41.943566
F 100.517244 61.923395 41.943566
F 91.580861 59.342749 38.294840
F 91.580861 67.083117 38.294840
F 100.545392 59.335487 38.285744
F 100.545392 67.075855 38.285744
F 91.580637 59.342792 41.031525
F 91.580637 67.083160 41.031525
F 100.517049 59.346074 41.025745
F 100.517049 67.086442 41.025745
F 91.580884 54.182628 22.787350
F 91.580884 61.922995 22.787350
F 100.556253 54.190013 22.790492
F 100.556253 61.930380 22.790492
F 93.815236 55.472590 41.031515
F 93.815236 63.212958 41.031516
F 102.741312 55.478461 41.023855
F 102.741312 63.218829 41.023855
F 93.815304 58.052832 22.787405
F 93.815304 65.793200 22.787405
F 102.749945 58.054041 22.766952
F 102.749945 65.794409 22.766952
F 93.815172 58.052775 41.943686
F 93.815172 65.793143 41.943686
F 102.721003 58.033534 41.961578
F 102.721003 65.773902 41.961578
F 93.815909 55.472433 38.294718
F 93.815909 63.212801 38.294718
F 102.769283 55.475166 38.297769
F 102.769283 63.215534 38.297768
F 87.111704 54.182564 41.943736
F 87.111704 61.922931 41.943736
F 96.050052 54.182846 41.943471
F 96.050052 61.923213 41.943471
F 104.942168 54.187158 41.969020
F 104.942167 61.927524 41.969019
F 87.111704 59.342805 38.294890
F 87.111704 67.083173 38.294890
F 96.053281 59.341828 38.293828
F 96.053281 67.082197 38.293829
F 105.055271 59.289105 38.388164
F 105.055271 67.029474 38.388164
F 87.111702 59.342806 41.031526
F 87.111702 67.083175 41.031526
F 96.049448 59.343044 41.031036
F 96.049448 67.083412 41.031036
F 105.009288 59.311249 41.243691
F 105.009289 67.051618 41.243691
F 87.111705 54.182565 22.787303
F 87.111705 61.922932 22.787303
F 96.053919 54.183559 22.788164
F 96.053919 61.923926 22.788164
F 105.193528 54.287662 22.693909
F 105.193528 62.028028 22.693909
F 107.173651 65.818727 42.741251
F 107.173650 58.078359 42.741251
F 87.111704 69.663299 27.348357
F 104.905943 69.543227 27.257000
F 87.111705 69.663299 41.943736
F 105.090476 69.659053 34.739106
F 100.535364 69.662622 37.377725
F 105.087731 69.655873 37.625495
