# Supplementary material for: Molecular-resolution imaging of ice crystallized from liquid water by cryogenic liquid-cell TEM
Source: Nat Commun. 2025 Sep 25;16:8342. doi: 10.1038/s41467-025-62451-0 (PMC12462463; doi:10.1038/s41467-025-62451-0)
Supplement: Supplementary file 9 — Supplementary Data 1 [file 41467_2025_62451_MOESM9_ESM.zip › supercell_4_3_1/0.0/93K_relaxed.xyz]

5184
F5184
F 0.010708 1.286285 2.728630
F 0.010708 9.004015 2.728630
F 8.922377 1.286285 2.728630
F 8.922377 9.004015 2.728630
F 0.010694 3.858865 6.366810
F 0.010694 11.576605 6.366810
F 8.922367 3.858865 6.366810
F 8.922367 11.576605 6.366810
F 4.466527 9.004015 14.552670
F 4.466527 1.286285 14.552670
F 0.010706 3.858865 3.638180
F 0.010706 11.576605 3.638180
F 8.922377 3.858865 3.638180
F 8.922377 11.576605 3.638180
F 0.010696 1.286285 0.000002
F 0.010696 9.004015 0.000002
F 8.922367 1.286285 0.000002
F 8.922367 9.004015 0.000002
F 13.378247 11.576605 18.190870
F 13.378247 3.858865 18.190870
F 2.238627 7.717725 3.638180
F 13.378247 9.004015 14.552670
F 11.150347 7.717725 3.638180
F 15.447847 7.629835 20.931970
F 2.238607 5.145155 0.000003
F 2.238607 12.862905 0.000002
F 11.150247 5.145155 0.000002
F 11.150247 12.862905 0.000001
F 2.238627 5.145155 2.728630
F 2.238627 12.862905 2.728630
F 11.150347 5.145155 2.728630
F 11.150347 12.862905 2.728630
F 2.238617 7.717725 6.366810
F 6.694447 7.717725 20.919470
F 11.150247 7.717725 6.366810
F 15.594547 12.816105 17.324370
F 4.466547 1.286285 2.728630
F 4.466547 9.004015 2.728630
F 13.378247 1.286285 2.728630
F 13.378247 9.004015 2.728630
F 4.466527 3.858865 6.366810
F 4.466527 11.576605 6.366810
F 13.378247 3.858865 6.366810
F 13.378247 11.576605 6.366810
F 4.466537 3.858865 3.638180
F 4.466537 11.576605 3.638180
F 13.378247 3.858865 3.638180
F 13.378247 11.576605 3.638180
F 4.466527 1.286285 0.000002
F 4.466527 9.004015 0.000002
F 13.378247 1.286285 0.000002
F 13.378247 9.004015 0.000002
F 6.694457 7.717725 3.638180
F 15.396547 5.450585 17.249570
F 15.592847 7.807475 3.644900
F 4.466547 9.004015 17.281370
F 6.694447 5.145155 0.000003
F 6.694447 12.862905 0.000002
F 15.632247 5.159175 21.802270
F 15.579847 12.987905 21.820970
F 6.694457 5.145155 2.728630
F 6.694457 12.862905 2.728630
F 15.478747 5.239775 2.721430
F 15.665647 12.818105 2.805440
F 6.694447 7.717725 6.366810
F 6.694457 12.862905 17.281370
F 15.806047 7.731425 6.486680
F 13.378247 1.286285 14.552670
F 0.010708 1.286285 10.004970
F 0.010708 9.004015 10.004970
F 8.922377 1.286285 10.004970
F 8.922377 9.004015 10.004970
F 0.010694 3.858865 13.643170
F 0.010694 11.576605 13.643170
F 8.922367 3.858865 13.643170
F 8.922367 11.576605 13.643170
F 4.466537 11.576605 18.190870
F 4.466537 3.858865 18.190870
F 0.010706 3.858865 10.914570
F 0.010706 11.576605 10.914570
F 8.922377 3.858865 10.914570
F 8.922377 11.576605 10.914570
F 0.010696 1.286285 7.276350
F 0.010696 9.004015 7.276350
F 8.922367 1.286285 7.276350
F 8.922367 9.004015 7.276350
F 13.378247 11.576605 20.919470
F 13.378247 3.858865 20.919470
F 2.238627 7.717725 10.914570
F 6.694457 5.145155 17.281370
F 11.150347 7.717725 10.914570
F 15.744047 12.870205 14.605370
F 2.238607 5.145155 7.276350
F 2.238607 12.862905 7.276350
F 11.150247 5.145155 7.276350
F 11.150247 12.862905 7.276350
F 2.238627 5.145155 10.004970
F 2.238627 12.862905 10.004970
F 11.150347 5.145155 10.004970
F 11.150347 12.862905 10.004970
F 2.238617 7.717725 13.643170
F 15.704347 5.208505 14.244670
F 11.150247 7.717725 13.643170
F 6.694447 12.862905 14.552670
F 4.466547 1.286285 10.004970
F 4.466547 9.004015 10.004970
F 13.378247 1.286285 10.004970
F 13.378247 9.004015 10.004970
F 4.466527 3.858865 13.643170
F 4.466527 11.576605 13.643170
F 13.378247 3.858865 13.643170
F 13.378247 11.576605 13.643170
F 4.466537 3.858865 10.914570
F 4.466537 11.576605 10.914570
F 13.378247 3.858865 10.914570
F 13.378247 11.576605 10.914570
F 4.466527 1.286285 7.276350
F 4.466527 9.004015 7.276350
F 13.378247 1.286285 7.276350
F 13.378247 9.004015 7.276350
F 6.694457 7.717725 10.914570
F 6.694447 5.145155 14.552670
F 15.740047 7.848495 10.928170
F 4.466547 1.286285 17.281370
F 6.694447 5.145155 7.276350
F 6.694447 12.862905 7.276350
F 15.567047 5.067125 7.157660
F 15.559047 12.713105 7.259490
F 6.694457 5.145155 10.004970
F 6.694457 12.862905 10.004970
F 15.513847 5.262265 10.006370
F 15.674247 12.758105 9.925600
F 6.694447 7.717725 13.643170
F 2.238617 7.717725 20.919470
F 15.651547 7.824725 13.622070
F 11.150247 7.717725 20.919470
F 0.010708 1.286285 17.281370
F 0.010708 9.004015 17.281370
F 8.922377 1.286285 17.281370
F 8.922377 9.004015 17.281370
F 0.010694 3.858865 20.919470
F 0.010694 11.576605 20.919470
F 8.922367 3.858865 20.919470
F 8.922367 11.576605 20.919470
F 4.466527 11.576605 20.919470
F 4.466527 3.858865 20.919470
F 0.010706 3.858865 18.190870
F 0.010706 11.576605 18.190870
F 8.922377 3.858865 18.190870
F 8.922377 11.576605 18.190870
F 0.010696 1.286285 14.552670
F 0.010696 9.004015 14.552670
F 8.922367 1.286285 14.552670
F 8.922367 9.004015 14.552670
F 13.378247 9.004015 17.281370
F 13.378247 1.286285 17.281370
F 2.238627 7.717725 18.190870
F 15.594247 7.829425 18.280770
F 11.150347 7.717725 18.190870
F 6.694457 7.717725 18.190870
F 2.238607 5.145155 14.552670
F 2.238607 12.862905 14.552670
F 11.150247 5.145155 14.552670
F 11.150247 12.862905 14.552670
F 2.238627 5.145155 17.281370
F 2.238627 12.862905 17.281370
F 11.150347 5.145155 17.281370
F 11.150347 12.862905 17.281370
F 15.664947 0.075133 18.280070
F 15.730947 0.118553 10.887670
F 0.010708 24.439505 2.728630
F 0.010708 16.721705 2.728630
F 8.922377 24.439505 2.728630
F 8.922377 16.721705 2.728630
F 0.010694 27.012105 6.366810
F 0.010694 19.294305 6.366810
F 8.922367 27.012105 6.366810
F 8.922367 19.294305 6.366810
F 15.697447 23.263205 20.867970
F 15.553647 15.420905 20.806470
F 0.010706 27.012105 3.638180
F 0.010706 19.294305 3.638180
F 8.922377 27.012105 3.638180
F 8.922377 19.294305 3.638180
F 0.010696 24.439505 0.000002
F 0.010696 16.721705 0.000001
F 8.922367 24.439505 0.000002
F 8.922367 16.721705 0.000001
F 6.694447 23.153205 20.919470
F 6.694447 15.435505 20.919470
F 2.238627 15.435505 3.638180
F 2.238627 23.153205 3.638180
F 11.150347 15.435505 3.638180
F 11.150347 23.153205 3.638180
F 2.238607 20.580605 0.000002
F 11.150247 20.580605 0.000002
F 2.238627 20.580605 2.728630
F 11.150347 20.580605 2.728630
F 2.238617 15.435505 6.366810
F 2.238617 23.153205 6.366810
F 11.150247 15.435505 6.366810
F 11.150247 23.153205 6.366810
F 4.466547 24.439505 2.728630
F 4.466547 16.721705 2.728630
F 13.378247 24.439505 2.728630
F 13.378247 16.721705 2.728630
F 4.466527 27.012105 6.366810
F 4.466527 19.294305 6.366810
F 13.378247 27.012105 6.366810
F 13.378247 19.294305 6.366810
F 4.466537 27.012105 3.638180
F 4.466537 19.294305 3.638180
F 13.378247 27.012105 3.638180
F 13.378247 19.294305 3.638180
F 4.466527 24.439505 0.000002
F 4.466527 16.721705 0.000001
F 13.378247 24.439505 0.000002
F 13.378247 16.721705 0.000001
F 6.694457 15.435505 3.638180
F 6.694457 23.153205 3.638180
F 15.721147 15.253605 3.812380
F 15.636447 23.164005 3.771220
F 6.694447 20.580605 0.000002
F 15.574547 20.616305 -0.018069
F 6.694457 20.580605 2.728630
F 15.517747 20.653505 2.825930
F 6.694447 15.435505 6.366810
F 6.694447 23.153205 6.366810
F 15.516447 15.407705 6.568980
F 15.578447 22.994605 6.527770
F 0.010708 24.439505 10.004970
F 0.010708 16.721705 10.004970
F 8.922377 24.439505 10.004970
F 8.922377 16.721705 10.004970
F 0.010694 27.012105 13.643170
F 0.010694 19.294305 13.643170
F 8.922367 27.012105 13.643170
F 8.922367 19.294305 13.643170
F 15.636747 20.408205 17.386570
F 6.694457 20.580605 17.281370
F 0.010706 27.012105 10.914570
F 0.010706 19.294305 10.914570
F 8.922377 27.012105 10.914570
F 8.922377 19.294305 10.914570
F 0.010696 24.439505 7.276350
F 0.010696 16.721705 7.276350
F 8.922367 24.439505 7.276350
F 8.922367 16.721705 7.276350
F 15.592547 20.655205 14.748670
F 6.694447 20.580605 14.552670
F 2.238627 15.435505 10.914570
F 2.238627 23.153205 10.914570
F 11.150347 15.435505 10.914570
F 11.150347 23.153205 10.914570
F 2.238607 20.580605 7.276350
F 11.150247 20.580605 7.276350
F 2.238627 20.580605 10.004970
F 11.150347 20.580605 10.004970
F 2.238617 15.435505 13.643170
F 2.238617 23.153205 13.643170
F 11.150247 15.435505 13.643170
F 11.150247 23.153205 13.643170
F 4.466547 24.439505 10.004970
F 4.466547 16.721705 10.004970
F 13.378247 24.439505 10.004970
F 13.378247 16.721705 10.004970
F 4.466527 27.012105 13.643170
F 4.466527 19.294305 13.643170
F 13.378247 27.012105 13.643170
F 13.378247 19.294305 13.643170
F 4.466537 27.012105 10.914570
F 4.466537 19.294305 10.914570
F 13.378247 27.012105 10.914570
F 13.378247 19.294305 10.914570
F 4.466527 24.439505 7.276350
F 4.466527 16.721705 7.276350
F 13.378247 24.439505 7.276350
F 13.378247 16.721705 7.276350
F 6.694457 15.435505 10.914570
F 6.694457 23.153205 10.914570
F 15.582847 15.371005 10.728970
F 15.778247 22.980205 11.047970
F 6.694447 20.580605 7.276350
F 15.558447 20.573305 7.169630
F 6.694457 20.580605 10.004970
F 15.633247 20.510605 9.874660
F 6.694447 15.435505 13.643170
F 6.694447 23.153205 13.643170
F 15.815447 15.438305 13.599170
F 15.747647 23.175205 13.825270
F 0.010708 24.439505 17.281370
F 0.010708 16.721705 17.281370
F 8.922377 24.439505 17.281370
F 8.922377 16.721705 17.281370
F 0.010694 27.012105 20.919470
F 0.010694 19.294305 20.919470
F 8.922367 27.012105 20.919470
F 8.922367 19.294305 20.919470
F 15.878347 23.097705 18.224470
F 15.676447 15.323205 18.107970
F 0.010706 27.012105 18.190870
F 0.010706 19.294305 18.190870
F 8.922377 27.012105 18.190870
F 8.922377 19.294305 18.190870
F 0.010696 24.439505 14.552670
F 0.010696 16.721705 14.552670
F 8.922367 24.439505 14.552670
F 8.922367 16.721705 14.552670
F 6.694457 23.153205 18.190870
F 6.694457 15.435505 18.190870
F 2.238627 15.435505 18.190870
F 2.238627 23.153205 18.190870
F 11.150347 15.435505 18.190870
F 11.150347 23.153205 18.190870
F 2.238607 20.580605 14.552670
F 11.150247 20.580605 14.552670
F 2.238627 20.580605 17.281370
F 11.150347 20.580605 17.281370
F 2.238617 15.435505 20.919470
F 2.238617 23.153205 20.919470
F 11.150247 15.435505 20.919470
F 11.150247 23.153205 20.919470
F 4.466547 24.439505 17.281370
F 4.466547 16.721705 17.281370
F 13.378247 24.439505 17.281370
F 13.378247 16.721705 17.281370
F 4.466527 27.012105 20.919470
F 4.466527 19.294305 20.919470
F 13.378247 27.012105 20.919470
F 13.378247 19.294305 20.919470
F 4.466537 27.012105 18.190870
F 4.466537 19.294305 18.190870
F 13.378247 27.012105 18.190870
F 13.378247 19.294305 18.190870
F 4.466527 24.439505 14.552670
F 4.466527 16.721705 14.552670
F 13.378247 24.439505 14.552670
F 13.378247 16.721705 14.552670
F 0.010708 32.157205 2.728630
F 0.010708 39.874905 2.728630
F 8.922377 32.157205 2.728630
F 8.922377 39.874905 2.728630
F 0.010694 34.729805 6.366810
F 8.922367 34.729805 6.366810
F 15.588647 38.576305 20.966670
F 0.010706 34.729805 3.638180
F 8.922377 34.729805 3.638180
F 0.010696 32.157205 0.000002
F 0.010696 39.874905 0.000001
F 8.922367 32.157205 0.000002
F 8.922367 39.874905 0.000001
F 15.617547 30.770405 21.075470
F 6.694447 38.588605 20.919470
F 2.238627 30.870905 3.638180
F 2.238627 38.588605 3.638180
F 11.150347 30.870905 3.638180
F 11.150347 38.588605 3.638180
F 2.238607 28.298305 0.000003
F 2.238607 36.016105 0.000002
F 11.150247 28.298305 0.000002
F 11.150247 36.016105 0.000001
F 2.238627 28.298305 2.728630
F 2.238627 36.016105 2.728630
F 11.150347 28.298305 2.728630
F 11.150347 36.016105 2.728630
F 2.238617 30.870905 6.366810
F 2.238617 38.588605 6.366810
F 11.150247 30.870905 6.366810
F 11.150247 38.588605 6.366810
F 4.466547 32.157205 2.728630
F 4.466547 39.874905 2.728630
F 13.378247 32.157205 2.728630
F 13.378247 39.874905 2.728630
F 4.466527 34.729805 6.366810
F 13.378247 34.729805 6.366810
F 4.466537 34.729805 3.638180
F 13.378247 34.729805 3.638180
F 4.466527 32.157205 0.000002
F 4.466527 39.874905 0.000001
F 13.378247 32.157205 0.000002
F 13.378247 39.874905 0.000001
F 6.694457 30.870905 3.638180
F 6.694457 38.588605 3.638180
F 15.522947 30.769905 3.806290
F 15.501947 38.646105 3.639370
F 6.694447 28.298305 0.000003
F 6.694447 36.016105 0.000002
F 15.485947 28.373005 14.490870
F 15.588647 35.964805 21.876170
F 6.694457 28.298305 2.728630
F 6.694457 36.016105 2.728630
F 15.619847 28.310205 10.300170
F 15.549847 36.036005 2.768870
F 6.694447 30.870905 6.366810
F 6.694447 38.588605 6.366810
F 15.608747 30.666505 6.565760
F 15.535247 38.431805 6.337520
F 0.010708 32.157205 10.004970
F 0.010708 39.874905 10.004970
F 8.922377 32.157205 10.004970
F 8.922377 39.874905 10.004970
F 0.010694 34.729805 13.643170
F 8.922367 34.729805 13.643170
F 6.694447 30.870905 20.919470
F 0.010706 34.729805 10.914570
F 8.922377 34.729805 10.914570
F 0.010696 32.157205 7.276350
F 0.010696 39.874905 7.276350
F 8.922367 32.157205 7.276350
F 8.922367 39.874905 7.276350
F 15.633247 35.877105 17.374470
F 6.694447 28.298305 14.552670
F 2.238627 30.870905 10.914570
F 2.238627 38.588605 10.914570
F 11.150347 30.870905 10.914570
F 11.150347 38.588605 10.914570
F 2.238607 28.298305 7.276350
F 2.238607 36.016105 7.276350
F 11.150247 28.298305 7.276350
F 11.150247 36.016105 7.276350
F 2.238627 28.298305 10.004970
F 2.238627 36.016105 10.004970
F 11.150347 28.298305 10.004970
F 11.150347 36.016105 10.004970
F 2.238617 30.870905 13.643170
F 2.238617 38.588605 13.643170
F 11.150247 30.870905 13.643170
F 11.150247 38.588605 13.643170
F 4.466547 32.157205 10.004970
F 4.466547 39.874905 10.004970
F 13.378247 32.157205 10.004970
F 13.378247 39.874905 10.004970
F 4.466527 34.729805 13.643170
F 13.378247 34.729805 13.643170
F 4.466537 34.729805 10.914570
F 13.378247 34.729805 10.914570
F 4.466527 32.157205 7.276350
F 4.466527 39.874905 7.276350
F 13.378247 32.157205 7.276350
F 13.378247 39.874905 7.276350
F 6.694457 30.870905 10.914570
F 6.694457 38.588605 10.914570
F 15.669547 30.864205 11.099770
F 15.619947 38.517105 10.841870
F 6.694447 28.298305 7.276350
F 6.694447 36.016105 7.276350
F 15.712247 28.273605 2.665030
F 15.654647 35.893205 7.244910
F 6.694457 28.298305 10.004970
F 6.694457 36.016105 10.004970
F 6.694447 36.016105 14.552670
F 15.607047 36.025005 9.966080
F 6.694447 30.870905 13.643170
F 6.694447 38.588605 13.643170
F 15.654047 30.978505 13.827470
F 15.502647 38.434505 13.581170
F 0.010708 32.157205 17.281370
F 0.010708 39.874905 17.281370
F 8.922377 32.157205 17.281370
F 8.922377 39.874905 17.281370
F 0.010694 34.729805 20.919470
F 8.922367 34.729805 20.919470
F 6.694457 36.016105 17.281370
F 0.010706 34.729805 18.190870
F 8.922377 34.729805 18.190870
F 0.010696 32.157205 14.552670
F 0.010696 39.874905 14.552670
F 8.922367 32.157205 14.552670
F 8.922367 39.874905 14.552670
F 6.694457 28.298305 17.281370
F 15.657847 35.822705 14.608570
F 2.238627 30.870905 18.190870
F 2.238627 38.588605 18.190870
F 11.150347 30.870905 18.190870
F 11.150347 38.588605 18.190870
F 2.238607 28.298305 14.552670
F 2.238607 36.016105 14.552670
F 11.150247 28.298305 14.552670
F 11.150247 36.016105 14.552670
F 2.238627 28.298305 17.281370
F 2.238627 36.016105 17.281370
F 11.150347 28.298305 17.281370
F 11.150347 36.016105 17.281370
F 2.238617 30.870905 20.919470
F 2.238617 38.588605 20.919470
F 11.150247 30.870905 20.919470
F 11.150247 38.588605 20.919470
F 4.466547 32.157205 17.281370
F 4.466547 39.874905 17.281370
F 13.378247 32.157205 17.281370
F 13.378247 39.874905 17.281370
F 4.466527 34.729805 20.919470
F 13.378247 34.729805 20.919470
F 4.466537 34.729805 18.190870
F 13.378247 34.729805 18.190870
F 4.466527 32.157205 14.552670
F 4.466527 39.874905 14.552670
F 13.378247 32.157205 14.552670
F 13.378247 39.874905 14.552670
F 6.694457 30.870905 18.190870
F 6.694457 38.588605 18.190870
F 15.737947 30.883705 18.126770
F 15.569347 38.492605 18.255570
F 15.569347 28.345105 17.319370
F 15.551147 28.121005 21.799670
F 15.620047 28.257405 7.524810
F 0.010708 47.592705 2.728630
F 0.010708 55.310405 2.728630
F 8.922377 47.592705 2.728630
F 8.922377 55.310405 2.728630
F 0.010694 50.165205 6.366810
F 0.010694 42.447505 6.366810
F 8.922367 50.165205 6.366810
F 8.922367 42.447505 6.366810
F 15.493247 46.289205 20.789070
F 15.633247 54.068705 21.067770
F 0.010706 50.165205 3.638180
F 0.010706 42.447505 3.638180
F 8.922377 50.165205 3.638180
F 8.922377 42.447505 3.638180
F 0.010696 47.592705 0.000002
F 0.010696 55.310405 0.000002
F 8.922367 47.592705 0.000002
F 8.922367 55.310405 0.000002
F 6.694447 46.306405 20.919470
F 6.694447 54.024105 20.919470
F 2.238627 54.024105 3.638180
F 2.238627 46.306405 3.638180
F 11.150347 54.024105 3.638180
F 11.150347 46.306405 3.638180
F 2.238607 51.451505 0.000003
F 2.238607 43.733805 0.000002
F 11.150247 51.451505 0.000002
F 11.150247 43.733805 0.000002
F 2.238627 51.451505 2.728630
F 2.238627 43.733805 2.728630
F 11.150347 51.451505 2.728630
F 11.150347 43.733805 2.728630
F 2.238617 54.024105 6.366810
F 2.238617 46.306405 6.366810
F 11.150247 54.024105 6.366810
F 11.150247 46.306405 6.366810
F 4.466547 47.592705 2.728630
F 4.466547 55.310405 2.728630
F 13.378247 47.592705 2.728630
F 13.378247 55.310405 2.728630
F 4.466527 50.165205 6.366810
F 4.466527 42.447505 6.366810
F 13.378247 50.165205 6.366810
F 13.378247 42.447505 6.366810
F 4.466537 50.165205 3.638180
F 4.466537 42.447505 3.638180
F 13.378247 50.165205 3.638180
F 13.378247 42.447505 3.638180
F 4.466527 47.592705 0.000002
F 4.466527 55.310405 0.000002
F 13.378247 47.592705 0.000002
F 13.378247 55.310405 0.000002
F 6.694457 54.024105 3.638180
F 6.694457 46.306405 3.638180
F 15.637847 54.058505 3.797840
F 15.610947 46.252105 3.653230
F 6.694447 51.451505 0.000003
F 6.694447 43.733805 0.000002
F 15.596747 51.476805 21.775470
F 15.630147 43.808905 0.014970
F 6.694457 51.451505 2.728630
F 6.694457 43.733805 2.728630
F 15.614247 51.486205 2.699930
F 15.748347 43.730705 2.759490
F 6.694447 54.024105 6.366810
F 6.694447 46.306405 6.366810
F 15.620947 54.055705 6.532370
F 15.568047 46.269905 6.402970
F 0.010708 47.592705 10.004970
F 0.010708 55.310405 10.004970
F 8.922377 47.592705 10.004970
F 8.922377 55.310405 10.004970
F 0.010694 50.165205 13.643170
F 0.010694 42.447505 13.643170
F 8.922367 50.165205 13.643170
F 8.922367 42.447505 13.643170
F 15.549747 43.781205 17.286870
F 15.655647 51.403105 17.438070
F 0.010706 50.165205 10.914570
F 0.010706 42.447505 10.914570
F 8.922377 50.165205 10.914570
F 8.922377 42.447505 10.914570
F 0.010696 47.592705 7.276350
F 0.010696 55.310405 7.276350
F 8.922367 47.592705 7.276350
F 8.922367 55.310405 7.276350
F 6.694457 43.733805 17.281370
F 6.694457 51.451505 17.281370
F 2.238627 54.024105 10.914570
F 2.238627 46.306405 10.914570
F 11.150347 54.024105 10.914570
F 11.150347 46.306405 10.914570
F 2.238607 51.451505 7.276350
F 2.238607 43.733805 7.276350
F 11.150247 51.451505 7.276350
F 11.150247 43.733805 7.276350
F 2.238627 51.451505 10.004970
F 2.238627 43.733805 10.004970
F 11.150347 51.451505 10.004970
F 11.150347 43.733805 10.004970
F 2.238617 54.024105 13.643170
F 2.238617 46.306405 13.643170
F 11.150247 54.024105 13.643170
F 11.150247 46.306405 13.643170
F 4.466547 47.592705 10.004970
F 4.466547 55.310405 10.004970
F 13.378247 47.592705 10.004970
F 13.378247 55.310405 10.004970
F 4.466527 50.165205 13.643170
F 4.466527 42.447505 13.643170
F 13.378247 50.165205 13.643170
F 13.378247 42.447505 13.643170
F 4.466537 50.165205 10.914570
F 4.466537 42.447505 10.914570
F 13.378247 50.165205 10.914570
F 13.378247 42.447505 10.914570
F 4.466527 47.592705 7.276350
F 4.466527 55.310405 7.276350
F 13.378247 47.592705 7.276350
F 13.378247 55.310405 7.276350
F 6.694457 54.024105 10.914570
F 6.694457 46.306405 10.914570
F 15.715747 54.056605 10.826870
F 15.660347 46.373005 10.951370
F 6.694447 51.451505 7.276350
F 6.694447 43.733805 7.276350
F 15.579747 51.522505 7.134330
F 15.559147 43.551005 7.224480
F 6.694457 51.451505 10.004970
F 6.694457 43.733805 10.004970
F 15.503147 51.462105 10.024270
F 15.577147 43.836605 9.902850
F 6.694447 54.024105 13.643170
F 6.694447 46.306405 13.643170
F 15.588247 53.842605 13.663570
F 15.581747 46.306905 13.712870
F 0.010708 47.592705 17.281370
F 0.010708 55.310405 17.281370
F 8.922377 47.592705 17.281370
F 8.922377 55.310405 17.281370
F 0.010694 50.165205 20.919470
F 0.010694 42.447505 20.919470
F 8.922367 50.165205 20.919470
F 8.922367 42.447505 20.919470
F 15.672747 43.675705 14.562770
F 15.563947 51.376105 14.622070
F 0.010706 50.165205 18.190870
F 0.010706 42.447505 18.190870
F 8.922377 50.165205 18.190870
F 8.922377 42.447505 18.190870
F 0.010696 47.592705 14.552670
F 0.010696 55.310405 14.552670
F 8.922367 47.592705 14.552670
F 8.922367 55.310405 14.552670
F 6.694447 43.733805 14.552670
F 6.694447 51.451505 14.552670
F 2.238627 54.024105 18.190870
F 2.238627 46.306405 18.190870
F 11.150347 54.024105 18.190870
F 11.150347 46.306405 18.190870
F 2.238607 51.451505 14.552670
F 2.238607 43.733805 14.552670
F 11.150247 51.451505 14.552670
F 11.150247 43.733805 14.552670
F 2.238627 51.451505 17.281370
F 2.238627 43.733805 17.281370
F 11.150347 51.451505 17.281370
F 11.150347 43.733805 17.281370
F 2.238617 54.024105 20.919470
F 2.238617 46.306405 20.919470
F 11.150247 54.024105 20.919470
F 11.150247 46.306405 20.919470
F 4.466547 47.592705 17.281370
F 4.466547 55.310405 17.281370
F 13.378247 47.592705 17.281370
F 13.378247 55.310405 17.281370
F 4.466527 50.165205 20.919470
F 4.466527 42.447505 20.919470
F 13.378247 50.165205 20.919470
F 13.378247 42.447505 20.919470
F 4.466537 50.165205 18.190870
F 4.466537 42.447505 18.190870
F 13.378247 50.165205 18.190870
F 13.378247 42.447505 18.190870
F 4.466527 47.592705 14.552670
F 4.466527 55.310405 14.552670
F 13.378247 47.592705 14.552670
F 13.378247 55.310405 14.552670
F 6.694457 54.024105 18.190870
F 6.694457 46.306405 18.190870
F 15.585947 54.084405 18.387270
F 15.682247 46.362305 18.129970
F 0.010708 63.028105 2.728630
F 8.922377 63.028105 2.728630
F 0.010694 57.883005 6.366810
F 0.010694 65.600705 6.366810
F 8.922367 57.883005 6.366810
F 8.922367 65.600705 6.366810
F 11.150247 69.459605 20.919470
F 2.238617 69.459605 20.919470
F 0.010706 57.883005 3.638180
F 0.010706 65.600705 3.638180
F 8.922377 57.883005 3.638180
F 8.922377 65.600705 3.638180
F 0.010696 63.028105 0.000001
F 8.922367 63.028105 0.000001
F 6.694457 69.459605 18.190870
F 2.238627 61.741805 3.638180
F 11.150347 61.741805 3.638180
F 2.238607 59.169305 0.000002
F 2.238607 66.887005 0.000002
F 11.150247 59.169305 0.000001
F 11.150247 66.887005 0.000002
F 2.238627 59.169305 2.728630
F 2.238627 66.887005 2.728630
F 11.150347 59.169305 2.728630
F 11.150347 66.887005 2.728630
F 2.238617 61.741805 6.366810
F 11.150247 61.741805 6.366810
F 4.466547 63.028105 2.728630
F 13.378247 63.028105 2.728630
F 4.466527 57.883005 6.366810
F 4.466527 65.600705 6.366810
F 13.378247 57.883005 6.366810
F 13.378247 65.600705 6.366810
F 4.466537 57.883005 3.638180
F 4.466537 65.600705 3.638180
F 13.378247 57.883005 3.638180
F 13.378247 65.600705 3.638180
F 4.466527 63.028105 0.000001
F 13.378247 63.028105 0.000001
F 6.694457 61.741805 3.638180
F 15.563847 61.662005 3.784130
F 6.694447 59.169305 0.000002
F 6.694447 66.887005 0.000002
F 15.702947 59.152605 0.107824
F 15.791547 67.102005 21.768370
F 6.694457 59.169305 2.728630
F 6.694457 66.887005 2.728630
F 15.676147 59.113505 2.744760
F 15.486147 66.984705 2.681030
F 6.694447 61.741805 6.366810
F 15.642047 61.823505 6.591170
F 0.010708 63.028105 10.004970
F 8.922377 63.028105 10.004970
F 0.010694 57.883005 13.643170
F 0.010694 65.600705 13.643170
F 8.922367 57.883005 13.643170
F 8.922367 65.600705 13.643170
F 11.150347 69.459605 18.190870
F 2.238627 69.459605 18.190870
F 0.010706 57.883005 10.914570
F 0.010706 65.600705 10.914570
F 8.922377 57.883005 10.914570
F 8.922377 65.600705 10.914570
F 0.010696 63.028105 7.276350
F 8.922367 63.028105 7.276350
F 6.694447 69.459605 13.643170
F 2.238627 61.741805 10.914570
F 11.150347 61.741805 10.914570
F 2.238607 59.169305 7.276350
F 2.238607 66.887005 7.276350
F 11.150247 59.169305 7.276350
F 11.150247 66.887005 7.276350
F 2.238627 59.169305 10.004970
F 2.238627 66.887005 10.004970
F 11.150347 59.169305 10.004970
F 11.150347 66.887005 10.004970
F 2.238617 61.741805 13.643170
F 11.150247 61.741805 13.643170
F 4.466547 63.028105 10.004970
F 13.378247 63.028105 10.004970
F 4.466527 57.883005 13.643170
F 4.466527 65.600705 13.643170
F 13.378247 57.883005 13.643170
F 13.378247 65.600705 13.643170
F 4.466537 57.883005 10.914570
F 4.466537 65.600705 10.914570
F 13.378247 57.883005 10.914570
F 13.378247 65.600705 10.914570
F 4.466527 63.028105 7.276350
F 13.378247 63.028105 7.276350
F 6.694457 61.741805 10.914570
F 15.735947 61.623605 10.952170
F 6.694447 59.169305 7.276350
F 6.694447 66.887005 7.276350
F 15.713247 59.128405 7.317810
F 15.644047 67.153405 7.265660
F 6.694457 59.169305 10.004970
F 6.694457 66.887005 10.004970
F 15.865747 59.139505 10.012470
F 15.606847 67.038405 9.915520
F 6.694447 61.741805 13.643170
F 15.578447 61.514505 13.765170
F 0.010708 63.028105 17.281370
F 8.922377 63.028105 17.281370
F 0.010694 57.883005 20.919470
F 0.010694 65.600705 20.919470
F 8.922367 57.883005 20.919470
F 8.922367 65.600705 20.919470
F 6.694457 69.459605 10.914570
F 11.150247 69.459605 13.643170
F 0.010706 57.883005 18.190870
F 0.010706 65.600705 18.190870
F 8.922377 57.883005 18.190870
F 8.922377 65.600705 18.190870
F 0.010696 63.028105 14.552670
F 8.922367 63.028105 14.552670
F 2.238617 69.459605 13.643170
F 2.238627 61.741805 18.190870
F 11.150347 61.741805 18.190870
F 2.238607 59.169305 14.552670
F 2.238607 66.887005 14.552670
F 11.150247 59.169305 14.552670
F 11.150247 66.887005 14.552670
F 2.238627 59.169305 17.281370
F 2.238627 66.887005 17.281370
F 11.150347 59.169305 17.281370
F 11.150347 66.887005 17.281370
F 2.238617 61.741805 20.919470
F 11.150247 61.741805 20.919470
F 4.466547 63.028105 17.281370
F 13.378247 63.028105 17.281370
F 4.466527 57.883005 20.919470
F 4.466527 65.600705 20.919470
F 13.378247 57.883005 20.919470
F 13.378247 65.600705 20.919470
F 4.466537 57.883005 18.190870
F 4.466537 65.600705 18.190870
F 13.378247 57.883005 18.190870
F 13.378247 65.600705 18.190870
F 4.466527 63.028105 14.552670
F 13.378247 63.028105 14.552670
F 6.694457 61.741805 18.190870
F 15.781047 61.729705 18.236670
F 6.694447 59.169305 14.552670
F 6.694447 66.887005 14.552670
F 15.732947 58.900005 14.478970
F 15.496547 66.825805 14.636370
F 6.694457 59.169305 17.281370
F 6.694457 66.887005 17.281370
F 15.633447 59.142105 17.235570
F 15.673047 66.937205 17.431370
F 6.694447 61.741805 20.919470
F 15.694247 61.620805 21.009270
F 2.238627 69.459605 3.638180
F 11.150347 69.459605 3.638180
F 2.238617 69.459605 6.366810
F 6.694447 69.459605 20.919470
F 11.150247 69.459605 6.366810
F 6.694457 69.459605 3.638180
F 6.694447 69.459605 6.366810
F 2.238627 69.459605 10.914570
F 11.150347 69.459605 10.914570
F 15.653747 69.728405 6.267140
F 15.590347 69.449505 13.712270
F 15.689447 69.605905 3.478470
F 15.697747 69.759705 21.032070
F 26.820447 1.269735 2.725350
F 26.944447 8.964715 2.631890
F 17.642347 1.419995 17.343270
F 17.935447 1.221525 14.417070
F 26.908147 3.847105 6.256900
F 26.822747 11.594805 6.160900
F 31.164347 8.964445 14.393670
F 31.230647 1.326705 14.644470
F 26.713447 3.719745 3.561330
F 26.986147 11.603405 3.418220
F 17.998547 1.338595 7.158310
F 20.117347 12.810405 17.270370
F 26.788547 1.299685 21.795970
F 26.966147 9.106485 -0.154465
F 22.490147 11.653905 18.008370
F 22.400347 4.025805 18.193670
F 29.199647 7.676915 3.699630
F 24.621347 7.803655 20.946870
F 19.996347 7.959125 3.506620
F 17.778947 4.006995 20.792370
F 28.823147 5.219135 21.811070
F 29.226947 12.921805 0.136244
F 19.971447 5.156295 21.791670
F 20.197847 12.641705 21.896870
F 28.833247 5.190685 2.757720
F 29.240347 12.812905 2.712910
F 19.913147 5.390345 2.654430
F 20.236647 12.810405 2.787330
F 29.235347 7.617305 6.454380
F 33.326647 7.898675 20.904670
F 20.260747 7.857675 6.185080
F 18.023447 11.660105 6.583870
F 31.364347 1.277425 2.646720
F 31.384147 9.128425 2.762050
F 22.221247 1.575675 2.674910
F 22.483147 9.178075 2.810540
F 31.579047 3.901685 6.160180
F 31.368347 11.586805 6.340810
F 22.629047 3.857555 6.382280
F 22.360147 11.551705 6.232650
F 31.161347 4.018485 3.462830
F 31.539847 11.666205 3.724520
F 22.259847 4.097295 3.668110
F 22.514347 11.877505 3.493050
F 31.267647 1.336625 -0.061520
F 31.154947 8.978855 0.052008
F 22.306947 1.290575 -0.140303
F 22.368147 8.997695 21.759970
F 33.724747 7.856275 3.566930
F 24.665347 12.881405 17.310570
F 24.697747 7.774005 3.701800
F 24.603647 5.085725 17.318270
F 33.341247 5.446155 0.204856
F 17.907147 1.466225 2.542650
F 24.508347 5.274825 21.814870
F 24.627347 13.066405 21.616470
F 33.475947 5.195185 2.930160
F 33.684747 13.068305 2.929540
F 24.613247 5.347565 2.718310
F 24.746047 12.932305 2.625550
F 33.598047 7.711925 6.279280
F 17.915247 11.899705 3.831310
F 24.680547 7.737245 6.401670
F 33.541947 5.273345 17.291070
F 26.727847 1.258245 10.007470
F 26.726347 9.067275 9.908970
F 17.890547 3.883765 6.269490
F 17.870547 11.574505 20.939970
F 26.857247 3.862695 13.619170
F 26.742747 11.513805 13.685370
F 31.328047 11.766505 18.343270
F 31.302447 3.991785 18.188170
F 26.703547 3.851805 10.960770
F 26.836847 11.598805 10.929170
F 17.982147 3.821465 13.540370
F 17.832547 1.584285 -0.146487
F 26.759547 1.247605 7.307090
F 26.936447 9.112765 7.067790
F 22.517147 11.568105 20.732770
F 22.275347 3.886095 20.870270
F 28.891247 7.607165 10.786970
F 24.621447 12.813505 14.514870
F 20.160247 7.683175 11.002970
F 18.071547 9.049635 10.062570
F 29.253747 5.083045 7.152250
F 29.036447 12.691905 7.217380
F 20.233147 5.105815 7.155820
F 20.227847 12.884805 7.427350
F 29.051747 4.988835 9.842540
F 17.820547 11.484805 18.112470
F 20.149447 5.125695 9.954540
F 20.150747 13.030205 10.075470
F 29.034347 7.808485 13.500970
F 24.795447 5.184475 14.506770
F 20.136247 7.613225 13.662570
F 24.625947 12.971805 7.137050
F 31.342447 1.132965 9.963890
F 31.393247 8.887645 9.953770
F 22.399947 1.204445 10.110270
F 22.292547 8.913115 10.029970
F 31.269947 3.809995 13.422870
F 31.290947 11.661405 13.618270
F 22.388747 3.965565 13.656670
F 22.455947 11.494005 13.522870
F 31.285347 3.738875 10.655770
F 31.335247 11.378605 10.850970
F 22.282047 3.765445 10.839970
F 22.380947 11.560605 10.732370
F 31.389247 1.432845 7.071490
F 31.353847 8.973765 7.138550
F 22.501747 1.301615 7.286180
F 22.511347 8.948785 7.372010
F 33.579547 7.529525 10.870470
F 18.020547 11.652405 10.932770
F 24.521547 7.621225 10.821470
F 33.384747 5.197975 14.464670
F 33.676547 5.041025 7.190040
F 33.696047 12.770805 0.119772
F 24.706747 5.175695 7.327040
F 17.990047 8.960825 17.278270
F 33.548047 5.025675 9.925410
F 17.864747 1.413365 9.835850
F 24.609547 5.076155 9.999220
F 33.621147 12.787405 10.182670
F 33.539347 7.687335 13.565370
F 24.678647 7.705305 17.986070
F 24.464347 7.762465 13.542170
F 33.466247 7.825905 18.128370
F 27.014347 1.296615 17.298570
F 27.037147 9.006685 17.328570
F 33.610547 12.856005 7.368780
F 33.253647 13.070805 14.754170
F 26.761047 3.786385 21.027970
F 26.926547 11.648605 20.747070
F 31.412747 11.698505 20.974370
F 31.176847 4.044125 20.910770
F 26.896047 3.888135 18.285770
F 26.837047 11.627005 18.128270
F 18.007447 8.867085 14.530770
F 24.583647 12.911305 9.879520
F 26.899047 1.271615 14.584870
F 26.761947 8.926875 14.519570
F 22.403747 9.035755 17.262470
F 22.251647 1.404485 17.229070
F 29.297847 7.779205 18.010270
F 22.181947 9.092275 14.449070
F 20.162547 7.810275 18.129470
F 29.177347 12.749005 9.915730
F 29.034347 5.116945 14.412470
F 29.061447 12.805605 14.705870
F 20.051647 5.111545 14.577570
F 20.272847 12.849605 14.466070
F 29.154847 5.248475 17.166470
F 29.138147 12.988305 17.401870
F 20.095547 5.266105 17.298770
F 33.511547 13.198005 17.350570
F 29.083547 7.681585 20.816870
F 22.234147 1.254545 14.551570
F 19.955447 7.827025 20.909070
F 17.756147 9.388665 2.850420
F 31.244047 1.309975 17.374370
F 31.344947 9.370575 17.056470
F 18.023747 9.060905 7.336170
F 17.702447 4.122125 18.010770
F 17.830247 4.094365 10.847570
F 17.642547 9.090845 0.084166
F 18.002347 11.521405 13.733070
F 17.777247 4.009015 3.593100
F 33.592947 -0.059720 6.132560
F 33.493947 0.022762 10.951570
F 19.976247 -0.034268 20.712970
F 28.967947 0.013832 10.809270
F 20.044847 0.126750 18.062570
F 29.062047 -0.009046 13.530070
F 29.123247 0.096657 6.408000
F 33.432147 0.038733 20.890270
F 33.474647 0.038136 18.205570
F 24.742447 -0.140307 6.223710
F 24.602347 0.166317 13.680270
F 24.572847 -0.046484 20.848170
F 29.123047 0.133766 3.648730
F 29.127747 -0.005228 20.859270
F 24.464647 0.058965 3.502400
F 24.598847 -0.075530 11.022670
F 24.650647 0.165890 18.072370
F 27.040647 24.380305 2.790640
F 26.846947 16.626405 2.650740
F 22.138847 26.947405 10.966870
F 22.468747 26.974905 20.980270
F 17.823947 27.038205 18.267070
F 26.872947 19.279905 6.273240
F 24.590447 22.885105 21.069370
F 24.516447 15.637205 20.958870
F 31.280947 27.096305 3.564540
F 26.794647 19.162505 3.509060
F 22.400647 26.943405 13.608270
F 17.789747 19.371205 13.695670
F 26.773147 24.256005 0.074356
F 26.826847 16.667305 -0.031578
F 33.659647 23.233705 20.735570
F 33.710847 15.372005 21.043470
F 29.039647 15.360005 3.585240
F 29.208947 22.938305 3.542810
F 20.025847 15.464705 3.552500
F 20.145647 23.270705 3.930390
F 29.193147 20.649805 -0.103063
F 20.029647 20.522805 21.972470
F 29.170547 20.390705 2.839680
F 20.019947 20.722205 2.910030
F 29.131347 15.361905 6.422980
F 29.146947 23.110005 6.273760
F 20.125247 15.431005 6.311680
F 20.134247 23.272505 6.616870
F 31.528947 24.458805 2.668670
F 31.337447 16.881605 2.863120
F 22.481447 24.291605 2.741880
F 22.287547 16.929205 2.693330
F 17.938747 19.390105 18.282870
F 31.387047 19.198105 6.512910
F 17.777547 19.305005 10.928570
F 22.273347 19.185505 6.549080
F 31.305547 26.980305 10.936370
F 31.460147 19.459305 3.779810
F 17.905147 27.136705 6.628990
F 22.234147 19.425005 3.845000
F 31.414647 24.442705 -0.164571
F 31.304847 16.659405 21.893270
F 22.331247 24.302405 21.640170
F 22.253647 16.728105 0.117471
F 33.582647 15.588805 3.628490
F 33.614647 23.004105 3.622630
F 24.550347 15.460505 3.442700
F 24.710347 23.174405 3.566720
F 33.645447 20.509405 -0.158942
F 24.491647 20.359705 22.014570
F 33.665947 20.535405 2.714600
F 24.636147 20.679105 2.905740
F 33.587847 15.393005 6.461850
F 33.596647 23.029405 6.357000
F 24.538047 15.662005 6.107020
F 24.793047 23.163405 6.442450
F 26.965347 24.456705 10.043870
F 26.781147 16.676605 10.057570
F 22.413747 26.944205 6.336920
F 17.820247 19.331205 21.034770
F 17.851347 16.691705 -0.017886
F 26.885647 19.355705 13.621170
F 24.461747 20.308205 17.312870
F 33.465647 20.585605 17.218270
F 17.875047 24.340105 0.208617
F 26.819647 19.205305 10.847370
F 26.918547 27.054505 3.542440
F 17.724847 16.772305 2.685270
F 27.052047 24.598105 7.260250
F 26.962047 16.704405 7.295250
F 24.514647 20.384805 14.617470
F 33.411247 20.626405 14.366570
F 29.112747 15.295805 10.928470
F 29.230447 23.173205 10.923370
F 20.044247 15.523105 10.913870
F 20.212247 23.080605 10.866770
F 29.212047 20.595505 7.225000
F 20.003247 20.648105 7.320420
F 29.111147 20.535705 9.974460
F 20.119947 20.559405 9.934670
F 28.921647 15.297405 13.687670
F 29.151447 23.243305 13.843270
F 20.013247 15.483105 13.562370
F 20.099147 23.265005 13.642870
F 31.471547 24.485405 10.002370
F 31.312947 16.582705 9.999460
F 22.389847 24.437005 9.965650
F 22.344147 16.752005 10.084370
F 26.960747 26.989005 11.224770
F 31.058547 19.244905 13.636670
F 26.991547 26.941205 13.826570
F 22.223447 19.335605 13.499970
F 22.408147 26.793705 3.651200
F 31.378047 19.210605 10.911170
F 17.906947 26.975705 11.001570
F 22.462647 19.405605 10.713170
F 31.436847 24.459505 7.243630
F 31.374047 16.545205 7.360530
F 22.414647 24.374205 7.346510
F 22.318347 16.669705 7.374010
F 33.631347 15.430205 10.954070
F 33.623547 23.134905 11.036570
F 24.549547 15.340305 11.097770
F 24.729947 23.243505 10.819670
F 33.460547 20.585005 7.472160
F 24.441747 20.580605 7.287350
F 33.566747 20.497705 10.289470
F 24.573247 20.633005 10.114170
F 33.351447 15.432105 13.634570
F 33.558647 23.322005 13.699470
F 24.636647 15.405605 13.879270
F 24.518147 22.908005 13.577670
F 26.681747 24.211005 17.470570
F 26.643947 16.794105 17.275070
F 22.123947 26.882805 18.152070
F 17.855747 27.256105 3.859240
F 31.330747 26.988505 18.327870
F 26.849547 19.243105 21.120770
F 24.482247 22.866405 18.360670
F 24.474147 15.543505 18.151070
F 17.810547 16.780705 7.280860
F 26.899147 19.318305 18.304970
F 17.864147 27.010205 21.186370
F 17.746947 24.442005 7.472770
F 26.818247 24.346405 14.707270
F 26.808947 16.854205 14.543770
F 33.503447 23.223105 18.166670
F 33.526747 15.707405 18.143170
F 28.911047 15.545005 18.297070
F 28.979847 23.183405 18.395170
F 20.052247 15.340305 18.355670
F 20.190247 23.179305 18.302470
F 28.936047 20.702105 14.602670
F 20.123447 20.672305 14.446770
F 28.948847 20.725905 17.437470
F 20.139647 20.655205 17.213870
F 29.100347 15.488705 21.061570
F 29.019047 23.091105 20.933070
F 20.131847 15.334605 21.060670
F 20.049947 23.064105 21.006270
F 31.238947 24.484805 17.349570
F 31.091647 16.872005 17.382570
F 22.400147 24.322005 17.219770
F 22.212947 16.580305 17.173170
F 26.675547 26.855105 21.028270
F 31.395647 19.202105 20.868570
F 31.348947 26.983505 6.350280
F 22.261247 19.320905 21.031770
F 17.940747 16.744205 17.352970
F 31.223247 19.404505 18.322170
F 17.811947 27.180905 13.782170
F 22.232847 19.141105 18.271970
F 31.340647 24.610205 14.679570
F 31.214147 16.751705 14.615370
F 22.464647 24.452905 14.457670
F 22.272347 16.705305 14.414270
F 17.901247 16.731005 14.696470
F 26.872747 27.096305 6.346300
F 26.556447 26.804805 18.391770
F 17.850647 19.317905 6.207330
F 31.389047 27.103205 13.551470
F 17.970947 24.641505 17.303470
F 31.311247 27.185705 21.210870
F 17.954647 24.538605 14.604870
F 17.861747 16.712405 9.921090
F 17.846847 24.451705 10.146870
F 17.674847 19.381705 3.490400
F 17.819247 24.619705 3.041480
F 26.728047 32.085505 2.978890
F 26.765647 40.061305 2.880290
F 17.902747 32.174305 10.015370
F 17.892447 34.744605 18.358170
F 26.974347 34.654105 6.422660
F 24.398447 38.490605 20.942870
F 26.884947 34.696505 3.762530
F 24.593047 28.160905 14.553770
F 26.681247 31.984805 22.122770
F 26.661647 39.875605 21.919470
F 24.575947 30.807405 20.993270
F 33.233447 38.794205 20.798770
F 28.931047 30.977805 3.920640
F 28.987047 38.635905 3.729320
F 19.917047 30.757205 3.630960
F 19.998347 38.525605 3.949120
F 18.017547 34.700105 6.390970
F 28.882647 35.935105 21.967170
F 29.249247 28.166605 7.363680
F 20.039747 36.051105 0.294085
F 17.786947 39.711905 17.258570
F 29.050047 36.131805 2.830790
F 24.319447 28.331405 17.269870
F 20.140347 35.915505 2.963560
F 29.323047 30.884105 6.564850
F 28.899047 38.638305 6.377220
F 20.266847 30.837705 6.280880
F 20.239947 38.426005 6.691360
F 31.285747 32.350805 2.806510
F 31.179247 40.001105 2.894330
F 22.134747 32.180405 2.825950
F 22.290447 40.027905 2.956040
F 31.333847 34.822305 6.425280
F 22.544447 34.775605 6.233820
F 31.348647 34.994905 3.732510
F 22.553747 34.678805 3.630530
F 31.205547 32.238705 21.911170
F 31.027347 39.918005 0.192911
F 22.219847 32.014105 0.091578
F 22.338047 39.702105 22.128970
F 33.403147 30.936405 3.708610
F 33.517947 38.733305 3.725160
F 24.542047 31.001205 3.848440
F 24.484047 38.702105 3.610860
F 20.004247 28.263405 9.931260
F 33.517247 36.181805 -0.024946
F 20.213947 28.176405 2.775130
F 24.215147 35.937705 0.039286
F 20.125547 28.344805 0.068902
F 33.581347 36.166105 2.818500
F 33.633247 36.095505 14.370970
F 24.693447 36.143105 2.690950
F 33.694147 30.906005 6.359120
F 33.551747 38.698105 6.431230
F 24.630847 30.820705 6.570190
F 24.488147 38.497805 6.403250
F 26.721847 32.004105 10.136170
F 26.793247 39.826105 9.875390
F 28.961947 28.074105 17.400470
F 17.786947 32.171505 22.037670
F 26.882747 34.686705 13.823670
F 33.544847 30.966705 21.037070
F 26.846147 34.514105 11.036270
F 33.868247 28.318005 0.022480
F 26.822647 32.028805 7.307940
F 26.729847 39.983105 7.118990
F 24.625447 36.087905 17.344870
F 29.077247 28.369705 2.845360
F 28.991847 30.808305 10.992470
F 28.889947 38.441905 10.782970
F 19.944847 30.746805 11.096370
F 20.049547 38.559105 11.006470
F 28.898047 28.278205 0.048217
F 29.084547 35.974205 7.221590
F 17.882247 32.041305 7.108550
F 20.403447 35.908105 7.192470
F 19.964147 28.311305 17.328970
F 29.064147 35.745005 9.959610
F 24.439847 38.611405 18.253670
F 20.157047 35.978805 10.010470
F 29.191247 30.778905 13.751170
F 28.768147 38.564405 13.586070
F 20.113847 30.799005 13.803170
F 20.002847 38.533105 13.688370
F 31.349847 32.205305 10.036770
F 31.392447 40.008205 9.790500
F 22.058247 32.014205 10.055870
F 22.180747 39.845405 10.148570
F 31.357447 34.724305 13.745870
F 22.402847 34.576705 13.932970
F 31.334047 34.741405 10.991770
F 22.438247 34.555405 10.973070
F 31.571247 32.223405 7.286850
F 31.347747 39.912905 7.108980
F 22.400047 32.113505 7.355270
F 22.426747 39.782205 7.482890
F 33.465947 30.964005 11.137170
F 33.516547 38.559305 10.738370
F 24.416047 30.753805 10.795270
F 24.428747 38.566805 10.871970
F 17.655047 39.729805 14.536870
F 33.587347 35.984205 7.317410
F 24.457247 30.990605 18.179770
F 24.770447 35.827105 7.324190
F 24.523747 28.354405 2.875540
F 33.591747 36.008505 9.983190
F 17.837447 39.906505 22.010670
F 24.567247 35.893205 10.140970
F 33.582847 30.840305 13.802670
F 33.336147 38.712105 13.425570
F 24.547047 30.783205 13.545470
F 24.410047 38.456205 13.585170
F 26.812947 32.157105 17.167170
F 26.685847 39.718605 17.220570
F 33.401547 38.593505 17.957370
F 20.266047 28.383305 7.293110
F 26.554747 34.526105 21.150170
F 33.642247 36.080905 17.191270
F 26.658547 34.625605 18.414470
F 24.578047 28.050905 10.480470
F 26.841147 32.061205 14.499270
F 26.530047 39.768105 14.522270
F 20.221347 28.266105 14.660370
F 24.672847 35.942105 14.693070
F 28.941447 30.820705 18.358370
F 28.933347 38.522205 18.386670
F 20.014547 30.775105 18.299370
F 19.938847 38.714505 18.480470
F 24.712347 28.352205 7.599570
F 29.094647 36.047205 14.689070
F 33.631747 30.863805 18.236870
F 20.285747 35.969305 14.644270
F 18.040747 32.051905 14.685370
F 29.007247 35.947805 17.528170
F 17.842147 39.965405 10.100970
F 20.030547 36.190805 17.424970
F 28.900647 30.814805 21.062870
F 28.938847 38.445805 21.023970
F 19.969547 30.969305 20.966470
F 20.005347 38.612505 21.225970
F 31.197247 32.107105 17.421470
F 30.982947 39.765905 17.321470
F 22.159047 32.119305 17.311170
F 22.200147 39.793705 17.399970
F 31.166447 34.700205 21.140470
F 21.973647 34.619905 20.852070
F 31.491247 34.717805 18.373670
F 22.241847 34.793005 18.151470
F 31.361347 32.049005 14.639470
F 31.125847 39.686805 14.575770
F 22.333547 32.055605 14.709270
F 22.225347 39.709305 14.710470
F 17.898547 34.785405 21.144970
F 17.760047 34.652705 3.732950
F 33.500047 28.162205 17.693370
F 17.999047 32.195705 17.403370
F 33.377147 28.512305 10.128670
F 17.874047 39.802205 2.870710
F 17.760147 39.681505 7.377440
F 18.039647 34.740905 11.030370
F 33.584347 28.361505 2.773270
F 29.183547 28.258805 14.612870
F 33.429447 28.365505 7.370520
F 24.598747 28.240705 0.187453
F 18.000147 34.665605 13.816170
F 33.591947 28.196505 14.856470
F 17.814447 32.277105 2.944690
F 29.035747 28.119405 10.123070
F 26.821147 47.558305 2.707940
F 17.863447 47.551805 14.616770
F 17.725347 42.411005 20.994270
F 22.211947 42.250405 18.515470
F 26.684947 50.075305 6.269060
F 31.127347 42.210105 13.613770
F 24.530747 46.283005 21.095770
F 24.622747 54.226205 20.813870
F 26.533847 50.062505 3.664100
F 26.673147 55.534005 17.213570
F 26.667247 42.159205 18.187670
F 22.162047 42.539705 11.060770
F 26.812747 47.467905 21.801670
F 31.230947 42.769905 3.427190
F 17.847347 55.100405 14.541170
F 22.142447 42.307005 21.218170
F 28.791647 54.074405 3.785750
F 29.097247 46.522205 3.484920
F 20.087547 54.212405 3.750000
F 20.056447 46.449305 3.802650
F 28.895447 51.314605 0.121008
F 28.963147 43.750105 21.751670
F 20.137547 51.546305 0.270590
F 19.995347 43.640405 22.173970
F 28.824847 51.482305 2.756160
F 28.955947 43.984405 2.638940
F 20.006747 51.481205 2.849850
F 20.052647 43.835005 3.066840
F 29.220847 53.948405 6.564240
F 28.843147 46.268205 6.175730
F 20.090647 54.146005 6.462160
F 20.104247 46.245805 6.443480
F 31.369047 47.794905 2.644860
F 24.635347 46.298005 18.301170
F 22.308347 47.575805 2.772490
F 26.491647 42.417905 13.615870
F 31.149347 50.169105 6.246300
F 31.084347 42.372405 18.084170
F 22.257047 50.220605 6.339610
F 17.796147 55.461205 7.258330
F 31.224947 50.343105 3.636020
F 22.502847 42.563805 6.596880
F 22.313547 50.274505 3.610800
F 17.832347 42.272105 13.673370
F 31.312647 47.542505 21.810270
F 33.448947 54.039305 20.862970
F 22.302847 47.677505 0.169577
F 26.670447 42.366805 10.881970
F 33.458947 54.100405 3.598520
F 33.638347 46.469805 3.543820
F 24.661747 54.302805 3.824850
F 24.443147 46.415705 3.643030
F 33.438847 51.530405 21.746370
F 33.488347 43.823805 21.831170
F 24.726547 51.692605 21.717170
F 24.483647 43.706705 0.066752
F 33.450647 51.568105 2.551680
F 33.745947 43.892405 2.661500
F 24.541947 51.769905 2.801690
F 24.529447 43.831205 2.768200
F 33.433647 54.145405 6.304090
F 33.395747 46.465805 6.241950
F 24.586547 53.972505 6.713810
F 24.443547 46.309705 6.343700
F 26.859447 47.696805 9.920900
F 22.319747 47.507705 14.596270
F 33.552647 46.420605 21.043470
F 24.520147 54.301705 18.187070
F 26.696847 50.208505 13.653470
F 31.224147 42.568005 20.882470
F 24.352347 43.650705 17.573970
F 24.545247 51.466805 17.393770
F 26.891347 50.366005 10.823470
F 17.782847 42.205905 6.293560
F 27.010147 55.402305 10.099270
F 22.275847 55.373605 17.199370
F 26.805147 47.467605 7.254440
F 17.725347 42.363605 18.082670
F 33.347847 43.761905 17.255270
F 33.615347 51.512205 17.187770
F 29.326847 54.174505 11.033970
F 29.039847 46.328705 10.843170
F 20.242347 53.942505 10.865170
F 20.190547 46.464405 11.045070
F 28.937047 51.359405 7.386330
F 29.052147 43.714505 7.185350
F 20.123347 51.438805 7.240210
F 20.205947 43.676305 7.357220
F 29.053647 51.569305 10.084370
F 29.074447 43.651505 10.086270
F 20.220047 51.411805 9.989460
F 20.238747 43.908405 10.024770
F 28.973547 53.969205 13.724870
F 28.858647 46.329705 13.596970
F 20.185647 53.890605 13.586170
F 20.082847 46.244805 13.789570
F 31.198747 47.780105 10.101570
F 18.130047 50.335905 18.317070
F 22.284447 47.513905 9.931410
F 33.382747 46.464305 18.249770
F 31.394047 50.091305 13.939770
F 31.156747 55.186605 2.789560
F 22.237047 50.023305 13.652970
F 26.865647 55.481805 21.891770
F 31.327947 50.290505 11.219470
F 17.991247 55.324905 21.906870
F 22.302447 50.131405 10.930670
F 26.707847 42.637105 3.571020
F 31.157347 47.697805 7.228710
F 17.834247 42.430605 3.573740
F 22.263347 47.649805 7.219700
F 26.796047 42.570305 6.159630
F 33.683947 53.869805 10.807970
F 33.507247 46.393005 10.937570
F 24.744747 54.172405 10.863970
F 24.599147 46.323105 11.100170
F 33.431347 51.582405 7.152090
F 33.297847 43.855805 7.163980
F 24.561647 51.297805 7.415080
F 24.748947 43.822105 7.445400
F 33.589947 51.173705 9.924420
F 33.363147 43.918405 9.831920
F 24.436447 51.501205 10.050770
F 24.532147 43.811205 10.199870
F 33.463047 53.880005 13.445270
F 33.336847 46.303205 13.555870
F 24.769747 53.995605 13.767370
F 24.523447 46.153705 13.780670
F 26.822147 47.541005 17.353970
F 33.475247 53.896205 18.283270
F 26.651347 42.321405 20.984970
F 22.403747 42.486905 3.979770
F 26.749547 50.041805 20.814070
F 22.256447 42.294905 13.729570
F 24.396247 43.611905 14.696970
F 24.400647 51.410705 14.565970
F 26.744647 50.093405 18.206270
F 31.182747 50.218305 18.032370
F 31.119847 47.315705 14.502770
F 22.455447 55.172905 14.472370
F 26.721747 47.634305 14.638570
F 31.099747 42.494205 6.181720
F 33.314147 43.675805 14.598670
F 33.657347 51.473305 14.538270
F 28.976647 54.061205 18.185470
F 29.165347 46.241005 18.210770
F 20.139347 53.897105 18.149570
F 20.143047 46.366905 18.166370
F 28.867347 51.513205 14.656070
F 28.939547 43.572005 14.405170
F 20.121847 51.315405 14.503670
F 20.061647 43.614205 14.555870
F 28.904747 51.493205 17.343270
F 28.816747 43.677305 17.246770
F 20.198247 51.424405 17.140570
F 20.115947 43.771005 17.460970
F 28.926447 53.934405 20.887170
F 29.067447 46.269305 20.855870
F 20.237247 54.033805 20.913470
F 19.942047 46.314505 20.997470
F 31.223147 47.596405 17.177870
F 17.844947 55.092805 17.280370
F 22.371347 47.705905 17.208470
F 17.902747 47.612905 10.124270
F 31.238347 50.295305 20.782870
F 31.267947 42.492405 10.837370
F 22.333047 50.214605 21.107270
F 22.296347 50.207905 18.457170
F 17.883647 47.313105 7.421560
F 27.117547 55.349105 7.435090
F 31.264747 55.098105 17.286870
F 18.075647 55.270505 9.919900
F 17.823647 50.241305 3.937380
F 17.852847 55.364305 2.797780
F 17.849147 50.190205 10.869970
F 17.912247 47.686805 17.355270
F 17.571447 47.774505 -0.021374
F 22.395247 55.452305 7.382550
F 18.046847 42.624505 10.895070
F 17.888747 50.001705 6.449280
F 31.549847 55.444005 10.038470
F 18.064147 50.365405 21.069070
F 26.684347 55.576305 2.772490
F 17.847847 50.104905 13.597470
F 22.405447 55.391105 0.195863
F 31.170347 55.263805 21.881570
F 22.419547 55.430405 2.930090
F 17.728947 47.738005 2.767480
F 31.239947 55.226505 14.564570
F 26.851047 55.451105 14.513370
F 22.472847 55.412005 10.226170
F 26.905347 63.238205 2.683840
F 17.804247 65.665205 3.559320
F 26.927747 57.840205 6.381270
F 26.891647 65.773205 6.440650
F 17.846947 62.974705 14.495070
F 17.887147 57.728305 17.996770
F 27.060747 58.037605 3.698660
F 26.857947 65.786805 3.758400
F 18.098647 58.073905 6.461700
F 17.924447 57.643405 13.633570
F 26.852647 63.124305 21.814470
F 17.981047 65.648005 20.988270
F 28.966847 61.689205 3.691590
F 20.170947 61.788705 3.711610
F 29.260547 59.342305 21.859670
F 29.049247 66.916205 -0.034687
F 20.128747 59.388805 -0.048874
F 20.064247 67.000805 21.790570
F 29.372247 59.304205 2.720380
F 29.110747 66.980405 2.794980
F 20.177347 59.102005 2.646380
F 20.194347 66.862205 2.672950
F 29.173747 61.854205 6.357940
F 20.160847 61.667905 6.529530
F 31.093247 63.191605 2.693400
F 22.412647 63.030905 2.867440
F 31.368547 58.127505 6.341950
F 31.261547 65.753205 6.318690
F 22.565947 57.932305 6.300740
F 22.500547 65.664805 6.401400
F 31.389747 57.837805 3.655360
F 31.342547 65.810905 3.554620
F 22.351347 58.123705 3.714800
F 22.491847 65.741505 3.759090
F 31.349747 62.906005 21.865670
F 22.331547 62.808005 0.154071
F 33.447647 61.869505 3.638650
F 24.697047 61.992305 3.620810
F 33.451747 59.199005 21.924670
F 33.457947 66.710805 21.732770
F 24.627847 59.300805 -0.027583
F 24.546547 66.875405 -0.058492
F 33.527747 59.280905 2.774450
F 33.752747 66.804505 2.554480
F 24.802547 59.276505 2.732050
F 24.747047 66.929705 2.759580
F 33.809647 61.900705 6.378760
F 24.824047 61.777105 6.271410
F 26.721347 62.923905 9.945230
F 17.934347 57.823805 20.903170
F 26.817147 57.929805 13.601370
F 26.685147 65.703505 13.718170
F 17.825647 65.599205 13.771670
F 17.995847 63.180705 7.207060
F 27.003347 58.011205 10.665770
F 26.752947 65.431005 11.074270
F 17.895547 63.118505 21.831270
F 17.845547 63.158305 9.913470
F 27.003847 63.062305 7.327440
F 17.851547 65.785705 11.012070
F 29.171747 61.670105 10.797670
F 20.127747 61.814505 10.841270
F 29.183047 59.247505 7.205280
F 29.145947 67.036605 7.396730
F 20.344547 59.186905 7.316710
F 20.215547 66.806605 7.203770
F 29.323447 59.207805 9.969000
F 28.876047 66.879005 10.021270
F 20.376047 59.192805 9.977430
F 20.223947 66.853805 9.961710
F 29.039547 61.771305 13.638570
F 20.182147 61.579805 13.564270
F 31.418747 63.066805 9.737780
F 22.388047 62.950105 9.931720
F 31.229447 57.912405 13.734270
F 31.255147 65.553305 13.474270
F 22.357747 57.736305 13.741970
F 22.150247 65.544905 13.745670
F 31.553147 57.928505 10.981670
F 31.340347 65.809505 10.739570
F 22.446447 57.956205 11.100770
F 22.354247 65.421905 11.024870
F 31.487847 63.230805 7.082500
F 22.508947 62.928605 7.171070
F 33.736347 61.918605 10.852970
F 24.537947 61.596405 10.934070
F 33.710247 59.125105 7.287120
F 33.540447 66.968505 7.423390
F 24.626847 59.320205 7.073370
F 24.588347 66.882005 7.480370
F 33.724247 59.183805 9.989760
F 33.692047 66.999605 9.933060
F 24.741047 59.071405 9.831800
F 24.483847 66.794805 10.191470
F 33.617047 61.720005 13.565170
F 24.620447 61.627805 13.693770
F 26.826647 63.013205 17.261570
F 24.535147 67.114605 17.136470
F 26.968247 57.994305 20.973070
F 26.744347 65.723905 20.789170
F 17.773447 62.995205 2.834640
F 33.524647 61.712005 20.925470
F 26.997647 57.979405 18.286970
F 26.584247 65.646405 18.091170
F 24.790047 59.337005 17.504670
F 33.748247 66.939905 17.316770
F 26.762747 63.005005 14.561870
F 24.658347 61.811505 20.918070
F 29.118347 61.796805 18.141170
F 20.022147 61.823805 18.096870
F 28.939847 59.307705 14.528270
F 29.039647 66.860705 14.359170
F 20.132447 59.036905 14.511370
F 20.037047 66.914805 14.683170
F 29.146847 59.165705 17.349570
F 29.108547 66.806805 17.148770
F 20.118647 59.036505 17.364470
F 20.145947 67.010205 17.360570
F 29.044947 61.850605 20.949370
F 20.013047 61.840205 20.794670
F 31.440647 63.035505 17.187470
F 22.333447 63.089805 17.316270
F 31.455547 57.754105 21.183870
F 31.174647 65.555605 20.848970
F 22.418847 57.982505 20.976270
F 22.134947 65.489905 20.999370
F 31.333947 57.736205 18.315170
F 31.494247 65.663605 18.145570
F 22.524547 57.921205 18.235170
F 22.296447 65.591405 18.243570
F 31.247847 63.031105 14.521370
F 22.410047 62.943805 14.461070
F 33.632647 61.788405 18.109070
F 24.634847 61.902905 18.113270
F 33.527547 59.281305 14.568470
F 33.374847 67.030005 14.468970
F 24.615847 58.980405 14.567170
F 24.313647 67.164205 14.458070
F 33.436647 59.098405 17.353870
F 17.929147 63.060905 17.225570
F 17.972447 57.771605 10.812470
F 17.947147 65.800105 6.191460
F 17.893847 57.827705 3.666850
F 17.934647 65.581605 18.261870
F 29.028847 69.299905 18.144170
F 33.455547 69.561105 13.698170
F 20.011747 69.435705 10.897870
F 20.069247 69.507805 13.560370
F 20.157847 69.494405 6.396830
F 20.106347 69.541105 3.571970
F 33.599247 69.370705 3.423180
F 31.414747 55.623705 7.406470
F 42.360247 5.136225 14.673670
F 44.707747 1.266585 14.440370
F 35.443647 4.102235 21.060570
F 44.532147 9.077135 2.901230
F 44.738247 3.868915 6.432640
F 44.690547 11.610305 6.418470
F 35.650147 11.395805 10.916770
F 35.573147 11.587005 13.630070
F 44.957947 3.899045 3.776500
F 44.814647 11.618005 3.698130
F 44.802847 1.360665 -0.113891
F 44.713947 8.840115 0.193208
F 37.978347 7.798925 3.743040
F 51.481247 7.901105 21.146170
F 46.900847 7.754595 3.780260
F 40.249047 1.364915 -0.026190
F 37.965547 5.194305 -0.078856
F 38.174247 12.940705 2.880770
F 47.005347 5.301065 22.090670
F 35.756747 1.517575 21.751170
F 38.032647 5.186795 2.619770
F 37.979447 12.874005 14.441070
F 47.063547 5.295535 2.923050
F 35.629647 3.824005 18.244870
F 38.002647 7.758725 6.450500
F 44.907947 1.339185 9.910630
F 47.032747 7.627795 6.605860
F 35.949147 11.733505 3.596150
F 40.264147 1.467485 2.665120
F 40.330647 9.071085 2.799630
F 49.177847 1.547905 2.596330
F 48.962447 8.894615 2.864280
F 40.027047 3.850225 6.470870
F 40.373447 11.694205 6.497110
F 49.150047 3.867675 6.550670
F 49.340247 11.638905 6.327840
F 40.098547 3.942095 3.717340
F 40.498747 11.837105 3.769940
F 49.228647 4.100545 3.821500
F 49.134547 11.432705 3.574250
F 51.337347 13.098305 10.001270
F 40.255247 9.052435 0.009415
F 35.536247 11.620705 18.235570
F 49.096347 9.017835 0.077102
F 42.396547 7.636025 3.767800
F 35.564047 3.826645 13.597970
F 51.357047 7.878915 3.798900
F 42.462447 7.618545 21.038070
F 42.452547 5.104255 0.084230
F 35.726347 1.396655 10.085870
F 51.627147 5.388645 22.098870
F 51.348647 12.944505 14.596570
F 42.516647 5.083345 2.875190
F 46.987547 12.980605 10.185370
F 51.556547 5.265365 2.857520
F 35.949947 11.631505 20.888170
F 42.527247 7.725635 6.475110
F 35.772647 3.596945 6.373280
F 51.369647 7.680455 6.502500
F 35.926247 1.210145 17.049870
F 46.867947 12.904705 17.417970
F 35.861647 9.037595 2.674150
F 46.907147 12.937305 2.941440
F 44.740547 9.046655 10.097170
F 44.646047 3.897535 13.824670
F 44.778847 11.520605 13.840670
F 38.125947 12.898105 7.379950
F 51.603147 7.620075 18.395970
F 44.821247 3.890335 10.863070
F 44.750447 11.501405 11.082770
F 44.686447 1.163745 7.160040
F 44.805847 8.877045 7.281480
F 37.910747 7.678995 10.878370
F 51.503047 5.070295 17.522270
F 47.099447 7.776885 11.100670
F 42.419747 12.966005 14.851370
F 37.809647 5.175865 7.282130
F 37.977647 12.899305 0.052734
F 46.971747 5.068195 7.447310
F 49.187547 1.653955 -0.085747
F 37.869647 5.211635 9.901810
F 51.308847 12.793905 17.433170
F 47.127947 5.127215 10.106170
F 47.092847 12.876005 7.441950
F 37.934347 7.804855 13.696370
F 35.717247 3.996145 10.929570
F 46.869747 7.781685 13.760170
F 35.743347 8.834525 10.031770
F 40.159747 1.437465 10.068370
F 40.203547 8.970645 10.203770
F 49.472247 1.362145 9.818870
F 49.195547 9.269615 10.132670
F 40.019147 3.812825 13.675970
F 40.348047 11.684505 13.751970
F 49.270747 3.668265 13.739670
F 49.123447 11.541105 13.798270
F 40.046347 3.992085 10.930270
F 40.138047 11.571005 10.988670
F 49.542647 3.747575 10.962370
F 49.211547 11.705305 11.071570
F 35.878747 11.776105 6.303140
F 40.265247 8.953115 7.420370
F 49.335347 1.222355 7.071190
F 49.174647 9.003335 7.350200
F 42.502747 7.642755 11.022270
F 35.683447 1.038515 7.261730
F 51.401747 7.794465 10.963570
F 42.558547 4.992635 17.338570
F 42.418347 5.066525 7.364500
F 40.086047 1.294425 7.230530
F 51.597147 5.010905 7.352090
F 42.496547 12.806005 17.558870
F 42.516247 5.103925 10.002470
F 51.590147 13.098405 7.231490
F 51.607847 5.148235 10.045670
F 35.791847 9.168705 7.068880
F 42.405247 7.800335 13.706870
F 37.872747 12.818705 10.167970
F 51.476147 7.610395 13.587570
F 51.350947 12.754105 2.650350
F 42.386047 12.898805 10.321370
F 35.853947 1.174995 14.421870
F 45.007147 1.268935 17.161670
F 44.730847 8.996355 17.669770
F 44.805247 3.969705 20.924670
F 44.820747 11.445405 21.168670
F 51.444347 12.906505 -0.127146
F 42.709947 13.038405 2.608650
F 44.770947 3.817745 18.170270
F 44.729747 11.594805 18.438170
F 35.808147 1.400845 2.550660
F 44.590047 9.006705 14.705870
F 38.079547 7.701915 18.134370
F 51.290547 5.248605 14.752670
F 47.017647 7.629925 18.366570
F 35.680747 3.883825 3.594130
F 37.805247 5.038555 14.616070
F 47.162147 12.735805 0.239705
F 47.019047 5.203235 14.627570
F 35.702647 8.989895 17.217370
F 37.833847 5.096905 17.343870
F 37.843247 12.723405 17.246370
F 47.116747 5.081175 17.402470
F 46.989747 12.958505 14.806970
F 38.133847 7.787545 20.903370
F 35.678547 8.926945 14.319570
F 46.999747 7.781235 21.012270
F 42.443947 12.864405 7.623030
F 40.182447 1.299055 17.158370
F 40.366047 9.084155 17.433170
F 49.624747 1.256625 17.350770
F 49.128247 8.940015 17.458470
F 40.260547 3.985105 20.950370
F 40.264547 11.532005 20.921470
F 49.360647 4.187045 21.011870
F 49.287147 11.500405 20.995670
F 40.172847 3.836685 18.220570
F 40.119747 11.577805 18.220270
F 49.364147 3.816255 18.328770
F 49.067647 11.576805 18.242870
F 40.297647 1.170555 14.428370
F 40.118647 9.097065 14.582170
F 49.306647 1.102455 14.598970
F 49.304247 8.909135 14.554170
F 42.562847 7.623155 18.249570
F 44.646947 1.457725 2.673880
F 42.532747 12.736805 -0.008015
F 35.767247 8.924505 -0.018310
F 38.034947 0.182509 13.558270
F 42.537147 0.150556 18.017170
F 42.623947 -0.129937 13.495270
F 38.002947 0.143248 3.635940
F 51.563147 0.225648 20.867770
F 47.175147 -0.074303 18.053070
F 47.026147 0.077389 6.306060
F 38.009847 -0.010251 10.794470
F 51.522847 -0.018676 10.896470
F 38.017447 0.069113 20.878970
F 44.658547 27.262305 6.452240
F 35.948347 16.547405 -0.003198
F 44.833047 24.601805 2.758140
F 44.718847 16.841005 2.772530
F 35.667347 26.960705 13.727070
F 44.692747 19.389805 6.349840
F 49.581647 26.951605 18.074970
F 40.400947 26.904005 3.600810
F 35.713747 24.457205 0.044150
F 44.780147 19.449905 3.658090
F 44.642647 24.411805 21.692270
F 44.625647 16.802205 21.693070
F 38.184447 15.551605 3.803520
F 38.057647 23.040105 3.573420
F 46.933247 15.629705 3.731220
F 47.130447 23.267705 3.515250
F 38.137047 20.413105 21.767270
F 47.079247 20.529005 0.057985
F 37.901347 20.453005 2.652300
F 46.964147 20.645305 2.809370
F 38.009747 15.519505 6.480470
F 37.882447 23.119405 6.359430
F 46.879347 15.535105 6.505790
F 46.888447 23.148105 6.186720
F 40.319447 24.448305 2.703740
F 40.502747 16.796905 2.863880
F 49.502247 24.584305 2.601960
F 49.168747 16.762405 2.788660
F 45.029047 26.950205 18.104670
F 40.293547 19.403205 6.174180
F 35.908547 24.523305 17.348770
F 49.187847 19.280405 6.297740
F 44.683747 27.014605 13.746270
F 40.275147 19.443405 3.498800
F 44.677047 27.040805 10.977870
F 49.322847 19.246105 3.615000
F 40.378747 24.490405 21.948670
F 40.462347 16.616505 0.074895
F 49.188047 24.595905 -0.100012
F 49.217847 16.580805 0.096541
F 42.698847 15.411205 3.787080
F 42.581647 23.312205 3.627310
F 51.467947 15.434205 3.504800
F 51.624947 23.183505 3.689520
F 42.212547 20.717005 -0.044601
F 51.530947 20.500505 -0.145901
F 42.607847 20.673105 2.579080
F 51.421347 20.774805 2.760920
F 42.434547 15.384005 6.555440
F 42.320947 23.319805 6.329910
F 51.308547 15.627405 6.238830
F 51.497747 23.212905 6.348090
F 40.002447 27.234305 10.866670
F 51.395247 20.743705 9.844790
F 44.663947 24.565605 9.925340
F 44.700547 16.801605 10.088370
F 35.823747 24.371205 2.736590
F 44.719547 19.566205 13.657470
F 40.581547 27.216305 18.240170
F 35.869347 19.390205 10.909470
F 44.808847 27.253305 3.824260
F 44.651447 19.418405 10.857370
F 44.654047 24.483905 6.925240
F 44.570047 16.967305 7.298630
F 38.035547 15.389205 11.121670
F 37.758747 23.337605 10.884970
F 46.879247 15.576705 11.010470
F 46.910247 23.276905 10.728370
F 37.979347 20.513105 7.258790
F 46.966647 20.673305 7.156060
F 37.908847 20.741505 9.975570
F 47.043047 20.710805 9.860950
F 37.932747 15.399705 13.760570
F 38.050247 23.203605 13.664670
F 47.096547 15.523505 13.698670
F 46.958347 23.321305 13.375670
F 40.002347 24.465505 10.133670
F 40.252247 16.683605 10.104570
F 49.324047 24.431005 9.928900
F 49.209747 16.812905 9.952740
F 49.209347 27.111805 13.639770
F 40.025147 19.266605 13.724070
F 35.898347 16.773705 10.132870
F 49.209247 19.411605 13.602570
F 49.212047 27.130405 3.571680
F 40.137547 19.264105 10.914370
F 35.703147 27.054205 6.428320
F 49.230247 19.259305 10.968070
F 40.101747 24.604105 7.304970
F 40.274647 16.862805 7.325690
F 49.092047 24.443205 7.200890
F 49.177047 16.834905 7.140500
F 42.544647 15.518605 10.972970
F 42.326447 23.244605 10.826370
F 51.446447 15.614105 10.943070
F 51.541447 23.181905 10.999870
F 42.436847 20.684605 7.262980
F 51.334147 20.681705 7.095560
F 42.267847 20.586205 9.949800
F 35.714147 24.465305 7.248360
F 42.601647 15.541305 13.695670
F 42.310247 23.184705 13.675770
F 35.843747 19.106405 20.976770
F 51.585247 23.350905 13.727970
F 44.939447 26.927905 20.776470
F 51.352447 15.532005 13.714770
F 44.735147 24.390805 17.280370
F 44.670347 16.539905 17.170570
F 35.960847 16.573605 2.785300
F 44.580247 19.633405 20.802470
F 49.363047 27.054105 20.661370
F 49.479247 26.938505 10.958570
F 35.840647 24.454305 14.719770
F 44.578447 19.158405 18.110870
F 44.610547 24.358705 14.461170
F 44.854447 16.902405 14.549270
F 37.764847 15.326905 18.059570
F 38.046947 23.328005 18.537970
F 46.970047 15.470305 18.397570
F 47.125747 23.122205 18.216270
F 37.901947 20.677105 14.514470
F 47.092447 20.792905 14.678570
F 37.972847 20.777705 17.428370
F 46.907947 20.378405 17.425370
F 38.136547 15.393505 20.860970
F 38.124247 23.217305 21.297270
F 46.915647 15.394905 21.244770
F 47.034847 23.183005 20.852470
F 40.222547 24.589905 17.295970
F 40.087447 16.520205 17.205470
F 49.219147 24.351405 17.213970
F 49.127447 16.624205 17.288470
F 40.255247 27.107305 13.557270
F 40.319047 19.016805 20.795470
F 35.408747 26.997005 11.049570
F 49.278847 19.177905 20.894170
F 51.647247 15.434305 18.075270
F 40.069847 19.091605 18.169070
F 35.907747 27.052305 18.328070
F 49.323347 19.158005 18.256270
F 40.230347 24.633005 14.666270
F 40.195947 16.689205 14.623170
F 49.216447 24.521405 14.500370
F 49.233247 16.763305 14.501070
F 42.353047 15.462105 17.965170
F 42.402147 23.185205 18.011770
F 35.612147 19.268205 6.492550
F 51.371247 23.052705 18.381270
F 42.207547 20.601405 14.591970
F 51.394147 20.691205 14.447470
F 42.265647 20.474205 17.284370
F 51.478947 20.576005 17.204470
F 42.469347 15.168005 20.760770
F 42.385947 23.064305 20.696370
F 51.527147 15.462005 20.827470
F 51.466247 23.141705 20.976870
F 40.057747 27.402605 6.350570
F 36.013347 27.035005 21.049070
F 35.750847 19.141405 3.831500
F 35.725447 19.348205 13.624670
F 35.688447 16.621605 7.412020
F 35.699247 16.895105 17.133970
F 35.668747 19.471005 18.205970
F 35.621647 24.612505 9.903180
F 40.316347 27.069905 21.013770
F 35.839247 27.043305 3.602530
F 35.549347 16.756805 14.439370
F 49.229047 27.061305 6.287320
F 42.553947 38.636505 18.172870
F 46.923447 28.550805 7.303240
F 44.667847 32.390205 2.669420
F 44.673247 40.059405 2.562400
F 44.562747 34.901305 6.402350
F 37.990847 28.345905 14.531170
F 44.785147 34.948905 3.626270
F 44.755347 32.288405 21.772670
F 44.817847 40.073705 21.738770
F 37.870047 30.895905 3.842090
F 37.784347 38.567905 3.802270
F 46.921147 31.060205 3.576750
F 46.713047 38.827105 3.588840
F 51.411047 28.282005 7.420590
F 37.905447 36.183205 -0.082646
F 46.978047 28.443205 2.559490
F 47.155647 35.998805 21.732770
F 35.802547 34.853805 3.573180
F 37.895747 36.216705 2.618140
F 35.489147 40.105905 14.453770
F 47.008147 36.271905 2.707640
F 38.041947 30.810005 6.495370
F 38.020047 38.798305 6.449070
F 46.901347 30.993705 6.269010
F 46.951447 38.518005 6.219120
F 40.021847 32.237105 2.639080
F 40.072447 39.727605 2.593040
F 49.329147 32.376205 2.742640
F 49.095647 40.008905 2.636620
F 40.274347 34.854305 6.310680
F 49.256447 34.781005 6.226800
F 40.168547 34.993205 3.524150
F 49.263147 35.064405 3.586060
F 40.243247 32.124705 -0.005412
F 40.164247 39.810605 21.661270
F 49.309747 32.223105 21.987270
F 49.222647 40.050305 -0.164738
F 42.510447 31.201205 3.679960
F 42.439247 38.869605 3.395140
F 35.724347 34.789305 13.511170
F 51.416947 38.929705 3.526600
F 38.147347 28.412105 17.560070
F 42.436247 36.044405 -0.232231
F 35.869347 34.711105 10.746270
F 51.556447 36.411205 21.602170
F 51.404647 38.864105 17.923870
F 42.519147 36.281105 2.485300
F 51.482647 31.115905 3.720940
F 51.647447 36.298005 2.627560
F 42.454347 31.155605 6.451010
F 42.370247 38.626605 6.236690
F 51.449647 30.933105 6.494210
F 51.384047 38.673605 6.239040
F 35.846747 32.330305 7.332150
F 42.477547 30.835705 20.884070
F 44.545047 32.059405 9.938110
F 44.534747 39.757005 9.854380
F 44.685947 34.793805 13.762970
F 51.457847 38.919505 20.581570
F 44.699847 34.696105 10.931270
F 44.604847 32.333705 7.213870
F 44.745747 39.721005 7.095770
F 37.734247 30.769705 10.924870
F 37.883347 38.760305 10.979770
F 46.913447 30.952205 10.768070
F 46.830947 38.474905 10.771170
F 51.429447 36.230305 17.266670
F 38.158247 36.062405 7.188700
F 42.515047 35.963805 17.271970
F 46.969847 35.948905 7.256710
F 35.916247 34.843605 6.324670
F 38.125347 36.116305 9.882150
F 42.458447 28.340405 10.045870
F 46.984247 35.882705 9.928330
F 37.923147 30.936705 13.663470
F 37.899747 38.729305 13.747370
F 47.005347 30.943305 13.546170
F 46.867547 38.762105 13.558670
F 40.206847 32.201305 10.093770
F 40.293347 39.836305 10.139770
F 49.350147 32.095405 10.115670
F 49.213247 39.745505 9.913170
F 40.070547 34.828305 13.748070
F 49.354247 34.650105 13.519670
F 40.202247 34.673505 10.983870
F 49.273847 34.606305 10.757870
F 40.119747 32.410505 7.210050
F 40.268847 39.936105 7.480270
F 49.300547 32.273105 7.359090
F 49.209947 39.873105 7.061270
F 42.426147 30.871905 11.028370
F 42.496147 38.352805 11.122570
F 51.736647 30.998205 10.905870
F 51.436147 38.498605 10.744970
F 35.690047 32.063105 9.956570
F 42.396747 36.150405 7.317910
F 42.591847 38.737905 21.009270
F 51.524047 36.056805 7.066620
F 47.249247 28.394705 17.227170
F 42.390447 35.821905 10.009870
F 51.403647 30.776705 20.923470
F 51.454247 35.892005 9.889020
F 42.364547 31.043605 13.729470
F 42.306447 38.545205 13.885370
F 51.606747 31.052205 13.604870
F 51.251547 38.775205 13.396570
F 35.721047 32.267705 14.577870
F 51.646147 30.859805 18.281470
F 45.155047 32.236905 17.130170
F 44.695347 40.056805 17.246970
F 44.906747 34.912405 20.760870
F 51.400547 36.172905 14.418570
F 44.900147 34.811505 18.038170
F 44.780747 32.168105 14.388570
F 44.682847 39.868905 14.648870
F 37.944047 30.976605 18.384470
F 37.833547 38.893905 18.227770
F 47.225647 30.911005 18.204870
F 47.039247 38.715705 18.065370
F 42.499247 28.432705 2.783950
F 37.881447 36.119205 14.602770
F 42.369147 35.989005 14.617770
F 47.133847 36.143405 14.331070
F 35.646647 39.911305 2.608110
F 37.966647 36.222305 17.340470
F 35.725947 32.107205 17.280270
F 47.054547 36.250905 17.064070
F 37.992947 30.927005 21.133670
F 37.792347 38.865705 20.841670
F 47.159547 30.779205 20.923270
F 47.037447 38.667405 20.866670
F 40.230847 32.217005 17.478370
F 40.182247 40.100605 17.373770
F 49.308147 32.235605 17.223670
F 49.119947 40.118705 16.979870
F 40.176247 34.725805 20.996870
F 49.522647 34.722105 20.889970
F 40.127947 34.795705 18.206870
F 49.359647 34.772605 18.202470
F 40.089447 32.292505 14.696170
F 40.136947 39.849005 14.679070
F 49.237147 32.105505 14.403870
F 49.156147 40.059105 14.256470
F 42.489547 30.979805 18.108970
F 37.801647 28.212705 7.499970
F 35.464147 40.139905 21.661670
F 35.559747 39.921405 17.104470
F 35.842847 32.362205 0.228197
F 35.800647 34.717705 18.181370
F 47.087447 28.258505 21.572570
F 35.696847 32.208305 2.948770
F 35.693847 40.008905 9.960080
F 35.753847 39.992105 7.259880
F 35.658247 34.846305 20.930670
F 51.484147 28.192505 -0.053886
F 51.576547 28.314805 10.236570
F 38.272847 28.297205 2.828630
F 51.434047 28.584705 2.627340
F 46.984947 28.448505 14.492170
F 42.738847 28.363705 17.308070
F 42.397647 28.523705 14.550270
F 51.613447 28.314005 14.305070
F 38.147147 28.372605 0.118271
F 42.673647 28.171005 21.879370
F 51.615847 28.540105 17.179170
F 47.058947 28.352905 10.185370
F 37.660347 28.314905 10.252270
F 42.388247 28.637905 7.210820
F 44.757347 55.337105 2.637230
F 40.073847 42.361105 3.528290
F 44.696847 47.517105 2.601460
F 42.407647 43.883505 14.525870
F 44.726547 50.159505 6.354720
F 44.586747 42.478305 13.646370
F 42.566247 51.556305 14.433870
F 37.918147 54.115205 20.938770
F 44.602247 50.164905 3.564850
F 35.647447 50.488905 3.517070
F 44.737147 47.564405 21.679470
F 51.450247 46.553105 18.194670
F 38.217947 54.068105 3.733580
F 38.032847 46.364205 3.528080
F 46.899847 53.933505 3.599160
F 47.108747 46.253105 3.456610
F 37.973347 51.524905 21.664670
F 37.923947 43.980105 21.718470
F 46.859547 51.566105 21.689370
F 46.950347 43.705905 -0.144806
F 37.816447 51.724005 2.465040
F 37.959847 43.739905 2.623980
F 46.816647 51.398505 2.662630
F 46.858947 43.800205 2.478730
F 37.656447 54.133905 6.412870
F 38.025247 46.262305 6.232770
F 46.950947 54.055305 6.287070
F 47.042547 46.375305 6.261370
F 40.289647 47.683105 2.626280
F 51.486647 46.470005 13.635570
F 49.179447 47.647805 2.554470
F 51.551947 43.889305 17.265870
F 40.022047 50.216605 6.176810
F 40.166447 42.478905 6.295810
F 49.151347 50.325805 6.390050
F 35.508947 42.487605 17.986770
F 40.082247 50.313805 3.418110
F 35.770547 47.548605 9.856130
F 49.058847 50.179905 3.685990
F 35.798347 50.241805 20.799370
F 40.212747 47.675005 21.779870
F 51.641147 46.333805 20.850970
F 49.362347 47.688605 21.564970
F 35.687247 47.699605 21.895070
F 42.538147 54.110505 3.609350
F 42.435847 46.287305 3.423320
F 51.350447 53.909805 3.601020
F 51.446247 46.393205 3.478990
F 42.502247 51.557405 21.763070
F 42.331647 43.698405 21.808970
F 51.427647 51.455005 21.818270
F 51.623747 43.790105 21.631270
F 42.350947 51.654805 2.761790
F 42.223647 43.696705 2.662710
F 51.254847 51.460205 2.775970
F 51.442147 43.905705 2.599770
F 42.359147 54.112605 6.429270
F 42.506747 46.283405 6.285200
F 51.520047 53.957705 6.335360
F 51.537547 46.456005 6.232940
F 44.737447 42.483605 20.703570
F 35.631247 42.666405 13.475670
F 44.770747 47.575405 9.670440
F 42.391047 51.537205 17.196070
F 44.805647 50.276005 13.476770
F 40.094347 42.506705 13.763570
F 51.479147 43.967005 14.523770
F 40.405347 42.454005 10.925170
F 44.545347 50.075405 10.740970
F 44.608747 42.698705 18.026970
F 44.763347 47.526405 7.000280
F 51.560747 51.604005 17.186670
F 38.270747 54.041205 11.130170
F 38.118947 46.116405 11.159970
F 47.118547 54.128805 10.803370
F 46.805847 46.296705 10.801570
F 37.839647 51.592805 7.126820
F 37.970647 43.775705 7.130130
F 46.940047 51.421605 7.256660
F 46.933747 43.818405 7.149480
F 38.016147 51.630305 9.865510
F 38.169047 43.691305 9.934030
F 46.868647 51.375005 9.953510
F 46.664347 43.642205 9.802710
F 37.927447 54.225905 13.770770
F 37.877147 46.314905 13.812570
F 47.277947 54.189905 13.429870
F 46.767547 46.537605 13.539970
F 40.266247 47.435605 9.971430
F 51.392947 53.994105 20.780370
F 49.203247 47.629605 9.977650
F 42.502647 43.951305 17.230370
F 40.327547 50.309105 13.355370
F 35.601347 47.721305 17.137970
F 49.278247 50.203705 13.623570
F 35.970447 50.091605 10.789570
F 40.116347 50.135205 10.761370
F 35.807847 47.855505 2.800410
F 49.204447 50.318205 10.894270
F 44.466247 42.322505 10.924870
F 40.215947 47.516205 7.097110
F 42.452547 46.343105 20.946570
F 49.396047 47.703105 7.269360
F 42.422647 54.154705 20.802670
F 42.465747 53.962605 10.990670
F 42.544047 46.536005 10.867870
F 51.427047 54.230805 10.830170
F 51.493847 46.248105 10.888170
F 42.335147 51.518305 6.974050
F 42.455847 43.689605 7.200810
F 51.455947 51.453305 7.434480
F 51.519247 43.831905 6.946670
F 42.238447 51.363305 9.769500
F 42.438647 43.838805 9.924500
F 51.429347 51.608105 10.075870
F 35.659347 42.658605 20.755870
F 42.562747 54.064605 13.714970
F 42.440447 46.442205 13.501470
F 51.365547 54.154005 13.578270
F 35.709447 42.698805 10.684470
F 35.573347 42.529905 6.376900
F 40.263347 42.761605 18.135970
F 44.547447 47.724905 17.194470
F 35.985247 50.059305 13.620270
F 44.610247 50.174005 20.786570
F 49.144747 42.411805 6.319160
F 51.509247 51.428605 14.439070
F 35.801547 47.540505 7.097540
F 44.656447 50.376205 18.107370
F 51.379747 43.797005 9.757140
F 44.569247 47.780605 14.470070
F 49.263747 42.678105 17.966870
F 37.887947 54.141205 18.206370
F 37.863247 46.476205 18.156470
F 46.996847 53.921405 18.174770
F 46.932147 46.417205 18.051870
F 38.098747 51.499205 14.431770
F 37.804147 43.749005 14.485270
F 47.034447 51.582005 14.247170
F 46.897847 43.859405 14.450670
F 38.065447 51.532005 17.292470
F 37.876847 43.926005 17.278770
F 46.937147 51.450105 16.955270
F 47.035947 43.799905 17.167270
F 35.821747 50.132705 18.108170
F 37.990447 46.471605 20.759970
F 46.936747 54.296505 21.018870
F 47.058847 46.287805 20.684770
F 40.149947 47.663005 17.153170
F 49.242547 42.532605 20.714370
F 49.216747 47.739205 17.261170
F 35.780747 42.392805 3.626470
F 40.310147 50.317805 20.888670
F 44.656747 42.436205 6.197290
F 49.159647 50.207705 20.691770
F 44.434047 42.506105 3.512540
F 40.291647 50.277105 18.146470
F 40.167747 42.521205 20.769570
F 49.267947 50.185805 18.002270
F 35.523847 47.537705 14.351670
F 40.134647 47.654405 14.438870
F 35.605247 50.314305 6.297080
F 49.255547 47.609305 14.457770
F 49.249047 42.679105 13.568770
F 42.465847 54.109405 18.076770
F 42.432247 46.433005 18.243770
F 51.466047 54.090905 18.009570
F 49.085247 42.416505 10.719070
F 44.620447 55.288205 7.323610
F 44.659947 55.416305 21.784570
F 49.175947 42.629105 3.370550
F 35.543047 55.204205 14.492370
F 44.652547 55.340705 9.970890
F 49.295947 55.489405 14.659170
F 35.620947 55.333805 17.187470
F 44.743547 55.248605 17.322570
F 44.960747 55.267205 14.485070
F 40.210447 55.453805 21.647570
F 35.622647 55.303405 21.916670
F 49.237647 55.247405 9.789100
F 35.795847 55.277005 2.859500
F 35.984147 55.194405 10.253570
F 40.253847 55.368405 9.937860
F 40.204047 55.543205 17.429070
F 35.645347 55.494505 7.385740
F 40.208747 55.451905 14.565370
F 40.042947 55.363105 7.199210
F 49.297747 55.350805 -0.082249
F 49.095047 55.420605 17.173570
F 40.416947 55.299105 2.508500
F 35.715847 65.839505 6.353570
F 44.964947 63.147305 2.553120
F 44.669947 57.835905 6.439410
F 44.782447 65.651705 6.191330
F 35.782947 63.069205 2.737710
F 35.851847 57.786805 13.632770
F 44.791247 57.879505 3.482220
F 44.800747 65.641605 3.415880
F 44.757547 63.023205 21.665170
F 38.047047 61.771505 3.369920
F 47.193047 61.877105 3.527510
F 38.040447 59.232805 21.783170
F 38.067647 67.003205 21.740970
F 47.179047 59.309905 21.752270
F 47.003247 66.945905 21.578770
F 38.098947 59.194805 2.655490
F 38.121547 66.953705 2.500120
F 47.129647 59.298305 2.552550
F 46.990947 66.920505 2.516640
F 38.134247 61.854105 6.122800
F 46.942947 61.853205 6.250310
F 40.221747 63.186905 2.586900
F 49.407547 63.005905 2.557610
F 40.245647 58.036205 6.204650
F 40.384747 65.639805 6.178660
F 49.111447 57.942505 6.216930
F 49.177747 65.610605 6.155640
F 40.348647 57.955805 3.602110
F 40.343647 65.713205 3.484540
F 49.331247 57.726905 3.435710
F 49.330547 65.715505 3.511600
F 40.157347 63.041505 21.554770
F 49.464247 63.244405 21.670470
F 42.610647 61.979005 3.461260
F 51.555647 61.749505 3.666200
F 42.548347 59.304405 21.804470
F 42.457747 66.894605 21.673570
F 51.524147 59.468205 21.521170
F 51.538447 67.158105 21.846970
F 42.462947 59.250305 2.735760
F 42.558547 66.978305 2.539570
F 51.658247 59.090605 2.547780
F 51.448347 66.986805 2.702300
F 42.638147 61.845105 6.220210
F 51.618247 61.800505 6.403910
F 36.056247 63.322905 7.249860
F 44.954747 63.118305 9.705740
F 44.727947 58.028205 13.582070
F 44.835747 65.586805 13.512570
F 35.927347 63.085705 9.872670
F 35.806247 65.540305 20.979470
F 44.786647 57.985305 10.841770
F 44.845747 65.748105 10.638070
F 44.792047 63.231505 7.136920
F 38.190547 61.868905 10.732570
F 46.989947 61.970205 10.729370
F 38.119547 59.409105 7.331500
F 38.185247 66.904505 7.157500
F 46.970347 59.253205 7.014350
F 46.964547 67.000705 7.052900
F 38.057747 59.378805 10.023370
F 38.111447 66.958505 9.887970
F 46.947447 59.347205 9.828590
F 47.087747 66.927305 9.896720
F 37.983747 61.930405 13.458070
F 47.176947 61.963105 13.412470
F 40.410247 63.239205 9.928270
F 49.423147 62.958905 9.835840
F 40.145647 58.081905 13.567070
F 40.164147 65.595305 13.595970
F 49.206347 58.054605 13.390670
F 49.427847 65.724605 13.437570
F 40.487347 57.956305 10.692770
F 40.349447 65.850405 10.844570
F 49.082047 57.868005 10.690270
F 49.316647 65.582305 10.689070
F 40.384947 63.082205 7.124480
F 49.353547 62.991305 7.174270
F 42.726847 61.992905 10.631270
F 51.621447 61.881105 10.768670
F 42.548447 59.348205 7.053080
F 42.642247 66.957505 7.104440
F 51.428447 59.087305 7.004530
F 51.551947 66.865605 7.077960
F 42.729947 59.383005 9.776470
F 42.557247 67.081605 9.787360
F 51.311947 59.312805 9.748910
F 51.699647 66.751605 9.767550
F 42.716847 61.935805 13.518870
F 51.562847 61.907605 13.551770
F 35.684447 62.921905 17.070070
F 44.899047 62.920305 17.334570
F 44.793247 57.983505 20.863270
F 44.564147 65.651105 20.779270
F 35.637547 62.956405 0.069004
F 35.802047 57.873705 18.064870
F 44.995047 57.796605 18.091070
F 44.698347 65.612805 18.108170
F 44.932047 63.080805 14.524070
F 38.127447 61.936305 17.911570
F 47.237547 61.786005 18.166170
F 37.941947 59.468005 14.590970
F 38.050847 67.073105 14.554370
F 46.898247 59.388605 14.383270
F 47.056947 66.834805 14.472870
F 37.908947 59.371005 17.318570
F 37.958347 66.789305 17.212970
F 47.078947 59.339905 17.139470
F 47.066947 66.840105 17.322670
F 37.694647 61.712205 20.690570
F 47.117747 61.878505 21.002870
F 40.438147 63.060805 16.906370
F 49.486447 63.051605 17.144470
F 40.276447 58.064605 20.841370
F 40.287847 65.661905 20.740070
F 49.409647 57.836605 20.830870
F 49.292547 65.777705 20.757770
F 40.255347 58.280605 18.217170
F 40.300047 65.486205 17.994270
F 49.208247 57.899805 18.079270
F 49.295047 65.582905 17.987670
F 40.335447 62.976705 14.229170
F 49.332547 63.157705 14.509470
F 42.574047 61.666105 17.893970
F 51.743947 61.868405 17.946270
F 42.533147 59.247705 14.576870
F 42.496447 66.738405 14.385270
F 51.357747 59.287005 14.420170
F 51.647247 66.931205 14.238070
F 42.637447 58.923205 17.301870
F 42.529347 66.943605 17.126170
F 51.454347 59.204805 17.159270
F 35.964747 58.049705 6.377020
F 42.533547 61.795905 20.604470
F 51.740747 62.008105 20.639970
F 35.756947 57.918905 20.887070
F 35.783747 65.810005 13.666070
F 35.880247 57.837705 10.894470
F 35.975547 65.722205 3.585860
F 35.849147 65.754305 10.793970
F 35.813547 57.863505 3.557300
F 51.521047 66.930605 17.136370
F 35.751247 63.206605 14.343670
F 35.797047 65.405905 18.141770
F 47.165747 69.539605 10.806170
F 47.013847 69.570105 20.914470
F 51.783247 69.451705 18.069570
F 42.375747 69.550705 3.598620
F 38.154347 69.325005 18.149170
F 42.514147 69.584905 20.806270
F 42.355147 69.646705 6.288780
F 42.534047 69.555405 10.786370
F 47.046647 69.456005 13.602470
F 51.781947 69.630305 13.560970
F 51.702947 69.452605 6.169200
F 37.901647 69.399205 6.237690
F 51.394447 69.583705 3.522590
F 46.921247 69.618105 3.440570
F 49.193047 55.262205 7.110460
F 49.137347 55.160805 2.645060
F 53.881947 1.259935 2.860400
F 53.622747 9.038335 2.933040
F 62.746547 1.374285 2.555530
F 62.706347 9.197965 2.728060
F 67.234747 1.390715 17.635570
F 53.809747 11.630305 6.502940
F 62.705047 3.961455 6.193450
F 62.545647 11.690405 6.342340
F 58.267247 9.048435 14.453770
F 67.119047 1.282665 14.793970
F 53.776747 3.842765 3.668010
F 53.666047 11.656005 3.750680
F 62.589247 3.895065 3.523460
F 62.622447 11.764405 3.693600
F 58.230047 9.227735 17.133870
F 53.879947 9.194745 21.862470
F 62.812347 1.458485 -0.161164
F 62.709947 9.262075 -0.240386
F 55.996147 7.926455 3.585700
F 67.234547 11.579405 20.829270
F 65.055847 8.003755 3.541450
F 58.296947 1.489175 17.211670
F 55.999447 5.265905 21.771270
F 69.425747 5.053595 17.460670
F 64.937547 5.343025 0.180951
F 69.342447 7.638885 6.440380
F 55.859447 5.304925 2.773000
F 55.983747 12.893105 7.063060
F 64.986547 5.252335 2.961270
F 69.355547 7.881515 3.778930
F 55.923347 7.814945 6.244590
F 60.389947 7.908885 20.800470
F 65.128647 7.799385 6.269500
F 69.372347 7.849545 18.284970
F 64.943547 12.681705 7.314700
F 58.241947 9.087595 2.748380
F 67.304847 1.469795 2.859700
F 67.244747 9.159865 2.649370
F 58.242847 4.046845 6.184780
F 58.313847 11.603105 6.288700
F 67.014647 3.852135 6.548650
F 67.336947 11.616705 6.426290
F 58.213447 4.163285 3.438990
F 58.118547 11.618605 3.571790
F 67.142047 4.004225 3.913490
F 67.004147 11.730205 3.722980
F 58.413947 1.456155 2.517380
F 58.322047 9.254505 21.782170
F 67.318047 1.708275 21.878870
F 67.101047 9.019215 -0.113886
F 60.472547 7.775665 3.692100
F 58.335447 1.419915 21.669670
F 55.903347 13.084405 9.950120
F 67.231947 9.172905 17.246570
F 60.448847 5.293425 -0.190786
F 67.237847 1.418495 9.977690
F 64.802947 13.023805 2.716410
F 60.451847 13.027205 17.138370
F 60.617047 5.302755 2.577590
F 64.892347 12.882905 -0.142056
F 60.385947 13.010205 14.463370
F 69.360047 5.109455 7.445060
F 60.584147 7.892175 6.402710
F 53.771747 1.481095 10.042670
F 60.469347 12.974805 7.193880
F 53.885347 3.819725 6.465900
F 69.510347 12.740705 0.018052
F 64.857047 12.999405 14.659970
F 64.800747 7.775775 20.872870
F 62.752347 9.343325 9.965170
F 53.618447 4.025835 13.674570
F 53.566147 11.601005 13.627270
F 62.814347 3.985165 13.469670
F 62.648547 11.679105 13.548170
F 67.085647 11.756305 18.104670
F 67.217947 3.943775 18.438670
F 53.829247 3.939975 11.062070
F 53.620147 11.776805 10.806570
F 62.648947 3.925665 10.808570
F 62.639447 11.963305 10.756470
F 55.771347 12.891605 21.965870
F 53.679947 9.101205 7.383340
F 62.570647 1.372555 7.318600
F 62.945047 9.017025 7.384710
F 56.027947 7.658875 10.935570
F 60.571347 5.210725 17.198470
F 65.016247 7.954015 10.838970
F 55.815547 13.009305 2.829680
F 56.056247 5.301505 7.235170
F 64.741147 13.303405 17.285070
F 64.985247 5.202625 7.400860
F 69.389047 5.229185 2.959350
F 56.006147 5.221825 9.808600
F 69.360847 5.296745 14.738270
F 64.965247 5.137095 10.113870
F 58.318847 1.315235 14.440270
F 55.873947 7.534975 13.611870
F 64.974447 12.977405 9.937530
F 65.088747 7.913805 13.416870
F 69.309347 12.943705 2.819640
F 53.877547 1.205435 7.134300
F 58.241347 8.955365 10.031270
F 69.662747 12.814805 10.044170
F 67.238447 9.288025 10.125570
F 58.249547 3.890705 13.457970
F 58.297347 11.666105 13.480870
F 67.253147 3.832835 13.885470
F 67.084747 11.728805 13.637570
F 58.276147 3.810445 10.811370
F 58.131547 11.581905 10.734570
F 67.205647 3.853485 11.222470
F 67.283347 11.834605 10.915570
F 58.388747 1.381575 7.134060
F 58.144247 9.110105 7.204050
F 67.107547 1.292015 7.239590
F 67.273347 9.127135 7.391810
F 60.595647 7.845525 10.782370
F 60.497747 5.095335 14.516470
F 55.975347 12.864705 14.321570
F 67.111547 4.267875 21.060770
F 60.586647 5.311025 7.108780
F 60.493747 13.148805 2.658310
F 69.341047 7.916045 11.144970
F 69.505247 7.847655 13.846270
F 60.525447 5.303225 9.814870
F 53.656847 9.002675 10.103170
F 60.321147 12.868505 -0.077561
F 55.664047 12.904205 17.032970
F 60.444047 7.609515 13.471270
F 58.150647 11.713705 20.854470
F 60.323347 12.921405 9.813750
F 58.210547 3.978535 20.790770
F 53.963247 1.321805 17.354270
F 53.719747 8.996305 17.198470
F 62.797147 1.454315 17.233170
F 62.678047 8.961805 17.140870
F 53.772047 3.820185 21.048370
F 53.732347 11.645005 20.829770
F 62.835747 4.036485 20.860670
F 62.554747 11.717405 20.762570
F 58.041847 11.785305 18.149370
F 58.313047 4.145265 18.011570
F 53.813547 3.887745 18.226970
F 53.603747 11.472805 18.157970
F 62.811847 4.064645 18.083170
F 62.645147 11.679805 18.117670
F 53.810947 1.476825 14.617870
F 53.726447 9.013865 14.513170
F 62.732947 1.353045 14.401670
F 62.676947 8.958405 14.354170
F 56.133247 7.850605 18.117370
F 69.456647 7.799385 21.043670
F 64.923947 7.861205 18.145470
F 60.423447 7.756835 18.054170
F 55.924447 4.937655 14.623170
F 69.389247 12.735905 14.662070
F 65.054747 5.325295 14.468870
F 69.443147 5.203825 0.144322
F 55.922847 5.273395 17.312770
F 58.342247 1.368495 9.777940
F 65.018147 5.297215 17.216270
F 69.325847 13.059605 17.262270
F 56.051647 7.888915 20.942070
F 67.124947 9.133875 14.464270
F 62.837047 1.364655 10.052670
F 53.812547 1.307815 22.033770
F 69.280947 5.339365 10.093470
F 69.474847 12.836705 7.435320
F 64.992547 -0.012654 10.881970
F 64.877347 -0.090994 18.251670
F 65.153247 0.257770 21.020670
F 56.028647 0.025301 10.752670
F 60.650047 0.246362 20.889170
F 69.500747 0.071486 21.111570
F 60.511047 -0.009026 6.128930
F 69.386547 -0.113380 3.637540
F 64.892147 0.106056 3.533880
F 69.316547 -0.095618 6.378870
F 69.558847 0.078316 18.325470
F 64.749547 0.199683 6.278360
F 53.736747 24.565705 2.734740
F 69.439847 20.775205 2.808170
F 62.486247 24.426105 2.595750
F 62.750247 16.927805 2.731470
F 69.381147 15.265705 21.093870
F 58.035447 27.108005 10.920870
F 67.270447 26.789505 10.835270
F 62.553447 19.463305 6.331930
F 67.091647 27.148105 3.783480
F 69.389347 23.347805 21.092170
F 69.379047 15.336205 10.979670
F 53.709147 19.288005 3.606610
F 60.567147 20.895605 14.585670
F 62.691047 19.534205 3.649430
F 58.263647 27.075105 20.931770
F 53.739347 16.788505 0.002300
F 62.749347 24.502005 21.750870
F 62.583547 16.903905 -0.029906
F 56.134447 15.578205 3.492380
F 55.948447 23.145805 3.900520
F 65.042147 15.568105 3.739740
F 64.761347 23.290705 3.658410
F 55.956947 20.569105 -0.034094
F 64.859047 20.561905 0.007461
F 55.919047 20.647505 2.694920
F 65.087047 20.816905 2.654740
F 55.951547 15.659705 6.158050
F 55.876847 23.401405 6.492460
F 64.916947 15.424705 6.572280
F 64.661447 23.195305 6.340060
F 58.105647 24.578905 2.934460
F 58.116047 16.962905 2.567530
F 67.013047 24.575405 2.674020
F 67.310247 16.655405 2.742660
F 67.225747 19.528705 20.937170
F 58.081547 19.390605 6.302170
F 62.560447 27.107305 10.830070
F 66.995247 19.259905 6.386000
F 62.485747 26.912305 6.622510
F 57.997547 19.420605 3.610720
F 69.652547 15.587005 3.613320
F 67.128247 19.363405 3.711670
F 58.344147 24.473705 21.911070
F 58.000047 16.877105 -0.142278
F 66.993447 24.434405 0.048903
F 67.195747 16.900505 -0.077199
F 60.396847 15.626705 3.625040
F 60.330347 23.317505 3.721600
F 53.676247 26.905205 20.964170
F 69.534047 15.467005 6.363540
F 60.372747 20.763205 0.084419
F 58.198847 19.401405 20.835170
F 60.438747 20.699605 2.850540
F 53.621147 19.365105 6.300640
F 60.427247 15.662505 6.386790
F 60.127147 23.296505 6.398720
F 67.290847 27.053005 18.433770
F 69.242647 23.187005 10.858270
F 53.651647 24.610505 10.006170
F 53.674647 16.944505 10.003270
F 62.760647 24.488205 10.122270
F 62.746047 16.804705 9.951310
F 67.298447 24.454605 14.759370
F 53.647247 19.394705 13.731370
F 60.448447 23.271005 18.210470
F 62.787147 19.538505 13.624370
F 60.507347 23.242805 20.938570
F 60.365247 15.451405 20.957270
F 58.358747 24.704905 14.644870
F 53.676247 19.621405 10.917570
F 58.330047 16.807505 14.395770
F 62.441447 19.271305 11.002570
F 53.654347 24.669805 7.305020
F 53.486347 16.795805 7.207590
F 62.546147 24.282405 7.554480
F 62.692547 16.788605 7.372020
F 69.424147 15.495805 13.699070
F 55.924047 23.297905 10.819070
F 64.913347 15.559905 10.935770
F 64.870747 22.873105 10.924770
F 55.849247 20.595105 7.081860
F 64.869347 20.626305 7.334750
F 56.063347 20.730405 9.937050
F 64.903347 20.315305 10.016870
F 56.017047 15.582205 13.648970
F 56.115447 23.126505 13.625670
F 65.093947 15.567805 13.551170
F 65.093247 23.190205 13.633070
F 58.280147 24.558405 9.985440
F 58.236447 16.792505 10.017470
F 66.962447 24.215505 9.935140
F 67.183447 16.688505 10.096570
F 67.288547 19.493805 18.293570
F 58.277147 19.447205 13.657970
F 53.637847 27.158005 3.452330
F 67.265847 19.273805 13.870570
F 67.214847 27.142005 13.704170
F 58.225147 19.335405 10.787070
F 62.797147 27.180105 13.719070
F 67.087647 19.176305 11.087070
F 58.060347 24.683005 7.255270
F 58.248747 16.884705 7.286990
F 66.984547 24.383205 7.196690
F 67.188047 16.665705 7.267180
F 60.357647 15.371705 10.903970
F 60.404147 23.322805 10.910170
F 62.851747 27.009005 18.291170
F 69.449047 23.247605 13.641870
F 60.296147 20.540505 7.258300
F 69.419047 20.623705 17.294470
F 60.423147 20.661705 9.945620
F 69.292047 23.374205 3.501550
F 60.560247 15.488205 13.527070
F 60.657247 23.511605 13.578570
F 55.822847 15.699405 10.871570
F 67.141247 27.203805 21.073070
F 53.708047 24.542905 17.421870
F 53.831047 16.739905 17.258470
F 62.723347 24.498405 17.251270
F 62.680447 16.866205 17.168970
F 60.441247 15.447305 18.258670
F 58.273447 27.264605 6.329270
F 67.373147 16.782605 14.768970
F 62.553047 19.337005 20.860270
F 53.678047 19.320305 20.743270
F 60.569047 20.724605 17.247070
F 53.797347 16.684805 2.702600
F 53.800347 19.306305 18.000570
F 58.246347 19.232405 18.174770
F 62.746747 19.408105 18.107570
F 53.895947 24.509105 14.592570
F 53.701447 16.695005 14.489970
F 62.867447 24.541705 14.516570
F 62.929047 16.938005 14.437170
F 55.995847 15.488805 18.196070
F 55.989747 23.135505 18.335070
F 64.902247 15.828605 18.336670
F 64.891947 23.246805 18.295870
F 55.951947 20.692505 14.629670
F 64.955147 20.667905 14.672670
F 56.018947 20.623505 17.216970
F 65.000947 20.688905 17.286470
F 55.917047 15.380605 20.976370
F 56.043747 23.083705 21.073070
F 64.885247 15.590305 21.117570
F 64.855447 23.132905 20.991770
F 58.198447 24.463005 17.421470
F 58.289547 16.708305 17.208070
F 67.272147 24.569505 17.393170
F 67.276447 16.834305 17.411970
F 53.893947 24.363505 21.888070
F 69.538647 15.580405 18.326870
F 58.418547 27.259205 13.623770
F 69.538647 20.792905 0.024379
F 67.119347 26.894905 6.485270
F 69.358747 23.327605 18.291570
F 58.304147 27.141505 18.192870
F 69.486947 20.630205 14.566670
F 69.234047 20.501405 10.030870
F 53.736347 27.143805 18.143970
F 69.303247 23.186805 6.214010
F 69.216747 20.622105 7.189030
F 58.201547 27.128005 3.603840
F 53.832547 26.942105 13.661370
F 62.685947 27.037005 20.860870
F 62.567247 26.923805 3.728240
F 53.565647 27.092405 6.171170
F 53.826147 27.088105 10.922270
F 55.979247 28.476505 10.011870
F 53.653047 32.188805 2.623730
F 62.524147 32.123905 2.853460
F 62.667647 39.920105 2.482450
F 53.694247 34.653605 6.147720
F 62.618547 34.936005 6.390100
F 69.577047 31.027105 3.393520
F 53.846947 34.924205 3.419180
F 62.645047 34.749505 3.622640
F 53.671747 32.339505 21.721270
F 53.647947 39.920305 21.607270
F 62.544347 32.241705 0.030373
F 62.872947 39.910305 21.626870
F 55.800847 30.951205 3.495400
F 55.976147 38.885905 3.420330
F 64.901347 30.933705 3.530900
F 65.105747 38.753705 3.753060
F 69.212347 38.652405 10.898470
F 55.828447 36.233705 0.005191
F 69.190647 38.612405 6.686760
F 64.778047 36.202305 0.006783
F 69.370247 36.142505 21.881570
F 56.112747 36.306905 2.708990
F 69.443047 35.902205 17.259470
F 65.009947 36.118705 2.829570
F 56.011547 30.957505 6.210240
F 55.904247 38.508905 6.146230
F 64.824147 30.835905 6.170510
F 64.689147 38.788305 6.448290
F 58.249947 32.396505 2.636940
F 58.278847 39.939905 2.474550
F 67.018747 32.185505 2.585670
F 67.243247 39.992605 2.852790
F 58.270947 34.755905 6.312010
F 67.165447 34.699805 6.374780
F 58.260947 35.003505 3.674350
F 67.109847 34.654205 3.772890
F 58.163847 32.419105 21.598270
F 58.232647 40.146505 21.564070
F 67.060347 32.354205 21.640570
F 67.159647 39.988105 0.104099
F 60.365747 30.958405 3.783170
F 60.586747 38.687205 3.619620
F 67.332047 32.337805 17.378970
F 64.951847 27.990905 10.018070
F 58.241947 40.179105 17.073370
F 60.553247 36.270005 21.654070
F 67.199047 32.119805 14.572970
F 69.396247 38.690205 20.731770
F 69.451947 36.018905 10.010070
F 60.473947 36.158305 2.681260
F 58.110247 39.968805 14.348270
F 69.223747 38.551905 3.765550
F 60.437347 31.128905 6.411580
F 60.145047 38.852305 6.369960
F 69.487947 38.536305 18.129170
F 53.727647 40.145005 2.640630
F 53.962547 32.173305 9.897450
F 53.538747 39.971705 9.981400
F 62.584847 32.110105 10.101770
F 62.857847 40.072505 9.994810
F 53.720947 34.927605 13.635670
F 62.711547 34.921905 13.761870
F 69.561147 30.988605 18.263670
F 53.630947 34.817105 10.943670
F 62.744247 34.752205 11.045670
F 53.784047 32.084605 7.183060
F 53.573547 39.942205 7.222960
F 62.733447 32.334105 7.239440
F 62.485147 39.922305 7.214500
F 56.189747 30.924205 11.008870
F 55.763247 38.801505 10.832870
F 65.012247 30.955105 10.714570
F 64.866547 38.468705 11.005570
F 60.494047 38.976705 18.071470
F 55.862447 35.846405 7.099850
F 66.957947 34.935305 21.058970
F 64.942147 36.128405 7.262120
F 69.321447 36.031505 2.785060
F 55.819147 36.054105 9.786580
F 67.292547 39.891005 17.446470
F 64.954647 35.872605 10.025370
F 56.049347 31.038005 13.630470
F 55.761647 38.788005 13.555870
F 65.078347 30.929105 13.472570
F 64.947647 38.531305 13.653770
F 58.186847 32.424605 10.171570
F 57.996547 39.948405 9.930230
F 67.256847 32.168005 9.836750
F 66.949347 40.019805 10.121970
F 58.169047 34.927305 13.579870
F 67.279647 34.565105 13.632270
F 58.142247 35.108805 10.925870
F 67.147947 34.723805 10.953270
F 58.105647 32.350305 7.443380
F 57.909947 40.039205 7.113110
F 67.079147 32.081305 7.176890
F 67.070547 40.013005 7.276040
F 60.390547 30.992005 11.135670
F 60.416947 38.853605 10.960070
F 69.446147 31.062905 20.979770
F 60.322147 36.261105 14.466170
F 58.177447 32.352605 14.544570
F 60.365047 36.172505 7.189440
F 69.397247 30.918605 13.474870
F 58.164947 35.028405 20.778870
F 60.456247 30.929105 18.216970
F 60.391047 36.213705 10.012870
F 67.124247 34.869105 18.390570
F 53.517347 40.087605 14.260470
F 60.460647 31.055905 13.794370
F 60.501847 38.765505 13.612770
F 53.781347 32.244605 17.212370
F 67.191247 39.787905 14.631570
F 69.406047 36.062505 7.349150
F 53.746347 40.105305 17.051170
F 62.738747 32.089705 17.178770
F 62.898947 39.951505 17.250870
F 53.645047 35.066205 20.764970
F 62.670647 34.754705 20.803470
F 60.481347 38.932705 20.823170
F 69.366847 30.841605 6.327530
F 62.522647 34.848905 18.103370
F 53.811947 32.250605 14.313770
F 69.282147 30.819605 10.755070
F 62.851847 32.084805 14.457570
F 62.699047 39.887405 14.489270
F 56.031747 30.969005 18.199870
F 56.086047 38.767705 17.996470
F 65.010447 31.027605 18.225070
F 65.007847 38.778105 18.186270
F 60.413247 36.253305 17.116470
F 55.956147 36.101305 14.519670
F 60.417947 30.875005 20.930970
F 65.246347 36.061505 14.694070
F 58.221447 34.856805 18.148770
F 55.947847 36.175905 17.278570
F 53.745547 34.861605 18.039770
F 65.055647 36.098905 17.407370
F 55.736047 30.887205 20.843670
F 55.960247 38.769205 20.699270
F 64.906247 30.945905 20.901970
F 64.985647 38.672705 20.933070
F 58.303847 32.269605 17.342970
F 69.358847 38.564205 13.754370
F 64.650247 28.316405 3.014680
F 69.393547 28.441705 2.852920
F 69.465347 35.988405 14.613170
F 60.322147 28.560805 7.318920
F 55.965247 28.316305 7.165850
F 69.537547 28.341105 14.668670
F 56.010947 28.374305 2.650380
F 65.118547 28.389705 14.633370
F 69.555947 28.476105 17.491870
F 64.872447 28.402205 0.224203
F 60.663047 28.309805 17.295070
F 69.408247 28.439505 0.055482
F 64.810047 28.274205 7.240380
F 64.904147 28.371505 17.389370
F 69.238647 28.291105 7.267140
F 60.311847 28.363105 21.761470
F 55.988447 28.381905 17.385770
F 56.013247 28.538205 14.562670
F 60.290047 28.486705 2.677240
F 69.270347 28.215005 9.911730
F 55.884847 28.278605 -0.055700
F 60.157747 28.497205 10.101270
F 60.560847 28.428405 14.702270
F 53.667847 47.778905 2.654560
F 69.182447 43.854905 10.146170
F 62.765947 47.909605 2.775770
F 67.330547 47.590005 17.613070
F 53.756147 50.203605 6.370110
F 69.439347 54.183205 3.639770
F 62.766147 50.477305 6.423050
F 53.678347 50.178805 18.004070
F 58.138047 50.164305 18.292370
F 67.210547 42.550205 11.244670
F 53.603147 50.328605 3.510070
F 69.291647 53.972105 20.909770
F 62.693047 50.505905 3.792820
F 67.147947 42.478105 6.415530
F 53.979947 47.718505 21.730770
F 60.377447 51.520005 17.220370
F 62.884647 48.031005 21.845070
F 69.276447 43.749505 7.429180
F 55.858947 54.195505 3.458500
F 55.886847 46.494105 3.625400
F 64.993147 54.216905 3.748030
F 64.834247 46.343405 3.492140
F 55.812347 51.482105 21.981970
F 56.192347 43.889505 21.773570
F 64.958747 51.636605 21.933370
F 64.852847 43.707505 -0.075435
F 55.912447 51.487205 2.786190
F 56.037647 43.930305 2.675990
F 64.930747 51.539605 2.918010
F 64.931447 43.744805 2.560300
F 56.131547 54.214605 6.231180
F 55.961347 46.319605 6.392030
F 65.069747 53.974205 6.424500
F 64.922647 46.407705 6.299570
F 58.236247 47.538305 2.707830
F 67.077447 50.399705 21.052170
F 67.187747 47.540005 2.808610
F 53.666447 42.774305 3.630300
F 58.261147 50.260605 6.131000
F 69.500647 51.532405 10.124770
F 67.227247 50.261405 6.629010
F 53.497247 42.638405 10.853470
F 58.253747 50.274505 3.490440
F 53.709047 50.269605 20.809970
F 67.167047 50.043105 3.943670
F 69.332147 51.627005 17.435370
F 58.342147 47.811805 21.883970
F 67.151347 50.247805 18.404670
F 67.285747 47.721605 21.917170
F 69.323947 46.207105 11.122870
F 60.467747 54.315305 3.546370
F 60.625447 46.426405 3.741550
F 53.889047 42.510305 21.035270
F 58.284547 42.642805 3.452110
F 60.323447 51.758605 21.880370
F 60.611347 43.799305 -0.033735
F 62.640947 42.526205 20.841670
F 62.799147 42.389405 3.679110
F 60.502047 51.726505 2.792420
F 60.649747 43.985805 2.771190
F 67.215847 42.295105 14.037870
F 67.080847 42.586605 21.011270
F 60.336047 54.088105 6.286910
F 60.470947 46.469405 6.399540
F 69.805147 54.158005 6.355460
F 62.655347 42.703405 10.799170
F 53.613947 47.691005 9.872660
F 67.136047 47.728305 14.788470
F 62.807547 47.663705 9.837330
F 58.101247 50.328005 20.951670
F 53.767647 50.236805 13.501670
F 69.625547 46.404805 18.351070
F 62.728047 50.171605 13.747870
F 58.419647 42.607505 20.739870
F 60.588947 46.510905 20.898570
F 60.398547 54.254105 20.811670
F 53.744747 50.336805 10.794870
F 67.263147 42.469305 18.273670
F 62.644147 50.222605 10.764270
F 58.134047 42.577805 6.358570
F 53.777047 47.588305 7.119440
F 60.358647 43.916605 17.120670
F 62.851247 47.805005 7.217250
F 69.399647 43.786605 21.942270
F 55.959647 54.043505 10.650470
F 55.858247 46.592405 10.860270
F 65.173847 54.240105 10.884070
F 64.961247 46.557405 11.126070
F 56.068147 51.541705 6.941410
F 55.976047 43.883505 7.238780
F 65.057247 51.634605 7.429130
F 65.028747 43.780405 7.216610
F 55.932247 51.518705 9.767250
F 55.963047 43.936405 10.106370
F 64.963747 51.611705 10.211870
F 65.000047 44.007805 10.168570
F 55.942647 54.156005 13.414770
F 56.013447 46.530405 13.652070
F 64.971147 53.958605 13.646370
F 64.903047 46.435605 13.827570
F 58.136947 47.705305 9.857460
F 69.187647 54.263005 18.278770
F 67.059547 47.831805 10.204170
F 53.805247 47.611805 17.361770
F 58.233447 50.274905 13.387970
F 58.122147 42.725105 18.041970
F 67.338247 50.421605 13.888470
F 67.102247 42.551705 3.626620
F 58.101447 50.244205 10.674970
F 69.541347 46.273105 21.034770
F 67.177347 50.416705 11.138070
F 69.538047 43.818805 14.588970
F 58.163847 47.617405 7.136140
F 60.458747 44.024705 14.414270
F 67.148247 47.551805 7.528570
F 53.653147 42.634005 13.495670
F 60.486747 54.231505 10.840870
F 60.444047 46.479905 10.533670
F 69.530247 51.868805 14.758770
F 69.400047 46.488205 13.860570
F 60.386047 51.494405 7.222330
F 60.419947 43.837405 7.293750
F 69.277147 51.523405 0.176805
F 62.628347 42.649405 6.298680
F 60.415747 51.498905 9.939600
F 60.255347 43.653505 10.055470
F 69.294847 51.555705 2.760050
F 69.397847 51.672605 7.369200
F 60.433647 54.154805 13.465470
F 60.410647 46.507505 13.350870
F 62.820347 42.584805 13.498570
F 69.458547 54.323905 13.599870
F 69.410647 43.809905 17.249570
F 58.142247 47.781205 14.592370
F 62.826547 47.579805 17.401270
F 69.733847 54.120805 10.848570
F 62.631047 42.553205 17.957170
F 69.460847 46.386905 6.514940
F 62.660547 50.583005 20.977070
F 69.467847 43.794205 2.961180
F 60.303547 54.086405 18.160570
F 53.679847 42.510105 18.238370
F 69.363947 46.275205 3.945730
F 58.066247 42.395005 10.962070
F 62.659547 50.188405 18.127770
F 53.718247 42.504505 6.322190
F 53.735847 47.781105 14.569570
F 60.394147 51.501505 14.483170
F 62.632947 47.581505 14.751870
F 60.457447 46.309805 18.136170
F 56.029247 54.014605 18.172270
F 56.079847 46.407305 18.259870
F 64.794547 54.095905 18.150770
F 64.930347 46.297105 18.504270
F 56.106847 51.603305 14.338570
F 55.952047 43.893405 14.582270
F 64.952347 51.340305 14.711570
F 64.933147 43.763205 14.566170
F 56.090147 51.452705 17.138870
F 55.809547 43.907805 17.251270
F 65.003047 51.469105 17.388570
F 65.021547 43.836005 17.377470
F 55.841947 54.060605 21.117870
F 56.234147 46.359505 20.909770
F 64.909747 53.988905 20.951470
F 64.997647 46.524205 21.192570
F 58.278047 47.740805 17.288870
F 58.097447 42.640005 13.669570
F 58.169747 55.359805 21.767270
F 58.247247 55.413805 2.606350
F 62.581447 55.376805 17.170970
F 67.234747 55.324605 2.745320
F 62.729747 55.394705 2.625920
F 62.734447 55.253205 14.481670
F 53.799447 55.381305 7.288980
F 67.473647 55.265205 10.025470
F 53.769047 55.619105 9.895560
F 58.278747 55.504905 14.384370
F 62.723847 55.331105 7.192190
F 66.860947 55.329605 17.125970
F 58.178447 55.397805 9.964500
F 53.628647 55.612805 14.426170
F 67.306147 55.341905 7.195020
F 62.765747 55.479705 21.693970
F 53.703547 55.432305 17.334170
F 53.517347 55.287305 21.834270
F 62.785647 55.324405 9.930210
F 58.270847 55.529805 7.272430
F 66.966847 55.390705 -0.050446
F 58.099447 55.394905 17.193770
F 67.104047 55.356605 14.515870
F 53.720847 63.177805 2.666370
F 62.757147 63.077005 2.694800
F 53.686847 57.961705 6.294850
F 53.836147 63.260305 14.362270
F 62.659647 57.974405 6.271570
F 62.686247 65.677205 6.249510
F 69.528547 67.009505 9.998050
F 60.379547 61.757705 20.838070
F 69.271847 61.776205 11.031170
F 69.298347 59.253105 -0.254206
F 62.885447 57.898605 3.573600
F 62.614547 65.581705 3.462370
F 53.758247 63.178905 21.782670
F 62.673347 63.221005 -0.017602
F 56.046647 61.905405 3.595080
F 65.038447 61.808505 3.545320
F 55.899347 59.133105 21.783670
F 55.814247 66.924705 21.847770
F 64.908947 59.153805 -0.102108
F 64.869447 67.135505 0.209035
F 56.013647 59.223005 2.740560
F 56.003147 67.120505 2.717560
F 65.124347 59.321005 2.631810
F 64.920247 66.994805 2.984280
F 56.050847 61.881805 6.268630
F 64.790847 61.856805 6.260860
F 58.282647 62.975805 2.631570
F 67.305447 63.183305 2.688230
F 58.004447 58.169305 6.456770
F 58.403247 65.661705 6.161910
F 67.036147 57.841105 6.234840
F 67.016547 65.600305 6.497420
F 58.300547 57.961905 3.690210
F 58.363147 65.658705 3.375860
F 67.276547 57.904505 3.502820
F 67.164247 65.659905 3.806490
F 58.129247 63.120605 -0.120163
F 67.148947 63.099805 21.870070
F 60.505347 61.691205 3.471600
F 69.353947 67.101805 14.669470
F 60.333447 59.081605 -0.128071
F 60.429047 67.196505 21.674970
F 69.393947 66.997305 21.919670
F 69.517647 59.240105 2.553250
F 60.595847 59.011105 2.638710
F 60.455547 66.990505 2.608810
F 53.975347 65.649305 3.653960
F 53.846247 65.783805 6.391100
F 60.432147 61.807405 6.160970
F 69.259647 59.282505 14.501270
F 69.344347 67.033405 17.244170
F 62.615947 63.200605 9.972670
F 53.749947 58.085405 13.674270
F 53.968647 65.712505 13.276070
F 62.720747 57.744305 13.551270
F 62.854747 65.851805 13.594670
F 60.382747 66.983105 17.381970
F 69.345647 66.820705 7.274430
F 53.789747 57.835105 3.626180
F 53.893747 65.502705 10.675070
F 62.816047 57.990405 10.880870
F 62.771847 65.657105 10.944170
F 53.888947 63.105105 7.317010
F 62.619147 63.093505 7.111090
F 56.185447 61.926805 11.038170
F 64.835047 61.978505 10.941670
F 55.741847 59.412205 7.459060
F 56.245247 66.953205 7.276540
F 64.921647 59.350205 7.097930
F 64.801347 66.980405 7.092040
F 56.015747 59.434005 10.278670
F 56.157547 66.850505 9.956710
F 65.083947 59.428705 9.899820
F 64.966247 66.894805 9.891160
F 56.001847 61.987205 13.663370
F 64.845347 61.842905 13.594570
F 58.279047 63.117105 9.900530
F 67.105947 63.159205 10.139170
F 58.376147 58.034105 13.695470
F 58.231447 65.817905 13.357770
F 67.212547 57.999005 13.620870
F 67.204347 65.673305 13.617870
F 58.185847 57.923305 10.967170
F 58.447047 65.700705 10.748870
F 67.260347 57.953005 10.827470
F 67.256747 65.815605 10.881170
F 58.256047 63.181905 7.209110
F 67.207247 63.056005 7.340840
F 60.336447 61.793105 10.918670
F 69.381247 62.015505 20.668770
F 60.425047 59.269505 7.171480
F 60.567547 67.035905 7.212000
F 69.381347 59.176805 17.229870
F 69.366847 61.917505 13.773270
F 60.393447 59.181905 9.738320
F 60.531347 67.014605 9.841560
F 69.298847 59.247305 7.182540
F 60.507147 59.342405 17.192570
F 60.494147 61.966905 13.592870
F 69.541547 59.313805 9.922400
F 53.822447 63.152805 16.984270
F 62.686947 63.283305 17.252770
F 53.527847 57.933205 20.747270
F 53.618947 65.749605 20.758270
F 62.667847 57.998705 20.854270
F 62.688847 65.839305 20.826470
F 69.406247 61.812805 3.659640
F 69.362747 61.761905 6.280170
F 69.365747 61.881105 17.948570
F 53.647847 65.725905 18.135570
F 62.566747 57.931205 18.251570
F 62.651247 65.748405 18.216570
F 53.860747 57.919205 18.065270
F 62.644347 63.210505 14.519570
F 55.937547 61.706805 18.025670
F 64.919047 61.972905 18.065970
F 56.009647 59.399005 14.452270
F 56.062147 66.906305 14.422270
F 64.870947 59.136305 14.356170
F 65.070747 66.889605 14.690770
F 56.014247 59.255905 17.178870
F 55.955247 66.963405 17.368170
F 64.738647 59.397105 17.271370
F 64.927247 66.793305 17.335170
F 55.923247 61.659705 20.856670
F 64.781947 61.646105 20.840170
F 58.206647 63.074005 17.250170
F 67.075147 63.241505 17.336470
F 58.092547 57.905705 20.808870
F 58.134847 65.853805 20.918970
F 67.176547 57.797505 20.632470
F 67.072847 65.714305 21.063970
F 58.296247 57.954205 18.015970
F 58.222447 65.636505 18.215170
F 67.041347 57.920305 17.927870
F 67.075747 65.697405 18.325370
F 58.238847 63.327705 14.419170
F 67.184847 63.212905 14.568370
F 60.474147 61.955405 18.074670
F 53.958447 62.837105 9.961460
F 60.534447 59.215505 14.568470
F 60.523447 66.991505 14.525070
F 69.515147 66.745005 2.910390
F 53.757347 58.196705 10.977470
F 60.553747 69.729705 18.027070
F 60.486247 69.684905 10.843370
F 55.939447 69.526205 13.620670
F 60.554947 69.571005 13.616970
F 56.240147 69.466205 6.378870
F 65.072647 69.521105 13.609070
F 60.566747 69.545405 3.451480
F 69.381047 69.643505 13.828670
F 69.432247 69.690405 10.994070
F 56.314347 69.627605 18.238570
F 56.077447 69.425905 20.928670
F 56.384147 69.612305 3.705120
F 53.428547 55.370505 2.651000
F 82.794247 13.076105 14.671470
F 80.490547 9.053565 2.769520
F 71.738647 1.295795 2.999770
F 71.613247 9.069835 2.649800
F 80.493647 3.934895 6.410780
F 80.543147 11.759505 6.500760
F 84.965247 9.259005 14.538370
F 78.450847 12.881705 2.897370
F 80.503747 4.040625 3.736050
F 80.785647 11.740105 3.693580
F 71.547547 3.983355 3.741270
F 71.525547 11.569105 3.698730
F 80.564247 1.337175 10.351270
F 80.610947 9.154955 21.931270
F 76.066847 11.700005 18.205870
F 76.494847 3.803535 18.147270
F 71.764847 1.189065 0.236746
F 71.816447 8.893615 0.011941
F 82.705247 7.825555 3.807700
F 78.393347 7.803185 20.975170
F 73.638947 7.723665 3.715530
F 78.357447 12.917305 14.469670
F 82.726647 5.244335 -0.214277
F 87.457547 5.218925 17.159470
F 74.011047 5.054555 0.038720
F 82.773747 12.926505 0.190224
F 82.676647 5.315025 2.526640
F 83.030647 12.988005 2.971100
F 73.663647 5.213455 2.644960
F 87.355247 13.072605 17.486770
F 82.686747 7.805815 6.519000
F 71.579347 3.903525 6.367580
F 73.791847 7.650375 6.407870
F 84.995347 8.879505 17.127270
F 85.288147 1.407005 2.792390
F 85.000447 9.068125 2.840900
F 80.716347 1.487875 2.934660
F 75.905947 8.977845 2.860220
F 85.086247 3.993815 6.248280
F 84.984547 11.833405 6.592180
F 76.028047 3.889335 6.450470
F 76.061747 11.494505 6.593220
F 85.038647 4.030975 3.461320
F 85.269947 11.659805 3.842390
F 75.978147 4.105335 3.817670
F 76.018247 11.624005 3.839940
F 85.040547 1.362455 0.115540
F 85.004247 9.011845 22.002870
F 71.773647 1.351845 17.400670
F 76.340447 9.082965 0.155257
F 87.461147 5.156765 14.375570
F 73.800247 13.104305 17.592870
F 78.228347 7.977725 3.673170
F 78.593247 5.217525 17.083070
F 73.897547 13.101405 7.503100
F 71.747647 11.552405 20.949170
F 78.381247 5.114955 0.021441
F 73.873247 12.857505 14.812870
F 82.802747 12.979405 10.034370
F 87.372947 12.972305 7.441200
F 78.217347 5.392475 2.886010
F 87.250547 7.788825 20.933070
F 85.049847 1.525705 9.996600
F 87.444447 5.427475 7.231980
F 78.375147 7.786925 6.372450
F 71.664047 11.521305 13.805970
F 87.271647 12.754705 0.175361
F 80.570047 9.094375 9.940110
F 82.802547 12.974605 17.380370
F 71.667247 8.952085 10.127670
F 80.690847 3.976315 13.739570
F 80.528347 11.671005 13.652570
F 85.220147 11.572805 18.146570
F 85.260947 4.035655 18.055070
F 80.624747 4.103565 10.953770
F 80.476547 11.701705 10.947970
F 71.564647 3.975185 10.994770
F 71.685747 11.533705 11.018070
F 82.772647 13.151205 7.365470
F 80.462147 9.194635 7.245490
F 76.164747 11.552805 20.840870
F 76.226547 3.759135 20.917070
F 76.219447 1.275635 17.227870
F 71.653547 9.129755 7.331720
F 82.868247 7.778225 10.841370
F 73.921347 12.921805 0.224735
F 73.826247 7.690925 11.138870
F 71.569747 1.260945 7.339980
F 82.801747 5.064945 7.253320
F 71.500247 1.633315 14.677070
F 73.756747 5.113785 7.362040
F 73.691847 12.961405 10.166070
F 82.986847 5.120555 9.883530
F 73.853647 12.943105 2.926270
F 73.896147 5.156515 10.073070
F 87.139747 7.662755 18.173270
F 82.888647 7.811545 13.629670
F 78.310447 5.130655 14.390770
F 73.799047 7.590635 13.955670
F 71.550647 4.141025 13.796770
F 87.224247 5.531215 9.981960
F 85.186547 9.259535 9.899300
F 87.138247 7.879345 13.776870
F 75.976347 9.142645 10.103670
F 85.066947 4.001285 13.678570
F 85.019847 11.923105 13.799470
F 76.233447 3.731745 13.684070
F 76.048747 11.568005 13.779770
F 85.176947 3.975045 10.905670
F 85.003447 11.875805 11.118570
F 76.199647 3.964405 10.855970
F 75.882747 11.757005 11.002270
F 85.147847 1.467845 7.244780
F 84.891947 9.159075 7.122610
F 76.196547 1.353075 7.360190
F 76.110147 8.917835 7.308150
F 76.168547 1.264755 0.221591
F 74.041047 7.660695 21.189270
F 78.345547 7.866805 10.860970
F 87.112747 5.229955 0.018947
F 71.734247 11.759105 6.420490
F 85.242947 1.526685 14.755570
F 78.170747 5.196695 7.164410
F 78.281847 12.873205 0.062087
F 78.266947 12.899005 7.644710
F 76.239047 1.226155 9.939260
F 78.388647 5.285775 9.858310
F 87.358347 12.964305 10.224970
F 76.195147 1.129435 14.532670
F 78.469647 7.757455 18.122070
F 78.240047 7.854755 13.573270
F 71.627747 3.841315 20.949770
F 80.705047 1.429155 17.332970
F 80.841947 9.229005 17.281970
F 80.642547 1.293325 7.515660
F 71.742847 9.123345 17.545370
F 80.526947 3.874405 20.545070
F 80.453047 11.680105 21.054170
F 85.007847 11.580105 20.932970
F 85.000047 3.922965 20.923070
F 80.764647 3.858605 17.930370
F 80.464847 11.786305 18.313170
F 71.851547 3.845005 18.256870
F 71.503047 11.828705 18.216970
F 80.680347 1.425715 14.641170
F 80.500647 9.039165 14.356370
F 76.142547 9.075815 17.580370
F 78.168447 12.992705 10.224670
F 71.772747 1.454155 10.105570
F 71.799447 9.031315 14.966870
F 82.851747 7.866445 18.191370
F 76.139947 9.000505 14.833070
F 73.850447 7.745155 18.469770
F 82.739147 7.854165 20.878670
F 82.819747 5.263355 14.514670
F 76.013847 1.529175 2.889570
F 73.894047 5.112495 14.617870
F 80.700447 1.484535 21.914970
F 82.928947 5.273745 17.334270
F 84.992247 1.372565 17.555370
F 74.113847 5.067615 17.465270
F 78.230647 13.034205 17.379970
F 87.165647 7.779505 3.698650
F 87.375047 5.306015 2.748880
F 87.420547 12.985205 14.646070
F 87.335747 12.981405 2.872570
F 87.351247 8.052415 11.023470
F 87.139047 7.813345 6.375200
F 87.156747 0.210632 11.023970
F 78.359747 0.181958 3.799740
F 78.355447 -0.027376 6.423920
F 73.998147 -0.008374 6.627480
F 87.232247 0.084818 21.030170
F 82.888547 0.110215 6.358020
F 74.035847 -0.042326 3.882180
F 87.276247 0.083592 18.267870
F 87.440747 0.267329 6.406280
F 82.940947 0.226993 13.720370
F 73.854847 0.015079 20.883170
F 83.170247 0.166420 3.693080
F 82.805747 0.086839 18.270070
F 87.304847 0.184590 13.777870
F 87.511647 0.099763 3.860530
F 82.876447 0.045256 21.049570
F 82.991547 0.076587 11.025770
F 78.483247 0.040302 21.192570
F 80.288347 24.571005 2.647310
F 80.483247 16.818305 2.973310
F 71.574847 24.546505 2.574200
F 71.748947 16.843005 2.728480
F 75.989447 27.257905 18.062970
F 80.479647 19.194605 6.356350
F 78.313247 23.266205 20.917070
F 78.366347 15.414205 21.097370
F 80.480347 26.916705 13.646170
F 80.494647 19.428105 3.656470
F 76.121447 16.742105 14.635170
F 71.635947 19.324405 3.699400
F 80.458847 24.493205 21.810470
F 80.628547 16.691105 0.270316
F 71.716547 19.375405 20.863370
F 80.532347 26.909005 10.892670
F 71.636047 24.691805 21.689770
F 71.680347 16.702005 0.022992
F 82.738547 15.464505 3.763340
F 82.550647 23.301705 3.342510
F 73.777547 15.468505 3.781390
F 73.920947 23.186705 3.332110
F 82.925147 20.688705 -0.080443
F 73.802347 20.516705 21.917370
F 82.602847 20.764205 2.628550
F 73.836447 20.490705 2.728070
F 82.733247 15.647105 6.518480
F 82.667747 22.959705 6.127670
F 73.952247 15.704005 6.616160
F 73.821447 23.267405 6.249220
F 84.991347 24.362605 2.710220
F 85.010947 16.573405 2.837080
F 76.064147 24.701205 2.721370
F 75.977347 16.733805 2.972980
F 87.294747 23.195405 6.456330
F 85.099947 19.279205 6.331820
F 76.016547 27.087805 20.717970
F 76.048647 19.294405 6.386320
F 80.564847 26.996005 6.378480
F 84.727647 19.229805 3.544910
F 87.345747 15.347205 20.991270
F 76.156947 19.365505 3.610740
F 85.117447 24.529205 21.814070
F 85.081647 16.722505 21.870570
F 76.119347 24.568905 21.847270
F 76.187847 16.875705 0.217110
F 71.620047 27.012605 10.812370
F 85.232347 16.777505 14.627070
F 78.327547 15.407505 3.664730
F 78.070747 23.173505 3.711560
F 71.711747 19.399805 13.623770
F 78.498047 20.622705 21.864970
F 76.143947 26.972905 6.073380
F 78.292647 20.701905 2.664750
F 87.336547 15.496105 6.460280
F 80.582747 27.010805 18.018070
F 78.509347 15.370105 6.586310
F 78.089547 23.189505 6.518110
F 80.474547 24.354605 9.941340
F 80.305347 16.878505 10.162570
F 71.523147 24.330705 9.917350
F 71.632647 16.718405 10.242370
F 71.542947 19.374805 6.460460
F 80.664247 19.268405 13.706270
F 78.321147 20.638705 17.592970
F 87.370247 20.622305 9.987300
F 85.094647 24.442905 14.521670
F 80.684147 19.377505 11.005870
F 76.203847 19.304205 18.430170
F 71.538647 19.295405 11.011670
F 80.516447 24.354105 7.169750
F 80.558747 16.846405 7.596490
F 78.600947 20.610805 14.804270
F 71.716747 26.904605 13.401070
F 71.506547 24.578105 7.138020
F 71.713747 16.840305 7.500940
F 82.623447 15.694205 10.922270
F 82.807347 23.358305 10.846570
F 73.974347 15.446905 10.989870
F 73.780747 23.138505 10.873270
F 82.716847 20.508805 7.219970
F 73.831047 20.636905 7.214780
F 82.819747 20.815205 9.898000
F 73.798547 20.439705 10.024370
F 82.897247 15.558105 13.753970
F 82.777947 23.229505 13.554370
F 73.960647 15.472705 13.823570
F 73.836147 23.134505 13.720270
F 85.040947 24.387805 9.963110
F 84.985947 16.853205 9.954880
F 75.984347 24.544405 10.113670
F 75.993347 16.925005 10.028970
F 85.018647 16.975005 17.242270
F 85.019047 19.461405 13.625270
F 87.204347 20.771805 14.722770
F 76.248947 19.338605 13.868370
F 80.615147 27.172205 20.766770
F 85.041247 19.370505 10.811270
F 71.466947 27.245105 20.782870
F 76.085547 19.326005 11.259070
F 84.947247 24.371205 7.210980
F 85.083647 16.774805 7.389430
F 75.976747 24.558805 7.291230
F 76.324047 16.788005 7.351240
F 87.403947 15.530205 13.817770
F 76.072747 27.271905 3.314640
F 78.096547 15.662005 11.113670
F 78.185847 23.294905 10.940570
F 76.218747 19.470705 21.089970
F 78.367347 20.626205 7.332710
F 84.953047 27.021505 20.807570
F 78.199247 20.587405 10.174270
F 85.099547 19.249505 21.116270
F 76.236147 16.723205 17.648270
F 78.360847 15.601605 13.737270
F 78.230247 23.268005 13.728970
F 80.682147 24.379505 17.299270
F 80.566647 16.852305 17.212670
F 71.634247 24.386305 17.358470
F 71.747947 16.790705 17.305970
F 75.995947 24.385105 17.333770
F 80.734347 19.361905 20.937370
F 78.348147 23.305905 18.249570
F 78.436347 15.550405 18.365570
F 75.967547 24.552805 14.552170
F 80.477947 19.447905 18.347770
F 85.024347 19.435105 18.396770
F 71.716847 19.399905 18.164570
F 80.432547 24.453905 14.639770
F 80.657147 16.748005 14.578170
F 85.168147 26.975905 10.801470
F 87.256047 20.586805 7.287700
F 71.647447 24.458605 14.626870
F 71.608747 16.855805 14.573170
F 82.736347 15.655005 18.349670
F 82.768147 23.106505 18.366570
F 73.930747 15.592805 18.395170
F 73.830847 23.134405 18.403070
F 82.912347 20.714505 14.600370
F 73.780247 20.640405 14.640970
F 82.622747 20.511705 17.190070
F 73.940247 20.670405 17.416970
F 82.793647 15.540605 21.064870
F 82.831047 23.308405 21.024870
F 73.939147 15.533105 21.164470
F 73.976647 23.356305 21.052970
F 85.016947 24.389905 17.407970
F 87.329847 23.229305 13.563770
F 87.327347 23.092005 3.716520
F 76.128247 27.170105 13.604270
F 84.781047 27.080705 13.599870
F 80.357047 27.272705 3.749940
F 71.605947 27.240805 6.364590
F 71.687047 27.034105 3.647770
F 87.493947 15.486105 3.783610
F 87.448047 23.105505 21.032670
F 85.090747 26.973505 18.137870
F 87.254047 20.703205 22.083270
F 76.150947 27.057505 10.856670
F 85.183547 26.829705 3.483390
F 87.207147 20.635005 17.365670
F 71.770847 27.070905 18.053170
F 85.031347 26.810305 6.229480
F 87.171547 20.476205 2.825490
F 87.266947 23.280505 18.265770
F 87.299847 15.605305 11.057270
F 87.371947 15.720205 18.233470
F 87.255447 23.204405 10.916770
F 80.710747 32.194205 2.416690
F 80.416747 39.994405 2.822400
F 71.706547 32.399405 2.578020
F 71.535447 39.876605 2.702520
F 80.640947 34.708805 6.217080
F 78.366547 38.569305 20.814270
F 80.717847 34.791105 3.555230
F 71.579447 34.805905 3.708260
F 80.577947 32.120405 -0.357246
F 80.557647 39.833005 0.104229
F 78.395947 30.891305 20.622270
F 87.219147 38.589605 6.295490
F 71.770847 32.454305 -0.100125
F 71.602847 39.754105 21.770470
F 82.838947 30.862505 3.516650
F 82.662347 38.759505 3.803440
F 73.706047 30.977205 3.732170
F 73.721347 38.558705 3.598450
F 78.300547 28.410305 7.050670
F 82.824147 35.860705 -0.014341
F 87.320847 28.286905 9.934380
F 73.916347 36.063705 0.128969
F 87.275847 38.663405 10.822170
F 82.838147 36.224405 2.849070
F 87.328647 31.013405 3.632390
F 73.822947 35.859305 2.839910
F 82.998547 30.832205 6.210330
F 82.753247 38.475405 6.484960
F 73.976647 30.924405 6.388090
F 73.750147 38.608505 6.226410
F 85.131347 32.255105 2.747060
F 84.945147 39.923505 2.846750
F 75.975247 32.121505 2.542840
F 75.839147 39.822205 2.895610
F 85.188047 34.751405 6.318370
F 75.971747 34.574805 6.347440
F 85.135147 34.791005 3.619430
F 76.204347 34.732405 3.616620
F 85.084647 32.244205 0.034181
F 85.065247 39.826505 21.689670
F 76.121847 32.298105 -0.158488
F 76.112347 39.841105 0.150154
F 73.854147 28.354305 9.881370
F 87.459447 30.785705 10.759870
F 78.537547 30.963205 3.368510
F 78.155447 38.465405 3.738350
F 71.585647 34.788505 6.310450
F 73.777047 28.396405 2.668220
F 78.312647 28.323005 17.128070
F 78.435947 36.039605 21.592870
F 85.213147 34.824305 21.110870
F 73.903747 28.384405 14.411170
F 87.506747 36.085005 2.825510
F 78.524947 35.786305 2.683050
F 73.869747 31.087905 20.726670
F 87.143647 36.064705 17.238870
F 78.574247 30.903605 6.206270
F 78.293947 38.576405 6.484880
F 80.531447 31.958405 9.946710
F 80.501547 39.799705 10.041270
F 71.604747 32.228305 9.904460
F 71.384647 39.964205 10.077170
F 80.666747 34.895905 13.547870
F 76.152147 39.974705 17.397970
F 80.536547 34.691605 10.895170
F 71.648147 34.759705 10.824870
F 80.696647 32.125205 7.115970
F 80.645147 39.707205 7.362890
F 78.330547 36.237005 17.148370
F 76.125447 35.128505 18.114470
F 71.693047 32.175005 7.229890
F 71.606947 39.759505 7.427790
F 82.929347 31.004605 10.796170
F 82.857047 38.561905 10.846370
F 73.826547 30.924205 10.939270
F 73.641847 38.885305 10.893270
F 73.856247 38.661405 20.935070
F 82.847547 35.805905 7.196100
F 73.883247 28.525305 -0.123004
F 73.763947 35.986405 7.268510
F 78.471447 38.697105 18.125070
F 82.737347 36.004205 9.931590
F 87.152647 28.072205 7.191730
F 73.827647 36.208105 9.966850
F 82.829847 30.957605 13.645270
F 82.884847 38.694405 13.450570
F 73.763347 31.025605 13.550270
F 73.677647 38.800905 13.626970
F 85.165647 32.281105 9.926590
F 85.020247 39.834605 9.924450
F 75.947847 32.215805 9.886400
F 75.955547 39.864405 9.892550
F 84.996747 34.828905 13.508370
F 76.128747 34.934705 13.448770
F 85.017647 34.830005 10.878670
F 76.081447 34.745405 10.725670
F 85.219447 32.228605 7.133920
F 85.100647 39.813205 7.109990
F 76.275547 32.146505 7.215660
F 75.990647 39.962405 7.199580
F 87.145947 28.420005 14.386770
F 75.974347 32.333805 14.546370
F 78.250147 30.779205 10.720970
F 78.195947 38.535705 10.942970
F 76.311647 32.565805 17.243470
F 71.663447 35.009605 20.893970
F 87.256247 30.908005 21.082270
F 78.330447 35.894805 7.231350
F 78.467847 31.036505 17.937670
F 71.625647 34.867305 13.425870
F 75.936447 34.851505 20.900370
F 78.337747 35.976005 10.012170
F 84.928747 40.061705 17.231770
F 87.361047 36.085905 7.319090
F 78.311547 30.973205 13.577370
F 78.306447 38.837605 13.516070
F 80.649147 32.330205 17.283370
F 80.596147 40.090905 17.169170
F 71.761547 32.402905 17.250070
F 71.729747 40.072005 17.252570
F 80.554847 34.622205 20.620870
F 85.062047 39.954005 14.481470
F 80.514347 34.886205 18.001070
F 71.842947 34.916805 18.176370
F 80.629947 32.205305 14.437270
F 80.659047 39.910805 14.480770
F 76.086147 39.907205 14.516370
F 78.266347 36.378405 14.487470
F 71.497847 32.175105 14.342670
F 71.536647 40.059305 14.648070
F 82.936547 30.890705 18.022370
F 82.822147 38.606005 18.171770
F 74.135847 31.265005 18.069170
F 73.850247 38.821405 18.172470
F 85.061847 32.319505 17.258370
F 82.833947 36.235205 14.540870
F 85.020547 32.255205 14.548870
F 73.906847 36.244105 14.292170
F 87.176847 30.921605 13.463670
F 82.945147 36.050605 17.368870
F 85.141347 34.793705 18.480670
F 73.846047 36.258505 17.080470
F 82.914947 30.907705 20.809570
F 82.800247 38.517205 21.021070
F 87.279247 28.277205 2.676510
F 87.294847 30.850105 18.321870
F 87.361847 30.685405 6.420620
F 87.295047 36.158805 14.430870
F 73.794847 28.584605 17.225770
F 87.348947 28.298205 17.242070
F 87.266747 38.700305 3.577390
F 78.436647 28.431905 2.409420
F 87.190847 36.134105 9.942070
F 87.416047 38.693805 20.772270
F 82.827647 28.305105 10.097370
F 87.409547 38.784105 13.570770
F 87.240047 38.720105 18.006870
F 87.235447 28.262305 -0.112472
F 82.685247 28.170205 2.738600
F 82.940347 28.315205 21.702870
F 73.818747 28.349505 7.224850
F 78.312947 28.301805 9.969110
F 82.543347 28.327405 14.439870
F 78.411447 28.373005 14.358870
F 78.239247 28.345005 -0.301682
F 82.878447 28.220905 7.166060
F 82.826947 28.197605 17.219570
F 87.311947 36.177805 0.137151
F 80.765347 47.696505 2.605520
F 80.734447 42.555305 21.048770
F 71.506047 47.602205 2.897780
F 87.379247 54.024505 21.081870
F 80.645547 50.024905 6.382270
F 80.603547 42.677605 3.686010
F 78.205947 46.487505 21.110870
F 78.421247 54.170305 20.867370
F 80.641747 50.353405 3.707350
F 87.359847 54.151205 6.354230
F 71.502347 50.314105 3.743390
F 75.932847 55.382505 17.254770
F 80.394947 47.725105 -0.119556
F 76.044447 47.650905 17.543770
F 85.194647 42.421405 10.861570
F 87.496447 51.270605 21.782970
F 71.589947 47.757805 0.280451
F 85.142547 47.722205 14.546970
F 82.979547 54.353205 3.669010
F 83.036547 46.396505 3.538880
F 74.014647 54.194005 3.607800
F 73.772247 46.249905 3.617450
F 82.694047 51.597805 0.030390
F 82.719247 43.884105 0.037776
F 73.575147 51.622905 0.210675
F 73.709447 43.860205 -0.062235
F 82.886447 51.729605 2.771230
F 82.931347 43.732305 2.746830
F 73.792447 51.638905 2.830410
F 73.794247 43.694805 2.686680
F 82.844747 54.358105 6.372060
F 82.889447 46.351605 6.395310
F 74.130547 54.194405 6.313660
F 73.955747 46.282105 6.425830
F 85.133347 47.881005 2.620850
F 87.212047 44.097405 0.061027
F 76.087247 47.725405 2.889440
F 87.208047 51.617105 17.589270
F 85.027847 50.329005 6.335050
F 87.382447 43.892305 9.924750
F 76.200047 50.122305 6.461310
F 76.372247 42.558205 6.403430
F 85.116647 50.328805 3.665550
F 87.274847 46.315705 6.410450
F 76.023947 50.234305 3.772150
F 85.008947 42.408605 6.475070
F 84.918247 47.730805 21.743770
F 76.031347 42.307505 13.529670
F 75.995447 47.822105 0.190109
F 80.822347 55.386005 21.800870
F 75.805947 50.475105 20.985470
F 76.147947 42.630505 3.599740
F 76.094547 42.640805 21.026470
F 78.509347 46.620705 3.570890
F 85.046147 47.743805 17.324170
F 87.275247 46.313605 11.059670
F 78.268647 51.481205 21.860970
F 78.487247 43.746205 -0.005782
F 71.511847 42.539905 10.995470
F 87.268047 43.693105 14.593070
F 78.318147 51.470705 2.797730
F 78.433747 43.991905 2.686040
F 71.634947 50.283205 6.523030
F 71.833547 42.693705 13.608970
F 78.229447 53.994505 6.559340
F 78.365847 46.391705 6.361270
F 80.527147 47.642805 10.125170
F 87.290647 51.605505 7.171310
F 71.593747 47.643105 10.062170
F 78.112547 54.056705 18.076370
F 80.613447 50.405805 13.735870
F 71.629847 42.573405 18.244070
F 78.229347 43.924005 17.170470
F 78.265447 51.340905 17.379170
F 80.682947 50.197005 11.010470
F 87.214547 43.866005 2.811050
F 71.905347 50.196305 10.905970
F 76.033747 55.404605 -0.088977
F 80.634847 47.590205 7.377690
F 73.783047 46.555305 21.120370
F 87.214047 51.541805 9.978620
F 80.591247 42.681405 13.565770
F 71.696847 47.731705 7.355620
F 71.463347 42.406505 6.571560
F 82.857247 54.220005 10.908370
F 82.731647 46.340505 10.932070
F 74.016547 54.150805 11.097870
F 73.913447 46.128905 11.131570
F 82.710947 51.757505 7.336400
F 82.744247 43.760105 7.297590
F 73.940847 51.653805 7.211690
F 73.841047 43.593005 7.250000
F 82.716847 51.708605 9.911300
F 82.877047 43.816405 10.032370
F 73.909247 51.633105 10.020870
F 73.701547 43.511805 10.051370
F 82.758847 54.088505 13.659470
F 83.029647 46.333405 13.660270
F 73.977547 54.124705 13.780370
F 73.803447 46.511205 13.873070
F 85.108147 47.697705 9.888110
F 76.000647 50.311405 18.280670
F 76.224947 47.530805 10.160370
F 87.219047 54.080405 13.591970
F 85.257947 50.223405 13.592570
F 85.091747 42.519105 13.683170
F 76.158747 50.143005 13.774370
F 71.604547 42.430705 20.909370
F 84.955947 50.236805 10.904070
F 87.424147 46.298405 13.786370
F 76.222547 50.198805 10.916670
F 80.630847 42.691705 18.289470
F 85.082147 47.737505 7.223010
F 85.119247 42.520705 18.322070
F 76.158847 47.597505 7.353780
F 87.252447 46.351805 3.705730
F 84.960847 50.335805 18.333370
F 76.187847 47.569905 14.674870
F 78.401147 54.197605 10.963470
F 78.504147 45.992805 11.036270
F 84.997247 42.483005 21.088670
F 80.674047 42.356505 6.454690
F 78.515247 51.445305 7.341860
F 78.503747 43.822705 7.336550
F 80.713447 42.411805 10.955970
F 85.070147 50.363105 21.021370
F 78.509647 51.541205 10.065770
F 78.395647 43.570105 9.999780
F 76.357147 55.230105 2.625010
F 87.284847 46.362805 18.171770
F 78.424847 54.051405 13.664670
F 78.396147 46.181305 13.721270
F 80.637247 47.744005 17.227970
F 71.657147 50.295105 13.691170
F 71.655547 48.008505 17.374970
F 78.358547 46.332205 18.297170
F 80.468847 50.207805 21.026870
F 87.113347 43.675205 7.250770
F 78.315647 43.694805 14.534970
F 78.365547 51.578505 14.699970
F 80.578147 50.297605 18.245570
F 87.186947 46.533805 20.958670
F 71.569547 50.622505 18.300070
F 71.530347 42.390205 3.810160
F 80.508647 47.684705 14.439370
F 73.811347 54.100805 20.990270
F 76.124547 42.635705 18.234570
F 78.422647 53.989405 3.716130
F 71.534547 47.769905 14.737070
F 71.515547 50.275305 21.111070
F 82.526547 54.025505 18.253870
F 82.850447 46.445405 18.172570
F 73.976847 53.964205 18.244570
F 73.795347 46.649305 18.491270
F 82.959247 51.529105 14.504770
F 82.960247 43.756705 14.549370
F 73.935347 51.448605 14.594870
F 74.108747 43.898405 14.673470
F 82.808647 51.499905 17.178670
F 82.853247 43.776105 17.334370
F 73.758147 51.497605 17.232670
F 73.844147 44.065305 17.436370
F 83.121947 54.131305 21.034970
F 82.677847 46.390905 20.837670
F 85.083847 42.440605 3.781330
F 76.151547 42.336705 10.665470
F 87.230447 51.475805 2.630400
F 87.375147 43.739305 17.320070
F 87.212747 51.665205 14.795770
F 87.324747 54.045305 3.681600
F 87.246747 54.254405 18.447470
F 85.284247 55.518805 2.823480
F 87.221647 54.096805 10.770570
F 80.660647 55.332905 2.645720
F 76.203747 55.523905 14.625070
F 71.701747 55.341905 14.621670
F 80.554647 55.572305 10.132270
F 85.022347 55.405605 14.521170
F 80.344047 55.375405 17.441770
F 76.220247 55.300205 9.873210
F 71.928947 55.475405 7.220900
F 80.468447 55.479605 14.681970
F 71.652347 55.307605 17.389570
F 71.964847 55.501105 9.888040
F 76.206547 55.536705 7.238480
F 80.428847 55.378305 7.462870
F 71.585447 55.211805 -0.171388
F 71.651047 55.381605 2.578580
F 85.183147 55.695505 7.337300
F 84.978847 55.560305 10.001270
F 84.915747 55.219305 17.306970
F 80.635047 63.165205 2.583480
F 71.645947 62.906205 2.691990
F 80.458447 57.932005 6.583630
F 80.476447 65.621205 6.314480
F 87.243847 67.011305 21.857970
F 71.762847 65.618805 20.909270
F 80.731947 57.800505 3.776660
F 80.600147 65.651205 3.595030
F 71.866047 57.915505 3.596810
F 71.683947 65.453805 3.699310
F 80.706147 62.857305 -0.173581
F 71.558047 57.810405 21.114570
F 71.488547 63.037105 0.064746
F 82.687547 62.051005 3.816550
F 74.026547 61.694805 3.730530
F 83.018347 59.263905 -0.011686
F 82.795147 66.848905 -0.000293
F 73.877747 59.319205 0.046232
F 73.842247 66.919705 21.944870
F 82.772947 59.504705 2.792730
F 82.752947 67.028005 2.909950
F 74.158747 59.196605 2.747820
F 73.666247 66.857305 2.807840
F 82.598447 61.859905 6.549770
F 73.792847 61.737205 6.386640
F 85.077947 63.247305 2.831300
F 76.266047 63.167805 2.829540
F 84.991547 58.245105 6.282570
F 85.012247 65.869205 6.433640
F 76.162047 57.965705 6.258890
F 75.963747 65.632305 6.588220
F 85.225747 58.265205 3.664940
F 85.121747 65.830905 3.745250
F 76.363347 57.775005 3.435290
F 75.974747 65.668405 3.804270
F 85.278747 63.175405 0.073257
F 76.140647 63.107605 -0.099457
F 87.274547 59.409905 9.949790
F 78.441647 61.782305 3.578160
F 87.391947 67.118705 10.124770
F 87.193947 59.514605 7.272720
F 78.283247 59.157405 -0.058702
F 78.446247 66.871805 0.222602
F 87.299447 59.288205 0.027448
F 87.497247 61.903005 20.911070
F 78.413547 59.253605 2.682810
F 78.288247 67.066405 2.872710
F 87.271047 59.555605 2.632820
F 78.202247 61.867005 6.445640
F 80.675247 63.155905 10.284770
F 71.557947 63.054005 10.100270
F 80.591547 57.977305 13.631470
F 80.449647 65.762605 13.567470
F 71.683047 65.804705 13.710970
F 78.215347 61.741105 20.864970
F 80.766347 58.141705 10.942870
F 80.500747 65.685905 10.814870
F 71.694247 57.940705 10.974370
F 71.589147 65.611505 10.936370
F 80.363547 63.189705 7.458880
F 87.343647 62.068905 3.626350
F 71.570747 62.962205 7.304100
F 82.943947 61.860305 10.990270
F 73.919447 61.923405 10.931670
F 82.740847 59.227205 7.187820
F 82.831447 66.949505 7.342140
F 73.925047 59.124705 7.273910
F 73.714147 66.875205 7.399140
F 82.931547 59.306705 9.985560
F 82.981147 67.029405 10.081570
F 73.930547 59.296405 9.974970
F 73.844147 67.047405 10.158470
F 82.932647 61.886205 13.609170
F 73.883747 61.754505 13.747870
F 85.162847 63.178105 9.793630
F 76.120447 63.288805 9.948450
F 85.081547 57.906405 13.698570
F 85.018847 65.729005 13.631970
F 76.140047 58.079705 13.875570
F 75.915247 65.816705 13.668570
F 85.111247 58.038105 10.899270
F 85.200447 65.673705 10.951170
F 76.266947 57.930005 10.975970
F 76.041347 65.808405 10.904670
F 85.000747 63.185805 7.087840
F 75.842847 63.081305 7.267080
F 87.184247 61.864805 13.563070
F 78.224847 61.867305 10.888270
F 87.228747 67.100705 7.531560
F 87.384547 67.022605 2.852710
F 78.246547 59.303005 7.309040
F 78.300047 66.953805 7.185800
F 87.352847 61.865005 18.250470
F 87.205747 59.171205 17.294970
F 78.402247 59.260905 10.037870
F 78.267447 66.944105 9.932030
F 87.338047 67.071205 14.562070
F 78.465247 61.851405 13.649570
F 80.632747 63.062505 17.198870
F 71.621847 63.235205 17.277370
F 80.744947 58.018405 21.077370
F 80.567647 65.508505 20.883170
F 71.540647 57.976705 6.414770
F 71.518947 65.529105 6.391090
F 80.520247 57.940305 18.423270
F 80.695647 65.512005 18.282170
F 71.622647 57.945805 18.322870
F 71.587547 65.830405 18.189370
F 80.676447 63.240905 14.566770
F 71.625447 57.913305 13.844470
F 71.849447 63.179405 14.610370
F 82.874347 61.716905 18.059670
F 73.854747 61.993405 18.300470
F 82.941747 59.321305 14.601870
F 82.679047 67.072605 14.624570
F 73.757347 59.166205 14.669170
F 73.742747 67.112005 14.649070
F 82.857947 59.258605 17.325870
F 82.768247 66.906205 17.398970
F 73.658747 59.372105 17.460270
F 73.886147 67.112805 17.298770
F 83.090047 61.797905 20.780370
F 73.788247 62.030605 21.038370
F 85.164047 63.119205 17.385570
F 75.998147 63.297505 17.410170
F 85.203547 57.923005 20.857070
F 85.094747 65.695205 20.953770
F 75.948947 57.869005 20.920270
F 76.090147 65.678905 20.978570
F 85.018747 57.754505 18.192670
F 85.081347 65.670505 18.164670
F 76.040447 58.023805 18.210470
F 76.096447 65.815005 18.313970
F 85.089347 63.136205 14.584570
F 76.329547 63.257605 14.619770
F 78.502947 66.836105 17.345270
F 78.297847 61.875405 18.001870
F 87.201147 61.872305 10.756770
F 78.364747 59.219305 17.375370
F 78.321847 59.353105 14.555370
F 78.287847 66.983705 14.616370
F 87.203747 66.973205 17.253970
F 87.229547 62.033205 6.352020
F 87.258347 59.412105 14.540970
F 78.518347 69.511705 13.753970
F 78.508447 69.529705 18.299870
F 73.983747 69.750605 10.936470
F 74.014247 69.660105 18.196970
F 78.361047 69.333405 11.151870
F 73.725747 69.660805 13.618070
F 85.240647 55.344105 0.210350
F 96.253747 5.227335 14.602870
F 89.490647 9.055125 2.815630
F 98.490147 1.374885 2.778320
F 98.483547 9.092625 2.781280
F 98.486347 3.946095 6.417490
F 98.479747 11.663805 6.420430
F 89.629547 4.030235 3.561810
F 89.531547 11.663105 3.639160
F 98.487547 3.947135 3.688860
F 98.480947 11.664905 3.691800
F 98.490847 1.375575 0.049703
F 98.484247 9.093285 0.052650
F 91.799047 7.800815 3.687150
F 105.160547 7.804765 20.973670
F 100.712547 7.807925 3.691290
F 89.550647 8.947175 14.705670
F 91.800947 5.227625 0.046874
F 91.794547 12.944505 0.050332
F 100.715547 5.236335 0.052137
F 100.708547 12.954105 0.055080
F 91.808347 5.231185 2.774510
F 91.796547 12.945705 2.779430
F 100.714547 5.235675 2.780770
F 100.708547 12.953405 2.783720
F 91.796647 7.800145 6.416750
F 89.681647 1.348205 14.589970
F 100.710547 7.806885 6.419930
F 89.506047 11.493605 20.962970
F 94.034547 1.370995 2.776460
F 94.027547 9.088835 2.779330
F 102.946547 1.378975 2.780080
F 102.939547 9.096715 2.783030
F 94.030547 3.942265 6.415570
F 94.023947 11.660005 6.418530
F 102.942547 3.949685 6.419240
F 102.935547 11.667405 6.422190
F 94.031747 3.943285 3.686930
F 94.025047 11.661005 3.689880
F 102.943547 3.950725 3.690960
F 102.937547 11.668405 3.693900
F 94.034947 1.371755 0.047788
F 94.028247 9.089485 0.050755
F 102.947547 1.379665 0.051809
F 102.940547 9.097375 0.054758
F 96.256347 7.804075 3.689360
F 89.353047 4.025025 20.867970
F 105.167547 7.811155 3.693950
F 96.249247 7.797875 20.970670
F 96.259647 5.232505 0.050213
F 96.252947 12.950205 0.053156
F 105.171547 5.240735 0.054752
F 105.164547 12.958505 0.057695
F 96.258947 5.231845 2.778840
F 96.252247 12.949605 2.781780
F 105.170547 5.240115 2.781970
F 105.163547 12.957805 2.784910
F 96.255147 7.803035 6.418000
F 89.404147 9.029445 7.280040
F 105.166547 7.810115 6.421120
F 105.157547 12.952305 17.337570
F 89.477347 1.311365 17.308770
F 89.544047 9.114765 10.028070
F 98.487047 1.372105 10.054670
F 98.480347 9.089855 10.057670
F 98.483247 3.943315 13.693870
F 98.476547 11.661005 13.696770
F 89.538047 3.989005 10.793470
F 89.632347 11.589605 11.046470
F 98.484447 3.944355 10.965170
F 98.477747 11.662105 10.968170
F 98.488147 1.373185 7.326050
F 98.481547 9.090895 7.328990
F 91.796247 7.797935 10.963170
F 105.163547 5.234565 17.334670
F 100.708547 7.805145 10.967670
F 89.710847 1.530775 7.356170
F 91.802947 5.227535 7.324740
F 91.795547 12.944305 7.327670
F 100.712547 5.233945 7.328480
F 100.706547 12.951705 7.331420
F 91.800347 5.225575 10.052470
F 91.792847 12.942705 10.056570
F 100.711547 5.232895 10.057170
F 100.704547 12.950605 10.060070
F 91.796247 7.795905 13.692470
F 96.245947 12.944005 17.334470
F 100.707547 7.804105 13.696270
F 89.534147 11.615305 13.835470
F 94.031147 1.368285 10.052770
F 94.024547 9.086005 10.055670
F 102.943547 1.376195 10.056470
F 102.936547 9.093945 10.059370
F 94.027447 3.939485 13.691870
F 94.020647 11.657205 13.694870
F 102.939547 3.946905 13.695570
F 102.932547 11.664605 13.698570
F 94.028447 3.940455 10.963270
F 94.022047 11.658305 10.966170
F 102.940547 3.947945 10.967270
F 102.933547 11.665705 10.970270
F 94.032547 1.369265 7.324060
F 94.025447 9.087145 7.327120
F 102.944547 1.377265 7.328150
F 102.937547 9.094985 7.331100
F 96.253147 7.801295 10.965670
F 89.577447 3.877065 13.461170
F 105.164547 7.808375 10.970270
F 96.252647 5.226295 17.331570
F 96.256947 5.230115 7.326560
F 96.250247 12.947805 7.329500
F 105.168547 5.238385 7.331140
F 105.161547 12.956105 7.334090
F 96.255747 5.229065 10.055170
F 96.249147 12.946805 10.058170
F 105.167547 5.237345 10.058270
F 105.160547 12.955105 10.061270
F 96.251947 7.800255 13.694370
F 89.548347 8.953665 0.010193
F 105.163547 7.807335 13.697470
F 105.158547 12.953305 14.610470
F 89.514447 1.307195 9.975810
F 89.441347 8.941255 17.370070
F 98.483847 1.369335 17.330970
F 98.477247 9.087075 17.333970
F 98.480547 3.940925 20.970170
F 98.473847 11.658605 20.973170
F 89.610547 3.907095 18.102970
F 89.524147 11.603805 18.258670
F 98.481247 3.941585 18.241570
F 98.474647 11.659305 18.244470
F 98.485047 1.370405 14.602370
F 98.478347 9.088115 14.605370
F 91.793047 7.794595 18.240270
F 105.165547 5.235605 14.607470
F 100.705547 7.802365 18.243970
F 89.507147 1.434425 -0.057771
F 91.796747 5.222625 14.599370
F 91.791547 12.941105 14.604470
F 100.709547 5.231165 14.604870
F 100.702547 12.948905 14.607770
F 91.800247 5.223825 17.328070
F 91.788547 12.939205 17.333370
F 100.708547 5.230125 17.333470
F 100.701547 12.947805 17.336370
F 91.794347 7.793085 20.968370
F 96.247147 12.945105 14.605870
F 100.705547 7.801715 20.972570
F 89.654647 11.667605 6.341010
F 94.027947 1.365545 17.329070
F 94.021147 9.083325 17.331970
F 102.939547 1.373415 17.332770
F 102.933547 9.091165 17.335770
F 94.024547 3.937015 20.968170
F 94.018047 11.654805 20.971170
F 102.936547 3.944515 20.971970
F 102.930547 11.662205 20.974870
F 94.025547 3.937765 18.239570
F 94.018747 11.655405 18.242570
F 102.937547 3.945165 18.243670
F 102.930547 11.662905 18.246570
F 94.029247 1.366525 14.600470
F 94.022547 9.084295 14.603370
F 102.941547 1.374495 14.604470
F 102.934547 9.092205 14.607470
F 96.250047 7.798525 18.242070
F 89.627747 4.022005 6.362650
F 105.161547 7.805605 18.246670
F 89.721247 1.342925 2.574030
F 105.172547 0.092097 6.418380
F 91.805847 0.076344 13.688170
F 100.717547 0.088932 6.417170
F 105.174547 0.093588 3.691170
F 105.170547 0.090810 10.967570
F 91.799247 0.077862 18.236570
F 105.169547 0.089319 13.694770
F 100.718547 0.090412 3.688530
F 100.714547 0.086154 13.693570
F 96.258447 0.082309 13.691570
F 100.711547 0.083754 20.969870
F 96.255747 0.079908 20.967970
F 96.261647 0.085082 6.415230
F 96.259647 0.083787 10.962970
F 100.715547 0.087634 10.964870
F 105.167547 0.088033 18.243870
F 100.712547 0.084858 18.241270
F 96.256447 0.081012 18.239270
F 91.798847 0.076997 20.965570
F 96.262747 0.086563 3.686610
F 105.166547 0.086741 20.970970
F 91.806547 0.081679 6.413240
F 91.801747 0.080858 10.960070
F 91.808847 0.081919 3.684400
F 89.584347 24.351605 2.720850
F 89.679447 16.837805 2.750040
F 98.470247 24.528105 2.787160
F 98.476847 16.810405 2.784220
F 96.243347 15.516205 18.244970
F 98.473047 19.381505 6.423370
F 89.372447 24.622705 14.653170
F 89.492647 19.421805 3.808600
F 105.150547 20.670005 17.340570
F 98.474247 19.382605 3.694740
F 98.470947 24.528705 0.058537
F 98.477547 16.811005 0.055592
F 91.796447 15.516805 3.691070
F 91.790847 23.233305 3.694750
F 100.705547 15.525605 3.694230
F 100.698547 23.243405 3.697170
F 91.791047 20.664305 0.053858
F 100.702547 20.671805 0.058024
F 91.787747 20.662405 2.783840
F 100.701547 20.671105 2.786660
F 91.792247 15.517105 6.419020
F 91.784747 23.235605 6.423210
F 100.704547 15.524605 6.422870
F 100.697547 23.242305 6.425820
F 94.014347 24.524305 2.785210
F 94.021147 16.806505 2.782330
F 102.926547 24.532205 2.788920
F 102.933547 16.814405 2.785970
F 89.542247 16.777105 7.319730
F 94.017147 19.377705 6.421410
F 96.239347 20.661705 17.337470
F 102.929547 19.385105 6.425130
F 89.562247 24.551305 7.451200
F 94.018347 19.378705 3.692820
F 105.151547 20.671105 14.613370
F 102.930547 19.386205 3.696850
F 94.015047 24.524905 0.056627
F 94.021747 16.807205 0.053670
F 102.927547 24.532805 0.060645
F 102.933547 16.815105 0.057701
F 96.249647 15.521805 3.692310
F 96.243047 23.239505 3.695250
F 105.160547 15.528905 3.696890
F 105.154547 23.246605 3.699840
F 96.246347 20.668005 0.056101
F 105.157547 20.676205 0.060639
F 96.245647 20.667305 2.784730
F 105.156547 20.675605 2.787860
F 96.248447 15.520805 6.420940
F 96.241847 23.238505 6.423880
F 105.159547 15.527805 6.424070
F 105.153547 23.245605 6.427010
F 89.441447 24.588105 10.198270
F 89.607347 16.912105 10.049870
F 98.467047 24.525305 10.063470
F 98.473747 16.807605 10.060570
F 89.422647 19.533705 13.913770
F 98.469947 19.378805 13.699770
F 89.458247 16.806505 14.772670
F 89.543547 19.392505 11.103170
F 89.516047 16.838805 21.890170
F 98.471147 19.379805 10.971070
F 98.468247 24.526305 7.334880
F 98.474847 16.808605 7.331930
F 91.789647 15.516105 10.966370
F 91.781647 23.234305 10.969370
F 100.702547 15.522905 10.970570
F 100.695547 23.240605 10.973570
F 91.789947 20.663505 7.331920
F 100.699547 20.669405 7.334370
F 91.785547 20.660505 10.060170
F 100.698547 20.668405 10.062970
F 91.786847 15.515805 13.696770
F 91.779947 23.233605 13.699470
F 100.701547 15.521805 13.699270
F 100.694547 23.239605 13.702170
F 94.011047 24.521505 10.061570
F 94.017947 16.803705 10.058670
F 102.923547 24.529405 10.065270
F 102.929547 16.811705 10.062370
F 89.520147 24.406705 21.995870
F 94.013847 19.374805 13.697670
F 96.240447 20.662805 14.608770
F 102.926547 19.382405 13.701470
F 89.531847 19.507505 6.508120
F 94.015247 19.376005 10.969170
F 105.147547 23.241105 18.252570
F 102.927547 19.383405 10.973170
F 94.012447 24.522505 7.332940
F 94.018947 16.804805 7.330040
F 102.924547 24.530405 7.336980
F 102.931547 16.812705 7.334040
F 96.246547 15.519005 10.968670
F 96.239847 23.236805 10.971570
F 105.157547 15.526105 10.973270
F 105.151547 23.243805 10.976170
F 96.243647 20.665605 7.332440
F 105.154547 20.673805 7.337030
F 96.242447 20.664505 10.061070
F 105.153547 20.672805 10.064170
F 96.245347 15.518005 13.697270
F 96.238647 23.235705 13.700270
F 105.156547 15.525105 13.700370
F 105.149547 23.242805 13.703370
F 89.541347 24.243905 17.407070
F 89.577247 16.940805 17.345670
F 98.463947 24.522505 17.339870
F 98.470547 16.804805 17.336870
F 105.146547 23.240205 20.979570
F 98.467247 19.376405 20.976070
F 89.591647 19.417805 20.774470
F 89.502147 19.482605 18.074770
F 105.153547 15.522505 20.976570
F 98.467947 19.377005 18.247470
F 98.465047 24.523605 14.611270
F 98.471747 16.805805 14.608270
F 91.786547 15.513405 18.242970
F 91.785747 23.226505 18.248170
F 100.699547 15.520105 18.246970
F 100.692547 23.237805 18.249870
F 91.784647 20.659805 14.607570
F 100.696547 20.666605 14.610670
F 91.785147 20.659105 17.334470
F 100.695547 20.665605 17.339370
F 91.785347 15.512405 20.972270
F 91.779747 23.229705 20.975170
F 100.698547 15.519405 20.975570
F 100.691547 23.237205 20.978470
F 94.007947 24.518805 17.337870
F 94.014747 16.800905 17.334970
F 102.920547 24.526605 17.341570
F 102.926547 16.808905 17.338670
F 96.235947 23.233305 20.976570
F 94.011547 19.372605 20.974170
F 105.154547 15.523305 18.249570
F 102.923547 19.380005 20.977770
F 96.242647 15.515605 20.973670
F 94.011947 19.373105 18.245570
F 96.236747 23.234005 18.247970
F 102.924547 19.380605 18.249570
F 94.009147 24.519805 14.609370
F 94.015847 16.802005 14.606370
F 102.921547 24.527705 14.613370
F 102.927547 16.809905 14.610370
F 94.011847 27.096505 3.695740
F 98.466447 27.099305 6.426320
F 102.923547 27.103905 3.699790
F 98.467647 27.100305 3.697690
F 102.920547 27.101105 10.976170
F 102.922547 27.102905 6.428070
F 102.916547 27.097705 20.980770
F 94.008647 27.093705 10.972070
F 102.917547 27.098305 18.252470
F 98.460547 27.094105 20.978970
F 94.005647 27.091005 18.248470
F 94.004747 27.090305 20.977070
F 98.463247 27.096505 13.702670
F 102.919547 27.100105 13.704370
F 98.464447 27.097505 10.974070
F 94.007447 27.092705 13.700770
F 98.461347 27.094805 18.250370
F 89.558347 26.995905 21.165670
F 94.010647 27.095505 6.424410
F 89.570747 26.912605 3.650800
F 89.533747 27.063705 11.027970
F 89.553647 27.022305 6.382490
F 89.592147 26.855005 18.382370
F 89.596747 27.113905 13.719270
F 89.600847 32.224805 2.819570
F 89.502047 40.147205 2.789510
F 98.463547 32.245805 2.790110
F 98.456947 39.963505 2.793050
F 98.459747 34.817005 6.429260
F 89.638547 34.733105 3.909580
F 98.460947 34.818005 3.700630
F 98.464247 32.246505 0.061480
F 98.457647 39.964205 0.064423
F 91.783847 30.951105 3.697580
F 91.770947 38.673405 3.698170
F 100.692547 30.961105 3.700120
F 100.685547 38.678805 3.703060
F 89.583247 40.089505 14.598870
F 91.776947 36.099505 0.059817
F 89.489147 32.273905 14.465570
F 100.688547 36.107205 0.063911
F 89.554847 34.823205 20.886070
F 91.776047 36.098605 2.789660
F 89.478247 39.878405 7.322350
F 100.688547 36.106605 2.792550
F 91.779247 30.952005 6.425070
F 91.772547 38.669705 6.427390
F 100.690547 30.960105 6.428760
F 100.684547 38.677805 6.431700
F 94.007847 32.241905 2.788200
F 94.001047 39.959705 2.791110
F 102.919547 32.249905 2.791860
F 102.913547 39.967605 2.794800
F 94.004047 34.813205 6.427350
F 102.915547 34.820605 6.431020
F 94.005347 34.814205 3.698650
F 102.917547 34.821605 3.702730
F 94.008447 32.242605 0.059552
F 94.001747 39.960405 0.062504
F 102.920547 32.250605 0.063589
F 102.913547 39.968305 0.066531
F 96.236347 30.957305 3.698190
F 96.229747 38.675005 3.701140
F 105.147547 30.964305 3.702780
F 105.140547 38.682105 3.705720
F 89.457247 32.126105 7.384490
F 96.233047 36.103405 0.061986
F 89.483647 34.862705 13.689470
F 105.144547 36.111605 0.066525
F 89.503047 40.006905 0.165187
F 96.232347 36.102805 2.790610
F 89.532147 32.315105 0.042082
F 105.143547 36.111005 2.793740
F 96.235147 30.956205 6.426830
F 96.228547 38.673905 6.429770
F 105.146547 30.963305 6.429950
F 105.139547 38.681005 6.432900
F 89.715747 32.295305 10.090070
F 89.539547 39.906405 9.960830
F 98.460447 32.243005 10.066470
F 98.453747 39.960805 10.069370
F 98.456647 34.814205 13.705570
F 89.534147 34.956805 10.805870
F 98.457847 34.815305 10.976970
F 98.461547 32.244105 7.337820
F 98.454947 39.961805 7.340770
F 91.782447 30.948205 10.974470
F 91.770047 38.668805 10.974870
F 100.689547 30.958305 10.976470
F 100.682547 38.676105 10.979370
F 89.671347 34.643705 6.539430
F 91.776447 36.097405 7.337390
F 105.133547 38.675705 20.985470
F 100.686547 36.104805 7.340250
F 105.140547 30.957905 20.982470
F 91.778047 36.099405 10.063070
F 96.222647 38.668805 20.982470
F 100.684547 36.103805 10.068870
F 91.775247 30.950205 13.701070
F 91.770247 38.667505 13.703870
F 100.687547 30.957305 13.705070
F 100.681547 38.675005 13.708070
F 94.004847 32.239105 10.064570
F 93.997947 39.956905 10.067470
F 102.916547 32.247105 10.068170
F 102.909547 39.964805 10.071170
F 94.000647 34.810405 13.703670
F 102.912547 34.817805 13.707370
F 94.001847 34.811305 10.975070
F 102.913547 34.818805 10.979070
F 94.005647 32.240305 7.335940
F 93.998947 39.958005 7.338870
F 102.917547 32.248205 7.339930
F 102.911547 39.965905 7.342870
F 96.233247 30.954505 10.974570
F 96.226547 38.672205 10.977470
F 105.144547 30.961605 10.979170
F 105.137547 38.679305 10.982070
F 96.229347 30.951005 20.979470
F 96.230347 36.101005 7.338330
F 105.137547 36.105505 17.346470
F 105.141547 36.109305 7.342920
F 105.138547 36.106505 14.619270
F 96.229147 36.100005 10.066970
F 96.226047 36.097205 17.343270
F 105.140547 36.108205 10.070070
F 96.232047 30.953405 13.703170
F 96.225347 38.671205 13.706070
F 105.143547 30.960505 13.706270
F 105.136547 38.678205 13.709270
F 89.566247 32.176005 17.270970
F 89.588247 39.972805 17.284770
F 98.457247 32.240305 17.342770
F 98.450647 39.958005 17.345770
F 98.453947 34.811805 20.981970
F 89.448347 34.923405 18.183570
F 98.454647 34.812505 18.253370
F 98.458447 32.241305 14.614170
F 98.451747 39.959005 14.617070
F 91.774247 30.947605 18.248770
F 91.767847 38.665605 18.251970
F 100.685547 30.955505 18.252770
F 100.679547 38.673305 18.255770
F 96.227147 36.098205 14.614670
F 91.770047 36.094005 14.612370
F 105.134547 38.676505 18.258370
F 100.683547 36.102105 14.616570
F 105.141547 30.958805 18.255470
F 91.770247 36.093905 17.340870
F 96.223447 38.669405 18.253870
F 100.681547 36.101005 17.345270
F 91.772147 30.947905 20.977770
F 91.764947 38.666505 20.981770
F 100.685547 30.954905 20.981470
F 100.678547 38.672605 20.984370
F 94.001447 32.236405 17.340870
F 93.994847 39.954105 17.343870
F 102.913547 32.244305 17.344570
F 102.906547 39.962105 17.347470
F 93.998147 34.808005 20.980070
F 102.910547 34.815405 20.983670
F 93.998747 34.808605 18.251470
F 102.910547 34.816105 18.255470
F 94.002447 32.237505 14.612270
F 93.996147 39.955105 14.615170
F 102.914547 32.245405 14.616270
F 102.907547 39.963105 14.619170
F 96.230047 30.951705 18.250870
F 105.150547 28.393305 2.790800
F 105.151547 28.393905 0.063583
F 96.238947 28.385005 2.787670
F 91.783847 28.381805 0.057666
F 105.145547 28.388805 14.616370
F 105.147547 28.390505 10.067170
F 91.782347 28.380005 2.786020
F 91.780847 28.379405 7.333260
F 100.689547 28.384305 14.613670
F 96.239647 28.385705 0.059044
F 100.691547 28.386105 10.065970
F 96.237047 28.383305 7.335390
F 105.148547 28.391605 7.339970
F 105.143547 28.387705 17.343470
F 100.695547 28.389505 0.060968
F 100.692547 28.387105 7.337310
F 100.694547 28.388905 2.789600
F 91.774947 28.373505 17.339670
F 96.235847 28.382205 10.063970
F 100.688547 28.383305 17.342270
F 91.778447 28.377305 10.062670
F 96.233847 28.380505 14.611770
F 96.232647 28.379505 17.340370
F 91.779647 28.377805 14.610770
F 89.546247 47.762505 2.737390
F 89.542447 47.667105 14.522970
F 98.450247 47.681305 2.795990
F 105.120547 54.111105 20.991370
F 98.446447 50.252505 6.435150
F 93.997147 42.530805 6.430240
F 89.410247 50.353705 3.683930
F 89.464047 42.475105 13.536670
F 98.447647 50.253505 3.706520
F 93.994147 42.528105 13.706670
F 98.450947 47.681905 0.067367
F 96.216047 46.386505 20.985370
F 91.763047 54.105505 3.706360
F 91.767147 46.389605 3.701690
F 100.672547 54.114305 3.708950
F 100.678547 46.396605 3.706000
F 91.765047 51.535205 0.065962
F 91.772447 43.818905 0.064480
F 100.675547 51.542705 0.069798
F 100.682547 43.825005 0.066855
F 91.761547 51.534005 2.795030
F 91.769547 43.817305 2.792190
F 100.674547 51.542005 2.798430
F 100.681547 43.824305 2.795490
F 91.758647 54.106805 6.433880
F 91.765047 46.388005 6.430670
F 100.671547 54.113205 6.437590
F 100.677547 46.395505 6.434650
F 93.994547 47.677405 2.794080
F 96.209347 54.104205 20.988370
F 102.906547 47.685405 2.797750
F 89.471747 47.668205 7.289800
F 93.990647 50.248605 6.433210
F 93.998347 42.531905 3.701700
F 102.902547 50.256005 6.436900
F 98.454347 42.535805 3.703570
F 93.991647 50.249605 3.704630
F 89.570347 42.502605 18.318970
F 102.903547 50.257105 3.708620
F 98.451147 42.533005 10.979870
F 93.995047 47.678105 0.065475
F 89.493847 42.480805 6.638160
F 102.907547 47.686005 0.069476
F 89.502047 50.290905 13.686770
F 96.216447 54.110405 3.707020
F 96.223047 46.392705 3.704080
F 105.127547 54.117505 3.711610
F 105.134547 46.399805 3.708670
F 96.219747 51.538905 0.067876
F 96.226347 43.821105 0.064927
F 105.131547 51.547105 0.072413
F 105.137547 43.829405 0.069470
F 96.219047 51.538205 2.796500
F 96.225647 43.820505 2.793560
F 105.130547 51.546505 2.799630
F 105.136547 43.828805 2.796690
F 96.215247 54.109405 6.435650
F 96.221847 46.391705 6.432710
F 105.126547 54.116505 6.438780
F 105.133547 46.398805 6.435840
F 89.527247 47.553505 10.007170
F 89.571847 42.450705 10.753170
F 98.447147 47.678505 10.072370
F 89.444347 47.652405 -0.034526
F 98.443347 50.249705 13.711470
F 98.448047 42.530205 18.256270
F 89.584747 50.248905 10.836370
F 93.992247 42.526405 18.254270
F 98.444547 50.250705 10.982870
F 98.447247 42.529605 20.984870
F 98.448247 47.679505 7.343710
F 102.903547 42.533105 20.986670
F 91.757947 54.103105 10.981370
F 91.764647 46.385305 10.978570
F 100.669547 54.111505 10.985270
F 100.675547 46.393805 10.982370
F 91.760047 51.531905 7.341970
F 91.768047 43.815205 7.339940
F 100.672547 51.540305 7.346140
F 100.679547 43.822605 7.343200
F 91.761647 51.532305 10.069970
F 91.770247 43.815205 10.066570
F 100.671547 51.539305 10.074770
F 100.678547 43.821505 10.071870
F 91.756347 54.102705 13.709670
F 91.763347 46.385005 13.706870
F 100.667547 54.110505 13.713970
F 100.674547 46.392705 13.710970
F 93.991247 47.674705 10.070370
F 89.457747 50.223905 6.431920
F 102.903547 47.682605 10.074070
F 105.130547 43.823205 17.349370
F 93.987447 50.245805 13.709570
F 93.995347 42.529105 10.977970
F 102.899547 50.253305 13.713270
F 102.904547 42.533805 18.258370
F 93.988647 50.246905 10.980970
F 93.991247 42.525605 20.982870
F 102.900547 50.254305 10.984970
F 102.907547 42.536605 10.982070
F 93.992347 47.675705 7.341810
F 105.126547 46.393405 20.988370
F 102.904547 47.683605 7.345820
F 105.123547 51.540905 17.352370
F 96.213247 54.107705 10.983370
F 96.219947 46.389905 10.980470
F 105.124547 54.114705 10.987970
F 105.131547 46.397005 10.984970
F 96.217047 51.536505 7.344220
F 96.223647 43.818705 7.341270
F 105.128547 51.544705 7.348800
F 105.134547 43.827005 7.345860
F 96.215847 51.535405 10.072870
F 96.222547 43.817705 10.069870
F 105.127547 51.543705 10.075970
F 105.133547 43.826005 10.073070
F 96.212047 54.106605 13.711970
F 96.218747 46.388905 13.709070
F 105.123547 54.113705 13.715170
F 105.129547 46.396005 13.712170
F 89.444547 47.665805 17.299670
F 89.668947 50.152605 20.849970
F 98.443947 47.675705 17.348670
F 96.219347 43.814905 17.346270
F 98.440647 50.247305 20.987870
F 89.482647 42.710305 3.789820
F 89.599247 50.298305 18.186870
F 102.906547 42.535505 13.710270
F 98.441347 50.247905 18.259170
F 89.463647 42.662905 21.181470
F 98.445147 47.676805 14.620070
F 96.212747 51.532705 17.349170
F 91.753147 54.101905 18.257070
F 91.759047 46.384305 18.253970
F 100.665547 54.108705 18.261670
F 100.672547 46.391005 18.258670
F 91.758547 51.530405 14.618570
F 91.762447 43.811105 14.614270
F 100.669547 51.537505 14.622470
F 100.676547 43.819805 14.619570
F 91.761747 51.531805 17.344870
F 91.764147 43.811405 17.344270
F 100.668547 51.536505 17.351170
F 100.675547 43.818805 17.348170
F 91.753247 54.100705 20.986970
F 91.759047 46.382805 20.983470
F 100.665547 54.108105 20.990270
F 100.671547 46.390405 20.987370
F 93.988047 47.671905 17.346770
F 105.131547 43.824205 14.622170
F 102.900547 47.679805 17.350470
F 96.213947 51.533705 14.620570
F 93.985047 50.243505 20.985970
F 98.449947 42.532005 13.708570
F 102.896547 50.250905 20.989570
F 102.910547 42.539405 3.705680
F 93.985547 50.244105 18.257270
F 102.909547 42.538305 6.433960
F 102.897547 50.251505 18.261270
F 98.453147 42.534705 6.432210
F 93.989247 47.672905 14.618170
F 105.125547 51.542005 14.625170
F 102.901547 47.680805 14.622170
F 96.220547 43.816005 14.617670
F 96.210147 54.104905 18.259770
F 96.216747 46.387205 18.256770
F 105.121547 54.112005 18.264270
F 105.128547 46.394205 18.261370
F 102.896547 55.400305 10.077070
F 89.489047 55.334505 14.488670
F 89.568847 55.354405 2.866880
F 89.566547 55.555405 7.300080
F 102.894547 55.398605 14.625070
F 98.438447 55.394505 14.622970
F 93.982547 55.390705 14.621070
F 98.437347 55.393405 17.351670
F 102.899547 55.403105 2.800690
F 98.440447 55.396205 10.075270
F 102.900547 55.403705 0.072419
F 98.441647 55.397305 7.346650
F 98.443647 55.399005 2.798940
F 93.988547 55.395805 0.068353
F 98.444347 55.399605 0.070311
F 93.987847 55.395205 2.797000
F 93.985947 55.393405 7.344710
F 93.984647 55.392405 10.073370
F 102.897547 55.401305 7.348760
F 93.981547 55.389605 17.349770
F 102.893547 55.397505 17.353370
F 89.594147 55.382205 22.036570
F 89.535447 55.448605 17.215870
F 89.524647 55.274305 9.944530
F 89.652147 63.206105 2.824560
F 98.436947 63.116705 2.801880
F 98.439847 57.970205 6.438090
F 98.433147 65.687905 6.441040
F 89.426647 58.113805 3.654400
F 89.597247 65.703805 3.764800
F 98.441047 57.971205 3.709460
F 98.434347 65.689005 3.712410
F 98.437647 63.117405 0.073254
F 91.755747 61.823805 3.708800
F 100.665547 61.832005 3.711890
F 91.756147 59.251905 0.068800
F 91.749447 66.970405 0.071136
F 100.668547 59.260405 0.072742
F 100.662547 66.978405 0.075494
F 91.756547 59.252805 2.797380
F 91.751447 66.970305 2.800130
F 100.668547 59.259805 2.801380
F 100.661547 66.977305 2.804140
F 91.751347 61.825005 6.437060
F 100.664547 61.831005 6.440530
F 93.981347 63.112805 2.799990
F 102.893547 63.120805 2.803640
F 93.983747 57.966305 6.436100
F 93.977147 65.683905 6.439030
F 102.895547 57.973805 6.439850
F 102.889547 65.691505 6.442790
F 93.984947 57.967305 3.707600
F 93.978647 65.685205 3.710440
F 102.897547 57.974805 3.711570
F 102.890547 65.692605 3.714520
F 93.981947 63.113505 0.071287
F 102.893547 63.121505 0.075362
F 96.209747 61.828205 3.709970
F 105.121547 61.835205 3.714550
F 96.213047 59.256605 0.070817
F 96.206647 66.974605 0.073570
F 105.124547 59.264805 0.075356
F 105.117547 66.982705 0.078122
F 96.212347 59.255905 2.799450
F 96.205947 66.973505 2.802200
F 105.123547 59.264205 2.802570
F 105.117547 66.981705 2.805320
F 96.208547 61.827105 6.438600
F 105.119547 61.834205 6.441730
F 89.544147 63.200505 10.045870
F 98.433847 63.113905 10.078270
F 98.436647 57.967405 13.714470
F 98.430047 65.685105 13.717370
F 89.468947 57.948605 10.867970
F 89.464547 65.713005 11.020370
F 98.437847 57.968405 10.985770
F 98.431247 65.686205 10.988770
F 98.434947 63.115005 7.349600
F 91.750147 61.822105 10.984070
F 100.662547 61.829205 10.988270
F 91.752947 59.250605 7.344700
F 91.748547 66.969705 7.348740
F 100.666547 59.258005 7.349080
F 100.659547 66.976005 7.351840
F 91.752747 59.249005 10.073570
F 91.746147 66.966405 10.077370
F 100.665547 59.257005 10.077770
F 100.658547 66.974505 10.080470
F 91.748647 61.820705 13.713070
F 100.661547 61.828205 13.716870
F 93.978047 63.110105 10.076270
F 102.889547 63.118005 10.079970
F 93.980847 57.963605 13.712470
F 93.974147 65.681205 13.715470
F 102.892547 57.971005 13.716170
F 102.886547 65.688705 13.719170
F 93.981947 57.964605 10.983870
F 93.975347 65.682305 10.986870
F 102.894547 57.972005 10.987870
F 102.887547 65.689805 10.990870
F 93.979247 63.111105 7.347660
F 102.891547 63.119105 7.351700
F 96.206647 61.825405 10.986270
F 105.117547 61.832505 10.990870
F 96.210347 59.254205 7.347160
F 96.203947 66.972205 7.349910
F 105.121547 59.262505 7.351750
F 105.115547 66.980405 7.354520
F 96.209247 59.253205 10.075770
F 96.202747 66.970705 10.078570
F 105.120547 59.261405 10.078970
F 105.113547 66.978905 10.081670
F 96.205447 61.824405 13.714970
F 105.116547 61.831405 13.718070
F 89.592547 63.120805 17.361870
F 98.430647 63.111205 17.354570
F 98.433947 57.965005 20.990770
F 98.427347 65.682705 20.993770
F 89.588047 57.943605 18.158470
F 89.484447 65.859805 18.249870
F 98.434747 57.965705 18.262170
F 98.428047 65.683405 18.265070
F 98.431847 63.112205 14.625970
F 91.748847 61.818305 18.261170
F 100.659547 61.826505 18.264570
F 91.750847 59.247305 14.620670
F 91.743947 66.964505 14.624370
F 100.663547 59.255305 14.625470
F 100.656547 66.973205 14.628170
F 91.752647 59.248005 17.348970
F 91.746247 66.966005 17.352070
F 100.661547 59.254205 17.354070
F 100.655547 66.971705 17.356870
F 91.749647 61.816805 20.988370
F 100.658547 61.825805 20.993270
F 93.974947 63.107305 17.352670
F 102.886547 63.115305 17.356370
F 93.978147 57.961205 20.988870
F 93.971447 65.678905 20.991770
F 102.890547 57.968605 20.992570
F 102.883547 65.686305 20.995470
F 93.978947 57.961805 18.260170
F 93.972147 65.679505 18.263270
F 102.890547 57.969305 18.264270
F 102.884547 65.687005 18.267170
F 93.975847 63.108405 14.624070
F 102.887547 63.116305 14.628070
F 96.203447 61.822605 18.262670
F 105.114547 61.829705 18.267270
F 96.207247 59.251405 14.623470
F 96.200747 66.969405 14.626270
F 105.118547 59.259705 14.628070
F 105.111547 66.977605 14.630870
F 96.206047 59.250405 17.352170
F 96.199647 66.967905 17.354870
F 105.117547 59.258705 17.355270
F 105.110547 66.976105 17.357970
F 96.202747 61.822005 20.991270
F 105.113547 61.828905 20.994270
F 89.422047 62.953105 14.617270
F 89.465947 65.695105 20.942270
F 89.448947 57.812005 21.104670
F 89.534047 63.296805 7.291440
F 89.447047 65.579305 13.875570
F 89.512647 58.028505 13.606270
F 89.635547 63.136105 21.867370
F 89.433047 65.931205 6.500080
F 89.423147 58.120305 6.420740
