# Supplementary material for: Molecular-resolution imaging of ice crystallized from liquid water by cryogenic liquid-cell TEM
Source: Nat Commun. 2025 Sep 25;16:8342. doi: 10.1038/s41467-025-62451-0 (PMC12462463; doi:10.1038/s41467-025-62451-0)
Supplement: Supplementary file 9 — Supplementary Data 1 [file 41467_2025_62451_MOESM9_ESM.zip › supercell_4_3_1/0.0/input.xyz]

5184
F5184
F 0.000014 1.286291 2.728640
F 0.000014 24.439548 2.728640
F 0.000014 47.592806 2.728640
F 26.735117 1.286291 2.728640
F 26.735117 24.439548 2.728640
F 26.735117 47.592806 2.728640
F 0.000014 9.004040 2.728640
F 0.000014 32.157298 2.728640
F 0.000014 55.310555 2.728640
F 26.735117 9.004040 2.728640
F 26.735117 32.157298 2.728640
F 26.735117 55.310555 2.728640
F 0.000014 16.721795 2.728640
F 0.000014 39.875053 2.728640
F 0.000014 63.028310 2.728640
F 26.735117 16.721795 2.728640
F 26.735117 39.875053 2.728640
F 26.735117 63.028310 2.728640
F 8.911711 1.286291 2.728640
F 8.911711 24.439548 2.728640
F 8.911711 47.592806 2.728640
F 35.646814 1.286291 2.728640
F 35.646814 24.439548 2.728640
F 35.646814 47.592806 2.728640
F 8.911711 9.004040 2.728640
F 8.911711 32.157298 2.728640
F 8.911711 55.310555 2.728640
F 35.646814 9.004040 2.728640
F 35.646814 32.157298 2.728640
F 35.646814 55.310555 2.728640
F 8.911711 16.721795 2.728641
F 8.911711 39.875053 2.728641
F 8.911711 63.028310 2.728641
F 35.646814 16.721795 2.728641
F 35.646814 39.875053 2.728641
F 35.646814 63.028310 2.728641
F 17.823414 1.286290 2.728641
F 17.823414 24.439547 2.728641
F 17.823414 47.592805 2.728641
F 44.558518 1.286290 2.728641
F 44.558518 24.439547 2.728641
F 44.558518 47.592805 2.728641
F 17.823414 9.004039 2.728641
F 17.823414 32.157297 2.728641
F 17.823414 55.310554 2.728641
F 44.558518 9.004039 2.728641
F 44.558518 32.157297 2.728641
F 44.558518 55.310554 2.728641
F 17.823414 16.721795 2.728642
F 17.823414 39.875052 2.728642
F 17.823414 63.028310 2.728642
F 44.558518 16.721795 2.728642
F 44.558518 39.875052 2.728642
F 44.558518 63.028310 2.728642
F 0.000000 3.858875 6.366824
F 0.000000 27.012132 6.366824
F 0.000000 50.165390 6.366824
F 26.735103 3.858875 6.366824
F 26.735103 27.012132 6.366824
F 26.735103 50.165390 6.366824
F 0.000000 11.576625 6.366824
F 0.000000 34.729882 6.366824
F 0.000000 57.883140 6.366824
F 26.735103 11.576625 6.366824
F 26.735103 34.729882 6.366824
F 26.735103 57.883140 6.366824
F 0.000000 19.294380 6.366825
F 0.000000 42.447638 6.366825
F 0.000000 65.600895 6.366825
F 26.735103 19.294380 6.366825
F 26.735103 42.447638 6.366825
F 26.735103 65.600895 6.366825
F 8.911695 3.858875 6.366825
F 8.911695 27.012133 6.366825
F 8.911695 50.165390 6.366825
F 35.646799 3.858875 6.366825
F 35.646799 27.012133 6.366825
F 35.646799 50.165390 6.366825
F 8.911695 11.576625 6.366825
F 8.911695 34.729883 6.366825
F 8.911695 57.883140 6.366825
F 35.646799 11.576625 6.366825
F 35.646799 34.729883 6.366825
F 35.646799 57.883140 6.366825
F 8.911695 19.294380 6.366825
F 8.911695 42.447638 6.366825
F 8.911695 65.600896 6.366825
F 35.646799 19.294380 6.366825
F 35.646799 42.447638 6.366825
F 35.646799 65.600896 6.366825
F 17.823401 3.858876 6.366826
F 17.823401 27.012134 6.366826
F 17.823401 50.165391 6.366826
F 44.558504 3.858876 6.366826
F 44.558504 27.012134 6.366826
F 44.558504 50.165391 6.366826
F 17.823401 11.576626 6.366826
F 17.823401 34.729884 6.366826
F 17.823401 57.883141 6.366826
F 44.558504 11.576626 6.366826
F 44.558504 34.729884 6.366826
F 44.558504 57.883141 6.366826
F 17.823401 19.294382 6.366826
F 17.823401 42.447639 6.366826
F 17.823401 65.600897 6.366826
F 44.558504 19.294382 6.366826
F 44.558504 42.447639 6.366826
F 44.558504 65.600897 6.366826
F 0.000012 3.858875 3.638187
F 0.000012 27.012133 3.638187
F 0.000012 50.165390 3.638187
F 26.735115 3.858875 3.638187
F 26.735115 27.012133 3.638187
F 26.735115 50.165390 3.638187
F 0.000012 11.576625 3.638187
F 0.000012 34.729883 3.638187
F 0.000012 57.883140 3.638187
F 26.735115 11.576625 3.638187
F 26.735115 34.729883 3.638187
F 26.735115 57.883140 3.638187
F 0.000012 19.294381 3.638186
F 0.000012 42.447638 3.638186
F 0.000012 65.600896 3.638186
F 26.735115 19.294381 3.638186
F 26.735115 42.447638 3.638186
F 26.735115 65.600896 3.638186
F 8.911708 3.858875 3.638187
F 8.911708 27.012133 3.638187
F 8.911708 50.165390 3.638187
F 35.646812 3.858875 3.638187
F 35.646812 27.012133 3.638187
F 35.646812 50.165390 3.638187
F 8.911708 11.576625 3.638187
F 8.911708 34.729883 3.638187
F 8.911708 57.883140 3.638187
F 35.646812 11.576625 3.638187
F 35.646812 34.729883 3.638187
F 35.646812 57.883140 3.638187
F 8.911708 19.294381 3.638186
F 8.911708 42.447638 3.638186
F 8.911708 65.600896 3.638186
F 35.646812 19.294381 3.638186
F 35.646812 42.447638 3.638186
F 35.646812 65.600896 3.638186
F 17.823413 3.858876 3.638186
F 17.823413 27.012133 3.638186
F 17.823413 50.165391 3.638186
F 44.558516 3.858876 3.638186
F 44.558516 27.012133 3.638186
F 44.558516 50.165391 3.638186
F 17.823413 11.576626 3.638186
F 17.823413 34.729883 3.638186
F 17.823413 57.883141 3.638186
F 44.558516 11.576626 3.638186
F 44.558516 34.729883 3.638186
F 44.558516 57.883141 3.638186
F 17.823413 19.294381 3.638185
F 17.823413 42.447639 3.638185
F 17.823413 65.600896 3.638185
F 44.558516 19.294381 3.638185
F 44.558516 42.447639 3.638185
F 44.558516 65.600896 3.638185
F 0.000002 1.286291 0.000002
F 0.000002 24.439549 0.000002
F 0.000002 47.592806 0.000002
F 26.735105 1.286291 0.000002
F 26.735105 24.439549 0.000002
F 26.735105 47.592806 0.000002
F 0.000002 9.004040 0.000002
F 0.000002 32.157298 0.000002
F 0.000002 55.310555 0.000002
F 26.735105 9.004040 0.000002
F 26.735105 32.157298 0.000002
F 26.735105 55.310555 0.000002
F 0.000002 16.721796 0.000001
F 0.000002 39.875053 0.000001
F 0.000002 63.028311 0.000001
F 26.735105 16.721796 0.000001
F 26.735105 39.875053 0.000001
F 26.735105 63.028311 0.000001
F 8.911698 1.286291 0.000002
F 8.911698 24.439548 0.000002
F 8.911698 47.592806 0.000002
F 35.646801 1.286291 0.000002
F 35.646801 24.439548 0.000002
F 35.646801 47.592806 0.000002
F 8.911698 9.004040 0.000002
F 8.911698 32.157298 0.000002
F 8.911698 55.310555 0.000002
F 35.646801 9.004040 0.000002
F 35.646801 32.157298 0.000002
F 35.646801 55.310555 0.000002
F 8.911698 16.721795 0.000001
F 8.911698 39.875053 0.000001
F 8.911698 63.028310 0.000001
F 35.646801 16.721795 0.000001
F 35.646801 39.875053 0.000001
F 35.646801 63.028310 0.000001
F 17.823402 1.286290 0.000001
F 17.823402 24.439547 0.000001
F 17.823402 47.592805 0.000001
F 44.558506 1.286290 0.000001
F 44.558506 24.439547 0.000001
F 44.558506 47.592805 0.000001
F 17.823402 9.004039 0.000001
F 17.823402 32.157296 0.000001
F 17.823402 55.310554 0.000001
F 44.558506 9.004039 0.000001
F 44.558506 32.157296 0.000001
F 44.558506 55.310554 0.000001
F 17.823402 16.721794 0.000000
F 17.823402 39.875052 0.000000
F 17.823402 63.028309 0.000000
F 44.558506 16.721794 0.000000
F 44.558506 39.875052 0.000000
F 44.558506 63.028309 0.000000
F 2.227938 7.717750 3.638187
F 2.227938 30.871007 3.638187
F 2.227938 54.024265 3.638187
F 28.963041 7.717750 3.638187
F 28.963041 30.871007 3.638187
F 28.963041 54.024265 3.638187
F 2.227938 15.435503 3.638186
F 2.227938 38.588760 3.638186
F 2.227938 61.742018 3.638186
F 28.963041 15.435503 3.638186
F 28.963041 38.588760 3.638186
F 28.963041 61.742018 3.638186
F 2.227938 0.000000 3.638187
F 2.227938 23.153258 3.638187
F 2.227938 46.306515 3.638187
F 28.963041 0.000000 3.638187
F 28.963041 23.153258 3.638187
F 28.963041 46.306515 3.638187
F 11.139636 7.717750 3.638187
F 11.139636 30.871007 3.638187
F 11.139636 54.024265 3.638187
F 37.874739 7.717750 3.638187
F 37.874739 30.871007 3.638187
F 37.874739 54.024265 3.638187
F 11.139636 15.435502 3.638186
F 11.139636 38.588760 3.638186
F 11.139636 61.742017 3.638186
F 37.874739 15.435502 3.638186
F 37.874739 38.588760 3.638186
F 37.874739 61.742017 3.638186
F 11.139636 0.000000 3.638187
F 11.139636 23.153258 3.638187
F 11.139636 46.306515 3.638187
F 37.874739 0.000000 3.638187
F 37.874739 23.153258 3.638187
F 37.874739 46.306515 3.638187
F 20.051341 7.717750 3.638186
F 20.051341 30.871008 3.638186
F 20.051341 54.024265 3.638186
F 46.786444 7.717750 3.638186
F 46.786444 30.871008 3.638186
F 46.786444 54.024265 3.638186
F 20.051341 15.435503 3.638185
F 20.051341 38.588760 3.638185
F 20.051341 61.742018 3.638185
F 46.786444 15.435503 3.638185
F 46.786444 38.588760 3.638185
F 46.786444 61.742018 3.638185
F 20.051341 0.000001 3.638186
F 20.051341 23.153258 3.638186
F 20.051341 46.306516 3.638186
F 46.786444 0.000001 3.638186
F 46.786444 23.153258 3.638186
F 46.786444 46.306516 3.638186
F 2.227924 5.145166 0.000003
F 2.227924 28.298423 0.000003
F 2.227924 51.451681 0.000003
F 28.963027 5.145166 0.000003
F 28.963027 28.298423 0.000003
F 28.963027 51.451681 0.000003
F 2.227924 12.862918 0.000002
F 2.227924 36.016175 0.000002
F 2.227924 59.169433 0.000002
F 28.963027 12.862918 0.000002
F 28.963027 36.016175 0.000002
F 28.963027 59.169433 0.000002
F 2.227924 20.580673 0.000002
F 2.227924 43.733931 0.000002
F 2.227924 66.887188 0.000002
F 28.963027 20.580673 0.000002
F 28.963027 43.733931 0.000002
F 28.963027 66.887188 0.000002
F 11.139621 5.145165 0.000002
F 11.139621 28.298422 0.000002
F 11.139621 51.451680 0.000002
F 37.874724 5.145165 0.000002
F 37.874724 28.298422 0.000002
F 37.874724 51.451680 0.000002
F 11.139621 12.862917 0.000001
F 11.139621 36.016174 0.000001
F 11.139621 59.169432 0.000001
F 37.874724 12.862917 0.000001
F 37.874724 36.016174 0.000001
F 37.874724 59.169432 0.000001
F 11.139621 20.580672 0.000002
F 11.139621 43.733930 0.000002
F 11.139621 66.887187 0.000002
F 37.874724 20.580672 0.000002
F 37.874724 43.733930 0.000002
F 37.874724 66.887187 0.000002
F 20.051328 5.145164 0.000001
F 20.051328 28.298422 0.000001
F 20.051328 51.451679 0.000001
F 46.786431 5.145164 0.000001
F 46.786431 28.298422 0.000001
F 46.786431 51.451679 0.000001
F 20.051328 12.862916 0.000001
F 20.051328 36.016174 0.000001
F 20.051328 59.169431 0.000001
F 46.786431 12.862916 0.000001
F 46.786431 36.016174 0.000001
F 46.786431 59.169431 0.000001
F 20.051328 20.580672 0.000001
F 20.051328 43.733929 0.000001
F 20.051328 66.887187 0.000001
F 46.786431 20.580672 0.000001
F 46.786431 43.733929 0.000001
F 46.786431 66.887187 0.000001
F 2.227936 5.145165 2.728639
F 2.227936 28.298423 2.728639
F 2.227936 51.451680 2.728639
F 28.963039 5.145165 2.728639
F 28.963039 28.298423 2.728639
F 28.963039 51.451680 2.728639
F 2.227936 12.862917 2.728640
F 2.227936 36.016175 2.728640
F 2.227936 59.169432 2.728640
F 28.963039 12.862917 2.728640
F 28.963039 36.016175 2.728640
F 28.963039 59.169432 2.728640
F 2.227936 20.580673 2.728640
F 2.227936 43.733930 2.728640
F 2.227936 66.887188 2.728640
F 28.963039 20.580673 2.728640
F 28.963039 43.733930 2.728640
F 28.963039 66.887188 2.728640
F 11.139634 5.145165 2.728640
F 11.139634 28.298422 2.728640
F 11.139634 51.451680 2.728640
F 37.874737 5.145165 2.728640
F 37.874737 28.298422 2.728640
F 37.874737 51.451680 2.728640
F 11.139634 12.862917 2.728641
F 11.139634 36.016175 2.728641
F 11.139634 59.169432 2.728641
F 37.874737 12.862917 2.728641
F 37.874737 36.016175 2.728641
F 37.874737 59.169432 2.728641
F 11.139634 20.580672 2.728640
F 11.139634 43.733930 2.728640
F 11.139634 66.887187 2.728640
F 37.874737 20.580672 2.728640
F 37.874737 43.733930 2.728640
F 37.874737 66.887187 2.728640
F 20.051339 5.145164 2.728640
F 20.051339 28.298422 2.728640
F 20.051339 51.451679 2.728640
F 46.786443 5.145164 2.728640
F 46.786443 28.298422 2.728640
F 46.786443 51.451679 2.728640
F 20.051339 12.862917 2.728641
F 20.051339 36.016174 2.728641
F 20.051339 59.169432 2.728641
F 46.786443 12.862917 2.728641
F 46.786443 36.016174 2.728641
F 46.786443 59.169432 2.728641
F 20.051339 20.580672 2.728641
F 20.051339 43.733929 2.728641
F 20.051339 66.887187 2.728641
F 46.786443 20.580672 2.728641
F 46.786443 43.733929 2.728641
F 46.786443 66.887187 2.728641
F 2.227926 7.717749 6.366824
F 2.227926 30.871007 6.366824
F 2.227926 54.024264 6.366824
F 28.963029 7.717749 6.366824
F 28.963029 30.871007 6.366824
F 28.963029 54.024264 6.366824
F 2.227926 15.435502 6.366825
F 2.227926 38.588760 6.366825
F 2.227926 61.742017 6.366825
F 28.963029 15.435502 6.366825
F 28.963029 38.588760 6.366825
F 28.963029 61.742017 6.366825
F 2.227926 0.000000 6.366824
F 2.227926 23.153257 6.366824
F 2.227926 46.306515 6.366824
F 28.963029 0.000000 6.366824
F 28.963029 23.153257 6.366824
F 28.963029 46.306515 6.366824
F 11.139623 7.717750 6.366825
F 11.139623 30.871007 6.366825
F 11.139623 54.024265 6.366825
F 37.874726 7.717750 6.366825
F 37.874726 30.871007 6.366825
F 37.874726 54.024265 6.366825
F 11.139623 15.435503 6.366826
F 11.139623 38.588760 6.366826
F 11.139623 61.742018 6.366826
F 37.874726 15.435503 6.366826
F 37.874726 38.588760 6.366826
F 37.874726 61.742018 6.366826
F 11.139623 0.000000 6.366825
F 11.139623 23.153258 6.366825
F 11.139623 46.306515 6.366825
F 37.874726 0.000000 6.366825
F 37.874726 23.153258 6.366825
F 37.874726 46.306515 6.366825
F 20.051329 7.717751 6.366825
F 20.051329 30.871008 6.366825
F 20.051329 54.024266 6.366825
F 46.786432 7.717751 6.366825
F 46.786432 30.871008 6.366825
F 46.786432 54.024266 6.366825
F 20.051329 15.435503 6.366826
F 20.051329 38.588761 6.366826
F 20.051329 61.742018 6.366826
F 46.786432 15.435503 6.366826
F 46.786432 38.588761 6.366826
F 46.786432 61.742018 6.366826
F 20.051329 0.000001 6.366825
F 20.051329 23.153259 6.366825
F 20.051329 46.306516 6.366825
F 46.786432 0.000001 6.366825
F 46.786432 23.153259 6.366825
F 46.786432 46.306516 6.366825
F 4.455862 1.286291 2.728640
F 4.455862 24.439548 2.728640
F 4.455862 47.592806 2.728640
F 31.190966 1.286291 2.728640
F 31.190966 24.439548 2.728640
F 31.190966 47.592806 2.728640
F 4.455862 9.004040 2.728640
F 4.455862 32.157298 2.728640
F 4.455862 55.310555 2.728640
F 31.190966 9.004040 2.728640
F 31.190966 32.157298 2.728640
F 31.190966 55.310555 2.728640
F 4.455862 16.721795 2.728641
F 4.455862 39.875053 2.728641
F 4.455862 63.028310 2.728641
F 31.190966 16.721795 2.728641
F 31.190966 39.875053 2.728641
F 31.190966 63.028310 2.728641
F 13.367562 1.286290 2.728640
F 13.367562 24.439548 2.728640
F 13.367562 47.592806 2.728640
F 40.102665 1.286290 2.728640
F 40.102665 24.439548 2.728640
F 40.102665 47.592806 2.728640
F 13.367562 9.004040 2.728640
F 13.367562 32.157297 2.728640
F 13.367562 55.310555 2.728640
F 40.102665 9.004040 2.728640
F 40.102665 32.157297 2.728640
F 40.102665 55.310555 2.728640
F 13.367562 16.721795 2.728641
F 13.367562 39.875053 2.728641
F 13.367562 63.028310 2.728641
F 40.102665 16.721795 2.728641
F 40.102665 39.875053 2.728641
F 40.102665 63.028310 2.728641
F 22.279267 1.286290 2.728640
F 22.279267 24.439548 2.728640
F 22.279267 47.592805 2.728640
F 49.014370 1.286290 2.728640
F 49.014370 24.439548 2.728640
F 49.014370 47.592805 2.728640
F 22.279267 9.004040 2.728640
F 22.279267 32.157297 2.728640
F 22.279267 55.310555 2.728640
F 49.014370 9.004040 2.728640
F 49.014370 32.157297 2.728640
F 49.014370 55.310555 2.728640
F 22.279267 16.721795 2.728641
F 22.279267 39.875052 2.728641
F 22.279267 63.028310 2.728641
F 49.014370 16.721795 2.728641
F 49.014370 39.875052 2.728641
F 49.014370 63.028310 2.728641
F 4.455847 3.858875 6.366824
F 4.455847 27.012132 6.366824
F 4.455847 50.165390 6.366824
F 31.190951 3.858875 6.366824
F 31.190951 27.012132 6.366824
F 31.190951 50.165390 6.366824
F 4.455847 11.576625 6.366824
F 4.455847 34.729882 6.366824
F 4.455847 57.883140 6.366824
F 31.190951 11.576625 6.366824
F 31.190951 34.729882 6.366824
F 31.190951 57.883140 6.366824
F 4.455847 19.294380 6.366825
F 4.455847 42.447638 6.366825
F 4.455847 65.600895 6.366825
F 31.190951 19.294380 6.366825
F 31.190951 42.447638 6.366825
F 31.190951 65.600895 6.366825
F 13.367547 3.858876 6.366825
F 13.367547 27.012134 6.366825
F 13.367547 50.165391 6.366825
F 40.102650 3.858876 6.366825
F 40.102650 27.012134 6.366825
F 40.102650 50.165391 6.366825
F 13.367547 11.576626 6.366825
F 13.367547 34.729884 6.366825
F 13.367547 57.883141 6.366825
F 40.102650 11.576626 6.366825
F 40.102650 34.729884 6.366825
F 40.102650 57.883141 6.366825
F 13.367547 19.294382 6.366826
F 13.367547 42.447639 6.366826
F 13.367547 65.600897 6.366826
F 40.102650 19.294382 6.366826
F 40.102650 42.447639 6.366826
F 40.102650 65.600897 6.366826
F 22.279254 3.858875 6.366825
F 22.279254 27.012133 6.366825
F 22.279254 50.165390 6.366825
F 49.014357 3.858875 6.366825
F 49.014357 27.012133 6.366825
F 49.014357 50.165390 6.366825
F 22.279254 11.576625 6.366825
F 22.279254 34.729883 6.366825
F 22.279254 57.883140 6.366825
F 49.014357 11.576625 6.366825
F 49.014357 34.729883 6.366825
F 49.014357 57.883140 6.366825
F 22.279254 19.294381 6.366825
F 22.279254 42.447638 6.366825
F 22.279254 65.600896 6.366825
F 49.014357 19.294381 6.366825
F 49.014357 42.447638 6.366825
F 49.014357 65.600896 6.366825
F 4.455860 3.858875 3.638187
F 4.455860 27.012133 3.638187
F 4.455860 50.165390 3.638187
F 31.190963 3.858875 3.638187
F 31.190963 27.012133 3.638187
F 31.190963 50.165390 3.638187
F 4.455860 11.576625 3.638187
F 4.455860 34.729883 3.638187
F 4.455860 57.883140 3.638187
F 31.190963 11.576625 3.638187
F 31.190963 34.729883 3.638187
F 31.190963 57.883140 3.638187
F 4.455860 19.294381 3.638186
F 4.455860 42.447638 3.638186
F 4.455860 65.600896 3.638186
F 31.190963 19.294381 3.638186
F 31.190963 42.447638 3.638186
F 31.190963 65.600896 3.638186
F 13.367560 3.858876 3.638186
F 13.367560 27.012133 3.638186
F 13.367560 50.165391 3.638186
F 40.102663 3.858876 3.638186
F 40.102663 27.012133 3.638186
F 40.102663 50.165391 3.638186
F 13.367560 11.576626 3.638186
F 13.367560 34.729883 3.638186
F 13.367560 57.883141 3.638186
F 40.102663 11.576626 3.638186
F 40.102663 34.729883 3.638186
F 40.102663 57.883141 3.638186
F 13.367560 19.294381 3.638186
F 13.367560 42.447639 3.638186
F 13.367560 65.600896 3.638186
F 40.102663 19.294381 3.638186
F 40.102663 42.447639 3.638186
F 40.102663 65.600896 3.638186
F 22.279265 3.858875 3.638187
F 22.279265 27.012133 3.638187
F 22.279265 50.165390 3.638187
F 49.014368 3.858875 3.638187
F 49.014368 27.012133 3.638187
F 49.014368 50.165390 3.638187
F 22.279265 11.576625 3.638186
F 22.279265 34.729883 3.638186
F 22.279265 57.883140 3.638186
F 49.014368 11.576625 3.638186
F 49.014368 34.729883 3.638186
F 49.014368 57.883140 3.638186
F 22.279265 19.294381 3.638186
F 22.279265 42.447638 3.638186
F 22.279265 65.600896 3.638186
F 49.014368 19.294381 3.638186
F 49.014368 42.447638 3.638186
F 49.014368 65.600896 3.638186
F 4.455849 1.286291 0.000002
F 4.455849 24.439549 0.000002
F 4.455849 47.592806 0.000002
F 31.190953 1.286291 0.000002
F 31.190953 24.439549 0.000002
F 31.190953 47.592806 0.000002
F 4.455849 9.004041 0.000002
F 4.455849 32.157298 0.000002
F 4.455849 55.310556 0.000002
F 31.190953 9.004041 0.000002
F 31.190953 32.157298 0.000002
F 31.190953 55.310556 0.000002
F 4.455849 16.721796 0.000001
F 4.455849 39.875053 0.000001
F 4.455849 63.028311 0.000001
F 31.190953 16.721796 0.000001
F 31.190953 39.875053 0.000001
F 31.190953 63.028311 0.000001
F 13.367549 1.286290 0.000002
F 13.367549 24.439547 0.000002
F 13.367549 47.592805 0.000002
F 40.102652 1.286290 0.000002
F 40.102652 24.439547 0.000002
F 40.102652 47.592805 0.000002
F 13.367549 9.004039 0.000002
F 13.367549 32.157297 0.000002
F 13.367549 55.310554 0.000002
F 40.102652 9.004039 0.000002
F 40.102652 32.157297 0.000002
F 40.102652 55.310554 0.000002
F 13.367549 16.721795 0.000001
F 13.367549 39.875052 0.000001
F 13.367549 63.028310 0.000001
F 40.102652 16.721795 0.000001
F 40.102652 39.875052 0.000001
F 40.102652 63.028310 0.000001
F 22.279255 1.286290 0.000002
F 22.279255 24.439548 0.000002
F 22.279255 47.592805 0.000002
F 49.014359 1.286290 0.000002
F 49.014359 24.439548 0.000002
F 49.014359 47.592805 0.000002
F 22.279255 9.004039 0.000002
F 22.279255 32.157297 0.000002
F 22.279255 55.310555 0.000002
F 49.014359 9.004039 0.000002
F 49.014359 32.157297 0.000002
F 49.014359 55.310555 0.000002
F 22.279255 16.721795 0.000001
F 22.279255 39.875052 0.000001
F 22.279255 63.028310 0.000001
F 49.014359 16.721795 0.000001
F 49.014359 39.875052 0.000001
F 49.014359 63.028310 0.000001
F 6.683786 7.717750 3.638187
F 6.683786 30.871007 3.638187
F 6.683786 54.024265 3.638187
F 33.418890 7.717750 3.638187
F 33.418890 30.871007 3.638187
F 33.418890 54.024265 3.638187
F 6.683786 15.435502 3.638186
F 6.683786 38.588760 3.638186
F 6.683786 61.742018 3.638186
F 33.418890 15.435502 3.638186
F 33.418890 38.588760 3.638186
F 33.418890 61.742018 3.638186
F 6.683786 0.000000 3.638187
F 6.683786 23.153258 3.638187
F 6.683786 46.306515 3.638187
F 33.418890 0.000000 3.638187
F 33.418890 23.153258 3.638187
F 33.418890 46.306515 3.638187
F 15.595488 7.717750 3.638186
F 15.595488 30.871008 3.638186
F 15.595488 54.024265 3.638186
F 42.330591 7.717750 3.638186
F 42.330591 30.871008 3.638186
F 42.330591 54.024265 3.638186
F 15.595488 15.435503 3.638185
F 15.595488 38.588760 3.638185
F 15.595488 61.742018 3.638185
F 42.330591 15.435503 3.638185
F 42.330591 38.588760 3.638185
F 42.330591 61.742018 3.638185
F 15.595488 0.000001 3.638186
F 15.595488 23.153258 3.638186
F 15.595488 46.306516 3.638186
F 42.330591 0.000001 3.638186
F 42.330591 23.153258 3.638186
F 42.330591 46.306516 3.638186
F 24.507192 7.717750 3.638187
F 24.507192 30.871007 3.638187
F 24.507192 54.024265 3.638187
F 51.242296 7.717750 3.638187
F 51.242296 30.871007 3.638187
F 51.242296 54.024265 3.638187
F 24.507192 15.435502 3.638186
F 24.507192 38.588760 3.638186
F 24.507192 61.742018 3.638186
F 51.242296 15.435502 3.638186
F 51.242296 38.588760 3.638186
F 51.242296 61.742018 3.638186
F 24.507192 0.000000 3.638187
F 24.507192 23.153258 3.638187
F 24.507192 46.306515 3.638187
F 51.242296 0.000000 3.638187
F 51.242296 23.153258 3.638187
F 51.242296 46.306515 3.638187
F 6.683771 5.145165 0.000003
F 6.683771 28.298423 0.000003
F 6.683771 51.451680 0.000003
F 33.418874 5.145165 0.000003
F 33.418874 28.298423 0.000003
F 33.418874 51.451680 0.000003
F 6.683771 12.862918 0.000002
F 6.683771 36.016175 0.000002
F 6.683771 59.169433 0.000002
F 33.418874 12.862918 0.000002
F 33.418874 36.016175 0.000002
F 33.418874 59.169433 0.000002
F 6.683771 20.580673 0.000002
F 6.683771 43.733930 0.000002
F 6.683771 66.887188 0.000002
F 33.418874 20.580673 0.000002
F 33.418874 43.733930 0.000002
F 33.418874 66.887188 0.000002
F 15.595474 5.145164 0.000001
F 15.595474 28.298421 0.000001
F 15.595474 51.451679 0.000001
F 42.330577 5.145164 0.000001
F 42.330577 28.298421 0.000001
F 42.330577 51.451679 0.000001
F 15.595474 12.862916 0.000000
F 15.595474 36.016174 0.000000
F 15.595474 59.169431 0.000000
F 42.330577 12.862916 0.000000
F 42.330577 36.016174 0.000000
F 42.330577 59.169431 0.000000
F 15.595474 20.580671 0.000001
F 15.595474 43.733929 0.000001
F 15.595474 66.887186 0.000001
F 42.330577 20.580671 0.000001
F 42.330577 43.733929 0.000001
F 42.330577 66.887186 0.000001
F 24.507179 5.145165 0.000002
F 24.507179 28.298423 0.000002
F 24.507179 51.451680 0.000002
F 51.242282 5.145165 0.000002
F 51.242282 28.298423 0.000002
F 51.242282 51.451680 0.000002
F 24.507179 12.862917 0.000001
F 24.507179 36.016175 0.000001
F 24.507179 59.169432 0.000001
F 51.242282 12.862917 0.000001
F 51.242282 36.016175 0.000001
F 51.242282 59.169432 0.000001
F 24.507179 20.580673 0.000002
F 24.507179 43.733930 0.000002
F 24.507179 66.887188 0.000002
F 51.242282 20.580673 0.000002
F 51.242282 43.733930 0.000002
F 51.242282 66.887188 0.000002
F 6.683784 5.145165 2.728640
F 6.683784 28.298423 2.728640
F 6.683784 51.451680 2.728640
F 33.418887 5.145165 2.728640
F 33.418887 28.298423 2.728640
F 33.418887 51.451680 2.728640
F 6.683784 12.862917 2.728640
F 6.683784 36.016175 2.728640
F 6.683784 59.169432 2.728640
F 33.418887 12.862917 2.728640
F 33.418887 36.016175 2.728640
F 33.418887 59.169432 2.728640
F 6.683784 20.580673 2.728640
F 6.683784 43.733930 2.728640
F 6.683784 66.887188 2.728640
F 33.418887 20.580673 2.728640
F 33.418887 43.733930 2.728640
F 33.418887 66.887188 2.728640
F 15.595486 5.145164 2.728641
F 15.595486 28.298422 2.728641
F 15.595486 51.451679 2.728641
F 42.330589 5.145164 2.728641
F 42.330589 28.298422 2.728641
F 42.330589 51.451679 2.728641
F 15.595486 12.862917 2.728641
F 15.595486 36.016174 2.728641
F 15.595486 59.169432 2.728641
F 42.330589 12.862917 2.728641
F 42.330589 36.016174 2.728641
F 42.330589 59.169432 2.728641
F 15.595486 20.580672 2.728641
F 15.595486 43.733929 2.728641
F 15.595486 66.887187 2.728641
F 42.330589 20.580672 2.728641
F 42.330589 43.733929 2.728641
F 42.330589 66.887187 2.728641
F 24.507190 5.145165 2.728639
F 24.507190 28.298423 2.728639
F 24.507190 51.451680 2.728639
F 51.242294 5.145165 2.728639
F 51.242294 28.298423 2.728639
F 51.242294 51.451680 2.728639
F 24.507190 12.862917 2.728640
F 24.507190 36.016175 2.728640
F 24.507190 59.169432 2.728640
F 51.242294 12.862917 2.728640
F 51.242294 36.016175 2.728640
F 51.242294 59.169432 2.728640
F 24.507190 20.580672 2.728640
F 24.507190 43.733930 2.728640
F 24.507190 66.887188 2.728640
F 51.242294 20.580672 2.728640
F 51.242294 43.733930 2.728640
F 51.242294 66.887188 2.728640
F 6.683773 7.717749 6.366824
F 6.683773 30.871007 6.366824
F 6.683773 54.024264 6.366824
F 33.418877 7.717749 6.366824
F 33.418877 30.871007 6.366824
F 33.418877 54.024264 6.366824
F 6.683773 15.435502 6.366825
F 6.683773 38.588760 6.366825
F 6.683773 61.742017 6.366825
F 33.418877 15.435502 6.366825
F 33.418877 38.588760 6.366825
F 33.418877 61.742017 6.366825
F 6.683773 0.000000 6.366824
F 6.683773 23.153257 6.366824
F 6.683773 46.306515 6.366824
F 33.418877 0.000000 6.366824
F 33.418877 23.153257 6.366824
F 33.418877 46.306515 6.366824
F 15.595475 7.717751 6.366825
F 15.595475 30.871008 6.366825
F 15.595475 54.024266 6.366825
F 42.330578 7.717751 6.366825
F 42.330578 30.871008 6.366825
F 42.330578 54.024266 6.366825
F 15.595475 15.435503 6.366826
F 15.595475 38.588761 6.366826
F 15.595475 61.742018 6.366826
F 42.330578 15.435503 6.366826
F 42.330578 38.588761 6.366826
F 42.330578 61.742018 6.366826
F 15.595475 0.000001 6.366825
F 15.595475 23.153259 6.366825
F 15.595475 46.306516 6.366825
F 42.330578 0.000001 6.366825
F 42.330578 23.153259 6.366825
F 42.330578 46.306516 6.366825
F 24.507181 7.717750 6.366824
F 24.507181 30.871007 6.366824
F 24.507181 54.024265 6.366824
F 51.242284 7.717750 6.366824
F 51.242284 30.871007 6.366824
F 51.242284 54.024265 6.366824
F 24.507181 15.435502 6.366825
F 24.507181 38.588760 6.366825
F 24.507181 61.742017 6.366825
F 51.242284 15.435502 6.366825
F 51.242284 38.588760 6.366825
F 51.242284 61.742017 6.366825
F 24.507181 0.000000 6.366824
F 24.507181 23.153258 6.366824
F 24.507181 46.306515 6.366824
F 51.242284 0.000000 6.366824
F 51.242284 23.153258 6.366824
F 51.242284 46.306515 6.366824
F 0.000014 1.286291 10.005009
F 0.000014 24.439548 10.005009
F 0.000014 47.592806 10.005009
F 26.735117 1.286291 10.005009
F 26.735117 24.439548 10.005009
F 26.735117 47.592806 10.005009
F 0.000014 9.004040 10.005009
F 0.000014 32.157298 10.005009
F 0.000014 55.310555 10.005009
F 26.735117 9.004040 10.005009
F 26.735117 32.157298 10.005009
F 26.735117 55.310555 10.005009
F 0.000014 16.721795 10.005009
F 0.000014 39.875053 10.005009
F 0.000014 63.028310 10.005009
F 26.735117 16.721795 10.005009
F 26.735117 39.875053 10.005009
F 26.735117 63.028310 10.005009
F 8.911711 1.286291 10.005009
F 8.911711 24.439548 10.005009
F 8.911711 47.592806 10.005009
F 35.646814 1.286291 10.005009
F 35.646814 24.439548 10.005009
F 35.646814 47.592806 10.005009
F 8.911711 9.004040 10.005009
F 8.911711 32.157298 10.005009
F 8.911711 55.310555 10.005009
F 35.646814 9.004040 10.005009
F 35.646814 32.157298 10.005009
F 35.646814 55.310555 10.005009
F 8.911711 16.721795 10.005010
F 8.911711 39.875053 10.005010
F 8.911711 63.028310 10.005010
F 35.646814 16.721795 10.005010
F 35.646814 39.875053 10.005010
F 35.646814 63.028310 10.005010
F 17.823414 1.286290 10.005010
F 17.823414 24.439547 10.005010
F 17.823414 47.592805 10.005010
F 44.558518 1.286290 10.005010
F 44.558518 24.439547 10.005010
F 44.558518 47.592805 10.005010
F 17.823414 9.004039 10.005010
F 17.823414 32.157297 10.005010
F 17.823414 55.310554 10.005010
F 44.558518 9.004039 10.005010
F 44.558518 32.157297 10.005010
F 44.558518 55.310554 10.005010
F 17.823414 16.721795 10.005011
F 17.823414 39.875052 10.005011
F 17.823414 63.028310 10.005011
F 44.558518 16.721795 10.005011
F 44.558518 39.875052 10.005011
F 44.558518 63.028310 10.005011
F 0.000000 3.858875 13.643192
F 0.000000 27.012132 13.643192
F 0.000000 50.165390 13.643192
F 26.735103 3.858875 13.643192
F 26.735103 27.012132 13.643192
F 26.735103 50.165390 13.643192
F 0.000000 11.576625 13.643193
F 0.000000 34.729882 13.643193
F 0.000000 57.883140 13.643193
F 26.735103 11.576625 13.643193
F 26.735103 34.729882 13.643193
F 26.735103 57.883140 13.643193
F 0.000000 19.294380 13.643193
F 0.000000 42.447638 13.643193
F 0.000000 65.600895 13.643193
F 26.735103 19.294380 13.643193
F 26.735103 42.447638 13.643193
F 26.735103 65.600895 13.643193
F 8.911695 3.858875 13.643193
F 8.911695 27.012133 13.643193
F 8.911695 50.165390 13.643193
F 35.646799 3.858875 13.643193
F 35.646799 27.012133 13.643193
F 35.646799 50.165390 13.643193
F 8.911695 11.576625 13.643193
F 8.911695 34.729883 13.643193
F 8.911695 57.883140 13.643193
F 35.646799 11.576625 13.643193
F 35.646799 34.729883 13.643193
F 35.646799 57.883140 13.643193
F 8.911695 19.294380 13.643193
F 8.911695 42.447638 13.643193
F 8.911695 65.600896 13.643193
F 35.646799 19.294380 13.643193
F 35.646799 42.447638 13.643193
F 35.646799 65.600896 13.643193
F 17.823401 3.858876 13.643194
F 17.823401 27.012134 13.643194
F 17.823401 50.165391 13.643194
F 44.558504 3.858876 13.643194
F 44.558504 27.012134 13.643194
F 44.558504 50.165391 13.643194
F 17.823401 11.576626 13.643194
F 17.823401 34.729884 13.643194
F 17.823401 57.883141 13.643194
F 44.558504 11.576626 13.643194
F 44.558504 34.729884 13.643194
F 44.558504 57.883141 13.643194
F 17.823401 19.294382 13.643195
F 17.823401 42.447639 13.643195
F 17.823401 65.600897 13.643195
F 44.558504 19.294382 13.643195
F 44.558504 42.447639 13.643195
F 44.558504 65.600897 13.643195
F 0.000012 3.858875 10.914555
F 0.000012 27.012133 10.914555
F 0.000012 50.165390 10.914555
F 26.735115 3.858875 10.914555
F 26.735115 27.012133 10.914555
F 26.735115 50.165390 10.914555
F 0.000012 11.576625 10.914555
F 0.000012 34.729883 10.914555
F 0.000012 57.883140 10.914555
F 26.735115 11.576625 10.914555
F 26.735115 34.729883 10.914555
F 26.735115 57.883140 10.914555
F 0.000012 19.294381 10.914554
F 0.000012 42.447638 10.914554
F 0.000012 65.600896 10.914554
F 26.735115 19.294381 10.914554
F 26.735115 42.447638 10.914554
F 26.735115 65.600896 10.914554
F 8.911708 3.858875 10.914555
F 8.911708 27.012133 10.914555
F 8.911708 50.165390 10.914555
F 35.646812 3.858875 10.914555
F 35.646812 27.012133 10.914555
F 35.646812 50.165390 10.914555
F 8.911708 11.576625 10.914555
F 8.911708 34.729883 10.914555
F 8.911708 57.883140 10.914555
F 35.646812 11.576625 10.914555
F 35.646812 34.729883 10.914555
F 35.646812 57.883140 10.914555
F 8.911708 19.294381 10.914554
F 8.911708 42.447638 10.914554
F 8.911708 65.600896 10.914554
F 35.646812 19.294381 10.914554
F 35.646812 42.447638 10.914554
F 35.646812 65.600896 10.914554
F 17.823413 3.858876 10.914554
F 17.823413 27.012133 10.914554
F 17.823413 50.165391 10.914554
F 44.558516 3.858876 10.914554
F 44.558516 27.012133 10.914554
F 44.558516 50.165391 10.914554
F 17.823413 11.576626 10.914554
F 17.823413 34.729883 10.914554
F 17.823413 57.883141 10.914554
F 44.558516 11.576626 10.914554
F 44.558516 34.729883 10.914554
F 44.558516 57.883141 10.914554
F 17.823413 19.294381 10.914553
F 17.823413 42.447639 10.914553
F 17.823413 65.600896 10.914553
F 44.558516 19.294381 10.914553
F 44.558516 42.447639 10.914553
F 44.558516 65.600896 10.914553
F 0.000002 1.286291 7.276371
F 0.000002 24.439549 7.276371
F 0.000002 47.592806 7.276371
F 26.735105 1.286291 7.276371
F 26.735105 24.439549 7.276371
F 26.735105 47.592806 7.276371
F 0.000002 9.004040 7.276371
F 0.000002 32.157298 7.276371
F 0.000002 55.310555 7.276371
F 26.735105 9.004040 7.276371
F 26.735105 32.157298 7.276371
F 26.735105 55.310555 7.276371
F 0.000002 16.721796 7.276370
F 0.000002 39.875053 7.276370
F 0.000002 63.028311 7.276370
F 26.735105 16.721796 7.276370
F 26.735105 39.875053 7.276370
F 26.735105 63.028311 7.276370
F 8.911698 1.286291 7.276371
F 8.911698 24.439548 7.276371
F 8.911698 47.592806 7.276371
F 35.646801 1.286291 7.276371
F 35.646801 24.439548 7.276371
F 35.646801 47.592806 7.276371
F 8.911698 9.004040 7.276371
F 8.911698 32.157298 7.276371
F 8.911698 55.310555 7.276371
F 35.646801 9.004040 7.276371
F 35.646801 32.157298 7.276371
F 35.646801 55.310555 7.276371
F 8.911698 16.721795 7.276370
F 8.911698 39.875053 7.276370
F 8.911698 63.028310 7.276370
F 35.646801 16.721795 7.276370
F 35.646801 39.875053 7.276370
F 35.646801 63.028310 7.276370
F 17.823402 1.286290 7.276370
F 17.823402 24.439547 7.276370
F 17.823402 47.592805 7.276370
F 44.558506 1.286290 7.276370
F 44.558506 24.439547 7.276370
F 44.558506 47.592805 7.276370
F 17.823402 9.004039 7.276370
F 17.823402 32.157296 7.276370
F 17.823402 55.310554 7.276370
F 44.558506 9.004039 7.276370
F 44.558506 32.157296 7.276370
F 44.558506 55.310554 7.276370
F 17.823402 16.721794 7.276369
F 17.823402 39.875052 7.276369
F 17.823402 63.028309 7.276369
F 44.558506 16.721794 7.276369
F 44.558506 39.875052 7.276369
F 44.558506 63.028309 7.276369
F 2.227938 7.717750 10.914555
F 2.227938 30.871007 10.914555
F 2.227938 54.024265 10.914555
F 28.963041 7.717750 10.914555
F 28.963041 30.871007 10.914555
F 28.963041 54.024265 10.914555
F 2.227938 15.435503 10.914554
F 2.227938 38.588760 10.914554
F 2.227938 61.742018 10.914554
F 28.963041 15.435503 10.914554
F 28.963041 38.588760 10.914554
F 28.963041 61.742018 10.914554
F 2.227938 0.000000 10.914555
F 2.227938 23.153258 10.914555
F 2.227938 46.306515 10.914555
F 28.963041 0.000000 10.914555
F 28.963041 23.153258 10.914555
F 28.963041 46.306515 10.914555
F 11.139636 7.717750 10.914555
F 11.139636 30.871007 10.914555
F 11.139636 54.024265 10.914555
F 37.874739 7.717750 10.914555
F 37.874739 30.871007 10.914555
F 37.874739 54.024265 10.914555
F 11.139636 15.435502 10.914554
F 11.139636 38.588760 10.914554
F 11.139636 61.742017 10.914554
F 37.874739 15.435502 10.914554
F 37.874739 38.588760 10.914554
F 37.874739 61.742017 10.914554
F 11.139636 0.000000 10.914555
F 11.139636 23.153258 10.914555
F 11.139636 46.306515 10.914555
F 37.874739 0.000000 10.914555
F 37.874739 23.153258 10.914555
F 37.874739 46.306515 10.914555
F 20.051341 7.717750 10.914554
F 20.051341 30.871008 10.914554
F 20.051341 54.024265 10.914554
F 46.786444 7.717750 10.914554
F 46.786444 30.871008 10.914554
F 46.786444 54.024265 10.914554
F 20.051341 15.435503 10.914553
F 20.051341 38.588760 10.914553
F 20.051341 61.742018 10.914553
F 46.786444 15.435503 10.914553
F 46.786444 38.588760 10.914553
F 46.786444 61.742018 10.914553
F 20.051341 0.000001 10.914554
F 20.051341 23.153258 10.914554
F 20.051341 46.306516 10.914554
F 46.786444 0.000001 10.914554
F 46.786444 23.153258 10.914554
F 46.786444 46.306516 10.914554
F 2.227924 5.145166 7.276371
F 2.227924 28.298423 7.276371
F 2.227924 51.451681 7.276371
F 28.963027 5.145166 7.276371
F 28.963027 28.298423 7.276371
F 28.963027 51.451681 7.276371
F 2.227924 12.862918 7.276370
F 2.227924 36.016175 7.276370
F 2.227924 59.169433 7.276370
F 28.963027 12.862918 7.276370
F 28.963027 36.016175 7.276370
F 28.963027 59.169433 7.276370
F 2.227924 20.580673 7.276371
F 2.227924 43.733931 7.276371
F 2.227924 66.887188 7.276371
F 28.963027 20.580673 7.276371
F 28.963027 43.733931 7.276371
F 28.963027 66.887188 7.276371
F 11.139621 5.145165 7.276371
F 11.139621 28.298422 7.276371
F 11.139621 51.451680 7.276371
F 37.874724 5.145165 7.276371
F 37.874724 28.298422 7.276371
F 37.874724 51.451680 7.276371
F 11.139621 12.862917 7.276370
F 11.139621 36.016174 7.276370
F 11.139621 59.169432 7.276370
F 37.874724 12.862917 7.276370
F 37.874724 36.016174 7.276370
F 37.874724 59.169432 7.276370
F 11.139621 20.580672 7.276371
F 11.139621 43.733930 7.276371
F 11.139621 66.887187 7.276371
F 37.874724 20.580672 7.276371
F 37.874724 43.733930 7.276371
F 37.874724 66.887187 7.276371
F 20.051328 5.145164 7.276370
F 20.051328 28.298422 7.276370
F 20.051328 51.451679 7.276370
F 46.786431 5.145164 7.276370
F 46.786431 28.298422 7.276370
F 46.786431 51.451679 7.276370
F 20.051328 12.862916 7.276369
F 20.051328 36.016174 7.276369
F 20.051328 59.169431 7.276369
F 46.786431 12.862916 7.276369
F 46.786431 36.016174 7.276369
F 46.786431 59.169431 7.276369
F 20.051328 20.580672 7.276370
F 20.051328 43.733929 7.276370
F 20.051328 66.887187 7.276370
F 46.786431 20.580672 7.276370
F 46.786431 43.733929 7.276370
F 46.786431 66.887187 7.276370
F 2.227936 5.145165 10.005008
F 2.227936 28.298423 10.005008
F 2.227936 51.451680 10.005008
F 28.963039 5.145165 10.005008
F 28.963039 28.298423 10.005008
F 28.963039 51.451680 10.005008
F 2.227936 12.862917 10.005009
F 2.227936 36.016175 10.005009
F 2.227936 59.169432 10.005009
F 28.963039 12.862917 10.005009
F 28.963039 36.016175 10.005009
F 28.963039 59.169432 10.005009
F 2.227936 20.580673 10.005009
F 2.227936 43.733930 10.005009
F 2.227936 66.887188 10.005009
F 28.963039 20.580673 10.005009
F 28.963039 43.733930 10.005009
F 28.963039 66.887188 10.005009
F 11.139634 5.145165 10.005009
F 11.139634 28.298422 10.005009
F 11.139634 51.451680 10.005009
F 37.874737 5.145165 10.005009
F 37.874737 28.298422 10.005009
F 37.874737 51.451680 10.005009
F 11.139634 12.862917 10.005010
F 11.139634 36.016175 10.005010
F 11.139634 59.169432 10.005010
F 37.874737 12.862917 10.005010
F 37.874737 36.016175 10.005010
F 37.874737 59.169432 10.005010
F 11.139634 20.580672 10.005009
F 11.139634 43.733930 10.005009
F 11.139634 66.887187 10.005009
F 37.874737 20.580672 10.005009
F 37.874737 43.733930 10.005009
F 37.874737 66.887187 10.005009
F 20.051339 5.145164 10.005009
F 20.051339 28.298422 10.005009
F 20.051339 51.451679 10.005009
F 46.786443 5.145164 10.005009
F 46.786443 28.298422 10.005009
F 46.786443 51.451679 10.005009
F 20.051339 12.862917 10.005010
F 20.051339 36.016174 10.005010
F 20.051339 59.169432 10.005010
F 46.786443 12.862917 10.005010
F 46.786443 36.016174 10.005010
F 46.786443 59.169432 10.005010
F 20.051339 20.580672 10.005010
F 20.051339 43.733929 10.005010
F 20.051339 66.887187 10.005010
F 46.786443 20.580672 10.005010
F 46.786443 43.733929 10.005010
F 46.786443 66.887187 10.005010
F 2.227926 7.717749 13.643192
F 2.227926 30.871007 13.643192
F 2.227926 54.024264 13.643192
F 28.963029 7.717749 13.643192
F 28.963029 30.871007 13.643192
F 28.963029 54.024264 13.643192
F 2.227926 15.435502 13.643193
F 2.227926 38.588760 13.643193
F 2.227926 61.742017 13.643193
F 28.963029 15.435502 13.643193
F 28.963029 38.588760 13.643193
F 28.963029 61.742017 13.643193
F 2.227926 0.000000 13.643193
F 2.227926 23.153257 13.643193
F 2.227926 46.306515 13.643193
F 28.963029 0.000000 13.643193
F 28.963029 23.153257 13.643193
F 28.963029 46.306515 13.643193
F 11.139623 7.717750 13.643193
F 11.139623 30.871007 13.643193
F 11.139623 54.024265 13.643193
F 37.874726 7.717750 13.643193
F 37.874726 30.871007 13.643193
F 37.874726 54.024265 13.643193
F 11.139623 15.435503 13.643194
F 11.139623 38.588760 13.643194
F 11.139623 61.742018 13.643194
F 37.874726 15.435503 13.643194
F 37.874726 38.588760 13.643194
F 37.874726 61.742018 13.643194
F 11.139623 0.000000 13.643193
F 11.139623 23.153258 13.643193
F 11.139623 46.306515 13.643193
F 37.874726 0.000000 13.643193
F 37.874726 23.153258 13.643193
F 37.874726 46.306515 13.643193
F 20.051329 7.717751 13.643194
F 20.051329 30.871008 13.643194
F 20.051329 54.024266 13.643194
F 46.786432 7.717751 13.643194
F 46.786432 30.871008 13.643194
F 46.786432 54.024266 13.643194
F 20.051329 15.435503 13.643195
F 20.051329 38.588761 13.643195
F 20.051329 61.742018 13.643195
F 46.786432 15.435503 13.643195
F 46.786432 38.588761 13.643195
F 46.786432 61.742018 13.643195
F 20.051329 0.000001 13.643194
F 20.051329 23.153259 13.643194
F 20.051329 46.306516 13.643194
F 46.786432 0.000001 13.643194
F 46.786432 23.153259 13.643194
F 46.786432 46.306516 13.643194
F 4.455862 1.286291 10.005009
F 4.455862 24.439548 10.005009
F 4.455862 47.592806 10.005009
F 31.190966 1.286291 10.005009
F 31.190966 24.439548 10.005009
F 31.190966 47.592806 10.005009
F 4.455862 9.004040 10.005009
F 4.455862 32.157298 10.005009
F 4.455862 55.310555 10.005009
F 31.190966 9.004040 10.005009
F 31.190966 32.157298 10.005009
F 31.190966 55.310555 10.005009
F 4.455862 16.721795 10.005010
F 4.455862 39.875053 10.005010
F 4.455862 63.028310 10.005010
F 31.190966 16.721795 10.005010
F 31.190966 39.875053 10.005010
F 31.190966 63.028310 10.005010
F 13.367562 1.286290 10.005009
F 13.367562 24.439548 10.005009
F 13.367562 47.592806 10.005009
F 40.102665 1.286290 10.005009
F 40.102665 24.439548 10.005009
F 40.102665 47.592806 10.005009
F 13.367562 9.004040 10.005009
F 13.367562 32.157297 10.005009
F 13.367562 55.310555 10.005009
F 40.102665 9.004040 10.005009
F 40.102665 32.157297 10.005009
F 40.102665 55.310555 10.005009
F 13.367562 16.721795 10.005010
F 13.367562 39.875053 10.005010
F 13.367562 63.028310 10.005010
F 40.102665 16.721795 10.005010
F 40.102665 39.875053 10.005010
F 40.102665 63.028310 10.005010
F 22.279267 1.286290 10.005009
F 22.279267 24.439548 10.005009
F 22.279267 47.592805 10.005009
F 49.014370 1.286290 10.005009
F 49.014370 24.439548 10.005009
F 49.014370 47.592805 10.005009
F 22.279267 9.004040 10.005009
F 22.279267 32.157297 10.005009
F 22.279267 55.310555 10.005009
F 49.014370 9.004040 10.005009
F 49.014370 32.157297 10.005009
F 49.014370 55.310555 10.005009
F 22.279267 16.721795 10.005010
F 22.279267 39.875052 10.005010
F 22.279267 63.028310 10.005010
F 49.014370 16.721795 10.005010
F 49.014370 39.875052 10.005010
F 49.014370 63.028310 10.005010
F 4.455847 3.858875 13.643193
F 4.455847 27.012132 13.643193
F 4.455847 50.165390 13.643193
F 31.190951 3.858875 13.643193
F 31.190951 27.012132 13.643193
F 31.190951 50.165390 13.643193
F 4.455847 11.576625 13.643193
F 4.455847 34.729882 13.643193
F 4.455847 57.883140 13.643193
F 31.190951 11.576625 13.643193
F 31.190951 34.729882 13.643193
F 31.190951 57.883140 13.643193
F 4.455847 19.294380 13.643193
F 4.455847 42.447638 13.643193
F 4.455847 65.600895 13.643193
F 31.190951 19.294380 13.643193
F 31.190951 42.447638 13.643193
F 31.190951 65.600895 13.643193
F 13.367547 3.858876 13.643194
F 13.367547 27.012134 13.643194
F 13.367547 50.165391 13.643194
F 40.102650 3.858876 13.643194
F 40.102650 27.012134 13.643194
F 40.102650 50.165391 13.643194
F 13.367547 11.576626 13.643194
F 13.367547 34.729884 13.643194
F 13.367547 57.883141 13.643194
F 40.102650 11.576626 13.643194
F 40.102650 34.729884 13.643194
F 40.102650 57.883141 13.643194
F 13.367547 19.294382 13.643194
F 13.367547 42.447639 13.643194
F 13.367547 65.600897 13.643194
F 40.102650 19.294382 13.643194
F 40.102650 42.447639 13.643194
F 40.102650 65.600897 13.643194
F 22.279254 3.858875 13.643193
F 22.279254 27.012133 13.643193
F 22.279254 50.165390 13.643193
F 49.014357 3.858875 13.643193
F 49.014357 27.012133 13.643193
F 49.014357 50.165390 13.643193
F 22.279254 11.576625 13.643193
F 22.279254 34.729883 13.643193
F 22.279254 57.883140 13.643193
F 49.014357 11.576625 13.643193
F 49.014357 34.729883 13.643193
F 49.014357 57.883140 13.643193
F 22.279254 19.294381 13.643194
F 22.279254 42.447638 13.643194
F 22.279254 65.600896 13.643194
F 49.014357 19.294381 13.643194
F 49.014357 42.447638 13.643194
F 49.014357 65.600896 13.643194
F 4.455860 3.858875 10.914555
F 4.455860 27.012133 10.914555
F 4.455860 50.165390 10.914555
F 31.190963 3.858875 10.914555
F 31.190963 27.012133 10.914555
F 31.190963 50.165390 10.914555
F 4.455860 11.576625 10.914555
F 4.455860 34.729883 10.914555
F 4.455860 57.883140 10.914555
F 31.190963 11.576625 10.914555
F 31.190963 34.729883 10.914555
F 31.190963 57.883140 10.914555
F 4.455860 19.294381 10.914554
F 4.455860 42.447638 10.914554
F 4.455860 65.600896 10.914554
F 31.190963 19.294381 10.914554
F 31.190963 42.447638 10.914554
F 31.190963 65.600896 10.914554
F 13.367560 3.858876 10.914554
F 13.367560 27.012133 10.914554
F 13.367560 50.165391 10.914554
F 40.102663 3.858876 10.914554
F 40.102663 27.012133 10.914554
F 40.102663 50.165391 10.914554
F 13.367560 11.576626 10.914554
F 13.367560 34.729883 10.914554
F 13.367560 57.883141 10.914554
F 40.102663 11.576626 10.914554
F 40.102663 34.729883 10.914554
F 40.102663 57.883141 10.914554
F 13.367560 19.294381 10.914554
F 13.367560 42.447639 10.914554
F 13.367560 65.600896 10.914554
F 40.102663 19.294381 10.914554
F 40.102663 42.447639 10.914554
F 40.102663 65.600896 10.914554
F 22.279265 3.858875 10.914555
F 22.279265 27.012133 10.914555
F 22.279265 50.165390 10.914555
F 49.014368 3.858875 10.914555
F 49.014368 27.012133 10.914555
F 49.014368 50.165390 10.914555
F 22.279265 11.576625 10.914555
F 22.279265 34.729883 10.914555
F 22.279265 57.883140 10.914555
F 49.014368 11.576625 10.914555
F 49.014368 34.729883 10.914555
F 49.014368 57.883140 10.914555
F 22.279265 19.294381 10.914554
F 22.279265 42.447638 10.914554
F 22.279265 65.600896 10.914554
F 49.014368 19.294381 10.914554
F 49.014368 42.447638 10.914554
F 49.014368 65.600896 10.914554
F 4.455849 1.286291 7.276371
F 4.455849 24.439549 7.276371
F 4.455849 47.592806 7.276371
F 31.190953 1.286291 7.276371
F 31.190953 24.439549 7.276371
F 31.190953 47.592806 7.276371
F 4.455849 9.004041 7.276371
F 4.455849 32.157298 7.276371
F 4.455849 55.310556 7.276371
F 31.190953 9.004041 7.276371
F 31.190953 32.157298 7.276371
F 31.190953 55.310556 7.276371
F 4.455849 16.721796 7.276370
F 4.455849 39.875053 7.276370
F 4.455849 63.028311 7.276370
F 31.190953 16.721796 7.276370
F 31.190953 39.875053 7.276370
F 31.190953 63.028311 7.276370
F 13.367549 1.286290 7.276370
F 13.367549 24.439547 7.276370
F 13.367549 47.592805 7.276370
F 40.102652 1.286290 7.276370
F 40.102652 24.439547 7.276370
F 40.102652 47.592805 7.276370
F 13.367549 9.004039 7.276370
F 13.367549 32.157297 7.276370
F 13.367549 55.310554 7.276370
F 40.102652 9.004039 7.276370
F 40.102652 32.157297 7.276370
F 40.102652 55.310554 7.276370
F 13.367549 16.721795 7.276370
F 13.367549 39.875052 7.276370
F 13.367549 63.028310 7.276370
F 40.102652 16.721795 7.276370
F 40.102652 39.875052 7.276370
F 40.102652 63.028310 7.276370
F 22.279255 1.286290 7.276371
F 22.279255 24.439548 7.276371
F 22.279255 47.592805 7.276371
F 49.014359 1.286290 7.276371
F 49.014359 24.439548 7.276371
F 49.014359 47.592805 7.276371
F 22.279255 9.004039 7.276371
F 22.279255 32.157297 7.276371
F 22.279255 55.310555 7.276371
F 49.014359 9.004039 7.276371
F 49.014359 32.157297 7.276371
F 49.014359 55.310555 7.276371
F 22.279255 16.721795 7.276370
F 22.279255 39.875052 7.276370
F 22.279255 63.028310 7.276370
F 49.014359 16.721795 7.276370
F 49.014359 39.875052 7.276370
F 49.014359 63.028310 7.276370
F 6.683786 7.717750 10.914555
F 6.683786 30.871007 10.914555
F 6.683786 54.024265 10.914555
F 33.418890 7.717750 10.914555
F 33.418890 30.871007 10.914555
F 33.418890 54.024265 10.914555
F 6.683786 15.435502 10.914554
F 6.683786 38.588760 10.914554
F 6.683786 61.742018 10.914554
F 33.418890 15.435502 10.914554
F 33.418890 38.588760 10.914554
F 33.418890 61.742018 10.914554
F 6.683786 0.000000 10.914555
F 6.683786 23.153258 10.914555
F 6.683786 46.306515 10.914555
F 33.418890 0.000000 10.914555
F 33.418890 23.153258 10.914555
F 33.418890 46.306515 10.914555
F 15.595488 7.717750 10.914554
F 15.595488 30.871008 10.914554
F 15.595488 54.024265 10.914554
F 42.330591 7.717750 10.914554
F 42.330591 30.871008 10.914554
F 42.330591 54.024265 10.914554
F 15.595488 15.435503 10.914553
F 15.595488 38.588760 10.914553
F 15.595488 61.742018 10.914553
F 42.330591 15.435503 10.914553
F 42.330591 38.588760 10.914553
F 42.330591 61.742018 10.914553
F 15.595488 0.000001 10.914554
F 15.595488 23.153258 10.914554
F 15.595488 46.306516 10.914554
F 42.330591 0.000001 10.914554
F 42.330591 23.153258 10.914554
F 42.330591 46.306516 10.914554
F 24.507192 7.717750 10.914555
F 24.507192 30.871007 10.914555
F 24.507192 54.024265 10.914555
F 51.242296 7.717750 10.914555
F 51.242296 30.871007 10.914555
F 51.242296 54.024265 10.914555
F 24.507192 15.435502 10.914554
F 24.507192 38.588760 10.914554
F 24.507192 61.742018 10.914554
F 51.242296 15.435502 10.914554
F 51.242296 38.588760 10.914554
F 51.242296 61.742018 10.914554
F 24.507192 0.000000 10.914555
F 24.507192 23.153258 10.914555
F 24.507192 46.306515 10.914555
F 51.242296 0.000000 10.914555
F 51.242296 23.153258 10.914555
F 51.242296 46.306515 10.914555
F 6.683771 5.145165 7.276371
F 6.683771 28.298423 7.276371
F 6.683771 51.451680 7.276371
F 33.418874 5.145165 7.276371
F 33.418874 28.298423 7.276371
F 33.418874 51.451680 7.276371
F 6.683771 12.862918 7.276370
F 6.683771 36.016175 7.276370
F 6.683771 59.169433 7.276370
F 33.418874 12.862918 7.276370
F 33.418874 36.016175 7.276370
F 33.418874 59.169433 7.276370
F 6.683771 20.580673 7.276371
F 6.683771 43.733930 7.276371
F 6.683771 66.887188 7.276371
F 33.418874 20.580673 7.276371
F 33.418874 43.733930 7.276371
F 33.418874 66.887188 7.276371
F 15.595474 5.145164 7.276370
F 15.595474 28.298421 7.276370
F 15.595474 51.451679 7.276370
F 42.330577 5.145164 7.276370
F 42.330577 28.298421 7.276370
F 42.330577 51.451679 7.276370
F 15.595474 12.862916 7.276369
F 15.595474 36.016174 7.276369
F 15.595474 59.169431 7.276369
F 42.330577 12.862916 7.276369
F 42.330577 36.016174 7.276369
F 42.330577 59.169431 7.276369
F 15.595474 20.580671 7.276370
F 15.595474 43.733929 7.276370
F 15.595474 66.887186 7.276370
F 42.330577 20.580671 7.276370
F 42.330577 43.733929 7.276370
F 42.330577 66.887186 7.276370
F 24.507179 5.145165 7.276371
F 24.507179 28.298423 7.276371
F 24.507179 51.451680 7.276371
F 51.242282 5.145165 7.276371
F 51.242282 28.298423 7.276371
F 51.242282 51.451680 7.276371
F 24.507179 12.862917 7.276370
F 24.507179 36.016175 7.276370
F 24.507179 59.169432 7.276370
F 51.242282 12.862917 7.276370
F 51.242282 36.016175 7.276370
F 51.242282 59.169432 7.276370
F 24.507179 20.580673 7.276371
F 24.507179 43.733930 7.276371
F 24.507179 66.887188 7.276371
F 51.242282 20.580673 7.276371
F 51.242282 43.733930 7.276371
F 51.242282 66.887188 7.276371
F 6.683784 5.145165 10.005009
F 6.683784 28.298423 10.005009
F 6.683784 51.451680 10.005009
F 33.418887 5.145165 10.005009
F 33.418887 28.298423 10.005009
F 33.418887 51.451680 10.005009
F 6.683784 12.862917 10.005009
F 6.683784 36.016175 10.005009
F 6.683784 59.169432 10.005009
F 33.418887 12.862917 10.005009
F 33.418887 36.016175 10.005009
F 33.418887 59.169432 10.005009
F 6.683784 20.580673 10.005009
F 6.683784 43.733930 10.005009
F 6.683784 66.887188 10.005009
F 33.418887 20.580673 10.005009
F 33.418887 43.733930 10.005009
F 33.418887 66.887188 10.005009
F 15.595486 5.145164 10.005010
F 15.595486 28.298422 10.005010
F 15.595486 51.451679 10.005010
F 42.330589 5.145164 10.005010
F 42.330589 28.298422 10.005010
F 42.330589 51.451679 10.005010
F 15.595486 12.862917 10.005010
F 15.595486 36.016174 10.005010
F 15.595486 59.169432 10.005010
F 42.330589 12.862917 10.005010
F 42.330589 36.016174 10.005010
F 42.330589 59.169432 10.005010
F 15.595486 20.580672 10.005010
F 15.595486 43.733929 10.005010
F 15.595486 66.887187 10.005010
F 42.330589 20.580672 10.005010
F 42.330589 43.733929 10.005010
F 42.330589 66.887187 10.005010
F 24.507190 5.145165 10.005008
F 24.507190 28.298423 10.005008
F 24.507190 51.451680 10.005008
F 51.242294 5.145165 10.005008
F 51.242294 28.298423 10.005008
F 51.242294 51.451680 10.005008
F 24.507190 12.862917 10.005009
F 24.507190 36.016175 10.005009
F 24.507190 59.169432 10.005009
F 51.242294 12.862917 10.005009
F 51.242294 36.016175 10.005009
F 51.242294 59.169432 10.005009
F 24.507190 20.580672 10.005009
F 24.507190 43.733930 10.005009
F 24.507190 66.887188 10.005009
F 51.242294 20.580672 10.005009
F 51.242294 43.733930 10.005009
F 51.242294 66.887188 10.005009
F 6.683773 7.717749 13.643193
F 6.683773 30.871007 13.643193
F 6.683773 54.024264 13.643193
F 33.418877 7.717749 13.643193
F 33.418877 30.871007 13.643193
F 33.418877 54.024264 13.643193
F 6.683773 15.435502 13.643194
F 6.683773 38.588760 13.643194
F 6.683773 61.742017 13.643194
F 33.418877 15.435502 13.643194
F 33.418877 38.588760 13.643194
F 33.418877 61.742017 13.643194
F 6.683773 0.000000 13.643193
F 6.683773 23.153257 13.643193
F 6.683773 46.306515 13.643193
F 33.418877 0.000000 13.643193
F 33.418877 23.153257 13.643193
F 33.418877 46.306515 13.643193
F 15.595475 7.717751 13.643194
F 15.595475 30.871008 13.643194
F 15.595475 54.024266 13.643194
F 42.330578 7.717751 13.643194
F 42.330578 30.871008 13.643194
F 42.330578 54.024266 13.643194
F 15.595475 15.435503 13.643195
F 15.595475 38.588761 13.643195
F 15.595475 61.742018 13.643195
F 42.330578 15.435503 13.643195
F 42.330578 38.588761 13.643195
F 42.330578 61.742018 13.643195
F 15.595475 0.000001 13.643194
F 15.595475 23.153259 13.643194
F 15.595475 46.306516 13.643194
F 42.330578 0.000001 13.643194
F 42.330578 23.153259 13.643194
F 42.330578 46.306516 13.643194
F 24.507181 7.717750 13.643193
F 24.507181 30.871007 13.643193
F 24.507181 54.024265 13.643193
F 51.242284 7.717750 13.643193
F 51.242284 30.871007 13.643193
F 51.242284 54.024265 13.643193
F 24.507181 15.435502 13.643194
F 24.507181 38.588760 13.643194
F 24.507181 61.742017 13.643194
F 51.242284 15.435502 13.643194
F 51.242284 38.588760 13.643194
F 51.242284 61.742017 13.643194
F 24.507181 0.000000 13.643193
F 24.507181 23.153258 13.643193
F 24.507181 46.306515 13.643193
F 51.242284 0.000000 13.643193
F 51.242284 23.153258 13.643193
F 51.242284 46.306515 13.643193
F 0.000014 1.286291 17.281377
F 0.000014 24.439548 17.281377
F 0.000014 47.592806 17.281377
F 26.735117 1.286291 17.281377
F 26.735117 24.439548 17.281377
F 26.735117 47.592806 17.281377
F 0.000014 9.004040 17.281377
F 0.000014 32.157298 17.281377
F 0.000014 55.310555 17.281377
F 26.735117 9.004040 17.281377
F 26.735117 32.157298 17.281377
F 26.735117 55.310555 17.281377
F 0.000014 16.721795 17.281378
F 0.000014 39.875053 17.281378
F 0.000014 63.028310 17.281378
F 26.735117 16.721795 17.281378
F 26.735117 39.875053 17.281378
F 26.735117 63.028310 17.281378
F 8.911711 1.286291 17.281377
F 8.911711 24.439548 17.281377
F 8.911711 47.592806 17.281377
F 35.646814 1.286291 17.281377
F 35.646814 24.439548 17.281377
F 35.646814 47.592806 17.281377
F 8.911711 9.004040 17.281377
F 8.911711 32.157298 17.281377
F 8.911711 55.310555 17.281377
F 35.646814 9.004040 17.281377
F 35.646814 32.157298 17.281377
F 35.646814 55.310555 17.281377
F 8.911711 16.721795 17.281378
F 8.911711 39.875053 17.281378
F 8.911711 63.028310 17.281378
F 35.646814 16.721795 17.281378
F 35.646814 39.875053 17.281378
F 35.646814 63.028310 17.281378
F 17.823414 1.286290 17.281378
F 17.823414 24.439547 17.281378
F 17.823414 47.592805 17.281378
F 44.558518 1.286290 17.281378
F 44.558518 24.439547 17.281378
F 44.558518 47.592805 17.281378
F 17.823414 9.004039 17.281378
F 17.823414 32.157297 17.281378
F 17.823414 55.310554 17.281378
F 44.558518 9.004039 17.281378
F 44.558518 32.157297 17.281378
F 44.558518 55.310554 17.281378
F 17.823414 16.721795 17.281379
F 17.823414 39.875052 17.281379
F 17.823414 63.028310 17.281379
F 44.558518 16.721795 17.281379
F 44.558518 39.875052 17.281379
F 44.558518 63.028310 17.281379
F 0.000000 3.858875 20.919562
F 0.000000 27.012132 20.919562
F 0.000000 50.165390 20.919562
F 26.735103 3.858875 20.919562
F 26.735103 27.012132 20.919562
F 26.735103 50.165390 20.919562
F 0.000000 11.576625 20.919562
F 0.000000 34.729882 20.919562
F 0.000000 57.883140 20.919562
F 26.735103 11.576625 20.919562
F 26.735103 34.729882 20.919562
F 26.735103 57.883140 20.919562
F 0.000000 19.294380 20.919562
F 0.000000 42.447638 20.919562
F 0.000000 65.600895 20.919562
F 26.735103 19.294380 20.919562
F 26.735103 42.447638 20.919562
F 26.735103 65.600895 20.919562
F 8.911695 3.858875 20.919562
F 8.911695 27.012133 20.919562
F 8.911695 50.165390 20.919562
F 35.646799 3.858875 20.919562
F 35.646799 27.012133 20.919562
F 35.646799 50.165390 20.919562
F 8.911695 11.576625 20.919562
F 8.911695 34.729883 20.919562
F 8.911695 57.883140 20.919562
F 35.646799 11.576625 20.919562
F 35.646799 34.729883 20.919562
F 35.646799 57.883140 20.919562
F 8.911695 19.294380 20.919563
F 8.911695 42.447638 20.919563
F 8.911695 65.600896 20.919563
F 35.646799 19.294380 20.919563
F 35.646799 42.447638 20.919563
F 35.646799 65.600896 20.919563
F 17.823401 3.858876 20.919563
F 17.823401 27.012134 20.919563
F 17.823401 50.165391 20.919563
F 44.558504 3.858876 20.919563
F 44.558504 27.012134 20.919563
F 44.558504 50.165391 20.919563
F 17.823401 11.576626 20.919563
F 17.823401 34.729884 20.919563
F 17.823401 57.883141 20.919563
F 44.558504 11.576626 20.919563
F 44.558504 34.729884 20.919563
F 44.558504 57.883141 20.919563
F 17.823401 19.294382 20.919564
F 17.823401 42.447639 20.919564
F 17.823401 65.600897 20.919564
F 44.558504 19.294382 20.919564
F 44.558504 42.447639 20.919564
F 44.558504 65.600897 20.919564
F 0.000012 3.858875 18.190925
F 0.000012 27.012133 18.190925
F 0.000012 50.165390 18.190925
F 26.735115 3.858875 18.190925
F 26.735115 27.012133 18.190925
F 26.735115 50.165390 18.190925
F 0.000012 11.576625 18.190924
F 0.000012 34.729883 18.190924
F 0.000012 57.883140 18.190924
F 26.735115 11.576625 18.190924
F 26.735115 34.729883 18.190924
F 26.735115 57.883140 18.190924
F 0.000012 19.294381 18.190924
F 0.000012 42.447638 18.190924
F 0.000012 65.600896 18.190924
F 26.735115 19.294381 18.190924
F 26.735115 42.447638 18.190924
F 26.735115 65.600896 18.190924
F 8.911708 3.858875 18.190924
F 8.911708 27.012133 18.190924
F 8.911708 50.165390 18.190924
F 35.646812 3.858875 18.190924
F 35.646812 27.012133 18.190924
F 35.646812 50.165390 18.190924
F 8.911708 11.576625 18.190924
F 8.911708 34.729883 18.190924
F 8.911708 57.883140 18.190924
F 35.646812 11.576625 18.190924
F 35.646812 34.729883 18.190924
F 35.646812 57.883140 18.190924
F 8.911708 19.294381 18.190924
F 8.911708 42.447638 18.190924
F 8.911708 65.600896 18.190924
F 35.646812 19.294381 18.190924
F 35.646812 42.447638 18.190924
F 35.646812 65.600896 18.190924
F 17.823413 3.858876 18.190923
F 17.823413 27.012133 18.190923
F 17.823413 50.165391 18.190923
F 44.558516 3.858876 18.190923
F 44.558516 27.012133 18.190923
F 44.558516 50.165391 18.190923
F 17.823413 11.576626 18.190923
F 17.823413 34.729883 18.190923
F 17.823413 57.883141 18.190923
F 44.558516 11.576626 18.190923
F 44.558516 34.729883 18.190923
F 44.558516 57.883141 18.190923
F 17.823413 19.294381 18.190923
F 17.823413 42.447639 18.190923
F 17.823413 65.600896 18.190923
F 44.558516 19.294381 18.190923
F 44.558516 42.447639 18.190923
F 44.558516 65.600896 18.190923
F 0.000002 1.286291 14.552740
F 0.000002 24.439549 14.552740
F 0.000002 47.592806 14.552740
F 26.735105 1.286291 14.552740
F 26.735105 24.439549 14.552740
F 26.735105 47.592806 14.552740
F 0.000002 9.004040 14.552740
F 0.000002 32.157298 14.552740
F 0.000002 55.310555 14.552740
F 26.735105 9.004040 14.552740
F 26.735105 32.157298 14.552740
F 26.735105 55.310555 14.552740
F 0.000002 16.721796 14.552739
F 0.000002 39.875053 14.552739
F 0.000002 63.028311 14.552739
F 26.735105 16.721796 14.552739
F 26.735105 39.875053 14.552739
F 26.735105 63.028311 14.552739
F 8.911698 1.286291 14.552740
F 8.911698 24.439548 14.552740
F 8.911698 47.592806 14.552740
F 35.646801 1.286291 14.552740
F 35.646801 24.439548 14.552740
F 35.646801 47.592806 14.552740
F 8.911698 9.004040 14.552740
F 8.911698 32.157298 14.552740
F 8.911698 55.310555 14.552740
F 35.646801 9.004040 14.552740
F 35.646801 32.157298 14.552740
F 35.646801 55.310555 14.552740
F 8.911698 16.721795 14.552739
F 8.911698 39.875053 14.552739
F 8.911698 63.028310 14.552739
F 35.646801 16.721795 14.552739
F 35.646801 39.875053 14.552739
F 35.646801 63.028310 14.552739
F 17.823402 1.286290 14.552738
F 17.823402 24.439547 14.552738
F 17.823402 47.592805 14.552738
F 44.558506 1.286290 14.552738
F 44.558506 24.439547 14.552738
F 44.558506 47.592805 14.552738
F 17.823402 9.004039 14.552738
F 17.823402 32.157296 14.552738
F 17.823402 55.310554 14.552738
F 44.558506 9.004039 14.552738
F 44.558506 32.157296 14.552738
F 44.558506 55.310554 14.552738
F 17.823402 16.721794 14.552738
F 17.823402 39.875052 14.552738
F 17.823402 63.028309 14.552738
F 44.558506 16.721794 14.552738
F 44.558506 39.875052 14.552738
F 44.558506 63.028309 14.552738
F 2.227938 7.717750 18.190925
F 2.227938 30.871007 18.190925
F 2.227938 54.024265 18.190925
F 28.963041 7.717750 18.190925
F 28.963041 30.871007 18.190925
F 28.963041 54.024265 18.190925
F 2.227938 15.435503 18.190924
F 2.227938 38.588760 18.190924
F 2.227938 61.742018 18.190924
F 28.963041 15.435503 18.190924
F 28.963041 38.588760 18.190924
F 28.963041 61.742018 18.190924
F 2.227938 0.000000 18.190924
F 2.227938 23.153258 18.190924
F 2.227938 46.306515 18.190924
F 28.963041 0.000000 18.190924
F 28.963041 23.153258 18.190924
F 28.963041 46.306515 18.190924
F 11.139636 7.717750 18.190925
F 11.139636 30.871007 18.190925
F 11.139636 54.024265 18.190925
F 37.874739 7.717750 18.190925
F 37.874739 30.871007 18.190925
F 37.874739 54.024265 18.190925
F 11.139636 15.435502 18.190923
F 11.139636 38.588760 18.190923
F 11.139636 61.742017 18.190923
F 37.874739 15.435502 18.190923
F 37.874739 38.588760 18.190923
F 37.874739 61.742017 18.190923
F 11.139636 0.000000 18.190924
F 11.139636 23.153258 18.190924
F 11.139636 46.306515 18.190924
F 37.874739 0.000000 18.190924
F 37.874739 23.153258 18.190924
F 37.874739 46.306515 18.190924
F 20.051341 7.717750 18.190924
F 20.051341 30.871008 18.190924
F 20.051341 54.024265 18.190924
F 46.786444 7.717750 18.190924
F 46.786444 30.871008 18.190924
F 46.786444 54.024265 18.190924
F 20.051341 15.435503 18.190923
F 20.051341 38.588760 18.190923
F 20.051341 61.742018 18.190923
F 46.786444 15.435503 18.190923
F 46.786444 38.588760 18.190923
F 46.786444 61.742018 18.190923
F 20.051341 0.000001 18.190924
F 20.051341 23.153258 18.190924
F 20.051341 46.306516 18.190924
F 46.786444 0.000001 18.190924
F 46.786444 23.153258 18.190924
F 46.786444 46.306516 18.190924
F 2.227924 5.145166 14.552740
F 2.227924 28.298423 14.552740
F 2.227924 51.451681 14.552740
F 28.963027 5.145166 14.552740
F 28.963027 28.298423 14.552740
F 28.963027 51.451681 14.552740
F 2.227924 12.862918 14.552739
F 2.227924 36.016175 14.552739
F 2.227924 59.169433 14.552739
F 28.963027 12.862918 14.552739
F 28.963027 36.016175 14.552739
F 28.963027 59.169433 14.552739
F 2.227924 20.580673 14.552740
F 2.227924 43.733931 14.552740
F 2.227924 66.887188 14.552740
F 28.963027 20.580673 14.552740
F 28.963027 43.733931 14.552740
F 28.963027 66.887188 14.552740
F 11.139621 5.145165 14.552739
F 11.139621 28.298422 14.552739
F 11.139621 51.451680 14.552739
F 37.874724 5.145165 14.552739
F 37.874724 28.298422 14.552739
F 37.874724 51.451680 14.552739
F 11.139621 12.862917 14.552738
F 11.139621 36.016174 14.552738
F 11.139621 59.169432 14.552738
F 37.874724 12.862917 14.552738
F 37.874724 36.016174 14.552738
F 37.874724 59.169432 14.552738
F 11.139621 20.580672 14.552739
F 11.139621 43.733930 14.552739
F 11.139621 66.887187 14.552739
F 37.874724 20.580672 14.552739
F 37.874724 43.733930 14.552739
F 37.874724 66.887187 14.552739
F 20.051328 5.145164 14.552739
F 20.051328 28.298422 14.552739
F 20.051328 51.451679 14.552739
F 46.786431 5.145164 14.552739
F 46.786431 28.298422 14.552739
F 46.786431 51.451679 14.552739
F 20.051328 12.862916 14.552738
F 20.051328 36.016174 14.552738
F 20.051328 59.169431 14.552738
F 46.786431 12.862916 14.552738
F 46.786431 36.016174 14.552738
F 46.786431 59.169431 14.552738
F 20.051328 20.580672 14.552739
F 20.051328 43.733929 14.552739
F 20.051328 66.887187 14.552739
F 46.786431 20.580672 14.552739
F 46.786431 43.733929 14.552739
F 46.786431 66.887187 14.552739
F 2.227936 5.145165 17.281377
F 2.227936 28.298423 17.281377
F 2.227936 51.451680 17.281377
F 28.963039 5.145165 17.281377
F 28.963039 28.298423 17.281377
F 28.963039 51.451680 17.281377
F 2.227936 12.862917 17.281378
F 2.227936 36.016175 17.281378
F 2.227936 59.169432 17.281378
F 28.963039 12.862917 17.281378
F 28.963039 36.016175 17.281378
F 28.963039 59.169432 17.281378
F 2.227936 20.580673 17.281377
F 2.227936 43.733930 17.281377
F 2.227936 66.887188 17.281377
F 28.963039 20.580673 17.281377
F 28.963039 43.733930 17.281377
F 28.963039 66.887188 17.281377
F 11.139634 5.145165 17.281377
F 11.139634 28.298422 17.281377
F 11.139634 51.451680 17.281377
F 37.874737 5.145165 17.281377
F 37.874737 28.298422 17.281377
F 37.874737 51.451680 17.281377
F 11.139634 12.862917 17.281378
F 11.139634 36.016175 17.281378
F 11.139634 59.169432 17.281378
F 37.874737 12.862917 17.281378
F 37.874737 36.016175 17.281378
F 37.874737 59.169432 17.281378
F 11.139634 20.580672 17.281378
F 11.139634 43.733930 17.281378
F 11.139634 66.887187 17.281378
F 37.874737 20.580672 17.281378
F 37.874737 43.733930 17.281378
F 37.874737 66.887187 17.281378
F 20.051339 5.145164 17.281378
F 20.051339 28.298422 17.281378
F 20.051339 51.451679 17.281378
F 46.786443 5.145164 17.281378
F 46.786443 28.298422 17.281378
F 46.786443 51.451679 17.281378
F 20.051339 12.862917 17.281379
F 20.051339 36.016174 17.281379
F 20.051339 59.169432 17.281379
F 46.786443 12.862917 17.281379
F 46.786443 36.016174 17.281379
F 46.786443 59.169432 17.281379
F 20.051339 20.580672 17.281378
F 20.051339 43.733929 17.281378
F 20.051339 66.887187 17.281378
F 46.786443 20.580672 17.281378
F 46.786443 43.733929 17.281378
F 46.786443 66.887187 17.281378
F 2.227926 7.717749 20.919562
F 2.227926 30.871007 20.919562
F 2.227926 54.024264 20.919562
F 28.963029 7.717749 20.919562
F 28.963029 30.871007 20.919562
F 28.963029 54.024264 20.919562
F 2.227926 15.435502 20.919563
F 2.227926 38.588760 20.919563
F 2.227926 61.742017 20.919563
F 28.963029 15.435502 20.919563
F 28.963029 38.588760 20.919563
F 28.963029 61.742017 20.919563
F 2.227926 0.000000 20.919562
F 2.227926 23.153257 20.919562
F 2.227926 46.306515 20.919562
F 28.963029 0.000000 20.919562
F 28.963029 23.153257 20.919562
F 28.963029 46.306515 20.919562
F 11.139623 7.717750 20.919562
F 11.139623 30.871007 20.919562
F 11.139623 54.024265 20.919562
F 37.874726 7.717750 20.919562
F 37.874726 30.871007 20.919562
F 37.874726 54.024265 20.919562
F 11.139623 15.435503 20.919563
F 11.139623 38.588760 20.919563
F 11.139623 61.742018 20.919563
F 37.874726 15.435503 20.919563
F 37.874726 38.588760 20.919563
F 37.874726 61.742018 20.919563
F 11.139623 0.000000 20.919562
F 11.139623 23.153258 20.919562
F 11.139623 46.306515 20.919562
F 37.874726 0.000000 20.919562
F 37.874726 23.153258 20.919562
F 37.874726 46.306515 20.919562
F 20.051329 7.717751 20.919563
F 20.051329 30.871008 20.919563
F 20.051329 54.024266 20.919563
F 46.786432 7.717751 20.919563
F 46.786432 30.871008 20.919563
F 46.786432 54.024266 20.919563
F 20.051329 15.435503 20.919564
F 20.051329 38.588761 20.919564
F 20.051329 61.742018 20.919564
F 46.786432 15.435503 20.919564
F 46.786432 38.588761 20.919564
F 46.786432 61.742018 20.919564
F 20.051329 0.000001 20.919563
F 20.051329 23.153259 20.919563
F 20.051329 46.306516 20.919563
F 46.786432 0.000001 20.919563
F 46.786432 23.153259 20.919563
F 46.786432 46.306516 20.919563
F 4.455862 1.286291 17.281377
F 4.455862 24.439548 17.281377
F 4.455862 47.592806 17.281377
F 31.190966 1.286291 17.281377
F 31.190966 24.439548 17.281377
F 31.190966 47.592806 17.281377
F 4.455862 9.004040 17.281377
F 4.455862 32.157298 17.281377
F 4.455862 55.310555 17.281377
F 31.190966 9.004040 17.281377
F 31.190966 32.157298 17.281377
F 31.190966 55.310555 17.281377
F 4.455862 16.721795 17.281378
F 4.455862 39.875053 17.281378
F 4.455862 63.028310 17.281378
F 31.190966 16.721795 17.281378
F 31.190966 39.875053 17.281378
F 31.190966 63.028310 17.281378
F 13.367562 1.286290 17.281378
F 13.367562 24.439548 17.281378
F 13.367562 47.592806 17.281378
F 40.102665 1.286290 17.281378
F 40.102665 24.439548 17.281378
F 40.102665 47.592806 17.281378
F 13.367562 9.004040 17.281378
F 13.367562 32.157297 17.281378
F 13.367562 55.310555 17.281378
F 40.102665 9.004040 17.281378
F 40.102665 32.157297 17.281378
F 40.102665 55.310555 17.281378
F 13.367562 16.721795 17.281378
F 13.367562 39.875053 17.281378
F 13.367562 63.028310 17.281378
F 40.102665 16.721795 17.281378
F 40.102665 39.875053 17.281378
F 40.102665 63.028310 17.281378
F 22.279267 1.286290 17.281378
F 22.279267 24.439548 17.281378
F 22.279267 47.592805 17.281378
F 49.014370 1.286290 17.281378
F 49.014370 24.439548 17.281378
F 49.014370 47.592805 17.281378
F 22.279267 9.004040 17.281378
F 22.279267 32.157297 17.281378
F 22.279267 55.310555 17.281378
F 49.014370 9.004040 17.281378
F 49.014370 32.157297 17.281378
F 49.014370 55.310555 17.281378
F 22.279267 16.721795 17.281378
F 22.279267 39.875052 17.281378
F 22.279267 63.028310 17.281378
F 49.014370 16.721795 17.281378
F 49.014370 39.875052 17.281378
F 49.014370 63.028310 17.281378
F 4.455847 3.858875 20.919562
F 4.455847 27.012132 20.919562
F 4.455847 50.165390 20.919562
F 31.190951 3.858875 20.919562
F 31.190951 27.012132 20.919562
F 31.190951 50.165390 20.919562
F 4.455847 11.576625 20.919562
F 4.455847 34.729882 20.919562
F 4.455847 57.883140 20.919562
F 31.190951 11.576625 20.919562
F 31.190951 34.729882 20.919562
F 31.190951 57.883140 20.919562
F 4.455847 19.294380 20.919562
F 4.455847 42.447638 20.919562
F 4.455847 65.600895 20.919562
F 31.190951 19.294380 20.919562
F 31.190951 42.447638 20.919562
F 31.190951 65.600895 20.919562
F 13.367547 3.858876 20.919563
F 13.367547 27.012134 20.919563
F 13.367547 50.165391 20.919563
F 40.102650 3.858876 20.919563
F 40.102650 27.012134 20.919563
F 40.102650 50.165391 20.919563
F 13.367547 11.576626 20.919563
F 13.367547 34.729884 20.919563
F 13.367547 57.883141 20.919563
F 40.102650 11.576626 20.919563
F 40.102650 34.729884 20.919563
F 40.102650 57.883141 20.919563
F 13.367547 19.294382 20.919563
F 13.367547 42.447639 20.919563
F 13.367547 65.600897 20.919563
F 40.102650 19.294382 20.919563
F 40.102650 42.447639 20.919563
F 40.102650 65.600897 20.919563
F 22.279254 3.858875 20.919562
F 22.279254 27.012133 20.919562
F 22.279254 50.165390 20.919562
F 49.014357 3.858875 20.919562
F 49.014357 27.012133 20.919562
F 49.014357 50.165390 20.919562
F 22.279254 11.576625 20.919563
F 22.279254 34.729883 20.919563
F 22.279254 57.883140 20.919563
F 49.014357 11.576625 20.919563
F 49.014357 34.729883 20.919563
F 49.014357 57.883140 20.919563
F 22.279254 19.294381 20.919563
F 22.279254 42.447638 20.919563
F 22.279254 65.600896 20.919563
F 49.014357 19.294381 20.919563
F 49.014357 42.447638 20.919563
F 49.014357 65.600896 20.919563
F 4.455860 3.858875 18.190925
F 4.455860 27.012133 18.190925
F 4.455860 50.165390 18.190925
F 31.190963 3.858875 18.190925
F 31.190963 27.012133 18.190925
F 31.190963 50.165390 18.190925
F 4.455860 11.576625 18.190924
F 4.455860 34.729883 18.190924
F 4.455860 57.883140 18.190924
F 31.190963 11.576625 18.190924
F 31.190963 34.729883 18.190924
F 31.190963 57.883140 18.190924
F 4.455860 19.294381 18.190924
F 4.455860 42.447638 18.190924
F 4.455860 65.600896 18.190924
F 31.190963 19.294381 18.190924
F 31.190963 42.447638 18.190924
F 31.190963 65.600896 18.190924
F 13.367560 3.858876 18.190924
F 13.367560 27.012133 18.190924
F 13.367560 50.165391 18.190924
F 40.102663 3.858876 18.190924
F 40.102663 27.012133 18.190924
F 40.102663 50.165391 18.190924
F 13.367560 11.576626 18.190924
F 13.367560 34.729883 18.190924
F 13.367560 57.883141 18.190924
F 40.102663 11.576626 18.190924
F 40.102663 34.729883 18.190924
F 40.102663 57.883141 18.190924
F 13.367560 19.294381 18.190923
F 13.367560 42.447639 18.190923
F 13.367560 65.600896 18.190923
F 40.102663 19.294381 18.190923
F 40.102663 42.447639 18.190923
F 40.102663 65.600896 18.190923
F 22.279265 3.858875 18.190924
F 22.279265 27.012133 18.190924
F 22.279265 50.165390 18.190924
F 49.014368 3.858875 18.190924
F 49.014368 27.012133 18.190924
F 49.014368 50.165390 18.190924
F 22.279265 11.576625 18.190924
F 22.279265 34.729883 18.190924
F 22.279265 57.883140 18.190924
F 49.014368 11.576625 18.190924
F 49.014368 34.729883 18.190924
F 49.014368 57.883140 18.190924
F 22.279265 19.294381 18.190924
F 22.279265 42.447638 18.190924
F 22.279265 65.600896 18.190924
F 49.014368 19.294381 18.190924
F 49.014368 42.447638 18.190924
F 49.014368 65.600896 18.190924
F 4.455849 1.286291 14.552740
F 4.455849 24.439549 14.552740
F 4.455849 47.592806 14.552740
F 31.190953 1.286291 14.552740
F 31.190953 24.439549 14.552740
F 31.190953 47.592806 14.552740
F 4.455849 9.004041 14.552740
F 4.455849 32.157298 14.552740
F 4.455849 55.310556 14.552740
F 31.190953 9.004041 14.552740
F 31.190953 32.157298 14.552740
F 31.190953 55.310556 14.552740
F 4.455849 16.721796 14.552739
F 4.455849 39.875053 14.552739
F 4.455849 63.028311 14.552739
F 31.190953 16.721796 14.552739
F 31.190953 39.875053 14.552739
F 31.190953 63.028311 14.552739
F 13.367549 1.286290 14.552739
F 13.367549 24.439547 14.552739
F 13.367549 47.592805 14.552739
F 40.102652 1.286290 14.552739
F 40.102652 24.439547 14.552739
F 40.102652 47.592805 14.552739
F 13.367549 9.004039 14.552739
F 13.367549 32.157297 14.552739
F 13.367549 55.310554 14.552739
F 40.102652 9.004039 14.552739
F 40.102652 32.157297 14.552739
F 40.102652 55.310554 14.552739
F 13.367549 16.721795 14.552738
F 13.367549 39.875052 14.552738
F 13.367549 63.028310 14.552738
F 40.102652 16.721795 14.552738
F 40.102652 39.875052 14.552738
F 40.102652 63.028310 14.552738
F 22.279255 1.286290 14.552739
F 22.279255 24.439548 14.552739
F 22.279255 47.592805 14.552739
F 49.014359 1.286290 14.552739
F 49.014359 24.439548 14.552739
F 49.014359 47.592805 14.552739
F 22.279255 9.004039 14.552739
F 22.279255 32.157297 14.552739
F 22.279255 55.310555 14.552739
F 49.014359 9.004039 14.552739
F 49.014359 32.157297 14.552739
F 49.014359 55.310555 14.552739
F 22.279255 16.721795 14.552738
F 22.279255 39.875052 14.552738
F 22.279255 63.028310 14.552738
F 49.014359 16.721795 14.552738
F 49.014359 39.875052 14.552738
F 49.014359 63.028310 14.552738
F 6.683786 7.717750 18.190925
F 6.683786 30.871007 18.190925
F 6.683786 54.024265 18.190925
F 33.418890 7.717750 18.190925
F 33.418890 30.871007 18.190925
F 33.418890 54.024265 18.190925
F 6.683786 15.435502 18.190924
F 6.683786 38.588760 18.190924
F 6.683786 61.742018 18.190924
F 33.418890 15.435502 18.190924
F 33.418890 38.588760 18.190924
F 33.418890 61.742018 18.190924
F 6.683786 0.000000 18.190925
F 6.683786 23.153258 18.190925
F 6.683786 46.306515 18.190925
F 33.418890 0.000000 18.190925
F 33.418890 23.153258 18.190925
F 33.418890 46.306515 18.190925
F 15.595488 7.717750 18.190924
F 15.595488 30.871008 18.190924
F 15.595488 54.024265 18.190924
F 42.330591 7.717750 18.190924
F 42.330591 30.871008 18.190924
F 42.330591 54.024265 18.190924
F 15.595488 15.435503 18.190923
F 15.595488 38.588760 18.190923
F 15.595488 61.742018 18.190923
F 42.330591 15.435503 18.190923
F 42.330591 38.588760 18.190923
F 42.330591 61.742018 18.190923
F 15.595488 0.000001 18.190924
F 15.595488 23.153258 18.190924
F 15.595488 46.306516 18.190924
F 42.330591 0.000001 18.190924
F 42.330591 23.153258 18.190924
F 42.330591 46.306516 18.190924
F 24.507192 7.717750 18.190925
F 24.507192 30.871007 18.190925
F 24.507192 54.024265 18.190925
F 51.242296 7.717750 18.190925
F 51.242296 30.871007 18.190925
F 51.242296 54.024265 18.190925
F 24.507192 15.435502 18.190924
F 24.507192 38.588760 18.190924
F 24.507192 61.742018 18.190924
F 51.242296 15.435502 18.190924
F 51.242296 38.588760 18.190924
F 51.242296 61.742018 18.190924
F 24.507192 0.000000 18.190924
F 24.507192 23.153258 18.190924
F 24.507192 46.306515 18.190924
F 51.242296 0.000000 18.190924
F 51.242296 23.153258 18.190924
F 51.242296 46.306515 18.190924
F 6.683771 5.145165 14.552740
F 6.683771 28.298423 14.552740
F 6.683771 51.451680 14.552740
F 33.418874 5.145165 14.552740
F 33.418874 28.298423 14.552740
F 33.418874 51.451680 14.552740
F 6.683771 12.862918 14.552739
F 6.683771 36.016175 14.552739
F 6.683771 59.169433 14.552739
F 33.418874 12.862918 14.552739
F 33.418874 36.016175 14.552739
F 33.418874 59.169433 14.552739
F 6.683771 20.580673 14.552740
F 6.683771 43.733930 14.552740
F 6.683771 66.887188 14.552740
F 33.418874 20.580673 14.552740
F 33.418874 43.733930 14.552740
F 33.418874 66.887188 14.552740
F 15.595474 5.145164 14.552739
F 15.595474 28.298421 14.552739
F 15.595474 51.451679 14.552739
F 42.330577 5.145164 14.552739
F 42.330577 28.298421 14.552739
F 42.330577 51.451679 14.552739
F 15.595474 12.862916 14.552738
F 15.595474 36.016174 14.552738
F 15.595474 59.169431 14.552738
F 42.330577 12.862916 14.552738
F 42.330577 36.016174 14.552738
F 42.330577 59.169431 14.552738
F 15.595474 20.580671 14.552738
F 15.595474 43.733929 14.552738
F 15.595474 66.887186 14.552738
F 42.330577 20.580671 14.552738
F 42.330577 43.733929 14.552738
F 42.330577 66.887186 14.552738
F 24.507179 5.145165 14.552740
F 24.507179 28.298423 14.552740
F 24.507179 51.451680 14.552740
F 51.242282 5.145165 14.552740
F 51.242282 28.298423 14.552740
F 51.242282 51.451680 14.552740
F 24.507179 12.862917 14.552739
F 24.507179 36.016175 14.552739
F 24.507179 59.169432 14.552739
F 51.242282 12.862917 14.552739
F 51.242282 36.016175 14.552739
F 51.242282 59.169432 14.552739
F 24.507179 20.580673 14.552740
F 24.507179 43.733930 14.552740
F 24.507179 66.887188 14.552740
F 51.242282 20.580673 14.552740
F 51.242282 43.733930 14.552740
F 51.242282 66.887188 14.552740
F 6.683784 5.145165 17.281377
F 6.683784 28.298423 17.281377
F 6.683784 51.451680 17.281377
F 33.418887 5.145165 17.281377
F 33.418887 28.298423 17.281377
F 33.418887 51.451680 17.281377
F 6.683784 12.862917 17.281378
F 6.683784 36.016175 17.281378
F 6.683784 59.169432 17.281378
F 33.418887 12.862917 17.281378
F 33.418887 36.016175 17.281378
F 33.418887 59.169432 17.281378
F 6.683784 20.580673 17.281377
F 6.683784 43.733930 17.281377
F 6.683784 66.887188 17.281377
F 33.418887 20.580673 17.281377
F 33.418887 43.733930 17.281377
F 33.418887 66.887188 17.281377
F 15.595486 5.145164 17.281378
F 15.595486 28.298422 17.281378
F 15.595486 51.451679 17.281378
F 42.330589 5.145164 17.281378
F 42.330589 28.298422 17.281378
F 42.330589 51.451679 17.281378
F 15.595486 12.862917 17.281379
F 15.595486 36.016174 17.281379
F 15.595486 59.169432 17.281379
F 42.330589 12.862917 17.281379
F 42.330589 36.016174 17.281379
F 42.330589 59.169432 17.281379
F 15.595486 20.580672 17.281378
F 15.595486 43.733929 17.281378
F 15.595486 66.887187 17.281378
F 42.330589 20.580672 17.281378
F 42.330589 43.733929 17.281378
F 42.330589 66.887187 17.281378
F 24.507190 5.145165 17.281377
F 24.507190 28.298423 17.281377
F 24.507190 51.451680 17.281377
F 51.242294 5.145165 17.281377
F 51.242294 28.298423 17.281377
F 51.242294 51.451680 17.281377
F 24.507190 12.862917 17.281378
F 24.507190 36.016175 17.281378
F 24.507190 59.169432 17.281378
F 51.242294 12.862917 17.281378
F 51.242294 36.016175 17.281378
F 51.242294 59.169432 17.281378
F 24.507190 20.580672 17.281377
F 24.507190 43.733930 17.281377
F 24.507190 66.887188 17.281377
F 51.242294 20.580672 17.281377
F 51.242294 43.733930 17.281377
F 51.242294 66.887188 17.281377
F 6.683773 7.717749 20.919562
F 6.683773 30.871007 20.919562
F 6.683773 54.024264 20.919562
F 33.418877 7.717749 20.919562
F 33.418877 30.871007 20.919562
F 33.418877 54.024264 20.919562
F 6.683773 15.435502 20.919563
F 6.683773 38.588760 20.919563
F 6.683773 61.742017 20.919563
F 33.418877 15.435502 20.919563
F 33.418877 38.588760 20.919563
F 33.418877 61.742017 20.919563
F 6.683773 0.000000 20.919562
F 6.683773 23.153257 20.919562
F 6.683773 46.306515 20.919562
F 33.418877 0.000000 20.919562
F 33.418877 23.153257 20.919562
F 33.418877 46.306515 20.919562
F 15.595475 7.717751 20.919563
F 15.595475 30.871008 20.919563
F 15.595475 54.024266 20.919563
F 42.330578 7.717751 20.919563
F 42.330578 30.871008 20.919563
F 42.330578 54.024266 20.919563
F 15.595475 15.435503 20.919564
F 15.595475 38.588761 20.919564
F 15.595475 61.742018 20.919564
F 42.330578 15.435503 20.919564
F 42.330578 38.588761 20.919564
F 42.330578 61.742018 20.919564
F 15.595475 0.000001 20.919563
F 15.595475 23.153259 20.919563
F 15.595475 46.306516 20.919563
F 42.330578 0.000001 20.919563
F 42.330578 23.153259 20.919563
F 42.330578 46.306516 20.919563
F 24.507181 7.717750 20.919562
F 24.507181 30.871007 20.919562
F 24.507181 54.024265 20.919562
F 51.242284 7.717750 20.919562
F 51.242284 30.871007 20.919562
F 51.242284 54.024265 20.919562
F 24.507181 15.435502 20.919563
F 24.507181 38.588760 20.919563
F 24.507181 61.742017 20.919563
F 51.242284 15.435502 20.919563
F 51.242284 38.588760 20.919563
F 51.242284 61.742017 20.919563
F 24.507181 0.000000 20.919562
F 24.507181 23.153258 20.919562
F 24.507181 46.306515 20.919562
F 51.242284 0.000000 20.919562
F 51.242284 23.153258 20.919562
F 51.242284 46.306515 20.919562
F 53.470220 1.286291 2.728640
F 53.470220 24.439548 2.728640
F 53.470220 47.592806 2.728640
F 80.205324 1.286291 2.728640
F 80.205324 24.439548 2.728640
F 80.205324 47.592806 2.728640
F 53.470220 9.004040 2.728640
F 53.470220 32.157298 2.728640
F 53.470220 55.310555 2.728640
F 80.205324 9.004040 2.728640
F 80.205324 32.157298 2.728640
F 80.205324 55.310555 2.728640
F 53.470220 16.721795 2.728640
F 53.470220 39.875053 2.728640
F 53.470220 63.028310 2.728640
F 80.205324 16.721795 2.728640
F 80.205324 39.875053 2.728640
F 80.205324 63.028310 2.728640
F 62.381918 1.286291 2.728640
F 62.381918 24.439548 2.728640
F 62.381918 47.592806 2.728640
F 89.117021 1.286291 2.728640
F 89.117021 24.439548 2.728640
F 89.117021 47.592806 2.728640
F 62.381918 9.004040 2.728640
F 62.381918 32.157298 2.728640
F 62.381918 55.310555 2.728640
F 89.117021 9.004040 2.728640
F 89.117021 32.157298 2.728640
F 89.117021 55.310555 2.728640
F 62.381918 16.721795 2.728641
F 62.381918 39.875053 2.728641
F 62.381918 63.028310 2.728641
F 89.117021 16.721795 2.728641
F 89.117021 39.875053 2.728641
F 89.117021 63.028310 2.728641
F 71.293621 1.286290 2.728641
F 71.293621 24.439547 2.728641
F 71.293621 47.592805 2.728641
F 98.028724 1.286290 2.728641
F 98.028724 24.439547 2.728641
F 98.028724 47.592805 2.728641
F 71.293621 9.004039 2.728641
F 71.293621 32.157297 2.728641
F 71.293621 55.310554 2.728641
F 98.028724 9.004039 2.728641
F 98.028724 32.157297 2.728641
F 98.028724 55.310554 2.728641
F 71.293621 16.721795 2.728642
F 71.293621 39.875052 2.728642
F 71.293621 63.028310 2.728642
F 98.028724 16.721795 2.728642
F 98.028724 39.875052 2.728642
F 98.028724 63.028310 2.728642
F 53.470207 3.858875 6.366824
F 53.470207 27.012132 6.366824
F 53.470207 50.165390 6.366824
F 80.205310 3.858875 6.366824
F 80.205310 27.012132 6.366824
F 80.205310 50.165390 6.366824
F 53.470207 11.576625 6.366824
F 53.470207 34.729882 6.366824
F 53.470207 57.883140 6.366824
F 80.205310 11.576625 6.366824
F 80.205310 34.729882 6.366824
F 80.205310 57.883140 6.366824
F 53.470207 19.294380 6.366825
F 53.470207 42.447638 6.366825
F 53.470207 65.600895 6.366825
F 80.205310 19.294380 6.366825
F 80.205310 42.447638 6.366825
F 80.205310 65.600895 6.366825
F 62.381902 3.858875 6.366825
F 62.381902 27.012133 6.366825
F 62.381902 50.165390 6.366825
F 89.117005 3.858875 6.366825
F 89.117005 27.012133 6.366825
F 89.117005 50.165390 6.366825
F 62.381902 11.576625 6.366825
F 62.381902 34.729883 6.366825
F 62.381902 57.883140 6.366825
F 89.117005 11.576625 6.366825
F 89.117005 34.729883 6.366825
F 89.117005 57.883140 6.366825
F 62.381902 19.294380 6.366825
F 62.381902 42.447638 6.366825
F 62.381902 65.600896 6.366825
F 89.117005 19.294380 6.366825
F 89.117005 42.447638 6.366825
F 89.117005 65.600896 6.366825
F 71.293607 3.858876 6.366826
F 71.293607 27.012134 6.366826
F 71.293607 50.165391 6.366826
F 98.028711 3.858876 6.366826
F 98.028711 27.012134 6.366826
F 98.028711 50.165391 6.366826
F 71.293607 11.576626 6.366826
F 71.293607 34.729884 6.366826
F 71.293607 57.883141 6.366826
F 98.028711 11.576626 6.366826
F 98.028711 34.729884 6.366826
F 98.028711 57.883141 6.366826
F 71.293607 19.294382 6.366826
F 71.293607 42.447639 6.366826
F 71.293607 65.600897 6.366826
F 98.028711 19.294382 6.366826
F 98.028711 42.447639 6.366826
F 98.028711 65.600897 6.366826
F 53.470218 3.858875 3.638187
F 53.470218 27.012133 3.638187
F 53.470218 50.165390 3.638187
F 80.205322 3.858875 3.638187
F 80.205322 27.012133 3.638187
F 80.205322 50.165390 3.638187
F 53.470218 11.576625 3.638187
F 53.470218 34.729883 3.638187
F 53.470218 57.883140 3.638187
F 80.205322 11.576625 3.638187
F 80.205322 34.729883 3.638187
F 80.205322 57.883140 3.638187
F 53.470218 19.294381 3.638186
F 53.470218 42.447638 3.638186
F 53.470218 65.600896 3.638186
F 80.205322 19.294381 3.638186
F 80.205322 42.447638 3.638186
F 80.205322 65.600896 3.638186
F 62.381915 3.858875 3.638187
F 62.381915 27.012133 3.638187
F 62.381915 50.165390 3.638187
F 89.117018 3.858875 3.638187
F 89.117018 27.012133 3.638187
F 89.117018 50.165390 3.638187
F 62.381915 11.576625 3.638187
F 62.381915 34.729883 3.638187
F 62.381915 57.883140 3.638187
F 89.117018 11.576625 3.638187
F 89.117018 34.729883 3.638187
F 89.117018 57.883140 3.638187
F 62.381915 19.294381 3.638186
F 62.381915 42.447638 3.638186
F 62.381915 65.600896 3.638186
F 89.117018 19.294381 3.638186
F 89.117018 42.447638 3.638186
F 89.117018 65.600896 3.638186
F 71.293619 3.858876 3.638186
F 71.293619 27.012133 3.638186
F 71.293619 50.165391 3.638186
F 98.028723 3.858876 3.638186
F 98.028723 27.012133 3.638186
F 98.028723 50.165391 3.638186
F 71.293619 11.576626 3.638186
F 71.293619 34.729883 3.638186
F 71.293619 57.883141 3.638186
F 98.028723 11.576626 3.638186
F 98.028723 34.729883 3.638186
F 98.028723 57.883141 3.638186
F 71.293619 19.294381 3.638185
F 71.293619 42.447639 3.638185
F 71.293619 65.600896 3.638185
F 98.028723 19.294381 3.638185
F 98.028723 42.447639 3.638185
F 98.028723 65.600896 3.638185
F 53.470208 1.286291 0.000002
F 53.470208 24.439549 0.000002
F 53.470208 47.592806 0.000002
F 80.205312 1.286291 0.000002
F 80.205312 24.439549 0.000002
F 80.205312 47.592806 0.000002
F 53.470208 9.004040 0.000002
F 53.470208 32.157298 0.000002
F 53.470208 55.310555 0.000002
F 80.205312 9.004040 0.000002
F 80.205312 32.157298 0.000002
F 80.205312 55.310555 0.000002
F 53.470208 16.721796 0.000001
F 53.470208 39.875053 0.000001
F 53.470208 63.028311 0.000001
F 80.205312 16.721796 0.000001
F 80.205312 39.875053 0.000001
F 80.205312 63.028311 0.000001
F 62.381904 1.286291 0.000002
F 62.381904 24.439548 0.000002
F 62.381904 47.592806 0.000002
F 89.117008 1.286291 0.000002
F 89.117008 24.439548 0.000002
F 89.117008 47.592806 0.000002
F 62.381904 9.004040 0.000002
F 62.381904 32.157298 0.000002
F 62.381904 55.310555 0.000002
F 89.117008 9.004040 0.000002
F 89.117008 32.157298 0.000002
F 89.117008 55.310555 0.000002
F 62.381904 16.721795 0.000001
F 62.381904 39.875053 0.000001
F 62.381904 63.028310 0.000001
F 89.117008 16.721795 0.000001
F 89.117008 39.875053 0.000001
F 89.117008 63.028310 0.000001
F 71.293609 1.286290 0.000001
F 71.293609 24.439547 0.000001
F 71.293609 47.592805 0.000001
F 98.028712 1.286290 0.000001
F 98.028712 24.439547 0.000001
F 98.028712 47.592805 0.000001
F 71.293609 9.004039 0.000001
F 71.293609 32.157296 0.000001
F 71.293609 55.310554 0.000001
F 98.028712 9.004039 0.000001
F 98.028712 32.157296 0.000001
F 98.028712 55.310554 0.000001
F 71.293609 16.721794 0.000000
F 71.293609 39.875052 0.000000
F 71.293609 63.028309 0.000000
F 98.028712 16.721794 0.000000
F 98.028712 39.875052 0.000000
F 98.028712 63.028309 0.000000
F 55.698145 7.717750 3.638187
F 55.698145 30.871007 3.638187
F 55.698145 54.024265 3.638187
F 82.433248 7.717750 3.638187
F 82.433248 30.871007 3.638187
F 82.433248 54.024265 3.638187
F 55.698145 15.435503 3.638186
F 55.698145 38.588760 3.638186
F 55.698145 61.742018 3.638186
F 82.433248 15.435503 3.638186
F 82.433248 38.588760 3.638186
F 82.433248 61.742018 3.638186
F 55.698145 0.000000 3.638187
F 55.698145 23.153258 3.638187
F 55.698145 46.306515 3.638187
F 82.433248 0.000000 3.638187
F 82.433248 23.153258 3.638187
F 82.433248 46.306515 3.638187
F 64.609843 7.717750 3.638187
F 64.609843 30.871007 3.638187
F 64.609843 54.024265 3.638187
F 91.344946 7.717750 3.638187
F 91.344946 30.871007 3.638187
F 91.344946 54.024265 3.638187
F 64.609843 15.435502 3.638186
F 64.609843 38.588760 3.638186
F 64.609843 61.742017 3.638186
F 91.344946 15.435502 3.638186
F 91.344946 38.588760 3.638186
F 91.344946 61.742017 3.638186
F 64.609843 0.000000 3.638187
F 64.609843 23.153258 3.638187
F 64.609843 46.306515 3.638187
F 91.344946 0.000000 3.638187
F 91.344946 23.153258 3.638187
F 91.344946 46.306515 3.638187
F 73.521547 7.717750 3.638186
F 73.521547 30.871008 3.638186
F 73.521547 54.024265 3.638186
F 100.256651 7.717750 3.638186
F 100.256651 30.871008 3.638186
F 100.256651 54.024265 3.638186
F 73.521547 15.435503 3.638185
F 73.521547 38.588760 3.638185
F 73.521547 61.742018 3.638185
F 100.256651 15.435503 3.638185
F 100.256651 38.588760 3.638185
F 100.256651 61.742018 3.638185
F 73.521547 0.000001 3.638186
F 73.521547 23.153258 3.638186
F 73.521547 46.306516 3.638186
F 100.256651 0.000001 3.638186
F 100.256651 23.153258 3.638186
F 100.256651 46.306516 3.638186
F 55.698130 5.145166 0.000003
F 55.698130 28.298423 0.000003
F 55.698130 51.451681 0.000003
F 82.433234 5.145166 0.000003
F 82.433234 28.298423 0.000003
F 82.433234 51.451681 0.000003
F 55.698130 12.862918 0.000002
F 55.698130 36.016175 0.000002
F 55.698130 59.169433 0.000002
F 82.433234 12.862918 0.000002
F 82.433234 36.016175 0.000002
F 82.433234 59.169433 0.000002
F 55.698130 20.580673 0.000002
F 55.698130 43.733931 0.000002
F 55.698130 66.887188 0.000002
F 82.433234 20.580673 0.000002
F 82.433234 43.733931 0.000002
F 82.433234 66.887188 0.000002
F 64.609827 5.145165 0.000002
F 64.609827 28.298422 0.000002
F 64.609827 51.451680 0.000002
F 91.344930 5.145165 0.000002
F 91.344930 28.298422 0.000002
F 91.344930 51.451680 0.000002
F 64.609827 12.862917 0.000001
F 64.609827 36.016174 0.000001
F 64.609827 59.169432 0.000001
F 91.344930 12.862917 0.000001
F 91.344930 36.016174 0.000001
F 91.344930 59.169432 0.000001
F 64.609827 20.580672 0.000002
F 64.609827 43.733930 0.000002
F 64.609827 66.887187 0.000002
F 91.344930 20.580672 0.000002
F 91.344930 43.733930 0.000002
F 91.344930 66.887187 0.000002
F 73.521534 5.145164 0.000001
F 73.521534 28.298422 0.000001
F 73.521534 51.451679 0.000001
F 100.256638 5.145164 0.000001
F 100.256638 28.298422 0.000001
F 100.256638 51.451679 0.000001
F 73.521534 12.862916 0.000001
F 73.521534 36.016174 0.000001
F 73.521534 59.169431 0.000001
F 100.256638 12.862916 0.000001
F 100.256638 36.016174 0.000001
F 100.256638 59.169431 0.000001
F 73.521534 20.580672 0.000001
F 73.521534 43.733929 0.000001
F 73.521534 66.887187 0.000001
F 100.256638 20.580672 0.000001
F 100.256638 43.733929 0.000001
F 100.256638 66.887187 0.000001
F 55.698142 5.145165 2.728639
F 55.698142 28.298423 2.728639
F 55.698142 51.451680 2.728639
F 82.433246 5.145165 2.728639
F 82.433246 28.298423 2.728639
F 82.433246 51.451680 2.728639
F 55.698142 12.862917 2.728640
F 55.698142 36.016175 2.728640
F 55.698142 59.169432 2.728640
F 82.433246 12.862917 2.728640
F 82.433246 36.016175 2.728640
F 82.433246 59.169432 2.728640
F 55.698142 20.580673 2.728640
F 55.698142 43.733930 2.728640
F 55.698142 66.887188 2.728640
F 82.433246 20.580673 2.728640
F 82.433246 43.733930 2.728640
F 82.433246 66.887188 2.728640
F 64.609840 5.145165 2.728640
F 64.609840 28.298422 2.728640
F 64.609840 51.451680 2.728640
F 91.344943 5.145165 2.728640
F 91.344943 28.298422 2.728640
F 91.344943 51.451680 2.728640
F 64.609840 12.862917 2.728641
F 64.609840 36.016175 2.728641
F 64.609840 59.169432 2.728641
F 91.344943 12.862917 2.728641
F 91.344943 36.016175 2.728641
F 91.344943 59.169432 2.728641
F 64.609840 20.580672 2.728640
F 64.609840 43.733930 2.728640
F 64.609840 66.887187 2.728640
F 91.344943 20.580672 2.728640
F 91.344943 43.733930 2.728640
F 91.344943 66.887187 2.728640
F 73.521546 5.145164 2.728640
F 73.521546 28.298422 2.728640
F 73.521546 51.451679 2.728640
F 100.256649 5.145164 2.728640
F 100.256649 28.298422 2.728640
F 100.256649 51.451679 2.728640
F 73.521546 12.862917 2.728641
F 73.521546 36.016174 2.728641
F 73.521546 59.169432 2.728641
F 100.256649 12.862917 2.728641
F 100.256649 36.016174 2.728641
F 100.256649 59.169432 2.728641
F 73.521546 20.580672 2.728641
F 73.521546 43.733929 2.728641
F 73.521546 66.887187 2.728641
F 100.256649 20.580672 2.728641
F 100.256649 43.733929 2.728641
F 100.256649 66.887187 2.728641
F 55.698132 7.717749 6.366824
F 55.698132 30.871007 6.366824
F 55.698132 54.024264 6.366824
F 82.433236 7.717749 6.366824
F 82.433236 30.871007 6.366824
F 82.433236 54.024264 6.366824
F 55.698132 15.435502 6.366825
F 55.698132 38.588760 6.366825
F 55.698132 61.742017 6.366825
F 82.433236 15.435502 6.366825
F 82.433236 38.588760 6.366825
F 82.433236 61.742017 6.366825
F 55.698132 0.000000 6.366824
F 55.698132 23.153257 6.366824
F 55.698132 46.306515 6.366824
F 82.433236 0.000000 6.366824
F 82.433236 23.153257 6.366824
F 82.433236 46.306515 6.366824
F 64.609829 7.717750 6.366825
F 64.609829 30.871007 6.366825
F 64.609829 54.024265 6.366825
F 91.344933 7.717750 6.366825
F 91.344933 30.871007 6.366825
F 91.344933 54.024265 6.366825
F 64.609829 15.435503 6.366826
F 64.609829 38.588760 6.366826
F 64.609829 61.742018 6.366826
F 91.344933 15.435503 6.366826
F 91.344933 38.588760 6.366826
F 91.344933 61.742018 6.366826
F 64.609829 0.000000 6.366825
F 64.609829 23.153258 6.366825
F 64.609829 46.306515 6.366825
F 91.344933 0.000000 6.366825
F 91.344933 23.153258 6.366825
F 91.344933 46.306515 6.366825
F 73.521536 7.717751 6.366825
F 73.521536 30.871008 6.366825
F 73.521536 54.024266 6.366825
F 100.256639 7.717751 6.366825
F 100.256639 30.871008 6.366825
F 100.256639 54.024266 6.366825
F 73.521536 15.435503 6.366826
F 73.521536 38.588761 6.366826
F 73.521536 61.742018 6.366826
F 100.256639 15.435503 6.366826
F 100.256639 38.588761 6.366826
F 100.256639 61.742018 6.366826
F 73.521536 0.000001 6.366825
F 73.521536 23.153259 6.366825
F 73.521536 46.306516 6.366825
F 100.256639 0.000001 6.366825
F 100.256639 23.153259 6.366825
F 100.256639 46.306516 6.366825
F 57.926069 1.286291 2.728640
F 57.926069 24.439548 2.728640
F 57.926069 47.592806 2.728640
F 84.661172 1.286291 2.728640
F 84.661172 24.439548 2.728640
F 84.661172 47.592806 2.728640
F 57.926069 9.004040 2.728640
F 57.926069 32.157298 2.728640
F 57.926069 55.310555 2.728640
F 84.661172 9.004040 2.728640
F 84.661172 32.157298 2.728640
F 84.661172 55.310555 2.728640
F 57.926069 16.721795 2.728641
F 57.926069 39.875053 2.728641
F 57.926069 63.028310 2.728641
F 84.661172 16.721795 2.728641
F 84.661172 39.875053 2.728641
F 84.661172 63.028310 2.728641
F 66.837768 1.286290 2.728640
F 66.837768 24.439548 2.728640
F 66.837768 47.592806 2.728640
F 93.572871 1.286290 2.728640
F 93.572871 24.439548 2.728640
F 93.572871 47.592806 2.728640
F 66.837768 9.004040 2.728640
F 66.837768 32.157297 2.728640
F 66.837768 55.310555 2.728640
F 93.572871 9.004040 2.728640
F 93.572871 32.157297 2.728640
F 93.572871 55.310555 2.728640
F 66.837768 16.721795 2.728641
F 66.837768 39.875053 2.728641
F 66.837768 63.028310 2.728641
F 93.572871 16.721795 2.728641
F 93.572871 39.875053 2.728641
F 93.572871 63.028310 2.728641
F 75.749473 1.286290 2.728640
F 75.749473 24.439548 2.728640
F 75.749473 47.592805 2.728640
F 102.484577 1.286290 2.728640
F 102.484577 24.439548 2.728640
F 102.484577 47.592805 2.728640
F 75.749473 9.004040 2.728640
F 75.749473 32.157297 2.728640
F 75.749473 55.310555 2.728640
F 102.484577 9.004040 2.728640
F 102.484577 32.157297 2.728640
F 102.484577 55.310555 2.728640
F 75.749473 16.721795 2.728641
F 75.749473 39.875052 2.728641
F 75.749473 63.028310 2.728641
F 102.484577 16.721795 2.728641
F 102.484577 39.875052 2.728641
F 102.484577 63.028310 2.728641
F 57.926054 3.858875 6.366824
F 57.926054 27.012132 6.366824
F 57.926054 50.165390 6.366824
F 84.661157 3.858875 6.366824
F 84.661157 27.012132 6.366824
F 84.661157 50.165390 6.366824
F 57.926054 11.576625 6.366824
F 57.926054 34.729882 6.366824
F 57.926054 57.883140 6.366824
F 84.661157 11.576625 6.366824
F 84.661157 34.729882 6.366824
F 84.661157 57.883140 6.366824
F 57.926054 19.294380 6.366825
F 57.926054 42.447638 6.366825
F 57.926054 65.600895 6.366825
F 84.661157 19.294380 6.366825
F 84.661157 42.447638 6.366825
F 84.661157 65.600895 6.366825
F 66.837753 3.858876 6.366825
F 66.837753 27.012134 6.366825
F 66.837753 50.165391 6.366825
F 93.572857 3.858876 6.366825
F 93.572857 27.012134 6.366825
F 93.572857 50.165391 6.366825
F 66.837753 11.576626 6.366825
F 66.837753 34.729884 6.366825
F 66.837753 57.883141 6.366825
F 93.572857 11.576626 6.366825
F 93.572857 34.729884 6.366825
F 93.572857 57.883141 6.366825
F 66.837753 19.294382 6.366826
F 66.837753 42.447639 6.366826
F 66.837753 65.600897 6.366826
F 93.572857 19.294382 6.366826
F 93.572857 42.447639 6.366826
F 93.572857 65.600897 6.366826
F 75.749460 3.858875 6.366825
F 75.749460 27.012133 6.366825
F 75.749460 50.165390 6.366825
F 102.484564 3.858875 6.366825
F 102.484564 27.012133 6.366825
F 102.484564 50.165390 6.366825
F 75.749460 11.576625 6.366825
F 75.749460 34.729883 6.366825
F 75.749460 57.883140 6.366825
F 102.484564 11.576625 6.366825
F 102.484564 34.729883 6.366825
F 102.484564 57.883140 6.366825
F 75.749460 19.294381 6.366825
F 75.749460 42.447638 6.366825
F 75.749460 65.600896 6.366825
F 102.484564 19.294381 6.366825
F 102.484564 42.447638 6.366825
F 102.484564 65.600896 6.366825
F 57.926066 3.858875 3.638187
F 57.926066 27.012133 3.638187
F 57.926066 50.165390 3.638187
F 84.661169 3.858875 3.638187
F 84.661169 27.012133 3.638187
F 84.661169 50.165390 3.638187
F 57.926066 11.576625 3.638187
F 57.926066 34.729883 3.638187
F 57.926066 57.883140 3.638187
F 84.661169 11.576625 3.638187
F 84.661169 34.729883 3.638187
F 84.661169 57.883140 3.638187
F 57.926066 19.294381 3.638186
F 57.926066 42.447638 3.638186
F 57.926066 65.600896 3.638186
F 84.661169 19.294381 3.638186
F 84.661169 42.447638 3.638186
F 84.661169 65.600896 3.638186
F 66.837766 3.858876 3.638186
F 66.837766 27.012133 3.638186
F 66.837766 50.165391 3.638186
F 93.572869 3.858876 3.638186
F 93.572869 27.012133 3.638186
F 93.572869 50.165391 3.638186
F 66.837766 11.576626 3.638186
F 66.837766 34.729883 3.638186
F 66.837766 57.883141 3.638186
F 93.572869 11.576626 3.638186
F 93.572869 34.729883 3.638186
F 93.572869 57.883141 3.638186
F 66.837766 19.294381 3.638186
F 66.837766 42.447639 3.638186
F 66.837766 65.600896 3.638186
F 93.572869 19.294381 3.638186
F 93.572869 42.447639 3.638186
F 93.572869 65.600896 3.638186
F 75.749472 3.858875 3.638187
F 75.749472 27.012133 3.638187
F 75.749472 50.165390 3.638187
F 102.484575 3.858875 3.638187
F 102.484575 27.012133 3.638187
F 102.484575 50.165390 3.638187
F 75.749472 11.576625 3.638186
F 75.749472 34.729883 3.638186
F 75.749472 57.883140 3.638186
F 102.484575 11.576625 3.638186
F 102.484575 34.729883 3.638186
F 102.484575 57.883140 3.638186
F 75.749472 19.294381 3.638186
F 75.749472 42.447638 3.638186
F 75.749472 65.600896 3.638186
F 102.484575 19.294381 3.638186
F 102.484575 42.447638 3.638186
F 102.484575 65.600896 3.638186
F 57.926056 1.286291 0.000002
F 57.926056 24.439549 0.000002
F 57.926056 47.592806 0.000002
F 84.661159 1.286291 0.000002
F 84.661159 24.439549 0.000002
F 84.661159 47.592806 0.000002
F 57.926056 9.004041 0.000002
F 57.926056 32.157298 0.000002
F 57.926056 55.310556 0.000002
F 84.661159 9.004041 0.000002
F 84.661159 32.157298 0.000002
F 84.661159 55.310556 0.000002
F 57.926056 16.721796 0.000001
F 57.926056 39.875053 0.000001
F 57.926056 63.028311 0.000001
F 84.661159 16.721796 0.000001
F 84.661159 39.875053 0.000001
F 84.661159 63.028311 0.000001
F 66.837755 1.286290 0.000002
F 66.837755 24.439547 0.000002
F 66.837755 47.592805 0.000002
F 93.572858 1.286290 0.000002
F 93.572858 24.439547 0.000002
F 93.572858 47.592805 0.000002
F 66.837755 9.004039 0.000002
F 66.837755 32.157297 0.000002
F 66.837755 55.310554 0.000002
F 93.572858 9.004039 0.000002
F 93.572858 32.157297 0.000002
F 93.572858 55.310554 0.000002
F 66.837755 16.721795 0.000001
F 66.837755 39.875052 0.000001
F 66.837755 63.028310 0.000001
F 93.572858 16.721795 0.000001
F 93.572858 39.875052 0.000001
F 93.572858 63.028310 0.000001
F 75.749462 1.286290 0.000002
F 75.749462 24.439548 0.000002
F 75.749462 47.592805 0.000002
F 102.484565 1.286290 0.000002
F 102.484565 24.439548 0.000002
F 102.484565 47.592805 0.000002
F 75.749462 9.004039 0.000002
F 75.749462 32.157297 0.000002
F 75.749462 55.310555 0.000002
F 102.484565 9.004039 0.000002
F 102.484565 32.157297 0.000002
F 102.484565 55.310555 0.000002
F 75.749462 16.721795 0.000001
F 75.749462 39.875052 0.000001
F 75.749462 63.028310 0.000001
F 102.484565 16.721795 0.000001
F 102.484565 39.875052 0.000001
F 102.484565 63.028310 0.000001
F 60.153993 7.717750 3.638187
F 60.153993 30.871007 3.638187
F 60.153993 54.024265 3.638187
F 86.889096 7.717750 3.638187
F 86.889096 30.871007 3.638187
F 86.889096 54.024265 3.638187
F 60.153993 15.435502 3.638186
F 60.153993 38.588760 3.638186
F 60.153993 61.742018 3.638186
F 86.889096 15.435502 3.638186
F 86.889096 38.588760 3.638186
F 86.889096 61.742018 3.638186
F 60.153993 0.000000 3.638187
F 60.153993 23.153258 3.638187
F 60.153993 46.306515 3.638187
F 86.889096 0.000000 3.638187
F 86.889096 23.153258 3.638187
F 86.889096 46.306515 3.638187
F 69.065694 7.717750 3.638186
F 69.065694 30.871008 3.638186
F 69.065694 54.024265 3.638186
F 95.800798 7.717750 3.638186
F 95.800798 30.871008 3.638186
F 95.800798 54.024265 3.638186
F 69.065694 15.435503 3.638185
F 69.065694 38.588760 3.638185
F 69.065694 61.742018 3.638185
F 95.800798 15.435503 3.638185
F 95.800798 38.588760 3.638185
F 95.800798 61.742018 3.638185
F 69.065694 0.000001 3.638186
F 69.065694 23.153258 3.638186
F 69.065694 46.306516 3.638186
F 95.800798 0.000001 3.638186
F 95.800798 23.153258 3.638186
F 95.800798 46.306516 3.638186
F 77.977399 7.717750 3.638187
F 77.977399 30.871007 3.638187
F 77.977399 54.024265 3.638187
F 104.712502 7.717750 3.638187
F 104.712502 30.871007 3.638187
F 104.712502 54.024265 3.638187
F 77.977399 15.435502 3.638186
F 77.977399 38.588760 3.638186
F 77.977399 61.742018 3.638186
F 104.712502 15.435502 3.638186
F 104.712502 38.588760 3.638186
F 104.712502 61.742018 3.638186
F 77.977399 0.000000 3.638187
F 77.977399 23.153258 3.638187
F 77.977399 46.306515 3.638187
F 104.712502 0.000000 3.638187
F 104.712502 23.153258 3.638187
F 104.712502 46.306515 3.638187
F 60.153978 5.145165 0.000003
F 60.153978 28.298423 0.000003
F 60.153978 51.451680 0.000003
F 86.889081 5.145165 0.000003
F 86.889081 28.298423 0.000003
F 86.889081 51.451680 0.000003
F 60.153978 12.862918 0.000002
F 60.153978 36.016175 0.000002
F 60.153978 59.169433 0.000002
F 86.889081 12.862918 0.000002
F 86.889081 36.016175 0.000002
F 86.889081 59.169433 0.000002
F 60.153978 20.580673 0.000002
F 60.153978 43.733930 0.000002
F 60.153978 66.887188 0.000002
F 86.889081 20.580673 0.000002
F 86.889081 43.733930 0.000002
F 86.889081 66.887188 0.000002
F 69.065680 5.145164 0.000001
F 69.065680 28.298421 0.000001
F 69.065680 51.451679 0.000001
F 95.800784 5.145164 0.000001
F 95.800784 28.298421 0.000001
F 95.800784 51.451679 0.000001
F 69.065680 12.862916 0.000000
F 69.065680 36.016174 0.000000
F 69.065680 59.169431 0.000000
F 95.800784 12.862916 0.000000
F 95.800784 36.016174 0.000000
F 95.800784 59.169431 0.000000
F 69.065680 20.580671 0.000001
F 69.065680 43.733929 0.000001
F 69.065680 66.887186 0.000001
F 95.800784 20.580671 0.000001
F 95.800784 43.733929 0.000001
F 95.800784 66.887186 0.000001
F 77.977386 5.145165 0.000002
F 77.977386 28.298423 0.000002
F 77.977386 51.451680 0.000002
F 104.712489 5.145165 0.000002
F 104.712489 28.298423 0.000002
F 104.712489 51.451680 0.000002
F 77.977386 12.862917 0.000001
F 77.977386 36.016175 0.000001
F 77.977386 59.169432 0.000001
F 104.712489 12.862917 0.000001
F 104.712489 36.016175 0.000001
F 104.712489 59.169432 0.000001
F 77.977386 20.580673 0.000002
F 77.977386 43.733930 0.000002
F 77.977386 66.887188 0.000002
F 104.712489 20.580673 0.000002
F 104.712489 43.733930 0.000002
F 104.712489 66.887188 0.000002
F 60.153990 5.145165 2.728640
F 60.153990 28.298423 2.728640
F 60.153990 51.451680 2.728640
F 86.889094 5.145165 2.728640
F 86.889094 28.298423 2.728640
F 86.889094 51.451680 2.728640
F 60.153990 12.862917 2.728640
F 60.153990 36.016175 2.728640
F 60.153990 59.169432 2.728640
F 86.889094 12.862917 2.728640
F 86.889094 36.016175 2.728640
F 86.889094 59.169432 2.728640
F 60.153990 20.580673 2.728640
F 60.153990 43.733930 2.728640
F 60.153990 66.887188 2.728640
F 86.889094 20.580673 2.728640
F 86.889094 43.733930 2.728640
F 86.889094 66.887188 2.728640
F 69.065693 5.145164 2.728641
F 69.065693 28.298422 2.728641
F 69.065693 51.451679 2.728641
F 95.800796 5.145164 2.728641
F 95.800796 28.298422 2.728641
F 95.800796 51.451679 2.728641
F 69.065693 12.862917 2.728641
F 69.065693 36.016174 2.728641
F 69.065693 59.169432 2.728641
F 95.800796 12.862917 2.728641
F 95.800796 36.016174 2.728641
F 95.800796 59.169432 2.728641
F 69.065693 20.580672 2.728641
F 69.065693 43.733929 2.728641
F 69.065693 66.887187 2.728641
F 95.800796 20.580672 2.728641
F 95.800796 43.733929 2.728641
F 95.800796 66.887187 2.728641
F 77.977397 5.145165 2.728639
F 77.977397 28.298423 2.728639
F 77.977397 51.451680 2.728639
F 104.712500 5.145165 2.728639
F 104.712500 28.298423 2.728639
F 104.712500 51.451680 2.728639
F 77.977397 12.862917 2.728640
F 77.977397 36.016175 2.728640
F 77.977397 59.169432 2.728640
F 104.712500 12.862917 2.728640
F 104.712500 36.016175 2.728640
F 104.712500 59.169432 2.728640
F 77.977397 20.580672 2.728640
F 77.977397 43.733930 2.728640
F 77.977397 66.887188 2.728640
F 104.712500 20.580672 2.728640
F 104.712500 43.733930 2.728640
F 104.712500 66.887188 2.728640
F 60.153980 7.717749 6.366824
F 60.153980 30.871007 6.366824
F 60.153980 54.024264 6.366824
F 86.889083 7.717749 6.366824
F 86.889083 30.871007 6.366824
F 86.889083 54.024264 6.366824
F 60.153980 15.435502 6.366825
F 60.153980 38.588760 6.366825
F 60.153980 61.742017 6.366825
F 86.889083 15.435502 6.366825
F 86.889083 38.588760 6.366825
F 86.889083 61.742017 6.366825
F 60.153980 0.000000 6.366824
F 60.153980 23.153257 6.366824
F 60.153980 46.306515 6.366824
F 86.889083 0.000000 6.366824
F 86.889083 23.153257 6.366824
F 86.889083 46.306515 6.366824
F 69.065682 7.717751 6.366825
F 69.065682 30.871008 6.366825
F 69.065682 54.024266 6.366825
F 95.800785 7.717751 6.366825
F 95.800785 30.871008 6.366825
F 95.800785 54.024266 6.366825
F 69.065682 15.435503 6.366826
F 69.065682 38.588761 6.366826
F 69.065682 61.742018 6.366826
F 95.800785 15.435503 6.366826
F 95.800785 38.588761 6.366826
F 95.800785 61.742018 6.366826
F 69.065682 0.000001 6.366825
F 69.065682 23.153259 6.366825
F 69.065682 46.306516 6.366825
F 95.800785 0.000001 6.366825
F 95.800785 23.153259 6.366825
F 95.800785 46.306516 6.366825
F 77.977387 7.717750 6.366824
F 77.977387 30.871007 6.366824
F 77.977387 54.024265 6.366824
F 104.712491 7.717750 6.366824
F 104.712491 30.871007 6.366824
F 104.712491 54.024265 6.366824
F 77.977387 15.435502 6.366825
F 77.977387 38.588760 6.366825
F 77.977387 61.742017 6.366825
F 104.712491 15.435502 6.366825
F 104.712491 38.588760 6.366825
F 104.712491 61.742017 6.366825
F 77.977387 0.000000 6.366824
F 77.977387 23.153258 6.366824
F 77.977387 46.306515 6.366824
F 104.712491 0.000000 6.366824
F 104.712491 23.153258 6.366824
F 104.712491 46.306515 6.366824
F 53.470220 1.286291 10.005009
F 53.470220 24.439548 10.005009
F 53.470220 47.592806 10.005009
F 80.205324 1.286291 10.005009
F 80.205324 24.439548 10.005009
F 80.205324 47.592806 10.005009
F 53.470220 9.004040 10.005009
F 53.470220 32.157298 10.005009
F 53.470220 55.310555 10.005009
F 80.205324 9.004040 10.005009
F 80.205324 32.157298 10.005009
F 80.205324 55.310555 10.005009
F 53.470220 16.721795 10.005009
F 53.470220 39.875053 10.005009
F 53.470220 63.028310 10.005009
F 80.205324 16.721795 10.005009
F 80.205324 39.875053 10.005009
F 80.205324 63.028310 10.005009
F 62.381918 1.286291 10.005009
F 62.381918 24.439548 10.005009
F 62.381918 47.592806 10.005009
F 89.117021 1.286291 10.005009
F 89.117021 24.439548 10.005009
F 89.117021 47.592806 10.005009
F 62.381918 9.004040 10.005009
F 62.381918 32.157298 10.005009
F 62.381918 55.310555 10.005009
F 89.117021 9.004040 10.005009
F 89.117021 32.157298 10.005009
F 89.117021 55.310555 10.005009
F 62.381918 16.721795 10.005010
F 62.381918 39.875053 10.005010
F 62.381918 63.028310 10.005010
F 89.117021 16.721795 10.005010
F 89.117021 39.875053 10.005010
F 89.117021 63.028310 10.005010
F 71.293621 1.286290 10.005010
F 71.293621 24.439547 10.005010
F 71.293621 47.592805 10.005010
F 98.028724 1.286290 10.005010
F 98.028724 24.439547 10.005010
F 98.028724 47.592805 10.005010
F 71.293621 9.004039 10.005010
F 71.293621 32.157297 10.005010
F 71.293621 55.310554 10.005010
F 98.028724 9.004039 10.005010
F 98.028724 32.157297 10.005010
F 98.028724 55.310554 10.005010
F 71.293621 16.721795 10.005011
F 71.293621 39.875052 10.005011
F 71.293621 63.028310 10.005011
F 98.028724 16.721795 10.005011
F 98.028724 39.875052 10.005011
F 98.028724 63.028310 10.005011
F 53.470207 3.858875 13.643192
F 53.470207 27.012132 13.643192
F 53.470207 50.165390 13.643192
F 80.205310 3.858875 13.643192
F 80.205310 27.012132 13.643192
F 80.205310 50.165390 13.643192
F 53.470207 11.576625 13.643193
F 53.470207 34.729882 13.643193
F 53.470207 57.883140 13.643193
F 80.205310 11.576625 13.643193
F 80.205310 34.729882 13.643193
F 80.205310 57.883140 13.643193
F 53.470207 19.294380 13.643193
F 53.470207 42.447638 13.643193
F 53.470207 65.600895 13.643193
F 80.205310 19.294380 13.643193
F 80.205310 42.447638 13.643193
F 80.205310 65.600895 13.643193
F 62.381902 3.858875 13.643193
F 62.381902 27.012133 13.643193
F 62.381902 50.165390 13.643193
F 89.117005 3.858875 13.643193
F 89.117005 27.012133 13.643193
F 89.117005 50.165390 13.643193
F 62.381902 11.576625 13.643193
F 62.381902 34.729883 13.643193
F 62.381902 57.883140 13.643193
F 89.117005 11.576625 13.643193
F 89.117005 34.729883 13.643193
F 89.117005 57.883140 13.643193
F 62.381902 19.294380 13.643193
F 62.381902 42.447638 13.643193
F 62.381902 65.600896 13.643193
F 89.117005 19.294380 13.643193
F 89.117005 42.447638 13.643193
F 89.117005 65.600896 13.643193
F 71.293607 3.858876 13.643194
F 71.293607 27.012134 13.643194
F 71.293607 50.165391 13.643194
F 98.028711 3.858876 13.643194
F 98.028711 27.012134 13.643194
F 98.028711 50.165391 13.643194
F 71.293607 11.576626 13.643194
F 71.293607 34.729884 13.643194
F 71.293607 57.883141 13.643194
F 98.028711 11.576626 13.643194
F 98.028711 34.729884 13.643194
F 98.028711 57.883141 13.643194
F 71.293607 19.294382 13.643195
F 71.293607 42.447639 13.643195
F 71.293607 65.600897 13.643195
F 98.028711 19.294382 13.643195
F 98.028711 42.447639 13.643195
F 98.028711 65.600897 13.643195
F 53.470218 3.858875 10.914555
F 53.470218 27.012133 10.914555
F 53.470218 50.165390 10.914555
F 80.205322 3.858875 10.914555
F 80.205322 27.012133 10.914555
F 80.205322 50.165390 10.914555
F 53.470218 11.576625 10.914555
F 53.470218 34.729883 10.914555
F 53.470218 57.883140 10.914555
F 80.205322 11.576625 10.914555
F 80.205322 34.729883 10.914555
F 80.205322 57.883140 10.914555
F 53.470218 19.294381 10.914554
F 53.470218 42.447638 10.914554
F 53.470218 65.600896 10.914554
F 80.205322 19.294381 10.914554
F 80.205322 42.447638 10.914554
F 80.205322 65.600896 10.914554
F 62.381915 3.858875 10.914555
F 62.381915 27.012133 10.914555
F 62.381915 50.165390 10.914555
F 89.117018 3.858875 10.914555
F 89.117018 27.012133 10.914555
F 89.117018 50.165390 10.914555
F 62.381915 11.576625 10.914555
F 62.381915 34.729883 10.914555
F 62.381915 57.883140 10.914555
F 89.117018 11.576625 10.914555
F 89.117018 34.729883 10.914555
F 89.117018 57.883140 10.914555
F 62.381915 19.294381 10.914554
F 62.381915 42.447638 10.914554
F 62.381915 65.600896 10.914554
F 89.117018 19.294381 10.914554
F 89.117018 42.447638 10.914554
F 89.117018 65.600896 10.914554
F 71.293619 3.858876 10.914554
F 71.293619 27.012133 10.914554
F 71.293619 50.165391 10.914554
F 98.028723 3.858876 10.914554
F 98.028723 27.012133 10.914554
F 98.028723 50.165391 10.914554
F 71.293619 11.576626 10.914554
F 71.293619 34.729883 10.914554
F 71.293619 57.883141 10.914554
F 98.028723 11.576626 10.914554
F 98.028723 34.729883 10.914554
F 98.028723 57.883141 10.914554
F 71.293619 19.294381 10.914553
F 71.293619 42.447639 10.914553
F 71.293619 65.600896 10.914553
F 98.028723 19.294381 10.914553
F 98.028723 42.447639 10.914553
F 98.028723 65.600896 10.914553
F 53.470208 1.286291 7.276371
F 53.470208 24.439549 7.276371
F 53.470208 47.592806 7.276371
F 80.205312 1.286291 7.276371
F 80.205312 24.439549 7.276371
F 80.205312 47.592806 7.276371
F 53.470208 9.004040 7.276371
F 53.470208 32.157298 7.276371
F 53.470208 55.310555 7.276371
F 80.205312 9.004040 7.276371
F 80.205312 32.157298 7.276371
F 80.205312 55.310555 7.276371
F 53.470208 16.721796 7.276370
F 53.470208 39.875053 7.276370
F 53.470208 63.028311 7.276370
F 80.205312 16.721796 7.276370
F 80.205312 39.875053 7.276370
F 80.205312 63.028311 7.276370
F 62.381904 1.286291 7.276371
F 62.381904 24.439548 7.276371
F 62.381904 47.592806 7.276371
F 89.117008 1.286291 7.276371
F 89.117008 24.439548 7.276371
F 89.117008 47.592806 7.276371
F 62.381904 9.004040 7.276371
F 62.381904 32.157298 7.276371
F 62.381904 55.310555 7.276371
F 89.117008 9.004040 7.276371
F 89.117008 32.157298 7.276371
F 89.117008 55.310555 7.276371
F 62.381904 16.721795 7.276370
F 62.381904 39.875053 7.276370
F 62.381904 63.028310 7.276370
F 89.117008 16.721795 7.276370
F 89.117008 39.875053 7.276370
F 89.117008 63.028310 7.276370
F 71.293609 1.286290 7.276370
F 71.293609 24.439547 7.276370
F 71.293609 47.592805 7.276370
F 98.028712 1.286290 7.276370
F 98.028712 24.439547 7.276370
F 98.028712 47.592805 7.276370
F 71.293609 9.004039 7.276370
F 71.293609 32.157296 7.276370
F 71.293609 55.310554 7.276370
F 98.028712 9.004039 7.276370
F 98.028712 32.157296 7.276370
F 98.028712 55.310554 7.276370
F 71.293609 16.721794 7.276369
F 71.293609 39.875052 7.276369
F 71.293609 63.028309 7.276369
F 98.028712 16.721794 7.276369
F 98.028712 39.875052 7.276369
F 98.028712 63.028309 7.276369
F 55.698145 7.717750 10.914555
F 55.698145 30.871007 10.914555
F 55.698145 54.024265 10.914555
F 82.433248 7.717750 10.914555
F 82.433248 30.871007 10.914555
F 82.433248 54.024265 10.914555
F 55.698145 15.435503 10.914554
F 55.698145 38.588760 10.914554
F 55.698145 61.742018 10.914554
F 82.433248 15.435503 10.914554
F 82.433248 38.588760 10.914554
F 82.433248 61.742018 10.914554
F 55.698145 0.000000 10.914555
F 55.698145 23.153258 10.914555
F 55.698145 46.306515 10.914555
F 82.433248 0.000000 10.914555
F 82.433248 23.153258 10.914555
F 82.433248 46.306515 10.914555
F 64.609843 7.717750 10.914555
F 64.609843 30.871007 10.914555
F 64.609843 54.024265 10.914555
F 91.344946 7.717750 10.914555
F 91.344946 30.871007 10.914555
F 91.344946 54.024265 10.914555
F 64.609843 15.435502 10.914554
F 64.609843 38.588760 10.914554
F 64.609843 61.742017 10.914554
F 91.344946 15.435502 10.914554
F 91.344946 38.588760 10.914554
F 91.344946 61.742017 10.914554
F 64.609843 0.000000 10.914555
F 64.609843 23.153258 10.914555
F 64.609843 46.306515 10.914555
F 91.344946 0.000000 10.914555
F 91.344946 23.153258 10.914555
F 91.344946 46.306515 10.914555
F 73.521547 7.717750 10.914554
F 73.521547 30.871008 10.914554
F 73.521547 54.024265 10.914554
F 100.256651 7.717750 10.914554
F 100.256651 30.871008 10.914554
F 100.256651 54.024265 10.914554
F 73.521547 15.435503 10.914553
F 73.521547 38.588760 10.914553
F 73.521547 61.742018 10.914553
F 100.256651 15.435503 10.914553
F 100.256651 38.588760 10.914553
F 100.256651 61.742018 10.914553
F 73.521547 0.000001 10.914554
F 73.521547 23.153258 10.914554
F 73.521547 46.306516 10.914554
F 100.256651 0.000001 10.914554
F 100.256651 23.153258 10.914554
F 100.256651 46.306516 10.914554
F 55.698130 5.145166 7.276371
F 55.698130 28.298423 7.276371
F 55.698130 51.451681 7.276371
F 82.433234 5.145166 7.276371
F 82.433234 28.298423 7.276371
F 82.433234 51.451681 7.276371
F 55.698130 12.862918 7.276370
F 55.698130 36.016175 7.276370
F 55.698130 59.169433 7.276370
F 82.433234 12.862918 7.276370
F 82.433234 36.016175 7.276370
F 82.433234 59.169433 7.276370
F 55.698130 20.580673 7.276371
F 55.698130 43.733931 7.276371
F 55.698130 66.887188 7.276371
F 82.433234 20.580673 7.276371
F 82.433234 43.733931 7.276371
F 82.433234 66.887188 7.276371
F 64.609827 5.145165 7.276371
F 64.609827 28.298422 7.276371
F 64.609827 51.451680 7.276371
F 91.344930 5.145165 7.276371
F 91.344930 28.298422 7.276371
F 91.344930 51.451680 7.276371
F 64.609827 12.862917 7.276370
F 64.609827 36.016174 7.276370
F 64.609827 59.169432 7.276370
F 91.344930 12.862917 7.276370
F 91.344930 36.016174 7.276370
F 91.344930 59.169432 7.276370
F 64.609827 20.580672 7.276371
F 64.609827 43.733930 7.276371
F 64.609827 66.887187 7.276371
F 91.344930 20.580672 7.276371
F 91.344930 43.733930 7.276371
F 91.344930 66.887187 7.276371
F 73.521534 5.145164 7.276370
F 73.521534 28.298422 7.276370
F 73.521534 51.451679 7.276370
F 100.256638 5.145164 7.276370
F 100.256638 28.298422 7.276370
F 100.256638 51.451679 7.276370
F 73.521534 12.862916 7.276369
F 73.521534 36.016174 7.276369
F 73.521534 59.169431 7.276369
F 100.256638 12.862916 7.276369
F 100.256638 36.016174 7.276369
F 100.256638 59.169431 7.276369
F 73.521534 20.580672 7.276370
F 73.521534 43.733929 7.276370
F 73.521534 66.887187 7.276370
F 100.256638 20.580672 7.276370
F 100.256638 43.733929 7.276370
F 100.256638 66.887187 7.276370
F 55.698142 5.145165 10.005008
F 55.698142 28.298423 10.005008
F 55.698142 51.451680 10.005008
F 82.433246 5.145165 10.005008
F 82.433246 28.298423 10.005008
F 82.433246 51.451680 10.005008
F 55.698142 12.862917 10.005009
F 55.698142 36.016175 10.005009
F 55.698142 59.169432 10.005009
F 82.433246 12.862917 10.005009
F 82.433246 36.016175 10.005009
F 82.433246 59.169432 10.005009
F 55.698142 20.580673 10.005009
F 55.698142 43.733930 10.005009
F 55.698142 66.887188 10.005009
F 82.433246 20.580673 10.005009
F 82.433246 43.733930 10.005009
F 82.433246 66.887188 10.005009
F 64.609840 5.145165 10.005009
F 64.609840 28.298422 10.005009
F 64.609840 51.451680 10.005009
F 91.344943 5.145165 10.005009
F 91.344943 28.298422 10.005009
F 91.344943 51.451680 10.005009
F 64.609840 12.862917 10.005010
F 64.609840 36.016175 10.005010
F 64.609840 59.169432 10.005010
F 91.344943 12.862917 10.005010
F 91.344943 36.016175 10.005010
F 91.344943 59.169432 10.005010
F 64.609840 20.580672 10.005009
F 64.609840 43.733930 10.005009
F 64.609840 66.887187 10.005009
F 91.344943 20.580672 10.005009
F 91.344943 43.733930 10.005009
F 91.344943 66.887187 10.005009
F 73.521546 5.145164 10.005009
F 73.521546 28.298422 10.005009
F 73.521546 51.451679 10.005009
F 100.256649 5.145164 10.005009
F 100.256649 28.298422 10.005009
F 100.256649 51.451679 10.005009
F 73.521546 12.862917 10.005010
F 73.521546 36.016174 10.005010
F 73.521546 59.169432 10.005010
F 100.256649 12.862917 10.005010
F 100.256649 36.016174 10.005010
F 100.256649 59.169432 10.005010
F 73.521546 20.580672 10.005010
F 73.521546 43.733929 10.005010
F 73.521546 66.887187 10.005010
F 100.256649 20.580672 10.005010
F 100.256649 43.733929 10.005010
F 100.256649 66.887187 10.005010
F 55.698132 7.717749 13.643192
F 55.698132 30.871007 13.643192
F 55.698132 54.024264 13.643192
F 82.433236 7.717749 13.643192
F 82.433236 30.871007 13.643192
F 82.433236 54.024264 13.643192
F 55.698132 15.435502 13.643193
F 55.698132 38.588760 13.643193
F 55.698132 61.742017 13.643193
F 82.433236 15.435502 13.643193
F 82.433236 38.588760 13.643193
F 82.433236 61.742017 13.643193
F 55.698132 0.000000 13.643193
F 55.698132 23.153257 13.643193
F 55.698132 46.306515 13.643193
F 82.433236 0.000000 13.643193
F 82.433236 23.153257 13.643193
F 82.433236 46.306515 13.643193
F 64.609829 7.717750 13.643193
F 64.609829 30.871007 13.643193
F 64.609829 54.024265 13.643193
F 91.344933 7.717750 13.643193
F 91.344933 30.871007 13.643193
F 91.344933 54.024265 13.643193
F 64.609829 15.435503 13.643194
F 64.609829 38.588760 13.643194
F 64.609829 61.742018 13.643194
F 91.344933 15.435503 13.643194
F 91.344933 38.588760 13.643194
F 91.344933 61.742018 13.643194
F 64.609829 0.000000 13.643193
F 64.609829 23.153258 13.643193
F 64.609829 46.306515 13.643193
F 91.344933 0.000000 13.643193
F 91.344933 23.153258 13.643193
F 91.344933 46.306515 13.643193
F 73.521536 7.717751 13.643194
F 73.521536 30.871008 13.643194
F 73.521536 54.024266 13.643194
F 100.256639 7.717751 13.643194
F 100.256639 30.871008 13.643194
F 100.256639 54.024266 13.643194
F 73.521536 15.435503 13.643195
F 73.521536 38.588761 13.643195
F 73.521536 61.742018 13.643195
F 100.256639 15.435503 13.643195
F 100.256639 38.588761 13.643195
F 100.256639 61.742018 13.643195
F 73.521536 0.000001 13.643194
F 73.521536 23.153259 13.643194
F 73.521536 46.306516 13.643194
F 100.256639 0.000001 13.643194
F 100.256639 23.153259 13.643194
F 100.256639 46.306516 13.643194
F 57.926069 1.286291 10.005009
F 57.926069 24.439548 10.005009
F 57.926069 47.592806 10.005009
F 84.661172 1.286291 10.005009
F 84.661172 24.439548 10.005009
F 84.661172 47.592806 10.005009
F 57.926069 9.004040 10.005009
F 57.926069 32.157298 10.005009
F 57.926069 55.310555 10.005009
F 84.661172 9.004040 10.005009
F 84.661172 32.157298 10.005009
F 84.661172 55.310555 10.005009
F 57.926069 16.721795 10.005010
F 57.926069 39.875053 10.005010
F 57.926069 63.028310 10.005010
F 84.661172 16.721795 10.005010
F 84.661172 39.875053 10.005010
F 84.661172 63.028310 10.005010
F 66.837768 1.286290 10.005009
F 66.837768 24.439548 10.005009
F 66.837768 47.592806 10.005009
F 93.572871 1.286290 10.005009
F 93.572871 24.439548 10.005009
F 93.572871 47.592806 10.005009
F 66.837768 9.004040 10.005009
F 66.837768 32.157297 10.005009
F 66.837768 55.310555 10.005009
F 93.572871 9.004040 10.005009
F 93.572871 32.157297 10.005009
F 93.572871 55.310555 10.005009
F 66.837768 16.721795 10.005010
F 66.837768 39.875053 10.005010
F 66.837768 63.028310 10.005010
F 93.572871 16.721795 10.005010
F 93.572871 39.875053 10.005010
F 93.572871 63.028310 10.005010
F 75.749473 1.286290 10.005009
F 75.749473 24.439548 10.005009
F 75.749473 47.592805 10.005009
F 102.484577 1.286290 10.005009
F 102.484577 24.439548 10.005009
F 102.484577 47.592805 10.005009
F 75.749473 9.004040 10.005009
F 75.749473 32.157297 10.005009
F 75.749473 55.310555 10.005009
F 102.484577 9.004040 10.005009
F 102.484577 32.157297 10.005009
F 102.484577 55.310555 10.005009
F 75.749473 16.721795 10.005010
F 75.749473 39.875052 10.005010
F 75.749473 63.028310 10.005010
F 102.484577 16.721795 10.005010
F 102.484577 39.875052 10.005010
F 102.484577 63.028310 10.005010
F 57.926054 3.858875 13.643193
F 57.926054 27.012132 13.643193
F 57.926054 50.165390 13.643193
F 84.661157 3.858875 13.643193
F 84.661157 27.012132 13.643193
F 84.661157 50.165390 13.643193
F 57.926054 11.576625 13.643193
F 57.926054 34.729882 13.643193
F 57.926054 57.883140 13.643193
F 84.661157 11.576625 13.643193
F 84.661157 34.729882 13.643193
F 84.661157 57.883140 13.643193
F 57.926054 19.294380 13.643193
F 57.926054 42.447638 13.643193
F 57.926054 65.600895 13.643193
F 84.661157 19.294380 13.643193
F 84.661157 42.447638 13.643193
F 84.661157 65.600895 13.643193
F 66.837753 3.858876 13.643194
F 66.837753 27.012134 13.643194
F 66.837753 50.165391 13.643194
F 93.572857 3.858876 13.643194
F 93.572857 27.012134 13.643194
F 93.572857 50.165391 13.643194
F 66.837753 11.576626 13.643194
F 66.837753 34.729884 13.643194
F 66.837753 57.883141 13.643194
F 93.572857 11.576626 13.643194
F 93.572857 34.729884 13.643194
F 93.572857 57.883141 13.643194
F 66.837753 19.294382 13.643194
F 66.837753 42.447639 13.643194
F 66.837753 65.600897 13.643194
F 93.572857 19.294382 13.643194
F 93.572857 42.447639 13.643194
F 93.572857 65.600897 13.643194
F 75.749460 3.858875 13.643193
F 75.749460 27.012133 13.643193
F 75.749460 50.165390 13.643193
F 102.484564 3.858875 13.643193
F 102.484564 27.012133 13.643193
F 102.484564 50.165390 13.643193
F 75.749460 11.576625 13.643193
F 75.749460 34.729883 13.643193
F 75.749460 57.883140 13.643193
F 102.484564 11.576625 13.643193
F 102.484564 34.729883 13.643193
F 102.484564 57.883140 13.643193
F 75.749460 19.294381 13.643194
F 75.749460 42.447638 13.643194
F 75.749460 65.600896 13.643194
F 102.484564 19.294381 13.643194
F 102.484564 42.447638 13.643194
F 102.484564 65.600896 13.643194
F 57.926066 3.858875 10.914555
F 57.926066 27.012133 10.914555
F 57.926066 50.165390 10.914555
F 84.661169 3.858875 10.914555
F 84.661169 27.012133 10.914555
F 84.661169 50.165390 10.914555
F 57.926066 11.576625 10.914555
F 57.926066 34.729883 10.914555
F 57.926066 57.883140 10.914555
F 84.661169 11.576625 10.914555
F 84.661169 34.729883 10.914555
F 84.661169 57.883140 10.914555
F 57.926066 19.294381 10.914554
F 57.926066 42.447638 10.914554
F 57.926066 65.600896 10.914554
F 84.661169 19.294381 10.914554
F 84.661169 42.447638 10.914554
F 84.661169 65.600896 10.914554
F 66.837766 3.858876 10.914554
F 66.837766 27.012133 10.914554
F 66.837766 50.165391 10.914554
F 93.572869 3.858876 10.914554
F 93.572869 27.012133 10.914554
F 93.572869 50.165391 10.914554
F 66.837766 11.576626 10.914554
F 66.837766 34.729883 10.914554
F 66.837766 57.883141 10.914554
F 93.572869 11.576626 10.914554
F 93.572869 34.729883 10.914554
F 93.572869 57.883141 10.914554
F 66.837766 19.294381 10.914554
F 66.837766 42.447639 10.914554
F 66.837766 65.600896 10.914554
F 93.572869 19.294381 10.914554
F 93.572869 42.447639 10.914554
F 93.572869 65.600896 10.914554
F 75.749472 3.858875 10.914555
F 75.749472 27.012133 10.914555
F 75.749472 50.165390 10.914555
F 102.484575 3.858875 10.914555
F 102.484575 27.012133 10.914555
F 102.484575 50.165390 10.914555
F 75.749472 11.576625 10.914555
F 75.749472 34.729883 10.914555
F 75.749472 57.883140 10.914555
F 102.484575 11.576625 10.914555
F 102.484575 34.729883 10.914555
F 102.484575 57.883140 10.914555
F 75.749472 19.294381 10.914554
F 75.749472 42.447638 10.914554
F 75.749472 65.600896 10.914554
F 102.484575 19.294381 10.914554
F 102.484575 42.447638 10.914554
F 102.484575 65.600896 10.914554
F 57.926056 1.286291 7.276371
F 57.926056 24.439549 7.276371
F 57.926056 47.592806 7.276371
F 84.661159 1.286291 7.276371
F 84.661159 24.439549 7.276371
F 84.661159 47.592806 7.276371
F 57.926056 9.004041 7.276371
F 57.926056 32.157298 7.276371
F 57.926056 55.310556 7.276371
F 84.661159 9.004041 7.276371
F 84.661159 32.157298 7.276371
F 84.661159 55.310556 7.276371
F 57.926056 16.721796 7.276370
F 57.926056 39.875053 7.276370
F 57.926056 63.028311 7.276370
F 84.661159 16.721796 7.276370
F 84.661159 39.875053 7.276370
F 84.661159 63.028311 7.276370
F 66.837755 1.286290 7.276370
F 66.837755 24.439547 7.276370
F 66.837755 47.592805 7.276370
F 93.572858 1.286290 7.276370
F 93.572858 24.439547 7.276370
F 93.572858 47.592805 7.276370
F 66.837755 9.004039 7.276370
F 66.837755 32.157297 7.276370
F 66.837755 55.310554 7.276370
F 93.572858 9.004039 7.276370
F 93.572858 32.157297 7.276370
F 93.572858 55.310554 7.276370
F 66.837755 16.721795 7.276370
F 66.837755 39.875052 7.276370
F 66.837755 63.028310 7.276370
F 93.572858 16.721795 7.276370
F 93.572858 39.875052 7.276370
F 93.572858 63.028310 7.276370
F 75.749462 1.286290 7.276371
F 75.749462 24.439548 7.276371
F 75.749462 47.592805 7.276371
F 102.484565 1.286290 7.276371
F 102.484565 24.439548 7.276371
F 102.484565 47.592805 7.276371
F 75.749462 9.004039 7.276371
F 75.749462 32.157297 7.276371
F 75.749462 55.310555 7.276371
F 102.484565 9.004039 7.276371
F 102.484565 32.157297 7.276371
F 102.484565 55.310555 7.276371
F 75.749462 16.721795 7.276370
F 75.749462 39.875052 7.276370
F 75.749462 63.028310 7.276370
F 102.484565 16.721795 7.276370
F 102.484565 39.875052 7.276370
F 102.484565 63.028310 7.276370
F 60.153993 7.717750 10.914555
F 60.153993 30.871007 10.914555
F 60.153993 54.024265 10.914555
F 86.889096 7.717750 10.914555
F 86.889096 30.871007 10.914555
F 86.889096 54.024265 10.914555
F 60.153993 15.435502 10.914554
F 60.153993 38.588760 10.914554
F 60.153993 61.742018 10.914554
F 86.889096 15.435502 10.914554
F 86.889096 38.588760 10.914554
F 86.889096 61.742018 10.914554
F 60.153993 0.000000 10.914555
F 60.153993 23.153258 10.914555
F 60.153993 46.306515 10.914555
F 86.889096 0.000000 10.914555
F 86.889096 23.153258 10.914555
F 86.889096 46.306515 10.914555
F 69.065694 7.717750 10.914554
F 69.065694 30.871008 10.914554
F 69.065694 54.024265 10.914554
F 95.800798 7.717750 10.914554
F 95.800798 30.871008 10.914554
F 95.800798 54.024265 10.914554
F 69.065694 15.435503 10.914553
F 69.065694 38.588760 10.914553
F 69.065694 61.742018 10.914553
F 95.800798 15.435503 10.914553
F 95.800798 38.588760 10.914553
F 95.800798 61.742018 10.914553
F 69.065694 0.000001 10.914554
F 69.065694 23.153258 10.914554
F 69.065694 46.306516 10.914554
F 95.800798 0.000001 10.914554
F 95.800798 23.153258 10.914554
F 95.800798 46.306516 10.914554
F 77.977399 7.717750 10.914555
F 77.977399 30.871007 10.914555
F 77.977399 54.024265 10.914555
F 104.712502 7.717750 10.914555
F 104.712502 30.871007 10.914555
F 104.712502 54.024265 10.914555
F 77.977399 15.435502 10.914554
F 77.977399 38.588760 10.914554
F 77.977399 61.742018 10.914554
F 104.712502 15.435502 10.914554
F 104.712502 38.588760 10.914554
F 104.712502 61.742018 10.914554
F 77.977399 0.000000 10.914555
F 77.977399 23.153258 10.914555
F 77.977399 46.306515 10.914555
F 104.712502 0.000000 10.914555
F 104.712502 23.153258 10.914555
F 104.712502 46.306515 10.914555
F 60.153978 5.145165 7.276371
F 60.153978 28.298423 7.276371
F 60.153978 51.451680 7.276371
F 86.889081 5.145165 7.276371
F 86.889081 28.298423 7.276371
F 86.889081 51.451680 7.276371
F 60.153978 12.862918 7.276370
F 60.153978 36.016175 7.276370
F 60.153978 59.169433 7.276370
F 86.889081 12.862918 7.276370
F 86.889081 36.016175 7.276370
F 86.889081 59.169433 7.276370
F 60.153978 20.580673 7.276371
F 60.153978 43.733930 7.276371
F 60.153978 66.887188 7.276371
F 86.889081 20.580673 7.276371
F 86.889081 43.733930 7.276371
F 86.889081 66.887188 7.276371
F 69.065680 5.145164 7.276370
F 69.065680 28.298421 7.276370
F 69.065680 51.451679 7.276370
F 95.800784 5.145164 7.276370
F 95.800784 28.298421 7.276370
F 95.800784 51.451679 7.276370
F 69.065680 12.862916 7.276369
F 69.065680 36.016174 7.276369
F 69.065680 59.169431 7.276369
F 95.800784 12.862916 7.276369
F 95.800784 36.016174 7.276369
F 95.800784 59.169431 7.276369
F 69.065680 20.580671 7.276370
F 69.065680 43.733929 7.276370
F 69.065680 66.887186 7.276370
F 95.800784 20.580671 7.276370
F 95.800784 43.733929 7.276370
F 95.800784 66.887186 7.276370
F 77.977386 5.145165 7.276371
F 77.977386 28.298423 7.276371
F 77.977386 51.451680 7.276371
F 104.712489 5.145165 7.276371
F 104.712489 28.298423 7.276371
F 104.712489 51.451680 7.276371
F 77.977386 12.862917 7.276370
F 77.977386 36.016175 7.276370
F 77.977386 59.169432 7.276370
F 104.712489 12.862917 7.276370
F 104.712489 36.016175 7.276370
F 104.712489 59.169432 7.276370
F 77.977386 20.580673 7.276371
F 77.977386 43.733930 7.276371
F 77.977386 66.887188 7.276371
F 104.712489 20.580673 7.276371
F 104.712489 43.733930 7.276371
F 104.712489 66.887188 7.276371
F 60.153990 5.145165 10.005009
F 60.153990 28.298423 10.005009
F 60.153990 51.451680 10.005009
F 86.889094 5.145165 10.005009
F 86.889094 28.298423 10.005009
F 86.889094 51.451680 10.005009
F 60.153990 12.862917 10.005009
F 60.153990 36.016175 10.005009
F 60.153990 59.169432 10.005009
F 86.889094 12.862917 10.005009
F 86.889094 36.016175 10.005009
F 86.889094 59.169432 10.005009
F 60.153990 20.580673 10.005009
F 60.153990 43.733930 10.005009
F 60.153990 66.887188 10.005009
F 86.889094 20.580673 10.005009
F 86.889094 43.733930 10.005009
F 86.889094 66.887188 10.005009
F 69.065693 5.145164 10.005010
F 69.065693 28.298422 10.005010
F 69.065693 51.451679 10.005010
F 95.800796 5.145164 10.005010
F 95.800796 28.298422 10.005010
F 95.800796 51.451679 10.005010
F 69.065693 12.862917 10.005010
F 69.065693 36.016174 10.005010
F 69.065693 59.169432 10.005010
F 95.800796 12.862917 10.005010
F 95.800796 36.016174 10.005010
F 95.800796 59.169432 10.005010
F 69.065693 20.580672 10.005010
F 69.065693 43.733929 10.005010
F 69.065693 66.887187 10.005010
F 95.800796 20.580672 10.005010
F 95.800796 43.733929 10.005010
F 95.800796 66.887187 10.005010
F 77.977397 5.145165 10.005008
F 77.977397 28.298423 10.005008
F 77.977397 51.451680 10.005008
F 104.712500 5.145165 10.005008
F 104.712500 28.298423 10.005008
F 104.712500 51.451680 10.005008
F 77.977397 12.862917 10.005009
F 77.977397 36.016175 10.005009
F 77.977397 59.169432 10.005009
F 104.712500 12.862917 10.005009
F 104.712500 36.016175 10.005009
F 104.712500 59.169432 10.005009
F 77.977397 20.580672 10.005009
F 77.977397 43.733930 10.005009
F 77.977397 66.887188 10.005009
F 104.712500 20.580672 10.005009
F 104.712500 43.733930 10.005009
F 104.712500 66.887188 10.005009
F 60.153980 7.717749 13.643193
F 60.153980 30.871007 13.643193
F 60.153980 54.024264 13.643193
F 86.889083 7.717749 13.643193
F 86.889083 30.871007 13.643193
F 86.889083 54.024264 13.643193
F 60.153980 15.435502 13.643194
F 60.153980 38.588760 13.643194
F 60.153980 61.742017 13.643194
F 86.889083 15.435502 13.643194
F 86.889083 38.588760 13.643194
F 86.889083 61.742017 13.643194
F 60.153980 0.000000 13.643193
F 60.153980 23.153257 13.643193
F 60.153980 46.306515 13.643193
F 86.889083 0.000000 13.643193
F 86.889083 23.153257 13.643193
F 86.889083 46.306515 13.643193
F 69.065682 7.717751 13.643194
F 69.065682 30.871008 13.643194
F 69.065682 54.024266 13.643194
F 95.800785 7.717751 13.643194
F 95.800785 30.871008 13.643194
F 95.800785 54.024266 13.643194
F 69.065682 15.435503 13.643195
F 69.065682 38.588761 13.643195
F 69.065682 61.742018 13.643195
F 95.800785 15.435503 13.643195
F 95.800785 38.588761 13.643195
F 95.800785 61.742018 13.643195
F 69.065682 0.000001 13.643194
F 69.065682 23.153259 13.643194
F 69.065682 46.306516 13.643194
F 95.800785 0.000001 13.643194
F 95.800785 23.153259 13.643194
F 95.800785 46.306516 13.643194
F 77.977387 7.717750 13.643193
F 77.977387 30.871007 13.643193
F 77.977387 54.024265 13.643193
F 104.712491 7.717750 13.643193
F 104.712491 30.871007 13.643193
F 104.712491 54.024265 13.643193
F 77.977387 15.435502 13.643194
F 77.977387 38.588760 13.643194
F 77.977387 61.742017 13.643194
F 104.712491 15.435502 13.643194
F 104.712491 38.588760 13.643194
F 104.712491 61.742017 13.643194
F 77.977387 0.000000 13.643193
F 77.977387 23.153258 13.643193
F 77.977387 46.306515 13.643193
F 104.712491 0.000000 13.643193
F 104.712491 23.153258 13.643193
F 104.712491 46.306515 13.643193
F 53.470220 1.286291 17.281377
F 53.470220 24.439548 17.281377
F 53.470220 47.592806 17.281377
F 80.205324 1.286291 17.281377
F 80.205324 24.439548 17.281377
F 80.205324 47.592806 17.281377
F 53.470220 9.004040 17.281377
F 53.470220 32.157298 17.281377
F 53.470220 55.310555 17.281377
F 80.205324 9.004040 17.281377
F 80.205324 32.157298 17.281377
F 80.205324 55.310555 17.281377
F 53.470220 16.721795 17.281378
F 53.470220 39.875053 17.281378
F 53.470220 63.028310 17.281378
F 80.205324 16.721795 17.281378
F 80.205324 39.875053 17.281378
F 80.205324 63.028310 17.281378
F 62.381918 1.286291 17.281377
F 62.381918 24.439548 17.281377
F 62.381918 47.592806 17.281377
F 89.117021 1.286291 17.281377
F 89.117021 24.439548 17.281377
F 89.117021 47.592806 17.281377
F 62.381918 9.004040 17.281377
F 62.381918 32.157298 17.281377
F 62.381918 55.310555 17.281377
F 89.117021 9.004040 17.281377
F 89.117021 32.157298 17.281377
F 89.117021 55.310555 17.281377
F 62.381918 16.721795 17.281378
F 62.381918 39.875053 17.281378
F 62.381918 63.028310 17.281378
F 89.117021 16.721795 17.281378
F 89.117021 39.875053 17.281378
F 89.117021 63.028310 17.281378
F 71.293621 1.286290 17.281378
F 71.293621 24.439547 17.281378
F 71.293621 47.592805 17.281378
F 98.028724 1.286290 17.281378
F 98.028724 24.439547 17.281378
F 98.028724 47.592805 17.281378
F 71.293621 9.004039 17.281378
F 71.293621 32.157297 17.281378
F 71.293621 55.310554 17.281378
F 98.028724 9.004039 17.281378
F 98.028724 32.157297 17.281378
F 98.028724 55.310554 17.281378
F 71.293621 16.721795 17.281379
F 71.293621 39.875052 17.281379
F 71.293621 63.028310 17.281379
F 98.028724 16.721795 17.281379
F 98.028724 39.875052 17.281379
F 98.028724 63.028310 17.281379
F 53.470207 3.858875 20.919562
F 53.470207 27.012132 20.919562
F 53.470207 50.165390 20.919562
F 80.205310 3.858875 20.919562
F 80.205310 27.012132 20.919562
F 80.205310 50.165390 20.919562
F 53.470207 11.576625 20.919562
F 53.470207 34.729882 20.919562
F 53.470207 57.883140 20.919562
F 80.205310 11.576625 20.919562
F 80.205310 34.729882 20.919562
F 80.205310 57.883140 20.919562
F 53.470207 19.294380 20.919562
F 53.470207 42.447638 20.919562
F 53.470207 65.600895 20.919562
F 80.205310 19.294380 20.919562
F 80.205310 42.447638 20.919562
F 80.205310 65.600895 20.919562
F 62.381902 3.858875 20.919562
F 62.381902 27.012133 20.919562
F 62.381902 50.165390 20.919562
F 89.117005 3.858875 20.919562
F 89.117005 27.012133 20.919562
F 89.117005 50.165390 20.919562
F 62.381902 11.576625 20.919562
F 62.381902 34.729883 20.919562
F 62.381902 57.883140 20.919562
F 89.117005 11.576625 20.919562
F 89.117005 34.729883 20.919562
F 89.117005 57.883140 20.919562
F 62.381902 19.294380 20.919563
F 62.381902 42.447638 20.919563
F 62.381902 65.600896 20.919563
F 89.117005 19.294380 20.919563
F 89.117005 42.447638 20.919563
F 89.117005 65.600896 20.919563
F 71.293607 3.858876 20.919563
F 71.293607 27.012134 20.919563
F 71.293607 50.165391 20.919563
F 98.028711 3.858876 20.919563
F 98.028711 27.012134 20.919563
F 98.028711 50.165391 20.919563
F 71.293607 11.576626 20.919563
F 71.293607 34.729884 20.919563
F 71.293607 57.883141 20.919563
F 98.028711 11.576626 20.919563
F 98.028711 34.729884 20.919563
F 98.028711 57.883141 20.919563
F 71.293607 19.294382 20.919564
F 71.293607 42.447639 20.919564
F 71.293607 65.600897 20.919564
F 98.028711 19.294382 20.919564
F 98.028711 42.447639 20.919564
F 98.028711 65.600897 20.919564
F 53.470218 3.858875 18.190925
F 53.470218 27.012133 18.190925
F 53.470218 50.165390 18.190925
F 80.205322 3.858875 18.190925
F 80.205322 27.012133 18.190925
F 80.205322 50.165390 18.190925
F 53.470218 11.576625 18.190924
F 53.470218 34.729883 18.190924
F 53.470218 57.883140 18.190924
F 80.205322 11.576625 18.190924
F 80.205322 34.729883 18.190924
F 80.205322 57.883140 18.190924
F 53.470218 19.294381 18.190924
F 53.470218 42.447638 18.190924
F 53.470218 65.600896 18.190924
F 80.205322 19.294381 18.190924
F 80.205322 42.447638 18.190924
F 80.205322 65.600896 18.190924
F 62.381915 3.858875 18.190924
F 62.381915 27.012133 18.190924
F 62.381915 50.165390 18.190924
F 89.117018 3.858875 18.190924
F 89.117018 27.012133 18.190924
F 89.117018 50.165390 18.190924
F 62.381915 11.576625 18.190924
F 62.381915 34.729883 18.190924
F 62.381915 57.883140 18.190924
F 89.117018 11.576625 18.190924
F 89.117018 34.729883 18.190924
F 89.117018 57.883140 18.190924
F 62.381915 19.294381 18.190924
F 62.381915 42.447638 18.190924
F 62.381915 65.600896 18.190924
F 89.117018 19.294381 18.190924
F 89.117018 42.447638 18.190924
F 89.117018 65.600896 18.190924
F 71.293619 3.858876 18.190923
F 71.293619 27.012133 18.190923
F 71.293619 50.165391 18.190923
F 98.028723 3.858876 18.190923
F 98.028723 27.012133 18.190923
F 98.028723 50.165391 18.190923
F 71.293619 11.576626 18.190923
F 71.293619 34.729883 18.190923
F 71.293619 57.883141 18.190923
F 98.028723 11.576626 18.190923
F 98.028723 34.729883 18.190923
F 98.028723 57.883141 18.190923
F 71.293619 19.294381 18.190923
F 71.293619 42.447639 18.190923
F 71.293619 65.600896 18.190923
F 98.028723 19.294381 18.190923
F 98.028723 42.447639 18.190923
F 98.028723 65.600896 18.190923
F 53.470208 1.286291 14.552740
F 53.470208 24.439549 14.552740
F 53.470208 47.592806 14.552740
F 80.205312 1.286291 14.552740
F 80.205312 24.439549 14.552740
F 80.205312 47.592806 14.552740
F 53.470208 9.004040 14.552740
F 53.470208 32.157298 14.552740
F 53.470208 55.310555 14.552740
F 80.205312 9.004040 14.552740
F 80.205312 32.157298 14.552740
F 80.205312 55.310555 14.552740
F 53.470208 16.721796 14.552739
F 53.470208 39.875053 14.552739
F 53.470208 63.028311 14.552739
F 80.205312 16.721796 14.552739
F 80.205312 39.875053 14.552739
F 80.205312 63.028311 14.552739
F 62.381904 1.286291 14.552740
F 62.381904 24.439548 14.552740
F 62.381904 47.592806 14.552740
F 89.117008 1.286291 14.552740
F 89.117008 24.439548 14.552740
F 89.117008 47.592806 14.552740
F 62.381904 9.004040 14.552740
F 62.381904 32.157298 14.552740
F 62.381904 55.310555 14.552740
F 89.117008 9.004040 14.552740
F 89.117008 32.157298 14.552740
F 89.117008 55.310555 14.552740
F 62.381904 16.721795 14.552739
F 62.381904 39.875053 14.552739
F 62.381904 63.028310 14.552739
F 89.117008 16.721795 14.552739
F 89.117008 39.875053 14.552739
F 89.117008 63.028310 14.552739
F 71.293609 1.286290 14.552738
F 71.293609 24.439547 14.552738
F 71.293609 47.592805 14.552738
F 98.028712 1.286290 14.552738
F 98.028712 24.439547 14.552738
F 98.028712 47.592805 14.552738
F 71.293609 9.004039 14.552738
F 71.293609 32.157296 14.552738
F 71.293609 55.310554 14.552738
F 98.028712 9.004039 14.552738
F 98.028712 32.157296 14.552738
F 98.028712 55.310554 14.552738
F 71.293609 16.721794 14.552738
F 71.293609 39.875052 14.552738
F 71.293609 63.028309 14.552738
F 98.028712 16.721794 14.552738
F 98.028712 39.875052 14.552738
F 98.028712 63.028309 14.552738
F 55.698145 7.717750 18.190925
F 55.698145 30.871007 18.190925
F 55.698145 54.024265 18.190925
F 82.433248 7.717750 18.190925
F 82.433248 30.871007 18.190925
F 82.433248 54.024265 18.190925
F 55.698145 15.435503 18.190924
F 55.698145 38.588760 18.190924
F 55.698145 61.742018 18.190924
F 82.433248 15.435503 18.190924
F 82.433248 38.588760 18.190924
F 82.433248 61.742018 18.190924
F 55.698145 0.000000 18.190924
F 55.698145 23.153258 18.190924
F 55.698145 46.306515 18.190924
F 82.433248 0.000000 18.190924
F 82.433248 23.153258 18.190924
F 82.433248 46.306515 18.190924
F 64.609843 7.717750 18.190925
F 64.609843 30.871007 18.190925
F 64.609843 54.024265 18.190925
F 91.344946 7.717750 18.190925
F 91.344946 30.871007 18.190925
F 91.344946 54.024265 18.190925
F 64.609843 15.435502 18.190923
F 64.609843 38.588760 18.190923
F 64.609843 61.742017 18.190923
F 91.344946 15.435502 18.190923
F 91.344946 38.588760 18.190923
F 91.344946 61.742017 18.190923
F 64.609843 0.000000 18.190924
F 64.609843 23.153258 18.190924
F 64.609843 46.306515 18.190924
F 91.344946 0.000000 18.190924
F 91.344946 23.153258 18.190924
F 91.344946 46.306515 18.190924
F 73.521547 7.717750 18.190924
F 73.521547 30.871008 18.190924
F 73.521547 54.024265 18.190924
F 100.256651 7.717750 18.190924
F 100.256651 30.871008 18.190924
F 100.256651 54.024265 18.190924
F 73.521547 15.435503 18.190923
F 73.521547 38.588760 18.190923
F 73.521547 61.742018 18.190923
F 100.256651 15.435503 18.190923
F 100.256651 38.588760 18.190923
F 100.256651 61.742018 18.190923
F 73.521547 0.000001 18.190924
F 73.521547 23.153258 18.190924
F 73.521547 46.306516 18.190924
F 100.256651 0.000001 18.190924
F 100.256651 23.153258 18.190924
F 100.256651 46.306516 18.190924
F 55.698130 5.145166 14.552740
F 55.698130 28.298423 14.552740
F 55.698130 51.451681 14.552740
F 82.433234 5.145166 14.552740
F 82.433234 28.298423 14.552740
F 82.433234 51.451681 14.552740
F 55.698130 12.862918 14.552739
F 55.698130 36.016175 14.552739
F 55.698130 59.169433 14.552739
F 82.433234 12.862918 14.552739
F 82.433234 36.016175 14.552739
F 82.433234 59.169433 14.552739
F 55.698130 20.580673 14.552740
F 55.698130 43.733931 14.552740
F 55.698130 66.887188 14.552740
F 82.433234 20.580673 14.552740
F 82.433234 43.733931 14.552740
F 82.433234 66.887188 14.552740
F 64.609827 5.145165 14.552739
F 64.609827 28.298422 14.552739
F 64.609827 51.451680 14.552739
F 91.344930 5.145165 14.552739
F 91.344930 28.298422 14.552739
F 91.344930 51.451680 14.552739
F 64.609827 12.862917 14.552738
F 64.609827 36.016174 14.552738
F 64.609827 59.169432 14.552738
F 91.344930 12.862917 14.552738
F 91.344930 36.016174 14.552738
F 91.344930 59.169432 14.552738
F 64.609827 20.580672 14.552739
F 64.609827 43.733930 14.552739
F 64.609827 66.887187 14.552739
F 91.344930 20.580672 14.552739
F 91.344930 43.733930 14.552739
F 91.344930 66.887187 14.552739
F 73.521534 5.145164 14.552739
F 73.521534 28.298422 14.552739
F 73.521534 51.451679 14.552739
F 100.256638 5.145164 14.552739
F 100.256638 28.298422 14.552739
F 100.256638 51.451679 14.552739
F 73.521534 12.862916 14.552738
F 73.521534 36.016174 14.552738
F 73.521534 59.169431 14.552738
F 100.256638 12.862916 14.552738
F 100.256638 36.016174 14.552738
F 100.256638 59.169431 14.552738
F 73.521534 20.580672 14.552739
F 73.521534 43.733929 14.552739
F 73.521534 66.887187 14.552739
F 100.256638 20.580672 14.552739
F 100.256638 43.733929 14.552739
F 100.256638 66.887187 14.552739
F 55.698142 5.145165 17.281377
F 55.698142 28.298423 17.281377
F 55.698142 51.451680 17.281377
F 82.433246 5.145165 17.281377
F 82.433246 28.298423 17.281377
F 82.433246 51.451680 17.281377
F 55.698142 12.862917 17.281378
F 55.698142 36.016175 17.281378
F 55.698142 59.169432 17.281378
F 82.433246 12.862917 17.281378
F 82.433246 36.016175 17.281378
F 82.433246 59.169432 17.281378
F 55.698142 20.580673 17.281377
F 55.698142 43.733930 17.281377
F 55.698142 66.887188 17.281377
F 82.433246 20.580673 17.281377
F 82.433246 43.733930 17.281377
F 82.433246 66.887188 17.281377
F 64.609840 5.145165 17.281377
F 64.609840 28.298422 17.281377
F 64.609840 51.451680 17.281377
F 91.344943 5.145165 17.281377
F 91.344943 28.298422 17.281377
F 91.344943 51.451680 17.281377
F 64.609840 12.862917 17.281378
F 64.609840 36.016175 17.281378
F 64.609840 59.169432 17.281378
F 91.344943 12.862917 17.281378
F 91.344943 36.016175 17.281378
F 91.344943 59.169432 17.281378
F 64.609840 20.580672 17.281378
F 64.609840 43.733930 17.281378
F 64.609840 66.887187 17.281378
F 91.344943 20.580672 17.281378
F 91.344943 43.733930 17.281378
F 91.344943 66.887187 17.281378
F 73.521546 5.145164 17.281378
F 73.521546 28.298422 17.281378
F 73.521546 51.451679 17.281378
F 100.256649 5.145164 17.281378
F 100.256649 28.298422 17.281378
F 100.256649 51.451679 17.281378
F 73.521546 12.862917 17.281379
F 73.521546 36.016174 17.281379
F 73.521546 59.169432 17.281379
F 100.256649 12.862917 17.281379
F 100.256649 36.016174 17.281379
F 100.256649 59.169432 17.281379
F 73.521546 20.580672 17.281378
F 73.521546 43.733929 17.281378
F 73.521546 66.887187 17.281378
F 100.256649 20.580672 17.281378
F 100.256649 43.733929 17.281378
F 100.256649 66.887187 17.281378
F 55.698132 7.717749 20.919562
F 55.698132 30.871007 20.919562
F 55.698132 54.024264 20.919562
F 82.433236 7.717749 20.919562
F 82.433236 30.871007 20.919562
F 82.433236 54.024264 20.919562
F 55.698132 15.435502 20.919563
F 55.698132 38.588760 20.919563
F 55.698132 61.742017 20.919563
F 82.433236 15.435502 20.919563
F 82.433236 38.588760 20.919563
F 82.433236 61.742017 20.919563
F 55.698132 0.000000 20.919562
F 55.698132 23.153257 20.919562
F 55.698132 46.306515 20.919562
F 82.433236 0.000000 20.919562
F 82.433236 23.153257 20.919562
F 82.433236 46.306515 20.919562
F 64.609829 7.717750 20.919562
F 64.609829 30.871007 20.919562
F 64.609829 54.024265 20.919562
F 91.344933 7.717750 20.919562
F 91.344933 30.871007 20.919562
F 91.344933 54.024265 20.919562
F 64.609829 15.435503 20.919563
F 64.609829 38.588760 20.919563
F 64.609829 61.742018 20.919563
F 91.344933 15.435503 20.919563
F 91.344933 38.588760 20.919563
F 91.344933 61.742018 20.919563
F 64.609829 0.000000 20.919562
F 64.609829 23.153258 20.919562
F 64.609829 46.306515 20.919562
F 91.344933 0.000000 20.919562
F 91.344933 23.153258 20.919562
F 91.344933 46.306515 20.919562
F 73.521536 7.717751 20.919563
F 73.521536 30.871008 20.919563
F 73.521536 54.024266 20.919563
F 100.256639 7.717751 20.919563
F 100.256639 30.871008 20.919563
F 100.256639 54.024266 20.919563
F 73.521536 15.435503 20.919564
F 73.521536 38.588761 20.919564
F 73.521536 61.742018 20.919564
F 100.256639 15.435503 20.919564
F 100.256639 38.588761 20.919564
F 100.256639 61.742018 20.919564
F 73.521536 0.000001 20.919563
F 73.521536 23.153259 20.919563
F 73.521536 46.306516 20.919563
F 100.256639 0.000001 20.919563
F 100.256639 23.153259 20.919563
F 100.256639 46.306516 20.919563
F 57.926069 1.286291 17.281377
F 57.926069 24.439548 17.281377
F 57.926069 47.592806 17.281377
F 84.661172 1.286291 17.281377
F 84.661172 24.439548 17.281377
F 84.661172 47.592806 17.281377
F 57.926069 9.004040 17.281377
F 57.926069 32.157298 17.281377
F 57.926069 55.310555 17.281377
F 84.661172 9.004040 17.281377
F 84.661172 32.157298 17.281377
F 84.661172 55.310555 17.281377
F 57.926069 16.721795 17.281378
F 57.926069 39.875053 17.281378
F 57.926069 63.028310 17.281378
F 84.661172 16.721795 17.281378
F 84.661172 39.875053 17.281378
F 84.661172 63.028310 17.281378
F 66.837768 1.286290 17.281378
F 66.837768 24.439548 17.281378
F 66.837768 47.592806 17.281378
F 93.572871 1.286290 17.281378
F 93.572871 24.439548 17.281378
F 93.572871 47.592806 17.281378
F 66.837768 9.004040 17.281378
F 66.837768 32.157297 17.281378
F 66.837768 55.310555 17.281378
F 93.572871 9.004040 17.281378
F 93.572871 32.157297 17.281378
F 93.572871 55.310555 17.281378
F 66.837768 16.721795 17.281378
F 66.837768 39.875053 17.281378
F 66.837768 63.028310 17.281378
F 93.572871 16.721795 17.281378
F 93.572871 39.875053 17.281378
F 93.572871 63.028310 17.281378
F 75.749473 1.286290 17.281378
F 75.749473 24.439548 17.281378
F 75.749473 47.592805 17.281378
F 102.484577 1.286290 17.281378
F 102.484577 24.439548 17.281378
F 102.484577 47.592805 17.281378
F 75.749473 9.004040 17.281378
F 75.749473 32.157297 17.281378
F 75.749473 55.310555 17.281378
F 102.484577 9.004040 17.281378
F 102.484577 32.157297 17.281378
F 102.484577 55.310555 17.281378
F 75.749473 16.721795 17.281378
F 75.749473 39.875052 17.281378
F 75.749473 63.028310 17.281378
F 102.484577 16.721795 17.281378
F 102.484577 39.875052 17.281378
F 102.484577 63.028310 17.281378
F 57.926054 3.858875 20.919562
F 57.926054 27.012132 20.919562
F 57.926054 50.165390 20.919562
F 84.661157 3.858875 20.919562
F 84.661157 27.012132 20.919562
F 84.661157 50.165390 20.919562
F 57.926054 11.576625 20.919562
F 57.926054 34.729882 20.919562
F 57.926054 57.883140 20.919562
F 84.661157 11.576625 20.919562
F 84.661157 34.729882 20.919562
F 84.661157 57.883140 20.919562
F 57.926054 19.294380 20.919562
F 57.926054 42.447638 20.919562
F 57.926054 65.600895 20.919562
F 84.661157 19.294380 20.919562
F 84.661157 42.447638 20.919562
F 84.661157 65.600895 20.919562
F 66.837753 3.858876 20.919563
F 66.837753 27.012134 20.919563
F 66.837753 50.165391 20.919563
F 93.572857 3.858876 20.919563
F 93.572857 27.012134 20.919563
F 93.572857 50.165391 20.919563
F 66.837753 11.576626 20.919563
F 66.837753 34.729884 20.919563
F 66.837753 57.883141 20.919563
F 93.572857 11.576626 20.919563
F 93.572857 34.729884 20.919563
F 93.572857 57.883141 20.919563
F 66.837753 19.294382 20.919563
F 66.837753 42.447639 20.919563
F 66.837753 65.600897 20.919563
F 93.572857 19.294382 20.919563
F 93.572857 42.447639 20.919563
F 93.572857 65.600897 20.919563
F 75.749460 3.858875 20.919562
F 75.749460 27.012133 20.919562
F 75.749460 50.165390 20.919562
F 102.484564 3.858875 20.919562
F 102.484564 27.012133 20.919562
F 102.484564 50.165390 20.919562
F 75.749460 11.576625 20.919563
F 75.749460 34.729883 20.919563
F 75.749460 57.883140 20.919563
F 102.484564 11.576625 20.919563
F 102.484564 34.729883 20.919563
F 102.484564 57.883140 20.919563
F 75.749460 19.294381 20.919563
F 75.749460 42.447638 20.919563
F 75.749460 65.600896 20.919563
F 102.484564 19.294381 20.919563
F 102.484564 42.447638 20.919563
F 102.484564 65.600896 20.919563
F 57.926066 3.858875 18.190925
F 57.926066 27.012133 18.190925
F 57.926066 50.165390 18.190925
F 84.661169 3.858875 18.190925
F 84.661169 27.012133 18.190925
F 84.661169 50.165390 18.190925
F 57.926066 11.576625 18.190924
F 57.926066 34.729883 18.190924
F 57.926066 57.883140 18.190924
F 84.661169 11.576625 18.190924
F 84.661169 34.729883 18.190924
F 84.661169 57.883140 18.190924
F 57.926066 19.294381 18.190924
F 57.926066 42.447638 18.190924
F 57.926066 65.600896 18.190924
F 84.661169 19.294381 18.190924
F 84.661169 42.447638 18.190924
F 84.661169 65.600896 18.190924
F 66.837766 3.858876 18.190924
F 66.837766 27.012133 18.190924
F 66.837766 50.165391 18.190924
F 93.572869 3.858876 18.190924
F 93.572869 27.012133 18.190924
F 93.572869 50.165391 18.190924
F 66.837766 11.576626 18.190924
F 66.837766 34.729883 18.190924
F 66.837766 57.883141 18.190924
F 93.572869 11.576626 18.190924
F 93.572869 34.729883 18.190924
F 93.572869 57.883141 18.190924
F 66.837766 19.294381 18.190923
F 66.837766 42.447639 18.190923
F 66.837766 65.600896 18.190923
F 93.572869 19.294381 18.190923
F 93.572869 42.447639 18.190923
F 93.572869 65.600896 18.190923
F 75.749472 3.858875 18.190924
F 75.749472 27.012133 18.190924
F 75.749472 50.165390 18.190924
F 102.484575 3.858875 18.190924
F 102.484575 27.012133 18.190924
F 102.484575 50.165390 18.190924
F 75.749472 11.576625 18.190924
F 75.749472 34.729883 18.190924
F 75.749472 57.883140 18.190924
F 102.484575 11.576625 18.190924
F 102.484575 34.729883 18.190924
F 102.484575 57.883140 18.190924
F 75.749472 19.294381 18.190924
F 75.749472 42.447638 18.190924
F 75.749472 65.600896 18.190924
F 102.484575 19.294381 18.190924
F 102.484575 42.447638 18.190924
F 102.484575 65.600896 18.190924
F 57.926056 1.286291 14.552740
F 57.926056 24.439549 14.552740
F 57.926056 47.592806 14.552740
F 84.661159 1.286291 14.552740
F 84.661159 24.439549 14.552740
F 84.661159 47.592806 14.552740
F 57.926056 9.004041 14.552740
F 57.926056 32.157298 14.552740
F 57.926056 55.310556 14.552740
F 84.661159 9.004041 14.552740
F 84.661159 32.157298 14.552740
F 84.661159 55.310556 14.552740
F 57.926056 16.721796 14.552739
F 57.926056 39.875053 14.552739
F 57.926056 63.028311 14.552739
F 84.661159 16.721796 14.552739
F 84.661159 39.875053 14.552739
F 84.661159 63.028311 14.552739
F 66.837755 1.286290 14.552739
F 66.837755 24.439547 14.552739
F 66.837755 47.592805 14.552739
F 93.572858 1.286290 14.552739
F 93.572858 24.439547 14.552739
F 93.572858 47.592805 14.552739
F 66.837755 9.004039 14.552739
F 66.837755 32.157297 14.552739
F 66.837755 55.310554 14.552739
F 93.572858 9.004039 14.552739
F 93.572858 32.157297 14.552739
F 93.572858 55.310554 14.552739
F 66.837755 16.721795 14.552738
F 66.837755 39.875052 14.552738
F 66.837755 63.028310 14.552738
F 93.572858 16.721795 14.552738
F 93.572858 39.875052 14.552738
F 93.572858 63.028310 14.552738
F 75.749462 1.286290 14.552739
F 75.749462 24.439548 14.552739
F 75.749462 47.592805 14.552739
F 102.484565 1.286290 14.552739
F 102.484565 24.439548 14.552739
F 102.484565 47.592805 14.552739
F 75.749462 9.004039 14.552739
F 75.749462 32.157297 14.552739
F 75.749462 55.310555 14.552739
F 102.484565 9.004039 14.552739
F 102.484565 32.157297 14.552739
F 102.484565 55.310555 14.552739
F 75.749462 16.721795 14.552738
F 75.749462 39.875052 14.552738
F 75.749462 63.028310 14.552738
F 102.484565 16.721795 14.552738
F 102.484565 39.875052 14.552738
F 102.484565 63.028310 14.552738
F 60.153993 7.717750 18.190925
F 60.153993 30.871007 18.190925
F 60.153993 54.024265 18.190925
F 86.889096 7.717750 18.190925
F 86.889096 30.871007 18.190925
F 86.889096 54.024265 18.190925
F 60.153993 15.435502 18.190924
F 60.153993 38.588760 18.190924
F 60.153993 61.742018 18.190924
F 86.889096 15.435502 18.190924
F 86.889096 38.588760 18.190924
F 86.889096 61.742018 18.190924
F 60.153993 0.000000 18.190925
F 60.153993 23.153258 18.190925
F 60.153993 46.306515 18.190925
F 86.889096 0.000000 18.190925
F 86.889096 23.153258 18.190925
F 86.889096 46.306515 18.190925
F 69.065694 7.717750 18.190924
F 69.065694 30.871008 18.190924
F 69.065694 54.024265 18.190924
F 95.800798 7.717750 18.190924
F 95.800798 30.871008 18.190924
F 95.800798 54.024265 18.190924
F 69.065694 15.435503 18.190923
F 69.065694 38.588760 18.190923
F 69.065694 61.742018 18.190923
F 95.800798 15.435503 18.190923
F 95.800798 38.588760 18.190923
F 95.800798 61.742018 18.190923
F 69.065694 0.000001 18.190924
F 69.065694 23.153258 18.190924
F 69.065694 46.306516 18.190924
F 95.800798 0.000001 18.190924
F 95.800798 23.153258 18.190924
F 95.800798 46.306516 18.190924
F 77.977399 7.717750 18.190925
F 77.977399 30.871007 18.190925
F 77.977399 54.024265 18.190925
F 104.712502 7.717750 18.190925
F 104.712502 30.871007 18.190925
F 104.712502 54.024265 18.190925
F 77.977399 15.435502 18.190924
F 77.977399 38.588760 18.190924
F 77.977399 61.742018 18.190924
F 104.712502 15.435502 18.190924
F 104.712502 38.588760 18.190924
F 104.712502 61.742018 18.190924
F 77.977399 0.000000 18.190924
F 77.977399 23.153258 18.190924
F 77.977399 46.306515 18.190924
F 104.712502 0.000000 18.190924
F 104.712502 23.153258 18.190924
F 104.712502 46.306515 18.190924
F 60.153978 5.145165 14.552740
F 60.153978 28.298423 14.552740
F 60.153978 51.451680 14.552740
F 86.889081 5.145165 14.552740
F 86.889081 28.298423 14.552740
F 86.889081 51.451680 14.552740
F 60.153978 12.862918 14.552739
F 60.153978 36.016175 14.552739
F 60.153978 59.169433 14.552739
F 86.889081 12.862918 14.552739
F 86.889081 36.016175 14.552739
F 86.889081 59.169433 14.552739
F 60.153978 20.580673 14.552740
F 60.153978 43.733930 14.552740
F 60.153978 66.887188 14.552740
F 86.889081 20.580673 14.552740
F 86.889081 43.733930 14.552740
F 86.889081 66.887188 14.552740
F 69.065680 5.145164 14.552739
F 69.065680 28.298421 14.552739
F 69.065680 51.451679 14.552739
F 95.800784 5.145164 14.552739
F 95.800784 28.298421 14.552739
F 95.800784 51.451679 14.552739
F 69.065680 12.862916 14.552738
F 69.065680 36.016174 14.552738
F 69.065680 59.169431 14.552738
F 95.800784 12.862916 14.552738
F 95.800784 36.016174 14.552738
F 95.800784 59.169431 14.552738
F 69.065680 20.580671 14.552738
F 69.065680 43.733929 14.552738
F 69.065680 66.887186 14.552738
F 95.800784 20.580671 14.552738
F 95.800784 43.733929 14.552738
F 95.800784 66.887186 14.552738
F 77.977386 5.145165 14.552740
F 77.977386 28.298423 14.552740
F 77.977386 51.451680 14.552740
F 104.712489 5.145165 14.552740
F 104.712489 28.298423 14.552740
F 104.712489 51.451680 14.552740
F 77.977386 12.862917 14.552739
F 77.977386 36.016175 14.552739
F 77.977386 59.169432 14.552739
F 104.712489 12.862917 14.552739
F 104.712489 36.016175 14.552739
F 104.712489 59.169432 14.552739
F 77.977386 20.580673 14.552740
F 77.977386 43.733930 14.552740
F 77.977386 66.887188 14.552740
F 104.712489 20.580673 14.552740
F 104.712489 43.733930 14.552740
F 104.712489 66.887188 14.552740
F 60.153990 5.145165 17.281377
F 60.153990 28.298423 17.281377
F 60.153990 51.451680 17.281377
F 86.889094 5.145165 17.281377
F 86.889094 28.298423 17.281377
F 86.889094 51.451680 17.281377
F 60.153990 12.862917 17.281378
F 60.153990 36.016175 17.281378
F 60.153990 59.169432 17.281378
F 86.889094 12.862917 17.281378
F 86.889094 36.016175 17.281378
F 86.889094 59.169432 17.281378
F 60.153990 20.580673 17.281377
F 60.153990 43.733930 17.281377
F 60.153990 66.887188 17.281377
F 86.889094 20.580673 17.281377
F 86.889094 43.733930 17.281377
F 86.889094 66.887188 17.281377
F 69.065693 5.145164 17.281378
F 69.065693 28.298422 17.281378
F 69.065693 51.451679 17.281378
F 95.800796 5.145164 17.281378
F 95.800796 28.298422 17.281378
F 95.800796 51.451679 17.281378
F 69.065693 12.862917 17.281379
F 69.065693 36.016174 17.281379
F 69.065693 59.169432 17.281379
F 95.800796 12.862917 17.281379
F 95.800796 36.016174 17.281379
F 95.800796 59.169432 17.281379
F 69.065693 20.580672 17.281378
F 69.065693 43.733929 17.281378
F 69.065693 66.887187 17.281378
F 95.800796 20.580672 17.281378
F 95.800796 43.733929 17.281378
F 95.800796 66.887187 17.281378
F 77.977397 5.145165 17.281377
F 77.977397 28.298423 17.281377
F 77.977397 51.451680 17.281377
F 104.712500 5.145165 17.281377
F 104.712500 28.298423 17.281377
F 104.712500 51.451680 17.281377
F 77.977397 12.862917 17.281378
F 77.977397 36.016175 17.281378
F 77.977397 59.169432 17.281378
F 104.712500 12.862917 17.281378
F 104.712500 36.016175 17.281378
F 104.712500 59.169432 17.281378
F 77.977397 20.580672 17.281377
F 77.977397 43.733930 17.281377
F 77.977397 66.887188 17.281377
F 104.712500 20.580672 17.281377
F 104.712500 43.733930 17.281377
F 104.712500 66.887188 17.281377
F 60.153980 7.717749 20.919562
F 60.153980 30.871007 20.919562
F 60.153980 54.024264 20.919562
F 86.889083 7.717749 20.919562
F 86.889083 30.871007 20.919562
F 86.889083 54.024264 20.919562
F 60.153980 15.435502 20.919563
F 60.153980 38.588760 20.919563
F 60.153980 61.742017 20.919563
F 86.889083 15.435502 20.919563
F 86.889083 38.588760 20.919563
F 86.889083 61.742017 20.919563
F 60.153980 0.000000 20.919562
F 60.153980 23.153257 20.919562
F 60.153980 46.306515 20.919562
F 86.889083 0.000000 20.919562
F 86.889083 23.153257 20.919562
F 86.889083 46.306515 20.919562
F 69.065682 7.717751 20.919563
F 69.065682 30.871008 20.919563
F 69.065682 54.024266 20.919563
F 95.800785 7.717751 20.919563
F 95.800785 30.871008 20.919563
F 95.800785 54.024266 20.919563
F 69.065682 15.435503 20.919564
F 69.065682 38.588761 20.919564
F 69.065682 61.742018 20.919564
F 95.800785 15.435503 20.919564
F 95.800785 38.588761 20.919564
F 95.800785 61.742018 20.919564
F 69.065682 0.000001 20.919563
F 69.065682 23.153259 20.919563
F 69.065682 46.306516 20.919563
F 95.800785 0.000001 20.919563
F 95.800785 23.153259 20.919563
F 95.800785 46.306516 20.919563
F 77.977387 7.717750 20.919562
F 77.977387 30.871007 20.919562
F 77.977387 54.024265 20.919562
F 104.712491 7.717750 20.919562
F 104.712491 30.871007 20.919562
F 104.712491 54.024265 20.919562
F 77.977387 15.435502 20.919563
F 77.977387 38.588760 20.919563
F 77.977387 61.742017 20.919563
F 104.712491 15.435502 20.919563
F 104.712491 38.588760 20.919563
F 104.712491 61.742017 20.919563
F 77.977387 0.000000 20.919562
F 77.977387 23.153258 20.919562
F 77.977387 46.306515 20.919562
F 104.712491 0.000000 20.919562
F 104.712491 23.153258 20.919562
F 104.712491 46.306515 20.919562
