# Supplementary material for: Molecular-resolution imaging of ice crystallized from liquid water by cryogenic liquid-cell TEM
Source: Nat Commun. 2025 Sep 25;16:8342. doi: 10.1038/s41467-025-62451-0 (PMC12462463; doi:10.1038/s41467-025-62451-0)
Supplement: Supplementary file 9 — Supplementary Data 1 [file 41467_2025_62451_MOESM9_ESM.zip › supercell_4_3_1/0.0/minimized.xyz]

5184
F5184
F 0.000014 1.286287 2.728633
F 0.000014 9.004015 2.728633
F 8.911687 1.286287 2.728633
F 8.911687 9.004015 2.728633
F 0.000000 3.858864 6.366807
F 0.000000 11.576593 6.366807
F 8.911671 3.858864 6.366808
F 8.911671 11.576593 6.366808
F 17.823352 3.858865 6.366809
F 17.823352 11.576594 6.366809
F 0.000012 3.858864 3.638177
F 0.000012 11.576593 3.638177
F 8.911684 3.858864 3.638177
F 8.911684 11.576593 3.638177
F 0.000002 1.286287 0.000002
F 0.000002 9.004015 0.000002
F 8.911674 1.286287 0.000002
F 8.911674 9.004015 0.000002
F 17.823353 1.286286 0.000001
F 17.823353 9.004014 0.000001
F 2.227932 7.717729 3.638177
F 15.595432 0.000001 20.919506
F 11.139605 7.717729 3.638177
F 15.595432 7.717730 20.919506
F 2.227918 5.145152 0.000003
F 2.227918 12.862883 0.000002
F 11.139590 5.145151 0.000002
F 11.139590 12.862882 0.000001
F 2.227930 5.145151 2.728632
F 2.227930 12.862882 2.728633
F 11.139603 5.145151 2.728633
F 11.139603 12.862882 2.728634
F 2.227920 7.717728 6.366807
F 6.683755 7.717728 20.919505
F 11.139592 7.717729 6.366808
F 15.595443 12.862882 17.281332
F 4.455850 1.286287 2.728633
F 4.455850 9.004015 2.728633
F 13.367525 1.286286 2.728633
F 13.367525 9.004015 2.728633
F 4.455835 3.858864 6.366807
F 4.455835 11.576593 6.366807
F 13.367510 3.858865 6.366808
F 13.367510 11.576594 6.366808
F 4.455848 3.858864 3.638177
F 4.455848 11.576593 3.638177
F 13.367523 3.858865 3.638176
F 13.367523 11.576594 3.638176
F 4.455837 1.286287 0.000002
F 4.455837 9.004016 0.000002
F 13.367512 1.286286 0.000002
F 13.367512 9.004014 0.000002
F 6.683768 7.717729 3.638177
F 15.595443 5.145150 17.281331
F 15.595445 7.717729 3.638176
F 15.595445 0.000001 3.638176
F 6.683753 5.145151 0.000003
F 6.683753 12.862883 0.000002
F 15.595431 5.145150 0.000001
F 15.595431 12.862881 0.000000
F 6.683766 5.145151 2.728633
F 6.683766 12.862882 2.728633
F 15.595443 5.145150 2.728634
F 15.595443 12.862882 2.728634
F 6.683755 7.717728 6.366807
F 6.683766 12.862882 17.281331
F 15.595432 7.717730 6.366808
F 15.595432 0.000001 6.366808
F 0.000014 1.286287 10.004982
F 0.000014 9.004015 10.004982
F 8.911687 1.286287 10.004982
F 8.911687 9.004015 10.004982
F 0.000000 3.858864 13.643155
F 0.000000 11.576593 13.643156
F 8.911671 3.858864 13.643156
F 8.911671 11.576593 13.643156
F 17.823352 3.858865 13.643157
F 17.823352 11.576594 13.643157
F 0.000012 3.858864 10.914525
F 0.000012 11.576593 10.914525
F 8.911684 3.858864 10.914525
F 8.911684 11.576593 10.914525
F 0.000002 1.286287 7.276351
F 0.000002 9.004015 7.276351
F 8.911674 1.286287 7.276351
F 8.911674 9.004015 7.276351
F 17.823353 1.286286 7.276350
F 17.823353 9.004014 7.276350
F 2.227932 7.717729 10.914525
F 6.683766 5.145151 17.281330
F 11.139605 7.717729 10.914525
F 15.595431 12.862881 14.552698
F 2.227918 5.145152 7.276351
F 2.227918 12.862883 7.276350
F 11.139590 5.145151 7.276351
F 11.139590 12.862882 7.276350
F 2.227930 5.145151 10.004981
F 2.227930 12.862882 10.004982
F 11.139603 5.145151 10.004982
F 11.139603 12.862882 10.004983
F 2.227920 7.717728 13.643155
F 15.595431 5.145150 14.552699
F 11.139592 7.717729 13.643156
F 6.683753 12.862883 14.552699
F 4.455850 1.286287 10.004982
F 4.455850 9.004015 10.004982
F 13.367525 1.286286 10.004982
F 13.367525 9.004015 10.004982
F 4.455835 3.858864 13.643156
F 4.455835 11.576593 13.643156
F 13.367510 3.858865 13.643157
F 13.367510 11.576594 13.643157
F 4.455848 3.858864 10.914525
F 4.455848 11.576593 10.914525
F 13.367523 3.858865 10.914524
F 13.367523 11.576594 10.914524
F 4.455837 1.286287 7.276351
F 4.455837 9.004016 7.276351
F 13.367512 1.286286 7.276350
F 13.367512 9.004014 7.276350
F 6.683768 7.717729 10.914525
F 6.683753 5.145151 14.552700
F 15.595445 7.717729 10.914524
F 15.595445 0.000001 10.914524
F 6.683753 5.145151 7.276351
F 6.683753 12.862883 7.276350
F 15.595431 5.145150 7.276350
F 15.595431 12.862881 7.276349
F 6.683766 5.145151 10.004982
F 6.683766 12.862882 10.004982
F 15.595443 5.145150 10.004983
F 15.595443 12.862882 10.004983
F 6.683755 7.717728 13.643156
F 15.595445 0.000001 18.190874
F 15.595432 7.717730 13.643157
F 15.595432 0.000001 13.643157
F 0.000014 1.286287 17.281330
F 0.000014 9.004015 17.281330
F 8.911687 1.286287 17.281330
F 8.911687 9.004015 17.281330
F 0.000000 3.858864 20.919505
F 0.000000 11.576593 20.919505
F 8.911671 3.858864 20.919505
F 8.911671 11.576593 20.919505
F 17.823352 3.858865 20.919506
F 17.823352 11.576594 20.919506
F 0.000012 3.858864 18.190875
F 0.000012 11.576593 18.190874
F 8.911684 3.858864 18.190874
F 8.911684 11.576593 18.190874
F 0.000002 1.286287 14.552700
F 0.000002 9.004015 14.552700
F 8.911674 1.286287 14.552700
F 8.911674 9.004015 14.552700
F 17.823353 1.286286 14.552698
F 17.823353 9.004014 14.552698
F 2.227932 7.717729 18.190875
F 15.595445 7.717729 18.190874
F 11.139605 7.717729 18.190875
F 6.683768 7.717729 18.190875
F 2.227918 5.145152 14.552700
F 2.227918 12.862883 14.552699
F 11.139590 5.145151 14.552699
F 11.139590 12.862882 14.552698
F 2.227930 5.145151 17.281330
F 2.227930 12.862882 17.281331
F 11.139603 5.145151 17.281330
F 11.139603 12.862882 17.281331
F 2.227920 7.717728 20.919505
F 13.367512 9.004014 14.552699
F 11.139592 7.717729 20.919505
F 13.367512 1.286286 14.552699
F 4.455850 1.286287 17.281330
F 4.455850 9.004015 17.281330
F 13.367525 1.286286 17.281331
F 13.367525 9.004015 17.281331
F 4.455835 3.858864 20.919505
F 4.455835 11.576593 20.919505
F 13.367510 3.858865 20.919506
F 13.367510 11.576594 20.919506
F 4.455848 3.858864 18.190875
F 4.455848 11.576593 18.190874
F 13.367523 3.858865 18.190874
F 13.367523 11.576594 18.190874
F 4.455837 1.286287 14.552700
F 4.455837 9.004016 14.552700
F 0.000014 24.439481 2.728633
F 0.000014 16.721749 2.728633
F 8.911687 24.439481 2.728633
F 8.911687 16.721749 2.728634
F 0.000000 27.012058 6.366807
F 0.000000 19.294327 6.366808
F 8.911671 27.012059 6.366808
F 8.911671 19.294327 6.366808
F 17.823352 27.012060 6.366809
F 17.823352 19.294329 6.366809
F 0.000012 27.012059 3.638177
F 0.000012 19.294328 3.638176
F 8.911684 27.012059 3.638177
F 8.911684 19.294328 3.638176
F 0.000002 24.439482 0.000002
F 0.000002 16.721750 0.000001
F 8.911674 24.439481 0.000002
F 8.911674 16.721749 0.000001
F 17.823353 24.439480 0.000001
F 17.823353 16.721748 0.000000
F 2.227932 15.435461 3.638176
F 2.227932 23.153194 3.638177
F 11.139605 15.435460 3.638176
F 11.139605 23.153194 3.638177
F 2.227918 20.580617 0.000002
F 11.139590 20.580616 0.000002
F 2.227930 20.580617 2.728633
F 11.139603 20.580616 2.728633
F 2.227920 15.435460 6.366808
F 2.227920 23.153193 6.366807
F 11.139592 15.435461 6.366809
F 11.139592 23.153194 6.366808
F 4.455850 24.439481 2.728633
F 4.455850 16.721749 2.728634
F 13.367525 24.439481 2.728633
F 13.367525 16.721749 2.728634
F 4.455835 27.012058 6.366807
F 4.455835 19.294327 6.366808
F 13.367510 27.012060 6.366808
F 13.367510 19.294329 6.366809
F 4.455848 27.012059 3.638177
F 4.455848 19.294328 3.638176
F 13.367523 27.012059 3.638176
F 13.367523 19.294328 3.638176
F 4.455837 24.439482 0.000002
F 4.455837 16.721750 0.000001
F 13.367512 24.439480 0.000002
F 13.367512 16.721749 0.000001
F 6.683768 15.435460 3.638176
F 6.683768 23.153194 3.638177
F 15.595445 15.435461 3.638175
F 15.595445 23.153194 3.638176
F 6.683753 20.580617 0.000002
F 15.595431 20.580615 0.000001
F 6.683766 20.580617 2.728633
F 15.595443 20.580616 2.728634
F 6.683755 15.435460 6.366808
F 6.683755 23.153193 6.366807
F 15.595432 15.435461 6.366809
F 15.595432 23.153195 6.366808
F 0.000014 24.439481 10.004982
F 0.000014 16.721749 10.004982
F 8.911687 24.439481 10.004982
F 8.911687 16.721749 10.004983
F 0.000000 27.012058 13.643155
F 0.000000 19.294327 13.643156
F 8.911671 27.012059 13.643156
F 8.911671 19.294327 13.643156
F 17.823352 27.012060 13.643157
F 17.823352 19.294329 13.643158
F 0.000012 27.012059 10.914525
F 0.000012 19.294328 10.914524
F 8.911684 27.012059 10.914525
F 8.911684 19.294328 10.914524
F 0.000002 24.439482 7.276351
F 0.000002 16.721750 7.276350
F 8.911674 24.439481 7.276351
F 8.911674 16.721749 7.276350
F 17.823353 24.439480 7.276350
F 17.823353 16.721748 7.276349
F 2.227932 15.435461 10.914524
F 2.227932 23.153194 10.914525
F 11.139605 15.435460 10.914524
F 11.139605 23.153194 10.914525
F 2.227918 20.580617 7.276351
F 11.139590 20.580616 7.276351
F 2.227930 20.580617 10.004982
F 11.139603 20.580616 10.004982
F 2.227920 15.435460 13.643156
F 2.227920 23.153193 13.643156
F 11.139592 15.435461 13.643157
F 11.139592 23.153194 13.643156
F 4.455850 24.439481 10.004982
F 4.455850 16.721749 10.004983
F 13.367525 24.439481 10.004982
F 13.367525 16.721749 10.004983
F 4.455835 27.012058 13.643156
F 4.455835 19.294327 13.643156
F 13.367510 27.012060 13.643157
F 13.367510 19.294329 13.643157
F 4.455848 27.012059 10.914525
F 4.455848 19.294328 10.914524
F 13.367523 27.012059 10.914524
F 13.367523 19.294328 10.914524
F 4.455837 24.439482 7.276351
F 4.455837 16.721750 7.276350
F 13.367512 24.439480 7.276350
F 13.367512 16.721749 7.276350
F 6.683768 15.435460 10.914524
F 6.683768 23.153194 10.914525
F 15.595445 15.435461 10.914523
F 15.595445 23.153194 10.914524
F 6.683753 20.580617 7.276351
F 15.595431 20.580615 7.276350
F 6.683766 20.580617 10.004982
F 15.595443 20.580616 10.004983
F 6.683755 15.435460 13.643157
F 6.683755 23.153193 13.643156
F 15.595432 15.435461 13.643158
F 15.595432 23.153195 13.643157
F 0.000014 24.439481 17.281330
F 0.000014 16.721749 17.281331
F 8.911687 24.439481 17.281330
F 8.911687 16.721749 17.281331
F 0.000000 27.012058 20.919505
F 0.000000 19.294327 20.919505
F 8.911671 27.012059 20.919505
F 8.911671 19.294327 20.919506
F 17.823352 27.012060 20.919506
F 17.823352 19.294329 20.919507
F 0.000012 27.012059 18.190875
F 0.000012 19.294328 18.190874
F 8.911684 27.012059 18.190874
F 8.911684 19.294328 18.190874
F 0.000002 24.439482 14.552700
F 0.000002 16.721750 14.552699
F 8.911674 24.439481 14.552700
F 8.911674 16.721749 14.552699
F 17.823353 24.439480 14.552698
F 17.823353 16.721748 14.552698
F 2.227932 15.435461 18.190874
F 2.227932 23.153194 18.190874
F 11.139605 15.435460 18.190873
F 11.139605 23.153194 18.190874
F 2.227918 20.580617 14.552700
F 11.139590 20.580616 14.552699
F 2.227930 20.580617 17.281330
F 11.139603 20.580616 17.281331
F 2.227920 15.435460 20.919506
F 2.227920 23.153193 20.919505
F 11.139592 15.435461 20.919506
F 11.139592 23.153194 20.919505
F 4.455850 24.439481 17.281330
F 4.455850 16.721749 17.281331
F 13.367525 24.439481 17.281331
F 13.367525 16.721749 17.281331
F 4.455835 27.012058 20.919505
F 4.455835 19.294327 20.919505
F 13.367510 27.012060 20.919506
F 13.367510 19.294329 20.919506
F 4.455848 27.012059 18.190875
F 4.455848 19.294328 18.190874
F 13.367523 27.012059 18.190874
F 13.367523 19.294328 18.190873
F 4.455837 24.439482 14.552700
F 4.455837 16.721750 14.552699
F 13.367512 24.439480 14.552699
F 13.367512 16.721749 14.552698
F 6.683768 15.435460 18.190874
F 6.683768 23.153194 18.190875
F 15.595445 15.435461 18.190873
F 15.595445 23.153194 18.190874
F 6.683753 20.580617 14.552700
F 15.595431 20.580615 14.552698
F 6.683766 20.580617 17.281330
F 15.595443 20.580616 17.281331
F 6.683755 15.435460 20.919506
F 6.683755 23.153193 20.919505
F 15.595432 15.435461 20.919507
F 15.595432 23.153195 20.919506
F 0.000014 32.157210 2.728633
F 0.000014 39.874944 2.728633
F 8.911687 32.157210 2.728633
F 8.911687 39.874944 2.728634
F 0.000000 34.729787 6.366807
F 8.911671 34.729788 6.366808
F 17.823352 34.729789 6.366809
F 0.000012 34.729788 3.638177
F 8.911684 34.729788 3.638177
F 0.000002 32.157210 0.000002
F 0.000002 39.874944 0.000001
F 8.911674 32.157210 0.000002
F 8.911674 39.874944 0.000001
F 17.823353 32.157208 0.000001
F 17.823353 39.874943 0.000000
F 2.227932 30.870922 3.638177
F 2.227932 38.588654 3.638176
F 11.139605 30.870922 3.638177
F 11.139605 38.588654 3.638176
F 2.227918 28.298345 0.000003
F 2.227918 36.016076 0.000002
F 11.139590 28.298344 0.000002
F 11.139590 36.016075 0.000001
F 2.227930 28.298345 2.728632
F 2.227930 36.016076 2.728633
F 11.139603 28.298344 2.728633
F 11.139603 36.016076 2.728634
F 2.227920 30.870922 6.366807
F 2.227920 38.588654 6.366808
F 11.139592 30.870922 6.366808
F 11.139592 38.588654 6.366809
F 4.455850 32.157210 2.728633
F 4.455850 39.874944 2.728634
F 13.367525 32.157209 2.728633
F 13.367525 39.874944 2.728634
F 4.455835 34.729787 6.366807
F 13.367510 34.729789 6.366808
F 4.455848 34.729788 3.638177
F 13.367523 34.729788 3.638176
F 4.455837 32.157210 0.000002
F 4.455837 39.874944 0.000001
F 13.367512 32.157209 0.000002
F 13.367512 39.874943 0.000001
F 6.683768 30.870922 3.638177
F 6.683768 38.588654 3.638176
F 15.595445 30.870923 3.638176
F 15.595445 38.588654 3.638175
F 6.683753 28.298345 0.000003
F 6.683753 36.016076 0.000002
F 15.595431 28.298343 0.000001
F 15.595431 36.016075 0.000000
F 6.683766 28.298345 2.728633
F 6.683766 36.016076 2.728633
F 15.595443 28.298344 2.728634
F 15.595443 36.016075 2.728634
F 6.683755 30.870922 6.366807
F 6.683755 38.588654 6.366808
F 15.595432 30.870923 6.366808
F 15.595432 38.588655 6.366809
F 0.000014 32.157210 10.004982
F 0.000014 39.874944 10.004982
F 8.911687 32.157210 10.004982
F 8.911687 39.874944 10.004983
F 0.000000 34.729787 13.643156
F 8.911671 34.729788 13.643156
F 17.823352 34.729789 13.643157
F 0.000012 34.729788 10.914525
F 8.911684 34.729788 10.914525
F 0.000002 32.157210 7.276351
F 0.000002 39.874944 7.276350
F 8.911674 32.157210 7.276351
F 8.911674 39.874944 7.276350
F 17.823353 32.157208 7.276350
F 17.823353 39.874943 7.276349
F 2.227932 30.870922 10.914525
F 2.227932 38.588654 10.914524
F 11.139605 30.870922 10.914525
F 11.139605 38.588654 10.914524
F 2.227918 28.298345 7.276351
F 2.227918 36.016076 7.276350
F 11.139590 28.298344 7.276351
F 11.139590 36.016075 7.276350
F 2.227930 28.298345 10.004981
F 2.227930 36.016076 10.004982
F 11.139603 28.298344 10.004982
F 11.139603 36.016076 10.004983
F 2.227920 30.870922 13.643155
F 2.227920 38.588654 13.643156
F 11.139592 30.870922 13.643156
F 11.139592 38.588654 13.643157
F 4.455850 32.157210 10.004982
F 4.455850 39.874944 10.004983
F 13.367525 32.157209 10.004982
F 13.367525 39.874944 10.004983
F 4.455835 34.729787 13.643156
F 13.367510 34.729789 13.643157
F 4.455848 34.729788 10.914525
F 13.367523 34.729788 10.914524
F 4.455837 32.157210 7.276351
F 4.455837 39.874944 7.276350
F 13.367512 32.157209 7.276350
F 13.367512 39.874943 7.276350
F 6.683768 30.870922 10.914525
F 6.683768 38.588654 10.914524
F 15.595445 30.870923 10.914524
F 15.595445 38.588654 10.914523
F 6.683753 28.298345 7.276351
F 6.683753 36.016076 7.276350
F 15.595431 28.298343 7.276350
F 15.595431 36.016075 7.276349
F 6.683766 28.298345 10.004982
F 6.683766 36.016076 10.004982
F 15.595443 28.298344 10.004983
F 15.595443 36.016075 10.004983
F 6.683755 30.870922 13.643156
F 6.683755 38.588654 13.643157
F 15.595432 30.870923 13.643157
F 15.595432 38.588655 13.643158
F 0.000014 32.157210 17.281330
F 0.000014 39.874944 17.281331
F 8.911687 32.157210 17.281330
F 8.911687 39.874944 17.281331
F 0.000000 34.729787 20.919505
F 8.911671 34.729788 20.919505
F 17.823352 34.729789 20.919506
F 0.000012 34.729788 18.190874
F 8.911684 34.729788 18.190874
F 0.000002 32.157210 14.552700
F 0.000002 39.874944 14.552699
F 8.911674 32.157210 14.552700
F 8.911674 39.874944 14.552699
F 17.823353 32.157208 14.552698
F 17.823353 39.874943 14.552698
F 2.227932 30.870922 18.190875
F 2.227932 38.588654 18.190874
F 11.139605 30.870922 18.190875
F 11.139605 38.588654 18.190873
F 2.227918 28.298345 14.552700
F 2.227918 36.016076 14.552699
F 11.139590 28.298344 14.552699
F 11.139590 36.016075 14.552698
F 2.227930 28.298345 17.281330
F 2.227930 36.016076 17.281331
F 11.139603 28.298344 17.281330
F 11.139603 36.016076 17.281331
F 2.227920 30.870922 20.919505
F 2.227920 38.588654 20.919506
F 11.139592 30.870922 20.919505
F 11.139592 38.588654 20.919506
F 4.455850 32.157210 17.281330
F 4.455850 39.874944 17.281331
F 13.367525 32.157209 17.281331
F 13.367525 39.874944 17.281331
F 4.455835 34.729787 20.919505
F 13.367510 34.729789 20.919506
F 4.455848 34.729788 18.190874
F 13.367523 34.729788 18.190874
F 4.455837 32.157210 14.552700
F 4.455837 39.874944 14.552699
F 13.367512 32.157209 14.552699
F 13.367512 39.874943 14.552698
F 6.683768 30.870922 18.190875
F 6.683768 38.588654 18.190874
F 15.595445 30.870923 18.190874
F 15.595445 38.588654 18.190873
F 6.683753 28.298345 14.552700
F 6.683753 36.016076 14.552699
F 15.595431 28.298343 14.552699
F 15.595431 36.016075 14.552698
F 6.683766 28.298345 17.281330
F 6.683766 36.016076 17.281331
F 15.595443 28.298344 17.281331
F 15.595443 36.016075 17.281332
F 6.683755 30.870922 20.919505
F 6.683755 38.588654 20.919506
F 15.595432 30.870923 20.919506
F 15.595432 38.588655 20.919507
F 0.000014 47.592675 2.728633
F 0.000014 55.310403 2.728633
F 8.911687 47.592675 2.728633
F 8.911687 55.310403 2.728633
F 0.000000 50.165252 6.366807
F 0.000000 42.447521 6.366808
F 8.911671 50.165252 6.366808
F 8.911671 42.447521 6.366808
F 17.823352 50.165253 6.366809
F 17.823352 42.447522 6.366809
F 0.000012 50.165252 3.638177
F 0.000012 42.447521 3.638176
F 8.911684 50.165252 3.638177
F 8.911684 42.447521 3.638176
F 0.000002 47.592675 0.000002
F 0.000002 55.310403 0.000002
F 8.911674 47.592675 0.000002
F 8.911674 55.310403 0.000002
F 17.823353 47.592674 0.000001
F 17.823353 55.310402 0.000001
F 2.227932 54.024117 3.638177
F 2.227932 46.306388 3.638177
F 11.139605 54.024117 3.638177
F 11.139605 46.306388 3.638177
F 2.227918 51.451540 0.000003
F 2.227918 43.733811 0.000002
F 11.139590 51.451539 0.000002
F 11.139590 43.733810 0.000002
F 2.227930 51.451539 2.728632
F 2.227930 43.733810 2.728633
F 11.139603 51.451539 2.728633
F 11.139603 43.733810 2.728633
F 2.227920 54.024116 6.366807
F 2.227920 46.306388 6.366807
F 11.139592 54.024117 6.366808
F 11.139592 46.306388 6.366808
F 4.455850 47.592675 2.728633
F 4.455850 55.310403 2.728633
F 13.367525 47.592675 2.728633
F 13.367525 55.310403 2.728633
F 4.455835 50.165252 6.366807
F 4.455835 42.447521 6.366808
F 13.367510 50.165253 6.366808
F 13.367510 42.447522 6.366809
F 4.455848 50.165252 3.638177
F 4.455848 42.447521 3.638176
F 13.367523 50.165253 3.638176
F 13.367523 42.447522 3.638176
F 4.455837 47.592675 0.000002
F 4.455837 55.310404 0.000002
F 13.367512 47.592674 0.000002
F 13.367512 55.310402 0.000002
F 6.683768 54.024117 3.638177
F 6.683768 46.306388 3.638177
F 15.595445 54.024117 3.638176
F 15.595445 46.306389 3.638176
F 6.683753 51.451539 0.000003
F 6.683753 43.733810 0.000002
F 15.595431 51.451538 0.000001
F 15.595431 43.733809 0.000001
F 6.683766 51.451539 2.728633
F 6.683766 43.733810 2.728633
F 15.595443 51.451538 2.728634
F 15.595443 43.733809 2.728634
F 6.683755 54.024116 6.366807
F 6.683755 46.306388 6.366807
F 15.595432 54.024118 6.366808
F 15.595432 46.306389 6.366808
F 0.000014 47.592675 10.004982
F 0.000014 55.310403 10.004982
F 8.911687 47.592675 10.004982
F 8.911687 55.310403 10.004982
F 0.000000 50.165252 13.643155
F 0.000000 42.447521 13.643156
F 8.911671 50.165252 13.643156
F 8.911671 42.447521 13.643156
F 17.823352 50.165253 13.643157
F 17.823352 42.447522 13.643158
F 0.000012 50.165252 10.914525
F 0.000012 42.447521 10.914524
F 8.911684 50.165252 10.914525
F 8.911684 42.447521 10.914524
F 0.000002 47.592675 7.276351
F 0.000002 55.310403 7.276351
F 8.911674 47.592675 7.276351
F 8.911674 55.310403 7.276351
F 17.823353 47.592674 7.276350
F 17.823353 55.310402 7.276350
F 2.227932 54.024117 10.914525
F 2.227932 46.306388 10.914525
F 11.139605 54.024117 10.914525
F 11.139605 46.306388 10.914525
F 2.227918 51.451540 7.276351
F 2.227918 43.733811 7.276351
F 11.139590 51.451539 7.276351
F 11.139590 43.733810 7.276351
F 2.227930 51.451539 10.004981
F 2.227930 43.733810 10.004982
F 11.139603 51.451539 10.004982
F 11.139603 43.733810 10.004982
F 2.227920 54.024116 13.643155
F 2.227920 46.306388 13.643156
F 11.139592 54.024117 13.643156
F 11.139592 46.306388 13.643156
F 4.455850 47.592675 10.004982
F 4.455850 55.310403 10.004982
F 13.367525 47.592675 10.004982
F 13.367525 55.310403 10.004982
F 4.455835 50.165252 13.643156
F 4.455835 42.447521 13.643156
F 13.367510 50.165253 13.643157
F 13.367510 42.447522 13.643157
F 4.455848 50.165252 10.914525
F 4.455848 42.447521 10.914524
F 13.367523 50.165253 10.914524
F 13.367523 42.447522 10.914524
F 4.455837 47.592675 7.276351
F 4.455837 55.310404 7.276351
F 13.367512 47.592674 7.276350
F 13.367512 55.310402 7.276350
F 6.683768 54.024117 10.914525
F 6.683768 46.306388 10.914525
F 15.595445 54.024117 10.914524
F 15.595445 46.306389 10.914524
F 6.683753 51.451539 7.276351
F 6.683753 43.733810 7.276351
F 15.595431 51.451538 7.276350
F 15.595431 43.733809 7.276350
F 6.683766 51.451539 10.004982
F 6.683766 43.733810 10.004982
F 15.595443 51.451538 10.004983
F 15.595443 43.733809 10.004983
F 6.683755 54.024116 13.643156
F 6.683755 46.306388 13.643156
F 15.595432 54.024118 13.643157
F 15.595432 46.306389 13.643157
F 0.000014 47.592675 17.281330
F 0.000014 55.310403 17.281330
F 8.911687 47.592675 17.281330
F 8.911687 55.310403 17.281330
F 0.000000 50.165252 20.919505
F 0.000000 42.447521 20.919505
F 8.911671 50.165252 20.919505
F 8.911671 42.447521 20.919506
F 17.823352 50.165253 20.919506
F 17.823352 42.447522 20.919507
F 0.000012 50.165252 18.190875
F 0.000012 42.447521 18.190874
F 8.911684 50.165252 18.190874
F 8.911684 42.447521 18.190874
F 0.000002 47.592675 14.552700
F 0.000002 55.310403 14.552700
F 8.911674 47.592675 14.552700
F 8.911674 55.310403 14.552700
F 17.823353 47.592674 14.552698
F 17.823353 55.310402 14.552698
F 2.227932 54.024117 18.190875
F 2.227932 46.306388 18.190874
F 11.139605 54.024117 18.190875
F 11.139605 46.306388 18.190874
F 2.227918 51.451540 14.552700
F 2.227918 43.733811 14.552700
F 11.139590 51.451539 14.552699
F 11.139590 43.733810 14.552699
F 2.227930 51.451539 17.281330
F 2.227930 43.733810 17.281330
F 11.139603 51.451539 17.281330
F 11.139603 43.733810 17.281331
F 2.227920 54.024116 20.919505
F 2.227920 46.306388 20.919505
F 11.139592 54.024117 20.919505
F 11.139592 46.306388 20.919505
F 4.455850 47.592675 17.281330
F 4.455850 55.310403 17.281330
F 13.367525 47.592675 17.281331
F 13.367525 55.310403 17.281331
F 4.455835 50.165252 20.919505
F 4.455835 42.447521 20.919505
F 13.367510 50.165253 20.919506
F 13.367510 42.447522 20.919506
F 4.455848 50.165252 18.190875
F 4.455848 42.447521 18.190874
F 13.367523 50.165253 18.190874
F 13.367523 42.447522 18.190873
F 4.455837 47.592675 14.552700
F 4.455837 55.310404 14.552700
F 13.367512 47.592674 14.552699
F 13.367512 55.310402 14.552699
F 6.683768 54.024117 18.190875
F 6.683768 46.306388 18.190875
F 15.595445 54.024117 18.190874
F 15.595445 46.306389 18.190874
F 6.683753 51.451539 14.552700
F 6.683753 43.733810 14.552700
F 15.595431 51.451538 14.552699
F 15.595431 43.733809 14.552698
F 6.683766 51.451539 17.281330
F 6.683766 43.733810 17.281330
F 15.595443 51.451538 17.281331
F 15.595443 43.733809 17.281331
F 6.683755 54.024116 20.919505
F 6.683755 46.306388 20.919505
F 15.595432 54.024118 20.919506
F 15.595432 46.306389 20.919506
F 0.000014 63.028137 2.728633
F 8.911687 63.028137 2.728634
F 0.000000 57.882981 6.366807
F 0.000000 65.600715 6.366808
F 8.911671 57.882981 6.366808
F 8.911671 65.600716 6.366808
F 17.823352 57.882982 6.366809
F 17.823352 65.600717 6.366809
F 0.000012 57.882981 3.638177
F 0.000012 65.600716 3.638176
F 8.911684 57.882981 3.638177
F 8.911684 65.600716 3.638176
F 0.000002 63.028138 0.000001
F 8.911674 63.028137 0.000001
F 17.823353 63.028136 0.000000
F 2.227932 61.741849 3.638176
F 11.139605 61.741848 3.638176
F 2.227918 59.169271 0.000002
F 2.227918 66.887004 0.000002
F 11.139590 59.169270 0.000001
F 11.139590 66.887003 0.000002
F 2.227930 59.169270 2.728633
F 2.227930 66.887004 2.728633
F 11.139603 59.169270 2.728634
F 11.139603 66.887003 2.728633
F 2.227920 61.741848 6.366808
F 11.139592 61.741849 6.366809
F 4.455850 63.028137 2.728634
F 13.367525 63.028137 2.728634
F 4.455835 57.882981 6.366807
F 4.455835 65.600715 6.366808
F 13.367510 57.882982 6.366808
F 13.367510 65.600717 6.366809
F 4.455848 57.882981 3.638177
F 4.455848 65.600716 3.638176
F 13.367523 57.882982 3.638176
F 13.367523 65.600716 3.638176
F 4.455837 63.028138 0.000001
F 13.367512 63.028137 0.000001
F 6.683768 61.741849 3.638176
F 15.595445 61.741849 3.638175
F 6.683753 59.169271 0.000002
F 6.683753 66.887004 0.000002
F 15.595431 59.169269 0.000000
F 15.595431 66.887002 0.000001
F 6.683766 59.169270 2.728633
F 6.683766 66.887004 2.728633
F 15.595443 59.169270 2.728634
F 15.595443 66.887003 2.728634
F 6.683755 61.741848 6.366808
F 15.595432 61.741849 6.366809
F 0.000014 63.028137 10.004982
F 8.911687 63.028137 10.004983
F 0.000000 57.882981 13.643156
F 0.000000 65.600715 13.643156
F 8.911671 57.882981 13.643156
F 8.911671 65.600716 13.643156
F 17.823352 57.882982 13.643157
F 17.823352 65.600717 13.643158
F 0.000012 57.882981 10.914525
F 0.000012 65.600716 10.914524
F 8.911684 57.882981 10.914525
F 8.911684 65.600716 10.914524
F 0.000002 63.028138 7.276350
F 8.911674 63.028137 7.276350
F 17.823353 63.028136 7.276349
F 2.227932 61.741849 10.914524
F 11.139605 61.741848 10.914524
F 2.227918 59.169271 7.276350
F 2.227918 66.887004 7.276351
F 11.139590 59.169270 7.276350
F 11.139590 66.887003 7.276351
F 2.227930 59.169270 10.004982
F 2.227930 66.887004 10.004982
F 11.139603 59.169270 10.004983
F 11.139603 66.887003 10.004982
F 2.227920 61.741848 13.643156
F 11.139592 61.741849 13.643157
F 4.455850 63.028137 10.004983
F 13.367525 63.028137 10.004983
F 4.455835 57.882981 13.643156
F 4.455835 65.600715 13.643156
F 13.367510 57.882982 13.643157
F 13.367510 65.600717 13.643157
F 4.455848 57.882981 10.914525
F 4.455848 65.600716 10.914524
F 13.367523 57.882982 10.914524
F 13.367523 65.600716 10.914524
F 4.455837 63.028138 7.276350
F 13.367512 63.028137 7.276350
F 6.683768 61.741849 10.914524
F 15.595445 61.741849 10.914523
F 6.683753 59.169271 7.276350
F 6.683753 66.887004 7.276351
F 15.595431 59.169269 7.276349
F 15.595431 66.887002 7.276350
F 6.683766 59.169270 10.004982
F 6.683766 66.887004 10.004982
F 15.595443 59.169270 10.004983
F 15.595443 66.887003 10.004983
F 6.683755 61.741848 13.643157
F 15.595432 61.741849 13.643158
F 0.000014 63.028137 17.281331
F 8.911687 63.028137 17.281331
F 0.000000 57.882981 20.919505
F 0.000000 65.600715 20.919505
F 8.911671 57.882981 20.919505
F 8.911671 65.600716 20.919506
F 17.823352 57.882982 20.919506
F 17.823352 65.600717 20.919507
F 0.000012 57.882981 18.190874
F 0.000012 65.600716 18.190874
F 8.911684 57.882981 18.190874
F 8.911684 65.600716 18.190874
F 0.000002 63.028138 14.552699
F 8.911674 63.028137 14.552699
F 17.823353 63.028136 14.552698
F 2.227932 61.741849 18.190874
F 11.139605 61.741848 18.190873
F 2.227918 59.169271 14.552699
F 2.227918 66.887004 14.552700
F 11.139590 59.169270 14.552698
F 11.139590 66.887003 14.552699
F 2.227930 59.169270 17.281331
F 2.227930 66.887004 17.281330
F 11.139603 59.169270 17.281331
F 11.139603 66.887003 17.281331
F 2.227920 61.741848 20.919506
F 11.139592 61.741849 20.919506
F 4.455850 63.028137 17.281331
F 13.367525 63.028137 17.281331
F 4.455835 57.882981 20.919505
F 4.455835 65.600715 20.919505
F 13.367510 57.882982 20.919506
F 13.367510 65.600717 20.919506
F 4.455848 57.882981 18.190874
F 4.455848 65.600716 18.190874
F 13.367523 57.882982 18.190874
F 13.367523 65.600716 18.190873
F 4.455837 63.028138 14.552699
F 13.367512 63.028137 14.552698
F 6.683768 61.741849 18.190874
F 15.595445 61.741849 18.190873
F 6.683753 59.169271 14.552699
F 6.683753 66.887004 14.552700
F 15.595431 59.169269 14.552698
F 15.595431 66.887002 14.552698
F 6.683766 59.169270 17.281331
F 6.683766 66.887004 17.281330
F 15.595443 59.169270 17.281332
F 15.595443 66.887003 17.281331
F 6.683755 61.741848 20.919506
F 15.595432 61.741849 20.919507
F 2.227932 69.459582 3.638177
F 11.139605 69.459582 3.638177
F 2.227920 69.459582 6.366807
F 6.683755 69.459582 20.919505
F 11.139592 69.459582 6.366808
F 6.683768 69.459582 3.638177
F 6.683755 69.459582 6.366807
F 2.227932 69.459582 10.914525
F 11.139605 69.459582 10.914525
F 2.227920 69.459582 13.643156
F 11.139592 69.459582 13.643156
F 6.683768 69.459582 10.914525
F 6.683755 69.459582 13.643156
F 2.227932 69.459582 18.190874
F 11.139605 69.459582 18.190874
F 6.683768 69.459582 18.190875
F 2.227920 69.459582 20.919505
F 11.139592 69.459582 20.919505
F 26.735044 1.286287 2.728633
F 26.735044 9.004015 2.728633
F 17.823365 1.286286 2.728634
F 17.823365 9.004014 2.728634
F 26.735030 3.858864 6.366807
F 26.735030 11.576593 6.366807
F 35.646701 3.858864 6.366808
F 35.646701 11.576593 6.366808
F 26.735042 3.858864 3.638177
F 26.735042 11.576593 3.638177
F 17.823364 3.858865 3.638176
F 17.823364 11.576594 3.638176
F 26.735032 1.286287 0.000002
F 26.735032 9.004015 0.000002
F 35.646703 1.286287 0.000002
F 35.646703 9.004015 0.000002
F 28.962961 7.717729 3.638177
F 24.507114 7.717729 20.919505
F 20.051286 7.717729 3.638176
F 20.051286 0.000001 3.638176
F 28.962947 5.145152 0.000003
F 28.962947 12.862883 0.000002
F 20.051273 5.145150 0.000001
F 20.051273 12.862881 0.000001
F 28.962959 5.145151 2.728632
F 28.962959 12.862882 2.728633
F 20.051284 5.145150 2.728633
F 20.051284 12.862882 2.728634
F 28.962949 7.717728 6.366807
F 33.418785 7.717728 20.919505
F 20.051274 7.717730 6.366808
F 20.051274 0.000001 6.366808
F 31.190880 1.286287 2.728633
F 31.190880 9.004015 2.728633
F 22.279206 1.286286 2.728633
F 22.279206 9.004015 2.728633
F 31.190865 3.858864 6.366807
F 31.190865 11.576593 6.366807
F 22.279193 3.858864 6.366808
F 22.279193 11.576593 6.366808
F 31.190877 3.858864 3.638177
F 31.190877 11.576593 3.638177
F 22.279204 3.858864 3.638177
F 22.279204 11.576593 3.638176
F 31.190867 1.286287 0.000002
F 31.190867 9.004016 0.000002
F 22.279194 1.286286 0.000002
F 22.279194 9.004014 0.000002
F 33.418798 7.717729 3.638177
F 24.507123 12.862882 17.281331
F 24.507125 7.717729 3.638177
F 24.507123 5.145151 17.281330
F 33.418782 5.145151 0.000003
F 33.418782 12.862883 0.000002
F 24.507112 5.145151 0.000002
F 24.507112 12.862882 0.000001
F 33.418795 5.145151 2.728633
F 33.418795 12.862882 2.728633
F 24.507123 5.145151 2.728632
F 24.507123 12.862882 2.728633
F 33.418785 7.717728 6.366807
F 33.418795 12.862882 17.281331
F 24.507114 7.717729 6.366807
F 33.418795 5.145151 17.281330
F 26.735044 1.286287 10.004982
F 26.735044 9.004015 10.004982
F 17.823365 1.286286 10.004983
F 17.823365 9.004014 10.004983
F 26.735030 3.858864 13.643155
F 26.735030 11.576593 13.643156
F 35.646701 3.858864 13.643156
F 35.646701 11.576593 13.643156
F 26.735042 3.858864 10.914525
F 26.735042 11.576593 10.914525
F 17.823364 3.858865 10.914524
F 17.823364 11.576594 10.914524
F 26.735032 1.286287 7.276351
F 26.735032 9.004015 7.276351
F 35.646703 1.286287 7.276351
F 35.646703 9.004015 7.276351
F 28.962961 7.717729 10.914525
F 24.507112 12.862882 14.552699
F 20.051286 7.717729 10.914524
F 20.051286 0.000001 10.914524
F 28.962947 5.145152 7.276351
F 28.962947 12.862883 7.276350
F 20.051273 5.145150 7.276350
F 20.051273 12.862881 7.276349
F 28.962959 5.145151 10.004981
F 28.962959 12.862882 10.004982
F 20.051284 5.145150 10.004982
F 20.051284 12.862882 10.004983
F 28.962949 7.717728 13.643155
F 24.507112 5.145151 14.552700
F 20.051274 7.717730 13.643157
F 20.051274 0.000001 13.643157
F 31.190880 1.286287 10.004982
F 31.190880 9.004015 10.004982
F 22.279206 1.286286 10.004982
F 22.279206 9.004015 10.004982
F 31.190865 3.858864 13.643156
F 31.190865 11.576593 13.643156
F 22.279193 3.858864 13.643156
F 22.279193 11.576593 13.643156
F 31.190877 3.858864 10.914525
F 31.190877 11.576593 10.914525
F 22.279204 3.858864 10.914525
F 22.279204 11.576593 10.914525
F 31.190867 1.286287 7.276351
F 31.190867 9.004016 7.276351
F 22.279194 1.286286 7.276351
F 22.279194 9.004014 7.276351
F 33.418798 7.717729 10.914525
F 33.418782 12.862883 14.552699
F 24.507125 7.717729 10.914525
F 33.418782 5.145151 14.552700
F 33.418782 5.145151 7.276351
F 33.418782 12.862883 7.276350
F 24.507112 5.145151 7.276351
F 24.507112 12.862882 7.276350
F 33.418795 5.145151 10.004982
F 33.418795 12.862882 10.004982
F 24.507123 5.145151 10.004981
F 24.507123 12.862882 10.004982
F 33.418785 7.717728 13.643156
F 24.507125 7.717729 18.190875
F 24.507114 7.717729 13.643156
F 33.418798 7.717729 18.190875
F 26.735044 1.286287 17.281330
F 26.735044 9.004015 17.281330
F 17.823365 1.286286 17.281331
F 17.823365 9.004014 17.281331
F 26.735030 3.858864 20.919505
F 26.735030 11.576593 20.919505
F 35.646701 3.858864 20.919505
F 35.646701 11.576593 20.919505
F 26.735042 3.858864 18.190875
F 26.735042 11.576593 18.190874
F 17.823364 3.858865 18.190873
F 17.823364 11.576594 18.190873
F 26.735032 1.286287 14.552700
F 26.735032 9.004015 14.552700
F 35.646703 1.286287 14.552700
F 35.646703 9.004015 14.552700
F 28.962961 7.717729 18.190875
F 22.279194 9.004014 14.552699
F 20.051286 7.717729 18.190874
F 20.051286 0.000001 18.190874
F 28.962947 5.145152 14.552700
F 28.962947 12.862883 14.552699
F 20.051273 5.145150 14.552699
F 20.051273 12.862881 14.552698
F 28.962959 5.145151 17.281330
F 28.962959 12.862882 17.281331
F 20.051284 5.145150 17.281331
F 20.051284 12.862882 17.281332
F 28.962949 7.717728 20.919505
F 22.279194 1.286286 14.552699
F 20.051274 7.717730 20.919506
F 20.051274 0.000001 20.919506
F 31.190880 1.286287 17.281330
F 31.190880 9.004015 17.281330
F 22.279206 1.286286 17.281331
F 22.279206 9.004015 17.281331
F 31.190865 3.858864 20.919505
F 31.190865 11.576593 20.919505
F 22.279193 3.858864 20.919505
F 22.279193 11.576593 20.919506
F 31.190877 3.858864 18.190875
F 31.190877 11.576593 18.190874
F 22.279204 3.858864 18.190874
F 22.279204 11.576593 18.190874
F 31.190867 1.286287 14.552700
F 31.190867 9.004016 14.552700
F 26.735044 24.439481 2.728633
F 26.735044 16.721749 2.728633
F 17.823365 24.439480 2.728634
F 17.823365 16.721749 2.728635
F 26.735030 27.012058 6.366807
F 26.735030 19.294327 6.366808
F 35.646701 27.012059 6.366808
F 35.646701 19.294327 6.366808
F 26.735042 27.012059 3.638177
F 26.735042 19.294328 3.638176
F 17.823364 27.012059 3.638176
F 17.823364 19.294328 3.638175
F 26.735032 24.439482 0.000002
F 26.735032 16.721750 0.000001
F 35.646703 24.439481 0.000002
F 35.646703 16.721749 0.000001
F 28.962961 15.435461 3.638176
F 28.962961 23.153194 3.638177
F 20.051286 15.435461 3.638175
F 20.051286 23.153194 3.638176
F 28.962947 20.580617 0.000002
F 20.051273 20.580616 0.000001
F 28.962959 20.580617 2.728633
F 20.051284 20.580616 2.728634
F 28.962949 15.435460 6.366808
F 28.962949 23.153193 6.366807
F 20.051274 15.435461 6.366809
F 20.051274 23.153195 6.366808
F 31.190880 24.439481 2.728633
F 31.190880 16.721749 2.728634
F 22.279206 24.439481 2.728633
F 22.279206 16.721749 2.728634
F 31.190865 27.012058 6.366807
F 31.190865 19.294327 6.366808
F 22.279193 27.012059 6.366808
F 22.279193 19.294328 6.366808
F 31.190877 27.012059 3.638177
F 31.190877 19.294328 3.638176
F 22.279204 27.012059 3.638177
F 22.279204 19.294328 3.638176
F 31.190867 24.439482 0.000002
F 31.190867 16.721750 0.000001
F 22.279194 24.439481 0.000002
F 22.279194 16.721749 0.000001
F 33.418798 15.435460 3.638176
F 33.418798 23.153194 3.638177
F 24.507125 15.435460 3.638176
F 24.507125 23.153194 3.638177
F 33.418782 20.580617 0.000002
F 24.507112 20.580617 0.000002
F 33.418795 20.580617 2.728633
F 24.507123 20.580616 2.728633
F 33.418785 15.435460 6.366808
F 33.418785 23.153193 6.366807
F 24.507114 15.435460 6.366808
F 24.507114 23.153194 6.366807
F 26.735044 24.439481 10.004982
F 26.735044 16.721749 10.004982
F 17.823365 24.439480 10.004983
F 17.823365 16.721749 10.004984
F 26.735030 27.012058 13.643155
F 26.735030 19.294327 13.643156
F 35.646701 27.012059 13.643156
F 35.646701 19.294327 13.643156
F 26.735042 27.012059 10.914525
F 26.735042 19.294328 10.914524
F 17.823364 27.012059 10.914524
F 17.823364 19.294328 10.914523
F 26.735032 24.439482 7.276351
F 26.735032 16.721750 7.276350
F 35.646703 24.439481 7.276351
F 35.646703 16.721749 7.276350
F 28.962961 15.435461 10.914524
F 28.962961 23.153194 10.914525
F 20.051286 15.435461 10.914523
F 20.051286 23.153194 10.914524
F 28.962947 20.580617 7.276351
F 20.051273 20.580616 7.276350
F 28.962959 20.580617 10.004982
F 20.051284 20.580616 10.004983
F 28.962949 15.435460 13.643156
F 28.962949 23.153193 13.643156
F 20.051274 15.435461 13.643158
F 20.051274 23.153195 13.643157
F 31.190880 24.439481 10.004982
F 31.190880 16.721749 10.004983
F 22.279206 24.439481 10.004982
F 22.279206 16.721749 10.004983
F 31.190865 27.012058 13.643156
F 31.190865 19.294327 13.643156
F 22.279193 27.012059 13.643156
F 22.279193 19.294328 13.643157
F 31.190877 27.012059 10.914525
F 31.190877 19.294328 10.914524
F 22.279204 27.012059 10.914525
F 22.279204 19.294328 10.914524
F 31.190867 24.439482 7.276351
F 31.190867 16.721750 7.276350
F 22.279194 24.439481 7.276351
F 22.279194 16.721749 7.276350
F 33.418798 15.435460 10.914524
F 33.418798 23.153194 10.914525
F 24.507125 15.435460 10.914524
F 24.507125 23.153194 10.914525
F 33.418782 20.580617 7.276351
F 24.507112 20.580617 7.276351
F 33.418795 20.580617 10.004982
F 24.507123 20.580616 10.004982
F 33.418785 15.435460 13.643157
F 33.418785 23.153193 13.643156
F 24.507114 15.435460 13.643157
F 24.507114 23.153194 13.643156
F 26.735044 24.439481 17.281330
F 26.735044 16.721749 17.281331
F 17.823365 24.439480 17.281331
F 17.823365 16.721749 17.281332
F 26.735030 27.012058 20.919505
F 26.735030 19.294327 20.919505
F 35.646701 27.012059 20.919505
F 35.646701 19.294327 20.919506
F 26.735042 27.012059 18.190875
F 26.735042 19.294328 18.190874
F 17.823364 27.012059 18.190873
F 17.823364 19.294328 18.190873
F 26.735032 24.439482 14.552700
F 26.735032 16.721750 14.552699
F 35.646703 24.439481 14.552700
F 35.646703 16.721749 14.552699
F 28.962961 15.435461 18.190874
F 28.962961 23.153194 18.190874
F 20.051286 15.435461 18.190873
F 20.051286 23.153194 18.190874
F 28.962947 20.580617 14.552700
F 20.051273 20.580616 14.552699
F 28.962959 20.580617 17.281330
F 20.051284 20.580616 17.281331
F 28.962949 15.435460 20.919506
F 28.962949 23.153193 20.919505
F 20.051274 15.435461 20.919507
F 20.051274 23.153195 20.919506
F 31.190880 24.439481 17.281330
F 31.190880 16.721749 17.281331
F 22.279206 24.439481 17.281331
F 22.279206 16.721749 17.281331
F 31.190865 27.012058 20.919505
F 31.190865 19.294327 20.919505
F 22.279193 27.012059 20.919505
F 22.279193 19.294328 20.919506
F 31.190877 27.012059 18.190875
F 31.190877 19.294328 18.190874
F 22.279204 27.012059 18.190874
F 22.279204 19.294328 18.190874
F 31.190867 24.439482 14.552700
F 31.190867 16.721750 14.552699
F 22.279194 24.439481 14.552699
F 22.279194 16.721749 14.552698
F 33.418798 15.435460 18.190874
F 33.418798 23.153194 18.190875
F 24.507125 15.435460 18.190874
F 24.507125 23.153194 18.190874
F 33.418782 20.580617 14.552700
F 24.507112 20.580617 14.552700
F 33.418795 20.580617 17.281330
F 24.507123 20.580616 17.281330
F 33.418785 15.435460 20.919506
F 33.418785 23.153193 20.919505
F 24.507114 15.435460 20.919506
F 24.507114 23.153194 20.919505
F 26.735044 32.157210 2.728633
F 26.735044 39.874944 2.728633
F 17.823365 32.157209 2.728634
F 17.823365 39.874943 2.728635
F 26.735030 34.729787 6.366807
F 35.646701 34.729788 6.366808
F 26.735042 34.729788 3.638177
F 17.823364 34.729788 3.638176
F 26.735032 32.157210 0.000002
F 26.735032 39.874944 0.000001
F 35.646703 32.157210 0.000002
F 35.646703 39.874944 0.000001
F 28.962961 30.870922 3.638177
F 28.962961 38.588654 3.638176
F 20.051286 30.870923 3.638176
F 20.051286 38.588654 3.638175
F 28.962947 28.298345 0.000003
F 28.962947 36.016076 0.000002
F 20.051273 28.298344 0.000001
F 20.051273 36.016075 0.000001
F 28.962959 28.298345 2.728632
F 28.962959 36.016076 2.728633
F 20.051284 28.298344 2.728633
F 20.051284 36.016075 2.728634
F 28.962949 30.870922 6.366807
F 28.962949 38.588654 6.366808
F 20.051274 30.870923 6.366808
F 20.051274 38.588655 6.366809
F 31.190880 32.157210 2.728633
F 31.190880 39.874944 2.728634
F 22.279206 32.157209 2.728633
F 22.279206 39.874943 2.728634
F 31.190865 34.729787 6.366807
F 22.279193 34.729788 6.366808
F 31.190877 34.729788 3.638177
F 22.279204 34.729788 3.638176
F 31.190867 32.157210 0.000002
F 31.190867 39.874944 0.000001
F 22.279194 32.157209 0.000002
F 22.279194 39.874943 0.000001
F 33.418798 30.870922 3.638177
F 33.418798 38.588654 3.638176
F 24.507125 30.870922 3.638177
F 24.507125 38.588654 3.638176
F 33.418782 28.298345 0.000003
F 33.418782 36.016076 0.000002
F 24.507112 28.298345 0.000002
F 24.507112 36.016076 0.000001
F 33.418795 28.298345 2.728633
F 33.418795 36.016076 2.728633
F 24.507123 28.298345 2.728632
F 24.507123 36.016076 2.728633
F 33.418785 30.870922 6.366807
F 33.418785 38.588654 6.366808
F 24.507114 30.870922 6.366807
F 24.507114 38.588654 6.366808
F 26.735044 32.157210 10.004982
F 26.735044 39.874944 10.004982
F 17.823365 32.157209 10.004983
F 17.823365 39.874943 10.004984
F 26.735030 34.729787 13.643156
F 35.646701 34.729788 13.643156
F 26.735042 34.729788 10.914525
F 17.823364 34.729788 10.914524
F 26.735032 32.157210 7.276351
F 26.735032 39.874944 7.276350
F 35.646703 32.157210 7.276351
F 35.646703 39.874944 7.276350
F 28.962961 30.870922 10.914525
F 28.962961 38.588654 10.914524
F 20.051286 30.870923 10.914524
F 20.051286 38.588654 10.914523
F 28.962947 28.298345 7.276351
F 28.962947 36.016076 7.276350
F 20.051273 28.298344 7.276350
F 20.051273 36.016075 7.276349
F 28.962959 28.298345 10.004981
F 28.962959 36.016076 10.004982
F 20.051284 28.298344 10.004982
F 20.051284 36.016075 10.004983
F 28.962949 30.870922 13.643155
F 28.962949 38.588654 13.643156
F 20.051274 30.870923 13.643157
F 20.051274 38.588655 13.643158
F 31.190880 32.157210 10.004982
F 31.190880 39.874944 10.004983
F 22.279206 32.157209 10.004982
F 22.279206 39.874943 10.004983
F 31.190865 34.729787 13.643156
F 22.279193 34.729788 13.643156
F 31.190877 34.729788 10.914525
F 22.279204 34.729788 10.914525
F 31.190867 32.157210 7.276351
F 31.190867 39.874944 7.276350
F 22.279194 32.157209 7.276351
F 22.279194 39.874943 7.276350
F 33.418798 30.870922 10.914525
F 33.418798 38.588654 10.914524
F 24.507125 30.870922 10.914525
F 24.507125 38.588654 10.914524
F 33.418782 28.298345 7.276351
F 33.418782 36.016076 7.276350
F 24.507112 28.298345 7.276351
F 24.507112 36.016076 7.276350
F 33.418795 28.298345 10.004982
F 33.418795 36.016076 10.004982
F 24.507123 28.298345 10.004981
F 24.507123 36.016076 10.004982
F 33.418785 30.870922 13.643156
F 33.418785 38.588654 13.643157
F 24.507114 30.870922 13.643156
F 24.507114 38.588654 13.643157
F 26.735044 32.157210 17.281330
F 26.735044 39.874944 17.281331
F 17.823365 32.157209 17.281331
F 17.823365 39.874943 17.281332
F 26.735030 34.729787 20.919505
F 35.646701 34.729788 20.919505
F 26.735042 34.729788 18.190874
F 17.823364 34.729788 18.190873
F 26.735032 32.157210 14.552700
F 26.735032 39.874944 14.552699
F 35.646703 32.157210 14.552700
F 35.646703 39.874944 14.552699
F 28.962961 30.870922 18.190875
F 28.962961 38.588654 18.190874
F 20.051286 30.870923 18.190874
F 20.051286 38.588654 18.190873
F 28.962947 28.298345 14.552700
F 28.962947 36.016076 14.552699
F 20.051273 28.298344 14.552699
F 20.051273 36.016075 14.552698
F 28.962959 28.298345 17.281330
F 28.962959 36.016076 17.281331
F 20.051284 28.298344 17.281331
F 20.051284 36.016075 17.281332
F 28.962949 30.870922 20.919505
F 28.962949 38.588654 20.919506
F 20.051274 30.870923 20.919506
F 20.051274 38.588655 20.919507
F 31.190880 32.157210 17.281330
F 31.190880 39.874944 17.281331
F 22.279206 32.157209 17.281331
F 22.279206 39.874943 17.281331
F 31.190865 34.729787 20.919505
F 22.279193 34.729788 20.919506
F 31.190877 34.729788 18.190874
F 22.279204 34.729788 18.190874
F 31.190867 32.157210 14.552700
F 31.190867 39.874944 14.552699
F 22.279194 32.157209 14.552699
F 22.279194 39.874943 14.552698
F 33.418798 30.870922 18.190875
F 33.418798 38.588654 18.190874
F 24.507125 30.870922 18.190875
F 24.507125 38.588654 18.190874
F 33.418782 28.298345 14.552700
F 33.418782 36.016076 14.552699
F 24.507112 28.298345 14.552700
F 24.507112 36.016076 14.552699
F 33.418795 28.298345 17.281330
F 33.418795 36.016076 17.281331
F 24.507123 28.298345 17.281330
F 24.507123 36.016076 17.281331
F 33.418785 30.870922 20.919505
F 33.418785 38.588654 20.919506
F 24.507114 30.870922 20.919505
F 24.507114 38.588654 20.919506
F 26.735044 47.592675 2.728633
F 26.735044 55.310403 2.728633
F 17.823365 47.592674 2.728634
F 17.823365 55.310402 2.728634
F 26.735030 50.165252 6.366807
F 26.735030 42.447521 6.366808
F 35.646701 50.165252 6.366808
F 35.646701 42.447521 6.366808
F 26.735042 50.165252 3.638177
F 26.735042 42.447521 3.638176
F 17.823364 50.165253 3.638176
F 17.823364 42.447522 3.638175
F 26.735032 47.592675 0.000002
F 26.735032 55.310403 0.000002
F 35.646703 47.592675 0.000002
F 35.646703 55.310403 0.000002
F 28.962961 54.024117 3.638177
F 28.962961 46.306388 3.638177
F 20.051286 54.024117 3.638176
F 20.051286 46.306389 3.638176
F 28.962947 51.451540 0.000003
F 28.962947 43.733811 0.000002
F 20.051273 51.451538 0.000001
F 20.051273 43.733809 0.000001
F 28.962959 51.451539 2.728632
F 28.962959 43.733810 2.728633
F 20.051284 51.451538 2.728633
F 20.051284 43.733809 2.728634
F 28.962949 54.024116 6.366807
F 28.962949 46.306388 6.366807
F 20.051274 54.024118 6.366808
F 20.051274 46.306389 6.366808
F 31.190880 47.592675 2.728633
F 31.190880 55.310403 2.728633
F 22.279206 47.592674 2.728633
F 22.279206 55.310403 2.728633
F 31.190865 50.165252 6.366807
F 31.190865 42.447521 6.366808
F 22.279193 50.165252 6.366808
F 22.279193 42.447521 6.366808
F 31.190877 50.165252 3.638177
F 31.190877 42.447521 3.638176
F 22.279204 50.165252 3.638177
F 22.279204 42.447521 3.638176
F 31.190867 47.592675 0.000002
F 31.190867 55.310404 0.000002
F 22.279194 47.592674 0.000002
F 22.279194 55.310403 0.000002
F 33.418798 54.024117 3.638177
F 33.418798 46.306388 3.638177
F 24.507125 54.024117 3.638177
F 24.507125 46.306388 3.638177
F 33.418782 51.451539 0.000003
F 33.418782 43.733810 0.000002
F 24.507112 51.451539 0.000002
F 24.507112 43.733810 0.000002
F 33.418795 51.451539 2.728633
F 33.418795 43.733810 2.728633
F 24.507123 51.451539 2.728632
F 24.507123 43.733810 2.728633
F 33.418785 54.024116 6.366807
F 33.418785 46.306388 6.366807
F 24.507114 54.024117 6.366807
F 24.507114 46.306388 6.366807
F 26.735044 47.592675 10.004982
F 26.735044 55.310403 10.004982
F 17.823365 47.592674 10.004983
F 17.823365 55.310402 10.004983
F 26.735030 50.165252 13.643155
F 26.735030 42.447521 13.643156
F 35.646701 50.165252 13.643156
F 35.646701 42.447521 13.643156
F 26.735042 50.165252 10.914525
F 26.735042 42.447521 10.914524
F 17.823364 50.165253 10.914524
F 17.823364 42.447522 10.914523
F 26.735032 47.592675 7.276351
F 26.735032 55.310403 7.276351
F 35.646703 47.592675 7.276351
F 35.646703 55.310403 7.276351
F 28.962961 54.024117 10.914525
F 28.962961 46.306388 10.914525
F 20.051286 54.024117 10.914524
F 20.051286 46.306389 10.914524
F 28.962947 51.451540 7.276351
F 28.962947 43.733811 7.276351
F 20.051273 51.451538 7.276350
F 20.051273 43.733809 7.276350
F 28.962959 51.451539 10.004981
F 28.962959 43.733810 10.004982
F 20.051284 51.451538 10.004982
F 20.051284 43.733809 10.004983
F 28.962949 54.024116 13.643155
F 28.962949 46.306388 13.643156
F 20.051274 54.024118 13.643157
F 20.051274 46.306389 13.643157
F 31.190880 47.592675 10.004982
F 31.190880 55.310403 10.004982
F 22.279206 47.592674 10.004982
F 22.279206 55.310403 10.004982
F 31.190865 50.165252 13.643156
F 31.190865 42.447521 13.643156
F 22.279193 50.165252 13.643156
F 22.279193 42.447521 13.643157
F 31.190877 50.165252 10.914525
F 31.190877 42.447521 10.914524
F 22.279204 50.165252 10.914525
F 22.279204 42.447521 10.914524
F 31.190867 47.592675 7.276351
F 31.190867 55.310404 7.276351
F 22.279194 47.592674 7.276351
F 22.279194 55.310403 7.276351
F 33.418798 54.024117 10.914525
F 33.418798 46.306388 10.914525
F 24.507125 54.024117 10.914525
F 24.507125 46.306388 10.914525
F 33.418782 51.451539 7.276351
F 33.418782 43.733810 7.276351
F 24.507112 51.451539 7.276351
F 24.507112 43.733810 7.276351
F 33.418795 51.451539 10.004982
F 33.418795 43.733810 10.004982
F 24.507123 51.451539 10.004981
F 24.507123 43.733810 10.004982
F 33.418785 54.024116 13.643156
F 33.418785 46.306388 13.643156
F 24.507114 54.024117 13.643156
F 24.507114 46.306388 13.643156
F 26.735044 47.592675 17.281330
F 26.735044 55.310403 17.281330
F 17.823365 47.592674 17.281331
F 17.823365 55.310402 17.281331
F 26.735030 50.165252 20.919505
F 26.735030 42.447521 20.919505
F 35.646701 50.165252 20.919505
F 35.646701 42.447521 20.919506
F 26.735042 50.165252 18.190875
F 26.735042 42.447521 18.190874
F 17.823364 50.165253 18.190873
F 17.823364 42.447522 18.190873
F 26.735032 47.592675 14.552700
F 26.735032 55.310403 14.552700
F 35.646703 47.592675 14.552700
F 35.646703 55.310403 14.552700
F 28.962961 54.024117 18.190875
F 28.962961 46.306388 18.190874
F 20.051286 54.024117 18.190874
F 20.051286 46.306389 18.190874
F 28.962947 51.451540 14.552700
F 28.962947 43.733811 14.552700
F 20.051273 51.451538 14.552699
F 20.051273 43.733809 14.552699
F 28.962959 51.451539 17.281330
F 28.962959 43.733810 17.281330
F 20.051284 51.451538 17.281331
F 20.051284 43.733809 17.281331
F 28.962949 54.024116 20.919505
F 28.962949 46.306388 20.919505
F 20.051274 54.024118 20.919506
F 20.051274 46.306389 20.919506
F 31.190880 47.592675 17.281330
F 31.190880 55.310403 17.281330
F 22.279206 47.592674 17.281331
F 22.279206 55.310403 17.281331
F 31.190865 50.165252 20.919505
F 31.190865 42.447521 20.919505
F 22.279193 50.165252 20.919505
F 22.279193 42.447521 20.919506
F 31.190877 50.165252 18.190875
F 31.190877 42.447521 18.190874
F 22.279204 50.165252 18.190874
F 22.279204 42.447521 18.190874
F 31.190867 47.592675 14.552700
F 31.190867 55.310404 14.552700
F 22.279194 47.592674 14.552699
F 22.279194 55.310403 14.552699
F 33.418798 54.024117 18.190875
F 33.418798 46.306388 18.190875
F 24.507125 54.024117 18.190875
F 24.507125 46.306388 18.190874
F 33.418782 51.451539 14.552700
F 33.418782 43.733810 14.552700
F 24.507112 51.451539 14.552700
F 24.507112 43.733810 14.552700
F 33.418795 51.451539 17.281330
F 33.418795 43.733810 17.281330
F 24.507123 51.451539 17.281330
F 24.507123 43.733810 17.281330
F 33.418785 54.024116 20.919505
F 33.418785 46.306388 20.919505
F 24.507114 54.024117 20.919505
F 24.507114 46.306388 20.919505
F 26.735044 63.028137 2.728633
F 17.823365 63.028137 2.728635
F 26.735030 57.882981 6.366807
F 26.735030 65.600715 6.366808
F 35.646701 57.882981 6.366808
F 35.646701 65.600716 6.366808
F 26.735042 57.882981 3.638177
F 26.735042 65.600716 3.638176
F 17.823364 57.882982 3.638176
F 17.823364 65.600716 3.638175
F 26.735032 63.028138 0.000001
F 35.646703 63.028137 0.000001
F 28.962961 61.741849 3.638176
F 20.051286 61.741849 3.638175
F 28.962947 59.169271 0.000002
F 28.962947 66.887004 0.000002
F 20.051273 59.169269 0.000001
F 20.051273 66.887003 0.000001
F 28.962959 59.169270 2.728633
F 28.962959 66.887004 2.728633
F 20.051284 59.169270 2.728634
F 20.051284 66.887003 2.728634
F 28.962949 61.741848 6.366808
F 20.051274 61.741849 6.366809
F 31.190880 63.028137 2.728634
F 22.279206 63.028137 2.728634
F 31.190865 57.882981 6.366807
F 31.190865 65.600715 6.366808
F 22.279193 57.882981 6.366808
F 22.279193 65.600716 6.366808
F 31.190877 57.882981 3.638177
F 31.190877 65.600716 3.638176
F 22.279204 57.882981 3.638176
F 22.279204 65.600716 3.638176
F 31.190867 63.028138 0.000001
F 22.279194 63.028137 0.000001
F 33.418798 61.741849 3.638176
F 24.507125 61.741849 3.638176
F 33.418782 59.169271 0.000002
F 33.418782 66.887004 0.000002
F 24.507112 59.169270 0.000001
F 24.507112 66.887004 0.000002
F 33.418795 59.169270 2.728633
F 33.418795 66.887004 2.728633
F 24.507123 59.169270 2.728633
F 24.507123 66.887004 2.728633
F 33.418785 61.741848 6.366808
F 24.507114 61.741848 6.366808
F 26.735044 63.028137 10.004982
F 17.823365 63.028137 10.004984
F 26.735030 57.882981 13.643156
F 26.735030 65.600715 13.643156
F 35.646701 57.882981 13.643156
F 35.646701 65.600716 13.643156
F 26.735042 57.882981 10.914525
F 26.735042 65.600716 10.914524
F 17.823364 57.882982 10.914524
F 17.823364 65.600716 10.914523
F 26.735032 63.028138 7.276350
F 35.646703 63.028137 7.276350
F 28.962961 61.741849 10.914524
F 20.051286 61.741849 10.914523
F 28.962947 59.169271 7.276350
F 28.962947 66.887004 7.276351
F 20.051273 59.169269 7.276349
F 20.051273 66.887003 7.276350
F 28.962959 59.169270 10.004982
F 28.962959 66.887004 10.004982
F 20.051284 59.169270 10.004983
F 20.051284 66.887003 10.004983
F 28.962949 61.741848 13.643156
F 20.051274 61.741849 13.643158
F 31.190880 63.028137 10.004983
F 22.279206 63.028137 10.004983
F 31.190865 57.882981 13.643156
F 31.190865 65.600715 13.643156
F 22.279193 57.882981 13.643156
F 22.279193 65.600716 13.643157
F 31.190877 57.882981 10.914525
F 31.190877 65.600716 10.914524
F 22.279204 57.882981 10.914525
F 22.279204 65.600716 10.914524
F 31.190867 63.028138 7.276350
F 22.279194 63.028137 7.276350
F 33.418798 61.741849 10.914524
F 24.507125 61.741849 10.914524
F 33.418782 59.169271 7.276350
F 33.418782 66.887004 7.276351
F 24.507112 59.169270 7.276350
F 24.507112 66.887004 7.276351
F 33.418795 59.169270 10.004982
F 33.418795 66.887004 10.004982
F 24.507123 59.169270 10.004982
F 24.507123 66.887004 10.004982
F 33.418785 61.741848 13.643157
F 24.507114 61.741848 13.643157
F 26.735044 63.028137 17.281331
F 17.823365 63.028137 17.281332
F 26.735030 57.882981 20.919505
F 26.735030 65.600715 20.919505
F 35.646701 57.882981 20.919505
F 35.646701 65.600716 20.919506
F 26.735042 57.882981 18.190874
F 26.735042 65.600716 18.190874
F 17.823364 57.882982 18.190873
F 17.823364 65.600716 18.190873
F 26.735032 63.028138 14.552699
F 35.646703 63.028137 14.552699
F 28.962961 61.741849 18.190874
F 20.051286 61.741849 18.190873
F 28.962947 59.169271 14.552699
F 28.962947 66.887004 14.552700
F 20.051273 59.169269 14.552698
F 20.051273 66.887003 14.552699
F 28.962959 59.169270 17.281331
F 28.962959 66.887004 17.281330
F 20.051284 59.169270 17.281332
F 20.051284 66.887003 17.281331
F 28.962949 61.741848 20.919506
F 20.051274 61.741849 20.919507
F 31.190880 63.028137 17.281331
F 22.279206 63.028137 17.281331
F 31.190865 57.882981 20.919505
F 31.190865 65.600715 20.919505
F 22.279193 57.882981 20.919506
F 22.279193 65.600716 20.919506
F 31.190877 57.882981 18.190874
F 31.190877 65.600716 18.190874
F 22.279204 57.882981 18.190874
F 22.279204 65.600716 18.190874
F 31.190867 63.028138 14.552699
F 22.279194 63.028137 14.552698
F 33.418798 61.741849 18.190874
F 24.507125 61.741849 18.190874
F 33.418782 59.169271 14.552699
F 33.418782 66.887004 14.552700
F 24.507112 59.169270 14.552699
F 24.507112 66.887004 14.552700
F 33.418795 59.169270 17.281331
F 33.418795 66.887004 17.281330
F 24.507123 59.169270 17.281331
F 24.507123 66.887004 17.281330
F 33.418785 61.741848 20.919506
F 24.507114 61.741848 20.919506
F 28.962961 69.459582 3.638177
F 24.507114 69.459582 20.919505
F 28.962949 69.459582 6.366807
F 33.418785 69.459582 20.919505
F 33.418798 69.459582 3.638177
F 24.507125 69.459582 3.638177
F 33.418785 69.459582 6.366807
F 24.507114 69.459582 6.366807
F 28.962961 69.459582 10.914525
F 28.962949 69.459582 13.643156
F 33.418798 69.459582 10.914525
F 24.507125 69.459582 10.914525
F 33.418785 69.459582 13.643156
F 24.507125 69.459582 18.190874
F 24.507114 69.459582 13.643156
F 33.418798 69.459582 18.190875
F 28.962961 69.459582 18.190874
F 28.962949 69.459582 20.919505
F 35.646716 1.286287 2.728633
F 35.646716 9.004015 2.728633
F 44.558396 1.286286 2.728634
F 44.558396 9.004014 2.728634
F 44.558382 3.858865 6.366809
F 44.558382 11.576594 6.366809
F 35.646714 3.858864 3.638177
F 35.646714 11.576593 3.638177
F 44.558394 3.858865 3.638176
F 44.558394 11.576594 3.638176
F 44.558384 1.286286 0.000001
F 44.558384 9.004014 0.000001
F 37.874635 7.717729 3.638177
F 51.242143 7.717729 20.919505
F 46.786316 7.717729 3.638176
F 46.786316 0.000001 3.638176
F 37.874620 5.145151 0.000002
F 37.874620 12.862882 0.000001
F 46.786303 5.145150 0.000001
F 46.786303 12.862881 0.000001
F 37.874633 5.145151 2.728633
F 37.874633 12.862882 2.728634
F 46.786315 5.145150 2.728633
F 46.786315 12.862882 2.728634
F 37.874622 7.717729 6.366808
F 42.330462 0.000001 20.919506
F 46.786304 7.717730 6.366808
F 46.786304 0.000001 6.366808
F 40.102555 1.286286 2.728633
F 40.102555 9.004015 2.728633
F 49.014235 1.286286 2.728633
F 49.014235 9.004015 2.728633
F 40.102540 3.858865 6.366808
F 40.102540 11.576594 6.366808
F 49.014222 3.858864 6.366808
F 49.014222 11.576593 6.366808
F 40.102553 3.858865 3.638176
F 40.102553 11.576594 3.638176
F 49.014233 3.858864 3.638177
F 49.014233 11.576593 3.638176
F 40.102542 1.286286 0.000002
F 40.102542 9.004014 0.000002
F 49.014224 1.286286 0.000002
F 49.014224 9.004014 0.000002
F 42.330475 7.717729 3.638176
F 42.330475 0.000001 3.638176
F 51.242155 7.717729 3.638177
F 42.330462 7.717730 20.919506
F 42.330461 5.145150 0.000001
F 42.330461 12.862881 0.000000
F 51.242141 5.145151 0.000002
F 51.242141 12.862882 0.000001
F 42.330473 5.145150 2.728634
F 42.330473 12.862882 2.728634
F 51.242153 5.145151 2.728632
F 51.242153 12.862882 2.728633
F 42.330462 7.717730 6.366808
F 42.330462 0.000001 6.366808
F 51.242143 7.717729 6.366807
F 51.242153 12.862882 17.281331
F 35.646716 1.286287 10.004982
F 35.646716 9.004015 10.004982
F 44.558396 1.286286 10.004983
F 44.558396 9.004014 10.004983
F 44.558382 3.858865 13.643157
F 44.558382 11.576594 13.643157
F 35.646714 3.858864 10.914525
F 35.646714 11.576593 10.914525
F 44.558394 3.858865 10.914524
F 44.558394 11.576594 10.914524
F 44.558384 1.286286 7.276350
F 44.558384 9.004014 7.276350
F 37.874635 7.717729 10.914525
F 51.242153 5.145151 17.281330
F 46.786316 7.717729 10.914524
F 46.786316 0.000001 10.914524
F 37.874620 5.145151 7.276351
F 37.874620 12.862882 7.276350
F 46.786303 5.145150 7.276350
F 46.786303 12.862881 7.276349
F 37.874633 5.145151 10.004982
F 37.874633 12.862882 10.004983
F 46.786315 5.145150 10.004982
F 46.786315 12.862882 10.004983
F 37.874622 7.717729 13.643156
F 42.330473 12.862882 17.281332
F 46.786304 7.717730 13.643157
F 46.786304 0.000001 13.643157
F 40.102555 1.286286 10.004982
F 40.102555 9.004015 10.004982
F 49.014235 1.286286 10.004982
F 49.014235 9.004015 10.004982
F 40.102540 3.858865 13.643157
F 40.102540 11.576594 13.643157
F 49.014222 3.858864 13.643156
F 49.014222 11.576593 13.643156
F 40.102553 3.858865 10.914524
F 40.102553 11.576594 10.914524
F 49.014233 3.858864 10.914525
F 49.014233 11.576593 10.914525
F 40.102542 1.286286 7.276350
F 40.102542 9.004014 7.276350
F 49.014224 1.286286 7.276351
F 49.014224 9.004014 7.276351
F 42.330475 7.717729 10.914524
F 42.330475 0.000001 10.914524
F 51.242155 7.717729 10.914525
F 42.330473 5.145150 17.281331
F 42.330461 5.145150 7.276350
F 42.330461 12.862881 7.276349
F 51.242141 5.145151 7.276351
F 51.242141 12.862882 7.276350
F 42.330473 5.145150 10.004983
F 42.330473 12.862882 10.004983
F 51.242153 5.145151 10.004981
F 51.242153 12.862882 10.004982
F 42.330462 7.717730 13.643157
F 42.330462 0.000001 13.643157
F 51.242143 7.717729 13.643156
F 51.242141 12.862882 14.552699
F 35.646716 1.286287 17.281330
F 35.646716 9.004015 17.281330
F 44.558396 1.286286 17.281331
F 44.558396 9.004014 17.281331
F 44.558382 3.858865 20.919506
F 44.558382 11.576594 20.919506
F 35.646714 3.858864 18.190874
F 35.646714 11.576593 18.190874
F 44.558394 3.858865 18.190873
F 44.558394 11.576594 18.190873
F 44.558384 1.286286 14.552698
F 44.558384 9.004014 14.552698
F 37.874635 7.717729 18.190875
F 51.242141 5.145151 14.552700
F 46.786316 7.717729 18.190874
F 46.786316 0.000001 18.190874
F 37.874620 5.145151 14.552699
F 37.874620 12.862882 14.552698
F 46.786303 5.145150 14.552699
F 46.786303 12.862881 14.552698
F 37.874633 5.145151 17.281330
F 37.874633 12.862882 17.281331
F 46.786315 5.145150 17.281331
F 46.786315 12.862882 17.281332
F 37.874622 7.717729 20.919505
F 42.330461 12.862881 14.552698
F 46.786304 7.717730 20.919506
F 46.786304 0.000001 20.919506
F 40.102555 1.286286 17.281331
F 40.102555 9.004015 17.281331
F 49.014235 1.286286 17.281331
F 49.014235 9.004015 17.281331
F 40.102540 3.858865 20.919506
F 40.102540 11.576594 20.919506
F 49.014222 3.858864 20.919505
F 49.014222 11.576593 20.919506
F 40.102553 3.858865 18.190874
F 40.102553 11.576594 18.190874
F 49.014233 3.858864 18.190874
F 49.014233 11.576593 18.190874
F 40.102542 1.286286 14.552699
F 40.102542 9.004014 14.552699
F 49.014224 1.286286 14.552699
F 49.014224 9.004014 14.552699
F 42.330475 7.717729 18.190874
F 42.330475 0.000001 18.190874
F 51.242155 7.717729 18.190875
F 42.330461 5.145150 14.552699
F 35.646716 24.439481 2.728633
F 35.646716 16.721749 2.728634
F 44.558396 24.439480 2.728634
F 44.558396 16.721749 2.728635
F 44.558382 27.012060 6.366809
F 44.558382 19.294329 6.366809
F 35.646714 27.012059 3.638177
F 35.646714 19.294328 3.638176
F 44.558394 27.012059 3.638176
F 44.558394 19.294328 3.638175
F 44.558384 24.439480 0.000001
F 44.558384 16.721748 0.000000
F 37.874635 15.435460 3.638176
F 37.874635 23.153194 3.638177
F 46.786316 15.435461 3.638175
F 46.786316 23.153194 3.638176
F 37.874620 20.580616 0.000002
F 46.786303 20.580616 0.000001
F 37.874633 20.580616 2.728633
F 46.786315 20.580616 2.728634
F 37.874622 15.435461 6.366809
F 37.874622 23.153194 6.366808
F 46.786304 15.435461 6.366809
F 46.786304 23.153195 6.366808
F 40.102555 24.439481 2.728633
F 40.102555 16.721749 2.728634
F 49.014235 24.439481 2.728633
F 49.014235 16.721749 2.728634
F 40.102540 27.012060 6.366808
F 40.102540 19.294329 6.366809
F 49.014222 27.012059 6.366808
F 49.014222 19.294328 6.366808
F 40.102553 27.012059 3.638176
F 40.102553 19.294328 3.638176
F 49.014233 27.012059 3.638177
F 49.014233 19.294328 3.638176
F 40.102542 24.439480 0.000002
F 40.102542 16.721749 0.000001
F 49.014224 24.439481 0.000002
F 49.014224 16.721749 0.000001
F 42.330475 15.435461 3.638175
F 42.330475 23.153194 3.638176
F 51.242155 15.435460 3.638176
F 51.242155 23.153194 3.638177
F 42.330461 20.580615 0.000001
F 51.242141 20.580617 0.000002
F 42.330473 20.580616 2.728634
F 51.242153 20.580616 2.728633
F 42.330462 15.435461 6.366809
F 42.330462 23.153195 6.366808
F 51.242143 15.435460 6.366808
F 51.242143 23.153194 6.366807
F 35.646716 24.439481 10.004982
F 35.646716 16.721749 10.004983
F 44.558396 24.439480 10.004983
F 44.558396 16.721749 10.004984
F 44.558382 27.012060 13.643157
F 44.558382 19.294329 13.643158
F 35.646714 27.012059 10.914525
F 35.646714 19.294328 10.914524
F 44.558394 27.012059 10.914524
F 44.558394 19.294328 10.914523
F 44.558384 24.439480 7.276350
F 44.558384 16.721748 7.276349
F 37.874635 15.435460 10.914524
F 37.874635 23.153194 10.914525
F 46.786316 15.435461 10.914523
F 46.786316 23.153194 10.914524
F 37.874620 20.580616 7.276351
F 46.786303 20.580616 7.276350
F 37.874633 20.580616 10.004982
F 46.786315 20.580616 10.004983
F 37.874622 15.435461 13.643157
F 37.874622 23.153194 13.643156
F 46.786304 15.435461 13.643158
F 46.786304 23.153195 13.643157
F 40.102555 24.439481 10.004982
F 40.102555 16.721749 10.004983
F 49.014235 24.439481 10.004982
F 49.014235 16.721749 10.004983
F 40.102540 27.012060 13.643157
F 40.102540 19.294329 13.643157
F 49.014222 27.012059 13.643156
F 49.014222 19.294328 13.643157
F 40.102553 27.012059 10.914524
F 40.102553 19.294328 10.914524
F 49.014233 27.012059 10.914525
F 49.014233 19.294328 10.914524
F 40.102542 24.439480 7.276350
F 40.102542 16.721749 7.276350
F 49.014224 24.439481 7.276351
F 49.014224 16.721749 7.276350
F 42.330475 15.435461 10.914523
F 42.330475 23.153194 10.914524
F 51.242155 15.435460 10.914524
F 51.242155 23.153194 10.914525
F 42.330461 20.580615 7.276350
F 51.242141 20.580617 7.276351
F 42.330473 20.580616 10.004983
F 51.242153 20.580616 10.004982
F 42.330462 15.435461 13.643158
F 42.330462 23.153195 13.643157
F 51.242143 15.435460 13.643157
F 51.242143 23.153194 13.643156
F 35.646716 24.439481 17.281330
F 35.646716 16.721749 17.281331
F 44.558396 24.439480 17.281331
F 44.558396 16.721749 17.281332
F 44.558382 27.012060 20.919506
F 44.558382 19.294329 20.919507
F 35.646714 27.012059 18.190874
F 35.646714 19.294328 18.190874
F 44.558394 27.012059 18.190873
F 44.558394 19.294328 18.190873
F 44.558384 24.439480 14.552698
F 44.558384 16.721748 14.552698
F 37.874635 15.435460 18.190873
F 37.874635 23.153194 18.190874
F 46.786316 15.435461 18.190873
F 46.786316 23.153194 18.190874
F 37.874620 20.580616 14.552699
F 46.786303 20.580616 14.552699
F 37.874633 20.580616 17.281331
F 46.786315 20.580616 17.281331
F 37.874622 15.435461 20.919506
F 37.874622 23.153194 20.919505
F 46.786304 15.435461 20.919507
F 46.786304 23.153195 20.919506
F 40.102555 24.439481 17.281331
F 40.102555 16.721749 17.281331
F 49.014235 24.439481 17.281331
F 49.014235 16.721749 17.281331
F 40.102540 27.012060 20.919506
F 40.102540 19.294329 20.919506
F 49.014222 27.012059 20.919505
F 49.014222 19.294328 20.919506
F 40.102553 27.012059 18.190874
F 40.102553 19.294328 18.190873
F 49.014233 27.012059 18.190874
F 49.014233 19.294328 18.190874
F 40.102542 24.439480 14.552699
F 40.102542 16.721749 14.552698
F 49.014224 24.439481 14.552699
F 49.014224 16.721749 14.552698
F 42.330475 15.435461 18.190873
F 42.330475 23.153194 18.190874
F 51.242155 15.435460 18.190874
F 51.242155 23.153194 18.190874
F 42.330461 20.580615 14.552698
F 51.242141 20.580617 14.552700
F 42.330473 20.580616 17.281331
F 51.242153 20.580616 17.281330
F 42.330462 15.435461 20.919507
F 42.330462 23.153195 20.919506
F 51.242143 15.435460 20.919506
F 51.242143 23.153194 20.919505
F 35.646716 32.157210 2.728633
F 35.646716 39.874944 2.728634
F 44.558396 32.157209 2.728634
F 44.558396 39.874943 2.728635
F 44.558382 34.729789 6.366809
F 35.646714 34.729788 3.638177
F 44.558394 34.729788 3.638176
F 44.558384 32.157208 0.000001
F 44.558384 39.874943 0.000000
F 37.874635 30.870922 3.638177
F 37.874635 38.588654 3.638176
F 46.786316 30.870923 3.638176
F 46.786316 38.588654 3.638175
F 37.874620 28.298344 0.000002
F 37.874620 36.016075 0.000001
F 46.786303 28.298344 0.000001
F 46.786303 36.016075 0.000001
F 37.874633 28.298344 2.728633
F 37.874633 36.016076 2.728634
F 46.786315 28.298344 2.728633
F 46.786315 36.016075 2.728634
F 37.874622 30.870922 6.366808
F 37.874622 38.588654 6.366809
F 46.786304 30.870923 6.366808
F 46.786304 38.588655 6.366809
F 40.102555 32.157209 2.728633
F 40.102555 39.874944 2.728634
F 49.014235 32.157209 2.728633
F 49.014235 39.874943 2.728634
F 40.102540 34.729789 6.366808
F 49.014222 34.729788 6.366808
F 40.102553 34.729788 3.638176
F 49.014233 34.729788 3.638176
F 40.102542 32.157209 0.000002
F 40.102542 39.874943 0.000001
F 49.014224 32.157209 0.000002
F 49.014224 39.874943 0.000001
F 42.330475 30.870923 3.638176
F 42.330475 38.588654 3.638175
F 51.242155 30.870922 3.638177
F 51.242155 38.588654 3.638176
F 42.330461 28.298343 0.000001
F 42.330461 36.016075 0.000000
F 51.242141 28.298345 0.000002
F 51.242141 36.016076 0.000001
F 42.330473 28.298344 2.728634
F 42.330473 36.016075 2.728634
F 51.242153 28.298345 2.728632
F 51.242153 36.016076 2.728633
F 42.330462 30.870923 6.366808
F 42.330462 38.588655 6.366809
F 51.242143 30.870922 6.366807
F 51.242143 38.588654 6.366808
F 35.646716 32.157210 10.004982
F 35.646716 39.874944 10.004983
F 44.558396 32.157209 10.004983
F 44.558396 39.874943 10.004984
F 44.558382 34.729789 13.643157
F 35.646714 34.729788 10.914525
F 44.558394 34.729788 10.914524
F 44.558384 32.157208 7.276350
F 44.558384 39.874943 7.276349
F 37.874635 30.870922 10.914525
F 37.874635 38.588654 10.914524
F 46.786316 30.870923 10.914524
F 46.786316 38.588654 10.914523
F 37.874620 28.298344 7.276351
F 37.874620 36.016075 7.276350
F 46.786303 28.298344 7.276350
F 46.786303 36.016075 7.276349
F 37.874633 28.298344 10.004982
F 37.874633 36.016076 10.004983
F 46.786315 28.298344 10.004982
F 46.786315 36.016075 10.004983
F 37.874622 30.870922 13.643156
F 37.874622 38.588654 13.643157
F 46.786304 30.870923 13.643157
F 46.786304 38.588655 13.643158
F 40.102555 32.157209 10.004982
F 40.102555 39.874944 10.004983
F 49.014235 32.157209 10.004982
F 49.014235 39.874943 10.004983
F 40.102540 34.729789 13.643157
F 49.014222 34.729788 13.643156
F 40.102553 34.729788 10.914524
F 49.014233 34.729788 10.914525
F 40.102542 32.157209 7.276350
F 40.102542 39.874943 7.276350
F 49.014224 32.157209 7.276351
F 49.014224 39.874943 7.276350
F 42.330475 30.870923 10.914524
F 42.330475 38.588654 10.914523
F 51.242155 30.870922 10.914525
F 51.242155 38.588654 10.914524
F 42.330461 28.298343 7.276350
F 42.330461 36.016075 7.276349
F 51.242141 28.298345 7.276351
F 51.242141 36.016076 7.276350
F 42.330473 28.298344 10.004983
F 42.330473 36.016075 10.004983
F 51.242153 28.298345 10.004981
F 51.242153 36.016076 10.004982
F 42.330462 30.870923 13.643157
F 42.330462 38.588655 13.643158
F 51.242143 30.870922 13.643156
F 51.242143 38.588654 13.643157
F 35.646716 32.157210 17.281330
F 35.646716 39.874944 17.281331
F 44.558396 32.157209 17.281331
F 44.558396 39.874943 17.281332
F 44.558382 34.729789 20.919506
F 35.646714 34.729788 18.190874
F 44.558394 34.729788 18.190873
F 44.558384 32.157208 14.552698
F 44.558384 39.874943 14.552698
F 37.874635 30.870922 18.190875
F 37.874635 38.588654 18.190873
F 46.786316 30.870923 18.190874
F 46.786316 38.588654 18.190873
F 37.874620 28.298344 14.552699
F 37.874620 36.016075 14.552698
F 46.786303 28.298344 14.552699
F 46.786303 36.016075 14.552698
F 37.874633 28.298344 17.281330
F 37.874633 36.016076 17.281331
F 46.786315 28.298344 17.281331
F 46.786315 36.016075 17.281332
F 37.874622 30.870922 20.919505
F 37.874622 38.588654 20.919506
F 46.786304 30.870923 20.919506
F 46.786304 38.588655 20.919507
F 40.102555 32.157209 17.281331
F 40.102555 39.874944 17.281331
F 49.014235 32.157209 17.281331
F 49.014235 39.874943 17.281331
F 40.102540 34.729789 20.919506
F 49.014222 34.729788 20.919506
F 40.102553 34.729788 18.190874
F 49.014233 34.729788 18.190874
F 40.102542 32.157209 14.552699
F 40.102542 39.874943 14.552698
F 49.014224 32.157209 14.552699
F 49.014224 39.874943 14.552698
F 42.330475 30.870923 18.190874
F 42.330475 38.588654 18.190873
F 51.242155 30.870922 18.190875
F 51.242155 38.588654 18.190874
F 42.330461 28.298343 14.552699
F 42.330461 36.016075 14.552698
F 51.242141 28.298345 14.552700
F 51.242141 36.016076 14.552699
F 42.330473 28.298344 17.281331
F 42.330473 36.016075 17.281332
F 51.242153 28.298345 17.281330
F 51.242153 36.016076 17.281331
F 42.330462 30.870923 20.919506
F 42.330462 38.588655 20.919507
F 51.242143 30.870922 20.919505
F 51.242143 38.588654 20.919506
F 35.646716 47.592675 2.728633
F 35.646716 55.310403 2.728633
F 44.558396 47.592674 2.728634
F 44.558396 55.310402 2.728634
F 44.558382 50.165253 6.366809
F 44.558382 42.447522 6.366809
F 35.646714 50.165252 3.638177
F 35.646714 42.447521 3.638176
F 44.558394 50.165253 3.638176
F 44.558394 42.447522 3.638175
F 44.558384 47.592674 0.000001
F 44.558384 55.310402 0.000001
F 37.874635 54.024117 3.638177
F 37.874635 46.306388 3.638177
F 46.786316 54.024117 3.638176
F 46.786316 46.306389 3.638176
F 37.874620 51.451539 0.000002
F 37.874620 43.733810 0.000002
F 46.786303 51.451538 0.000001
F 46.786303 43.733809 0.000001
F 37.874633 51.451539 2.728633
F 37.874633 43.733810 2.728633
F 46.786315 51.451538 2.728633
F 46.786315 43.733809 2.728634
F 37.874622 54.024117 6.366808
F 37.874622 46.306388 6.366808
F 46.786304 54.024118 6.366808
F 46.786304 46.306389 6.366808
F 40.102555 47.592675 2.728633
F 40.102555 55.310403 2.728633
F 49.014235 47.592674 2.728633
F 49.014235 55.310403 2.728633
F 40.102540 50.165253 6.366808
F 40.102540 42.447522 6.366809
F 49.014222 50.165252 6.366808
F 49.014222 42.447521 6.366808
F 40.102553 50.165253 3.638176
F 40.102553 42.447522 3.638176
F 49.014233 50.165252 3.638177
F 49.014233 42.447521 3.638176
F 40.102542 47.592674 0.000002
F 40.102542 55.310402 0.000002
F 49.014224 47.592674 0.000002
F 49.014224 55.310403 0.000002
F 42.330475 54.024117 3.638176
F 42.330475 46.306389 3.638176
F 51.242155 54.024117 3.638177
F 51.242155 46.306388 3.638177
F 42.330461 51.451538 0.000001
F 42.330461 43.733809 0.000001
F 51.242141 51.451539 0.000002
F 51.242141 43.733810 0.000002
F 42.330473 51.451538 2.728634
F 42.330473 43.733809 2.728634
F 51.242153 51.451539 2.728632
F 51.242153 43.733810 2.728633
F 42.330462 54.024118 6.366808
F 42.330462 46.306389 6.366808
F 51.242143 54.024117 6.366807
F 51.242143 46.306388 6.366807
F 35.646716 47.592675 10.004982
F 35.646716 55.310403 10.004982
F 44.558396 47.592674 10.004983
F 44.558396 55.310402 10.004983
F 44.558382 50.165253 13.643157
F 44.558382 42.447522 13.643158
F 35.646714 50.165252 10.914525
F 35.646714 42.447521 10.914524
F 44.558394 50.165253 10.914524
F 44.558394 42.447522 10.914523
F 44.558384 47.592674 7.276350
F 44.558384 55.310402 7.276350
F 37.874635 54.024117 10.914525
F 37.874635 46.306388 10.914525
F 46.786316 54.024117 10.914524
F 46.786316 46.306389 10.914524
F 37.874620 51.451539 7.276351
F 37.874620 43.733810 7.276351
F 46.786303 51.451538 7.276350
F 46.786303 43.733809 7.276350
F 37.874633 51.451539 10.004982
F 37.874633 43.733810 10.004982
F 46.786315 51.451538 10.004982
F 46.786315 43.733809 10.004983
F 37.874622 54.024117 13.643156
F 37.874622 46.306388 13.643156
F 46.786304 54.024118 13.643157
F 46.786304 46.306389 13.643157
F 40.102555 47.592675 10.004982
F 40.102555 55.310403 10.004982
F 49.014235 47.592674 10.004982
F 49.014235 55.310403 10.004982
F 40.102540 50.165253 13.643157
F 40.102540 42.447522 13.643157
F 49.014222 50.165252 13.643156
F 49.014222 42.447521 13.643157
F 40.102553 50.165253 10.914524
F 40.102553 42.447522 10.914524
F 49.014233 50.165252 10.914525
F 49.014233 42.447521 10.914524
F 40.102542 47.592674 7.276350
F 40.102542 55.310402 7.276350
F 49.014224 47.592674 7.276351
F 49.014224 55.310403 7.276351
F 42.330475 54.024117 10.914524
F 42.330475 46.306389 10.914524
F 51.242155 54.024117 10.914525
F 51.242155 46.306388 10.914525
F 42.330461 51.451538 7.276350
F 42.330461 43.733809 7.276350
F 51.242141 51.451539 7.276351
F 51.242141 43.733810 7.276351
F 42.330473 51.451538 10.004983
F 42.330473 43.733809 10.004983
F 51.242153 51.451539 10.004981
F 51.242153 43.733810 10.004982
F 42.330462 54.024118 13.643157
F 42.330462 46.306389 13.643157
F 51.242143 54.024117 13.643156
F 51.242143 46.306388 13.643156
F 35.646716 47.592675 17.281330
F 35.646716 55.310403 17.281330
F 44.558396 47.592674 17.281331
F 44.558396 55.310402 17.281331
F 44.558382 50.165253 20.919506
F 44.558382 42.447522 20.919507
F 35.646714 50.165252 18.190874
F 35.646714 42.447521 18.190874
F 44.558394 50.165253 18.190873
F 44.558394 42.447522 18.190873
F 44.558384 47.592674 14.552698
F 44.558384 55.310402 14.552698
F 37.874635 54.024117 18.190875
F 37.874635 46.306388 18.190874
F 46.786316 54.024117 18.190874
F 46.786316 46.306389 18.190874
F 37.874620 51.451539 14.552699
F 37.874620 43.733810 14.552699
F 46.786303 51.451538 14.552699
F 46.786303 43.733809 14.552699
F 37.874633 51.451539 17.281330
F 37.874633 43.733810 17.281331
F 46.786315 51.451538 17.281331
F 46.786315 43.733809 17.281331
F 37.874622 54.024117 20.919505
F 37.874622 46.306388 20.919505
F 46.786304 54.024118 20.919506
F 46.786304 46.306389 20.919506
F 40.102555 47.592675 17.281331
F 40.102555 55.310403 17.281331
F 49.014235 47.592674 17.281331
F 49.014235 55.310403 17.281331
F 40.102540 50.165253 20.919506
F 40.102540 42.447522 20.919506
F 49.014222 50.165252 20.919505
F 49.014222 42.447521 20.919506
F 40.102553 50.165253 18.190874
F 40.102553 42.447522 18.190873
F 49.014233 50.165252 18.190874
F 49.014233 42.447521 18.190874
F 40.102542 47.592674 14.552699
F 40.102542 55.310402 14.552699
F 49.014224 47.592674 14.552699
F 49.014224 55.310403 14.552699
F 42.330475 54.024117 18.190874
F 42.330475 46.306389 18.190874
F 51.242155 54.024117 18.190875
F 51.242155 46.306388 18.190874
F 42.330461 51.451538 14.552699
F 42.330461 43.733809 14.552698
F 51.242141 51.451539 14.552700
F 51.242141 43.733810 14.552700
F 42.330473 51.451538 17.281331
F 42.330473 43.733809 17.281331
F 51.242153 51.451539 17.281330
F 51.242153 43.733810 17.281330
F 42.330462 54.024118 20.919506
F 42.330462 46.306389 20.919506
F 51.242143 54.024117 20.919505
F 51.242143 46.306388 20.919505
F 35.646716 63.028137 2.728634
F 44.558396 63.028137 2.728635
F 44.558382 57.882982 6.366809
F 44.558382 65.600717 6.366809
F 35.646714 57.882981 3.638177
F 35.646714 65.600716 3.638176
F 44.558394 57.882982 3.638176
F 44.558394 65.600716 3.638175
F 44.558384 63.028136 0.000000
F 37.874635 61.741848 3.638176
F 46.786316 61.741849 3.638175
F 37.874620 59.169270 0.000001
F 37.874620 66.887003 0.000002
F 46.786303 59.169269 0.000001
F 46.786303 66.887003 0.000001
F 37.874633 59.169270 2.728634
F 37.874633 66.887003 2.728633
F 46.786315 59.169270 2.728634
F 46.786315 66.887003 2.728634
F 37.874622 61.741849 6.366809
F 46.786304 61.741849 6.366809
F 40.102555 63.028137 2.728634
F 49.014235 63.028137 2.728634
F 40.102540 57.882982 6.366808
F 40.102540 65.600717 6.366809
F 49.014222 57.882981 6.366808
F 49.014222 65.600716 6.366808
F 40.102553 57.882982 3.638176
F 40.102553 65.600716 3.638176
F 49.014233 57.882981 3.638176
F 49.014233 65.600716 3.638176
F 40.102542 63.028137 0.000001
F 49.014224 63.028137 0.000001
F 42.330475 61.741849 3.638175
F 51.242155 61.741849 3.638176
F 42.330461 59.169269 0.000000
F 42.330461 66.887002 0.000001
F 51.242141 59.169270 0.000001
F 51.242141 66.887004 0.000002
F 42.330473 59.169270 2.728634
F 42.330473 66.887003 2.728634
F 51.242153 59.169270 2.728633
F 51.242153 66.887004 2.728633
F 42.330462 61.741849 6.366809
F 51.242143 61.741848 6.366808
F 35.646716 63.028137 10.004983
F 44.558396 63.028137 10.004984
F 44.558382 57.882982 13.643157
F 44.558382 65.600717 13.643158
F 35.646714 57.882981 10.914525
F 35.646714 65.600716 10.914524
F 44.558394 57.882982 10.914524
F 44.558394 65.600716 10.914523
F 44.558384 63.028136 7.276349
F 37.874635 61.741848 10.914524
F 46.786316 61.741849 10.914523
F 37.874620 59.169270 7.276350
F 37.874620 66.887003 7.276351
F 46.786303 59.169269 7.276349
F 46.786303 66.887003 7.276350
F 37.874633 59.169270 10.004983
F 37.874633 66.887003 10.004982
F 46.786315 59.169270 10.004983
F 46.786315 66.887003 10.004983
F 37.874622 61.741849 13.643157
F 46.786304 61.741849 13.643158
F 40.102555 63.028137 10.004983
F 49.014235 63.028137 10.004983
F 40.102540 57.882982 13.643157
F 40.102540 65.600717 13.643157
F 49.014222 57.882981 13.643156
F 49.014222 65.600716 13.643157
F 40.102553 57.882982 10.914524
F 40.102553 65.600716 10.914524
F 49.014233 57.882981 10.914525
F 49.014233 65.600716 10.914524
F 40.102542 63.028137 7.276350
F 49.014224 63.028137 7.276350
F 42.330475 61.741849 10.914523
F 51.242155 61.741849 10.914524
F 42.330461 59.169269 7.276349
F 42.330461 66.887002 7.276350
F 51.242141 59.169270 7.276350
F 51.242141 66.887004 7.276351
F 42.330473 59.169270 10.004983
F 42.330473 66.887003 10.004983
F 51.242153 59.169270 10.004982
F 51.242153 66.887004 10.004982
F 42.330462 61.741849 13.643158
F 51.242143 61.741848 13.643157
F 35.646716 63.028137 17.281331
F 44.558396 63.028137 17.281332
F 44.558382 57.882982 20.919506
F 44.558382 65.600717 20.919507
F 35.646714 57.882981 18.190874
F 35.646714 65.600716 18.190874
F 44.558394 57.882982 18.190873
F 44.558394 65.600716 18.190873
F 44.558384 63.028136 14.552698
F 37.874635 61.741848 18.190873
F 46.786316 61.741849 18.190873
F 37.874620 59.169270 14.552698
F 37.874620 66.887003 14.552699
F 46.786303 59.169269 14.552698
F 46.786303 66.887003 14.552699
F 37.874633 59.169270 17.281331
F 37.874633 66.887003 17.281331
F 46.786315 59.169270 17.281332
F 46.786315 66.887003 17.281331
F 37.874622 61.741849 20.919506
F 46.786304 61.741849 20.919507
F 40.102555 63.028137 17.281331
F 49.014235 63.028137 17.281331
F 40.102540 57.882982 20.919506
F 40.102540 65.600717 20.919506
F 49.014222 57.882981 20.919506
F 49.014222 65.600716 20.919506
F 40.102553 57.882982 18.190874
F 40.102553 65.600716 18.190873
F 49.014233 57.882981 18.190874
F 49.014233 65.600716 18.190874
F 40.102542 63.028137 14.552698
F 49.014224 63.028137 14.552698
F 42.330475 61.741849 18.190873
F 51.242155 61.741849 18.190874
F 42.330461 59.169269 14.552698
F 42.330461 66.887002 14.552698
F 51.242141 59.169270 14.552699
F 51.242141 66.887004 14.552700
F 42.330473 59.169270 17.281332
F 42.330473 66.887003 17.281331
F 51.242153 59.169270 17.281331
F 51.242153 66.887004 17.281330
F 42.330462 61.741849 20.919507
F 51.242143 61.741848 20.919506
F 37.874635 69.459582 3.638177
F 51.242143 69.459582 20.919505
F 37.874622 69.459582 6.366808
F 51.242155 69.459582 3.638177
F 51.242143 69.459582 6.366807
F 37.874635 69.459582 10.914525
F 37.874622 69.459582 13.643156
F 51.242155 69.459582 10.914525
F 51.242143 69.459582 13.643156
F 37.874635 69.459582 18.190874
F 37.874622 69.459582 20.919505
F 51.242155 69.459582 18.190874
F 53.470073 1.286287 2.728633
F 53.470073 9.004015 2.728633
F 62.381747 1.286287 2.728633
F 62.381747 9.004015 2.728633
F 53.470060 3.858864 6.366807
F 53.470060 11.576593 6.366807
F 62.381731 3.858864 6.366808
F 62.381731 11.576593 6.366808
F 71.293411 3.858865 6.366809
F 71.293411 11.576594 6.366809
F 53.470071 3.858864 3.638177
F 53.470071 11.576593 3.638177
F 62.381744 3.858864 3.638177
F 62.381744 11.576593 3.638177
F 53.470061 1.286287 0.000002
F 53.470061 9.004015 0.000002
F 62.381733 1.286287 0.000002
F 62.381733 9.004015 0.000002
F 55.697992 7.717729 3.638177
F 69.065492 0.000001 20.919506
F 64.609666 7.717729 3.638177
F 69.065492 7.717730 20.919506
F 55.697977 5.145152 0.000003
F 55.697977 12.862883 0.000002
F 64.609650 5.145151 0.000002
F 64.609650 12.862882 0.000001
F 55.697989 5.145151 2.728632
F 55.697989 12.862882 2.728633
F 64.609663 5.145151 2.728633
F 64.609663 12.862882 2.728634
F 55.697979 7.717728 6.366807
F 60.153815 7.717728 20.919505
F 64.609652 7.717729 6.366808
F 69.065503 12.862882 17.281332
F 57.925910 1.286287 2.728633
F 57.925910 9.004015 2.728633
F 66.837585 1.286286 2.728633
F 66.837585 9.004015 2.728633
F 57.925895 3.858864 6.366807
F 57.925895 11.576593 6.366807
F 66.837570 3.858865 6.366808
F 66.837570 11.576594 6.366808
F 57.925907 3.858864 3.638177
F 57.925907 11.576593 3.638177
F 66.837583 3.858865 3.638176
F 66.837583 11.576594 3.638176
F 57.925897 1.286287 0.000002
F 57.925897 9.004016 0.000002
F 66.837572 1.286286 0.000002
F 66.837572 9.004014 0.000002
F 60.153828 7.717729 3.638177
F 69.065503 5.145150 17.281331
F 69.065504 7.717729 3.638176
F 69.065504 0.000001 3.638176
F 60.153813 5.145151 0.000003
F 60.153813 12.862883 0.000002
F 69.065490 5.145150 0.000001
F 69.065490 12.862881 0.000000
F 60.153825 5.145151 2.728633
F 60.153825 12.862882 2.728633
F 69.065503 5.145150 2.728634
F 69.065503 12.862882 2.728634
F 60.153815 7.717728 6.366807
F 60.153825 12.862882 17.281331
F 69.065492 7.717730 6.366808
F 69.065492 0.000001 6.366808
F 53.470073 1.286287 10.004982
F 53.470073 9.004015 10.004982
F 62.381747 1.286287 10.004982
F 62.381747 9.004015 10.004982
F 53.470060 3.858864 13.643155
F 53.470060 11.576593 13.643156
F 62.381731 3.858864 13.643156
F 62.381731 11.576593 13.643156
F 71.293411 3.858865 13.643157
F 71.293411 11.576594 13.643157
F 53.470071 3.858864 10.914525
F 53.470071 11.576593 10.914525
F 62.381744 3.858864 10.914525
F 62.381744 11.576593 10.914525
F 53.470061 1.286287 7.276351
F 53.470061 9.004015 7.276351
F 62.381733 1.286287 7.276351
F 62.381733 9.004015 7.276351
F 55.697992 7.717729 10.914525
F 60.153825 5.145151 17.281330
F 64.609666 7.717729 10.914525
F 69.065490 12.862881 14.552698
F 55.697977 5.145152 7.276351
F 55.697977 12.862883 7.276350
F 64.609650 5.145151 7.276351
F 64.609650 12.862882 7.276350
F 55.697989 5.145151 10.004981
F 55.697989 12.862882 10.004982
F 64.609663 5.145151 10.004982
F 64.609663 12.862882 10.004983
F 55.697979 7.717728 13.643155
F 69.065490 5.145150 14.552699
F 64.609652 7.717729 13.643156
F 60.153813 12.862883 14.552699
F 57.925910 1.286287 10.004982
F 57.925910 9.004015 10.004982
F 66.837585 1.286286 10.004982
F 66.837585 9.004015 10.004982
F 57.925895 3.858864 13.643156
F 57.925895 11.576593 13.643156
F 66.837570 3.858865 13.643157
F 66.837570 11.576594 13.643157
F 57.925907 3.858864 10.914525
F 57.925907 11.576593 10.914525
F 66.837583 3.858865 10.914524
F 66.837583 11.576594 10.914524
F 57.925897 1.286287 7.276351
F 57.925897 9.004016 7.276351
F 66.837572 1.286286 7.276350
F 66.837572 9.004014 7.276350
F 60.153828 7.717729 10.914525
F 60.153813 5.145151 14.552700
F 69.065504 7.717729 10.914524
F 69.065504 0.000001 10.914524
F 60.153813 5.145151 7.276351
F 60.153813 12.862883 7.276350
F 69.065490 5.145150 7.276350
F 69.065490 12.862881 7.276349
F 60.153825 5.145151 10.004982
F 60.153825 12.862882 10.004982
F 69.065503 5.145150 10.004983
F 69.065503 12.862882 10.004983
F 60.153815 7.717728 13.643156
F 69.065504 0.000001 18.190874
F 69.065492 7.717730 13.643157
F 69.065492 0.000001 13.643157
F 53.470073 1.286287 17.281330
F 53.470073 9.004015 17.281330
F 62.381747 1.286287 17.281330
F 62.381747 9.004015 17.281330
F 53.470060 3.858864 20.919505
F 53.470060 11.576593 20.919505
F 62.381731 3.858864 20.919505
F 62.381731 11.576593 20.919505
F 71.293411 3.858865 20.919506
F 71.293411 11.576594 20.919506
F 53.470071 3.858864 18.190875
F 53.470071 11.576593 18.190874
F 62.381744 3.858864 18.190874
F 62.381744 11.576593 18.190874
F 53.470061 1.286287 14.552700
F 53.470061 9.004015 14.552700
F 62.381733 1.286287 14.552700
F 62.381733 9.004015 14.552700
F 55.697992 7.717729 18.190875
F 69.065504 7.717729 18.190874
F 64.609666 7.717729 18.190875
F 60.153828 7.717729 18.190875
F 55.697977 5.145152 14.552700
F 55.697977 12.862883 14.552699
F 64.609650 5.145151 14.552699
F 64.609650 12.862882 14.552698
F 55.697989 5.145151 17.281330
F 55.697989 12.862882 17.281331
F 64.609663 5.145151 17.281330
F 64.609663 12.862882 17.281331
F 55.697979 7.717728 20.919505
F 66.837572 9.004014 14.552699
F 64.609652 7.717729 20.919505
F 66.837572 1.286286 14.552699
F 57.925910 1.286287 17.281330
F 57.925910 9.004015 17.281330
F 66.837585 1.286286 17.281331
F 66.837585 9.004015 17.281331
F 57.925895 3.858864 20.919505
F 57.925895 11.576593 20.919505
F 66.837570 3.858865 20.919506
F 66.837570 11.576594 20.919506
F 57.925907 3.858864 18.190875
F 57.925907 11.576593 18.190874
F 66.837583 3.858865 18.190874
F 66.837583 11.576594 18.190874
F 57.925897 1.286287 14.552700
F 57.925897 9.004016 14.552700
F 53.470073 24.439481 2.728633
F 53.470073 16.721749 2.728633
F 62.381747 24.439481 2.728633
F 62.381747 16.721749 2.728634
F 53.470060 27.012058 6.366807
F 53.470060 19.294327 6.366808
F 62.381731 27.012059 6.366808
F 62.381731 19.294327 6.366808
F 71.293411 27.012060 6.366809
F 71.293411 19.294329 6.366809
F 53.470071 27.012059 3.638177
F 53.470071 19.294328 3.638176
F 62.381744 27.012059 3.638177
F 62.381744 19.294328 3.638176
F 53.470061 24.439482 0.000002
F 53.470061 16.721750 0.000001
F 62.381733 24.439481 0.000002
F 62.381733 16.721749 0.000001
F 55.697992 15.435461 3.638176
F 55.697992 23.153194 3.638177
F 64.609666 15.435460 3.638176
F 64.609666 23.153194 3.638177
F 55.697977 20.580617 0.000002
F 64.609650 20.580616 0.000002
F 55.697989 20.580617 2.728633
F 64.609663 20.580616 2.728633
F 55.697979 15.435460 6.366808
F 55.697979 23.153193 6.366807
F 64.609652 15.435461 6.366809
F 64.609652 23.153194 6.366808
F 57.925910 24.439481 2.728633
F 57.925910 16.721749 2.728634
F 66.837585 24.439481 2.728633
F 66.837585 16.721749 2.728634
F 57.925895 27.012058 6.366807
F 57.925895 19.294327 6.366808
F 66.837570 27.012060 6.366808
F 66.837570 19.294329 6.366809
F 57.925907 27.012059 3.638177
F 57.925907 19.294328 3.638176
F 66.837583 27.012059 3.638176
F 66.837583 19.294328 3.638176
F 57.925897 24.439482 0.000002
F 57.925897 16.721750 0.000001
F 66.837572 24.439480 0.000002
F 66.837572 16.721749 0.000001
F 60.153828 15.435460 3.638176
F 60.153828 23.153194 3.638177
F 69.065504 15.435461 3.638175
F 69.065504 23.153194 3.638176
F 60.153813 20.580617 0.000002
F 69.065490 20.580615 0.000001
F 60.153825 20.580617 2.728633
F 69.065503 20.580616 2.728634
F 60.153815 15.435460 6.366808
F 60.153815 23.153193 6.366807
F 69.065492 15.435461 6.366809
F 69.065492 23.153195 6.366808
F 53.470073 24.439481 10.004982
F 53.470073 16.721749 10.004982
F 62.381747 24.439481 10.004982
F 62.381747 16.721749 10.004983
F 53.470060 27.012058 13.643155
F 53.470060 19.294327 13.643156
F 62.381731 27.012059 13.643156
F 62.381731 19.294327 13.643156
F 71.293411 27.012060 13.643157
F 71.293411 19.294329 13.643158
F 53.470071 27.012059 10.914525
F 53.470071 19.294328 10.914524
F 62.381744 27.012059 10.914525
F 62.381744 19.294328 10.914524
F 53.470061 24.439482 7.276351
F 53.470061 16.721750 7.276350
F 62.381733 24.439481 7.276351
F 62.381733 16.721749 7.276350
F 55.697992 15.435461 10.914524
F 55.697992 23.153194 10.914525
F 64.609666 15.435460 10.914524
F 64.609666 23.153194 10.914525
F 55.697977 20.580617 7.276351
F 64.609650 20.580616 7.276351
F 55.697989 20.580617 10.004982
F 64.609663 20.580616 10.004982
F 55.697979 15.435460 13.643156
F 55.697979 23.153193 13.643156
F 64.609652 15.435461 13.643157
F 64.609652 23.153194 13.643156
F 57.925910 24.439481 10.004982
F 57.925910 16.721749 10.004983
F 66.837585 24.439481 10.004982
F 66.837585 16.721749 10.004983
F 57.925895 27.012058 13.643156
F 57.925895 19.294327 13.643156
F 66.837570 27.012060 13.643157
F 66.837570 19.294329 13.643157
F 57.925907 27.012059 10.914525
F 57.925907 19.294328 10.914524
F 66.837583 27.012059 10.914524
F 66.837583 19.294328 10.914524
F 57.925897 24.439482 7.276351
F 57.925897 16.721750 7.276350
F 66.837572 24.439480 7.276350
F 66.837572 16.721749 7.276350
F 60.153828 15.435460 10.914524
F 60.153828 23.153194 10.914525
F 69.065504 15.435461 10.914523
F 69.065504 23.153194 10.914524
F 60.153813 20.580617 7.276351
F 69.065490 20.580615 7.276350
F 60.153825 20.580617 10.004982
F 69.065503 20.580616 10.004983
F 60.153815 15.435460 13.643157
F 60.153815 23.153193 13.643156
F 69.065492 15.435461 13.643158
F 69.065492 23.153195 13.643157
F 53.470073 24.439481 17.281330
F 53.470073 16.721749 17.281331
F 62.381747 24.439481 17.281330
F 62.381747 16.721749 17.281331
F 53.470060 27.012058 20.919505
F 53.470060 19.294327 20.919505
F 62.381731 27.012059 20.919505
F 62.381731 19.294327 20.919506
F 71.293411 27.012060 20.919506
F 71.293411 19.294329 20.919507
F 53.470071 27.012059 18.190875
F 53.470071 19.294328 18.190874
F 62.381744 27.012059 18.190874
F 62.381744 19.294328 18.190874
F 53.470061 24.439482 14.552700
F 53.470061 16.721750 14.552699
F 62.381733 24.439481 14.552700
F 62.381733 16.721749 14.552699
F 55.697992 15.435461 18.190874
F 55.697992 23.153194 18.190874
F 64.609666 15.435460 18.190873
F 64.609666 23.153194 18.190874
F 55.697977 20.580617 14.552700
F 64.609650 20.580616 14.552699
F 55.697989 20.580617 17.281330
F 64.609663 20.580616 17.281331
F 55.697979 15.435460 20.919506
F 55.697979 23.153193 20.919505
F 64.609652 15.435461 20.919506
F 64.609652 23.153194 20.919505
F 57.925910 24.439481 17.281330
F 57.925910 16.721749 17.281331
F 66.837585 24.439481 17.281331
F 66.837585 16.721749 17.281331
F 57.925895 27.012058 20.919505
F 57.925895 19.294327 20.919505
F 66.837570 27.012060 20.919506
F 66.837570 19.294329 20.919506
F 57.925907 27.012059 18.190875
F 57.925907 19.294328 18.190874
F 66.837583 27.012059 18.190874
F 66.837583 19.294328 18.190873
F 57.925897 24.439482 14.552700
F 57.925897 16.721750 14.552699
F 66.837572 24.439480 14.552699
F 66.837572 16.721749 14.552698
F 60.153828 15.435460 18.190874
F 60.153828 23.153194 18.190875
F 69.065504 15.435461 18.190873
F 69.065504 23.153194 18.190874
F 60.153813 20.580617 14.552700
F 69.065490 20.580615 14.552698
F 60.153825 20.580617 17.281330
F 69.065503 20.580616 17.281331
F 60.153815 15.435460 20.919506
F 60.153815 23.153193 20.919505
F 69.065492 15.435461 20.919507
F 69.065492 23.153195 20.919506
F 53.470073 32.157210 2.728633
F 53.470073 39.874944 2.728633
F 62.381747 32.157210 2.728633
F 62.381747 39.874944 2.728634
F 53.470060 34.729787 6.366807
F 62.381731 34.729788 6.366808
F 71.293411 34.729789 6.366809
F 53.470071 34.729788 3.638177
F 62.381744 34.729788 3.638177
F 53.470061 32.157210 0.000002
F 53.470061 39.874944 0.000001
F 62.381733 32.157210 0.000002
F 62.381733 39.874944 0.000001
F 55.697992 30.870922 3.638177
F 55.697992 38.588654 3.638176
F 64.609666 30.870922 3.638177
F 64.609666 38.588654 3.638176
F 55.697977 28.298345 0.000003
F 55.697977 36.016076 0.000002
F 64.609650 28.298344 0.000002
F 64.609650 36.016075 0.000001
F 55.697989 28.298345 2.728632
F 55.697989 36.016076 2.728633
F 64.609663 28.298344 2.728633
F 64.609663 36.016076 2.728634
F 55.697979 30.870922 6.366807
F 55.697979 38.588654 6.366808
F 64.609652 30.870922 6.366808
F 64.609652 38.588654 6.366809
F 57.925910 32.157210 2.728633
F 57.925910 39.874944 2.728634
F 66.837585 32.157209 2.728633
F 66.837585 39.874944 2.728634
F 57.925895 34.729787 6.366807
F 66.837570 34.729789 6.366808
F 57.925907 34.729788 3.638177
F 66.837583 34.729788 3.638176
F 57.925897 32.157210 0.000002
F 57.925897 39.874944 0.000001
F 66.837572 32.157209 0.000002
F 66.837572 39.874943 0.000001
F 60.153828 30.870922 3.638177
F 60.153828 38.588654 3.638176
F 69.065504 30.870923 3.638176
F 69.065504 38.588654 3.638175
F 60.153813 28.298345 0.000003
F 60.153813 36.016076 0.000002
F 69.065490 28.298343 0.000001
F 69.065490 36.016075 0.000000
F 60.153825 28.298345 2.728633
F 60.153825 36.016076 2.728633
F 69.065503 28.298344 2.728634
F 69.065503 36.016075 2.728634
F 60.153815 30.870922 6.366807
F 60.153815 38.588654 6.366808
F 69.065492 30.870923 6.366808
F 69.065492 38.588655 6.366809
F 53.470073 32.157210 10.004982
F 53.470073 39.874944 10.004982
F 62.381747 32.157210 10.004982
F 62.381747 39.874944 10.004983
F 53.470060 34.729787 13.643156
F 62.381731 34.729788 13.643156
F 71.293411 34.729789 13.643157
F 53.470071 34.729788 10.914525
F 62.381744 34.729788 10.914525
F 53.470061 32.157210 7.276351
F 53.470061 39.874944 7.276350
F 62.381733 32.157210 7.276351
F 62.381733 39.874944 7.276350
F 55.697992 30.870922 10.914525
F 55.697992 38.588654 10.914524
F 64.609666 30.870922 10.914525
F 64.609666 38.588654 10.914524
F 55.697977 28.298345 7.276351
F 55.697977 36.016076 7.276350
F 64.609650 28.298344 7.276351
F 64.609650 36.016075 7.276350
F 55.697989 28.298345 10.004981
F 55.697989 36.016076 10.004982
F 64.609663 28.298344 10.004982
F 64.609663 36.016076 10.004983
F 55.697979 30.870922 13.643155
F 55.697979 38.588654 13.643156
F 64.609652 30.870922 13.643156
F 64.609652 38.588654 13.643157
F 57.925910 32.157210 10.004982
F 57.925910 39.874944 10.004983
F 66.837585 32.157209 10.004982
F 66.837585 39.874944 10.004983
F 57.925895 34.729787 13.643156
F 66.837570 34.729789 13.643157
F 57.925907 34.729788 10.914525
F 66.837583 34.729788 10.914524
F 57.925897 32.157210 7.276351
F 57.925897 39.874944 7.276350
F 66.837572 32.157209 7.276350
F 66.837572 39.874943 7.276350
F 60.153828 30.870922 10.914525
F 60.153828 38.588654 10.914524
F 69.065504 30.870923 10.914524
F 69.065504 38.588654 10.914523
F 60.153813 28.298345 7.276351
F 60.153813 36.016076 7.276350
F 69.065490 28.298343 7.276350
F 69.065490 36.016075 7.276349
F 60.153825 28.298345 10.004982
F 60.153825 36.016076 10.004982
F 69.065503 28.298344 10.004983
F 69.065503 36.016075 10.004983
F 60.153815 30.870922 13.643156
F 60.153815 38.588654 13.643157
F 69.065492 30.870923 13.643157
F 69.065492 38.588655 13.643158
F 53.470073 32.157210 17.281330
F 53.470073 39.874944 17.281331
F 62.381747 32.157210 17.281330
F 62.381747 39.874944 17.281331
F 53.470060 34.729787 20.919505
F 62.381731 34.729788 20.919505
F 71.293411 34.729789 20.919506
F 53.470071 34.729788 18.190874
F 62.381744 34.729788 18.190874
F 53.470061 32.157210 14.552700
F 53.470061 39.874944 14.552699
F 62.381733 32.157210 14.552700
F 62.381733 39.874944 14.552699
F 55.697992 30.870922 18.190875
F 55.697992 38.588654 18.190874
F 64.609666 30.870922 18.190875
F 64.609666 38.588654 18.190873
F 55.697977 28.298345 14.552700
F 55.697977 36.016076 14.552699
F 64.609650 28.298344 14.552699
F 64.609650 36.016075 14.552698
F 55.697989 28.298345 17.281330
F 55.697989 36.016076 17.281331
F 64.609663 28.298344 17.281330
F 64.609663 36.016076 17.281331
F 55.697979 30.870922 20.919505
F 55.697979 38.588654 20.919506
F 64.609652 30.870922 20.919505
F 64.609652 38.588654 20.919506
F 57.925910 32.157210 17.281330
F 57.925910 39.874944 17.281331
F 66.837585 32.157209 17.281331
F 66.837585 39.874944 17.281331
F 57.925895 34.729787 20.919505
F 66.837570 34.729789 20.919506
F 57.925907 34.729788 18.190874
F 66.837583 34.729788 18.190874
F 57.925897 32.157210 14.552700
F 57.925897 39.874944 14.552699
F 66.837572 32.157209 14.552699
F 66.837572 39.874943 14.552698
F 60.153828 30.870922 18.190875
F 60.153828 38.588654 18.190874
F 69.065504 30.870923 18.190874
F 69.065504 38.588654 18.190873
F 60.153813 28.298345 14.552700
F 60.153813 36.016076 14.552699
F 69.065490 28.298343 14.552699
F 69.065490 36.016075 14.552698
F 60.153825 28.298345 17.281330
F 60.153825 36.016076 17.281331
F 69.065503 28.298344 17.281331
F 69.065503 36.016075 17.281332
F 60.153815 30.870922 20.919505
F 60.153815 38.588654 20.919506
F 69.065492 30.870923 20.919506
F 69.065492 38.588655 20.919507
F 53.470073 47.592675 2.728633
F 53.470073 55.310403 2.728633
F 62.381747 47.592675 2.728633
F 62.381747 55.310403 2.728633
F 53.470060 50.165252 6.366807
F 53.470060 42.447521 6.366808
F 62.381731 50.165252 6.366808
F 62.381731 42.447521 6.366808
F 71.293411 50.165253 6.366809
F 71.293411 42.447522 6.366809
F 53.470071 50.165252 3.638177
F 53.470071 42.447521 3.638176
F 62.381744 50.165252 3.638177
F 62.381744 42.447521 3.638176
F 53.470061 47.592675 0.000002
F 53.470061 55.310403 0.000002
F 62.381733 47.592675 0.000002
F 62.381733 55.310403 0.000002
F 55.697992 54.024117 3.638177
F 55.697992 46.306388 3.638177
F 64.609666 54.024117 3.638177
F 64.609666 46.306388 3.638177
F 55.697977 51.451540 0.000003
F 55.697977 43.733811 0.000002
F 64.609650 51.451539 0.000002
F 64.609650 43.733810 0.000002
F 55.697989 51.451539 2.728632
F 55.697989 43.733810 2.728633
F 64.609663 51.451539 2.728633
F 64.609663 43.733810 2.728633
F 55.697979 54.024116 6.366807
F 55.697979 46.306388 6.366807
F 64.609652 54.024117 6.366808
F 64.609652 46.306388 6.366808
F 57.925910 47.592675 2.728633
F 57.925910 55.310403 2.728633
F 66.837585 47.592675 2.728633
F 66.837585 55.310403 2.728633
F 57.925895 50.165252 6.366807
F 57.925895 42.447521 6.366808
F 66.837570 50.165253 6.366808
F 66.837570 42.447522 6.366809
F 57.925907 50.165252 3.638177
F 57.925907 42.447521 3.638176
F 66.837583 50.165253 3.638176
F 66.837583 42.447522 3.638176
F 57.925897 47.592675 0.000002
F 57.925897 55.310404 0.000002
F 66.837572 47.592674 0.000002
F 66.837572 55.310402 0.000002
F 60.153828 54.024117 3.638177
F 60.153828 46.306388 3.638177
F 69.065504 54.024117 3.638176
F 69.065504 46.306389 3.638176
F 60.153813 51.451539 0.000003
F 60.153813 43.733810 0.000002
F 69.065490 51.451538 0.000001
F 69.065490 43.733809 0.000001
F 60.153825 51.451539 2.728633
F 60.153825 43.733810 2.728633
F 69.065503 51.451538 2.728634
F 69.065503 43.733809 2.728634
F 60.153815 54.024116 6.366807
F 60.153815 46.306388 6.366807
F 69.065492 54.024118 6.366808
F 69.065492 46.306389 6.366808
F 53.470073 47.592675 10.004982
F 53.470073 55.310403 10.004982
F 62.381747 47.592675 10.004982
F 62.381747 55.310403 10.004982
F 53.470060 50.165252 13.643155
F 53.470060 42.447521 13.643156
F 62.381731 50.165252 13.643156
F 62.381731 42.447521 13.643156
F 71.293411 50.165253 13.643157
F 71.293411 42.447522 13.643158
F 53.470071 50.165252 10.914525
F 53.470071 42.447521 10.914524
F 62.381744 50.165252 10.914525
F 62.381744 42.447521 10.914524
F 53.470061 47.592675 7.276351
F 53.470061 55.310403 7.276351
F 62.381733 47.592675 7.276351
F 62.381733 55.310403 7.276351
F 55.697992 54.024117 10.914525
F 55.697992 46.306388 10.914525
F 64.609666 54.024117 10.914525
F 64.609666 46.306388 10.914525
F 55.697977 51.451540 7.276351
F 55.697977 43.733811 7.276351
F 64.609650 51.451539 7.276351
F 64.609650 43.733810 7.276351
F 55.697989 51.451539 10.004981
F 55.697989 43.733810 10.004982
F 64.609663 51.451539 10.004982
F 64.609663 43.733810 10.004982
F 55.697979 54.024116 13.643155
F 55.697979 46.306388 13.643156
F 64.609652 54.024117 13.643156
F 64.609652 46.306388 13.643156
F 57.925910 47.592675 10.004982
F 57.925910 55.310403 10.004982
F 66.837585 47.592675 10.004982
F 66.837585 55.310403 10.004982
F 57.925895 50.165252 13.643156
F 57.925895 42.447521 13.643156
F 66.837570 50.165253 13.643157
F 66.837570 42.447522 13.643157
F 57.925907 50.165252 10.914525
F 57.925907 42.447521 10.914524
F 66.837583 50.165253 10.914524
F 66.837583 42.447522 10.914524
F 57.925897 47.592675 7.276351
F 57.925897 55.310404 7.276351
F 66.837572 47.592674 7.276350
F 66.837572 55.310402 7.276350
F 60.153828 54.024117 10.914525
F 60.153828 46.306388 10.914525
F 69.065504 54.024117 10.914524
F 69.065504 46.306389 10.914524
F 60.153813 51.451539 7.276351
F 60.153813 43.733810 7.276351
F 69.065490 51.451538 7.276350
F 69.065490 43.733809 7.276350
F 60.153825 51.451539 10.004982
F 60.153825 43.733810 10.004982
F 69.065503 51.451538 10.004983
F 69.065503 43.733809 10.004983
F 60.153815 54.024116 13.643156
F 60.153815 46.306388 13.643156
F 69.065492 54.024118 13.643157
F 69.065492 46.306389 13.643157
F 53.470073 47.592675 17.281330
F 53.470073 55.310403 17.281330
F 62.381747 47.592675 17.281330
F 62.381747 55.310403 17.281330
F 53.470060 50.165252 20.919505
F 53.470060 42.447521 20.919505
F 62.381731 50.165252 20.919505
F 62.381731 42.447521 20.919506
F 71.293411 50.165253 20.919506
F 71.293411 42.447522 20.919507
F 53.470071 50.165252 18.190875
F 53.470071 42.447521 18.190874
F 62.381744 50.165252 18.190874
F 62.381744 42.447521 18.190874
F 53.470061 47.592675 14.552700
F 53.470061 55.310403 14.552700
F 62.381733 47.592675 14.552700
F 62.381733 55.310403 14.552700
F 55.697992 54.024117 18.190875
F 55.697992 46.306388 18.190874
F 64.609666 54.024117 18.190875
F 64.609666 46.306388 18.190874
F 55.697977 51.451540 14.552700
F 55.697977 43.733811 14.552700
F 64.609650 51.451539 14.552699
F 64.609650 43.733810 14.552699
F 55.697989 51.451539 17.281330
F 55.697989 43.733810 17.281330
F 64.609663 51.451539 17.281330
F 64.609663 43.733810 17.281331
F 55.697979 54.024116 20.919505
F 55.697979 46.306388 20.919505
F 64.609652 54.024117 20.919505
F 64.609652 46.306388 20.919505
F 57.925910 47.592675 17.281330
F 57.925910 55.310403 17.281330
F 66.837585 47.592675 17.281331
F 66.837585 55.310403 17.281331
F 57.925895 50.165252 20.919505
F 57.925895 42.447521 20.919505
F 66.837570 50.165253 20.919506
F 66.837570 42.447522 20.919506
F 57.925907 50.165252 18.190875
F 57.925907 42.447521 18.190874
F 66.837583 50.165253 18.190874
F 66.837583 42.447522 18.190873
F 57.925897 47.592675 14.552700
F 57.925897 55.310404 14.552700
F 66.837572 47.592674 14.552699
F 66.837572 55.310402 14.552699
F 60.153828 54.024117 18.190875
F 60.153828 46.306388 18.190875
F 69.065504 54.024117 18.190874
F 69.065504 46.306389 18.190874
F 60.153813 51.451539 14.552700
F 60.153813 43.733810 14.552700
F 69.065490 51.451538 14.552699
F 69.065490 43.733809 14.552698
F 60.153825 51.451539 17.281330
F 60.153825 43.733810 17.281330
F 69.065503 51.451538 17.281331
F 69.065503 43.733809 17.281331
F 60.153815 54.024116 20.919505
F 60.153815 46.306388 20.919505
F 69.065492 54.024118 20.919506
F 69.065492 46.306389 20.919506
F 53.470073 63.028137 2.728633
F 62.381747 63.028137 2.728634
F 53.470060 57.882981 6.366807
F 53.470060 65.600715 6.366808
F 62.381731 57.882981 6.366808
F 62.381731 65.600716 6.366808
F 71.293411 57.882982 6.366809
F 71.293411 65.600717 6.366809
F 53.470071 57.882981 3.638177
F 53.470071 65.600716 3.638176
F 62.381744 57.882981 3.638177
F 62.381744 65.600716 3.638176
F 53.470061 63.028138 0.000001
F 62.381733 63.028137 0.000001
F 55.697992 61.741849 3.638176
F 64.609666 61.741848 3.638176
F 55.697977 59.169271 0.000002
F 55.697977 66.887004 0.000002
F 64.609650 59.169270 0.000001
F 64.609650 66.887003 0.000002
F 55.697989 59.169270 2.728633
F 55.697989 66.887004 2.728633
F 64.609663 59.169270 2.728634
F 64.609663 66.887003 2.728633
F 55.697979 61.741848 6.366808
F 64.609652 61.741849 6.366809
F 57.925910 63.028137 2.728634
F 66.837585 63.028137 2.728634
F 57.925895 57.882981 6.366807
F 57.925895 65.600715 6.366808
F 66.837570 57.882982 6.366808
F 66.837570 65.600717 6.366809
F 57.925907 57.882981 3.638177
F 57.925907 65.600716 3.638176
F 66.837583 57.882982 3.638176
F 66.837583 65.600716 3.638176
F 57.925897 63.028138 0.000001
F 66.837572 63.028137 0.000001
F 60.153828 61.741849 3.638176
F 69.065504 61.741849 3.638175
F 60.153813 59.169271 0.000002
F 60.153813 66.887004 0.000002
F 69.065490 59.169269 0.000000
F 69.065490 66.887002 0.000001
F 60.153825 59.169270 2.728633
F 60.153825 66.887004 2.728633
F 69.065503 59.169270 2.728634
F 69.065503 66.887003 2.728634
F 60.153815 61.741848 6.366808
F 69.065492 61.741849 6.366809
F 53.470073 63.028137 10.004982
F 62.381747 63.028137 10.004983
F 53.470060 57.882981 13.643156
F 53.470060 65.600715 13.643156
F 62.381731 57.882981 13.643156
F 62.381731 65.600716 13.643156
F 71.293411 57.882982 13.643157
F 71.293411 65.600717 13.643158
F 53.470071 57.882981 10.914525
F 53.470071 65.600716 10.914524
F 62.381744 57.882981 10.914525
F 62.381744 65.600716 10.914524
F 53.470061 63.028138 7.276350
F 62.381733 63.028137 7.276350
F 55.697992 61.741849 10.914524
F 64.609666 61.741848 10.914524
F 55.697977 59.169271 7.276350
F 55.697977 66.887004 7.276351
F 64.609650 59.169270 7.276350
F 64.609650 66.887003 7.276351
F 55.697989 59.169270 10.004982
F 55.697989 66.887004 10.004982
F 64.609663 59.169270 10.004983
F 64.609663 66.887003 10.004982
F 55.697979 61.741848 13.643156
F 64.609652 61.741849 13.643157
F 57.925910 63.028137 10.004983
F 66.837585 63.028137 10.004983
F 57.925895 57.882981 13.643156
F 57.925895 65.600715 13.643156
F 66.837570 57.882982 13.643157
F 66.837570 65.600717 13.643157
F 57.925907 57.882981 10.914525
F 57.925907 65.600716 10.914524
F 66.837583 57.882982 10.914524
F 66.837583 65.600716 10.914524
F 57.925897 63.028138 7.276350
F 66.837572 63.028137 7.276350
F 60.153828 61.741849 10.914524
F 69.065504 61.741849 10.914523
F 60.153813 59.169271 7.276350
F 60.153813 66.887004 7.276351
F 69.065490 59.169269 7.276349
F 69.065490 66.887002 7.276350
F 60.153825 59.169270 10.004982
F 60.153825 66.887004 10.004982
F 69.065503 59.169270 10.004983
F 69.065503 66.887003 10.004983
F 60.153815 61.741848 13.643157
F 69.065492 61.741849 13.643158
F 53.470073 63.028137 17.281331
F 62.381747 63.028137 17.281331
F 53.470060 57.882981 20.919505
F 53.470060 65.600715 20.919505
F 62.381731 57.882981 20.919505
F 62.381731 65.600716 20.919506
F 71.293411 57.882982 20.919506
F 71.293411 65.600717 20.919507
F 53.470071 57.882981 18.190874
F 53.470071 65.600716 18.190874
F 62.381744 57.882981 18.190874
F 62.381744 65.600716 18.190874
F 53.470061 63.028138 14.552699
F 62.381733 63.028137 14.552699
F 55.697992 61.741849 18.190874
F 64.609666 61.741848 18.190873
F 55.697977 59.169271 14.552699
F 55.697977 66.887004 14.552700
F 64.609650 59.169270 14.552698
F 64.609650 66.887003 14.552699
F 55.697989 59.169270 17.281331
F 55.697989 66.887004 17.281330
F 64.609663 59.169270 17.281331
F 64.609663 66.887003 17.281331
F 55.697979 61.741848 20.919506
F 64.609652 61.741849 20.919506
F 57.925910 63.028137 17.281331
F 66.837585 63.028137 17.281331
F 57.925895 57.882981 20.919505
F 57.925895 65.600715 20.919505
F 66.837570 57.882982 20.919506
F 66.837570 65.600717 20.919506
F 57.925907 57.882981 18.190874
F 57.925907 65.600716 18.190874
F 66.837583 57.882982 18.190874
F 66.837583 65.600716 18.190873
F 57.925897 63.028138 14.552699
F 66.837572 63.028137 14.552698
F 60.153828 61.741849 18.190874
F 69.065504 61.741849 18.190873
F 60.153813 59.169271 14.552699
F 60.153813 66.887004 14.552700
F 69.065490 59.169269 14.552698
F 69.065490 66.887002 14.552698
F 60.153825 59.169270 17.281331
F 60.153825 66.887004 17.281330
F 69.065503 59.169270 17.281332
F 69.065503 66.887003 17.281331
F 60.153815 61.741848 20.919506
F 69.065492 61.741849 20.919507
F 55.697992 69.459582 3.638177
F 64.609666 69.459582 3.638177
F 55.697979 69.459582 6.366807
F 60.153815 69.459582 20.919505
F 64.609652 69.459582 6.366808
F 60.153828 69.459582 3.638177
F 60.153815 69.459582 6.366807
F 55.697992 69.459582 10.914525
F 64.609666 69.459582 10.914525
F 55.697979 69.459582 13.643156
F 64.609652 69.459582 13.643156
F 60.153828 69.459582 10.914525
F 60.153815 69.459582 13.643156
F 55.697992 69.459582 18.190874
F 64.609666 69.459582 18.190874
F 60.153828 69.459582 18.190875
F 55.697979 69.459582 20.919505
F 64.609652 69.459582 20.919505
F 80.205104 1.286287 2.728633
F 80.205104 9.004015 2.728633
F 71.293425 1.286286 2.728634
F 71.293425 9.004014 2.728634
F 80.205090 3.858864 6.366807
F 80.205090 11.576593 6.366807
F 89.116760 3.858864 6.366808
F 89.116760 11.576593 6.366808
F 80.205102 3.858864 3.638177
F 80.205102 11.576593 3.638177
F 71.293423 3.858865 3.638176
F 71.293423 11.576594 3.638176
F 80.205092 1.286287 0.000002
F 80.205092 9.004015 0.000002
F 89.116763 1.286287 0.000002
F 89.116763 9.004015 0.000002
F 71.293413 1.286286 0.000001
F 71.293413 9.004014 0.000001
F 82.433022 7.717729 3.638177
F 77.977173 7.717729 20.919505
F 73.521345 7.717729 3.638176
F 73.521345 0.000001 3.638176
F 82.433008 5.145152 0.000003
F 82.433008 12.862883 0.000002
F 73.521332 5.145150 0.000001
F 73.521332 12.862881 0.000001
F 82.433020 5.145151 2.728632
F 82.433020 12.862882 2.728633
F 73.521344 5.145150 2.728633
F 73.521344 12.862882 2.728634
F 82.433010 7.717728 6.366807
F 86.888844 7.717728 20.919505
F 73.521334 7.717730 6.366808
F 73.521334 0.000001 6.366808
F 84.660940 1.286287 2.728633
F 84.660940 9.004015 2.728633
F 75.749265 1.286286 2.728633
F 75.749265 9.004015 2.728633
F 84.660925 3.858864 6.366807
F 84.660925 11.576593 6.366807
F 75.749252 3.858864 6.366808
F 75.749252 11.576593 6.366808
F 84.660937 3.858864 3.638177
F 84.660937 11.576593 3.638177
F 75.749264 3.858864 3.638177
F 75.749264 11.576593 3.638176
F 84.660927 1.286287 0.000002
F 84.660927 9.004016 0.000002
F 75.749254 1.286286 0.000002
F 75.749254 9.004014 0.000002
F 86.888857 7.717729 3.638177
F 77.977183 12.862882 17.281331
F 77.977185 7.717729 3.638177
F 77.977183 5.145151 17.281330
F 86.888842 5.145151 0.000003
F 86.888842 12.862883 0.000002
F 77.977172 5.145151 0.000002
F 77.977172 12.862882 0.000001
F 86.888855 5.145151 2.728633
F 86.888855 12.862882 2.728633
F 77.977183 5.145151 2.728632
F 77.977183 12.862882 2.728633
F 86.888844 7.717728 6.366807
F 86.888855 12.862882 17.281331
F 77.977173 7.717729 6.366807
F 86.888855 5.145151 17.281330
F 80.205104 1.286287 10.004982
F 80.205104 9.004015 10.004982
F 71.293425 1.286286 10.004983
F 71.293425 9.004014 10.004983
F 80.205090 3.858864 13.643155
F 80.205090 11.576593 13.643156
F 89.116760 3.858864 13.643156
F 89.116760 11.576593 13.643156
F 80.205102 3.858864 10.914525
F 80.205102 11.576593 10.914525
F 71.293423 3.858865 10.914524
F 71.293423 11.576594 10.914524
F 80.205092 1.286287 7.276351
F 80.205092 9.004015 7.276351
F 89.116763 1.286287 7.276351
F 89.116763 9.004015 7.276351
F 71.293413 1.286286 7.276350
F 71.293413 9.004014 7.276350
F 82.433022 7.717729 10.914525
F 77.977172 12.862882 14.552699
F 73.521345 7.717729 10.914524
F 73.521345 0.000001 10.914524
F 82.433008 5.145152 7.276351
F 82.433008 12.862883 7.276350
F 73.521332 5.145150 7.276350
F 73.521332 12.862881 7.276349
F 82.433020 5.145151 10.004981
F 82.433020 12.862882 10.004982
F 73.521344 5.145150 10.004982
F 73.521344 12.862882 10.004983
F 82.433010 7.717728 13.643155
F 77.977172 5.145151 14.552700
F 73.521334 7.717730 13.643157
F 73.521334 0.000001 13.643157
F 84.660940 1.286287 10.004982
F 84.660940 9.004015 10.004982
F 75.749265 1.286286 10.004982
F 75.749265 9.004015 10.004982
F 84.660925 3.858864 13.643156
F 84.660925 11.576593 13.643156
F 75.749252 3.858864 13.643156
F 75.749252 11.576593 13.643156
F 84.660937 3.858864 10.914525
F 84.660937 11.576593 10.914525
F 75.749264 3.858864 10.914525
F 75.749264 11.576593 10.914525
F 84.660927 1.286287 7.276351
F 84.660927 9.004016 7.276351
F 75.749254 1.286286 7.276351
F 75.749254 9.004014 7.276351
F 86.888857 7.717729 10.914525
F 86.888842 12.862883 14.552699
F 77.977185 7.717729 10.914525
F 86.888842 5.145151 14.552700
F 86.888842 5.145151 7.276351
F 86.888842 12.862883 7.276350
F 77.977172 5.145151 7.276351
F 77.977172 12.862882 7.276350
F 86.888855 5.145151 10.004982
F 86.888855 12.862882 10.004982
F 77.977183 5.145151 10.004981
F 77.977183 12.862882 10.004982
F 86.888844 7.717728 13.643156
F 77.977185 7.717729 18.190875
F 77.977173 7.717729 13.643156
F 86.888857 7.717729 18.190875
F 80.205104 1.286287 17.281330
F 80.205104 9.004015 17.281330
F 71.293425 1.286286 17.281331
F 71.293425 9.004014 17.281331
F 80.205090 3.858864 20.919505
F 80.205090 11.576593 20.919505
F 89.116760 3.858864 20.919505
F 89.116760 11.576593 20.919505
F 80.205102 3.858864 18.190875
F 80.205102 11.576593 18.190874
F 71.293423 3.858865 18.190873
F 71.293423 11.576594 18.190873
F 80.205092 1.286287 14.552700
F 80.205092 9.004015 14.552700
F 89.116763 1.286287 14.552700
F 89.116763 9.004015 14.552700
F 71.293413 1.286286 14.552698
F 71.293413 9.004014 14.552698
F 82.433022 7.717729 18.190875
F 75.749254 9.004014 14.552699
F 73.521345 7.717729 18.190874
F 73.521345 0.000001 18.190874
F 82.433008 5.145152 14.552700
F 82.433008 12.862883 14.552699
F 73.521332 5.145150 14.552699
F 73.521332 12.862881 14.552698
F 82.433020 5.145151 17.281330
F 82.433020 12.862882 17.281331
F 73.521344 5.145150 17.281331
F 73.521344 12.862882 17.281332
F 82.433010 7.717728 20.919505
F 75.749254 1.286286 14.552699
F 73.521334 7.717730 20.919506
F 73.521334 0.000001 20.919506
F 84.660940 1.286287 17.281330
F 84.660940 9.004015 17.281330
F 75.749265 1.286286 17.281331
F 75.749265 9.004015 17.281331
F 84.660925 3.858864 20.919505
F 84.660925 11.576593 20.919505
F 75.749252 3.858864 20.919505
F 75.749252 11.576593 20.919506
F 84.660937 3.858864 18.190875
F 84.660937 11.576593 18.190874
F 75.749264 3.858864 18.190874
F 75.749264 11.576593 18.190874
F 84.660927 1.286287 14.552700
F 84.660927 9.004016 14.552700
F 80.205104 24.439481 2.728633
F 80.205104 16.721749 2.728633
F 71.293425 24.439480 2.728634
F 71.293425 16.721749 2.728635
F 80.205090 27.012058 6.366807
F 80.205090 19.294327 6.366808
F 89.116760 27.012059 6.366808
F 89.116760 19.294327 6.366808
F 80.205102 27.012059 3.638177
F 80.205102 19.294328 3.638176
F 71.293423 27.012059 3.638176
F 71.293423 19.294328 3.638175
F 80.205092 24.439482 0.000002
F 80.205092 16.721750 0.000001
F 89.116763 24.439481 0.000002
F 89.116763 16.721749 0.000001
F 71.293413 24.439480 0.000001
F 71.293413 16.721748 0.000000
F 82.433022 15.435461 3.638176
F 82.433022 23.153194 3.638177
F 73.521345 15.435461 3.638175
F 73.521345 23.153194 3.638176
F 82.433008 20.580617 0.000002
F 73.521332 20.580616 0.000001
F 82.433020 20.580617 2.728633
F 73.521344 20.580616 2.728634
F 82.433010 15.435460 6.366808
F 82.433010 23.153193 6.366807
F 73.521334 15.435461 6.366809
F 73.521334 23.153195 6.366808
F 84.660940 24.439481 2.728633
F 84.660940 16.721749 2.728634
F 75.749265 24.439481 2.728633
F 75.749265 16.721749 2.728634
F 84.660925 27.012058 6.366807
F 84.660925 19.294327 6.366808
F 75.749252 27.012059 6.366808
F 75.749252 19.294328 6.366808
F 84.660937 27.012059 3.638177
F 84.660937 19.294328 3.638176
F 75.749264 27.012059 3.638177
F 75.749264 19.294328 3.638176
F 84.660927 24.439482 0.000002
F 84.660927 16.721750 0.000001
F 75.749254 24.439481 0.000002
F 75.749254 16.721749 0.000001
F 86.888857 15.435460 3.638176
F 86.888857 23.153194 3.638177
F 77.977185 15.435460 3.638176
F 77.977185 23.153194 3.638177
F 86.888842 20.580617 0.000002
F 77.977172 20.580617 0.000002
F 86.888855 20.580617 2.728633
F 77.977183 20.580616 2.728633
F 86.888844 15.435460 6.366808
F 86.888844 23.153193 6.366807
F 77.977173 15.435460 6.366808
F 77.977173 23.153194 6.366807
F 80.205104 24.439481 10.004982
F 80.205104 16.721749 10.004982
F 71.293425 24.439480 10.004983
F 71.293425 16.721749 10.004984
F 80.205090 27.012058 13.643155
F 80.205090 19.294327 13.643156
F 89.116760 27.012059 13.643156
F 89.116760 19.294327 13.643156
F 80.205102 27.012059 10.914525
F 80.205102 19.294328 10.914524
F 71.293423 27.012059 10.914524
F 71.293423 19.294328 10.914523
F 80.205092 24.439482 7.276351
F 80.205092 16.721750 7.276350
F 89.116763 24.439481 7.276351
F 89.116763 16.721749 7.276350
F 71.293413 24.439480 7.276350
F 71.293413 16.721748 7.276349
F 82.433022 15.435461 10.914524
F 82.433022 23.153194 10.914525
F 73.521345 15.435461 10.914523
F 73.521345 23.153194 10.914524
F 82.433008 20.580617 7.276351
F 73.521332 20.580616 7.276350
F 82.433020 20.580617 10.004982
F 73.521344 20.580616 10.004983
F 82.433010 15.435460 13.643156
F 82.433010 23.153193 13.643156
F 73.521334 15.435461 13.643158
F 73.521334 23.153195 13.643157
F 84.660940 24.439481 10.004982
F 84.660940 16.721749 10.004983
F 75.749265 24.439481 10.004982
F 75.749265 16.721749 10.004983
F 84.660925 27.012058 13.643156
F 84.660925 19.294327 13.643156
F 75.749252 27.012059 13.643156
F 75.749252 19.294328 13.643157
F 84.660937 27.012059 10.914525
F 84.660937 19.294328 10.914524
F 75.749264 27.012059 10.914525
F 75.749264 19.294328 10.914524
F 84.660927 24.439482 7.276351
F 84.660927 16.721750 7.276350
F 75.749254 24.439481 7.276351
F 75.749254 16.721749 7.276350
F 86.888857 15.435460 10.914524
F 86.888857 23.153194 10.914525
F 77.977185 15.435460 10.914524
F 77.977185 23.153194 10.914525
F 86.888842 20.580617 7.276351
F 77.977172 20.580617 7.276351
F 86.888855 20.580617 10.004982
F 77.977183 20.580616 10.004982
F 86.888844 15.435460 13.643157
F 86.888844 23.153193 13.643156
F 77.977173 15.435460 13.643157
F 77.977173 23.153194 13.643156
F 80.205104 24.439481 17.281330
F 80.205104 16.721749 17.281331
F 71.293425 24.439480 17.281331
F 71.293425 16.721749 17.281332
F 80.205090 27.012058 20.919505
F 80.205090 19.294327 20.919505
F 89.116760 27.012059 20.919505
F 89.116760 19.294327 20.919506
F 80.205102 27.012059 18.190875
F 80.205102 19.294328 18.190874
F 71.293423 27.012059 18.190873
F 71.293423 19.294328 18.190873
F 80.205092 24.439482 14.552700
F 80.205092 16.721750 14.552699
F 89.116763 24.439481 14.552700
F 89.116763 16.721749 14.552699
F 71.293413 24.439480 14.552698
F 71.293413 16.721748 14.552698
F 82.433022 15.435461 18.190874
F 82.433022 23.153194 18.190874
F 73.521345 15.435461 18.190873
F 73.521345 23.153194 18.190874
F 82.433008 20.580617 14.552700
F 73.521332 20.580616 14.552699
F 82.433020 20.580617 17.281330
F 73.521344 20.580616 17.281331
F 82.433010 15.435460 20.919506
F 82.433010 23.153193 20.919505
F 73.521334 15.435461 20.919507
F 73.521334 23.153195 20.919506
F 84.660940 24.439481 17.281330
F 84.660940 16.721749 17.281331
F 75.749265 24.439481 17.281331
F 75.749265 16.721749 17.281331
F 84.660925 27.012058 20.919505
F 84.660925 19.294327 20.919505
F 75.749252 27.012059 20.919505
F 75.749252 19.294328 20.919506
F 84.660937 27.012059 18.190875
F 84.660937 19.294328 18.190874
F 75.749264 27.012059 18.190874
F 75.749264 19.294328 18.190874
F 84.660927 24.439482 14.552700
F 84.660927 16.721750 14.552699
F 75.749254 24.439481 14.552699
F 75.749254 16.721749 14.552698
F 86.888857 15.435460 18.190874
F 86.888857 23.153194 18.190875
F 77.977185 15.435460 18.190874
F 77.977185 23.153194 18.190874
F 86.888842 20.580617 14.552700
F 77.977172 20.580617 14.552700
F 86.888855 20.580617 17.281330
F 77.977183 20.580616 17.281330
F 86.888844 15.435460 20.919506
F 86.888844 23.153193 20.919505
F 77.977173 15.435460 20.919506
F 77.977173 23.153194 20.919505
F 80.205104 32.157210 2.728633
F 80.205104 39.874944 2.728633
F 71.293425 32.157209 2.728634
F 71.293425 39.874943 2.728635
F 80.205090 34.729787 6.366807
F 89.116760 34.729788 6.366808
F 80.205102 34.729788 3.638177
F 71.293423 34.729788 3.638176
F 80.205092 32.157210 0.000002
F 80.205092 39.874944 0.000001
F 89.116763 32.157210 0.000002
F 89.116763 39.874944 0.000001
F 71.293413 32.157208 0.000001
F 71.293413 39.874943 0.000000
F 82.433022 30.870922 3.638177
F 82.433022 38.588654 3.638176
F 73.521345 30.870923 3.638176
F 73.521345 38.588654 3.638175
F 82.433008 28.298345 0.000003
F 82.433008 36.016076 0.000002
F 73.521332 28.298344 0.000001
F 73.521332 36.016075 0.000001
F 82.433020 28.298345 2.728632
F 82.433020 36.016076 2.728633
F 73.521344 28.298344 2.728633
F 73.521344 36.016075 2.728634
F 82.433010 30.870922 6.366807
F 82.433010 38.588654 6.366808
F 73.521334 30.870923 6.366808
F 73.521334 38.588655 6.366809
F 84.660940 32.157210 2.728633
F 84.660940 39.874944 2.728634
F 75.749265 32.157209 2.728633
F 75.749265 39.874943 2.728634
F 84.660925 34.729787 6.366807
F 75.749252 34.729788 6.366808
F 84.660937 34.729788 3.638177
F 75.749264 34.729788 3.638176
F 84.660927 32.157210 0.000002
F 84.660927 39.874944 0.000001
F 75.749254 32.157209 0.000002
F 75.749254 39.874943 0.000001
F 86.888857 30.870922 3.638177
F 86.888857 38.588654 3.638176
F 77.977185 30.870922 3.638177
F 77.977185 38.588654 3.638176
F 86.888842 28.298345 0.000003
F 86.888842 36.016076 0.000002
F 77.977172 28.298345 0.000002
F 77.977172 36.016076 0.000001
F 86.888855 28.298345 2.728633
F 86.888855 36.016076 2.728633
F 77.977183 28.298345 2.728632
F 77.977183 36.016076 2.728633
F 86.888844 30.870922 6.366807
F 86.888844 38.588654 6.366808
F 77.977173 30.870922 6.366807
F 77.977173 38.588654 6.366808
F 80.205104 32.157210 10.004982
F 80.205104 39.874944 10.004982
F 71.293425 32.157209 10.004983
F 71.293425 39.874943 10.004984
F 80.205090 34.729787 13.643156
F 89.116760 34.729788 13.643156
F 80.205102 34.729788 10.914525
F 71.293423 34.729788 10.914524
F 80.205092 32.157210 7.276351
F 80.205092 39.874944 7.276350
F 89.116763 32.157210 7.276351
F 89.116763 39.874944 7.276350
F 71.293413 32.157208 7.276350
F 71.293413 39.874943 7.276349
F 82.433022 30.870922 10.914525
F 82.433022 38.588654 10.914524
F 73.521345 30.870923 10.914524
F 73.521345 38.588654 10.914523
F 82.433008 28.298345 7.276351
F 82.433008 36.016076 7.276350
F 73.521332 28.298344 7.276350
F 73.521332 36.016075 7.276349
F 82.433020 28.298345 10.004981
F 82.433020 36.016076 10.004982
F 73.521344 28.298344 10.004982
F 73.521344 36.016075 10.004983
F 82.433010 30.870922 13.643155
F 82.433010 38.588654 13.643156
F 73.521334 30.870923 13.643157
F 73.521334 38.588655 13.643158
F 84.660940 32.157210 10.004982
F 84.660940 39.874944 10.004983
F 75.749265 32.157209 10.004982
F 75.749265 39.874943 10.004983
F 84.660925 34.729787 13.643156
F 75.749252 34.729788 13.643156
F 84.660937 34.729788 10.914525
F 75.749264 34.729788 10.914525
F 84.660927 32.157210 7.276351
F 84.660927 39.874944 7.276350
F 75.749254 32.157209 7.276351
F 75.749254 39.874943 7.276350
F 86.888857 30.870922 10.914525
F 86.888857 38.588654 10.914524
F 77.977185 30.870922 10.914525
F 77.977185 38.588654 10.914524
F 86.888842 28.298345 7.276351
F 86.888842 36.016076 7.276350
F 77.977172 28.298345 7.276351
F 77.977172 36.016076 7.276350
F 86.888855 28.298345 10.004982
F 86.888855 36.016076 10.004982
F 77.977183 28.298345 10.004981
F 77.977183 36.016076 10.004982
F 86.888844 30.870922 13.643156
F 86.888844 38.588654 13.643157
F 77.977173 30.870922 13.643156
F 77.977173 38.588654 13.643157
F 80.205104 32.157210 17.281330
F 80.205104 39.874944 17.281331
F 71.293425 32.157209 17.281331
F 71.293425 39.874943 17.281332
F 80.205090 34.729787 20.919505
F 89.116760 34.729788 20.919505
F 80.205102 34.729788 18.190874
F 71.293423 34.729788 18.190873
F 80.205092 32.157210 14.552700
F 80.205092 39.874944 14.552699
F 89.116763 32.157210 14.552700
F 89.116763 39.874944 14.552699
F 71.293413 32.157208 14.552698
F 71.293413 39.874943 14.552698
F 82.433022 30.870922 18.190875
F 82.433022 38.588654 18.190874
F 73.521345 30.870923 18.190874
F 73.521345 38.588654 18.190873
F 82.433008 28.298345 14.552700
F 82.433008 36.016076 14.552699
F 73.521332 28.298344 14.552699
F 73.521332 36.016075 14.552698
F 82.433020 28.298345 17.281330
F 82.433020 36.016076 17.281331
F 73.521344 28.298344 17.281331
F 73.521344 36.016075 17.281332
F 82.433010 30.870922 20.919505
F 82.433010 38.588654 20.919506
F 73.521334 30.870923 20.919506
F 73.521334 38.588655 20.919507
F 84.660940 32.157210 17.281330
F 84.660940 39.874944 17.281331
F 75.749265 32.157209 17.281331
F 75.749265 39.874943 17.281331
F 84.660925 34.729787 20.919505
F 75.749252 34.729788 20.919506
F 84.660937 34.729788 18.190874
F 75.749264 34.729788 18.190874
F 84.660927 32.157210 14.552700
F 84.660927 39.874944 14.552699
F 75.749254 32.157209 14.552699
F 75.749254 39.874943 14.552698
F 86.888857 30.870922 18.190875
F 86.888857 38.588654 18.190874
F 77.977185 30.870922 18.190875
F 77.977185 38.588654 18.190874
F 86.888842 28.298345 14.552700
F 86.888842 36.016076 14.552699
F 77.977172 28.298345 14.552700
F 77.977172 36.016076 14.552699
F 86.888855 28.298345 17.281330
F 86.888855 36.016076 17.281331
F 77.977183 28.298345 17.281330
F 77.977183 36.016076 17.281331
F 86.888844 30.870922 20.919505
F 86.888844 38.588654 20.919506
F 77.977173 30.870922 20.919505
F 77.977173 38.588654 20.919506
F 80.205104 47.592675 2.728633
F 80.205104 55.310403 2.728633
F 71.293425 47.592674 2.728634
F 71.293425 55.310402 2.728634
F 80.205090 50.165252 6.366807
F 80.205090 42.447521 6.366808
F 89.116760 50.165252 6.366808
F 89.116760 42.447521 6.366808
F 80.205102 50.165252 3.638177
F 80.205102 42.447521 3.638176
F 71.293423 50.165253 3.638176
F 71.293423 42.447522 3.638175
F 80.205092 47.592675 0.000002
F 80.205092 55.310403 0.000002
F 89.116763 47.592675 0.000002
F 89.116763 55.310403 0.000002
F 71.293413 47.592674 0.000001
F 71.293413 55.310402 0.000001
F 82.433022 54.024117 3.638177
F 82.433022 46.306388 3.638177
F 73.521345 54.024117 3.638176
F 73.521345 46.306389 3.638176
F 82.433008 51.451540 0.000003
F 82.433008 43.733811 0.000002
F 73.521332 51.451538 0.000001
F 73.521332 43.733809 0.000001
F 82.433020 51.451539 2.728632
F 82.433020 43.733810 2.728633
F 73.521344 51.451538 2.728633
F 73.521344 43.733809 2.728634
F 82.433010 54.024116 6.366807
F 82.433010 46.306388 6.366807
F 73.521334 54.024118 6.366808
F 73.521334 46.306389 6.366808
F 84.660940 47.592675 2.728633
F 84.660940 55.310403 2.728633
F 75.749265 47.592674 2.728633
F 75.749265 55.310403 2.728633
F 84.660925 50.165252 6.366807
F 84.660925 42.447521 6.366808
F 75.749252 50.165252 6.366808
F 75.749252 42.447521 6.366808
F 84.660937 50.165252 3.638177
F 84.660937 42.447521 3.638176
F 75.749264 50.165252 3.638177
F 75.749264 42.447521 3.638176
F 84.660927 47.592675 0.000002
F 84.660927 55.310404 0.000002
F 75.749254 47.592674 0.000002
F 75.749254 55.310403 0.000002
F 86.888857 54.024117 3.638177
F 86.888857 46.306388 3.638177
F 77.977185 54.024117 3.638177
F 77.977185 46.306388 3.638177
F 86.888842 51.451539 0.000003
F 86.888842 43.733810 0.000002
F 77.977172 51.451539 0.000002
F 77.977172 43.733810 0.000002
F 86.888855 51.451539 2.728633
F 86.888855 43.733810 2.728633
F 77.977183 51.451539 2.728632
F 77.977183 43.733810 2.728633
F 86.888844 54.024116 6.366807
F 86.888844 46.306388 6.366807
F 77.977173 54.024117 6.366807
F 77.977173 46.306388 6.366807
F 80.205104 47.592675 10.004982
F 80.205104 55.310403 10.004982
F 71.293425 47.592674 10.004983
F 71.293425 55.310402 10.004983
F 80.205090 50.165252 13.643155
F 80.205090 42.447521 13.643156
F 89.116760 50.165252 13.643156
F 89.116760 42.447521 13.643156
F 80.205102 50.165252 10.914525
F 80.205102 42.447521 10.914524
F 71.293423 50.165253 10.914524
F 71.293423 42.447522 10.914523
F 80.205092 47.592675 7.276351
F 80.205092 55.310403 7.276351
F 89.116763 47.592675 7.276351
F 89.116763 55.310403 7.276351
F 71.293413 47.592674 7.276350
F 71.293413 55.310402 7.276350
F 82.433022 54.024117 10.914525
F 82.433022 46.306388 10.914525
F 73.521345 54.024117 10.914524
F 73.521345 46.306389 10.914524
F 82.433008 51.451540 7.276351
F 82.433008 43.733811 7.276351
F 73.521332 51.451538 7.276350
F 73.521332 43.733809 7.276350
F 82.433020 51.451539 10.004981
F 82.433020 43.733810 10.004982
F 73.521344 51.451538 10.004982
F 73.521344 43.733809 10.004983
F 82.433010 54.024116 13.643155
F 82.433010 46.306388 13.643156
F 73.521334 54.024118 13.643157
F 73.521334 46.306389 13.643157
F 84.660940 47.592675 10.004982
F 84.660940 55.310403 10.004982
F 75.749265 47.592674 10.004982
F 75.749265 55.310403 10.004982
F 84.660925 50.165252 13.643156
F 84.660925 42.447521 13.643156
F 75.749252 50.165252 13.643156
F 75.749252 42.447521 13.643157
F 84.660937 50.165252 10.914525
F 84.660937 42.447521 10.914524
F 75.749264 50.165252 10.914525
F 75.749264 42.447521 10.914524
F 84.660927 47.592675 7.276351
F 84.660927 55.310404 7.276351
F 75.749254 47.592674 7.276351
F 75.749254 55.310403 7.276351
F 86.888857 54.024117 10.914525
F 86.888857 46.306388 10.914525
F 77.977185 54.024117 10.914525
F 77.977185 46.306388 10.914525
F 86.888842 51.451539 7.276351
F 86.888842 43.733810 7.276351
F 77.977172 51.451539 7.276351
F 77.977172 43.733810 7.276351
F 86.888855 51.451539 10.004982
F 86.888855 43.733810 10.004982
F 77.977183 51.451539 10.004981
F 77.977183 43.733810 10.004982
F 86.888844 54.024116 13.643156
F 86.888844 46.306388 13.643156
F 77.977173 54.024117 13.643156
F 77.977173 46.306388 13.643156
F 80.205104 47.592675 17.281330
F 80.205104 55.310403 17.281330
F 71.293425 47.592674 17.281331
F 71.293425 55.310402 17.281331
F 80.205090 50.165252 20.919505
F 80.205090 42.447521 20.919505
F 89.116760 50.165252 20.919505
F 89.116760 42.447521 20.919506
F 80.205102 50.165252 18.190875
F 80.205102 42.447521 18.190874
F 71.293423 50.165253 18.190873
F 71.293423 42.447522 18.190873
F 80.205092 47.592675 14.552700
F 80.205092 55.310403 14.552700
F 89.116763 47.592675 14.552700
F 89.116763 55.310403 14.552700
F 71.293413 47.592674 14.552698
F 71.293413 55.310402 14.552698
F 82.433022 54.024117 18.190875
F 82.433022 46.306388 18.190874
F 73.521345 54.024117 18.190874
F 73.521345 46.306389 18.190874
F 82.433008 51.451540 14.552700
F 82.433008 43.733811 14.552700
F 73.521332 51.451538 14.552699
F 73.521332 43.733809 14.552699
F 82.433020 51.451539 17.281330
F 82.433020 43.733810 17.281330
F 73.521344 51.451538 17.281331
F 73.521344 43.733809 17.281331
F 82.433010 54.024116 20.919505
F 82.433010 46.306388 20.919505
F 73.521334 54.024118 20.919506
F 73.521334 46.306389 20.919506
F 84.660940 47.592675 17.281330
F 84.660940 55.310403 17.281330
F 75.749265 47.592674 17.281331
F 75.749265 55.310403 17.281331
F 84.660925 50.165252 20.919505
F 84.660925 42.447521 20.919505
F 75.749252 50.165252 20.919505
F 75.749252 42.447521 20.919506
F 84.660937 50.165252 18.190875
F 84.660937 42.447521 18.190874
F 75.749264 50.165252 18.190874
F 75.749264 42.447521 18.190874
F 84.660927 47.592675 14.552700
F 84.660927 55.310404 14.552700
F 75.749254 47.592674 14.552699
F 75.749254 55.310403 14.552699
F 86.888857 54.024117 18.190875
F 86.888857 46.306388 18.190875
F 77.977185 54.024117 18.190875
F 77.977185 46.306388 18.190874
F 86.888842 51.451539 14.552700
F 86.888842 43.733810 14.552700
F 77.977172 51.451539 14.552700
F 77.977172 43.733810 14.552700
F 86.888855 51.451539 17.281330
F 86.888855 43.733810 17.281330
F 77.977183 51.451539 17.281330
F 77.977183 43.733810 17.281330
F 86.888844 54.024116 20.919505
F 86.888844 46.306388 20.919505
F 77.977173 54.024117 20.919505
F 77.977173 46.306388 20.919505
F 80.205104 63.028137 2.728633
F 71.293425 63.028137 2.728635
F 80.205090 57.882981 6.366807
F 80.205090 65.600715 6.366808
F 89.116760 57.882981 6.366808
F 89.116760 65.600716 6.366808
F 80.205102 57.882981 3.638177
F 80.205102 65.600716 3.638176
F 71.293423 57.882982 3.638176
F 71.293423 65.600716 3.638175
F 80.205092 63.028138 0.000001
F 89.116763 63.028137 0.000001
F 71.293413 63.028136 0.000000
F 82.433022 61.741849 3.638176
F 73.521345 61.741849 3.638175
F 82.433008 59.169271 0.000002
F 82.433008 66.887004 0.000002
F 73.521332 59.169269 0.000001
F 73.521332 66.887003 0.000001
F 82.433020 59.169270 2.728633
F 82.433020 66.887004 2.728633
F 73.521344 59.169270 2.728634
F 73.521344 66.887003 2.728634
F 82.433010 61.741848 6.366808
F 73.521334 61.741849 6.366809
F 84.660940 63.028137 2.728634
F 75.749265 63.028137 2.728634
F 84.660925 57.882981 6.366807
F 84.660925 65.600715 6.366808
F 75.749252 57.882981 6.366808
F 75.749252 65.600716 6.366808
F 84.660937 57.882981 3.638177
F 84.660937 65.600716 3.638176
F 75.749264 57.882981 3.638176
F 75.749264 65.600716 3.638176
F 84.660927 63.028138 0.000001
F 75.749254 63.028137 0.000001
F 86.888857 61.741849 3.638176
F 77.977185 61.741849 3.638176
F 86.888842 59.169271 0.000002
F 86.888842 66.887004 0.000002
F 77.977172 59.169270 0.000001
F 77.977172 66.887004 0.000002
F 86.888855 59.169270 2.728633
F 86.888855 66.887004 2.728633
F 77.977183 59.169270 2.728633
F 77.977183 66.887004 2.728633
F 86.888844 61.741848 6.366808
F 77.977173 61.741848 6.366808
F 80.205104 63.028137 10.004982
F 71.293425 63.028137 10.004984
F 80.205090 57.882981 13.643156
F 80.205090 65.600715 13.643156
F 89.116760 57.882981 13.643156
F 89.116760 65.600716 13.643156
F 80.205102 57.882981 10.914525
F 80.205102 65.600716 10.914524
F 71.293423 57.882982 10.914524
F 71.293423 65.600716 10.914523
F 80.205092 63.028138 7.276350
F 89.116763 63.028137 7.276350
F 71.293413 63.028136 7.276349
F 82.433022 61.741849 10.914524
F 73.521345 61.741849 10.914523
F 82.433008 59.169271 7.276350
F 82.433008 66.887004 7.276351
F 73.521332 59.169269 7.276349
F 73.521332 66.887003 7.276350
F 82.433020 59.169270 10.004982
F 82.433020 66.887004 10.004982
F 73.521344 59.169270 10.004983
F 73.521344 66.887003 10.004983
F 82.433010 61.741848 13.643156
F 73.521334 61.741849 13.643158
F 84.660940 63.028137 10.004983
F 75.749265 63.028137 10.004983
F 84.660925 57.882981 13.643156
F 84.660925 65.600715 13.643156
F 75.749252 57.882981 13.643156
F 75.749252 65.600716 13.643157
F 84.660937 57.882981 10.914525
F 84.660937 65.600716 10.914524
F 75.749264 57.882981 10.914525
F 75.749264 65.600716 10.914524
F 84.660927 63.028138 7.276350
F 75.749254 63.028137 7.276350
F 86.888857 61.741849 10.914524
F 77.977185 61.741849 10.914524
F 86.888842 59.169271 7.276350
F 86.888842 66.887004 7.276351
F 77.977172 59.169270 7.276350
F 77.977172 66.887004 7.276351
F 86.888855 59.169270 10.004982
F 86.888855 66.887004 10.004982
F 77.977183 59.169270 10.004982
F 77.977183 66.887004 10.004982
F 86.888844 61.741848 13.643157
F 77.977173 61.741848 13.643157
F 80.205104 63.028137 17.281331
F 71.293425 63.028137 17.281332
F 80.205090 57.882981 20.919505
F 80.205090 65.600715 20.919505
F 89.116760 57.882981 20.919505
F 89.116760 65.600716 20.919506
F 80.205102 57.882981 18.190874
F 80.205102 65.600716 18.190874
F 71.293423 57.882982 18.190873
F 71.293423 65.600716 18.190873
F 80.205092 63.028138 14.552699
F 89.116763 63.028137 14.552699
F 71.293413 63.028136 14.552698
F 82.433022 61.741849 18.190874
F 73.521345 61.741849 18.190873
F 82.433008 59.169271 14.552699
F 82.433008 66.887004 14.552700
F 73.521332 59.169269 14.552698
F 73.521332 66.887003 14.552699
F 82.433020 59.169270 17.281331
F 82.433020 66.887004 17.281330
F 73.521344 59.169270 17.281332
F 73.521344 66.887003 17.281331
F 82.433010 61.741848 20.919506
F 73.521334 61.741849 20.919507
F 84.660940 63.028137 17.281331
F 75.749265 63.028137 17.281331
F 84.660925 57.882981 20.919505
F 84.660925 65.600715 20.919505
F 75.749252 57.882981 20.919506
F 75.749252 65.600716 20.919506
F 84.660937 57.882981 18.190874
F 84.660937 65.600716 18.190874
F 75.749264 57.882981 18.190874
F 75.749264 65.600716 18.190874
F 84.660927 63.028138 14.552699
F 75.749254 63.028137 14.552698
F 86.888857 61.741849 18.190874
F 77.977185 61.741849 18.190874
F 86.888842 59.169271 14.552699
F 86.888842 66.887004 14.552700
F 77.977172 59.169270 14.552699
F 77.977172 66.887004 14.552700
F 86.888855 59.169270 17.281331
F 86.888855 66.887004 17.281330
F 77.977183 59.169270 17.281331
F 77.977183 66.887004 17.281330
F 86.888844 61.741848 20.919506
F 77.977173 61.741848 20.919506
F 82.433022 69.459582 3.638177
F 77.977173 69.459582 20.919505
F 82.433010 69.459582 6.366807
F 86.888844 69.459582 20.919505
F 86.888857 69.459582 3.638177
F 77.977185 69.459582 3.638177
F 86.888844 69.459582 6.366807
F 77.977173 69.459582 6.366807
F 82.433022 69.459582 10.914525
F 82.433010 69.459582 13.643156
F 86.888857 69.459582 10.914525
F 77.977185 69.459582 10.914525
F 86.888844 69.459582 13.643156
F 77.977185 69.459582 18.190874
F 77.977173 69.459582 13.643156
F 86.888857 69.459582 18.190875
F 82.433022 69.459582 18.190874
F 82.433010 69.459582 20.919505
F 89.116776 1.286287 2.728633
F 89.116776 9.004015 2.728633
F 98.028455 1.286286 2.728634
F 98.028455 9.004014 2.728634
F 98.028442 3.858865 6.366809
F 98.028442 11.576594 6.366809
F 89.116773 3.858864 3.638177
F 89.116773 11.576593 3.638177
F 98.028454 3.858865 3.638176
F 98.028454 11.576594 3.638176
F 98.028443 1.286286 0.000001
F 98.028443 9.004014 0.000001
F 91.344695 7.717729 3.638177
F 104.712204 7.717729 20.919505
F 100.256376 7.717729 3.638176
F 100.256376 0.000001 3.638176
F 91.344679 5.145151 0.000002
F 91.344679 12.862882 0.000001
F 100.256363 5.145150 0.000001
F 100.256363 12.862881 0.000001
F 91.344692 5.145151 2.728633
F 91.344692 12.862882 2.728634
F 100.256374 5.145150 2.728633
F 100.256374 12.862882 2.728634
F 91.344682 7.717729 6.366808
F 95.800522 0.000001 20.919506
F 100.256364 7.717730 6.366808
F 100.256364 0.000001 6.366808
F 93.572614 1.286286 2.728633
F 93.572614 9.004015 2.728633
F 102.484296 1.286286 2.728633
F 102.484296 9.004015 2.728633
F 93.572600 3.858865 6.366808
F 93.572600 11.576594 6.366808
F 102.484283 3.858864 6.366808
F 102.484283 11.576593 6.366808
F 93.572612 3.858865 3.638176
F 93.572612 11.576594 3.638176
F 102.484294 3.858864 3.638177
F 102.484294 11.576593 3.638176
F 93.572601 1.286286 0.000002
F 93.572601 9.004014 0.000002
F 102.484284 1.286286 0.000002
F 102.484284 9.004014 0.000002
F 95.800535 7.717729 3.638176
F 95.800535 0.000001 3.638176
F 104.712215 7.717729 3.638177
F 95.800522 7.717730 20.919506
F 95.800521 5.145150 0.000001
F 95.800521 12.862881 0.000000
F 104.712202 5.145151 0.000002
F 104.712202 12.862882 0.000001
F 95.800533 5.145150 2.728634
F 95.800533 12.862882 2.728634
F 104.712213 5.145151 2.728632
F 104.712213 12.862882 2.728633
F 95.800522 7.717730 6.366808
F 95.800522 0.000001 6.366808
F 104.712204 7.717729 6.366807
F 104.712213 12.862882 17.281331
F 89.116776 1.286287 10.004982
F 89.116776 9.004015 10.004982
F 98.028455 1.286286 10.004983
F 98.028455 9.004014 10.004983
F 98.028442 3.858865 13.643157
F 98.028442 11.576594 13.643157
F 89.116773 3.858864 10.914525
F 89.116773 11.576593 10.914525
F 98.028454 3.858865 10.914524
F 98.028454 11.576594 10.914524
F 98.028443 1.286286 7.276350
F 98.028443 9.004014 7.276350
F 91.344695 7.717729 10.914525
F 104.712213 5.145151 17.281330
F 100.256376 7.717729 10.914524
F 100.256376 0.000001 10.914524
F 91.344679 5.145151 7.276351
F 91.344679 12.862882 7.276350
F 100.256363 5.145150 7.276350
F 100.256363 12.862881 7.276349
F 91.344692 5.145151 10.004982
F 91.344692 12.862882 10.004983
F 100.256374 5.145150 10.004982
F 100.256374 12.862882 10.004983
F 91.344682 7.717729 13.643156
F 95.800533 12.862882 17.281332
F 100.256364 7.717730 13.643157
F 100.256364 0.000001 13.643157
F 93.572614 1.286286 10.004982
F 93.572614 9.004015 10.004982
F 102.484296 1.286286 10.004982
F 102.484296 9.004015 10.004982
F 93.572600 3.858865 13.643157
F 93.572600 11.576594 13.643157
F 102.484283 3.858864 13.643156
F 102.484283 11.576593 13.643156
F 93.572612 3.858865 10.914524
F 93.572612 11.576594 10.914524
F 102.484294 3.858864 10.914525
F 102.484294 11.576593 10.914525
F 93.572601 1.286286 7.276350
F 93.572601 9.004014 7.276350
F 102.484284 1.286286 7.276351
F 102.484284 9.004014 7.276351
F 95.800535 7.717729 10.914524
F 95.800535 0.000001 10.914524
F 104.712215 7.717729 10.914525
F 95.800533 5.145150 17.281331
F 95.800521 5.145150 7.276350
F 95.800521 12.862881 7.276349
F 104.712202 5.145151 7.276351
F 104.712202 12.862882 7.276350
F 95.800533 5.145150 10.004983
F 95.800533 12.862882 10.004983
F 104.712213 5.145151 10.004981
F 104.712213 12.862882 10.004982
F 95.800522 7.717730 13.643157
F 95.800522 0.000001 13.643157
F 104.712204 7.717729 13.643156
F 104.712202 12.862882 14.552699
F 89.116776 1.286287 17.281330
F 89.116776 9.004015 17.281330
F 98.028455 1.286286 17.281331
F 98.028455 9.004014 17.281331
F 98.028442 3.858865 20.919506
F 98.028442 11.576594 20.919506
F 89.116773 3.858864 18.190874
F 89.116773 11.576593 18.190874
F 98.028454 3.858865 18.190873
F 98.028454 11.576594 18.190873
F 98.028443 1.286286 14.552698
F 98.028443 9.004014 14.552698
F 91.344695 7.717729 18.190875
F 104.712202 5.145151 14.552700
F 100.256376 7.717729 18.190874
F 100.256376 0.000001 18.190874
F 91.344679 5.145151 14.552699
F 91.344679 12.862882 14.552698
F 100.256363 5.145150 14.552699
F 100.256363 12.862881 14.552698
F 91.344692 5.145151 17.281330
F 91.344692 12.862882 17.281331
F 100.256374 5.145150 17.281331
F 100.256374 12.862882 17.281332
F 91.344682 7.717729 20.919505
F 95.800521 12.862881 14.552698
F 100.256364 7.717730 20.919506
F 100.256364 0.000001 20.919506
F 93.572614 1.286286 17.281331
F 93.572614 9.004015 17.281331
F 102.484296 1.286286 17.281331
F 102.484296 9.004015 17.281331
F 93.572600 3.858865 20.919506
F 93.572600 11.576594 20.919506
F 102.484283 3.858864 20.919505
F 102.484283 11.576593 20.919506
F 93.572612 3.858865 18.190874
F 93.572612 11.576594 18.190874
F 102.484294 3.858864 18.190874
F 102.484294 11.576593 18.190874
F 93.572601 1.286286 14.552699
F 93.572601 9.004014 14.552699
F 102.484284 1.286286 14.552699
F 102.484284 9.004014 14.552699
F 95.800535 7.717729 18.190874
F 95.800535 0.000001 18.190874
F 104.712215 7.717729 18.190875
F 95.800521 5.145150 14.552699
F 89.116776 24.439481 2.728633
F 89.116776 16.721749 2.728634
F 98.028455 24.439480 2.728634
F 98.028455 16.721749 2.728635
F 98.028442 27.012060 6.366809
F 98.028442 19.294329 6.366809
F 89.116773 27.012059 3.638177
F 89.116773 19.294328 3.638176
F 98.028454 27.012059 3.638176
F 98.028454 19.294328 3.638175
F 98.028443 24.439480 0.000001
F 98.028443 16.721748 0.000000
F 91.344695 15.435460 3.638176
F 91.344695 23.153194 3.638177
F 100.256376 15.435461 3.638175
F 100.256376 23.153194 3.638176
F 91.344679 20.580616 0.000002
F 100.256363 20.580616 0.000001
F 91.344692 20.580616 2.728633
F 100.256374 20.580616 2.728634
F 91.344682 15.435461 6.366809
F 91.344682 23.153194 6.366808
F 100.256364 15.435461 6.366809
F 100.256364 23.153195 6.366808
F 93.572614 24.439481 2.728633
F 93.572614 16.721749 2.728634
F 102.484296 24.439481 2.728633
F 102.484296 16.721749 2.728634
F 93.572600 27.012060 6.366808
F 93.572600 19.294329 6.366809
F 102.484283 27.012059 6.366808
F 102.484283 19.294328 6.366808
F 93.572612 27.012059 3.638176
F 93.572612 19.294328 3.638176
F 102.484294 27.012059 3.638177
F 102.484294 19.294328 3.638176
F 93.572601 24.439480 0.000002
F 93.572601 16.721749 0.000001
F 102.484284 24.439481 0.000002
F 102.484284 16.721749 0.000001
F 95.800535 15.435461 3.638175
F 95.800535 23.153194 3.638176
F 104.712215 15.435460 3.638176
F 104.712215 23.153194 3.638177
F 95.800521 20.580615 0.000001
F 104.712202 20.580617 0.000002
F 95.800533 20.580616 2.728634
F 104.712213 20.580616 2.728633
F 95.800522 15.435461 6.366809
F 95.800522 23.153195 6.366808
F 104.712204 15.435460 6.366808
F 104.712204 23.153194 6.366807
F 89.116776 24.439481 10.004982
F 89.116776 16.721749 10.004983
F 98.028455 24.439480 10.004983
F 98.028455 16.721749 10.004984
F 98.028442 27.012060 13.643157
F 98.028442 19.294329 13.643158
F 89.116773 27.012059 10.914525
F 89.116773 19.294328 10.914524
F 98.028454 27.012059 10.914524
F 98.028454 19.294328 10.914523
F 98.028443 24.439480 7.276350
F 98.028443 16.721748 7.276349
F 91.344695 15.435460 10.914524
F 91.344695 23.153194 10.914525
F 100.256376 15.435461 10.914523
F 100.256376 23.153194 10.914524
F 91.344679 20.580616 7.276351
F 100.256363 20.580616 7.276350
F 91.344692 20.580616 10.004982
F 100.256374 20.580616 10.004983
F 91.344682 15.435461 13.643157
F 91.344682 23.153194 13.643156
F 100.256364 15.435461 13.643158
F 100.256364 23.153195 13.643157
F 93.572614 24.439481 10.004982
F 93.572614 16.721749 10.004983
F 102.484296 24.439481 10.004982
F 102.484296 16.721749 10.004983
F 93.572600 27.012060 13.643157
F 93.572600 19.294329 13.643157
F 102.484283 27.012059 13.643156
F 102.484283 19.294328 13.643157
F 93.572612 27.012059 10.914524
F 93.572612 19.294328 10.914524
F 102.484294 27.012059 10.914525
F 102.484294 19.294328 10.914524
F 93.572601 24.439480 7.276350
F 93.572601 16.721749 7.276350
F 102.484284 24.439481 7.276351
F 102.484284 16.721749 7.276350
F 95.800535 15.435461 10.914523
F 95.800535 23.153194 10.914524
F 104.712215 15.435460 10.914524
F 104.712215 23.153194 10.914525
F 95.800521 20.580615 7.276350
F 104.712202 20.580617 7.276351
F 95.800533 20.580616 10.004983
F 104.712213 20.580616 10.004982
F 95.800522 15.435461 13.643158
F 95.800522 23.153195 13.643157
F 104.712204 15.435460 13.643157
F 104.712204 23.153194 13.643156
F 89.116776 24.439481 17.281330
F 89.116776 16.721749 17.281331
F 98.028455 24.439480 17.281331
F 98.028455 16.721749 17.281332
F 98.028442 27.012060 20.919506
F 98.028442 19.294329 20.919507
F 89.116773 27.012059 18.190874
F 89.116773 19.294328 18.190874
F 98.028454 27.012059 18.190873
F 98.028454 19.294328 18.190873
F 98.028443 24.439480 14.552698
F 98.028443 16.721748 14.552698
F 91.344695 15.435460 18.190873
F 91.344695 23.153194 18.190874
F 100.256376 15.435461 18.190873
F 100.256376 23.153194 18.190874
F 91.344679 20.580616 14.552699
F 100.256363 20.580616 14.552699
F 91.344692 20.580616 17.281331
F 100.256374 20.580616 17.281331
F 91.344682 15.435461 20.919506
F 91.344682 23.153194 20.919505
F 100.256364 15.435461 20.919507
F 100.256364 23.153195 20.919506
F 93.572614 24.439481 17.281331
F 93.572614 16.721749 17.281331
F 102.484296 24.439481 17.281331
F 102.484296 16.721749 17.281331
F 93.572600 27.012060 20.919506
F 93.572600 19.294329 20.919506
F 102.484283 27.012059 20.919505
F 102.484283 19.294328 20.919506
F 93.572612 27.012059 18.190874
F 93.572612 19.294328 18.190873
F 102.484294 27.012059 18.190874
F 102.484294 19.294328 18.190874
F 93.572601 24.439480 14.552699
F 93.572601 16.721749 14.552698
F 102.484284 24.439481 14.552699
F 102.484284 16.721749 14.552698
F 95.800535 15.435461 18.190873
F 95.800535 23.153194 18.190874
F 104.712215 15.435460 18.190874
F 104.712215 23.153194 18.190874
F 95.800521 20.580615 14.552698
F 104.712202 20.580617 14.552700
F 95.800533 20.580616 17.281331
F 104.712213 20.580616 17.281330
F 95.800522 15.435461 20.919507
F 95.800522 23.153195 20.919506
F 104.712204 15.435460 20.919506
F 104.712204 23.153194 20.919505
F 89.116776 32.157210 2.728633
F 89.116776 39.874944 2.728634
F 98.028455 32.157209 2.728634
F 98.028455 39.874943 2.728635
F 98.028442 34.729789 6.366809
F 89.116773 34.729788 3.638177
F 98.028454 34.729788 3.638176
F 98.028443 32.157208 0.000001
F 98.028443 39.874943 0.000000
F 91.344695 30.870922 3.638177
F 91.344695 38.588654 3.638176
F 100.256376 30.870923 3.638176
F 100.256376 38.588654 3.638175
F 91.344679 28.298344 0.000002
F 91.344679 36.016075 0.000001
F 100.256363 28.298344 0.000001
F 100.256363 36.016075 0.000001
F 91.344692 28.298344 2.728633
F 91.344692 36.016076 2.728634
F 100.256374 28.298344 2.728633
F 100.256374 36.016075 2.728634
F 91.344682 30.870922 6.366808
F 91.344682 38.588654 6.366809
F 100.256364 30.870923 6.366808
F 100.256364 38.588655 6.366809
F 93.572614 32.157209 2.728633
F 93.572614 39.874944 2.728634
F 102.484296 32.157209 2.728633
F 102.484296 39.874943 2.728634
F 93.572600 34.729789 6.366808
F 102.484283 34.729788 6.366808
F 93.572612 34.729788 3.638176
F 102.484294 34.729788 3.638176
F 93.572601 32.157209 0.000002
F 93.572601 39.874943 0.000001
F 102.484284 32.157209 0.000002
F 102.484284 39.874943 0.000001
F 95.800535 30.870923 3.638176
F 95.800535 38.588654 3.638175
F 104.712215 30.870922 3.638177
F 104.712215 38.588654 3.638176
F 95.800521 28.298343 0.000001
F 95.800521 36.016075 0.000000
F 104.712202 28.298345 0.000002
F 104.712202 36.016076 0.000001
F 95.800533 28.298344 2.728634
F 95.800533 36.016075 2.728634
F 104.712213 28.298345 2.728632
F 104.712213 36.016076 2.728633
F 95.800522 30.870923 6.366808
F 95.800522 38.588655 6.366809
F 104.712204 30.870922 6.366807
F 104.712204 38.588654 6.366808
F 89.116776 32.157210 10.004982
F 89.116776 39.874944 10.004983
F 98.028455 32.157209 10.004983
F 98.028455 39.874943 10.004984
F 98.028442 34.729789 13.643157
F 89.116773 34.729788 10.914525
F 98.028454 34.729788 10.914524
F 98.028443 32.157208 7.276350
F 98.028443 39.874943 7.276349
F 91.344695 30.870922 10.914525
F 91.344695 38.588654 10.914524
F 100.256376 30.870923 10.914524
F 100.256376 38.588654 10.914523
F 91.344679 28.298344 7.276351
F 91.344679 36.016075 7.276350
F 100.256363 28.298344 7.276350
F 100.256363 36.016075 7.276349
F 91.344692 28.298344 10.004982
F 91.344692 36.016076 10.004983
F 100.256374 28.298344 10.004982
F 100.256374 36.016075 10.004983
F 91.344682 30.870922 13.643156
F 91.344682 38.588654 13.643157
F 100.256364 30.870923 13.643157
F 100.256364 38.588655 13.643158
F 93.572614 32.157209 10.004982
F 93.572614 39.874944 10.004983
F 102.484296 32.157209 10.004982
F 102.484296 39.874943 10.004983
F 93.572600 34.729789 13.643157
F 102.484283 34.729788 13.643156
F 93.572612 34.729788 10.914524
F 102.484294 34.729788 10.914525
F 93.572601 32.157209 7.276350
F 93.572601 39.874943 7.276350
F 102.484284 32.157209 7.276351
F 102.484284 39.874943 7.276350
F 95.800535 30.870923 10.914524
F 95.800535 38.588654 10.914523
F 104.712215 30.870922 10.914525
F 104.712215 38.588654 10.914524
F 95.800521 28.298343 7.276350
F 95.800521 36.016075 7.276349
F 104.712202 28.298345 7.276351
F 104.712202 36.016076 7.276350
F 95.800533 28.298344 10.004983
F 95.800533 36.016075 10.004983
F 104.712213 28.298345 10.004981
F 104.712213 36.016076 10.004982
F 95.800522 30.870923 13.643157
F 95.800522 38.588655 13.643158
F 104.712204 30.870922 13.643156
F 104.712204 38.588654 13.643157
F 89.116776 32.157210 17.281330
F 89.116776 39.874944 17.281331
F 98.028455 32.157209 17.281331
F 98.028455 39.874943 17.281332
F 98.028442 34.729789 20.919506
F 89.116773 34.729788 18.190874
F 98.028454 34.729788 18.190873
F 98.028443 32.157208 14.552698
F 98.028443 39.874943 14.552698
F 91.344695 30.870922 18.190875
F 91.344695 38.588654 18.190873
F 100.256376 30.870923 18.190874
F 100.256376 38.588654 18.190873
F 91.344679 28.298344 14.552699
F 91.344679 36.016075 14.552698
F 100.256363 28.298344 14.552699
F 100.256363 36.016075 14.552698
F 91.344692 28.298344 17.281330
F 91.344692 36.016076 17.281331
F 100.256374 28.298344 17.281331
F 100.256374 36.016075 17.281332
F 91.344682 30.870922 20.919505
F 91.344682 38.588654 20.919506
F 100.256364 30.870923 20.919506
F 100.256364 38.588655 20.919507
F 93.572614 32.157209 17.281331
F 93.572614 39.874944 17.281331
F 102.484296 32.157209 17.281331
F 102.484296 39.874943 17.281331
F 93.572600 34.729789 20.919506
F 102.484283 34.729788 20.919506
F 93.572612 34.729788 18.190874
F 102.484294 34.729788 18.190874
F 93.572601 32.157209 14.552699
F 93.572601 39.874943 14.552698
F 102.484284 32.157209 14.552699
F 102.484284 39.874943 14.552698
F 95.800535 30.870923 18.190874
F 95.800535 38.588654 18.190873
F 104.712215 30.870922 18.190875
F 104.712215 38.588654 18.190874
F 95.800521 28.298343 14.552699
F 95.800521 36.016075 14.552698
F 104.712202 28.298345 14.552700
F 104.712202 36.016076 14.552699
F 95.800533 28.298344 17.281331
F 95.800533 36.016075 17.281332
F 104.712213 28.298345 17.281330
F 104.712213 36.016076 17.281331
F 95.800522 30.870923 20.919506
F 95.800522 38.588655 20.919507
F 104.712204 30.870922 20.919505
F 104.712204 38.588654 20.919506
F 89.116776 47.592675 2.728633
F 89.116776 55.310403 2.728633
F 98.028455 47.592674 2.728634
F 98.028455 55.310402 2.728634
F 98.028442 50.165253 6.366809
F 98.028442 42.447522 6.366809
F 89.116773 50.165252 3.638177
F 89.116773 42.447521 3.638176
F 98.028454 50.165253 3.638176
F 98.028454 42.447522 3.638175
F 98.028443 47.592674 0.000001
F 98.028443 55.310402 0.000001
F 91.344695 54.024117 3.638177
F 91.344695 46.306388 3.638177
F 100.256376 54.024117 3.638176
F 100.256376 46.306389 3.638176
F 91.344679 51.451539 0.000002
F 91.344679 43.733810 0.000002
F 100.256363 51.451538 0.000001
F 100.256363 43.733809 0.000001
F 91.344692 51.451539 2.728633
F 91.344692 43.733810 2.728633
F 100.256374 51.451538 2.728633
F 100.256374 43.733809 2.728634
F 91.344682 54.024117 6.366808
F 91.344682 46.306388 6.366808
F 100.256364 54.024118 6.366808
F 100.256364 46.306389 6.366808
F 93.572614 47.592675 2.728633
F 93.572614 55.310403 2.728633
F 102.484296 47.592674 2.728633
F 102.484296 55.310403 2.728633
F 93.572600 50.165253 6.366808
F 93.572600 42.447522 6.366809
F 102.484283 50.165252 6.366808
F 102.484283 42.447521 6.366808
F 93.572612 50.165253 3.638176
F 93.572612 42.447522 3.638176
F 102.484294 50.165252 3.638177
F 102.484294 42.447521 3.638176
F 93.572601 47.592674 0.000002
F 93.572601 55.310402 0.000002
F 102.484284 47.592674 0.000002
F 102.484284 55.310403 0.000002
F 95.800535 54.024117 3.638176
F 95.800535 46.306389 3.638176
F 104.712215 54.024117 3.638177
F 104.712215 46.306388 3.638177
F 95.800521 51.451538 0.000001
F 95.800521 43.733809 0.000001
F 104.712202 51.451539 0.000002
F 104.712202 43.733810 0.000002
F 95.800533 51.451538 2.728634
F 95.800533 43.733809 2.728634
F 104.712213 51.451539 2.728632
F 104.712213 43.733810 2.728633
F 95.800522 54.024118 6.366808
F 95.800522 46.306389 6.366808
F 104.712204 54.024117 6.366807
F 104.712204 46.306388 6.366807
F 89.116776 47.592675 10.004982
F 89.116776 55.310403 10.004982
F 98.028455 47.592674 10.004983
F 98.028455 55.310402 10.004983
F 98.028442 50.165253 13.643157
F 98.028442 42.447522 13.643158
F 89.116773 50.165252 10.914525
F 89.116773 42.447521 10.914524
F 98.028454 50.165253 10.914524
F 98.028454 42.447522 10.914523
F 98.028443 47.592674 7.276350
F 98.028443 55.310402 7.276350
F 91.344695 54.024117 10.914525
F 91.344695 46.306388 10.914525
F 100.256376 54.024117 10.914524
F 100.256376 46.306389 10.914524
F 91.344679 51.451539 7.276351
F 91.344679 43.733810 7.276351
F 100.256363 51.451538 7.276350
F 100.256363 43.733809 7.276350
F 91.344692 51.451539 10.004982
F 91.344692 43.733810 10.004982
F 100.256374 51.451538 10.004982
F 100.256374 43.733809 10.004983
F 91.344682 54.024117 13.643156
F 91.344682 46.306388 13.643156
F 100.256364 54.024118 13.643157
F 100.256364 46.306389 13.643157
F 93.572614 47.592675 10.004982
F 93.572614 55.310403 10.004982
F 102.484296 47.592674 10.004982
F 102.484296 55.310403 10.004982
F 93.572600 50.165253 13.643157
F 93.572600 42.447522 13.643157
F 102.484283 50.165252 13.643156
F 102.484283 42.447521 13.643157
F 93.572612 50.165253 10.914524
F 93.572612 42.447522 10.914524
F 102.484294 50.165252 10.914525
F 102.484294 42.447521 10.914524
F 93.572601 47.592674 7.276350
F 93.572601 55.310402 7.276350
F 102.484284 47.592674 7.276351
F 102.484284 55.310403 7.276351
F 95.800535 54.024117 10.914524
F 95.800535 46.306389 10.914524
F 104.712215 54.024117 10.914525
F 104.712215 46.306388 10.914525
F 95.800521 51.451538 7.276350
F 95.800521 43.733809 7.276350
F 104.712202 51.451539 7.276351
F 104.712202 43.733810 7.276351
F 95.800533 51.451538 10.004983
F 95.800533 43.733809 10.004983
F 104.712213 51.451539 10.004981
F 104.712213 43.733810 10.004982
F 95.800522 54.024118 13.643157
F 95.800522 46.306389 13.643157
F 104.712204 54.024117 13.643156
F 104.712204 46.306388 13.643156
F 89.116776 47.592675 17.281330
F 89.116776 55.310403 17.281330
F 98.028455 47.592674 17.281331
F 98.028455 55.310402 17.281331
F 98.028442 50.165253 20.919506
F 98.028442 42.447522 20.919507
F 89.116773 50.165252 18.190874
F 89.116773 42.447521 18.190874
F 98.028454 50.165253 18.190873
F 98.028454 42.447522 18.190873
F 98.028443 47.592674 14.552698
F 98.028443 55.310402 14.552698
F 91.344695 54.024117 18.190875
F 91.344695 46.306388 18.190874
F 100.256376 54.024117 18.190874
F 100.256376 46.306389 18.190874
F 91.344679 51.451539 14.552699
F 91.344679 43.733810 14.552699
F 100.256363 51.451538 14.552699
F 100.256363 43.733809 14.552699
F 91.344692 51.451539 17.281330
F 91.344692 43.733810 17.281331
F 100.256374 51.451538 17.281331
F 100.256374 43.733809 17.281331
F 91.344682 54.024117 20.919505
F 91.344682 46.306388 20.919505
F 100.256364 54.024118 20.919506
F 100.256364 46.306389 20.919506
F 93.572614 47.592675 17.281331
F 93.572614 55.310403 17.281331
F 102.484296 47.592674 17.281331
F 102.484296 55.310403 17.281331
F 93.572600 50.165253 20.919506
F 93.572600 42.447522 20.919506
F 102.484283 50.165252 20.919505
F 102.484283 42.447521 20.919506
F 93.572612 50.165253 18.190874
F 93.572612 42.447522 18.190873
F 102.484294 50.165252 18.190874
F 102.484294 42.447521 18.190874
F 93.572601 47.592674 14.552699
F 93.572601 55.310402 14.552699
F 102.484284 47.592674 14.552699
F 102.484284 55.310403 14.552699
F 95.800535 54.024117 18.190874
F 95.800535 46.306389 18.190874
F 104.712215 54.024117 18.190875
F 104.712215 46.306388 18.190874
F 95.800521 51.451538 14.552699
F 95.800521 43.733809 14.552698
F 104.712202 51.451539 14.552700
F 104.712202 43.733810 14.552700
F 95.800533 51.451538 17.281331
F 95.800533 43.733809 17.281331
F 104.712213 51.451539 17.281330
F 104.712213 43.733810 17.281330
F 95.800522 54.024118 20.919506
F 95.800522 46.306389 20.919506
F 104.712204 54.024117 20.919505
F 104.712204 46.306388 20.919505
F 89.116776 63.028137 2.728634
F 98.028455 63.028137 2.728635
F 98.028442 57.882982 6.366809
F 98.028442 65.600717 6.366809
F 89.116773 57.882981 3.638177
F 89.116773 65.600716 3.638176
F 98.028454 57.882982 3.638176
F 98.028454 65.600716 3.638175
F 98.028443 63.028136 0.000000
F 91.344695 61.741848 3.638176
F 100.256376 61.741849 3.638175
F 91.344679 59.169270 0.000001
F 91.344679 66.887003 0.000002
F 100.256363 59.169269 0.000001
F 100.256363 66.887003 0.000001
F 91.344692 59.169270 2.728634
F 91.344692 66.887003 2.728633
F 100.256374 59.169270 2.728634
F 100.256374 66.887003 2.728634
F 91.344682 61.741849 6.366809
F 100.256364 61.741849 6.366809
F 93.572614 63.028137 2.728634
F 102.484296 63.028137 2.728634
F 93.572600 57.882982 6.366808
F 93.572600 65.600717 6.366809
F 102.484283 57.882981 6.366808
F 102.484283 65.600716 6.366808
F 93.572612 57.882982 3.638176
F 93.572612 65.600716 3.638176
F 102.484294 57.882981 3.638176
F 102.484294 65.600716 3.638176
F 93.572601 63.028137 0.000001
F 102.484284 63.028137 0.000001
F 95.800535 61.741849 3.638175
F 104.712215 61.741849 3.638176
F 95.800521 59.169269 0.000000
F 95.800521 66.887002 0.000001
F 104.712202 59.169270 0.000001
F 104.712202 66.887004 0.000002
F 95.800533 59.169270 2.728634
F 95.800533 66.887003 2.728634
F 104.712213 59.169270 2.728633
F 104.712213 66.887004 2.728633
F 95.800522 61.741849 6.366809
F 104.712204 61.741848 6.366808
F 89.116776 63.028137 10.004983
F 98.028455 63.028137 10.004984
F 98.028442 57.882982 13.643157
F 98.028442 65.600717 13.643158
F 89.116773 57.882981 10.914525
F 89.116773 65.600716 10.914524
F 98.028454 57.882982 10.914524
F 98.028454 65.600716 10.914523
F 98.028443 63.028136 7.276349
F 91.344695 61.741848 10.914524
F 100.256376 61.741849 10.914523
F 91.344679 59.169270 7.276350
F 91.344679 66.887003 7.276351
F 100.256363 59.169269 7.276349
F 100.256363 66.887003 7.276350
F 91.344692 59.169270 10.004983
F 91.344692 66.887003 10.004982
F 100.256374 59.169270 10.004983
F 100.256374 66.887003 10.004983
F 91.344682 61.741849 13.643157
F 100.256364 61.741849 13.643158
F 93.572614 63.028137 10.004983
F 102.484296 63.028137 10.004983
F 93.572600 57.882982 13.643157
F 93.572600 65.600717 13.643157
F 102.484283 57.882981 13.643156
F 102.484283 65.600716 13.643157
F 93.572612 57.882982 10.914524
F 93.572612 65.600716 10.914524
F 102.484294 57.882981 10.914525
F 102.484294 65.600716 10.914524
F 93.572601 63.028137 7.276350
F 102.484284 63.028137 7.276350
F 95.800535 61.741849 10.914523
F 104.712215 61.741849 10.914524
F 95.800521 59.169269 7.276349
F 95.800521 66.887002 7.276350
F 104.712202 59.169270 7.276350
F 104.712202 66.887004 7.276351
F 95.800533 59.169270 10.004983
F 95.800533 66.887003 10.004983
F 104.712213 59.169270 10.004982
F 104.712213 66.887004 10.004982
F 95.800522 61.741849 13.643158
F 104.712204 61.741848 13.643157
F 89.116776 63.028137 17.281331
F 98.028455 63.028137 17.281332
F 98.028442 57.882982 20.919506
F 98.028442 65.600717 20.919507
F 89.116773 57.882981 18.190874
F 89.116773 65.600716 18.190874
F 98.028454 57.882982 18.190873
F 98.028454 65.600716 18.190873
F 98.028443 63.028136 14.552698
F 91.344695 61.741848 18.190873
F 100.256376 61.741849 18.190873
F 91.344679 59.169270 14.552698
F 91.344679 66.887003 14.552699
F 100.256363 59.169269 14.552698
F 100.256363 66.887003 14.552699
F 91.344692 59.169270 17.281331
F 91.344692 66.887003 17.281331
F 100.256374 59.169270 17.281332
F 100.256374 66.887003 17.281331
F 91.344682 61.741849 20.919506
F 100.256364 61.741849 20.919507
F 93.572614 63.028137 17.281331
F 102.484296 63.028137 17.281331
F 93.572600 57.882982 20.919506
F 93.572600 65.600717 20.919506
F 102.484283 57.882981 20.919506
F 102.484283 65.600716 20.919506
F 93.572612 57.882982 18.190874
F 93.572612 65.600716 18.190873
F 102.484294 57.882981 18.190874
F 102.484294 65.600716 18.190874
F 93.572601 63.028137 14.552698
F 102.484284 63.028137 14.552698
F 95.800535 61.741849 18.190873
F 104.712215 61.741849 18.190874
F 95.800521 59.169269 14.552698
F 95.800521 66.887002 14.552698
F 104.712202 59.169270 14.552699
F 104.712202 66.887004 14.552700
F 95.800533 59.169270 17.281332
F 95.800533 66.887003 17.281331
F 104.712213 59.169270 17.281331
F 104.712213 66.887004 17.281330
F 95.800522 61.741849 20.919507
F 104.712204 61.741848 20.919506
F 91.344695 69.459582 3.638177
F 104.712204 69.459582 20.919505
F 91.344682 69.459582 6.366808
F 104.712215 69.459582 3.638177
F 104.712204 69.459582 6.366807
F 91.344695 69.459582 10.914525
F 91.344682 69.459582 13.643156
F 104.712215 69.459582 10.914525
F 104.712204 69.459582 13.643156
F 91.344695 69.459582 18.190874
F 91.344682 69.459582 20.919505
F 104.712215 69.459582 18.190874
