# Supplementary material for: Molecular-resolution imaging of ice crystallized from liquid water by cryogenic liquid-cell TEM
Source: Nat Commun. 2025 Sep 25;16:8342. doi: 10.1038/s41467-025-62451-0 (PMC12462463; doi:10.1038/s41467-025-62451-0)
Supplement: Supplementary file 9 — Supplementary Data 1 [file 41467_2025_62451_MOESM9_ESM.zip › supercell_4_3_1/0.2/93K_relaxed.xyz]

5184
F5184
F 0.045814 1.275253 2.745067
F 0.045814 8.992973 2.745067
F 8.980062 1.286313 2.759727
F 8.980062 9.004033 2.759727
F 0.034972 3.869153 6.382737
F 0.034972 11.586863 6.382737
F 8.967412 3.858863 6.397867
F 8.967412 11.576563 6.397867
F 0.064181 3.859073 3.644907
F 0.064181 11.576763 3.644907
F 8.976942 3.858863 3.669257
F 8.976942 11.576563 3.669257
F 0.050194 1.295573 0.014234
F 0.050194 9.013293 0.014234
F 8.950322 1.289593 0.033713
F 8.950322 9.007313 0.033713
F 2.293462 7.717553 3.645977
F 15.678192 12.790563 17.295457
F 11.204892 7.717723 3.677037
F 15.642292 5.021673 17.320357
F 2.266642 5.148723 0.010517
F 2.266642 12.866463 0.010517
F 11.178192 5.148453 0.041489
F 11.178192 12.866163 0.041489
F 2.295142 5.145883 2.735927
F 2.295142 12.863563 2.735927
F 11.207992 5.145173 2.767507
F 11.207992 12.862863 2.767507
F 2.282572 7.717073 6.374107
F 6.701422 12.862863 17.304557
F 11.195292 7.717723 6.405647
F 6.701422 5.145143 17.304557
F 4.524262 1.286313 2.744167
F 4.524262 9.004033 2.744167
F 13.435892 1.286313 2.775277
F 13.435892 9.004033 2.775277
F 4.511602 3.858863 6.382317
F 4.511602 11.576563 6.382317
F 13.423192 3.858863 6.413417
F 13.423192 11.576563 6.413417
F 4.521142 3.858863 3.653707
F 4.521142 11.576563 3.653707
F 13.432792 3.858863 3.684807
F 13.432792 11.576563 3.684807
F 4.494512 1.289593 0.018159
F 4.494512 9.007313 0.018159
F 13.406092 1.289593 0.049266
F 13.406092 9.007313 0.049266
F 6.749042 7.717723 3.661477
F 15.671992 12.894063 14.618857
F 15.585192 7.614713 3.699687
F 4.500122 11.573263 20.932257
F 6.722412 5.148453 0.025936
F 6.722412 12.866163 0.025936
F 15.503992 5.270573 0.056510
F 15.740292 12.885963 -0.110062
F 6.752162 5.145173 2.751947
F 6.752162 12.862863 2.751947
F 15.693292 5.000023 2.749217
F 15.647792 12.795963 2.659417
F 6.739512 7.717723 6.390087
F 15.556592 5.178163 14.480057
F 15.676592 7.678913 6.393617
F 6.710932 12.862863 14.575957
F 0.024195 1.276883 10.020257
F 0.024195 8.994593 10.020257
F 8.954722 1.286283 10.036057
F 8.954722 9.004003 10.036057
F 0.013494 3.867323 13.657757
F 0.013494 11.585063 13.657757
F 8.942012 3.858863 13.674157
F 8.942012 11.576563 13.674157
F 0.045816 3.855553 10.923457
F 0.045816 11.573263 10.923457
F 8.951542 3.858863 10.945557
F 8.951542 11.576563 10.945557
F 0.054905 1.287783 7.284147
F 0.054905 9.005503 7.284147
F 8.964232 1.286283 7.307407
F 8.964232 9.004003 7.307407
F 2.268252 7.717663 10.922157
F 6.710932 5.145143 14.575957
F 11.179492 7.717723 10.953357
F 15.765992 7.688683 18.188057
F 2.280842 5.145253 7.284087
F 2.280842 12.862963 7.284087
F 11.192092 5.145143 7.315177
F 11.192092 12.862863 7.315177
F 2.269972 5.145723 10.012257
F 2.269972 12.863463 10.012257
F 11.182592 5.145143 10.043757
F 11.182592 12.862863 10.043757
F 2.257342 7.717213 13.650457
F 6.698302 7.717683 18.214057
F 11.169892 7.717723 13.681957
F 13.394692 9.004003 14.599257
F 4.498922 1.286283 10.020457
F 4.498922 9.004003 10.020457
F 13.410492 1.286283 10.051557
F 13.410492 9.004003 10.051557
F 4.486202 3.858863 13.658657
F 4.486202 11.576563 13.658657
F 13.397792 3.858863 13.689757
F 13.397792 11.576563 13.689757
F 4.495742 3.858863 10.929957
F 4.495742 11.576563 10.929957
F 13.407392 3.858863 10.961057
F 13.407392 11.576563 10.961057
F 4.508432 1.286283 7.291847
F 4.508432 9.004003 7.291847
F 13.419992 1.286283 7.322957
F 13.419992 9.004003 7.322957
F 6.723642 7.717723 10.937757
F 13.394692 1.286283 14.599257
F 15.685692 7.754893 10.835857
F 13.411692 3.855553 20.963457
F 6.736332 5.145143 7.299627
F 6.736332 12.862863 7.299627
F 15.644192 5.038693 7.239367
F 15.536392 12.840263 7.386467
F 6.726822 5.145143 10.028257
F 6.726822 12.862863 10.028257
F 15.599992 5.080863 10.029757
F 15.657492 12.781163 10.193557
F 6.714112 7.717723 13.666357
F 4.483032 9.004003 14.568157
F 15.736592 7.816893 13.572357
F 13.411692 11.573263 20.963457
F 4.483032 1.286283 14.568157
F 15.693192 7.802663 20.882257
F 8.929322 1.286283 17.312357
F 8.929322 9.004003 17.312357
F 0.010694 3.872723 20.938857
F 0.010694 11.590463 20.938857
F 8.955922 3.855553 20.947857
F 8.955922 11.573263 20.947857
F 13.381992 11.576563 18.237357
F 6.728022 7.714413 20.940057
F 0.028121 3.851613 18.202157
F 0.028121 11.569363 18.202157
F 8.926202 3.858823 18.221857
F 8.926202 11.576563 18.221857
F 0.036886 1.291523 14.562857
F 0.036886 9.009243 14.562857
F 8.938832 1.286283 14.583657
F 8.938832 9.004003 14.583657
F 2.243102 7.717733 18.198357
F 2.243102 0.000015 18.198357
F 11.154092 7.717683 18.229657
F 13.381992 3.858833 18.237357
F 2.255632 5.145153 14.560257
F 2.255632 12.862863 14.560257
F 11.166692 5.145143 14.591457
F 11.166692 12.862863 14.591457
F 2.244742 5.145573 17.288657
F 2.244742 12.863263 17.288657
F 11.157192 5.145143 17.320057
F 11.157192 12.862863 17.320057
F 2.271362 7.714093 20.924257
F 4.470402 11.576563 18.206257
F 11.183792 7.714413 20.955657
F 4.470402 3.858823 18.206257
F 4.473522 1.286283 17.296757
F 4.473522 9.004003 17.296757
F 13.385092 1.286283 17.327857
F 13.385092 9.004003 17.327857
F 4.500122 3.855553 20.932257
F 18.001092 11.554163 10.953257
F 17.816592 3.911003 21.049657
F 17.899092 8.893023 2.991797
F 18.010392 1.320163 14.637257
F 17.900592 3.849373 6.415707
F 17.864992 9.097953 17.209857
F 17.944092 11.843663 13.700557
F 17.846792 1.370993 0.181019
F 17.849092 11.735063 6.374357
F 18.060692 8.858133 22.060557
F 17.774892 3.743353 13.529757
F 17.950092 3.886223 10.807357
F 17.941492 9.066743 14.580557
F 18.075492 8.996053 10.093257
F 17.942892 11.604763 18.259257
F 17.811092 9.251013 7.330347
F 15.599392 0.151297 18.291957
F 15.731492 0.029125 21.026857
F 0.045814 24.428463 2.745067
F 0.045814 16.710663 2.745067
F 8.980062 24.439463 2.759727
F 8.980062 16.721763 2.759727
F 0.034972 27.022363 6.382737
F 0.034972 19.304563 6.382737
F 8.967412 27.012063 6.397867
F 8.967412 19.294263 6.397867
F 0.064181 27.012263 3.644907
F 0.064181 19.294563 3.644907
F 8.976942 27.012063 3.669257
F 8.976942 19.294263 3.669257
F 0.050194 24.448763 0.014234
F 0.050194 16.731063 0.014233
F 8.950322 24.442763 0.033713
F 8.950322 16.725063 0.033713
F 2.293462 15.435263 3.645977
F 2.293462 23.152963 3.645977
F 11.204892 15.435463 3.677037
F 11.204892 23.153163 3.677037
F 2.266642 20.584163 0.010517
F 11.178192 20.583863 0.041489
F 2.295142 20.581363 2.735927
F 11.207992 20.580663 2.767507
F 2.282572 15.434763 6.374107
F 2.282572 23.152563 6.374107
F 11.195292 15.435463 6.405647
F 11.195292 23.153163 6.405647
F 4.524262 24.439463 2.744167
F 4.524262 16.721763 2.744167
F 13.435892 24.439463 2.775277
F 13.435892 16.721763 2.775277
F 4.511602 27.012063 6.382317
F 4.511602 19.294263 6.382317
F 13.423192 27.012063 6.413417
F 13.423192 19.294263 6.413417
F 4.521142 27.012063 3.653707
F 4.521142 19.294263 3.653707
F 13.432792 27.012063 3.684807
F 13.432792 19.294263 3.684807
F 4.494512 24.442763 0.018159
F 4.494512 16.725063 0.018159
F 13.406092 24.442763 0.049266
F 13.406092 16.725063 0.049266
F 6.749042 15.435463 3.661477
F 6.749042 23.153163 3.661477
F 15.492192 15.290763 3.722937
F 15.621592 23.265363 3.705337
F 6.722412 20.583863 0.025936
F 15.621892 20.623263 21.860957
F 6.752162 20.580663 2.751947
F 15.597692 20.645663 2.831767
F 6.739512 15.435463 6.390087
F 6.739512 23.153163 6.390087
F 15.765392 15.263763 6.348557
F 15.544892 23.163263 6.524137
F 0.024195 24.430063 10.020257
F 0.024195 16.712363 10.020257
F 8.954722 24.439463 10.036057
F 8.954722 16.721763 10.036057
F 0.013494 27.020463 13.657757
F 0.013494 19.302763 13.657757
F 8.942012 27.012063 13.674157
F 8.942012 19.294263 13.674157
F 0.045816 27.008763 10.923457
F 0.045817 19.290963 10.923457
F 8.951542 27.012063 10.945557
F 8.951542 19.294263 10.945557
F 0.054905 24.440963 7.284147
F 0.054905 16.723263 7.284147
F 8.964232 24.439463 7.307407
F 8.964232 16.721763 7.307407
F 2.268252 15.435363 10.922157
F 2.268252 23.153063 10.922157
F 11.179492 15.435463 10.953357
F 11.179492 23.153163 10.953357
F 2.280842 20.580663 7.284087
F 11.192092 20.580563 7.315177
F 2.269972 20.581163 10.012257
F 11.182592 20.580563 10.043757
F 2.257342 15.434963 13.650457
F 2.257342 23.152663 13.650457
F 11.169892 15.435463 13.681957
F 11.169892 23.153163 13.681957
F 4.498922 24.439463 10.020457
F 4.498922 16.721763 10.020457
F 13.410492 24.439463 10.051557
F 13.410492 16.721763 10.051557
F 4.486202 27.012063 13.658657
F 4.486202 19.294263 13.658657
F 13.397792 27.012063 13.689757
F 13.397792 19.294263 13.689757
F 4.495742 27.012063 10.929957
F 4.495742 19.294263 10.929957
F 13.407392 27.012063 10.961057
F 13.407392 19.294263 10.961057
F 4.508432 24.439463 7.291847
F 4.508432 16.721763 7.291847
F 13.419992 24.439463 7.322957
F 13.419992 16.721763 7.322957
F 6.723642 15.435463 10.937757
F 6.723642 23.153163 10.937757
F 15.627092 15.373363 11.073157
F 15.528792 22.929763 11.034757
F 6.736332 20.580563 7.299627
F 15.632992 20.562463 7.308027
F 6.726822 20.580563 10.028257
F 15.585192 20.364263 9.984147
F 6.714112 15.435463 13.666357
F 6.714112 23.153163 13.666357
F 15.643392 15.538563 13.759657
F 15.694792 23.130963 13.705957
F 15.486992 23.152263 21.019057
F 15.794292 15.495463 20.942157
F 8.929322 24.439463 17.312357
F 8.929322 16.721763 17.312357
F 0.010694 27.025863 20.938857
F 0.010694 19.308163 20.938857
F 8.955922 27.008763 20.947857
F 8.955922 19.290963 20.947857
F 6.728022 23.149863 20.940057
F 6.728022 15.432163 20.940057
F 0.028121 27.004763 18.202157
F 0.028121 19.287063 18.202157
F 8.926202 27.011963 18.221857
F 8.926202 19.294263 18.221857
F 0.036886 24.444663 14.562857
F 0.036886 16.726963 14.562857
F 8.938832 24.439463 14.583657
F 8.938832 16.721763 14.583657
F 2.243102 15.435463 18.198357
F 2.243102 23.153163 18.198357
F 11.154092 15.435363 18.229657
F 11.154092 23.153163 18.229657
F 2.255632 20.580563 14.560257
F 11.166692 20.580563 14.591457
F 2.244742 20.581063 17.288657
F 11.157192 20.580563 17.320057
F 2.271362 15.431863 20.924257
F 2.271362 23.149563 20.924257
F 11.183792 15.432163 20.955657
F 11.183792 23.149863 20.955657
F 4.473522 24.439463 17.296757
F 4.473522 16.721763 17.296757
F 13.385092 24.439463 17.327857
F 13.385092 16.721763 17.327857
F 4.500122 27.008763 20.932257
F 4.500122 19.290963 20.932257
F 13.411692 27.008763 20.963457
F 13.411692 19.290963 20.963457
F 4.470402 27.011963 18.206257
F 4.470402 19.294263 18.206257
F 13.381992 27.011963 18.237357
F 13.381992 19.294263 18.237357
F 4.483032 24.439463 14.568157
F 4.483032 16.721763 14.568157
F 13.394692 24.439463 14.599257
F 13.394692 16.721763 14.599257
F 6.698302 15.435363 18.214057
F 6.698302 23.153163 18.214057
F 15.597792 15.372363 18.189857
F 15.616592 23.107263 18.208757
F 6.710932 20.580563 14.575957
F 15.717692 20.577363 14.518957
F 6.701422 20.580563 17.304557
F 15.606192 20.498863 17.376957
F 18.024192 26.955063 13.627357
F 17.885592 19.436563 18.296757
F 17.933992 19.422263 20.971157
F 17.839092 16.841563 17.382357
F 17.724292 16.776863 10.155257
F 17.902192 16.917563 -0.034467
F 17.881392 24.282263 0.093752
F 17.834892 19.174963 13.667257
F 18.056992 24.435963 2.964157
F 17.668392 16.751463 2.721237
F 17.962292 16.710863 14.702057
F 0.045814 32.146163 2.745067
F 0.045814 39.863863 2.745067
F 8.980062 32.157163 2.759727
F 8.980062 39.874963 2.759727
F 0.034972 34.740063 6.382737
F 8.967412 34.729763 6.397867
F 0.064181 34.729963 3.644907
F 8.976942 34.729763 3.669257
F 0.050194 32.166463 0.014234
F 0.050194 39.884163 0.014233
F 8.950322 32.160463 0.033713
F 8.950322 39.878163 0.033712
F 2.293462 30.870763 3.645977
F 2.293462 38.588463 3.645977
F 11.204892 30.870863 3.677037
F 11.204892 38.588563 3.677037
F 2.266642 28.301863 0.010517
F 2.266642 36.019563 0.010517
F 11.178192 28.301663 0.041490
F 11.178192 36.019363 0.041489
F 2.295142 28.299063 2.735927
F 2.295142 36.016763 2.735927
F 11.207992 28.298363 2.767507
F 11.207992 36.016063 2.767507
F 2.282572 30.870263 6.374107
F 2.282572 38.587963 6.374107
F 11.195292 30.870863 6.405647
F 11.195292 38.588563 6.405647
F 4.524262 32.157163 2.744167
F 4.524262 39.874963 2.744167
F 13.435892 32.157163 2.775277
F 13.435892 39.874963 2.775277
F 4.511602 34.729763 6.382317
F 13.423192 34.729763 6.413417
F 4.521142 34.729763 3.653707
F 13.432792 34.729763 3.684807
F 4.494512 32.160463 0.018159
F 4.494512 39.878163 0.018159
F 13.406092 32.160463 0.049266
F 13.406092 39.878163 0.049266
F 6.749042 30.870863 3.661477
F 6.749042 38.588563 3.661477
F 15.696792 30.830163 3.625967
F 15.746692 38.542363 3.663847
F 6.722412 28.301663 0.025936
F 6.722412 36.019363 0.025936
F 15.783392 28.266063 2.534307
F 15.642492 35.917663 -0.003323
F 6.752162 28.298363 2.751947
F 6.752162 36.016063 2.751947
F 15.890192 28.212563 -0.107328
F 15.635592 36.043863 2.693027
F 6.739512 30.870863 6.390087
F 6.739512 38.588563 6.390087
F 15.628592 30.934563 6.437247
F 15.506992 38.554663 6.484507
F 0.024195 32.147763 10.020257
F 0.024195 39.865463 10.020257
F 8.954722 32.157163 10.036057
F 8.954722 39.874863 10.036057
F 0.013494 34.738163 13.657757
F 8.942012 34.729763 13.674157
F 0.045816 34.726463 10.923457
F 8.951542 34.729763 10.945557
F 0.054905 32.158663 7.284147
F 0.054905 39.876363 7.284147
F 8.964232 32.157163 7.307407
F 8.964232 39.874863 7.307407
F 2.268252 30.870863 10.922157
F 2.268252 38.588563 10.922157
F 11.179492 30.870863 10.953357
F 11.179492 38.588563 10.953357
F 2.280842 28.298463 7.284087
F 2.280842 36.016163 7.284087
F 11.192092 28.298263 7.315177
F 11.192092 36.016063 7.315177
F 2.269972 28.298863 10.012257
F 2.269972 36.016563 10.012257
F 11.182592 28.298263 10.043757
F 11.182592 36.016063 10.043757
F 2.257342 30.870363 13.650457
F 2.257342 38.588063 13.650457
F 11.169892 30.870863 13.681957
F 11.169892 38.588563 13.681957
F 4.498922 32.157163 10.020457
F 4.498922 39.874863 10.020457
F 13.410492 32.157163 10.051557
F 13.410492 39.874863 10.051557
F 4.486202 34.729763 13.658657
F 13.397792 34.729763 13.689757
F 4.495742 34.729763 10.929957
F 13.407392 34.729763 10.961057
F 4.508432 32.157163 7.291847
F 4.508432 39.874863 7.291847
F 13.419992 32.157163 7.322957
F 13.419992 39.874863 7.322957
F 6.723642 30.870863 10.937757
F 6.723642 38.588563 10.937757
F 15.644392 30.862463 10.836457
F 15.612292 38.622163 10.958857
F 6.736332 28.298263 7.299627
F 6.736332 36.016063 7.299627
F 15.786992 28.202463 14.481357
F 15.633392 36.044963 7.328557
F 6.726822 28.298263 10.028257
F 6.726822 36.016063 10.028257
F 15.689492 28.400963 7.363797
F 15.586192 36.020963 10.033957
F 6.714112 30.870863 13.666357
F 6.714112 38.588563 13.666357
F 15.786792 30.793763 13.713857
F 15.774092 38.555063 13.680857
F 15.757492 38.648563 20.903657
F 15.683592 30.869063 21.094357
F 8.929322 32.157163 17.312357
F 8.929322 39.874863 17.312357
F 0.010694 34.743563 20.938857
F 8.955922 34.726463 20.947857
F 6.728022 38.585263 20.940057
F 0.028121 34.722463 18.202157
F 8.926202 34.729763 18.221857
F 0.036886 32.162363 14.562857
F 0.036886 39.880163 14.562857
F 8.938832 32.157163 14.583657
F 8.938832 39.874863 14.583657
F 2.243102 30.870863 18.198357
F 2.243102 38.588663 18.198357
F 11.154092 30.870863 18.229657
F 11.154092 38.588563 18.229657
F 2.255632 28.298363 14.560257
F 2.255632 36.016063 14.560257
F 11.166692 28.298263 14.591457
F 11.166692 36.016063 14.591457
F 2.244742 28.298763 17.288657
F 2.244742 36.016463 17.288657
F 11.157192 28.298263 17.320057
F 11.157192 36.016063 17.320057
F 2.271362 30.867263 20.924257
F 2.271362 38.584963 20.924257
F 11.183792 30.867563 20.955657
F 11.183792 38.585263 20.955657
F 4.473522 32.157163 17.296757
F 4.473522 39.874863 17.296757
F 13.385092 32.157163 17.327857
F 13.385092 39.874863 17.327857
F 4.500122 34.726463 20.932257
F 13.411692 34.726463 20.963457
F 4.470402 34.729763 18.206257
F 13.381992 34.729763 18.237357
F 4.483032 32.157163 14.568157
F 4.483032 39.874863 14.568157
F 13.394692 32.157163 14.599257
F 13.394692 39.874863 14.599257
F 6.698302 30.870863 18.214057
F 6.698302 38.588563 18.214057
F 15.726492 30.798863 18.134657
F 15.700492 38.596663 18.099057
F 6.710932 28.298263 14.575957
F 6.710932 36.016063 14.575957
F 15.611192 28.346363 17.319757
F 15.551292 35.964663 14.583957
F 6.701422 28.298263 17.304557
F 6.701422 36.016063 17.304557
F 6.728022 30.867563 20.940057
F 15.715492 35.899463 17.358657
F 15.746992 28.230063 10.063457
F 18.075892 31.966663 22.017657
F 17.859892 32.327563 9.894267
F 17.755992 34.765663 3.642757
F 17.984392 39.996563 0.127324
F 17.961692 39.848263 17.175957
F 17.792292 32.341763 7.229047
F 17.680692 39.973363 10.044457
F 17.791892 34.884763 6.305287
F 17.911392 34.648563 20.958857
F 17.917092 34.778863 10.959457
F 17.892292 32.078163 17.239757
F 17.977892 32.084063 2.916877
F 17.772992 32.264463 14.595257
F 17.819492 34.829763 13.676557
F 17.963892 39.732963 14.473857
F 0.045814 47.581563 2.745067
F 0.045814 55.299263 2.745067
F 8.980062 47.592663 2.759727
F 8.980062 55.310363 2.759727
F 0.034972 50.175463 6.382737
F 0.034972 42.457763 6.382737
F 8.967412 50.165163 6.397867
F 8.967412 42.447463 6.397867
F 0.064181 50.165363 3.644907
F 0.064181 42.447663 3.644907
F 8.976942 50.165163 3.669257
F 8.976942 42.447463 3.669257
F 0.050194 47.601863 0.014234
F 0.050194 55.319663 0.014234
F 8.950322 47.595963 0.033713
F 8.950322 55.313663 0.033713
F 2.293462 54.023863 3.645977
F 2.293462 46.306163 3.645977
F 11.204892 54.024063 3.677037
F 11.204892 46.306363 3.677037
F 2.266642 51.455063 0.010517
F 2.266642 43.737363 0.010517
F 11.178192 51.454763 0.041489
F 11.178192 43.737063 0.041489
F 2.295142 51.452263 2.735927
F 2.295142 43.734463 2.735927
F 11.207992 51.451463 2.767507
F 11.207992 43.733763 2.767507
F 2.282572 54.023363 6.374107
F 2.282572 46.305663 6.374107
F 11.195292 54.024063 6.405647
F 11.195292 46.306363 6.405647
F 4.524262 47.592663 2.744167
F 4.524262 55.310363 2.744167
F 13.435892 47.592663 2.775277
F 13.435892 55.310363 2.775277
F 4.511602 50.165163 6.382317
F 4.511602 42.447463 6.382317
F 13.423192 50.165163 6.413417
F 13.423192 42.447463 6.413417
F 4.521142 50.165163 3.653707
F 4.521142 42.447463 3.653707
F 13.432792 50.165163 3.684807
F 13.432792 42.447463 3.684807
F 4.494512 47.595963 0.018159
F 4.494512 55.313663 0.018159
F 13.406092 47.595963 0.049266
F 13.406092 55.313663 0.049266
F 6.749042 54.024063 3.661477
F 6.749042 46.306363 3.661477
F 15.689392 54.221963 3.674257
F 15.741392 46.242263 3.578927
F 6.722412 51.454763 0.025936
F 6.722412 43.737063 0.025936
F 15.765192 51.451763 0.003208
F 15.518692 43.761063 -0.086062
F 6.752162 51.451463 2.751947
F 6.752162 43.733763 2.751947
F 15.625192 51.492863 2.801567
F 15.599092 43.618763 2.599617
F 6.739512 54.024063 6.390087
F 6.739512 46.306363 6.390087
F 15.714692 54.051763 6.333437
F 15.640092 46.533963 6.223377
F 0.024195 47.583163 10.020257
F 0.024195 55.300963 10.020257
F 8.954722 47.592663 10.036057
F 8.954722 55.310363 10.036057
F 0.013494 50.173663 13.657757
F 0.013494 42.455963 13.657757
F 8.942012 50.165163 13.674157
F 8.942012 42.447463 13.674157
F 0.045816 50.161863 10.923457
F 0.045816 42.444163 10.923457
F 8.951542 50.165163 10.945557
F 8.951542 42.447463 10.945557
F 0.054905 47.594163 7.284147
F 0.054905 55.311863 7.284147
F 8.964232 47.592663 7.307407
F 8.964232 55.310363 7.307407
F 2.268252 54.023963 10.922157
F 2.268252 46.306263 10.922157
F 11.179492 54.024063 10.953357
F 11.179492 46.306363 10.953357
F 2.280842 51.451563 7.284087
F 2.280842 43.733863 7.284087
F 11.192092 51.451463 7.315177
F 11.192092 43.733763 7.315177
F 2.269972 51.452063 10.012257
F 2.269972 43.734363 10.012257
F 11.182592 51.451463 10.043757
F 11.182592 43.733763 10.043757
F 2.257342 54.023563 13.650457
F 2.257342 46.305863 13.650457
F 11.169892 54.024063 13.681957
F 11.169892 46.306363 13.681957
F 4.498922 47.592663 10.020457
F 4.498922 55.310363 10.020457
F 13.410492 47.592663 10.051557
F 13.410492 55.310363 10.051557
F 4.486202 50.165163 13.658657
F 4.486202 42.447463 13.658657
F 13.397792 50.165163 13.689757
F 13.397792 42.447463 13.689757
F 4.495742 50.165163 10.929957
F 4.495742 42.447463 10.929957
F 13.407392 50.165163 10.961057
F 13.407392 42.447463 10.961057
F 4.508432 47.592663 7.291847
F 4.508432 55.310363 7.291847
F 13.419992 47.592663 7.322957
F 13.419992 55.310363 7.322957
F 6.723642 54.024063 10.937757
F 6.723642 46.306363 10.937757
F 15.638192 53.945163 10.934757
F 15.622292 46.284963 10.855557
F 6.736332 51.451463 7.299627
F 6.736332 43.733763 7.299627
F 15.643992 51.553263 7.237627
F 15.688592 43.969063 7.171827
F 6.726822 51.451463 10.028257
F 6.726822 43.733763 10.028257
F 15.540492 51.349263 9.992007
F 15.656792 43.810363 9.892597
F 6.714112 54.024063 13.666357
F 6.714112 46.306363 13.666357
F 15.595492 54.083363 13.610757
F 15.622592 46.256263 13.671457
F 15.755692 46.408563 20.867057
F 15.643192 54.041463 21.021857
F 8.929322 47.592663 17.312357
F 8.929322 55.310363 17.312357
F 0.010694 50.179063 20.938857
F 0.010694 42.461363 20.938857
F 8.955922 50.161863 20.947857
F 8.955922 42.444163 20.947857
F 6.728022 46.303063 20.940057
F 6.728022 54.020763 20.940057
F 0.028121 50.157963 18.202157
F 0.028121 42.440263 18.202157
F 8.926202 50.165163 18.221857
F 8.926202 42.447463 18.221857
F 0.036886 47.597863 14.562857
F 0.036886 55.315563 14.562857
F 8.938832 47.592663 14.583657
F 8.938832 55.310363 14.583657
F 2.243102 54.024063 18.198357
F 2.243102 46.306363 18.198357
F 11.154092 54.024063 18.229657
F 11.154092 46.306263 18.229657
F 2.255632 51.451463 14.560257
F 2.255632 43.733763 14.560257
F 11.166692 51.451463 14.591457
F 11.166692 43.733763 14.591457
F 2.244742 51.451863 17.288657
F 2.244742 43.734163 17.288657
F 11.157192 51.451463 17.320057
F 11.157192 43.733763 17.320057
F 2.271362 54.020463 20.924257
F 2.271362 46.302663 20.924257
F 11.183792 54.020763 20.955657
F 11.183792 46.303063 20.955657
F 4.473522 47.592663 17.296757
F 4.473522 55.310363 17.296757
F 13.385092 47.592663 17.327857
F 13.385092 55.310363 17.327857
F 4.500122 50.161863 20.932257
F 4.500122 42.444163 20.932257
F 13.411692 50.161863 20.963457
F 13.411692 42.444163 20.963457
F 4.470402 50.165163 18.206257
F 4.470402 42.447463 18.206257
F 13.381992 50.165163 18.237357
F 13.381992 42.447463 18.237357
F 4.483032 47.592663 14.568157
F 4.483032 55.310363 14.568157
F 13.394692 47.592663 14.599257
F 13.394692 55.310363 14.599257
F 6.698302 54.024063 18.214057
F 6.698302 46.306263 18.214057
F 15.666692 54.078763 18.319157
F 15.462492 46.106263 18.074557
F 6.710932 51.451463 14.575957
F 6.710932 43.733763 14.575957
F 15.706092 51.420763 14.472357
F 15.839192 43.655063 14.509957
F 6.701422 51.451463 17.304557
F 6.701422 43.733763 17.304557
F 15.639292 51.461663 17.173957
F 15.679792 43.562163 17.297757
F 18.042792 42.322563 13.622057
F 18.044792 50.310463 3.648617
F 18.006292 47.617963 17.230857
F 18.075692 50.304163 20.997257
F 18.087892 50.271363 18.127357
F 17.750092 55.281863 9.986627
F 18.055292 47.699263 0.033195
F 18.044392 47.580563 14.460157
F 17.884092 42.392663 6.457387
F 17.919392 55.278063 14.577157
F 18.068992 55.223263 21.779057
F 17.745092 47.612563 9.964537
F 17.997192 55.278963 17.315157
F 17.871592 50.228463 10.871757
F 17.788992 42.425163 3.662487
F 17.790292 42.496563 10.892857
F 0.045814 63.017063 2.745067
F 8.980062 63.028063 2.759727
F 0.034972 57.893163 6.382737
F 0.034972 65.610963 6.382737
F 8.967412 57.882863 6.397867
F 8.967412 65.600663 6.397867
F 0.064181 57.883163 3.644907
F 0.064181 65.600863 3.644907
F 8.976942 57.882863 3.669257
F 8.976942 65.600663 3.669257
F 0.050194 63.037363 0.014233
F 8.950322 63.031363 0.033712
F 2.293462 61.741563 3.645977
F 11.204892 61.741763 3.677037
F 2.266642 59.172763 0.010517
F 2.266642 66.890463 0.010516
F 11.178192 59.172463 0.041489
F 11.178192 66.890263 0.041489
F 2.295142 59.169963 2.735927
F 2.295142 66.887663 2.735927
F 11.207992 59.169263 2.767507
F 11.207992 66.886963 2.767507
F 2.282572 61.741163 6.374107
F 11.195292 61.741763 6.405647
F 4.524262 63.028063 2.744167
F 13.435892 63.028063 2.775277
F 4.511602 57.882863 6.382317
F 4.511602 65.600663 6.382317
F 13.423192 57.882863 6.413417
F 13.423192 65.600663 6.413417
F 4.521142 57.882863 3.653707
F 4.521142 65.600663 3.653707
F 13.432792 57.882863 3.684807
F 13.432792 65.600663 3.684807
F 4.494512 63.031363 0.018159
F 13.406092 63.031363 0.049266
F 6.749042 61.741763 3.661477
F 15.535492 61.745663 3.597067
F 6.722412 59.172463 0.025936
F 6.722412 66.890263 0.025936
F 15.830692 59.053563 0.347487
F 15.869192 66.733663 -0.119516
F 6.752162 59.169263 2.751947
F 6.752162 66.886963 2.751947
F 15.667792 59.027163 2.891177
F 15.727292 66.758563 2.659267
F 6.739512 61.741763 6.390087
F 15.755692 61.702963 6.424317
F 0.024195 63.018663 10.020257
F 8.954722 63.028063 10.036057
F 0.013494 57.891363 13.657757
F 0.013494 65.609063 13.657757
F 8.942012 57.882863 13.674157
F 8.942012 65.600663 13.674157
F 0.045816 57.879563 10.923457
F 0.045816 65.597363 10.923457
F 8.951542 57.882863 10.945557
F 8.951542 65.600663 10.945557
F 0.054905 63.029563 7.284147
F 8.964232 63.028063 7.307407
F 2.268252 61.741763 10.922157
F 11.179492 61.741763 10.953357
F 2.280842 59.169263 7.284087
F 2.280842 66.887063 7.284087
F 11.192092 59.169163 7.315177
F 11.192092 66.886963 7.315177
F 2.269972 59.169763 10.012257
F 2.269972 66.887463 10.012257
F 11.182592 59.169163 10.043757
F 11.182592 66.886963 10.043757
F 2.257342 61.741263 13.650457
F 11.169892 61.741763 13.681957
F 4.498922 63.028063 10.020457
F 13.410492 63.028063 10.051557
F 4.486202 57.882863 13.658657
F 4.486202 65.600663 13.658657
F 13.397792 57.882863 13.689757
F 13.397792 65.600663 13.689757
F 4.495742 57.882863 10.929957
F 4.495742 65.600663 10.929957
F 13.407392 57.882863 10.961057
F 13.407392 65.600663 10.961057
F 4.508432 63.028063 7.291847
F 13.419992 63.028063 7.322957
F 6.723642 61.741763 10.937757
F 15.677692 61.718863 11.042957
F 6.736332 59.169163 7.299627
F 6.736332 66.886963 7.299627
F 15.692092 59.215363 7.291627
F 15.582892 67.047863 7.158427
F 6.726822 59.169163 10.028257
F 6.726822 66.886963 10.028257
F 15.478792 59.158763 9.991177
F 15.557192 66.814363 9.891237
F 6.714112 61.741763 13.666357
F 15.580992 61.772563 13.644357
F 15.702992 61.644963 21.041257
F 8.929322 63.028063 17.312357
F 0.010694 57.896763 20.938857
F 0.010694 65.614463 20.938857
F 8.955922 57.879563 20.947857
F 8.955922 65.597363 20.947857
F 6.728022 61.738463 20.940057
F 15.548792 66.936263 17.428557
F 0.028121 57.875663 18.202157
F 0.028121 65.593363 18.202157
F 8.926202 57.882863 18.221857
F 8.926202 65.600563 18.221857
F 0.036886 63.033263 14.562857
F 8.938832 63.028063 14.583657
F 2.243102 61.741763 18.198357
F 11.154092 61.741763 18.229657
F 2.255632 59.169163 14.560257
F 2.255632 66.886963 14.560257
F 11.166692 59.169163 14.591457
F 11.166692 66.886963 14.591457
F 2.244742 59.169663 17.288657
F 2.244742 66.887363 17.288657
F 11.157192 59.169163 17.320057
F 11.157192 66.886963 17.320057
F 2.271362 61.738163 20.924257
F 11.183792 61.738463 20.955657
F 4.473522 63.028063 17.296757
F 13.385092 63.028063 17.327857
F 4.500122 57.879563 20.932257
F 4.500122 65.597363 20.932257
F 13.411692 57.879563 20.963457
F 13.411692 65.597363 20.963457
F 4.470402 57.882863 18.206257
F 4.470402 65.600563 18.206257
F 13.381992 57.882863 18.237357
F 13.381992 65.600563 18.237357
F 4.483032 63.028063 14.568157
F 13.394692 63.028063 14.599257
F 6.698302 61.741763 18.214057
F 15.558592 61.641263 18.230157
F 6.710932 59.169163 14.575957
F 6.710932 66.886963 14.575957
F 15.461192 59.224363 14.720057
F 15.487192 66.824763 14.739857
F 6.701422 59.169163 17.304557
F 6.701422 66.886963 17.304557
F 15.822792 59.007663 17.431857
F 2.293462 69.459363 3.645977
F 11.204892 69.459463 3.677037
F 2.282572 69.458863 6.374107
F 11.195292 69.459463 6.405647
F 6.749042 69.459463 3.661477
F 6.739512 69.459463 6.390087
F 11.154092 69.459463 18.229657
F 2.268252 69.459463 10.922157
F 11.179492 69.459463 10.953357
F 11.183792 69.456163 20.955657
F 2.257342 69.458963 13.650457
F 6.698302 69.459463 18.214057
F 11.169892 69.459463 13.681957
F 6.723642 69.459463 10.937757
F 6.714112 69.459463 13.666357
F 2.271362 69.455863 20.924257
F 6.728022 69.456163 20.940057
F 17.995192 62.851863 21.718157
F 17.987792 65.460363 20.829057
F 15.653492 69.278363 3.440427
F 15.786792 69.445963 13.546657
F 17.977392 57.845863 21.111757
F 17.636592 57.884263 11.050157
F 17.852392 65.593263 18.204257
F 15.762092 69.522263 6.245217
F 17.753992 62.882063 2.555777
F 17.917092 62.997563 7.396577
F 17.772992 65.654463 13.826457
F 17.785192 57.882463 3.704717
F 15.508692 69.398663 10.906957
F 26.826792 1.459353 2.695047
F 26.989392 8.965963 2.816037
F 20.021492 0.033806 21.155257
F 22.493392 11.602163 18.383957
F 26.817492 3.998473 6.376537
F 27.000892 11.780763 6.368687
F 24.526192 -0.026257 10.957757
F 22.285392 3.871953 18.211657
F 26.823592 4.010783 3.595287
F 27.008492 11.530363 3.694787
F 33.533792 13.136863 7.622267
F 31.667192 11.818463 18.383457
F 26.991392 1.368913 21.800457
F 27.002292 9.013023 21.980457
F 31.192692 3.999353 18.313457
F 29.029792 13.195963 2.811787
F 29.210892 7.833683 3.683567
F 33.869392 12.980163 17.284757
F 20.191792 7.764603 3.996457
F 18.015092 1.246363 7.237847
F 29.123992 5.022523 0.093949
F 29.122792 12.936763 0.135679
F 20.126492 5.021003 21.855357
F 20.038892 12.918563 21.940357
F 29.212792 5.183533 2.720637
F 20.056292 5.226553 14.325557
F 20.199992 5.202953 2.780697
F 20.038192 12.894663 2.876537
F 29.100392 7.922373 6.387157
F 22.368592 11.701863 21.041457
F 20.135692 8.003503 6.627817
F 28.963192 5.304763 14.667957
F 31.207892 1.592363 2.851207
F 31.385392 9.247613 2.773887
F 22.376492 1.362033 2.800587
F 22.373792 8.920183 2.768937
F 31.283992 4.012823 6.478707
F 31.563692 11.887963 6.343647
F 22.271892 3.950293 6.310877
F 22.434292 11.911663 6.283127
F 31.475092 4.107143 3.796417
F 31.328392 11.913363 3.461777
F 22.426792 3.971403 3.605117
F 22.341492 11.550463 3.590567
F 29.188492 12.946463 14.537157
F 31.414092 9.142323 21.887357
F 22.351892 1.146813 21.941057
F 22.506592 9.011223 21.904857
F 33.384792 7.816463 3.823107
F 33.529292 7.761923 20.927857
F 24.607692 7.875463 3.673557
F 24.658892 12.875763 17.421557
F 33.514092 5.214703 -0.006428
F 31.201592 1.228503 -0.000099
F 24.532392 5.051163 22.003657
F 24.602192 13.066963 22.009457
F 33.671192 5.182773 2.704327
F 33.529692 13.163863 2.658137
F 24.525692 5.318973 2.904877
F 24.631392 12.807263 2.934987
F 33.453292 7.681323 6.650887
F 24.450892 5.226513 17.380057
F 24.550092 7.784623 6.327707
F 17.924992 1.230053 2.836857
F 26.725792 1.319313 10.117257
F 26.865392 8.898503 10.047557
F 22.430492 3.755053 20.924457
F 31.352092 8.967283 14.649357
F 26.665792 4.009303 13.641057
F 26.999392 11.500863 13.550357
F 20.295592 12.796163 14.636457
F 31.359992 11.759463 21.012457
F 26.730192 3.906333 10.971457
F 26.957692 11.418163 10.935757
F 31.296292 3.889793 21.077157
F 22.416992 9.011123 17.263357
F 26.803492 1.371113 7.293337
F 26.868592 9.229643 7.209837
F 22.201092 1.135363 17.415157
F 29.294992 13.080463 17.406457
F 29.027192 7.698573 10.980757
F 33.501792 5.352853 17.396957
F 20.274392 7.600543 10.798757
F 29.023692 5.364553 17.322257
F 29.044492 5.289283 7.324777
F 29.223792 13.049763 7.279797
F 20.044792 5.254283 7.159057
F 20.113392 13.056463 7.354937
F 29.044092 4.960263 10.083457
F 29.086492 12.946463 9.995777
F 20.091292 5.118883 9.910537
F 20.171892 12.855963 10.031257
F 29.089092 7.759353 13.758357
F 24.699292 12.852663 14.613357
F 20.209892 7.656623 13.469657
F 29.156792 7.684243 21.055857
F 31.318592 1.295333 10.188657
F 31.187692 9.013773 10.087457
F 22.342392 1.101353 9.906927
F 22.590992 9.017973 9.983177
F 31.198192 3.981703 13.745457
F 31.418392 11.603763 13.712557
F 22.293092 3.932533 13.824957
F 22.433292 11.528863 13.626857
F 31.284792 3.829283 11.062657
F 31.217092 11.633063 10.998357
F 22.288992 3.700823 10.957857
F 22.340792 11.656663 10.831157
F 31.263092 1.483973 7.326617
F 31.146492 9.309853 7.311247
F 22.395292 1.240583 7.257087
F 22.520192 9.282993 7.279097
F 33.433792 7.703653 11.001557
F 24.426792 5.253743 14.606357
F 24.685092 7.565393 10.935657
F 20.246092 12.940863 17.355557
F 33.490492 5.249543 7.557717
F 33.627792 12.784863 14.685857
F 24.513992 5.206593 7.176407
F 24.758292 13.099263 7.168047
F 33.548292 5.144133 10.174557
F 33.315292 13.139263 10.325857
F 24.363892 5.086663 9.843787
F 24.784792 12.753663 9.987607
F 33.630592 7.668153 13.768857
F 33.503492 5.130823 14.629557
F 24.502592 7.754783 13.646857
F 24.635392 7.840773 18.281057
F 26.800892 1.356873 17.306257
F 26.856292 9.088433 17.410657
F 33.639992 12.840963 0.027945
F 31.373692 9.220733 17.406557
F 26.843192 3.919753 20.921157
F 26.854392 11.610263 21.137257
F 33.555392 7.827663 18.259857
F 24.694292 7.791323 21.002957
F 26.742192 4.090523 18.097657
F 26.824592 11.655563 18.347257
F 31.240892 1.427493 17.326557
F 20.134792 5.334703 17.192657
F 26.797392 1.320223 14.641357
F 26.842392 9.005923 14.538557
F 20.260992 7.702823 21.039857
F 31.065192 1.463203 14.624057
F 29.184192 7.969033 18.217257
F 22.174692 9.025863 14.462657
F 20.177792 7.895173 18.180957
F 22.378392 1.185153 14.565757
F 17.876592 1.617443 17.477457
F 33.545092 -0.025890 21.000057
F 35.608192 4.074183 21.035257
F 35.843792 11.528763 18.421857
F 35.772292 11.533763 21.197557
F 35.886992 11.713763 13.725357
F 20.007292 0.037499 18.429357
F 35.754092 9.138293 14.565857
F 35.964392 1.484843 10.328057
F 35.575592 9.121893 3.026957
F 35.575892 9.063953 7.417267
F 35.601392 8.947443 22.088357
F 35.756592 11.703563 10.904657
F 35.678492 4.074143 6.452497
F 35.806292 1.519603 7.622887
F 35.839192 4.029613 3.790397
F 35.560992 9.121713 10.206857
F 17.790992 1.290743 10.022057
F 17.838292 11.475263 3.623627
F 18.091892 3.843243 3.701527
F 17.947092 11.494363 20.884257
F 18.028292 4.132923 18.326057
F 24.642592 -0.064375 6.321367
F 20.069392 -0.047563 3.679457
F 24.688692 0.079889 20.952757
F 33.492092 0.017907 13.840557
F 29.070592 0.121337 13.687457
F 24.523992 -0.097437 18.273857
F 29.042292 -0.079246 18.165857
F 33.770892 0.245207 11.037557
F 29.066692 -0.104778 20.998257
F 29.030192 0.362541 6.216367
F 26.783692 24.542963 2.946317
F 26.780292 16.864863 2.682427
F 31.454792 26.909763 14.207257
F 26.982692 27.171663 21.034157
F 26.941992 27.165963 18.284257
F 26.986792 19.369363 6.297437
F 26.919392 27.044563 13.833157
F 22.396092 27.079763 3.809637
F 22.263192 27.130563 13.963657
F 26.822592 19.468163 3.633997
F 22.482292 27.186663 11.282157
F 33.401292 23.289363 21.128757
F 26.779592 24.672863 22.009257
F 26.846292 16.707163 0.157373
F 33.959892 15.540963 21.024057
F 22.387892 24.618263 14.829557
F 29.046092 15.750163 3.683147
F 28.926492 23.346863 3.965027
F 20.050092 15.554963 3.730247
F 20.190192 23.243963 3.936807
F 28.740292 20.826563 21.997457
F 20.192292 20.751963 0.238571
F 29.058292 20.737163 2.840167
F 20.247892 20.733763 2.911777
F 29.149392 15.564663 6.384227
F 29.087592 23.420563 6.670367
F 20.047992 15.605363 6.491187
F 20.051692 23.136263 6.647497
F 31.144092 24.567463 2.909517
F 31.329892 16.888163 2.758067
F 22.339192 24.417063 3.116267
F 22.541092 16.667863 2.999117
F 31.220592 27.127563 18.417457
F 31.293692 19.547763 6.401167
F 31.357292 27.209963 6.500167
F 22.377992 19.435863 6.505027
F 26.767392 27.063763 11.241057
F 31.378592 19.467563 3.612227
F 27.013092 27.131563 6.548857
F 22.370892 19.321963 3.688777
F 31.205192 24.632263 22.067657
F 31.534092 16.839963 21.701957
F 22.408792 24.605463 22.110657
F 22.463692 16.981263 0.285848
F 33.666592 15.641363 3.789927
F 33.380692 23.378663 3.819827
F 24.853292 15.418763 3.837297
F 24.630192 23.315563 3.829307
F 33.343492 20.849763 22.108657
F 24.719992 20.756063 21.827557
F 33.669492 20.837663 2.995557
F 24.555392 20.714963 2.893247
F 33.437692 15.620563 6.513927
F 33.553992 23.365963 6.615287
F 24.600192 15.754463 6.548767
F 24.649392 23.145663 6.631997
F 26.823492 24.541963 10.321757
F 26.933792 16.727563 10.093957
F 31.392092 16.819663 14.823657
F 31.478992 24.257163 14.692957
F 22.514092 27.113563 18.395657
F 26.920392 19.203263 13.856057
F 22.470092 19.360863 18.131557
F 31.337692 19.447063 18.213257
F 22.304292 27.027263 6.581557
F 26.871892 19.257163 11.120257
F 24.716692 20.640463 17.454457
F 33.851492 15.461763 18.233157
F 26.774692 24.511363 7.660587
F 26.985092 16.777663 7.347357
F 33.773592 20.636463 17.582357
F 31.194992 19.476763 21.091057
F 29.237892 15.561263 11.204957
F 29.010692 23.194963 11.038857
F 20.046392 15.430463 10.912257
F 20.252992 23.110763 11.115357
F 28.954592 20.775663 7.501247
F 20.138092 20.567763 7.478597
F 28.946192 20.565463 10.149757
F 20.169492 20.571263 10.157357
F 29.198192 15.531763 13.913357
F 29.111692 23.181163 13.802657
F 20.150892 15.387263 13.740957
F 20.123892 22.979663 13.852057
F 31.298292 24.420663 10.222757
F 31.449692 16.869163 10.156557
F 22.414292 24.582163 10.290657
F 22.303292 16.633963 9.926737
F 22.366192 27.229563 21.194557
F 31.340592 19.354263 14.030157
F 31.318992 27.180163 3.834417
F 22.530492 19.218063 13.713057
F 31.299192 26.922163 11.408157
F 31.262292 19.343763 11.097657
F 26.925792 27.214763 3.866157
F 22.487892 19.334263 10.981957
F 31.359592 24.654863 7.474597
F 31.137492 17.007563 7.414327
F 22.257692 24.407663 7.569877
F 22.282692 16.866163 7.279177
F 33.556992 15.623763 11.238657
F 33.537592 23.310263 11.118157
F 24.757492 15.381963 10.849557
F 24.705692 23.101263 11.169657
F 33.561092 20.704163 7.402017
F 24.740392 20.551063 7.357827
F 33.398492 20.828463 10.082257
F 24.717192 20.664663 10.078757
F 33.561792 15.406863 14.076757
F 33.797692 23.200863 13.754457
F 24.545692 15.413263 13.556357
F 24.615492 23.282563 13.962457
F 26.904292 24.609563 17.453057
F 27.121792 16.764763 17.489657
F 24.744192 20.595063 14.677057
F 22.340892 16.717963 14.534457
F 31.375092 27.194763 21.200457
F 26.728692 19.301363 20.986357
F 24.642692 23.315763 21.032557
F 24.550292 15.575063 20.873757
F 22.402492 19.538063 20.901457
F 26.933692 19.351463 18.341057
F 33.564292 20.735363 14.801057
F 24.642592 23.185163 18.289857
F 26.893392 24.506663 14.669557
F 26.755092 16.707963 14.775557
F 24.600592 15.620763 18.173257
F 33.469292 23.210163 18.473257
F 29.339992 15.585863 18.405957
F 29.200692 23.303863 18.318657
F 20.277092 15.585563 18.312357
F 20.117292 23.152063 18.333857
F 29.080492 20.674363 14.715157
F 20.215192 20.258463 14.591457
F 28.999092 20.787863 17.335457
F 20.239692 20.600763 17.299557
F 29.206792 15.529463 21.178157
F 29.066492 23.392263 21.118557
F 20.087492 15.463663 21.115257
F 20.234192 23.312863 21.095257
F 31.522492 24.615163 17.351557
F 31.634392 16.832463 17.583057
F 22.363992 24.564363 17.608557
F 22.447692 16.817563 17.344957
F 17.959192 27.073763 3.674157
F 17.858192 27.015663 10.995957
F 35.935192 19.332163 18.558557
F 18.031592 26.960963 18.291057
F 17.939092 26.774663 20.853957
F 17.957992 24.334963 17.395457
F 17.964592 19.282963 3.831607
F 17.970192 19.432663 6.520117
F 35.839092 16.860163 7.614187
F 17.922892 24.317363 10.121657
F 35.957292 19.412263 3.726737
F 35.723992 27.255863 4.095857
F 35.705392 19.392863 6.623517
F 17.985292 24.295563 14.655857
F 17.859992 24.517763 7.458897
F 17.707292 16.842363 7.350807
F 17.820192 19.384763 10.999057
F 17.829592 27.082363 6.420367
F 26.841892 32.226863 2.917037
F 27.015192 40.001363 2.926367
F 29.233092 28.381963 14.500457
F 20.183092 28.278863 17.464357
F 27.043692 34.846963 6.319117
F 24.578392 28.366763 14.752857
F 26.836792 34.721363 3.576297
F 33.635792 28.349363 17.553457
F 27.180392 31.962963 22.021457
F 26.970292 40.076563 0.131624
F 24.867992 30.780663 21.051257
F 33.421192 38.745163 20.768057
F 29.090692 31.006863 3.988317
F 29.207992 38.641063 3.851557
F 20.194292 30.849463 3.726707
F 20.153592 38.698963 3.867567
F 29.158292 28.478863 17.239757
F 29.015892 36.168063 0.064807
F 33.452392 28.475663 7.531917
F 20.116892 35.977663 -0.056091
F 24.615692 28.382363 10.141057
F 29.076292 36.028663 2.823747
F 20.037192 28.278563 14.683457
F 19.999292 36.041963 2.772077
F 29.146492 31.217163 6.823787
F 29.326892 38.644363 6.541377
F 20.136592 31.073363 6.624287
F 20.388292 38.598163 6.503517
F 31.425892 32.277663 3.082837
F 31.300092 39.832763 2.609147
F 22.307192 32.093763 2.805227
F 22.480492 39.863363 2.980587
F 31.481692 34.879763 6.501487
F 22.661392 34.785063 6.612207
F 31.435592 34.959763 3.821457
F 22.352792 34.612963 3.848227
F 31.385292 32.323163 0.263419
F 31.112492 39.960863 -0.148749
F 22.560792 32.005463 -0.026536
F 22.504192 39.923863 0.042342
F 33.560692 31.019663 3.881637
F 33.643992 38.676663 3.673107
F 24.433992 30.832663 3.886507
F 24.854992 38.592363 3.754197
F 33.556792 28.441163 2.970507
F 33.473092 36.200663 -0.096662
F 20.059492 28.448163 7.577617
F 24.618992 36.176063 0.208895
F 29.239492 28.535563 7.548897
F 33.608692 36.266463 2.667147
F 29.161992 28.436463 22.128857
F 24.477792 35.959963 2.962447
F 33.728092 31.235063 6.501287
F 33.684392 38.739763 6.376177
F 24.663092 30.991663 6.535057
F 24.619292 38.824563 6.495127
F 26.832292 32.266263 10.358057
F 26.745792 40.176163 10.243757
F 24.772092 28.233463 0.270431
F 33.530192 31.153963 21.325157
F 26.757992 34.772163 13.865757
F 24.677992 38.595063 18.425057
F 26.884392 34.960263 10.973157
F 20.036592 28.284063 0.050486
F 26.825192 32.314863 7.589817
F 26.825092 40.022863 7.449997
F 24.646992 36.170963 17.381157
F 24.577092 28.255363 2.987087
F 28.917392 30.752563 11.014757
F 29.160292 38.783463 11.058957
F 19.960992 30.947563 11.052857
F 20.242292 38.578463 10.948557
F 33.563292 28.337963 0.188025
F 29.226792 36.122763 7.312737
F 33.717292 28.412463 14.846457
F 20.152092 35.995763 7.240607
F 24.607892 28.425963 17.478657
F 29.095392 36.189863 10.098657
F 28.928792 28.107463 10.367057
F 20.119692 35.990863 9.965377
F 28.926692 30.909063 13.775757
F 29.278892 38.681463 13.657957
F 20.061292 31.002763 13.898057
F 20.295192 38.519863 13.665357
F 31.297692 32.055763 10.202357
F 31.436192 40.080263 10.149057
F 22.179092 32.201363 10.295957
F 22.417392 40.043263 10.118257
F 31.102392 34.592563 13.696957
F 22.439992 34.703763 13.786057
F 31.210492 34.776163 10.943457
F 22.373092 34.735263 11.172257
F 31.473592 32.354463 7.540407
F 31.508392 39.828763 7.323197
F 22.298392 32.316063 7.529547
F 22.477792 40.125963 7.395437
F 33.777492 30.890263 11.083957
F 33.762692 38.785563 10.976457
F 24.517892 30.824963 11.157157
F 24.677592 38.487263 10.906757
F 33.466692 28.374663 10.320957
F 33.671692 36.280463 7.288787
F 31.279392 32.059563 14.858857
F 24.915692 36.266063 7.428447
F 22.558392 40.059163 14.710457
F 33.521292 36.192163 10.011257
F 20.140792 28.332163 10.360557
F 24.565192 35.929063 10.008157
F 33.624392 30.958763 13.965757
F 33.644292 38.645763 13.597357
F 24.608492 30.961963 13.905257
F 24.740092 38.692263 13.746057
F 26.847892 32.425363 17.629757
F 26.815492 39.877963 17.293257
F 24.531092 36.152463 14.689457
F 33.779892 35.929663 17.172357
F 26.870392 34.522563 21.349057
F 24.761792 38.755863 21.154657
F 26.726492 34.931563 18.523057
F 35.919592 34.904263 10.962457
F 26.879292 32.312163 14.778657
F 27.020792 40.034563 14.485157
F 24.696292 30.955063 18.380457
F 33.348892 36.069763 14.443357
F 29.036392 31.076163 18.439557
F 29.136092 38.603163 18.097557
F 20.218692 30.914063 18.068257
F 20.107492 38.789563 18.262357
F 22.266992 32.225263 14.701657
F 29.041692 36.046063 14.700457
F 33.511192 30.911263 18.502757
F 19.992892 36.201263 14.712057
F 31.553592 40.042763 14.768357
F 29.160992 36.038263 17.501957
F 33.743292 38.519963 18.173457
F 20.120592 36.232963 17.405657
F 29.342792 30.987963 21.058457
F 28.855192 38.486363 20.798757
F 20.178092 30.804063 20.845057
F 20.183192 38.585963 20.975457
F 31.196392 32.205863 17.505557
F 31.582292 39.826863 17.394657
F 22.440592 32.494863 17.363557
F 22.366792 39.992463 17.401557
F 31.350892 34.896663 20.995957
F 22.500892 34.602863 21.236657
F 31.504192 34.770063 18.141857
F 22.377392 35.005463 18.374157
F 20.134192 28.178463 2.677297
F 24.571292 28.518863 7.438637
F 29.138992 28.390863 2.997187
F 35.901292 34.997863 6.416367
F 35.888592 32.537263 7.442937
F 35.722392 32.294863 10.191657
F 17.852992 39.832863 7.309337
F 17.963292 39.744163 2.914497
F 17.872092 34.529563 18.134557
F 26.832592 47.621463 2.865057
F 31.496392 55.269063 0.127229
F 22.466392 55.293663 17.131657
F 31.484592 42.358063 18.265057
F 27.086592 50.350263 6.607257
F 22.321092 55.536563 7.279227
F 33.691092 46.600163 21.063357
F 22.261292 55.420263 2.738837
F 26.947492 50.292863 3.838087
F 22.372292 42.641363 6.524137
F 33.603692 53.991163 20.952357
F 22.578892 42.617563 18.268257
F 26.854292 47.469363 0.196843
F 31.377692 42.528063 3.714407
F 24.692192 43.966563 17.269857
F 24.688092 51.289263 17.268857
F 29.112192 54.164263 3.802197
F 29.096592 46.425563 3.791177
F 20.078892 54.122863 3.686037
F 20.253792 46.440263 3.571827
F 29.084592 51.703163 0.127161
F 29.256692 43.746863 21.979757
F 20.375892 51.600963 0.022740
F 20.028792 43.856263 21.958957
F 29.264392 51.584263 3.041167
F 29.077692 43.832763 2.934047
F 20.122492 51.580663 2.657497
F 20.207292 43.720063 2.858677
F 29.169792 54.090663 6.530777
F 29.108592 46.332163 6.424567
F 20.227492 54.092163 6.482077
F 20.227192 46.481263 6.229937
F 31.438492 47.664363 2.862417
F 31.444092 42.596263 11.052457
F 22.389292 47.962363 2.803017
F 22.392792 42.530963 10.815957
F 31.395492 50.022663 6.580457
F 26.826292 42.450063 18.229157
F 22.549292 50.369563 6.503237
F 26.809892 42.543663 6.528857
F 31.548392 50.233963 3.883127
F 26.855292 55.492063 2.738037
F 22.346792 50.457563 3.782277
F 26.787492 55.490363 10.024457
F 31.291692 47.719963 21.845757
F 31.457692 42.471663 21.084257
F 22.389192 47.551463 -0.008101
F 26.845492 55.388063 21.912357
F 33.512292 54.053463 3.924647
F 33.734492 46.528363 3.729157
F 24.708092 54.306463 3.572977
F 24.418192 46.515963 3.598027
F 33.538092 51.505263 0.117462
F 33.607092 43.939563 21.950957
F 24.700292 51.368163 0.153266
F 24.510392 43.779463 0.010288
F 33.790492 51.523663 2.948217
F 33.682592 43.880363 2.908547
F 24.710292 51.643763 2.890467
F 24.631392 43.915263 2.683887
F 33.448792 54.067563 6.651897
F 33.635092 46.457663 6.462267
F 24.777192 54.145163 6.422637
F 24.700092 46.411163 6.228587
F 26.983992 47.752663 10.012957
F 26.709292 55.299463 14.776557
F 33.640792 43.670063 17.531657
F 31.379292 47.513663 14.656457
F 26.907192 50.266363 13.500657
F 26.845892 42.632563 20.911957
F 33.681592 51.357063 17.217957
F 24.742492 43.731963 14.613457
F 26.880992 50.333963 10.794057
F 31.353092 47.479663 17.388257
F 24.532692 51.474463 14.529057
F 33.720892 44.019363 14.729857
F 26.967892 47.760363 7.324517
F 27.040192 42.569863 13.758057
F 20.121792 46.326563 20.949857
F 33.361392 51.522163 14.494057
F 28.974492 54.080963 11.166957
F 29.171692 46.164863 11.078457
F 20.069892 54.134963 10.771657
F 20.092092 46.339263 10.478657
F 29.348792 51.522463 7.502897
F 29.228592 43.701263 7.357317
F 20.167492 51.472163 7.233767
F 20.124992 43.906163 7.248697
F 29.196692 51.623263 10.170757
F 29.059392 43.723763 10.053957
F 20.144692 51.370963 9.953407
F 20.106592 43.672563 9.918477
F 28.954592 54.270663 13.957457
F 29.028292 46.250863 13.674257
F 20.113392 53.966563 13.363457
F 20.311192 46.320563 13.238357
F 31.377992 47.534663 10.175857
F 22.486892 50.351863 18.276457
F 22.310192 47.748763 9.856057
F 22.291992 42.368563 20.949957
F 31.192692 50.045763 13.899257
F 22.313192 55.468563 9.818077
F 22.417792 50.071163 13.611757
F 22.265192 47.483763 17.289757
F 31.363792 50.121163 11.075657
F 22.561392 42.591963 13.552657
F 22.528092 50.247163 10.758157
F 31.308292 50.276463 20.975257
F 31.309692 47.546463 7.430847
F 22.743692 55.369863 0.025475
F 22.611192 47.788563 7.156517
F 31.645692 42.550463 13.852457
F 33.654592 54.129463 10.998457
F 33.821292 46.396163 10.893157
F 24.568192 54.172163 10.745457
F 24.552592 46.663263 10.940457
F 33.596892 51.381463 7.456367
F 33.581392 43.805863 7.229987
F 24.824092 51.572863 7.314307
F 24.660692 43.909663 7.331297
F 33.482292 51.397363 10.200957
F 33.695092 43.764063 10.023657
F 24.732392 51.697363 9.947597
F 24.455692 44.017963 9.860737
F 33.486792 54.025163 13.672957
F 33.724992 46.378563 13.708157
F 24.494592 54.013763 13.441857
F 24.726592 46.293163 13.636957
F 26.948592 47.533063 17.297157
F 22.379792 42.495463 3.786607
F 24.565192 46.469263 18.267257
F 31.355892 50.164163 18.196257
F 27.002992 50.145663 21.076857
F 22.392292 50.137663 21.030957
F 24.612592 46.324363 20.991757
F 24.783492 53.881963 20.930257
F 26.973392 50.026163 18.192257
F 31.373792 42.358463 6.422687
F 24.619592 53.912163 18.226457
F 33.721192 46.498463 18.300157
F 26.934392 47.716963 14.392757
F 31.388392 55.415563 7.614857
F 22.392192 47.613063 14.513157
F 33.664692 53.820463 18.211557
F 29.230592 54.070763 18.125157
F 29.169492 46.171063 18.208157
F 20.271492 53.986163 18.164657
F 20.001792 46.155963 18.311557
F 28.927392 51.601163 14.723457
F 29.348192 43.704663 14.744357
F 20.039092 51.458863 14.394157
F 20.346592 43.767463 14.328357
F 29.064092 51.546763 17.446757
F 29.230592 43.515463 17.376457
F 20.294692 51.500463 17.169057
F 20.111692 43.617763 17.049757
F 29.142692 54.327263 20.941457
F 29.098692 46.359063 20.982057
F 20.480992 54.174363 20.897157
F 26.697692 42.705963 3.768617
F 26.958992 55.380963 7.386447
F 26.680392 42.733063 10.903357
F 22.272092 55.326863 14.325957
F 31.590392 55.284663 17.448657
F 31.398092 55.385463 10.388357
F 17.854592 50.083063 13.550857
F 26.847192 55.046863 17.446757
F 31.427392 55.281263 14.655657
F 17.947892 47.654163 7.239017
F 31.337892 55.265063 3.021707
F 17.893392 47.604963 2.772757
F 17.940492 50.339363 6.307887
F 36.054592 47.648963 0.092243
F 35.840492 50.260363 21.061357
F 35.897092 50.347063 6.733067
F 35.890292 42.534863 6.321147
F 36.290992 47.910063 10.164457
F 35.778792 50.271763 4.005687
F 35.857392 50.428863 11.163057
F 36.011892 47.753563 7.494587
F 35.905092 55.318963 10.098957
F 35.843492 42.422063 3.563877
F 17.934492 55.321663 7.379217
F 17.911692 55.419263 2.732287
F 17.807192 42.516263 20.960257
F 17.945992 42.476763 18.200657
F 26.913792 63.027063 2.699387
F 17.744592 57.896463 13.734957
F 26.827192 57.818963 6.335507
F 26.690792 65.550063 6.633997
F 35.512692 65.747863 6.423337
F 17.866592 63.025663 14.649457
F 26.993692 58.103963 3.710547
F 26.844492 65.513663 3.935387
F 28.993992 69.632663 3.345007
F 22.314492 62.912163 14.442357
F 26.751392 63.062563 0.035907
F 33.444192 66.879663 14.657157
F 29.045392 61.669863 3.705057
F 19.845992 61.628663 3.598367
F 29.145592 59.204863 0.067571
F 28.901492 66.856863 0.042560
F 20.173892 59.129163 21.995757
F 20.182592 66.847063 -0.039705
F 29.220392 59.119163 2.789277
F 29.095592 66.875563 2.825877
F 19.994992 58.996263 2.876257
F 20.104792 66.782063 2.676197
F 28.786192 61.783363 6.481257
F 20.023892 61.680863 6.350397
F 31.394192 63.161063 2.971817
F 22.232892 62.900463 2.634787
F 31.281292 57.948063 6.752687
F 31.198392 65.577363 6.454517
F 22.533992 58.064463 6.451977
F 22.204692 65.551363 6.226657
F 31.444892 57.782663 3.931157
F 31.314692 65.726663 3.751907
F 22.410492 57.951763 3.765707
F 22.373992 65.521963 3.630397
F 31.357392 62.999663 0.181723
F 22.449292 62.945363 -0.033849
F 33.688192 61.683063 3.701697
F 24.589092 61.859063 3.824187
F 33.483192 59.038163 21.761957
F 33.394392 66.894863 21.760157
F 24.628792 59.187163 0.040477
F 24.661192 66.834763 -0.046541
F 33.481192 59.066563 2.647077
F 33.583992 67.011163 2.635867
F 24.679292 59.266263 2.819917
F 24.705992 66.847363 2.786517
F 33.460692 61.816063 6.373867
F 24.432792 61.732963 6.490707
F 26.598092 63.024563 9.964427
F 31.346192 62.971363 14.532557
F 26.487892 57.822563 13.739257
F 26.847892 65.532963 13.696857
F 33.645392 59.296463 17.425957
F 33.674492 61.762163 18.528357
F 26.775192 58.077063 11.045657
F 26.977792 65.751363 10.968857
F 24.601392 66.744063 14.632557
F 24.262292 59.221263 14.728457
F 26.499992 63.009563 7.286717
F 33.519992 59.156963 14.671957
F 28.930892 61.865563 10.908357
F 20.127692 61.746863 10.936157
F 28.954092 59.145763 7.418167
F 28.916892 67.098563 7.356517
F 20.201992 59.191263 7.337227
F 20.150992 66.884963 7.240557
F 29.034692 59.268063 10.029957
F 29.173692 66.845963 10.033457
F 19.901092 59.073163 10.050957
F 20.118792 66.819463 9.943407
F 28.974392 61.600263 13.738457
F 20.030792 61.673563 13.665557
F 31.390292 63.002663 9.972177
F 22.221592 63.127363 10.069557
F 31.305392 57.965863 13.733657
F 31.336692 65.467463 13.609557
F 22.226192 57.927263 13.550057
F 22.266492 65.485263 13.779057
F 31.413292 58.093863 10.932357
F 31.373392 65.531563 10.926557
F 22.164392 57.892763 10.964957
F 22.368792 65.651663 11.085957
F 31.037692 62.948163 7.166827
F 22.129592 63.124663 7.189507
F 33.637792 61.827563 11.071257
F 24.335292 61.752563 10.919557
F 33.602592 59.280063 7.594637
F 33.292492 67.191063 7.425347
F 24.709592 59.192163 7.398257
F 24.446092 66.838263 7.313987
F 33.725992 59.389063 10.241257
F 33.477992 67.056263 10.199757
F 24.442492 59.199663 10.028857
F 24.794092 66.906663 10.129157
F 33.612092 61.795763 13.809457
F 24.638092 61.733463 13.589757
F 26.645392 62.997663 17.311757
F 24.442192 61.769263 18.322557
F 26.812692 57.940963 21.061157
F 26.742092 65.539263 20.911857
F 24.575092 61.631463 21.014057
F 33.554992 61.766363 21.122957
F 26.840392 57.753063 18.317657
F 26.910892 65.772363 18.123557
F 33.598792 67.054363 17.329857
F 24.418592 66.752363 17.358957
F 26.783492 63.051063 14.583757
F 24.548792 59.220763 17.403357
F 29.195292 61.807863 18.207857
F 20.060892 61.594863 18.056857
F 28.890492 59.033163 14.702457
F 29.180392 66.928763 14.270657
F 20.060992 59.126963 14.511757
F 20.045992 66.904663 14.685757
F 29.056492 59.186363 17.442357
F 29.093392 66.813363 16.980757
F 20.087992 59.103663 17.194657
F 20.054092 66.900263 17.382457
F 29.069292 61.847663 21.018557
F 20.189692 61.686763 20.715757
F 31.526392 63.103763 17.325457
F 22.376292 63.004363 17.246857
F 31.133392 57.787463 21.090357
F 31.178792 65.614263 20.870857
F 22.359392 57.896163 20.906357
F 22.356692 65.443263 20.909457
F 31.458992 57.869663 18.396957
F 31.350592 65.769363 18.179057
F 22.307892 57.890263 18.182057
F 22.304592 65.484463 18.259357
F 17.814992 63.131863 10.086857
F 17.951392 65.435363 3.546137
F 24.691592 69.234863 13.742257
F 17.983192 57.809463 18.394857
F 17.806092 65.559163 6.431427
F 33.462292 69.542163 18.394257
F 35.658692 63.232763 2.668067
F 17.857692 65.713563 11.057957
F 20.077192 69.482663 13.719857
F 20.008392 69.319363 11.022557
F 17.917492 57.935063 6.497737
F 35.827392 58.038463 3.678167
F 35.823392 63.127363 0.029117
F 20.300392 69.427363 6.306997
F 17.870292 62.900463 17.281357
F 33.413992 69.658363 3.599387
F 29.118092 69.595263 10.932657
F 24.594992 69.504063 3.590047
F 35.799692 62.995763 14.708157
F 35.834892 63.040963 17.394457
F 35.673992 63.205863 7.478177
F 35.777692 63.363663 10.139457
F 35.877792 57.784363 21.075857
F 33.586692 69.769663 6.306047
F 49.485192 1.260593 14.637257
F 38.032092 12.851163 7.443107
F 44.836792 1.404033 2.989737
F 44.883392 9.299923 2.811797
F 51.319192 7.728753 18.260257
F 42.446492 0.271306 3.645407
F 44.807192 3.922703 6.434837
F 44.686292 11.757463 6.593897
F 49.289292 1.287233 2.519137
F 42.284292 7.818963 18.465657
F 44.863192 4.029123 3.755967
F 44.833692 11.813763 3.754557
F 49.213692 9.137033 14.781157
F 40.254392 1.526763 7.511007
F 44.603792 1.360943 0.151515
F 44.609792 9.134013 21.933457
F 38.014292 7.840163 3.828217
F 40.334292 9.288583 14.601057
F 47.122492 8.144683 3.808067
F 51.506892 5.167113 14.648557
F 37.938892 5.190483 0.297766
F 49.392792 1.284583 17.255757
F 46.958692 5.368973 0.444857
F 38.240492 5.349713 14.610657
F 38.098392 5.370153 2.935587
F 42.495692 13.067563 7.603877
F 47.318092 5.409513 3.144497
F 47.126992 13.154063 14.783957
F 37.943092 7.894393 6.571327
F 51.630792 13.002063 22.061557
F 46.908192 7.846163 6.537417
F 46.955892 12.904663 22.141357
F 40.143392 1.412943 3.001957
F 40.095992 9.454663 3.140167
F 44.626792 1.199213 7.312127
F 49.472892 9.286953 2.737007
F 40.101892 4.096873 6.553577
F 40.248192 11.570963 6.510527
F 49.226692 3.894143 6.510717
F 49.388792 11.712663 6.465057
F 40.200592 4.020473 3.854857
F 40.291592 11.989963 3.861467
F 49.515192 3.780363 3.615087
F 49.313192 11.733363 3.806477
F 40.034092 1.472523 0.234013
F 40.358892 9.167773 22.329557
F 46.878792 13.087063 7.389967
F 49.249192 9.114453 -0.053825
F 42.614492 8.326263 3.750507
F 37.895792 12.849363 22.015157
F 51.553692 7.939133 3.668277
F 51.538592 7.640083 20.862357
F 42.350392 5.273433 21.976457
F 51.629592 12.802163 10.092257
F 51.444992 5.248243 0.078057
F 47.275792 12.916363 10.193457
F 42.547492 5.471823 2.998137
F 42.667092 12.854363 14.890557
F 51.628992 5.364723 2.787167
F 49.202892 1.511223 -0.127765
F 42.627992 7.946533 6.537417
F 38.028692 7.921123 21.407057
F 51.675692 7.692263 6.409087
F 42.393192 7.841613 21.185557
F 40.221592 1.434803 14.787757
F 49.106392 11.769163 18.438457
F 44.828192 1.256673 10.213857
F 44.755892 8.965623 10.255057
F 49.005792 3.798383 18.275857
F 40.298792 11.867963 18.532857
F 44.895292 3.963783 13.792157
F 44.995892 11.690863 13.811957
F 40.225892 3.933573 18.391757
F 49.267392 11.830363 21.195457
F 44.669392 3.980033 10.977457
F 44.929192 11.704163 10.947557
F 49.073292 4.179183 21.050457
F 40.292692 11.843163 21.330257
F 47.122192 13.117463 2.945457
F 44.778092 9.114603 7.586477
F 37.960092 8.079123 10.945057
F 47.078792 5.195253 14.582857
F 47.089292 7.853213 11.033957
F 37.939592 12.886063 10.074157
F 37.856292 5.342953 7.542847
F 51.589892 13.122463 7.289497
F 46.834992 5.332093 7.426847
F 37.859792 13.091463 2.850887
F 37.976492 5.378813 10.311057
F 42.617292 13.328263 2.964577
F 47.027092 5.247863 10.080157
F 38.048092 5.447413 17.453257
F 38.033292 7.966853 13.684057
F 51.286792 5.067733 17.406157
F 46.857092 7.925803 13.900057
F 42.690392 5.274693 14.699757
F 40.350892 1.472933 10.247857
F 40.376892 9.110823 10.145657
F 49.215192 1.267173 10.421757
F 49.388492 9.131313 10.107857
F 40.363792 3.955973 13.906257
F 40.493792 11.872363 13.690457
F 49.254392 3.861313 13.752457
F 49.199992 11.618163 13.899657
F 40.168692 4.097883 11.102457
F 40.252192 11.711863 11.014857
F 49.208592 3.956163 11.059357
F 49.574492 11.586563 11.297457
F 42.600792 12.962363 10.216357
F 40.234492 9.026323 7.419417
F 49.307092 1.321973 7.528117
F 49.405992 9.076233 7.275687
F 42.524992 7.806573 10.969857
F 51.417692 12.977863 17.658257
F 51.460892 7.911483 11.206357
F 46.937592 13.168463 17.452257
F 42.581692 5.332913 7.311117
F 38.130592 12.981163 14.751157
F 51.378792 5.289753 7.529247
F 42.565292 13.098963 17.688057
F 42.386992 5.200353 10.040257
F 42.501292 13.077863 21.997457
F 51.424192 5.288633 10.264557
F 51.395792 12.839763 14.863657
F 42.605892 7.806123 13.782157
F 46.833292 4.984253 17.392157
F 51.432492 7.751123 13.867257
F 42.294892 5.387973 17.409057
F 40.115092 3.978083 21.301757
F 49.107292 9.221343 17.576257
F 44.680792 1.497793 17.432157
F 44.691892 9.092723 17.606557
F 44.652792 3.941383 21.277957
F 44.658892 11.723463 21.171157
F 38.007692 12.836963 17.477457
F 40.145492 9.393483 17.484257
F 44.551392 4.028093 18.501657
F 44.885392 11.666263 18.398757
F 46.964592 7.788543 21.096357
F 40.194192 1.407583 17.540457
F 44.708592 1.515893 14.656057
F 44.640692 9.147793 14.897257
F 38.156392 7.922973 18.577957
F 51.631192 13.006063 2.890017
F 47.040192 7.725713 18.336457
F 35.558792 11.772163 3.839567
F 35.659792 1.334473 0.194428
F 35.854992 3.993073 18.199657
F 51.505892 0.094293 6.396247
F 35.789292 1.300153 14.746457
F 35.638392 1.389193 17.447957
F 35.793292 1.431333 2.919287
F 35.785192 4.014453 11.143057
F 35.948792 9.023133 17.288057
F 51.628492 0.203397 18.150457
F 53.807092 9.112103 14.715357
F 53.815792 1.207913 9.919037
F 47.046792 0.214353 18.262557
F 53.733792 11.479063 3.666577
F 35.874992 3.900803 13.826857
F 47.036192 -0.138801 11.377457
F 35.596792 11.644563 6.565197
F 53.812892 1.355033 2.993597
F 53.612892 9.091613 17.444157
F 53.779792 8.963923 2.610067
F 53.564192 11.610563 20.937657
F 53.765192 3.917603 13.647857
F 53.642692 9.127863 9.948267
F 53.732592 11.654463 10.959457
F 46.982492 0.024243 6.592117
F 40.421392 27.115963 11.283257
F 51.582792 23.364463 18.328957
F 44.729892 24.639763 3.060817
F 44.991792 16.896363 2.983047
F 40.224192 27.329163 18.279957
F 44.848692 27.049763 21.188357
F 44.702992 27.275763 3.819527
F 44.682592 19.452863 6.511197
F 49.288192 19.567663 18.250557
F 51.552592 15.611663 18.409957
F 49.458992 27.147763 6.470837
F 44.892992 19.421363 3.732117
F 49.152592 27.032463 13.742157
F 49.192892 24.389563 14.533057
F 44.871192 24.441963 0.322006
F 44.801092 17.010163 0.184702
F 38.099592 15.645863 3.860037
F 38.122692 23.140163 3.745887
F 47.099092 15.581163 4.001307
F 46.890092 23.330563 3.824557
F 38.106392 20.712163 0.224964
F 47.237292 20.792363 21.693657
F 38.341792 20.573863 2.995737
F 47.005192 20.838663 2.734367
F 38.093192 15.438663 6.558347
F 38.018292 23.281363 6.563257
F 47.086192 15.534063 6.626477
F 46.865192 23.309463 6.524537
F 40.249692 24.565263 2.934047
F 40.324792 16.780563 2.842737
F 49.269792 24.500863 2.895657
F 49.456592 16.712463 2.876227
F 49.323292 27.160963 18.250457
F 40.276292 19.409363 6.660527
F 44.755092 27.283663 13.748157
F 49.082992 19.350963 6.532587
F 49.292092 27.016263 10.915157
F 40.504792 19.338963 3.816707
F 40.272792 27.101863 6.595037
F 49.081792 19.339163 3.714917
F 40.305092 24.757963 0.252746
F 40.256092 16.843963 0.048079
F 49.113892 24.605263 0.151979
F 49.251392 16.923263 0.107138
F 42.692692 15.824063 3.787507
F 42.369992 23.239963 3.688197
F 51.687292 15.524263 3.841687
F 51.434392 23.054663 3.813487
F 42.616892 20.809763 22.018457
F 51.637692 20.625663 21.875657
F 42.620892 20.745063 2.851007
F 51.442892 20.533663 2.920277
F 42.536492 15.635163 6.521957
F 42.492192 23.335763 6.514137
F 51.759392 15.688963 6.452507
F 51.496492 23.206663 6.419727
F 51.372292 23.180663 21.019457
F 40.206892 16.867163 14.937557
F 44.771192 24.743863 10.196857
F 44.778892 16.746763 10.160657
F 49.406692 27.199563 21.037657
F 51.580792 15.583363 20.995857
F 44.712292 27.284363 6.581667
F 44.644792 19.498063 13.794157
F 40.289992 24.525963 14.688957
F 42.513492 20.868863 17.456657
F 44.639392 27.360863 11.070757
F 44.659092 19.374763 11.124057
F 51.426292 20.532563 14.402557
F 42.490092 23.374963 21.139857
F 44.676692 24.660063 7.578627
F 44.791092 16.762263 7.456167
F 38.008592 15.551663 11.034457
F 38.161192 23.357963 11.123057
F 47.034392 15.659463 11.036757
F 46.753092 23.259763 11.206257
F 38.056292 20.741563 7.579797
F 47.072392 20.775163 7.556087
F 37.798192 20.706163 10.366257
F 46.817592 20.660263 10.276757
F 37.965892 15.491963 13.697757
F 38.035492 23.214563 13.863857
F 47.055692 15.854063 13.784657
F 46.876692 23.277263 13.825457
F 40.261792 24.655463 10.300057
F 40.262292 16.808763 10.291557
F 49.160392 24.449763 10.300857
F 49.319192 16.771363 10.204457
F 40.342592 27.315363 20.937157
F 40.307192 19.336463 13.656257
F 40.282592 27.219363 3.830117
F 49.223292 19.403463 13.713157
F 49.204492 27.005863 3.623297
F 40.284092 19.462663 10.892757
F 44.652492 27.189663 18.454857
F 49.228592 19.359563 10.970857
F 40.222092 24.662963 7.558737
F 40.199592 16.800363 7.533477
F 49.261692 24.554863 7.420567
F 49.440092 16.698963 7.407927
F 42.498792 15.521663 11.026557
F 42.474192 23.481863 11.275457
F 51.475992 15.412763 11.206757
F 51.458492 23.308463 11.142157
F 42.521992 20.744563 7.683387
F 51.312992 20.716263 7.387847
F 42.577192 20.888463 10.267557
F 51.387192 20.603863 10.043457
F 42.540092 15.480763 13.926957
F 42.551492 23.300363 13.926857
F 51.416892 15.409763 13.898857
F 51.392292 23.211163 13.739157
F 42.418592 20.782763 14.770057
F 42.555392 15.594463 21.171657
F 44.766292 24.673663 17.386657
F 44.944792 17.094763 17.637657
F 40.222392 19.492963 18.229857
F 44.899192 19.525563 21.045857
F 42.366192 23.590863 18.443357
F 51.610792 20.806163 17.182157
F 40.357292 27.113863 13.966957
F 44.764792 19.719963 18.248957
F 42.664892 15.747563 18.489657
F 49.308892 16.974363 14.895757
F 44.798192 24.738363 14.755157
F 44.613392 16.972363 14.883857
F 38.029192 15.525363 18.433057
F 37.897792 23.389863 18.450857
F 47.065792 15.807563 18.511357
F 47.166392 23.516363 18.074657
F 38.101992 20.560363 14.505057
F 46.989392 20.556363 14.680857
F 38.048192 20.878563 17.246657
F 47.067192 20.897263 17.414957
F 38.037892 15.563463 21.145657
F 37.987792 23.475763 21.213757
F 47.000592 15.608163 21.238557
F 46.964392 23.332963 20.794057
F 40.107692 24.783163 17.449557
F 40.471892 16.842563 17.585157
F 49.350692 24.736663 17.195257
F 49.375592 16.892263 17.533357
F 49.340992 19.425263 20.907057
F 40.305892 19.447063 20.853057
F 35.785392 16.790263 14.736757
F 35.871992 16.751063 2.968767
F 53.780792 24.333263 2.812587
F 35.702092 16.870863 10.319457
F 53.823192 19.341363 20.785357
F 35.915392 27.116663 13.983857
F 35.838292 24.508863 10.248757
F 35.745292 24.582263 7.325287
F 53.718592 16.803863 14.716557
F 53.827092 16.836963 -0.004000
F 53.739592 26.894263 3.863387
F 35.631192 24.613463 17.628857
F 35.861492 27.233263 6.856087
F 35.750292 24.634663 3.095377
F 35.495692 19.478963 11.065257
F 35.885592 24.550763 14.914857
F 35.580292 24.561763 22.186857
F 35.715892 26.950063 11.174657
F 35.751592 19.385563 13.879357
F 35.774592 27.156063 18.423857
F 35.946292 17.043963 22.142957
F 35.785992 19.668263 21.153757
F 36.017592 16.858063 17.427657
F 35.883892 27.084563 21.154757
F 38.053892 28.322063 21.975357
F 42.744992 28.568163 21.993557
F 44.727492 32.188063 2.810677
F 44.809092 40.022563 2.630737
F 37.975792 28.445663 3.072367
F 44.785992 34.709963 6.451177
F 51.557492 38.732263 21.170057
F 44.912892 34.781663 3.807787
F 51.337392 30.866463 21.217957
F 42.623692 28.670863 14.751557
F 44.870192 32.305563 21.957457
F 44.841892 39.911263 -0.009302
F 38.110792 31.348763 3.837507
F 38.129092 38.652363 3.543457
F 46.974492 31.032963 3.913297
F 46.927692 38.790163 3.632977
F 51.504892 28.322063 10.078757
F 38.164892 36.143663 -0.099268
F 46.990192 28.407463 14.739257
F 47.096192 36.258763 21.881257
F 49.385892 39.856963 14.759957
F 38.112492 36.134763 2.645997
F 38.066892 28.403863 10.222257
F 47.049592 36.079263 2.763687
F 38.059592 31.158763 6.620137
F 38.166492 38.583963 6.438757
F 47.200292 30.831963 6.779947
F 47.014992 38.794963 6.285507
F 40.355992 32.384963 2.830897
F 40.181692 39.900663 2.570277
F 49.099692 32.112163 2.904417
F 49.291092 39.922563 2.883757
F 40.365292 35.018163 6.408427
F 49.123992 34.835663 6.507257
F 40.326292 35.046963 3.632717
F 49.170492 34.589163 3.814647
F 40.326992 32.366963 21.994857
F 40.285392 40.184063 -0.058892
F 49.020692 32.052963 0.078982
F 49.202492 39.971663 0.172230
F 42.457992 31.033363 3.805637
F 42.454992 38.851363 3.612757
F 51.457892 30.909663 3.751207
F 51.356092 38.597363 3.759807
F 51.562192 28.274563 22.185457
F 42.791392 36.251463 0.104268
F 38.142092 28.563663 7.398337
F 51.403792 35.986963 22.114057
F 51.775092 28.323363 17.454157
F 42.705892 36.258363 2.897137
F 49.300492 32.098463 14.681357
F 51.408592 35.968463 3.113937
F 42.386492 31.034363 6.485047
F 42.466292 38.829263 6.267127
F 51.673992 31.055463 6.583177
F 51.223992 38.592563 6.399967
F 46.928092 28.295063 3.071977
F 42.588592 38.783063 21.083057
F 45.074592 32.197863 10.159857
F 44.904092 39.897363 10.056757
F 42.653092 31.250563 21.160557
F 44.885292 34.875563 13.673457
F 51.241192 36.105763 17.513057
F 44.918292 34.912263 10.888157
F 42.451392 28.478463 10.152157
F 40.384192 39.739763 14.420357
F 44.862592 32.246263 7.351327
F 44.698492 40.052363 7.252167
F 38.067292 31.109463 11.209957
F 37.959892 38.547563 11.041257
F 47.371092 30.962063 10.929457
F 47.118492 38.619163 10.859157
F 51.339892 30.816363 18.484057
F 38.121192 36.243863 7.244507
F 40.445992 32.340963 14.813157
F 46.915192 36.370563 7.244567
F 49.087592 34.629263 18.320157
F 38.066892 36.073963 9.996497
F 38.083792 28.614063 14.678357
F 47.222292 36.071963 9.946537
F 38.067192 31.269963 14.006657
F 37.937892 38.555463 13.732657
F 46.997492 30.933763 13.639857
F 47.244592 38.742063 13.636357
F 40.301292 32.399263 10.225257
F 40.227692 39.968063 10.053457
F 49.379092 32.341563 10.115357
F 49.298292 39.745763 9.994717
F 40.296592 34.814263 13.863257
F 49.330492 34.798763 13.729657
F 40.300792 35.100063 11.067457
F 49.409792 34.853963 11.041757
F 40.258592 32.455563 7.381437
F 40.299992 39.980163 7.317577
F 49.411492 32.316263 7.537807
F 49.200492 39.969063 7.252987
F 42.565492 31.063163 11.009957
F 42.656992 38.748363 10.928057
F 51.456592 30.926563 11.142457
F 51.508292 38.702963 10.881257
F 40.237692 35.063763 18.225857
F 42.557492 36.218463 7.354197
F 42.501392 31.108763 18.377957
F 51.470492 36.139563 7.291507
F 42.763592 36.142363 14.620357
F 42.533492 36.166263 10.194857
F 49.411292 39.969263 17.470057
F 51.633292 36.090863 10.048557
F 42.706792 31.184363 13.865657
F 42.747892 38.725463 13.745957
F 51.508692 30.966163 13.922657
F 51.458192 38.740663 13.608157
F 46.977092 28.371863 17.450957
F 51.636992 38.613463 18.487057
F 44.823992 32.350263 17.581357
F 44.796392 40.035063 17.584057
F 44.966692 34.830363 21.157457
F 51.590292 36.118963 14.787857
F 44.750692 34.828763 18.446557
F 42.506492 36.166263 17.397057
F 49.335892 34.699363 21.070557
F 44.876592 32.414763 14.642257
F 45.012792 40.079763 14.720257
F 38.018492 31.127563 18.719757
F 38.358892 38.729363 18.106757
F 47.123592 30.998863 18.419357
F 47.030192 38.637363 18.332557
F 51.721392 28.518963 7.379297
F 38.030392 36.082363 14.510457
F 40.533992 34.997663 21.004857
F 47.117992 36.047063 14.591857
F 49.400592 32.159863 17.455857
F 38.012792 36.211663 17.290857
F 42.625392 38.694063 18.378057
F 47.025692 36.049763 17.267657
F 37.977692 31.021663 21.406357
F 38.008492 38.938163 20.855557
F 46.905492 30.700763 21.050557
F 47.125492 38.729763 20.956657
F 40.289892 32.340263 17.567457
F 40.540792 39.973663 17.298057
F 51.631692 28.289963 3.101137
F 42.507592 28.472163 7.334537
F 42.560692 28.560263 2.859217
F 38.009492 28.680563 17.477557
F 35.660792 39.883263 -0.130433
F 47.124692 28.312463 7.486127
F 47.079292 28.242263 22.165157
F 42.479092 28.562263 17.390957
F 47.105392 28.375263 10.172957
F 51.367692 28.385163 14.571957
F 35.848492 32.240163 17.646257
F 35.950392 39.856063 17.471057
F 35.894792 39.874863 14.784157
F 53.767292 32.102763 10.336257
F 53.469292 39.846563 7.120917
F 53.777192 34.761363 3.861387
F 53.744792 32.079463 14.872857
F 35.716992 34.942763 13.750557
F 35.703092 32.401963 14.952257
F 35.946392 34.871363 18.379157
F 35.933392 39.895363 7.215557
F 35.773292 35.039963 21.016957
F 35.891592 40.000863 9.991927
F 35.870892 32.417563 22.136457
F 35.894592 35.055163 3.655107
F 35.870792 39.782363 2.645267
F 35.753592 32.402863 3.061027
F 45.123492 42.565963 13.735157
F 49.399992 55.530563 7.405597
F 44.905892 47.554063 2.880157
F 49.473892 42.432563 18.282257
F 40.275892 55.396963 7.094957
F 40.402092 42.459563 13.704357
F 44.902092 50.279463 6.237687
F 40.375292 42.468863 6.365887
F 49.425592 42.424863 13.747757
F 44.941292 42.626263 18.364257
F 45.020492 50.255363 3.603517
F 49.357492 42.590863 21.079757
F 40.318492 42.452363 11.080757
F 47.156792 46.428063 20.968957
F 44.855792 47.777963 21.999557
F 40.202392 55.494763 0.041110
F 38.019692 54.170863 3.731947
F 38.077592 46.396963 3.655367
F 47.054392 54.161363 3.614057
F 47.129792 46.329263 3.607367
F 38.185192 51.467163 0.188129
F 38.057692 43.803563 -0.105465
F 47.277692 51.469463 21.735657
F 47.257392 43.952863 0.045835
F 38.102692 51.604263 2.948967
F 38.056892 43.829163 2.752887
F 47.263492 51.499663 2.615367
F 47.165892 43.773863 2.763767
F 38.006892 54.186763 6.431087
F 38.265292 46.342263 6.315817
F 47.148692 54.246263 6.236997
F 47.128692 46.296263 6.262997
F 40.205392 47.678763 2.844917
F 44.872992 42.587463 10.839757
F 49.317692 47.702563 2.819347
F 49.624092 50.344663 20.837557
F 40.648692 50.150763 6.471747
F 35.703792 55.324063 17.469457
F 49.227992 50.428763 6.484987
F 46.995692 54.111763 20.948757
F 40.517792 50.326963 3.724277
F 49.184792 55.625963 2.827687
F 49.256092 50.293963 3.780727
F 49.325292 42.479263 3.812567
F 40.410692 47.857663 21.817957
F 40.368692 47.748663 17.453057
F 49.450192 47.847863 0.127769
F 49.455792 50.074763 18.157357
F 42.492192 54.160863 3.751577
F 42.537792 46.431763 3.571447
F 51.481692 54.258763 3.775007
F 51.535192 46.433263 3.766957
F 42.787592 51.599263 -0.068436
F 42.541892 43.720163 0.037465
F 51.799292 51.703163 0.243779
F 51.596592 43.646763 0.400160
F 42.784992 51.738263 2.781637
F 42.441392 43.736563 2.745887
F 51.540092 51.685563 2.925467
F 51.676792 43.828163 2.987027
F 42.623192 54.118363 6.363527
F 42.591292 46.375963 6.254457
F 51.445992 54.249563 6.574547
F 51.560192 46.328663 6.457927
F 51.551892 46.433563 21.083357
F 40.482392 42.569163 18.170357
F 44.852792 47.479363 9.972357
F 44.841992 55.499963 7.169617
F 44.704292 42.479763 6.109147
F 51.487292 54.147163 20.984257
F 45.079192 50.230463 13.760257
F 49.261092 42.479563 6.481887
F 42.598892 46.348363 21.037957
F 42.561992 54.224063 20.971257
F 44.943192 50.078563 11.017657
F 49.201892 55.513163 0.039614
F 44.877892 42.672363 3.555187
F 51.557592 43.768863 17.389457
F 44.875192 47.650463 7.084977
F 42.571792 53.878963 18.203857
F 38.231092 54.066163 10.875457
F 38.178292 46.222363 11.022857
F 47.148892 54.175263 11.081457
F 47.122492 46.140663 10.846857
F 38.305992 51.571663 7.153297
F 38.100992 43.782663 7.220537
F 46.984592 51.643963 7.373477
F 46.965292 43.620563 7.192687
F 38.125492 51.531863 9.908527
F 38.151892 43.718763 9.979807
F 47.040892 51.713663 10.008657
F 47.098792 43.681263 10.004457
F 37.992592 54.069263 13.627057
F 38.198792 46.446863 13.704957
F 46.811292 54.128563 13.768957
F 47.217792 46.256763 13.752757
F 40.381592 47.602563 10.231257
F 49.459692 47.697063 14.587657
F 49.248892 47.392363 10.011257
F 42.736792 46.369363 18.395857
F 40.243192 50.118963 13.821157
F 49.189292 42.295563 10.972957
F 49.392692 50.213963 13.520657
F 40.403292 50.428463 21.013057
F 40.407792 50.182463 11.095657
F 49.529892 47.504663 17.415957
F 49.164992 50.009063 10.808957
F 40.388592 42.586663 20.935757
F 40.389992 47.584763 7.496527
F 40.527892 47.465163 14.796257
F 49.279392 47.617063 7.210407
F 51.468092 54.079863 18.227657
F 42.726292 54.106963 10.784957
F 42.663692 46.290263 11.063757
F 51.221592 54.043563 11.113557
F 51.463192 46.248763 10.960057
F 42.737092 51.561763 7.365617
F 42.567792 43.818463 7.238577
F 51.440192 51.597463 7.344837
F 51.466292 43.696863 7.495097
F 42.667792 51.532163 10.233657
F 42.518392 43.712063 9.977467
F 51.355692 51.523163 10.048857
F 51.496592 43.632463 10.330657
F 42.409392 53.926163 13.617457
F 42.797592 46.329863 13.759057
F 51.379292 54.079863 13.733557
F 51.496092 46.286263 13.677357
F 42.636492 43.735863 14.579357
F 51.559092 51.375163 17.358557
F 44.940492 47.628963 17.314757
F 40.260492 50.232563 18.317557
F 45.009992 50.327563 20.888857
F 40.218592 42.444063 3.736527
F 51.692792 43.756963 14.766857
F 42.693592 51.363763 14.466257
F 45.062092 50.148663 18.110057
F 51.705092 46.211063 18.312957
F 42.738792 43.873663 17.317057
F 42.738092 51.330363 17.104157
F 45.091492 47.577063 14.692157
F 51.625392 51.522663 14.581457
F 38.053792 54.130963 18.319857
F 38.092592 46.300263 18.055557
F 47.016292 53.938663 18.118357
F 47.202392 46.560563 18.357357
F 38.073892 51.650063 14.698457
F 38.184392 43.747463 14.457057
F 47.312892 51.527463 14.584757
F 47.364192 43.805863 14.758457
F 38.043892 51.652363 17.240657
F 38.162892 43.661463 17.214257
F 47.216892 51.385863 17.299157
F 47.224692 43.953763 17.519757
F 38.132692 53.885063 21.003057
F 38.222092 46.427663 20.935257
F 44.987392 42.661663 21.058857
F 40.286092 55.575363 2.907427
F 35.776992 42.575963 21.062757
F 40.298092 55.355463 9.862957
F 49.146892 55.456163 17.288357
F 49.242292 55.574763 10.073757
F 44.558392 55.399663 14.582557
F 35.943192 47.821863 14.498257
F 49.274792 55.498163 14.424857
F 40.244792 55.289663 17.308657
F 53.749792 50.263563 10.954957
F 44.950992 55.413763 9.973807
F 40.320092 55.214463 14.695757
F 44.755492 55.476163 21.737257
F 35.829892 55.493263 7.370977
F 44.709092 55.307963 17.470857
F 35.752192 55.323963 14.709657
F 35.913492 55.174863 21.865257
F 35.767892 50.441463 13.802257
F 53.819892 42.747763 18.248057
F 53.587192 42.373663 6.487657
F 35.829092 47.712763 17.245457
F 53.789692 50.235263 21.070457
F 53.698992 50.291063 3.864787
F 53.644392 50.323563 6.567577
F 53.833492 55.358363 2.935077
F 53.757492 42.267863 11.086157
F 53.895492 47.652163 3.002937
F 53.816592 47.643463 21.892857
F 53.708292 47.847863 7.322577
F 53.775192 55.378963 14.643257
F 53.741492 50.161763 13.732357
F 35.985292 47.772063 2.830287
F 35.943092 50.214063 18.220757
F 35.827892 42.423463 13.838557
F 35.740292 55.400663 2.687527
F 35.929192 42.556363 11.043257
F 35.999092 42.526263 18.312257
F 47.099192 69.530863 14.118057
F 44.701192 63.207463 2.706367
F 38.108692 69.761363 13.610457
F 35.768692 57.874163 18.372357
F 44.813892 58.061763 6.275387
F 44.628092 65.689063 6.582987
F 49.205292 62.911663 14.565057
F 51.583492 66.857363 14.651757
F 44.656792 58.036763 3.465857
F 44.843592 65.753263 3.767847
F 51.500392 61.937363 18.165857
F 44.888592 63.229063 21.816457
F 37.861792 62.063063 3.620587
F 47.007792 61.906063 3.747387
F 38.093592 59.314363 22.057457
F 37.896892 66.816663 0.182205
F 46.945392 59.444063 21.803157
F 46.885792 67.212263 21.792257
F 38.024392 59.625663 2.935657
F 37.927792 67.089663 2.833087
F 46.808092 59.363763 2.762217
F 46.870192 67.157363 2.721707
F 37.933692 62.053863 6.534017
F 46.913792 61.752263 6.400367
F 40.224892 63.230363 2.662737
F 49.122992 63.244463 2.706547
F 40.270092 58.034363 6.549557
F 40.150292 65.738463 6.485707
F 49.133792 57.952663 6.423257
F 49.158292 65.841363 6.410537
F 40.269992 58.237363 3.691777
F 40.223092 65.670263 3.685937
F 49.048992 58.091063 3.758347
F 49.156892 65.871163 3.619187
F 40.171992 62.946463 -0.042407
F 49.082792 63.250363 -0.000031
F 42.476692 61.908863 3.480667
F 51.306192 61.990363 3.771967
F 42.379192 59.336163 21.865257
F 42.462492 67.131663 22.076257
F 51.425992 59.270663 21.818257
F 51.412492 67.132563 0.056898
F 42.416792 59.330563 2.766107
F 42.592292 66.987163 2.861987
F 51.276192 59.317663 2.729897
F 51.441192 66.898963 2.662707
F 42.291792 61.882063 6.200357
F 51.314592 62.010063 6.412347
F 51.607792 59.283863 14.570957
F 44.652792 63.134863 9.915467
F 42.606892 67.044763 14.581857
F 42.594092 61.806163 18.206357
F 44.442692 57.884463 13.618357
F 44.663592 65.670863 13.789157
F 42.449692 59.250363 17.348957
F 51.420292 62.019763 20.809957
F 44.603492 57.967363 10.844657
F 44.704592 65.625363 11.079157
F 51.362592 59.336563 17.394657
F 44.533892 62.973563 7.227247
F 38.093092 61.956563 11.161257
F 46.949192 61.871363 10.753357
F 37.960192 59.356563 7.360357
F 37.850492 67.003463 7.161747
F 46.960092 59.184063 7.404437
F 46.936392 66.862463 7.567687
F 37.827692 59.529763 9.987087
F 38.006492 66.948963 9.867057
F 47.091792 59.213863 10.215357
F 47.041392 66.766263 10.300057
F 37.961192 61.642063 13.849557
F 46.941992 61.775963 13.552557
F 40.357692 63.113663 10.281057
F 49.321192 63.266663 10.170857
F 40.255692 57.779563 13.545257
F 40.294092 65.945163 13.787257
F 49.449492 58.048263 13.784657
F 49.375492 65.570963 13.950757
F 40.001792 57.928863 10.808157
F 40.187292 65.794563 11.038757
F 49.427192 58.084063 11.084457
F 49.356592 65.604563 11.192157
F 40.277892 63.131463 7.445867
F 49.107192 63.275863 7.386557
F 42.564492 61.822763 11.041357
F 51.358292 61.937463 11.153657
F 42.582392 59.253663 7.273457
F 42.457792 67.058863 7.529107
F 51.447092 59.304863 7.256827
F 51.444592 67.000963 7.404677
F 42.315992 59.155663 9.994197
F 42.552892 66.991063 10.294057
F 51.518192 59.496963 10.077857
F 51.641792 66.834463 10.213657
F 42.523892 61.629563 13.785557
F 51.544892 61.920263 13.840657
F 42.626692 61.896163 20.958557
F 44.800092 62.987763 17.259357
F 44.908492 57.964063 21.009957
F 44.575692 65.820463 20.992957
F 51.600392 67.004563 17.318757
F 42.454792 66.981663 17.421557
F 44.614492 57.920863 18.253657
F 44.571192 65.614263 18.274357
F 42.391692 59.180663 14.742257
F 44.737692 63.157163 14.559657
F 38.074692 61.717963 18.216757
F 46.995492 61.718463 18.295557
F 38.032092 58.984663 14.485357
F 38.017392 67.280463 14.529257
F 46.862492 59.071363 14.475357
F 47.082292 66.797763 14.708357
F 38.003692 59.175763 17.293957
F 38.133992 67.081063 17.247857
F 46.732692 59.182363 17.183957
F 46.844892 66.990663 17.606257
F 37.982292 61.774263 20.930757
F 46.978792 61.975163 20.930357
F 40.188492 63.191563 17.497257
F 49.195692 63.081763 17.322757
F 40.146292 58.054263 20.823457
F 40.304692 65.726363 21.075657
F 49.184392 58.023663 20.904557
F 49.122192 65.986863 21.061557
F 40.224392 57.948263 18.187657
F 40.194092 65.862763 18.364457
F 49.074192 57.974963 18.075357
F 49.190892 65.727663 18.285957
F 40.205292 63.076663 14.734357
F 35.720592 65.668563 21.065057
F 37.974492 69.667263 18.334957
F 35.727192 57.808763 13.615357
F 38.154392 69.366363 10.917057
F 42.504492 69.647863 18.313057
F 35.921592 57.859063 10.876757
F 42.340792 69.572763 21.029157
F 38.049292 69.662063 6.584187
F 53.619692 58.196963 6.306147
F 35.694792 65.701963 3.759487
F 35.874592 65.781963 18.165957
F 46.957492 69.853663 21.010257
F 53.670392 65.920863 6.367287
F 53.582892 65.629163 18.469357
F 53.898492 65.862563 13.742757
F 53.586392 63.163963 17.291157
F 35.766792 58.139163 6.473897
F 35.677792 65.745963 11.043057
F 35.825192 65.853063 13.850757
F 37.966092 69.568763 3.817997
F 51.556692 69.399763 3.603877
F 51.394592 69.586063 20.891057
F 42.572192 69.563663 11.005957
F 42.294992 69.492063 6.410557
F 47.193192 69.595263 3.849057
F 42.453592 69.697563 13.910957
F 51.842592 69.451063 13.886657
F 37.909592 69.448063 21.104457
F 51.615292 69.430363 10.952557
F 44.739092 55.497063 2.837547
F 62.677192 1.031393 2.652747
F 62.632392 9.171053 2.624327
F 69.493592 12.947963 9.814597
F 58.231192 1.296353 17.357857
F 62.714092 3.887923 6.309207
F 62.643392 11.547763 6.404217
F 58.384192 1.352473 14.706857
F 64.840692 13.138063 10.108557
F 62.675092 3.664073 3.614807
F 62.574792 11.721663 3.550697
F 67.197992 1.358103 -0.068753
F 66.886792 1.310693 9.843507
F 62.825992 1.315073 -0.011147
F 62.619192 9.040673 -0.141158
F 69.514892 12.948963 14.215457
F 60.526192 12.863563 7.325417
F 55.969892 7.622743 3.655167
F 56.081892 -0.017527 10.998657
F 64.934492 7.898813 3.662607
F 64.812292 13.025063 2.625487
F 56.039592 5.023853 -0.001611
F 64.840892 7.736593 18.227057
F 64.885392 5.331433 21.872557
F 69.318192 12.978663 7.137407
F 55.939792 5.157983 2.735727
F 64.885692 12.800863 7.320007
F 64.874692 5.201583 2.885007
F 55.975192 12.786563 21.957657
F 56.226892 7.770613 6.540517
F 64.825692 5.199173 17.245557
F 65.019892 7.693153 6.264157
F 58.114392 8.892593 14.579657
F 60.542992 0.050100 20.974757
F 58.141392 8.909163 2.706387
F 67.162492 1.558853 2.505497
F 67.170492 9.065823 2.578037
F 58.185892 3.945083 6.492077
F 58.348992 11.419363 6.260557
F 67.271592 3.917683 6.253397
F 67.132292 11.614063 6.428817
F 58.181392 3.987603 3.736347
F 58.130192 11.520363 3.540967
F 67.328992 4.143383 3.477247
F 67.139992 11.634563 3.514667
F 58.188992 1.364143 21.943957
F 57.931892 8.978173 -0.097573
F 55.967392 12.840663 9.938927
F 67.041792 9.144593 -0.216323
F 60.467092 7.869153 3.671737
F 64.662692 13.201763 17.156757
F 69.350592 7.896193 3.430647
F 69.217992 7.996523 17.984457
F 60.576392 5.395053 0.120401
F 55.962892 5.249923 14.718457
F 69.256492 5.290743 -0.199555
F 69.382992 12.984963 -0.118970
F 60.520292 5.138753 2.835147
F 55.885592 12.769363 14.382457
F 69.672992 5.219793 2.574567
F 55.851092 5.096953 17.645057
F 60.589092 7.630963 6.407107
F 60.305092 5.197253 14.693457
F 69.602992 8.018133 6.220847
F 65.054992 13.022663 14.546657
F 62.587992 1.419083 10.095257
F 62.860692 9.047413 10.001557
F 60.348792 12.752763 17.110757
F 66.924192 11.742663 17.873957
F 62.622692 3.982683 13.580157
F 62.791592 11.662163 13.715657
F 67.171792 3.956093 18.104657
F 58.130392 11.725163 18.065457
F 62.656492 4.081533 10.827857
F 62.643392 11.639063 10.974057
F 69.117992 7.721133 20.657657
F 60.236792 7.934603 20.939557
F 62.766192 1.327443 7.274717
F 62.837992 8.939553 7.286257
F 58.027492 9.018453 17.313157
F 58.187792 3.852763 18.302657
F 55.983092 7.916303 10.989257
F 64.991492 5.278693 14.463157
F 65.095092 7.846993 10.771457
F 60.326392 12.731563 14.301557
F 55.964792 5.253393 7.508687
F 60.394692 12.935963 2.673947
F 64.979192 5.090833 7.117787
F 64.805292 12.866663 -0.156709
F 55.921392 5.332873 10.336457
F 60.249192 12.972163 -0.079591
F 64.927492 5.184033 9.857537
F 60.390692 13.035563 9.984457
F 55.826392 7.780483 13.595957
F 55.944592 7.569903 20.884457
F 65.023592 7.796893 13.634057
F 66.937992 1.313603 14.371857
F 58.293792 1.567973 9.966807
F 58.320092 9.053753 10.184257
F 58.192792 1.470933 2.757047
F 67.270192 9.357303 9.961537
F 58.184992 3.808823 13.744857
F 57.976592 11.318163 13.432257
F 67.216592 3.831573 13.437257
F 67.293592 11.706163 13.525057
F 58.233592 4.019263 10.961157
F 58.152092 11.653763 10.771257
F 67.119092 3.775483 10.697357
F 67.162292 11.981263 10.812857
F 58.175692 1.340083 7.332177
F 58.424092 9.104123 7.478177
F 67.209292 1.381253 7.133807
F 67.287892 9.037913 7.204347
F 60.637592 7.798793 10.928757
F 69.349492 5.410103 17.078757
F 69.441592 7.909993 10.777957
F 64.869092 7.646843 20.920557
F 60.498192 5.201243 7.236777
F 56.054992 12.723563 7.209907
F 69.459692 5.315543 7.189417
F 67.293492 1.404463 17.128257
F 60.464292 5.324153 9.899327
F 55.984792 12.800163 2.807847
F 69.316292 5.270033 9.966707
F 69.334392 13.045563 16.913757
F 60.581792 7.748293 13.619457
F 69.243792 12.966263 2.677037
F 69.445092 7.892623 13.449357
F 60.413992 7.879053 18.293657
F 62.515492 1.468453 17.239457
F 62.642492 9.057613 17.358657
F 58.021292 11.561463 20.845557
F 67.008992 8.991013 17.233257
F 62.679392 3.948363 20.894857
F 62.526392 11.616763 20.742357
F 67.030892 11.835563 20.648357
F 60.307092 5.246723 17.386357
F 62.542592 4.142873 18.197857
F 62.610292 11.796163 18.109057
F 55.816492 13.000063 17.119357
F 69.390392 5.256283 14.217057
F 62.598992 1.453703 14.523257
F 62.769192 9.176643 14.596457
F 58.421792 3.901153 21.022357
F 67.049292 3.849933 20.802157
F 55.881692 7.659533 18.128157
F 67.267292 9.048483 14.436457
F 64.652692 0.012908 10.816357
F 53.542492 11.574563 13.755257
F 55.919992 0.263527 21.011357
F 53.547492 1.250543 22.118857
F 53.830292 8.900633 -0.128829
F 56.004292 0.180680 18.353957
F 53.612592 11.590163 6.438447
F 71.678692 11.838163 6.182517
F 53.749692 4.150663 3.862127
F 53.886192 1.491273 17.266757
F 53.666792 3.754273 21.042757
F 56.165692 0.204120 13.710857
F 53.713092 11.653263 18.212257
F 53.636892 4.017533 6.576047
F 53.686792 1.386783 7.103657
F 71.438692 9.175543 -0.216536
F 53.924792 1.497903 14.562657
F 53.650892 3.802173 10.937757
F 53.604792 3.915763 18.372357
F 69.511592 0.189594 21.017057
F 71.522792 11.574463 20.625157
F 71.536692 11.739963 17.893357
F 71.773392 3.885533 3.545377
F 71.741092 11.635763 10.771957
F 71.494592 1.444923 17.225957
F 71.653892 11.689963 13.362157
F 71.464992 4.087053 20.735857
F 71.708592 4.048333 17.942957
F 53.900492 9.005973 7.252317
F 55.929692 -0.022413 6.489327
F 60.413992 0.092911 6.466957
F 56.080892 0.000479 3.614237
F 62.776892 24.647463 2.625147
F 62.708792 16.799263 2.859137
F 62.880092 27.227063 18.014557
F 62.752992 27.121863 13.315457
F 58.526092 27.146563 20.846857
F 62.710392 19.539063 6.353007
F 67.167892 27.220163 18.076857
F 67.251692 27.151463 13.562757
F 58.218192 27.113363 3.692397
F 62.647692 19.519263 3.572407
F 69.462692 23.218563 20.783457
F 67.284592 27.392163 10.808257
F 62.705592 24.653563 0.044749
F 62.662192 16.689263 21.961357
F 62.637692 27.289663 3.671987
F 58.270092 26.833763 13.772857
F 55.906292 15.234063 3.706797
F 56.202092 22.957963 3.702477
F 64.808992 15.418963 3.789837
F 65.032492 23.645463 3.831557
F 56.021592 20.704863 21.749057
F 64.946392 20.751463 21.696857
F 56.223892 20.444763 2.639127
F 64.944192 20.978463 2.732417
F 56.061492 15.360663 6.363067
F 55.935592 23.130263 6.273047
F 64.967892 15.501463 6.488627
F 65.044692 23.318663 6.445867
F 58.247092 24.423863 2.785277
F 57.903292 16.694863 2.444977
F 67.202692 24.535063 2.621717
F 66.868092 16.782763 2.762547
F 67.090292 27.248363 6.515857
F 58.167192 19.292863 6.316067
F 58.279492 26.834563 10.958257
F 67.166692 19.373063 6.336807
F 58.159692 27.005963 6.404637
F 58.284192 19.083863 3.589957
F 67.192492 27.083763 20.739857
F 67.058392 19.543163 3.436807
F 58.299692 24.686763 -0.038696
F 58.188392 16.737063 21.513157
F 67.294592 24.559663 21.816157
F 66.978992 16.779163 21.879157
F 60.292792 15.560063 3.455337
F 60.625192 23.253863 3.344077
F 69.330292 15.575663 3.471827
F 69.367092 23.298463 3.710387
F 60.469492 20.615363 21.555757
F 69.266792 20.685363 21.790957
F 60.394092 20.475063 2.471937
F 69.382392 20.848163 2.702887
F 60.704692 15.456163 6.349947
F 60.486692 23.293963 6.242047
F 69.276092 15.566863 6.319247
F 69.562092 23.229863 6.339617
F 62.777492 24.536263 9.767307
F 62.611292 16.997063 10.149357
F 69.342692 15.594663 20.874057
F 60.583292 23.276763 20.904157
F 62.627392 27.205263 6.343187
F 62.536792 19.343063 13.666857
F 60.377692 15.529863 20.881457
F 69.291392 20.656863 17.103457
F 62.650892 27.207663 20.850657
F 62.528792 19.483063 10.958957
F 67.143292 24.541063 14.167057
F 60.424492 20.652263 17.132157
F 62.800792 24.629563 7.140427
F 62.694692 16.915563 7.394137
F 69.482292 20.490963 14.392857
F 60.250492 20.642163 14.484057
F 56.051092 15.471963 11.016557
F 55.861892 23.092163 11.059357
F 64.965492 15.711163 10.815357
F 64.978892 23.341363 10.920457
F 55.889092 20.625163 7.260117
F 64.991392 20.775063 7.329637
F 55.746892 20.683763 9.898187
F 64.777392 20.733863 10.082557
F 56.080392 15.390263 13.857557
F 55.758192 23.145463 13.744357
F 64.840692 15.624263 13.555257
F 64.856592 23.317763 13.626057
F 57.962492 24.283163 9.959787
F 58.229892 16.843663 10.038857
F 67.173092 24.566863 10.035457
F 67.203392 16.927163 9.901567
F 67.138492 27.035563 3.744137
F 58.166892 19.367563 13.435157
F 62.986992 27.134663 10.660057
F 67.323392 19.395963 13.447357
F 58.185692 19.362663 20.725957
F 58.008192 19.534063 10.568257
F 58.274192 26.960463 18.176757
F 66.967892 19.566763 10.850857
F 58.010692 24.349763 7.180467
F 58.294992 16.811663 7.184627
F 67.265092 24.699063 7.290097
F 67.151692 16.823063 7.172517
F 60.500092 15.530963 10.935757
F 60.354892 23.256063 10.807957
F 69.622892 15.563163 10.821857
F 69.576792 23.291763 10.802957
F 60.258792 20.544163 7.234267
F 69.327292 20.612163 7.282497
F 60.453792 20.726863 9.852247
F 69.365292 20.628663 10.023557
F 60.436092 15.238763 13.603057
F 60.234792 23.228363 13.605257
F 69.517592 15.645763 13.824557
F 69.406492 23.212963 13.531457
F 62.503392 24.604463 17.243457
F 62.598992 16.792863 17.137457
F 58.384292 16.676463 14.438057
F 58.026292 24.383563 14.765457
F 58.228392 19.399263 18.004857
F 62.696492 19.393263 20.789357
F 67.086292 19.379763 18.192857
F 69.347992 23.318763 18.050757
F 66.995092 19.403363 20.811457
F 62.729992 19.360763 18.027457
F 67.174292 16.760863 14.606057
F 69.247992 15.647763 18.106257
F 62.536192 24.520563 14.383357
F 62.619192 16.723463 14.421357
F 60.514492 23.095063 18.290457
F 60.458692 15.318163 18.041057
F 56.046992 15.372163 18.239057
F 56.147792 22.980063 18.289557
F 64.810392 15.770863 18.254157
F 64.744092 23.298163 18.086257
F 55.903692 20.514863 14.485757
F 64.945992 20.599763 14.483857
F 55.906892 20.483963 17.205157
F 64.979592 20.768463 17.263557
F 55.870892 15.245063 20.905457
F 56.024092 23.285863 20.843457
F 64.902992 15.406563 20.857557
F 64.858592 23.414263 20.863457
F 58.344892 24.230063 17.494457
F 58.236492 16.665363 17.262557
F 67.148592 24.602463 17.013257
F 67.003492 16.882263 17.401857
F 53.659592 27.035263 11.117357
F 53.741392 24.519363 21.772057
F 71.644792 24.498663 21.561357
F 71.692092 16.956663 9.904427
F 53.597092 19.473863 6.353127
F 71.714592 16.915563 7.060077
F 53.694192 19.381763 10.966657
F 71.628292 19.450463 6.140117
F 71.600592 24.412963 2.405057
F 71.675392 19.348963 10.932157
F 71.748992 27.005263 10.843357
F 53.808192 19.389563 3.590777
F 53.709392 16.527363 10.132457
F 71.638492 16.906463 14.717157
F 71.662592 24.434163 7.133397
F 53.899892 27.040363 6.585007
F 53.848892 27.112963 21.068457
F 71.599692 16.907263 2.618207
F 71.558092 27.039263 20.728257
F 71.879392 16.747263 21.586957
F 71.684692 19.550263 18.149457
F 71.593492 16.927463 17.368557
F 71.810192 24.601963 9.768867
F 71.804992 19.418763 13.693057
F 53.712992 24.418463 9.986927
F 53.922892 27.065463 18.399557
F 53.858192 27.137163 13.824757
F 53.770592 24.370563 7.307107
F 53.791292 16.691063 17.499057
F 53.900992 24.586763 17.264757
F 53.901992 16.947563 7.249137
F 53.754992 16.721963 2.603237
F 53.625892 24.635463 14.591157
F 53.684792 19.254563 13.696457
F 53.735892 19.460763 18.064557
F 62.635692 32.206463 2.617907
F 62.628292 39.832163 2.783467
F 69.620592 28.541763 9.885417
F 56.020192 28.407163 14.498057
F 62.516292 35.114563 6.363377
F 69.543592 28.174363 7.179037
F 62.688692 34.709263 3.568177
F 60.470892 28.432063 17.147657
F 62.665792 32.246563 21.690157
F 62.668392 39.738763 0.031110
F 60.372992 35.817463 17.271957
F 64.811892 28.562763 7.209197
F 55.955192 30.792163 3.816287
F 56.134692 38.686863 3.560047
F 64.728092 30.960563 3.722677
F 64.761792 38.520263 3.917277
F 64.870292 28.408763 2.814687
F 55.906092 36.138063 22.068057
F 65.041992 28.618863 9.868947
F 64.754492 36.077863 21.908057
F 56.096092 28.343463 17.211457
F 55.993692 36.011163 2.912957
F 58.199292 34.763363 21.105957
F 64.944792 36.043863 2.847877
F 56.119092 30.861863 6.539757
F 55.812492 38.751963 6.252937
F 64.934692 31.241363 6.371767
F 64.825292 38.643263 6.760637
F 58.142892 32.241563 2.963117
F 58.360592 39.968163 2.717777
F 66.986192 32.024363 2.616557
F 66.900792 39.812263 2.822677
F 58.111592 34.792763 6.468477
F 67.186292 34.687063 6.341607
F 58.149592 34.774963 3.765597
F 67.266492 34.613863 3.550877
F 58.301592 32.143963 22.144557
F 58.302192 39.909363 21.816357
F 67.031692 31.969663 21.745057
F 67.050892 39.908363 21.891557
F 60.366492 31.018763 3.784197
F 60.490392 38.491963 3.681407
F 69.336192 31.014763 3.617427
F 69.370592 38.721863 3.698677
F 60.426892 36.022263 14.642957
F 60.375492 36.150363 22.005757
F 69.344192 28.334063 -0.172611
F 69.417592 36.177763 21.700857
F 66.985592 39.948963 17.306457
F 60.424192 35.945163 2.768547
F 69.387792 28.503363 17.225957
F 69.284192 36.124663 2.829207
F 60.493792 30.873563 6.545037
F 60.271492 38.619063 6.453407
F 69.486392 30.843963 6.262477
F 69.469992 38.684163 6.442767
F 62.668492 32.227163 10.053057
F 62.565092 39.859963 10.065757
F 69.457992 36.139963 14.498657
F 69.454192 38.857163 18.168857
F 62.712692 34.866163 13.628957
F 69.242192 38.738263 20.848757
F 62.746492 34.936163 10.793357
F 69.479192 30.916563 20.850857
F 62.443692 32.551763 7.413767
F 62.428892 39.918263 7.293377
F 69.411492 31.017763 18.119857
F 60.340792 38.560563 21.009857
F 56.056392 30.878263 11.068257
F 55.855892 38.566463 10.875657
F 65.091092 31.102863 10.818757
F 64.924992 38.681563 10.925157
F 58.087892 32.194263 17.238457
F 56.019792 36.042563 7.396327
F 65.010692 28.482463 17.061057
F 64.880692 35.946663 7.283067
F 69.393592 28.613463 14.437357
F 55.909492 35.974163 10.209457
F 67.199692 32.396263 14.395657
F 65.266992 36.127963 10.057157
F 56.001892 30.985463 13.806857
F 55.992992 38.658563 13.619157
F 65.089392 31.042263 13.557657
F 64.852692 38.645463 13.607857
F 58.346892 32.271563 10.051157
F 58.132392 39.880563 10.035657
F 67.399692 32.317663 10.104457
F 67.278692 39.901163 10.117557
F 58.126192 34.996963 13.750957
F 67.163392 34.898263 13.443457
F 58.282392 34.697563 11.056757
F 67.425992 34.847563 10.787857
F 58.224092 32.116363 7.385277
F 58.104492 39.766363 7.397677
F 67.323292 32.203363 7.359997
F 67.196792 39.975763 7.421167
F 60.566892 30.872063 11.068357
F 60.377492 38.684163 11.106357
F 69.629692 31.000763 10.786257
F 69.614792 38.858063 11.007757
F 67.172992 32.541863 17.169357
F 60.201792 36.112663 7.476277
F 64.877292 38.615363 21.046757
F 69.325092 36.074063 7.224867
F 58.256592 39.902263 17.317357
F 60.460592 36.215663 10.243857
F 58.132492 40.060863 14.628057
F 69.506492 36.342963 9.952117
F 60.291492 31.088763 13.713957
F 60.330792 38.824263 13.885457
F 69.541892 31.133063 13.495157
F 69.349992 38.770663 13.633157
F 62.741992 32.164663 17.195257
F 62.579192 40.031063 17.405157
F 60.289292 31.180563 20.795057
F 60.462692 38.377663 18.298257
F 62.557292 34.876763 20.976357
F 60.299692 30.955063 18.096257
F 62.755592 34.617063 18.249057
F 67.106892 39.844663 14.549257
F 62.707692 32.312763 14.507657
F 62.663792 39.855763 14.610957
F 69.267892 36.294463 17.374457
F 53.644592 40.132563 17.431457
F 55.963792 30.851763 18.308457
F 55.884992 38.667763 18.297457
F 64.972792 31.034963 18.099057
F 64.850092 38.544363 18.223557
F 58.128692 32.437863 14.569757
F 55.818192 36.147963 14.715157
F 67.083692 34.986563 18.254657
F 64.951292 36.143863 14.407057
F 67.077192 34.702363 21.005657
F 55.746592 35.998963 17.606057
F 57.952792 34.614163 18.404657
F 64.795692 36.025763 17.236757
F 55.995492 30.954063 21.074857
F 56.072392 38.568963 21.007857
F 64.793192 30.970263 20.789057
F 60.452092 28.291963 7.482687
F 69.293392 28.488463 2.658797
F 60.464192 28.570863 2.823257
F 55.983892 28.289063 10.135357
F 56.104592 28.230063 21.964757
F 53.638592 39.918663 2.760047
F 55.948892 28.162863 2.783157
F 65.025792 28.390563 14.250857
F 56.079192 28.417463 7.515197
F 64.913192 28.366363 -0.006965
F 60.653092 28.703163 0.170128
F 60.453692 28.252463 10.141057
F 60.535092 28.323163 14.459757
F 53.707692 39.786063 9.844037
F 53.911692 39.994363 -0.011081
F 53.519392 34.657563 18.622957
F 53.608092 34.681263 11.212257
F 71.681492 39.929563 21.919757
F 53.721292 34.637163 13.865957
F 53.790392 34.764063 6.542017
F 53.678292 34.806563 21.294357
F 53.582492 32.030663 17.516557
F 53.804692 32.223163 3.048527
F 53.770092 32.038463 22.121057
F 53.891992 40.011863 14.697957
F 53.909192 32.277663 7.490437
F 62.798592 47.625063 2.798327
F 67.101392 55.291063 17.381757
F 62.565292 55.522863 7.506527
F 66.997892 42.608963 21.120857
F 62.654992 50.312963 6.291717
F 58.291992 42.431863 20.959157
F 67.181092 42.520263 13.713157
F 60.620192 43.881963 17.448157
F 62.610392 50.218463 3.514497
F 58.313292 42.577163 3.712437
F 62.858292 42.478263 18.325057
F 65.073592 43.764963 17.335357
F 62.649192 47.606063 21.978757
F 67.158792 47.521063 17.210557
F 60.375592 51.478963 17.447057
F 69.463192 43.792963 14.373957
F 56.043492 54.034163 3.706497
F 55.944992 46.315463 3.832607
F 64.970092 54.285163 3.671197
F 64.903192 46.366763 3.949927
F 55.976992 51.430263 21.985657
F 56.086592 43.809463 21.842757
F 64.771792 51.361463 21.996957
F 64.787392 43.871563 0.042024
F 55.829292 51.509563 2.841247
F 56.078492 43.852863 2.839407
F 65.008792 51.473263 2.906307
F 64.837992 43.801963 2.793347
F 55.922092 54.348263 6.380937
F 56.044092 46.290363 6.494707
F 58.297292 55.451363 2.822807
F 64.758592 46.309263 6.608857
F 58.221592 47.714163 2.775877
F 65.007592 46.345263 20.885957
F 67.163092 47.689163 2.936527
F 62.553192 42.346163 11.191557
F 58.103292 50.323663 6.454057
F 67.308892 42.495563 18.284157
F 66.938792 50.232063 6.580587
F 62.667992 42.542863 13.933757
F 58.061392 50.303763 3.629807
F 56.120092 43.742663 17.321257
F 67.179592 50.253063 3.783967
F 65.009792 51.612763 17.377957
F 58.163392 47.669463 21.771457
F 64.914492 53.960763 21.013257
F 67.101592 47.602763 0.182309
F 67.138292 47.774563 14.422757
F 60.348492 54.083263 3.714527
F 60.396692 46.484763 3.766697
F 69.219092 54.298463 3.854657
F 69.315792 46.434763 3.639897
F 60.502092 51.586263 -0.081856
F 60.273592 43.725163 21.837857
F 69.272592 51.631363 0.232430
F 69.373592 43.539963 0.212618
F 60.463692 51.542163 2.703227
F 60.501592 43.974663 2.782677
F 69.402292 51.701963 2.990457
F 69.340992 43.786463 2.949157
F 60.337392 54.237163 6.422747
F 60.386292 46.361263 6.582567
F 69.400192 54.247363 6.450497
F 69.295792 46.416363 6.464897
F 62.688792 47.659163 9.927997
F 58.195892 50.282663 20.999357
F 69.386992 51.707663 14.591157
F 69.248392 54.153363 11.017357
F 62.563692 50.337263 13.613757
F 64.898692 54.243763 6.392787
F 67.100692 42.580563 6.421737
F 55.933092 46.331563 20.934257
F 62.443292 50.204863 10.790057
F 58.173592 42.435063 11.059757
F 69.316692 46.224163 21.005357
F 69.474692 54.191763 20.934257
F 62.633792 47.802463 7.381327
F 67.122992 50.332263 21.016357
F 60.427692 46.401863 20.900157
F 67.114492 42.507763 3.554137
F 56.023592 54.322863 11.029357
F 56.058792 46.317563 11.059857
F 64.745492 54.088163 11.121957
F 64.782992 46.279063 10.933657
F 55.883792 51.654663 7.327397
F 55.900692 43.589163 7.285877
F 64.708692 51.697363 7.244947
F 64.832692 43.692463 7.416637
F 55.875292 51.808163 9.976187
F 55.929792 43.654463 10.125557
F 64.814792 51.545863 10.079757
F 64.862392 43.570463 10.156757
F 55.886192 53.939063 13.734457
F 56.078492 46.460863 13.707657
F 64.991992 54.214463 13.779857
F 65.033892 46.269763 13.692357
F 58.215892 47.806163 10.055357
F 58.365292 47.727263 14.500657
F 67.092192 47.668363 10.157457
F 58.178192 50.039363 18.288957
F 58.195692 50.341863 13.670257
F 71.659992 55.339163 17.434357
F 67.124692 50.362463 13.820357
F 55.844292 53.924263 20.926457
F 58.073792 50.549063 11.022257
F 67.177692 42.477263 11.063357
F 66.925292 50.209463 10.998657
F 62.744292 42.422563 3.654087
F 58.088992 47.592163 7.468437
F 67.149492 50.045063 18.206957
F 66.971092 47.672963 7.520747
F 60.196992 54.158363 18.243457
F 60.238292 54.171063 10.909157
F 60.480492 46.511763 10.896357
F 62.636892 42.496963 6.407687
F 69.525492 46.358263 10.743157
F 60.294392 51.593563 7.223297
F 60.222292 43.855363 7.356047
F 69.315192 51.493863 7.382247
F 69.313592 43.847663 7.220547
F 60.335292 51.502663 9.987327
F 60.329692 43.867663 10.120157
F 69.234292 51.542563 10.123957
F 69.349992 43.765663 10.000557
F 60.435392 54.202463 13.695657
F 60.531192 46.364363 13.505357
F 69.509992 54.347863 13.686657
F 69.369192 46.387963 13.529957
F 62.643692 47.701463 17.239057
F 58.267592 47.452463 17.344757
F 69.301392 54.084063 18.236257
F 60.397592 54.141163 20.865157
F 62.663492 50.100263 21.037257
F 58.168892 42.297463 6.361967
F 60.543092 43.923963 14.695057
F 69.463292 43.819763 17.335557
F 62.796792 50.292863 18.245557
F 62.600892 42.506063 21.071757
F 69.455192 51.431563 17.433957
F 60.603792 46.524163 18.294057
F 62.788192 47.795363 14.506157
F 60.405792 51.636263 14.759057
F 69.380192 46.393563 18.235057
F 58.309592 42.656963 13.877457
F 55.742692 53.937763 18.173857
F 56.042392 46.297863 18.180757
F 64.817592 54.177763 18.348357
F 64.908292 46.366963 18.036457
F 55.854592 51.357363 14.684157
F 56.005992 43.910863 14.602457
F 64.765792 51.675263 14.689957
F 64.990892 43.704363 14.593857
F 55.883192 51.367563 17.451657
F 62.518992 55.391763 17.352557
F 62.602992 55.451163 10.185257
F 67.024492 55.509663 7.324387
F 58.375292 42.541063 18.385657
F 58.164092 55.463963 7.472697
F 53.661792 50.073763 18.283157
F 67.031492 55.376263 10.081657
F 58.157392 55.611263 10.079957
F 62.611492 55.246663 2.753587
F 67.316892 55.579963 14.667357
F 53.859792 42.581763 13.776057
F 57.917692 55.326663 17.282057
F 67.190092 55.575263 2.745917
F 53.656792 55.401763 10.191857
F 62.746792 55.461163 14.647957
F 53.722592 47.446563 17.215657
F 71.605292 50.410163 21.159757
F 58.117492 55.245663 14.481357
F 58.100992 55.462663 -0.015898
F 53.598992 47.619763 14.535057
F 67.081692 55.308963 0.104465
F 71.700692 55.390763 14.791357
F 53.908092 42.434963 3.826837
F 62.844992 55.427663 0.009379
F 53.963992 42.542163 20.970757
F 53.719992 55.532863 7.332397
F 71.624692 55.282263 7.504807
F 71.648192 55.498263 2.872347
F 71.641692 50.408863 13.502257
F 71.749492 50.257363 18.368357
F 71.795692 55.336963 -0.024559
F 53.752692 47.530363 10.153957
F 53.613992 55.355463 17.289957
F 62.611592 63.072263 2.721337
F 53.662992 63.197463 0.081944
F 62.652592 58.062363 6.425427
F 62.593192 65.629663 6.589997
F 53.568792 57.888763 20.867957
F 69.320292 69.357163 3.465797
F 62.691492 58.071463 3.621917
F 62.678892 65.703863 3.657997
F 60.536592 67.069863 14.668157
F 58.386792 63.052963 14.623757
F 62.524492 62.905763 -0.024072
F 60.287292 59.107763 17.456957
F 56.011992 61.851763 3.679357
F 64.865992 61.844963 3.462517
F 55.747092 59.260663 0.114885
F 55.793092 67.109863 0.064039
F 64.878892 59.142863 0.095379
F 65.020692 66.835763 -0.182539
F 55.970992 59.232963 2.823087
F 55.620392 66.828763 2.789287
F 64.962992 59.248763 2.846157
F 64.956992 66.945563 2.549467
F 55.930992 61.980163 6.380617
F 64.897692 61.740363 6.244997
F 57.994792 63.230363 2.617957
F 67.262592 62.979363 2.596587
F 58.242192 57.917463 6.382617
F 58.134692 65.829463 6.352037
F 67.064792 58.127263 6.288137
F 67.200592 65.658163 6.237087
F 58.240892 58.027063 3.708417
F 58.132792 65.813963 3.607527
F 67.251492 58.129263 3.607477
F 67.223192 65.597363 3.601437
F 57.910592 62.931863 -0.048245
F 67.165692 63.089963 -0.085175
F 60.348592 61.895163 3.529687
F 69.589592 61.749863 3.798167
F 60.117092 59.185663 0.119756
F 60.382992 66.887063 21.901857
F 69.171592 59.362363 21.657357
F 69.474792 67.083263 -0.052934
F 60.457292 59.371163 2.701997
F 60.419392 66.952663 2.773147
F 69.718392 59.253363 2.507947
F 69.538992 66.693563 2.712577
F 60.404192 62.064663 6.176747
F 69.420892 61.981263 6.438877
F 62.437392 63.068063 9.982117
F 69.128792 67.041563 14.560657
F 62.710892 58.056163 13.887457
F 62.730892 65.731163 13.707357
F 60.320992 59.138163 14.764457
F 67.066292 65.580963 18.188957
F 62.630892 58.109363 11.170557
F 62.696692 65.687463 10.931557
F 67.062992 63.209563 14.443957
F 69.522492 62.035863 18.188557
F 62.626792 62.913363 7.228237
F 60.400592 61.673863 18.321057
F 55.995992 61.942863 10.885157
F 64.955692 62.005963 11.067157
F 55.975992 59.304163 7.081607
F 56.041792 66.972463 7.280937
F 64.972392 59.249863 7.345907
F 64.924892 66.891763 7.230297
F 55.945492 59.379963 9.857557
F 55.899492 66.973063 10.023457
F 64.816492 59.324763 10.046857
F 65.002892 66.931063 9.878297
F 56.016192 61.814063 13.650157
F 64.783492 61.893863 13.760657
F 58.269192 63.223663 10.106257
F 67.390392 63.046963 9.988207
F 58.118292 57.965063 13.685657
F 58.252892 65.843363 13.722157
F 67.276192 58.171763 13.611757
F 66.986992 65.681063 13.720557
F 58.198092 58.191463 10.961857
F 58.080892 65.697163 10.947057
F 67.163092 57.944163 10.775157
F 67.181692 65.667863 10.926657
F 58.226292 63.195263 7.405547
F 67.051992 63.144363 7.142817
F 60.378592 61.912463 11.016257
F 69.568192 61.779663 10.906357
F 60.443192 59.396863 7.266437
F 60.362992 66.967363 7.396407
F 69.449492 59.370463 7.272387
F 69.560592 67.024263 7.187437
F 60.458392 59.404663 10.164057
F 60.442692 66.903063 10.056557
F 69.501392 59.205863 10.038757
F 69.300192 66.887863 9.949587
F 60.380892 61.600463 13.726557
F 69.240092 61.894963 13.524257
F 62.752092 63.074363 17.457057
F 69.344792 67.117263 17.204357
F 62.524892 58.041463 21.157757
F 62.707092 65.603963 20.972357
F 69.408792 62.011963 20.896457
F 69.573992 59.324563 17.300257
F 62.480292 57.807863 18.475857
F 62.505592 65.619363 18.201057
F 60.262892 66.809863 17.266757
F 60.212192 61.774963 21.048857
F 62.515092 63.084663 14.657857
F 69.588292 59.300763 14.532557
F 55.883392 61.786863 18.195157
F 64.922392 61.678363 18.313557
F 55.873792 59.291463 14.653557
F 56.140192 67.189263 14.780757
F 65.007892 59.223463 14.815957
F 64.821892 66.969263 14.697557
F 55.712092 59.168263 17.454057
F 55.731692 67.124563 17.502257
F 65.010292 59.053863 17.477957
F 64.775192 66.913963 17.361657
F 55.644292 61.756163 20.843057
F 64.905392 61.732363 21.054057
F 58.144792 63.055863 17.382157
F 67.124792 63.067663 17.228557
F 57.926892 58.037263 21.041057
F 58.011592 65.678563 20.875357
F 67.096492 57.952963 20.781557
F 67.305692 65.684963 20.816057
F 58.065992 57.852663 18.289757
F 58.064492 65.726963 18.221757
F 67.438192 57.793563 18.143957
F 69.461792 69.583363 6.200627
F 71.652192 63.169863 9.989747
F 53.698992 63.002663 2.911167
F 53.682692 58.034763 3.647397
F 65.042092 69.624863 20.893257
F 53.481292 65.622563 3.723887
F 53.664992 57.984963 10.835157
F 69.237292 69.561663 10.609557
F 71.615492 57.853563 18.303857
F 53.467792 57.875463 18.252257
F 71.671692 63.332863 -0.092189
F 71.526692 57.954263 21.053357
F 71.742492 66.024763 18.050457
F 71.718492 65.851263 20.732057
F 71.804392 62.843263 2.630627
F 53.871092 65.544663 11.062057
F 53.825092 63.114763 14.696557
F 53.720892 63.174163 7.240687
F 53.642792 63.103063 10.180457
F 53.880392 57.922163 13.569157
F 53.548492 65.764463 21.152557
F 60.265992 69.510063 3.770007
F 60.527192 69.561963 13.641957
F 64.745392 69.505163 13.586057
F 69.341292 69.707663 13.574057
F 65.010492 69.493163 18.062557
F 60.341592 69.538663 11.021757
F 60.412992 69.469863 18.220057
F 69.381292 69.702163 18.268857
F 65.017792 69.534463 3.453717
F 64.839492 69.372663 6.299937
F 53.800692 55.419463 0.045618
F 80.678592 1.448013 2.846247
F 80.621492 9.119593 2.539407
F 76.196492 1.300553 21.735957
F 85.037992 9.277343 14.384457
F 80.537492 3.891833 6.543067
F 80.627292 11.465863 6.205677
F 80.499592 1.292523 22.091757
F 84.982292 1.227073 14.581757
F 80.661792 4.016853 3.817717
F 80.636692 11.635963 3.386857
F 76.026992 1.243163 2.503587
F 76.070692 11.677963 17.986757
F 80.666092 1.295753 17.210357
F 80.561292 9.154333 -0.197958
F 76.095192 1.272133 6.980897
F 76.118492 3.988613 18.122157
F 82.847292 7.867983 3.645907
F 78.352592 7.847093 20.787457
F 73.742892 8.009223 3.309367
F 76.092392 1.279183 17.346057
F 82.914192 5.386703 21.970857
F 78.440692 13.030863 17.281757
F 73.891392 5.352753 -0.036501
F 85.127692 1.168133 7.506777
F 82.958392 5.262643 2.770637
F 84.978092 1.065953 10.093257
F 74.057492 5.280693 2.700747
F 82.883192 0.014847 3.651327
F 82.754892 7.721973 6.353267
F 87.333492 7.903813 20.981857
F 73.860992 7.793013 5.955027
F 85.141592 1.350563 2.576827
F 73.859392 13.052463 9.932267
F 85.147892 9.044873 2.812087
F 73.664092 7.717503 18.052957
F 76.092792 9.107393 2.479577
F 85.058192 3.652053 6.425497
F 85.001992 11.463963 6.260647
F 76.069692 3.874553 6.180497
F 76.094192 11.880563 6.150277
F 85.104992 3.818693 3.617557
F 85.294492 11.741863 3.483517
F 76.082192 3.809403 3.477077
F 76.139892 11.664963 3.357717
F 85.108792 1.488433 -0.067961
F 85.054792 9.061303 21.675357
F 78.353892 12.923163 14.527557
F 76.063492 9.061923 21.522257
F 87.363592 7.596483 3.570847
F 82.975892 5.161393 14.446157
F 78.510592 7.799383 3.559777
F 78.366892 5.314333 17.103257
F 87.184292 5.371933 21.814657
F 73.906592 12.969563 14.353057
F 78.445192 5.293243 21.891957
F 82.858992 12.953063 14.264957
F 87.311392 5.008163 2.620117
F 87.369792 12.995463 17.197957
F 78.396692 5.223563 2.692337
F 76.044592 9.217933 14.264157
F 87.394392 7.624343 6.290287
F 87.189492 12.943363 -0.090242
F 78.358092 7.913013 6.180667
F 87.519792 5.301003 17.252057
F 80.513792 1.229953 9.879627
F 80.650692 9.068293 9.968587
F 82.991992 12.773363 2.518567
F 85.064792 11.772063 18.087757
F 80.685992 3.983583 13.612257
F 80.615492 11.843463 13.448057
F 85.230292 4.049543 17.971357
F 76.221392 11.570263 20.671857
F 80.550892 3.877103 10.832657
F 80.725792 11.764363 10.700357
F 73.915892 12.772463 21.595257
F 76.077492 3.953773 21.040857
F 80.566192 1.235463 7.194227
F 80.621992 9.082863 7.176787
F 73.947992 13.091763 7.237347
F 85.114092 11.698863 20.917957
F 82.892692 7.679473 10.832457
F 78.493792 13.078263 9.859337
F 73.888492 7.811303 10.689757
F 73.960592 5.291903 17.089857
F 82.861292 5.285783 7.215117
F 78.306292 12.978263 21.666057
F 73.984192 5.370993 6.972427
F 75.989992 1.179413 9.791467
F 82.990792 5.132973 9.883187
F 82.691192 12.792863 -0.160322
F 73.859292 5.202033 9.717117
F 73.972792 13.061563 17.166857
F 82.977492 7.685123 13.619957
F 78.392292 5.339563 14.373357
F 73.916592 7.713033 13.325357
F 85.300692 1.483003 17.219857
F 86.996992 13.029563 6.946887
F 84.983692 9.153083 9.825907
F 78.413892 12.967363 2.593847
F 76.101792 9.020703 9.914887
F 85.102292 3.783193 13.745557
F 84.997892 11.664963 13.307457
F 76.167092 3.692253 13.549057
F 76.172892 11.713063 13.468257
F 85.071992 3.755513 10.955657
F 85.073092 11.700763 10.593157
F 76.201892 3.817373 10.748757
F 76.200592 11.678663 10.764557
F 82.856492 13.048963 17.034157
F 85.116892 8.913053 7.222717
F 87.434092 12.889463 2.521667
F 76.017792 9.281893 7.051207
F 87.288092 7.886003 10.532157
F 73.969192 12.958363 2.440257
F 78.336492 7.889743 10.761357
F 87.293792 5.335063 14.408357
F 87.273792 5.059033 7.171287
F 87.149592 13.024663 9.623127
F 78.272992 5.267393 7.052187
F 87.381092 12.887963 14.444257
F 87.147992 5.214033 9.768807
F 82.889592 13.162663 9.657937
F 78.271992 5.262563 9.793497
F 82.827692 5.409563 17.217957
F 87.266792 7.885973 13.490257
F 78.341392 7.930203 17.894157
F 78.410092 7.969053 13.407357
F 87.363792 7.916783 17.994757
F 78.476592 13.031963 7.193827
F 80.576192 9.249833 16.903657
F 82.751492 7.876493 20.772757
F 73.678192 7.914353 20.843157
F 80.769092 3.905993 20.984657
F 80.500992 11.650963 20.733957
F 84.939392 4.044033 20.854457
F 76.023092 9.147213 17.093857
F 80.750392 3.940053 18.108257
F 80.696292 11.851063 18.100657
F 82.856892 12.874663 6.952737
F 73.912892 5.129383 14.305657
F 80.658392 1.387613 14.540157
F 80.774792 9.141853 14.229957
F 85.068792 9.217273 17.144757
F 76.172492 1.127493 14.651157
F 82.831392 8.054253 18.128657
F 78.244392 0.050570 6.257317
F 73.801492 0.343959 18.218157
F 71.744992 4.079893 6.231887
F 71.673692 11.972463 3.452057
F 71.566392 1.422063 9.764997
F 71.772492 9.104453 9.800497
F 78.296092 0.155147 18.171457
F 87.426192 0.083619 10.905757
F 71.564392 1.567993 14.473957
F 71.624592 3.936383 10.701357
F 71.571292 1.590583 21.858657
F 71.605392 4.068893 13.426657
F 71.697592 1.399463 7.110457
F 71.537292 1.290963 2.837357
F 71.624992 9.195443 14.368357
F 89.615392 9.018523 17.192257
F 87.241592 -0.022227 3.581637
F 71.851392 9.247193 7.080177
F 71.518392 9.219883 17.025257
F 89.680592 11.798163 3.652157
F 89.666892 4.119613 10.623357
F 89.636692 9.153553 9.831307
F 89.524092 3.602143 3.699107
F 71.475492 9.237183 2.573897
F 73.798892 0.012302 3.466777
F 78.521992 -0.121490 20.781957
F 82.693592 -0.030988 10.804657
F 87.305592 0.139563 20.836757
F 80.517792 24.584163 2.496287
F 80.590692 16.707363 2.556687
F 78.320392 23.164663 20.718457
F 78.199192 15.586363 20.789557
F 76.061592 27.172963 3.468157
F 80.655992 19.410363 6.183747
F 84.983792 27.077963 20.920357
F 87.121892 23.378963 20.957757
F 85.123292 27.200563 13.827157
F 80.596892 19.233263 3.367077
F 87.273992 15.553363 20.832657
F 78.477092 20.732363 17.034557
F 80.433992 24.629463 21.642057
F 80.561592 16.723163 21.579357
F 76.188792 27.330663 11.014557
F 87.263492 20.890563 17.064457
F 82.755492 15.352763 3.324367
F 82.575692 23.146563 3.582487
F 73.903692 15.579163 3.554197
F 73.878892 23.314963 3.490637
F 82.754592 20.688863 -0.262107
F 73.808592 20.726763 21.985557
F 82.732292 20.645363 2.514897
F 74.118892 20.697663 2.739457
F 82.747892 15.519663 6.070967
F 82.741692 23.212063 6.103347
F 73.940492 15.633463 6.168787
F 73.949992 23.202263 6.272787
F 84.835492 24.577363 2.596327
F 84.934192 16.762163 2.584747
F 76.080792 24.624663 2.505877
F 76.276092 16.815863 2.589197
F 85.089092 27.269363 18.313457
F 85.118192 19.306363 6.136577
F 75.966692 19.467663 20.688857
F 76.059492 19.339163 6.380357
F 84.891592 26.915963 6.388507
F 84.951092 19.360863 3.407117
F 76.084792 27.264663 18.225157
F 76.227392 19.412363 3.658327
F 84.758692 24.533263 -0.188184
F 85.103892 16.786763 0.008476
F 76.137592 24.748563 -0.277404
F 76.115992 16.975963 -0.039764
F 87.159492 15.449763 3.571467
F 87.115292 23.203163 3.535147
F 78.457592 15.464963 3.500767
F 78.427492 23.213963 3.591237
F 87.145092 20.711063 -0.372377
F 78.317692 20.676763 21.557257
F 87.304992 20.766363 2.328737
F 78.369192 20.681063 2.598487
F 87.016792 15.618763 6.191897
F 87.127592 23.341663 6.354907
F 78.440392 15.530163 6.143987
F 78.384292 23.158163 6.247907
F 80.689192 24.440963 9.910427
F 80.485192 16.762863 9.853327
F 80.528892 27.286363 20.847557
F 78.444892 20.651363 14.320657
F 76.115692 16.919163 17.312357
F 80.592792 19.130163 13.486757
F 87.444992 20.736363 14.459657
F 85.029392 24.465163 14.533757
F 80.713592 26.956863 6.222227
F 80.696592 19.401963 10.723157
F 76.093792 19.414763 18.006657
F 76.187092 27.124963 6.218567
F 80.593092 24.480863 7.185227
F 80.607692 16.880463 7.044787
F 85.156292 26.926963 11.208357
F 78.428192 23.352663 17.912557
F 82.762092 15.502963 10.709357
F 82.832292 23.033363 10.688157
F 73.796292 15.663263 10.963957
F 73.812792 23.012963 10.757057
F 82.867292 20.609963 7.142677
F 73.884392 20.606363 7.157337
F 83.050892 20.547863 9.796327
F 74.007692 20.333463 9.974397
F 82.615392 15.432863 13.442957
F 82.730692 23.198663 13.525657
F 73.821592 15.595963 13.564457
F 73.949792 23.261463 13.526757
F 84.990592 24.461463 10.090357
F 84.977092 16.802163 9.891147
F 76.046492 24.425363 9.897087
F 75.945292 16.632663 9.914017
F 85.092092 24.627263 17.215457
F 84.964092 19.309463 13.721057
F 84.882892 27.021163 3.635037
F 76.126492 19.588163 13.532257
F 76.224492 24.608863 17.155657
F 85.211792 19.318263 10.867357
F 73.977692 23.280163 20.841057
F 76.206792 19.177063 10.849757
F 84.889492 24.363463 7.408767
F 84.865392 16.807863 7.204207
F 76.205392 24.483363 7.232167
F 76.152692 16.765963 7.106797
F 87.182492 15.502263 10.661657
F 87.335992 23.342963 10.804657
F 78.157792 15.549863 10.966757
F 78.276092 23.221663 10.785857
F 87.280892 20.768163 7.093517
F 78.456292 20.519063 7.239297
F 87.320492 20.715463 10.005657
F 78.520692 20.567963 10.122457
F 87.195392 15.499463 13.521757
F 87.279292 23.212363 13.391557
F 78.273692 15.520663 13.600157
F 78.294792 23.208763 13.639657
F 80.692092 24.660463 17.061157
F 80.520892 16.852763 17.213157
F 78.361992 15.581363 18.162157
F 85.011092 19.518863 17.893757
F 84.887592 16.855463 17.223057
F 80.486392 19.308563 20.655857
F 75.987592 16.922863 14.523457
F 87.081692 23.367863 18.259757
F 84.883792 19.308763 20.797257
F 80.684492 19.441063 18.028457
F 76.127092 24.608163 14.520457
F 84.854992 16.679963 14.472657
F 80.525692 24.620163 14.382057
F 80.473292 16.700163 14.548157
F 87.300892 15.605263 18.024957
F 80.561092 27.126163 3.624337
F 82.704192 15.438963 18.189057
F 82.858992 23.391063 17.933257
F 73.886792 15.603963 18.186457
F 73.967492 23.418163 18.142557
F 82.756592 20.568363 14.322257
F 73.917392 20.749263 14.664757
F 82.842192 20.699463 17.061757
F 73.863492 20.861563 17.211057
F 82.875692 15.496963 20.803557
F 82.612692 23.434563 20.608057
F 74.021892 15.439563 20.777257
F 80.537692 27.199863 18.094957
F 76.031292 27.435363 20.916857
F 80.582092 27.095363 13.424757
F 76.112392 27.339163 13.786757
F 80.604292 27.035963 10.764557
F 89.787992 16.655163 14.438857
F 71.626392 24.527263 14.366057
F 71.553092 19.390163 20.945057
F 89.329392 16.803463 7.203247
F 89.543392 27.093763 17.992157
F 89.498492 16.638363 9.886367
F 89.743192 19.384463 10.663657
F 89.440392 16.891163 17.022457
F 89.468492 19.572063 18.042357
F 71.752292 27.007263 6.235977
F 71.733692 27.212463 17.974957
F 71.538592 27.011763 3.481717
F 71.791892 19.539863 3.474787
F 71.476092 27.163763 13.550357
F 71.697192 24.717563 17.071757
F 80.645692 32.290763 2.522317
F 80.549492 39.971563 2.671277
F 78.497692 38.671163 20.981057
F 78.311192 31.033763 20.919357
F 80.510292 35.057763 6.369067
F 82.757892 28.420163 2.691627
F 80.680692 34.849363 3.558057
F 87.382792 38.690163 20.879257
F 80.658192 32.321763 21.581957
F 80.755592 39.856763 0.034089
F 87.318692 30.948963 20.906757
F 87.074092 28.456663 7.332037
F 82.915892 30.978363 3.570707
F 82.866092 38.783663 3.670817
F 73.635992 31.147563 3.360627
F 74.036092 38.649663 3.622047
F 87.211892 28.387763 9.989507
F 82.912092 36.169263 21.918457
F 87.356292 28.603163 17.403757
F 73.837692 36.186163 21.891857
F 73.975192 36.197063 17.065057
F 82.851992 36.295763 2.766347
F 84.874192 32.118363 14.342157
F 73.902192 36.233863 2.722527
F 82.732092 31.051763 6.550257
F 82.799492 38.910963 6.418987
F 73.928992 31.137863 6.088097
F 73.782292 38.624063 6.345807
F 85.010192 32.404963 2.774147
F 85.173292 40.070563 2.688347
F 75.969392 32.365563 2.768537
F 82.659292 35.966063 17.324957
F 85.049092 34.839863 6.425007
F 76.259892 34.945363 6.244777
F 85.029492 34.901463 3.689537
F 76.120392 34.863263 3.605977
F 85.090292 32.289463 -0.029872
F 85.077792 40.112263 -0.049203
F 75.986392 32.330763 21.916857
F 76.254192 40.036263 21.798557
F 87.286792 31.034063 3.681067
F 87.296092 38.691763 3.576117
F 78.346992 31.244363 3.511627
F 78.376692 38.665163 3.529537
F 78.263692 30.957663 18.243357
F 87.536892 36.115763 21.880557
F 87.143092 28.460763 -0.114324
F 78.265992 36.246463 21.859657
F 82.970392 38.613363 20.963957
F 87.299992 36.041163 2.751897
F 76.028292 40.078563 2.879277
F 78.505092 36.057363 2.838607
F 87.381092 31.148263 6.432367
F 87.337292 38.630063 6.300247
F 78.175492 31.081163 6.112687
F 78.115192 38.737763 6.244557
F 80.502792 32.192163 9.964537
F 80.665492 40.140063 10.093957
F 78.169992 36.345063 17.328157
F 87.412392 36.117263 14.508157
F 80.703892 34.763563 13.553457
F 82.879292 31.090163 20.840557
F 80.638592 34.691463 10.953657
F 73.922392 30.962363 20.866957
F 80.450992 32.456063 7.208717
F 80.499392 40.102163 7.447527
F 73.708192 28.295563 21.765357
F 87.087792 36.036863 17.285657
F 82.768392 31.070863 10.953257
F 82.700492 38.651363 10.849057
F 73.918192 30.943063 10.849957
F 73.976192 38.646763 10.913657
F 84.852892 32.187063 17.173657
F 82.760092 36.360263 7.193767
F 75.991592 32.167963 17.312557
F 74.095092 36.051163 7.276357
F 85.161592 40.122863 17.241857
F 82.886392 36.154063 9.830517
F 75.971692 40.055763 17.433857
F 74.070792 36.213163 10.015257
F 82.665092 30.788363 13.572857
F 82.891692 38.654363 13.589857
F 73.772992 30.919763 13.568857
F 73.949292 38.773063 13.693557
F 84.900192 32.494863 10.017057
F 85.048692 39.868563 10.184057
F 76.078992 32.196363 9.964507
F 76.219592 40.032663 9.992437
F 84.992392 34.824363 13.494557
F 76.138592 34.739763 13.667357
F 85.089692 35.246763 10.843657
F 76.248992 34.814963 10.899857
F 85.048792 32.270663 7.364917
F 84.992092 40.088363 7.395917
F 76.187192 32.492063 7.173817
F 75.968992 40.190863 7.196747
F 87.093592 30.999463 11.170057
F 87.501992 38.795363 10.967657
F 78.364592 31.068563 10.862457
F 78.417092 38.777863 11.150657
F 76.036992 34.679863 18.132157
F 87.426792 36.103163 7.151527
F 84.948192 34.790363 18.170957
F 78.268192 36.287163 7.415907
F 76.094292 34.765963 20.945757
F 87.400292 36.256063 9.898287
F 85.196892 34.963363 20.976157
F 78.579992 36.245463 10.151957
F 87.305492 31.037663 13.831157
F 87.395092 38.815463 13.607257
F 78.287692 30.910363 13.483457
F 78.430192 38.830963 13.839057
F 80.410092 32.252563 17.262657
F 80.759492 39.835563 17.275557
F 76.209692 40.220463 14.844057
F 85.054292 40.006763 14.532357
F 80.678692 34.954563 21.064057
F 76.009192 32.074963 14.531957
F 80.397892 34.925363 18.200457
F 78.438892 38.848363 18.247157
F 80.507492 32.128163 14.486657
F 80.887092 39.986863 14.538957
F 73.934892 38.614363 20.921157
F 78.390592 36.073063 14.520557
F 82.675592 31.071763 18.136757
F 83.008392 38.521163 18.123257
F 73.765992 31.034263 18.096857
F 73.696192 38.642563 18.207157
F 87.264092 31.092763 18.172757
F 82.875092 36.040663 14.450657
F 87.319792 38.615863 17.997457
F 74.006892 36.110563 14.446757
F 82.786492 28.401963 7.281277
F 82.843392 28.390463 14.509257
F 73.681492 28.423263 2.639107
F 78.295992 28.613863 21.926257
F 78.375492 28.474963 14.570957
F 78.369692 28.431963 17.371057
F 87.052592 28.506763 2.669987
F 82.873992 28.492663 17.359857
F 73.876692 28.528863 17.227657
F 73.665692 28.447763 14.503657
F 78.283792 28.672863 2.717027
F 87.343392 28.408263 14.697057
F 78.427192 28.453863 7.178457
F 82.808792 28.492263 10.043657
F 73.780892 28.504263 9.948407
F 78.408892 28.403663 9.846957
F 73.799292 28.461563 7.118727
F 82.786392 28.467263 21.738957
F 71.562992 32.259663 21.932557
F 71.658092 40.041463 14.442357
F 71.668092 34.813663 10.755057
F 89.559692 32.288763 2.651497
F 71.566692 34.886863 3.541187
F 71.605992 40.045163 17.117157
F 89.604992 39.975463 7.188977
F 71.689692 32.318763 14.513257
F 89.757392 34.743463 3.530637
F 71.807992 39.881263 2.749807
F 71.789892 35.004963 13.512357
F 71.725892 40.035863 7.416637
F 71.384592 32.306063 2.682817
F 89.443192 32.198963 -0.049123
F 89.526192 32.158963 17.140757
F 89.561692 34.709563 20.790157
F 89.645992 39.935963 17.213357
F 89.689392 34.809463 6.237747
F 89.640592 39.998563 14.547257
F 89.416092 39.854063 2.388517
F 71.830592 40.251163 10.068457
F 71.641692 32.278563 7.350447
F 71.721592 34.954363 6.156427
F 71.809192 32.293563 10.053757
F 71.657392 34.846663 20.919357
F 71.649092 32.328463 17.190557
F 71.691892 35.032563 18.136857
F 80.312492 47.828163 2.622557
F 85.086892 55.255263 10.034157
F 78.061192 46.557263 20.766357
F 78.217992 54.032963 20.857057
F 80.597092 50.424663 6.429487
F 85.134692 42.506963 10.833757
F 80.753092 42.444363 18.230257
F 87.375292 46.583163 20.853857
F 80.468892 50.234363 3.752237
F 76.004692 55.692163 10.012557
F 87.371192 54.104063 20.818557
F 80.491592 42.607263 6.349547
F 80.367592 47.671663 -0.013550
F 85.095592 42.766163 17.956257
F 78.631592 43.903163 17.069757
F 80.763092 42.583363 11.047657
F 82.673792 54.019363 3.783857
F 82.540192 46.553263 3.294737
F 73.726992 54.167363 3.753647
F 73.840792 46.189463 3.644647
F 82.715892 51.576463 -0.062136
F 82.708592 43.779963 -0.225489
F 73.852292 51.568463 22.021957
F 73.931092 43.783663 -0.222595
F 82.720592 51.569063 2.725647
F 82.833092 43.899163 2.540887
F 73.845092 51.689663 2.800217
F 73.894292 43.708763 2.650387
F 82.730492 54.013363 6.385497
F 82.685492 46.629763 6.289987
F 73.898492 54.060863 6.630757
F 73.745492 46.527463 6.410797
F 84.861992 47.716463 2.685367
F 76.055492 42.708663 6.189937
F 75.940592 47.582863 2.776467
F 82.875392 51.724463 17.408357
F 85.084892 50.210463 6.162287
F 80.460592 42.600963 20.931057
F 75.998892 50.274663 6.527437
F 76.345092 42.599863 18.237257
F 84.943792 50.194963 3.356857
F 76.149692 55.621563 7.314527
F 76.097392 50.129363 3.778307
F 82.733892 43.984963 17.253057
F 85.082192 47.807163 -0.059321
F 85.045792 42.716563 6.246857
F 76.057792 47.721663 21.850057
F 87.323692 54.143863 18.110257
F 87.190492 54.227463 3.631397
F 87.147492 46.454863 3.700297
F 78.245392 54.171063 3.565967
F 78.163992 46.458263 3.695567
F 87.226292 51.533263 21.795057
F 87.323192 43.941663 21.797557
F 78.384092 51.579763 0.023070
F 78.275592 43.892163 21.735957
F 87.233192 51.610763 2.673417
F 87.363492 43.819363 2.668527
F 78.193992 51.603263 2.662517
F 78.482992 44.039763 2.495317
F 87.413992 54.079163 6.227307
F 87.249592 46.423163 6.437327
F 78.318892 54.169563 6.325847
F 78.294992 46.618163 6.300737
F 80.669592 47.744863 9.717727
F 76.101192 42.549563 10.935957
F 84.976792 50.282663 20.884157
F 84.970392 42.611063 20.860357
F 80.725992 50.481763 13.528057
F 85.148592 42.623763 3.599227
F 82.702092 46.520263 20.778157
F 85.009892 47.504063 17.262857
F 80.553592 50.342463 10.808057
F 74.087992 43.782763 17.306657
F 78.319892 51.809963 17.219257
F 87.365492 43.946063 17.085857
F 80.525392 47.849563 7.096687
F 73.896192 46.395863 21.009157
F 87.245992 51.444563 17.196057
F 76.104092 47.712563 17.089957
F 82.881292 54.084163 11.013457
F 82.967992 46.544363 10.808457
F 73.961592 54.131163 11.055657
F 73.798592 46.570763 10.826857
F 82.890392 51.505563 7.289597
F 82.683892 44.027063 7.107997
F 73.746192 51.470363 7.395297
F 73.926192 43.944863 7.327627
F 82.862192 51.490963 10.021257
F 82.949692 43.968163 9.805127
F 73.837292 51.613863 10.018757
F 73.978192 43.945563 10.040957
F 82.759992 54.262863 13.797057
F 82.875692 46.385063 13.515757
F 73.957892 54.302763 13.754657
F 73.726092 46.659663 13.652757
F 85.249292 47.668163 9.742727
F 73.998792 54.141763 20.895657
F 76.132092 47.920363 10.014457
F 78.424492 54.389963 18.260157
F 85.192592 50.125363 13.701557
F 76.193292 42.589963 3.443997
F 76.379092 50.313463 13.680857
F 76.220292 42.558563 20.802957
F 84.988892 50.134763 10.904957
F 82.777992 54.096063 21.020357
F 76.161292 50.565263 10.884157
F 76.100792 50.284663 20.918557
F 85.054492 47.659363 7.072297
F 87.240392 46.555363 18.120057
F 75.923692 47.567163 7.430647
F 80.629792 42.544863 13.669457
F 87.405792 54.287563 10.850657
F 87.372892 46.313363 10.645357
F 78.346592 54.255763 10.890657
F 78.477892 46.549863 10.667957
F 87.321692 51.501263 7.255137
F 87.308792 43.918963 7.188847
F 78.337192 51.644063 7.359527
F 78.266292 43.978563 7.294277
F 87.246392 51.578763 9.994187
F 87.344192 43.767263 9.901567
F 78.391392 51.716063 9.977137
F 78.459992 43.905563 10.064157
F 87.244792 54.247363 13.551457
F 87.421592 46.500563 13.439457
F 78.398992 54.282163 13.831357
F 78.463192 46.448563 13.407457
F 80.520492 47.728563 16.989057
F 73.980492 51.589863 17.345757
F 78.369392 43.928063 14.418057
F 78.527192 51.699863 14.590757
F 80.569292 50.226063 20.860657
F 80.474692 42.516763 3.519477
F 87.266692 43.878163 14.349657
F 76.148092 50.234763 18.103457
F 80.543492 50.488963 18.151957
F 84.858592 42.649063 13.512157
F 87.428692 51.593763 14.500257
F 85.165992 47.533863 14.500257
F 80.675792 47.873863 14.215257
F 76.234692 47.723263 14.396357
F 78.352992 46.543963 17.877157
F 85.021692 50.185763 18.111357
F 82.791892 54.244363 18.320357
F 82.591192 46.534963 18.043057
F 73.939092 54.177163 18.148657
F 73.961892 46.350563 18.124257
F 82.983192 51.706663 14.577157
F 82.758292 43.943563 14.535157
F 73.983692 51.564063 14.559957
F 74.027192 43.928463 14.655057
F 76.220692 42.646763 13.724457
F 80.623692 55.573863 14.593957
F 85.103992 55.399063 17.376157
F 84.821592 55.414963 2.880457
F 76.029392 55.635163 14.645057
F 71.809492 42.729263 11.020557
F 80.461492 55.254063 2.703327
F 85.121392 55.516263 14.607457
F 89.332992 47.635163 2.478307
F 85.026892 55.326963 7.318127
F 75.923492 55.315163 2.778387
F 89.693792 47.543863 14.424857
F 80.645392 55.368763 9.930417
F 71.662492 42.509163 20.794257
F 85.047692 55.376363 21.899457
F 80.691492 55.631363 17.234757
F 80.358192 55.292463 0.009588
F 76.122592 55.374963 21.778157
F 76.125592 55.580763 17.330457
F 71.586592 47.585063 2.821557
F 71.850492 42.760363 13.713757
F 80.485292 55.351263 7.262747
F 71.771792 42.451763 18.144257
F 71.634492 50.389963 3.476017
F 71.570892 42.599963 6.589697
F 71.700692 47.940463 7.203617
F 71.512892 47.807263 14.485157
F 89.518392 55.395963 17.137457
F 89.542492 47.661663 17.166557
F 89.734892 55.374763 7.174687
F 89.503992 50.221363 6.303857
F 89.558192 55.299363 14.442957
F 89.521792 47.846063 21.652757
F 71.679492 47.836663 9.811397
F 71.573492 50.426363 6.295637
F 71.607792 55.352963 10.246457
F 71.728592 42.515663 3.746757
F 71.643792 47.700763 17.460757
F 71.518292 47.657363 0.018662
F 71.569892 50.451663 10.860457
F 80.592492 63.287563 2.828827
F 71.859292 65.543863 3.655507
F 80.456992 58.025763 6.287947
F 80.551092 65.708263 6.227117
F 87.448092 69.351763 6.492587
F 71.518792 65.699963 13.735557
F 80.636592 57.812163 3.498277
F 80.583492 65.910263 3.573807
F 76.024292 65.616163 17.895157
F 85.192092 63.116763 14.543157
F 80.603692 63.073463 21.941657
F 78.360392 61.862163 18.042757
F 82.845292 61.878763 3.522157
F 74.054092 61.693163 3.509007
F 82.699292 59.292063 21.783157
F 82.798392 66.965563 21.864957
F 73.772492 59.241063 21.837357
F 73.946692 67.115363 21.632357
F 82.790592 59.356763 2.630367
F 82.904492 66.972163 2.706667
F 74.106492 59.137663 2.711627
F 73.950892 66.974663 2.498437
F 82.783892 61.832763 6.202737
F 73.863392 61.814863 6.244677
F 85.068492 62.953063 2.361017
F 76.041192 63.039763 2.502157
F 85.195092 57.967263 6.131057
F 85.149592 65.785063 6.324887
F 76.106892 58.075263 6.358027
F 76.112192 65.752963 6.333627
F 84.909592 58.014663 3.403697
F 85.087992 65.448163 3.494207
F 76.413392 57.927063 3.609187
F 76.117392 65.623763 3.524677
F 85.122292 63.092463 -0.276084
F 75.973692 62.971463 -0.193694
F 87.343592 61.725663 3.356467
F 78.389092 61.926863 3.637117
F 87.237792 59.304263 -0.063031
F 87.277192 67.051263 21.654457
F 78.547592 59.406863 -0.004301
F 78.204192 66.773063 21.656857
F 87.204392 59.160963 2.597927
F 87.245492 66.960563 2.571597
F 78.439292 59.364063 2.661997
F 78.212192 67.072063 2.645497
F 87.384892 61.769663 6.158397
F 78.152392 61.920263 6.355637
F 80.446892 63.069363 9.894827
F 87.157092 61.973863 17.908157
F 80.704992 58.099363 13.544157
F 80.572592 65.545163 13.660157
F 76.247192 63.067563 14.477757
F 87.317192 59.214563 14.420357
F 80.698592 57.936763 10.791857
F 80.462092 65.539263 10.945657
F 78.442492 59.284163 17.178057
F 78.370592 66.723163 14.579057
F 80.447792 63.213363 7.177397
F 78.575592 59.401963 14.399457
F 82.697592 61.662063 10.801357
F 73.818492 61.919463 11.018957
F 82.859892 59.271463 7.128437
F 82.755192 66.851063 7.236257
F 73.864692 59.336163 7.339167
F 73.794992 66.978263 7.067657
F 82.909492 59.055263 9.803827
F 82.674392 66.761463 9.948047
F 73.871892 59.438963 10.076057
F 73.714992 67.197863 10.031057
F 82.858592 61.960963 13.583957
F 73.950992 61.803763 13.696057
F 84.849792 62.851163 9.860687
F 76.033392 63.263163 9.933037
F 85.042092 58.083663 13.455057
F 85.007992 65.679663 13.646257
F 76.100292 58.196763 13.558757
F 76.051092 65.708063 13.702957
F 85.200192 57.935563 10.772357
F 85.005892 65.469163 10.813257
F 76.110292 58.192663 10.955957
F 75.870392 65.746763 10.946857
F 85.039592 63.163163 7.147257
F 75.927892 63.165663 7.211667
F 87.163792 61.951863 10.690257
F 78.234092 61.920163 10.857357
F 87.446992 59.153663 7.260277
F 87.459592 66.798063 7.433127
F 78.248892 59.434063 7.279967
F 78.333092 66.858863 7.266777
F 87.381992 59.301063 9.965877
F 87.122892 66.871663 10.070057
F 78.387292 59.207863 9.979507
F 78.215792 66.784363 10.017957
F 87.375092 61.788363 13.412657
F 78.466192 61.969463 13.607157
F 80.559292 63.226563 17.304357
F 78.344892 61.963663 20.843357
F 80.538192 57.853863 20.789257
F 80.488592 65.722363 20.850857
F 87.463492 67.108563 17.164057
F 87.388892 67.091863 14.451657
F 80.898492 58.180163 18.132157
F 80.611192 65.907463 18.095657
F 87.459292 59.321963 17.155757
F 87.445292 61.896263 20.590357
F 80.692792 63.037063 14.572057
F 78.179592 67.114163 17.192157
F 82.739892 61.961163 18.259057
F 73.955292 61.799763 18.222157
F 82.990792 59.355663 14.346357
F 82.680292 66.926763 14.464557
F 73.969292 59.338263 14.660557
F 73.785592 66.919663 14.434857
F 83.005892 59.457863 17.068457
F 82.962692 67.011363 17.170457
F 73.994592 59.219563 17.308557
F 73.913592 67.205063 17.076057
F 82.847492 61.980363 20.979957
F 73.753192 61.783763 20.834457
F 84.956092 63.253263 17.077857
F 76.063292 63.095863 17.221457
F 85.036092 57.977363 20.965557
F 85.150192 65.728763 20.693157
F 76.400092 58.087163 20.857257
F 76.179392 65.492863 20.638457
F 85.262592 58.189163 18.111657
F 85.201092 65.797063 17.982857
F 76.270292 58.142963 18.135457
F 71.847792 58.051863 3.743337
F 73.805592 69.665763 20.930857
F 73.730492 69.619563 11.034357
F 71.745892 57.867463 10.991057
F 71.764592 57.897463 6.473217
F 82.910392 69.465763 6.312877
F 71.724192 63.135063 7.265837
F 78.304592 69.320163 13.566257
F 82.621892 69.465963 13.624757
F 83.034892 69.547463 18.315757
F 87.276692 69.624363 13.609357
F 71.786692 58.019663 13.809757
F 89.557192 63.121863 17.106157
F 89.609392 58.042363 10.826757
F 89.578692 57.877063 17.922557
F 89.501292 63.210563 21.723157
F 89.553492 65.818763 18.104057
F 89.653892 62.973263 2.569867
F 89.499492 63.073763 14.265257
F 71.703492 65.681863 6.235107
F 71.615692 63.107763 14.577957
F 71.783192 63.386363 17.312457
F 71.577792 65.679363 11.012757
F 78.322792 69.572863 3.520107
F 73.865792 69.579463 13.632557
F 78.267792 69.366963 10.725057
F 82.795192 69.526563 21.001657
F 73.805892 69.515763 6.164257
F 87.529992 69.736863 18.135157
F 98.514192 1.351933 2.635257
F 98.511092 9.069633 2.634037
F 98.513792 3.925063 6.273017
F 98.510592 11.642763 6.271797
F 98.513292 3.924643 3.544387
F 98.510192 11.642363 3.543167
F 98.513892 1.351673 21.735657
F 98.510692 9.069403 21.734457
F 91.762792 7.866463 3.523267
F 107.422792 9.067443 17.017257
F 100.739792 7.784393 3.543407
F 102.969792 11.645763 18.095557
F 91.792392 5.088093 21.721657
F 91.778192 12.960463 17.143457
F 100.739792 5.211463 21.734657
F 100.736792 12.929163 21.733457
F 91.657192 5.054903 2.726957
F 91.802992 13.025363 21.641157
F 100.740792 5.211653 2.634287
F 100.737792 12.929363 2.633067
F 91.804992 7.800343 6.225487
F 107.425792 1.349703 17.018457
F 100.739792 7.784863 6.272047
F 94.059592 9.071153 14.459857
F 94.059492 1.350383 2.635837
F 94.054992 9.068063 2.634457
F 102.970792 1.354053 2.634287
F 102.967792 9.071773 2.633067
F 94.056692 3.924123 6.273757
F 94.051992 11.642263 6.272407
F 102.969792 3.926583 6.272087
F 102.966792 11.644263 6.270867
F 94.056392 3.922813 3.545087
F 94.053292 11.641563 3.542997
F 102.970792 3.925623 3.544167
F 102.967792 11.643363 3.542947
F 94.057792 1.349883 21.736657
F 94.054592 9.067353 21.735157
F 102.971792 1.354373 21.735457
F 102.967792 9.072103 21.734257
F 96.283692 7.782543 3.544197
F 94.061192 1.353273 14.461157
F 105.217792 7.796563 3.527117
F 102.972792 3.928093 18.096757
F 96.284292 5.209713 21.735457
F 96.281192 12.927363 21.734157
F 105.208792 5.207013 21.721957
F 105.205792 12.924763 21.720757
F 96.284492 5.209983 2.634947
F 96.281692 12.927563 2.633817
F 105.196792 5.214053 2.625867
F 105.193792 12.931763 2.624647
F 96.284192 7.783013 6.272787
F 102.972792 1.356273 14.459057
F 105.193792 7.784333 6.262517
F 96.284092 12.929863 17.186457
F 98.515392 1.353073 9.911597
F 98.512292 9.070783 9.910377
F 98.514992 3.926213 13.549357
F 98.511892 11.643963 13.548157
F 98.514592 3.925783 10.820757
F 98.511392 11.643463 10.819557
F 98.514992 1.352623 7.182967
F 98.511792 9.070353 7.181747
F 91.784192 7.779953 10.839957
F 105.201792 7.789433 20.817957
F 100.740792 7.785543 10.819757
F 96.287192 5.212193 17.187657
F 91.816192 5.275253 7.062527
F 91.606792 12.992763 6.984077
F 100.741792 5.212403 7.181987
F 100.737792 12.930163 7.180757
F 91.926092 5.210073 9.740377
F 91.834492 13.042263 2.594947
F 100.741792 5.212803 9.910627
F 100.738792 12.930563 9.909407
F 91.934892 7.784423 13.567757
F 105.214792 7.796813 18.081157
F 100.741792 7.786013 13.548357
F 96.283392 12.929563 14.457857
F 94.061992 1.352673 9.911697
F 94.055692 9.068573 9.911477
F 102.971792 1.355143 9.910697
F 102.968792 9.072853 9.909467
F 94.060592 3.923793 13.549357
F 94.053692 11.642963 13.549057
F 102.970792 3.927793 13.548457
F 102.967792 11.645563 13.547257
F 94.060492 3.923113 10.821457
F 94.054592 11.642163 10.818757
F 102.971792 3.926863 10.820457
F 102.968792 11.644563 10.819257
F 94.059492 1.351083 7.184217
F 94.054492 9.068063 7.182027
F 102.971792 1.355203 7.182717
F 102.968792 9.072933 7.181497
F 96.284992 7.783723 10.820557
F 96.286492 7.784943 18.096857
F 105.214792 7.796103 10.804557
F 96.286792 5.211703 14.459057
F 96.285492 5.210593 7.182737
F 96.282092 12.928363 7.181567
F 105.216792 5.204633 7.166227
F 105.213792 12.922363 7.165007
F 96.286092 5.210973 9.911417
F 96.282892 12.928763 9.910157
F 105.191792 5.218703 9.899947
F 105.188792 12.936463 9.898727
F 96.285592 7.784223 13.549157
F 105.211792 12.925263 14.442557
F 105.186792 7.781823 13.536557
F 96.286592 7.785123 20.825457
F 98.516692 1.354223 17.187957
F 98.513592 9.071943 17.186757
F 98.516092 3.927173 20.825657
F 98.512992 11.644863 20.824457
F 98.515792 3.926943 18.097057
F 98.512692 11.644663 18.095857
F 98.516192 1.353773 14.459357
F 98.513092 9.071503 14.458057
F 91.889092 7.561403 18.209457
F 105.181792 12.941263 17.172857
F 100.741792 7.786683 18.096057
F 105.214792 5.207513 14.443757
F 91.887592 5.189313 14.426057
F 91.847892 12.892563 9.690577
F 100.742792 5.213553 14.458357
F 100.739792 12.931263 14.457057
F 91.900592 5.059543 17.186457
F 91.734592 12.913963 14.352957
F 100.742792 5.213953 17.186957
F 100.739792 12.931663 17.185757
F 91.825292 7.746083 20.844157
F 105.184792 5.223583 17.174057
F 100.742792 7.786963 20.824757
F 102.969792 9.074003 14.457757
F 94.062092 1.353023 17.188957
F 94.056292 9.068723 17.188357
F 102.971792 1.355953 17.187357
F 102.968792 9.073663 17.186057
F 94.061292 3.924123 20.825957
F 94.056192 11.644063 20.825257
F 102.971792 3.928863 20.824957
F 102.968792 11.646563 20.823657
F 94.065192 3.921923 18.099757
F 94.055292 11.643763 18.095857
F 89.681192 1.436173 16.992157
F 89.602892 11.770563 10.581857
F 89.642892 11.669163 20.722857
F 89.546992 1.416453 21.814757
F 89.388992 9.137783 2.760367
F 89.399492 3.889893 20.960757
F 89.520492 3.914403 6.263187
F 89.478192 9.107453 7.051057
F 89.588792 1.429503 9.938957
F 89.636492 1.344833 7.150607
F 89.661292 1.047083 2.710207
F 89.575492 3.956733 18.330457
F 89.617992 11.648763 17.943757
F 89.479292 11.573963 13.400957
F 89.598292 4.147403 13.426357
F 89.616792 8.976493 14.507957
F 89.568292 1.503223 14.294557
F 89.295492 11.836563 6.239327
F 89.615092 9.124553 21.851657
F 96.288392 0.066452 13.550157
F 100.743792 0.067707 10.820857
F 105.204792 0.071797 20.819157
F 100.742792 0.067252 6.273177
F 100.744792 0.068846 18.097257
F 96.287292 0.065433 6.273917
F 100.744792 0.068404 13.549557
F 96.289592 0.067450 20.826557
F 96.289392 0.067031 18.097957
F 105.217792 0.078941 18.082257
F 91.946392 -0.016771 3.585567
F 96.287092 0.064824 3.545237
F 100.745792 0.069350 20.825857
F 96.288092 0.065903 10.821657
F 105.220792 0.078694 3.528227
F 105.217792 0.078229 10.805657
F 105.196792 0.066707 6.263647
F 100.742792 0.066557 3.544527
F 105.190792 0.064197 13.537657
F 98.504792 24.505063 2.631597
F 98.507992 16.787363 2.632817
F 105.207792 23.232263 18.078657
F 98.507492 19.360463 6.270577
F 105.211792 15.514563 18.079857
F 98.507092 19.360063 3.541947
F 98.504492 24.504863 21.731957
F 98.507592 16.787163 21.733257
F 91.817692 15.632263 3.575857
F 91.669692 23.200663 3.531467
F 100.736792 15.502163 3.542187
F 100.733792 23.219863 3.540967
F 91.745592 20.690563 21.583157
F 100.733792 20.646863 21.732257
F 91.847392 20.710963 2.578927
F 100.734792 20.647063 2.631847
F 91.657192 15.665163 6.301317
F 91.684492 23.250463 6.294557
F 100.736792 15.502563 6.270827
F 100.733792 23.220263 6.269607
F 94.046592 24.502263 2.633157
F 94.053892 16.787363 2.632797
F 102.960792 24.507263 2.630627
F 102.963792 16.789463 2.631847
F 94.048792 27.079163 18.093157
F 94.053392 19.357963 6.270977
F 96.279892 23.220263 18.094457
F 102.963792 19.362063 6.269647
F 96.283092 15.502563 18.095657
F 94.049992 19.359463 3.542007
F 102.961792 27.080963 13.544857
F 102.964792 19.361063 3.541727
F 94.045292 24.501263 21.731557
F 94.052492 16.786163 21.734357
F 102.961792 24.507563 21.731757
F 102.964792 16.789863 21.732957
F 96.280692 15.500263 3.542957
F 96.277492 23.217963 3.541747
F 105.213792 15.514263 3.525897
F 105.210792 23.231963 3.524677
F 96.277992 20.645163 21.733057
F 105.202792 20.642463 21.719557
F 96.278492 20.645263 2.632587
F 105.190792 20.649463 2.623427
F 96.280892 15.500663 6.271487
F 96.277892 23.218363 6.270307
F 105.189792 15.502063 6.261297
F 105.186792 23.219763 6.260067
F 98.506092 24.506263 9.907937
F 98.509192 16.788463 9.909157
F 102.963792 24.509463 14.455357
F 98.508792 19.361663 13.546957
F 102.966792 16.791763 14.456557
F 98.508292 19.361263 10.818257
F 98.505592 24.505763 7.179307
F 98.508692 16.788063 7.180527
F 91.682292 15.443963 10.597157
F 91.853692 23.437063 11.029557
F 100.737792 15.503263 10.818557
F 100.734792 23.220963 10.817257
F 91.877692 20.589363 7.285597
F 100.734792 20.647863 7.179537
F 91.829492 20.913763 9.963157
F 100.735792 20.648263 9.908187
F 91.941492 15.494563 13.321057
F 91.777292 23.251363 13.695357
F 100.737792 15.503763 13.547157
F 100.734792 23.221463 13.545957
F 94.050392 24.505063 9.909377
F 94.050792 16.785863 9.909777
F 102.961792 24.508263 9.907027
F 102.964792 16.790563 9.908247
F 107.418792 16.785163 17.016057
F 94.051092 19.361063 13.548757
F 107.415792 24.502863 17.014757
F 102.964792 19.363263 13.546057
F 105.195792 23.224863 20.815557
F 94.050792 19.361263 10.818757
F 105.198792 15.507163 20.816757
F 102.965792 19.362263 10.818057
F 94.046992 24.503163 7.179557
F 94.051592 16.786363 7.181187
F 102.962792 24.508363 7.179057
F 102.965792 16.790663 7.180277
F 96.281692 15.501363 10.819357
F 96.278792 23.219163 10.818057
F 105.211792 15.513863 10.803357
F 105.208792 23.231563 10.802157
F 96.279292 20.645963 7.180277
F 105.210792 20.640063 7.163787
F 96.279792 20.646463 9.908927
F 105.184792 20.654163 9.897507
F 96.282592 15.501963 13.547957
F 96.279092 23.219563 13.546657
F 105.183792 15.499563 13.535257
F 105.180792 23.217263 13.534057
F 98.507292 24.507363 17.184257
F 98.510392 16.789663 17.185457
F 96.280192 23.220463 20.822957
F 98.509792 19.362563 20.823257
F 96.283392 15.502863 20.824257
F 98.509492 19.362363 18.094657
F 98.506792 24.506963 14.455657
F 98.509992 16.789263 14.456857
F 91.752392 15.583063 18.105857
F 91.661692 23.205763 18.062857
F 100.738792 15.504363 18.094857
F 100.735792 23.222163 18.093657
F 91.775392 20.691963 14.494857
F 100.736792 20.648963 14.455857
F 91.749092 20.740663 17.180557
F 100.736792 20.649363 17.184557
F 91.820392 15.603963 20.859857
F 91.637192 23.146363 20.871457
F 100.739792 15.504663 20.823557
F 100.735792 23.222363 20.822257
F 94.048592 24.504463 17.186057
F 94.053592 16.787863 17.186157
F 102.962792 24.509063 17.183657
F 102.965792 16.791363 17.184857
F 105.178792 20.659063 17.171557
F 94.052992 19.361663 20.823857
F 96.280892 20.647663 17.185257
F 102.965792 19.364263 20.822457
F 105.208792 20.642963 14.441357
F 94.051592 19.362063 18.094657
F 96.280392 20.647163 14.456657
F 102.966792 19.363563 18.094357
F 94.051792 24.506163 14.457657
F 94.054192 16.787063 14.456457
F 94.049492 27.078063 13.546257
F 102.961792 27.080063 10.816757
F 94.049392 27.075163 3.542387
F 94.052492 27.077763 20.822057
F 98.505192 27.078963 10.817057
F 102.962792 27.082063 20.821257
F 94.046092 27.079163 10.815657
F 98.504392 27.078263 6.269357
F 98.503892 27.077763 3.540727
F 98.506692 27.080363 20.822057
F 102.960792 27.079763 6.268427
F 98.506392 27.080063 18.093457
F 102.960792 27.078763 3.540507
F 102.962792 27.081263 18.093057
F 98.505592 27.079363 13.545657
F 94.046692 27.077063 6.269847
F 89.533292 24.609763 9.944787
F 89.465292 27.257963 3.499497
F 89.529192 19.440263 3.398077
F 89.576892 27.136563 20.778757
F 89.588292 27.029263 13.583157
F 89.446192 24.371363 7.175277
F 89.423592 16.819363 2.935937
F 89.610392 19.407863 13.424957
F 89.492992 24.660963 21.839657
F 89.400392 19.347063 20.653257
F 89.449592 24.387463 14.469957
F 89.569192 19.537863 6.237187
F 89.463792 24.457463 17.185857
F 89.257092 27.140963 6.111517
F 89.489192 27.201363 10.646057
F 89.423592 24.685863 2.681867
F 89.577892 16.755363 -0.043976
F 98.501692 32.222763 2.630377
F 98.498592 39.940563 2.629157
F 98.501292 34.795963 6.268137
F 98.500792 34.795563 3.539507
F 98.501292 32.222563 21.730757
F 98.498192 39.940263 21.729557
F 91.742692 30.967663 3.306127
F 91.706392 38.664163 3.504517
F 100.730792 30.937563 3.539747
F 100.726792 38.655263 3.538527
F 94.046092 34.797163 18.093157
F 91.761192 35.991763 21.712357
F 105.201792 36.078363 14.438857
F 100.727792 36.082363 21.729757
F 96.274592 36.083063 17.182757
F 91.822192 36.145563 2.688877
F 102.959792 34.798963 18.091857
F 100.727792 36.082563 2.629407
F 91.676692 31.040263 6.231997
F 91.777492 38.742163 6.250087
F 100.730792 30.938063 6.268387
F 100.727792 38.655763 6.267167
F 94.047292 32.222163 2.629947
F 94.040892 39.938263 2.630457
F 102.957792 32.224963 2.629407
F 102.954792 39.942663 2.628187
F 94.045692 34.794663 6.268957
F 102.957792 34.797463 6.267207
F 94.044492 34.794763 3.540267
F 102.957792 34.796463 3.539287
F 94.042792 32.218963 21.730757
F 94.043392 39.939363 21.731457
F 102.958792 32.225263 21.730557
F 102.955792 39.942963 21.729357
F 96.274292 30.935663 3.540547
F 96.271192 38.653463 3.539317
F 105.207792 30.949763 3.523457
F 105.204792 38.667463 3.522237
F 96.274292 36.082563 14.454157
F 96.271792 36.080563 21.730557
F 105.171792 36.094463 17.169157
F 105.196792 36.077863 21.717057
F 94.044292 39.940163 14.453657
F 96.272192 36.080763 2.630147
F 102.957792 39.944863 14.452957
F 105.184792 36.084963 2.620987
F 96.274792 30.936163 6.269087
F 96.271692 38.653863 6.267887
F 105.183792 30.937463 6.258847
F 105.180792 38.655263 6.257627
F 98.502892 32.223963 9.906717
F 98.499792 39.941663 9.905497
F 98.502492 34.797063 13.544457
F 98.501992 34.796663 10.815857
F 98.502492 32.223563 7.178087
F 98.499292 39.941263 7.176867
F 91.795192 31.021163 10.747157
F 91.872492 38.772263 10.846857
F 100.731792 30.938663 10.816057
F 100.728792 38.656463 10.814857
F 107.409792 39.938363 17.012357
F 91.874692 36.180163 7.213207
F 105.201792 38.667663 18.076257
F 100.728792 36.083263 7.177097
F 94.049892 32.224263 14.455657
F 91.825292 36.126363 9.892477
F 96.273792 38.655763 18.091957
F 100.729792 36.083663 9.905747
F 91.890592 31.044463 13.436757
F 91.783992 38.636163 13.510457
F 100.731792 30.939163 13.544757
F 100.728792 38.656863 13.543557
F 94.048192 32.223163 9.906497
F 94.044592 39.940563 9.906047
F 102.958792 32.226063 9.905807
F 102.955792 39.943763 9.904587
F 94.046492 34.795763 13.545857
F 102.958792 34.798663 13.543557
F 94.045692 34.795463 10.816357
F 102.958792 34.797763 10.815557
F 94.044992 32.221063 7.178057
F 94.043892 39.939963 7.177517
F 102.959792 32.226063 7.177827
F 102.956792 39.943863 7.176607
F 96.275592 30.936863 10.816857
F 96.272492 38.654663 10.815657
F 105.205792 30.949263 10.800857
F 105.202792 38.666963 10.799657
F 107.412792 32.220563 17.013557
F 96.273092 36.081463 7.177837
F 96.276892 30.938063 18.093157
F 105.204792 36.075563 7.161337
F 105.188792 38.660363 20.813157
F 96.273492 36.081863 9.906497
F 105.191792 30.942563 20.814357
F 105.178792 36.089563 9.895067
F 96.276192 30.937363 13.545457
F 96.272992 38.655063 13.544257
F 105.177792 30.934963 13.532857
F 105.174792 38.652663 13.531657
F 98.504192 32.225063 17.183057
F 98.500992 39.942863 17.181857
F 98.503592 34.798063 20.820857
F 98.503292 34.797863 18.092157
F 98.503692 32.224663 14.454457
F 98.500592 39.942363 14.453157
F 91.794692 30.919163 18.059757
F 91.831692 38.821063 18.174457
F 100.732792 30.939863 18.092457
F 100.729792 38.657563 18.091257
F 102.960792 32.227163 14.454157
F 91.850092 36.150163 14.507957
F 96.273992 38.655963 20.820557
F 100.729792 36.084463 14.453457
F 105.204792 30.949963 18.077457
F 91.738792 36.269863 17.435757
F 96.277092 30.938263 20.821757
F 100.730792 36.084863 17.182057
F 91.666792 30.819163 20.982957
F 91.773192 38.698463 20.977757
F 100.732792 30.940163 20.821057
F 100.729792 38.657863 20.819857
F 94.047892 32.223363 17.183857
F 94.046992 39.942163 17.182257
F 102.959792 32.226863 17.182457
F 102.956792 39.944563 17.181257
F 94.048192 34.795463 20.821357
F 102.958792 34.799763 20.820057
F 91.842392 28.357663 2.782107
F 91.646192 28.360863 6.913767
F 91.689792 28.428863 9.676627
F 91.867692 28.340063 21.792457
F 96.277392 28.364863 14.455357
F 105.199792 28.360163 21.718257
F 100.732792 28.366763 14.454657
F 91.817992 28.456963 14.428857
F 105.181792 28.371863 9.896287
F 105.174792 28.376763 17.170357
F 105.207792 28.357763 7.162567
F 100.733792 28.367163 17.183257
F 89.445992 32.358763 9.985617
F 96.276492 28.364263 9.907687
F 100.730792 28.364863 2.630627
F 100.730792 28.364663 21.730957
F 100.731792 28.365563 7.178317
F 100.732792 28.365963 9.906967
F 96.275892 28.363863 7.179137
F 96.277792 28.365363 17.184057
F 96.275092 28.362763 21.731757
F 105.204792 28.360663 14.440157
F 105.187792 28.367263 2.622207
F 96.275292 28.363063 2.631347
F 91.784492 28.395163 17.086157
F 89.538792 32.310763 7.236427
F 89.611692 34.950563 10.896357
F 89.526592 40.000963 21.633157
F 89.665692 32.328763 14.334557
F 89.539892 34.815363 13.530757
F 89.452592 34.654363 18.087857
F 89.652092 40.000263 9.987747
F 98.495392 47.658263 2.627937
F 105.198792 43.796163 14.437657
F 98.494992 50.231363 6.265697
F 94.044592 42.512063 10.816357
F 98.494492 50.230963 3.537067
F 102.953792 42.515163 6.265977
F 98.495092 47.657963 21.728357
F 96.271092 43.800363 14.452957
F 91.798492 54.139563 3.420287
F 91.595892 46.398663 3.517847
F 100.720792 54.090763 3.536087
F 100.723792 46.372963 3.537307
F 91.825292 51.573063 21.717257
F 91.786492 43.924263 21.791157
F 100.721792 51.517763 21.727357
F 100.724792 43.800063 21.728557
F 91.881392 51.594863 2.623177
F 91.849392 43.750563 2.707997
F 100.721792 51.517963 2.626967
F 100.724792 43.800263 2.628187
F 91.878692 54.090063 6.159997
F 91.780792 46.333763 6.326957
F 100.721792 54.091163 6.264727
F 100.724792 46.373463 6.265947
F 94.036392 47.655263 2.629417
F 96.267892 51.518063 14.451757
F 102.951792 47.660363 2.626967
F 105.198792 46.385463 18.075057
F 94.038592 50.229463 6.266487
F 94.044292 42.512063 13.543957
F 102.950792 50.232863 6.264757
F 98.500092 42.515563 18.090957
F 94.040492 50.228263 3.538727
F 98.500492 42.515763 20.819557
F 102.951792 50.231963 3.536847
F 94.043092 42.510863 3.540057
F 94.037092 47.655663 21.728157
F 107.406792 47.656063 17.011157
F 102.952792 47.660663 21.728157
F 105.195792 54.103163 18.073757
F 96.264992 54.088863 3.536857
F 96.267992 46.371163 3.538107
F 105.198792 54.102863 3.519797
F 105.201792 46.385163 3.521017
F 96.265592 51.515963 21.728057
F 96.268792 43.798263 21.729257
F 105.189792 51.513363 21.714657
F 105.192792 43.795663 21.715857
F 96.266092 51.516163 2.627727
F 96.268992 43.798463 2.628917
F 105.178792 51.520363 2.618547
F 105.181792 43.802663 2.619767
F 96.265592 54.089363 6.265487
F 96.268592 46.371663 6.266677
F 105.174792 54.090663 6.255187
F 105.177792 46.372963 6.256407
F 98.496692 47.659363 9.904277
F 96.267892 54.091463 20.818157
F 98.496192 50.232563 13.542057
F 102.956792 42.516663 18.090657
F 98.495792 50.232063 10.813457
F 94.043392 42.514063 18.091757
F 98.496192 47.658963 7.175647
F 105.168792 43.812163 17.167957
F 91.770992 53.959363 10.948857
F 91.851192 46.432963 10.740757
F 100.721792 54.091863 10.812457
F 100.724792 46.374163 10.813657
F 91.756792 51.454163 7.148997
F 91.761292 43.773063 7.296897
F 100.722792 51.518763 7.174657
F 100.725792 43.801063 7.175877
F 91.857992 51.552363 9.772037
F 91.856992 43.809163 10.030257
F 100.722792 51.519163 9.903307
F 100.725792 43.801363 9.904527
F 91.880792 54.137763 13.621157
F 91.946992 46.342563 13.513357
F 100.722792 54.092363 13.541057
F 100.725792 46.374663 13.542257
F 94.042792 47.658863 9.903977
F 105.185792 46.378063 20.811857
F 102.952792 47.661463 9.903367
F 105.165792 51.529863 17.166757
F 94.040792 50.230163 13.542357
F 94.042992 42.515263 20.821157
F 102.951792 50.234163 13.541157
F 94.041392 42.512263 6.268707
F 94.039492 50.230763 10.813357
F 98.497692 42.513263 3.538287
F 102.952792 50.233163 10.813157
F 98.498092 42.513663 6.266917
F 94.039992 47.656963 7.176337
F 96.270492 46.373463 18.090757
F 102.953792 47.661563 7.175387
F 96.271392 43.800863 17.181557
F 96.266292 54.090063 10.813157
F 96.269392 46.372363 10.814357
F 105.195792 54.102463 10.797257
F 105.199792 46.384663 10.798457
F 96.266592 51.516963 7.175447
F 96.269792 43.799163 7.176637
F 105.198792 51.510963 7.158897
F 105.201792 43.793263 7.160117
F 96.267292 51.517363 9.904077
F 96.270292 43.799663 9.905257
F 105.172792 51.525063 9.892627
F 105.175792 43.807363 9.893847
F 96.266792 54.090563 13.541857
F 96.270092 46.372863 13.543057
F 105.168792 54.088163 13.529157
F 105.171792 46.370463 13.530457
F 98.497892 47.660563 17.180657
F 105.182792 54.095763 20.810657
F 98.497292 50.233463 20.818357
F 98.498892 42.514363 10.814657
F 98.496992 50.233263 18.089757
F 102.954792 42.514263 3.538067
F 98.497392 47.660163 14.451957
F 96.270792 46.373663 20.819357
F 91.729292 54.070563 17.979357
F 91.666992 46.326963 18.005957
F 100.723792 54.092963 18.088757
F 100.726792 46.375263 18.089957
F 91.796192 51.443063 14.408857
F 91.793192 43.703563 14.517257
F 100.723792 51.519863 14.450957
F 100.726792 43.802163 14.452257
F 91.873392 51.584763 17.164457
F 91.744092 43.720163 17.188257
F 100.723792 51.520263 17.179657
F 100.727792 43.802563 17.180857
F 91.882092 54.116563 20.715957
F 91.684392 46.449663 20.797957
F 100.723792 54.093263 20.817457
F 100.726792 46.375563 20.818657
F 94.039892 47.657663 17.181757
F 105.195792 51.513863 14.436457
F 102.953792 47.662263 17.179957
F 96.268492 51.518463 17.180457
F 94.040692 50.232363 20.819357
F 98.499392 42.514863 13.543257
F 102.952792 50.235163 20.817557
F 102.955792 42.515463 10.814357
F 94.040692 50.231863 18.090357
F 102.954792 42.516363 13.542357
F 102.953792 50.234463 18.089457
F 102.955792 42.517463 20.818857
F 94.044392 47.659463 14.453557
F 96.267392 54.091163 18.089557
F 102.954792 47.662563 14.451657
F 94.036292 55.374163 21.727257
F 89.601192 55.324063 21.785157
F 89.729792 55.434763 9.927447
F 94.037792 55.374963 7.174977
F 98.493092 55.376663 7.174427
F 89.552792 42.718863 20.843557
F 94.037692 55.375963 17.180257
F 89.524392 55.129263 2.598857
F 102.948792 55.378063 2.625747
F 89.580292 50.309363 20.653657
F 98.494292 55.377863 14.450757
F 102.949792 55.379963 17.178757
F 102.950792 55.379263 7.174167
F 94.035092 55.373663 9.905047
F 98.492292 55.375963 2.626717
F 102.949792 55.378463 21.726857
F 102.949792 55.379163 9.902147
F 94.041192 55.377563 14.452557
F 98.494792 55.378263 17.179357
F 98.493492 55.377163 9.903047
F 98.491992 55.375763 21.727157
F 107.403792 55.373763 17.009957
F 94.037392 55.375063 2.626517
F 102.950792 55.380363 14.450457
F 89.390792 47.638363 7.274217
F 89.457092 47.767463 10.033157
F 89.583992 42.502563 10.926257
F 89.424392 50.281863 3.426017
F 89.575392 50.241463 13.573957
F 89.505092 50.333163 17.829157
F 89.578792 42.512863 3.458437
F 89.614492 50.313663 10.697757
F 89.516192 42.555963 6.258307
F 89.468292 42.524863 13.641857
F 89.511792 42.709863 18.065357
F 98.489192 63.093663 2.625497
F 98.491892 57.949063 6.264477
F 98.488692 65.666863 6.263257
F 98.491392 57.948663 3.535847
F 98.488292 65.666363 3.534627
F 98.488792 63.093463 21.725857
F 91.904892 61.744963 3.370477
F 100.717792 61.808463 3.534857
F 91.819492 59.277563 21.654257
F 91.798592 67.030863 21.641657
F 100.718792 59.235463 21.726157
F 100.714792 66.953163 21.724957
F 91.845392 59.166963 2.475657
F 91.810492 66.772863 2.547677
F 100.718792 59.235663 2.625747
F 100.715792 66.953563 2.624627
F 91.915892 61.793263 6.222657
F 100.717792 61.808863 6.263507
F 94.036692 63.093163 2.624737
F 102.945792 63.095863 2.624527
F 94.036092 57.947563 6.265887
F 94.033892 65.664663 6.263987
F 102.947792 57.950663 6.263537
F 102.944792 65.668363 6.262317
F 94.034592 57.947163 3.535717
F 94.035192 65.662263 3.536427
F 102.948792 57.949663 3.535627
F 102.945792 65.667363 3.534407
F 94.034292 63.092863 21.727157
F 102.945792 63.096163 21.725657
F 96.261992 61.806663 3.535597
F 105.195792 61.820563 3.518567
F 96.262492 59.233663 21.726857
F 96.259492 66.951263 21.725757
F 105.186792 59.231063 21.713457
F 105.183792 66.948663 21.712257
F 96.262792 59.233863 2.626497
F 96.259792 66.951763 2.625357
F 105.174792 59.238063 2.617327
F 105.171792 66.955963 2.616197
F 96.262492 61.807163 6.264287
F 105.171792 61.808363 6.253967
F 98.490392 63.094863 9.901837
F 98.493092 57.950263 13.540857
F 98.489992 65.667963 13.539557
F 98.492692 57.949863 10.812157
F 98.489492 65.667563 10.810957
F 98.489892 63.094363 7.173207
F 91.796392 61.931163 10.760057
F 100.718792 61.809563 10.811157
F 91.901492 59.284263 7.333227
F 91.872592 66.928563 7.207617
F 100.719792 59.236463 7.173437
F 100.716792 66.954063 7.172317
F 91.874792 59.340863 10.025957
F 91.781692 66.994863 9.992087
F 100.719792 59.236863 9.902087
F 100.716792 66.954663 9.900967
F 91.760092 61.852363 13.450757
F 100.719792 61.810063 13.539857
F 94.035892 63.094363 9.901767
F 102.946792 63.096863 9.900927
F 94.035692 57.949063 13.542157
F 94.031192 65.668563 13.541957
F 102.948792 57.951863 13.539957
F 102.945792 65.669563 13.538757
F 94.038492 57.947463 10.814157
F 94.032992 65.666363 10.811857
F 102.949792 57.950863 10.811957
F 102.946792 65.668663 10.810657
F 94.036492 63.093963 7.174547
F 102.946792 63.096963 7.172947
F 96.263092 61.807763 10.811957
F 105.192792 61.820163 10.796057
F 96.263692 59.234563 7.174147
F 96.260592 66.952263 7.173057
F 105.195792 59.228663 7.157677
F 105.191792 66.946263 7.156567
F 96.264192 59.235063 9.902837
F 96.260992 66.952963 9.901697
F 105.169792 59.242763 9.891407
F 105.166792 66.960563 9.890277
F 96.263592 61.808263 13.540557
F 105.165792 61.805863 13.527957
F 98.491592 63.095963 17.178157
F 98.494192 57.951263 20.817157
F 98.491092 65.668963 20.815957
F 98.493892 57.950963 18.088557
F 98.490792 65.668663 18.087257
F 98.491192 63.095563 14.449557
F 91.723892 61.774863 18.077157
F 100.719792 61.810763 18.087557
F 91.692792 59.146763 14.444257
F 91.773092 67.117563 14.576057
F 100.720792 59.237563 14.449757
F 100.717792 66.955263 14.448657
F 91.829192 59.260963 17.156757
F 91.780792 67.083263 17.283757
F 100.720792 59.237963 17.178457
F 100.717792 66.955863 17.177257
F 91.819992 61.886563 20.828757
F 100.720792 61.810963 20.816157
F 94.033892 63.093363 17.179557
F 102.946792 63.097763 17.177557
F 94.038992 57.949263 20.817357
F 94.034892 65.667663 20.816357
F 102.949792 57.952863 20.816357
F 102.946792 65.670663 20.815157
F 94.037792 57.949363 18.088957
F 94.033692 65.667963 18.087757
F 102.950792 57.952163 18.088257
F 102.947792 65.669863 18.086957
F 94.034592 63.093563 14.449857
F 102.947792 63.098063 14.449257
F 96.264392 61.808963 18.088257
F 105.192792 61.820863 18.072557
F 96.264692 59.235863 14.450557
F 96.261792 66.953363 14.449457
F 105.192792 59.231563 14.435257
F 105.189792 66.949163 14.434157
F 96.265292 59.236163 17.179157
F 96.262292 66.954063 17.178057
F 105.162792 59.247663 17.165457
F 105.159792 66.965463 17.164357
F 96.264692 61.809163 20.816957
F 105.179792 61.813463 20.809457
F 107.400792 63.091463 17.008657
F 89.671292 65.677263 6.100347
F 89.526892 63.198263 9.893427
F 89.652792 58.054163 6.270367
F 89.581592 57.858163 13.484257
F 89.452192 57.827363 20.807457
F 91.859192 69.620163 10.832257
F 91.746092 69.670263 13.685657
F 89.530392 65.730863 10.937057
F 91.754592 69.630963 20.887457
F 89.592892 65.707463 13.665057
F 89.443592 65.709263 3.433937
F 89.505692 57.913263 3.398857
F 89.484192 65.893863 20.881057
F 89.587292 63.107863 7.078247
F 91.840592 69.638363 18.178857
F 91.871192 69.495063 6.332697
