# Supplementary material for: Molecular-resolution imaging of ice crystallized from liquid water by cryogenic liquid-cell TEM
Source: Nat Commun. 2025 Sep 25;16:8342. doi: 10.1038/s41467-025-62451-0 (PMC12462463; doi:10.1038/s41467-025-62451-0)
Supplement: Supplementary file 9 — Supplementary Data 1 [file 41467_2025_62451_MOESM9_ESM.zip › supercell_4_3_1/0.2/input.xyz]

5184
F5184
F 0.063512 1.286291 2.728622
F 0.063512 24.439548 2.728622
F 0.063512 47.592806 2.728622
F 26.798452 1.286291 2.821945
F 26.798452 24.439548 2.821945
F 26.798452 47.592806 2.821945
F 0.063512 9.004040 2.728622
F 0.063512 32.157298 2.728622
F 0.063512 55.310555 2.728622
F 26.798452 9.004040 2.821945
F 26.798452 32.157298 2.821945
F 26.798452 55.310555 2.821945
F 0.063512 16.721795 2.728622
F 0.063512 39.875053 2.728622
F 0.063512 63.028310 2.728622
F 26.798452 16.721795 2.821945
F 26.798452 39.875053 2.821945
F 26.798452 63.028310 2.821945
F 8.975155 1.286291 2.759730
F 8.975155 24.439548 2.759730
F 8.975155 47.592806 2.759730
F 35.710095 1.286291 2.853053
F 35.710095 24.439548 2.853053
F 35.710095 47.592806 2.853053
F 8.975155 9.004040 2.759730
F 8.975155 32.157298 2.759730
F 8.975155 55.310555 2.759730
F 35.710095 9.004040 2.853053
F 35.710095 32.157298 2.853053
F 35.710095 55.310555 2.853053
F 8.975155 16.721795 2.759731
F 8.975155 39.875053 2.759731
F 8.975155 63.028310 2.759731
F 35.710095 16.721795 2.853054
F 35.710095 39.875053 2.853054
F 35.710095 63.028310 2.853054
F 17.886804 1.286290 2.790839
F 17.886804 24.439547 2.790839
F 17.886804 47.592805 2.790839
F 44.621745 1.286290 2.884162
F 44.621745 24.439547 2.884162
F 44.621745 47.592805 2.884162
F 17.886804 9.004039 2.790839
F 17.886804 32.157297 2.790839
F 17.886804 55.310554 2.790839
F 44.621745 9.004039 2.884162
F 44.621745 32.157297 2.884162
F 44.621745 55.310554 2.884162
F 17.886804 16.721795 2.790840
F 17.886804 39.875052 2.790840
F 17.886804 63.028310 2.790840
F 44.621745 16.721795 2.884163
F 44.621745 39.875052 2.884163
F 44.621745 63.028310 2.884163
F 0.050799 3.858875 6.366784
F 0.050799 27.012132 6.366784
F 0.050799 50.165390 6.366784
F 26.785739 3.858875 6.460107
F 26.785739 27.012132 6.460107
F 26.785739 50.165390 6.460107
F 0.050799 11.576625 6.366784
F 0.050799 34.729882 6.366784
F 0.050799 57.883140 6.366784
F 26.785739 11.576625 6.460107
F 26.785739 34.729882 6.460107
F 26.785739 57.883140 6.460107
F 0.050799 19.294380 6.366785
F 0.050799 42.447638 6.366785
F 0.050799 65.600895 6.366785
F 26.785739 19.294380 6.460108
F 26.785739 42.447638 6.460108
F 26.785739 65.600895 6.460108
F 8.962439 3.858875 6.397893
F 8.962439 27.012133 6.397893
F 8.962439 50.165390 6.397893
F 35.697380 3.858875 6.491216
F 35.697380 27.012133 6.491216
F 35.697380 50.165390 6.491216
F 8.962439 11.576625 6.397893
F 8.962439 34.729883 6.397893
F 8.962439 57.883140 6.397893
F 35.697380 11.576625 6.491216
F 35.697380 34.729883 6.491216
F 35.697380 57.883140 6.491216
F 8.962439 19.294380 6.397893
F 8.962439 42.447638 6.397893
F 8.962439 65.600896 6.397893
F 35.697380 19.294380 6.491216
F 35.697380 42.447638 6.491216
F 35.697380 65.600896 6.491216
F 17.874091 3.858876 6.429001
F 17.874091 27.012134 6.429001
F 17.874091 50.165391 6.429001
F 44.609031 3.858876 6.522324
F 44.609031 27.012134 6.522324
F 44.609031 50.165391 6.522324
F 17.874091 11.576626 6.429001
F 17.874091 34.729884 6.429001
F 17.874091 57.883141 6.429001
F 44.609031 11.576626 6.522324
F 44.609031 34.729884 6.522324
F 44.609031 57.883141 6.522324
F 17.874091 19.294382 6.429001
F 17.874091 42.447639 6.429001
F 17.874091 65.600897 6.429001
F 44.609031 19.294382 6.522324
F 44.609031 42.447639 6.522324
F 44.609031 65.600897 6.522324
F 0.060335 3.858875 3.638164
F 0.060335 27.012133 3.638164
F 0.060335 50.165390 3.638164
F 26.795275 3.858875 3.731487
F 26.795275 27.012133 3.731487
F 26.795275 50.165390 3.731487
F 0.060335 11.576625 3.638164
F 0.060335 34.729883 3.638164
F 0.060335 57.883140 3.638164
F 26.795275 11.576625 3.731487
F 26.795275 34.729883 3.731487
F 26.795275 57.883140 3.731487
F 0.060335 19.294381 3.638163
F 0.060335 42.447638 3.638163
F 0.060335 65.600896 3.638163
F 26.795275 19.294381 3.731486
F 26.795275 42.447638 3.731486
F 26.795275 65.600896 3.731486
F 8.971977 3.858875 3.669271
F 8.971977 27.012133 3.669271
F 8.971977 50.165390 3.669271
F 35.706918 3.858875 3.762594
F 35.706918 27.012133 3.762594
F 35.706918 50.165390 3.762594
F 8.971977 11.576625 3.669271
F 8.971977 34.729883 3.669271
F 8.971977 57.883140 3.669271
F 35.706918 11.576625 3.762594
F 35.706918 34.729883 3.762594
F 35.706918 57.883140 3.762594
F 8.971977 19.294381 3.669270
F 8.971977 42.447638 3.669270
F 8.971977 65.600896 3.669270
F 35.706918 19.294381 3.762593
F 35.706918 42.447638 3.762593
F 35.706918 65.600896 3.762593
F 17.883628 3.858876 3.700378
F 17.883628 27.012133 3.700378
F 17.883628 50.165391 3.700378
F 44.618568 3.858876 3.793701
F 44.618568 27.012133 3.793701
F 44.618568 50.165391 3.793701
F 17.883628 11.576626 3.700378
F 17.883628 34.729883 3.700378
F 17.883628 57.883141 3.700378
F 44.618568 11.576626 3.793701
F 44.618568 34.729883 3.793701
F 44.618568 57.883141 3.793701
F 17.883628 19.294381 3.700377
F 17.883628 42.447639 3.700377
F 17.883628 65.600896 3.700377
F 44.618568 19.294381 3.793700
F 44.618568 42.447639 3.793700
F 44.618568 65.600896 3.793700
F 0.073025 1.286291 0.000001
F 0.073025 24.439549 0.000001
F 0.073025 47.592806 0.000001
F 26.807965 1.286291 0.093324
F 26.807965 24.439549 0.093324
F 26.807965 47.592806 0.093324
F 0.073025 9.004040 0.000001
F 0.073025 32.157298 0.000001
F 0.073025 55.310555 0.000001
F 26.807965 9.004040 0.093324
F 26.807965 32.157298 0.093324
F 26.807965 55.310555 0.093324
F 0.073025 16.721796 0.000000
F 0.073025 39.875053 0.000000
F 0.073025 63.028311 0.000000
F 26.807965 16.721796 0.093323
F 26.807965 39.875053 0.093323
F 26.807965 63.028311 0.093323
F 8.984667 1.286291 0.031109
F 8.984667 24.439548 0.031109
F 8.984667 47.592806 0.031109
F 35.719607 1.286291 0.124432
F 35.719607 24.439548 0.124432
F 35.719607 47.592806 0.124432
F 8.984667 9.004040 0.031109
F 8.984667 32.157298 0.031109
F 8.984667 55.310555 0.031109
F 35.719607 9.004040 0.124432
F 35.719607 32.157298 0.124432
F 35.719607 55.310555 0.124432
F 8.984667 16.721795 0.031108
F 8.984667 39.875053 0.031108
F 8.984667 63.028310 0.031108
F 35.719607 16.721795 0.124431
F 35.719607 39.875053 0.124431
F 35.719607 63.028310 0.124431
F 17.896316 1.286290 0.062215
F 17.896316 24.439547 0.062215
F 17.896316 47.592805 0.062215
F 44.631257 1.286290 0.155538
F 44.631257 24.439547 0.155538
F 44.631257 47.592805 0.155538
F 17.896316 9.004039 0.062215
F 17.896316 32.157296 0.062215
F 17.896316 55.310554 0.062215
F 44.631257 9.004039 0.155538
F 44.631257 32.157296 0.155538
F 44.631257 55.310554 0.155538
F 17.896316 16.721794 0.062214
F 17.896316 39.875052 0.062214
F 17.896316 63.028309 0.062214
F 44.631257 16.721794 0.155537
F 44.631257 39.875052 0.155537
F 44.631257 63.028309 0.155537
F 2.288248 7.717750 3.645941
F 2.288248 30.871007 3.645941
F 2.288248 54.024265 3.645941
F 29.023188 7.717750 3.739264
F 29.023188 30.871007 3.739264
F 29.023188 54.024265 3.739264
F 2.288248 15.435503 3.645940
F 2.288248 38.588760 3.645940
F 2.288248 61.742018 3.645940
F 29.023188 15.435503 3.739263
F 29.023188 38.588760 3.739263
F 29.023188 61.742018 3.739263
F 2.288248 0.000000 3.645941
F 2.288248 23.153258 3.645941
F 2.288248 46.306515 3.645941
F 29.023188 0.000000 3.739264
F 29.023188 23.153258 3.739264
F 29.023188 46.306515 3.739264
F 11.199891 7.717750 3.677048
F 11.199891 30.871007 3.677048
F 11.199891 54.024265 3.677048
F 37.934832 7.717750 3.770371
F 37.934832 30.871007 3.770371
F 37.934832 54.024265 3.770371
F 11.199891 15.435502 3.677047
F 11.199891 38.588760 3.677047
F 11.199891 61.742017 3.677047
F 37.934832 15.435502 3.770370
F 37.934832 38.588760 3.770370
F 37.934832 61.742017 3.770370
F 11.199891 0.000000 3.677048
F 11.199891 23.153258 3.677048
F 11.199891 46.306515 3.677048
F 37.934832 0.000000 3.770371
F 37.934832 23.153258 3.770371
F 37.934832 46.306515 3.770371
F 20.111542 7.717750 3.708155
F 20.111542 30.871008 3.708155
F 20.111542 54.024265 3.708155
F 46.846482 7.717750 3.801478
F 46.846482 30.871008 3.801478
F 46.846482 54.024265 3.801478
F 20.111542 15.435503 3.708154
F 20.111542 38.588760 3.708154
F 20.111542 61.742018 3.708154
F 46.846482 15.435503 3.801477
F 46.846482 38.588760 3.801477
F 46.846482 61.742018 3.801477
F 20.111542 0.000001 3.708155
F 20.111542 23.153258 3.708155
F 20.111542 46.306516 3.708155
F 46.846482 0.000001 3.801478
F 46.846482 23.153258 3.801478
F 46.846482 46.306516 3.801478
F 2.300933 5.145166 0.007779
F 2.300933 28.298423 0.007779
F 2.300933 51.451681 0.007779
F 29.035873 5.145166 0.101102
F 29.035873 28.298423 0.101102
F 29.035873 51.451681 0.101102
F 2.300933 12.862918 0.007778
F 2.300933 36.016175 0.007778
F 2.300933 59.169433 0.007778
F 29.035873 12.862918 0.101101
F 29.035873 36.016175 0.101101
F 29.035873 59.169433 0.101101
F 2.300933 20.580673 0.007778
F 2.300933 43.733931 0.007778
F 2.300933 66.887188 0.007778
F 29.035873 20.580673 0.101101
F 29.035873 43.733931 0.101101
F 29.035873 66.887188 0.101101
F 11.212576 5.145165 0.038886
F 11.212576 28.298422 0.038886
F 11.212576 51.451680 0.038886
F 37.947516 5.145165 0.132208
F 37.947516 28.298422 0.132208
F 37.947516 51.451680 0.132208
F 11.212576 12.862917 0.038885
F 11.212576 36.016174 0.038885
F 11.212576 59.169432 0.038885
F 37.947516 12.862917 0.132207
F 37.947516 36.016174 0.132207
F 37.947516 59.169432 0.132207
F 11.212576 20.580672 0.038886
F 11.212576 43.733930 0.038886
F 11.212576 66.887187 0.038886
F 37.947516 20.580672 0.132208
F 37.947516 43.733930 0.132208
F 37.947516 66.887187 0.132208
F 20.124229 5.145164 0.069992
F 20.124229 28.298422 0.069992
F 20.124229 51.451679 0.069992
F 46.859169 5.145164 0.163315
F 46.859169 28.298422 0.163315
F 46.859169 51.451679 0.163315
F 20.124229 12.862916 0.069992
F 20.124229 36.016174 0.069992
F 20.124229 59.169431 0.069992
F 46.859169 12.862916 0.163315
F 46.859169 36.016174 0.163315
F 46.859169 59.169431 0.163315
F 20.124229 20.580672 0.069992
F 20.124229 43.733929 0.069992
F 20.124229 66.887187 0.069992
F 46.859169 20.580672 0.163315
F 46.859169 43.733929 0.163315
F 46.859169 66.887187 0.163315
F 2.291421 5.145165 2.736398
F 2.291421 28.298423 2.736398
F 2.291421 51.451680 2.736398
F 29.026361 5.145165 2.829721
F 29.026361 28.298423 2.829721
F 29.026361 51.451680 2.829721
F 2.291421 12.862917 2.736399
F 2.291421 36.016175 2.736399
F 2.291421 59.169432 2.736399
F 29.026361 12.862917 2.829722
F 29.026361 36.016175 2.829722
F 29.026361 59.169432 2.829722
F 2.291421 20.580673 2.736399
F 2.291421 43.733930 2.736399
F 2.291421 66.887188 2.736399
F 29.026361 20.580673 2.829722
F 29.026361 43.733930 2.829722
F 29.026361 66.887188 2.829722
F 11.203064 5.145165 2.767507
F 11.203064 28.298422 2.767507
F 11.203064 51.451680 2.767507
F 37.938004 5.145165 2.860830
F 37.938004 28.298422 2.860830
F 37.938004 51.451680 2.860830
F 11.203064 12.862917 2.767508
F 11.203064 36.016175 2.767508
F 11.203064 59.169432 2.767508
F 37.938004 12.862917 2.860831
F 37.938004 36.016175 2.860831
F 37.938004 59.169432 2.860831
F 11.203064 20.580672 2.767507
F 11.203064 43.733930 2.767507
F 11.203064 66.887187 2.767507
F 37.938004 20.580672 2.860830
F 37.938004 43.733930 2.860830
F 37.938004 66.887187 2.860830
F 20.114715 5.145164 2.798615
F 20.114715 28.298422 2.798615
F 20.114715 51.451679 2.798615
F 46.849656 5.145164 2.891938
F 46.849656 28.298422 2.891938
F 46.849656 51.451679 2.891938
F 20.114715 12.862917 2.798616
F 20.114715 36.016174 2.798616
F 20.114715 59.169432 2.798616
F 46.849656 12.862917 2.891939
F 46.849656 36.016174 2.891939
F 46.849656 59.169432 2.891939
F 20.114715 20.580672 2.798616
F 20.114715 43.733929 2.798616
F 20.114715 66.887187 2.798616
F 46.849656 20.580672 2.891939
F 46.849656 43.733929 2.891939
F 46.849656 66.887187 2.891939
F 2.278711 7.717749 6.374561
F 2.278711 30.871007 6.374561
F 2.278711 54.024264 6.374561
F 29.013651 7.717749 6.467884
F 29.013651 30.871007 6.467884
F 29.013651 54.024264 6.467884
F 2.278711 15.435502 6.374562
F 2.278711 38.588760 6.374562
F 2.278711 61.742017 6.374562
F 29.013651 15.435502 6.467885
F 29.013651 38.588760 6.467885
F 29.013651 61.742017 6.467885
F 2.278711 0.000000 6.374561
F 2.278711 23.153257 6.374561
F 2.278711 46.306515 6.374561
F 29.013651 0.000000 6.467884
F 29.013651 23.153257 6.467884
F 29.013651 46.306515 6.467884
F 11.190354 7.717750 6.405670
F 11.190354 30.871007 6.405670
F 11.190354 54.024265 6.405670
F 37.925294 7.717750 6.498993
F 37.925294 30.871007 6.498993
F 37.925294 54.024265 6.498993
F 11.190354 15.435503 6.405671
F 11.190354 38.588760 6.405671
F 11.190354 61.742018 6.405671
F 37.925294 15.435503 6.498994
F 37.925294 38.588760 6.498994
F 37.925294 61.742018 6.498994
F 11.190354 0.000000 6.405670
F 11.190354 23.153258 6.405670
F 11.190354 46.306515 6.405670
F 37.925294 0.000000 6.498993
F 37.925294 23.153258 6.498993
F 37.925294 46.306515 6.498993
F 20.102005 7.717751 6.436777
F 20.102005 30.871008 6.436777
F 20.102005 54.024266 6.436777
F 46.836945 7.717751 6.530100
F 46.836945 30.871008 6.530100
F 46.836945 54.024266 6.530100
F 20.102005 15.435503 6.436778
F 20.102005 38.588761 6.436778
F 20.102005 61.742018 6.436778
F 46.836945 15.435503 6.530101
F 46.836945 38.588761 6.530101
F 46.836945 61.742018 6.530101
F 20.102005 0.000001 6.436777
F 20.102005 23.153259 6.436777
F 20.102005 46.306516 6.436777
F 46.836945 0.000001 6.530100
F 46.836945 23.153259 6.530100
F 46.836945 46.306516 6.530100
F 4.519333 1.286291 2.744176
F 4.519333 24.439548 2.744176
F 4.519333 47.592806 2.744176
F 31.254274 1.286291 2.837499
F 31.254274 24.439548 2.837499
F 31.254274 47.592806 2.837499
F 4.519333 9.004040 2.744176
F 4.519333 32.157298 2.744176
F 4.519333 55.310555 2.744176
F 31.254274 9.004040 2.837499
F 31.254274 32.157298 2.837499
F 31.254274 55.310555 2.837499
F 4.519333 16.721795 2.744177
F 4.519333 39.875053 2.744177
F 4.519333 63.028310 2.744177
F 31.254274 16.721795 2.837500
F 31.254274 39.875053 2.837500
F 31.254274 63.028310 2.837500
F 13.430979 1.286290 2.775284
F 13.430979 24.439548 2.775284
F 13.430979 47.592806 2.775284
F 40.165919 1.286290 2.868607
F 40.165919 24.439548 2.868607
F 40.165919 47.592806 2.868607
F 13.430979 9.004040 2.775284
F 13.430979 32.157297 2.775284
F 13.430979 55.310555 2.775284
F 40.165919 9.004040 2.868607
F 40.165919 32.157297 2.868607
F 40.165919 55.310555 2.868607
F 13.430979 16.721795 2.775285
F 13.430979 39.875053 2.775285
F 13.430979 63.028310 2.775285
F 40.165919 16.721795 2.868608
F 40.165919 39.875053 2.868608
F 40.165919 63.028310 2.868608
F 22.342629 1.286290 2.806392
F 22.342629 24.439548 2.806392
F 22.342629 47.592805 2.806392
F 49.077570 1.286290 2.899714
F 49.077570 24.439548 2.899714
F 49.077570 47.592805 2.899714
F 22.342629 9.004040 2.806392
F 22.342629 32.157297 2.806392
F 22.342629 55.310555 2.806392
F 49.077570 9.004040 2.899714
F 49.077570 32.157297 2.899714
F 49.077570 55.310555 2.899714
F 22.342629 16.721795 2.806393
F 22.342629 39.875052 2.806393
F 22.342629 63.028310 2.806393
F 49.077570 16.721795 2.899715
F 49.077570 39.875052 2.899715
F 49.077570 63.028310 2.899715
F 4.506618 3.858875 6.382338
F 4.506618 27.012132 6.382338
F 4.506618 50.165390 6.382338
F 31.241560 3.858875 6.475661
F 31.241560 27.012132 6.475661
F 31.241560 50.165390 6.475661
F 4.506618 11.576625 6.382338
F 4.506618 34.729882 6.382338
F 4.506618 57.883140 6.382338
F 31.241560 11.576625 6.475661
F 31.241560 34.729882 6.475661
F 31.241560 57.883140 6.475661
F 4.506618 19.294380 6.382339
F 4.506618 42.447638 6.382339
F 4.506618 65.600895 6.382339
F 31.241560 19.294380 6.475662
F 31.241560 42.447638 6.475662
F 31.241560 65.600895 6.475662
F 13.418264 3.858876 6.413447
F 13.418264 27.012134 6.413447
F 13.418264 50.165391 6.413447
F 40.153204 3.858876 6.506770
F 40.153204 27.012134 6.506770
F 40.153204 50.165391 6.506770
F 13.418264 11.576626 6.413447
F 13.418264 34.729884 6.413447
F 13.418264 57.883141 6.413447
F 40.153204 11.576626 6.506770
F 40.153204 34.729884 6.506770
F 40.153204 57.883141 6.506770
F 13.418264 19.294382 6.413448
F 13.418264 42.447639 6.413448
F 13.418264 65.600897 6.413448
F 40.153204 19.294382 6.506771
F 40.153204 42.447639 6.506771
F 40.153204 65.600897 6.506771
F 22.329917 3.858875 6.444554
F 22.329917 27.012133 6.444554
F 22.329917 50.165390 6.444554
F 49.064857 3.858875 6.537877
F 49.064857 27.012133 6.537877
F 49.064857 50.165390 6.537877
F 22.329917 11.576625 6.444554
F 22.329917 34.729883 6.444554
F 22.329917 57.883140 6.444554
F 49.064857 11.576625 6.537877
F 49.064857 34.729883 6.537877
F 49.064857 57.883140 6.537877
F 22.329917 19.294381 6.444554
F 22.329917 42.447638 6.444554
F 22.329917 65.600896 6.444554
F 49.064857 19.294381 6.537877
F 49.064857 42.447638 6.537877
F 49.064857 65.600896 6.537877
F 4.516156 3.858875 3.653718
F 4.516156 27.012133 3.653718
F 4.516156 50.165390 3.653718
F 31.251096 3.858875 3.747041
F 31.251096 27.012133 3.747041
F 31.251096 50.165390 3.747041
F 4.516156 11.576625 3.653718
F 4.516156 34.729883 3.653718
F 4.516156 57.883140 3.653718
F 31.251096 11.576625 3.747041
F 31.251096 34.729883 3.747041
F 31.251096 57.883140 3.747041
F 4.516156 19.294381 3.653717
F 4.516156 42.447638 3.653717
F 4.516156 65.600896 3.653717
F 31.251096 19.294381 3.747040
F 31.251096 42.447638 3.747040
F 31.251096 65.600896 3.747040
F 13.427802 3.858876 3.684824
F 13.427802 27.012133 3.684824
F 13.427802 50.165391 3.684824
F 40.162742 3.858876 3.778147
F 40.162742 27.012133 3.778147
F 40.162742 50.165391 3.778147
F 13.427802 11.576626 3.684824
F 13.427802 34.729883 3.684824
F 13.427802 57.883141 3.684824
F 40.162742 11.576626 3.778147
F 40.162742 34.729883 3.778147
F 40.162742 57.883141 3.778147
F 13.427802 19.294381 3.684824
F 13.427802 42.447639 3.684824
F 13.427802 65.600896 3.684824
F 40.162742 19.294381 3.778147
F 40.162742 42.447639 3.778147
F 40.162742 65.600896 3.778147
F 22.339453 3.858875 3.715933
F 22.339453 27.012133 3.715933
F 22.339453 50.165390 3.715933
F 49.074393 3.858875 3.809256
F 49.074393 27.012133 3.809256
F 49.074393 50.165390 3.809256
F 22.339453 11.576625 3.715932
F 22.339453 34.729883 3.715932
F 22.339453 57.883140 3.715932
F 49.074393 11.576625 3.809255
F 49.074393 34.729883 3.809255
F 49.074393 57.883140 3.809255
F 22.339453 19.294381 3.715932
F 22.339453 42.447638 3.715932
F 22.339453 65.600896 3.715932
F 49.074393 19.294381 3.809255
F 49.074393 42.447638 3.809255
F 49.074393 65.600896 3.809255
F 4.528845 1.286291 0.015555
F 4.528845 24.439549 0.015555
F 4.528845 47.592806 0.015555
F 31.263786 1.286291 0.108878
F 31.263786 24.439549 0.108878
F 31.263786 47.592806 0.108878
F 4.528845 9.004041 0.015555
F 4.528845 32.157298 0.015555
F 4.528845 55.310556 0.015555
F 31.263786 9.004041 0.108878
F 31.263786 32.157298 0.108878
F 31.263786 55.310556 0.108878
F 4.528845 16.721796 0.015554
F 4.528845 39.875053 0.015554
F 4.528845 63.028311 0.015554
F 31.263786 16.721796 0.108877
F 31.263786 39.875053 0.108877
F 31.263786 63.028311 0.108877
F 13.440490 1.286290 0.046662
F 13.440490 24.439547 0.046662
F 13.440490 47.592805 0.046662
F 40.175431 1.286290 0.139985
F 40.175431 24.439547 0.139985
F 40.175431 47.592805 0.139985
F 13.440490 9.004039 0.046662
F 13.440490 32.157297 0.046662
F 13.440490 55.310554 0.046662
F 40.175431 9.004039 0.139985
F 40.175431 32.157297 0.139985
F 40.175431 55.310554 0.139985
F 13.440490 16.721795 0.046661
F 13.440490 39.875052 0.046661
F 13.440490 63.028310 0.046661
F 40.175431 16.721795 0.139984
F 40.175431 39.875052 0.139984
F 40.175431 63.028310 0.139984
F 22.352142 1.286290 0.077770
F 22.352142 24.439548 0.077770
F 22.352142 47.592805 0.077770
F 49.087083 1.286290 0.171093
F 49.087083 24.439548 0.171093
F 49.087083 47.592805 0.171093
F 22.352142 9.004039 0.077770
F 22.352142 32.157297 0.077770
F 22.352142 55.310555 0.077770
F 49.087083 9.004039 0.171093
F 49.087083 32.157297 0.171093
F 49.087083 55.310555 0.171093
F 22.352142 16.721795 0.077769
F 22.352142 39.875052 0.077769
F 22.352142 63.028310 0.077769
F 49.087083 16.721795 0.171092
F 49.087083 39.875052 0.171092
F 49.087083 63.028310 0.171092
F 6.744069 7.717750 3.661495
F 6.744069 30.871007 3.661495
F 6.744069 54.024265 3.661495
F 33.479010 7.717750 3.754818
F 33.479010 30.871007 3.754818
F 33.479010 54.024265 3.754818
F 6.744069 15.435502 3.661494
F 6.744069 38.588760 3.661494
F 6.744069 61.742018 3.661494
F 33.479010 15.435502 3.754817
F 33.479010 38.588760 3.754817
F 33.479010 61.742018 3.754817
F 6.744069 0.000000 3.661495
F 6.744069 23.153258 3.661495
F 6.744069 46.306515 3.661495
F 33.479010 0.000000 3.754818
F 33.479010 23.153258 3.754818
F 33.479010 46.306515 3.754818
F 15.655716 7.717750 3.692601
F 15.655716 30.871008 3.692601
F 15.655716 54.024265 3.692601
F 42.390656 7.717750 3.785924
F 42.390656 30.871008 3.785924
F 42.390656 54.024265 3.785924
F 15.655716 15.435503 3.692600
F 15.655716 38.588760 3.692600
F 15.655716 61.742018 3.692600
F 42.390656 15.435503 3.785923
F 42.390656 38.588760 3.785923
F 42.390656 61.742018 3.785923
F 15.655716 0.000001 3.692601
F 15.655716 23.153258 3.692601
F 15.655716 46.306516 3.692601
F 42.390656 0.000001 3.785924
F 42.390656 23.153258 3.785924
F 42.390656 46.306516 3.785924
F 24.567366 7.717750 3.723710
F 24.567366 30.871007 3.723710
F 24.567366 54.024265 3.723710
F 51.302307 7.717750 3.817033
F 51.302307 30.871007 3.817033
F 51.302307 54.024265 3.817033
F 24.567366 15.435502 3.723709
F 24.567366 38.588760 3.723709
F 24.567366 61.742018 3.723709
F 51.302307 15.435502 3.817032
F 51.302307 38.588760 3.817032
F 51.302307 61.742018 3.817032
F 24.567366 0.000000 3.723710
F 24.567366 23.153258 3.723710
F 24.567366 46.306515 3.723710
F 51.302307 0.000000 3.817033
F 51.302307 23.153258 3.817033
F 51.302307 46.306515 3.817033
F 6.756753 5.145165 0.023333
F 6.756753 28.298423 0.023333
F 6.756753 51.451680 0.023333
F 33.491693 5.145165 0.116656
F 33.491693 28.298423 0.116656
F 33.491693 51.451680 0.116656
F 6.756753 12.862918 0.023332
F 6.756753 36.016175 0.023332
F 6.756753 59.169433 0.023332
F 33.491693 12.862918 0.116655
F 33.491693 36.016175 0.116655
F 33.491693 59.169433 0.116655
F 6.756753 20.580673 0.023332
F 6.756753 43.733930 0.023332
F 6.756753 66.887188 0.023332
F 33.491693 20.580673 0.116655
F 33.491693 43.733930 0.116655
F 33.491693 66.887188 0.116655
F 15.668402 5.145164 0.054438
F 15.668402 28.298421 0.054438
F 15.668402 51.451679 0.054438
F 42.403342 5.145164 0.147761
F 42.403342 28.298421 0.147761
F 42.403342 51.451679 0.147761
F 15.668402 12.862916 0.054437
F 15.668402 36.016174 0.054437
F 15.668402 59.169431 0.054437
F 42.403342 12.862916 0.147760
F 42.403342 36.016174 0.147760
F 42.403342 59.169431 0.147760
F 15.668402 20.580671 0.054438
F 15.668402 43.733929 0.054438
F 15.668402 66.887186 0.054438
F 42.403342 20.580671 0.147761
F 42.403342 43.733929 0.147761
F 42.403342 66.887186 0.147761
F 24.580053 5.145165 0.085547
F 24.580053 28.298423 0.085547
F 24.580053 51.451680 0.085547
F 51.314993 5.145165 0.178870
F 51.314993 28.298423 0.178870
F 51.314993 51.451680 0.178870
F 24.580053 12.862917 0.085546
F 24.580053 36.016175 0.085546
F 24.580053 59.169432 0.085546
F 51.314993 12.862917 0.178869
F 51.314993 36.016175 0.178869
F 51.314993 59.169432 0.178869
F 24.580053 20.580673 0.085547
F 24.580053 43.733930 0.085547
F 24.580053 66.887188 0.085547
F 51.314993 20.580673 0.178870
F 51.314993 43.733930 0.178870
F 51.314993 66.887188 0.178870
F 6.747241 5.145165 2.751953
F 6.747241 28.298423 2.751953
F 6.747241 51.451680 2.751953
F 33.482182 5.145165 2.845276
F 33.482182 28.298423 2.845276
F 33.482182 51.451680 2.845276
F 6.747241 12.862917 2.751953
F 6.747241 36.016175 2.751953
F 6.747241 59.169432 2.751953
F 33.482182 12.862917 2.845276
F 33.482182 36.016175 2.845276
F 33.482182 59.169432 2.845276
F 6.747241 20.580673 2.751953
F 6.747241 43.733930 2.751953
F 6.747241 66.887188 2.751953
F 33.482182 20.580673 2.845276
F 33.482182 43.733930 2.845276
F 33.482182 66.887188 2.845276
F 15.658889 5.145164 2.783062
F 15.658889 28.298422 2.783062
F 15.658889 51.451679 2.783062
F 42.393829 5.145164 2.876385
F 42.393829 28.298422 2.876385
F 42.393829 51.451679 2.876385
F 15.658889 12.862917 2.783062
F 15.658889 36.016174 2.783062
F 15.658889 59.169432 2.783062
F 42.393829 12.862917 2.876385
F 42.393829 36.016174 2.876385
F 42.393829 59.169432 2.876385
F 15.658889 20.580672 2.783062
F 15.658889 43.733929 2.783062
F 15.658889 66.887187 2.783062
F 42.393829 20.580672 2.876385
F 42.393829 43.733929 2.876385
F 42.393829 66.887187 2.876385
F 24.570539 5.145165 2.814167
F 24.570539 28.298423 2.814167
F 24.570539 51.451680 2.814167
F 51.305480 5.145165 2.907490
F 51.305480 28.298423 2.907490
F 51.305480 51.451680 2.907490
F 24.570539 12.862917 2.814168
F 24.570539 36.016175 2.814168
F 24.570539 59.169432 2.814168
F 51.305480 12.862917 2.907491
F 51.305480 36.016175 2.907491
F 51.305480 59.169432 2.907491
F 24.570539 20.580672 2.814168
F 24.570539 43.733930 2.814168
F 24.570539 66.887188 2.814168
F 51.305480 20.580672 2.907491
F 51.305480 43.733930 2.907491
F 51.305480 66.887188 2.907491
F 6.734531 7.717749 6.390115
F 6.734531 30.871007 6.390115
F 6.734531 54.024264 6.390115
F 33.469472 7.717749 6.483438
F 33.469472 30.871007 6.483438
F 33.469472 54.024264 6.483438
F 6.734531 15.435502 6.390116
F 6.734531 38.588760 6.390116
F 6.734531 61.742017 6.390116
F 33.469472 15.435502 6.483439
F 33.469472 38.588760 6.483439
F 33.469472 61.742017 6.483439
F 6.734531 0.000000 6.390115
F 6.734531 23.153257 6.390115
F 6.734531 46.306515 6.390115
F 33.469472 0.000000 6.483438
F 33.469472 23.153257 6.483438
F 33.469472 46.306515 6.483438
F 15.646179 7.717751 6.421224
F 15.646179 30.871008 6.421224
F 15.646179 54.024266 6.421224
F 42.381119 7.717751 6.514546
F 42.381119 30.871008 6.514546
F 42.381119 54.024266 6.514546
F 15.646179 15.435503 6.421225
F 15.646179 38.588761 6.421225
F 15.646179 61.742018 6.421225
F 42.381119 15.435503 6.514547
F 42.381119 38.588761 6.514547
F 42.381119 61.742018 6.514547
F 15.646179 0.000001 6.421224
F 15.646179 23.153259 6.421224
F 15.646179 46.306516 6.421224
F 42.381119 0.000001 6.514546
F 42.381119 23.153259 6.514546
F 42.381119 46.306516 6.514546
F 24.557830 7.717750 6.452330
F 24.557830 30.871007 6.452330
F 24.557830 54.024265 6.452330
F 51.292770 7.717750 6.545653
F 51.292770 30.871007 6.545653
F 51.292770 54.024265 6.545653
F 24.557830 15.435502 6.452331
F 24.557830 38.588760 6.452331
F 24.557830 61.742017 6.452331
F 51.292770 15.435502 6.545654
F 51.292770 38.588760 6.545654
F 51.292770 61.742017 6.545654
F 24.557830 0.000000 6.452330
F 24.557830 23.153258 6.452330
F 24.557830 46.306515 6.452330
F 51.292770 0.000000 6.545653
F 51.292770 23.153258 6.545653
F 51.292770 46.306515 6.545653
F 0.038113 1.286291 10.004947
F 0.038113 24.439548 10.004947
F 0.038113 47.592806 10.004947
F 26.773053 1.286291 10.098270
F 26.773053 24.439548 10.098270
F 26.773053 47.592806 10.098270
F 0.038113 9.004040 10.004947
F 0.038113 32.157298 10.004947
F 0.038113 55.310555 10.004947
F 26.773053 9.004040 10.098270
F 26.773053 32.157298 10.098270
F 26.773053 55.310555 10.098270
F 0.038113 16.721795 10.004947
F 0.038113 39.875053 10.004947
F 0.038113 63.028310 10.004947
F 26.773053 16.721795 10.098270
F 26.773053 39.875053 10.098270
F 26.773053 63.028310 10.098270
F 8.949756 1.286291 10.036055
F 8.949756 24.439548 10.036055
F 8.949756 47.592806 10.036055
F 35.684696 1.286291 10.129378
F 35.684696 24.439548 10.129378
F 35.684696 47.592806 10.129378
F 8.949756 9.004040 10.036055
F 8.949756 32.157298 10.036055
F 8.949756 55.310555 10.036055
F 35.684696 9.004040 10.129378
F 35.684696 32.157298 10.129378
F 35.684696 55.310555 10.129378
F 8.949756 16.721795 10.036056
F 8.949756 39.875053 10.036056
F 8.949756 63.028310 10.036056
F 35.684696 16.721795 10.129379
F 35.684696 39.875053 10.129379
F 35.684696 63.028310 10.129379
F 17.861404 1.286290 10.067163
F 17.861404 24.439547 10.067163
F 17.861404 47.592805 10.067163
F 44.596345 1.286290 10.160486
F 44.596345 24.439547 10.160486
F 44.596345 47.592805 10.160486
F 17.861404 9.004039 10.067163
F 17.861404 32.157297 10.067163
F 17.861404 55.310554 10.067163
F 44.596345 9.004039 10.160486
F 44.596345 32.157297 10.160486
F 44.596345 55.310554 10.160486
F 17.861404 16.721795 10.067164
F 17.861404 39.875052 10.067164
F 17.861404 63.028310 10.067164
F 44.596345 16.721795 10.160487
F 44.596345 39.875052 10.160487
F 44.596345 63.028310 10.160487
F 0.025399 3.858875 13.643108
F 0.025399 27.012132 13.643108
F 0.025399 50.165390 13.643108
F 26.760339 3.858875 13.736431
F 26.760339 27.012132 13.736431
F 26.760339 50.165390 13.736431
F 0.025399 11.576625 13.643109
F 0.025399 34.729882 13.643109
F 0.025399 57.883140 13.643109
F 26.760339 11.576625 13.736432
F 26.760339 34.729882 13.736432
F 26.760339 57.883140 13.736432
F 0.025399 19.294380 13.643109
F 0.025399 42.447638 13.643109
F 0.025399 65.600895 13.643109
F 26.760339 19.294380 13.736432
F 26.760339 42.447638 13.736432
F 26.760339 65.600895 13.736432
F 8.937040 3.858875 13.674216
F 8.937040 27.012133 13.674216
F 8.937040 50.165390 13.674216
F 35.671981 3.858875 13.767539
F 35.671981 27.012133 13.767539
F 35.671981 50.165390 13.767539
F 8.937040 11.576625 13.674216
F 8.937040 34.729883 13.674216
F 8.937040 57.883140 13.674216
F 35.671981 11.576625 13.767539
F 35.671981 34.729883 13.767539
F 35.671981 57.883140 13.767539
F 8.937040 19.294380 13.674216
F 8.937040 42.447638 13.674216
F 8.937040 65.600896 13.674216
F 35.671981 19.294380 13.767539
F 35.671981 42.447638 13.767539
F 35.671981 65.600896 13.767539
F 17.848692 3.858876 13.705325
F 17.848692 27.012134 13.705325
F 17.848692 50.165391 13.705325
F 44.583632 3.858876 13.798648
F 44.583632 27.012134 13.798648
F 44.583632 50.165391 13.798648
F 17.848692 11.576626 13.705325
F 17.848692 34.729884 13.705325
F 17.848692 57.883141 13.705325
F 44.583632 11.576626 13.798648
F 44.583632 34.729884 13.798648
F 44.583632 57.883141 13.798648
F 17.848692 19.294382 13.705326
F 17.848692 42.447639 13.705326
F 17.848692 65.600897 13.705326
F 44.583632 19.294382 13.798649
F 44.583632 42.447639 13.798649
F 44.583632 65.600897 13.798649
F 0.034936 3.858875 10.914488
F 0.034936 27.012133 10.914488
F 0.034936 50.165390 10.914488
F 26.769876 3.858875 11.007810
F 26.769876 27.012133 11.007810
F 26.769876 50.165390 11.007810
F 0.034936 11.576625 10.914488
F 0.034936 34.729883 10.914488
F 0.034936 57.883140 10.914488
F 26.769876 11.576625 11.007810
F 26.769876 34.729883 11.007810
F 26.769876 57.883140 11.007810
F 0.034936 19.294381 10.914487
F 0.034936 42.447638 10.914487
F 0.034936 65.600896 10.914487
F 26.769876 19.294381 11.007809
F 26.769876 42.447638 11.007809
F 26.769876 65.600896 11.007809
F 8.946578 3.858875 10.945595
F 8.946578 27.012133 10.945595
F 8.946578 50.165390 10.945595
F 35.681519 3.858875 11.038918
F 35.681519 27.012133 11.038918
F 35.681519 50.165390 11.038918
F 8.946578 11.576625 10.945595
F 8.946578 34.729883 10.945595
F 8.946578 57.883140 10.945595
F 35.681519 11.576625 11.038918
F 35.681519 34.729883 11.038918
F 35.681519 57.883140 11.038918
F 8.946578 19.294381 10.945594
F 8.946578 42.447638 10.945594
F 8.946578 65.600896 10.945594
F 35.681519 19.294381 11.038917
F 35.681519 42.447638 11.038917
F 35.681519 65.600896 11.038917
F 17.858228 3.858876 10.976702
F 17.858228 27.012133 10.976702
F 17.858228 50.165391 10.976702
F 44.593169 3.858876 11.070025
F 44.593169 27.012133 11.070025
F 44.593169 50.165391 11.070025
F 17.858228 11.576626 10.976702
F 17.858228 34.729883 10.976702
F 17.858228 57.883141 10.976702
F 44.593169 11.576626 11.070025
F 44.593169 34.729883 11.070025
F 44.593169 57.883141 11.070025
F 17.858228 19.294381 10.976701
F 17.858228 42.447639 10.976701
F 17.858228 65.600896 10.976701
F 44.593169 19.294381 11.070024
F 44.593169 42.447639 11.070024
F 44.593169 65.600896 11.070024
F 0.047626 1.286291 7.276326
F 0.047626 24.439549 7.276326
F 0.047626 47.592806 7.276326
F 26.782566 1.286291 7.369649
F 26.782566 24.439549 7.369649
F 26.782566 47.592806 7.369649
F 0.047626 9.004040 7.276326
F 0.047626 32.157298 7.276326
F 0.047626 55.310555 7.276326
F 26.782566 9.004040 7.369649
F 26.782566 32.157298 7.369649
F 26.782566 55.310555 7.369649
F 0.047626 16.721796 7.276325
F 0.047626 39.875053 7.276325
F 0.047626 63.028311 7.276325
F 26.782566 16.721796 7.369648
F 26.782566 39.875053 7.369648
F 26.782566 63.028311 7.369648
F 8.959267 1.286291 7.307433
F 8.959267 24.439548 7.307433
F 8.959267 47.592806 7.307433
F 35.694207 1.286291 7.400756
F 35.694207 24.439548 7.400756
F 35.694207 47.592806 7.400756
F 8.959267 9.004040 7.307433
F 8.959267 32.157298 7.307433
F 8.959267 55.310555 7.307433
F 35.694207 9.004040 7.400756
F 35.694207 32.157298 7.400756
F 35.694207 55.310555 7.400756
F 8.959267 16.721795 7.307432
F 8.959267 39.875053 7.307432
F 8.959267 63.028310 7.307432
F 35.694207 16.721795 7.400755
F 35.694207 39.875053 7.400755
F 35.694207 63.028310 7.400755
F 17.870917 1.286290 7.338540
F 17.870917 24.439547 7.338540
F 17.870917 47.592805 7.338540
F 44.605858 1.286290 7.431863
F 44.605858 24.439547 7.431863
F 44.605858 47.592805 7.431863
F 17.870917 9.004039 7.338540
F 17.870917 32.157296 7.338540
F 17.870917 55.310554 7.338540
F 44.605858 9.004039 7.431863
F 44.605858 32.157296 7.431863
F 44.605858 55.310554 7.431863
F 17.870917 16.721794 7.338539
F 17.870917 39.875052 7.338539
F 17.870917 63.028309 7.338539
F 44.605858 16.721794 7.431862
F 44.605858 39.875052 7.431862
F 44.605858 63.028309 7.431862
F 2.262848 7.717750 10.922264
F 2.262848 30.871007 10.922264
F 2.262848 54.024265 10.922264
F 28.997789 7.717750 11.015587
F 28.997789 30.871007 11.015587
F 28.997789 54.024265 11.015587
F 2.262848 15.435503 10.922263
F 2.262848 38.588760 10.922263
F 2.262848 61.742018 10.922263
F 28.997789 15.435503 11.015586
F 28.997789 38.588760 11.015586
F 28.997789 61.742018 11.015586
F 2.262848 0.000000 10.922264
F 2.262848 23.153258 10.922264
F 2.262848 46.306515 10.922264
F 28.997789 0.000000 11.015587
F 28.997789 23.153258 11.015587
F 28.997789 46.306515 11.015587
F 11.174492 7.717750 10.953372
F 11.174492 30.871007 10.953372
F 11.174492 54.024265 10.953372
F 37.909432 7.717750 11.046695
F 37.909432 30.871007 11.046695
F 37.909432 54.024265 11.046695
F 11.174492 15.435502 10.953371
F 11.174492 38.588760 10.953371
F 11.174492 61.742017 10.953371
F 37.909432 15.435502 11.046694
F 37.909432 38.588760 11.046694
F 37.909432 61.742017 11.046694
F 11.174492 0.000000 10.953372
F 11.174492 23.153258 10.953372
F 11.174492 46.306515 10.953372
F 37.909432 0.000000 11.046695
F 37.909432 23.153258 11.046695
F 37.909432 46.306515 11.046695
F 20.086143 7.717750 10.984479
F 20.086143 30.871008 10.984479
F 20.086143 54.024265 10.984479
F 46.821083 7.717750 11.077802
F 46.821083 30.871008 11.077802
F 46.821083 54.024265 11.077802
F 20.086143 15.435503 10.984478
F 20.086143 38.588760 10.984478
F 20.086143 61.742018 10.984478
F 46.821083 15.435503 11.077801
F 46.821083 38.588760 11.077801
F 46.821083 61.742018 11.077801
F 20.086143 0.000001 10.984479
F 20.086143 23.153258 10.984479
F 20.086143 46.306516 10.984479
F 46.821083 0.000001 11.077802
F 46.821083 23.153258 11.077802
F 46.821083 46.306516 11.077802
F 2.275534 5.145166 7.284103
F 2.275534 28.298423 7.284103
F 2.275534 51.451681 7.284103
F 29.010474 5.145166 7.377425
F 29.010474 28.298423 7.377425
F 29.010474 51.451681 7.377425
F 2.275534 12.862918 7.284102
F 2.275534 36.016175 7.284102
F 2.275534 59.169433 7.284102
F 29.010474 12.862918 7.377424
F 29.010474 36.016175 7.377424
F 29.010474 59.169433 7.377424
F 2.275534 20.580673 7.284103
F 2.275534 43.733931 7.284103
F 2.275534 66.887188 7.284103
F 29.010474 20.580673 7.377425
F 29.010474 43.733931 7.377425
F 29.010474 66.887188 7.377425
F 11.187177 5.145165 7.315210
F 11.187177 28.298422 7.315210
F 11.187177 51.451680 7.315210
F 37.922117 5.145165 7.408533
F 37.922117 28.298422 7.408533
F 37.922117 51.451680 7.408533
F 11.187177 12.862917 7.315209
F 11.187177 36.016174 7.315209
F 11.187177 59.169432 7.315209
F 37.922117 12.862917 7.408532
F 37.922117 36.016174 7.408532
F 37.922117 59.169432 7.408532
F 11.187177 20.580672 7.315210
F 11.187177 43.733930 7.315210
F 11.187177 66.887187 7.315210
F 37.922117 20.580672 7.408533
F 37.922117 43.733930 7.408533
F 37.922117 66.887187 7.408533
F 20.098829 5.145164 7.346317
F 20.098829 28.298422 7.346317
F 20.098829 51.451679 7.346317
F 46.833770 5.145164 7.439640
F 46.833770 28.298422 7.439640
F 46.833770 51.451679 7.439640
F 20.098829 12.862916 7.346316
F 20.098829 36.016174 7.346316
F 20.098829 59.169431 7.346316
F 46.833770 12.862916 7.439639
F 46.833770 36.016174 7.439639
F 46.833770 59.169431 7.439639
F 20.098829 20.580672 7.346317
F 20.098829 43.733929 7.346317
F 20.098829 66.887187 7.346317
F 46.833770 20.580672 7.439640
F 46.833770 43.733929 7.439640
F 46.833770 66.887187 7.439640
F 2.266021 5.145165 10.012723
F 2.266021 28.298423 10.012723
F 2.266021 51.451680 10.012723
F 29.000961 5.145165 10.106046
F 29.000961 28.298423 10.106046
F 29.000961 51.451680 10.106046
F 2.266021 12.862917 10.012724
F 2.266021 36.016175 10.012724
F 2.266021 59.169432 10.012724
F 29.000961 12.862917 10.106047
F 29.000961 36.016175 10.106047
F 29.000961 59.169432 10.106047
F 2.266021 20.580673 10.012724
F 2.266021 43.733930 10.012724
F 2.266021 66.887188 10.012724
F 29.000961 20.580673 10.106047
F 29.000961 43.733930 10.106047
F 29.000961 66.887188 10.106047
F 11.177665 5.145165 10.043832
F 11.177665 28.298422 10.043832
F 11.177665 51.451680 10.043832
F 37.912605 5.145165 10.137155
F 37.912605 28.298422 10.137155
F 37.912605 51.451680 10.137155
F 11.177665 12.862917 10.043833
F 11.177665 36.016175 10.043833
F 11.177665 59.169432 10.043833
F 37.912605 12.862917 10.137156
F 37.912605 36.016175 10.137156
F 37.912605 59.169432 10.137156
F 11.177665 20.580672 10.043832
F 11.177665 43.733930 10.043832
F 11.177665 66.887187 10.043832
F 37.912605 20.580672 10.137155
F 37.912605 43.733930 10.137155
F 37.912605 66.887187 10.137155
F 20.089316 5.145164 10.074939
F 20.089316 28.298422 10.074939
F 20.089316 51.451679 10.074939
F 46.824257 5.145164 10.168262
F 46.824257 28.298422 10.168262
F 46.824257 51.451679 10.168262
F 20.089316 12.862917 10.074940
F 20.089316 36.016174 10.074940
F 20.089316 59.169432 10.074940
F 46.824257 12.862917 10.168263
F 46.824257 36.016174 10.168263
F 46.824257 59.169432 10.168263
F 20.089316 20.580672 10.074940
F 20.089316 43.733929 10.074940
F 20.089316 66.887187 10.074940
F 46.824257 20.580672 10.168263
F 46.824257 43.733929 10.168263
F 46.824257 66.887187 10.168263
F 2.253312 7.717749 13.650885
F 2.253312 30.871007 13.650885
F 2.253312 54.024264 13.650885
F 28.988252 7.717749 13.744208
F 28.988252 30.871007 13.744208
F 28.988252 54.024264 13.744208
F 2.253312 15.435502 13.650886
F 2.253312 38.588760 13.650886
F 2.253312 61.742017 13.650886
F 28.988252 15.435502 13.744209
F 28.988252 38.588760 13.744209
F 28.988252 61.742017 13.744209
F 2.253312 0.000000 13.650886
F 2.253312 23.153257 13.650886
F 2.253312 46.306515 13.650886
F 28.988252 0.000000 13.744209
F 28.988252 23.153257 13.744209
F 28.988252 46.306515 13.744209
F 11.164954 7.717750 13.681993
F 11.164954 30.871007 13.681993
F 11.164954 54.024265 13.681993
F 37.899895 7.717750 13.775316
F 37.899895 30.871007 13.775316
F 37.899895 54.024265 13.775316
F 11.164954 15.435503 13.681994
F 11.164954 38.588760 13.681994
F 11.164954 61.742018 13.681994
F 37.899895 15.435503 13.775317
F 37.899895 38.588760 13.775317
F 37.899895 61.742018 13.775317
F 11.164954 0.000000 13.681993
F 11.164954 23.153258 13.681993
F 11.164954 46.306515 13.681993
F 37.899895 0.000000 13.775316
F 37.899895 23.153258 13.775316
F 37.899895 46.306515 13.775316
F 20.076606 7.717751 13.713102
F 20.076606 30.871008 13.713102
F 20.076606 54.024266 13.713102
F 46.811546 7.717751 13.806425
F 46.811546 30.871008 13.806425
F 46.811546 54.024266 13.806425
F 20.076606 15.435503 13.713103
F 20.076606 38.588761 13.713103
F 20.076606 61.742018 13.713103
F 46.811546 15.435503 13.806426
F 46.811546 38.588761 13.806426
F 46.811546 61.742018 13.806426
F 20.076606 0.000001 13.713102
F 20.076606 23.153259 13.713102
F 20.076606 46.306516 13.713102
F 46.811546 0.000001 13.806425
F 46.811546 23.153259 13.806425
F 46.811546 46.306516 13.806425
F 4.493934 1.286291 10.020501
F 4.493934 24.439548 10.020501
F 4.493934 47.592806 10.020501
F 31.228875 1.286291 10.113824
F 31.228875 24.439548 10.113824
F 31.228875 47.592806 10.113824
F 4.493934 9.004040 10.020501
F 4.493934 32.157298 10.020501
F 4.493934 55.310555 10.020501
F 31.228875 9.004040 10.113824
F 31.228875 32.157298 10.113824
F 31.228875 55.310555 10.113824
F 4.493934 16.721795 10.020502
F 4.493934 39.875053 10.020502
F 4.493934 63.028310 10.020502
F 31.228875 16.721795 10.113825
F 31.228875 39.875053 10.113825
F 31.228875 63.028310 10.113825
F 13.405579 1.286290 10.051609
F 13.405579 24.439548 10.051609
F 13.405579 47.592806 10.051609
F 40.140520 1.286290 10.144931
F 40.140520 24.439548 10.144931
F 40.140520 47.592806 10.144931
F 13.405579 9.004040 10.051609
F 13.405579 32.157297 10.051609
F 13.405579 55.310555 10.051609
F 40.140520 9.004040 10.144931
F 40.140520 32.157297 10.144931
F 40.140520 55.310555 10.144931
F 13.405579 16.721795 10.051610
F 13.405579 39.875053 10.051610
F 13.405579 63.028310 10.051610
F 40.140520 16.721795 10.144932
F 40.140520 39.875053 10.144932
F 40.140520 63.028310 10.144932
F 22.317230 1.286290 10.082716
F 22.317230 24.439548 10.082716
F 22.317230 47.592805 10.082716
F 49.052170 1.286290 10.176039
F 49.052170 24.439548 10.176039
F 49.052170 47.592805 10.176039
F 22.317230 9.004040 10.082716
F 22.317230 32.157297 10.082716
F 22.317230 55.310555 10.082716
F 49.052170 9.004040 10.176039
F 49.052170 32.157297 10.176039
F 49.052170 55.310555 10.176039
F 22.317230 16.721795 10.082717
F 22.317230 39.875052 10.082717
F 22.317230 63.028310 10.082717
F 49.052170 16.721795 10.176040
F 49.052170 39.875052 10.176040
F 49.052170 63.028310 10.176040
F 4.481219 3.858875 13.658663
F 4.481219 27.012132 13.658663
F 4.481219 50.165390 13.658663
F 31.216160 3.858875 13.751986
F 31.216160 27.012132 13.751986
F 31.216160 50.165390 13.751986
F 4.481219 11.576625 13.658663
F 4.481219 34.729882 13.658663
F 4.481219 57.883140 13.658663
F 31.216160 11.576625 13.751986
F 31.216160 34.729882 13.751986
F 31.216160 57.883140 13.751986
F 4.481219 19.294380 13.658663
F 4.481219 42.447638 13.658663
F 4.481219 65.600895 13.658663
F 31.216160 19.294380 13.751986
F 31.216160 42.447638 13.751986
F 31.216160 65.600895 13.751986
F 13.392865 3.858876 13.689771
F 13.392865 27.012134 13.689771
F 13.392865 50.165391 13.689771
F 40.127805 3.858876 13.783094
F 40.127805 27.012134 13.783094
F 40.127805 50.165391 13.783094
F 13.392865 11.576626 13.689771
F 13.392865 34.729884 13.689771
F 13.392865 57.883141 13.689771
F 40.127805 11.576626 13.783094
F 40.127805 34.729884 13.783094
F 40.127805 57.883141 13.783094
F 13.392865 19.294382 13.689771
F 13.392865 42.447639 13.689771
F 13.392865 65.600897 13.689771
F 40.127805 19.294382 13.783094
F 40.127805 42.447639 13.783094
F 40.127805 65.600897 13.783094
F 22.304518 3.858875 13.720878
F 22.304518 27.012133 13.720878
F 22.304518 50.165390 13.720878
F 49.039458 3.858875 13.814201
F 49.039458 27.012133 13.814201
F 49.039458 50.165390 13.814201
F 22.304518 11.576625 13.720878
F 22.304518 34.729883 13.720878
F 22.304518 57.883140 13.720878
F 49.039458 11.576625 13.814201
F 49.039458 34.729883 13.814201
F 49.039458 57.883140 13.814201
F 22.304518 19.294381 13.720879
F 22.304518 42.447638 13.720879
F 22.304518 65.600896 13.720879
F 49.039458 19.294381 13.814202
F 49.039458 42.447638 13.814202
F 49.039458 65.600896 13.814202
F 4.490757 3.858875 10.930041
F 4.490757 27.012133 10.930041
F 4.490757 50.165390 10.930041
F 31.225697 3.858875 11.023364
F 31.225697 27.012133 11.023364
F 31.225697 50.165390 11.023364
F 4.490757 11.576625 10.930041
F 4.490757 34.729883 10.930041
F 4.490757 57.883140 10.930041
F 31.225697 11.576625 11.023364
F 31.225697 34.729883 11.023364
F 31.225697 57.883140 11.023364
F 4.490757 19.294381 10.930040
F 4.490757 42.447638 10.930040
F 4.490757 65.600896 10.930040
F 31.225697 19.294381 11.023363
F 31.225697 42.447638 11.023363
F 31.225697 65.600896 11.023363
F 13.402403 3.858876 10.961148
F 13.402403 27.012133 10.961148
F 13.402403 50.165391 10.961148
F 40.137343 3.858876 11.054471
F 40.137343 27.012133 11.054471
F 40.137343 50.165391 11.054471
F 13.402403 11.576626 10.961148
F 13.402403 34.729883 10.961148
F 13.402403 57.883141 10.961148
F 40.137343 11.576626 11.054471
F 40.137343 34.729883 11.054471
F 40.137343 57.883141 11.054471
F 13.402403 19.294381 10.961148
F 13.402403 42.447639 10.961148
F 13.402403 65.600896 10.961148
F 40.137343 19.294381 11.054471
F 40.137343 42.447639 11.054471
F 40.137343 65.600896 11.054471
F 22.314053 3.858875 10.992257
F 22.314053 27.012133 10.992257
F 22.314053 50.165390 10.992257
F 49.048993 3.858875 11.085580
F 49.048993 27.012133 11.085580
F 49.048993 50.165390 11.085580
F 22.314053 11.576625 10.992257
F 22.314053 34.729883 10.992257
F 22.314053 57.883140 10.992257
F 49.048993 11.576625 11.085580
F 49.048993 34.729883 11.085580
F 49.048993 57.883140 11.085580
F 22.314053 19.294381 10.992256
F 22.314053 42.447638 10.992256
F 22.314053 65.600896 10.992256
F 49.048993 19.294381 11.085579
F 49.048993 42.447638 11.085579
F 49.048993 65.600896 11.085579
F 4.503445 1.286291 7.291879
F 4.503445 24.439549 7.291879
F 4.503445 47.592806 7.291879
F 31.238387 1.286291 7.385202
F 31.238387 24.439549 7.385202
F 31.238387 47.592806 7.385202
F 4.503445 9.004041 7.291879
F 4.503445 32.157298 7.291879
F 4.503445 55.310556 7.291879
F 31.238387 9.004041 7.385202
F 31.238387 32.157298 7.385202
F 31.238387 55.310556 7.385202
F 4.503445 16.721796 7.291878
F 4.503445 39.875053 7.291878
F 4.503445 63.028311 7.291878
F 31.238387 16.721796 7.385201
F 31.238387 39.875053 7.385201
F 31.238387 63.028311 7.385201
F 13.415091 1.286290 7.322986
F 13.415091 24.439547 7.322986
F 13.415091 47.592805 7.322986
F 40.150031 1.286290 7.416309
F 40.150031 24.439547 7.416309
F 40.150031 47.592805 7.416309
F 13.415091 9.004039 7.322986
F 13.415091 32.157297 7.322986
F 13.415091 55.310554 7.322986
F 40.150031 9.004039 7.416309
F 40.150031 32.157297 7.416309
F 40.150031 55.310554 7.416309
F 13.415091 16.721795 7.322986
F 13.415091 39.875052 7.322986
F 13.415091 63.028310 7.322986
F 40.150031 16.721795 7.416309
F 40.150031 39.875052 7.416309
F 40.150031 63.028310 7.416309
F 22.326743 1.286290 7.354095
F 22.326743 24.439548 7.354095
F 22.326743 47.592805 7.354095
F 49.061684 1.286290 7.447418
F 49.061684 24.439548 7.447418
F 49.061684 47.592805 7.447418
F 22.326743 9.004039 7.354095
F 22.326743 32.157297 7.354095
F 22.326743 55.310555 7.354095
F 49.061684 9.004039 7.447418
F 49.061684 32.157297 7.447418
F 49.061684 55.310555 7.447418
F 22.326743 16.721795 7.354094
F 22.326743 39.875052 7.354094
F 22.326743 63.028310 7.354094
F 49.061684 16.721795 7.447417
F 49.061684 39.875052 7.447417
F 49.061684 63.028310 7.447417
F 6.718669 7.717750 10.937818
F 6.718669 30.871007 10.937818
F 6.718669 54.024265 10.937818
F 33.453610 7.717750 11.031141
F 33.453610 30.871007 11.031141
F 33.453610 54.024265 11.031141
F 6.718669 15.435502 10.937817
F 6.718669 38.588760 10.937817
F 6.718669 61.742018 10.937817
F 33.453610 15.435502 11.031140
F 33.453610 38.588760 11.031140
F 33.453610 61.742018 11.031140
F 6.718669 0.000000 10.937818
F 6.718669 23.153258 10.937818
F 6.718669 46.306515 10.937818
F 33.453610 0.000000 11.031141
F 33.453610 23.153258 11.031141
F 33.453610 46.306515 11.031141
F 15.630317 7.717750 10.968925
F 15.630317 30.871008 10.968925
F 15.630317 54.024265 10.968925
F 42.365257 7.717750 11.062248
F 42.365257 30.871008 11.062248
F 42.365257 54.024265 11.062248
F 15.630317 15.435503 10.968924
F 15.630317 38.588760 10.968924
F 15.630317 61.742018 10.968924
F 42.365257 15.435503 11.062247
F 42.365257 38.588760 11.062247
F 42.365257 61.742018 11.062247
F 15.630317 0.000001 10.968925
F 15.630317 23.153258 10.968925
F 15.630317 46.306516 10.968925
F 42.365257 0.000001 11.062248
F 42.365257 23.153258 11.062248
F 42.365257 46.306516 11.062248
F 24.541967 7.717750 11.000034
F 24.541967 30.871007 11.000034
F 24.541967 54.024265 11.000034
F 51.276908 7.717750 11.093356
F 51.276908 30.871007 11.093356
F 51.276908 54.024265 11.093356
F 24.541967 15.435502 11.000033
F 24.541967 38.588760 11.000033
F 24.541967 61.742018 11.000033
F 51.276908 15.435502 11.093355
F 51.276908 38.588760 11.093355
F 51.276908 61.742018 11.093355
F 24.541967 0.000000 11.000034
F 24.541967 23.153258 11.000034
F 24.541967 46.306515 11.000034
F 51.276908 0.000000 11.093356
F 51.276908 23.153258 11.093356
F 51.276908 46.306515 11.093356
F 6.731354 5.145165 7.299656
F 6.731354 28.298423 7.299656
F 6.731354 51.451680 7.299656
F 33.466294 5.145165 7.392979
F 33.466294 28.298423 7.392979
F 33.466294 51.451680 7.392979
F 6.731354 12.862918 7.299655
F 6.731354 36.016175 7.299655
F 6.731354 59.169433 7.299655
F 33.466294 12.862918 7.392978
F 33.466294 36.016175 7.392978
F 33.466294 59.169433 7.392978
F 6.731354 20.580673 7.299656
F 6.731354 43.733930 7.299656
F 6.731354 66.887188 7.299656
F 33.466294 20.580673 7.392979
F 33.466294 43.733930 7.392979
F 33.466294 66.887188 7.392979
F 15.643003 5.145164 7.330763
F 15.643003 28.298421 7.330763
F 15.643003 51.451679 7.330763
F 42.377943 5.145164 7.424086
F 42.377943 28.298421 7.424086
F 42.377943 51.451679 7.424086
F 15.643003 12.862916 7.330762
F 15.643003 36.016174 7.330762
F 15.643003 59.169431 7.330762
F 42.377943 12.862916 7.424085
F 42.377943 36.016174 7.424085
F 42.377943 59.169431 7.424085
F 15.643003 20.580671 7.330763
F 15.643003 43.733929 7.330763
F 15.643003 66.887186 7.330763
F 42.377943 20.580671 7.424086
F 42.377943 43.733929 7.424086
F 42.377943 66.887186 7.424086
F 24.554653 5.145165 7.361872
F 24.554653 28.298423 7.361872
F 24.554653 51.451680 7.361872
F 51.289593 5.145165 7.455195
F 51.289593 28.298423 7.455195
F 51.289593 51.451680 7.455195
F 24.554653 12.862917 7.361871
F 24.554653 36.016175 7.361871
F 24.554653 59.169432 7.361871
F 51.289593 12.862917 7.455194
F 51.289593 36.016175 7.455194
F 51.289593 59.169432 7.455194
F 24.554653 20.580673 7.361872
F 24.554653 43.733930 7.361872
F 24.554653 66.887188 7.361872
F 51.289593 20.580673 7.455195
F 51.289593 43.733930 7.455195
F 51.289593 66.887188 7.455195
F 6.721842 5.145165 10.028278
F 6.721842 28.298423 10.028278
F 6.721842 51.451680 10.028278
F 33.456782 5.145165 10.121601
F 33.456782 28.298423 10.121601
F 33.456782 51.451680 10.121601
F 6.721842 12.862917 10.028278
F 6.721842 36.016175 10.028278
F 6.721842 59.169432 10.028278
F 33.456782 12.862917 10.121601
F 33.456782 36.016175 10.121601
F 33.456782 59.169432 10.121601
F 6.721842 20.580673 10.028278
F 6.721842 43.733930 10.028278
F 6.721842 66.887188 10.028278
F 33.456782 20.580673 10.121601
F 33.456782 43.733930 10.121601
F 33.456782 66.887188 10.121601
F 15.633490 5.145164 10.059386
F 15.633490 28.298422 10.059386
F 15.633490 51.451679 10.059386
F 42.368430 5.145164 10.152709
F 42.368430 28.298422 10.152709
F 42.368430 51.451679 10.152709
F 15.633490 12.862917 10.059386
F 15.633490 36.016174 10.059386
F 15.633490 59.169432 10.059386
F 42.368430 12.862917 10.152709
F 42.368430 36.016174 10.152709
F 42.368430 59.169432 10.152709
F 15.633490 20.580672 10.059386
F 15.633490 43.733929 10.059386
F 15.633490 66.887187 10.059386
F 42.368430 20.580672 10.152709
F 42.368430 43.733929 10.152709
F 42.368430 66.887187 10.152709
F 24.545140 5.145165 10.090492
F 24.545140 28.298423 10.090492
F 24.545140 51.451680 10.090492
F 51.280081 5.145165 10.183815
F 51.280081 28.298423 10.183815
F 51.280081 51.451680 10.183815
F 24.545140 12.862917 10.090493
F 24.545140 36.016175 10.090493
F 24.545140 59.169432 10.090493
F 51.280081 12.862917 10.183816
F 51.280081 36.016175 10.183816
F 51.280081 59.169432 10.183816
F 24.545140 20.580672 10.090493
F 24.545140 43.733930 10.090493
F 24.545140 66.887188 10.090493
F 51.280081 20.580672 10.183816
F 51.280081 43.733930 10.183816
F 51.280081 66.887188 10.183816
F 6.709132 7.717749 13.666440
F 6.709132 30.871007 13.666440
F 6.709132 54.024264 13.666440
F 33.444073 7.717749 13.759763
F 33.444073 30.871007 13.759763
F 33.444073 54.024264 13.759763
F 6.709132 15.435502 13.666441
F 6.709132 38.588760 13.666441
F 6.709132 61.742017 13.666441
F 33.444073 15.435502 13.759764
F 33.444073 38.588760 13.759764
F 33.444073 61.742017 13.759764
F 6.709132 0.000000 13.666440
F 6.709132 23.153257 13.666440
F 6.709132 46.306515 13.666440
F 33.444073 0.000000 13.759763
F 33.444073 23.153257 13.759763
F 33.444073 46.306515 13.759763
F 15.620779 7.717751 13.697548
F 15.620779 30.871008 13.697548
F 15.620779 54.024266 13.697548
F 42.355719 7.717751 13.790871
F 42.355719 30.871008 13.790871
F 42.355719 54.024266 13.790871
F 15.620779 15.435503 13.697549
F 15.620779 38.588761 13.697549
F 15.620779 61.742018 13.697549
F 42.355719 15.435503 13.790872
F 42.355719 38.588761 13.790872
F 42.355719 61.742018 13.790872
F 15.620779 0.000001 13.697548
F 15.620779 23.153259 13.697548
F 15.620779 46.306516 13.697548
F 42.355719 0.000001 13.790871
F 42.355719 23.153259 13.790871
F 42.355719 46.306516 13.790871
F 24.532431 7.717750 13.728655
F 24.532431 30.871007 13.728655
F 24.532431 54.024265 13.728655
F 51.267371 7.717750 13.821978
F 51.267371 30.871007 13.821978
F 51.267371 54.024265 13.821978
F 24.532431 15.435502 13.728656
F 24.532431 38.588760 13.728656
F 24.532431 61.742017 13.728656
F 51.267371 15.435502 13.821979
F 51.267371 38.588760 13.821979
F 51.267371 61.742017 13.821979
F 24.532431 0.000000 13.728655
F 24.532431 23.153258 13.728655
F 24.532431 46.306515 13.728655
F 51.267371 0.000000 13.821978
F 51.267371 23.153258 13.821978
F 51.267371 46.306515 13.821978
F 0.012714 1.286291 17.281271
F 0.012714 24.439548 17.281271
F 0.012714 47.592806 17.281271
F 26.747654 1.286291 17.374594
F 26.747654 24.439548 17.374594
F 26.747654 47.592806 17.374594
F 0.012714 9.004040 17.281271
F 0.012714 32.157298 17.281271
F 0.012714 55.310555 17.281271
F 26.747654 9.004040 17.374594
F 26.747654 32.157298 17.374594
F 26.747654 55.310555 17.374594
F 0.012714 16.721795 17.281272
F 0.012714 39.875053 17.281272
F 0.012714 63.028310 17.281272
F 26.747654 16.721795 17.374595
F 26.747654 39.875053 17.374595
F 26.747654 63.028310 17.374595
F 8.924356 1.286291 17.312378
F 8.924356 24.439548 17.312378
F 8.924356 47.592806 17.312378
F 35.659296 1.286291 17.405701
F 35.659296 24.439548 17.405701
F 35.659296 47.592806 17.405701
F 8.924356 9.004040 17.312378
F 8.924356 32.157298 17.312378
F 8.924356 55.310555 17.312378
F 35.659296 9.004040 17.405701
F 35.659296 32.157298 17.405701
F 35.659296 55.310555 17.405701
F 8.924356 16.721795 17.312379
F 8.924356 39.875053 17.312379
F 8.924356 63.028310 17.312379
F 35.659296 16.721795 17.405702
F 35.659296 39.875053 17.405702
F 35.659296 63.028310 17.405702
F 17.836005 1.286290 17.343487
F 17.836005 24.439547 17.343487
F 17.836005 47.592805 17.343487
F 44.570946 1.286290 17.436810
F 44.570946 24.439547 17.436810
F 44.570946 47.592805 17.436810
F 17.836005 9.004039 17.343487
F 17.836005 32.157297 17.343487
F 17.836005 55.310554 17.343487
F 44.570946 9.004039 17.436810
F 44.570946 32.157297 17.436810
F 44.570946 55.310554 17.436810
F 17.836005 16.721795 17.343488
F 17.836005 39.875052 17.343488
F 17.836005 63.028310 17.343488
F 44.570946 16.721795 17.436811
F 44.570946 39.875052 17.436811
F 44.570946 63.028310 17.436811
F 0.000000 3.858875 20.919434
F 0.000000 27.012132 20.919434
F 0.000000 50.165390 20.919434
F 26.734940 3.858875 21.012756
F 26.734940 27.012132 21.012756
F 26.734940 50.165390 21.012756
F 0.000000 11.576625 20.919434
F 0.000000 34.729882 20.919434
F 0.000000 57.883140 20.919434
F 26.734940 11.576625 21.012756
F 26.734940 34.729882 21.012756
F 26.734940 57.883140 21.012756
F 0.000000 19.294380 20.919434
F 0.000000 42.447638 20.919434
F 0.000000 65.600895 20.919434
F 26.734940 19.294380 21.012756
F 26.734940 42.447638 21.012756
F 26.734940 65.600895 21.012756
F 8.911641 3.858875 20.950541
F 8.911641 27.012133 20.950541
F 8.911641 50.165390 20.950541
F 35.646582 3.858875 21.043864
F 35.646582 27.012133 21.043864
F 35.646582 50.165390 21.043864
F 8.911641 11.576625 20.950541
F 8.911641 34.729883 20.950541
F 8.911641 57.883140 20.950541
F 35.646582 11.576625 21.043864
F 35.646582 34.729883 21.043864
F 35.646582 57.883140 21.043864
F 8.911641 19.294380 20.950542
F 8.911641 42.447638 20.950542
F 8.911641 65.600896 20.950542
F 35.646582 19.294380 21.043865
F 35.646582 42.447638 21.043865
F 35.646582 65.600896 21.043865
F 17.823292 3.858876 20.981650
F 17.823292 27.012134 20.981650
F 17.823292 50.165391 20.981650
F 44.558233 3.858876 21.074973
F 44.558233 27.012134 21.074973
F 44.558233 50.165391 21.074973
F 17.823292 11.576626 20.981650
F 17.823292 34.729884 20.981650
F 17.823292 57.883141 20.981650
F 44.558233 11.576626 21.074973
F 44.558233 34.729884 21.074973
F 44.558233 57.883141 21.074973
F 17.823292 19.294382 20.981651
F 17.823292 42.447639 20.981651
F 17.823292 65.600897 20.981651
F 44.558233 19.294382 21.074974
F 44.558233 42.447639 21.074974
F 44.558233 65.600897 21.074974
F 0.009537 3.858875 18.190813
F 0.009537 27.012133 18.190813
F 0.009537 50.165390 18.190813
F 26.744477 3.858875 18.284136
F 26.744477 27.012133 18.284136
F 26.744477 50.165390 18.284136
F 0.009537 11.576625 18.190812
F 0.009537 34.729883 18.190812
F 0.009537 57.883140 18.190812
F 26.744477 11.576625 18.284135
F 26.744477 34.729883 18.284135
F 26.744477 57.883140 18.284135
F 0.009537 19.294381 18.190812
F 0.009537 42.447638 18.190812
F 0.009537 65.600896 18.190812
F 26.744477 19.294381 18.284135
F 26.744477 42.447638 18.284135
F 26.744477 65.600896 18.284135
F 8.921178 3.858875 18.221920
F 8.921178 27.012133 18.221920
F 8.921178 50.165390 18.221920
F 35.656120 3.858875 18.315243
F 35.656120 27.012133 18.315243
F 35.656120 50.165390 18.315243
F 8.921178 11.576625 18.221920
F 8.921178 34.729883 18.221920
F 8.921178 57.883140 18.221920
F 35.656120 11.576625 18.315243
F 35.656120 34.729883 18.315243
F 35.656120 57.883140 18.315243
F 8.921178 19.294381 18.221920
F 8.921178 42.447638 18.221920
F 8.921178 65.600896 18.221920
F 35.656120 19.294381 18.315243
F 35.656120 42.447638 18.315243
F 35.656120 65.600896 18.315243
F 17.832829 3.858876 18.253026
F 17.832829 27.012133 18.253026
F 17.832829 50.165391 18.253026
F 44.567769 3.858876 18.346349
F 44.567769 27.012133 18.346349
F 44.567769 50.165391 18.346349
F 17.832829 11.576626 18.253026
F 17.832829 34.729883 18.253026
F 17.832829 57.883141 18.253026
F 44.567769 11.576626 18.346349
F 44.567769 34.729883 18.346349
F 44.567769 57.883141 18.346349
F 17.832829 19.294381 18.253026
F 17.832829 42.447639 18.253026
F 17.832829 65.600896 18.253026
F 44.567769 19.294381 18.346349
F 44.567769 42.447639 18.346349
F 44.567769 65.600896 18.346349
F 0.022226 1.286291 14.552650
F 0.022226 24.439549 14.552650
F 0.022226 47.592806 14.552650
F 26.757166 1.286291 14.645973
F 26.757166 24.439549 14.645973
F 26.757166 47.592806 14.645973
F 0.022226 9.004040 14.552650
F 0.022226 32.157298 14.552650
F 0.022226 55.310555 14.552650
F 26.757166 9.004040 14.645973
F 26.757166 32.157298 14.645973
F 26.757166 55.310555 14.645973
F 0.022226 16.721796 14.552649
F 0.022226 39.875053 14.552649
F 0.022226 63.028311 14.552649
F 26.757166 16.721796 14.645972
F 26.757166 39.875053 14.645972
F 26.757166 63.028311 14.645972
F 8.933868 1.286291 14.583758
F 8.933868 24.439548 14.583758
F 8.933868 47.592806 14.583758
F 35.668808 1.286291 14.677081
F 35.668808 24.439548 14.677081
F 35.668808 47.592806 14.677081
F 8.933868 9.004040 14.583758
F 8.933868 32.157298 14.583758
F 8.933868 55.310555 14.583758
F 35.668808 9.004040 14.677081
F 35.668808 32.157298 14.677081
F 35.668808 55.310555 14.677081
F 8.933868 16.721795 14.583757
F 8.933868 39.875053 14.583757
F 8.933868 63.028310 14.583757
F 35.668808 16.721795 14.677080
F 35.668808 39.875053 14.677080
F 35.668808 63.028310 14.677080
F 17.845518 1.286290 14.614864
F 17.845518 24.439547 14.614864
F 17.845518 47.592805 14.614864
F 44.580459 1.286290 14.708187
F 44.580459 24.439547 14.708187
F 44.580459 47.592805 14.708187
F 17.845518 9.004039 14.614864
F 17.845518 32.157296 14.614864
F 17.845518 55.310554 14.614864
F 44.580459 9.004039 14.708187
F 44.580459 32.157296 14.708187
F 44.580459 55.310554 14.708187
F 17.845518 16.721794 14.614864
F 17.845518 39.875052 14.614864
F 17.845518 63.028309 14.614864
F 44.580459 16.721794 14.708187
F 44.580459 39.875052 14.708187
F 44.580459 63.028309 14.708187
F 2.237449 7.717750 18.198590
F 2.237449 30.871007 18.198590
F 2.237449 54.024265 18.198590
F 28.972389 7.717750 18.291913
F 28.972389 30.871007 18.291913
F 28.972389 54.024265 18.291913
F 2.237449 15.435503 18.198589
F 2.237449 38.588760 18.198589
F 2.237449 61.742018 18.198589
F 28.972389 15.435503 18.291912
F 28.972389 38.588760 18.291912
F 28.972389 61.742018 18.291912
F 2.237449 0.000000 18.198589
F 2.237449 23.153258 18.198589
F 2.237449 46.306515 18.198589
F 28.972389 0.000000 18.291912
F 28.972389 23.153258 18.291912
F 28.972389 46.306515 18.291912
F 11.149093 7.717750 18.229698
F 11.149093 30.871007 18.229698
F 11.149093 54.024265 18.229698
F 37.884033 7.717750 18.323021
F 37.884033 30.871007 18.323021
F 37.884033 54.024265 18.323021
F 11.149093 15.435502 18.229696
F 11.149093 38.588760 18.229696
F 11.149093 61.742017 18.229696
F 37.884033 15.435502 18.323019
F 37.884033 38.588760 18.323019
F 37.884033 61.742017 18.323019
F 11.149093 0.000000 18.229697
F 11.149093 23.153258 18.229697
F 11.149093 46.306515 18.229697
F 37.884033 0.000000 18.323020
F 37.884033 23.153258 18.323020
F 37.884033 46.306515 18.323020
F 20.060744 7.717750 18.260804
F 20.060744 30.871008 18.260804
F 20.060744 54.024265 18.260804
F 46.795684 7.717750 18.354127
F 46.795684 30.871008 18.354127
F 46.795684 54.024265 18.354127
F 20.060744 15.435503 18.260803
F 20.060744 38.588760 18.260803
F 20.060744 61.742018 18.260803
F 46.795684 15.435503 18.354126
F 46.795684 38.588760 18.354126
F 46.795684 61.742018 18.354126
F 20.060744 0.000001 18.260804
F 20.060744 23.153258 18.260804
F 20.060744 46.306516 18.260804
F 46.795684 0.000001 18.354127
F 46.795684 23.153258 18.354127
F 46.795684 46.306516 18.354127
F 2.250135 5.145166 14.560427
F 2.250135 28.298423 14.560427
F 2.250135 51.451681 14.560427
F 28.985075 5.145166 14.653750
F 28.985075 28.298423 14.653750
F 28.985075 51.451681 14.653750
F 2.250135 12.862918 14.560426
F 2.250135 36.016175 14.560426
F 2.250135 59.169433 14.560426
F 28.985075 12.862918 14.653749
F 28.985075 36.016175 14.653749
F 28.985075 59.169433 14.653749
F 2.250135 20.580673 14.560427
F 2.250135 43.733931 14.560427
F 2.250135 66.887188 14.560427
F 28.985075 20.580673 14.653750
F 28.985075 43.733931 14.653750
F 28.985075 66.887188 14.653750
F 11.161777 5.145165 14.591534
F 11.161777 28.298422 14.591534
F 11.161777 51.451680 14.591534
F 37.896718 5.145165 14.684857
F 37.896718 28.298422 14.684857
F 37.896718 51.451680 14.684857
F 11.161777 12.862917 14.591533
F 11.161777 36.016174 14.591533
F 11.161777 59.169432 14.591533
F 37.896718 12.862917 14.684856
F 37.896718 36.016174 14.684856
F 37.896718 59.169432 14.684856
F 11.161777 20.580672 14.591534
F 11.161777 43.733930 14.591534
F 11.161777 66.887187 14.591534
F 37.896718 20.580672 14.684857
F 37.896718 43.733930 14.684857
F 37.896718 66.887187 14.684857
F 20.073430 5.145164 14.622642
F 20.073430 28.298422 14.622642
F 20.073430 51.451679 14.622642
F 46.808370 5.145164 14.715964
F 46.808370 28.298422 14.715964
F 46.808370 51.451679 14.715964
F 20.073430 12.862916 14.622641
F 20.073430 36.016174 14.622641
F 20.073430 59.169431 14.622641
F 46.808370 12.862916 14.715963
F 46.808370 36.016174 14.715963
F 46.808370 59.169431 14.715963
F 20.073430 20.580672 14.622642
F 20.073430 43.733929 14.622642
F 20.073430 66.887187 14.622642
F 46.808370 20.580672 14.715964
F 46.808370 43.733929 14.715964
F 46.808370 66.887187 14.715964
F 2.240622 5.145165 17.289048
F 2.240622 28.298423 17.289048
F 2.240622 51.451680 17.289048
F 28.975562 5.145165 17.382371
F 28.975562 28.298423 17.382371
F 28.975562 51.451680 17.382371
F 2.240622 12.862917 17.289049
F 2.240622 36.016175 17.289049
F 2.240622 59.169432 17.289049
F 28.975562 12.862917 17.382372
F 28.975562 36.016175 17.382372
F 28.975562 59.169432 17.382372
F 2.240622 20.580673 17.289048
F 2.240622 43.733930 17.289048
F 2.240622 66.887188 17.289048
F 28.975562 20.580673 17.382371
F 28.975562 43.733930 17.382371
F 28.975562 66.887188 17.382371
F 11.152266 5.145165 17.320155
F 11.152266 28.298422 17.320155
F 11.152266 51.451680 17.320155
F 37.887206 5.145165 17.413478
F 37.887206 28.298422 17.413478
F 37.887206 51.451680 17.413478
F 11.152266 12.862917 17.320156
F 11.152266 36.016175 17.320156
F 11.152266 59.169432 17.320156
F 37.887206 12.862917 17.413479
F 37.887206 36.016175 17.413479
F 37.887206 59.169432 17.413479
F 11.152266 20.580672 17.320156
F 11.152266 43.733930 17.320156
F 11.152266 66.887187 17.320156
F 37.887206 20.580672 17.413479
F 37.887206 43.733930 17.413479
F 37.887206 66.887187 17.413479
F 20.063916 5.145164 17.351264
F 20.063916 28.298422 17.351264
F 20.063916 51.451679 17.351264
F 46.798858 5.145164 17.444587
F 46.798858 28.298422 17.444587
F 46.798858 51.451679 17.444587
F 20.063916 12.862917 17.351265
F 20.063916 36.016174 17.351265
F 20.063916 59.169432 17.351265
F 46.798858 12.862917 17.444588
F 46.798858 36.016174 17.444588
F 46.798858 59.169432 17.444588
F 20.063916 20.580672 17.351264
F 20.063916 43.733929 17.351264
F 20.063916 66.887187 17.351264
F 46.798858 20.580672 17.444587
F 46.798858 43.733929 17.444587
F 46.798858 66.887187 17.444587
F 2.227912 7.717749 20.927210
F 2.227912 30.871007 20.927210
F 2.227912 54.024264 20.927210
F 28.962853 7.717749 21.020533
F 28.962853 30.871007 21.020533
F 28.962853 54.024264 21.020533
F 2.227912 15.435502 20.927211
F 2.227912 38.588760 20.927211
F 2.227912 61.742017 20.927211
F 28.962853 15.435502 21.020534
F 28.962853 38.588760 21.020534
F 28.962853 61.742017 21.020534
F 2.227912 0.000000 20.927210
F 2.227912 23.153257 20.927210
F 2.227912 46.306515 20.927210
F 28.962853 0.000000 21.020533
F 28.962853 23.153257 21.020533
F 28.962853 46.306515 21.020533
F 11.139555 7.717750 20.958318
F 11.139555 30.871007 20.958318
F 11.139555 54.024265 20.958318
F 37.874495 7.717750 21.051641
F 37.874495 30.871007 21.051641
F 37.874495 54.024265 21.051641
F 11.139555 15.435503 20.958319
F 11.139555 38.588760 20.958319
F 11.139555 61.742018 20.958319
F 37.874495 15.435503 21.051642
F 37.874495 38.588760 21.051642
F 37.874495 61.742018 21.051642
F 11.139555 0.000000 20.958318
F 11.139555 23.153258 20.958318
F 11.139555 46.306515 20.958318
F 37.874495 0.000000 21.051641
F 37.874495 23.153258 21.051641
F 37.874495 46.306515 21.051641
F 20.051207 7.717751 20.989427
F 20.051207 30.871008 20.989427
F 20.051207 54.024266 20.989427
F 46.786147 7.717751 21.082750
F 46.786147 30.871008 21.082750
F 46.786147 54.024266 21.082750
F 20.051207 15.435503 20.989428
F 20.051207 38.588761 20.989428
F 20.051207 61.742018 20.989428
F 46.786147 15.435503 21.082751
F 46.786147 38.588761 21.082751
F 46.786147 61.742018 21.082751
F 20.051207 0.000001 20.989427
F 20.051207 23.153259 20.989427
F 20.051207 46.306516 20.989427
F 46.786147 0.000001 21.082750
F 46.786147 23.153259 21.082750
F 46.786147 46.306516 21.082750
F 4.468534 1.286291 17.296825
F 4.468534 24.439548 17.296825
F 4.468534 47.592806 17.296825
F 31.203476 1.286291 17.390147
F 31.203476 24.439548 17.390147
F 31.203476 47.592806 17.390147
F 4.468534 9.004040 17.296825
F 4.468534 32.157298 17.296825
F 4.468534 55.310555 17.296825
F 31.203476 9.004040 17.390147
F 31.203476 32.157298 17.390147
F 31.203476 55.310555 17.390147
F 4.468534 16.721795 17.296826
F 4.468534 39.875053 17.296826
F 4.468534 63.028310 17.296826
F 31.203476 16.721795 17.390148
F 31.203476 39.875053 17.390148
F 31.203476 63.028310 17.390148
F 13.380180 1.286290 17.327933
F 13.380180 24.439548 17.327933
F 13.380180 47.592806 17.327933
F 40.115120 1.286290 17.421256
F 40.115120 24.439548 17.421256
F 40.115120 47.592806 17.421256
F 13.380180 9.004040 17.327933
F 13.380180 32.157297 17.327933
F 13.380180 55.310555 17.327933
F 40.115120 9.004040 17.421256
F 40.115120 32.157297 17.421256
F 40.115120 55.310555 17.421256
F 13.380180 16.721795 17.327933
F 13.380180 39.875053 17.327933
F 13.380180 63.028310 17.327933
F 40.115120 16.721795 17.421256
F 40.115120 39.875053 17.421256
F 40.115120 63.028310 17.421256
F 22.291831 1.286290 17.359041
F 22.291831 24.439548 17.359041
F 22.291831 47.592805 17.359041
F 49.026771 1.286290 17.452364
F 49.026771 24.439548 17.452364
F 49.026771 47.592805 17.452364
F 22.291831 9.004040 17.359041
F 22.291831 32.157297 17.359041
F 22.291831 55.310555 17.359041
F 49.026771 9.004040 17.452364
F 49.026771 32.157297 17.452364
F 49.026771 55.310555 17.452364
F 22.291831 16.721795 17.359041
F 22.291831 39.875052 17.359041
F 22.291831 63.028310 17.359041
F 49.026771 16.721795 17.452364
F 49.026771 39.875052 17.452364
F 49.026771 63.028310 17.452364
F 4.455820 3.858875 20.934987
F 4.455820 27.012132 20.934987
F 4.455820 50.165390 20.934987
F 31.190761 3.858875 21.028310
F 31.190761 27.012132 21.028310
F 31.190761 50.165390 21.028310
F 4.455820 11.576625 20.934987
F 4.455820 34.729882 20.934987
F 4.455820 57.883140 20.934987
F 31.190761 11.576625 21.028310
F 31.190761 34.729882 21.028310
F 31.190761 57.883140 21.028310
F 4.455820 19.294380 20.934987
F 4.455820 42.447638 20.934987
F 4.455820 65.600895 20.934987
F 31.190761 19.294380 21.028310
F 31.190761 42.447638 21.028310
F 31.190761 65.600895 21.028310
F 13.367466 3.858876 20.966096
F 13.367466 27.012134 20.966096
F 13.367466 50.165391 20.966096
F 40.102406 3.858876 21.059419
F 40.102406 27.012134 21.059419
F 40.102406 50.165391 21.059419
F 13.367466 11.576626 20.966096
F 13.367466 34.729884 20.966096
F 13.367466 57.883141 20.966096
F 40.102406 11.576626 21.059419
F 40.102406 34.729884 21.059419
F 40.102406 57.883141 21.059419
F 13.367466 19.294382 20.966096
F 13.367466 42.447639 20.966096
F 13.367466 65.600897 20.966096
F 40.102406 19.294382 21.059419
F 40.102406 42.447639 21.059419
F 40.102406 65.600897 21.059419
F 22.279118 3.858875 20.997203
F 22.279118 27.012133 20.997203
F 22.279118 50.165390 20.997203
F 49.014058 3.858875 21.090526
F 49.014058 27.012133 21.090526
F 49.014058 50.165390 21.090526
F 22.279118 11.576625 20.997204
F 22.279118 34.729883 20.997204
F 22.279118 57.883140 20.997204
F 49.014058 11.576625 21.090527
F 49.014058 34.729883 21.090527
F 49.014058 57.883140 21.090527
F 22.279118 19.294381 20.997204
F 22.279118 42.447638 20.997204
F 22.279118 65.600896 20.997204
F 49.014058 19.294381 21.090527
F 49.014058 42.447638 21.090527
F 49.014058 65.600896 21.090527
F 4.465358 3.858875 18.206367
F 4.465358 27.012133 18.206367
F 4.465358 50.165390 18.206367
F 31.200298 3.858875 18.299690
F 31.200298 27.012133 18.299690
F 31.200298 50.165390 18.299690
F 4.465358 11.576625 18.206366
F 4.465358 34.729883 18.206366
F 4.465358 57.883140 18.206366
F 31.200298 11.576625 18.299689
F 31.200298 34.729883 18.299689
F 31.200298 57.883140 18.299689
F 4.465358 19.294381 18.206366
F 4.465358 42.447638 18.206366
F 4.465358 65.600896 18.206366
F 31.200298 19.294381 18.299689
F 31.200298 42.447638 18.299689
F 31.200298 65.600896 18.299689
F 13.377003 3.858876 18.237474
F 13.377003 27.012133 18.237474
F 13.377003 50.165391 18.237474
F 40.111943 3.858876 18.330797
F 40.111943 27.012133 18.330797
F 40.111943 50.165391 18.330797
F 13.377003 11.576626 18.237474
F 13.377003 34.729883 18.237474
F 13.377003 57.883141 18.237474
F 40.111943 11.576626 18.330797
F 40.111943 34.729883 18.330797
F 40.111943 57.883141 18.330797
F 13.377003 19.294381 18.237473
F 13.377003 42.447639 18.237473
F 13.377003 65.600896 18.237473
F 40.111943 19.294381 18.330796
F 40.111943 42.447639 18.330796
F 40.111943 65.600896 18.330796
F 22.288654 3.858875 18.268581
F 22.288654 27.012133 18.268581
F 22.288654 50.165390 18.268581
F 49.023594 3.858875 18.361904
F 49.023594 27.012133 18.361904
F 49.023594 50.165390 18.361904
F 22.288654 11.576625 18.268581
F 22.288654 34.729883 18.268581
F 22.288654 57.883140 18.268581
F 49.023594 11.576625 18.361904
F 49.023594 34.729883 18.361904
F 49.023594 57.883140 18.361904
F 22.288654 19.294381 18.268581
F 22.288654 42.447638 18.268581
F 22.288654 65.600896 18.268581
F 49.023594 19.294381 18.361904
F 49.023594 42.447638 18.361904
F 49.023594 65.600896 18.361904
F 4.478046 1.286291 14.568204
F 4.478046 24.439549 14.568204
F 4.478046 47.592806 14.568204
F 31.212987 1.286291 14.661527
F 31.212987 24.439549 14.661527
F 31.212987 47.592806 14.661527
F 4.478046 9.004041 14.568204
F 4.478046 32.157298 14.568204
F 4.478046 55.310556 14.568204
F 31.212987 9.004041 14.661527
F 31.212987 32.157298 14.661527
F 31.212987 55.310556 14.661527
F 4.478046 16.721796 14.568203
F 4.478046 39.875053 14.568203
F 4.478046 63.028311 14.568203
F 31.212987 16.721796 14.661526
F 31.212987 39.875053 14.661526
F 31.212987 63.028311 14.661526
F 13.389692 1.286290 14.599311
F 13.389692 24.439547 14.599311
F 13.389692 47.592805 14.599311
F 40.124632 1.286290 14.692634
F 40.124632 24.439547 14.692634
F 40.124632 47.592805 14.692634
F 13.389692 9.004039 14.599311
F 13.389692 32.157297 14.599311
F 13.389692 55.310554 14.599311
F 40.124632 9.004039 14.692634
F 40.124632 32.157297 14.692634
F 40.124632 55.310554 14.692634
F 13.389692 16.721795 14.599310
F 13.389692 39.875052 14.599310
F 13.389692 63.028310 14.599310
F 40.124632 16.721795 14.692633
F 40.124632 39.875052 14.692633
F 40.124632 63.028310 14.692633
F 22.301344 1.286290 14.630418
F 22.301344 24.439548 14.630418
F 22.301344 47.592805 14.630418
F 49.036285 1.286290 14.723741
F 49.036285 24.439548 14.723741
F 49.036285 47.592805 14.723741
F 22.301344 9.004039 14.630418
F 22.301344 32.157297 14.630418
F 22.301344 55.310555 14.630418
F 49.036285 9.004039 14.723741
F 49.036285 32.157297 14.723741
F 49.036285 55.310555 14.723741
F 22.301344 16.721795 14.630417
F 22.301344 39.875052 14.630417
F 22.301344 63.028310 14.630417
F 49.036285 16.721795 14.723740
F 49.036285 39.875052 14.723740
F 49.036285 63.028310 14.723740
F 6.693270 7.717750 18.214144
F 6.693270 30.871007 18.214144
F 6.693270 54.024265 18.214144
F 33.428211 7.717750 18.307467
F 33.428211 30.871007 18.307467
F 33.428211 54.024265 18.307467
F 6.693270 15.435502 18.214143
F 6.693270 38.588760 18.214143
F 6.693270 61.742018 18.214143
F 33.428211 15.435502 18.307466
F 33.428211 38.588760 18.307466
F 33.428211 61.742018 18.307466
F 6.693270 0.000000 18.214144
F 6.693270 23.153258 18.214144
F 6.693270 46.306515 18.214144
F 33.428211 0.000000 18.307467
F 33.428211 23.153258 18.307467
F 33.428211 46.306515 18.307467
F 15.604918 7.717750 18.245251
F 15.604918 30.871008 18.245251
F 15.604918 54.024265 18.245251
F 42.339858 7.717750 18.338574
F 42.339858 30.871008 18.338574
F 42.339858 54.024265 18.338574
F 15.604918 15.435503 18.245250
F 15.604918 38.588760 18.245250
F 15.604918 61.742018 18.245250
F 42.339858 15.435503 18.338573
F 42.339858 38.588760 18.338573
F 42.339858 61.742018 18.338573
F 15.604918 0.000001 18.245251
F 15.604918 23.153258 18.245251
F 15.604918 46.306516 18.245251
F 42.339858 0.000001 18.338574
F 42.339858 23.153258 18.338574
F 42.339858 46.306516 18.338574
F 24.516567 7.717750 18.276359
F 24.516567 30.871007 18.276359
F 24.516567 54.024265 18.276359
F 51.251509 7.717750 18.369682
F 51.251509 30.871007 18.369682
F 51.251509 54.024265 18.369682
F 24.516567 15.435502 18.276358
F 24.516567 38.588760 18.276358
F 24.516567 61.742018 18.276358
F 51.251509 15.435502 18.369681
F 51.251509 38.588760 18.369681
F 51.251509 61.742018 18.369681
F 24.516567 0.000000 18.276358
F 24.516567 23.153258 18.276358
F 24.516567 46.306515 18.276358
F 51.251509 0.000000 18.369681
F 51.251509 23.153258 18.369681
F 51.251509 46.306515 18.369681
F 6.705955 5.145165 14.575981
F 6.705955 28.298423 14.575981
F 6.705955 51.451680 14.575981
F 33.440895 5.145165 14.669304
F 33.440895 28.298423 14.669304
F 33.440895 51.451680 14.669304
F 6.705955 12.862918 14.575980
F 6.705955 36.016175 14.575980
F 6.705955 59.169433 14.575980
F 33.440895 12.862918 14.669303
F 33.440895 36.016175 14.669303
F 33.440895 59.169433 14.669303
F 6.705955 20.580673 14.575981
F 6.705955 43.733930 14.575981
F 6.705955 66.887188 14.575981
F 33.440895 20.580673 14.669304
F 33.440895 43.733930 14.669304
F 33.440895 66.887188 14.669304
F 15.617603 5.145164 14.607088
F 15.617603 28.298421 14.607088
F 15.617603 51.451679 14.607088
F 42.352543 5.145164 14.700411
F 42.352543 28.298421 14.700411
F 42.352543 51.451679 14.700411
F 15.617603 12.862916 14.607087
F 15.617603 36.016174 14.607087
F 15.617603 59.169431 14.607087
F 42.352543 12.862916 14.700410
F 42.352543 36.016174 14.700410
F 42.352543 59.169431 14.700410
F 15.617603 20.580671 14.607087
F 15.617603 43.733929 14.607087
F 15.617603 66.887186 14.607087
F 42.352543 20.580671 14.700410
F 42.352543 43.733929 14.700410
F 42.352543 66.887186 14.700410
F 24.529254 5.145165 14.638196
F 24.529254 28.298423 14.638196
F 24.529254 51.451680 14.638196
F 51.264194 5.145165 14.731519
F 51.264194 28.298423 14.731519
F 51.264194 51.451680 14.731519
F 24.529254 12.862917 14.638195
F 24.529254 36.016175 14.638195
F 24.529254 59.169432 14.638195
F 51.264194 12.862917 14.731518
F 51.264194 36.016175 14.731518
F 51.264194 59.169432 14.731518
F 24.529254 20.580673 14.638196
F 24.529254 43.733930 14.638196
F 24.529254 66.887188 14.638196
F 51.264194 20.580673 14.731519
F 51.264194 43.733930 14.731519
F 51.264194 66.887188 14.731519
F 6.696443 5.145165 17.304601
F 6.696443 28.298423 17.304601
F 6.696443 51.451680 17.304601
F 33.431383 5.145165 17.397924
F 33.431383 28.298423 17.397924
F 33.431383 51.451680 17.397924
F 6.696443 12.862917 17.304602
F 6.696443 36.016175 17.304602
F 6.696443 59.169432 17.304602
F 33.431383 12.862917 17.397925
F 33.431383 36.016175 17.397925
F 33.431383 59.169432 17.397925
F 6.696443 20.580673 17.304601
F 6.696443 43.733930 17.304601
F 6.696443 66.887188 17.304601
F 33.431383 20.580673 17.397924
F 33.431383 43.733930 17.397924
F 33.431383 66.887188 17.397924
F 15.608091 5.145164 17.335710
F 15.608091 28.298422 17.335710
F 15.608091 51.451679 17.335710
F 42.343031 5.145164 17.429033
F 42.343031 28.298422 17.429033
F 42.343031 51.451679 17.429033
F 15.608091 12.862917 17.335711
F 15.608091 36.016174 17.335711
F 15.608091 59.169432 17.335711
F 42.343031 12.862917 17.429034
F 42.343031 36.016174 17.429034
F 42.343031 59.169432 17.429034
F 15.608091 20.580672 17.335710
F 15.608091 43.733929 17.335710
F 15.608091 66.887187 17.335710
F 42.343031 20.580672 17.429033
F 42.343031 43.733929 17.429033
F 42.343031 66.887187 17.429033
F 24.519740 5.145165 17.366817
F 24.519740 28.298423 17.366817
F 24.519740 51.451680 17.366817
F 51.254681 5.145165 17.460140
F 51.254681 28.298423 17.460140
F 51.254681 51.451680 17.460140
F 24.519740 12.862917 17.366818
F 24.519740 36.016175 17.366818
F 24.519740 59.169432 17.366818
F 51.254681 12.862917 17.460141
F 51.254681 36.016175 17.460141
F 51.254681 59.169432 17.460141
F 24.519740 20.580672 17.366817
F 24.519740 43.733930 17.366817
F 24.519740 66.887188 17.366817
F 51.254681 20.580672 17.460140
F 51.254681 43.733930 17.460140
F 51.254681 66.887188 17.460140
F 6.683732 7.717749 20.942764
F 6.683732 30.871007 20.942764
F 6.683732 54.024264 20.942764
F 33.418673 7.717749 21.036087
F 33.418673 30.871007 21.036087
F 33.418673 54.024264 21.036087
F 6.683732 15.435502 20.942765
F 6.683732 38.588760 20.942765
F 6.683732 61.742017 20.942765
F 33.418673 15.435502 21.036088
F 33.418673 38.588760 21.036088
F 33.418673 61.742017 21.036088
F 6.683732 0.000000 20.942764
F 6.683732 23.153257 20.942764
F 6.683732 46.306515 20.942764
F 33.418673 0.000000 21.036087
F 33.418673 23.153257 21.036087
F 33.418673 46.306515 21.036087
F 15.595380 7.717751 20.973873
F 15.595380 30.871008 20.973873
F 15.595380 54.024266 20.973873
F 42.330320 7.717751 21.067196
F 42.330320 30.871008 21.067196
F 42.330320 54.024266 21.067196
F 15.595380 15.435503 20.973874
F 15.595380 38.588761 20.973874
F 15.595380 61.742018 20.973874
F 42.330320 15.435503 21.067197
F 42.330320 38.588761 21.067197
F 42.330320 61.742018 21.067197
F 15.595380 0.000001 20.973873
F 15.595380 23.153259 20.973873
F 15.595380 46.306516 20.973873
F 42.330320 0.000001 21.067196
F 42.330320 23.153259 21.067196
F 42.330320 46.306516 21.067196
F 24.507032 7.717750 21.004980
F 24.507032 30.871007 21.004980
F 24.507032 54.024265 21.004980
F 51.241972 7.717750 21.098302
F 51.241972 30.871007 21.098302
F 51.241972 54.024265 21.098302
F 24.507032 15.435502 21.004981
F 24.507032 38.588760 21.004981
F 24.507032 61.742017 21.004981
F 51.241972 15.435502 21.098303
F 51.241972 38.588760 21.098303
F 51.241972 61.742017 21.098303
F 24.507032 0.000000 21.004980
F 24.507032 23.153258 21.004980
F 24.507032 46.306515 21.004980
F 51.241972 0.000000 21.098302
F 51.241972 23.153258 21.098302
F 51.241972 46.306515 21.098302
F 53.469901 1.286291 2.911269
F 53.469901 24.439548 2.911269
F 53.469901 47.592806 2.911269
F 80.205005 1.286291 2.911269
F 80.205005 24.439548 2.911269
F 80.205005 47.592806 2.911269
F 53.469901 9.004040 2.911269
F 53.469901 32.157298 2.911269
F 53.469901 55.310555 2.911269
F 80.205005 9.004040 2.911269
F 80.205005 32.157298 2.911269
F 80.205005 55.310555 2.911269
F 53.469901 16.721795 2.911269
F 53.469901 39.875053 2.911269
F 53.469901 63.028310 2.911269
F 80.205005 16.721795 2.911269
F 80.205005 39.875053 2.911269
F 80.205005 63.028310 2.911269
F 62.381599 1.286291 2.911269
F 62.381599 24.439548 2.911269
F 62.381599 47.592806 2.911269
F 89.116702 1.286291 2.911269
F 89.116702 24.439548 2.911269
F 89.116702 47.592806 2.911269
F 62.381599 9.004040 2.911269
F 62.381599 32.157298 2.911269
F 62.381599 55.310555 2.911269
F 89.116702 9.004040 2.911269
F 89.116702 32.157298 2.911269
F 89.116702 55.310555 2.911269
F 62.381599 16.721795 2.911270
F 62.381599 39.875053 2.911270
F 62.381599 63.028310 2.911270
F 89.116702 16.721795 2.911270
F 89.116702 39.875053 2.911270
F 89.116702 63.028310 2.911270
F 71.293302 1.286290 2.911270
F 71.293302 24.439547 2.911270
F 71.293302 47.592805 2.911270
F 98.028405 1.286290 2.911270
F 98.028405 24.439547 2.911270
F 98.028405 47.592805 2.911270
F 71.293302 9.004039 2.911270
F 71.293302 32.157297 2.911270
F 71.293302 55.310554 2.911270
F 98.028405 9.004039 2.911270
F 98.028405 32.157297 2.911270
F 98.028405 55.310554 2.911270
F 71.293302 16.721795 2.911271
F 71.293302 39.875052 2.911271
F 71.293302 63.028310 2.911271
F 98.028405 16.721795 2.911271
F 98.028405 39.875052 2.911271
F 98.028405 63.028310 2.911271
F 53.469888 3.858875 6.549453
F 53.469888 27.012132 6.549453
F 53.469888 50.165390 6.549453
F 80.204991 3.858875 6.549453
F 80.204991 27.012132 6.549453
F 80.204991 50.165390 6.549453
F 53.469888 11.576625 6.549453
F 53.469888 34.729882 6.549453
F 53.469888 57.883140 6.549453
F 80.204991 11.576625 6.549453
F 80.204991 34.729882 6.549453
F 80.204991 57.883140 6.549453
F 53.469888 19.294380 6.549454
F 53.469888 42.447638 6.549454
F 53.469888 65.600895 6.549454
F 80.204991 19.294380 6.549454
F 80.204991 42.447638 6.549454
F 80.204991 65.600895 6.549454
F 62.381583 3.858875 6.549454
F 62.381583 27.012133 6.549454
F 62.381583 50.165390 6.549454
F 89.116686 3.858875 6.549454
F 89.116686 27.012133 6.549454
F 89.116686 50.165390 6.549454
F 62.381583 11.576625 6.549454
F 62.381583 34.729883 6.549454
F 62.381583 57.883140 6.549454
F 89.116686 11.576625 6.549454
F 89.116686 34.729883 6.549454
F 89.116686 57.883140 6.549454
F 62.381583 19.294380 6.549454
F 62.381583 42.447638 6.549454
F 62.381583 65.600896 6.549454
F 89.116686 19.294380 6.549454
F 89.116686 42.447638 6.549454
F 89.116686 65.600896 6.549454
F 71.293288 3.858876 6.549455
F 71.293288 27.012134 6.549455
F 71.293288 50.165391 6.549455
F 98.028392 3.858876 6.549455
F 98.028392 27.012134 6.549455
F 98.028392 50.165391 6.549455
F 71.293288 11.576626 6.549455
F 71.293288 34.729884 6.549455
F 71.293288 57.883141 6.549455
F 98.028392 11.576626 6.549455
F 98.028392 34.729884 6.549455
F 98.028392 57.883141 6.549455
F 71.293288 19.294382 6.549455
F 71.293288 42.447639 6.549455
F 71.293288 65.600897 6.549455
F 98.028392 19.294382 6.549455
F 98.028392 42.447639 6.549455
F 98.028392 65.600897 6.549455
F 53.469899 3.858875 3.820816
F 53.469899 27.012133 3.820816
F 53.469899 50.165390 3.820816
F 80.205003 3.858875 3.820816
F 80.205003 27.012133 3.820816
F 80.205003 50.165390 3.820816
F 53.469899 11.576625 3.820816
F 53.469899 34.729883 3.820816
F 53.469899 57.883140 3.820816
F 80.205003 11.576625 3.820816
F 80.205003 34.729883 3.820816
F 80.205003 57.883140 3.820816
F 53.469899 19.294381 3.820815
F 53.469899 42.447638 3.820815
F 53.469899 65.600896 3.820815
F 80.205003 19.294381 3.820815
F 80.205003 42.447638 3.820815
F 80.205003 65.600896 3.820815
F 62.381596 3.858875 3.820816
F 62.381596 27.012133 3.820816
F 62.381596 50.165390 3.820816
F 89.116699 3.858875 3.820816
F 89.116699 27.012133 3.820816
F 89.116699 50.165390 3.820816
F 62.381596 11.576625 3.820816
F 62.381596 34.729883 3.820816
F 62.381596 57.883140 3.820816
F 89.116699 11.576625 3.820816
F 89.116699 34.729883 3.820816
F 89.116699 57.883140 3.820816
F 62.381596 19.294381 3.820815
F 62.381596 42.447638 3.820815
F 62.381596 65.600896 3.820815
F 89.116699 19.294381 3.820815
F 89.116699 42.447638 3.820815
F 89.116699 65.600896 3.820815
F 71.293300 3.858876 3.820815
F 71.293300 27.012133 3.820815
F 71.293300 50.165391 3.820815
F 98.028404 3.858876 3.820815
F 98.028404 27.012133 3.820815
F 98.028404 50.165391 3.820815
F 71.293300 11.576626 3.820815
F 71.293300 34.729883 3.820815
F 71.293300 57.883141 3.820815
F 98.028404 11.576626 3.820815
F 98.028404 34.729883 3.820815
F 98.028404 57.883141 3.820815
F 71.293300 19.294381 3.820814
F 71.293300 42.447639 3.820814
F 71.293300 65.600896 3.820814
F 98.028404 19.294381 3.820814
F 98.028404 42.447639 3.820814
F 98.028404 65.600896 3.820814
F 53.469889 1.286291 0.182631
F 53.469889 24.439549 0.182631
F 53.469889 47.592806 0.182631
F 80.204993 1.286291 0.182631
F 80.204993 24.439549 0.182631
F 80.204993 47.592806 0.182631
F 53.469889 9.004040 0.182631
F 53.469889 32.157298 0.182631
F 53.469889 55.310555 0.182631
F 80.204993 9.004040 0.182631
F 80.204993 32.157298 0.182631
F 80.204993 55.310555 0.182631
F 53.469889 16.721796 0.182630
F 53.469889 39.875053 0.182630
F 53.469889 63.028311 0.182630
F 80.204993 16.721796 0.182630
F 80.204993 39.875053 0.182630
F 80.204993 63.028311 0.182630
F 62.381585 1.286291 0.182631
F 62.381585 24.439548 0.182631
F 62.381585 47.592806 0.182631
F 89.116689 1.286291 0.182631
F 89.116689 24.439548 0.182631
F 89.116689 47.592806 0.182631
F 62.381585 9.004040 0.182631
F 62.381585 32.157298 0.182631
F 62.381585 55.310555 0.182631
F 89.116689 9.004040 0.182631
F 89.116689 32.157298 0.182631
F 89.116689 55.310555 0.182631
F 62.381585 16.721795 0.182630
F 62.381585 39.875053 0.182630
F 62.381585 63.028310 0.182630
F 89.116689 16.721795 0.182630
F 89.116689 39.875053 0.182630
F 89.116689 63.028310 0.182630
F 71.293290 1.286290 0.182630
F 71.293290 24.439547 0.182630
F 71.293290 47.592805 0.182630
F 98.028393 1.286290 0.182630
F 98.028393 24.439547 0.182630
F 98.028393 47.592805 0.182630
F 71.293290 9.004039 0.182630
F 71.293290 32.157296 0.182630
F 71.293290 55.310554 0.182630
F 98.028393 9.004039 0.182630
F 98.028393 32.157296 0.182630
F 98.028393 55.310554 0.182630
F 71.293290 16.721794 0.182629
F 71.293290 39.875052 0.182629
F 71.293290 63.028309 0.182629
F 98.028393 16.721794 0.182629
F 98.028393 39.875052 0.182629
F 98.028393 63.028309 0.182629
F 55.697826 7.717750 3.820816
F 55.697826 30.871007 3.820816
F 55.697826 54.024265 3.820816
F 82.432929 7.717750 3.820816
F 82.432929 30.871007 3.820816
F 82.432929 54.024265 3.820816
F 55.697826 15.435503 3.820815
F 55.697826 38.588760 3.820815
F 55.697826 61.742018 3.820815
F 82.432929 15.435503 3.820815
F 82.432929 38.588760 3.820815
F 82.432929 61.742018 3.820815
F 55.697826 0.000000 3.820816
F 55.697826 23.153258 3.820816
F 55.697826 46.306515 3.820816
F 82.432929 0.000000 3.820816
F 82.432929 23.153258 3.820816
F 82.432929 46.306515 3.820816
F 64.609524 7.717750 3.820816
F 64.609524 30.871007 3.820816
F 64.609524 54.024265 3.820816
F 91.344627 7.717750 3.820816
F 91.344627 30.871007 3.820816
F 91.344627 54.024265 3.820816
F 64.609524 15.435502 3.820815
F 64.609524 38.588760 3.820815
F 64.609524 61.742017 3.820815
F 91.344627 15.435502 3.820815
F 91.344627 38.588760 3.820815
F 91.344627 61.742017 3.820815
F 64.609524 0.000000 3.820816
F 64.609524 23.153258 3.820816
F 64.609524 46.306515 3.820816
F 91.344627 0.000000 3.820816
F 91.344627 23.153258 3.820816
F 91.344627 46.306515 3.820816
F 73.521228 7.717750 3.820815
F 73.521228 30.871008 3.820815
F 73.521228 54.024265 3.820815
F 100.256332 7.717750 3.820815
F 100.256332 30.871008 3.820815
F 100.256332 54.024265 3.820815
F 73.521228 15.435503 3.820814
F 73.521228 38.588760 3.820814
F 73.521228 61.742018 3.820814
F 100.256332 15.435503 3.820814
F 100.256332 38.588760 3.820814
F 100.256332 61.742018 3.820814
F 73.521228 0.000001 3.820815
F 73.521228 23.153258 3.820815
F 73.521228 46.306516 3.820815
F 100.256332 0.000001 3.820815
F 100.256332 23.153258 3.820815
F 100.256332 46.306516 3.820815
F 55.697811 5.145166 0.182632
F 55.697811 28.298423 0.182632
F 55.697811 51.451681 0.182632
F 82.432915 5.145166 0.182632
F 82.432915 28.298423 0.182632
F 82.432915 51.451681 0.182632
F 55.697811 12.862918 0.182631
F 55.697811 36.016175 0.182631
F 55.697811 59.169433 0.182631
F 82.432915 12.862918 0.182631
F 82.432915 36.016175 0.182631
F 82.432915 59.169433 0.182631
F 55.697811 20.580673 0.182631
F 55.697811 43.733931 0.182631
F 55.697811 66.887188 0.182631
F 82.432915 20.580673 0.182631
F 82.432915 43.733931 0.182631
F 82.432915 66.887188 0.182631
F 64.609508 5.145165 0.182631
F 64.609508 28.298422 0.182631
F 64.609508 51.451680 0.182631
F 91.344611 5.145165 0.182631
F 91.344611 28.298422 0.182631
F 91.344611 51.451680 0.182631
F 64.609508 12.862917 0.182630
F 64.609508 36.016174 0.182630
F 64.609508 59.169432 0.182630
F 91.344611 12.862917 0.182630
F 91.344611 36.016174 0.182630
F 91.344611 59.169432 0.182630
F 64.609508 20.580672 0.182631
F 64.609508 43.733930 0.182631
F 64.609508 66.887187 0.182631
F 91.344611 20.580672 0.182631
F 91.344611 43.733930 0.182631
F 91.344611 66.887187 0.182631
F 73.521215 5.145164 0.182630
F 73.521215 28.298422 0.182630
F 73.521215 51.451679 0.182630
F 100.256319 5.145164 0.182630
F 100.256319 28.298422 0.182630
F 100.256319 51.451679 0.182630
F 73.521215 12.862916 0.182630
F 73.521215 36.016174 0.182630
F 73.521215 59.169431 0.182630
F 100.256319 12.862916 0.182630
F 100.256319 36.016174 0.182630
F 100.256319 59.169431 0.182630
F 73.521215 20.580672 0.182630
F 73.521215 43.733929 0.182630
F 73.521215 66.887187 0.182630
F 100.256319 20.580672 0.182630
F 100.256319 43.733929 0.182630
F 100.256319 66.887187 0.182630
F 55.697823 5.145165 2.911268
F 55.697823 28.298423 2.911268
F 55.697823 51.451680 2.911268
F 82.432927 5.145165 2.911268
F 82.432927 28.298423 2.911268
F 82.432927 51.451680 2.911268
F 55.697823 12.862917 2.911269
F 55.697823 36.016175 2.911269
F 55.697823 59.169432 2.911269
F 82.432927 12.862917 2.911269
F 82.432927 36.016175 2.911269
F 82.432927 59.169432 2.911269
F 55.697823 20.580673 2.911269
F 55.697823 43.733930 2.911269
F 55.697823 66.887188 2.911269
F 82.432927 20.580673 2.911269
F 82.432927 43.733930 2.911269
F 82.432927 66.887188 2.911269
F 64.609521 5.145165 2.911269
F 64.609521 28.298422 2.911269
F 64.609521 51.451680 2.911269
F 91.344624 5.145165 2.911269
F 91.344624 28.298422 2.911269
F 91.344624 51.451680 2.911269
F 64.609521 12.862917 2.911270
F 64.609521 36.016175 2.911270
F 64.609521 59.169432 2.911270
F 91.344624 12.862917 2.911270
F 91.344624 36.016175 2.911270
F 91.344624 59.169432 2.911270
F 64.609521 20.580672 2.911269
F 64.609521 43.733930 2.911269
F 64.609521 66.887187 2.911269
F 91.344624 20.580672 2.911269
F 91.344624 43.733930 2.911269
F 91.344624 66.887187 2.911269
F 73.521227 5.145164 2.911269
F 73.521227 28.298422 2.911269
F 73.521227 51.451679 2.911269
F 100.256330 5.145164 2.911269
F 100.256330 28.298422 2.911269
F 100.256330 51.451679 2.911269
F 73.521227 12.862917 2.911270
F 73.521227 36.016174 2.911270
F 73.521227 59.169432 2.911270
F 100.256330 12.862917 2.911270
F 100.256330 36.016174 2.911270
F 100.256330 59.169432 2.911270
F 73.521227 20.580672 2.911270
F 73.521227 43.733929 2.911270
F 73.521227 66.887187 2.911270
F 100.256330 20.580672 2.911270
F 100.256330 43.733929 2.911270
F 100.256330 66.887187 2.911270
F 55.697813 7.717749 6.549453
F 55.697813 30.871007 6.549453
F 55.697813 54.024264 6.549453
F 82.432917 7.717749 6.549453
F 82.432917 30.871007 6.549453
F 82.432917 54.024264 6.549453
F 55.697813 15.435502 6.549454
F 55.697813 38.588760 6.549454
F 55.697813 61.742017 6.549454
F 82.432917 15.435502 6.549454
F 82.432917 38.588760 6.549454
F 82.432917 61.742017 6.549454
F 55.697813 0.000000 6.549453
F 55.697813 23.153257 6.549453
F 55.697813 46.306515 6.549453
F 82.432917 0.000000 6.549453
F 82.432917 23.153257 6.549453
F 82.432917 46.306515 6.549453
F 64.609510 7.717750 6.549454
F 64.609510 30.871007 6.549454
F 64.609510 54.024265 6.549454
F 91.344614 7.717750 6.549454
F 91.344614 30.871007 6.549454
F 91.344614 54.024265 6.549454
F 64.609510 15.435503 6.549455
F 64.609510 38.588760 6.549455
F 64.609510 61.742018 6.549455
F 91.344614 15.435503 6.549455
F 91.344614 38.588760 6.549455
F 91.344614 61.742018 6.549455
F 64.609510 0.000000 6.549454
F 64.609510 23.153258 6.549454
F 64.609510 46.306515 6.549454
F 91.344614 0.000000 6.549454
F 91.344614 23.153258 6.549454
F 91.344614 46.306515 6.549454
F 73.521217 7.717751 6.549454
F 73.521217 30.871008 6.549454
F 73.521217 54.024266 6.549454
F 100.256320 7.717751 6.549454
F 100.256320 30.871008 6.549454
F 100.256320 54.024266 6.549454
F 73.521217 15.435503 6.549455
F 73.521217 38.588761 6.549455
F 73.521217 61.742018 6.549455
F 100.256320 15.435503 6.549455
F 100.256320 38.588761 6.549455
F 100.256320 61.742018 6.549455
F 73.521217 0.000001 6.549454
F 73.521217 23.153259 6.549454
F 73.521217 46.306516 6.549454
F 100.256320 0.000001 6.549454
F 100.256320 23.153259 6.549454
F 100.256320 46.306516 6.549454
F 57.925750 1.286291 2.911269
F 57.925750 24.439548 2.911269
F 57.925750 47.592806 2.911269
F 84.660853 1.286291 2.911269
F 84.660853 24.439548 2.911269
F 84.660853 47.592806 2.911269
F 57.925750 9.004040 2.911269
F 57.925750 32.157298 2.911269
F 57.925750 55.310555 2.911269
F 84.660853 9.004040 2.911269
F 84.660853 32.157298 2.911269
F 84.660853 55.310555 2.911269
F 57.925750 16.721795 2.911270
F 57.925750 39.875053 2.911270
F 57.925750 63.028310 2.911270
F 84.660853 16.721795 2.911270
F 84.660853 39.875053 2.911270
F 84.660853 63.028310 2.911270
F 66.837449 1.286290 2.911269
F 66.837449 24.439548 2.911269
F 66.837449 47.592806 2.911269
F 93.572552 1.286290 2.911269
F 93.572552 24.439548 2.911269
F 93.572552 47.592806 2.911269
F 66.837449 9.004040 2.911269
F 66.837449 32.157297 2.911269
F 66.837449 55.310555 2.911269
F 93.572552 9.004040 2.911269
F 93.572552 32.157297 2.911269
F 93.572552 55.310555 2.911269
F 66.837449 16.721795 2.911270
F 66.837449 39.875053 2.911270
F 66.837449 63.028310 2.911270
F 93.572552 16.721795 2.911270
F 93.572552 39.875053 2.911270
F 93.572552 63.028310 2.911270
F 75.749154 1.286290 2.911269
F 75.749154 24.439548 2.911269
F 75.749154 47.592805 2.911269
F 102.484258 1.286290 2.911269
F 102.484258 24.439548 2.911269
F 102.484258 47.592805 2.911269
F 75.749154 9.004040 2.911269
F 75.749154 32.157297 2.911269
F 75.749154 55.310555 2.911269
F 102.484258 9.004040 2.911269
F 102.484258 32.157297 2.911269
F 102.484258 55.310555 2.911269
F 75.749154 16.721795 2.911270
F 75.749154 39.875052 2.911270
F 75.749154 63.028310 2.911270
F 102.484258 16.721795 2.911270
F 102.484258 39.875052 2.911270
F 102.484258 63.028310 2.911270
F 57.925735 3.858875 6.549453
F 57.925735 27.012132 6.549453
F 57.925735 50.165390 6.549453
F 84.660838 3.858875 6.549453
F 84.660838 27.012132 6.549453
F 84.660838 50.165390 6.549453
F 57.925735 11.576625 6.549453
F 57.925735 34.729882 6.549453
F 57.925735 57.883140 6.549453
F 84.660838 11.576625 6.549453
F 84.660838 34.729882 6.549453
F 84.660838 57.883140 6.549453
F 57.925735 19.294380 6.549454
F 57.925735 42.447638 6.549454
F 57.925735 65.600895 6.549454
F 84.660838 19.294380 6.549454
F 84.660838 42.447638 6.549454
F 84.660838 65.600895 6.549454
F 66.837434 3.858876 6.549454
F 66.837434 27.012134 6.549454
F 66.837434 50.165391 6.549454
F 93.572538 3.858876 6.549454
F 93.572538 27.012134 6.549454
F 93.572538 50.165391 6.549454
F 66.837434 11.576626 6.549454
F 66.837434 34.729884 6.549454
F 66.837434 57.883141 6.549454
F 93.572538 11.576626 6.549454
F 93.572538 34.729884 6.549454
F 93.572538 57.883141 6.549454
F 66.837434 19.294382 6.549455
F 66.837434 42.447639 6.549455
F 66.837434 65.600897 6.549455
F 93.572538 19.294382 6.549455
F 93.572538 42.447639 6.549455
F 93.572538 65.600897 6.549455
F 75.749141 3.858875 6.549454
F 75.749141 27.012133 6.549454
F 75.749141 50.165390 6.549454
F 102.484245 3.858875 6.549454
F 102.484245 27.012133 6.549454
F 102.484245 50.165390 6.549454
F 75.749141 11.576625 6.549454
F 75.749141 34.729883 6.549454
F 75.749141 57.883140 6.549454
F 102.484245 11.576625 6.549454
F 102.484245 34.729883 6.549454
F 102.484245 57.883140 6.549454
F 75.749141 19.294381 6.549454
F 75.749141 42.447638 6.549454
F 75.749141 65.600896 6.549454
F 102.484245 19.294381 6.549454
F 102.484245 42.447638 6.549454
F 102.484245 65.600896 6.549454
F 57.925747 3.858875 3.820816
F 57.925747 27.012133 3.820816
F 57.925747 50.165390 3.820816
F 84.660850 3.858875 3.820816
F 84.660850 27.012133 3.820816
F 84.660850 50.165390 3.820816
F 57.925747 11.576625 3.820816
F 57.925747 34.729883 3.820816
F 57.925747 57.883140 3.820816
F 84.660850 11.576625 3.820816
F 84.660850 34.729883 3.820816
F 84.660850 57.883140 3.820816
F 57.925747 19.294381 3.820815
F 57.925747 42.447638 3.820815
F 57.925747 65.600896 3.820815
F 84.660850 19.294381 3.820815
F 84.660850 42.447638 3.820815
F 84.660850 65.600896 3.820815
F 66.837447 3.858876 3.820815
F 66.837447 27.012133 3.820815
F 66.837447 50.165391 3.820815
F 93.572550 3.858876 3.820815
F 93.572550 27.012133 3.820815
F 93.572550 50.165391 3.820815
F 66.837447 11.576626 3.820815
F 66.837447 34.729883 3.820815
F 66.837447 57.883141 3.820815
F 93.572550 11.576626 3.820815
F 93.572550 34.729883 3.820815
F 93.572550 57.883141 3.820815
F 66.837447 19.294381 3.820815
F 66.837447 42.447639 3.820815
F 66.837447 65.600896 3.820815
F 93.572550 19.294381 3.820815
F 93.572550 42.447639 3.820815
F 93.572550 65.600896 3.820815
F 75.749153 3.858875 3.820816
F 75.749153 27.012133 3.820816
F 75.749153 50.165390 3.820816
F 102.484256 3.858875 3.820816
F 102.484256 27.012133 3.820816
F 102.484256 50.165390 3.820816
F 75.749153 11.576625 3.820815
F 75.749153 34.729883 3.820815
F 75.749153 57.883140 3.820815
F 102.484256 11.576625 3.820815
F 102.484256 34.729883 3.820815
F 102.484256 57.883140 3.820815
F 75.749153 19.294381 3.820815
F 75.749153 42.447638 3.820815
F 75.749153 65.600896 3.820815
F 102.484256 19.294381 3.820815
F 102.484256 42.447638 3.820815
F 102.484256 65.600896 3.820815
F 57.925737 1.286291 0.182631
F 57.925737 24.439549 0.182631
F 57.925737 47.592806 0.182631
F 84.660840 1.286291 0.182631
F 84.660840 24.439549 0.182631
F 84.660840 47.592806 0.182631
F 57.925737 9.004041 0.182631
F 57.925737 32.157298 0.182631
F 57.925737 55.310556 0.182631
F 84.660840 9.004041 0.182631
F 84.660840 32.157298 0.182631
F 84.660840 55.310556 0.182631
F 57.925737 16.721796 0.182630
F 57.925737 39.875053 0.182630
F 57.925737 63.028311 0.182630
F 84.660840 16.721796 0.182630
F 84.660840 39.875053 0.182630
F 84.660840 63.028311 0.182630
F 66.837436 1.286290 0.182631
F 66.837436 24.439547 0.182631
F 66.837436 47.592805 0.182631
F 93.572539 1.286290 0.182631
F 93.572539 24.439547 0.182631
F 93.572539 47.592805 0.182631
F 66.837436 9.004039 0.182631
F 66.837436 32.157297 0.182631
F 66.837436 55.310554 0.182631
F 93.572539 9.004039 0.182631
F 93.572539 32.157297 0.182631
F 93.572539 55.310554 0.182631
F 66.837436 16.721795 0.182630
F 66.837436 39.875052 0.182630
F 66.837436 63.028310 0.182630
F 93.572539 16.721795 0.182630
F 93.572539 39.875052 0.182630
F 93.572539 63.028310 0.182630
F 75.749143 1.286290 0.182631
F 75.749143 24.439548 0.182631
F 75.749143 47.592805 0.182631
F 102.484246 1.286290 0.182631
F 102.484246 24.439548 0.182631
F 102.484246 47.592805 0.182631
F 75.749143 9.004039 0.182631
F 75.749143 32.157297 0.182631
F 75.749143 55.310555 0.182631
F 102.484246 9.004039 0.182631
F 102.484246 32.157297 0.182631
F 102.484246 55.310555 0.182631
F 75.749143 16.721795 0.182630
F 75.749143 39.875052 0.182630
F 75.749143 63.028310 0.182630
F 102.484246 16.721795 0.182630
F 102.484246 39.875052 0.182630
F 102.484246 63.028310 0.182630
F 60.153674 7.717750 3.820816
F 60.153674 30.871007 3.820816
F 60.153674 54.024265 3.820816
F 86.888777 7.717750 3.820816
F 86.888777 30.871007 3.820816
F 86.888777 54.024265 3.820816
F 60.153674 15.435502 3.820815
F 60.153674 38.588760 3.820815
F 60.153674 61.742018 3.820815
F 86.888777 15.435502 3.820815
F 86.888777 38.588760 3.820815
F 86.888777 61.742018 3.820815
F 60.153674 0.000000 3.820816
F 60.153674 23.153258 3.820816
F 60.153674 46.306515 3.820816
F 86.888777 0.000000 3.820816
F 86.888777 23.153258 3.820816
F 86.888777 46.306515 3.820816
F 69.065375 7.717750 3.820815
F 69.065375 30.871008 3.820815
F 69.065375 54.024265 3.820815
F 95.800479 7.717750 3.820815
F 95.800479 30.871008 3.820815
F 95.800479 54.024265 3.820815
F 69.065375 15.435503 3.820814
F 69.065375 38.588760 3.820814
F 69.065375 61.742018 3.820814
F 95.800479 15.435503 3.820814
F 95.800479 38.588760 3.820814
F 95.800479 61.742018 3.820814
F 69.065375 0.000001 3.820815
F 69.065375 23.153258 3.820815
F 69.065375 46.306516 3.820815
F 95.800479 0.000001 3.820815
F 95.800479 23.153258 3.820815
F 95.800479 46.306516 3.820815
F 77.977080 7.717750 3.820816
F 77.977080 30.871007 3.820816
F 77.977080 54.024265 3.820816
F 104.712183 7.717750 3.820816
F 104.712183 30.871007 3.820816
F 104.712183 54.024265 3.820816
F 77.977080 15.435502 3.820815
F 77.977080 38.588760 3.820815
F 77.977080 61.742018 3.820815
F 104.712183 15.435502 3.820815
F 104.712183 38.588760 3.820815
F 104.712183 61.742018 3.820815
F 77.977080 0.000000 3.820816
F 77.977080 23.153258 3.820816
F 77.977080 46.306515 3.820816
F 104.712183 0.000000 3.820816
F 104.712183 23.153258 3.820816
F 104.712183 46.306515 3.820816
F 60.153659 5.145165 0.182632
F 60.153659 28.298423 0.182632
F 60.153659 51.451680 0.182632
F 86.888762 5.145165 0.182632
F 86.888762 28.298423 0.182632
F 86.888762 51.451680 0.182632
F 60.153659 12.862918 0.182631
F 60.153659 36.016175 0.182631
F 60.153659 59.169433 0.182631
F 86.888762 12.862918 0.182631
F 86.888762 36.016175 0.182631
F 86.888762 59.169433 0.182631
F 60.153659 20.580673 0.182631
F 60.153659 43.733930 0.182631
F 60.153659 66.887188 0.182631
F 86.888762 20.580673 0.182631
F 86.888762 43.733930 0.182631
F 86.888762 66.887188 0.182631
F 69.065361 5.145164 0.182630
F 69.065361 28.298421 0.182630
F 69.065361 51.451679 0.182630
F 95.800465 5.145164 0.182630
F 95.800465 28.298421 0.182630
F 95.800465 51.451679 0.182630
F 69.065361 12.862916 0.182629
F 69.065361 36.016174 0.182629
F 69.065361 59.169431 0.182629
F 95.800465 12.862916 0.182629
F 95.800465 36.016174 0.182629
F 95.800465 59.169431 0.182629
F 69.065361 20.580671 0.182630
F 69.065361 43.733929 0.182630
F 69.065361 66.887186 0.182630
F 95.800465 20.580671 0.182630
F 95.800465 43.733929 0.182630
F 95.800465 66.887186 0.182630
F 77.977067 5.145165 0.182631
F 77.977067 28.298423 0.182631
F 77.977067 51.451680 0.182631
F 104.712170 5.145165 0.182631
F 104.712170 28.298423 0.182631
F 104.712170 51.451680 0.182631
F 77.977067 12.862917 0.182630
F 77.977067 36.016175 0.182630
F 77.977067 59.169432 0.182630
F 104.712170 12.862917 0.182630
F 104.712170 36.016175 0.182630
F 104.712170 59.169432 0.182630
F 77.977067 20.580673 0.182631
F 77.977067 43.733930 0.182631
F 77.977067 66.887188 0.182631
F 104.712170 20.580673 0.182631
F 104.712170 43.733930 0.182631
F 104.712170 66.887188 0.182631
F 60.153671 5.145165 2.911269
F 60.153671 28.298423 2.911269
F 60.153671 51.451680 2.911269
F 86.888775 5.145165 2.911269
F 86.888775 28.298423 2.911269
F 86.888775 51.451680 2.911269
F 60.153671 12.862917 2.911269
F 60.153671 36.016175 2.911269
F 60.153671 59.169432 2.911269
F 86.888775 12.862917 2.911269
F 86.888775 36.016175 2.911269
F 86.888775 59.169432 2.911269
F 60.153671 20.580673 2.911269
F 60.153671 43.733930 2.911269
F 60.153671 66.887188 2.911269
F 86.888775 20.580673 2.911269
F 86.888775 43.733930 2.911269
F 86.888775 66.887188 2.911269
F 69.065374 5.145164 2.911270
F 69.065374 28.298422 2.911270
F 69.065374 51.451679 2.911270
F 95.800477 5.145164 2.911270
F 95.800477 28.298422 2.911270
F 95.800477 51.451679 2.911270
F 69.065374 12.862917 2.911270
F 69.065374 36.016174 2.911270
F 69.065374 59.169432 2.911270
F 95.800477 12.862917 2.911270
F 95.800477 36.016174 2.911270
F 95.800477 59.169432 2.911270
F 69.065374 20.580672 2.911270
F 69.065374 43.733929 2.911270
F 69.065374 66.887187 2.911270
F 95.800477 20.580672 2.911270
F 95.800477 43.733929 2.911270
F 95.800477 66.887187 2.911270
F 77.977078 5.145165 2.911268
F 77.977078 28.298423 2.911268
F 77.977078 51.451680 2.911268
F 104.712181 5.145165 2.911268
F 104.712181 28.298423 2.911268
F 104.712181 51.451680 2.911268
F 77.977078 12.862917 2.911269
F 77.977078 36.016175 2.911269
F 77.977078 59.169432 2.911269
F 104.712181 12.862917 2.911269
F 104.712181 36.016175 2.911269
F 104.712181 59.169432 2.911269
F 77.977078 20.580672 2.911269
F 77.977078 43.733930 2.911269
F 77.977078 66.887188 2.911269
F 104.712181 20.580672 2.911269
F 104.712181 43.733930 2.911269
F 104.712181 66.887188 2.911269
F 60.153661 7.717749 6.549453
F 60.153661 30.871007 6.549453
F 60.153661 54.024264 6.549453
F 86.888764 7.717749 6.549453
F 86.888764 30.871007 6.549453
F 86.888764 54.024264 6.549453
F 60.153661 15.435502 6.549454
F 60.153661 38.588760 6.549454
F 60.153661 61.742017 6.549454
F 86.888764 15.435502 6.549454
F 86.888764 38.588760 6.549454
F 86.888764 61.742017 6.549454
F 60.153661 0.000000 6.549453
F 60.153661 23.153257 6.549453
F 60.153661 46.306515 6.549453
F 86.888764 0.000000 6.549453
F 86.888764 23.153257 6.549453
F 86.888764 46.306515 6.549453
F 69.065363 7.717751 6.549454
F 69.065363 30.871008 6.549454
F 69.065363 54.024266 6.549454
F 95.800466 7.717751 6.549454
F 95.800466 30.871008 6.549454
F 95.800466 54.024266 6.549454
F 69.065363 15.435503 6.549455
F 69.065363 38.588761 6.549455
F 69.065363 61.742018 6.549455
F 95.800466 15.435503 6.549455
F 95.800466 38.588761 6.549455
F 95.800466 61.742018 6.549455
F 69.065363 0.000001 6.549454
F 69.065363 23.153259 6.549454
F 69.065363 46.306516 6.549454
F 95.800466 0.000001 6.549454
F 95.800466 23.153259 6.549454
F 95.800466 46.306516 6.549454
F 77.977068 7.717750 6.549453
F 77.977068 30.871007 6.549453
F 77.977068 54.024265 6.549453
F 104.712172 7.717750 6.549453
F 104.712172 30.871007 6.549453
F 104.712172 54.024265 6.549453
F 77.977068 15.435502 6.549454
F 77.977068 38.588760 6.549454
F 77.977068 61.742017 6.549454
F 104.712172 15.435502 6.549454
F 104.712172 38.588760 6.549454
F 104.712172 61.742017 6.549454
F 77.977068 0.000000 6.549453
F 77.977068 23.153258 6.549453
F 77.977068 46.306515 6.549453
F 104.712172 0.000000 6.549453
F 104.712172 23.153258 6.549453
F 104.712172 46.306515 6.549453
F 53.469901 1.286291 10.187638
F 53.469901 24.439548 10.187638
F 53.469901 47.592806 10.187638
F 80.205005 1.286291 10.187638
F 80.205005 24.439548 10.187638
F 80.205005 47.592806 10.187638
F 53.469901 9.004040 10.187638
F 53.469901 32.157298 10.187638
F 53.469901 55.310555 10.187638
F 80.205005 9.004040 10.187638
F 80.205005 32.157298 10.187638
F 80.205005 55.310555 10.187638
F 53.469901 16.721795 10.187638
F 53.469901 39.875053 10.187638
F 53.469901 63.028310 10.187638
F 80.205005 16.721795 10.187638
F 80.205005 39.875053 10.187638
F 80.205005 63.028310 10.187638
F 62.381599 1.286291 10.187638
F 62.381599 24.439548 10.187638
F 62.381599 47.592806 10.187638
F 89.116702 1.286291 10.187638
F 89.116702 24.439548 10.187638
F 89.116702 47.592806 10.187638
F 62.381599 9.004040 10.187638
F 62.381599 32.157298 10.187638
F 62.381599 55.310555 10.187638
F 89.116702 9.004040 10.187638
F 89.116702 32.157298 10.187638
F 89.116702 55.310555 10.187638
F 62.381599 16.721795 10.187639
F 62.381599 39.875053 10.187639
F 62.381599 63.028310 10.187639
F 89.116702 16.721795 10.187639
F 89.116702 39.875053 10.187639
F 89.116702 63.028310 10.187639
F 71.293302 1.286290 10.187639
F 71.293302 24.439547 10.187639
F 71.293302 47.592805 10.187639
F 98.028405 1.286290 10.187639
F 98.028405 24.439547 10.187639
F 98.028405 47.592805 10.187639
F 71.293302 9.004039 10.187639
F 71.293302 32.157297 10.187639
F 71.293302 55.310554 10.187639
F 98.028405 9.004039 10.187639
F 98.028405 32.157297 10.187639
F 98.028405 55.310554 10.187639
F 71.293302 16.721795 10.187640
F 71.293302 39.875052 10.187640
F 71.293302 63.028310 10.187640
F 98.028405 16.721795 10.187640
F 98.028405 39.875052 10.187640
F 98.028405 63.028310 10.187640
F 53.469888 3.858875 13.825821
F 53.469888 27.012132 13.825821
F 53.469888 50.165390 13.825821
F 80.204991 3.858875 13.825821
F 80.204991 27.012132 13.825821
F 80.204991 50.165390 13.825821
F 53.469888 11.576625 13.825822
F 53.469888 34.729882 13.825822
F 53.469888 57.883140 13.825822
F 80.204991 11.576625 13.825822
F 80.204991 34.729882 13.825822
F 80.204991 57.883140 13.825822
F 53.469888 19.294380 13.825822
F 53.469888 42.447638 13.825822
F 53.469888 65.600895 13.825822
F 80.204991 19.294380 13.825822
F 80.204991 42.447638 13.825822
F 80.204991 65.600895 13.825822
F 62.381583 3.858875 13.825822
F 62.381583 27.012133 13.825822
F 62.381583 50.165390 13.825822
F 89.116686 3.858875 13.825822
F 89.116686 27.012133 13.825822
F 89.116686 50.165390 13.825822
F 62.381583 11.576625 13.825822
F 62.381583 34.729883 13.825822
F 62.381583 57.883140 13.825822
F 89.116686 11.576625 13.825822
F 89.116686 34.729883 13.825822
F 89.116686 57.883140 13.825822
F 62.381583 19.294380 13.825822
F 62.381583 42.447638 13.825822
F 62.381583 65.600896 13.825822
F 89.116686 19.294380 13.825822
F 89.116686 42.447638 13.825822
F 89.116686 65.600896 13.825822
F 71.293288 3.858876 13.825823
F 71.293288 27.012134 13.825823
F 71.293288 50.165391 13.825823
F 98.028392 3.858876 13.825823
F 98.028392 27.012134 13.825823
F 98.028392 50.165391 13.825823
F 71.293288 11.576626 13.825823
F 71.293288 34.729884 13.825823
F 71.293288 57.883141 13.825823
F 98.028392 11.576626 13.825823
F 98.028392 34.729884 13.825823
F 98.028392 57.883141 13.825823
F 71.293288 19.294382 13.825824
F 71.293288 42.447639 13.825824
F 71.293288 65.600897 13.825824
F 98.028392 19.294382 13.825824
F 98.028392 42.447639 13.825824
F 98.028392 65.600897 13.825824
F 53.469899 3.858875 11.097184
F 53.469899 27.012133 11.097184
F 53.469899 50.165390 11.097184
F 80.205003 3.858875 11.097184
F 80.205003 27.012133 11.097184
F 80.205003 50.165390 11.097184
F 53.469899 11.576625 11.097184
F 53.469899 34.729883 11.097184
F 53.469899 57.883140 11.097184
F 80.205003 11.576625 11.097184
F 80.205003 34.729883 11.097184
F 80.205003 57.883140 11.097184
F 53.469899 19.294381 11.097183
F 53.469899 42.447638 11.097183
F 53.469899 65.600896 11.097183
F 80.205003 19.294381 11.097183
F 80.205003 42.447638 11.097183
F 80.205003 65.600896 11.097183
F 62.381596 3.858875 11.097184
F 62.381596 27.012133 11.097184
F 62.381596 50.165390 11.097184
F 89.116699 3.858875 11.097184
F 89.116699 27.012133 11.097184
F 89.116699 50.165390 11.097184
F 62.381596 11.576625 11.097184
F 62.381596 34.729883 11.097184
F 62.381596 57.883140 11.097184
F 89.116699 11.576625 11.097184
F 89.116699 34.729883 11.097184
F 89.116699 57.883140 11.097184
F 62.381596 19.294381 11.097183
F 62.381596 42.447638 11.097183
F 62.381596 65.600896 11.097183
F 89.116699 19.294381 11.097183
F 89.116699 42.447638 11.097183
F 89.116699 65.600896 11.097183
F 71.293300 3.858876 11.097183
F 71.293300 27.012133 11.097183
F 71.293300 50.165391 11.097183
F 98.028404 3.858876 11.097183
F 98.028404 27.012133 11.097183
F 98.028404 50.165391 11.097183
F 71.293300 11.576626 11.097183
F 71.293300 34.729883 11.097183
F 71.293300 57.883141 11.097183
F 98.028404 11.576626 11.097183
F 98.028404 34.729883 11.097183
F 98.028404 57.883141 11.097183
F 71.293300 19.294381 11.097182
F 71.293300 42.447639 11.097182
F 71.293300 65.600896 11.097182
F 98.028404 19.294381 11.097182
F 98.028404 42.447639 11.097182
F 98.028404 65.600896 11.097182
F 53.469889 1.286291 7.459000
F 53.469889 24.439549 7.459000
F 53.469889 47.592806 7.459000
F 80.204993 1.286291 7.459000
F 80.204993 24.439549 7.459000
F 80.204993 47.592806 7.459000
F 53.469889 9.004040 7.459000
F 53.469889 32.157298 7.459000
F 53.469889 55.310555 7.459000
F 80.204993 9.004040 7.459000
F 80.204993 32.157298 7.459000
F 80.204993 55.310555 7.459000
F 53.469889 16.721796 7.458999
F 53.469889 39.875053 7.458999
F 53.469889 63.028311 7.458999
F 80.204993 16.721796 7.458999
F 80.204993 39.875053 7.458999
F 80.204993 63.028311 7.458999
F 62.381585 1.286291 7.459000
F 62.381585 24.439548 7.459000
F 62.381585 47.592806 7.459000
F 89.116689 1.286291 7.459000
F 89.116689 24.439548 7.459000
F 89.116689 47.592806 7.459000
F 62.381585 9.004040 7.459000
F 62.381585 32.157298 7.459000
F 62.381585 55.310555 7.459000
F 89.116689 9.004040 7.459000
F 89.116689 32.157298 7.459000
F 89.116689 55.310555 7.459000
F 62.381585 16.721795 7.458999
F 62.381585 39.875053 7.458999
F 62.381585 63.028310 7.458999
F 89.116689 16.721795 7.458999
F 89.116689 39.875053 7.458999
F 89.116689 63.028310 7.458999
F 71.293290 1.286290 7.458999
F 71.293290 24.439547 7.458999
F 71.293290 47.592805 7.458999
F 98.028393 1.286290 7.458999
F 98.028393 24.439547 7.458999
F 98.028393 47.592805 7.458999
F 71.293290 9.004039 7.458999
F 71.293290 32.157296 7.458999
F 71.293290 55.310554 7.458999
F 98.028393 9.004039 7.458999
F 98.028393 32.157296 7.458999
F 98.028393 55.310554 7.458999
F 71.293290 16.721794 7.458998
F 71.293290 39.875052 7.458998
F 71.293290 63.028309 7.458998
F 98.028393 16.721794 7.458998
F 98.028393 39.875052 7.458998
F 98.028393 63.028309 7.458998
F 55.697826 7.717750 11.097184
F 55.697826 30.871007 11.097184
F 55.697826 54.024265 11.097184
F 82.432929 7.717750 11.097184
F 82.432929 30.871007 11.097184
F 82.432929 54.024265 11.097184
F 55.697826 15.435503 11.097183
F 55.697826 38.588760 11.097183
F 55.697826 61.742018 11.097183
F 82.432929 15.435503 11.097183
F 82.432929 38.588760 11.097183
F 82.432929 61.742018 11.097183
F 55.697826 0.000000 11.097184
F 55.697826 23.153258 11.097184
F 55.697826 46.306515 11.097184
F 82.432929 0.000000 11.097184
F 82.432929 23.153258 11.097184
F 82.432929 46.306515 11.097184
F 64.609524 7.717750 11.097184
F 64.609524 30.871007 11.097184
F 64.609524 54.024265 11.097184
F 91.344627 7.717750 11.097184
F 91.344627 30.871007 11.097184
F 91.344627 54.024265 11.097184
F 64.609524 15.435502 11.097183
F 64.609524 38.588760 11.097183
F 64.609524 61.742017 11.097183
F 91.344627 15.435502 11.097183
F 91.344627 38.588760 11.097183
F 91.344627 61.742017 11.097183
F 64.609524 0.000000 11.097184
F 64.609524 23.153258 11.097184
F 64.609524 46.306515 11.097184
F 91.344627 0.000000 11.097184
F 91.344627 23.153258 11.097184
F 91.344627 46.306515 11.097184
F 73.521228 7.717750 11.097183
F 73.521228 30.871008 11.097183
F 73.521228 54.024265 11.097183
F 100.256332 7.717750 11.097183
F 100.256332 30.871008 11.097183
F 100.256332 54.024265 11.097183
F 73.521228 15.435503 11.097182
F 73.521228 38.588760 11.097182
F 73.521228 61.742018 11.097182
F 100.256332 15.435503 11.097182
F 100.256332 38.588760 11.097182
F 100.256332 61.742018 11.097182
F 73.521228 0.000001 11.097183
F 73.521228 23.153258 11.097183
F 73.521228 46.306516 11.097183
F 100.256332 0.000001 11.097183
F 100.256332 23.153258 11.097183
F 100.256332 46.306516 11.097183
F 55.697811 5.145166 7.459000
F 55.697811 28.298423 7.459000
F 55.697811 51.451681 7.459000
F 82.432915 5.145166 7.459000
F 82.432915 28.298423 7.459000
F 82.432915 51.451681 7.459000
F 55.697811 12.862918 7.458999
F 55.697811 36.016175 7.458999
F 55.697811 59.169433 7.458999
F 82.432915 12.862918 7.458999
F 82.432915 36.016175 7.458999
F 82.432915 59.169433 7.458999
F 55.697811 20.580673 7.459000
F 55.697811 43.733931 7.459000
F 55.697811 66.887188 7.459000
F 82.432915 20.580673 7.459000
F 82.432915 43.733931 7.459000
F 82.432915 66.887188 7.459000
F 64.609508 5.145165 7.459000
F 64.609508 28.298422 7.459000
F 64.609508 51.451680 7.459000
F 91.344611 5.145165 7.459000
F 91.344611 28.298422 7.459000
F 91.344611 51.451680 7.459000
F 64.609508 12.862917 7.458999
F 64.609508 36.016174 7.458999
F 64.609508 59.169432 7.458999
F 91.344611 12.862917 7.458999
F 91.344611 36.016174 7.458999
F 91.344611 59.169432 7.458999
F 64.609508 20.580672 7.459000
F 64.609508 43.733930 7.459000
F 64.609508 66.887187 7.459000
F 91.344611 20.580672 7.459000
F 91.344611 43.733930 7.459000
F 91.344611 66.887187 7.459000
F 73.521215 5.145164 7.458999
F 73.521215 28.298422 7.458999
F 73.521215 51.451679 7.458999
F 100.256319 5.145164 7.458999
F 100.256319 28.298422 7.458999
F 100.256319 51.451679 7.458999
F 73.521215 12.862916 7.458998
F 73.521215 36.016174 7.458998
F 73.521215 59.169431 7.458998
F 100.256319 12.862916 7.458998
F 100.256319 36.016174 7.458998
F 100.256319 59.169431 7.458998
F 73.521215 20.580672 7.458999
F 73.521215 43.733929 7.458999
F 73.521215 66.887187 7.458999
F 100.256319 20.580672 7.458999
F 100.256319 43.733929 7.458999
F 100.256319 66.887187 7.458999
F 55.697823 5.145165 10.187637
F 55.697823 28.298423 10.187637
F 55.697823 51.451680 10.187637
F 82.432927 5.145165 10.187637
F 82.432927 28.298423 10.187637
F 82.432927 51.451680 10.187637
F 55.697823 12.862917 10.187638
F 55.697823 36.016175 10.187638
F 55.697823 59.169432 10.187638
F 82.432927 12.862917 10.187638
F 82.432927 36.016175 10.187638
F 82.432927 59.169432 10.187638
F 55.697823 20.580673 10.187638
F 55.697823 43.733930 10.187638
F 55.697823 66.887188 10.187638
F 82.432927 20.580673 10.187638
F 82.432927 43.733930 10.187638
F 82.432927 66.887188 10.187638
F 64.609521 5.145165 10.187638
F 64.609521 28.298422 10.187638
F 64.609521 51.451680 10.187638
F 91.344624 5.145165 10.187638
F 91.344624 28.298422 10.187638
F 91.344624 51.451680 10.187638
F 64.609521 12.862917 10.187639
F 64.609521 36.016175 10.187639
F 64.609521 59.169432 10.187639
F 91.344624 12.862917 10.187639
F 91.344624 36.016175 10.187639
F 91.344624 59.169432 10.187639
F 64.609521 20.580672 10.187638
F 64.609521 43.733930 10.187638
F 64.609521 66.887187 10.187638
F 91.344624 20.580672 10.187638
F 91.344624 43.733930 10.187638
F 91.344624 66.887187 10.187638
F 73.521227 5.145164 10.187638
F 73.521227 28.298422 10.187638
F 73.521227 51.451679 10.187638
F 100.256330 5.145164 10.187638
F 100.256330 28.298422 10.187638
F 100.256330 51.451679 10.187638
F 73.521227 12.862917 10.187639
F 73.521227 36.016174 10.187639
F 73.521227 59.169432 10.187639
F 100.256330 12.862917 10.187639
F 100.256330 36.016174 10.187639
F 100.256330 59.169432 10.187639
F 73.521227 20.580672 10.187639
F 73.521227 43.733929 10.187639
F 73.521227 66.887187 10.187639
F 100.256330 20.580672 10.187639
F 100.256330 43.733929 10.187639
F 100.256330 66.887187 10.187639
F 55.697813 7.717749 13.825821
F 55.697813 30.871007 13.825821
F 55.697813 54.024264 13.825821
F 82.432917 7.717749 13.825821
F 82.432917 30.871007 13.825821
F 82.432917 54.024264 13.825821
F 55.697813 15.435502 13.825822
F 55.697813 38.588760 13.825822
F 55.697813 61.742017 13.825822
F 82.432917 15.435502 13.825822
F 82.432917 38.588760 13.825822
F 82.432917 61.742017 13.825822
F 55.697813 0.000000 13.825822
F 55.697813 23.153257 13.825822
F 55.697813 46.306515 13.825822
F 82.432917 0.000000 13.825822
F 82.432917 23.153257 13.825822
F 82.432917 46.306515 13.825822
F 64.609510 7.717750 13.825822
F 64.609510 30.871007 13.825822
F 64.609510 54.024265 13.825822
F 91.344614 7.717750 13.825822
F 91.344614 30.871007 13.825822
F 91.344614 54.024265 13.825822
F 64.609510 15.435503 13.825823
F 64.609510 38.588760 13.825823
F 64.609510 61.742018 13.825823
F 91.344614 15.435503 13.825823
F 91.344614 38.588760 13.825823
F 91.344614 61.742018 13.825823
F 64.609510 0.000000 13.825822
F 64.609510 23.153258 13.825822
F 64.609510 46.306515 13.825822
F 91.344614 0.000000 13.825822
F 91.344614 23.153258 13.825822
F 91.344614 46.306515 13.825822
F 73.521217 7.717751 13.825823
F 73.521217 30.871008 13.825823
F 73.521217 54.024266 13.825823
F 100.256320 7.717751 13.825823
F 100.256320 30.871008 13.825823
F 100.256320 54.024266 13.825823
F 73.521217 15.435503 13.825824
F 73.521217 38.588761 13.825824
F 73.521217 61.742018 13.825824
F 100.256320 15.435503 13.825824
F 100.256320 38.588761 13.825824
F 100.256320 61.742018 13.825824
F 73.521217 0.000001 13.825823
F 73.521217 23.153259 13.825823
F 73.521217 46.306516 13.825823
F 100.256320 0.000001 13.825823
F 100.256320 23.153259 13.825823
F 100.256320 46.306516 13.825823
F 57.925750 1.286291 10.187638
F 57.925750 24.439548 10.187638
F 57.925750 47.592806 10.187638
F 84.660853 1.286291 10.187638
F 84.660853 24.439548 10.187638
F 84.660853 47.592806 10.187638
F 57.925750 9.004040 10.187638
F 57.925750 32.157298 10.187638
F 57.925750 55.310555 10.187638
F 84.660853 9.004040 10.187638
F 84.660853 32.157298 10.187638
F 84.660853 55.310555 10.187638
F 57.925750 16.721795 10.187639
F 57.925750 39.875053 10.187639
F 57.925750 63.028310 10.187639
F 84.660853 16.721795 10.187639
F 84.660853 39.875053 10.187639
F 84.660853 63.028310 10.187639
F 66.837449 1.286290 10.187638
F 66.837449 24.439548 10.187638
F 66.837449 47.592806 10.187638
F 93.572552 1.286290 10.187638
F 93.572552 24.439548 10.187638
F 93.572552 47.592806 10.187638
F 66.837449 9.004040 10.187638
F 66.837449 32.157297 10.187638
F 66.837449 55.310555 10.187638
F 93.572552 9.004040 10.187638
F 93.572552 32.157297 10.187638
F 93.572552 55.310555 10.187638
F 66.837449 16.721795 10.187639
F 66.837449 39.875053 10.187639
F 66.837449 63.028310 10.187639
F 93.572552 16.721795 10.187639
F 93.572552 39.875053 10.187639
F 93.572552 63.028310 10.187639
F 75.749154 1.286290 10.187638
F 75.749154 24.439548 10.187638
F 75.749154 47.592805 10.187638
F 102.484258 1.286290 10.187638
F 102.484258 24.439548 10.187638
F 102.484258 47.592805 10.187638
F 75.749154 9.004040 10.187638
F 75.749154 32.157297 10.187638
F 75.749154 55.310555 10.187638
F 102.484258 9.004040 10.187638
F 102.484258 32.157297 10.187638
F 102.484258 55.310555 10.187638
F 75.749154 16.721795 10.187639
F 75.749154 39.875052 10.187639
F 75.749154 63.028310 10.187639
F 102.484258 16.721795 10.187639
F 102.484258 39.875052 10.187639
F 102.484258 63.028310 10.187639
F 57.925735 3.858875 13.825822
F 57.925735 27.012132 13.825822
F 57.925735 50.165390 13.825822
F 84.660838 3.858875 13.825822
F 84.660838 27.012132 13.825822
F 84.660838 50.165390 13.825822
F 57.925735 11.576625 13.825822
F 57.925735 34.729882 13.825822
F 57.925735 57.883140 13.825822
F 84.660838 11.576625 13.825822
F 84.660838 34.729882 13.825822
F 84.660838 57.883140 13.825822
F 57.925735 19.294380 13.825822
F 57.925735 42.447638 13.825822
F 57.925735 65.600895 13.825822
F 84.660838 19.294380 13.825822
F 84.660838 42.447638 13.825822
F 84.660838 65.600895 13.825822
F 66.837434 3.858876 13.825823
F 66.837434 27.012134 13.825823
F 66.837434 50.165391 13.825823
F 93.572538 3.858876 13.825823
F 93.572538 27.012134 13.825823
F 93.572538 50.165391 13.825823
F 66.837434 11.576626 13.825823
F 66.837434 34.729884 13.825823
F 66.837434 57.883141 13.825823
F 93.572538 11.576626 13.825823
F 93.572538 34.729884 13.825823
F 93.572538 57.883141 13.825823
F 66.837434 19.294382 13.825823
F 66.837434 42.447639 13.825823
F 66.837434 65.600897 13.825823
F 93.572538 19.294382 13.825823
F 93.572538 42.447639 13.825823
F 93.572538 65.600897 13.825823
F 75.749141 3.858875 13.825822
F 75.749141 27.012133 13.825822
F 75.749141 50.165390 13.825822
F 102.484245 3.858875 13.825822
F 102.484245 27.012133 13.825822
F 102.484245 50.165390 13.825822
F 75.749141 11.576625 13.825822
F 75.749141 34.729883 13.825822
F 75.749141 57.883140 13.825822
F 102.484245 11.576625 13.825822
F 102.484245 34.729883 13.825822
F 102.484245 57.883140 13.825822
F 75.749141 19.294381 13.825823
F 75.749141 42.447638 13.825823
F 75.749141 65.600896 13.825823
F 102.484245 19.294381 13.825823
F 102.484245 42.447638 13.825823
F 102.484245 65.600896 13.825823
F 57.925747 3.858875 11.097184
F 57.925747 27.012133 11.097184
F 57.925747 50.165390 11.097184
F 84.660850 3.858875 11.097184
F 84.660850 27.012133 11.097184
F 84.660850 50.165390 11.097184
F 57.925747 11.576625 11.097184
F 57.925747 34.729883 11.097184
F 57.925747 57.883140 11.097184
F 84.660850 11.576625 11.097184
F 84.660850 34.729883 11.097184
F 84.660850 57.883140 11.097184
F 57.925747 19.294381 11.097183
F 57.925747 42.447638 11.097183
F 57.925747 65.600896 11.097183
F 84.660850 19.294381 11.097183
F 84.660850 42.447638 11.097183
F 84.660850 65.600896 11.097183
F 66.837447 3.858876 11.097183
F 66.837447 27.012133 11.097183
F 66.837447 50.165391 11.097183
F 93.572550 3.858876 11.097183
F 93.572550 27.012133 11.097183
F 93.572550 50.165391 11.097183
F 66.837447 11.576626 11.097183
F 66.837447 34.729883 11.097183
F 66.837447 57.883141 11.097183
F 93.572550 11.576626 11.097183
F 93.572550 34.729883 11.097183
F 93.572550 57.883141 11.097183
F 66.837447 19.294381 11.097183
F 66.837447 42.447639 11.097183
F 66.837447 65.600896 11.097183
F 93.572550 19.294381 11.097183
F 93.572550 42.447639 11.097183
F 93.572550 65.600896 11.097183
F 75.749153 3.858875 11.097184
F 75.749153 27.012133 11.097184
F 75.749153 50.165390 11.097184
F 102.484256 3.858875 11.097184
F 102.484256 27.012133 11.097184
F 102.484256 50.165390 11.097184
F 75.749153 11.576625 11.097184
F 75.749153 34.729883 11.097184
F 75.749153 57.883140 11.097184
F 102.484256 11.576625 11.097184
F 102.484256 34.729883 11.097184
F 102.484256 57.883140 11.097184
F 75.749153 19.294381 11.097183
F 75.749153 42.447638 11.097183
F 75.749153 65.600896 11.097183
F 102.484256 19.294381 11.097183
F 102.484256 42.447638 11.097183
F 102.484256 65.600896 11.097183
F 57.925737 1.286291 7.459000
F 57.925737 24.439549 7.459000
F 57.925737 47.592806 7.459000
F 84.660840 1.286291 7.459000
F 84.660840 24.439549 7.459000
F 84.660840 47.592806 7.459000
F 57.925737 9.004041 7.459000
F 57.925737 32.157298 7.459000
F 57.925737 55.310556 7.459000
F 84.660840 9.004041 7.459000
F 84.660840 32.157298 7.459000
F 84.660840 55.310556 7.459000
F 57.925737 16.721796 7.458999
F 57.925737 39.875053 7.458999
F 57.925737 63.028311 7.458999
F 84.660840 16.721796 7.458999
F 84.660840 39.875053 7.458999
F 84.660840 63.028311 7.458999
F 66.837436 1.286290 7.458999
F 66.837436 24.439547 7.458999
F 66.837436 47.592805 7.458999
F 93.572539 1.286290 7.458999
F 93.572539 24.439547 7.458999
F 93.572539 47.592805 7.458999
F 66.837436 9.004039 7.458999
F 66.837436 32.157297 7.458999
F 66.837436 55.310554 7.458999
F 93.572539 9.004039 7.458999
F 93.572539 32.157297 7.458999
F 93.572539 55.310554 7.458999
F 66.837436 16.721795 7.458999
F 66.837436 39.875052 7.458999
F 66.837436 63.028310 7.458999
F 93.572539 16.721795 7.458999
F 93.572539 39.875052 7.458999
F 93.572539 63.028310 7.458999
F 75.749143 1.286290 7.459000
F 75.749143 24.439548 7.459000
F 75.749143 47.592805 7.459000
F 102.484246 1.286290 7.459000
F 102.484246 24.439548 7.459000
F 102.484246 47.592805 7.459000
F 75.749143 9.004039 7.459000
F 75.749143 32.157297 7.459000
F 75.749143 55.310555 7.459000
F 102.484246 9.004039 7.459000
F 102.484246 32.157297 7.459000
F 102.484246 55.310555 7.459000
F 75.749143 16.721795 7.458999
F 75.749143 39.875052 7.458999
F 75.749143 63.028310 7.458999
F 102.484246 16.721795 7.458999
F 102.484246 39.875052 7.458999
F 102.484246 63.028310 7.458999
F 60.153674 7.717750 11.097184
F 60.153674 30.871007 11.097184
F 60.153674 54.024265 11.097184
F 86.888777 7.717750 11.097184
F 86.888777 30.871007 11.097184
F 86.888777 54.024265 11.097184
F 60.153674 15.435502 11.097183
F 60.153674 38.588760 11.097183
F 60.153674 61.742018 11.097183
F 86.888777 15.435502 11.097183
F 86.888777 38.588760 11.097183
F 86.888777 61.742018 11.097183
F 60.153674 0.000000 11.097184
F 60.153674 23.153258 11.097184
F 60.153674 46.306515 11.097184
F 86.888777 0.000000 11.097184
F 86.888777 23.153258 11.097184
F 86.888777 46.306515 11.097184
F 69.065375 7.717750 11.097183
F 69.065375 30.871008 11.097183
F 69.065375 54.024265 11.097183
F 95.800479 7.717750 11.097183
F 95.800479 30.871008 11.097183
F 95.800479 54.024265 11.097183
F 69.065375 15.435503 11.097182
F 69.065375 38.588760 11.097182
F 69.065375 61.742018 11.097182
F 95.800479 15.435503 11.097182
F 95.800479 38.588760 11.097182
F 95.800479 61.742018 11.097182
F 69.065375 0.000001 11.097183
F 69.065375 23.153258 11.097183
F 69.065375 46.306516 11.097183
F 95.800479 0.000001 11.097183
F 95.800479 23.153258 11.097183
F 95.800479 46.306516 11.097183
F 77.977080 7.717750 11.097184
F 77.977080 30.871007 11.097184
F 77.977080 54.024265 11.097184
F 104.712183 7.717750 11.097184
F 104.712183 30.871007 11.097184
F 104.712183 54.024265 11.097184
F 77.977080 15.435502 11.097183
F 77.977080 38.588760 11.097183
F 77.977080 61.742018 11.097183
F 104.712183 15.435502 11.097183
F 104.712183 38.588760 11.097183
F 104.712183 61.742018 11.097183
F 77.977080 0.000000 11.097184
F 77.977080 23.153258 11.097184
F 77.977080 46.306515 11.097184
F 104.712183 0.000000 11.097184
F 104.712183 23.153258 11.097184
F 104.712183 46.306515 11.097184
F 60.153659 5.145165 7.459000
F 60.153659 28.298423 7.459000
F 60.153659 51.451680 7.459000
F 86.888762 5.145165 7.459000
F 86.888762 28.298423 7.459000
F 86.888762 51.451680 7.459000
F 60.153659 12.862918 7.458999
F 60.153659 36.016175 7.458999
F 60.153659 59.169433 7.458999
F 86.888762 12.862918 7.458999
F 86.888762 36.016175 7.458999
F 86.888762 59.169433 7.458999
F 60.153659 20.580673 7.459000
F 60.153659 43.733930 7.459000
F 60.153659 66.887188 7.459000
F 86.888762 20.580673 7.459000
F 86.888762 43.733930 7.459000
F 86.888762 66.887188 7.459000
F 69.065361 5.145164 7.458999
F 69.065361 28.298421 7.458999
F 69.065361 51.451679 7.458999
F 95.800465 5.145164 7.458999
F 95.800465 28.298421 7.458999
F 95.800465 51.451679 7.458999
F 69.065361 12.862916 7.458998
F 69.065361 36.016174 7.458998
F 69.065361 59.169431 7.458998
F 95.800465 12.862916 7.458998
F 95.800465 36.016174 7.458998
F 95.800465 59.169431 7.458998
F 69.065361 20.580671 7.458999
F 69.065361 43.733929 7.458999
F 69.065361 66.887186 7.458999
F 95.800465 20.580671 7.458999
F 95.800465 43.733929 7.458999
F 95.800465 66.887186 7.458999
F 77.977067 5.145165 7.459000
F 77.977067 28.298423 7.459000
F 77.977067 51.451680 7.459000
F 104.712170 5.145165 7.459000
F 104.712170 28.298423 7.459000
F 104.712170 51.451680 7.459000
F 77.977067 12.862917 7.458999
F 77.977067 36.016175 7.458999
F 77.977067 59.169432 7.458999
F 104.712170 12.862917 7.458999
F 104.712170 36.016175 7.458999
F 104.712170 59.169432 7.458999
F 77.977067 20.580673 7.459000
F 77.977067 43.733930 7.459000
F 77.977067 66.887188 7.459000
F 104.712170 20.580673 7.459000
F 104.712170 43.733930 7.459000
F 104.712170 66.887188 7.459000
F 60.153671 5.145165 10.187638
F 60.153671 28.298423 10.187638
F 60.153671 51.451680 10.187638
F 86.888775 5.145165 10.187638
F 86.888775 28.298423 10.187638
F 86.888775 51.451680 10.187638
F 60.153671 12.862917 10.187638
F 60.153671 36.016175 10.187638
F 60.153671 59.169432 10.187638
F 86.888775 12.862917 10.187638
F 86.888775 36.016175 10.187638
F 86.888775 59.169432 10.187638
F 60.153671 20.580673 10.187638
F 60.153671 43.733930 10.187638
F 60.153671 66.887188 10.187638
F 86.888775 20.580673 10.187638
F 86.888775 43.733930 10.187638
F 86.888775 66.887188 10.187638
F 69.065374 5.145164 10.187639
F 69.065374 28.298422 10.187639
F 69.065374 51.451679 10.187639
F 95.800477 5.145164 10.187639
F 95.800477 28.298422 10.187639
F 95.800477 51.451679 10.187639
F 69.065374 12.862917 10.187639
F 69.065374 36.016174 10.187639
F 69.065374 59.169432 10.187639
F 95.800477 12.862917 10.187639
F 95.800477 36.016174 10.187639
F 95.800477 59.169432 10.187639
F 69.065374 20.580672 10.187639
F 69.065374 43.733929 10.187639
F 69.065374 66.887187 10.187639
F 95.800477 20.580672 10.187639
F 95.800477 43.733929 10.187639
F 95.800477 66.887187 10.187639
F 77.977078 5.145165 10.187637
F 77.977078 28.298423 10.187637
F 77.977078 51.451680 10.187637
F 104.712181 5.145165 10.187637
F 104.712181 28.298423 10.187637
F 104.712181 51.451680 10.187637
F 77.977078 12.862917 10.187638
F 77.977078 36.016175 10.187638
F 77.977078 59.169432 10.187638
F 104.712181 12.862917 10.187638
F 104.712181 36.016175 10.187638
F 104.712181 59.169432 10.187638
F 77.977078 20.580672 10.187638
F 77.977078 43.733930 10.187638
F 77.977078 66.887188 10.187638
F 104.712181 20.580672 10.187638
F 104.712181 43.733930 10.187638
F 104.712181 66.887188 10.187638
F 60.153661 7.717749 13.825822
F 60.153661 30.871007 13.825822
F 60.153661 54.024264 13.825822
F 86.888764 7.717749 13.825822
F 86.888764 30.871007 13.825822
F 86.888764 54.024264 13.825822
F 60.153661 15.435502 13.825823
F 60.153661 38.588760 13.825823
F 60.153661 61.742017 13.825823
F 86.888764 15.435502 13.825823
F 86.888764 38.588760 13.825823
F 86.888764 61.742017 13.825823
F 60.153661 0.000000 13.825822
F 60.153661 23.153257 13.825822
F 60.153661 46.306515 13.825822
F 86.888764 0.000000 13.825822
F 86.888764 23.153257 13.825822
F 86.888764 46.306515 13.825822
F 69.065363 7.717751 13.825823
F 69.065363 30.871008 13.825823
F 69.065363 54.024266 13.825823
F 95.800466 7.717751 13.825823
F 95.800466 30.871008 13.825823
F 95.800466 54.024266 13.825823
F 69.065363 15.435503 13.825824
F 69.065363 38.588761 13.825824
F 69.065363 61.742018 13.825824
F 95.800466 15.435503 13.825824
F 95.800466 38.588761 13.825824
F 95.800466 61.742018 13.825824
F 69.065363 0.000001 13.825823
F 69.065363 23.153259 13.825823
F 69.065363 46.306516 13.825823
F 95.800466 0.000001 13.825823
F 95.800466 23.153259 13.825823
F 95.800466 46.306516 13.825823
F 77.977068 7.717750 13.825822
F 77.977068 30.871007 13.825822
F 77.977068 54.024265 13.825822
F 104.712172 7.717750 13.825822
F 104.712172 30.871007 13.825822
F 104.712172 54.024265 13.825822
F 77.977068 15.435502 13.825823
F 77.977068 38.588760 13.825823
F 77.977068 61.742017 13.825823
F 104.712172 15.435502 13.825823
F 104.712172 38.588760 13.825823
F 104.712172 61.742017 13.825823
F 77.977068 0.000000 13.825822
F 77.977068 23.153258 13.825822
F 77.977068 46.306515 13.825822
F 104.712172 0.000000 13.825822
F 104.712172 23.153258 13.825822
F 104.712172 46.306515 13.825822
F 53.469901 1.286291 17.464006
F 53.469901 24.439548 17.464006
F 53.469901 47.592806 17.464006
F 80.205005 1.286291 17.464006
F 80.205005 24.439548 17.464006
F 80.205005 47.592806 17.464006
F 53.469901 9.004040 17.464006
F 53.469901 32.157298 17.464006
F 53.469901 55.310555 17.464006
F 80.205005 9.004040 17.464006
F 80.205005 32.157298 17.464006
F 80.205005 55.310555 17.464006
F 53.469901 16.721795 17.464007
F 53.469901 39.875053 17.464007
F 53.469901 63.028310 17.464007
F 80.205005 16.721795 17.464007
F 80.205005 39.875053 17.464007
F 80.205005 63.028310 17.464007
F 62.381599 1.286291 17.464006
F 62.381599 24.439548 17.464006
F 62.381599 47.592806 17.464006
F 89.116702 1.286291 17.464006
F 89.116702 24.439548 17.464006
F 89.116702 47.592806 17.464006
F 62.381599 9.004040 17.464006
F 62.381599 32.157298 17.464006
F 62.381599 55.310555 17.464006
F 89.116702 9.004040 17.464006
F 89.116702 32.157298 17.464006
F 89.116702 55.310555 17.464006
F 62.381599 16.721795 17.464007
F 62.381599 39.875053 17.464007
F 62.381599 63.028310 17.464007
F 89.116702 16.721795 17.464007
F 89.116702 39.875053 17.464007
F 89.116702 63.028310 17.464007
F 71.293302 1.286290 17.464007
F 71.293302 24.439547 17.464007
F 71.293302 47.592805 17.464007
F 98.028405 1.286290 17.464007
F 98.028405 24.439547 17.464007
F 98.028405 47.592805 17.464007
F 71.293302 9.004039 17.464007
F 71.293302 32.157297 17.464007
F 71.293302 55.310554 17.464007
F 98.028405 9.004039 17.464007
F 98.028405 32.157297 17.464007
F 98.028405 55.310554 17.464007
F 71.293302 16.721795 17.464008
F 71.293302 39.875052 17.464008
F 71.293302 63.028310 17.464008
F 98.028405 16.721795 17.464008
F 98.028405 39.875052 17.464008
F 98.028405 63.028310 17.464008
F 53.469888 3.858875 21.102191
F 53.469888 27.012132 21.102191
F 53.469888 50.165390 21.102191
F 80.204991 3.858875 21.102191
F 80.204991 27.012132 21.102191
F 80.204991 50.165390 21.102191
F 53.469888 11.576625 21.102191
F 53.469888 34.729882 21.102191
F 53.469888 57.883140 21.102191
F 80.204991 11.576625 21.102191
F 80.204991 34.729882 21.102191
F 80.204991 57.883140 21.102191
F 53.469888 19.294380 21.102191
F 53.469888 42.447638 21.102191
F 53.469888 65.600895 21.102191
F 80.204991 19.294380 21.102191
F 80.204991 42.447638 21.102191
F 80.204991 65.600895 21.102191
F 62.381583 3.858875 21.102191
F 62.381583 27.012133 21.102191
F 62.381583 50.165390 21.102191
F 89.116686 3.858875 21.102191
F 89.116686 27.012133 21.102191
F 89.116686 50.165390 21.102191
F 62.381583 11.576625 21.102191
F 62.381583 34.729883 21.102191
F 62.381583 57.883140 21.102191
F 89.116686 11.576625 21.102191
F 89.116686 34.729883 21.102191
F 89.116686 57.883140 21.102191
F 62.381583 19.294380 21.102192
F 62.381583 42.447638 21.102192
F 62.381583 65.600896 21.102192
F 89.116686 19.294380 21.102192
F 89.116686 42.447638 21.102192
F 89.116686 65.600896 21.102192
F 71.293288 3.858876 21.102192
F 71.293288 27.012134 21.102192
F 71.293288 50.165391 21.102192
F 98.028392 3.858876 21.102192
F 98.028392 27.012134 21.102192
F 98.028392 50.165391 21.102192
F 71.293288 11.576626 21.102192
F 71.293288 34.729884 21.102192
F 71.293288 57.883141 21.102192
F 98.028392 11.576626 21.102192
F 98.028392 34.729884 21.102192
F 98.028392 57.883141 21.102192
F 71.293288 19.294382 21.102193
F 71.293288 42.447639 21.102193
F 71.293288 65.600897 21.102193
F 98.028392 19.294382 21.102193
F 98.028392 42.447639 21.102193
F 98.028392 65.600897 21.102193
F 53.469899 3.858875 18.373554
F 53.469899 27.012133 18.373554
F 53.469899 50.165390 18.373554
F 80.205003 3.858875 18.373554
F 80.205003 27.012133 18.373554
F 80.205003 50.165390 18.373554
F 53.469899 11.576625 18.373553
F 53.469899 34.729883 18.373553
F 53.469899 57.883140 18.373553
F 80.205003 11.576625 18.373553
F 80.205003 34.729883 18.373553
F 80.205003 57.883140 18.373553
F 53.469899 19.294381 18.373553
F 53.469899 42.447638 18.373553
F 53.469899 65.600896 18.373553
F 80.205003 19.294381 18.373553
F 80.205003 42.447638 18.373553
F 80.205003 65.600896 18.373553
F 62.381596 3.858875 18.373553
F 62.381596 27.012133 18.373553
F 62.381596 50.165390 18.373553
F 89.116699 3.858875 18.373553
F 89.116699 27.012133 18.373553
F 89.116699 50.165390 18.373553
F 62.381596 11.576625 18.373553
F 62.381596 34.729883 18.373553
F 62.381596 57.883140 18.373553
F 89.116699 11.576625 18.373553
F 89.116699 34.729883 18.373553
F 89.116699 57.883140 18.373553
F 62.381596 19.294381 18.373553
F 62.381596 42.447638 18.373553
F 62.381596 65.600896 18.373553
F 89.116699 19.294381 18.373553
F 89.116699 42.447638 18.373553
F 89.116699 65.600896 18.373553
F 71.293300 3.858876 18.373552
F 71.293300 27.012133 18.373552
F 71.293300 50.165391 18.373552
F 98.028404 3.858876 18.373552
F 98.028404 27.012133 18.373552
F 98.028404 50.165391 18.373552
F 71.293300 11.576626 18.373552
F 71.293300 34.729883 18.373552
F 71.293300 57.883141 18.373552
F 98.028404 11.576626 18.373552
F 98.028404 34.729883 18.373552
F 98.028404 57.883141 18.373552
F 71.293300 19.294381 18.373552
F 71.293300 42.447639 18.373552
F 71.293300 65.600896 18.373552
F 98.028404 19.294381 18.373552
F 98.028404 42.447639 18.373552
F 98.028404 65.600896 18.373552
F 53.469889 1.286291 14.735369
F 53.469889 24.439549 14.735369
F 53.469889 47.592806 14.735369
F 80.204993 1.286291 14.735369
F 80.204993 24.439549 14.735369
F 80.204993 47.592806 14.735369
F 53.469889 9.004040 14.735369
F 53.469889 32.157298 14.735369
F 53.469889 55.310555 14.735369
F 80.204993 9.004040 14.735369
F 80.204993 32.157298 14.735369
F 80.204993 55.310555 14.735369
F 53.469889 16.721796 14.735368
F 53.469889 39.875053 14.735368
F 53.469889 63.028311 14.735368
F 80.204993 16.721796 14.735368
F 80.204993 39.875053 14.735368
F 80.204993 63.028311 14.735368
F 62.381585 1.286291 14.735369
F 62.381585 24.439548 14.735369
F 62.381585 47.592806 14.735369
F 89.116689 1.286291 14.735369
F 89.116689 24.439548 14.735369
F 89.116689 47.592806 14.735369
F 62.381585 9.004040 14.735369
F 62.381585 32.157298 14.735369
F 62.381585 55.310555 14.735369
F 89.116689 9.004040 14.735369
F 89.116689 32.157298 14.735369
F 89.116689 55.310555 14.735369
F 62.381585 16.721795 14.735368
F 62.381585 39.875053 14.735368
F 62.381585 63.028310 14.735368
F 89.116689 16.721795 14.735368
F 89.116689 39.875053 14.735368
F 89.116689 63.028310 14.735368
F 71.293290 1.286290 14.735367
F 71.293290 24.439547 14.735367
F 71.293290 47.592805 14.735367
F 98.028393 1.286290 14.735367
F 98.028393 24.439547 14.735367
F 98.028393 47.592805 14.735367
F 71.293290 9.004039 14.735367
F 71.293290 32.157296 14.735367
F 71.293290 55.310554 14.735367
F 98.028393 9.004039 14.735367
F 98.028393 32.157296 14.735367
F 98.028393 55.310554 14.735367
F 71.293290 16.721794 14.735367
F 71.293290 39.875052 14.735367
F 71.293290 63.028309 14.735367
F 98.028393 16.721794 14.735367
F 98.028393 39.875052 14.735367
F 98.028393 63.028309 14.735367
F 55.697826 7.717750 18.373554
F 55.697826 30.871007 18.373554
F 55.697826 54.024265 18.373554
F 82.432929 7.717750 18.373554
F 82.432929 30.871007 18.373554
F 82.432929 54.024265 18.373554
F 55.697826 15.435503 18.373553
F 55.697826 38.588760 18.373553
F 55.697826 61.742018 18.373553
F 82.432929 15.435503 18.373553
F 82.432929 38.588760 18.373553
F 82.432929 61.742018 18.373553
F 55.697826 0.000000 18.373553
F 55.697826 23.153258 18.373553
F 55.697826 46.306515 18.373553
F 82.432929 0.000000 18.373553
F 82.432929 23.153258 18.373553
F 82.432929 46.306515 18.373553
F 64.609524 7.717750 18.373554
F 64.609524 30.871007 18.373554
F 64.609524 54.024265 18.373554
F 91.344627 7.717750 18.373554
F 91.344627 30.871007 18.373554
F 91.344627 54.024265 18.373554
F 64.609524 15.435502 18.373552
F 64.609524 38.588760 18.373552
F 64.609524 61.742017 18.373552
F 91.344627 15.435502 18.373552
F 91.344627 38.588760 18.373552
F 91.344627 61.742017 18.373552
F 64.609524 0.000000 18.373553
F 64.609524 23.153258 18.373553
F 64.609524 46.306515 18.373553
F 91.344627 0.000000 18.373553
F 91.344627 23.153258 18.373553
F 91.344627 46.306515 18.373553
F 73.521228 7.717750 18.373553
F 73.521228 30.871008 18.373553
F 73.521228 54.024265 18.373553
F 100.256332 7.717750 18.373553
F 100.256332 30.871008 18.373553
F 100.256332 54.024265 18.373553
F 73.521228 15.435503 18.373552
F 73.521228 38.588760 18.373552
F 73.521228 61.742018 18.373552
F 100.256332 15.435503 18.373552
F 100.256332 38.588760 18.373552
F 100.256332 61.742018 18.373552
F 73.521228 0.000001 18.373553
F 73.521228 23.153258 18.373553
F 73.521228 46.306516 18.373553
F 100.256332 0.000001 18.373553
F 100.256332 23.153258 18.373553
F 100.256332 46.306516 18.373553
F 55.697811 5.145166 14.735369
F 55.697811 28.298423 14.735369
F 55.697811 51.451681 14.735369
F 82.432915 5.145166 14.735369
F 82.432915 28.298423 14.735369
F 82.432915 51.451681 14.735369
F 55.697811 12.862918 14.735368
F 55.697811 36.016175 14.735368
F 55.697811 59.169433 14.735368
F 82.432915 12.862918 14.735368
F 82.432915 36.016175 14.735368
F 82.432915 59.169433 14.735368
F 55.697811 20.580673 14.735369
F 55.697811 43.733931 14.735369
F 55.697811 66.887188 14.735369
F 82.432915 20.580673 14.735369
F 82.432915 43.733931 14.735369
F 82.432915 66.887188 14.735369
F 64.609508 5.145165 14.735368
F 64.609508 28.298422 14.735368
F 64.609508 51.451680 14.735368
F 91.344611 5.145165 14.735368
F 91.344611 28.298422 14.735368
F 91.344611 51.451680 14.735368
F 64.609508 12.862917 14.735367
F 64.609508 36.016174 14.735367
F 64.609508 59.169432 14.735367
F 91.344611 12.862917 14.735367
F 91.344611 36.016174 14.735367
F 91.344611 59.169432 14.735367
F 64.609508 20.580672 14.735368
F 64.609508 43.733930 14.735368
F 64.609508 66.887187 14.735368
F 91.344611 20.580672 14.735368
F 91.344611 43.733930 14.735368
F 91.344611 66.887187 14.735368
F 73.521215 5.145164 14.735368
F 73.521215 28.298422 14.735368
F 73.521215 51.451679 14.735368
F 100.256319 5.145164 14.735368
F 100.256319 28.298422 14.735368
F 100.256319 51.451679 14.735368
F 73.521215 12.862916 14.735367
F 73.521215 36.016174 14.735367
F 73.521215 59.169431 14.735367
F 100.256319 12.862916 14.735367
F 100.256319 36.016174 14.735367
F 100.256319 59.169431 14.735367
F 73.521215 20.580672 14.735368
F 73.521215 43.733929 14.735368
F 73.521215 66.887187 14.735368
F 100.256319 20.580672 14.735368
F 100.256319 43.733929 14.735368
F 100.256319 66.887187 14.735368
F 55.697823 5.145165 17.464006
F 55.697823 28.298423 17.464006
F 55.697823 51.451680 17.464006
F 82.432927 5.145165 17.464006
F 82.432927 28.298423 17.464006
F 82.432927 51.451680 17.464006
F 55.697823 12.862917 17.464007
F 55.697823 36.016175 17.464007
F 55.697823 59.169432 17.464007
F 82.432927 12.862917 17.464007
F 82.432927 36.016175 17.464007
F 82.432927 59.169432 17.464007
F 55.697823 20.580673 17.464006
F 55.697823 43.733930 17.464006
F 55.697823 66.887188 17.464006
F 82.432927 20.580673 17.464006
F 82.432927 43.733930 17.464006
F 82.432927 66.887188 17.464006
F 64.609521 5.145165 17.464006
F 64.609521 28.298422 17.464006
F 64.609521 51.451680 17.464006
F 91.344624 5.145165 17.464006
F 91.344624 28.298422 17.464006
F 91.344624 51.451680 17.464006
F 64.609521 12.862917 17.464007
F 64.609521 36.016175 17.464007
F 64.609521 59.169432 17.464007
F 91.344624 12.862917 17.464007
F 91.344624 36.016175 17.464007
F 91.344624 59.169432 17.464007
F 64.609521 20.580672 17.464007
F 64.609521 43.733930 17.464007
F 64.609521 66.887187 17.464007
F 91.344624 20.580672 17.464007
F 91.344624 43.733930 17.464007
F 91.344624 66.887187 17.464007
F 73.521227 5.145164 17.464007
F 73.521227 28.298422 17.464007
F 73.521227 51.451679 17.464007
F 100.256330 5.145164 17.464007
F 100.256330 28.298422 17.464007
F 100.256330 51.451679 17.464007
F 73.521227 12.862917 17.464008
F 73.521227 36.016174 17.464008
F 73.521227 59.169432 17.464008
F 100.256330 12.862917 17.464008
F 100.256330 36.016174 17.464008
F 100.256330 59.169432 17.464008
F 73.521227 20.580672 17.464007
F 73.521227 43.733929 17.464007
F 73.521227 66.887187 17.464007
F 100.256330 20.580672 17.464007
F 100.256330 43.733929 17.464007
F 100.256330 66.887187 17.464007
F 55.697813 7.717749 21.102191
F 55.697813 30.871007 21.102191
F 55.697813 54.024264 21.102191
F 82.432917 7.717749 21.102191
F 82.432917 30.871007 21.102191
F 82.432917 54.024264 21.102191
F 55.697813 15.435502 21.102192
F 55.697813 38.588760 21.102192
F 55.697813 61.742017 21.102192
F 82.432917 15.435502 21.102192
F 82.432917 38.588760 21.102192
F 82.432917 61.742017 21.102192
F 55.697813 0.000000 21.102191
F 55.697813 23.153257 21.102191
F 55.697813 46.306515 21.102191
F 82.432917 0.000000 21.102191
F 82.432917 23.153257 21.102191
F 82.432917 46.306515 21.102191
F 64.609510 7.717750 21.102191
F 64.609510 30.871007 21.102191
F 64.609510 54.024265 21.102191
F 91.344614 7.717750 21.102191
F 91.344614 30.871007 21.102191
F 91.344614 54.024265 21.102191
F 64.609510 15.435503 21.102192
F 64.609510 38.588760 21.102192
F 64.609510 61.742018 21.102192
F 91.344614 15.435503 21.102192
F 91.344614 38.588760 21.102192
F 91.344614 61.742018 21.102192
F 64.609510 0.000000 21.102191
F 64.609510 23.153258 21.102191
F 64.609510 46.306515 21.102191
F 91.344614 0.000000 21.102191
F 91.344614 23.153258 21.102191
F 91.344614 46.306515 21.102191
F 73.521217 7.717751 21.102192
F 73.521217 30.871008 21.102192
F 73.521217 54.024266 21.102192
F 100.256320 7.717751 21.102192
F 100.256320 30.871008 21.102192
F 100.256320 54.024266 21.102192
F 73.521217 15.435503 21.102193
F 73.521217 38.588761 21.102193
F 73.521217 61.742018 21.102193
F 100.256320 15.435503 21.102193
F 100.256320 38.588761 21.102193
F 100.256320 61.742018 21.102193
F 73.521217 0.000001 21.102192
F 73.521217 23.153259 21.102192
F 73.521217 46.306516 21.102192
F 100.256320 0.000001 21.102192
F 100.256320 23.153259 21.102192
F 100.256320 46.306516 21.102192
F 57.925750 1.286291 17.464006
F 57.925750 24.439548 17.464006
F 57.925750 47.592806 17.464006
F 84.660853 1.286291 17.464006
F 84.660853 24.439548 17.464006
F 84.660853 47.592806 17.464006
F 57.925750 9.004040 17.464006
F 57.925750 32.157298 17.464006
F 57.925750 55.310555 17.464006
F 84.660853 9.004040 17.464006
F 84.660853 32.157298 17.464006
F 84.660853 55.310555 17.464006
F 57.925750 16.721795 17.464007
F 57.925750 39.875053 17.464007
F 57.925750 63.028310 17.464007
F 84.660853 16.721795 17.464007
F 84.660853 39.875053 17.464007
F 84.660853 63.028310 17.464007
F 66.837449 1.286290 17.464007
F 66.837449 24.439548 17.464007
F 66.837449 47.592806 17.464007
F 93.572552 1.286290 17.464007
F 93.572552 24.439548 17.464007
F 93.572552 47.592806 17.464007
F 66.837449 9.004040 17.464007
F 66.837449 32.157297 17.464007
F 66.837449 55.310555 17.464007
F 93.572552 9.004040 17.464007
F 93.572552 32.157297 17.464007
F 93.572552 55.310555 17.464007
F 66.837449 16.721795 17.464007
F 66.837449 39.875053 17.464007
F 66.837449 63.028310 17.464007
F 93.572552 16.721795 17.464007
F 93.572552 39.875053 17.464007
F 93.572552 63.028310 17.464007
F 75.749154 1.286290 17.464007
F 75.749154 24.439548 17.464007
F 75.749154 47.592805 17.464007
F 102.484258 1.286290 17.464007
F 102.484258 24.439548 17.464007
F 102.484258 47.592805 17.464007
F 75.749154 9.004040 17.464007
F 75.749154 32.157297 17.464007
F 75.749154 55.310555 17.464007
F 102.484258 9.004040 17.464007
F 102.484258 32.157297 17.464007
F 102.484258 55.310555 17.464007
F 75.749154 16.721795 17.464007
F 75.749154 39.875052 17.464007
F 75.749154 63.028310 17.464007
F 102.484258 16.721795 17.464007
F 102.484258 39.875052 17.464007
F 102.484258 63.028310 17.464007
F 57.925735 3.858875 21.102191
F 57.925735 27.012132 21.102191
F 57.925735 50.165390 21.102191
F 84.660838 3.858875 21.102191
F 84.660838 27.012132 21.102191
F 84.660838 50.165390 21.102191
F 57.925735 11.576625 21.102191
F 57.925735 34.729882 21.102191
F 57.925735 57.883140 21.102191
F 84.660838 11.576625 21.102191
F 84.660838 34.729882 21.102191
F 84.660838 57.883140 21.102191
F 57.925735 19.294380 21.102191
F 57.925735 42.447638 21.102191
F 57.925735 65.600895 21.102191
F 84.660838 19.294380 21.102191
F 84.660838 42.447638 21.102191
F 84.660838 65.600895 21.102191
F 66.837434 3.858876 21.102192
F 66.837434 27.012134 21.102192
F 66.837434 50.165391 21.102192
F 93.572538 3.858876 21.102192
F 93.572538 27.012134 21.102192
F 93.572538 50.165391 21.102192
F 66.837434 11.576626 21.102192
F 66.837434 34.729884 21.102192
F 66.837434 57.883141 21.102192
F 93.572538 11.576626 21.102192
F 93.572538 34.729884 21.102192
F 93.572538 57.883141 21.102192
F 66.837434 19.294382 21.102192
F 66.837434 42.447639 21.102192
F 66.837434 65.600897 21.102192
F 93.572538 19.294382 21.102192
F 93.572538 42.447639 21.102192
F 93.572538 65.600897 21.102192
F 75.749141 3.858875 21.102191
F 75.749141 27.012133 21.102191
F 75.749141 50.165390 21.102191
F 102.484245 3.858875 21.102191
F 102.484245 27.012133 21.102191
F 102.484245 50.165390 21.102191
F 75.749141 11.576625 21.102192
F 75.749141 34.729883 21.102192
F 75.749141 57.883140 21.102192
F 102.484245 11.576625 21.102192
F 102.484245 34.729883 21.102192
F 102.484245 57.883140 21.102192
F 75.749141 19.294381 21.102192
F 75.749141 42.447638 21.102192
F 75.749141 65.600896 21.102192
F 102.484245 19.294381 21.102192
F 102.484245 42.447638 21.102192
F 102.484245 65.600896 21.102192
F 57.925747 3.858875 18.373554
F 57.925747 27.012133 18.373554
F 57.925747 50.165390 18.373554
F 84.660850 3.858875 18.373554
F 84.660850 27.012133 18.373554
F 84.660850 50.165390 18.373554
F 57.925747 11.576625 18.373553
F 57.925747 34.729883 18.373553
F 57.925747 57.883140 18.373553
F 84.660850 11.576625 18.373553
F 84.660850 34.729883 18.373553
F 84.660850 57.883140 18.373553
F 57.925747 19.294381 18.373553
F 57.925747 42.447638 18.373553
F 57.925747 65.600896 18.373553
F 84.660850 19.294381 18.373553
F 84.660850 42.447638 18.373553
F 84.660850 65.600896 18.373553
F 66.837447 3.858876 18.373553
F 66.837447 27.012133 18.373553
F 66.837447 50.165391 18.373553
F 93.572550 3.858876 18.373553
F 93.572550 27.012133 18.373553
F 93.572550 50.165391 18.373553
F 66.837447 11.576626 18.373553
F 66.837447 34.729883 18.373553
F 66.837447 57.883141 18.373553
F 93.572550 11.576626 18.373553
F 93.572550 34.729883 18.373553
F 93.572550 57.883141 18.373553
F 66.837447 19.294381 18.373552
F 66.837447 42.447639 18.373552
F 66.837447 65.600896 18.373552
F 93.572550 19.294381 18.373552
F 93.572550 42.447639 18.373552
F 93.572550 65.600896 18.373552
F 75.749153 3.858875 18.373553
F 75.749153 27.012133 18.373553
F 75.749153 50.165390 18.373553
F 102.484256 3.858875 18.373553
F 102.484256 27.012133 18.373553
F 102.484256 50.165390 18.373553
F 75.749153 11.576625 18.373553
F 75.749153 34.729883 18.373553
F 75.749153 57.883140 18.373553
F 102.484256 11.576625 18.373553
F 102.484256 34.729883 18.373553
F 102.484256 57.883140 18.373553
F 75.749153 19.294381 18.373553
F 75.749153 42.447638 18.373553
F 75.749153 65.600896 18.373553
F 102.484256 19.294381 18.373553
F 102.484256 42.447638 18.373553
F 102.484256 65.600896 18.373553
F 57.925737 1.286291 14.735369
F 57.925737 24.439549 14.735369
F 57.925737 47.592806 14.735369
F 84.660840 1.286291 14.735369
F 84.660840 24.439549 14.735369
F 84.660840 47.592806 14.735369
F 57.925737 9.004041 14.735369
F 57.925737 32.157298 14.735369
F 57.925737 55.310556 14.735369
F 84.660840 9.004041 14.735369
F 84.660840 32.157298 14.735369
F 84.660840 55.310556 14.735369
F 57.925737 16.721796 14.735368
F 57.925737 39.875053 14.735368
F 57.925737 63.028311 14.735368
F 84.660840 16.721796 14.735368
F 84.660840 39.875053 14.735368
F 84.660840 63.028311 14.735368
F 66.837436 1.286290 14.735368
F 66.837436 24.439547 14.735368
F 66.837436 47.592805 14.735368
F 93.572539 1.286290 14.735368
F 93.572539 24.439547 14.735368
F 93.572539 47.592805 14.735368
F 66.837436 9.004039 14.735368
F 66.837436 32.157297 14.735368
F 66.837436 55.310554 14.735368
F 93.572539 9.004039 14.735368
F 93.572539 32.157297 14.735368
F 93.572539 55.310554 14.735368
F 66.837436 16.721795 14.735367
F 66.837436 39.875052 14.735367
F 66.837436 63.028310 14.735367
F 93.572539 16.721795 14.735367
F 93.572539 39.875052 14.735367
F 93.572539 63.028310 14.735367
F 75.749143 1.286290 14.735368
F 75.749143 24.439548 14.735368
F 75.749143 47.592805 14.735368
F 102.484246 1.286290 14.735368
F 102.484246 24.439548 14.735368
F 102.484246 47.592805 14.735368
F 75.749143 9.004039 14.735368
F 75.749143 32.157297 14.735368
F 75.749143 55.310555 14.735368
F 102.484246 9.004039 14.735368
F 102.484246 32.157297 14.735368
F 102.484246 55.310555 14.735368
F 75.749143 16.721795 14.735367
F 75.749143 39.875052 14.735367
F 75.749143 63.028310 14.735367
F 102.484246 16.721795 14.735367
F 102.484246 39.875052 14.735367
F 102.484246 63.028310 14.735367
F 60.153674 7.717750 18.373554
F 60.153674 30.871007 18.373554
F 60.153674 54.024265 18.373554
F 86.888777 7.717750 18.373554
F 86.888777 30.871007 18.373554
F 86.888777 54.024265 18.373554
F 60.153674 15.435502 18.373553
F 60.153674 38.588760 18.373553
F 60.153674 61.742018 18.373553
F 86.888777 15.435502 18.373553
F 86.888777 38.588760 18.373553
F 86.888777 61.742018 18.373553
F 60.153674 0.000000 18.373554
F 60.153674 23.153258 18.373554
F 60.153674 46.306515 18.373554
F 86.888777 0.000000 18.373554
F 86.888777 23.153258 18.373554
F 86.888777 46.306515 18.373554
F 69.065375 7.717750 18.373553
F 69.065375 30.871008 18.373553
F 69.065375 54.024265 18.373553
F 95.800479 7.717750 18.373553
F 95.800479 30.871008 18.373553
F 95.800479 54.024265 18.373553
F 69.065375 15.435503 18.373552
F 69.065375 38.588760 18.373552
F 69.065375 61.742018 18.373552
F 95.800479 15.435503 18.373552
F 95.800479 38.588760 18.373552
F 95.800479 61.742018 18.373552
F 69.065375 0.000001 18.373553
F 69.065375 23.153258 18.373553
F 69.065375 46.306516 18.373553
F 95.800479 0.000001 18.373553
F 95.800479 23.153258 18.373553
F 95.800479 46.306516 18.373553
F 77.977080 7.717750 18.373554
F 77.977080 30.871007 18.373554
F 77.977080 54.024265 18.373554
F 104.712183 7.717750 18.373554
F 104.712183 30.871007 18.373554
F 104.712183 54.024265 18.373554
F 77.977080 15.435502 18.373553
F 77.977080 38.588760 18.373553
F 77.977080 61.742018 18.373553
F 104.712183 15.435502 18.373553
F 104.712183 38.588760 18.373553
F 104.712183 61.742018 18.373553
F 77.977080 0.000000 18.373553
F 77.977080 23.153258 18.373553
F 77.977080 46.306515 18.373553
F 104.712183 0.000000 18.373553
F 104.712183 23.153258 18.373553
F 104.712183 46.306515 18.373553
F 60.153659 5.145165 14.735369
F 60.153659 28.298423 14.735369
F 60.153659 51.451680 14.735369
F 86.888762 5.145165 14.735369
F 86.888762 28.298423 14.735369
F 86.888762 51.451680 14.735369
F 60.153659 12.862918 14.735368
F 60.153659 36.016175 14.735368
F 60.153659 59.169433 14.735368
F 86.888762 12.862918 14.735368
F 86.888762 36.016175 14.735368
F 86.888762 59.169433 14.735368
F 60.153659 20.580673 14.735369
F 60.153659 43.733930 14.735369
F 60.153659 66.887188 14.735369
F 86.888762 20.580673 14.735369
F 86.888762 43.733930 14.735369
F 86.888762 66.887188 14.735369
F 69.065361 5.145164 14.735368
F 69.065361 28.298421 14.735368
F 69.065361 51.451679 14.735368
F 95.800465 5.145164 14.735368
F 95.800465 28.298421 14.735368
F 95.800465 51.451679 14.735368
F 69.065361 12.862916 14.735367
F 69.065361 36.016174 14.735367
F 69.065361 59.169431 14.735367
F 95.800465 12.862916 14.735367
F 95.800465 36.016174 14.735367
F 95.800465 59.169431 14.735367
F 69.065361 20.580671 14.735367
F 69.065361 43.733929 14.735367
F 69.065361 66.887186 14.735367
F 95.800465 20.580671 14.735367
F 95.800465 43.733929 14.735367
F 95.800465 66.887186 14.735367
F 77.977067 5.145165 14.735369
F 77.977067 28.298423 14.735369
F 77.977067 51.451680 14.735369
F 104.712170 5.145165 14.735369
F 104.712170 28.298423 14.735369
F 104.712170 51.451680 14.735369
F 77.977067 12.862917 14.735368
F 77.977067 36.016175 14.735368
F 77.977067 59.169432 14.735368
F 104.712170 12.862917 14.735368
F 104.712170 36.016175 14.735368
F 104.712170 59.169432 14.735368
F 77.977067 20.580673 14.735369
F 77.977067 43.733930 14.735369
F 77.977067 66.887188 14.735369
F 104.712170 20.580673 14.735369
F 104.712170 43.733930 14.735369
F 104.712170 66.887188 14.735369
F 60.153671 5.145165 17.464006
F 60.153671 28.298423 17.464006
F 60.153671 51.451680 17.464006
F 86.888775 5.145165 17.464006
F 86.888775 28.298423 17.464006
F 86.888775 51.451680 17.464006
F 60.153671 12.862917 17.464007
F 60.153671 36.016175 17.464007
F 60.153671 59.169432 17.464007
F 86.888775 12.862917 17.464007
F 86.888775 36.016175 17.464007
F 86.888775 59.169432 17.464007
F 60.153671 20.580673 17.464006
F 60.153671 43.733930 17.464006
F 60.153671 66.887188 17.464006
F 86.888775 20.580673 17.464006
F 86.888775 43.733930 17.464006
F 86.888775 66.887188 17.464006
F 69.065374 5.145164 17.464007
F 69.065374 28.298422 17.464007
F 69.065374 51.451679 17.464007
F 95.800477 5.145164 17.464007
F 95.800477 28.298422 17.464007
F 95.800477 51.451679 17.464007
F 69.065374 12.862917 17.464008
F 69.065374 36.016174 17.464008
F 69.065374 59.169432 17.464008
F 95.800477 12.862917 17.464008
F 95.800477 36.016174 17.464008
F 95.800477 59.169432 17.464008
F 69.065374 20.580672 17.464007
F 69.065374 43.733929 17.464007
F 69.065374 66.887187 17.464007
F 95.800477 20.580672 17.464007
F 95.800477 43.733929 17.464007
F 95.800477 66.887187 17.464007
F 77.977078 5.145165 17.464006
F 77.977078 28.298423 17.464006
F 77.977078 51.451680 17.464006
F 104.712181 5.145165 17.464006
F 104.712181 28.298423 17.464006
F 104.712181 51.451680 17.464006
F 77.977078 12.862917 17.464007
F 77.977078 36.016175 17.464007
F 77.977078 59.169432 17.464007
F 104.712181 12.862917 17.464007
F 104.712181 36.016175 17.464007
F 104.712181 59.169432 17.464007
F 77.977078 20.580672 17.464006
F 77.977078 43.733930 17.464006
F 77.977078 66.887188 17.464006
F 104.712181 20.580672 17.464006
F 104.712181 43.733930 17.464006
F 104.712181 66.887188 17.464006
F 60.153661 7.717749 21.102191
F 60.153661 30.871007 21.102191
F 60.153661 54.024264 21.102191
F 86.888764 7.717749 21.102191
F 86.888764 30.871007 21.102191
F 86.888764 54.024264 21.102191
F 60.153661 15.435502 21.102192
F 60.153661 38.588760 21.102192
F 60.153661 61.742017 21.102192
F 86.888764 15.435502 21.102192
F 86.888764 38.588760 21.102192
F 86.888764 61.742017 21.102192
F 60.153661 0.000000 21.102191
F 60.153661 23.153257 21.102191
F 60.153661 46.306515 21.102191
F 86.888764 0.000000 21.102191
F 86.888764 23.153257 21.102191
F 86.888764 46.306515 21.102191
F 69.065363 7.717751 21.102192
F 69.065363 30.871008 21.102192
F 69.065363 54.024266 21.102192
F 95.800466 7.717751 21.102192
F 95.800466 30.871008 21.102192
F 95.800466 54.024266 21.102192
F 69.065363 15.435503 21.102193
F 69.065363 38.588761 21.102193
F 69.065363 61.742018 21.102193
F 95.800466 15.435503 21.102193
F 95.800466 38.588761 21.102193
F 95.800466 61.742018 21.102193
F 69.065363 0.000001 21.102192
F 69.065363 23.153259 21.102192
F 69.065363 46.306516 21.102192
F 95.800466 0.000001 21.102192
F 95.800466 23.153259 21.102192
F 95.800466 46.306516 21.102192
F 77.977068 7.717750 21.102191
F 77.977068 30.871007 21.102191
F 77.977068 54.024265 21.102191
F 104.712172 7.717750 21.102191
F 104.712172 30.871007 21.102191
F 104.712172 54.024265 21.102191
F 77.977068 15.435502 21.102192
F 77.977068 38.588760 21.102192
F 77.977068 61.742017 21.102192
F 104.712172 15.435502 21.102192
F 104.712172 38.588760 21.102192
F 104.712172 61.742017 21.102192
F 77.977068 0.000000 21.102191
F 77.977068 23.153258 21.102191
F 77.977068 46.306515 21.102191
F 104.712172 0.000000 21.102191
F 104.712172 23.153258 21.102191
F 104.712172 46.306515 21.102191
