# Supplementary material for: Molecular-resolution imaging of ice crystallized from liquid water by cryogenic liquid-cell TEM
Source: Nat Commun. 2025 Sep 25;16:8342. doi: 10.1038/s41467-025-62451-0 (PMC12462463; doi:10.1038/s41467-025-62451-0)
Supplement: Supplementary file 9 — Supplementary Data 1 [file 41467_2025_62451_MOESM9_ESM.zip › supercell_4_3_1/0.2/minimized.xyz]

5184
F5184
F 0.040811 1.275249 2.745065
F 0.040811 8.992968 2.745065
F 8.975063 1.286318 2.759725
F 8.975063 9.004037 2.759725
F 0.029969 3.869149 6.382740
F 0.029969 11.586868 6.382740
F 8.962405 3.858860 6.397867
F 8.962405 11.576580 6.397868
F 0.059178 3.859071 3.644906
F 0.059178 11.576791 3.644906
F 8.971942 3.858860 3.669257
F 8.971942 11.576579 3.669256
F 0.045191 1.295575 0.014234
F 0.045192 9.013294 0.014234
F 8.945316 1.289594 0.033713
F 8.945316 9.007313 0.033713
F 2.288455 7.717556 3.645979
F 15.608029 12.862866 17.335642
F 11.199847 7.717719 3.677033
F 15.608029 5.145144 17.335642
F 2.261637 5.148721 0.010517
F 2.261637 12.866443 0.010517
F 11.173217 5.148453 0.041489
F 11.173217 12.866175 0.041489
F 2.290140 5.145886 2.735925
F 2.290140 12.863607 2.735926
F 11.202963 5.145177 2.767502
F 11.202963 12.862898 2.767502
F 2.277570 7.717077 6.374107
F 6.696416 12.862866 17.304534
F 11.190310 7.717719 6.405644
F 6.696416 5.145145 17.304533
F 4.519259 1.286318 2.744171
F 4.519259 9.004037 2.744171
F 13.430869 1.286317 2.775279
F 13.430869 9.004037 2.775279
F 4.506601 3.858860 6.382313
F 4.506601 11.576580 6.382313
F 13.418212 3.858860 6.413421
F 13.418212 11.576580 6.413421
F 4.516138 3.858860 3.653703
F 4.516138 11.576579 3.653703
F 13.427748 3.858860 3.684810
F 13.427748 11.576580 3.684810
F 4.489511 1.289594 0.018159
F 4.489512 9.007314 0.018159
F 13.401122 1.289594 0.049266
F 13.401121 9.007313 0.049266
F 6.744042 7.717719 3.661480
F 15.617542 12.862866 14.607030
F 15.655654 7.717719 3.692587
F 15.655654 0.000000 3.692587
F 6.717411 5.148453 0.025936
F 6.717411 12.866175 0.025936
F 15.629025 5.148453 0.057043
F 15.629025 12.866174 0.057042
F 6.747158 5.145177 2.751948
F 6.747158 12.862898 2.751948
F 15.658771 5.145176 2.783056
F 15.658771 12.862898 2.783056
F 6.734505 7.717719 6.390090
F 15.617542 5.145145 14.607030
F 15.646118 7.717720 6.421198
F 6.705929 12.862867 14.575923
F 0.019192 1.276878 10.020274
F 0.019192 8.994597 10.020274
F 8.949720 1.286286 10.036015
F 8.949720 9.004005 10.036015
F 0.008491 3.867324 13.657756
F 0.008491 11.585043 13.657757
F 8.937006 3.858860 13.674162
F 8.937006 11.576579 13.674163
F 0.040814 3.855549 10.923453
F 0.040814 11.573268 10.923453
F 8.946543 3.858860 10.945552
F 8.946543 11.576579 10.945552
F 0.049902 1.287782 7.284148
F 0.049902 9.005501 7.284148
F 8.959232 1.286286 7.307404
F 8.959232 9.004005 7.307404
F 2.263247 7.717659 10.922185
F 6.705929 5.145145 14.575923
F 11.174448 7.717719 10.953329
F 15.604912 7.717687 18.245173
F 2.275836 5.145257 7.284083
F 2.275836 12.862979 7.284083
F 11.187133 5.145145 7.315181
F 11.187133 12.862866 7.315181
F 2.264964 5.145719 10.012295
F 2.264964 12.863440 10.012295
F 11.177621 5.145145 10.043792
F 11.177621 12.862866 10.043792
F 2.252343 7.717215 13.650483
F 6.693299 7.717687 18.214066
F 11.164911 7.717719 13.681939
F 13.389639 9.004004 14.599253
F 4.493915 1.286286 10.020461
F 4.493915 9.004005 10.020461
F 13.405526 1.286285 10.051569
F 13.405526 9.004005 10.051569
F 4.481202 3.858860 13.658609
F 4.481202 11.576580 13.658609
F 13.392813 3.858860 13.689717
F 13.392813 11.576580 13.689717
F 4.490739 3.858860 10.929998
F 4.490739 11.576579 10.929998
F 13.402349 3.858860 10.961105
F 13.402350 11.576580 10.961105
F 4.503428 1.286286 7.291851
F 4.503428 9.004005 7.291850
F 13.415039 1.286285 7.322958
F 13.415039 9.004004 7.322958
F 6.718643 7.717719 10.937775
F 13.389639 1.286285 14.599253
F 15.630255 7.717719 10.968882
F 15.630255 0.000000 10.968882
F 6.731328 5.145145 7.299628
F 6.731328 12.862867 7.299627
F 15.642942 5.145144 7.330735
F 15.642942 12.862866 7.330734
F 6.721815 5.145145 10.028238
F 6.721815 12.862866 10.028238
F 15.633428 5.145144 10.059346
F 15.633428 12.862866 10.059346
F 6.709106 7.717719 13.666386
F 4.478029 9.004005 14.568146
F 15.620718 7.717720 13.697494
F 15.620718 0.000000 13.697494
F 4.478029 1.286286 14.568146
F 15.634635 7.714411 20.971186
F 8.924320 1.286286 17.312311
F 8.924321 9.004005 17.312311
F 0.005691 3.872725 20.938878
F 0.005691 11.590444 20.938878
F 8.950922 3.855551 20.947855
F 8.950922 11.573271 20.947855
F 13.377006 11.576548 18.237396
F 6.723022 7.714410 20.940078
F 0.023118 3.851615 18.202155
F 0.023118 11.569335 18.202154
F 8.921200 3.858828 18.221842
F 8.921200 11.576548 18.221842
F 0.031883 1.291525 14.562826
F 0.031883 9.009244 14.562826
F 8.933833 1.286286 14.583700
F 8.933833 9.004005 14.583700
F 2.238104 7.717735 18.198383
F 2.238104 0.000015 18.198383
F 11.149105 7.717688 18.229619
F 13.377006 3.858828 18.237396
F 2.250633 5.145152 14.560288
F 2.250633 12.862874 14.560288
F 11.161734 5.145145 14.591476
F 11.161734 12.862866 14.591476
F 2.239744 5.145577 17.288674
F 2.239744 12.863298 17.288675
F 11.152221 5.145145 17.320087
F 11.152221 12.862866 17.320088
F 2.266357 7.714096 20.924256
F 4.465396 11.576547 18.206288
F 11.178827 7.714411 20.955632
F 4.465396 3.858828 18.206289
F 4.468516 1.286286 17.296757
F 4.468516 9.004005 17.296757
F 13.380127 1.286285 17.327865
F 13.380127 9.004005 17.327865
F 4.495119 3.855551 20.932301
F 4.495119 11.573271 20.932301
F 13.406729 3.855552 20.963409
F 13.406729 11.573271 20.963409
F 0.040811 24.428415 2.745065
F 0.040811 16.710693 2.745065
F 8.975063 24.439484 2.759725
F 8.975063 16.721761 2.759725
F 0.029969 27.022315 6.382740
F 0.029969 19.304593 6.382740
F 8.962405 27.012026 6.397867
F 8.962405 19.294304 6.397867
F 0.059178 27.012237 3.644906
F 0.059178 19.294516 3.644906
F 8.971941 27.012026 3.669257
F 8.971941 19.294305 3.669256
F 0.045192 24.448742 0.014234
F 0.045192 16.731019 0.014233
F 8.945316 24.442760 0.033713
F 8.945316 16.725037 0.033712
F 2.288455 15.435279 3.645979
F 2.288455 23.153003 3.645979
F 11.199847 15.435442 3.677033
F 11.199847 23.153166 3.677033
F 2.261637 20.584167 0.010517
F 11.173217 20.583899 0.041489
F 2.290140 20.581332 2.735925
F 11.202963 20.580623 2.767502
F 2.277569 15.434799 6.374107
F 2.277569 23.152524 6.374107
F 11.190310 15.435442 6.405645
F 11.190310 23.153166 6.405645
F 4.519259 24.439484 2.744171
F 4.519259 16.721761 2.744171
F 13.430869 24.439483 2.775279
F 13.430869 16.721761 2.775279
F 4.506601 27.012026 6.382313
F 4.506601 19.294304 6.382314
F 13.418212 27.012026 6.413421
F 13.418212 19.294305 6.413422
F 4.516138 27.012026 3.653703
F 4.516138 19.294304 3.653703
F 13.427748 27.012026 3.684810
F 13.427748 19.294305 3.684810
F 4.489512 24.442761 0.018159
F 4.489512 16.725038 0.018159
F 13.401121 24.442760 0.049266
F 13.401122 16.725038 0.049266
F 6.744042 15.435441 3.661480
F 6.744042 23.153166 3.661480
F 15.655654 15.435442 3.692587
F 15.655654 23.153166 3.692587
F 6.717411 20.583900 0.025936
F 15.629025 20.583899 0.057043
F 6.747158 20.580624 2.751948
F 15.658771 20.580623 2.783056
F 6.734505 15.435442 6.390091
F 6.734505 23.153166 6.390090
F 15.646117 15.435442 6.421198
F 15.646118 23.153166 6.421198
F 0.019192 24.430044 10.020274
F 0.019192 16.712322 10.020274
F 8.949720 24.439452 10.036015
F 8.949720 16.721729 10.036015
F 0.008491 27.020490 13.657756
F 0.008491 19.302768 13.657756
F 8.937006 27.012026 13.674162
F 8.937006 19.294304 13.674162
F 0.040814 27.008715 10.923453
F 0.040814 19.290993 10.923453
F 8.946543 27.012026 10.945552
F 8.946543 19.294305 10.945551
F 0.049902 24.440948 7.284148
F 0.049902 16.723225 7.284147
F 8.959232 24.439452 7.307404
F 8.959232 16.721729 7.307404
F 2.263247 15.435382 10.922185
F 2.263247 23.153106 10.922186
F 11.174448 15.435442 10.953329
F 11.174448 23.153166 10.953329
F 2.275836 20.580704 7.284083
F 11.187133 20.580591 7.315181
F 2.264964 20.581166 10.012295
F 11.177621 20.580591 10.043792
F 2.252343 15.434938 13.650483
F 2.252343 23.152662 13.650484
F 11.164911 15.435442 13.681940
F 11.164911 23.153166 13.681940
F 4.493915 24.439452 10.020461
F 4.493916 16.721729 10.020461
F 13.405526 24.439451 10.051569
F 13.405526 16.721729 10.051570
F 4.481202 27.012026 13.658609
F 4.481202 19.294304 13.658609
F 13.392813 27.012026 13.689717
F 13.392812 19.294305 13.689717
F 4.490739 27.012026 10.929998
F 4.490739 19.294305 10.929998
F 13.402350 27.012026 10.961105
F 13.402350 19.294305 10.961105
F 4.503428 24.439452 7.291851
F 4.503428 16.721729 7.291850
F 13.415039 24.439452 7.322958
F 13.415039 16.721729 7.322958
F 6.718643 15.435441 10.937775
F 6.718643 23.153166 10.937775
F 15.630255 15.435442 10.968882
F 15.630255 23.153166 10.968882
F 6.731328 20.580591 7.299627
F 15.642942 20.580591 7.330734
F 6.721815 20.580592 10.028238
F 15.633428 20.580591 10.059346
F 6.709106 15.435442 13.666386
F 6.709106 23.153166 13.666386
F 15.620718 15.435442 13.697494
F 15.620718 23.153166 13.697494
F 15.634635 23.149858 20.971186
F 15.634635 15.432134 20.971186
F 8.924320 24.439452 17.312311
F 8.924320 16.721729 17.312311
F 0.005691 27.025891 20.938878
F 0.005691 19.308169 20.938878
F 8.950922 27.008718 20.947855
F 8.950922 19.290996 20.947855
F 6.723022 23.149857 20.940078
F 6.723022 15.432133 20.940078
F 0.023118 27.004782 18.202155
F 0.023118 19.287060 18.202154
F 8.921199 27.011994 18.221842
F 8.921199 19.294273 18.221842
F 0.031883 24.444691 14.562826
F 0.031883 16.726968 14.562825
F 8.933833 24.439452 14.583700
F 8.933833 16.721729 14.583700
F 2.238104 15.435457 18.198383
F 2.238104 23.153182 18.198383
F 11.149105 15.435410 18.229619
F 11.149105 23.153134 18.229619
F 2.250633 20.580598 14.560288
F 11.161733 20.580591 14.591476
F 2.239744 20.581023 17.288674
F 11.152221 20.580591 17.320088
F 2.266357 15.431819 20.924257
F 2.266357 23.149543 20.924256
F 11.178827 15.432133 20.955632
F 11.178827 23.149857 20.955632
F 4.468516 24.439452 17.296757
F 4.468516 16.721729 17.296757
F 13.380127 24.439452 17.327865
F 13.380127 16.721729 17.327865
F 4.495119 27.008717 20.932301
F 4.495119 19.290996 20.932301
F 13.406729 27.008718 20.963409
F 13.406729 19.290997 20.963409
F 4.465396 27.011994 18.206289
F 4.465396 19.294273 18.206288
F 13.377006 27.011994 18.237396
F 13.377006 19.294273 18.237396
F 4.478029 24.439452 14.568146
F 4.478029 16.721730 14.568146
F 13.389639 24.439451 14.599253
F 13.389639 16.721729 14.599253
F 6.693299 15.435409 18.214065
F 6.693299 23.153134 18.214066
F 15.604912 15.435410 18.245173
F 15.604912 23.153134 18.245173
F 6.705929 20.580591 14.575923
F 15.617542 20.580591 14.607030
F 6.696416 20.580592 17.304534
F 15.608029 20.580591 17.335642
F 0.040811 32.146135 2.745065
F 0.040811 39.863859 2.745065
F 8.975063 32.157203 2.759725
F 8.975063 39.874927 2.759725
F 0.029969 34.740034 6.382740
F 8.962405 34.729746 6.397868
F 0.059178 34.729957 3.644906
F 8.971941 34.729746 3.669256
F 0.045191 32.166461 0.014234
F 0.045191 39.884185 0.014233
F 8.945316 32.160480 0.033713
F 8.945316 39.878204 0.033712
F 2.288455 30.870722 3.645979
F 2.288455 38.588445 3.645979
F 11.199847 30.870885 3.677033
F 11.199847 38.588608 3.677033
F 2.261637 28.301887 0.010517
F 2.261637 36.019609 0.010517
F 11.173216 28.301619 0.041490
F 11.173217 36.019341 0.041489
F 2.290140 28.299052 2.735925
F 2.290140 36.016773 2.735926
F 11.202963 28.298343 2.767502
F 11.202963 36.016064 2.767502
F 2.277569 30.870243 6.374107
F 2.277569 38.587966 6.374107
F 11.190310 30.870885 6.405645
F 11.190310 38.588608 6.405645
F 4.519259 32.157203 2.744171
F 4.519259 39.874928 2.744171
F 13.430869 32.157202 2.775279
F 13.430869 39.874927 2.775279
F 4.506601 34.729745 6.382313
F 13.418212 34.729746 6.413421
F 4.516138 34.729746 3.653703
F 13.427748 34.729746 3.684810
F 4.489511 32.160480 0.018159
F 4.489512 39.878204 0.018159
F 13.401122 32.160479 0.049266
F 13.401122 39.878204 0.049266
F 6.744042 30.870885 3.661480
F 6.744042 38.588608 3.661480
F 15.655654 30.870886 3.692587
F 15.655654 38.588608 3.692587
F 6.717411 28.301620 0.025936
F 6.717411 36.019341 0.025936
F 15.629024 28.301619 0.057043
F 15.629025 36.019341 0.057042
F 6.747158 28.298344 2.751948
F 6.747158 36.016065 2.751948
F 15.658771 28.298343 2.783056
F 15.658771 36.016064 2.783056
F 6.734505 30.870885 6.390090
F 6.734505 38.588608 6.390091
F 15.646118 30.870885 6.421198
F 15.646118 38.588609 6.421198
F 0.019192 32.147764 10.020274
F 0.019192 39.865488 10.020274
F 8.949720 32.157171 10.036015
F 8.949720 39.874895 10.036015
F 0.008491 34.738209 13.657757
F 8.937006 34.729746 13.674162
F 0.040814 34.726435 10.923453
F 8.946543 34.729746 10.945552
F 0.049902 32.158667 7.284148
F 0.049902 39.876392 7.284147
F 8.959232 32.157171 7.307404
F 8.959232 39.874895 7.307404
F 2.263247 30.870825 10.922185
F 2.263247 38.588548 10.922185
F 11.174448 30.870885 10.953329
F 11.174448 38.588608 10.953328
F 2.275836 28.298424 7.284083
F 2.275836 36.016145 7.284083
F 11.187133 28.298311 7.315181
F 11.187133 36.016032 7.315181
F 2.264964 28.298885 10.012294
F 2.264964 36.016607 10.012295
F 11.177621 28.298311 10.043792
F 11.177621 36.016032 10.043792
F 2.252343 30.870382 13.650483
F 2.252343 38.588104 13.650483
F 11.164911 30.870885 13.681940
F 11.164911 38.588608 13.681940
F 4.493915 32.157171 10.020461
F 4.493915 39.874896 10.020461
F 13.405526 32.157171 10.051569
F 13.405526 39.874895 10.051570
F 4.481202 34.729745 13.658609
F 13.392813 34.729746 13.689717
F 4.490739 34.729746 10.929998
F 13.402349 34.729746 10.961105
F 4.503428 32.157171 7.291851
F 4.503428 39.874896 7.291850
F 13.415039 32.157171 7.322958
F 13.415039 39.874895 7.322958
F 6.718643 30.870885 10.937775
F 6.718643 38.588608 10.937775
F 15.630255 30.870886 10.968882
F 15.630255 38.588608 10.968882
F 6.731328 28.298312 7.299628
F 6.731328 36.016033 7.299627
F 15.642942 28.298310 7.330735
F 15.642942 36.016032 7.330734
F 6.721815 28.298312 10.028238
F 6.721815 36.016033 10.028238
F 15.633428 28.298311 10.059346
F 15.633428 36.016032 10.059346
F 6.709106 30.870885 13.666386
F 6.709106 38.588608 13.666386
F 15.620718 30.870885 13.697494
F 15.620718 38.588608 13.697494
F 15.634635 38.585300 20.971186
F 15.634635 30.867577 20.971186
F 8.924321 32.157171 17.312311
F 8.924320 39.874895 17.312311
F 0.005691 34.743610 20.938878
F 8.950922 34.726438 20.947855
F 6.723022 38.585299 20.940078
F 0.023118 34.722501 18.202154
F 8.921200 34.729714 18.221842
F 0.031883 32.162410 14.562826
F 0.031883 39.880134 14.562825
F 8.933833 32.157171 14.583700
F 8.933833 39.874896 14.583699
F 2.238104 30.870901 18.198383
F 2.238104 38.588624 18.198383
F 11.149105 30.870853 18.229619
F 11.149105 38.588576 18.229619
F 2.250633 28.298318 14.560288
F 2.250633 36.016040 14.560288
F 11.161734 28.298311 14.591476
F 11.161734 36.016032 14.591476
F 2.239744 28.298743 17.288674
F 2.239744 36.016464 17.288675
F 11.152221 28.298311 17.320087
F 11.152221 36.016032 17.320088
F 2.266357 30.867263 20.924256
F 2.266357 38.584985 20.924257
F 11.178827 30.867577 20.955632
F 11.178827 38.585299 20.955632
F 4.468516 32.157171 17.296757
F 4.468516 39.874896 17.296757
F 13.380127 32.157171 17.327865
F 13.380127 39.874895 17.327865
F 4.495119 34.726437 20.932301
F 13.406729 34.726438 20.963409
F 4.465396 34.729714 18.206288
F 13.377006 34.729714 18.237396
F 4.478029 32.157171 14.568146
F 4.478029 39.874896 14.568146
F 13.389639 32.157171 14.599253
F 13.389639 39.874895 14.599253
F 6.693299 30.870853 18.214066
F 6.693299 38.588576 18.214065
F 15.604912 30.870854 18.245173
F 15.604912 38.588576 18.245173
F 6.705929 28.298311 14.575923
F 6.705929 36.016033 14.575923
F 15.617542 28.298310 14.607030
F 15.617542 36.016032 14.607030
F 6.696416 28.298312 17.304533
F 6.696416 36.016033 17.304534
F 15.608029 28.298311 17.335642
F 15.608029 36.016032 17.335642
F 6.723022 30.867577 20.940078
F 0.040811 47.581582 2.745065
F 0.040811 55.299301 2.745065
F 8.975063 47.592650 2.759725
F 8.975063 55.310369 2.759725
F 0.029969 50.175481 6.382740
F 0.029969 42.457760 6.382740
F 8.962405 50.165192 6.397867
F 8.962405 42.447471 6.397867
F 0.059178 50.165403 3.644906
F 0.059178 42.447682 3.644906
F 8.971942 50.165192 3.669257
F 8.971942 42.447471 3.669256
F 0.045191 47.601908 0.014234
F 0.045192 55.319627 0.014234
F 8.945316 47.595926 0.033713
F 8.945316 55.313646 0.033713
F 2.288455 54.023889 3.645979
F 2.288455 46.306169 3.645979
F 11.199847 54.024052 3.677033
F 11.199847 46.306332 3.677033
F 2.261637 51.455054 0.010517
F 2.261637 43.737334 0.010517
F 11.173217 51.454786 0.041489
F 11.173217 43.737066 0.041489
F 2.290140 51.452218 2.735925
F 2.290140 43.734498 2.735925
F 11.202963 51.451509 2.767502
F 11.202963 43.733789 2.767502
F 2.277570 54.023409 6.374107
F 2.277569 46.305690 6.374107
F 11.190310 54.024052 6.405644
F 11.190310 46.306332 6.405645
F 4.519259 47.592650 2.744171
F 4.519259 55.310369 2.744171
F 13.430869 47.592650 2.775279
F 13.430869 55.310369 2.775279
F 4.506601 50.165192 6.382313
F 4.506601 42.447471 6.382314
F 13.418212 50.165193 6.413421
F 13.418212 42.447471 6.413422
F 4.516138 50.165192 3.653703
F 4.516138 42.447471 3.653703
F 13.427748 50.165193 3.684810
F 13.427748 42.447471 3.684810
F 4.489511 47.595927 0.018159
F 4.489512 55.313646 0.018159
F 13.401122 47.595926 0.049266
F 13.401121 55.313645 0.049266
F 6.744042 54.024052 3.661480
F 6.744042 46.306332 3.661480
F 15.655654 54.024052 3.692587
F 15.655654 46.306333 3.692587
F 6.717411 51.454786 0.025936
F 6.717411 43.737066 0.025936
F 15.629025 51.454785 0.057043
F 15.629025 43.737066 0.057043
F 6.747158 51.451510 2.751948
F 6.747158 43.733790 2.751948
F 15.658771 51.451509 2.783056
F 15.658771 43.733789 2.783056
F 6.734505 54.024051 6.390090
F 6.734505 46.306332 6.390090
F 15.646118 54.024052 6.421198
F 15.646118 46.306333 6.421198
F 0.019192 47.583210 10.020274
F 0.019192 55.300929 10.020274
F 8.949720 47.592618 10.036015
F 8.949720 55.310337 10.036015
F 0.008491 50.173656 13.657756
F 0.008491 42.455935 13.657756
F 8.937006 50.165192 13.674162
F 8.937006 42.447471 13.674162
F 0.040814 50.161881 10.923453
F 0.040814 42.444160 10.923453
F 8.946543 50.165192 10.945552
F 8.946543 42.447471 10.945551
F 0.049902 47.594114 7.284148
F 0.049902 55.311833 7.284148
F 8.959232 47.592618 7.307404
F 8.959232 55.310337 7.307404
F 2.263247 54.023991 10.922185
F 2.263247 46.306272 10.922186
F 11.174448 54.024052 10.953329
F 11.174448 46.306332 10.953329
F 2.275836 51.451590 7.284083
F 2.275836 43.733870 7.284083
F 11.187133 51.451477 7.315181
F 11.187133 43.733757 7.315181
F 2.264964 51.452051 10.012295
F 2.264964 43.734332 10.012295
F 11.177621 51.451477 10.043792
F 11.177621 43.733757 10.043792
F 2.252343 54.023548 13.650483
F 2.252343 46.305829 13.650484
F 11.164911 54.024052 13.681939
F 11.164911 46.306332 13.681940
F 4.493915 47.592618 10.020461
F 4.493915 55.310337 10.020461
F 13.405526 47.592618 10.051569
F 13.405526 55.310337 10.051569
F 4.481202 50.165192 13.658609
F 4.481202 42.447471 13.658609
F 13.392813 50.165193 13.689717
F 13.392812 42.447471 13.689717
F 4.490739 50.165192 10.929998
F 4.490739 42.447471 10.929998
F 13.402349 50.165193 10.961106
F 13.402349 42.447471 10.961105
F 4.503428 47.592618 7.291851
F 4.503428 55.310338 7.291850
F 13.415039 47.592618 7.322958
F 13.415039 55.310337 7.322958
F 6.718643 54.024052 10.937775
F 6.718643 46.306332 10.937775
F 15.630255 54.024052 10.968882
F 15.630255 46.306333 10.968882
F 6.731328 51.451477 7.299628
F 6.731328 43.733758 7.299627
F 15.642942 51.451477 7.330735
F 15.642942 43.733757 7.330734
F 6.721815 51.451478 10.028238
F 6.721815 43.733758 10.028238
F 15.633428 51.451477 10.059346
F 15.633428 43.733757 10.059346
F 6.709106 54.024051 13.666386
F 6.709106 46.306332 13.666386
F 15.620718 54.024052 13.697494
F 15.620718 46.306333 13.697494
F 15.634635 46.303024 20.971186
F 15.634635 54.020744 20.971186
F 8.924320 47.592618 17.312311
F 8.924321 55.310337 17.312311
F 0.005691 50.179057 20.938878
F 0.005691 42.461335 20.938878
F 8.950922 50.161884 20.947855
F 8.950922 42.444162 20.947855
F 6.723022 46.303024 20.940078
F 6.723022 54.020743 20.940078
F 0.023118 50.157948 18.202155
F 0.023118 42.440226 18.202154
F 8.921200 50.165160 18.221842
F 8.921199 42.447439 18.221842
F 0.031883 47.597857 14.562826
F 0.031883 55.315576 14.562826
F 8.933833 47.592618 14.583700
F 8.933833 55.310337 14.583700
F 2.238104 54.024067 18.198383
F 2.238104 46.306348 18.198383
F 11.149105 54.024020 18.229619
F 11.149105 46.306301 18.229619
F 2.250633 51.451485 14.560288
F 2.250633 43.733765 14.560288
F 11.161734 51.451477 14.591476
F 11.161734 43.733757 14.591476
F 2.239744 51.451909 17.288674
F 2.239744 43.734189 17.288674
F 11.152221 51.451477 17.320087
F 11.152221 43.733757 17.320088
F 2.266357 54.020429 20.924256
F 2.266357 46.302710 20.924256
F 11.178827 54.020743 20.955632
F 11.178827 46.303024 20.955632
F 4.468516 47.592618 17.296757
F 4.468516 55.310337 17.296757
F 13.380127 47.592618 17.327865
F 13.380127 55.310337 17.327865
F 4.495119 50.161884 20.932301
F 4.495119 42.444162 20.932301
F 13.406729 50.161884 20.963409
F 13.406729 42.444163 20.963409
F 4.465396 50.165160 18.206289
F 4.465396 42.447439 18.206288
F 13.377006 50.165161 18.237396
F 13.377006 42.447439 18.237396
F 4.478029 47.592618 14.568146
F 4.478029 55.310338 14.568146
F 13.389639 47.592618 14.599253
F 13.389639 55.310337 14.599253
F 6.693299 54.024020 18.214066
F 6.693299 46.306300 18.214066
F 15.604912 54.024020 18.245173
F 15.604912 46.306301 18.245173
F 6.705929 51.451477 14.575923
F 6.705929 43.733758 14.575923
F 15.617542 51.451477 14.607030
F 15.617542 43.733757 14.607030
F 6.696416 51.451478 17.304533
F 6.696416 43.733758 17.304534
F 15.608029 51.451477 17.335642
F 15.608029 43.733757 17.335642
F 0.040811 63.017025 2.745065
F 8.975063 63.028093 2.759725
F 0.029969 57.893201 6.382740
F 0.029969 65.610926 6.382740
F 8.962405 57.882912 6.397868
F 8.962405 65.600637 6.397867
F 0.059178 57.883123 3.644906
F 0.059178 65.600848 3.644906
F 8.971942 57.882912 3.669256
F 8.971941 65.600637 3.669256
F 0.045192 63.037351 0.014233
F 8.945316 63.031370 0.033712
F 2.288455 61.741611 3.645979
F 11.199847 61.741774 3.677033
F 2.261637 59.172775 0.010517
F 2.261637 66.890500 0.010516
F 11.173217 59.172507 0.041489
F 11.173217 66.890232 0.041489
F 2.290140 59.169939 2.735926
F 2.290140 66.887665 2.735925
F 11.202963 59.169230 2.767502
F 11.202963 66.886955 2.767502
F 2.277569 61.741132 6.374107
F 11.190310 61.741774 6.405645
F 4.519259 63.028094 2.744171
F 13.430869 63.028093 2.775279
F 4.506601 57.882912 6.382313
F 4.506601 65.600637 6.382314
F 13.418212 57.882912 6.413421
F 13.418212 65.600638 6.413422
F 4.516138 57.882912 3.653703
F 4.516138 65.600637 3.653703
F 13.427748 57.882913 3.684810
F 13.427748 65.600637 3.684810
F 4.489512 63.031370 0.018159
F 13.401122 63.031370 0.049266
F 6.744042 61.741774 3.661480
F 15.655654 61.741775 3.692587
F 6.717411 59.172507 0.025936
F 6.717411 66.890233 0.025936
F 15.629025 59.172507 0.057042
F 15.629025 66.890232 0.057043
F 6.747158 59.169231 2.751948
F 6.747158 66.886956 2.751948
F 15.658771 59.169230 2.783056
F 15.658771 66.886955 2.783056
F 6.734505 61.741774 6.390091
F 15.646117 61.741774 6.421198
F 0.019192 63.018654 10.020274
F 8.949720 63.028061 10.036015
F 0.008491 57.891376 13.657757
F 0.008491 65.609101 13.657756
F 8.937006 57.882912 13.674163
F 8.937006 65.600637 13.674162
F 0.040814 57.879601 10.923453
F 0.040814 65.597326 10.923453
F 8.946543 57.882912 10.945552
F 8.946543 65.600637 10.945551
F 0.049902 63.029558 7.284147
F 8.959232 63.028061 7.307404
F 2.263247 61.741714 10.922185
F 11.174448 61.741774 10.953329
F 2.275836 59.169311 7.284083
F 2.275836 66.887036 7.284083
F 11.187133 59.169199 7.315181
F 11.187133 66.886923 7.315181
F 2.264964 59.169773 10.012295
F 2.264964 66.887498 10.012295
F 11.177621 59.169198 10.043792
F 11.177621 66.886923 10.043792
F 2.252343 61.741270 13.650483
F 11.164911 61.741774 13.681940
F 4.493915 63.028062 10.020461
F 13.405526 63.028061 10.051570
F 4.481202 57.882912 13.658609
F 4.481202 65.600637 13.658609
F 13.392813 57.882912 13.689717
F 13.392812 65.600638 13.689717
F 4.490739 57.882912 10.929998
F 4.490739 65.600637 10.929998
F 13.402350 57.882913 10.961105
F 13.402350 65.600637 10.961105
F 4.503428 63.028062 7.291850
F 13.415039 63.028062 7.322958
F 6.718643 61.741774 10.937775
F 15.630255 61.741774 10.968882
F 6.731328 59.169199 7.299627
F 6.731328 66.886924 7.299627
F 15.642942 59.169198 7.330734
F 15.642942 66.886923 7.330734
F 6.721815 59.169199 10.028238
F 6.721815 66.886924 10.028238
F 15.633428 59.169199 10.059346
F 15.633428 66.886924 10.059346
F 6.709106 61.741774 13.666386
F 15.620718 61.741774 13.697494
F 15.634635 61.738466 20.971186
F 8.924321 63.028062 17.312311
F 0.005691 57.896776 20.938878
F 0.005691 65.614502 20.938878
F 8.950922 57.879603 20.947855
F 8.950922 65.597329 20.947855
F 6.723022 61.738466 20.940078
F 15.608029 66.886924 17.335642
F 0.023118 57.875667 18.202154
F 0.023118 65.593393 18.202154
F 8.921200 57.882880 18.221842
F 8.921199 65.600605 18.221842
F 0.031883 63.033300 14.562825
F 8.933833 63.028062 14.583699
F 2.238104 61.741790 18.198383
F 11.149105 61.741742 18.229619
F 2.250633 59.169206 14.560288
F 2.250633 66.886931 14.560288
F 11.161734 59.169199 14.591476
F 11.161734 66.886923 14.591476
F 2.239744 59.169630 17.288675
F 2.239744 66.887356 17.288674
F 11.152221 59.169198 17.320088
F 11.152221 66.886923 17.320088
F 2.266357 61.738152 20.924257
F 11.178827 61.738466 20.955632
F 4.468516 63.028062 17.296757
F 13.380127 63.028061 17.327865
F 4.495119 57.879603 20.932301
F 4.495119 65.597328 20.932301
F 13.406729 57.879604 20.963409
F 13.406729 65.597329 20.963409
F 4.465396 57.882880 18.206288
F 4.465396 65.600605 18.206288
F 13.377006 57.882881 18.237396
F 13.377006 65.600605 18.237396
F 4.478029 63.028062 14.568146
F 13.389639 63.028062 14.599253
F 6.693299 61.741742 18.214065
F 15.604912 61.741743 18.245173
F 6.705929 59.169199 14.575923
F 6.705929 66.886924 14.575923
F 15.617542 59.169198 14.607030
F 15.617542 66.886923 14.607030
F 6.696416 59.169199 17.304534
F 6.696416 66.886924 17.304534
F 15.608029 59.169199 17.335642
F 2.288455 69.459336 3.645979
F 11.199847 69.459499 3.677033
F 2.277569 69.458856 6.374107
F 11.190310 69.459499 6.405645
F 6.744042 69.459499 3.661480
F 6.734505 69.459499 6.390090
F 15.646118 69.459499 6.421198
F 2.263247 69.459439 10.922186
F 11.174448 69.459499 10.953329
F 15.604912 69.459467 18.245173
F 2.252343 69.458995 13.650484
F 6.693299 69.459467 18.214066
F 11.164911 69.459499 13.681940
F 6.718643 69.459499 10.937775
F 6.709106 69.459499 13.666386
F 15.634635 69.456191 20.971186
F 6.723022 69.456190 20.940078
F 11.149105 69.459467 18.229619
F 2.266357 69.455876 20.924256
F 11.178827 69.456190 20.955632
F 26.798290 1.286318 2.821940
F 26.798290 9.004037 2.821940
F 17.886677 1.286317 2.790833
F 17.886677 9.004036 2.790833
F 26.785634 3.858860 6.460082
F 26.785634 11.576579 6.460082
F 17.874021 3.858860 6.428975
F 17.874021 11.576580 6.428975
F 26.795169 3.858860 3.731472
F 26.795169 11.576579 3.731471
F 17.883557 3.858860 3.700364
F 17.883557 11.576580 3.700364
F 26.768544 1.289594 0.095928
F 26.768544 9.007313 0.095927
F 17.856930 1.289594 0.064820
F 17.856930 9.007313 0.064820
F 29.023073 7.717719 3.739248
F 17.862538 11.573271 20.978962
F 20.111462 7.717719 3.708140
F 20.111462 0.000000 3.708140
F 28.996443 5.148454 0.103705
F 28.996443 12.866175 0.103704
F 20.084834 5.148453 0.072596
F 20.084834 12.866174 0.072597
F 29.026190 5.145177 2.829717
F 29.026190 12.862899 2.829717
F 20.114580 5.145176 2.798609
F 20.114579 12.862898 2.798610
F 29.013537 7.717719 6.467859
F 17.862538 3.855552 20.978962
F 20.101926 7.717720 6.436752
F 20.101926 0.000000 6.436752
F 31.254094 1.286318 2.837494
F 31.254094 9.004037 2.837494
F 22.342484 1.286317 2.806386
F 22.342484 9.004036 2.806386
F 31.241437 3.858860 6.475636
F 31.241437 11.576580 6.475636
F 22.329829 3.858860 6.444529
F 22.329829 11.576579 6.444529
F 31.250973 3.858860 3.747026
F 31.250973 11.576579 3.747025
F 22.339364 3.858860 3.715918
F 22.339364 11.576580 3.715917
F 31.224347 1.289594 0.111482
F 31.224347 9.007314 0.111481
F 22.312739 1.289593 0.080374
F 22.312739 9.007312 0.080374
F 33.478877 7.717719 3.754803
F 33.457858 7.714410 21.033401
F 24.567269 7.717719 3.723694
F 24.519643 12.862866 17.366749
F 33.452246 5.148453 0.119259
F 33.452246 12.866175 0.119258
F 24.540640 5.148454 0.088150
F 24.540640 12.866175 0.088150
F 33.481993 5.145177 2.845271
F 33.481993 12.862898 2.845271
F 24.570386 5.145177 2.814162
F 24.570386 12.862898 2.814163
F 33.469340 7.717719 6.483413
F 24.519643 5.145145 17.366749
F 24.557733 7.717719 6.452305
F 33.431251 12.862866 17.397856
F 26.772947 1.286286 10.098230
F 26.772947 9.004005 10.098230
F 17.861334 1.286285 10.067123
F 17.861334 9.004004 10.067123
F 26.760234 3.858860 13.736377
F 26.760234 11.576579 13.736378
F 17.848622 3.858860 13.705270
F 17.848622 11.576580 13.705271
F 26.769770 3.858860 11.007767
F 26.769770 11.576579 11.007767
F 17.858157 3.858860 10.976659
F 17.858157 11.576580 10.976659
F 26.782460 1.286286 7.369620
F 26.782461 9.004005 7.369620
F 17.870847 1.286285 7.338512
F 17.870847 9.004004 7.338512
F 28.997674 7.717719 11.015544
F 33.431251 5.145145 17.397856
F 20.086063 7.717719 10.984436
F 20.086063 0.000000 10.984436
F 29.010360 5.145145 7.377396
F 29.010360 12.862867 7.377396
F 20.098750 5.145145 7.346288
F 20.098750 12.862866 7.346288
F 29.000847 5.145145 10.106006
F 29.000847 12.862867 10.106007
F 20.089236 5.145144 10.074899
F 20.089236 12.862866 10.074900
F 28.988138 7.717719 13.744154
F 24.529157 12.862866 14.638138
F 20.076527 7.717720 13.713047
F 20.076527 0.000000 13.713048
F 31.228751 1.286286 10.113784
F 31.228751 9.004005 10.113784
F 22.317142 1.286285 10.082677
F 22.317142 9.004005 10.082677
F 31.216037 3.858860 13.751931
F 31.216037 11.576580 13.751932
F 22.304430 3.858860 13.720824
F 22.304430 11.576579 13.720824
F 31.225573 3.858860 11.023321
F 31.225573 11.576579 11.023321
F 22.313965 3.858860 10.992213
F 22.313965 11.576580 10.992213
F 31.238264 1.286286 7.385173
F 31.238264 9.004005 7.385173
F 22.326655 1.286285 7.354065
F 22.326655 9.004004 7.354066
F 33.453478 7.717719 11.031098
F 24.529158 5.145145 14.638138
F 24.541870 7.717719 10.999990
F 33.440764 12.862867 14.669245
F 33.466163 5.145145 7.392950
F 33.466163 12.862867 7.392950
F 24.554557 5.145145 7.361842
F 24.554557 12.862866 7.361842
F 33.456650 5.145145 10.121561
F 33.456650 12.862866 10.121561
F 24.545042 5.145145 10.090453
F 24.545042 12.862866 10.090453
F 33.443941 7.717719 13.759709
F 33.440764 5.145145 14.669246
F 24.532334 7.717719 13.728601
F 24.516526 7.717687 18.276281
F 26.747547 1.286286 17.374526
F 26.747548 9.004005 17.374526
F 17.835935 1.286285 17.343418
F 17.835935 9.004004 17.343418
F 26.774151 3.855551 21.010069
F 26.774151 11.573271 21.010069
F 33.428135 7.717687 18.307388
F 24.546251 7.714411 21.002293
F 26.744427 3.858828 18.284058
F 26.744427 11.576547 18.284057
F 17.832814 3.858828 18.252949
F 17.832814 11.576548 18.252949
F 26.757061 1.286286 14.645915
F 26.757061 9.004005 14.645915
F 17.845448 1.286285 14.614807
F 17.845448 9.004004 14.614807
F 28.972331 7.717687 18.291834
F 22.301256 9.004004 14.630361
F 20.060720 7.717687 18.260727
F 22.301256 1.286285 14.630361
F 28.984961 5.145145 14.653692
F 28.984961 12.862867 14.653692
F 20.073351 5.145144 14.622584
F 20.073351 12.862866 14.622584
F 28.975448 5.145145 17.382303
F 28.975448 12.862867 17.382303
F 20.063837 5.145144 17.351195
F 20.063837 12.862866 17.351196
F 29.002055 7.714411 21.017847
F 31.212864 9.004005 14.661469
F 20.090444 7.714411 20.986740
F 31.212865 1.286286 14.661469
F 31.203352 1.286286 17.390079
F 31.203352 9.004005 17.390079
F 22.291742 1.286285 17.358972
F 22.291742 9.004005 17.358972
F 31.229954 3.855551 21.025624
F 31.229954 11.573271 21.025623
F 22.318347 3.855551 20.994516
F 22.318347 11.573271 20.994517
F 31.200231 3.858828 18.299612
F 31.200231 11.576547 18.299611
F 22.288622 3.858828 18.268503
F 22.288622 11.576548 18.268504
F 26.798290 24.439484 2.821940
F 26.798289 16.721761 2.821940
F 17.886677 24.439483 2.790833
F 17.886677 16.721761 2.790833
F 26.785633 27.012026 6.460082
F 26.785633 19.294304 6.460082
F 17.874021 27.012026 6.428975
F 17.874021 19.294305 6.428975
F 26.795169 27.012026 3.731471
F 26.795169 19.294304 3.731471
F 17.883557 27.012026 3.700364
F 17.883557 19.294305 3.700363
F 26.768544 24.442761 0.095928
F 26.768544 16.725038 0.095927
F 17.856930 24.442760 0.064820
F 17.856930 16.725037 0.064819
F 29.023073 15.435442 3.739248
F 29.023073 23.153166 3.739248
F 20.111462 15.435442 3.708140
F 20.111462 23.153166 3.708141
F 28.996443 20.583900 0.103704
F 20.084834 20.583900 0.072597
F 29.026190 20.580624 2.829717
F 20.114579 20.580623 2.798610
F 29.013537 15.435442 6.467859
F 29.013537 23.153166 6.467859
F 20.101926 15.435442 6.436752
F 20.101926 23.153167 6.436752
F 31.254094 24.439484 2.837494
F 31.254094 16.721761 2.837494
F 22.342484 24.439484 2.806387
F 22.342484 16.721761 2.806387
F 31.241437 27.012026 6.475636
F 31.241437 19.294304 6.475636
F 22.329829 27.012026 6.444529
F 22.329829 19.294305 6.444529
F 31.250973 27.012026 3.747026
F 31.250973 19.294305 3.747025
F 22.339364 27.012026 3.715918
F 22.339364 19.294305 3.715917
F 31.224347 24.442761 0.111482
F 31.224347 16.725038 0.111481
F 22.312739 24.442760 0.080374
F 22.312739 16.725037 0.080374
F 33.478877 15.435441 3.754802
F 33.478877 23.153166 3.754803
F 24.567269 15.435441 3.723694
F 24.567269 23.153166 3.723694
F 33.452246 20.583900 0.119258
F 24.540640 20.583900 0.088150
F 33.481993 20.580624 2.845271
F 24.570386 20.580623 2.814163
F 33.469340 15.435442 6.483413
F 33.469340 23.153166 6.483413
F 24.557733 15.435442 6.452306
F 24.557733 23.153166 6.452305
F 26.772947 24.439452 10.098230
F 26.772947 16.721729 10.098230
F 17.861334 24.439451 10.067123
F 17.861334 16.721729 10.067123
F 26.760234 27.012026 13.736377
F 26.760234 19.294304 13.736377
F 17.848622 27.012027 13.705271
F 17.848622 19.294305 13.705271
F 26.769770 27.012026 11.007767
F 26.769770 19.294304 11.007766
F 17.858157 27.012026 10.976659
F 17.858157 19.294305 10.976659
F 26.782461 24.439452 7.369620
F 26.782460 16.721729 7.369619
F 17.870847 24.439451 7.338511
F 17.870847 16.721729 7.338511
F 28.997674 15.435442 11.015543
F 28.997674 23.153166 11.015544
F 20.086063 15.435442 10.984436
F 20.086063 23.153166 10.984436
F 29.010360 20.580591 7.377396
F 20.098750 20.580591 7.346288
F 29.000847 20.580592 10.106007
F 20.089236 20.580591 10.074900
F 28.988138 15.435442 13.744154
F 28.988138 23.153166 13.744155
F 20.076527 15.435442 13.713048
F 20.076527 23.153167 13.713047
F 31.228751 24.439452 10.113784
F 31.228751 16.721729 10.113784
F 22.317142 24.439452 10.082677
F 22.317142 16.721729 10.082677
F 31.216037 27.012026 13.751931
F 31.216037 19.294304 13.751931
F 22.304430 27.012026 13.720824
F 22.304430 19.294305 13.720824
F 31.225573 27.012026 11.023321
F 31.225573 19.294305 11.023320
F 22.313965 27.012026 10.992213
F 22.313965 19.294305 10.992213
F 31.238264 24.439452 7.385173
F 31.238264 16.721729 7.385173
F 22.326655 24.439452 7.354065
F 22.326655 16.721729 7.354065
F 33.453478 15.435441 11.031098
F 33.453478 23.153166 11.031098
F 24.541870 15.435441 10.999990
F 24.541870 23.153166 10.999990
F 33.466163 20.580592 7.392950
F 24.554557 20.580592 7.361842
F 33.456650 20.580592 10.121561
F 24.545042 20.580591 10.090454
F 33.443941 15.435442 13.759709
F 33.443941 23.153166 13.759709
F 24.532334 15.435441 13.728601
F 24.532334 23.153166 13.728601
F 26.747548 24.439452 17.374526
F 26.747547 16.721729 17.374526
F 17.835935 24.439451 17.343418
F 17.835935 16.721729 17.343419
F 26.774151 27.008717 21.010069
F 26.774151 19.290996 21.010069
F 24.546251 23.149858 21.002293
F 24.546251 15.432133 21.002294
F 26.744427 27.011994 18.284058
F 26.744427 19.294273 18.284057
F 17.832814 27.011994 18.252949
F 17.832814 19.294273 18.252950
F 26.757061 24.439452 14.645915
F 26.757061 16.721729 14.645915
F 17.845448 24.439451 14.614807
F 17.845448 16.721729 14.614807
F 28.972331 15.435410 18.291834
F 28.972331 23.153134 18.291834
F 20.060720 15.435410 18.260726
F 20.060720 23.153135 18.260727
F 28.984961 20.580591 14.653692
F 20.073351 20.580591 14.622584
F 28.975448 20.580592 17.382303
F 20.063837 20.580591 17.351196
F 29.002055 15.432133 21.017847
F 29.002055 23.149857 21.017846
F 20.090444 15.432133 20.986740
F 20.090444 23.149858 20.986740
F 31.203352 24.439452 17.390079
F 31.203352 16.721729 17.390080
F 22.291742 24.439452 17.358972
F 22.291743 16.721729 17.358972
F 31.229954 27.008717 21.025624
F 31.229954 19.290996 21.025623
F 22.318347 27.008718 20.994516
F 22.318347 19.290996 20.994517
F 31.200231 27.011994 18.299611
F 31.200231 19.294273 18.299611
F 22.288622 27.011994 18.268503
F 22.288622 19.294273 18.268504
F 31.212865 24.439452 14.661469
F 31.212864 16.721729 14.661468
F 22.301256 24.439452 14.630361
F 22.301256 16.721729 14.630360
F 33.428135 15.435409 18.307388
F 33.428135 23.153134 18.307388
F 24.516526 15.435410 18.276281
F 24.516526 23.153134 18.276280
F 33.440764 20.580591 14.669245
F 24.529158 20.580592 14.638138
F 33.431251 20.580592 17.397856
F 24.519643 20.580591 17.366749
F 33.457858 15.432133 21.033401
F 33.457858 23.149857 21.033400
F 17.862539 27.008718 20.978962
F 17.862538 19.290997 20.978963
F 26.798290 32.157203 2.821940
F 26.798290 39.874927 2.821940
F 17.886677 32.157202 2.790833
F 17.886677 39.874927 2.790833
F 26.785633 34.729745 6.460082
F 17.874021 34.729746 6.428975
F 26.795169 34.729746 3.731471
F 17.883557 34.729746 3.700364
F 26.768544 32.160480 0.095928
F 26.768544 39.878204 0.095927
F 17.856930 32.160479 0.064820
F 17.856930 39.878203 0.064819
F 29.023073 30.870885 3.739248
F 29.023073 38.588608 3.739248
F 20.111462 30.870886 3.708141
F 20.111462 38.588608 3.708140
F 28.996443 28.301620 0.103705
F 28.996443 36.019341 0.103704
F 20.084834 28.301619 0.072596
F 20.084834 36.019341 0.072597
F 29.026190 28.298343 2.829717
F 29.026190 36.016065 2.829717
F 20.114579 28.298343 2.798609
F 20.114579 36.016064 2.798610
F 29.013537 30.870885 6.467859
F 29.013537 38.588608 6.467859
F 20.101926 30.870886 6.436752
F 20.101926 38.588609 6.436752
F 31.254094 32.157203 2.837494
F 31.254094 39.874927 2.837494
F 22.342484 32.157203 2.806387
F 22.342484 39.874927 2.806387
F 31.241437 34.729745 6.475636
F 22.329829 34.729746 6.444529
F 31.250973 34.729746 3.747025
F 22.339364 34.729746 3.715917
F 31.224347 32.160480 0.111482
F 31.224347 39.878204 0.111481
F 22.312739 32.160479 0.080374
F 22.312739 39.878203 0.080374
F 33.478877 30.870885 3.754803
F 33.478877 38.588608 3.754802
F 24.567269 30.870885 3.723695
F 24.567269 38.588608 3.723694
F 33.452246 28.301620 0.119259
F 33.452246 36.019341 0.119258
F 24.540640 28.301620 0.088150
F 24.540640 36.019341 0.088150
F 33.481993 28.298343 2.845271
F 33.481993 36.016065 2.845271
F 24.570386 28.298343 2.814162
F 24.570386 36.016065 2.814163
F 33.469340 30.870885 6.483413
F 33.469340 38.588608 6.483413
F 24.557733 30.870885 6.452305
F 24.557733 38.588608 6.452306
F 26.772947 32.157171 10.098230
F 26.772947 39.874895 10.098230
F 17.861334 32.157171 10.067123
F 17.861334 39.874895 10.067123
F 26.760234 34.729745 13.736378
F 17.848622 34.729746 13.705271
F 26.769770 34.729746 11.007767
F 17.858157 34.729746 10.976659
F 26.782460 32.157171 7.369620
F 26.782460 39.874896 7.369619
F 17.870847 32.157170 7.338511
F 17.870847 39.874895 7.338511
F 28.997674 30.870885 11.015543
F 28.997674 38.588608 11.015543
F 20.086063 30.870886 10.984436
F 20.086063 38.588608 10.984436
F 29.010360 28.298311 7.377396
F 29.010360 36.016033 7.377395
F 20.098750 28.298311 7.346288
F 20.098750 36.016032 7.346288
F 29.000847 28.298312 10.106006
F 29.000847 36.016033 10.106007
F 20.089236 28.298311 10.074899
F 20.089236 36.016032 10.074900
F 28.988138 30.870885 13.744154
F 28.988138 38.588608 13.744154
F 20.076527 30.870886 13.713047
F 20.076527 38.588608 13.713048
F 31.228751 32.157171 10.113784
F 31.228751 39.874896 10.113784
F 22.317142 32.157171 10.082677
F 22.317142 39.874895 10.082677
F 31.216037 34.729745 13.751932
F 22.304430 34.729746 13.720824
F 31.225573 34.729746 11.023321
F 22.313965 34.729746 10.992213
F 31.238264 32.157171 7.385173
F 31.238264 39.874896 7.385173
F 22.326655 32.157171 7.354065
F 22.326655 39.874895 7.354065
F 33.453478 30.870885 11.031098
F 33.453478 38.588608 11.031098
F 24.541870 30.870885 10.999990
F 24.541870 38.588608 10.999990
F 33.466163 28.298312 7.392950
F 33.466163 36.016033 7.392950
F 24.554557 28.298311 7.361842
F 24.554557 36.016033 7.361842
F 33.456650 28.298311 10.121561
F 33.456650 36.016033 10.121561
F 24.545042 28.298311 10.090453
F 24.545042 36.016033 10.090453
F 33.443941 30.870885 13.759708
F 33.443941 38.588608 13.759709
F 24.532334 30.870885 13.728601
F 24.532334 38.588608 13.728601
F 26.747548 32.157171 17.374526
F 26.747548 39.874895 17.374526
F 17.835935 32.157170 17.343418
F 17.835935 39.874895 17.343419
F 26.774151 34.726437 21.010069
F 24.546251 38.585300 21.002293
F 26.744427 34.729714 18.284057
F 17.832814 34.729714 18.252949
F 26.757061 32.157171 14.645915
F 26.757061 39.874896 14.645915
F 17.845448 32.157170 14.614807
F 17.845448 39.874895 14.614807
F 28.972331 30.870854 18.291834
F 28.972331 38.588576 18.291834
F 20.060720 30.870854 18.260727
F 20.060720 38.588576 18.260726
F 28.984961 28.298311 14.653692
F 28.984961 36.016033 14.653692
F 20.073351 28.298311 14.622584
F 20.073351 36.016032 14.622584
F 28.975448 28.298312 17.382303
F 28.975448 36.016033 17.382303
F 20.063837 28.298311 17.351195
F 20.063837 36.016032 17.351196
F 29.002055 30.867577 21.017847
F 29.002055 38.585299 21.017847
F 20.090444 30.867577 20.986740
F 20.090444 38.585300 20.986740
F 31.203352 32.157171 17.390079
F 31.203352 39.874895 17.390080
F 22.291743 32.157171 17.358972
F 22.291742 39.874895 17.358972
F 31.229954 34.726437 21.025623
F 22.318347 34.726437 20.994517
F 31.200231 34.729714 18.299611
F 22.288622 34.729714 18.268504
F 31.212864 32.157171 14.661469
F 31.212864 39.874896 14.661468
F 22.301256 32.157171 14.630361
F 22.301256 39.874895 14.630360
F 33.428135 30.870853 18.307388
F 33.428135 38.588576 18.307388
F 24.516527 30.870853 18.276281
F 24.516527 38.588576 18.276281
F 33.440764 28.298311 14.669246
F 33.440764 36.016033 14.669245
F 24.529158 28.298311 14.638138
F 24.529158 36.016033 14.638138
F 33.431251 28.298311 17.397856
F 33.431251 36.016033 17.397856
F 24.519643 28.298311 17.366749
F 24.519643 36.016033 17.366749
F 33.457858 30.867577 21.033401
F 33.457858 38.585299 21.033401
F 24.546251 30.867577 21.002293
F 17.862538 34.726438 20.978962
F 26.798290 47.592650 2.821940
F 26.798290 55.310369 2.821940
F 17.886677 47.592650 2.790833
F 17.886677 55.310368 2.790833
F 26.785634 50.165192 6.460082
F 26.785634 42.447471 6.460082
F 17.874021 50.165193 6.428975
F 17.874021 42.447471 6.428975
F 26.795169 50.165192 3.731472
F 26.795169 42.447471 3.731471
F 17.883557 50.165193 3.700364
F 17.883557 42.447471 3.700363
F 26.768544 47.595927 0.095928
F 26.768544 55.313646 0.095927
F 17.856930 47.595926 0.064820
F 17.856930 55.313645 0.064820
F 29.023073 54.024051 3.739248
F 29.023073 46.306332 3.739248
F 20.111462 54.024052 3.708140
F 20.111462 46.306333 3.708140
F 28.996443 51.454786 0.103705
F 28.996443 43.737066 0.103704
F 20.084834 51.454785 0.072596
F 20.084834 43.737065 0.072597
F 29.026190 51.451510 2.829717
F 29.026190 43.733790 2.829717
F 20.114580 51.451509 2.798609
F 20.114580 43.733789 2.798610
F 29.013537 54.024051 6.467859
F 29.013537 46.306332 6.467859
F 20.101926 54.024052 6.436752
F 20.101926 46.306333 6.436752
F 31.254094 47.592650 2.837494
F 31.254094 55.310369 2.837494
F 22.342484 47.592649 2.806386
F 22.342484 55.310369 2.806386
F 31.241437 50.165192 6.475636
F 31.241437 42.447471 6.475636
F 22.329829 50.165192 6.444529
F 22.329829 42.447471 6.444529
F 31.250973 50.165192 3.747026
F 31.250973 42.447471 3.747025
F 22.339364 50.165192 3.715918
F 22.339364 42.447471 3.715917
F 31.224347 47.595927 0.111482
F 31.224347 55.313646 0.111481
F 22.312739 47.595926 0.080374
F 22.312739 55.313645 0.080374
F 33.478877 54.024051 3.754803
F 33.478877 46.306332 3.754802
F 24.567269 54.024052 3.723694
F 24.567269 46.306332 3.723694
F 33.452246 51.454786 0.119259
F 33.452246 43.737066 0.119258
F 24.540640 51.454786 0.088150
F 24.540640 43.737066 0.088150
F 33.481993 51.451509 2.845271
F 33.481993 43.733790 2.845271
F 24.570386 51.451509 2.814162
F 24.570386 43.733789 2.814163
F 33.469340 54.024051 6.483413
F 33.469340 46.306332 6.483413
F 24.557733 54.024052 6.452305
F 24.557733 46.306332 6.452305
F 26.772947 47.592618 10.098230
F 26.772947 55.310337 10.098230
F 17.861334 47.592618 10.067123
F 17.861334 55.310337 10.067123
F 26.760234 50.165192 13.736377
F 26.760234 42.447471 13.736377
F 17.848622 50.165193 13.705270
F 17.848622 42.447471 13.705271
F 26.769770 50.165192 11.007767
F 26.769770 42.447470 11.007766
F 17.858157 50.165193 10.976659
F 17.858157 42.447471 10.976659
F 26.782460 47.592618 7.369620
F 26.782461 55.310337 7.369620
F 17.870847 47.592618 7.338511
F 17.870847 55.310337 7.338512
F 28.997674 54.024051 11.015544
F 28.997674 46.306332 11.015544
F 20.086063 54.024052 10.984436
F 20.086063 46.306333 10.984436
F 29.010360 51.451478 7.377396
F 29.010360 43.733758 7.377396
F 20.098750 51.451477 7.346288
F 20.098750 43.733757 7.346288
F 29.000847 51.451478 10.106006
F 29.000847 43.733758 10.106007
F 20.089236 51.451477 10.074899
F 20.089236 43.733757 10.074900
F 28.988138 54.024051 13.744154
F 28.988138 46.306332 13.744155
F 20.076527 54.024052 13.713047
F 20.076527 46.306333 13.713048
F 31.228751 47.592618 10.113784
F 31.228751 55.310337 10.113784
F 22.317142 47.592618 10.082677
F 22.317142 55.310337 10.082677
F 31.216037 50.165192 13.751931
F 31.216037 42.447471 13.751931
F 22.304430 50.165192 13.720824
F 22.304430 42.447471 13.720824
F 31.225573 50.165192 11.023321
F 31.225573 42.447471 11.023320
F 22.313965 50.165192 10.992213
F 22.313965 42.447471 10.992213
F 31.238264 47.592618 7.385173
F 31.238264 55.310338 7.385173
F 22.326655 47.592617 7.354065
F 22.326655 55.310337 7.354066
F 33.453478 54.024051 11.031098
F 33.453478 46.306332 11.031098
F 24.541870 54.024052 10.999990
F 24.541870 46.306332 10.999990
F 33.466163 51.451477 7.392950
F 33.466163 43.733758 7.392950
F 24.554557 51.451477 7.361842
F 24.554557 43.733758 7.361842
F 33.456650 51.451477 10.121561
F 33.456650 43.733758 10.121561
F 24.545042 51.451477 10.090453
F 24.545042 43.733757 10.090454
F 33.443941 54.024051 13.759709
F 33.443941 46.306332 13.759709
F 24.532334 54.024051 13.728601
F 24.532334 46.306332 13.728601
F 26.747547 47.592618 17.374526
F 26.747548 55.310337 17.374526
F 17.835935 47.592618 17.343418
F 17.835935 55.310336 17.343418
F 26.774151 50.161883 21.010069
F 26.774151 42.444162 21.010069
F 24.546251 46.303024 21.002293
F 24.546251 54.020743 21.002293
F 26.744427 50.165160 18.284058
F 26.744427 42.447439 18.284057
F 17.832814 50.165161 18.252949
F 17.832814 42.447439 18.252950
F 26.757061 47.592618 14.645915
F 26.757061 55.310337 14.645915
F 17.845448 47.592617 14.614807
F 17.845448 55.310337 14.614807
F 28.972331 54.024020 18.291834
F 28.972331 46.306300 18.291834
F 20.060720 54.024020 18.260727
F 20.060720 46.306301 18.260727
F 28.984961 51.451478 14.653692
F 28.984961 43.733758 14.653692
F 20.073351 51.451477 14.622584
F 20.073351 43.733757 14.622584
F 28.975448 51.451478 17.382303
F 28.975448 43.733758 17.382303
F 20.063837 51.451477 17.351195
F 20.063837 43.733757 17.351196
F 29.002055 54.020743 21.017847
F 29.002055 46.303024 21.017846
F 20.090444 54.020744 20.986740
F 20.090444 46.303024 20.986740
F 31.203352 47.592618 17.390079
F 31.203352 55.310337 17.390079
F 22.291742 47.592618 17.358972
F 22.291742 55.310337 17.358972
F 31.229954 50.161884 21.025624
F 31.229954 42.444162 21.025623
F 22.318347 50.161883 20.994516
F 22.318347 42.444162 20.994517
F 31.200231 50.165160 18.299612
F 31.200231 42.447439 18.299611
F 22.288622 50.165160 18.268503
F 22.288622 42.447439 18.268504
F 31.212865 47.592618 14.661469
F 31.212864 55.310338 14.661469
F 22.301256 47.592617 14.630361
F 22.301256 55.310337 14.630361
F 33.428135 54.024019 18.307388
F 33.428135 46.306300 18.307388
F 24.516526 54.024020 18.276281
F 24.516527 46.306300 18.276280
F 33.440764 51.451477 14.669246
F 33.440764 43.733758 14.669245
F 24.529158 51.451478 14.638138
F 24.529158 43.733758 14.638138
F 33.431251 51.451477 17.397856
F 33.431251 43.733758 17.397856
F 24.519643 51.451477 17.366749
F 24.519643 43.733757 17.366749
F 33.457858 54.020743 21.033401
F 33.457858 46.303024 21.033401
F 17.862538 50.161884 20.978962
F 17.862538 42.444163 20.978963
F 26.798290 63.028094 2.821940
F 17.886677 63.028093 2.790833
F 26.785634 57.882912 6.460082
F 26.785633 65.600637 6.460082
F 17.874021 57.882912 6.428975
F 17.874021 65.600637 6.428975
F 26.795169 57.882912 3.731471
F 26.795169 65.600637 3.731471
F 17.883557 57.882912 3.700364
F 17.883557 65.600637 3.700363
F 26.768544 63.031370 0.095927
F 17.856930 63.031369 0.064819
F 29.023073 61.741774 3.739248
F 20.111462 61.741775 3.708140
F 28.996443 59.172507 0.103704
F 28.996443 66.890232 0.103704
F 20.084834 59.172506 0.072597
F 20.084834 66.890232 0.072597
F 29.026190 59.169231 2.829717
F 29.026190 66.886956 2.829717
F 20.114579 59.169230 2.798610
F 20.114579 66.886956 2.798610
F 29.013537 61.741774 6.467859
F 20.101926 61.741774 6.436752
F 31.254094 63.028094 2.837494
F 22.342484 63.028093 2.806387
F 31.241437 57.882912 6.475636
F 31.241437 65.600637 6.475636
F 22.329829 57.882912 6.444529
F 22.329829 65.600637 6.444529
F 31.250973 57.882912 3.747025
F 31.250973 65.600637 3.747025
F 22.339364 57.882912 3.715917
F 22.339364 65.600637 3.715917
F 31.224347 63.031370 0.111481
F 22.312739 63.031370 0.080374
F 33.478877 61.741774 3.754802
F 24.567269 61.741774 3.723694
F 33.452246 59.172507 0.119258
F 33.452246 66.890233 0.119258
F 24.540640 59.172507 0.088150
F 24.540640 66.890232 0.088150
F 33.481993 59.169231 2.845271
F 33.481993 66.886956 2.845271
F 24.570386 59.169231 2.814163
F 24.570386 66.886956 2.814163
F 33.469340 61.741774 6.483413
F 24.557733 61.741774 6.452306
F 26.772947 63.028062 10.098230
F 17.861334 63.028061 10.067123
F 26.760234 57.882912 13.736378
F 26.760234 65.600637 13.736377
F 17.848622 57.882912 13.705271
F 17.848622 65.600637 13.705271
F 26.769770 57.882912 11.007767
F 26.769770 65.600637 11.007766
F 17.858157 57.882912 10.976659
F 17.858157 65.600637 10.976659
F 26.782460 63.028062 7.369619
F 17.870847 63.028061 7.338511
F 28.997674 61.741774 11.015543
F 20.086063 61.741775 10.984436
F 29.010360 59.169199 7.377396
F 29.010360 66.886924 7.377396
F 20.098750 59.169198 7.346288
F 20.098750 66.886924 7.346288
F 29.000847 59.169199 10.106007
F 29.000847 66.886924 10.106007
F 20.089236 59.169198 10.074900
F 20.089236 66.886924 10.074900
F 28.988138 61.741774 13.744154
F 20.076527 61.741774 13.713048
F 31.228751 63.028062 10.113784
F 22.317142 63.028061 10.082677
F 31.216037 57.882912 13.751932
F 31.216037 65.600637 13.751931
F 22.304430 57.882912 13.720824
F 22.304430 65.600637 13.720824
F 31.225573 57.882912 11.023321
F 31.225573 65.600637 11.023320
F 22.313965 57.882912 10.992213
F 22.313965 65.600637 10.992213
F 31.238264 63.028062 7.385173
F 22.326655 63.028061 7.354065
F 33.453478 61.741774 11.031098
F 24.541870 61.741774 10.999990
F 33.466163 59.169199 7.392950
F 33.466163 66.886924 7.392950
F 24.554557 59.169199 7.361842
F 24.554557 66.886924 7.361842
F 33.456650 59.169199 10.121561
F 33.456650 66.886924 10.121561
F 24.545042 59.169199 10.090453
F 24.545042 66.886924 10.090454
F 33.443941 61.741774 13.759709
F 24.532334 61.741774 13.728601
F 26.747548 63.028062 17.374526
F 17.835935 63.028061 17.343419
F 26.774151 57.879603 21.010069
F 26.774151 65.597328 21.010069
F 24.546251 61.738466 21.002294
F 33.457858 61.738465 21.033401
F 26.744427 57.882880 18.284057
F 26.744427 65.600605 18.284057
F 17.832814 57.882880 18.252949
F 17.832814 65.600605 18.252950
F 26.757061 63.028062 14.645915
F 17.845448 63.028061 14.614807
F 28.972331 61.741742 18.291834
F 20.060720 61.741743 18.260726
F 28.984961 59.169199 14.653692
F 28.984961 66.886924 14.653692
F 20.073351 59.169198 14.622584
F 20.073351 66.886924 14.622584
F 28.975448 59.169199 17.382303
F 28.975448 66.886924 17.382303
F 20.063837 59.169199 17.351196
F 20.063837 66.886924 17.351196
F 29.002055 61.738466 21.017847
F 20.090444 61.738466 20.986740
F 31.203352 63.028062 17.390080
F 22.291742 63.028062 17.358972
F 31.229954 57.879604 21.025623
F 31.229954 65.597328 21.025623
F 22.318347 57.879603 20.994516
F 22.318347 65.597329 20.994517
F 31.200231 57.882880 18.299611
F 31.200231 65.600605 18.299611
F 22.288622 57.882880 18.268504
F 22.288622 65.600605 18.268504
F 31.212864 63.028062 14.661468
F 22.301256 63.028061 14.630360
F 33.428135 61.741742 18.307388
F 24.516526 61.741742 18.276281
F 33.440764 59.169199 14.669245
F 33.440764 66.886924 14.669245
F 24.529157 59.169199 14.638138
F 24.529158 66.886924 14.638138
F 33.431251 59.169199 17.397857
F 33.431251 66.886924 17.397856
F 24.519643 59.169199 17.366749
F 24.519643 66.886924 17.366749
F 17.862538 57.879604 20.978962
F 17.862538 65.597329 20.978963
F 29.023073 69.459499 3.739248
F 29.013537 69.459499 6.467859
F 33.478877 69.459499 3.754802
F 33.457858 69.456190 21.033401
F 24.567269 69.459499 3.723694
F 33.469340 69.459499 6.483413
F 24.557733 69.459499 6.452305
F 28.997674 69.459499 11.015544
F 28.988138 69.459499 13.744155
F 33.453478 69.459499 11.031098
F 24.541870 69.459499 10.999990
F 33.443941 69.459499 13.759709
F 24.532334 69.459499 13.728601
F 24.516527 69.459467 18.276280
F 24.546251 69.456190 21.002293
F 33.428135 69.459467 18.307388
F 28.972331 69.459467 18.291834
F 20.060720 69.459467 18.260727
F 29.002055 69.456190 21.017846
F 20.090444 69.456191 20.986740
F 35.709898 1.286318 2.853048
F 35.709898 9.004037 2.853048
F 44.621512 1.286317 2.884155
F 44.621512 9.004036 2.884155
F 35.697240 3.858860 6.491190
F 35.697240 11.576580 6.491190
F 44.608856 3.858860 6.522298
F 44.608856 11.576580 6.522298
F 35.706777 3.858860 3.762579
F 35.706777 11.576579 3.762579
F 44.618392 3.858860 3.793687
F 44.618391 11.576580 3.793686
F 35.680151 1.289594 0.127035
F 35.680150 9.007313 0.127035
F 44.591765 1.289594 0.158142
F 44.591765 9.007313 0.158142
F 37.934682 7.717719 3.770356
F 35.685757 11.573271 21.041177
F 46.846297 7.717719 3.801463
F 46.846297 0.000000 3.801463
F 37.908051 5.148453 0.134812
F 37.908051 12.866175 0.134811
F 46.819668 5.148453 0.165919
F 46.819669 12.866174 0.165919
F 37.937798 5.145177 2.860824
F 37.937798 12.862898 2.860825
F 46.849414 5.145176 2.891932
F 46.849414 12.862898 2.891932
F 37.925145 7.717719 6.498967
F 35.685757 3.855551 21.041177
F 46.836761 7.717720 6.530074
F 46.836761 0.000000 6.530074
F 40.165704 1.286317 2.868601
F 40.165704 9.004037 2.868601
F 49.076759 1.285944 2.899973
F 49.076759 9.003663 2.899973
F 40.153046 3.858860 6.506744
F 40.153046 11.576580 6.506744
F 49.064218 3.859155 6.538061
F 49.064218 11.576874 6.538061
F 40.162583 3.858860 3.778133
F 40.162583 11.576580 3.778132
F 49.073699 3.859206 3.808996
F 49.073699 11.576926 3.808995
F 40.135957 1.289594 0.142589
F 40.135956 9.007313 0.142589
F 49.046956 1.289228 0.173430
F 49.046956 9.006947 0.173430
F 42.390489 7.717719 3.785909
F 42.390489 0.000000 3.785909
F 51.284740 7.708609 3.823339
F 51.265793 7.706866 21.089648
F 42.363859 5.148453 0.150365
F 42.363860 12.866174 0.150365
F 51.275211 5.148753 0.180726
F 51.275211 12.866474 0.180726
F 42.393606 5.145176 2.876378
F 42.393606 12.862898 2.876378
F 51.287961 5.154192 2.901149
F 51.287961 12.871913 2.901150
F 42.380952 7.717720 6.514520
F 42.380952 0.000000 6.514521
F 51.279138 7.710742 6.540656
F 42.369470 7.714411 21.064509
F 35.684555 1.286286 10.129338
F 35.684555 9.004005 10.129338
F 44.596169 1.286285 10.160445
F 44.596169 9.004004 10.160445
F 35.671841 3.858860 13.767485
F 35.671841 11.576579 13.767485
F 44.583456 3.858860 13.798593
F 44.583456 11.576580 13.798593
F 35.681378 3.858860 11.038874
F 35.681378 11.576579 11.038874
F 44.592993 3.858860 11.069982
F 44.592993 11.576580 11.069981
F 35.694067 1.286286 7.400727
F 35.694067 9.004005 7.400727
F 44.605682 1.286285 7.431834
F 44.605682 9.004004 7.431834
F 37.909283 7.717720 11.046651
F 51.251664 12.864287 17.459024
F 46.820898 7.717719 11.077759
F 46.820898 0.000000 11.077759
F 37.921968 5.145145 7.408504
F 37.921968 12.862866 7.408504
F 46.833585 5.145145 7.439611
F 46.833585 12.862866 7.439610
F 37.912455 5.145145 10.137115
F 37.912455 12.862866 10.137115
F 46.824072 5.145144 10.168222
F 46.824072 12.862866 10.168222
F 37.899746 7.717719 13.775262
F 51.251664 5.146565 17.459024
F 46.811362 7.717720 13.806370
F 46.811362 0.000000 13.806370
F 40.140361 1.286285 10.144891
F 40.140361 9.004005 10.144891
F 49.051642 1.286065 10.176155
F 49.051642 9.003785 10.176155
F 40.127647 3.858860 13.783039
F 40.127647 11.576580 13.783039
F 49.039039 3.859006 13.814251
F 49.039039 11.576725 13.814251
F 40.137184 3.858860 11.054428
F 40.137184 11.576580 11.054428
F 49.048524 3.859053 11.085400
F 49.048524 11.576773 11.085400
F 40.149873 1.286285 7.416280
F 40.149873 9.004004 7.416280
F 49.061103 1.286016 7.447198
F 49.061103 9.003735 7.447198
F 42.365089 7.717719 11.062205
F 42.365090 0.000000 11.062205
F 51.266919 7.712647 11.096810
F 42.342863 12.862866 17.428965
F 42.377776 5.145145 7.424057
F 42.377776 12.862866 7.424057
F 51.275901 5.152179 7.460034
F 51.275901 12.869900 7.460034
F 42.368263 5.145144 10.152668
F 42.368263 12.862866 10.152668
F 51.270146 5.150162 10.180189
F 51.270146 12.867883 10.180189
F 42.355553 7.717720 13.790816
F 42.355553 0.000000 13.790816
F 51.260975 7.714553 13.819643
F 42.342863 5.145144 17.428964
F 35.659155 1.286286 17.405633
F 35.659155 9.004005 17.405633
F 44.570770 1.286285 17.436741
F 44.570770 9.004004 17.436741
F 44.597373 3.855552 21.072285
F 44.597373 11.573271 21.072285
F 35.656035 3.858828 18.315165
F 35.656035 11.576548 18.315165
F 44.567649 3.858828 18.346272
F 44.567649 11.576548 18.346272
F 35.668668 1.286286 14.677022
F 35.668668 9.004005 14.677022
F 44.580283 1.286285 14.708129
F 44.580283 9.004004 14.708129
F 37.883939 7.717688 18.322942
F 51.257750 12.866085 14.733663
F 46.795555 7.717687 18.354049
F 51.257751 5.148364 14.733663
F 37.896569 5.145145 14.684799
F 37.896569 12.862866 14.684798
F 46.808186 5.145144 14.715906
F 46.808186 12.862866 14.715906
F 37.887056 5.145145 17.413410
F 37.887056 12.862866 17.413410
F 46.798672 5.145144 17.444518
F 46.798672 12.862866 17.444518
F 37.913662 7.714411 21.048954
F 42.352377 12.862866 14.700353
F 46.825279 7.714411 21.080062
F 42.352377 5.145144 14.700353
F 40.114961 1.286285 17.421187
F 40.114961 9.004005 17.421188
F 49.026459 1.286211 17.452348
F 49.026459 9.003930 17.452348
F 40.141564 3.855552 21.056732
F 40.141564 11.573271 21.056732
F 49.053168 3.855556 21.087843
F 49.053168 11.573275 21.087844
F 40.111841 3.858828 18.330719
F 40.111841 11.576548 18.330719
F 49.023395 3.858876 18.361793
F 49.023394 11.576596 18.361794
F 40.124474 1.286285 14.692576
F 40.124474 9.004005 14.692576
F 49.035923 1.286165 14.723600
F 49.035923 9.003884 14.723600
F 42.339747 7.717687 18.338496
F 51.248455 7.716194 18.370690
F 35.709898 24.439484 2.853048
F 35.709898 16.721761 2.853048
F 44.621512 24.439483 2.884155
F 44.621512 16.721761 2.884156
F 35.697240 27.012026 6.491190
F 35.697240 19.294304 6.491190
F 44.608856 27.012027 6.522298
F 44.608856 19.294305 6.522298
F 35.706777 27.012026 3.762579
F 35.706777 19.294305 3.762579
F 44.618392 27.012026 3.793686
F 44.618391 19.294305 3.793686
F 35.680150 24.442760 0.127035
F 35.680150 16.725037 0.127035
F 44.591765 24.442760 0.158142
F 44.591765 16.725037 0.158142
F 37.934682 15.435442 3.770356
F 37.934682 23.153166 3.770356
F 46.846297 15.435442 3.801463
F 46.846297 23.153166 3.801463
F 37.908051 20.583900 0.134812
F 46.819669 20.583900 0.165919
F 37.937798 20.580623 2.860824
F 46.849414 20.580623 2.891932
F 37.925145 15.435442 6.498967
F 37.925145 23.153166 6.498967
F 46.836761 15.435442 6.530075
F 46.836761 23.153167 6.530074
F 40.165704 24.439484 2.868601
F 40.165704 16.721761 2.868602
F 49.076759 24.439111 2.899973
F 49.076759 16.721388 2.899973
F 40.153046 27.012026 6.506744
F 40.153046 19.294305 6.506744
F 49.064218 27.012321 6.538061
F 49.064218 19.294600 6.538061
F 40.162583 27.012026 3.778133
F 40.162583 19.294305 3.778133
F 49.073699 27.012373 3.808996
F 49.073699 19.294651 3.808995
F 40.135956 24.442760 0.142589
F 40.135957 16.725038 0.142588
F 49.046956 24.442395 0.173430
F 49.046956 16.724672 0.173430
F 42.390489 15.435442 3.785909
F 42.390489 23.153166 3.785909
F 51.284741 15.426332 3.823339
F 51.284740 23.144056 3.823339
F 42.363859 20.583899 0.150365
F 51.275212 20.584199 0.180726
F 42.393606 20.580623 2.876379
F 51.287961 20.589638 2.901150
F 42.380952 15.435442 6.514521
F 42.380952 23.153167 6.514520
F 51.279138 15.428465 6.540656
F 51.279138 23.146190 6.540656
F 35.684555 24.439452 10.129338
F 35.684555 16.721729 10.129338
F 44.596169 24.439451 10.160445
F 44.596169 16.721729 10.160446
F 35.671841 27.012026 13.767485
F 35.671841 19.294304 13.767485
F 44.583456 27.012027 13.798593
F 44.583456 19.294305 13.798593
F 35.681378 27.012026 11.038874
F 35.681378 19.294305 11.038874
F 44.592993 27.012026 11.069982
F 44.592993 19.294305 11.069982
F 35.694067 24.439452 7.400727
F 35.694067 16.721729 7.400727
F 44.605682 24.439451 7.431834
F 44.605682 16.721729 7.431834
F 37.909283 15.435442 11.046651
F 37.909283 23.153166 11.046651
F 46.820898 15.435442 11.077759
F 46.820898 23.153166 11.077759
F 37.921968 20.580591 7.408504
F 46.833585 20.580591 7.439611
F 37.912456 20.580591 10.137115
F 46.824071 20.580591 10.168222
F 37.899746 15.435442 13.775262
F 37.899746 23.153166 13.775262
F 46.811362 15.435442 13.806370
F 46.811362 23.153167 13.806370
F 40.140361 24.439451 10.144891
F 40.140361 16.721729 10.144892
F 49.051642 24.439232 10.176155
F 49.051642 16.721509 10.176156
F 40.127647 27.012026 13.783039
F 40.127647 19.294305 13.783039
F 49.039039 27.012173 13.814251
F 49.039039 19.294451 13.814251
F 40.137184 27.012026 11.054428
F 40.137184 19.294305 11.054428
F 49.048524 27.012220 11.085400
F 49.048524 19.294498 11.085400
F 40.149873 24.439451 7.416280
F 40.149873 16.721729 7.416280
F 49.061103 24.439183 7.447198
F 49.061103 16.721460 7.447198
F 42.365090 15.435442 11.062205
F 42.365089 23.153166 11.062205
F 51.266919 15.430369 11.096809
F 51.266919 23.148094 11.096810
F 42.377776 20.580591 7.424057
F 51.275901 20.587625 7.460034
F 42.368263 20.580591 10.152669
F 51.270146 20.585608 10.180189
F 42.355553 15.435442 13.790817
F 42.355553 23.153167 13.790816
F 51.260975 15.432275 13.819644
F 51.260975 23.150000 13.819643
F 35.659155 24.439452 17.405633
F 35.659155 16.721729 17.405634
F 44.570770 24.439451 17.436741
F 44.570770 16.721729 17.436742
F 44.597374 27.008718 21.072285
F 44.597373 19.290997 21.072286
F 35.656035 27.011994 18.315165
F 35.656035 19.294273 18.315165
F 44.567649 27.011994 18.346272
F 44.567649 19.294273 18.346272
F 35.668668 24.439452 14.677022
F 35.668668 16.721729 14.677022
F 44.580283 24.439451 14.708129
F 44.580283 16.721729 14.708130
F 37.883939 15.435410 18.322941
F 37.883939 23.153134 18.322942
F 46.795555 15.435410 18.354049
F 46.795555 23.153134 18.354049
F 37.896569 20.580591 14.684799
F 46.808186 20.580591 14.715906
F 37.887056 20.580591 17.413410
F 46.798672 20.580591 17.444518
F 37.913662 15.432134 21.048954
F 37.913662 23.149858 21.048954
F 46.825279 15.432133 21.080062
F 46.825279 23.149858 21.080062
F 40.114962 24.439452 17.421187
F 40.114961 16.721729 17.421187
F 49.026459 24.439377 17.452348
F 49.026459 16.721654 17.452348
F 40.141564 27.008718 21.056732
F 40.141564 19.290997 21.056731
F 49.053168 27.008722 21.087843
F 49.053168 19.291001 21.087844
F 40.111841 27.011994 18.330719
F 40.111841 19.294273 18.330718
F 49.023395 27.012042 18.361793
F 49.023395 19.294321 18.361793
F 40.124474 24.439452 14.692576
F 40.124474 16.721729 14.692575
F 49.035923 24.439332 14.723600
F 49.035923 16.721609 14.723599
F 42.339747 15.435411 18.338496
F 42.339747 23.153135 18.338496
F 51.248455 15.433916 18.370690
F 51.248455 23.151641 18.370689
F 42.352377 20.580591 14.700352
F 51.257751 20.583811 14.733663
F 42.342864 20.580591 17.428964
F 51.251664 20.582012 17.459024
F 42.369470 15.432133 21.064509
F 42.369470 23.149858 21.064509
F 51.265793 15.424588 21.089648
F 51.265793 23.142313 21.089648
F 35.685757 27.008718 21.041177
F 35.685757 19.290996 21.041178
F 35.709898 32.157203 2.853048
F 35.709898 39.874927 2.853048
F 44.621512 32.157202 2.884155
F 44.621512 39.874927 2.884156
F 35.697240 34.729746 6.491190
F 44.608856 34.729746 6.522298
F 35.706777 34.729746 3.762579
F 44.618391 34.729746 3.793686
F 35.680151 32.160480 0.127035
F 35.680151 39.878204 0.127035
F 44.591765 32.160479 0.158142
F 44.591765 39.878203 0.158142
F 37.934682 30.870885 3.770356
F 37.934682 38.588608 3.770356
F 46.846297 30.870886 3.801463
F 46.846297 38.588608 3.801463
F 37.908051 28.301619 0.134812
F 37.908051 36.019341 0.134812
F 46.819669 28.301619 0.165919
F 46.819669 36.019341 0.165919
F 37.937798 28.298343 2.860824
F 37.937798 36.016065 2.860825
F 46.849414 28.298343 2.891932
F 46.849414 36.016064 2.891932
F 37.925145 30.870885 6.498967
F 37.925145 38.588608 6.498967
F 46.836761 30.870886 6.530074
F 46.836761 38.588609 6.530075
F 40.165704 32.157203 2.868601
F 40.165704 39.874927 2.868602
F 49.076759 32.156830 2.899973
F 49.076759 39.874554 2.899973
F 40.153047 34.729746 6.506744
F 49.064218 34.730041 6.538061
F 40.162583 34.729746 3.778132
F 49.073699 34.730093 3.808995
F 40.135957 32.160479 0.142589
F 40.135957 39.878204 0.142588
F 49.046956 32.160114 0.173430
F 49.046956 39.877838 0.173430
F 42.390489 30.870886 3.785909
F 42.390489 38.588608 3.785909
F 51.284740 30.861775 3.823339
F 51.284741 38.579498 3.823339
F 42.363859 28.301619 0.150366
F 42.363860 36.019341 0.150365
F 51.275211 28.301919 0.180726
F 51.275211 36.019641 0.180725
F 42.393606 28.298343 2.876378
F 42.393606 36.016064 2.876378
F 51.287961 28.307358 2.901149
F 51.287961 36.025079 2.901150
F 42.380952 30.870886 6.514520
F 42.380952 38.588609 6.514521
F 51.279138 30.863908 6.540656
F 51.279138 38.581631 6.540656
F 35.684555 32.157171 10.129338
F 35.684555 39.874895 10.129338
F 44.596169 32.157171 10.160445
F 44.596169 39.874895 10.160446
F 35.671841 34.729746 13.767485
F 44.583456 34.729746 13.798593
F 35.681378 34.729746 11.038874
F 44.592993 34.729746 11.069982
F 35.694067 32.157171 7.400727
F 35.694067 39.874895 7.400727
F 44.605682 32.157170 7.431834
F 44.605682 39.874895 7.431834
F 37.909283 30.870885 11.046651
F 37.909283 38.588608 11.046651
F 46.820898 30.870886 11.077759
F 46.820898 38.588608 11.077759
F 37.921968 28.298311 7.408504
F 37.921968 36.016032 7.408504
F 46.833585 28.298311 7.439611
F 46.833585 36.016032 7.439610
F 37.912455 28.298311 10.137115
F 37.912455 36.016033 10.137115
F 46.824071 28.298311 10.168222
F 46.824071 36.016032 10.168222
F 37.899746 30.870885 13.775262
F 37.899746 38.588608 13.775262
F 46.811362 30.870886 13.806370
F 46.811362 38.588609 13.806370
F 40.140361 32.157171 10.144891
F 40.140361 39.874895 10.144892
F 49.051642 32.156951 10.176155
F 49.051642 39.874675 10.176156
F 40.127647 34.729746 13.783039
F 49.039039 34.729892 13.814251
F 40.137184 34.729746 11.054428
F 49.048524 34.729939 11.085400
F 40.149873 32.157171 7.416280
F 40.149873 39.874895 7.416280
F 49.061103 32.156901 7.447198
F 49.061103 39.874626 7.447198
F 42.365090 30.870886 11.062205
F 42.365089 38.588608 11.062205
F 51.266919 30.865813 11.096810
F 51.266919 38.583536 11.096809
F 42.377776 28.298310 7.424057
F 42.377776 36.016032 7.424057
F 51.275901 28.305345 7.460034
F 51.275901 36.023067 7.460034
F 42.368263 28.298311 10.152668
F 42.368263 36.016032 10.152668
F 51.270146 28.303328 10.180189
F 51.270146 36.021049 10.180189
F 42.355553 30.870886 13.790816
F 42.355553 38.588609 13.790817
F 51.260975 30.867719 13.819643
F 51.260975 38.585442 13.819644
F 35.659155 32.157171 17.405633
F 35.659155 39.874896 17.405633
F 44.570770 32.157170 17.436741
F 44.570770 39.874895 17.436742
F 44.597373 34.726438 21.072285
F 35.656035 34.729714 18.315165
F 44.567649 34.729714 18.346272
F 35.668668 32.157171 14.677022
F 35.668668 39.874896 14.677022
F 44.580283 32.157170 14.708129
F 44.580283 39.874895 14.708130
F 37.883939 30.870853 18.322942
F 37.883939 38.588576 18.322941
F 46.795555 30.870854 18.354049
F 46.795555 38.588576 18.354049
F 37.896569 28.298311 14.684799
F 37.896569 36.016032 14.684799
F 46.808186 28.298311 14.715906
F 46.808186 36.016032 14.715906
F 37.887056 28.298311 17.413410
F 37.887056 36.016033 17.413410
F 46.798672 28.298311 17.444518
F 46.798672 36.016032 17.444518
F 37.913662 30.867577 21.048955
F 37.913662 38.585299 21.048954
F 46.825279 30.867577 21.080062
F 46.825279 38.585300 21.080062
F 40.114961 32.157171 17.421188
F 40.114962 39.874895 17.421187
F 49.026459 32.157096 17.452349
F 49.026459 39.874820 17.452348
F 40.141564 34.726438 21.056732
F 49.053168 34.726442 21.087844
F 40.111841 34.729714 18.330719
F 49.023395 34.729762 18.361793
F 40.124474 32.157171 14.692576
F 40.124474 39.874895 14.692575
F 49.035923 32.157051 14.723600
F 49.035924 39.874775 14.723599
F 42.339747 30.870854 18.338496
F 42.339747 38.588576 18.338495
F 51.248455 30.869360 18.370690
F 51.248455 38.587083 18.370690
F 42.352377 28.298310 14.700353
F 42.352377 36.016032 14.700353
F 51.257751 28.301531 14.733663
F 51.257751 36.019252 14.733663
F 42.342863 28.298311 17.428964
F 42.342863 36.016032 17.428965
F 51.251664 28.299732 17.459024
F 51.251664 36.017453 17.459024
F 42.369470 30.867577 21.064509
F 42.369470 38.585300 21.064509
F 51.265793 30.860032 21.089648
F 51.265793 38.577755 21.089648
F 35.685757 34.726438 21.041177
F 35.709898 47.592650 2.853048
F 35.709898 55.310369 2.853048
F 44.621512 47.592650 2.884155
F 44.621512 55.310368 2.884155
F 35.697240 50.165192 6.491190
F 35.697240 42.447471 6.491190
F 44.608856 50.165193 6.522298
F 44.608856 42.447471 6.522298
F 35.706777 50.165192 3.762579
F 35.706777 42.447471 3.762579
F 44.618392 50.165193 3.793687
F 44.618391 42.447471 3.793686
F 35.680151 47.595927 0.127035
F 35.680150 55.313646 0.127035
F 44.591765 47.595926 0.158142
F 44.591765 55.313645 0.158142
F 37.934682 54.024052 3.770356
F 37.934682 46.306332 3.770356
F 46.846297 54.024052 3.801463
F 46.846297 46.306333 3.801463
F 37.908051 51.454786 0.134812
F 37.908051 43.737066 0.134812
F 46.819669 51.454785 0.165919
F 46.819669 43.737066 0.165919
F 37.937798 51.451509 2.860824
F 37.937798 43.733789 2.860824
F 46.849414 51.451509 2.891932
F 46.849414 43.733789 2.891932
F 37.925145 54.024052 6.498967
F 37.925145 46.306332 6.498967
F 46.836761 54.024052 6.530074
F 46.836761 46.306333 6.530074
F 40.165704 47.592650 2.868601
F 40.165704 55.310369 2.868601
F 49.076759 47.592276 2.899973
F 49.076759 55.309996 2.899973
F 40.153046 50.165193 6.506744
F 40.153046 42.447471 6.506745
F 49.064218 50.165487 6.538061
F 49.064218 42.447766 6.538061
F 40.162583 50.165193 3.778133
F 40.162583 42.447471 3.778133
F 49.073699 50.165539 3.808996
F 49.073699 42.447817 3.808995
F 40.135957 47.595926 0.142589
F 40.135956 55.313645 0.142589
F 49.046956 47.595561 0.173430
F 49.046956 55.313280 0.173430
F 42.390489 54.024052 3.785909
F 42.390489 46.306333 3.785909
F 51.284740 54.014942 3.823339
F 51.284740 46.297222 3.823339
F 42.363859 51.454785 0.150365
F 42.363860 43.737065 0.150365
F 51.275211 51.455085 0.180726
F 51.275211 43.737365 0.180726
F 42.393606 51.451509 2.876378
F 42.393606 43.733789 2.876379
F 51.287961 51.460524 2.901149
F 51.287961 43.742804 2.901150
F 42.380952 54.024052 6.514520
F 42.380952 46.306333 6.514520
F 51.279138 54.017075 6.540656
F 51.279138 46.299355 6.540656
F 35.684555 47.592618 10.129338
F 35.684555 55.310337 10.129338
F 44.596169 47.592618 10.160445
F 44.596169 55.310337 10.160445
F 35.671841 50.165192 13.767485
F 35.671841 42.447471 13.767485
F 44.583456 50.165193 13.798593
F 44.583456 42.447471 13.798593
F 35.681378 50.165192 11.038874
F 35.681378 42.447471 11.038874
F 44.592993 50.165193 11.069982
F 44.592993 42.447471 11.069982
F 35.694067 47.592618 7.400727
F 35.694067 55.310337 7.400727
F 44.605682 47.592618 7.431834
F 44.605682 55.310337 7.431834
F 37.909283 54.024052 11.046651
F 37.909283 46.306332 11.046651
F 46.820898 54.024051 11.077759
F 46.820898 46.306333 11.077759
F 37.921968 51.451477 7.408504
F 37.921968 43.733757 7.408504
F 46.833585 51.451477 7.439611
F 46.833585 43.733757 7.439611
F 37.912455 51.451477 10.137115
F 37.912455 43.733757 10.137115
F 46.824072 51.451477 10.168222
F 46.824072 43.733757 10.168222
F 37.899746 54.024052 13.775262
F 37.899746 46.306332 13.775262
F 46.811362 54.024052 13.806370
F 46.811362 46.306333 13.806370
F 40.140361 47.592618 10.144891
F 40.140361 55.310337 10.144891
F 49.051642 47.592398 10.176155
F 49.051642 55.310117 10.176155
F 40.127647 50.165192 13.783039
F 40.127647 42.447471 13.783039
F 49.039039 50.165338 13.814251
F 49.039039 42.447617 13.814251
F 40.137184 50.165193 11.054428
F 40.137184 42.447471 11.054428
F 49.048524 50.165386 11.085400
F 49.048524 42.447664 11.085400
F 40.149873 47.592618 7.416280
F 40.149873 55.310337 7.416280
F 49.061103 47.592348 7.447198
F 49.061103 55.310068 7.447198
F 42.365089 54.024052 11.062205
F 42.365089 46.306333 11.062205
F 51.266919 54.018980 11.096810
F 51.266919 46.301260 11.096810
F 42.377776 51.451477 7.424057
F 42.377776 43.733757 7.424057
F 51.275901 51.458511 7.460034
F 51.275901 43.740791 7.460034
F 42.368263 51.451477 10.152668
F 42.368263 43.733757 10.152669
F 51.270146 51.456494 10.180189
F 51.270146 43.738774 10.180189
F 42.355553 54.024052 13.790816
F 42.355553 46.306333 13.790816
F 51.260975 54.020885 13.819643
F 51.260975 46.303166 13.819643
F 35.659155 47.592618 17.405633
F 35.659155 55.310337 17.405633
F 44.570770 47.592617 17.436741
F 44.570770 55.310336 17.436741
F 44.597373 50.161884 21.072285
F 44.597373 42.444163 21.072285
F 35.656035 50.165160 18.315165
F 35.656035 42.447439 18.315165
F 44.567649 50.165161 18.346272
F 44.567649 42.447439 18.346272
F 35.668668 47.592618 14.677022
F 35.668668 55.310337 14.677022
F 44.580283 47.592617 14.708129
F 44.580283 55.310337 14.708129
F 37.883939 54.024020 18.322942
F 37.883939 46.306301 18.322942
F 46.795555 54.024020 18.354049
F 46.795555 46.306301 18.354049
F 37.896569 51.451477 14.684799
F 37.896569 43.733757 14.684799
F 46.808186 51.451477 14.715906
F 46.808186 43.733757 14.715906
F 37.887056 51.451478 17.413410
F 37.887056 43.733757 17.413410
F 46.798672 51.451477 17.444518
F 46.798672 43.733757 17.444518
F 37.913662 54.020743 21.048954
F 37.913662 46.303024 21.048954
F 46.825279 54.020744 21.080062
F 46.825279 46.303024 21.080062
F 40.114961 47.592618 17.421187
F 40.114961 55.310337 17.421188
F 49.026459 47.592543 17.452348
F 49.026459 55.310262 17.452348
F 40.141564 50.161884 21.056732
F 40.141564 42.444163 21.056732
F 49.053168 50.161888 21.087843
F 49.053168 42.444167 21.087844
F 40.111841 50.165161 18.330719
F 40.111841 42.447439 18.330718
F 49.023395 50.165208 18.361793
F 49.023395 42.447487 18.361793
F 40.124474 47.592618 14.692576
F 40.124474 55.310337 14.692576
F 49.035923 47.592498 14.723600
F 49.035923 55.310217 14.723600
F 42.339747 54.024020 18.338496
F 42.339747 46.306301 18.338496
F 51.248455 54.022526 18.370690
F 51.248455 46.304807 18.370689
F 42.352377 51.451477 14.700353
F 42.352377 43.733757 14.700352
F 51.257751 51.454697 14.733663
F 51.257751 43.736977 14.733663
F 42.342863 51.451477 17.428964
F 42.342864 43.733757 17.428964
F 51.251664 51.452898 17.459024
F 51.251664 43.735178 17.459024
F 42.369470 54.020743 21.064509
F 42.369470 46.303024 21.064509
F 51.265793 54.013198 21.089648
F 51.265793 46.295479 21.089648
F 35.685757 50.161884 21.041177
F 35.685757 42.444162 21.041178
F 35.709898 63.028093 2.853048
F 44.621512 63.028093 2.884156
F 35.697240 57.882912 6.491190
F 35.697240 65.600637 6.491190
F 44.608856 57.882912 6.522298
F 44.608856 65.600638 6.522298
F 35.706777 57.882912 3.762579
F 35.706777 65.600637 3.762579
F 44.618391 57.882913 3.793686
F 44.618391 65.600638 3.793686
F 35.680150 63.031370 0.127035
F 44.591765 63.031369 0.158142
F 37.934682 61.741774 3.770356
F 46.846297 61.741775 3.801463
F 37.908051 59.172507 0.134811
F 37.908051 66.890232 0.134812
F 46.819669 59.172507 0.165919
F 46.819669 66.890232 0.165919
F 37.937798 59.169230 2.860825
F 37.937798 66.886955 2.860824
F 46.849414 59.169230 2.891932
F 46.849414 66.886956 2.891933
F 37.925145 61.741774 6.498967
F 46.836761 61.741774 6.530075
F 40.165704 63.028093 2.868602
F 49.076759 63.027720 2.899973
F 40.153046 57.882912 6.506744
F 40.153046 65.600638 6.506744
F 49.064218 57.883207 6.538060
F 49.064218 65.600932 6.538061
F 40.162583 57.882912 3.778132
F 40.162583 65.600637 3.778133
F 49.073699 57.883259 3.808995
F 49.073699 65.600984 3.808995
F 40.135957 63.031370 0.142588
F 49.046956 63.031005 0.173430
F 42.390489 61.741775 3.785909
F 51.284740 61.732664 3.823339
F 42.363860 59.172506 0.150365
F 42.363859 66.890232 0.150365
F 51.275211 59.172806 0.180726
F 51.275212 66.890532 0.180726
F 42.393606 59.169230 2.876378
F 42.393606 66.886955 2.876379
F 51.287961 59.178245 2.901150
F 51.287961 66.895971 2.901150
F 42.380952 61.741774 6.514521
F 51.279138 61.734797 6.540656
F 35.684555 63.028062 10.129338
F 44.596169 63.028061 10.160446
F 35.671841 57.882912 13.767485
F 35.671841 65.600637 13.767485
F 44.583456 57.882912 13.798593
F 44.583456 65.600637 13.798593
F 35.681378 57.882912 11.038874
F 35.681378 65.600637 11.038874
F 44.592993 57.882913 11.069981
F 44.592993 65.600638 11.069982
F 35.694067 63.028062 7.400727
F 44.605682 63.028061 7.431834
F 37.909283 61.741774 11.046651
F 46.820898 61.741775 11.077759
F 37.921968 59.169199 7.408504
F 37.921968 66.886924 7.408504
F 46.833585 59.169198 7.439610
F 46.833585 66.886924 7.439611
F 37.912455 59.169198 10.137115
F 37.912456 66.886923 10.137115
F 46.824072 59.169199 10.168222
F 46.824071 66.886924 10.168222
F 37.899746 61.741774 13.775262
F 46.811362 61.741774 13.806370
F 40.140361 63.028061 10.144892
F 49.051642 63.027842 10.176156
F 40.127647 57.882912 13.783039
F 40.127647 65.600638 13.783039
F 49.039039 57.883058 13.814251
F 49.039039 65.600783 13.814251
F 40.137184 57.882912 11.054428
F 40.137184 65.600637 11.054428
F 49.048524 57.883106 11.085400
F 49.048524 65.600831 11.085400
F 40.149873 63.028062 7.416280
F 49.061103 63.027792 7.447198
F 42.365090 61.741775 11.062205
F 51.266919 61.736702 11.096809
F 42.377776 59.169198 7.424057
F 42.377776 66.886923 7.424057
F 51.275901 59.176232 7.460034
F 51.275901 66.893958 7.460034
F 42.368263 59.169198 10.152668
F 42.368263 66.886924 10.152669
F 51.270146 59.174215 10.180189
F 51.270146 66.891941 10.180189
F 42.355553 61.741774 13.790817
F 51.260975 61.738608 13.819644
F 35.659155 63.028062 17.405634
F 44.570770 63.028061 17.436742
F 44.597373 57.879604 21.072285
F 44.597373 65.597329 21.072286
F 35.656035 57.882880 18.315165
F 35.656035 65.600605 18.315165
F 44.567649 57.882881 18.346272
F 44.567649 65.600606 18.346272
F 35.668668 63.028062 14.677022
F 44.580283 63.028061 14.708130
F 37.883939 61.741742 18.322941
F 46.795555 61.741743 18.354049
F 37.896569 59.169199 14.684798
F 37.896569 66.886924 14.684799
F 46.808186 59.169198 14.715906
F 46.808186 66.886924 14.715906
F 37.887056 59.169198 17.413410
F 37.887056 66.886924 17.413410
F 46.798672 59.169199 17.444518
F 46.798672 66.886924 17.444518
F 37.913662 61.738466 21.048954
F 46.825279 61.738466 21.080062
F 40.114961 63.028061 17.421187
F 49.026459 63.027987 17.452348
F 40.141564 57.879604 21.056732
F 40.141564 65.597329 21.056731
F 49.053168 57.879608 21.087844
F 49.053168 65.597333 21.087844
F 40.111841 57.882881 18.330719
F 40.111841 65.600605 18.330718
F 49.023394 57.882928 18.361794
F 49.023395 65.600653 18.361793
F 40.124474 63.028062 14.692575
F 49.035923 63.027941 14.723599
F 42.339747 61.741743 18.338496
F 51.248455 61.740249 18.370690
F 42.352377 59.169198 14.700353
F 42.352377 66.886923 14.700352
F 51.257750 59.172418 14.733663
F 51.257751 66.890143 14.733663
F 42.342863 59.169199 17.428965
F 42.342864 66.886924 17.428964
F 51.251664 59.170619 17.459024
F 51.251664 66.888344 17.459024
F 42.369470 61.738466 21.064509
F 51.265793 61.730920 21.089648
F 35.685757 57.879603 21.041177
F 35.685757 65.597329 21.041178
F 37.934682 69.459499 3.770356
F 37.925145 69.459499 6.498967
F 51.284740 69.450389 3.823339
F 51.265793 69.448645 21.089647
F 51.279138 69.452522 6.540656
F 42.369470 69.456191 21.064509
F 37.909283 69.459499 11.046651
F 37.899746 69.459499 13.775262
F 51.266919 69.454427 11.096810
F 51.260975 69.456332 13.819643
F 37.883939 69.459467 18.322942
F 46.795555 69.459467 18.354049
F 37.913662 69.456190 21.048954
F 46.825279 69.456191 21.080062
F 42.339747 69.459467 18.338496
F 51.248455 69.457974 18.370689
F 62.381352 1.286286 2.911258
F 62.381352 9.004005 2.911258
F 71.293020 1.286285 2.911258
F 71.293020 9.004004 2.911258
F 62.381338 3.858860 6.549428
F 62.381338 11.576579 6.549428
F 71.293007 3.858860 6.549428
F 71.293007 11.576580 6.549429
F 62.381350 3.858860 3.820801
F 62.381350 11.576579 3.820801
F 71.293019 3.858860 3.820801
F 71.293019 11.576580 3.820800
F 62.381340 1.286286 0.182630
F 62.381339 9.004005 0.182630
F 71.293009 1.286285 0.182630
F 71.293009 9.004004 0.182630
F 55.698107 7.718066 3.820557
F 55.698107 0.000347 3.820557
F 64.609269 7.717719 3.820801
F 53.486977 9.013023 2.904982
F 55.698210 5.144719 0.182331
F 55.698210 12.862441 0.182331
F 64.609254 5.145145 0.182630
F 64.609254 12.862866 0.182630
F 55.698163 5.144772 2.911523
F 55.698163 12.862494 2.911524
F 64.609266 5.145145 2.911258
F 64.609266 12.862866 2.911258
F 55.698039 7.718014 6.549638
F 55.698039 0.000295 6.549639
F 64.609256 7.717719 6.549428
F 53.483124 3.851883 6.544503
F 57.925521 1.286286 2.911258
F 57.925521 9.004005 2.911258
F 66.837185 1.286285 2.911258
F 66.837185 9.004005 2.911258
F 57.925507 3.858860 6.549428
F 57.925507 11.576580 6.549428
F 66.837171 3.858860 6.549428
F 66.837171 11.576580 6.549428
F 57.925518 3.858860 3.820801
F 57.925518 11.576579 3.820800
F 66.837183 3.858860 3.820800
F 66.837183 11.576580 3.820800
F 57.925509 1.286286 0.182630
F 57.925509 9.004005 0.182630
F 66.837173 1.286285 0.182630
F 66.837173 9.004004 0.182630
F 60.153436 7.717719 3.820800
F 53.483124 11.569603 6.544503
F 69.065102 7.717719 3.820800
F 69.065102 0.000000 3.820800
F 60.153422 5.145145 0.182631
F 60.153422 12.862867 0.182630
F 69.065089 5.145145 0.182630
F 69.065089 12.862866 0.182629
F 60.153434 5.145145 2.911258
F 60.153434 12.862866 2.911258
F 69.065101 5.145144 2.911258
F 69.065101 12.862866 2.911258
F 60.153424 7.717719 6.549428
F 53.487029 3.849750 3.827183
F 69.065091 7.717720 6.549428
F 69.065091 0.000000 6.549428
F 62.381352 1.286286 10.187598
F 62.381352 9.004005 10.187598
F 71.293020 1.286285 10.187598
F 71.293020 9.004004 10.187598
F 62.381338 3.858860 13.825767
F 62.381337 11.576579 13.825768
F 71.293007 3.858860 13.825768
F 71.293007 11.576580 13.825768
F 62.381350 3.858860 11.097140
F 62.381350 11.576579 11.097140
F 71.293019 3.858860 11.097140
F 71.293019 11.576580 11.097140
F 62.381340 1.286286 7.458971
F 62.381339 9.004005 7.458971
F 71.293009 1.286285 7.458970
F 71.293009 9.004004 7.458970
F 55.697882 7.717913 11.097005
F 55.697882 0.000193 11.097005
F 64.609269 7.717719 11.097140
F 53.487029 11.567470 3.827183
F 55.697979 5.144876 7.458782
F 55.697979 12.862598 7.458782
F 64.609254 5.145145 7.458970
F 64.609254 12.862866 7.458970
F 55.697937 5.144925 10.187755
F 55.697937 12.862647 10.187755
F 64.609266 5.145145 10.187598
F 64.609266 12.862866 10.187598
F 55.697819 7.717865 13.825872
F 55.697819 0.000146 13.825873
F 64.609256 7.717719 13.825768
F 53.470094 1.286514 0.181983
F 57.925521 1.286286 10.187598
F 57.925521 9.004005 10.187598
F 66.837185 1.286285 10.187598
F 66.837185 9.004005 10.187598
F 57.925507 3.858860 13.825767
F 57.925507 11.576580 13.825768
F 66.837171 3.858860 13.825768
F 66.837171 11.576580 13.825768
F 57.925518 3.858860 11.097140
F 57.925518 11.576579 11.097140
F 66.837183 3.858860 11.097140
F 66.837183 11.576580 11.097140
F 57.925509 1.286286 7.458970
F 57.925509 9.004005 7.458970
F 66.837173 1.286285 7.458970
F 66.837173 9.004004 7.458970
F 60.153436 7.717719 11.097140
F 53.470094 9.004233 0.181983
F 69.065102 7.717719 11.097140
F 69.065102 0.000000 11.097140
F 60.153422 5.145145 7.458971
F 60.153422 12.862867 7.458970
F 69.065089 5.145145 7.458970
F 69.065089 12.862866 7.458970
F 60.153434 5.145145 10.187598
F 60.153434 12.862866 10.187598
F 69.065101 5.145144 10.187598
F 69.065101 12.862866 10.187598
F 60.153424 7.717719 13.825768
F 53.479434 1.291303 10.184045
F 69.065091 7.717720 13.825768
F 69.065091 0.000000 13.825768
F 62.381352 1.286286 17.463938
F 62.381352 9.004005 17.463938
F 71.293020 1.286285 17.463938
F 71.293020 9.004004 17.463938
F 62.381338 3.858860 21.102108
F 62.381338 11.576579 21.102108
F 71.293007 3.858860 21.102108
F 71.293007 11.576580 21.102108
F 62.381350 3.858860 18.373480
F 62.381350 11.576579 18.373480
F 71.293019 3.858860 18.373480
F 71.293019 11.576580 18.373480
F 62.381340 1.286286 14.735310
F 62.381340 9.004005 14.735310
F 71.293009 1.286285 14.735310
F 71.293009 9.004004 14.735310
F 55.697668 7.717767 18.373448
F 55.697668 0.000048 18.373448
F 64.609269 7.717719 18.373481
F 53.479434 9.009022 10.184045
F 55.697760 5.145026 14.735227
F 55.697760 12.862747 14.735227
F 64.609254 5.145145 14.735310
F 64.609254 12.862866 14.735310
F 55.697722 5.145071 17.463992
F 55.697722 12.862792 17.463992
F 64.609266 5.145145 17.463937
F 64.609266 12.862866 17.463938
F 55.697609 7.717723 21.102113
F 55.697609 0.000004 21.102112
F 64.609256 7.717719 21.102108
F 53.475879 3.855694 13.823509
F 57.925521 1.286286 17.463938
F 57.925521 9.004005 17.463938
F 66.837185 1.286285 17.463938
F 66.837185 9.004005 17.463938
F 57.925507 3.858860 21.102108
F 57.925507 11.576580 21.102108
F 66.837171 3.858860 21.102109
F 66.837171 11.576580 21.102109
F 57.925518 3.858860 18.373481
F 57.925518 11.576579 18.373480
F 66.837183 3.858860 18.373481
F 66.837183 11.576580 18.373480
F 57.925509 1.286286 14.735310
F 57.925509 9.004005 14.735310
F 66.837173 1.286285 14.735310
F 66.837173 9.004004 14.735310
F 60.153436 7.717719 18.373481
F 53.475879 11.573413 13.823509
F 69.065102 7.717719 18.373480
F 69.065102 0.000000 18.373480
F 60.153422 5.145145 14.735311
F 60.153422 12.862867 14.735310
F 69.065089 5.145145 14.735310
F 69.065089 12.862866 14.735310
F 60.153434 5.145145 17.463938
F 60.153434 12.862866 17.463938
F 69.065101 5.145144 17.463938
F 69.065101 12.862866 17.463938
F 60.153424 7.717719 21.102108
F 53.479461 3.853788 11.100671
F 69.065091 7.717720 21.102109
F 69.065091 0.000000 21.102109
F 53.486977 1.295304 2.904982
F 53.475913 9.007224 14.737534
F 53.475913 1.289505 14.737534
F 53.472577 11.575071 18.374576
F 53.472577 3.857351 18.374576
F 53.490304 11.565879 21.093680
F 53.490304 3.848160 21.093680
F 53.472508 9.005425 17.462900
F 53.472508 1.287706 17.462900
F 53.483152 9.011039 7.463887
F 53.483152 1.293320 7.463887
F 53.479461 11.571507 11.100671
F 62.381352 24.439452 2.911258
F 62.381352 16.721729 2.911258
F 71.293020 24.439451 2.911258
F 71.293020 16.721729 2.911258
F 62.381338 27.012026 6.549428
F 62.381338 19.294304 6.549428
F 71.293007 27.012027 6.549428
F 71.293007 19.294305 6.549428
F 62.381350 27.012026 3.820801
F 62.381350 19.294305 3.820800
F 71.293019 27.012026 3.820800
F 71.293019 19.294305 3.820800
F 62.381339 24.439452 0.182630
F 62.381339 16.721729 0.182630
F 71.293009 24.439451 0.182630
F 71.293009 16.721729 0.182629
F 55.698107 15.435788 3.820557
F 55.698107 23.153513 3.820557
F 64.609269 15.435442 3.820800
F 64.609269 23.153166 3.820801
F 55.698210 20.580165 0.182331
F 64.609254 20.580591 0.182630
F 55.698163 20.580219 2.911524
F 64.609266 20.580591 2.911258
F 55.698039 15.435737 6.549639
F 55.698039 23.153461 6.549639
F 64.609256 15.435442 6.549429
F 64.609256 23.153166 6.549428
F 57.925521 24.439452 2.911258
F 57.925521 16.721729 2.911258
F 66.837185 24.439452 2.911258
F 66.837185 16.721729 2.911258
F 57.925507 27.012026 6.549428
F 57.925507 19.294304 6.549428
F 66.837171 27.012026 6.549428
F 66.837171 19.294305 6.549429
F 57.925518 27.012026 3.820800
F 57.925518 19.294305 3.820800
F 66.837183 27.012026 3.820800
F 66.837183 19.294305 3.820800
F 57.925509 24.439452 0.182630
F 57.925509 16.721729 0.182630
F 66.837173 24.439451 0.182630
F 66.837173 16.721729 0.182630
F 60.153436 15.435441 3.820800
F 60.153436 23.153166 3.820800
F 69.065102 15.435442 3.820800
F 69.065102 23.153166 3.820800
F 60.153422 20.580591 0.182630
F 69.065089 20.580591 0.182630
F 60.153434 20.580592 2.911258
F 69.065101 20.580591 2.911258
F 60.153424 15.435442 6.549428
F 60.153424 23.153166 6.549428
F 69.065091 15.435442 6.549428
F 69.065091 23.153167 6.549428
F 62.381352 24.439452 10.187598
F 62.381352 16.721729 10.187598
F 71.293020 24.439451 10.187598
F 71.293020 16.721729 10.187598
F 62.381338 27.012026 13.825768
F 62.381338 19.294304 13.825767
F 71.293007 27.012027 13.825768
F 71.293007 19.294305 13.825768
F 62.381350 27.012026 11.097140
F 62.381350 19.294305 11.097140
F 71.293019 27.012026 11.097140
F 71.293019 19.294305 11.097140
F 62.381339 24.439452 7.458970
F 62.381339 16.721729 7.458970
F 71.293009 24.439451 7.458970
F 71.293009 16.721729 7.458970
F 55.697882 15.435635 11.097004
F 55.697882 23.153360 11.097005
F 64.609269 15.435442 11.097140
F 64.609269 23.153166 11.097140
F 55.697979 20.580322 7.458782
F 64.609254 20.580591 7.458970
F 55.697937 20.580372 10.187755
F 64.609266 20.580591 10.187598
F 55.697819 15.435588 13.825872
F 55.697819 23.153312 13.825873
F 64.609256 15.435442 13.825768
F 64.609256 23.153166 13.825768
F 57.925521 24.439452 10.187598
F 57.925521 16.721729 10.187598
F 66.837185 24.439452 10.187598
F 66.837185 16.721729 10.187598
F 57.925507 27.012026 13.825767
F 57.925507 19.294304 13.825767
F 66.837171 27.012026 13.825768
F 66.837171 19.294305 13.825768
F 57.925518 27.012026 11.097140
F 57.925518 19.294305 11.097140
F 66.837183 27.012026 11.097140
F 66.837183 19.294305 11.097140
F 57.925509 24.439452 7.458970
F 57.925509 16.721729 7.458970
F 66.837173 24.439451 7.458970
F 66.837173 16.721729 7.458970
F 60.153436 15.435441 11.097140
F 60.153436 23.153166 11.097140
F 69.065102 15.435442 11.097140
F 69.065102 23.153166 11.097140
F 60.153422 20.580591 7.458970
F 69.065089 20.580591 7.458970
F 60.153434 20.580592 10.187598
F 69.065101 20.580591 10.187598
F 60.153424 15.435442 13.825768
F 60.153424 23.153166 13.825768
F 69.065091 15.435442 13.825768
F 69.065091 23.153167 13.825768
F 62.381352 24.439452 17.463938
F 62.381352 16.721729 17.463938
F 71.293020 24.439451 17.463938
F 71.293020 16.721729 17.463938
F 62.381338 27.012026 21.102108
F 62.381338 19.294304 21.102109
F 71.293007 27.012027 21.102108
F 71.293007 19.294305 21.102109
F 62.381350 27.012026 18.373480
F 62.381349 19.294305 18.373481
F 71.293019 27.012026 18.373480
F 71.293019 19.294305 18.373480
F 62.381339 24.439452 14.735310
F 62.381339 16.721729 14.735310
F 71.293009 24.439451 14.735310
F 71.293009 16.721729 14.735310
F 55.697668 15.435490 18.373448
F 55.697668 23.153214 18.373448
F 64.609269 15.435442 18.373480
F 64.609269 23.153166 18.373480
F 55.697760 20.580472 14.735227
F 64.609254 20.580591 14.735310
F 55.697722 20.580517 17.463992
F 64.609266 20.580591 17.463938
F 55.697609 15.435446 21.102113
F 55.697609 23.153170 21.102112
F 64.609256 15.435442 21.102108
F 64.609256 23.153166 21.102108
F 57.925521 24.439452 17.463938
F 57.925521 16.721729 17.463938
F 66.837185 24.439452 17.463938
F 66.837185 16.721729 17.463938
F 57.925507 27.012026 21.102108
F 57.925507 19.294304 21.102108
F 66.837171 27.012026 21.102109
F 66.837171 19.294305 21.102108
F 57.925518 27.012026 18.373481
F 57.925518 19.294305 18.373480
F 66.837183 27.012026 18.373481
F 66.837183 19.294305 18.373480
F 57.925509 24.439452 14.735310
F 57.925509 16.721729 14.735310
F 66.837173 24.439451 14.735310
F 66.837173 16.721729 14.735309
F 60.153436 15.435441 18.373481
F 60.153436 23.153166 18.373481
F 69.065102 15.435442 18.373480
F 69.065102 23.153166 18.373480
F 60.153422 20.580591 14.735310
F 69.065089 20.580591 14.735309
F 60.153434 20.580592 17.463938
F 69.065101 20.580591 17.463938
F 60.153424 15.435442 21.102108
F 60.153424 23.153166 21.102108
F 69.065091 15.435442 21.102109
F 69.065091 23.153167 21.102109
F 53.486977 24.448470 2.904982
F 53.475913 16.724949 14.737534
F 53.475913 24.442672 14.737535
F 53.472577 19.292796 18.374576
F 53.472577 27.010517 18.374576
F 53.490303 19.283605 21.093680
F 53.490304 27.001326 21.093680
F 53.472508 16.723150 17.462900
F 53.472508 24.440873 17.462900
F 53.483152 16.728763 7.463886
F 53.483152 24.446486 7.463887
F 53.479461 19.289232 11.100671
F 53.479461 27.006954 11.100671
F 53.475879 19.291138 13.823509
F 53.475879 27.008860 13.823509
F 53.479433 16.726746 10.184045
F 53.479434 24.444469 10.184045
F 53.470094 16.721958 0.181982
F 53.470094 24.439680 0.181983
F 53.487029 19.285195 3.827183
F 53.487029 27.002916 3.827183
F 53.483124 19.287328 6.544503
F 53.483124 27.005049 6.544503
F 53.486976 16.730747 2.904981
F 62.381352 32.157171 2.911258
F 62.381352 39.874895 2.911258
F 71.293020 32.157171 2.911258
F 71.293020 39.874895 2.911258
F 62.381338 34.729746 6.549428
F 71.293007 34.729746 6.549429
F 62.381350 34.729746 3.820801
F 71.293019 34.729746 3.820800
F 62.381340 32.157171 0.182630
F 62.381340 39.874895 0.182630
F 71.293009 32.157170 0.182630
F 71.293009 39.874895 0.182630
F 55.698107 30.871232 3.820557
F 55.698107 38.588955 3.820557
F 64.609268 30.870885 3.820801
F 64.609269 38.588608 3.820800
F 55.698210 28.297885 0.182331
F 55.698210 36.015607 0.182331
F 64.609254 28.298311 0.182630
F 64.609254 36.016032 0.182630
F 55.698163 28.297939 2.911523
F 55.698163 36.015660 2.911524
F 64.609266 28.298311 2.911258
F 64.609266 36.016033 2.911258
F 55.698039 30.871181 6.549639
F 55.698039 38.588903 6.549639
F 64.609256 30.870885 6.549428
F 64.609256 38.588608 6.549429
F 57.925521 32.157171 2.911258
F 57.925521 39.874896 2.911258
F 66.837185 32.157171 2.911258
F 66.837185 39.874896 2.911258
F 57.925507 34.729745 6.549428
F 66.837171 34.729746 6.549428
F 57.925518 34.729746 3.820800
F 66.837183 34.729746 3.820800
F 57.925509 32.157171 0.182630
F 57.925509 39.874896 0.182630
F 66.837173 32.157171 0.182630
F 66.837173 39.874895 0.182630
F 60.153436 30.870885 3.820800
F 60.153436 38.588608 3.820800
F 69.065102 30.870886 3.820800
F 69.065102 38.588608 3.820800
F 60.153422 28.298311 0.182631
F 60.153422 36.016033 0.182630
F 69.065089 28.298310 0.182630
F 69.065089 36.016032 0.182629
F 60.153434 28.298311 2.911258
F 60.153434 36.016033 2.911258
F 69.065101 28.298311 2.911258
F 69.065101 36.016032 2.911258
F 60.153424 30.870885 6.549428
F 60.153424 38.588608 6.549428
F 69.065091 30.870886 6.549428
F 69.065091 38.588609 6.549428
F 62.381352 32.157171 10.187598
F 62.381352 39.874895 10.187598
F 71.293020 32.157171 10.187598
F 71.293020 39.874895 10.187598
F 62.381338 34.729746 13.825768
F 71.293007 34.729746 13.825768
F 62.381350 34.729746 11.097140
F 71.293019 34.729746 11.097140
F 62.381340 32.157171 7.458970
F 62.381340 39.874896 7.458970
F 71.293009 32.157170 7.458970
F 71.293009 39.874895 7.458970
F 55.697882 30.871079 11.097005
F 55.697882 38.588802 11.097004
F 64.609268 30.870885 11.097140
F 64.609269 38.588608 11.097140
F 55.697979 28.298042 7.458782
F 55.697979 36.015764 7.458782
F 64.609254 28.298311 7.458971
F 64.609254 36.016032 7.458970
F 55.697937 28.298092 10.187754
F 55.697937 36.015813 10.187755
F 64.609266 28.298311 10.187598
F 64.609266 36.016033 10.187598
F 55.697819 30.871031 13.825872
F 55.697819 38.588754 13.825872
F 64.609256 30.870885 13.825768
F 64.609256 38.588608 13.825768
F 57.925521 32.157171 10.187598
F 57.925521 39.874896 10.187598
F 66.837185 32.157171 10.187598
F 66.837185 39.874896 10.187598
F 57.925507 34.729745 13.825768
F 66.837171 34.729746 13.825768
F 57.925518 34.729746 11.097140
F 66.837183 34.729746 11.097140
F 57.925509 32.157171 7.458971
F 57.925509 39.874896 7.458970
F 66.837173 32.157171 7.458970
F 66.837173 39.874895 7.458970
F 60.153436 30.870885 11.097140
F 60.153436 38.588608 11.097140
F 69.065102 30.870886 11.097140
F 69.065102 38.588608 11.097140
F 60.153422 28.298312 7.458971
F 60.153422 36.016033 7.458970
F 69.065089 28.298310 7.458970
F 69.065089 36.016032 7.458970
F 60.153434 28.298311 10.187598
F 60.153434 36.016033 10.187598
F 69.065101 28.298311 10.187598
F 69.065101 36.016032 10.187598
F 60.153424 30.870885 13.825768
F 60.153424 38.588608 13.825768
F 69.065091 30.870886 13.825768
F 69.065091 38.588609 13.825768
F 62.381352 32.157171 17.463938
F 62.381352 39.874895 17.463938
F 71.293020 32.157170 17.463938
F 71.293020 39.874895 17.463938
F 62.381338 34.729746 21.102108
F 71.293007 34.729746 21.102109
F 62.381350 34.729746 18.373480
F 71.293019 34.729746 18.373480
F 62.381340 32.157171 14.735310
F 62.381340 39.874896 14.735310
F 71.293009 32.157170 14.735310
F 71.293009 39.874895 14.735310
F 55.697668 30.870933 18.373448
F 55.697668 38.588656 18.373448
F 64.609268 30.870885 18.373481
F 64.609269 38.588608 18.373480
F 55.697760 28.298192 14.735227
F 55.697760 36.015913 14.735227
F 64.609254 28.298311 14.735310
F 64.609254 36.016032 14.735310
F 55.697722 28.298237 17.463992
F 55.697722 36.015959 17.463992
F 64.609266 28.298311 17.463937
F 64.609266 36.016033 17.463938
F 55.697609 30.870890 21.102113
F 55.697609 38.588612 21.102113
F 64.609256 30.870885 21.102108
F 64.609256 38.588608 21.102108
F 57.925521 32.157171 17.463938
F 57.925521 39.874896 17.463938
F 66.837185 32.157171 17.463938
F 66.837185 39.874895 17.463938
F 57.925507 34.729746 21.102108
F 66.837171 34.729746 21.102109
F 57.925518 34.729746 18.373480
F 66.837183 34.729746 18.373480
F 57.925509 32.157171 14.735310
F 57.925509 39.874896 14.735310
F 66.837173 32.157171 14.735310
F 66.837173 39.874895 14.735309
F 60.153436 30.870885 18.373481
F 60.153436 38.588608 18.373481
F 69.065102 30.870886 18.373481
F 69.065102 38.588608 18.373480
F 60.153422 28.298311 14.735311
F 60.153422 36.016033 14.735310
F 69.065089 28.298310 14.735310
F 69.065089 36.016032 14.735310
F 60.153434 28.298312 17.463938
F 60.153434 36.016033 17.463938
F 69.065101 28.298311 17.463938
F 69.065101 36.016032 17.463938
F 60.153424 30.870885 21.102108
F 60.153424 38.588608 21.102108
F 69.065091 30.870886 21.102109
F 69.065091 38.588609 21.102109
F 53.486977 32.166190 2.904982
F 53.475913 39.878115 14.737534
F 53.475913 32.160390 14.737534
F 53.472577 34.728237 18.374576
F 53.490304 34.719046 21.093680
F 53.472508 39.876316 17.462900
F 53.472508 32.158592 17.462900
F 53.483152 39.881929 7.463886
F 53.483152 32.164205 7.463887
F 53.479461 34.724674 11.100671
F 53.475879 34.726579 13.823509
F 53.479434 39.879912 10.184044
F 53.479434 32.162188 10.184045
F 53.470094 39.875124 0.181982
F 53.470094 32.157399 0.181983
F 53.487029 34.720636 3.827183
F 53.483124 34.722769 6.544503
F 53.486977 39.883914 2.904981
F 62.381352 47.592618 2.911258
F 62.381352 55.310337 2.911258
F 71.293020 47.592618 2.911258
F 71.293020 55.310337 2.911258
F 62.381338 50.165192 6.549428
F 62.381338 42.447471 6.549428
F 71.293007 50.165193 6.549428
F 71.293007 42.447471 6.549428
F 62.381350 50.165192 3.820801
F 62.381350 42.447471 3.820800
F 71.293019 50.165193 3.820801
F 71.293019 42.447471 3.820800
F 62.381340 47.592618 0.182630
F 62.381339 55.310337 0.182630
F 71.293009 47.592618 0.182630
F 71.293009 55.310337 0.182630
F 55.698107 54.024398 3.820557
F 55.698107 46.306679 3.820557
F 64.609269 54.024052 3.820801
F 64.609269 46.306332 3.820801
F 55.698210 51.451051 0.182331
F 55.698210 43.733332 0.182331
F 64.609254 51.451477 0.182630
F 64.609254 43.733757 0.182630
F 55.698163 51.451105 2.911523
F 55.698163 43.733385 2.911524
F 64.609266 51.451477 2.911258
F 64.609266 43.733757 2.911258
F 55.698039 54.024347 6.549638
F 55.698039 46.306628 6.549639
F 64.609256 54.024052 6.549428
F 64.609256 46.306332 6.549428
F 57.925521 47.592618 2.911258
F 57.925521 55.310337 2.911258
F 66.837185 47.592618 2.911258
F 66.837185 55.310337 2.911258
F 57.925507 50.165192 6.549428
F 57.925507 42.447471 6.549428
F 66.837171 50.165193 6.549428
F 66.837171 42.447471 6.549429
F 57.925518 50.165192 3.820801
F 57.925518 42.447471 3.820800
F 66.837183 50.165193 3.820800
F 66.837183 42.447471 3.820800
F 57.925509 47.592618 0.182630
F 57.925509 55.310338 0.182630
F 66.837173 47.592618 0.182630
F 66.837173 55.310337 0.182630
F 60.153436 54.024052 3.820800
F 60.153436 46.306332 3.820800
F 69.065102 54.024052 3.820800
F 69.065102 46.306333 3.820800
F 60.153422 51.451477 0.182631
F 60.153422 43.733758 0.182630
F 69.065089 51.451477 0.182630
F 69.065089 43.733757 0.182630
F 60.153434 51.451477 2.911258
F 60.153434 43.733758 2.911258
F 69.065101 51.451477 2.911258
F 69.065101 43.733757 2.911258
F 60.153424 54.024051 6.549428
F 60.153424 46.306332 6.549428
F 69.065091 54.024052 6.549428
F 69.065091 46.306333 6.549428
F 62.381352 47.592618 10.187598
F 62.381352 55.310337 10.187598
F 71.293020 47.592618 10.187598
F 71.293020 55.310337 10.187598
F 62.381338 50.165192 13.825767
F 62.381338 42.447471 13.825767
F 71.293007 50.165193 13.825768
F 71.293007 42.447471 13.825768
F 62.381350 50.165192 11.097140
F 62.381350 42.447471 11.097140
F 71.293019 50.165193 11.097140
F 71.293019 42.447471 11.097140
F 62.381340 47.592618 7.458971
F 62.381339 55.310337 7.458971
F 71.293009 47.592617 7.458970
F 71.293009 55.310337 7.458970
F 55.697882 54.024245 11.097005
F 55.697882 46.306526 11.097005
F 64.609269 54.024052 11.097140
F 64.609269 46.306332 11.097140
F 55.697979 51.451209 7.458782
F 55.697979 43.733489 7.458782
F 64.609254 51.451477 7.458970
F 64.609254 43.733757 7.458970
F 55.697937 51.451258 10.187755
F 55.697937 43.733538 10.187755
F 64.609266 51.451477 10.187598
F 64.609266 43.733757 10.187598
F 55.697819 54.024198 13.825872
F 55.697819 46.306479 13.825873
F 64.609256 54.024052 13.825768
F 64.609256 46.306332 13.825768
F 57.925521 47.592618 10.187598
F 57.925521 55.310337 10.187598
F 66.837185 47.592618 10.187598
F 66.837185 55.310337 10.187598
F 57.925507 50.165192 13.825767
F 57.925507 42.447471 13.825767
F 66.837171 50.165193 13.825768
F 66.837171 42.447471 13.825768
F 57.925518 50.165192 11.097140
F 57.925518 42.447471 11.097140
F 66.837183 50.165193 11.097140
F 66.837183 42.447471 11.097140
F 57.925509 47.592618 7.458970
F 57.925509 55.310338 7.458970
F 66.837173 47.592618 7.458970
F 66.837173 55.310337 7.458970
F 60.153436 54.024052 11.097140
F 60.153436 46.306332 11.097140
F 69.065102 54.024052 11.097140
F 69.065102 46.306333 11.097140
F 60.153422 51.451477 7.458971
F 60.153422 43.733758 7.458970
F 69.065089 51.451477 7.458970
F 69.065089 43.733757 7.458970
F 60.153434 51.451477 10.187598
F 60.153434 43.733758 10.187598
F 69.065101 51.451477 10.187598
F 69.065101 43.733757 10.187598
F 60.153424 54.024051 13.825768
F 60.153424 46.306332 13.825768
F 69.065091 54.024052 13.825768
F 69.065091 46.306333 13.825768
F 62.381352 47.592618 17.463938
F 62.381352 55.310337 17.463938
F 71.293020 47.592618 17.463938
F 71.293020 55.310336 17.463938
F 62.381338 50.165192 21.102108
F 62.381338 42.447471 21.102109
F 71.293007 50.165193 21.102108
F 71.293007 42.447471 21.102109
F 62.381350 50.165192 18.373480
F 62.381350 42.447471 18.373481
F 71.293019 50.165193 18.373480
F 71.293019 42.447471 18.373480
F 62.381340 47.592618 14.735310
F 62.381340 55.310337 14.735310
F 71.293009 47.592618 14.735310
F 71.293009 55.310337 14.735310
F 55.697668 54.024100 18.373448
F 55.697668 46.306380 18.373448
F 64.609269 54.024052 18.373481
F 64.609269 46.306332 18.373480
F 55.697760 51.451358 14.735227
F 55.697760 43.733638 14.735227
F 64.609254 51.451477 14.735310
F 64.609254 43.733757 14.735310
F 55.697722 51.451403 17.463992
F 55.697722 43.733683 17.463992
F 64.609266 51.451477 17.463937
F 64.609266 43.733757 17.463938
F 55.697609 54.024056 21.102113
F 55.697609 46.306337 21.102112
F 64.609256 54.024052 21.102108
F 64.609256 46.306332 21.102108
F 57.925521 47.592618 17.463938
F 57.925521 55.310337 17.463938
F 66.837185 47.592618 17.463938
F 66.837185 55.310337 17.463938
F 57.925507 50.165192 21.102108
F 57.925507 42.447471 21.102108
F 66.837171 50.165193 21.102109
F 66.837171 42.447471 21.102108
F 57.925518 50.165192 18.373481
F 57.925518 42.447471 18.373480
F 66.837183 50.165193 18.373481
F 66.837183 42.447471 18.373480
F 57.925509 47.592618 14.735310
F 57.925509 55.310338 14.735310
F 66.837173 47.592618 14.735310
F 66.837173 55.310337 14.735310
F 60.153436 54.024052 18.373481
F 60.153436 46.306332 18.373481
F 69.065102 54.024052 18.373480
F 69.065102 46.306333 18.373480
F 60.153422 51.451477 14.735311
F 60.153422 43.733758 14.735310
F 69.065089 51.451477 14.735310
F 69.065089 43.733757 14.735309
F 60.153434 51.451477 17.463938
F 60.153434 43.733758 17.463938
F 69.065101 51.451477 17.463938
F 69.065101 43.733757 17.463938
F 60.153424 54.024051 21.102108
F 60.153424 46.306332 21.102108
F 69.065091 54.024052 21.102109
F 69.065091 46.306333 21.102109
F 53.486977 47.601636 2.904982
F 53.475913 55.313557 14.737534
F 53.475913 47.595838 14.737534
F 53.472577 42.445962 18.374576
F 53.472577 50.163683 18.374576
F 53.490304 42.436771 21.093680
F 53.490304 50.154492 21.093680
F 53.472508 55.311758 17.462900
F 53.472508 47.594039 17.462900
F 53.483152 55.317371 7.463887
F 53.483152 47.599652 7.463887
F 53.479461 42.442398 11.100671
F 53.479461 50.160120 11.100671
F 53.475879 42.444304 13.823509
F 53.475879 50.162026 13.823509
F 53.479434 55.315354 10.184045
F 53.479434 47.597635 10.184045
F 53.470094 55.310565 0.181983
F 53.470094 47.592846 0.181983
F 53.487029 42.438361 3.827183
F 53.487029 50.156082 3.827183
F 53.483124 42.440494 6.544503
F 53.483124 50.158215 6.544503
F 53.486977 55.319355 2.904982
F 62.381353 63.028061 2.911258
F 71.293020 63.028061 2.911258
F 62.381338 57.882912 6.549428
F 62.381338 65.600637 6.549428
F 71.293007 57.882912 6.549429
F 71.293007 65.600638 6.549428
F 62.381350 57.882912 3.820801
F 62.381350 65.600637 3.820800
F 71.293019 57.882912 3.820800
F 71.293019 65.600637 3.820800
F 62.381339 63.028062 0.182630
F 71.293009 63.028061 0.182629
F 55.698107 61.742121 3.820557
F 64.609269 61.741774 3.820800
F 55.698210 59.168773 0.182331
F 55.698210 66.886498 0.182331
F 64.609254 59.169199 0.182630
F 64.609254 66.886924 0.182630
F 55.698163 59.168826 2.911524
F 55.698163 66.886551 2.911524
F 64.609266 59.169198 2.911258
F 64.609266 66.886924 2.911258
F 55.698039 61.742070 6.549639
F 64.609256 61.741774 6.549429
F 57.925521 63.028062 2.911258
F 66.837185 63.028061 2.911258
F 57.925507 57.882912 6.549428
F 57.925507 65.600637 6.549428
F 66.837171 57.882912 6.549428
F 66.837171 65.600638 6.549429
F 57.925518 57.882912 3.820800
F 57.925518 65.600637 3.820800
F 66.837183 57.882913 3.820800
F 66.837183 65.600637 3.820800
F 57.925509 63.028062 0.182630
F 66.837173 63.028062 0.182630
F 60.153436 61.741774 3.820800
F 69.065102 61.741775 3.820800
F 60.153422 59.169199 0.182630
F 60.153422 66.886924 0.182630
F 69.065089 59.169198 0.182629
F 69.065089 66.886923 0.182630
F 60.153434 59.169199 2.911258
F 60.153434 66.886924 2.911258
F 69.065101 59.169198 2.911258
F 69.065101 66.886923 2.911258
F 60.153424 61.741774 6.549428
F 69.065091 61.741774 6.549428
F 62.381353 63.028061 10.187598
F 71.293020 63.028061 10.187598
F 62.381337 57.882912 13.825768
F 62.381338 65.600637 13.825767
F 71.293007 57.882912 13.825768
F 71.293007 65.600637 13.825768
F 62.381350 57.882912 11.097140
F 62.381350 65.600637 11.097140
F 71.293019 57.882912 11.097140
F 71.293019 65.600637 11.097140
F 62.381339 63.028062 7.458970
F 71.293009 63.028061 7.458970
F 55.697882 61.741968 11.097004
F 64.609269 61.741774 11.097140
F 55.697979 59.168930 7.458782
F 55.697979 66.886655 7.458782
F 64.609254 59.169199 7.458970
F 64.609254 66.886924 7.458970
F 55.697937 59.168979 10.187755
F 55.697937 66.886705 10.187755
F 64.609266 59.169198 10.187598
F 64.609266 66.886924 10.187598
F 55.697819 61.741920 13.825872
F 64.609256 61.741774 13.825768
F 57.925521 63.028062 10.187598
F 66.837185 63.028061 10.187598
F 57.925507 57.882912 13.825768
F 57.925507 65.600637 13.825767
F 66.837171 57.882912 13.825768
F 66.837171 65.600638 13.825768
F 57.925518 57.882912 11.097140
F 57.925518 65.600637 11.097140
F 66.837183 57.882913 11.097140
F 66.837183 65.600637 11.097140
F 57.925509 63.028062 7.458970
F 66.837173 63.028061 7.458970
F 60.153436 61.741774 11.097140
F 69.065102 61.741775 11.097140
F 60.153422 59.169199 7.458970
F 60.153422 66.886924 7.458970
F 69.065089 59.169198 7.458970
F 69.065089 66.886923 7.458970
F 60.153434 59.169199 10.187598
F 60.153434 66.886924 10.187598
F 69.065101 59.169198 10.187598
F 69.065101 66.886924 10.187598
F 60.153424 61.741774 13.825768
F 69.065091 61.741774 13.825768
F 62.381352 63.028062 17.463938
F 71.293020 63.028061 17.463938
F 62.381338 57.882912 21.102108
F 62.381338 65.600637 21.102109
F 71.293007 57.882912 21.102108
F 71.293007 65.600638 21.102109
F 62.381350 57.882912 18.373480
F 62.381349 65.600637 18.373481
F 71.293019 57.882912 18.373480
F 71.293019 65.600637 18.373480
F 62.381339 63.028062 14.735310
F 71.293009 63.028061 14.735310
F 55.697668 61.741822 18.373448
F 64.609269 61.741774 18.373480
F 55.697760 59.169079 14.735227
F 55.697760 66.886804 14.735227
F 64.609254 59.169199 14.735310
F 64.609254 66.886924 14.735310
F 55.697722 59.169125 17.463992
F 55.697722 66.886850 17.463992
F 64.609266 59.169198 17.463938
F 64.609266 66.886923 17.463938
F 55.697609 61.741779 21.102113
F 64.609256 61.741774 21.102108
F 57.925521 63.028062 17.463938
F 66.837185 63.028061 17.463938
F 57.925507 57.882912 21.102108
F 57.925507 65.600637 21.102108
F 66.837171 57.882912 21.102109
F 66.837171 65.600638 21.102108
F 57.925518 57.882912 18.373480
F 57.925518 65.600637 18.373480
F 66.837183 57.882913 18.373480
F 66.837183 65.600637 18.373480
F 57.925509 63.028062 14.735310
F 66.837173 63.028062 14.735309
F 60.153436 61.741774 18.373481
F 69.065102 61.741775 18.373480
F 60.153422 59.169199 14.735310
F 60.153422 66.886924 14.735310
F 69.065089 59.169198 14.735310
F 69.065089 66.886923 14.735309
F 60.153434 59.169199 17.463938
F 60.153434 66.886924 17.463938
F 69.065101 59.169199 17.463938
F 69.065101 66.886924 17.463938
F 60.153424 61.741774 21.102108
F 69.065091 61.741774 21.102109
F 53.486977 63.037080 2.904981
F 53.475913 63.031281 14.737534
F 53.472577 65.599128 18.374576
F 53.472577 57.881403 18.374576
F 53.490303 65.589937 21.093680
F 53.490304 57.872212 21.093680
F 53.472508 63.029482 17.462900
F 53.483152 63.035096 7.463886
F 53.479461 65.595565 11.100671
F 53.479461 57.877840 11.100671
F 53.475879 65.597471 13.823509
F 53.475879 57.879745 13.823509
F 53.479434 63.033079 10.184044
F 53.470094 63.028290 0.181982
F 53.487029 65.591527 3.827183
F 53.487029 57.873802 3.827183
F 53.483124 65.593660 6.544503
F 53.483124 57.875935 6.544503
F 64.609268 69.459499 3.820801
F 64.609256 69.459499 6.549428
F 60.153436 69.459499 3.820800
F 60.153424 69.459499 6.549428
F 64.609268 69.459499 11.097140
F 64.609256 69.459499 13.825768
F 60.153436 69.459499 11.097140
F 60.153424 69.459499 13.825768
F 64.609268 69.459499 18.373480
F 64.609256 69.459499 21.102108
F 60.153436 69.459499 18.373481
F 60.153424 69.459499 21.102108
F 80.204688 1.286286 2.911258
F 80.204688 9.004005 2.911258
F 89.116350 1.286286 2.911258
F 89.116350 9.004005 2.911258
F 80.204675 3.858860 6.549428
F 80.204675 11.576579 6.549428
F 89.116335 3.858860 6.549428
F 89.116335 11.576579 6.549428
F 80.204686 3.858860 3.820800
F 80.204686 11.576579 3.820800
F 89.116347 3.858860 3.820801
F 89.116347 11.576579 3.820801
F 80.204677 1.286286 0.182630
F 80.204677 9.004005 0.182630
F 89.116338 1.286286 0.182630
F 89.116338 9.004005 0.182630
F 82.432603 7.717719 3.820800
F 77.976761 7.717719 21.102108
F 73.520938 7.717719 3.820800
F 73.520938 0.000000 3.820800
F 82.432590 5.145145 0.182630
F 82.432590 12.862867 0.182630
F 73.520925 5.145144 0.182629
F 73.520925 12.862866 0.182630
F 82.432601 5.145145 2.911257
F 82.432601 12.862867 2.911258
F 73.520937 5.145144 2.911258
F 73.520937 12.862866 2.911258
F 82.432592 7.717719 6.549427
F 86.888422 7.717719 21.102108
F 73.520927 7.717720 6.549428
F 73.520927 0.000000 6.549428
F 84.660519 1.286286 2.911258
F 84.660519 9.004005 2.911258
F 75.748855 1.286285 2.911258
F 75.748855 9.004004 2.911258
F 84.660505 3.858860 6.549427
F 84.660505 11.576580 6.549428
F 75.748843 3.858860 6.549428
F 75.748843 11.576579 6.549428
F 84.660516 3.858860 3.820801
F 84.660516 11.576579 3.820800
F 75.748854 3.858860 3.820801
F 75.748854 11.576580 3.820800
F 84.660507 1.286286 0.182630
F 84.660507 9.004005 0.182630
F 75.748844 1.286285 0.182630
F 75.748844 9.004004 0.182630
F 86.888434 7.717719 3.820800
F 77.976770 12.862866 17.463938
F 77.976772 7.717719 3.820800
F 77.976770 5.145145 17.463938
F 86.888420 5.145145 0.182631
F 86.888420 12.862867 0.182630
F 77.976759 5.145145 0.182630
F 77.976759 12.862866 0.182630
F 86.888432 5.145145 2.911258
F 86.888432 12.862866 2.911258
F 77.976770 5.145145 2.911257
F 77.976770 12.862866 2.911257
F 86.888422 7.717719 6.549428
F 86.888432 12.862866 17.463938
F 77.976761 7.717719 6.549428
F 86.888432 5.145145 17.463938
F 80.204688 1.286286 10.187598
F 80.204688 9.004005 10.187598
F 89.116350 1.286286 10.187598
F 89.116350 9.004005 10.187598
F 80.204675 3.858860 13.825767
F 80.204675 11.576579 13.825768
F 89.116335 3.858860 13.825767
F 89.116335 11.576579 13.825768
F 80.204686 3.858860 11.097140
F 80.204686 11.576579 11.097140
F 89.116347 3.858860 11.097140
F 89.116347 11.576579 11.097140
F 80.204677 1.286286 7.458970
F 80.204677 9.004005 7.458970
F 89.116338 1.286286 7.458970
F 89.116338 9.004005 7.458970
F 82.432603 7.717719 11.097140
F 77.976759 12.862866 14.735310
F 73.520938 7.717719 11.097140
F 73.520938 0.000000 11.097140
F 82.432590 5.145145 7.458970
F 82.432590 12.862867 7.458970
F 73.520925 5.145145 7.458970
F 73.520925 12.862866 7.458970
F 82.432601 5.145145 10.187597
F 82.432601 12.862867 10.187597
F 73.520937 5.145144 10.187598
F 73.520937 12.862866 10.187598
F 82.432592 7.717719 13.825767
F 77.976759 5.145145 14.735310
F 73.520927 7.717720 13.825768
F 73.520927 0.000000 13.825768
F 84.660519 1.286286 10.187598
F 84.660519 9.004005 10.187598
F 75.748855 1.286285 10.187598
F 75.748855 9.004005 10.187598
F 84.660505 3.858860 13.825767
F 84.660505 11.576580 13.825768
F 75.748843 3.858860 13.825768
F 75.748843 11.576579 13.825768
F 84.660516 3.858860 11.097140
F 84.660516 11.576579 11.097140
F 75.748854 3.858860 11.097140
F 75.748854 11.576580 11.097140
F 84.660507 1.286286 7.458971
F 84.660507 9.004005 7.458971
F 75.748844 1.286285 7.458970
F 75.748844 9.004004 7.458970
F 86.888434 7.717719 11.097140
F 86.888420 12.862867 14.735310
F 77.976772 7.717719 11.097140
F 86.888420 5.145145 14.735311
F 86.888420 5.145145 7.458971
F 86.888420 12.862867 7.458970
F 77.976759 5.145145 7.458970
F 77.976759 12.862866 7.458970
F 86.888432 5.145145 10.187598
F 86.888432 12.862866 10.187598
F 77.976770 5.145145 10.187597
F 77.976770 12.862866 10.187598
F 86.888422 7.717719 13.825768
F 77.976772 7.717719 18.373481
F 77.976761 7.717719 13.825768
F 86.888434 7.717719 18.373481
F 80.204688 1.286286 17.463938
F 80.204688 9.004005 17.463938
F 89.116350 1.286286 17.463938
F 89.116350 9.004005 17.463938
F 80.204675 3.858860 21.102108
F 80.204675 11.576579 21.102108
F 89.116335 3.858860 21.102108
F 89.116335 11.576579 21.102108
F 80.204686 3.858860 18.373481
F 80.204686 11.576579 18.373480
F 89.116347 3.858860 18.373480
F 89.116347 11.576579 18.373480
F 80.204677 1.286286 14.735310
F 80.204677 9.004005 14.735310
F 89.116338 1.286286 14.735310
F 89.116338 9.004005 14.735310
F 82.432603 7.717719 18.373481
F 75.748844 9.004004 14.735310
F 73.520938 7.717719 18.373481
F 73.520938 0.000000 18.373481
F 82.432590 5.145146 14.735311
F 82.432590 12.862867 14.735310
F 73.520925 5.145144 14.735310
F 73.520925 12.862866 14.735310
F 82.432601 5.145145 17.463938
F 82.432601 12.862867 17.463938
F 73.520937 5.145144 17.463938
F 73.520937 12.862866 17.463938
F 82.432592 7.717719 21.102108
F 75.748844 1.286285 14.735310
F 73.520927 7.717720 21.102109
F 73.520927 0.000000 21.102109
F 84.660519 1.286286 17.463938
F 84.660519 9.004005 17.463938
F 75.748855 1.286285 17.463938
F 75.748855 9.004004 17.463938
F 84.660505 3.858860 21.102108
F 84.660505 11.576580 21.102108
F 75.748843 3.858860 21.102108
F 75.748843 11.576579 21.102109
F 84.660516 3.858860 18.373481
F 84.660516 11.576579 18.373480
F 75.748854 3.858860 18.373480
F 75.748854 11.576580 18.373481
F 84.660507 1.286286 14.735311
F 84.660507 9.004005 14.735310
F 80.204688 24.439452 2.911258
F 80.204688 16.721729 2.911257
F 89.116350 24.439452 2.911258
F 89.116350 16.721729 2.911258
F 80.204675 27.012026 6.549427
F 80.204675 19.294304 6.549428
F 89.116335 27.012026 6.549428
F 89.116335 19.294304 6.549428
F 80.204686 27.012026 3.820800
F 80.204686 19.294304 3.820800
F 89.116347 27.012026 3.820801
F 89.116347 19.294305 3.820800
F 80.204677 24.439452 0.182630
F 80.204677 16.721729 0.182629
F 89.116338 24.439452 0.182630
F 89.116338 16.721729 0.182630
F 82.432603 15.435442 3.820800
F 82.432603 23.153166 3.820801
F 73.520938 15.435442 3.820800
F 73.520938 23.153166 3.820800
F 82.432590 20.580592 0.182630
F 73.520925 20.580591 0.182630
F 82.432601 20.580592 2.911258
F 73.520936 20.580591 2.911258
F 82.432592 15.435442 6.549428
F 82.432592 23.153166 6.549428
F 73.520927 15.435442 6.549428
F 73.520927 23.153167 6.549428
F 84.660519 24.439452 2.911258
F 84.660519 16.721729 2.911258
F 75.748855 24.439452 2.911258
F 75.748855 16.721729 2.911258
F 84.660505 27.012026 6.549427
F 84.660505 19.294304 6.549428
F 75.748843 27.012026 6.549428
F 75.748843 19.294305 6.549428
F 84.660516 27.012026 3.820800
F 84.660516 19.294305 3.820800
F 75.748854 27.012026 3.820801
F 75.748854 19.294305 3.820800
F 84.660507 24.439452 0.182630
F 84.660507 16.721730 0.182630
F 75.748844 24.439452 0.182630
F 75.748844 16.721729 0.182630
F 86.888434 15.435441 3.820800
F 86.888434 23.153166 3.820800
F 77.976772 15.435442 3.820800
F 77.976772 23.153166 3.820800
F 86.888420 20.580591 0.182630
F 77.976760 20.580592 0.182630
F 86.888432 20.580592 2.911258
F 77.976770 20.580591 2.911258
F 86.888422 15.435442 6.549428
F 86.888422 23.153166 6.549428
F 77.976761 15.435442 6.549428
F 77.976761 23.153166 6.549428
F 80.204688 24.439452 10.187598
F 80.204688 16.721729 10.187598
F 89.116350 24.439452 10.187598
F 89.116350 16.721729 10.187598
F 80.204675 27.012026 13.825767
F 80.204675 19.294304 13.825767
F 89.116335 27.012026 13.825768
F 89.116335 19.294304 13.825767
F 80.204686 27.012026 11.097140
F 80.204686 19.294304 11.097140
F 89.116347 27.012026 11.097140
F 89.116347 19.294305 11.097140
F 80.204677 24.439452 7.458970
F 80.204677 16.721729 7.458970
F 89.116338 24.439452 7.458970
F 89.116338 16.721729 7.458970
F 82.432603 15.435442 11.097140
F 82.432603 23.153166 11.097140
F 73.520938 15.435442 11.097140
F 73.520938 23.153166 11.097140
F 82.432590 20.580592 7.458970
F 73.520925 20.580591 7.458970
F 82.432601 20.580592 10.187598
F 73.520936 20.580591 10.187598
F 82.432592 15.435442 13.825767
F 82.432592 23.153166 13.825768
F 73.520927 15.435442 13.825768
F 73.520927 23.153167 13.825768
F 84.660519 24.439452 10.187598
F 84.660519 16.721729 10.187598
F 75.748855 24.439452 10.187598
F 75.748855 16.721729 10.187598
F 84.660505 27.012026 13.825767
F 84.660505 19.294304 13.825767
F 75.748843 27.012026 13.825768
F 75.748843 19.294305 13.825768
F 84.660516 27.012026 11.097140
F 84.660516 19.294305 11.097140
F 75.748854 27.012026 11.097140
F 75.748854 19.294305 11.097140
F 84.660507 24.439452 7.458971
F 84.660507 16.721730 7.458970
F 75.748844 24.439452 7.458970
F 75.748844 16.721729 7.458970
F 86.888434 15.435441 11.097140
F 86.888434 23.153166 11.097140
F 77.976772 15.435442 11.097140
F 77.976772 23.153166 11.097140
F 86.888420 20.580591 7.458970
F 77.976759 20.580592 7.458970
F 86.888432 20.580592 10.187598
F 77.976770 20.580591 10.187598
F 86.888422 15.435442 13.825768
F 86.888422 23.153166 13.825768
F 77.976761 15.435442 13.825768
F 77.976761 23.153166 13.825768
F 80.204688 24.439452 17.463938
F 80.204688 16.721729 17.463938
F 89.116350 24.439452 17.463938
F 89.116350 16.721729 17.463938
F 80.204675 27.012026 21.102108
F 80.204675 19.294304 21.102108
F 89.116335 27.012026 21.102108
F 89.116335 19.294304 21.102109
F 80.204686 27.012026 18.373481
F 80.204686 19.294305 18.373480
F 89.116347 27.012026 18.373480
F 89.116347 19.294305 18.373481
F 80.204677 24.439452 14.735310
F 80.204677 16.721729 14.735310
F 89.116338 24.439452 14.735310
F 89.116338 16.721729 14.735310
F 82.432603 15.435442 18.373481
F 82.432603 23.153166 18.373480
F 73.520938 15.435442 18.373480
F 73.520938 23.153166 18.373481
F 82.432590 20.580592 14.735310
F 73.520925 20.580591 14.735310
F 82.432601 20.580592 17.463938
F 73.520937 20.580591 17.463938
F 82.432592 15.435442 21.102108
F 82.432592 23.153166 21.102108
F 73.520927 15.435442 21.102109
F 73.520927 23.153167 21.102109
F 84.660519 24.439452 17.463938
F 84.660519 16.721729 17.463938
F 75.748855 24.439452 17.463938
F 75.748855 16.721729 17.463938
F 84.660505 27.012026 21.102108
F 84.660505 19.294304 21.102108
F 75.748843 27.012026 21.102108
F 75.748843 19.294305 21.102109
F 84.660516 27.012026 18.373481
F 84.660516 19.294305 18.373480
F 75.748854 27.012026 18.373480
F 75.748854 19.294305 18.373480
F 84.660507 24.439452 14.735311
F 84.660507 16.721730 14.735310
F 75.748844 24.439452 14.735310
F 75.748844 16.721729 14.735310
F 86.888434 15.435441 18.373481
F 86.888434 23.153166 18.373481
F 77.976772 15.435442 18.373480
F 77.976772 23.153166 18.373480
F 86.888420 20.580591 14.735310
F 77.976760 20.580592 14.735310
F 86.888432 20.580592 17.463938
F 77.976770 20.580591 17.463938
F 86.888422 15.435442 21.102109
F 86.888422 23.153166 21.102108
F 77.976761 15.435442 21.102109
F 77.976761 23.153166 21.102108
F 80.204688 32.157171 2.911258
F 80.204688 39.874896 2.911257
F 89.116350 32.157171 2.911258
F 89.116350 39.874895 2.911258
F 80.204675 34.729745 6.549428
F 89.116335 34.729746 6.549428
F 80.204686 34.729746 3.820800
F 89.116347 34.729746 3.820801
F 80.204677 32.157171 0.182630
F 80.204677 39.874896 0.182629
F 89.116338 32.157171 0.182630
F 89.116338 39.874895 0.182630
F 82.432603 30.870885 3.820800
F 82.432603 38.588608 3.820800
F 73.520938 30.870886 3.820800
F 73.520938 38.588608 3.820800
F 82.432590 28.298312 0.182630
F 82.432590 36.016033 0.182630
F 73.520925 28.298311 0.182629
F 73.520925 36.016032 0.182630
F 82.432601 28.298312 2.911257
F 82.432601 36.016033 2.911258
F 73.520936 28.298311 2.911258
F 73.520936 36.016032 2.911258
F 82.432592 30.870885 6.549428
F 82.432592 38.588608 6.549428
F 73.520927 30.870886 6.549428
F 73.520927 38.588609 6.549428
F 84.660519 32.157171 2.911258
F 84.660519 39.874896 2.911258
F 75.748855 32.157171 2.911258
F 75.748855 39.874895 2.911258
F 84.660505 34.729745 6.549428
F 75.748843 34.729746 6.549428
F 84.660516 34.729746 3.820800
F 75.748854 34.729746 3.820800
F 84.660507 32.157171 0.182630
F 84.660507 39.874896 0.182630
F 75.748844 32.157171 0.182630
F 75.748844 39.874895 0.182630
F 86.888434 30.870885 3.820800
F 86.888434 38.588608 3.820800
F 77.976772 30.870885 3.820800
F 77.976772 38.588608 3.820800
F 86.888420 28.298311 0.182631
F 86.888420 36.016033 0.182630
F 77.976759 28.298311 0.182630
F 77.976760 36.016033 0.182629
F 86.888432 28.298311 2.911258
F 86.888432 36.016033 2.911258
F 77.976770 28.298311 2.911257
F 77.976770 36.016033 2.911257
F 86.888422 30.870885 6.549428
F 86.888422 38.588608 6.549428
F 77.976761 30.870885 6.549428
F 77.976761 38.588608 6.549428
F 80.204688 32.157171 10.187598
F 80.204688 39.874895 10.187598
F 89.116350 32.157171 10.187598
F 89.116350 39.874895 10.187598
F 80.204675 34.729745 13.825768
F 89.116335 34.729746 13.825768
F 80.204686 34.729746 11.097140
F 89.116347 34.729746 11.097140
F 80.204677 32.157171 7.458970
F 80.204677 39.874895 7.458970
F 89.116338 32.157171 7.458970
F 89.116338 39.874895 7.458970
F 82.432603 30.870885 11.097140
F 82.432603 38.588608 11.097140
F 73.520938 30.870886 11.097140
F 73.520938 38.588608 11.097140
F 82.432590 28.298312 7.458970
F 82.432590 36.016033 7.458970
F 73.520925 28.298311 7.458970
F 73.520925 36.016032 7.458970
F 82.432601 28.298312 10.187597
F 82.432601 36.016033 10.187597
F 73.520936 28.298311 10.187598
F 73.520936 36.016032 10.187598
F 82.432592 30.870885 13.825767
F 82.432592 38.588608 13.825767
F 73.520927 30.870886 13.825768
F 73.520927 38.588608 13.825768
F 84.660519 32.157171 10.187598
F 84.660519 39.874896 10.187598
F 75.748855 32.157171 10.187598
F 75.748855 39.874895 10.187598
F 84.660505 34.729745 13.825768
F 75.748843 34.729746 13.825768
F 84.660516 34.729746 11.097140
F 75.748854 34.729746 11.097140
F 84.660507 32.157171 7.458971
F 84.660507 39.874896 7.458970
F 75.748844 32.157171 7.458970
F 75.748844 39.874895 7.458970
F 86.888434 30.870885 11.097140
F 86.888434 38.588608 11.097140
F 77.976772 30.870885 11.097140
F 77.976772 38.588608 11.097140
F 86.888420 28.298312 7.458971
F 86.888420 36.016033 7.458970
F 77.976760 28.298311 7.458970
F 77.976760 36.016033 7.458970
F 86.888432 28.298311 10.187598
F 86.888432 36.016033 10.187598
F 77.976770 28.298311 10.187597
F 77.976770 36.016033 10.187598
F 86.888422 30.870885 13.825768
F 86.888422 38.588608 13.825768
F 77.976761 30.870885 13.825768
F 77.976761 38.588608 13.825768
F 80.204688 32.157171 17.463938
F 80.204688 39.874895 17.463938
F 89.116350 32.157171 17.463938
F 89.116350 39.874895 17.463938
F 80.204675 34.729745 21.102108
F 89.116335 34.729746 21.102108
F 80.204686 34.729746 18.373480
F 89.116347 34.729746 18.373480
F 80.204677 32.157171 14.735310
F 80.204677 39.874896 14.735310
F 89.116338 32.157171 14.735310
F 89.116338 39.874895 14.735310
F 82.432603 30.870885 18.373481
F 82.432603 38.588608 18.373481
F 73.520938 30.870886 18.373481
F 73.520938 38.588608 18.373480
F 82.432590 28.298312 14.735310
F 82.432590 36.016033 14.735310
F 73.520925 28.298311 14.735310
F 73.520925 36.016032 14.735310
F 82.432601 28.298312 17.463938
F 82.432601 36.016033 17.463938
F 73.520936 28.298311 17.463938
F 73.520936 36.016032 17.463938
F 82.432592 30.870885 21.102108
F 82.432592 38.588608 21.102108
F 73.520927 30.870886 21.102109
F 73.520927 38.588608 21.102109
F 84.660519 32.157171 17.463938
F 84.660519 39.874896 17.463938
F 75.748855 32.157171 17.463938
F 75.748855 39.874895 17.463938
F 84.660505 34.729745 21.102108
F 75.748843 34.729746 21.102109
F 84.660516 34.729746 18.373480
F 75.748854 34.729746 18.373481
F 84.660507 32.157171 14.735310
F 84.660507 39.874896 14.735310
F 75.748844 32.157171 14.735310
F 75.748844 39.874895 14.735310
F 86.888434 30.870885 18.373481
F 86.888434 38.588608 18.373481
F 77.976772 30.870885 18.373481
F 77.976772 38.588608 18.373480
F 86.888420 28.298311 14.735311
F 86.888420 36.016033 14.735310
F 77.976760 28.298311 14.735310
F 77.976759 36.016033 14.735310
F 86.888432 28.298311 17.463938
F 86.888432 36.016033 17.463938
F 77.976770 28.298311 17.463938
F 77.976770 36.016033 17.463938
F 86.888422 30.870885 21.102108
F 86.888422 38.588608 21.102109
F 77.976761 30.870885 21.102108
F 77.976761 38.588608 21.102109
F 80.204688 47.592618 2.911258
F 80.204688 55.310337 2.911258
F 89.116350 47.592618 2.911258
F 89.116350 55.310337 2.911258
F 80.204675 50.165192 6.549428
F 80.204675 42.447471 6.549428
F 89.116335 50.165192 6.549428
F 89.116335 42.447471 6.549428
F 80.204686 50.165192 3.820800
F 80.204686 42.447471 3.820800
F 89.116347 50.165192 3.820801
F 89.116347 42.447471 3.820800
F 80.204677 47.592618 0.182630
F 80.204677 55.310337 0.182630
F 89.116338 47.592618 0.182630
F 89.116338 55.310337 0.182630
F 82.432603 54.024051 3.820800
F 82.432603 46.306332 3.820800
F 73.520938 54.024052 3.820800
F 73.520938 46.306333 3.820800
F 82.432590 51.451478 0.182630
F 82.432590 43.733758 0.182630
F 73.520925 51.451477 0.182629
F 73.520925 43.733757 0.182630
F 82.432601 51.451478 2.911257
F 82.432601 43.733758 2.911258
F 73.520937 51.451477 2.911258
F 73.520937 43.733757 2.911258
F 82.432592 54.024051 6.549427
F 82.432592 46.306332 6.549428
F 73.520927 54.024052 6.549428
F 73.520927 46.306333 6.549428
F 84.660519 47.592618 2.911258
F 84.660519 55.310337 2.911258
F 75.748855 47.592617 2.911258
F 75.748855 55.310337 2.911258
F 84.660505 50.165192 6.549427
F 84.660505 42.447471 6.549428
F 75.748843 50.165192 6.549428
F 75.748843 42.447471 6.549428
F 84.660516 50.165192 3.820801
F 84.660516 42.447471 3.820800
F 75.748854 50.165192 3.820801
F 75.748854 42.447470 3.820800
F 84.660507 47.592618 0.182630
F 84.660507 55.310338 0.182630
F 75.748844 47.592618 0.182630
F 75.748844 55.310337 0.182630
F 86.888434 54.024052 3.820800
F 86.888434 46.306332 3.820800
F 77.976772 54.024052 3.820800
F 77.976772 46.306332 3.820800
F 86.888420 51.451477 0.182631
F 86.888420 43.733758 0.182630
F 77.976759 51.451477 0.182630
F 77.976759 43.733757 0.182630
F 86.888432 51.451477 2.911258
F 86.888432 43.733758 2.911258
F 77.976770 51.451477 2.911257
F 77.976770 43.733757 2.911258
F 86.888422 54.024051 6.549428
F 86.888422 46.306332 6.549428
F 77.976761 54.024052 6.549428
F 77.976761 46.306332 6.549428
F 80.204688 47.592618 10.187598
F 80.204688 55.310337 10.187598
F 89.116350 47.592618 10.187598
F 89.116350 55.310337 10.187598
F 80.204675 50.165192 13.825767
F 80.204675 42.447471 13.825767
F 89.116335 50.165192 13.825767
F 89.116335 42.447471 13.825767
F 80.204686 50.165192 11.097140
F 80.204686 42.447471 11.097140
F 89.116347 50.165192 11.097140
F 89.116347 42.447471 11.097140
F 80.204677 47.592618 7.458970
F 80.204677 55.310337 7.458970
F 89.116338 47.592618 7.458970
F 89.116338 55.310337 7.458970
F 82.432603 54.024051 11.097140
F 82.432603 46.306332 11.097140
F 73.520938 54.024051 11.097140
F 73.520938 46.306333 11.097140
F 82.432590 51.451478 7.458970
F 82.432590 43.733758 7.458970
F 73.520925 51.451477 7.458970
F 73.520925 43.733757 7.458970
F 82.432601 51.451478 10.187597
F 82.432601 43.733758 10.187598
F 73.520937 51.451477 10.187598
F 73.520937 43.733757 10.187598
F 82.432592 54.024051 13.825767
F 82.432592 46.306332 13.825767
F 73.520927 54.024052 13.825768
F 73.520927 46.306333 13.825768
F 84.660519 47.592618 10.187598
F 84.660519 55.310337 10.187598
F 75.748855 47.592617 10.187598
F 75.748855 55.310337 10.187598
F 84.660505 50.165192 13.825767
F 84.660505 42.447471 13.825767
F 75.748843 50.165192 13.825768
F 75.748843 42.447471 13.825768
F 84.660516 50.165192 11.097140
F 84.660516 42.447471 11.097140
F 75.748854 50.165192 11.097140
F 75.748854 42.447470 11.097140
F 84.660507 47.592618 7.458971
F 84.660507 55.310338 7.458971
F 75.748844 47.592617 7.458970
F 75.748844 55.310337 7.458970
F 86.888434 54.024052 11.097140
F 86.888434 46.306332 11.097140
F 77.976772 54.024052 11.097140
F 77.976772 46.306332 11.097140
F 86.888420 51.451477 7.458971
F 86.888420 43.733758 7.458970
F 77.976759 51.451477 7.458970
F 77.976759 43.733757 7.458970
F 86.888432 51.451477 10.187598
F 86.888432 43.733758 10.187598
F 77.976770 51.451477 10.187597
F 77.976770 43.733757 10.187598
F 86.888422 54.024051 13.825768
F 86.888422 46.306332 13.825768
F 77.976761 54.024052 13.825768
F 77.976761 46.306332 13.825768
F 80.204688 47.592618 17.463938
F 80.204688 55.310337 17.463938
F 89.116350 47.592618 17.463938
F 89.116350 55.310337 17.463938
F 80.204675 50.165192 21.102108
F 80.204675 42.447471 21.102108
F 89.116335 50.165192 21.102108
F 89.116335 42.447471 21.102108
F 80.204686 50.165192 18.373481
F 80.204686 42.447471 18.373480
F 89.116347 50.165192 18.373480
F 89.116347 42.447471 18.373481
F 80.204677 47.592618 14.735310
F 80.204677 55.310337 14.735310
F 89.116338 47.592618 14.735310
F 89.116338 55.310337 14.735310
F 82.432603 54.024051 18.373481
F 82.432603 46.306332 18.373480
F 73.520938 54.024052 18.373481
F 73.520938 46.306333 18.373481
F 82.432590 51.451478 14.735311
F 82.432590 43.733758 14.735310
F 73.520925 51.451477 14.735310
F 73.520925 43.733757 14.735310
F 82.432601 51.451478 17.463938
F 82.432601 43.733758 17.463938
F 73.520937 51.451477 17.463938
F 73.520937 43.733757 17.463938
F 82.432592 54.024051 21.102108
F 82.432592 46.306332 21.102108
F 73.520927 54.024052 21.102109
F 73.520927 46.306333 21.102109
F 84.660519 47.592618 17.463938
F 84.660519 55.310337 17.463938
F 75.748855 47.592617 17.463938
F 75.748855 55.310337 17.463938
F 84.660505 50.165192 21.102108
F 84.660505 42.447471 21.102108
F 75.748843 50.165192 21.102108
F 75.748843 42.447471 21.102109
F 84.660516 50.165192 18.373481
F 84.660516 42.447471 18.373480
F 75.748854 50.165192 18.373480
F 75.748854 42.447470 18.373480
F 84.660507 47.592618 14.735311
F 84.660507 55.310338 14.735310
F 75.748844 47.592618 14.735310
F 75.748844 55.310337 14.735310
F 86.888434 54.024052 18.373481
F 86.888434 46.306332 18.373481
F 77.976772 54.024052 18.373481
F 77.976772 46.306332 18.373480
F 86.888420 51.451477 14.735311
F 86.888420 43.733758 14.735310
F 77.976759 51.451477 14.735310
F 77.976759 43.733757 14.735310
F 86.888432 51.451477 17.463938
F 86.888432 43.733758 17.463938
F 77.976770 51.451477 17.463938
F 77.976770 43.733757 17.463938
F 86.888422 54.024051 21.102108
F 86.888422 46.306332 21.102108
F 77.976761 54.024052 21.102108
F 77.976761 46.306332 21.102108
F 80.204688 63.028062 2.911257
F 89.116350 63.028061 2.911258
F 80.204675 57.882912 6.549428
F 80.204675 65.600637 6.549428
F 89.116335 57.882912 6.549428
F 89.116335 65.600637 6.549428
F 80.204686 57.882912 3.820800
F 80.204686 65.600637 3.820800
F 89.116347 57.882912 3.820801
F 89.116347 65.600637 3.820800
F 80.204677 63.028062 0.182629
F 89.116338 63.028061 0.182630
F 82.432603 61.741774 3.820800
F 73.520938 61.741775 3.820800
F 82.432590 59.169199 0.182630
F 82.432590 66.886924 0.182630
F 73.520925 59.169198 0.182630
F 73.520925 66.886924 0.182630
F 82.432601 59.169199 2.911258
F 82.432601 66.886924 2.911258
F 73.520937 59.169198 2.911258
F 73.520936 66.886924 2.911258
F 82.432592 61.741774 6.549428
F 73.520927 61.741774 6.549428
F 84.660519 63.028062 2.911258
F 75.748855 63.028061 2.911258
F 84.660505 57.882912 6.549428
F 84.660505 65.600637 6.549428
F 75.748843 57.882912 6.549428
F 75.748843 65.600637 6.549428
F 84.660516 57.882912 3.820800
F 84.660516 65.600637 3.820800
F 75.748854 57.882912 3.820800
F 75.748854 65.600637 3.820800
F 84.660507 63.028062 0.182630
F 75.748844 63.028061 0.182630
F 86.888434 61.741774 3.820800
F 77.976772 61.741774 3.820800
F 86.888420 59.169199 0.182630
F 86.888420 66.886924 0.182630
F 77.976759 59.169198 0.182630
F 77.976760 66.886924 0.182630
F 86.888432 59.169199 2.911258
F 86.888432 66.886924 2.911258
F 77.976770 59.169199 2.911258
F 77.976770 66.886924 2.911258
F 86.888422 61.741774 6.549428
F 77.976761 61.741774 6.549428
F 80.204688 63.028062 10.187598
F 89.116350 63.028061 10.187598
F 80.204675 57.882912 13.825768
F 80.204675 65.600637 13.825767
F 89.116335 57.882912 13.825768
F 89.116335 65.600637 13.825767
F 80.204686 57.882912 11.097140
F 80.204686 65.600637 11.097140
F 89.116347 57.882912 11.097140
F 89.116347 65.600637 11.097140
F 80.204677 63.028062 7.458970
F 89.116338 63.028062 7.458970
F 82.432603 61.741774 11.097140
F 73.520938 61.741775 11.097140
F 82.432590 59.169199 7.458970
F 82.432590 66.886924 7.458970
F 73.520925 59.169198 7.458970
F 73.520925 66.886924 7.458970
F 82.432601 59.169199 10.187597
F 82.432601 66.886924 10.187598
F 73.520937 59.169198 10.187598
F 73.520936 66.886924 10.187598
F 82.432592 61.741774 13.825767
F 73.520927 61.741774 13.825768
F 84.660519 63.028062 10.187598
F 75.748855 63.028061 10.187598
F 84.660505 57.882912 13.825768
F 84.660505 65.600637 13.825767
F 75.748843 57.882912 13.825768
F 75.748843 65.600637 13.825768
F 84.660516 57.882912 11.097140
F 84.660516 65.600637 11.097140
F 75.748854 57.882912 11.097140
F 75.748854 65.600637 11.097140
F 84.660507 63.028062 7.458970
F 75.748844 63.028061 7.458970
F 86.888434 61.741774 11.097140
F 77.976772 61.741774 11.097140
F 86.888420 59.169199 7.458970
F 86.888420 66.886924 7.458970
F 77.976759 59.169198 7.458970
F 77.976759 66.886924 7.458970
F 86.888432 59.169199 10.187598
F 86.888432 66.886924 10.187598
F 77.976770 59.169199 10.187598
F 77.976770 66.886924 10.187598
F 86.888422 61.741774 13.825768
F 77.976761 61.741774 13.825768
F 80.204688 63.028062 17.463938
F 89.116350 63.028062 17.463938
F 80.204675 57.882912 21.102108
F 80.204675 65.600637 21.102108
F 89.116335 57.882912 21.102108
F 89.116335 65.600637 21.102109
F 80.204686 57.882912 18.373480
F 80.204686 65.600637 18.373480
F 89.116347 57.882912 18.373480
F 89.116347 65.600637 18.373481
F 80.204677 63.028062 14.735310
F 89.116338 63.028062 14.735310
F 82.432603 61.741774 18.373481
F 73.520938 61.741775 18.373480
F 82.432590 59.169199 14.735310
F 82.432590 66.886924 14.735310
F 73.520925 59.169198 14.735310
F 73.520925 66.886924 14.735310
F 82.432601 59.169199 17.463938
F 82.432601 66.886924 17.463938
F 73.520937 59.169198 17.463938
F 73.520936 66.886924 17.463938
F 82.432592 61.741774 21.102108
F 73.520927 61.741774 21.102109
F 84.660519 63.028062 17.463938
F 75.748855 63.028061 17.463938
F 84.660505 57.882912 21.102108
F 84.660505 65.600637 21.102108
F 75.748843 57.882912 21.102109
F 75.748843 65.600637 21.102109
F 84.660516 57.882912 18.373480
F 84.660516 65.600637 18.373480
F 75.748854 57.882912 18.373481
F 75.748854 65.600637 18.373480
F 84.660507 63.028062 14.735310
F 75.748844 63.028061 14.735310
F 86.888434 61.741774 18.373481
F 77.976772 61.741774 18.373480
F 86.888420 59.169199 14.735310
F 86.888420 66.886924 14.735310
F 77.976759 59.169198 14.735310
F 77.976760 66.886924 14.735310
F 86.888432 59.169199 17.463938
F 86.888432 66.886924 17.463938
F 77.976770 59.169199 17.463938
F 77.976770 66.886924 17.463938
F 86.888422 61.741774 21.102109
F 77.976761 61.741774 21.102109
F 82.432603 69.459499 3.820800
F 77.976761 69.459499 21.102108
F 82.432592 69.459499 6.549428
F 86.888422 69.459499 21.102108
F 86.888434 69.459499 3.820800
F 77.976772 69.459499 3.820800
F 86.888422 69.459499 6.549428
F 77.976761 69.459499 6.549428
F 82.432603 69.459499 11.097140
F 82.432592 69.459499 13.825768
F 86.888434 69.459499 11.097140
F 77.976772 69.459499 11.097140
F 86.888422 69.459499 13.825768
F 77.976772 69.459499 18.373480
F 77.976761 69.459499 13.825768
F 86.888434 69.459499 18.373481
F 82.432603 69.459499 18.373480
F 82.432592 69.459499 21.102108
F 98.028018 1.286285 2.911258
F 98.028018 9.004004 2.911258
F 98.028006 3.858860 6.549428
F 98.028006 11.576580 6.549429
F 98.028017 3.858860 3.820801
F 98.028017 11.576580 3.820800
F 98.028007 1.286285 0.182630
F 98.028007 9.004004 0.182630
F 91.344266 7.717719 3.820801
F 106.937911 8.996551 17.295186
F 100.255936 7.717719 3.820800
F 100.255936 0.000000 3.820800
F 91.344252 5.145145 0.182630
F 91.344252 12.862866 0.182630
F 100.255924 5.145144 0.182629
F 100.255924 12.862866 0.182630
F 91.344263 5.145145 2.911258
F 91.344263 12.862866 2.911258
F 100.255935 5.145144 2.911257
F 100.255934 12.862866 2.911258
F 91.344254 7.717719 6.549428
F 106.937911 1.278832 17.295186
F 100.255925 7.717720 6.549428
F 100.255925 0.000000 6.549428
F 93.572183 1.286285 2.911258
F 93.572183 9.004005 2.911258
F 102.483691 1.286465 2.911187
F 102.483691 9.004184 2.911187
F 93.572169 3.858860 6.549428
F 93.572169 11.576580 6.549428
F 102.483585 3.858731 6.549401
F 102.483585 11.576451 6.549401
F 93.572181 3.858860 3.820800
F 93.572181 11.576580 3.820800
F 102.485020 3.858185 3.821247
F 102.485020 11.575905 3.821246
F 93.572171 1.286285 0.182630
F 93.572171 9.004004 0.182630
F 102.485092 1.287025 0.183114
F 102.485092 9.004744 0.183114
F 95.800100 7.717719 3.820800
F 95.800100 0.000000 3.820800
F 104.734371 7.728827 3.804348
F 104.734372 0.011107 3.804348
F 95.800088 5.145145 0.182630
F 95.800088 12.862866 0.182629
F 104.725144 5.138184 0.169797
F 104.725144 12.855906 0.169797
F 95.800099 5.145144 2.911258
F 95.800099 12.862866 2.911258
F 104.712939 5.144935 2.904437
F 104.712939 12.862656 2.904438
F 95.800089 7.717720 6.549428
F 95.800089 0.000000 6.549428
F 104.709409 7.716153 6.541589
F 104.715586 0.001466 21.097025
F 98.028018 1.286285 10.187598
F 98.028018 9.004004 10.187598
F 98.028006 3.858860 13.825768
F 98.028006 11.576580 13.825768
F 98.028017 3.858860 11.097140
F 98.028017 11.576580 11.097140
F 98.028007 1.286285 7.458970
F 98.028007 9.004004 7.458970
F 91.344266 7.717719 11.097140
F 104.715586 7.719186 21.097026
F 100.255936 7.717719 11.097140
F 100.255936 0.000000 11.097140
F 91.344252 5.145145 7.458970
F 91.344252 12.862866 7.458970
F 100.255924 5.145145 7.458970
F 100.255924 12.862866 7.458970
F 91.344263 5.145145 10.187598
F 91.344263 12.862866 10.187598
F 100.255934 5.145144 10.187598
F 100.255934 12.862866 10.187598
F 91.344254 7.717719 13.825768
F 95.800088 0.000000 21.102109
F 100.255925 7.717720 13.825768
F 100.255925 0.000000 13.825768
F 93.572183 1.286285 10.187598
F 93.572183 9.004005 10.187598
F 102.483501 1.286361 10.187616
F 102.483501 9.004081 10.187616
F 93.572169 3.858860 13.825768
F 93.572169 11.576580 13.825768
F 102.483391 3.858837 13.825832
F 102.483391 11.576556 13.825832
F 93.572181 3.858860 11.097140
F 93.572181 11.576580 11.097140
F 102.484851 3.858320 11.097507
F 102.484851 11.576040 11.097506
F 93.572171 1.286285 7.458970
F 93.572171 9.004004 7.458970
F 102.484928 1.286893 7.459377
F 102.484928 9.004613 7.459377
F 95.800100 7.717719 11.097140
F 95.800100 0.000000 11.097140
F 104.730648 7.727126 11.081867
F 104.730648 0.009406 11.081867
F 95.800087 5.145145 7.458970
F 95.800087 12.862866 7.458970
F 104.732547 5.134858 7.443083
F 104.732547 12.852579 7.443083
F 95.800099 5.145144 10.187598
F 95.800099 12.862866 10.187598
F 104.705814 5.148528 10.178600
F 104.705814 12.866249 10.178600
F 95.800088 7.717720 13.825768
F 95.800088 0.000000 13.825768
F 104.702026 7.712406 13.815545
F 95.800088 7.717720 21.102109
F 98.028018 1.286285 17.463938
F 98.028018 9.004004 17.463938
F 98.028006 3.858860 21.102108
F 98.028006 11.576580 21.102108
F 98.028017 3.858860 18.373480
F 98.028017 11.576580 18.373480
F 98.028007 1.286285 14.735310
F 98.028007 9.004004 14.735310
F 91.344266 7.717719 18.373481
F 104.698075 12.870226 17.452421
F 100.255936 7.717719 18.373481
F 100.255936 0.000000 18.373480
F 91.344252 5.145145 14.735310
F 91.344252 12.862866 14.735309
F 100.255924 5.145144 14.735310
F 100.255924 12.862866 14.735310
F 91.344264 5.145145 17.463938
F 91.344264 12.862866 17.463938
F 100.255934 5.145144 17.463938
F 100.255934 12.862866 17.463938
F 91.344254 7.717719 21.102108
F 104.698075 5.152505 17.452421
F 100.255925 7.717720 21.102109
F 100.255925 0.000000 21.102109
F 93.572183 1.286285 17.463938
F 93.572183 9.004005 17.463938
F 102.483302 1.286253 17.464049
F 102.483302 9.003973 17.464049
F 93.572169 3.858860 21.102109
F 93.572169 11.576580 21.102109
F 102.483188 3.858947 21.102268
F 102.483188 11.576667 21.102268
F 93.572181 3.858860 18.373481
F 93.572181 11.576580 18.373480
F 102.484671 3.858463 18.373763
F 102.484671 11.576183 18.373763
F 93.572171 1.286285 14.735310
F 93.572171 9.004004 14.735310
F 102.484753 1.286755 14.735635
F 102.484753 9.004474 14.735635
F 95.800100 7.717719 18.373480
F 95.800100 0.000000 18.373480
F 104.726754 7.725355 18.359476
F 104.726754 0.007636 18.359475
F 95.800088 5.145145 14.735310
F 95.800088 12.862866 14.735310
F 104.728625 5.136682 14.720702
F 104.728624 12.854403 14.720702
F 95.800099 5.145144 17.463938
F 95.800099 12.862866 17.463938
F 98.028018 24.439451 2.911258
F 98.028018 16.721729 2.911258
F 98.028006 27.012027 6.549428
F 98.028006 19.294305 6.549428
F 98.028017 27.012026 3.820800
F 98.028017 19.294305 3.820800
F 98.028007 24.439451 0.182630
F 98.028007 16.721729 0.182629
F 91.344266 15.435442 3.820800
F 91.344266 23.153166 3.820801
F 100.255936 15.435442 3.820800
F 100.255936 23.153166 3.820800
F 91.344252 20.580591 0.182630
F 100.255924 20.580591 0.182630
F 91.344264 20.580591 2.911258
F 100.255934 20.580591 2.911258
F 91.344254 15.435442 6.549428
F 91.344254 23.153166 6.549428
F 100.255925 15.435442 6.549428
F 100.255925 23.153167 6.549428
F 93.572183 24.439451 2.911258
F 93.572183 16.721729 2.911258
F 102.483691 24.439631 2.911187
F 102.483691 16.721909 2.911187
F 93.572169 27.012027 6.549428
F 93.572169 19.294305 6.549429
F 102.483585 27.011898 6.549401
F 102.483585 19.294176 6.549401
F 93.572181 27.012026 3.820800
F 93.572181 19.294305 3.820800
F 102.485020 27.011351 3.821247
F 102.485020 19.293630 3.821246
F 93.572171 24.439451 0.182630
F 93.572171 16.721729 0.182630
F 102.485092 24.440191 0.183114
F 102.485092 16.722468 0.183114
F 95.800100 15.435442 3.820800
F 95.800100 23.153166 3.820800
F 104.734371 15.446549 3.804348
F 104.734371 23.164273 3.804348
F 95.800087 20.580591 0.182630
F 104.725144 20.573631 0.169797
F 95.800099 20.580591 2.911258
F 104.712939 20.580381 2.904438
F 95.800088 15.435442 6.549428
F 95.800089 23.153167 6.549428
F 104.709409 15.433875 6.541589
F 104.709409 23.151600 6.541589
F 98.028018 24.439451 10.187598
F 98.028018 16.721729 10.187598
F 98.028006 27.012027 13.825768
F 98.028006 19.294305 13.825768
F 98.028017 27.012026 11.097140
F 98.028017 19.294305 11.097140
F 98.028007 24.439451 7.458970
F 98.028007 16.721729 7.458970
F 91.344266 15.435442 11.097140
F 91.344266 23.153166 11.097140
F 100.255936 15.435442 11.097140
F 100.255936 23.153166 11.097140
F 91.344251 20.580591 7.458970
F 100.255924 20.580591 7.458970
F 91.344264 20.580591 10.187598
F 100.255934 20.580591 10.187598
F 91.344254 15.435442 13.825768
F 91.344254 23.153166 13.825768
F 100.255925 15.435442 13.825768
F 100.255925 23.153167 13.825768
F 93.572183 24.439451 10.187598
F 93.572183 16.721729 10.187598
F 102.483501 24.439528 10.187616
F 102.483501 16.721805 10.187616
F 93.572169 27.012026 13.825768
F 93.572169 19.294305 13.825768
F 102.483391 27.012004 13.825832
F 102.483391 19.294282 13.825832
F 93.572181 27.012026 11.097140
F 93.572181 19.294305 11.097140
F 102.484851 27.011486 11.097507
F 102.484851 19.293765 11.097506
F 93.572171 24.439452 7.458970
F 93.572171 16.721729 7.458970
F 102.484928 24.440060 7.459377
F 102.484928 16.722337 7.459377
F 95.800100 15.435442 11.097140
F 95.800100 23.153166 11.097140
F 104.730648 15.444848 11.081867
F 104.730648 23.162572 11.081867
F 95.800088 20.580591 7.458970
F 104.732547 20.570305 7.443083
F 95.800099 20.580591 10.187598
F 104.705814 20.583975 10.178601
F 95.800088 15.435442 13.825768
F 95.800088 23.153167 13.825768
F 104.702026 15.430129 13.815546
F 104.702026 23.147853 13.815545
F 98.028018 24.439451 17.463938
F 98.028018 16.721729 17.463938
F 98.028006 27.012027 21.102108
F 98.028006 19.294305 21.102109
F 98.028017 27.012026 18.373480
F 98.028017 19.294305 18.373480
F 98.028007 24.439451 14.735310
F 98.028007 16.721729 14.735310
F 91.344266 15.435442 18.373480
F 91.344266 23.153166 18.373480
F 100.255936 15.435442 18.373480
F 100.255936 23.153166 18.373481
F 91.344251 20.580591 14.735310
F 100.255924 20.580591 14.735310
F 91.344264 20.580591 17.463938
F 100.255934 20.580591 17.463938
F 91.344254 15.435442 21.102108
F 91.344254 23.153166 21.102108
F 100.255925 15.435442 21.102109
F 100.255925 23.153167 21.102109
F 93.572183 24.439452 17.463938
F 93.572183 16.721729 17.463938
F 102.483302 24.439420 17.464049
F 102.483303 16.721697 17.464049
F 93.572169 27.012026 21.102109
F 93.572169 19.294305 21.102108
F 102.483188 27.012114 21.102268
F 102.483188 19.294392 21.102268
F 93.572181 27.012026 18.373481
F 93.572181 19.294305 18.373480
F 102.484671 27.011629 18.373763
F 102.484671 19.293908 18.373763
F 93.572171 24.439451 14.735310
F 93.572171 16.721729 14.735309
F 102.484753 24.439921 14.735635
F 102.484753 16.722198 14.735635
F 95.800100 15.435442 18.373480
F 95.800100 23.153166 18.373480
F 104.726754 15.443078 18.359475
F 104.726754 23.160802 18.359475
F 95.800087 20.580591 14.735309
F 104.728625 20.572129 14.720702
F 95.800099 20.580591 17.463938
F 104.698075 20.587951 17.452421
F 95.800088 15.435442 21.102109
F 95.800088 23.153167 21.102109
F 104.715586 15.436908 21.097026
F 104.715586 23.154633 21.097026
F 106.937911 24.431998 17.295186
F 106.937911 16.714275 17.295186
F 98.028018 32.157171 2.911258
F 98.028018 39.874895 2.911258
F 98.028006 34.729746 6.549429
F 98.028017 34.729746 3.820800
F 98.028007 32.157170 0.182630
F 98.028007 39.874895 0.182630
F 91.344266 30.870885 3.820801
F 91.344266 38.588608 3.820800
F 100.255936 30.870886 3.820800
F 100.255936 38.588608 3.820800
F 91.344252 28.298311 0.182630
F 91.344252 36.016032 0.182630
F 100.255924 28.298311 0.182630
F 100.255924 36.016032 0.182630
F 91.344264 28.298311 2.911258
F 91.344264 36.016033 2.911258
F 100.255934 28.298311 2.911257
F 100.255934 36.016032 2.911258
F 91.344254 30.870885 6.549428
F 91.344254 38.588608 6.549428
F 100.255925 30.870886 6.549428
F 100.255925 38.588609 6.549428
F 93.572183 32.157171 2.911258
F 93.572183 39.874895 2.911258
F 102.483691 32.157350 2.911187
F 102.483691 39.875074 2.911187
F 93.572169 34.729747 6.549428
F 102.483585 34.729617 6.549401
F 93.572181 34.729746 3.820800
F 102.485020 34.729071 3.821246
F 93.572171 32.157171 0.182630
F 93.572171 39.874895 0.182630
F 102.485092 32.157910 0.183114
F 102.485092 39.875634 0.183114
F 95.800100 30.870886 3.820800
F 95.800100 38.588608 3.820800
F 104.734372 30.881993 3.804348
F 104.734372 38.599715 3.804348
F 95.800088 28.298310 0.182630
F 95.800088 36.016032 0.182629
F 104.725144 28.291351 0.169797
F 104.725144 36.009072 0.169797
F 95.800099 28.298311 2.911258
F 95.800099 36.016032 2.911258
F 104.712939 28.298101 2.904437
F 104.712939 36.015822 2.904438
F 95.800088 30.870886 6.549428
F 95.800088 38.588609 6.549428
F 104.709409 30.869319 6.541589
F 104.709409 38.587042 6.541589
F 98.028018 32.157171 10.187598
F 98.028018 39.874895 10.187598
F 98.028006 34.729746 13.825768
F 98.028017 34.729746 11.097140
F 98.028007 32.157170 7.458970
F 98.028007 39.874895 7.458970
F 91.344266 30.870885 11.097140
F 91.344266 38.588608 11.097140
F 100.255936 30.870886 11.097140
F 100.255936 38.588608 11.097140
F 91.344252 28.298311 7.458971
F 91.344252 36.016032 7.458970
F 100.255924 28.298311 7.458970
F 100.255924 36.016032 7.458970
F 91.344264 28.298311 10.187598
F 91.344264 36.016033 10.187598
F 100.255934 28.298311 10.187598
F 100.255934 36.016032 10.187598
F 91.344254 30.870885 13.825768
F 91.344254 38.588608 13.825768
F 100.255925 30.870886 13.825768
F 100.255925 38.588608 13.825768
F 93.572183 32.157171 10.187598
F 93.572183 39.874895 10.187598
F 102.483501 32.157247 10.187616
F 102.483501 39.874971 10.187616
F 93.572169 34.729746 13.825768
F 102.483391 34.729723 13.825832
F 93.572181 34.729746 11.097140
F 102.484851 34.729206 11.097506
F 93.572171 32.157171 7.458970
F 93.572171 39.874895 7.458970
F 102.484928 32.157779 7.459377
F 102.484928 39.875503 7.459377
F 95.800100 30.870886 11.097140
F 95.800100 38.588608 11.097140
F 104.730648 30.880292 11.081867
F 104.730648 38.598014 11.081867
F 95.800087 28.298310 7.458970
F 95.800087 36.016032 7.458970
F 104.732547 28.288024 7.443083
F 104.732547 36.005746 7.443083
F 95.800099 28.298311 10.187598
F 95.800099 36.016032 10.187598
F 104.705814 28.301695 10.178600
F 104.705814 36.019416 10.178600
F 95.800088 30.870886 13.825768
F 95.800089 38.588609 13.825768
F 104.702026 30.865572 13.815545
F 104.702026 38.583295 13.815546
F 98.028018 32.157170 17.463938
F 98.028018 39.874895 17.463938
F 98.028006 34.729746 21.102109
F 98.028017 34.729746 18.373480
F 98.028007 32.157170 14.735310
F 98.028007 39.874895 14.735310
F 91.344266 30.870885 18.373481
F 91.344266 38.588608 18.373480
F 100.255936 30.870886 18.373481
F 100.255936 38.588608 18.373480
F 91.344252 28.298311 14.735310
F 91.344252 36.016032 14.735310
F 100.255924 28.298311 14.735310
F 100.255924 36.016032 14.735310
F 91.344264 28.298311 17.463937
F 91.344264 36.016033 17.463938
F 100.255934 28.298311 17.463938
F 100.255934 36.016032 17.463938
F 91.344254 30.870885 21.102108
F 91.344254 38.588608 21.102108
F 100.255925 30.870886 21.102109
F 100.255925 38.588608 21.102109
F 93.572183 32.157171 17.463938
F 93.572183 39.874895 17.463938
F 102.483303 32.157139 17.464049
F 102.483302 39.874863 17.464049
F 93.572169 34.729746 21.102109
F 102.483188 34.729833 21.102268
F 93.572181 34.729746 18.373480
F 102.484671 34.729349 18.373763
F 93.572171 32.157171 14.735310
F 93.572171 39.874895 14.735309
F 102.484753 32.157640 14.735635
F 102.484753 39.875364 14.735635
F 95.800100 30.870886 18.373481
F 95.800100 38.588608 18.373480
F 104.726754 30.878521 18.359476
F 104.726754 38.596244 18.359475
F 95.800088 28.298310 14.735310
F 95.800088 36.016032 14.735310
F 104.728625 28.289849 14.720702
F 104.728625 36.007570 14.720702
F 95.800099 28.298311 17.463938
F 95.800099 36.016032 17.463938
F 104.698075 28.305671 17.452421
F 104.698075 36.023393 17.452421
F 95.800088 30.870886 21.102109
F 95.800088 38.588609 21.102109
F 104.715586 30.872352 21.097026
F 104.715586 38.590075 21.097026
F 106.937911 32.149717 17.295186
F 106.937911 39.867441 17.295186
F 98.028018 47.592618 2.911258
F 98.028018 55.310337 2.911258
F 98.028006 50.165193 6.549428
F 98.028006 42.447471 6.549428
F 98.028017 50.165193 3.820801
F 98.028017 42.447471 3.820800
F 98.028007 47.592618 0.182630
F 98.028007 55.310337 0.182630
F 91.344266 54.024052 3.820801
F 91.344266 46.306332 3.820801
F 100.255936 54.024052 3.820800
F 100.255936 46.306333 3.820800
F 91.344252 51.451477 0.182630
F 91.344252 43.733757 0.182630
F 100.255924 51.451477 0.182629
F 100.255924 43.733757 0.182630
F 91.344263 51.451477 2.911258
F 91.344264 43.733757 2.911258
F 100.255935 51.451477 2.911257
F 100.255935 43.733757 2.911258
F 91.344254 54.024052 6.549428
F 91.344254 46.306332 6.549428
F 100.255925 54.024052 6.549428
F 100.255925 46.306333 6.549428
F 93.572183 47.592618 2.911258
F 93.572183 55.310337 2.911258
F 102.483691 47.592797 2.911187
F 102.483691 55.310516 2.911187
F 93.572169 50.165193 6.549428
F 93.572169 42.447471 6.549429
F 102.483585 50.165063 6.549401
F 102.483585 42.447342 6.549401
F 93.572181 50.165193 3.820800
F 93.572181 42.447471 3.820800
F 102.485020 50.164517 3.821247
F 102.485020 42.446796 3.821246
F 93.572171 47.592618 0.182630
F 93.572171 55.310337 0.182630
F 102.485092 47.593357 0.183114
F 102.485092 55.311076 0.183114
F 95.800100 54.024052 3.820800
F 95.800100 46.306333 3.820800
F 104.734371 54.035159 3.804348
F 104.734372 46.317440 3.804348
F 95.800088 51.451477 0.182630
F 95.800087 43.733757 0.182630
F 104.725144 51.444517 0.169797
F 104.725144 43.726797 0.169797
F 95.800099 51.451477 2.911258
F 95.800099 43.733757 2.911258
F 104.712939 51.451267 2.904437
F 104.712939 43.733547 2.904438
F 95.800089 54.024052 6.549428
F 95.800089 46.306333 6.549428
F 104.709409 54.022485 6.541589
F 104.709409 46.304766 6.541589
F 98.028018 47.592618 10.187598
F 98.028018 55.310337 10.187598
F 98.028006 50.165193 13.825768
F 98.028006 42.447471 13.825768
F 98.028017 50.165193 11.097140
F 98.028017 42.447471 11.097140
F 98.028007 47.592617 7.458970
F 98.028007 55.310337 7.458970
F 91.344266 54.024052 11.097140
F 91.344266 46.306332 11.097140
F 100.255936 54.024052 11.097140
F 100.255936 46.306333 11.097140
F 91.344252 51.451477 7.458970
F 91.344252 43.733757 7.458970
F 100.255924 51.451477 7.458970
F 100.255924 43.733757 7.458970
F 91.344263 51.451477 10.187598
F 91.344264 43.733757 10.187598
F 100.255934 51.451477 10.187598
F 100.255934 43.733757 10.187598
F 91.344254 54.024052 13.825768
F 91.344254 46.306332 13.825768
F 100.255925 54.024052 13.825768
F 100.255925 46.306333 13.825768
F 93.572183 47.592618 10.187598
F 93.572183 55.310337 10.187598
F 102.483501 47.592694 10.187616
F 102.483501 55.310413 10.187616
F 93.572169 50.165193 13.825768
F 93.572169 42.447471 13.825768
F 102.483391 50.165169 13.825832
F 102.483391 42.447448 13.825832
F 93.572181 50.165193 11.097140
F 93.572181 42.447471 11.097140
F 102.484851 50.164652 11.097507
F 102.484851 42.446931 11.097506
F 93.572171 47.592618 7.458970
F 93.572171 55.310337 7.458970
F 102.484928 47.593226 7.459377
F 102.484928 55.310945 7.459377
F 95.800100 54.024052 11.097140
F 95.800100 46.306333 11.097140
F 104.730648 54.033458 11.081867
F 104.730648 46.315738 11.081867
F 95.800087 51.451477 7.458970
F 95.800088 43.733757 7.458970
F 104.732547 51.441190 7.443083
F 104.732547 43.723471 7.443083
F 95.800099 51.451477 10.187598
F 95.800099 43.733757 10.187598
F 104.705814 51.454861 10.178600
F 104.705814 43.737141 10.178601
F 95.800088 54.024052 13.825768
F 95.800088 46.306333 13.825768
F 104.702026 54.018739 13.815545
F 104.702026 46.301019 13.815545
F 98.028018 47.592618 17.463938
F 98.028018 55.310336 17.463938
F 98.028006 50.165193 21.102108
F 98.028006 42.447471 21.102109
F 98.028017 50.165193 18.373480
F 98.028017 42.447471 18.373480
F 98.028007 47.592618 14.735310
F 98.028007 55.310337 14.735310
F 91.344266 54.024052 18.373481
F 91.344266 46.306332 18.373480
F 100.255936 54.024052 18.373480
F 100.255936 46.306333 18.373480
F 91.344252 51.451477 14.735310
F 91.344252 43.733757 14.735310
F 100.255924 51.451477 14.735310
F 100.255924 43.733757 14.735310
F 91.344264 51.451477 17.463938
F 91.344263 43.733757 17.463938
F 100.255934 51.451477 17.463938
F 100.255934 43.733757 17.463938
F 91.344254 54.024052 21.102108
F 91.344254 46.306332 21.102108
F 100.255925 54.024052 21.102109
F 100.255925 46.306333 21.102109
F 93.572183 47.592618 17.463938
F 93.572183 55.310337 17.463938
F 102.483302 47.592586 17.464049
F 102.483302 55.310305 17.464049
F 93.572169 50.165193 21.102109
F 93.572169 42.447471 21.102109
F 102.483188 50.165280 21.102268
F 102.483188 42.447558 21.102268
F 93.572181 50.165193 18.373481
F 93.572181 42.447471 18.373480
F 102.484671 50.164795 18.373763
F 102.484671 42.447074 18.373763
F 93.572171 47.592618 14.735310
F 93.572171 55.310337 14.735310
F 102.484753 47.593087 14.735635
F 102.484753 55.310806 14.735635
F 95.800100 54.024052 18.373480
F 95.800100 46.306333 18.373480
F 104.726754 54.031688 18.359476
F 104.726754 46.313968 18.359475
F 95.800088 51.451477 14.735310
F 95.800087 43.733757 14.735309
F 104.728625 51.443015 14.720702
F 104.728625 43.725295 14.720702
F 95.800099 51.451477 17.463938
F 95.800099 43.733757 17.463938
F 104.698075 51.458837 17.452421
F 104.698075 43.741117 17.452421
F 95.800088 54.024052 21.102109
F 95.800088 46.306333 21.102109
F 104.715586 54.025518 21.097026
F 104.715586 46.307799 21.097026
F 106.937911 47.585164 17.295186
F 106.937911 55.302883 17.295186
F 98.028018 63.028061 2.911258
F 98.028006 57.882912 6.549429
F 98.028006 65.600638 6.549428
F 98.028017 57.882912 3.820800
F 98.028017 65.600637 3.820800
F 98.028007 63.028061 0.182629
F 91.344266 61.741774 3.820800
F 100.255936 61.741775 3.820800
F 91.344252 59.169199 0.182630
F 91.344252 66.886924 0.182630
F 100.255924 59.169198 0.182630
F 100.255924 66.886924 0.182630
F 91.344263 59.169198 2.911258
F 91.344264 66.886924 2.911258
F 100.255934 59.169198 2.911258
F 100.255934 66.886924 2.911258
F 91.344254 61.741774 6.549428
F 100.255925 61.741774 6.549428
F 93.572183 63.028061 2.911258
F 102.483691 63.028241 2.911187
F 93.572169 57.882912 6.549428
F 93.572169 65.600638 6.549429
F 102.483585 57.882783 6.549401
F 102.483585 65.600509 6.549401
F 93.572181 57.882913 3.820800
F 93.572181 65.600637 3.820800
F 102.485020 57.882237 3.821246
F 102.485020 65.599962 3.821246
F 93.572171 63.028062 0.182630
F 102.485092 63.028801 0.183114
F 95.800100 61.741775 3.820800
F 104.734371 61.752882 3.804348
F 95.800088 59.169198 0.182629
F 95.800087 66.886923 0.182630
F 104.725144 59.162238 0.169797
F 104.725144 66.879964 0.169797
F 95.800099 59.169198 2.911258
F 95.800099 66.886923 2.911258
F 104.712939 59.168988 2.904438
F 104.712939 66.886714 2.904438
F 95.800088 61.741774 6.549428
F 104.709409 61.740208 6.541589
F 98.028018 63.028061 10.187598
F 98.028006 57.882912 13.825768
F 98.028006 65.600637 13.825768
F 98.028017 57.882912 11.097140
F 98.028017 65.600637 11.097140
F 98.028007 63.028061 7.458970
F 91.344266 61.741774 11.097140
F 100.255936 61.741775 11.097140
F 91.344252 59.169199 7.458970
F 91.344252 66.886923 7.458970
F 100.255924 59.169198 7.458970
F 100.255924 66.886924 7.458970
F 91.344263 59.169198 10.187598
F 91.344264 66.886924 10.187598
F 100.255934 59.169198 10.187598
F 100.255934 66.886924 10.187598
F 91.344254 61.741774 13.825768
F 100.255925 61.741774 13.825768
F 93.572183 63.028061 10.187598
F 102.483501 63.028138 10.187616
F 93.572169 57.882912 13.825768
F 93.572169 65.600638 13.825768
F 102.483391 57.882889 13.825832
F 102.483391 65.600614 13.825832
F 93.572181 57.882913 11.097140
F 93.572181 65.600637 11.097140
F 102.484851 57.882372 11.097506
F 102.484851 65.600097 11.097506
F 93.572171 63.028062 7.458970
F 102.484928 63.028670 7.459377
F 95.800100 61.741775 11.097140
F 104.730648 61.751181 11.081867
F 95.800087 59.169198 7.458970
F 95.800088 66.886923 7.458970
F 104.732547 59.158912 7.443083
F 104.732547 66.876637 7.443083
F 95.800099 59.169198 10.187598
F 95.800099 66.886923 10.187598
F 104.705814 59.172582 10.178601
F 104.705814 66.890307 10.178601
F 95.800088 61.741774 13.825768
F 104.702026 61.736461 13.815546
F 98.028018 63.028061 17.463938
F 98.028006 57.882912 21.102108
F 98.028006 65.600638 21.102109
F 98.028017 57.882912 18.373480
F 98.028017 65.600637 18.373480
F 98.028007 63.028061 14.735310
F 91.344266 61.741774 18.373480
F 100.255936 61.741775 18.373480
F 91.344252 59.169199 14.735309
F 91.344252 66.886923 14.735310
F 100.255924 59.169198 14.735310
F 100.255924 66.886924 14.735310
F 91.344264 59.169198 17.463938
F 91.344264 66.886923 17.463938
F 100.255934 59.169199 17.463938
F 100.255934 66.886924 17.463938
F 91.344254 61.741774 21.102108
F 100.255925 61.741774 21.102109
F 93.572183 63.028061 17.463938
F 102.483302 63.028030 17.464049
F 93.572169 57.882912 21.102109
F 93.572169 65.600638 21.102108
F 102.483188 57.882999 21.102268
F 102.483188 65.600725 21.102268
F 93.572181 57.882913 18.373480
F 93.572181 65.600637 18.373480
F 102.484671 57.882515 18.373763
F 102.484671 65.600240 18.373763
F 93.572171 63.028062 14.735309
F 102.484753 63.028531 14.735635
F 95.800100 61.741775 18.373480
F 104.726754 61.749410 18.359475
F 95.800088 59.169198 14.735310
F 95.800087 66.886923 14.735309
F 104.728624 59.160736 14.720702
F 104.728625 66.878461 14.720702
F 95.800099 59.169198 17.463938
F 95.800099 66.886923 17.463938
F 104.698075 59.176559 17.452421
F 104.698075 66.894284 17.452421
F 95.800088 61.741774 21.102109
F 104.715586 61.743241 21.097026
F 106.937911 63.020608 17.295186
F 91.344266 69.459499 3.820801
F 91.344254 69.459499 6.549428
F 104.709409 69.457932 6.541589
F 91.344266 69.459499 11.097140
F 91.344254 69.459499 13.825768
F 104.702026 69.454186 13.815545
F 91.344266 69.459499 18.373480
F 91.344254 69.459499 21.102108
