# Supplementary material for: Molecular-resolution imaging of ice crystallized from liquid water by cryogenic liquid-cell TEM
Source: Nat Commun. 2025 Sep 25;16:8342. doi: 10.1038/s41467-025-62451-0 (PMC12462463; doi:10.1038/s41467-025-62451-0)
Supplement: Supplementary file 9 — Supplementary Data 1 [file 41467_2025_62451_MOESM9_ESM.zip › supercell_4_3_1/0.4/93K_relaxed.xyz]

5184
F5184
F 0.059555 1.260669 2.810479
F 0.059555 8.978309 2.810479
F 9.037645 1.286229 2.791509
F 9.037645 9.003869 2.791509
F 0.044816 3.884139 6.438929
F 0.044816 11.601819 6.438929
F 9.017035 3.858819 6.428989
F 9.017035 11.576419 6.428989
F 0.108911 3.854809 3.695769
F 0.108911 11.572419 3.695769
F 9.033005 3.859289 3.701829
F 9.033005 11.576919 3.701829
F 0.087766 1.304849 0.066586
F 0.087766 9.022489 0.066586
F 8.994025 1.289699 0.064614
F 8.994025 9.007349 0.064614
F 2.338495 7.721419 3.656039
F 2.338495 0.003774 3.656039
F 11.260855 7.718119 3.717379
F 11.260855 0.000477 3.717379
F 2.297285 5.145979 0.018701
F 2.297285 12.863619 0.018700
F 11.221855 5.148519 0.080167
F 11.221855 12.866119 0.080167
F 2.341835 5.142639 2.748839
F 2.341835 12.860319 2.748839
F 11.265455 5.145039 2.807069
F 11.265455 12.862719 2.807069
F 2.324375 7.719369 6.386079
F 2.324375 0.001726 6.386079
F 11.244855 7.717649 6.444549
F 11.244855 0.000002 6.444549
F 4.578935 1.286549 2.760169
F 4.578935 9.004189 2.760169
F 13.493355 1.286219 2.822629
F 13.493355 9.003859 2.822629
F 4.558715 3.858359 6.397519
F 4.558715 11.576019 6.397519
F 13.472755 3.858829 6.460099
F 13.472755 11.576419 6.460099
F 4.575065 3.860769 3.669619
F 4.575065 11.578419 3.669619
F 13.488755 3.859299 3.732929
F 13.488755 11.576919 3.732929
F 4.538335 1.288549 0.032843
F 4.538335 9.006199 0.032843
F 13.449755 1.289699 0.095720
F 13.449755 9.007349 0.095720
F 6.804815 7.718289 3.686169
F 6.804815 0.000649 3.686169
F 15.710455 7.674279 3.589519
F 6.711305 7.717819 18.236049
F 6.765345 5.148199 0.048832
F 6.765345 12.865819 0.048831
F 15.676055 5.160409 -0.046483
F 15.653555 12.993319 0.080685
F 6.809475 5.144999 2.775989
F 6.809475 12.862619 2.775989
F 15.803355 5.202459 2.713509
F 15.625255 12.839219 2.787039
F 6.788975 7.717649 6.413449
F 6.788975 0.000010 6.413449
F 15.662055 7.606459 6.515799
F 6.711305 0.000178 18.236049
F 0.027763 1.262839 10.074849
F 0.027763 8.980479 10.074849
F 8.991665 1.286279 10.066849
F 8.991665 9.003919 10.066849
F 0.010694 3.880409 13.711649
F 0.010694 11.598019 13.711649
F 8.966255 3.858819 13.704849
F 8.966255 11.576419 13.704849
F 0.076445 3.849349 10.970849
F 0.076445 11.567019 10.970849
F 8.985285 3.858819 10.976349
F 8.985285 11.576419 10.976349
F 0.093541 1.293549 7.331349
F 0.093541 9.011189 7.331349
F 9.010675 1.286279 7.338319
F 9.010675 9.003919 7.338319
F 2.294365 7.719809 10.930049
F 2.294365 0.002167 10.930049
F 11.213155 7.717639 10.991949
F 15.599955 12.786119 17.380749
F 2.317345 5.142159 7.291679
F 2.317345 12.859819 7.291679
F 11.238555 5.145099 7.353859
F 11.238555 12.862719 7.353859
F 2.301715 5.144029 10.023049
F 2.301715 12.861719 10.023049
F 11.219455 5.145099 10.082349
F 11.219455 12.862719 10.082349
F 2.279095 7.718019 13.660549
F 2.279095 0.000372 13.660549
F 11.194055 7.717639 13.720449
F 15.716055 5.072229 17.519349
F 4.533675 1.286829 10.035249
F 4.533675 9.004479 10.035249
F 13.447355 1.286269 10.097949
F 13.447355 9.003919 10.097949
F 4.508615 3.858169 13.673249
F 4.508615 11.575819 13.673249
F 13.421955 3.858819 13.735949
F 13.421955 11.576419 13.735949
F 4.528715 3.859989 10.944349
F 4.528715 11.577619 10.944349
F 13.440955 3.858819 11.007449
F 13.440955 11.576419 11.007449
F 4.553335 1.284929 7.306229
F 4.553335 9.002569 7.306229
F 13.466355 1.286269 7.369419
F 13.466355 9.003919 7.369419
F 6.757185 7.717799 10.960649
F 6.757185 0.000152 10.960649
F 15.811655 7.799179 11.167949
F 6.716245 12.862319 17.325749
F 6.782525 5.144929 7.322639
F 6.782525 12.862619 7.322639
F 15.737055 5.138209 7.441879
F 15.700855 12.732219 7.290009
F 6.763705 5.145119 10.051249
F 6.763705 12.862719 10.051249
F 15.662955 5.130149 10.185449
F 15.730155 12.868219 9.952079
F 6.738425 7.717589 13.689249
F 6.716245 5.144699 17.325749
F 15.570955 7.728229 13.840249
F 15.691755 12.769219 14.616449
F 15.630555 5.132319 14.779149
F 15.661355 7.641259 20.855049
F 8.943945 1.285799 17.341349
F 8.943945 9.003439 17.341349
F 0.011543 3.887569 20.997149
F 0.011543 11.605219 20.997149
F 8.982885 3.855379 20.978549
F 8.982885 11.573019 20.978549
F 6.731845 12.862619 14.598549
F 6.755035 7.714179 20.962949
F 0.045191 3.846079 18.258249
F 0.045191 11.563719 18.258249
F 8.939305 3.858869 18.251649
F 8.939305 11.576519 18.251649
F 0.059373 1.298009 14.610649
F 0.059373 9.015649 14.610649
F 8.959895 1.286269 14.614149
F 8.959895 9.003919 14.614149
F 2.253555 7.718449 18.206949
F 2.253555 0.000802 18.206949
F 11.167155 7.717699 18.267249
F 11.167155 0.000053 18.267249
F 2.271395 5.143649 14.568649
F 2.271395 12.861319 14.568649
F 11.187755 5.145089 14.629749
F 11.187755 12.862719 14.629749
F 2.257495 5.143819 17.298349
F 2.257495 12.861419 17.298349
F 11.171755 5.144619 17.356949
F 11.171755 12.862219 17.356949
F 2.293725 7.716229 20.935349
F 6.731845 5.144949 14.598549
F 11.210755 7.714219 20.994149
F 15.632255 7.854329 18.166249
F 4.486655 1.286539 17.309749
F 4.486655 9.004179 17.309749
F 13.399655 1.285799 17.372449
F 13.399655 9.003439 17.372449
F 4.522365 3.855699 20.947649
F 4.522365 11.573319 20.947649
F 13.438555 3.855389 21.009649
F 13.438555 11.573019 21.009649
F 4.484465 3.859549 18.220049
F 4.484465 11.577219 18.220049
F 13.394955 3.858879 18.282749
F 13.394955 11.576519 18.282749
F 4.504145 1.285309 14.582349
F 4.504145 9.002949 14.582349
F 13.415555 1.286269 14.645349
F 13.415555 9.003909 14.645349
F 17.715155 3.809799 13.885649
F 15.658055 -0.116608 20.900149
F 17.919855 3.905349 3.700169
F 18.078755 3.758859 18.186449
F 17.888755 11.472319 18.332949
F 17.849655 8.943099 17.173549
F 17.799055 11.441819 21.070949
F 17.989255 11.585619 13.621849
F 17.911455 1.371849 0.013974
F 15.654855 0.060751 13.788849
F 15.767855 -0.050165 18.115449
F 15.695155 0.126176 11.075349
F 15.721455 -0.161646 3.651289
F 0.059554 24.413619 2.810479
F 0.059554 16.695919 2.810479
F 9.037645 24.439119 2.791509
F 9.037645 16.721519 2.791509
F 0.044816 27.037119 6.438929
F 0.044816 19.319419 6.438929
F 9.017035 27.011719 6.428989
F 9.017035 19.294119 6.428989
F 0.108911 27.007719 3.695769
F 0.108912 19.290119 3.695769
F 9.033005 27.012219 3.701829
F 9.033005 19.294619 3.701829
F 0.087766 24.457819 0.066586
F 0.087766 16.740119 0.066586
F 8.994025 24.442619 0.064614
F 8.994025 16.725019 0.064614
F 2.338495 15.439019 3.656039
F 2.338495 23.156719 3.656039
F 11.260855 15.435719 3.717379
F 11.260855 23.153419 3.717379
F 2.297285 20.581319 0.018700
F 11.221855 20.583819 0.080167
F 2.341835 20.577919 2.748839
F 11.265455 20.580319 2.807069
F 2.324375 15.437019 6.386079
F 2.324375 23.154619 6.386079
F 11.244855 15.435319 6.444549
F 11.244855 23.152919 6.444549
F 4.578935 24.439519 2.760169
F 4.578935 16.721819 2.760169
F 13.493355 24.439119 2.822629
F 13.493355 16.721519 2.822629
F 4.558715 27.011319 6.397519
F 4.558715 19.293619 6.397519
F 13.472755 27.011719 6.460099
F 13.472755 19.294119 6.460109
F 4.575065 27.013719 3.669619
F 4.575075 19.296019 3.669619
F 13.488755 27.012219 3.732929
F 13.488755 19.294619 3.732929
F 4.538335 24.441519 0.032843
F 4.538335 16.723819 0.032843
F 13.449755 24.442619 0.095720
F 13.449755 16.725019 0.095720
F 6.804815 15.435919 3.686169
F 6.804815 23.153619 3.686169
F 15.684655 15.350519 3.596069
F 15.842255 23.243219 3.629329
F 6.765345 20.583519 0.048831
F 15.495955 20.585019 0.143542
F 6.809475 20.580319 2.775989
F 15.459155 20.782819 2.773249
F 6.788975 15.435319 6.413449
F 6.788975 23.152919 6.413449
F 15.897955 15.353819 6.414949
F 15.847655 23.277019 6.351119
F 0.027763 24.415819 10.074849
F 0.027763 16.698119 10.074849
F 8.991665 24.439219 10.066849
F 8.991665 16.721519 10.066849
F 0.010694 27.033319 13.711649
F 0.010694 19.315719 13.711649
F 8.966255 27.011719 13.704849
F 8.966255 19.294119 13.704849
F 0.076445 27.002319 10.970849
F 0.076445 19.284619 10.970849
F 8.985285 27.011719 10.976349
F 8.985285 19.294119 10.976349
F 0.093541 24.446519 7.331349
F 0.093540 16.728819 7.331349
F 9.010675 24.439219 7.338319
F 9.010675 16.721619 7.338319
F 2.294365 15.437419 10.930049
F 2.294365 23.155119 10.930049
F 11.213155 15.435319 10.991949
F 11.213155 23.152919 10.991949
F 2.317345 20.577419 7.291679
F 11.238555 20.580419 7.353859
F 2.301715 20.579319 10.023049
F 11.219455 20.580419 10.082349
F 2.279095 15.435619 13.660549
F 2.279095 23.153319 13.660549
F 11.194055 15.435319 13.720449
F 11.194055 23.152919 13.720449
F 4.533675 24.439719 10.035249
F 4.533675 16.722119 10.035249
F 13.447355 24.439219 10.097949
F 13.447355 16.721519 10.097949
F 4.508615 27.011119 13.673249
F 4.508615 19.293419 13.673249
F 13.421955 27.011719 13.735949
F 13.421955 19.294119 13.735949
F 4.528715 27.012919 10.944349
F 4.528715 19.295319 10.944349
F 13.440955 27.011719 11.007449
F 13.440955 19.294119 11.007449
F 4.553335 24.437819 7.306229
F 4.553335 16.720219 7.306229
F 13.466355 24.439219 7.369419
F 13.466355 16.721519 7.369419
F 6.757185 15.435419 10.960649
F 6.757185 23.153119 10.960649
F 15.809655 15.357319 10.832749
F 15.893855 23.130519 11.110049
F 6.782525 20.580219 7.322639
F 15.673955 20.576819 7.374329
F 6.763705 20.580419 10.051249
F 15.873655 20.532719 10.111749
F 6.738425 15.435219 13.689249
F 6.738425 23.152919 13.689249
F 15.691055 15.403519 13.732949
F 15.772855 23.082419 13.820249
F 15.545455 23.110419 20.970749
F 15.738055 15.639219 20.998549
F 8.943945 24.438719 17.341349
F 8.943945 16.721119 17.341349
F 0.011543 27.040519 20.997149
F 0.011543 19.322819 20.997149
F 8.982885 27.008319 20.978549
F 8.982885 19.290719 20.978549
F 6.755035 23.149519 20.962949
F 6.755035 15.431819 20.962949
F 0.045191 26.999019 18.258249
F 0.045191 19.281419 18.258249
F 8.939305 27.011819 18.251649
F 8.939305 19.294119 18.251649
F 0.059373 24.450919 14.610649
F 0.059373 16.733319 14.610649
F 8.959895 24.439219 14.614149
F 8.959895 16.721519 14.614149
F 2.253555 15.436119 18.206949
F 2.253555 23.153719 18.206949
F 11.167155 15.435319 18.267249
F 11.167155 23.153019 18.267249
F 2.271395 20.578919 14.568649
F 11.187755 20.580419 14.629749
F 2.257495 20.579119 17.298349
F 11.171755 20.579919 17.356949
F 2.293725 15.433919 20.935349
F 2.293725 23.151519 20.935349
F 11.210755 15.431819 20.994149
F 11.210755 23.149519 20.994149
F 4.486655 24.439519 17.309749
F 4.486655 16.721819 17.309749
F 13.399655 24.438719 17.372449
F 13.399655 16.721119 17.372449
F 4.522365 27.008619 20.947649
F 4.522365 19.291019 20.947649
F 13.438555 27.008319 21.009649
F 13.438555 19.290719 21.009649
F 4.484465 27.012519 18.220049
F 4.484465 19.294819 18.220049
F 13.394955 27.011819 18.282749
F 13.394955 19.294119 18.282749
F 4.504145 24.438219 14.582349
F 4.504145 16.720619 14.582349
F 13.415555 24.439219 14.645349
F 13.415555 16.721519 14.645349
F 6.711305 15.435419 18.236049
F 6.711305 23.153119 18.236049
F 15.676555 15.451219 18.169149
F 15.657855 23.204719 18.219049
F 6.731845 20.580219 14.598549
F 15.554555 20.562119 14.702249
F 6.716245 20.580019 17.325749
F 15.590455 20.637019 17.395649
F 18.002455 16.808819 10.104549
F 17.883255 19.319119 20.853249
F 18.033155 19.443319 14.053749
F 17.944055 27.046619 13.582149
F 17.914055 27.092119 6.261219
F 18.178555 24.579919 7.309079
F 18.168255 24.565219 2.646299
F 17.766355 19.497919 3.624879
F 18.050855 16.778719 14.804649
F 17.970455 16.897819 7.423749
F 18.130755 24.475019 10.134849
F 17.844455 19.350319 6.432029
F 0.059555 32.131219 2.810479
F 0.059555 39.848919 2.810479
F 9.037645 32.156819 2.791509
F 9.037645 39.874419 2.791509
F 0.044816 34.754719 6.438929
F 9.017035 34.729419 6.428989
F 0.108911 34.725419 3.695769
F 9.033005 34.729919 3.701829
F 0.087766 32.175419 0.066587
F 0.087766 39.893119 0.066586
F 8.994025 32.160319 0.064614
F 8.994025 39.877919 0.064614
F 2.338495 30.874319 3.656039
F 2.338495 38.592019 3.656039
F 11.260855 30.871019 3.717379
F 11.260855 38.588719 3.717379
F 2.297285 28.298919 0.018701
F 2.297285 36.016519 0.018700
F 11.221855 28.301419 0.080167
F 11.221855 36.019119 0.080167
F 2.341835 28.295619 2.748839
F 2.341835 36.013219 2.748839
F 11.265455 28.298019 2.807069
F 11.265455 36.015619 2.807069
F 2.324375 30.872319 6.386079
F 2.324375 38.589919 6.386079
F 11.244855 30.870619 6.444549
F 11.244855 38.588219 6.444549
F 4.578935 32.157119 2.760169
F 4.578935 39.874819 2.760169
F 13.493355 32.156819 2.822629
F 13.493355 39.874419 2.822629
F 4.558715 34.728919 6.397519
F 13.472755 34.729419 6.460099
F 4.575075 34.731319 3.669619
F 13.488755 34.729919 3.732929
F 4.538335 32.159119 0.032843
F 4.538335 39.876819 0.032843
F 13.449755 32.160319 0.095720
F 13.449755 39.877919 0.095720
F 6.804815 30.871219 3.686169
F 6.804815 38.588919 3.686169
F 15.780955 30.852219 3.519789
F 15.865555 38.640119 3.712339
F 6.765345 28.301119 0.048832
F 6.765345 36.018819 0.048831
F 15.684655 28.450019 7.212119
F 15.654355 36.012119 0.074039
F 6.809475 28.297919 2.775989
F 6.809475 36.015619 2.775989
F 15.544455 28.329919 17.461349
F 15.913155 35.974619 2.827019
F 6.788975 30.870619 6.413449
F 6.788975 38.588219 6.413449
F 15.686955 31.071019 6.261909
F 15.609055 38.636219 6.338769
F 0.027763 32.133419 10.074849
F 0.027763 39.851019 10.074849
F 8.991665 32.156819 10.066849
F 8.991665 39.874519 10.066849
F 0.010694 34.751019 13.711649
F 8.966255 34.729419 13.704849
F 0.076445 34.719919 10.970849
F 8.985285 34.729419 10.976349
F 0.093541 32.164119 7.331349
F 0.093541 39.881819 7.331349
F 9.010675 32.156819 7.338319
F 9.010675 39.874519 7.338319
F 2.294365 30.872719 10.930049
F 2.294365 38.590419 10.930049
F 11.213155 30.870619 10.991949
F 11.213155 38.588219 10.991949
F 2.317345 28.295119 7.291679
F 2.317345 36.012719 7.291679
F 11.238555 28.298019 7.353859
F 11.238555 36.015719 7.353859
F 2.301715 28.296919 10.023049
F 2.301715 36.014619 10.023049
F 11.219455 28.298019 10.082349
F 11.219455 36.015719 10.082349
F 2.279095 30.870919 13.660549
F 2.279095 38.588619 13.660549
F 11.194055 30.870619 13.720449
F 11.194055 38.588219 13.720449
F 4.533675 32.157419 10.035249
F 4.533675 39.875019 10.035249
F 13.447355 32.156819 10.097949
F 13.447355 39.874519 10.097949
F 4.508615 34.728719 13.673249
F 13.421955 34.729419 13.735949
F 4.528715 34.730519 10.944349
F 13.440955 34.729419 11.007449
F 4.553335 32.155519 7.306229
F 4.553335 39.873119 7.306229
F 13.466355 32.156819 7.369419
F 13.466355 39.874519 7.369419
F 6.757185 30.870719 10.960649
F 6.757185 38.588419 10.960649
F 15.734055 30.948319 11.065849
F 15.808555 38.581419 10.703549
F 6.782525 28.297819 7.322639
F 6.782525 36.015519 7.322639
F 6.755035 30.867119 20.962949
F 15.762555 36.050819 7.295709
F 6.763705 28.298019 10.051249
F 6.763705 36.015719 10.051249
F 15.555355 28.350419 10.091549
F 15.693355 35.877519 10.114349
F 6.738425 30.870519 13.689249
F 6.738425 38.588219 13.689249
F 15.740555 30.868819 13.758049
F 15.741955 38.604719 13.504449
F 15.571455 38.626319 20.954349
F 15.763755 31.019919 20.986549
F 8.943945 32.156419 17.341349
F 8.943945 39.874019 17.341349
F 0.011543 34.758119 20.997149
F 8.982885 34.725919 20.978549
F 6.755035 38.584719 20.962949
F 0.045191 34.716619 18.258249
F 8.939305 34.729419 18.251649
F 0.059373 32.168619 14.610649
F 0.059373 39.886219 14.610649
F 8.959895 32.156819 14.614149
F 8.959895 39.874519 14.614149
F 2.253555 30.871419 18.206949
F 2.253555 38.589019 18.206949
F 11.167155 30.870619 18.267249
F 11.167155 38.588319 18.267249
F 2.271395 28.296619 14.568649
F 2.271395 36.014219 14.568649
F 11.187755 28.298019 14.629749
F 11.187755 36.015719 14.629749
F 2.257495 28.296719 17.298349
F 2.257495 36.014419 17.298349
F 11.171755 28.297519 17.356949
F 11.171755 36.015219 17.356949
F 2.293725 30.869119 20.935349
F 2.293725 38.586819 20.935349
F 11.210755 30.867119 20.994149
F 11.210755 38.584819 20.994149
F 4.486655 32.157119 17.309749
F 4.486655 39.874719 17.309749
F 13.399655 32.156419 17.372449
F 13.399655 39.874019 17.372449
F 4.522365 34.726319 20.947649
F 13.438555 34.726019 21.009649
F 4.484465 34.730119 18.220049
F 13.394955 34.729419 18.282749
F 4.504145 32.155919 14.582349
F 4.504145 39.873519 14.582349
F 13.415555 32.156819 14.645349
F 13.415555 39.874519 14.645349
F 6.711305 30.870719 18.236049
F 6.711305 38.588419 18.236049
F 15.728055 30.908319 18.210949
F 15.680155 38.621819 18.178449
F 6.731845 28.297919 14.598549
F 6.731845 36.015519 14.598549
F 15.614455 28.431419 0.105274
F 15.833355 36.096019 14.631549
F 6.716245 28.297619 17.325749
F 6.716245 36.015319 17.325749
F 15.666655 28.260819 14.661949
F 15.512855 36.086819 17.340849
F 15.717955 28.299219 2.774909
F 17.834755 34.892219 18.090449
F 17.939655 39.714519 -0.005506
F 17.792955 32.202219 2.404939
F 17.897155 34.784119 6.294219
F 18.067855 39.818719 2.669949
F 17.891155 40.082919 14.512249
F 17.888455 34.954619 20.946049
F 0.059554 47.566519 2.810479
F 0.059554 55.284219 2.810479
F 9.037645 47.592119 2.791509
F 9.037645 55.309719 2.791509
F 0.044816 50.190019 6.438929
F 0.044816 42.472319 6.438929
F 9.017035 50.164719 6.428989
F 9.017035 42.447019 6.428989
F 0.108911 50.160719 3.695769
F 0.108912 42.443019 3.695769
F 9.033005 50.165119 3.701829
F 9.033005 42.447519 3.701829
F 0.087766 47.610719 0.066586
F 0.087766 55.328319 0.066586
F 8.994025 47.595619 0.064614
F 8.994025 55.313219 0.064614
F 2.338495 54.027319 3.656039
F 2.338495 46.309619 3.656039
F 11.260855 54.024019 3.717379
F 11.260855 46.306319 3.717379
F 2.297285 51.451819 0.018701
F 2.297285 43.734219 0.018700
F 11.221855 51.454419 0.080167
F 11.221855 43.736719 0.080167
F 2.341835 51.448519 2.748839
F 2.341835 43.730819 2.748839
F 11.265455 51.450919 2.807069
F 11.265455 43.733319 2.807069
F 2.324375 54.025219 6.386079
F 2.324375 46.307619 6.386079
F 11.244855 54.023519 6.444549
F 11.244855 46.305919 6.444549
F 4.578935 47.592419 2.760169
F 4.578935 55.310019 2.760169
F 13.493355 47.592119 2.822629
F 13.493355 55.309719 2.822629
F 4.558715 50.164219 6.397519
F 4.558715 42.446619 6.397519
F 13.472755 50.164719 6.460099
F 13.472755 42.447019 6.460109
F 4.575065 50.166619 3.669619
F 4.575065 42.449019 3.669619
F 13.488755 50.165219 3.732929
F 13.488755 42.447519 3.732929
F 4.538335 47.594419 0.032843
F 4.538335 55.312119 0.032843
F 13.449755 47.595619 0.095720
F 13.449755 55.313219 0.095720
F 6.804815 54.024119 3.686169
F 6.804815 46.306519 3.686169
F 15.691155 53.980619 3.585289
F 15.699555 46.416819 3.833369
F 6.765345 51.454019 0.048832
F 6.765345 43.736419 0.048831
F 15.698055 51.363219 21.942149
F 15.659755 43.719519 0.170387
F 6.809475 51.450919 2.775989
F 6.809475 43.733219 2.775989
F 15.696155 51.325919 2.808319
F 15.704855 43.816219 2.954039
F 6.788975 54.023519 6.413449
F 6.788975 46.305919 6.413449
F 15.526255 53.988419 6.303529
F 15.746955 46.409519 6.442799
F 0.027763 47.568719 10.074849
F 0.027763 55.286319 10.074849
F 8.991665 47.592119 10.066849
F 8.991665 55.309819 10.066849
F 0.010694 50.186319 13.711649
F 0.010694 42.468619 13.711649
F 8.966255 50.164719 13.704849
F 8.966255 42.447019 13.704849
F 0.076445 50.155219 10.970849
F 0.076445 42.437619 10.970849
F 8.985285 50.164719 10.976349
F 8.985285 42.447019 10.976349
F 0.093540 47.599419 7.331349
F 0.093541 55.317019 7.331349
F 9.010675 47.592119 7.338319
F 9.010675 55.309819 7.338319
F 2.294365 54.025719 10.930049
F 2.294365 46.308019 10.930049
F 11.213155 54.023519 10.991949
F 11.213155 46.305919 10.991949
F 2.317345 51.448019 7.291679
F 2.317345 43.730419 7.291679
F 11.238555 51.450919 7.353859
F 11.238555 43.733319 7.353859
F 2.301715 51.449919 10.023049
F 2.301715 43.732219 10.023049
F 11.219455 51.450919 10.082349
F 11.219455 43.733319 10.082349
F 2.279095 54.023919 13.660549
F 2.279095 46.306219 13.660549
F 11.194055 54.023519 13.720449
F 11.194055 46.305919 13.720449
F 4.533675 47.592719 10.035249
F 4.533675 55.310319 10.035249
F 13.447355 47.592119 10.097949
F 13.447355 55.309819 10.097949
F 4.508615 50.164019 13.673249
F 4.508615 42.446419 13.673249
F 13.421955 50.164719 13.735949
F 13.421955 42.447019 13.735949
F 4.528715 50.165819 10.944349
F 4.528715 42.448219 10.944349
F 13.440955 50.164719 11.007449
F 13.440955 42.447019 11.007449
F 4.553335 47.590819 7.306229
F 4.553335 55.308419 7.306229
F 13.466355 47.592119 7.369419
F 13.466355 55.309819 7.369419
F 6.757185 54.023719 10.960649
F 6.757185 46.306019 10.960649
F 15.677155 53.974719 10.893949
F 15.636955 46.281319 10.954749
F 6.782525 51.450819 7.322639
F 6.782525 43.733119 7.322639
F 15.635755 51.335219 7.300799
F 15.812355 43.705719 7.308229
F 6.763705 51.451019 10.051249
F 6.763705 43.733319 10.051249
F 15.652555 51.526919 10.052749
F 15.642155 43.700619 10.012549
F 6.738425 54.023419 13.689249
F 6.738425 46.305819 13.689249
F 15.695255 54.126919 13.716449
F 15.623255 46.325519 13.724049
F 15.729155 46.334419 20.903049
F 15.779555 54.056719 21.041249
F 8.943945 47.591719 17.341349
F 8.943945 55.309319 17.341349
F 0.011543 50.193419 20.997149
F 0.011543 42.475819 20.997149
F 8.982885 50.161219 20.978549
F 8.982885 42.443619 20.978549
F 6.755035 46.302419 20.962949
F 6.755035 54.020019 20.962949
F 0.045191 50.151919 18.258249
F 0.045191 42.434319 18.258249
F 8.939305 50.164719 18.251649
F 8.939305 42.447119 18.251649
F 0.059373 47.603919 14.610649
F 0.059373 55.321519 14.610649
F 8.959895 47.592119 14.614149
F 8.959895 55.309819 14.614149
F 2.253555 54.024319 18.206949
F 2.253555 46.306719 18.206949
F 11.167155 54.023619 18.267249
F 11.167155 46.305919 18.267249
F 2.271395 51.449519 14.568649
F 2.271395 43.731919 14.568649
F 11.187755 51.450919 14.629749
F 11.187755 43.733319 14.629749
F 2.257495 51.449719 17.298349
F 2.257495 43.732019 17.298349
F 11.171755 51.450519 17.356949
F 11.171755 43.732819 17.356949
F 2.293725 54.022119 20.935349
F 2.293725 46.304419 20.935349
F 11.210755 54.020119 20.994149
F 11.210755 46.302419 20.994149
F 4.486655 47.592419 17.309749
F 4.486655 55.310019 17.309749
F 13.399655 47.591619 17.372449
F 13.399655 55.309319 17.372449
F 4.522365 50.161619 20.947649
F 4.522365 42.443919 20.947649
F 13.438555 50.161219 21.009649
F 13.438555 42.443619 21.009649
F 4.484465 50.165419 18.220049
F 4.484465 42.447819 18.220049
F 13.394955 50.164719 18.282749
F 13.394955 42.447119 18.282749
F 4.504145 47.591219 14.582349
F 4.504145 55.308819 14.582349
F 13.415555 47.592119 14.645349
F 13.415555 55.309819 14.645349
F 6.711305 54.023719 18.236049
F 6.711305 46.306019 18.236049
F 15.767055 53.914519 18.324649
F 15.660755 46.348619 18.160049
F 6.731845 51.450819 14.598549
F 6.731845 43.733219 14.598549
F 15.669555 51.444519 14.610749
F 15.546555 43.716319 14.671349
F 6.716245 51.450619 17.325749
F 6.716245 43.732919 17.325749
F 15.753555 51.394119 17.307749
F 15.757055 43.761919 17.469049
F 17.800355 47.691019 10.223949
F 17.958155 42.368919 18.324249
F 17.921355 50.332019 13.718049
F 17.878355 47.598219 7.448569
F 17.929555 47.713319 17.408549
F 17.941455 55.286219 2.823269
F 17.970655 55.305019 14.418949
F 17.961355 55.080019 9.885449
F 17.958555 47.673319 0.014056
F 17.834655 50.159119 3.834889
F 17.960855 47.671619 2.834889
F 17.919555 42.468119 10.937849
F 17.843855 42.576619 13.586149
F 17.883755 47.676219 14.653649
F 18.026755 42.444119 3.635239
F 0.059555 63.001819 2.810479
F 9.037645 63.027419 2.791509
F 0.044816 57.907619 6.438929
F 0.044816 65.625319 6.438929
F 9.017035 57.882319 6.428989
F 9.017035 65.600019 6.428989
F 0.108911 57.878319 3.695769
F 0.108911 65.596019 3.695769
F 9.033005 57.882819 3.701829
F 9.033005 65.600419 3.701829
F 0.087766 63.046019 0.066586
F 8.994025 63.030819 0.064614
F 2.338495 61.744919 3.656039
F 11.260855 61.741619 3.717379
F 2.297285 59.169519 0.018700
F 2.297285 66.887119 0.018700
F 11.221855 59.172019 0.080167
F 11.221855 66.889719 0.080167
F 2.341835 59.166119 2.748839
F 2.341835 66.883819 2.748839
F 11.265455 59.168519 2.807069
F 11.265455 66.886219 2.807069
F 2.324375 61.742919 6.386079
F 11.244855 61.741119 6.444549
F 4.578935 63.027719 2.760169
F 13.493355 63.027419 2.822629
F 4.558715 57.881919 6.397519
F 4.558715 65.599519 6.397519
F 13.472755 57.882319 6.460099
F 13.472755 65.600019 6.460109
F 4.575075 57.884319 3.669619
F 4.575065 65.601919 3.669619
F 13.488755 57.882819 3.732929
F 13.488755 65.600419 3.732929
F 4.538335 63.029719 0.032843
F 13.449755 63.030819 0.095720
F 6.804815 61.741819 3.686169
F 15.811855 61.790519 3.715699
F 6.765345 59.171719 0.048831
F 6.765345 66.889319 0.048831
F 15.592555 59.407219 21.992149
F 15.742555 66.909819 0.103084
F 6.809475 59.168519 2.775989
F 6.809475 66.886219 2.775989
F 15.677455 59.321519 2.797649
F 15.713455 66.854019 2.776839
F 6.788975 61.741219 6.413449
F 15.616355 61.652419 6.361679
F 0.027763 63.004019 10.074849
F 8.991665 63.027419 10.066849
F 0.010694 57.903919 13.711649
F 0.010694 65.621619 13.711649
F 8.966255 57.882319 13.704849
F 8.966255 65.600019 13.704849
F 0.076445 57.872819 10.970849
F 0.076445 65.590519 10.970849
F 8.985285 57.882319 10.976349
F 8.985285 65.600019 10.976349
F 0.093540 63.034719 7.331349
F 9.010675 63.027419 7.338319
F 2.294365 61.743319 10.930049
F 11.213155 61.741119 10.991949
F 2.317345 59.165719 7.291679
F 2.317345 66.883319 7.291679
F 11.238555 59.168619 7.353859
F 11.238555 66.886219 7.353859
F 2.301715 59.167519 10.023049
F 2.301715 66.885219 10.023049
F 11.219455 59.168619 10.082349
F 11.219455 66.886219 10.082349
F 2.279095 61.741519 13.660549
F 11.194055 61.741119 13.720449
F 4.533675 63.028019 10.035249
F 13.447355 63.027419 10.097949
F 4.508615 57.881719 13.673249
F 4.508615 65.599319 13.673249
F 13.421955 57.882319 13.735949
F 13.421955 65.600019 13.735949
F 4.528715 57.883519 10.944349
F 4.528715 65.601119 10.944349
F 13.440955 57.882319 11.007449
F 13.440955 65.600019 11.007449
F 4.553335 63.026119 7.306229
F 13.466355 63.027419 7.369419
F 6.757185 61.741319 10.960649
F 15.705055 61.723419 10.938049
F 6.782525 59.168419 7.322639
F 6.782525 66.886119 7.322639
F 15.779055 59.128519 7.456399
F 15.564455 66.816419 7.548629
F 6.763705 59.168619 10.051249
F 6.763705 66.886319 10.051249
F 15.699155 59.188819 10.110149
F 15.582055 66.943719 10.242349
F 6.738425 61.741119 13.689249
F 15.582355 61.800519 13.557749
F 15.699655 61.910419 21.001249
F 8.943945 63.026919 17.341349
F 0.011543 57.911119 20.997149
F 0.011543 65.628719 20.997149
F 8.982885 57.878919 20.978549
F 8.982885 65.596519 20.978549
F 6.755035 61.737719 20.962949
F 15.616555 66.789719 17.299849
F 0.045191 57.869619 18.258249
F 0.045191 65.587219 18.258249
F 8.939305 57.882419 18.251649
F 8.939305 65.600019 18.251649
F 0.059373 63.039219 14.610649
F 8.959895 63.027419 14.614149
F 2.253555 61.741919 18.206949
F 11.167155 61.741219 18.267249
F 2.271395 59.167119 14.568649
F 2.271395 66.884819 14.568649
F 11.187755 59.168619 14.629749
F 11.187755 66.886219 14.629749
F 2.257495 59.167319 17.298349
F 2.257495 66.885019 17.298349
F 11.171755 59.168119 17.356949
F 11.171755 66.885819 17.356949
F 2.293725 61.739719 20.935349
F 11.210755 61.737719 20.994149
F 4.486655 63.027719 17.309749
F 13.399655 63.026919 17.372449
F 4.522365 57.879219 20.947649
F 4.522365 65.596819 20.947649
F 13.438555 57.878919 21.009649
F 13.438555 65.596519 21.009649
F 4.484465 57.883019 18.220049
F 4.484465 65.600719 18.220049
F 13.394955 57.882419 18.282749
F 13.394955 65.600019 18.282749
F 4.504145 63.026519 14.582349
F 13.415555 63.027419 14.645349
F 6.711305 61.741319 18.236049
F 15.683555 61.752319 18.324449
F 6.731845 59.168519 14.598549
F 6.731845 66.886119 14.598549
F 15.690455 59.149819 14.739949
F 15.535055 66.959719 14.640049
F 6.716245 59.168219 17.325749
F 6.716245 66.885919 17.325749
F 15.546455 59.201919 17.385049
F 11.213155 69.458819 10.991949
F 11.194055 69.458819 13.720449
F 6.755035 69.455319 20.962949
F 6.738425 69.458719 13.689249
F 11.210755 69.455419 20.994149
F 2.293725 69.457419 20.935349
F 17.790255 57.912719 21.011349
F 17.909455 65.659619 3.712609
F 17.737855 63.052119 7.387859
F 17.870755 65.611119 18.149249
F 17.927655 57.893019 3.619139
F 18.060555 63.170519 2.685689
F 15.534455 69.251019 6.452289
F 18.013555 65.693619 20.831449
F 17.751455 65.593719 6.441239
F 26.856855 1.309779 2.581849
F 27.076655 9.171119 2.940929
F 17.915855 3.917879 6.397949
F 29.178255 0.044621 18.271349
F 26.735855 3.899169 6.534789
F 26.688455 11.592919 6.587109
F 17.853155 8.923439 0.006784
F 24.651755 7.634139 18.260449
F 26.816655 3.850519 3.719589
F 26.916355 11.622819 3.735999
F 24.629255 0.074628 20.932349
F 24.807555 13.042219 2.966469
F 26.857555 1.290909 -0.160750
F 26.746355 8.821329 0.140384
F 33.780955 13.196919 17.482149
F 29.033955 5.200859 14.611649
F 29.119055 7.668519 3.892989
F 29.215555 12.856719 10.145249
F 20.153255 7.696369 3.471499
F 28.944255 5.190669 17.332349
F 29.179855 5.131779 0.152590
F 29.314555 12.750619 0.044744
F 19.908655 5.344559 -0.139340
F 20.038655 12.842919 21.926949
F 29.197755 5.092969 3.093979
F 33.720355 13.026219 14.756649
F 20.077255 5.112899 2.646609
F 20.146255 13.082819 2.723209
F 29.146955 7.797459 6.594279
F 31.468055 9.182079 17.354349
F 20.029655 7.956189 6.296429
F 31.622755 1.339269 17.451449
F 31.255055 1.395219 2.721559
F 31.357855 8.950139 2.782929
F 22.515555 1.464119 2.671699
F 22.465355 9.019829 2.872049
F 31.301255 3.849219 6.577229
F 31.180055 11.593119 6.427139
F 22.457455 3.834059 6.496759
F 22.442855 11.797019 6.281169
F 31.606155 3.775969 3.873129
F 31.281555 11.491419 3.698109
F 22.558555 3.962299 3.735449
F 22.483655 11.726619 3.652069
F 31.232355 1.351969 0.038525
F 31.256155 9.016309 21.934849
F 22.360855 1.398789 -0.027120
F 22.387955 9.221989 0.051222
F 33.659055 7.646979 3.712869
F 33.560255 5.175029 14.662249
F 24.773755 7.815539 3.651699
F 33.575655 12.861119 2.954439
F 33.518355 5.192319 0.146166
F 20.159055 12.910719 14.711249
F 24.552655 5.208079 0.177948
F 24.706255 12.975519 10.146549
F 33.666055 5.132999 2.821349
F 33.562855 12.920719 0.236063
F 24.743555 5.191599 2.750449
F 20.083355 5.036789 14.480149
F 33.700155 7.627129 6.498059
F 20.144255 5.135169 17.128249
F 24.499155 7.707109 6.437839
F 20.161555 7.876849 20.856149
F 26.726355 1.352699 10.141249
F 26.852455 9.133649 10.294249
F 22.365855 11.680319 20.929749
F 22.254355 4.083839 21.024149
F 26.819155 3.788549 13.777449
F 26.933455 11.680019 13.870649
F 33.416955 7.649439 18.282349
F 22.224155 9.020259 14.627749
F 26.852055 4.049749 11.048849
F 26.946955 11.685619 11.187349
F 22.230855 1.310449 14.541949
F 29.178655 12.969219 14.886349
F 26.816255 1.306609 7.349029
F 26.721655 8.882369 7.537329
F 31.548255 11.551319 20.852649
F 29.043555 7.861039 20.914649
F 29.119255 7.803649 11.061249
F 20.109855 12.819419 17.431549
F 20.174855 7.888489 10.810649
F 31.424855 9.057159 14.650249
F 29.046455 5.109199 7.305309
F 29.173155 12.978619 2.757649
F 20.159555 5.195459 7.125509
F 20.188855 12.936419 7.277919
F 29.105955 5.241949 10.022049
F 24.884055 12.653119 21.917249
F 20.154855 5.240859 9.846889
F 20.328655 12.887219 9.922059
F 29.162955 7.720009 13.726349
F 33.618555 7.631469 20.985649
F 20.153255 7.660729 13.669049
F 24.790555 13.132919 17.490249
F 31.074855 1.409179 10.022449
F 31.289655 8.952029 9.963149
F 22.519455 1.112709 10.178849
F 22.364955 9.182289 10.042649
F 31.280855 3.995679 13.679449
F 31.523555 11.742619 13.710349
F 22.337755 3.832509 13.598649
F 22.371455 11.592719 13.812249
F 31.314755 3.968739 11.099449
F 31.395855 11.479319 10.949849
F 22.386255 3.829529 10.786849
F 22.595955 11.673219 11.079949
F 31.119955 1.323449 7.403219
F 31.548655 8.991169 7.317109
F 22.368955 1.281109 7.392129
F 22.323355 9.035459 7.289129
F 33.615555 7.871669 11.145949
F 24.740855 5.057629 17.249549
F 24.622655 7.863089 11.071249
F 28.947655 12.759119 7.486239
F 33.555755 5.172079 7.419629
F 33.321555 12.836919 7.395539
F 24.467255 5.300549 7.423969
F 24.491355 12.954819 7.461089
F 33.657155 5.339819 10.250449
F 33.493455 12.967919 10.117249
F 24.548355 5.368499 10.181549
F 29.194855 12.813919 17.552949
F 33.477155 7.701829 13.796149
F 33.528455 5.218339 17.209149
F 24.639355 7.790959 13.787149
F 24.665255 12.969019 14.818249
F 26.844455 1.230609 17.436849
F 26.867355 9.066669 17.333849
F 31.388955 1.438819 14.670149
F 22.512855 11.671819 18.170449
F 26.949955 3.944729 21.128249
F 27.077355 11.252119 20.927649
F 24.465255 5.225529 14.557549
F 24.450755 7.674109 21.137649
F 26.832755 3.799849 18.356949
F 26.944555 11.524119 18.276349
F 22.323455 3.972189 18.292549
F 22.459155 8.996249 17.272149
F 26.747155 1.227909 14.712549
F 26.793655 8.986429 14.674049
F 31.332655 3.909819 20.869249
F 31.701855 11.753719 18.140649
F 29.121255 7.744079 18.173149
F 31.320855 4.013919 18.259449
F 20.115755 7.698829 18.078549
F 22.494855 1.274059 17.360549
F 24.538355 0.037464 13.762349
F 17.958455 1.295229 7.357149
F 33.753455 0.038349 18.409349
F 17.853955 9.014019 14.427449
F 20.314055 0.066402 6.362399
F 18.021455 11.677119 10.784149
F 18.041555 11.625319 6.233249
F 33.620755 0.147688 21.112049
F 35.722855 1.301669 3.018729
F 18.070255 1.234999 14.654849
F 17.919555 9.003109 2.629119
F 28.895355 0.105317 10.954349
F 35.762655 9.167699 2.690359
F 17.849955 9.132389 10.088249
F 35.816955 11.754519 21.035549
F 17.839255 3.715559 20.778149
F 17.968755 3.889029 11.119949
F 35.794955 11.558619 13.583149
F 17.765955 1.414119 2.767479
F 33.447855 0.173260 11.034249
F 35.684255 3.833649 18.045049
F 17.973455 11.552219 3.429999
F 17.972655 1.205289 17.222349
F 35.607855 3.796079 20.887549
F 17.786955 9.144409 7.296319
F 29.003455 0.066657 6.478389
F 35.907055 9.043899 14.642449
F 17.954555 1.290779 10.107449
F 33.502055 0.008579 6.517399
F 29.054355 0.169171 20.966149
F 20.108855 -0.065506 13.649549
F 26.860555 24.512419 2.860089
F 26.907055 16.964219 3.008639
F 26.983955 27.134119 18.060849
F 27.151555 26.961219 6.300649
F 22.230555 27.083019 13.566549
F 26.886455 19.344519 6.568309
F 22.345455 27.114819 18.257549
F 33.580755 23.261819 20.989249
F 27.197455 27.081219 3.570409
F 26.833555 19.584019 3.910239
F 33.577355 15.509619 21.163449
F 24.711155 20.667219 17.573549
F 26.836955 24.611719 21.979149
F 26.887255 16.893119 0.334960
F 33.432155 20.693519 17.410949
F 31.297755 27.225019 18.281049
F 29.142555 15.441919 3.878619
F 29.137055 23.116319 3.694159
F 19.913255 15.578919 3.786149
F 20.355855 23.227119 3.465979
F 29.036655 20.759519 0.050621
F 20.156355 20.578219 21.783149
F 29.272255 20.509419 2.835899
F 20.098455 20.523819 2.611219
F 28.851355 15.372019 6.683589
F 29.263155 23.211619 6.421089
F 20.155755 15.712919 6.451599
F 20.390755 23.166619 6.306019
F 31.398955 24.324119 2.769159
F 31.293855 16.683919 2.797949
F 22.533655 24.807619 2.902909
F 22.265955 16.768119 2.795099
F 27.077155 27.027419 20.927349
F 31.107555 19.265119 6.562059
F 31.446555 26.978119 21.013349
F 22.413555 19.426019 6.343479
F 22.493355 27.106319 6.276259
F 31.374055 19.108419 3.806859
F 31.348555 27.238519 10.846049
F 22.512555 19.374719 3.633999
F 31.256755 24.308319 0.120259
F 31.225455 16.681419 0.074348
F 22.520055 24.560519 0.097994
F 22.355155 16.656219 21.977849
F 33.589955 15.479719 3.639959
F 33.661555 23.153419 3.625619
F 24.492555 15.581119 3.778639
F 24.602355 23.310319 3.715419
F 33.658555 20.606519 21.930449
F 24.753255 20.599819 0.077458
F 33.680355 20.396619 2.767039
F 24.534155 20.736119 2.758319
F 33.538155 15.517519 6.500099
F 33.613055 22.878519 6.290579
F 24.468355 15.522119 6.459059
F 24.723655 23.170919 6.526499
F 26.864755 24.536419 10.066549
F 26.786255 16.937619 10.247949
F 26.914155 26.941319 13.772049
F 24.705455 20.675519 14.822449
F 26.586455 27.189919 11.016549
F 26.939255 19.455919 13.758849
F 22.356055 27.312019 10.942249
F 31.206055 16.831419 14.544849
F 31.388155 19.277019 21.002349
F 26.512455 19.492419 11.161449
F 31.498855 24.585819 14.452149
F 31.187455 19.298119 18.190949
F 27.004455 24.424219 7.331919
F 26.779955 16.826819 7.497249
F 33.523855 20.618919 14.584949
F 24.740955 23.297319 18.346849
F 28.895655 15.357619 11.018049
F 29.153655 23.286619 11.039949
F 20.159255 15.385719 10.824749
F 20.296955 23.171919 10.970249
F 28.937955 20.710619 7.546859
F 20.220355 20.718719 7.122039
F 28.911655 20.618119 10.215349
F 20.187455 20.559519 9.922349
F 28.949755 15.351219 13.732449
F 29.193255 23.456819 13.662649
F 20.225455 15.408119 13.626149
F 20.295855 23.162519 13.787849
F 31.310855 24.483419 10.108449
F 31.139955 16.684019 10.258149
F 22.295455 24.735019 10.175849
F 22.264055 16.807519 10.371749
F 31.499655 27.000819 6.460679
F 31.318055 19.519619 13.809249
F 22.519055 27.147719 20.897049
F 22.631455 19.352319 13.867149
F 22.645755 27.363619 3.620219
F 31.217655 19.349119 11.045549
F 31.509155 26.935519 3.579349
F 22.282055 19.479219 11.041349
F 31.465155 24.499919 7.253999
F 31.153755 16.625519 7.359329
F 22.466355 24.615519 7.509899
F 22.422255 16.896219 7.519319
F 33.439655 15.511119 11.205249
F 33.627155 23.254919 11.078549
F 24.544355 15.704919 10.983649
F 24.519855 23.541319 11.131649
F 33.467555 20.514019 7.483789
F 24.695955 20.694419 7.372499
F 33.327355 20.591719 10.157649
F 24.443255 20.779319 10.163249
F 33.719855 15.603619 13.860049
F 33.744055 23.297519 13.847349
F 24.810655 15.383719 13.611049
F 24.617855 23.320219 13.726349
F 26.993155 24.561519 17.450749
F 26.826355 16.789219 17.390749
F 22.481255 24.733919 14.845449
F 22.347055 19.562119 18.324049
F 22.489255 19.361719 21.146649
F 26.931455 19.269019 21.078649
F 24.671755 23.248819 21.048949
F 24.577255 15.297619 21.131349
F 31.406855 27.253119 13.647049
F 26.921255 19.339719 18.307249
F 24.609855 15.654219 18.523949
F 33.523555 23.289419 18.226549
F 26.894455 24.521019 14.835349
F 26.829955 16.862919 14.584449
F 22.567555 16.630719 14.480949
F 33.564555 15.765419 18.426349
F 28.990255 15.369219 18.203749
F 29.202155 23.246919 18.078849
F 20.210655 15.489719 18.325749
F 20.195355 23.398519 18.178349
F 29.030255 20.835519 14.562649
F 20.276455 20.633619 14.588649
F 29.078055 20.642219 17.349549
F 20.120455 20.809619 17.277649
F 29.121555 15.390319 21.090849
F 28.910155 23.241419 20.795549
F 20.113255 15.369619 21.040349
F 20.262655 23.133619 21.014849
F 31.456755 24.442419 17.266649
F 31.151755 16.796819 17.361349
F 22.552355 24.651019 17.513649
F 22.558455 16.872719 17.363749
F 17.758755 27.133319 18.151749
F 35.645355 24.746919 0.024580
F 35.735655 16.739819 7.471129
F 35.851755 24.596719 14.680849
F 35.680555 19.401319 11.001649
F 35.810555 24.445319 2.839699
F 18.017455 27.188519 3.565399
F 17.887955 27.079919 10.811449
F 17.739455 16.875219 2.665949
F 35.758455 27.184619 18.157849
F 35.887355 24.617819 17.311949
F 35.812855 27.022819 3.757249
F 17.947555 24.429519 -0.177400
F 35.817155 26.930119 6.779329
F 35.871155 19.522819 13.811749
F 35.703755 24.516119 10.091349
F 36.020655 16.804319 17.349849
F 17.951955 16.865319 0.053023
F 18.025955 24.494119 14.417949
F 17.944555 16.837419 17.516949
F 17.895955 24.580319 17.257349
F 17.783955 27.039119 20.913749
F 17.937555 19.299819 11.239149
F 17.989655 19.517519 18.089849
F 26.765255 32.238019 2.816949
F 26.691955 39.976919 2.856159
F 33.707355 28.410319 2.663439
F 33.490455 28.463519 9.964449
F 26.917955 34.771819 6.523979
F 28.956655 28.322819 9.996829
F 26.982755 34.905719 3.740719
F 20.080555 28.335719 14.627049
F 26.866755 32.289719 0.115230
F 26.660655 39.985019 0.112951
F 24.598355 31.018819 20.875449
F 33.664555 38.849119 21.017949
F 29.114955 30.844619 3.673909
F 29.208155 38.909719 3.548759
F 20.008355 30.902519 3.560879
F 20.100255 38.398019 3.687549
F 20.181655 28.199419 0.069128
F 28.847455 36.172719 -0.000409
F 29.353655 28.473819 -0.270939
F 20.068855 36.216619 21.966849
F 29.365655 28.350819 7.368139
F 29.045955 36.397719 2.738599
F 33.597855 28.550619 17.396049
F 20.093155 35.863419 2.878859
F 29.102855 30.949019 6.378819
F 29.082055 38.759719 6.432099
F 20.011355 30.929219 6.195099
F 20.250055 38.552219 6.506969
F 31.324055 32.485319 2.880179
F 31.365955 40.331819 2.900369
F 22.317655 32.090819 2.729539
F 22.125655 39.918819 2.817809
F 31.307155 35.084319 6.457219
F 22.690855 34.569819 6.528469
F 31.390155 35.049719 3.673499
F 22.301055 34.497919 3.855669
F 31.211155 32.435919 -0.018580
F 31.415755 39.846819 0.186321
F 22.487555 32.098319 21.851549
F 22.328655 40.063719 21.887949
F 33.674355 31.130819 3.639909
F 33.623355 38.934919 3.615599
F 24.654155 30.946019 3.695009
F 24.527455 38.605419 3.564429
F 33.596555 28.476019 7.259229
F 33.398355 36.400619 21.911349
F 29.339955 28.329519 2.557159
F 24.449655 36.079819 0.019132
F 19.980055 28.295819 17.273949
F 33.569355 36.342619 2.797829
F 29.092855 28.615019 17.279649
F 24.470355 35.888819 2.931529
F 33.421855 31.178719 6.471079
F 33.698055 38.700419 6.284109
F 24.613655 30.934819 6.422979
F 24.616555 38.687019 6.365609
F 26.919955 32.308919 10.022049
F 26.766755 39.862019 10.127649
F 24.636555 38.686719 18.430549
F 33.414455 31.088719 21.039349
F 26.984055 34.986319 13.766649
F 24.760055 31.015919 18.187449
F 26.968355 35.063919 10.863149
F 24.985755 28.482919 2.671609
F 26.855355 32.070919 7.097929
F 26.907555 40.040719 7.350759
F 24.413555 36.149119 17.179349
F 24.597855 36.055319 14.432949
F 29.130755 31.043419 10.940449
F 29.130555 38.589219 10.925649
F 19.965155 30.859619 10.963649
F 19.936355 38.726519 10.881649
F 24.797555 28.499719 21.753149
F 29.017755 36.245719 7.161649
F 24.567655 28.101019 14.715049
F 20.298255 35.954519 7.307709
F 24.597255 28.453219 17.358249
F 29.116955 36.201319 9.898009
F 22.130755 34.702919 18.261349
F 20.126855 35.976919 10.210149
F 29.289255 31.081419 13.680149
F 29.170455 38.757919 13.576949
F 20.157655 30.881219 13.633449
F 20.018255 38.603619 13.500149
F 31.365255 32.258219 9.961989
F 31.298755 39.968819 10.079449
F 22.202455 32.168519 10.171949
F 22.268055 40.049219 10.084349
F 31.488855 35.117819 13.612649
F 22.448855 34.752519 13.651649
F 31.351755 34.959219 10.773949
F 22.430655 34.837919 10.798549
F 31.221055 32.529819 7.144969
F 31.414955 40.014919 7.379279
F 22.307755 31.948519 7.326969
F 22.483555 39.882319 7.318179
F 33.461155 30.987819 10.926049
F 33.443455 38.707119 10.916449
F 24.620355 31.049919 10.953949
F 24.382955 38.795719 10.896049
F 29.055155 28.395719 14.563049
F 33.515855 36.196719 7.279889
F 20.311155 28.471619 2.678959
F 24.740855 36.136119 7.260229
F 24.711955 28.596519 9.851129
F 33.634355 36.205419 9.974329
F 17.832955 39.864519 17.382649
F 24.698055 36.191419 9.904869
F 33.742355 31.170019 13.631149
F 33.603355 38.930319 13.755449
F 24.618255 30.692219 13.810449
F 24.591055 38.703819 13.641449
F 26.980955 32.481219 17.178449
F 26.663155 40.030619 17.414149
F 31.438455 40.066219 14.875849
F 31.531755 32.419219 14.326049
F 26.714255 34.818919 20.926749
F 24.557355 38.629719 21.092849
F 26.788755 34.992919 18.159449
F 33.640655 36.304919 14.548349
F 26.975355 32.312619 14.464849
F 26.854855 39.872719 14.734949
F 33.547455 36.374219 17.139749
F 22.363955 32.096919 14.672249
F 29.380355 31.229219 17.988349
F 29.014455 38.715119 18.370449
F 20.197955 30.790419 18.373749
F 20.086155 38.650919 18.199949
F 20.178655 28.412119 7.153709
F 29.256755 36.267919 14.634549
F 22.293255 39.935819 14.556049
F 20.231455 36.030619 14.457949
F 33.576755 31.106219 18.224649
F 29.159855 36.184119 17.338349
F 33.546755 38.808219 18.304949
F 20.050155 36.236119 17.140649
F 29.085055 31.153219 20.861449
F 29.053855 38.812519 21.150549
F 20.245455 30.844519 21.013149
F 20.288155 38.663019 20.908149
F 31.532155 32.465519 17.130449
F 31.256655 39.999019 17.606849
F 22.325155 32.152819 17.328749
F 22.204155 40.027019 17.308649
F 31.284055 35.019119 20.898149
F 22.192455 34.749619 20.986149
F 31.514955 34.909719 18.315549
F 20.079755 28.292919 9.857029
F 24.956655 28.306619 7.107109
F 33.610355 28.582519 14.720449
F 33.538755 28.332619 -0.009032
F 17.889855 32.147919 7.273019
F 17.793255 39.993319 9.619199
F 17.968755 34.507519 3.569119
F 35.715655 34.868419 11.012449
F 35.803855 35.015019 13.669749
F 17.804155 32.074119 10.001849
F 18.041555 34.770219 13.630549
F 17.917655 39.886019 6.940089
F 18.064255 32.263519 14.520349
F 17.975755 32.292919 17.420349
F 18.041155 32.306119 -0.287552
F 17.966055 34.596219 10.920449
F 26.784655 47.696519 2.913239
F 31.369555 42.552419 21.008549
F 22.470655 42.653919 18.209149
F 26.885855 42.693719 3.648409
F 26.834055 50.331719 6.674929
F 26.917555 42.606319 6.425209
F 33.341855 46.317619 20.910849
F 22.532855 42.589619 6.341039
F 26.903555 50.330519 3.834249
F 26.901555 42.398319 11.062949
F 33.583155 54.156919 20.942249
F 31.247855 42.463919 13.691349
F 26.854555 47.837019 0.143023
F 22.418355 55.463019 7.254719
F 31.504855 55.348019 10.185249
F 24.788455 43.912019 17.451949
F 29.076755 54.151719 3.725239
F 29.101055 46.535719 3.970619
F 20.057055 54.193019 3.671439
F 20.303355 46.426819 3.902619
F 29.202255 51.328619 0.116460
F 29.247155 43.920319 0.177601
F 20.077755 51.393219 0.252594
F 20.158855 43.846419 0.070055
F 29.141955 51.649719 2.741569
F 29.157455 44.030619 2.917599
F 20.030455 51.568619 3.041719
F 20.251955 43.917919 2.785689
F 29.182355 54.238719 6.555499
F 29.012255 46.514519 6.723309
F 20.037655 54.115919 6.553469
F 20.134055 46.481019 6.562199
F 31.350555 47.648719 3.016919
F 22.504055 42.585319 13.888249
F 22.422455 47.704019 2.798489
F 26.876455 55.388719 7.440529
F 31.357755 50.265319 6.511369
F 22.471455 42.439019 3.682319
F 22.302055 50.435719 6.559719
F 31.384155 42.767719 3.842889
F 31.245155 50.274619 3.833409
F 26.931055 42.563519 18.529249
F 22.308955 50.237519 3.735269
F 26.906455 42.566919 21.291949
F 31.272655 47.781419 0.135179
F 22.259355 55.194919 0.143636
F 22.467255 47.670819 21.890449
F 27.064055 55.593419 14.484049
F 33.526055 54.276319 3.799539
F 33.622055 46.518819 3.780129
F 24.708055 53.855519 3.784729
F 24.673455 46.324319 3.802539
F 33.692655 51.543719 0.253884
F 33.495655 43.842519 0.161474
F 24.506455 51.580519 21.787649
F 24.739855 43.957019 0.203658
F 33.375455 51.664719 2.939079
F 33.610055 44.067219 2.910759
F 24.579555 51.439819 2.687009
F 24.560455 43.749219 2.871749
F 33.804855 54.181219 6.444069
F 33.585055 46.434319 6.439199
F 24.561555 54.246019 6.391879
F 24.810955 46.362419 6.535699
F 27.033855 47.797419 10.320849
F 31.633155 50.282519 20.843349
F 24.713755 51.705519 17.580149
F 33.483955 43.908519 17.364949
F 26.896255 50.408319 14.037349
F 26.877655 55.359919 10.294749
F 33.614455 54.205519 18.122749
F 33.746555 51.589519 17.363949
F 26.863155 50.301819 11.263449
F 22.507455 55.476819 9.950579
F 24.806055 43.858819 14.652449
F 31.337855 42.608019 18.369349
F 26.781355 47.924519 7.575159
F 17.789455 50.132719 20.840349
F 22.404055 47.748919 14.523649
F 24.825555 51.801019 14.856749
F 29.129155 54.177019 10.941349
F 29.115855 46.162219 11.301449
F 20.367755 54.220519 11.079049
F 20.135655 46.393319 11.073149
F 29.092555 51.505719 7.447349
F 28.973155 44.028819 7.515659
F 20.064155 51.516919 7.439359
F 20.199955 43.860819 7.349009
F 29.033455 51.479119 10.195149
F 28.999555 43.682719 10.144649
F 20.129155 51.472719 10.124549
F 20.276055 43.631019 10.151949
F 29.218955 54.118819 13.634149
F 29.173355 46.337219 13.958649
F 20.434455 54.036019 13.759149
F 20.096355 46.515919 13.675149
F 31.152055 47.664819 10.154849
F 26.957855 42.496919 13.862149
F 22.271355 47.731019 10.061049
F 22.458755 42.614019 20.934549
F 31.250155 50.262419 13.685649
F 31.297655 55.430719 14.568649
F 22.791255 50.361319 13.656449
F 22.691455 42.579919 11.106949
F 31.312355 50.221419 10.944349
F 31.355155 55.395419 17.228849
F 22.398955 50.170919 11.029249
F 31.319155 55.520619 2.839959
F 31.377255 47.731819 7.477989
F 22.360155 50.177419 20.953049
F 22.407955 47.813219 7.233099
F 22.497555 50.311619 18.143649
F 33.789555 54.039519 10.931849
F 33.663255 46.432619 10.851249
F 24.573555 54.008319 11.010649
F 24.532155 46.475719 10.996549
F 33.564055 51.657119 7.249159
F 33.384755 43.864719 7.313199
F 24.575155 51.823119 7.499099
F 24.727655 43.783519 7.299189
F 33.641255 51.440019 10.107549
F 33.358755 43.841219 10.076049
F 24.561955 51.503519 10.257949
F 24.825855 43.907419 10.061249
F 33.531155 54.135019 13.620949
F 33.684255 46.528619 13.641849
F 24.744655 54.284419 13.829249
F 24.621355 46.418319 13.806649
F 26.916355 47.621919 17.403449
F 31.453455 47.764619 14.610049
F 33.318455 43.895419 14.747649
F 33.557655 51.532119 14.578649
F 26.909655 50.412019 21.030249
F 31.104655 42.549019 6.471359
F 24.781055 46.488519 20.972249
F 24.546555 54.195919 21.011249
F 27.036355 50.299519 18.248749
F 22.397555 47.665319 17.249549
F 24.578255 46.393019 18.297549
F 24.806155 54.304819 18.373549
F 26.916955 47.777519 14.800749
F 31.183855 42.582919 11.053149
F 31.404555 50.270619 18.079749
F 33.451555 46.448119 18.273449
F 29.095055 54.257719 18.256349
F 29.052955 46.456119 18.266649
F 20.090955 54.127419 18.295249
F 20.154055 46.262619 18.454649
F 29.170955 51.655019 14.596749
F 29.160455 43.696219 14.666649
F 20.307155 51.465319 14.701449
F 20.041255 43.987219 14.655949
F 29.153355 51.604919 17.279049
F 29.002855 43.855419 17.373249
F 20.224055 51.505919 17.339149
F 20.010955 43.752519 17.544249
F 29.176555 53.963219 21.047949
F 29.163555 46.481219 21.012349
F 20.031955 53.822319 20.977349
F 20.202855 46.383219 21.138349
F 31.287055 47.677119 17.347949
F 27.047255 55.549219 17.176349
F 18.072355 42.319119 20.987849
F 31.504955 55.313919 7.555389
F 31.268155 55.397219 0.014134
F 26.796855 55.211619 2.666409
F 26.977855 55.253819 -0.022685
F 22.409955 55.217119 17.380449
F 22.412955 55.507719 14.686349
F 22.497955 55.415819 2.839359
F 17.939155 50.146319 6.506159
F 17.879455 55.235219 17.093449
F 35.868855 47.602619 14.696049
F 36.053155 55.327919 10.222649
F 35.831955 47.750919 10.047749
F 35.848555 47.628819 17.456249
F 18.030155 42.560219 6.284289
F 35.581455 42.855319 13.758649
F 36.084155 50.353219 13.715349
F 35.940455 55.435819 14.583649
F 35.833455 47.511719 7.344359
F 35.932955 55.221119 7.433099
F 35.864955 50.101119 6.269519
F 35.693655 55.577719 2.914309
F 18.042755 50.229419 18.297949
F 17.839155 50.290719 11.070949
F 17.981555 55.283819 0.133707
F 17.757355 55.241919 7.190389
F 26.656555 63.027519 2.823379
F 20.217355 69.408319 11.024049
F 26.840155 57.870819 6.370979
F 26.856655 65.614519 6.423559
F 20.135055 69.831119 3.522839
F 24.567855 69.559819 6.467519
F 26.995055 57.811719 3.647609
F 26.786055 65.670119 3.652139
F 17.937855 62.952019 17.404449
F 17.827855 63.027819 14.520149
F 26.727655 62.948119 21.954549
F 22.157955 63.028319 14.633249
F 28.826955 61.632819 3.774569
F 20.177055 61.839819 3.746869
F 29.065555 59.205219 0.011247
F 29.194455 66.938619 0.080017
F 20.068855 59.045219 0.052014
F 20.040055 67.176419 -0.037008
F 29.130655 59.144419 2.809949
F 29.025155 67.046119 2.846969
F 20.208555 59.224419 2.790489
F 20.303955 67.105119 2.720809
F 28.871855 61.709019 6.411439
F 20.004655 61.836919 6.412149
F 31.121755 63.070419 2.866869
F 22.443855 63.064319 2.956579
F 31.193055 57.837019 6.794409
F 31.215655 65.654719 6.351139
F 22.349955 57.965519 6.278459
F 22.237855 65.539419 6.407879
F 31.330455 57.931319 3.900039
F 31.268455 65.607319 3.616919
F 22.477455 57.850919 3.638049
F 22.347755 65.626319 3.707979
F 31.337555 63.237419 21.932749
F 22.317055 62.980919 0.140276
F 33.336655 61.816219 3.834039
F 24.673155 61.623619 3.595269
F 33.485155 59.555119 0.121702
F 33.585355 66.910219 21.870449
F 24.766855 59.180519 -0.111801
F 24.639455 66.814719 21.883649
F 33.580155 59.238919 2.816609
F 33.606555 66.852119 2.763249
F 24.740655 59.053319 2.692399
F 24.512555 66.954419 2.727269
F 33.511155 61.790919 6.657249
F 24.553055 61.715319 6.427569
F 26.907055 62.868419 10.070349
F 33.618255 67.128019 14.605049
F 26.693755 58.257119 13.741349
F 26.650155 65.614619 13.657849
F 33.454355 59.211119 14.932849
F 24.423655 66.856919 14.664549
F 26.829955 58.066419 11.016449
F 26.723555 65.568819 10.792249
F 33.624055 61.953919 17.968349
F 24.573355 61.704619 18.259849
F 26.803055 62.986619 7.391879
F 24.471355 59.303719 14.711849
F 29.143855 61.903419 10.942749
F 20.086755 61.635519 10.817749
F 28.867055 59.161519 7.377589
F 29.068755 67.036919 7.188829
F 20.075955 59.283619 7.281669
F 20.027155 66.873819 7.095829
F 29.070355 59.236919 10.053549
F 28.901455 66.949519 9.920329
F 20.162955 59.144219 9.973609
F 19.987655 66.787419 9.919399
F 29.230155 61.909119 13.648349
F 19.986555 61.661619 13.571149
F 31.487455 63.016719 10.224649
F 22.350955 62.893319 10.196549
F 31.364655 58.023119 13.833049
F 31.423755 65.887619 13.648549
F 22.434855 58.041519 13.789349
F 22.135255 65.422919 13.700949
F 31.371855 57.941519 11.037049
F 31.122155 65.629619 10.947249
F 22.385755 57.929019 11.049249
F 22.216655 65.556819 11.040549
F 31.251055 63.094319 7.357899
F 22.276055 62.987319 7.434269
F 33.453155 61.546619 11.156749
F 24.639855 61.780019 11.044949
F 33.620455 59.173719 7.585949
F 33.502155 66.879719 7.486119
F 24.579355 59.228619 7.184519
F 24.514455 66.879519 7.291869
F 33.695255 59.118919 10.218649
F 33.293655 67.025719 10.228149
F 24.472455 59.175619 9.920739
F 24.369955 66.933319 9.972559
F 33.431655 61.827519 13.879049
F 24.580455 61.753319 13.752849
F 26.819755 62.914719 17.249049
F 24.362755 59.238419 17.431449
F 26.943955 57.855919 20.782549
F 26.940555 65.585619 21.009849
F 24.546255 61.764719 21.038949
F 33.501655 61.935519 20.897149
F 26.664355 58.094719 18.101549
F 26.905155 65.489319 18.259149
F 33.582955 59.333319 17.442249
F 33.562755 66.909119 17.269149
F 26.873355 63.116519 14.605249
F 24.566355 66.732619 17.493749
F 29.023555 61.952819 18.344549
F 20.206755 61.680619 18.306949
F 29.103655 59.437519 14.659449
F 28.969855 66.964519 14.565749
F 20.034855 59.082119 14.601549
F 20.161355 66.923519 14.726149
F 29.039855 59.298419 17.415549
F 29.130955 66.871919 17.245349
F 20.123855 59.169919 17.350849
F 20.159455 66.797919 17.481249
F 28.945055 61.825419 21.027049
F 20.090355 61.829719 21.030849
F 31.224155 63.219419 17.332549
F 22.350455 63.030319 17.392149
F 31.303355 58.014219 20.971649
F 31.438855 65.722619 20.883349
F 22.504755 57.762019 20.955549
F 22.283255 65.528919 21.153449
F 31.254955 57.897419 18.342249
F 31.338155 65.694919 18.247049
F 22.204555 57.808519 18.258049
F 22.555155 65.408619 18.527249
F 31.299355 63.270919 14.644949
F 17.920355 57.876119 18.282449
F 24.669155 69.544019 3.700259
F 17.945555 57.822519 10.884349
F 17.813755 57.902919 6.456989
F 17.873855 63.259619 -0.026507
F 24.758655 69.266519 10.994549
F 17.848255 65.685419 13.638549
F 35.697955 63.078119 0.088572
F 36.035455 63.088719 17.294149
F 17.917655 57.902219 13.559249
F 35.655555 58.064219 21.033249
F 17.815555 65.604519 10.994649
F 20.269855 69.541419 18.273349
F 29.103455 69.674519 3.741189
F 35.855455 65.674919 3.796059
F 35.779155 58.085919 3.730499
F 35.602655 65.505219 13.544449
F 35.804055 58.051519 13.893549
F 29.040655 69.540819 13.759049
F 35.861755 62.972819 14.570849
F 35.830055 63.055119 7.361289
F 36.018955 58.022619 11.081749
F 17.826255 63.024019 10.102649
F 24.490855 69.312019 18.211549
F 33.475155 69.491819 3.610919
F 20.217355 69.682719 20.946749
F 33.617655 69.620919 13.732749
F 49.346855 1.294989 17.241549
F 40.375355 1.380909 14.871649
F 44.707555 1.396169 2.679309
F 44.873955 9.222979 2.800469
F 42.337255 7.919869 18.174649
F 49.397055 9.097939 14.797949
F 44.724555 3.962859 6.397839
F 44.921455 11.823519 6.434339
F 49.466255 1.431369 14.625249
F 42.430555 0.072477 10.970249
F 44.606555 4.091459 3.674499
F 44.888755 11.744719 3.716959
F 40.375655 9.285549 14.656449
F 46.930155 13.046819 10.107549
F 44.810055 1.402959 0.052001
F 44.682155 9.050619 0.164611
F 37.998155 7.876719 3.690449
F 46.981655 5.250479 17.180249
F 46.855955 7.780939 3.741819
F 49.293455 11.800019 18.375649
F 37.878955 5.040049 21.785249
F 51.528655 13.021819 17.523249
F 47.162555 5.225219 0.051884
F 35.886255 4.019349 6.487279
F 38.029455 5.300599 2.672399
F 51.397955 12.925819 7.589539
F 47.031455 5.166659 2.729379
F 47.049655 13.063119 17.407649
F 38.262155 7.883289 6.419969
F 51.589655 12.826319 2.636399
F 46.865355 7.797659 6.550299
F 42.696955 12.788219 0.161103
F 40.207955 1.320229 2.831759
F 40.318855 9.150229 2.603969
F 35.649555 11.471119 10.702949
F 49.158155 8.958179 2.943489
F 40.407055 4.043949 6.272819
F 40.388655 12.016919 6.468469
F 49.321155 3.928129 6.610639
F 49.394855 11.432319 6.669259
F 40.160955 3.945229 3.661799
F 40.348455 11.579919 3.680819
F 49.175555 3.959029 3.896859
F 49.353055 11.710219 3.890049
F 40.170255 1.477729 21.931549
F 40.242155 9.003999 -0.150374
F 46.901255 5.142059 14.526949
F 49.264455 8.982339 0.231645
F 42.509455 7.967389 3.638669
F 49.249255 1.348579 0.018013
F 51.312355 7.530819 3.895209
F 51.469555 7.736439 20.954349
F 42.596755 5.162549 21.723549
F 37.995455 12.926519 14.588249
F 51.590855 5.209249 0.122698
F 51.564855 13.044219 14.749249
F 42.559555 5.464479 2.623359
F 51.772855 12.979119 10.275949
F 51.600055 5.104229 2.809079
F 38.067755 5.183159 17.256349
F 42.461655 7.865479 6.334489
F 47.158755 12.912519 14.596749
F 51.401355 7.671079 6.647579
F 42.582055 7.740439 20.907949
F 37.855455 12.977119 7.089869
F 49.144555 3.969279 18.261949
F 44.716455 1.289979 9.928339
F 44.785555 9.113789 10.056649
F 40.446655 11.672719 18.212849
F 40.199955 3.897129 18.264949
F 44.673755 3.874679 13.713749
F 45.031255 11.614319 13.834549
F 49.393655 11.709819 21.087549
F 42.758955 13.012919 14.449049
F 44.952955 3.917669 11.024749
F 44.739055 11.751219 11.169849
F 51.509155 7.810179 18.254149
F 40.054055 9.208469 17.324249
F 44.886155 1.326109 7.251729
F 44.633555 9.181649 7.380499
F 37.971355 7.839799 10.936149
F 47.196655 13.003719 7.418329
F 47.040155 7.748719 11.025849
F 51.412255 5.114219 17.418149
F 38.156155 5.207479 7.333199
F 47.047555 12.922319 0.073282
F 47.047155 5.278619 7.382839
F 42.587155 12.951019 2.826199
F 38.079855 5.206209 10.052149
F 51.538155 13.092419 0.100571
F 47.109455 5.209899 10.072249
F 42.624355 13.204219 7.366429
F 38.210055 7.847659 13.698049
F 47.176655 13.008519 2.907889
F 46.996155 7.931239 13.689549
F 42.450555 5.238789 17.528649
F 40.258155 1.141509 9.961229
F 40.440855 9.033619 10.124549
F 49.372655 1.276249 10.162349
F 49.367955 9.112199 10.255549
F 40.201755 3.899939 13.688149
F 40.276655 11.736519 13.554449
F 49.442755 3.899649 13.745149
F 49.383555 11.657419 13.902649
F 40.307855 3.890409 10.963749
F 40.142255 11.797519 10.719649
F 49.302055 4.007889 11.018849
F 49.294755 11.787019 10.955249
F 40.237455 1.493759 7.245879
F 40.548855 9.298129 7.357539
F 49.281755 1.324719 7.383799
F 49.118755 8.930509 7.567209
F 42.651955 7.721579 10.986849
F 42.613055 12.920519 10.047049
F 51.675355 7.781209 11.183649
F 38.092255 5.340439 14.598149
F 42.647055 5.375339 7.515479
F 38.069455 12.996419 0.136572
F 51.549555 5.105859 7.459189
F 49.243655 1.354449 2.852369
F 42.584955 5.086059 10.288849
F 47.084055 7.791299 21.040349
F 51.538255 5.215789 10.105449
F 38.162655 13.065919 2.952909
F 42.776455 7.676599 13.711949
F 37.849355 7.678899 21.040549
F 51.666055 7.788369 13.889249
F 51.462055 5.367959 14.688749
F 49.461955 3.977969 20.948049
F 42.434055 5.119749 14.813249
F 44.737455 1.294359 17.322149
F 44.699155 9.057199 17.545049
F 44.969955 3.995829 21.075749
F 44.901555 11.542919 21.014849
F 40.285055 11.650919 20.980249
F 40.254155 3.913449 21.057949
F 44.769055 4.046109 18.427549
F 44.770755 11.734519 18.282849
F 49.261355 9.137179 17.518949
F 38.109955 12.851519 17.317149
F 44.738055 1.335149 14.563549
F 44.816755 9.056959 14.708749
F 37.975655 7.821859 18.279049
F 40.350955 1.426029 17.439649
F 47.026655 7.836099 18.257649
F 42.560155 12.947219 17.228249
F 37.844255 13.017119 9.809679
F 35.881655 3.828389 11.010449
F 35.908855 9.103159 7.074579
F 38.054255 0.032729 11.040049
F 47.072655 0.065738 13.857349
F 35.734455 8.953659 9.907399
F 37.964455 0.097713 20.950649
F 51.709855 0.128951 10.946949
F 37.967155 0.066432 3.773439
F 35.871755 11.593719 3.732999
F 35.880955 3.903599 13.876349
F 36.058255 1.204759 14.580349
F 35.758455 9.143289 -0.059854
F 51.561255 0.025034 18.270649
F 53.612855 3.806629 11.010249
F 38.028155 -0.069213 18.189249
F 35.911855 3.895579 3.804009
F 47.093955 -0.033784 6.657909
F 51.444255 0.008829 3.716839
F 53.902955 1.306619 9.845939
F 35.856355 1.329479 0.265563
F 53.820255 1.275919 17.524749
F 35.669655 1.284419 7.368379
F 35.826355 1.426969 10.097049
F 35.690055 11.691019 6.429769
F 35.617955 9.102649 17.390449
F 35.897855 1.095699 17.174549
F 35.866755 11.664019 18.357949
F 42.394355 0.302001 20.980649
F 47.104555 0.122636 11.059849
F 38.340755 -0.097023 13.676749
F 46.926855 0.099804 3.807199
F 42.535755 0.113182 18.273249
F 42.587955 0.196995 6.414059
F 42.575155 -0.005520 3.712239
F 51.718855 0.185677 6.401349
F 44.715355 27.302519 6.577619
F 49.271455 27.208819 3.729979
F 44.774955 24.590319 2.930409
F 44.946555 16.817819 2.739729
F 49.223655 27.161619 18.420649
F 40.220155 27.332219 6.340829
F 49.365555 27.025919 11.062849
F 44.722955 19.324319 6.559519
F 49.371255 27.072519 6.427059
F 40.158055 27.168919 18.365949
F 40.257655 27.207419 3.693469
F 44.835255 19.325719 3.837239
F 49.242155 24.622119 14.719549
F 51.334355 23.424919 20.987649
F 44.794855 24.503419 0.235489
F 44.839455 16.690819 0.028321
F 38.193655 15.768619 3.557089
F 37.889455 23.316119 3.707149
F 47.261155 15.596019 3.546449
F 47.137055 23.263319 3.709919
F 38.053155 20.760919 0.134327
F 46.962455 20.690719 0.094155
F 38.134155 20.741319 2.867489
F 47.166255 20.536519 2.912349
F 37.907655 15.465819 6.299799
F 38.142555 23.106419 6.452929
F 47.203955 15.453519 6.499219
F 46.909555 23.263219 6.355229
F 40.189255 24.501719 2.833089
F 40.502355 16.981419 2.627599
F 49.370755 24.560519 3.057129
F 49.586455 16.745719 2.890589
F 44.925855 27.234619 18.187249
F 40.191655 19.478819 6.346999
F 44.794755 27.061819 10.988749
F 49.257155 19.345119 6.491649
F 40.315755 27.150219 21.249849
F 40.448355 19.580019 3.578669
F 40.088155 27.295019 13.738949
F 49.526255 19.382319 3.766969
F 40.352755 24.643319 0.099943
F 40.330455 16.843119 -0.022877
F 49.180355 24.558119 22.147249
F 49.195855 16.903519 21.908249
F 42.633155 15.563619 3.527789
F 42.359555 23.342719 3.838089
F 51.867055 15.346719 3.670169
F 51.568555 23.262919 3.872239
F 42.445255 20.602519 0.122310
F 51.309155 20.798519 -0.094702
F 42.717955 20.682319 2.887829
F 51.431955 20.669619 2.615859
F 42.639455 15.764819 6.245049
F 42.451955 23.527619 6.578899
F 51.693355 15.386319 6.567779
F 51.367155 23.298019 6.613759
F 51.586855 15.735319 21.075449
F 40.480655 16.670619 14.548249
F 44.820755 24.556019 9.887469
F 44.793355 16.867519 10.110649
F 42.424055 23.157719 20.912649
F 42.549055 23.296219 18.210949
F 49.304255 27.244619 21.249249
F 44.924555 19.583119 13.634549
F 40.060555 27.139419 11.011049
F 42.637855 15.348919 21.009349
F 44.790555 26.988919 13.653049
F 44.772355 19.560419 10.899749
F 42.702655 15.534619 18.132349
F 51.568455 20.715319 17.459549
F 44.821355 24.781219 7.285639
F 44.879955 16.774019 7.294239
F 37.969455 15.580619 10.903949
F 38.010555 23.216319 10.891849
F 47.091055 15.695819 11.073149
F 47.004155 23.236919 11.030949
F 37.846955 20.565519 7.278859
F 46.881855 20.760419 7.212949
F 37.839055 20.607919 9.955909
F 47.061455 20.728819 10.119349
F 38.185155 15.444919 13.682149
F 38.090255 23.428819 13.695149
F 46.986755 15.524419 13.658049
F 47.119255 23.288219 13.755349
F 40.326155 24.673419 10.203849
F 40.337155 16.667719 10.048049
F 49.214255 24.477419 10.106949
F 49.267855 16.783419 10.117349
F 49.115755 27.098319 13.769049
F 40.189655 19.340819 13.566149
F 44.852255 27.067519 21.141449
F 49.385655 19.429719 13.857949
F 40.257755 19.301819 18.315649
F 40.224855 19.463919 10.866949
F 49.207255 19.482919 20.908849
F 49.205255 19.394919 11.086049
F 40.100655 24.687019 7.478659
F 40.318455 16.837619 7.288739
F 49.221955 24.547719 7.443979
F 49.540955 16.837819 7.254029
F 42.745955 15.436219 11.010449
F 42.611155 23.259619 10.942949
F 51.419555 15.423519 10.946549
F 51.636455 23.258019 11.057149
F 42.353955 20.937219 7.395869
F 51.498955 20.591019 7.411889
F 42.517455 20.652119 10.135849
F 51.543255 20.588119 10.129449
F 42.743855 15.567719 13.728949
F 42.478655 23.468619 13.650849
F 51.464655 15.574619 13.707749
F 51.442955 23.319719 13.882749
F 42.527055 20.596819 17.334449
F 49.234455 16.835319 14.523449
F 44.902155 24.667319 17.312349
F 44.791455 16.915419 17.231849
F 40.293355 24.880019 14.733749
F 44.667855 19.345119 21.120849
F 51.406055 23.428219 18.326849
F 51.543255 20.691919 14.735849
F 49.340455 19.400419 18.284349
F 44.658155 19.382319 18.353449
F 42.591055 20.877719 14.537249
F 51.408655 15.719619 18.374749
F 44.833855 24.451619 14.561349
F 44.887055 17.035419 14.651949
F 38.079455 15.314119 18.173149
F 38.104955 23.240619 18.239649
F 46.985355 15.763919 18.348349
F 46.913755 23.057019 18.435749
F 38.039255 20.675519 14.545149
F 47.166555 20.788719 14.667249
F 38.008955 20.773919 17.276449
F 46.965755 20.497519 17.500449
F 38.077155 15.497819 20.909749
F 37.972255 23.426619 20.901349
F 47.200955 15.451719 21.128149
F 46.953655 23.200119 21.210249
F 40.269155 24.549819 17.398549
F 40.371255 16.607619 17.323349
F 49.034855 24.535819 17.486649
F 49.281855 16.934519 17.151649
F 44.600455 27.166819 3.857589
F 40.123055 19.441019 20.990549
F 36.000955 19.359719 3.766499
F 35.746655 16.734319 10.288749
F 35.623355 19.295419 6.378639
F 53.975055 16.863919 2.777239
F 35.991755 27.371619 20.805649
F 35.963755 16.800219 0.063196
F 35.825755 24.212219 7.249899
F 53.740655 24.315419 7.321739
F 35.674555 27.066219 11.006849
F 53.617955 27.309619 18.393749
F 53.653855 27.068119 3.710219
F 53.847855 19.445919 11.007049
F 53.726855 19.331719 13.724149
F 35.805555 16.761119 2.730809
F 35.784155 27.269719 13.803449
F 35.999555 16.802119 14.679149
F 35.659555 19.517619 18.226649
F 35.793255 19.330019 21.009249
F 51.687655 28.580819 21.963249
F 42.683055 28.276119 14.529249
F 44.828555 32.303619 2.623729
F 44.888655 40.200819 2.794039
F 51.243655 38.745919 21.101649
F 44.556855 34.922219 6.489639
F 37.930955 28.430819 2.801449
F 44.832555 34.883919 3.791829
F 37.920955 28.426019 7.326879
F 42.462955 28.481319 17.409349
F 44.799155 32.480319 0.018237
F 44.758955 40.058419 0.087199
F 37.904055 31.071719 3.606089
F 38.106955 38.816819 3.826819
F 46.786755 30.941519 3.842929
F 46.882455 38.773719 3.697429
F 38.027155 28.573119 17.488049
F 38.090755 36.089519 0.179860
F 37.915455 28.468019 14.874549
F 47.121255 36.033119 21.868449
F 47.124455 28.497519 17.327049
F 38.215255 36.254219 2.980369
F 47.080255 28.517019 0.164625
F 46.920155 36.230319 2.695949
F 38.018555 30.955419 6.360999
F 38.066055 38.609919 6.472489
F 46.740955 30.913219 6.461099
F 46.869255 38.663019 6.400129
F 40.115955 32.440519 2.874939
F 40.339655 40.099419 3.010609
F 48.986555 32.061319 2.953679
F 49.080855 39.915719 2.735129
F 40.408455 34.808319 6.575989
F 49.047955 34.786819 6.487869
F 40.420255 34.924619 3.809409
F 49.100555 34.763719 3.733829
F 40.344355 32.380119 0.104630
F 40.205055 40.073919 22.014549
F 49.167455 32.044019 22.083349
F 49.268455 40.215019 21.895049
F 42.443355 31.172619 3.486079
F 42.685455 38.671819 3.683359
F 51.518855 30.918419 3.864049
F 51.220155 38.559819 3.770309
F 47.139355 28.323819 10.300549
F 42.365655 36.324219 21.897849
F 51.443055 28.549419 17.571349
F 51.441255 36.168919 0.166381
F 42.508955 28.394519 7.562599
F 42.523555 36.066419 2.742739
F 38.140255 28.533619 0.019195
F 51.335255 36.044819 2.938089
F 42.485555 30.945219 6.265749
F 42.564055 38.859519 6.448499
F 51.356855 30.894819 6.536979
F 51.338655 38.435619 6.446749
F 35.856555 35.002019 3.625299
F 51.446055 31.146219 21.115549
F 44.752055 32.230319 10.007349
F 44.857755 39.915619 10.164249
F 51.513455 36.064519 14.757049
F 44.684055 34.803719 13.532749
F 42.381355 38.839119 21.014049
F 44.818755 34.757819 10.773249
F 42.644455 31.101719 21.054349
F 51.255255 28.561219 14.834149
F 44.518755 32.157019 7.265699
F 44.777555 40.092819 7.358279
F 37.997955 31.004019 10.989449
F 37.995155 38.717419 11.026549
F 46.957055 30.918519 11.056149
F 46.955455 38.719719 11.306849
F 42.379755 28.433819 10.302849
F 38.050555 36.020019 7.307529
F 49.141255 39.933619 14.805149
F 46.878155 36.217419 7.306249
F 40.373055 34.826519 18.135649
F 37.982155 36.172919 10.091449
F 49.208055 40.067819 17.476849
F 46.961355 36.218419 9.965089
F 38.044755 30.973319 13.770849
F 38.016855 38.710419 13.731149
F 46.935155 30.989419 13.747849
F 46.855755 38.679119 13.946149
F 40.162055 32.227119 10.150149
F 40.234455 40.025919 10.078549
F 49.291355 32.056819 10.045749
F 49.165655 39.920019 10.226849
F 40.192255 34.717219 13.899749
F 49.299055 34.789619 13.765249
F 40.089255 34.869419 11.118049
F 49.162855 34.794219 11.012249
F 40.273455 32.110919 7.414489
F 40.220455 39.875819 7.331019
F 48.971155 32.290119 7.307549
F 49.208555 39.836819 7.419969
F 42.407955 30.954019 11.012349
F 42.510955 38.830819 10.841449
F 51.506755 30.868119 11.029449
F 51.369055 38.529319 10.939749
F 40.263155 34.901719 20.954449
F 42.466155 36.314419 7.383789
F 51.269355 38.556119 18.477949
F 51.573055 35.886119 7.169619
F 49.317855 34.869819 18.159449
F 42.481055 36.015719 10.075549
F 42.692255 31.086919 18.200149
F 51.356655 36.043119 10.080349
F 42.451355 30.951219 13.827649
F 42.258055 38.673019 13.608149
F 51.557255 31.061219 13.770249
F 51.332955 38.581319 13.707649
F 49.289255 34.649519 20.962249
F 51.556255 36.105019 17.373949
F 44.886155 32.435419 17.261749
F 44.662455 40.093319 17.389749
F 44.677155 35.060519 20.994549
F 42.549155 36.233119 17.136049
F 44.778355 34.961119 18.284849
F 42.324855 36.031119 14.424149
F 42.446055 38.741219 18.254149
F 44.693755 32.320519 14.558949
F 44.544455 39.925519 14.626649
F 38.026755 31.112319 18.309449
F 38.000255 38.784219 18.442849
F 47.072955 31.145019 18.077549
F 46.852255 38.861119 18.176949
F 51.632755 31.175419 18.430249
F 38.122155 36.183219 14.629049
F 40.121955 40.076719 14.626849
F 46.866255 36.052919 14.663249
F 40.226355 32.033119 14.715249
F 38.127055 36.124819 17.423349
F 49.244155 32.248019 14.620449
F 47.041455 36.141919 17.404649
F 38.079755 31.159119 20.946849
F 38.037755 38.739319 21.151249
F 46.909255 30.943119 20.849449
F 47.142455 38.782819 20.848449
F 40.352055 32.265719 17.435149
F 40.153655 39.971719 17.444449
F 49.378355 32.174219 17.412149
F 42.424855 28.507319 2.783339
F 46.923855 28.422819 14.620049
F 42.652655 28.588619 -0.073717
F 51.556055 28.464719 2.891289
F 37.850555 28.341719 10.075049
F 51.571455 28.267319 10.161449
F 46.966655 28.378719 7.537839
F 51.478755 28.263619 7.360589
F 46.828255 28.443319 2.935319
F 35.632455 34.984519 21.019349
F 35.643755 39.782919 10.080249
F 35.840855 40.048619 21.977749
F 35.754155 40.083119 17.416449
F 35.744755 34.973019 18.271349
F 35.765655 40.037319 7.417999
F 35.859455 40.188019 14.515549
F 35.895155 32.466519 14.627449
F 53.891255 32.079719 2.982869
F 35.750855 32.292719 7.310949
F 35.767755 32.405619 -0.057659
F 35.866355 32.328919 17.560349
F 53.918555 32.265919 14.719049
F 35.832555 32.410019 2.619839
F 35.778355 34.829919 6.432309
F 35.862455 32.341919 10.145749
F 36.007755 40.101619 2.816369
F 49.066955 42.446019 6.344019
F 40.227055 42.725719 10.932649
F 44.765455 47.899019 2.957579
F 40.329055 42.656619 21.095449
F 40.363455 55.223619 17.432349
F 44.854555 55.298719 17.424649
F 44.587255 50.131219 6.428809
F 49.317455 42.673119 21.055149
F 49.293955 55.543619 7.284959
F 46.950355 46.639019 20.794949
F 44.561955 50.456219 3.722899
F 44.556355 42.646719 6.482139
F 42.666655 46.412519 18.372049
F 51.339155 46.505319 20.922549
F 44.779555 47.920919 0.119624
F 42.580955 54.018619 18.217649
F 38.030255 54.084319 3.554249
F 38.001755 46.481119 3.728269
F 46.956855 54.104519 3.805999
F 46.983455 46.541719 3.865419
F 38.017155 51.506619 -0.172595
F 38.065155 43.897219 21.898449
F 47.010755 51.471919 21.998549
F 47.008455 43.952219 0.070701
F 38.068755 51.654719 2.513769
F 38.135455 43.902319 2.812999
F 46.929955 51.508519 2.942799
F 46.791355 43.865719 2.832059
F 38.015555 54.144019 6.187199
F 38.051655 46.412219 6.457019
F 47.199555 54.010119 6.478199
F 47.145555 46.468919 6.579699
F 40.327455 47.736619 2.738389
F 44.580355 42.590019 3.860219
F 49.171855 47.697319 2.825089
F 49.039655 42.450919 3.691269
F 40.326455 50.209919 6.251719
F 40.074555 42.669119 13.621749
F 49.234855 50.267919 6.696499
F 47.137055 54.109119 21.178549
F 40.202255 50.473619 3.559929
F 44.887655 55.293519 14.665549
F 49.240855 50.211319 3.907909
F 49.362755 55.450619 3.001129
F 40.370755 47.850119 0.064025
F 48.934255 42.559519 13.909849
F 49.102055 47.887319 0.039743
F 49.112355 50.364919 18.292449
F 42.504155 54.199819 3.695639
F 42.513855 46.553419 3.764519
F 51.385755 54.016319 3.853999
F 51.483855 46.455219 3.788719
F 42.451255 51.507719 21.733049
F 42.540155 43.893119 21.962449
F 51.482655 51.583419 0.350417
F 51.385055 44.050919 0.122136
F 42.437155 51.787219 2.596479
F 42.455355 43.957919 2.905109
F 51.437555 51.579419 3.048999
F 51.432255 43.832019 2.854549
F 42.601955 53.963919 6.393719
F 42.433955 46.267519 6.415149
F 51.540355 54.283819 6.515839
F 51.462255 46.499019 6.559459
F 40.261555 42.652019 6.629499
F 51.610755 54.265319 21.262449
F 44.709955 47.707019 10.060949
F 40.395955 55.251919 7.280049
F 42.663055 46.488619 21.163949
F 42.518055 54.188619 20.972549
F 44.719855 50.287219 13.577549
F 40.221155 42.484819 18.326249
F 48.944655 42.543319 11.150349
F 51.357855 43.970719 17.424849
F 44.820755 50.312719 10.901749
F 42.558955 51.617319 14.765249
F 51.468055 51.531819 17.368449
F 42.443655 43.876119 17.279149
F 44.729355 47.555719 7.268179
F 40.235955 50.359119 20.930749
F 38.214655 54.086519 10.975449
F 38.019855 46.273719 11.011149
F 47.032855 54.159119 11.065549
F 46.965855 46.491619 10.932549
F 38.093555 51.588819 7.078949
F 37.834755 43.914119 7.404879
F 46.821155 51.397919 7.542769
F 46.875255 43.784519 7.389319
F 38.245555 51.656819 9.930569
F 37.977255 43.619719 10.131349
F 47.118955 51.520219 10.199349
F 46.842955 43.893719 10.132849
F 38.139255 54.269219 13.719649
F 38.128055 46.533319 13.716449
F 47.169355 54.108919 13.699749
F 46.958155 46.212519 13.660949
F 40.257155 47.704219 10.022149
F 44.721255 42.624919 18.259149
F 49.336355 47.792619 10.225849
F 40.188355 50.152519 18.209449
F 40.405855 50.258819 13.915249
F 40.315655 42.607319 3.923019
F 49.155055 50.394819 13.924549
F 51.668455 54.170519 18.561849
F 40.370255 50.299019 11.239349
F 44.883555 42.634119 21.062749
F 49.312355 50.371719 11.133749
F 49.239355 42.626719 18.399049
F 40.349055 47.664119 7.276959
F 49.349555 50.422319 20.999849
F 49.282355 47.714219 7.693569
F 38.079055 54.211519 21.049549
F 42.639555 54.015919 11.088549
F 42.438455 46.406819 10.826749
F 51.414755 54.202219 11.017549
F 51.529455 46.586219 10.992549
F 42.453455 51.405119 7.379409
F 42.433755 43.837019 7.478009
F 51.619655 51.620719 7.458009
F 51.196355 43.957819 7.430149
F 42.528055 51.514419 10.131249
F 42.468255 43.792619 10.126549
F 51.500455 51.607719 10.254549
F 51.220155 43.877519 10.093049
F 42.521255 54.232519 13.943049
F 42.610355 46.334119 13.548449
F 51.582455 54.123619 13.867949
F 51.431055 46.490819 13.747349
F 42.414355 51.411419 17.429849
F 51.360355 43.802619 14.599249
F 44.659455 47.697319 17.172749
F 51.362955 46.513619 18.259449
F 44.714155 50.376419 20.887549
F 40.416955 47.444319 17.404749
F 49.208855 47.681819 17.235949
F 40.583055 47.476019 14.601949
F 44.754155 50.285019 18.319949
F 38.166255 46.534119 21.045649
F 51.459455 51.508919 14.730749
F 42.414855 43.840419 14.596849
F 44.758955 47.685819 14.432149
F 49.020755 47.619819 14.564749
F 38.028655 54.017419 18.337649
F 38.078655 46.393119 18.366349
F 47.100155 54.151419 18.531849
F 46.826255 46.583619 18.111049
F 38.156255 51.735219 14.679649
F 37.828955 44.023119 14.628449
F 46.946255 51.532419 14.618449
F 46.763255 43.820119 14.728749
F 38.051355 51.609019 17.371949
F 37.881755 43.851419 17.352349
F 46.833555 51.650319 17.405849
F 46.861655 43.952519 17.387549
F 40.327955 55.474919 14.709849
F 44.748455 55.160819 7.274679
F 49.190155 55.403519 17.368449
F 44.697255 42.508619 13.816249
F 35.795955 50.584419 3.502139
F 44.729355 42.441019 11.165649
F 49.278155 55.282119 14.665749
F 44.740855 55.448019 2.937059
F 35.939155 50.305819 10.950349
F 35.791155 50.335519 20.935949
F 49.351355 55.674219 22.079949
F 53.609255 50.288619 21.203649
F 49.174055 55.322619 10.018449
F 40.219755 55.447319 -0.042883
F 40.379855 55.549719 2.820309
F 40.440355 55.323919 10.098049
F 35.768155 47.762319 21.743649
F 35.479755 42.446219 10.968449
F 35.702755 42.663419 18.307349
F 53.694755 55.302719 2.917709
F 35.709955 42.507419 6.456149
F 53.732555 55.662319 10.248449
F 53.421355 42.509219 6.489309
F 53.570155 42.607119 13.686849
F 53.839055 50.254719 3.731379
F 53.756755 55.396619 7.493589
F 53.581455 47.617919 0.184164
F 53.651455 47.788919 7.256349
F 35.894555 42.640619 20.992049
F 35.901755 50.235719 18.245749
F 35.884155 42.632619 3.715779
F 35.967655 55.330219 17.368949
F 35.790755 55.439919 0.157049
F 35.786655 47.839419 2.805419
F 44.833455 55.361619 10.069149
F 35.668755 63.042019 10.202849
F 44.733255 63.080519 3.022609
F 42.693355 66.942119 14.739449
F 35.713755 65.598719 6.410509
F 44.618955 57.824219 6.446299
F 44.590555 65.655319 6.697469
F 35.699755 63.032319 2.735869
F 35.576055 65.630719 10.845149
F 44.775355 57.979419 3.754829
F 44.719355 65.418019 4.038299
F 42.536855 61.803519 18.398849
F 44.626755 63.343219 22.195449
F 38.033255 61.897719 3.764739
F 47.006455 61.768219 3.882379
F 37.860055 59.176919 21.818649
F 37.956655 67.024419 21.912449
F 46.768055 59.154519 21.984249
F 47.008055 67.024519 22.019349
F 38.154855 59.270019 2.655919
F 37.885855 66.989019 2.793239
F 46.968155 59.177119 2.876439
F 46.764655 66.822119 3.048559
F 38.125155 61.896019 6.526819
F 46.957455 61.748319 6.506159
F 40.213255 63.233919 2.745279
F 49.140155 63.080719 2.977069
F 40.359355 57.871419 6.451939
F 40.281855 65.700319 6.411339
F 49.234655 58.058619 6.561319
F 49.254855 65.757619 6.523719
F 40.330055 58.099319 3.639259
F 40.316755 65.750919 3.622069
F 49.146755 58.094919 3.878309
F 49.050655 65.822719 3.849969
F 40.320655 63.062419 -0.052363
F 49.270055 63.313419 22.014549
F 42.384755 61.857619 3.664799
F 51.477955 61.668819 3.722979
F 42.300955 59.128219 0.132112
F 42.356555 67.099919 0.015379
F 51.258055 59.189419 0.124251
F 51.580155 66.969719 0.201960
F 42.565055 59.293719 2.861429
F 42.837155 66.814919 2.827029
F 51.432855 59.144419 3.050589
F 51.383655 66.895319 2.950489
F 42.356755 61.683919 6.588249
F 51.409355 62.006419 6.543259
F 51.207455 61.930719 18.344049
F 44.643855 63.162919 10.214349
F 42.651355 59.167419 14.724149
F 51.545855 67.119019 14.513449
F 44.711955 57.774019 13.754349
F 44.796755 65.539119 13.881149
F 51.383655 59.338919 14.716849
F 42.436655 59.091319 17.594149
F 44.783355 57.864419 11.062049
F 44.642655 65.684019 11.069749
F 42.514755 67.014619 17.337649
F 44.662755 62.950119 7.510009
F 38.000255 61.935319 11.025549
F 46.967655 61.828319 11.037249
F 38.145255 59.106019 7.329119
F 37.983955 66.875719 7.186899
F 46.821255 59.255419 7.489699
F 46.916655 66.924119 7.674079
F 38.144355 59.271419 10.127549
F 37.860655 67.001619 9.849439
F 46.943055 59.161019 10.235349
F 47.129455 66.910219 10.446749
F 38.210155 61.998819 13.694349
F 46.853855 61.568519 13.804249
F 40.460155 63.134419 10.203249
F 49.131155 63.267219 10.252349
F 40.382055 58.024219 13.829949
F 40.403355 65.756319 13.876849
F 49.153955 57.885019 13.920549
F 49.417555 65.560319 14.128649
F 40.406555 57.947419 10.888049
F 39.963055 65.775519 11.095749
F 49.191555 57.959819 11.071349
F 49.286455 65.669319 11.368649
F 40.374055 63.220119 7.552939
F 49.240855 63.268919 7.423039
F 42.480055 61.764819 11.144549
F 51.287055 61.840019 11.038249
F 42.464555 59.056419 7.478129
F 42.455455 67.092019 7.327019
F 51.503355 59.486619 7.468889
F 51.372255 67.153119 7.491549
F 42.630655 59.298319 10.121149
F 42.453755 66.889819 10.007549
F 51.348655 59.309119 10.246249
F 51.426255 67.001819 10.263249
F 42.435855 61.605019 13.804349
F 51.301755 61.972419 13.920949
F 51.544155 66.868119 17.353849
F 44.716055 63.130819 17.560349
F 44.658955 57.715919 21.197149
F 44.625355 65.840219 21.007549
F 51.504355 59.369219 17.428849
F 51.485755 61.705519 21.086249
F 44.600955 57.747319 18.432149
F 44.634455 65.709419 18.356949
F 42.484255 61.794219 21.158049
F 44.601355 62.845119 14.893349
F 38.092755 61.862419 18.353349
F 47.029155 61.848519 18.318749
F 38.111655 59.512419 14.636049
F 37.895655 66.760119 14.443849
F 46.882455 58.892419 14.726849
F 47.000755 66.897419 14.640349
F 37.722355 59.395119 17.429149
F 38.057255 66.838019 17.352249
F 46.856255 59.137519 17.467149
F 46.911555 66.964919 17.361549
F 38.018455 62.053719 20.889649
F 46.866455 62.022619 21.073949
F 40.431955 63.074419 17.477149
F 49.041555 63.256719 17.449949
F 40.010055 57.867219 20.949449
F 40.190355 65.748119 21.116249
F 49.017155 58.172719 20.839749
F 49.168055 65.930719 21.090049
F 40.026955 57.987619 18.212549
F 40.300155 65.625919 18.324549
F 49.394355 58.001419 18.034849
F 49.007855 65.788419 18.450349
F 40.342655 63.044319 14.717449
F 49.020255 62.964119 14.800949
F 35.704455 57.791219 18.418249
F 35.786855 65.632419 18.088549
F 35.869055 65.799419 20.750449
F 51.655155 69.681219 13.585849
F 53.739155 58.253019 11.129649
F 35.707755 57.828619 6.490729
F 53.788755 65.820419 11.037749
F 53.677055 58.005119 6.756299
F 53.482655 63.290719 10.227149
F 53.883855 65.535319 13.866249
F 46.909455 69.558419 21.002849
F 42.616355 69.342819 13.687749
F 51.499355 69.487319 21.064549
F 37.972655 69.530519 6.384749
F 47.149855 69.551019 18.222649
F 44.753955 55.137019 21.909849
F 62.659455 1.384729 2.879229
F 62.553155 9.008789 2.839129
F 67.189255 1.272709 0.531419
F 62.539855 1.239949 7.671139
F 62.552255 3.836859 6.741529
F 62.590455 11.567919 6.613009
F 67.079455 1.532369 14.850549
F 56.063655 5.254449 14.814249
F 62.763655 3.978669 3.965019
F 62.737155 11.581219 3.837799
F 60.441955 12.869819 14.767449
F 69.400355 7.746719 21.279649
F 62.599555 1.411449 0.080424
F 62.740855 9.207779 0.176811
F 66.940255 1.424729 17.485449
F 62.581055 1.255719 17.470649
F 55.900755 8.014169 4.036129
F 60.429455 7.816179 21.149449
F 64.746555 7.708239 3.881919
F 53.779555 1.426239 14.772749
F 56.002755 5.196019 0.068974
F 65.013755 7.963339 18.334049
F 65.034655 5.220119 0.117994
F 62.635355 1.153409 10.311449
F 56.031855 5.501489 2.927779
F 67.288355 9.075899 17.460349
F 65.013255 5.271939 2.916259
F 56.077955 13.075119 14.697349
F 55.959555 7.921599 6.699379
F 69.558455 5.314579 17.612849
F 64.754955 7.798519 6.607179
F 55.986055 7.833209 20.995249
F 58.144655 1.454469 3.040239
F 58.031955 9.098529 2.822229
F 67.323155 1.256359 3.158089
F 66.982755 8.962879 2.876159
F 58.171755 3.985539 6.372449
F 58.273955 11.686619 6.795289
F 67.048755 3.859849 6.449079
F 66.993155 11.612719 6.331329
F 58.223355 4.035079 3.618169
F 58.062055 11.626119 3.920289
F 67.335255 3.833639 3.726829
F 67.253355 11.454219 3.617769
F 58.256455 1.488079 0.360223
F 58.095855 9.096489 0.155105
F 60.481455 12.871919 3.096329
F 67.105655 9.092569 21.929549
F 60.318755 7.881889 3.927029
F 62.987155 1.339619 14.729049
F 69.318155 7.803979 3.860519
F 60.321855 5.294629 17.532949
F 60.508455 5.360259 0.333400
F 65.211955 12.796419 21.919949
F 69.411055 5.125429 0.213337
F 55.848455 12.915719 2.785389
F 60.536255 5.306719 2.909959
F 69.514555 12.838919 14.827149
F 69.603255 5.247909 3.043219
F 64.947855 5.213739 17.381749
F 60.404355 7.984729 6.691169
F 55.831755 12.880819 7.636439
F 69.468555 7.547969 6.575429
F 69.448155 5.330379 14.836549
F 65.082155 12.710119 14.893749
F 62.840755 8.982639 10.475649
F 64.850855 13.045519 7.242559
F 60.467955 5.237719 14.848649
F 62.794455 3.924279 13.801049
F 62.692755 11.648019 13.864649
F 69.420155 7.770679 18.579349
F 58.355655 9.085409 17.483649
F 62.739855 3.760429 11.096349
F 62.834455 11.695619 11.039849
F 64.884955 5.212139 14.723649
F 60.619555 7.767759 18.435649
F 69.368355 12.868819 2.696189
F 62.700155 9.123329 7.701949
F 67.335455 8.933409 14.723249
F 69.195955 12.938319 7.431299
F 55.974755 7.595779 11.021949
F 55.984155 13.019619 0.151187
F 65.146955 7.743059 10.955549
F 69.409355 13.152619 17.459549
F 55.992955 5.346519 7.551649
F 56.087055 13.111219 10.244149
F 65.015355 5.203279 7.716079
F 64.888655 12.907119 17.568649
F 55.958255 5.013979 10.164949
F 60.761555 13.042619 0.180837
F 65.061655 5.052749 10.355349
F 64.951755 13.001519 9.955859
F 56.058255 7.760439 13.791249
F 58.292755 9.016189 14.776649
F 65.092855 7.709419 13.684249
F 58.210455 1.260119 14.750349
F 58.283255 1.594409 10.092549
F 58.387255 8.864859 10.239949
F 67.254955 1.199629 10.219849
F 67.408655 9.194769 10.118649
F 58.221555 3.950949 13.961349
F 58.179755 11.659919 13.894849
F 67.262955 4.052009 13.873849
F 67.358655 11.572019 13.698049
F 58.252755 4.081889 11.120049
F 58.165355 11.572219 11.156349
F 67.302455 3.819469 11.185149
F 67.248155 11.682219 11.032349
F 58.446455 1.409769 7.321629
F 58.209855 9.114519 7.506599
F 67.112155 1.358679 7.573049
F 67.075655 9.117079 7.420389
F 60.610955 7.653459 11.333849
F 67.299255 11.660419 18.262149
F 69.535555 7.737199 10.943449
F 67.291455 3.955939 18.473449
F 60.366255 5.319479 7.337969
F 64.869955 7.822429 21.004049
F 69.442655 5.070489 7.430739
F 55.857655 5.252479 17.542749
F 60.621555 5.012689 10.254949
F 60.438055 12.686719 10.289449
F 69.497555 5.145599 10.225949
F 60.375755 13.116119 7.444439
F 60.571255 7.765419 14.078449
F 58.149955 11.665419 18.477049
F 69.533455 7.759709 13.734849
F 58.149055 3.959599 18.366549
F 60.517555 13.048419 17.549349
F 62.764555 9.108109 17.288949
F 55.946855 12.945419 17.495749
F 64.943555 12.754319 2.819379
F 62.677755 4.033439 21.276349
F 62.881255 11.803319 20.997449
F 67.371955 11.671419 20.904349
F 67.274955 3.871989 21.154049
F 62.610155 3.824169 18.378549
F 62.658855 11.579819 18.415549
F 58.104155 1.406349 17.569849
F 58.325955 11.747219 21.182349
F 69.604055 12.920419 21.749149
F 62.874855 9.054999 14.539449
F 58.363155 3.972779 21.181649
F 69.280155 13.085319 10.061749
F 55.915255 7.867419 18.217149
F 53.775455 9.144269 17.303449
F 71.648655 11.643319 13.801649
F 53.830955 9.172639 10.251049
F 53.836155 3.977019 13.734349
F 53.731055 8.954119 0.106524
F 53.733755 11.525419 3.759529
F 53.635455 8.963559 2.918449
F 53.646155 9.092839 7.549019
F 53.932855 4.007659 21.044149
F 53.888355 11.632319 11.163449
F 53.895455 4.000569 6.503049
F 56.180055 0.009602 21.181849
F 71.661355 3.986259 6.590189
F 53.725955 3.933649 3.674059
F 60.464855 -0.058232 21.217149
F 53.584255 3.876879 18.283349
F 53.788655 1.469779 2.875929
F 71.730255 1.491489 14.575249
F 71.685955 1.245089 10.369949
F 53.642655 11.712419 18.307249
F 53.688955 11.664519 21.153949
F 53.673655 11.675419 13.845149
F 54.067055 1.503069 7.156949
F 53.910555 9.194169 14.656349
F 53.719955 1.272599 0.119075
F 71.693455 1.372539 17.422349
F 64.963655 -0.029262 11.081549
F 53.603455 11.628819 6.494819
F 60.652655 0.069571 13.929049
F 71.739455 4.083079 18.402349
F 71.483355 11.623919 6.594929
F 71.719455 1.368679 2.938539
F 64.986755 0.002113 6.612089
F 62.691055 24.441419 2.962309
F 62.631155 16.866619 2.878809
F 67.121455 27.290619 3.837269
F 67.249555 27.107219 11.029649
F 58.135855 27.184019 13.659249
F 62.567655 19.328019 6.493969
F 58.392655 27.208819 10.978249
F 58.235955 26.956619 3.932719
F 62.727355 27.064819 4.027009
F 62.725555 19.370319 3.761519
F 58.235955 27.070319 18.273549
F 67.291755 19.477919 18.511249
F 62.517855 24.446419 0.157758
F 62.891155 16.712119 0.151848
F 67.123355 27.320319 6.498749
F 62.690155 27.029419 13.876549
F 55.880955 15.459419 3.854209
F 55.998555 23.222019 3.655909
F 64.932355 15.365619 3.560089
F 65.099255 23.154719 3.813499
F 56.117655 20.747219 0.166058
F 64.985855 20.755119 21.987849
F 56.025055 20.565319 3.026229
F 64.954755 20.523419 2.824929
F 55.960455 15.381119 6.527839
F 55.996755 22.842419 6.411679
F 64.813755 15.643819 6.420459
F 64.842355 23.340419 6.410969
F 58.256655 24.484519 2.721699
F 58.182855 16.404819 2.962329
F 67.107655 24.645819 2.968129
F 67.240555 16.743819 2.854299
F 62.758855 27.166119 18.345749
F 58.202755 19.302119 6.529869
F 58.178955 27.434319 20.993649
F 67.259055 19.316919 6.384009
F 58.387555 19.573519 20.969549
F 58.202855 19.232119 3.784649
F 62.839755 26.921119 11.138849
F 67.221455 19.228119 3.709929
F 58.417055 24.890319 -0.009555
F 58.417355 17.031219 0.248844
F 66.907955 24.655019 0.316726
F 67.151055 16.838119 0.072695
F 60.521955 15.486319 3.804629
F 60.388055 23.198419 3.780309
F 69.415055 15.423119 3.706869
F 69.287555 23.362319 4.012679
F 60.674555 20.910319 21.972349
F 69.514055 20.814719 22.120849
F 60.497655 20.634719 2.790069
F 69.395455 20.671019 3.063139
F 60.387355 15.682519 6.469399
F 60.442655 23.340919 6.473619
F 69.385655 15.552219 6.300789
F 69.530455 23.311519 6.656179
F 62.631355 24.348819 10.175049
F 62.583855 16.549319 10.250649
F 69.196155 23.324919 21.190749
F 69.481455 15.603419 21.029949
F 62.695455 27.060419 6.670159
F 62.611255 19.302119 13.576049
F 58.237955 16.892719 14.748749
F 60.319755 23.290119 20.941349
F 67.169455 27.059919 20.979749
F 62.666355 19.244719 10.904049
F 60.591155 15.679319 21.189749
F 69.334155 20.841119 17.434449
F 62.671955 24.423119 7.491829
F 62.640455 16.777319 7.581679
F 60.690655 20.636019 17.361649
F 69.501055 20.678519 14.865849
F 55.986055 15.694919 11.247549
F 56.202655 23.218119 11.132349
F 64.849355 15.316619 11.329749
F 64.869955 23.159819 10.927149
F 55.915655 20.490119 7.495319
F 64.957655 20.455819 7.104439
F 56.129455 20.611219 10.154449
F 65.025555 20.549819 9.870629
F 55.948255 15.571219 13.831449
F 56.000755 23.315319 13.746849
F 65.272055 15.322019 13.895149
F 64.762955 23.169719 13.556049
F 58.263855 24.616319 10.184749
F 58.153155 16.731319 10.190349
F 67.013555 24.463819 10.097149
F 66.973955 16.776419 10.203449
F 67.200255 26.998919 18.274849
F 58.146555 19.408819 13.944449
F 67.064455 24.352719 14.672349
F 67.226955 19.606719 13.870949
F 58.118955 27.013819 6.810249
F 58.223155 19.316619 11.075049
F 62.630555 27.103619 21.035149
F 67.108355 19.329119 11.143049
F 58.075055 24.378119 7.399299
F 58.070755 16.762619 7.431439
F 67.231955 24.596419 7.319449
F 67.119955 16.774419 7.458619
F 60.441655 15.378719 11.169249
F 60.469555 23.143619 10.964749
F 69.214455 15.575519 11.112249
F 69.260655 23.070719 11.015949
F 60.444055 20.645819 7.298389
F 69.444355 20.531319 7.379209
F 60.341955 20.646019 10.092549
F 69.402855 20.423719 10.132249
F 60.597455 15.440119 13.801649
F 60.475155 23.183919 13.780849
F 69.424255 15.511019 13.723349
F 69.523955 23.055019 13.763849
F 62.575155 24.544419 17.555049
F 62.638955 16.759319 17.341749
F 60.346355 20.667119 14.743949
F 58.202655 24.492219 14.603449
F 67.192755 19.389319 21.204749
F 62.832055 19.374419 21.037849
F 60.337555 23.242519 18.200149
F 69.229055 23.433019 18.417849
F 67.062255 26.927119 13.721249
F 63.129355 19.441719 18.322949
F 67.186755 16.865019 14.838149
F 60.409355 15.653919 18.338749
F 62.682555 24.302719 14.771749
F 62.869555 16.725219 14.587949
F 69.443555 15.824219 18.328849
F 58.297855 19.550019 18.300849
F 55.900755 15.505319 18.333049
F 55.788055 23.204819 18.359649
F 64.978755 15.527119 18.358549
F 64.803455 23.289819 18.538849
F 55.796155 20.765519 14.801149
F 64.933155 20.683119 14.676249
F 55.986055 20.778819 17.471649
F 65.241355 20.844819 17.387049
F 56.251255 15.495719 20.973949
F 56.151155 23.334719 21.148549
F 65.098255 15.339519 21.005349
F 64.821055 23.359619 21.131949
F 58.064555 24.539919 17.439149
F 58.179555 16.916219 17.503249
F 66.982555 24.406919 17.373549
F 67.173655 16.958719 17.440049
F 71.512255 27.181819 3.518409
F 53.700855 16.781319 10.177449
F 53.711655 17.094719 17.639449
F 53.813555 19.740019 18.680149
F 53.786155 19.514019 21.315049
F 53.582755 27.198219 13.842249
F 53.603555 26.883519 6.397579
F 71.702555 19.294819 11.135749
F 53.746555 19.430219 3.706889
F 71.685755 19.340819 3.763809
F 71.493455 27.018919 11.058549
F 53.935755 24.407819 10.165049
F 53.756255 16.834119 7.531759
F 54.053155 16.842719 0.072869
F 53.772355 27.002519 11.133149
F 53.693355 27.017819 21.016949
F 53.754255 24.462219 21.913749
F 53.871055 24.485719 2.886719
F 53.651455 24.568419 17.451949
F 53.785955 19.300219 6.547989
F 53.810455 24.477919 14.806349
F 53.786155 16.682419 14.882249
F 62.477055 32.282519 2.925239
F 62.614555 39.886519 2.811009
F 67.164155 39.975219 14.718749
F 64.930655 28.572819 21.861549
F 62.571755 34.813319 6.536619
F 55.907455 28.252719 14.728049
F 62.540555 34.835319 3.792029
F 69.243455 28.245919 14.664449
F 62.549655 32.381219 0.196134
F 62.547655 39.815419 21.906049
F 60.536055 36.125619 14.605749
F 69.133355 28.545719 2.848609
F 56.028655 30.714319 3.815439
F 55.768055 38.589719 3.583659
F 64.722455 30.971319 3.651699
F 64.890455 38.467219 3.632229
F 64.868255 28.411219 7.489189
F 55.892855 36.021319 0.241688
F 64.847255 28.377119 2.870759
F 64.876255 36.111119 0.213758
F 69.403055 28.287419 0.146066
F 55.955155 36.031619 2.840989
F 69.314755 28.299819 17.370049
F 64.826455 35.912019 2.921049
F 56.051855 30.843019 6.692449
F 55.773555 38.422019 6.417159
F 64.870455 30.894319 6.392979
F 64.667455 38.805619 6.516409
F 58.179255 32.231919 2.950589
F 58.129955 40.071519 2.962699
F 67.089755 32.278119 2.755169
F 67.054255 39.898119 2.697659
F 58.127855 34.673619 6.409189
F 67.202655 34.767319 6.582769
F 58.281455 34.786119 3.671099
F 67.208155 34.834819 3.831129
F 58.029155 32.185519 0.180970
F 58.262855 40.011119 22.144749
F 67.083955 32.128319 0.074441
F 66.983255 40.061319 0.011140
F 60.429355 30.895719 3.810789
F 60.354955 38.670319 3.767239
F 69.209455 31.072019 3.750979
F 69.426855 38.589319 3.643209
F 69.401755 28.488419 7.301569
F 60.333755 35.976519 0.000680
F 64.821255 31.047219 20.874949
F 69.181855 36.173019 -0.027905
F 58.089555 34.735819 21.071549
F 60.422055 36.055419 2.744869
F 67.090655 39.925219 17.320849
F 69.284355 36.022119 2.637899
F 60.448955 30.893219 6.520199
F 60.399355 38.708019 6.498069
F 69.482755 31.086319 6.327459
F 69.522955 38.400319 6.380269
F 62.765955 32.412519 9.947039
F 62.824455 39.974619 10.127249
F 69.139355 38.781719 20.928649
F 60.368955 38.462319 18.435949
F 62.671355 34.721019 13.715249
F 69.265355 30.864919 20.892149
F 62.787955 34.862219 10.946449
F 67.228955 32.097619 17.360849
F 62.726755 32.134219 7.297069
F 62.502155 40.153019 7.282509
F 69.233755 38.558719 18.231549
F 60.158855 38.456719 21.062349
F 56.074955 30.986019 11.223649
F 55.931255 38.491719 11.124449
F 64.864255 30.969819 11.042349
F 65.098455 38.713119 11.092849
F 60.705455 28.456319 10.197749
F 55.991355 35.930419 7.400589
F 58.248955 39.949719 17.366649
F 64.888355 35.974019 7.507029
F 67.014355 34.808519 20.995949
F 55.942855 35.928119 10.165749
F 66.900455 34.718819 18.156049
F 64.992155 36.151119 10.227449
F 55.972155 30.850019 13.872449
F 55.822155 38.691019 13.731149
F 64.974555 30.841419 13.803149
F 65.012355 38.557419 13.804049
F 58.213155 32.312019 10.215249
F 58.056955 39.839319 10.075849
F 67.138655 32.282719 10.044549
F 67.195555 39.974019 9.947339
F 58.199155 34.957719 13.810349
F 67.191655 34.708019 13.802049
F 58.128055 34.961919 11.043049
F 67.229655 34.801319 11.106649
F 58.243555 32.293219 7.552529
F 57.905955 39.784719 7.427309
F 67.082855 32.170219 7.333429
F 67.172355 39.767219 7.247109
F 60.592855 31.038819 10.936349
F 60.500255 38.708519 10.962949
F 69.226655 30.926619 10.961949
F 69.465855 38.442019 10.970649
F 58.223155 32.156019 17.302649
F 60.318355 36.009519 7.434699
F 67.263655 31.996419 14.581049
F 69.341055 35.920919 7.323439
F 60.637655 28.481919 17.405949
F 60.509555 36.088419 10.181049
F 60.424455 28.262119 14.666349
F 69.452455 35.808519 10.194949
F 60.484355 30.884619 13.689649
F 60.333855 38.694019 13.778849
F 69.520555 30.983119 13.657449
F 69.375155 38.716919 13.777849
F 62.854655 32.335119 17.212249
F 62.553455 39.895419 17.520249
F 60.352455 30.903819 20.997049
F 69.305955 35.889519 17.452449
F 62.705555 34.956819 20.990549
F 69.413255 30.895219 18.203449
F 62.649055 34.898719 18.211149
F 64.789755 38.691719 20.982349
F 62.670455 32.061819 14.539549
F 62.772155 39.753419 14.712249
F 69.388955 36.188619 14.668549
F 60.415155 35.928019 17.296749
F 56.076755 30.915019 18.339949
F 55.912755 38.713919 18.426449
F 65.081455 30.906919 18.219149
F 64.910755 38.425819 18.254049
F 58.189155 40.088919 14.562549
F 55.922155 36.154319 14.579949
F 60.641955 31.022819 18.282749
F 64.863255 35.970519 14.555649
F 58.047755 32.300019 14.589649
F 56.096055 36.221219 17.313149
F 58.220855 34.879019 18.358249
F 64.816955 35.991519 17.200949
F 55.923455 30.959019 21.017749
F 55.910055 38.582819 21.226649
F 64.964055 28.293219 17.328549
F 60.304055 28.327119 7.380779
F 56.019055 28.247219 10.133649
F 60.453955 28.484019 22.015749
F 60.494555 28.355219 2.966859
F 56.062955 28.227319 2.788549
F 65.037555 28.369619 10.215049
F 69.453155 28.458819 10.040249
F 64.942255 28.327019 14.577549
F 55.961555 28.230419 17.499249
F 55.872555 28.269419 0.084796
F 55.906255 28.270919 7.470339
F 53.544255 39.880119 9.982389
F 53.760055 34.536619 6.537339
F 53.507455 39.860419 3.011899
F 53.614555 39.939619 17.467849
F 53.798455 34.691819 3.797559
F 53.549455 39.868319 0.224050
F 71.513755 39.987919 9.949149
F 71.696155 32.318619 7.244299
F 71.412955 32.242619 2.621949
F 71.548355 39.930819 17.299049
F 71.537855 34.906519 3.754669
F 53.697155 31.934819 7.418729
F 53.507655 39.808619 7.268079
F 53.637355 40.036819 14.768549
F 53.770955 34.857219 18.232749
F 53.756555 32.247319 10.168049
F 53.782355 34.885319 20.980749
F 53.733555 34.764219 13.897649
F 53.726355 34.733419 11.117049
F 53.793155 32.274219 17.631249
F 53.713955 32.482219 0.193190
F 62.673155 47.659219 2.825279
F 67.176055 42.415019 20.753749
F 69.344555 51.404119 17.612249
F 64.816055 54.084519 21.239749
F 62.816455 50.141719 6.558679
F 58.040055 42.560319 21.109949
F 60.238855 43.693419 17.496249
F 60.424855 51.562819 17.533449
F 62.685455 50.219319 3.780869
F 62.535355 42.495219 10.914349
F 55.876055 46.160619 21.126849
F 58.228955 47.421319 14.496249
F 62.696755 47.590319 0.069286
F 60.444555 46.282019 21.000749
F 69.348355 43.782619 14.536649
F 60.233955 54.130319 21.087649
F 55.870555 54.084819 3.683709
F 56.018955 46.424719 3.813069
F 64.646155 54.051619 3.761959
F 64.874355 46.293819 3.725269
F 55.951255 51.490819 0.222310
F 55.812555 43.614219 0.145269
F 64.827255 51.396619 0.085029
F 65.026155 43.819119 0.002843
F 56.044255 51.565319 2.870419
F 55.960055 43.837319 2.891869
F 64.947855 51.525819 2.711539
F 64.700355 43.769719 2.735939
F 55.938555 54.087519 6.348679
F 55.948255 46.217819 6.564049
F 64.955455 54.236619 6.515349
F 64.875055 46.193419 6.457079
F 58.271555 47.676819 2.939229
F 67.045455 47.624319 17.288349
F 67.140355 47.828719 2.785899
F 62.544155 55.410619 2.838269
F 58.301755 50.174519 6.429449
F 64.799755 43.806919 17.157949
F 67.077255 50.204319 6.220499
F 67.026455 42.413819 6.488439
F 58.169355 50.193119 3.636489
F 66.955255 42.494719 13.670449
F 67.098955 50.402319 3.458699
F 62.550855 42.552319 6.191429
F 58.097555 47.553219 21.980649
F 58.184155 42.558819 3.886679
F 67.167355 47.561819 0.019049
F 66.782155 42.424219 3.790199
F 60.423455 54.035819 3.767109
F 60.412555 46.342319 3.733179
F 69.512555 54.199119 3.815799
F 69.206755 46.418919 3.653489
F 60.141755 51.625219 0.126181
F 60.286255 43.786419 0.000542
F 69.187355 51.471919 0.136862
F 69.406555 43.864519 21.828749
F 60.468455 51.542519 2.830839
F 60.248255 43.806719 2.776799
F 69.571355 51.779619 2.846799
F 69.125655 43.765219 2.841199
F 60.429655 53.971419 6.690989
F 60.527955 46.351719 6.475489
F 69.341355 54.048119 6.546889
F 69.328255 46.215919 6.508269
F 62.791655 47.599019 10.108249
F 55.878655 54.073919 20.968149
F 58.041555 50.153219 21.045049
F 67.040855 42.564519 18.066349
F 62.868055 50.140319 13.922749
F 64.834555 51.453719 17.317349
F 69.304955 51.600019 14.821149
F 60.434155 43.708519 14.665949
F 62.923655 50.115719 11.021049
F 67.303055 55.444719 10.179749
F 60.521855 51.484019 14.693149
F 69.472555 46.352319 18.127549
F 62.779955 47.444919 7.446559
F 58.087555 47.514419 17.179149
F 69.339455 54.099919 18.376649
F 60.311655 46.264519 18.182749
F 55.951155 54.245419 10.806549
F 55.880255 46.323219 11.029749
F 65.010855 54.268119 11.117149
F 64.919655 46.225419 11.009449
F 55.915755 51.492619 7.235789
F 55.603455 43.825519 7.372009
F 64.972555 51.604519 7.204799
F 64.702255 43.563319 7.401809
F 56.014255 51.408819 9.958719
F 55.735355 43.876819 10.088649
F 64.960755 51.603819 9.889239
F 64.852455 43.630019 10.196449
F 55.781155 54.097019 13.607049
F 55.716755 46.254719 13.676449
F 64.978955 54.041119 13.905149
F 64.882155 46.331619 13.700849
F 58.175855 47.564519 10.129349
F 57.849955 42.386519 6.643349
F 66.963855 47.701119 10.060649
F 58.127555 55.248519 17.197149
F 58.284955 50.284719 13.770049
F 58.187555 55.234819 14.507349
F 67.299755 50.203019 13.790549
F 57.949655 42.583219 18.289149
F 58.091255 50.136619 10.947049
F 67.073355 42.525319 10.862549
F 67.110955 50.255619 11.011249
F 58.130755 42.541019 13.734049
F 58.132855 47.642119 7.361199
F 66.913755 50.120319 21.059949
F 67.100855 47.563419 7.281749
F 62.466655 42.524419 18.216849
F 60.532355 54.057919 11.057549
F 60.414855 46.270819 10.815249
F 69.498155 54.032519 10.856449
F 69.320855 46.414219 10.965949
F 60.587855 51.412619 7.484169
F 60.277555 43.652119 7.224499
F 69.258455 51.409419 7.216559
F 69.260755 43.605219 7.366319
F 60.463555 51.214719 10.256949
F 60.359955 43.734619 9.987079
F 69.339055 51.519419 9.880889
F 69.353155 43.795619 10.019049
F 60.469455 54.135519 13.771849
F 60.454355 46.202519 13.647049
F 69.398455 54.029819 13.544349
F 69.308355 46.402819 13.697249
F 62.487455 47.510019 17.139149
F 55.880655 43.909419 17.272949
F 66.882355 50.266019 18.284449
F 64.904255 46.311319 20.922349
F 62.571855 50.239419 21.095149
F 62.582055 42.390019 3.540189
F 69.457555 43.806219 17.435049
F 60.448955 54.079419 18.363749
F 62.639655 50.102819 18.366249
F 62.688655 42.563119 21.002049
F 69.441655 46.316619 20.840249
F 69.133855 53.979719 21.113349
F 62.643855 47.477219 14.456149
F 58.256555 50.158819 18.197549
F 67.004255 47.736219 14.673249
F 62.499655 42.341319 13.553649
F 55.889055 53.910119 18.163949
F 55.982955 46.330919 18.263249
F 65.084055 53.972319 18.311349
F 64.745155 46.348019 18.156849
F 55.925855 51.405219 14.463449
F 55.880955 43.667519 14.436049
F 65.057155 51.469619 14.689149
F 64.826955 43.741419 14.456449
F 55.966455 51.400219 17.230049
F 71.407255 55.262319 0.079390
F 58.009655 42.462419 11.035149
F 58.032055 55.373219 7.372509
F 67.185055 55.278619 17.439849
F 53.813655 47.586819 2.802469
F 58.297455 55.400719 10.172249
F 58.135055 55.354219 2.897319
F 62.749055 55.371419 17.644649
F 53.746255 47.657419 17.576849
F 62.539855 55.445619 21.810749
F 62.803455 55.456119 10.107949
F 67.064255 55.404119 0.338151
F 67.273255 55.401719 7.524079
F 53.737255 50.245319 18.475649
F 53.597555 42.499319 10.894149
F 67.001755 55.374019 3.153499
F 53.527155 42.479619 21.078549
F 62.656855 55.284519 14.814949
F 53.690955 42.553319 18.284349
F 62.662455 55.433919 7.395159
F 58.102355 55.469919 22.042449
F 67.159455 55.439819 14.838849
F 71.576655 47.664819 14.677749
F 53.881955 55.442819 22.000349
F 53.750955 47.747419 10.009549
F 53.745955 55.412019 14.832549
F 71.544955 42.434519 11.023449
F 53.623455 42.477819 3.792409
F 53.652955 47.553519 14.925849
F 53.680955 50.309419 6.430629
F 53.693455 50.021419 13.813949
F 71.616955 50.286719 10.934849
F 71.584455 50.060619 3.777639
F 71.698255 47.591219 -0.090992
F 71.513155 55.452319 14.588649
F 71.449455 55.381619 17.294449
F 71.559255 50.254419 21.089249
F 71.625255 47.533619 7.335929
F 71.672655 50.115419 6.457669
F 71.398655 47.586719 2.695569
F 53.775055 50.268519 10.942849
F 53.900355 55.528019 17.482849
F 62.404855 62.974219 3.075639
F 64.850155 69.572819 21.184449
F 62.608155 58.059619 6.507869
F 62.481955 65.684619 6.733689
F 53.632355 63.109319 2.882209
F 53.588155 63.042519 14.883149
F 62.669255 57.976719 3.865309
F 62.482355 65.605219 4.011529
F 58.190355 63.195419 14.768549
F 53.671855 65.589719 18.254849
F 62.537155 63.258819 0.209576
F 67.033055 62.954019 14.788449
F 55.761255 61.721019 3.944389
F 64.738955 61.819419 3.895379
F 55.917755 59.236119 0.242493
F 55.906655 66.898419 22.069349
F 65.123655 59.280119 0.237949
F 64.834855 67.084119 22.034649
F 55.781555 59.109519 2.975859
F 55.684855 66.818719 3.161899
F 64.911355 59.240919 2.950749
F 64.799155 67.096019 3.002789
F 55.724455 61.852219 6.595879
F 64.918355 61.577419 6.670179
F 57.837355 63.138619 3.071429
F 66.871555 63.227119 2.971449
F 58.028955 58.013619 6.498229
F 58.127355 65.727119 6.689749
F 67.371855 57.929419 6.488649
F 67.025655 65.879719 6.718969
F 58.212255 57.826219 3.804419
F 58.131355 65.758819 4.035879
F 67.259655 58.116919 3.798719
F 66.880955 65.726519 3.975419
F 58.095055 63.180419 0.308121
F 67.056355 63.089019 0.077482
F 60.257355 61.607319 3.813359
F 69.110755 61.621919 3.759149
F 60.282655 59.273119 -0.046909
F 60.549255 66.908819 22.153849
F 69.379155 59.123119 0.119112
F 69.479355 67.044419 0.359322
F 60.423255 59.140419 2.802359
F 60.291655 66.979819 2.916799
F 69.446755 59.083219 2.761749
F 69.161255 66.953619 3.107549
F 60.192455 61.692919 6.574919
F 69.174455 61.874519 6.459619
F 62.520755 62.897319 10.002549
F 69.465955 61.942119 18.508249
F 62.650355 57.889519 13.882549
F 62.774055 65.585519 13.713049
F 60.574455 61.826319 18.291449
F 69.242455 67.118919 14.644049
F 62.716955 57.927119 11.224349
F 62.732955 65.408319 11.083049
F 60.421355 59.257719 14.791749
F 60.576155 66.871319 14.772549
F 62.578355 62.930219 7.223999
F 69.439355 59.358719 17.643749
F 55.656755 61.825719 11.230449
F 64.890655 61.865919 10.937049
F 56.036755 59.318819 7.594069
F 55.934555 67.027219 7.561549
F 64.995855 59.059719 7.601719
F 64.647455 66.876319 7.659959
F 56.114955 59.311719 10.222549
F 55.970055 67.144919 10.177549
F 64.786955 59.308019 10.280249
F 64.839155 66.778219 10.270249
F 55.971555 61.788519 14.003149
F 64.927655 61.625519 13.712849
F 57.832155 63.082219 10.320449
F 67.114755 63.118519 10.190049
F 58.110455 57.939919 13.792949
F 58.385755 65.802819 13.733949
F 67.443155 57.996619 13.818649
F 66.994555 65.691419 13.819749
F 58.326755 57.879019 11.029049
F 57.982055 65.696819 11.037149
F 67.127855 58.080119 11.083749
F 67.009455 65.613319 11.131749
F 57.965255 63.073119 7.576999
F 67.021655 63.092419 7.418959
F 60.186855 61.875819 10.930149
F 69.241555 61.717919 11.123249
F 60.395055 59.090919 7.488549
F 60.271055 66.988219 7.815659
F 69.558655 59.209519 7.397449
F 69.387455 66.940719 7.781009
F 60.577155 59.220919 10.208849
F 60.350755 66.926919 10.478249
F 69.347655 59.241819 10.213749
F 69.210055 67.136919 10.446349
F 60.389655 61.763519 13.741249
F 69.333155 61.848419 13.979749
F 62.844155 63.119119 17.448449
F 69.383155 66.995119 17.398449
F 62.749855 58.154919 21.243449
F 62.749055 65.795119 21.118049
F 69.499055 59.169019 15.017049
F 69.348855 61.736019 21.277749
F 62.832255 58.001219 18.415249
F 62.658055 65.666519 18.410249
F 60.399055 67.004819 17.672149
F 60.390555 61.885019 21.017649
F 62.691855 62.982419 14.725549
F 60.638355 59.195419 17.501849
F 55.893255 61.928219 18.340849
F 64.999155 61.872419 18.311249
F 55.950855 59.186119 14.736349
F 56.057055 66.882519 14.842149
F 64.944855 59.058619 14.730049
F 64.916955 67.025319 14.620749
F 56.185755 59.334119 17.399849
F 55.942055 66.806719 17.492649
F 64.995555 59.192019 17.562649
F 64.819355 67.000919 17.361949
F 56.034655 61.846019 21.169549
F 64.736755 62.006819 20.895949
F 58.219055 63.046219 17.605749
F 67.139155 63.125419 17.458049
F 58.101855 57.957919 20.903149
F 58.221955 65.795619 21.222449
F 67.194955 57.855619 21.166349
F 67.184555 65.757219 21.167249
F 58.299455 57.808619 18.171049
F 58.088455 65.754819 18.587149
F 67.186855 57.882219 18.403549
F 67.127755 65.760019 18.398149
F 71.602055 57.884819 10.936149
F 71.365455 65.482119 3.952949
F 64.828955 69.512719 18.444149
F 71.685455 65.631219 13.750149
F 71.395655 63.193619 10.186449
F 71.784255 63.022619 14.500849
F 71.709655 62.964519 17.299949
F 60.352855 69.522319 11.134049
F 71.477655 63.155019 7.491599
F 69.445155 69.596819 11.421549
F 71.671855 65.561119 21.245849
F 53.820855 65.632019 21.038749
F 53.463255 65.540619 4.002219
F 56.083355 69.719319 11.110949
F 53.753755 63.078219 21.919749
F 53.567255 57.908719 21.069749
F 53.585955 63.219819 7.650189
F 69.377355 69.628519 18.405549
F 56.313255 69.467619 6.578689
F 56.050455 69.478019 18.448549
F 60.388255 69.534519 18.424249
F 71.380955 65.823219 11.056849
F 71.550455 58.004219 13.739149
F 53.787755 58.106719 18.427849
F 53.599855 63.047919 17.612049
F 53.492055 65.781119 6.625109
F 53.685655 57.792919 4.026399
F 53.524655 57.967719 13.815249
F 56.001555 69.505319 13.844949
F 69.463955 69.648819 21.194349
F 69.565255 69.556619 3.902449
F 69.309155 69.794419 14.090549
F 64.925655 69.576419 3.957199
F 69.463455 69.533819 6.680879
F 60.455855 69.440119 6.601939
F 60.349155 69.580219 3.941949
F 65.220655 69.576019 13.714049
F 55.957555 69.478219 3.875499
F 87.218355 12.894119 -0.013706
F 80.475655 8.998789 2.797669
F 76.077355 11.877619 21.104649
F 76.103155 3.936829 21.365449
F 80.593255 3.841259 6.541689
F 80.371255 11.588419 6.498209
F 80.536055 1.192069 3.043619
F 85.015355 11.577019 20.780849
F 80.537855 3.651719 3.874449
F 80.424955 11.559619 3.917059
F 84.842555 3.883249 21.103349
F 76.233455 9.153059 17.436349
F 76.001255 1.387189 17.473649
F 80.551555 9.164279 0.036960
F 85.133855 1.405189 2.842389
F 84.927855 9.108219 17.250249
F 82.675555 7.795999 3.673259
F 78.194155 7.835649 20.974549
F 73.872755 7.778929 3.730209
F 87.439455 7.798369 20.942649
F 82.745755 5.181359 0.282768
F 84.901355 1.214689 17.277949
F 73.968755 5.462369 0.198264
F 73.802355 12.990119 2.908549
F 82.754255 5.014969 2.959229
F 84.986855 1.270289 14.544149
F 74.021755 5.098499 2.915849
F 76.054255 1.200599 7.308319
F 82.641655 7.778909 6.347109
F 80.554655 1.069029 9.992389
F 73.984955 7.984009 6.531829
F 78.330655 5.289939 17.634149
F 82.918555 7.706179 18.229949
F 85.050155 9.046819 2.644169
F 76.140155 1.142589 3.036269
F 76.151655 9.008589 3.017419
F 85.206055 3.771979 6.365709
F 84.904555 11.491419 6.534079
F 76.141255 3.847189 6.581809
F 76.133455 11.647619 6.693189
F 85.070655 3.823219 3.678789
F 84.993755 11.627519 3.653709
F 76.195755 3.715259 3.888239
F 76.035155 11.777219 3.857339
F 80.681055 1.399409 17.538949
F 85.100255 8.897579 -0.061904
F 75.944955 1.418459 14.902649
F 76.098255 9.309709 22.131249
F 87.371855 7.749829 3.665579
F 75.948255 3.973809 18.607949
F 78.240255 7.546959 3.844689
F 87.092455 5.123979 17.445249
F 87.235455 5.235709 -0.242683
F 74.050055 7.892429 18.408149
F 78.459055 5.149969 21.919449
F 82.731155 12.936919 10.235349
F 87.256655 5.204829 2.563859
F 76.254655 1.226679 22.066849
F 78.431455 5.159359 2.767649
F 80.489755 1.280699 22.099349
F 87.344955 7.742019 6.424759
F 87.488055 12.956919 17.204449
F 78.564155 7.563289 6.519519
F 78.615055 5.144749 14.681449
F 78.501055 13.144919 17.489549
F 80.646055 8.808599 9.958759
F 84.973755 1.120549 10.153349
F 78.464255 12.961819 10.310749
F 80.872355 3.750479 13.610249
F 80.478155 11.701119 13.878749
F 80.647755 1.271579 14.779849
F 82.816055 12.798119 0.071340
F 80.601955 3.608099 10.838849
F 80.617855 11.396819 11.107049
F 87.203355 12.792019 10.095049
F 82.816455 5.058349 17.279149
F 82.751155 12.827419 17.567349
F 80.551355 9.132809 7.334039
F 84.930155 3.725389 18.401849
F 73.854655 8.014569 21.043749
F 82.880355 7.497889 10.971049
F 73.851955 12.717019 10.131249
F 74.103655 7.968349 11.047349
F 87.447255 5.007779 14.718549
F 82.890855 5.135349 7.251199
F 82.826755 12.815819 14.694449
F 73.930755 5.279649 7.466659
F 78.330155 13.013219 2.855329
F 82.873055 5.020649 10.024149
F 73.843455 5.087789 14.687449
F 73.875255 5.370889 10.224449
F 76.369955 11.596619 18.385449
F 82.744455 7.730969 13.789749
F 78.480655 7.947179 18.357149
F 74.005655 7.602139 13.756349
F 87.187855 7.792139 18.249549
F 74.070555 12.869619 17.265849
F 85.016455 8.919719 10.084449
F 76.146355 1.351839 10.090849
F 76.309055 8.861609 10.085649
F 85.171555 3.804279 13.624449
F 85.083255 11.723219 13.788749
F 76.126555 3.849179 13.777749
F 76.100755 11.474519 13.717849
F 85.190755 3.735339 10.920449
F 85.041155 11.534919 10.982349
F 76.052955 3.938969 11.038749
F 76.166155 11.446719 11.021149
F 85.180355 1.265909 7.435139
F 85.122755 8.812919 7.313559
F 87.327055 12.977519 14.394349
F 76.369555 9.039709 7.427019
F 87.463955 7.712709 10.910749
F 76.074555 8.961189 14.883349
F 78.390855 7.503749 11.030349
F 73.919555 12.926519 7.438059
F 87.334455 5.196409 7.295769
F 73.935155 12.843819 14.604649
F 78.387955 5.101309 7.465299
F 87.218455 12.710219 7.229359
F 87.451355 5.048069 10.098949
F 82.566955 12.918219 7.445289
F 78.393755 4.937329 10.112349
F 73.813855 13.009719 0.213652
F 87.198255 7.696179 13.700449
F 84.984155 9.088979 14.635249
F 78.267555 7.706899 13.801049
F 78.263355 12.848919 14.788649
F 85.100555 1.396409 21.920949
F 80.761855 9.024019 17.418149
F 78.284755 12.862319 7.544859
F 85.163655 11.604519 18.234349
F 80.556255 3.771549 21.199749
F 80.496455 11.680919 20.985449
F 73.830555 5.305789 17.420849
F 80.540155 1.271239 7.310499
F 80.426155 4.026149 18.341749
F 80.510755 11.642619 18.267449
F 82.983555 5.124719 14.541849
F 82.654555 7.660309 21.082749
F 82.644255 12.886919 2.684879
F 80.319755 9.128299 14.676349
F 78.349355 13.058819 0.095679
F 87.162655 13.171719 2.753949
F 73.887955 0.062815 13.838449
F 71.413755 11.868119 11.158449
F 71.706555 9.111369 17.578149
F 71.663755 9.202219 10.164149
F 71.563355 9.114499 2.908979
F 71.783755 1.343049 7.719269
F 89.515255 11.623919 6.226949
F 73.936955 0.083289 18.583349
F 71.611055 9.035429 0.280309
F 71.888555 4.040089 21.121549
F 89.445555 11.462619 10.820249
F 71.805355 3.980799 3.770629
F 71.821455 1.286479 0.286650
F 71.586655 4.058259 13.818649
F 71.671255 9.109849 7.524669
F 71.679955 11.761119 18.225449
F 71.716355 9.051969 14.764149
F 89.583955 1.336709 2.726879
F 87.239155 0.005074 20.823149
F 89.620755 8.996039 10.045949
F 89.655655 1.179499 17.586049
F 89.309255 11.598019 3.481449
F 89.770155 3.798489 13.812749
F 89.540155 1.243119 14.769249
F 89.572355 9.093259 7.367149
F 71.802155 3.953409 11.030349
F 71.639155 11.718919 3.812869
F 71.769155 11.489419 21.056649
F 78.300755 0.102182 11.042549
F 82.796455 0.153303 21.211649
F 87.469855 0.098832 3.810769
F 73.976555 -0.047713 21.219749
F 87.361455 0.036079 13.787649
F 78.299155 -0.139142 3.935549
F 80.637155 24.417519 2.861879
F 80.482655 16.921019 2.789249
F 78.242355 23.287919 21.271849
F 85.231955 27.188519 11.039749
F 80.575855 27.269819 13.787449
F 80.544955 19.393219 6.331669
F 76.110455 27.336319 6.560729
F 78.282755 15.571619 21.035249
F 80.622155 26.993919 3.757859
F 80.631455 19.412219 3.644019
F 87.433255 23.348919 20.985549
F 87.302855 15.334719 20.962649
F 80.643655 24.575919 0.157825
F 80.467155 16.896819 21.895449
F 80.749755 27.126819 18.278749
F 78.305455 20.531819 17.377649
F 82.612555 15.394119 3.735639
F 82.846355 23.256119 3.730229
F 73.871355 15.475419 3.855739
F 73.778455 23.530719 3.792299
F 82.802455 20.755719 0.129191
F 73.809855 21.070019 22.002049
F 82.972455 20.698219 2.772389
F 73.708455 20.891019 3.014599
F 82.611455 15.338819 6.290599
F 82.661255 23.174019 6.487059
F 73.992155 15.548519 6.600769
F 73.944255 23.331919 6.508799
F 85.117055 24.533919 2.838189
F 84.817955 16.822719 2.839209
F 76.181955 24.688019 2.936669
F 76.000455 16.881419 2.927159
F 85.158155 27.002419 3.981199
F 85.158455 19.177319 6.399259
F 75.928955 26.966819 11.151149
F 76.089155 19.180419 6.405259
F 76.184455 27.266719 3.914509
F 85.205455 19.396219 3.581529
F 76.205255 27.145419 18.447849
F 75.915655 19.542419 3.665309
F 85.099255 24.500119 0.068953
F 85.194755 16.825319 21.817849
F 76.089255 24.679419 22.084949
F 75.990255 16.805719 0.204528
F 87.260455 15.704819 3.659489
F 87.328355 23.171419 3.684509
F 78.166655 15.516719 3.719669
F 78.313455 23.281919 3.779249
F 87.167655 20.644419 -0.052335
F 78.242955 20.669919 0.397208
F 87.413255 20.661919 2.787239
F 78.356155 20.706819 3.106959
F 87.270955 15.310319 6.298929
F 87.044555 23.124919 6.416429
F 78.421955 15.386619 6.414319
F 78.334855 23.300019 6.467899
F 80.540455 24.636419 10.143749
F 80.306855 16.886119 9.962219
F 84.983055 27.052519 6.658839
F 87.173755 20.701319 17.525249
F 76.144755 27.015219 13.866049
F 80.605055 19.167019 13.712049
F 78.469255 20.406319 14.745649
F 80.499355 27.011419 6.501379
F 80.374955 27.092619 11.014349
F 80.599655 19.484519 10.846249
F 84.976855 27.076219 21.255149
F 87.252955 20.719819 14.704649
F 80.435355 24.503519 7.411839
F 80.520355 16.818619 7.283919
F 76.208555 16.773819 14.613749
F 78.317355 23.211819 18.596449
F 82.672855 15.423919 11.043549
F 82.766655 23.202519 10.833149
F 73.863355 15.392719 11.017149
F 73.765055 23.227819 11.090349
F 82.964955 20.554419 7.289959
F 73.847155 20.661219 7.341329
F 83.015055 20.677019 10.134949
F 73.896155 20.741119 10.207049
F 82.827355 15.342719 13.764549
F 82.765955 23.208419 13.606949
F 73.981455 15.541119 13.639449
F 73.929755 23.447819 13.809449
F 85.128755 24.546319 10.243049
F 85.042755 16.497419 9.964809
F 76.035055 24.474419 10.206149
F 76.054455 16.709319 10.244349
F 80.529555 27.127119 21.011749
F 85.156755 19.045919 13.688449
F 76.054355 27.165019 21.123149
F 76.133155 19.434919 13.871449
F 76.104455 16.759419 17.322749
F 85.089655 19.298619 10.925149
F 84.948455 19.328619 20.796949
F 76.029255 19.310219 11.066349
F 84.852755 24.357619 7.503899
F 85.157255 16.612519 7.300049
F 76.170155 24.700219 7.407919
F 76.362555 16.634019 7.489829
F 87.298155 15.372019 10.869249
F 87.364455 23.143819 11.073049
F 78.359055 15.553019 11.075849
F 78.354155 23.082119 10.983349
F 87.201455 20.689719 7.410059
F 78.260155 20.745619 7.253369
F 87.279055 20.716819 10.090349
F 78.283655 20.541419 9.900849
F 87.482155 15.555019 13.543449
F 87.247755 23.343119 13.679349
F 78.479255 15.359819 13.808949
F 78.206755 22.867919 13.636749
F 80.503455 24.575019 17.203849
F 80.801855 16.774319 17.445649
F 78.393255 15.683219 18.295549
F 76.139455 24.432119 14.839249
F 75.993355 19.548119 21.144449
F 80.422455 19.518619 21.156449
F 84.893655 19.295919 18.119349
F 87.267855 23.335719 18.318149
F 76.059755 24.513319 17.535449
F 80.491055 19.277819 18.482449
F 85.103755 16.470319 14.598249
F 84.967355 24.517119 14.568849
F 80.363955 24.515619 14.418749
F 80.662055 16.618519 14.683049
F 87.333855 15.343419 18.154049
F 76.028755 19.367619 18.356949
F 83.060755 15.409819 18.539049
F 82.873955 23.279919 18.292349
F 73.853055 15.409219 18.283949
F 73.707755 23.264719 18.254949
F 82.917655 20.460819 14.585249
F 73.842755 20.735119 14.606849
F 82.717455 20.696319 17.272149
F 73.831655 20.717419 17.345849
F 82.794555 15.439419 21.106349
F 82.814355 23.291419 21.096049
F 73.812955 15.540119 21.110449
F 73.749655 23.518519 20.963349
F 85.042555 24.454519 17.296649
F 85.133655 16.713519 17.351349
F 85.130255 26.974519 18.460649
F 84.966455 26.980419 13.590549
F 71.650855 16.787419 10.112349
F 71.690255 24.635819 7.499879
F 71.716755 16.953419 2.825319
F 71.563355 27.157919 21.138749
F 71.794055 19.600519 21.214249
F 89.773655 16.796119 14.515049
F 71.703855 19.386219 18.487549
F 89.623055 26.894919 18.269849
F 89.424955 19.322719 18.354949
F 89.894055 27.119619 3.842169
F 71.691555 19.263019 6.426899
F 89.429555 24.345319 9.959879
F 89.293455 16.752719 7.371089
F 89.581655 16.850019 2.637329
F 89.541155 16.723619 -0.098847
F 89.489355 24.347819 7.081869
F 89.706855 27.054219 6.561999
F 89.598155 16.681519 17.277749
F 71.743055 16.976619 21.950249
F 71.445155 24.500619 10.222249
F 71.435155 24.540319 0.099837
F 71.509155 24.662919 17.382149
F 71.587455 24.571719 14.643449
F 71.637755 27.064819 13.731049
F 71.767455 16.908019 17.485549
F 71.672955 16.697419 14.864049
F 71.628855 27.071919 6.400789
F 71.525355 16.725619 7.496789
F 71.583155 19.280619 13.850449
F 71.609655 27.204219 18.318449
F 71.459655 24.581119 2.810019
F 80.492755 32.177119 3.109759
F 80.432855 39.783819 2.873459
F 78.296255 38.528819 21.042549
F 78.236555 30.962719 21.242949
F 80.360655 34.873119 6.626599
F 78.381055 36.178019 14.868749
F 80.431755 34.912019 3.970739
F 87.396455 38.553119 21.245549
F 80.306155 32.242019 0.392711
F 80.541755 39.714119 0.157205
F 87.421255 30.793719 20.991949
F 82.785355 28.523319 10.026849
F 82.815755 30.964519 3.919109
F 82.807455 38.573219 3.833399
F 73.674155 31.026119 3.719099
F 73.884355 38.574819 3.768889
F 83.005555 28.426619 17.272549
F 82.668055 35.922719 0.389076
F 73.790855 28.289719 10.167949
F 73.819855 36.101219 0.089966
F 82.881755 28.548219 14.611849
F 82.905455 36.010619 3.307619
F 78.447155 28.371919 17.407149
F 73.723055 36.108219 2.822559
F 82.869955 30.926219 6.620319
F 82.882955 38.629319 6.802909
F 73.928555 30.824819 6.437799
F 73.819455 38.490419 6.569659
F 85.169355 32.141119 2.910779
F 85.052255 40.030519 2.923329
F 75.900255 32.273119 2.858729
F 75.834255 39.875319 2.650029
F 85.072855 34.637819 6.615529
F 76.052055 34.742819 6.590969
F 85.364055 34.637219 3.989159
F 75.925355 34.763319 3.781629
F 85.021855 32.099819 22.004149
F 85.131555 39.920019 22.066449
F 75.939755 32.166419 0.079409
F 76.115455 39.819519 0.015337
F 87.486455 30.920719 3.797159
F 87.179755 38.729519 3.817239
F 78.193955 30.914219 3.804049
F 78.069655 38.819819 3.823619
F 84.978255 39.749319 17.633949
F 87.184155 36.047719 21.946249
F 82.766755 28.400619 7.368569
F 78.177155 36.053619 22.036449
F 73.807355 28.399119 2.893679
F 87.242055 36.184319 2.877549
F 84.966755 32.131219 17.475749
F 78.196355 36.153119 3.012339
F 87.477255 30.949619 6.485649
F 87.246855 38.634819 6.561929
F 78.530055 31.023319 6.444589
F 78.288655 38.792919 6.719909
F 80.508555 32.214019 10.314249
F 80.359855 40.163519 10.316849
F 78.201355 35.940019 17.492949
F 71.782655 39.909219 2.818649
F 80.557355 34.834319 13.898749
F 87.256355 36.060119 14.775249
F 80.475055 34.866619 11.254549
F 73.665755 38.609319 21.001849
F 80.732355 32.263319 7.631809
F 80.615655 39.924119 7.655939
F 73.960955 35.971019 17.514849
F 87.247755 36.081419 17.675949
F 82.801055 31.000619 10.902549
F 82.585955 38.722419 11.410349
F 73.894855 30.906219 10.947249
F 73.782055 38.752519 10.818949
F 73.851155 30.946019 20.850249
F 82.802155 36.105419 7.410409
F 82.769555 38.552019 21.341149
F 73.815955 35.988519 7.316419
F 87.428755 28.333519 7.373549
F 82.614755 36.255119 10.165849
F 84.849455 34.742319 21.245849
F 73.960355 35.995319 10.195849
F 83.052055 31.144919 13.649749
F 82.678055 38.526119 14.027949
F 73.985355 30.935719 13.731449
F 73.796555 38.752819 13.654349
F 84.908255 32.230719 10.232149
F 84.927055 39.848119 10.470549
F 76.185455 32.202719 10.176449
F 76.022355 39.960419 10.181349
F 85.122255 34.903519 13.644549
F 76.097155 34.952119 13.921949
F 84.933055 34.851019 10.906149
F 76.133955 34.850019 11.115249
F 85.110555 32.141619 7.595919
F 85.162255 39.882319 7.658419
F 76.176255 32.102019 7.438919
F 75.928055 39.961519 7.405729
F 87.193455 30.972119 11.084949
F 87.359555 38.613019 11.063949
F 78.373155 30.934819 11.193949
F 78.111455 38.730919 11.225849
F 76.143255 34.477219 18.300949
F 87.279555 36.075319 7.680959
F 82.601955 31.033319 21.211149
F 78.116855 36.187419 7.436149
F 85.016855 34.738619 18.542149
F 87.389955 35.926419 10.404449
F 76.065255 39.778519 17.409849
F 78.294655 36.034319 10.119749
F 87.293455 31.038919 13.886149
F 87.342455 38.652219 13.975749
F 78.541455 31.063019 13.825349
F 78.265755 38.637119 13.965849
F 80.589855 32.362919 17.573449
F 80.465955 39.827119 17.693449
F 78.192355 38.473819 18.433449
F 75.905255 34.737919 21.023449
F 80.382555 34.731419 21.223749
F 76.178455 31.833919 17.446249
F 80.420155 34.823819 18.570949
F 78.550255 30.889819 18.471849
F 80.877855 32.256819 14.821049
F 80.417055 40.054319 14.979149
F 87.312255 38.585119 18.560749
F 76.038555 39.907219 14.632449
F 82.808255 30.975619 18.444149
F 82.797455 38.516519 18.640249
F 73.940355 30.721519 18.199949
F 73.749255 38.578819 18.299049
F 87.377655 30.887919 18.119449
F 82.806255 35.968019 14.862949
F 85.209555 32.368319 14.759449
F 73.830855 36.223219 14.772049
F 76.323855 32.228119 14.669149
F 82.743855 36.052919 17.591149
F 84.968055 39.730719 14.788849
F 73.909055 28.358819 14.752649
F 82.707655 28.429819 21.995749
F 87.301055 28.289819 17.420449
F 78.121555 28.420919 10.218549
F 78.449355 28.395219 3.001169
F 73.863755 28.481919 0.243537
F 78.320355 28.368319 0.243891
F 73.735355 28.441119 7.414189
F 82.873855 28.386219 2.941919
F 78.451255 28.544019 14.752549
F 73.923955 28.299519 17.404549
F 78.360455 28.475819 7.575569
F 87.282055 28.234919 0.180955
F 87.372855 28.213319 2.983939
F 87.155855 28.355819 14.643149
F 87.409755 28.469019 10.007749
F 71.576855 34.909119 20.999249
F 71.762655 34.643919 18.230849
F 71.516655 39.952119 0.120589
F 89.560555 34.821419 18.220849
F 71.562455 40.114419 14.589249
F 71.616955 39.855019 7.264129
F 89.582155 34.582519 11.288349
F 89.498055 39.869119 17.633249
F 89.605955 32.281519 17.358749
F 89.569255 34.923319 21.005949
F 71.816555 32.098619 17.400949
F 71.815055 34.657219 11.089949
F 71.840255 32.273819 14.685849
F 71.628555 34.840119 6.432539
F 71.720355 34.930519 13.874849
F 71.685155 32.201319 10.167249
F 71.534555 32.334919 -0.143113
F 80.560755 47.490719 2.955809
F 76.145655 42.574819 6.629789
F 80.476355 42.606919 11.366849
F 78.466355 46.149119 21.192249
F 80.351055 50.063919 6.443009
F 80.516255 42.577819 18.467249
F 76.197555 42.534119 11.099349
F 78.190255 54.190919 21.036749
F 80.567055 49.984419 3.749049
F 80.341255 55.394419 22.081049
F 75.909355 49.976719 20.989249
F 76.010555 55.299819 14.668149
F 80.542155 47.786819 0.218225
F 85.028555 42.390919 20.975749
F 84.970955 50.164719 21.129149
F 80.515755 42.280019 21.068749
F 82.670755 54.077319 3.677599
F 82.859555 46.184319 3.708029
F 73.968955 53.994119 3.795769
F 73.627855 46.474619 3.680779
F 82.652355 51.573719 0.180409
F 82.886455 43.415919 0.326869
F 73.716355 51.467119 0.273265
F 73.913055 43.807319 0.239525
F 82.595955 51.528119 2.941969
F 82.660555 43.612919 2.952879
F 73.872355 51.377119 2.925179
F 73.590055 43.827819 2.848009
F 82.662455 53.982219 6.324569
F 82.817755 46.270219 6.472969
F 73.774555 54.003019 6.487109
F 73.901655 46.182219 6.583089
F 84.980655 47.689719 2.927319
F 80.364455 42.253419 3.976259
F 76.018455 47.462119 2.962229
F 84.770955 42.408919 18.392149
F 84.975655 49.919219 6.533589
F 84.994955 50.319219 18.353949
F 75.998855 50.122519 6.341419
F 80.484355 42.466119 6.747779
F 84.788455 50.284819 3.926099
F 84.891055 55.221919 17.525049
F 76.074255 50.132219 3.671209
F 82.611755 43.914419 17.670649
F 85.005555 47.493319 0.187331
F 78.321155 51.425319 17.302249
F 75.992855 47.450619 0.099566
F 82.746455 51.649619 17.563349
F 87.211055 54.068719 3.984579
F 87.258155 46.471919 4.017759
F 78.295555 53.819019 3.873149
F 78.274655 46.304919 4.029299
F 87.309155 51.480919 0.277897
F 87.286155 43.802719 0.153548
F 78.224755 51.469419 0.080515
F 78.385655 43.714319 0.319225
F 87.122855 51.365819 3.165159
F 87.247755 43.892619 2.955259
F 78.425155 51.339919 2.830979
F 78.087055 43.668719 3.080789
F 87.162255 53.994719 6.702589
F 87.033355 46.264819 6.723859
F 78.227655 53.876019 6.603029
F 78.563655 46.279819 6.746499
F 80.700955 47.789619 10.197149
F 76.175455 47.551819 17.250149
F 85.088055 47.626619 14.839249
F 87.279655 53.974419 18.383949
F 80.592855 50.175719 13.761149
F 85.048755 42.416419 11.305049
F 84.898755 47.578219 17.553849
F 73.866055 46.248819 20.901549
F 80.350855 50.321619 11.088949
F 80.364155 55.273119 2.985649
F 87.433755 51.518319 14.603749
F 87.356255 46.369119 21.140549
F 80.702355 47.660419 7.477529
F 87.207355 43.539119 17.610549
F 87.325155 51.335719 17.281449
F 78.422255 43.970419 14.769449
F 82.573055 53.974119 11.141749
F 82.820255 46.203619 11.235549
F 73.972655 54.147019 10.748549
F 73.966455 46.330819 11.015349
F 82.744355 51.373019 7.330929
F 82.613855 43.767519 7.781349
F 73.703855 51.463919 7.273189
F 73.877955 43.594819 7.591479
F 82.737555 51.449319 10.068949
F 82.797355 43.667919 10.390549
F 73.888055 51.574619 10.041949
F 73.900955 43.674319 10.276249
F 82.692955 53.874219 13.882349
F 82.833155 46.381919 13.999349
F 73.914855 53.975319 13.477949
F 73.822855 46.406819 13.701049
F 85.092055 47.723719 10.371149
F 73.710155 53.983919 21.035549
F 76.129055 47.544219 10.102149
F 78.307155 51.479519 14.598449
F 85.194955 50.286219 13.880449
F 73.850255 43.945119 17.296749
F 75.965855 50.118719 13.685249
F 76.190355 42.548419 21.004149
F 85.043455 50.426619 11.096349
F 73.991655 51.285619 17.284049
F 75.906555 49.998819 11.046849
F 80.523255 42.550519 14.113349
F 84.762655 47.539919 7.684149
F 76.291855 50.027819 18.290349
F 76.282055 47.602119 7.218939
F 78.423755 46.351619 18.410249
F 87.324855 53.999219 10.997649
F 87.337155 46.281019 11.045049
F 78.158655 54.050719 10.939449
F 78.495255 46.540219 10.984949
F 87.021755 51.276219 7.500159
F 87.202255 43.747819 7.428859
F 78.089355 51.352419 7.438479
F 78.290355 43.788719 7.683139
F 87.254955 51.495019 10.080449
F 87.242155 43.642719 10.249549
F 78.080655 51.271219 10.097549
F 78.360855 44.002119 10.343849
F 87.291955 54.079719 13.913949
F 87.497255 46.131919 13.845949
F 78.367255 54.186019 13.735749
F 78.382155 46.408719 13.642649
F 80.706355 47.576219 17.426749
F 74.056255 43.821219 14.653949
F 82.784855 46.064519 21.349749
F 87.291255 43.687019 14.826449
F 80.471355 50.300219 20.853749
F 84.767155 42.506219 6.771369
F 78.126555 53.852219 18.359649
F 76.229355 47.561319 14.636049
F 80.557655 50.348519 18.259249
F 75.760155 42.523019 3.842809
F 87.193755 53.970819 21.033749
F 87.268155 46.369119 18.260649
F 80.601955 47.648019 14.635749
F 82.770655 54.101419 21.112149
F 78.201055 43.760919 17.488749
F 76.038955 42.464119 18.262149
F 82.641755 54.128019 18.522249
F 82.749755 46.343219 18.636849
F 73.801855 53.900819 18.338149
F 73.888155 46.557619 18.315649
F 82.753955 51.366919 14.830449
F 82.773155 43.869519 15.017349
F 73.772155 51.464819 14.491649
F 76.098455 55.292919 3.046859
F 84.990155 42.612719 4.105439
F 71.654355 42.596819 21.088349
F 76.207755 42.526219 13.983849
F 84.983055 42.372919 14.156449
F 76.173455 55.479319 10.031549
F 80.438855 55.051819 7.446109
F 76.016255 55.234619 7.290199
F 80.485355 55.276719 14.761249
F 84.974455 55.237119 2.914749
F 80.428455 55.279819 17.405349
F 71.665355 50.286419 18.302949
F 84.995855 55.317919 14.709649
F 84.898355 55.199619 10.161249
F 85.005255 55.267519 0.256252
F 89.345355 55.309619 0.239090
F 71.891955 55.368819 2.928139
F 75.869855 55.250719 0.245942
F 84.856355 55.317519 7.560429
F 80.448555 55.297919 10.210149
F 76.021855 55.183519 17.396849
F 71.588355 47.683619 10.135649
F 71.679555 55.355619 9.991609
F 71.607355 42.692319 13.653549
F 71.478055 42.496419 6.501649
F 89.579455 47.620119 0.355675
F 71.490355 50.220519 13.750849
F 89.337055 50.303019 6.599089
F 71.580155 55.396819 7.319959
F 89.249755 47.676019 7.434079
F 89.567155 47.513419 14.778349
F 89.551155 55.340419 10.378149
F 89.447355 50.111919 10.979849
F 89.410555 47.633619 10.149049
F 89.440155 55.353119 3.102289
F 71.443555 42.452219 3.802179
F 71.551355 42.532419 18.228949
F 71.675255 47.772019 17.437549
F 80.582055 62.878019 2.831889
F 71.567655 65.499219 18.290749
F 80.518055 57.665019 6.516199
F 80.750555 65.312719 6.651199
F 82.779055 69.353619 11.102049
F 71.513155 63.007219 0.190444
F 80.615155 57.701619 3.826879
F 80.443555 65.530519 3.955839
F 76.021155 65.872119 18.434349
F 76.117755 63.321319 14.842149
F 80.518155 62.946219 0.098337
F 85.204455 63.163319 14.710349
F 82.850755 61.555819 3.838469
F 73.538355 61.629619 3.966499
F 82.802755 59.057219 21.896549
F 82.817055 66.706219 21.814749
F 73.814155 59.195319 0.210519
F 73.955055 66.840119 22.075849
F 82.890855 59.013719 2.875799
F 82.621555 66.747719 2.839449
F 73.738555 59.189119 2.847449
F 73.732855 66.735619 2.852379
F 82.834155 61.667319 6.504329
F 73.605655 61.697819 6.758529
F 84.946255 62.983319 2.992349
F 75.992655 62.997719 2.914739
F 84.970255 57.899219 6.496709
F 85.069755 65.739419 6.502349
F 76.369755 57.861919 6.514519
F 76.043655 65.481019 6.548359
F 85.049755 57.807319 3.810529
F 85.078855 65.553819 3.774579
F 76.179155 57.861619 3.844849
F 76.014155 65.503519 3.770069
F 84.968755 63.073919 0.200222
F 75.797055 63.045419 0.240504
F 87.292555 61.614219 3.746589
F 78.293955 61.811019 3.904319
F 87.411755 59.049619 22.084249
F 87.276955 66.992419 -0.032567
F 78.156055 59.178819 0.347539
F 78.213355 66.842119 21.984049
F 87.321255 59.006819 2.944899
F 87.284355 66.935119 2.828239
F 78.361755 59.188919 2.965039
F 78.326655 66.867119 2.963239
F 86.969755 61.977219 6.497599
F 78.412855 61.669219 6.544959
F 80.575955 63.085619 10.213949
F 78.363055 61.806319 18.364049
F 80.460855 57.953319 13.721349
F 80.544655 65.701719 13.798749
F 87.263655 59.122419 14.654849
F 87.335555 61.691619 18.643949
F 80.418755 57.878619 10.868549
F 80.584055 65.648619 11.103549
F 87.305655 61.668319 21.335149
F 78.274455 59.188019 14.659249
F 80.565355 62.773919 7.520249
F 78.361055 66.962219 17.273849
F 82.924755 61.796719 11.099149
F 73.812355 62.004219 10.973849
F 82.654555 59.132619 7.399819
F 82.891455 66.882919 7.553399
F 73.918855 58.969019 7.330739
F 73.850055 66.714719 7.445829
F 82.737355 59.115719 10.138449
F 82.820155 66.888119 10.285649
F 73.780355 59.408619 10.178849
F 73.757955 66.881919 10.086249
F 82.941255 61.842219 13.923449
F 74.059255 61.666819 13.726649
F 85.301655 63.164919 10.151949
F 76.175655 63.125119 10.047549
F 84.966555 57.922619 13.763649
F 85.242755 65.723419 13.701249
F 76.208355 57.770019 13.770149
F 76.117055 65.758519 13.811649
F 84.880655 57.749919 11.057249
F 85.090555 65.722619 10.980649
F 76.051855 58.024819 11.078649
F 75.933955 65.685519 11.176349
F 84.839355 63.243719 7.485619
F 75.979255 62.931419 7.320569
F 87.489555 61.986119 11.134449
F 78.204955 61.830319 11.066149
F 87.100655 59.290919 7.554109
F 87.375155 66.968519 7.352509
F 78.525955 59.140419 7.364049
F 78.318855 66.645019 7.616559
F 87.175155 59.176319 10.237649
F 87.395755 66.861819 10.135449
F 78.205055 59.358919 10.024749
F 78.174555 66.896719 10.334649
F 87.465355 61.851619 13.855749
F 78.233455 61.795219 13.845649
F 80.955955 62.975419 17.303549
F 78.229355 59.202419 17.414349
F 80.335455 58.059619 21.060749
F 80.447655 65.513619 21.220349
F 78.305055 67.073219 14.696149
F 87.577755 66.824319 17.490849
F 80.372155 57.884019 18.325249
F 80.590455 65.724219 18.315149
F 87.327055 66.964419 14.815449
F 87.132555 59.220019 17.387249
F 80.625655 63.112619 14.577249
F 78.191655 61.816919 21.124549
F 83.034155 61.574619 18.547949
F 74.004155 61.901219 18.331049
F 82.775155 59.230619 14.631649
F 82.887655 66.689219 14.653549
F 73.950155 58.949119 14.636749
F 73.695655 66.955319 14.768749
F 82.827955 59.099619 17.475149
F 83.065555 66.816919 17.434449
F 73.906755 59.272019 17.347649
F 73.727355 66.980019 17.464849
F 82.890455 61.761919 21.253549
F 73.716455 61.768819 21.025449
F 85.081055 62.962719 17.387149
F 76.230355 63.342119 17.520749
F 85.037355 57.867819 21.076049
F 85.196255 65.505019 20.900449
F 75.852155 57.796319 21.121949
F 76.133455 65.514519 21.067449
F 85.119155 57.829319 18.381049
F 85.257755 65.443719 18.196049
F 75.981155 57.881219 18.262249
F 71.707355 57.955219 6.388929
F 71.656455 57.789619 3.744219
F 78.293455 69.663919 18.223749
F 89.572455 57.903319 21.210849
F 71.411155 62.827019 2.901539
F 89.655555 65.733919 11.036049
F 89.420355 63.047319 7.406489
F 87.256055 69.490419 11.137249
F 71.797155 58.106519 18.305449
F 71.534155 65.726019 6.689829
F 71.679955 57.925019 20.918849
F 87.317855 69.356419 18.183249
F 89.622355 57.859319 11.106949
F 78.431255 69.441019 20.943249
F 82.899355 69.367119 3.723079
F 89.455555 58.015419 18.463549
F 82.794655 69.323919 13.779149
F 89.606655 63.001119 22.160249
F 73.667455 69.314919 6.695329
F 87.416455 69.638219 6.503299
F 89.473855 57.902219 6.847849
F 89.515455 57.892219 4.024959
F 73.846655 69.317619 3.932109
F 78.250355 69.618319 13.869249
F 73.951555 69.465719 11.096049
F 82.875055 69.385519 18.381049
F 82.819355 69.433419 6.530849
F 78.277055 69.303919 6.661329
F 98.451355 1.331399 2.873359
F 98.453655 9.049069 2.877729
F 98.453255 3.902319 6.512949
F 98.455555 11.619919 6.517309
F 98.452255 3.903689 3.784209
F 98.454655 11.621319 3.788569
F 98.450655 1.332549 0.144598
F 98.453055 9.050169 0.148964
F 91.850755 7.885099 3.862809
F 107.360355 9.018939 17.132449
F 100.684355 7.761569 3.785859
F 107.358355 1.301299 17.128149
F 91.745855 5.184399 21.953449
F 91.642855 12.806419 14.658249
F 100.681355 5.191329 0.146685
F 100.683355 12.909019 0.151045
F 91.898955 5.386179 2.822749
F 91.792155 12.785519 2.846519
F 100.682355 5.188279 2.875779
F 100.684355 12.905919 2.880139
F 91.746955 7.719349 6.517419
F 105.146355 7.747549 21.013549
F 100.683355 7.761579 6.515169
F 91.749255 12.767719 21.813849
F 93.997255 1.334349 2.873939
F 93.999955 9.052349 2.878579
F 102.919355 1.327119 2.870919
F 102.921355 9.044779 2.875289
F 93.995055 3.903799 6.514309
F 93.997855 11.622119 6.518909
F 102.919355 3.903109 6.510169
F 102.921355 11.620719 6.514529
F 93.996155 3.905799 3.785329
F 93.999955 11.621519 3.790689
F 102.920355 3.904699 3.778629
F 102.922355 11.622319 3.782989
F 93.991355 1.331959 0.145049
F 93.995755 9.051209 0.150298
F 102.915355 1.330029 0.139589
F 102.918355 9.047639 0.143959
F 96.225255 7.763179 3.787109
F 96.230455 7.753939 21.068249
F 105.202355 7.785739 3.712559
F 93.998555 1.326199 14.698349
F 96.223455 5.192079 0.147559
F 96.225755 12.909819 0.151969
F 105.178355 5.174519 21.911049
F 105.180355 12.892119 21.915449
F 96.224455 5.191059 2.876179
F 96.226455 12.908819 2.880489
F 105.148355 5.194329 2.822119
F 105.150355 12.912019 2.826479
F 96.226155 7.761629 6.515719
F 105.123355 12.912919 17.370549
F 105.142355 7.751139 6.455669
F 105.121355 5.195279 17.366149
F 98.453555 1.327319 10.149649
F 98.455955 9.044989 10.153949
F 98.455455 3.898179 13.789149
F 98.457855 11.615819 13.793549
F 98.454355 3.899529 11.060549
F 98.456755 11.617119 11.064849
F 98.452555 1.329089 7.420889
F 98.454955 9.046699 7.425259
F 91.837555 7.534209 10.991049
F 96.231255 12.900619 17.433049
F 100.686355 7.757269 11.062249
F 96.228955 5.182849 17.428749
F 91.575055 5.085339 7.324849
F 91.723855 12.901119 7.350239
F 100.684355 5.187539 7.422579
F 100.686355 12.905219 7.426939
F 91.665755 5.003899 10.006649
F 91.787355 12.806819 17.380649
F 100.683355 5.184529 10.151749
F 100.685355 12.902219 10.156049
F 91.837355 7.762219 13.950249
F 105.184355 12.879119 14.631849
F 100.684355 7.757069 13.791149
F 102.916355 11.611719 18.337549
F 94.002355 1.331679 10.148949
F 93.999755 9.045559 10.154949
F 102.916355 1.324589 10.146349
F 102.919355 9.042249 10.150749
F 94.002755 3.897839 13.789249
F 94.000155 11.617219 13.795149
F 102.916355 3.897349 13.785549
F 102.918355 11.615019 13.789849
F 93.996755 3.901379 11.060549
F 93.999255 11.619119 11.065649
F 102.917355 3.899349 11.055449
F 102.919355 11.617019 11.059849
F 93.995355 1.328989 7.421919
F 93.998255 9.047489 7.426529
F 102.917355 1.325889 7.415319
F 102.920355 9.043499 7.419689
F 96.227655 7.759089 11.063349
F 105.182355 5.161489 14.627449
F 105.189355 7.778529 10.989049
F 102.917355 9.040689 14.697449
F 96.225355 5.188679 7.423879
F 96.227855 12.906219 7.428189
F 105.196355 5.161959 7.348369
F 105.198355 12.879619 7.352729
F 96.226355 5.187089 10.152349
F 96.228855 12.904719 10.156749
F 105.135355 5.194209 10.090349
F 105.137355 12.911819 10.094749
F 96.228455 7.757519 13.791949
F 96.230155 12.902219 14.704449
F 105.128355 7.742879 13.728249
F 96.228055 5.184419 14.700049
F 98.455855 1.323239 17.425849
F 98.458155 9.040899 17.430249
F 98.457455 3.894659 21.065449
F 98.459855 11.612319 21.069849
F 98.456455 3.895339 18.336849
F 98.458855 11.613019 18.341149
F 98.454655 1.325039 14.697249
F 98.457055 9.042659 14.701549
F 91.696855 7.754239 18.448349
F 102.914355 1.323079 14.693149
F 100.687355 7.752879 18.338649
F 105.180355 7.773189 18.274849
F 91.875055 5.173939 14.700349
F 102.913355 3.894089 18.333149
F 100.686355 5.183619 14.698949
F 100.688355 12.901219 14.703349
F 91.894255 5.311779 17.458749
F 91.730655 12.910719 10.104049
F 100.683355 5.180859 17.427749
F 100.686355 12.898519 17.432049
F 91.672355 7.821169 21.098449
F 96.229855 7.754909 18.339649
F 100.688355 7.754149 21.067949
F 94.004455 9.045859 14.704649
F 93.999455 1.323839 17.427349
F 93.999955 9.041399 17.432949
F 102.915355 1.321089 17.423349
F 102.917355 9.038759 17.427749
F 94.001055 3.895909 21.066749
F 94.008555 11.610319 21.068749
F 102.919355 3.894889 21.063349
F 102.921355 11.612519 21.067749
F 94.001555 3.896559 18.338849
F 94.004455 11.613419 18.342549
F 89.457455 8.986849 14.734349
F 100.681355 0.043613 6.511099
F 89.491755 8.960919 0.162293
F 100.685355 0.035581 18.334549
F 100.682355 0.039102 13.787149
F 89.579755 4.107989 20.773349
F 96.223055 0.045900 3.783029
F 89.566355 3.619139 11.090849
F 89.553655 8.917969 2.945069
F 89.431655 3.825849 18.099749
F 105.178355 0.055921 18.270749
F 89.474255 9.082819 17.499849
F 100.683355 0.039971 11.058149
F 105.187355 0.061253 10.984949
F 96.227755 0.037705 18.335549
F 89.481555 4.063319 3.721379
F 89.473855 1.436409 21.699849
F 89.519955 11.526019 13.636849
F 100.682355 0.044270 3.781779
F 105.200355 0.068454 3.708469
F 91.766955 0.023798 13.724149
F 89.481755 1.243299 10.102449
F 89.601855 1.310069 7.444719
F 96.228255 0.035979 21.064149
F 89.552555 3.739789 6.444089
F 96.226155 0.039540 13.787949
F 96.223955 0.043677 6.511659
F 89.459455 11.536019 20.990749
F 96.225355 0.041778 11.059349
F 100.686355 0.036159 21.063849
F 89.637355 11.654919 18.204349
F 91.792355 -0.150513 6.550139
F 98.458355 24.484319 2.886449
F 98.456055 16.766719 2.882089
F 98.463555 27.048319 18.349949
F 98.457955 19.337619 6.521669
F 102.921355 24.476019 14.706249
F 98.457055 19.339019 3.792929
F 98.457755 24.485419 0.157687
F 98.455355 16.767819 0.153324
F 91.684655 15.412119 3.620579
F 91.742055 23.320619 3.881269
F 100.686355 15.479219 3.790219
F 100.689355 23.196819 3.794579
F 91.738955 20.772919 0.212109
F 100.685355 20.626619 0.155405
F 91.783255 20.806919 2.907139
F 100.687355 20.623619 2.884499
F 91.621555 15.532119 6.368829
F 91.811155 23.158219 6.528849
F 100.686355 15.479219 6.519529
F 100.688355 23.196919 6.523889
F 94.001955 24.486519 2.887759
F 93.998255 16.767519 2.883529
F 102.926355 24.480119 2.884009
F 102.924355 16.762419 2.879649
F 102.919355 16.758319 14.701849
F 94.000955 19.338619 6.522249
F 94.004755 16.761219 14.707849
F 102.923355 19.338419 6.518889
F 96.234655 23.190219 18.348349
F 93.999655 19.341719 3.793589
F 96.233055 15.471719 21.072649
F 102.924355 19.340019 3.787349
F 94.000055 24.485919 0.156886
F 94.005255 16.772619 0.157485
F 102.922355 24.482919 0.152680
F 102.920355 16.765319 0.148319
F 96.227455 15.480719 3.791529
F 96.229855 23.198419 3.795859
F 105.205355 15.503419 3.716919
F 105.207355 23.221019 3.721279
F 96.228255 20.627319 0.156262
F 105.183355 20.609819 21.919749
F 96.229055 20.626419 2.884869
F 105.153355 20.629619 2.830839
F 96.228355 15.479219 6.520049
F 96.230855 23.196919 6.524459
F 105.145355 15.468819 6.460039
F 105.147355 23.186419 6.464399
F 98.460655 24.480319 10.162649
F 98.458255 16.762619 10.158349
F 105.126355 20.630619 17.374849
F 98.460155 19.333419 13.797949
F 105.182355 15.490819 18.279249
F 98.459155 19.334819 11.069249
F 98.459655 24.482019 7.433979
F 98.457255 16.764319 7.429619
F 91.743355 15.484719 11.037349
F 91.765855 23.089819 10.897649
F 100.688355 15.474919 11.066549
F 100.690355 23.192519 11.070949
F 91.652155 20.583419 7.144529
F 100.689355 20.622819 7.431299
F 91.765455 20.595919 9.966719
F 100.688355 20.619819 10.160449
F 91.905055 15.335919 13.823349
F 91.751455 23.371019 13.581049
F 100.686355 15.474719 13.795549
F 100.689355 23.192319 13.799949
F 94.003555 24.481019 10.163749
F 94.002155 16.764219 10.159349
F 102.924355 24.477519 10.159449
F 102.921355 16.759919 10.155049
F 96.232455 20.619819 14.708849
F 94.004155 19.333919 13.797949
F 96.233555 20.618219 17.437349
F 102.920355 19.332619 13.794249
F 96.232355 15.472619 18.344049
F 94.001855 19.336819 11.069049
F 105.185355 23.208519 18.283549
F 102.921355 19.334619 11.064149
F 94.003455 24.483119 7.435649
F 93.998055 16.764519 7.429419
F 102.924355 24.478819 7.428409
F 102.922355 16.761119 7.424049
F 96.229855 15.476719 11.067749
F 96.232255 23.194319 11.072149
F 105.192355 15.496119 10.993449
F 105.194355 23.213819 10.997749
F 96.230055 20.624019 7.432599
F 105.200355 20.597219 7.357089
F 96.231255 20.622319 10.161149
F 105.139355 20.629519 10.099049
F 96.230955 15.475219 13.796349
F 96.233155 23.192819 13.800749
F 105.131355 15.460519 13.732649
F 105.133355 23.178119 13.736949
F 98.462855 24.476219 17.438949
F 98.460555 16.758519 17.434649
F 105.186355 20.596819 14.636249
F 98.462155 19.329919 21.074149
F 107.362355 16.736619 17.136849
F 98.461155 19.330619 18.345549
F 98.461755 24.477919 14.710249
F 98.459355 16.760319 14.705949
F 91.814755 15.435219 18.395749
F 91.876855 23.039019 17.982649
F 100.689355 15.470519 18.343049
F 100.692355 23.188119 18.347349
F 91.638755 20.568619 14.476749
F 100.690355 20.618919 14.707749
F 91.740055 20.383419 17.195849
F 100.688355 20.616119 17.436449
F 91.941055 15.452519 21.168449
F 91.819255 23.239219 20.642249
F 100.691355 15.471819 21.072249
F 100.693355 23.189419 21.076649
F 94.009955 24.478719 17.438149
F 94.004455 16.759419 17.436349
F 102.922355 24.474019 17.436449
F 102.919355 16.756419 17.432149
F 107.365355 24.454219 17.141249
F 94.004055 19.332719 21.076449
F 105.151355 23.182819 21.022349
F 102.924355 19.330219 21.072049
F 105.149355 15.465219 21.017949
F 94.006455 19.330919 18.346749
F 96.235355 23.189319 21.076949
F 102.918355 19.329419 18.341849
F 94.005355 24.479219 14.710449
F 102.923355 27.050319 13.798549
F 102.926355 27.056019 6.523259
F 102.926355 27.047819 21.076449
F 94.006355 27.055419 6.526599
F 94.009055 27.048919 18.352049
F 98.464555 27.047619 21.078549
F 94.005855 27.053319 13.804549
F 94.011655 27.046819 21.078549
F 98.462555 27.051119 13.802249
F 102.924355 27.052319 11.068549
F 102.920355 27.047019 18.346249
F 98.461455 27.052419 11.073549
F 94.008455 27.051919 11.076549
F 94.005555 27.057719 3.799309
F 98.460255 27.055219 6.526029
F 102.927355 27.057619 3.791709
F 98.459355 27.056619 3.797289
F 89.571255 27.345219 13.848349
F 89.516655 16.749619 9.992489
F 89.623155 19.446319 3.607829
F 89.442255 24.619019 14.531449
F 89.655755 19.315219 20.988849
F 89.618855 24.317819 17.323549
F 89.455355 19.281219 10.877549
F 89.284655 19.358219 6.447789
F 89.384455 19.377619 13.609149
F 89.451255 27.181619 20.964149
F 89.651255 24.607419 0.153902
F 89.540155 27.171319 11.094449
F 89.533755 24.616619 2.882259
F 98.460755 32.202019 2.890809
F 98.463055 39.919619 2.895169
F 98.462655 34.772919 6.530389
F 98.461755 34.774319 3.801649
F 98.460055 32.203119 0.162046
F 98.462455 39.920719 0.166406
F 91.813155 30.994919 3.824379
F 91.843855 38.744419 3.948889
F 100.691355 30.914519 3.798939
F 100.693355 38.632119 3.803299
F 96.237355 36.055019 14.717549
F 91.798355 36.041819 0.198942
F 91.852155 28.460119 14.871449
F 100.690355 36.061919 0.164126
F 107.369355 39.889519 17.149949
F 91.851155 36.204219 2.971669
F 102.923355 34.764619 18.350649
F 100.691355 36.058819 2.893219
F 91.846455 30.966919 6.468769
F 91.770955 38.601819 6.653579
F 100.690355 30.914519 6.528249
F 100.693355 38.632119 6.532609
F 94.006255 32.204919 2.891449
F 94.008155 39.922219 2.896479
F 102.928355 32.197719 2.888369
F 102.931355 39.915319 2.892729
F 94.009555 34.772419 6.531009
F 102.928355 34.773719 6.527619
F 94.005855 34.775919 3.803499
F 102.929355 34.775319 3.796069
F 94.004855 32.204919 0.163821
F 94.006755 39.922719 0.168215
F 102.925355 32.200619 0.157040
F 102.927355 39.918219 0.161400
F 96.232355 30.916119 3.800189
F 96.234755 38.633719 3.804539
F 105.209355 30.938619 3.725639
F 105.212355 38.656319 3.729999
F 94.009555 32.198219 14.716349
F 96.232955 36.062619 0.164972
F 102.926355 39.911219 14.714949
F 105.187355 36.045119 21.928449
F 94.009555 39.913919 14.720449
F 96.233655 36.061719 2.893589
F 105.191355 36.032019 14.644949
F 105.157355 36.064919 2.839569
F 96.233355 30.914619 6.528829
F 96.235455 38.632219 6.533149
F 105.149355 30.904019 6.468759
F 105.152355 38.621719 6.473119
F 98.462955 32.197919 10.167049
F 98.465355 39.915519 10.171449
F 98.464855 34.768719 13.806649
F 98.463855 34.770119 11.077949
F 98.461955 32.199619 7.438339
F 98.464355 39.917319 7.442699
F 91.739155 30.835619 11.024849
F 91.753155 38.647619 11.170849
F 100.693355 30.910219 11.075349
F 100.695355 38.627819 11.079649
F 105.189355 38.643719 18.292249
F 91.865255 35.985219 7.516209
F 102.924355 32.193619 14.710549
F 100.693355 36.058119 7.440019
F 107.367355 32.171919 17.145549
F 91.798155 36.019519 10.321949
F 96.239955 38.624619 21.085649
F 100.692355 36.055119 10.169149
F 91.783555 31.023619 13.764549
F 91.686855 38.608319 13.937549
F 100.691355 30.910019 13.804249
F 100.693355 38.627619 13.808649
F 94.005855 32.198819 10.168449
F 94.007855 39.916419 10.173749
F 102.926355 32.195219 10.163749
F 102.928355 39.912819 10.168149
F 94.007555 34.770819 13.809049
F 102.925355 34.767919 13.802949
F 94.010855 34.769619 11.081149
F 102.926355 34.769919 11.072949
F 94.008655 32.202419 7.440439
F 94.008555 39.919019 7.444919
F 102.927355 32.196419 7.432769
F 102.929355 39.914119 7.437129
F 96.234655 30.911919 11.076449
F 96.236955 38.629619 11.080849
F 105.196355 30.931419 11.002149
F 105.199355 38.649119 11.006549
F 105.187355 30.926119 18.287949
F 96.235155 36.059119 7.441209
F 96.237655 30.906919 21.081349
F 105.205355 36.032519 7.365809
F 96.239355 38.625519 18.357049
F 96.235855 36.057619 10.169849
F 105.130355 36.065819 17.383549
F 105.144355 36.064819 10.107749
F 96.235455 30.910419 13.805049
F 96.237755 38.628019 13.809349
F 105.135355 30.895819 13.741349
F 105.138355 38.613419 13.745749
F 98.465255 32.193819 17.443349
F 98.467555 39.911519 17.447649
F 98.466855 34.765219 21.082849
F 98.465855 34.765919 18.354249
F 98.464055 32.195619 14.714649
F 98.466455 39.913219 14.719049
F 91.810655 31.012219 18.428249
F 91.777055 38.684919 18.401049
F 100.694355 30.905819 18.351749
F 100.697355 38.623419 18.356049
F 105.156355 38.618119 21.031049
F 91.774055 36.036419 14.839749
F 96.236955 30.907819 18.352749
F 100.695355 36.054219 14.716449
F 105.153355 30.900519 21.026649
F 91.822055 36.069119 17.488349
F 96.238355 36.053519 17.446149
F 100.693355 36.051419 17.445149
F 91.843855 30.942619 21.007149
F 91.822355 38.645919 21.075649
F 100.695355 30.907119 21.080949
F 100.698355 38.624719 21.085349
F 94.011455 32.196819 17.443849
F 94.012055 39.913619 17.448849
F 102.924355 32.191719 17.440849
F 102.926355 39.909319 17.445149
F 94.011055 34.766319 21.084449
F 102.928355 34.765419 21.080849
F 94.011255 34.767019 18.356149
F 105.185355 28.327419 21.924149
F 100.690355 28.337419 10.164849
F 105.203355 28.314919 7.361449
F 91.939155 28.509319 2.898189
F 105.189355 28.314419 14.640549
F 96.235955 28.335819 17.441749
F 105.155355 28.347219 2.835199
F 91.852255 28.254319 10.177249
F 100.691355 28.333819 17.440749
F 96.233655 28.339919 10.165549
F 105.142355 28.347119 10.103449
F 96.235255 28.337319 14.713149
F 100.691355 28.340419 7.435659
F 100.688355 28.344219 0.159766
F 96.231455 28.344019 2.889259
F 96.232855 28.341419 7.436839
F 100.693355 28.336519 14.712049
F 100.689355 28.341219 2.888859
F 96.230555 28.345019 0.160649
F 89.478055 39.921019 14.929749
F 105.128355 28.348219 17.379249
F 91.892755 28.388619 7.469899
F 91.799255 28.302519 17.507449
F 91.816655 28.289019 0.120764
F 89.619255 39.766219 10.180349
F 89.673855 39.899719 3.038219
F 89.577155 32.288019 0.090145
F 89.431855 32.160619 14.675549
F 89.709155 32.199619 7.375509
F 89.643055 34.835519 6.581499
F 89.619755 35.053519 3.859149
F 89.600755 40.027919 0.290063
F 89.478855 39.910019 7.481929
F 89.508355 32.584519 2.879519
F 89.555555 34.874719 14.076249
F 89.452955 32.141419 10.211649
F 98.465455 47.637319 2.899529
F 96.240655 43.771119 17.450449
F 98.467355 50.208219 6.539109
F 98.467255 42.486419 13.810949
F 98.466455 50.209519 3.810369
F 102.925355 42.482319 18.354949
F 98.464855 47.638419 0.170764
F 96.244055 54.060819 18.365849
F 91.668955 54.100919 4.040129
F 91.878655 46.281319 4.023619
F 100.698355 54.067419 3.812019
F 100.696355 46.349819 3.807659
F 91.873055 51.553419 22.153049
F 91.875755 43.954019 21.979149
F 100.695355 51.497219 0.172846
F 100.692355 43.779519 0.168486
F 91.832855 51.493019 2.982029
F 91.819755 43.880119 2.917589
F 100.696355 51.494119 2.901949
F 100.694355 43.776519 2.897589
F 91.684055 54.060119 6.719289
F 91.524455 46.436519 6.735759
F 100.697355 54.067419 6.541329
F 100.695355 46.349819 6.536969
F 94.008755 47.638519 2.902099
F 105.192355 46.361419 18.296649
F 102.933355 47.633019 2.897089
F 105.194355 54.079019 18.301049
F 94.009855 50.209819 6.540589
F 98.464055 42.491919 3.806009
F 102.933355 50.209019 6.536339
F 98.466155 42.487719 11.082349
F 94.012355 50.209819 3.812929
F 102.928355 42.487619 11.077249
F 102.934355 50.210519 3.804789
F 98.469255 42.482919 21.087249
F 94.015255 47.643919 0.175031
F 96.241655 46.343119 18.361449
F 102.930355 47.635819 0.165761
F 96.241955 51.490319 14.726249
F 96.239255 54.069019 3.813309
F 96.237155 46.351419 3.808879
F 105.216355 54.091619 3.738719
F 105.214355 46.373919 3.734359
F 96.237855 51.497919 0.173670
F 96.235455 43.780219 0.169321
F 105.192355 51.480419 21.937249
F 105.190355 43.762719 21.932849
F 96.238355 51.497019 2.902309
F 96.236055 43.779319 2.897959
F 105.162355 51.500219 2.848289
F 105.160355 43.782519 2.843929
F 96.240055 54.067419 6.541829
F 96.237555 46.349719 6.537429
F 105.156355 54.057019 6.481839
F 105.154355 46.339319 6.477479
F 98.467655 47.633219 10.175749
F 107.372355 47.607119 17.154249
F 98.469555 50.204019 13.815349
F 102.928355 42.485519 13.807349
F 98.468555 50.205419 11.086649
F 94.013755 42.484619 21.088449
F 98.466655 47.634919 7.447059
F 105.158355 46.335819 21.035349
F 91.760955 53.954019 10.964249
F 91.842655 46.320119 11.154849
F 100.700355 54.063119 11.088349
F 100.697355 46.345519 11.084049
F 91.727355 51.498019 7.445529
F 91.728955 43.895319 7.455389
F 100.698355 51.493419 7.448739
F 100.696355 43.775719 7.444379
F 91.768855 51.327819 10.127849
F 91.806555 43.739219 10.247349
F 100.697355 51.490419 10.177849
F 100.695355 43.772719 10.173549
F 91.734755 54.001519 13.816249
F 91.728855 46.251419 13.877549
F 100.698355 54.062919 13.817349
F 100.696355 46.345319 13.812949
F 94.011355 47.634319 10.177749
F 105.160355 54.053419 21.039749
F 102.931355 47.630519 10.172549
F 96.242955 51.488819 17.454849
F 94.011855 50.205819 13.817249
F 102.930355 42.491319 6.531979
F 102.930355 50.203219 13.811649
F 94.007655 42.493819 3.807049
F 94.012955 50.205919 11.088249
F 98.468255 42.483519 18.358649
F 102.931355 50.205219 11.081649
F 94.006855 42.493219 6.536569
F 94.007755 47.635819 7.448549
F 96.242355 46.342219 21.090049
F 102.932355 47.631719 7.441489
F 105.133355 43.783519 17.387949
F 96.241655 54.064919 11.089549
F 96.239355 46.347319 11.085149
F 105.203355 54.084419 11.015249
F 105.201355 46.366719 11.010849
F 96.239655 51.494419 7.449989
F 96.237355 43.776819 7.445609
F 105.210355 51.467819 7.374529
F 105.207355 43.750219 7.370169
F 96.240555 51.492919 10.178549
F 96.238255 43.775219 10.174149
F 105.149355 51.500119 10.116549
F 105.146355 43.782419 10.112149
F 96.242655 54.063319 13.818149
F 96.240255 46.345719 13.813749
F 105.142355 54.048719 13.754449
F 105.140355 46.331119 13.750049
F 98.469955 47.629119 17.452049
F 105.193355 43.749719 14.649249
F 98.471555 50.200519 21.091649
F 98.464955 42.490519 6.534749
F 98.470555 50.201219 18.362949
F 94.011155 42.487119 13.812349
F 98.468755 47.630919 14.723349
F 96.244555 54.059819 21.094349
F 91.817055 53.990819 18.370149
F 91.808255 46.405719 18.277849
F 100.701355 54.058719 18.364849
F 100.699355 46.341119 18.360449
F 91.693855 51.496819 14.787349
F 91.730955 43.664519 14.724449
F 100.700355 51.489519 14.725149
F 100.697355 43.771819 14.720749
F 91.756955 51.470519 17.405049
F 91.710055 43.836319 17.532349
F 100.698355 51.486719 17.453849
F 100.695355 43.769119 17.449549
F 91.634355 54.022319 21.196749
F 91.882755 46.587119 21.084649
F 100.702355 54.060019 21.094049
F 100.700355 46.342419 21.089749
F 94.016855 47.632419 17.451849
F 96.239655 43.772719 14.721949
F 102.929355 47.627019 17.449549
F 105.135355 51.501119 17.392349
F 94.016255 50.202019 21.093149
F 94.012155 42.488219 11.084449
F 102.933355 50.200719 21.089549
F 102.931355 42.483119 21.085149
F 94.014055 50.203219 18.363849
F 94.011655 42.485819 18.359849
F 102.927355 50.199919 18.359349
F 102.931355 42.492919 3.800429
F 94.011455 47.630919 14.724249
F 105.196355 51.467319 14.653649
F 102.928355 47.628919 14.719249
F 89.401055 55.306119 7.618519
F 107.374355 55.324819 17.158649
F 102.931355 55.346519 14.723649
F 89.491955 42.382519 18.529649
F 98.469055 55.352519 7.451419
F 102.933355 55.348119 10.176849
F 94.015455 55.347719 17.458049
F 89.554655 47.754519 3.096479
F 98.467155 55.356019 0.175126
F 89.431655 55.327819 14.819949
F 102.935355 55.350619 2.901449
F 98.471155 55.348519 14.727749
F 98.470055 55.350819 10.180149
F 98.467755 55.354919 2.903889
F 89.525255 50.121819 13.672749
F 102.932355 55.353519 0.170121
F 94.013155 55.351619 10.181549
F 94.012255 55.353719 7.453169
F 94.008355 55.354919 2.907299
F 102.931355 55.344619 17.453949
F 94.008055 55.356219 0.176171
F 98.472255 55.346719 17.456449
F 94.014755 55.349219 14.728849
F 102.934355 55.349319 7.445849
F 89.685155 42.426119 21.187049
F 89.528355 42.356119 13.934949
F 89.490055 50.202619 18.628749
F 89.395555 42.352919 6.601179
F 89.549055 47.713919 17.458749
F 89.553055 42.595919 3.805819
F 89.439355 50.363619 3.980129
F 89.552855 55.330019 17.652849
F 89.552955 50.196019 21.359849
F 89.565355 42.305219 11.177549
F 98.470155 63.072619 2.908249
F 98.469755 57.925819 6.543469
F 98.472055 65.643419 6.547839
F 98.468755 57.927219 3.814729
F 98.471155 65.644919 3.819099
F 98.469555 63.073719 0.179489
F 91.878955 61.769619 3.799389
F 100.700355 61.785119 3.816379
F 91.755955 59.245619 22.025249
F 91.827655 66.894119 0.186954
F 100.697355 59.214819 0.177207
F 100.699355 66.932819 0.181270
F 91.664555 59.098519 2.925219
F 91.813755 66.956619 2.867959
F 100.699355 59.211819 2.906309
F 100.701355 66.929119 2.910379
F 91.764155 61.701519 6.452859
F 100.700355 61.785119 6.545689
F 94.015855 63.074819 2.908569
F 102.938355 63.068319 2.905809
F 94.014155 57.926319 6.544629
F 94.017555 65.643219 6.547879
F 102.935355 57.926619 6.540699
F 102.937355 65.644219 6.545059
F 94.011255 57.928819 3.815879
F 94.014655 65.646119 3.820279
F 102.936355 57.928219 3.809149
F 102.938355 65.645919 3.813519
F 94.012055 63.074119 0.180199
F 102.934355 63.071119 0.174482
F 96.241855 61.786719 3.817619
F 105.219355 61.809219 3.743079
F 96.239955 59.215619 0.178073
F 96.242255 66.933619 0.182133
F 105.194355 59.198019 21.941549
F 105.197355 66.916019 21.945649
F 96.240455 59.214719 2.906599
F 96.242955 66.931919 2.910729
F 105.164355 59.217819 2.852649
F 105.167355 66.935119 2.856739
F 96.242555 61.785119 6.546249
F 105.159355 61.774619 6.486199
F 98.472455 63.068519 10.184449
F 98.471955 57.921719 13.819749
F 98.474255 65.639319 13.824049
F 98.470855 57.923019 11.091049
F 98.473255 65.640719 11.095349
F 98.471355 63.070219 7.455779
F 91.762455 61.729919 11.106649
F 100.702355 61.780819 11.092749
F 91.807555 59.224219 7.486959
F 91.755055 66.854319 7.323009
F 100.700355 59.211019 7.453099
F 100.703355 66.929019 7.457169
F 91.743055 59.186719 10.275149
F 91.846855 66.898419 10.065549
F 100.699355 59.208019 10.182249
F 100.702355 66.925319 10.186349
F 91.834155 61.759719 13.869549
F 100.700355 61.780619 13.821749
F 94.015055 63.068919 10.186349
F 102.935355 63.065719 10.181249
F 94.016755 57.922119 13.821249
F 94.017155 65.641319 13.825849
F 102.932355 57.920819 13.816049
F 102.935355 65.638519 13.820349
F 94.014455 57.924419 11.092749
F 94.017455 65.641819 11.096349
F 102.933355 57.922819 11.085949
F 102.935355 65.640519 11.090349
F 94.013255 63.070419 7.456329
F 102.936355 63.067019 7.450209
F 96.244055 61.782519 11.093949
F 105.206355 61.802019 11.019549
F 96.242155 59.212019 7.454309
F 96.244255 66.930119 7.458439
F 105.212355 59.185419 7.378889
F 105.214355 66.903419 7.382969
F 96.242855 59.210619 10.182849
F 96.245355 66.927819 10.187049
F 105.151355 59.217719 10.120849
F 105.153355 66.935019 10.124949
F 96.245055 61.781019 13.822549
F 105.145355 61.766419 13.758749
F 98.474655 63.064419 17.460749
F 98.473955 57.918119 21.095949
F 98.476255 65.635819 21.100349
F 98.472955 57.918819 18.367349
F 98.475255 65.636519 18.371749
F 98.473455 63.066219 14.732049
F 91.905055 61.768119 18.388249
F 100.704355 61.776419 18.369149
F 91.811555 59.125619 14.840749
F 91.778155 66.999719 14.799649
F 100.702355 59.207119 14.729549
F 100.704355 66.925119 14.733549
F 91.780255 59.212919 17.593649
F 91.682955 66.784819 17.440349
F 100.700355 59.204419 17.458249
F 100.702355 66.921619 17.462349
F 91.811655 61.742319 21.014249
F 100.705355 61.777619 21.098449
F 94.022355 63.067819 17.460649
F 102.934355 63.062219 17.458249
F 94.016255 57.920119 21.098449
F 94.021255 65.636319 21.101149
F 102.935355 57.918419 21.093849
F 102.938355 65.636019 21.098249
F 94.017955 57.919619 18.369649
F 94.018755 65.638019 18.372549
F 102.930355 57.917619 18.363649
F 102.932355 65.635319 18.368049
F 94.019255 63.068119 14.734049
F 102.933355 63.064219 14.728049
F 96.246555 61.778519 18.370149
F 105.196355 61.796719 18.305349
F 96.244455 59.207919 14.730549
F 96.246755 66.925919 14.734649
F 105.198355 59.185019 14.658049
F 105.200355 66.903019 14.662049
F 96.245255 59.206419 17.459149
F 96.247455 66.923819 17.463249
F 105.137355 59.218819 17.396649
F 105.140355 66.936119 17.400749
F 96.247055 61.777519 21.098749
F 105.163355 61.771019 21.044149
F 107.377355 63.042419 17.163049
F 89.515655 63.054519 2.960999
F 91.832255 69.593119 3.830039
F 89.613155 62.898319 17.645649
F 89.431255 65.584319 6.428449
F 89.463155 65.623719 3.603799
F 89.489755 57.838219 13.884449
F 89.578355 65.514919 21.324049
F 89.649355 65.456819 18.599649
F 89.561855 65.511319 13.842449
F 89.618155 62.897719 14.985649
F 89.635255 63.045519 10.046449
F 105.140355 69.492019 6.451589
F 91.653655 69.322219 21.063249
F 105.126355 69.483719 13.724149
F 91.853155 69.323719 18.347849
F 91.866255 69.549519 10.954749
F 105.144355 69.488419 21.009549
