# Supplementary material for: Molecular-resolution imaging of ice crystallized from liquid water by cryogenic liquid-cell TEM
Source: Nat Commun. 2025 Sep 25;16:8342. doi: 10.1038/s41467-025-62451-0 (PMC12462463; doi:10.1038/s41467-025-62451-0)
Supplement: Supplementary file 9 — Supplementary Data 1 [file 41467_2025_62451_MOESM9_ESM.zip › supercell_4_3_1/0.4/input.xyz]

5184
F5184
F 0.127010 1.286291 2.728573
F 0.127010 24.439548 2.728573
F 0.127010 47.592806 2.728573
F 26.861461 1.286291 2.915217
F 26.861461 24.439548 2.915217
F 26.861461 47.592806 2.915217
F 0.127010 9.004040 2.728573
F 0.127010 32.157298 2.728573
F 0.127010 55.310555 2.728573
F 26.861461 9.004040 2.915217
F 26.861461 32.157298 2.915217
F 26.861461 55.310555 2.915217
F 0.127010 16.721795 2.728573
F 0.127010 39.875053 2.728573
F 0.127010 63.028310 2.728573
F 26.861461 16.721795 2.915217
F 26.861461 39.875053 2.915217
F 26.861461 63.028310 2.915217
F 9.038489 1.286291 2.790787
F 9.038489 24.439548 2.790787
F 9.038489 47.592806 2.790787
F 35.772941 1.286291 2.977432
F 35.772941 24.439548 2.977432
F 35.772941 47.592806 2.977432
F 9.038489 9.004040 2.790787
F 9.038489 32.157298 2.790787
F 9.038489 55.310555 2.790787
F 35.772941 9.004040 2.977432
F 35.772941 32.157298 2.977432
F 35.772941 55.310555 2.977432
F 9.038489 16.721795 2.790788
F 9.038489 39.875053 2.790788
F 9.038489 63.028310 2.790788
F 35.772941 16.721795 2.977433
F 35.772941 39.875053 2.977433
F 35.772941 63.028310 2.977433
F 17.949975 1.286290 2.853003
F 17.949975 24.439547 2.853003
F 17.949975 47.592805 2.853003
F 44.684428 1.286290 3.039648
F 44.684428 24.439547 3.039648
F 44.684428 47.592805 3.039648
F 17.949975 9.004039 2.853003
F 17.949975 32.157297 2.853003
F 17.949975 55.310554 2.853003
F 44.684428 9.004039 3.039648
F 44.684428 32.157297 3.039648
F 44.684428 55.310554 3.039648
F 17.949975 16.721795 2.853004
F 17.949975 39.875052 2.853004
F 17.949975 63.028310 2.853004
F 44.684428 16.721795 3.039649
F 44.684428 39.875052 3.039649
F 44.684428 63.028310 3.039649
F 0.101596 3.858875 6.366668
F 0.101596 27.012132 6.366668
F 0.101596 50.165390 6.366668
F 26.836048 3.858875 6.553313
F 26.836048 27.012132 6.553313
F 26.836048 50.165390 6.553313
F 0.101596 11.576625 6.366668
F 0.101596 34.729882 6.366668
F 0.101596 57.883140 6.366668
F 26.836048 11.576625 6.553313
F 26.836048 34.729882 6.553313
F 26.836048 57.883140 6.553313
F 0.101596 19.294380 6.366669
F 0.101596 42.447638 6.366669
F 0.101596 65.600895 6.366669
F 26.836048 19.294380 6.553314
F 26.836048 42.447638 6.553314
F 26.836048 65.600895 6.553314
F 9.013074 3.858875 6.428884
F 9.013074 27.012133 6.428884
F 9.013074 50.165390 6.428884
F 35.747527 3.858875 6.615528
F 35.747527 27.012133 6.615528
F 35.747527 50.165390 6.615528
F 9.013074 11.576625 6.428884
F 9.013074 34.729883 6.428884
F 9.013074 57.883140 6.428884
F 35.747527 11.576625 6.615528
F 35.747527 34.729883 6.615528
F 35.747527 57.883140 6.615528
F 9.013074 19.294380 6.428884
F 9.013074 42.447638 6.428884
F 9.013074 65.600896 6.428884
F 35.747527 19.294380 6.615528
F 35.747527 42.447638 6.615528
F 35.747527 65.600896 6.615528
F 17.924563 3.858876 6.491100
F 17.924563 27.012134 6.491100
F 17.924563 50.165391 6.491100
F 44.659015 3.858876 6.677744
F 44.659015 27.012134 6.677744
F 44.659015 50.165391 6.677744
F 17.924563 11.576626 6.491100
F 17.924563 34.729884 6.491100
F 17.924563 57.883141 6.491100
F 44.659015 11.576626 6.677744
F 44.659015 34.729884 6.677744
F 44.659015 57.883141 6.677744
F 17.924563 19.294382 6.491100
F 17.924563 42.447639 6.491100
F 17.924563 65.600897 6.491100
F 44.659015 19.294382 6.677744
F 44.659015 42.447639 6.677744
F 44.659015 65.600897 6.677744
F 0.120658 3.858875 3.638097
F 0.120658 27.012133 3.638097
F 0.120658 50.165390 3.638097
F 26.855109 3.858875 3.824742
F 26.855109 27.012133 3.824742
F 26.855109 50.165390 3.824742
F 0.120658 11.576625 3.638097
F 0.120658 34.729883 3.638097
F 0.120658 57.883140 3.638097
F 26.855109 11.576625 3.824742
F 26.855109 34.729883 3.824742
F 26.855109 57.883140 3.824742
F 0.120658 19.294381 3.638096
F 0.120658 42.447638 3.638096
F 0.120658 65.600896 3.638096
F 26.855109 19.294381 3.824741
F 26.855109 42.447638 3.824741
F 26.855109 65.600896 3.824741
F 9.032137 3.858875 3.700312
F 9.032137 27.012133 3.700312
F 9.032137 50.165390 3.700312
F 35.766589 3.858875 3.886957
F 35.766589 27.012133 3.886957
F 35.766589 50.165390 3.886957
F 9.032137 11.576625 3.700312
F 9.032137 34.729883 3.700312
F 9.032137 57.883140 3.700312
F 35.766589 11.576625 3.886957
F 35.766589 34.729883 3.886957
F 35.766589 57.883140 3.886957
F 9.032137 19.294381 3.700311
F 9.032137 42.447638 3.700311
F 9.032137 65.600896 3.700311
F 35.766589 19.294381 3.886956
F 35.766589 42.447638 3.886956
F 35.766589 65.600896 3.886956
F 17.943624 3.858876 3.762526
F 17.943624 27.012133 3.762526
F 17.943624 50.165391 3.762526
F 44.678076 3.858876 3.949171
F 44.678076 27.012133 3.949171
F 44.678076 50.165391 3.949171
F 17.943624 11.576626 3.762526
F 17.943624 34.729883 3.762526
F 17.943624 57.883141 3.762526
F 44.678076 11.576626 3.949171
F 44.678076 34.729883 3.949171
F 44.678076 57.883141 3.949171
F 17.943624 19.294381 3.762525
F 17.943624 42.447639 3.762525
F 17.943624 65.600896 3.762525
F 44.678076 19.294381 3.949170
F 44.678076 42.447639 3.949170
F 44.678076 65.600896 3.949170
F 0.146047 1.286291 0.000001
F 0.146047 24.439549 0.000001
F 0.146047 47.592806 0.000001
F 26.880498 1.286291 0.186646
F 26.880498 24.439549 0.186646
F 26.880498 47.592806 0.186646
F 0.146047 9.004040 0.000001
F 0.146047 32.157298 0.000001
F 0.146047 55.310555 0.000001
F 26.880498 9.004040 0.186646
F 26.880498 32.157298 0.186646
F 26.880498 55.310555 0.186646
F 0.146047 16.721796 0.000000
F 0.146047 39.875053 0.000000
F 0.146047 63.028311 0.000000
F 26.880498 16.721796 0.186645
F 26.880498 39.875053 0.186645
F 26.880498 63.028311 0.186645
F 9.057526 1.286291 0.062216
F 9.057526 24.439548 0.062216
F 9.057526 47.592806 0.062216
F 35.791977 1.286291 0.248861
F 35.791977 24.439548 0.248861
F 35.791977 47.592806 0.248861
F 9.057526 9.004040 0.062216
F 9.057526 32.157298 0.062216
F 9.057526 55.310555 0.062216
F 35.791977 9.004040 0.248861
F 35.791977 32.157298 0.248861
F 35.791977 55.310555 0.248861
F 9.057526 16.721795 0.062215
F 9.057526 39.875053 0.062215
F 9.057526 63.028310 0.062215
F 35.791977 16.721795 0.248860
F 35.791977 39.875053 0.248860
F 35.791977 63.028310 0.248860
F 17.969013 1.286290 0.124430
F 17.969013 24.439547 0.124430
F 17.969013 47.592805 0.124430
F 44.703465 1.286290 0.311075
F 44.703465 24.439547 0.311075
F 44.703465 47.592805 0.311075
F 17.969013 9.004039 0.124430
F 17.969013 32.157296 0.124430
F 17.969013 55.310554 0.124430
F 44.703465 9.004039 0.311075
F 44.703465 32.157296 0.311075
F 44.703465 55.310554 0.311075
F 17.969013 16.721794 0.124429
F 17.969013 39.875052 0.124429
F 17.969013 63.028309 0.124429
F 44.703465 16.721794 0.311074
F 44.703465 39.875052 0.311074
F 44.703465 63.028309 0.311074
F 2.348529 7.717750 3.653651
F 2.348529 30.871007 3.653651
F 2.348529 54.024265 3.653651
F 29.082981 7.717750 3.840296
F 29.082981 30.871007 3.840296
F 29.082981 54.024265 3.840296
F 2.348529 15.435503 3.653650
F 2.348529 38.588760 3.653650
F 2.348529 61.742018 3.653650
F 29.082981 15.435503 3.840295
F 29.082981 38.588760 3.840295
F 29.082981 61.742018 3.840295
F 2.348529 0.000000 3.653651
F 2.348529 23.153258 3.653651
F 2.348529 46.306515 3.653651
F 29.082981 0.000000 3.840296
F 29.082981 23.153258 3.840296
F 29.082981 46.306515 3.840296
F 11.260010 7.717750 3.715866
F 11.260010 30.871007 3.715866
F 11.260010 54.024265 3.715866
F 37.994462 7.717750 3.902511
F 37.994462 30.871007 3.902511
F 37.994462 54.024265 3.902511
F 11.260010 15.435502 3.715865
F 11.260010 38.588760 3.715865
F 11.260010 61.742017 3.715865
F 37.994462 15.435502 3.902510
F 37.994462 38.588760 3.902510
F 37.994462 61.742017 3.902510
F 11.260010 0.000000 3.715866
F 11.260010 23.153258 3.715866
F 11.260010 46.306515 3.715866
F 37.994462 0.000000 3.902511
F 37.994462 23.153258 3.902511
F 37.994462 46.306515 3.902511
F 20.171498 7.717750 3.778080
F 20.171498 30.871008 3.778080
F 20.171498 54.024265 3.778080
F 46.905950 7.717750 3.964725
F 46.905950 30.871008 3.964725
F 46.905950 54.024265 3.964725
F 20.171498 15.435503 3.778079
F 20.171498 38.588760 3.778079
F 20.171498 61.742018 3.778079
F 46.905950 15.435503 3.964724
F 46.905950 38.588760 3.964724
F 46.905950 61.742018 3.964724
F 20.171498 0.000001 3.778080
F 20.171498 23.153258 3.778080
F 20.171498 46.306516 3.778080
F 46.905950 0.000001 3.964725
F 46.905950 23.153258 3.964725
F 46.905950 46.306516 3.964725
F 2.373915 5.145166 0.015556
F 2.373915 28.298423 0.015556
F 2.373915 51.451681 0.015556
F 29.108366 5.145166 0.202200
F 29.108366 28.298423 0.202200
F 29.108366 51.451681 0.202200
F 2.373915 12.862918 0.015555
F 2.373915 36.016175 0.015555
F 2.373915 59.169433 0.015555
F 29.108366 12.862918 0.202199
F 29.108366 36.016175 0.202199
F 29.108366 59.169433 0.202199
F 2.373915 20.580673 0.015555
F 2.373915 43.733931 0.015555
F 2.373915 66.887188 0.015555
F 29.108366 20.580673 0.202199
F 29.108366 43.733931 0.202199
F 29.108366 66.887188 0.202199
F 11.285394 5.145165 0.077770
F 11.285394 28.298422 0.077770
F 11.285394 51.451680 0.077770
F 38.019846 5.145165 0.264414
F 38.019846 28.298422 0.264414
F 38.019846 51.451680 0.264414
F 11.285394 12.862917 0.077769
F 11.285394 36.016174 0.077769
F 11.285394 59.169432 0.077769
F 38.019846 12.862917 0.264413
F 38.019846 36.016174 0.264413
F 38.019846 59.169432 0.264413
F 11.285394 20.580672 0.077770
F 11.285394 43.733930 0.077770
F 11.285394 66.887187 0.077770
F 38.019846 20.580672 0.264414
F 38.019846 43.733930 0.264414
F 38.019846 66.887187 0.264414
F 20.196884 5.145164 0.139984
F 20.196884 28.298422 0.139984
F 20.196884 51.451679 0.139984
F 46.931336 5.145164 0.326628
F 46.931336 28.298422 0.326628
F 46.931336 51.451679 0.326628
F 20.196884 12.862916 0.139984
F 20.196884 36.016174 0.139984
F 20.196884 59.169431 0.139984
F 46.931336 12.862916 0.326628
F 46.931336 36.016174 0.326628
F 46.931336 59.169431 0.326628
F 20.196884 20.580672 0.139984
F 20.196884 43.733929 0.139984
F 20.196884 66.887187 0.139984
F 46.931336 20.580672 0.326628
F 46.931336 43.733929 0.326628
F 46.931336 66.887187 0.326628
F 2.354877 5.145165 2.744125
F 2.354877 28.298423 2.744125
F 2.354877 51.451680 2.744125
F 29.089329 5.145165 2.930770
F 29.089329 28.298423 2.930770
F 29.089329 51.451680 2.930770
F 2.354877 12.862917 2.744126
F 2.354877 36.016175 2.744126
F 2.354877 59.169432 2.744126
F 29.089329 12.862917 2.930771
F 29.089329 36.016175 2.930771
F 29.089329 59.169432 2.930771
F 2.354877 20.580673 2.744126
F 2.354877 43.733930 2.744126
F 2.354877 66.887188 2.744126
F 29.089329 20.580673 2.930771
F 29.089329 43.733930 2.930771
F 29.089329 66.887188 2.930771
F 11.266358 5.145165 2.806341
F 11.266358 28.298422 2.806341
F 11.266358 51.451680 2.806341
F 38.000810 5.145165 2.992986
F 38.000810 28.298422 2.992986
F 38.000810 51.451680 2.992986
F 11.266358 12.862917 2.806342
F 11.266358 36.016175 2.806342
F 11.266358 59.169432 2.806342
F 38.000810 12.862917 2.992987
F 38.000810 36.016175 2.992987
F 38.000810 59.169432 2.992987
F 11.266358 20.580672 2.806341
F 11.266358 43.733930 2.806341
F 11.266358 66.887187 2.806341
F 38.000810 20.580672 2.992986
F 38.000810 43.733930 2.992986
F 38.000810 66.887187 2.992986
F 20.177846 5.145164 2.868556
F 20.177846 28.298422 2.868556
F 20.177846 51.451679 2.868556
F 46.912298 5.145164 3.055201
F 46.912298 28.298422 3.055201
F 46.912298 51.451679 3.055201
F 20.177846 12.862917 2.868557
F 20.177846 36.016174 2.868557
F 20.177846 59.169432 2.868557
F 46.912298 12.862917 3.055202
F 46.912298 36.016174 3.055202
F 46.912298 59.169432 3.055202
F 20.177846 20.580672 2.868557
F 20.177846 43.733929 2.868557
F 20.177846 66.887187 2.868557
F 46.912298 20.580672 3.055202
F 46.912298 43.733929 3.055202
F 46.912298 66.887187 3.055202
F 2.329468 7.717749 6.382222
F 2.329468 30.871007 6.382222
F 2.329468 54.024264 6.382222
F 29.063920 7.717749 6.568866
F 29.063920 30.871007 6.568866
F 29.063920 54.024264 6.568866
F 2.329468 15.435502 6.382223
F 2.329468 38.588760 6.382223
F 2.329468 61.742017 6.382223
F 29.063920 15.435502 6.568867
F 29.063920 38.588760 6.568867
F 29.063920 61.742017 6.568867
F 2.329468 0.000000 6.382222
F 2.329468 23.153257 6.382222
F 2.329468 46.306515 6.382222
F 29.063920 0.000000 6.568866
F 29.063920 23.153257 6.568866
F 29.063920 46.306515 6.568866
F 11.240948 7.717750 6.444437
F 11.240948 30.871007 6.444437
F 11.240948 54.024265 6.444437
F 37.975399 7.717750 6.631082
F 37.975399 30.871007 6.631082
F 37.975399 54.024265 6.631082
F 11.240948 15.435503 6.444438
F 11.240948 38.588760 6.444438
F 11.240948 61.742018 6.444438
F 37.975399 15.435503 6.631083
F 37.975399 38.588760 6.631083
F 37.975399 61.742018 6.631083
F 11.240948 0.000000 6.444437
F 11.240948 23.153258 6.444437
F 11.240948 46.306515 6.444437
F 37.975399 0.000000 6.631082
F 37.975399 23.153258 6.631082
F 37.975399 46.306515 6.631082
F 20.152437 7.717751 6.506652
F 20.152437 30.871008 6.506652
F 20.152437 54.024266 6.506652
F 46.886888 7.717751 6.693297
F 46.886888 30.871008 6.693297
F 46.886888 54.024266 6.693297
F 20.152437 15.435503 6.506653
F 20.152437 38.588761 6.506653
F 20.152437 61.742018 6.506653
F 46.886888 15.435503 6.693298
F 46.886888 38.588761 6.693298
F 46.886888 61.742018 6.693298
F 20.152437 0.000001 6.506652
F 20.152437 23.153259 6.506652
F 20.152437 46.306516 6.506652
F 46.886888 0.000001 6.693297
F 46.886888 23.153259 6.693297
F 46.886888 46.306516 6.693297
F 4.582749 1.286291 2.759680
F 4.582749 24.439548 2.759680
F 4.582749 47.592806 2.759680
F 31.317201 1.286291 2.946325
F 31.317201 24.439548 2.946325
F 31.317201 47.592806 2.946325
F 4.582749 9.004040 2.759680
F 4.582749 32.157298 2.759680
F 4.582749 55.310555 2.759680
F 31.317201 9.004040 2.946325
F 31.317201 32.157298 2.946325
F 31.317201 55.310555 2.946325
F 4.582749 16.721795 2.759681
F 4.582749 39.875053 2.759681
F 4.582749 63.028310 2.759681
F 31.317201 16.721795 2.946326
F 31.317201 39.875053 2.946326
F 31.317201 63.028310 2.946326
F 13.494232 1.286290 2.821895
F 13.494232 24.439548 2.821895
F 13.494232 47.592806 2.821895
F 40.228683 1.286290 3.008540
F 40.228683 24.439548 3.008540
F 40.228683 47.592806 3.008540
F 13.494232 9.004040 2.821895
F 13.494232 32.157297 2.821895
F 13.494232 55.310555 2.821895
F 40.228683 9.004040 3.008540
F 40.228683 32.157297 3.008540
F 40.228683 55.310555 3.008540
F 13.494232 16.721795 2.821896
F 13.494232 39.875053 2.821896
F 13.494232 63.028310 2.821896
F 40.228683 16.721795 3.008541
F 40.228683 39.875053 3.008541
F 40.228683 63.028310 3.008541
F 22.405720 1.286290 2.884110
F 22.405720 24.439548 2.884110
F 22.405720 47.592805 2.884110
F 49.140171 1.286290 3.070755
F 49.140171 24.439548 3.070755
F 49.140171 47.592805 3.070755
F 22.405720 9.004040 2.884110
F 22.405720 32.157297 2.884110
F 22.405720 55.310555 2.884110
F 49.140171 9.004040 3.070755
F 49.140171 32.157297 3.070755
F 49.140171 55.310555 3.070755
F 22.405720 16.721795 2.884111
F 22.405720 39.875052 2.884111
F 22.405720 63.028310 2.884111
F 49.140171 16.721795 3.070756
F 49.140171 39.875052 3.070756
F 49.140171 63.028310 3.070756
F 4.557335 3.858875 6.397775
F 4.557335 27.012132 6.397775
F 4.557335 50.165390 6.397775
F 31.291787 3.858875 6.584420
F 31.291787 27.012132 6.584420
F 31.291787 50.165390 6.584420
F 4.557335 11.576625 6.397775
F 4.557335 34.729882 6.397775
F 4.557335 57.883140 6.397775
F 31.291787 11.576625 6.584420
F 31.291787 34.729882 6.584420
F 31.291787 57.883140 6.584420
F 4.557335 19.294380 6.397776
F 4.557335 42.447638 6.397776
F 4.557335 65.600895 6.397776
F 31.291787 19.294380 6.584421
F 31.291787 42.447638 6.584421
F 31.291787 65.600895 6.584421
F 13.468818 3.858876 6.459991
F 13.468818 27.012134 6.459991
F 13.468818 50.165391 6.459991
F 40.203269 3.858876 6.646636
F 40.203269 27.012134 6.646636
F 40.203269 50.165391 6.646636
F 13.468818 11.576626 6.459991
F 13.468818 34.729884 6.459991
F 13.468818 57.883141 6.459991
F 40.203269 11.576626 6.646636
F 40.203269 34.729884 6.646636
F 40.203269 57.883141 6.646636
F 13.468818 19.294382 6.459992
F 13.468818 42.447639 6.459992
F 13.468818 65.600897 6.459992
F 40.203269 19.294382 6.646637
F 40.203269 42.447639 6.646637
F 40.203269 65.600897 6.646637
F 22.380308 3.858875 6.522206
F 22.380308 27.012133 6.522206
F 22.380308 50.165390 6.522206
F 49.114759 3.858875 6.708851
F 49.114759 27.012133 6.708851
F 49.114759 50.165390 6.708851
F 22.380308 11.576625 6.522206
F 22.380308 34.729883 6.522206
F 22.380308 57.883140 6.522206
F 49.114759 11.576625 6.708851
F 49.114759 34.729883 6.708851
F 49.114759 57.883140 6.708851
F 22.380308 19.294381 6.522206
F 22.380308 42.447638 6.522206
F 22.380308 65.600896 6.522206
F 49.114759 19.294381 6.708851
F 49.114759 42.447638 6.708851
F 49.114759 65.600896 6.708851
F 4.576397 3.858875 3.669205
F 4.576397 27.012133 3.669205
F 4.576397 50.165390 3.669205
F 31.310849 3.858875 3.855850
F 31.310849 27.012133 3.855850
F 31.310849 50.165390 3.855850
F 4.576397 11.576625 3.669205
F 4.576397 34.729883 3.669205
F 4.576397 57.883140 3.669205
F 31.310849 11.576625 3.855850
F 31.310849 34.729883 3.855850
F 31.310849 57.883140 3.855850
F 4.576397 19.294381 3.669204
F 4.576397 42.447638 3.669204
F 4.576397 65.600896 3.669204
F 31.310849 19.294381 3.855849
F 31.310849 42.447638 3.855849
F 31.310849 65.600896 3.855849
F 13.487880 3.858876 3.731419
F 13.487880 27.012133 3.731419
F 13.487880 50.165391 3.731419
F 40.222332 3.858876 3.918063
F 40.222332 27.012133 3.918063
F 40.222332 50.165391 3.918063
F 13.487880 11.576626 3.731419
F 13.487880 34.729883 3.731419
F 13.487880 57.883141 3.731419
F 40.222332 11.576626 3.918063
F 40.222332 34.729883 3.918063
F 40.222332 57.883141 3.918063
F 13.487880 19.294381 3.731419
F 13.487880 42.447639 3.731419
F 13.487880 65.600896 3.731419
F 40.222332 19.294381 3.918063
F 40.222332 42.447639 3.918063
F 40.222332 65.600896 3.918063
F 22.399368 3.858875 3.793635
F 22.399368 27.012133 3.793635
F 22.399368 50.165390 3.793635
F 49.133819 3.858875 3.980279
F 49.133819 27.012133 3.980279
F 49.133819 50.165390 3.980279
F 22.399368 11.576625 3.793634
F 22.399368 34.729883 3.793634
F 22.399368 57.883140 3.793634
F 49.133819 11.576625 3.980278
F 49.133819 34.729883 3.980278
F 49.133819 57.883140 3.980278
F 22.399368 19.294381 3.793634
F 22.399368 42.447638 3.793634
F 22.399368 65.600896 3.793634
F 49.133819 19.294381 3.980278
F 49.133819 42.447638 3.980278
F 49.133819 65.600896 3.980278
F 4.601785 1.286291 0.031108
F 4.601785 24.439549 0.031108
F 4.601785 47.592806 0.031108
F 31.336238 1.286291 0.217753
F 31.336238 24.439549 0.217753
F 31.336238 47.592806 0.217753
F 4.601785 9.004041 0.031108
F 4.601785 32.157298 0.031108
F 4.601785 55.310556 0.031108
F 31.336238 9.004041 0.217753
F 31.336238 32.157298 0.217753
F 31.336238 55.310556 0.217753
F 4.601785 16.721796 0.031107
F 4.601785 39.875053 0.031107
F 4.601785 63.028311 0.031107
F 31.336238 16.721796 0.217752
F 31.336238 39.875053 0.217752
F 31.336238 63.028311 0.217752
F 13.513268 1.286290 0.093323
F 13.513268 24.439547 0.093323
F 13.513268 47.592805 0.093323
F 40.247720 1.286290 0.279968
F 40.247720 24.439547 0.279968
F 40.247720 47.592805 0.279968
F 13.513268 9.004039 0.093323
F 13.513268 32.157297 0.093323
F 13.513268 55.310554 0.093323
F 40.247720 9.004039 0.279968
F 40.247720 32.157297 0.279968
F 40.247720 55.310554 0.279968
F 13.513268 16.721795 0.093322
F 13.513268 39.875052 0.093322
F 13.513268 63.028310 0.093322
F 40.247720 16.721795 0.279967
F 40.247720 39.875052 0.279967
F 40.247720 63.028310 0.279967
F 22.424757 1.286290 0.155538
F 22.424757 24.439548 0.155538
F 22.424757 47.592805 0.155538
F 49.159209 1.286290 0.342183
F 49.159209 24.439548 0.342183
F 49.159209 47.592805 0.342183
F 22.424757 9.004039 0.155538
F 22.424757 32.157297 0.155538
F 22.424757 55.310555 0.155538
F 49.159209 9.004039 0.342183
F 49.159209 32.157297 0.342183
F 49.159209 55.310555 0.342183
F 22.424757 16.721795 0.155537
F 22.424757 39.875052 0.155537
F 22.424757 63.028310 0.155537
F 49.159209 16.721795 0.342182
F 49.159209 39.875052 0.342182
F 49.159209 63.028310 0.342182
F 6.804269 7.717750 3.684759
F 6.804269 30.871007 3.684759
F 6.804269 54.024265 3.684759
F 33.538721 7.717750 3.871403
F 33.538721 30.871007 3.871403
F 33.538721 54.024265 3.871403
F 6.804269 15.435502 3.684758
F 6.804269 38.588760 3.684758
F 6.804269 61.742018 3.684758
F 33.538721 15.435502 3.871402
F 33.538721 38.588760 3.871402
F 33.538721 61.742018 3.871402
F 6.804269 0.000000 3.684759
F 6.804269 23.153258 3.684759
F 6.804269 46.306515 3.684759
F 33.538721 0.000000 3.871403
F 33.538721 23.153258 3.871403
F 33.538721 46.306515 3.871403
F 15.715754 7.717750 3.746972
F 15.715754 30.871008 3.746972
F 15.715754 54.024265 3.746972
F 42.450205 7.717750 3.933617
F 42.450205 30.871008 3.933617
F 42.450205 54.024265 3.933617
F 15.715754 15.435503 3.746971
F 15.715754 38.588760 3.746971
F 15.715754 61.742018 3.746971
F 42.450205 15.435503 3.933616
F 42.450205 38.588760 3.933616
F 42.450205 61.742018 3.933616
F 15.715754 0.000001 3.746972
F 15.715754 23.153258 3.746972
F 15.715754 46.306516 3.746972
F 42.450205 0.000001 3.933617
F 42.450205 23.153258 3.933617
F 42.450205 46.306516 3.933617
F 24.627241 7.717750 3.809188
F 24.627241 30.871007 3.809188
F 24.627241 54.024265 3.809188
F 51.361693 7.717750 3.995833
F 51.361693 30.871007 3.995833
F 51.361693 54.024265 3.995833
F 24.627241 15.435502 3.809187
F 24.627241 38.588760 3.809187
F 24.627241 61.742018 3.809187
F 51.361693 15.435502 3.995832
F 51.361693 38.588760 3.995832
F 51.361693 61.742018 3.995832
F 24.627241 0.000000 3.809188
F 24.627241 23.153258 3.809188
F 24.627241 46.306515 3.809188
F 51.361693 0.000000 3.995833
F 51.361693 23.153258 3.995833
F 51.361693 46.306515 3.995833
F 6.829653 5.145165 0.046663
F 6.829653 28.298423 0.046663
F 6.829653 51.451680 0.046663
F 33.564104 5.145165 0.233308
F 33.564104 28.298423 0.233308
F 33.564104 51.451680 0.233308
F 6.829653 12.862918 0.046662
F 6.829653 36.016175 0.046662
F 6.829653 59.169433 0.046662
F 33.564104 12.862918 0.233307
F 33.564104 36.016175 0.233307
F 33.564104 59.169433 0.233307
F 6.829653 20.580673 0.046662
F 6.829653 43.733930 0.046662
F 6.829653 66.887188 0.046662
F 33.564104 20.580673 0.233307
F 33.564104 43.733930 0.233307
F 33.564104 66.887188 0.233307
F 15.741139 5.145164 0.108876
F 15.741139 28.298421 0.108876
F 15.741139 51.451679 0.108876
F 42.475590 5.145164 0.295521
F 42.475590 28.298421 0.295521
F 42.475590 51.451679 0.295521
F 15.741139 12.862916 0.108875
F 15.741139 36.016174 0.108875
F 15.741139 59.169431 0.108875
F 42.475590 12.862916 0.295520
F 42.475590 36.016174 0.295520
F 42.475590 59.169431 0.295520
F 15.741139 20.580671 0.108876
F 15.741139 43.733929 0.108876
F 15.741139 66.887186 0.108876
F 42.475590 20.580671 0.295521
F 42.475590 43.733929 0.295521
F 42.475590 66.887186 0.295521
F 24.652627 5.145165 0.171092
F 24.652627 28.298423 0.171092
F 24.652627 51.451680 0.171092
F 51.387078 5.145165 0.357737
F 51.387078 28.298423 0.357737
F 51.387078 51.451680 0.357737
F 24.652627 12.862917 0.171091
F 24.652627 36.016175 0.171091
F 24.652627 59.169432 0.171091
F 51.387078 12.862917 0.357736
F 51.387078 36.016175 0.357736
F 51.387078 59.169432 0.357736
F 24.652627 20.580673 0.171092
F 24.652627 43.733930 0.171092
F 24.652627 66.887188 0.171092
F 51.387078 20.580673 0.357737
F 51.387078 43.733930 0.357737
F 51.387078 66.887188 0.357737
F 6.810617 5.145165 2.775234
F 6.810617 28.298423 2.775234
F 6.810617 51.451680 2.775234
F 33.545068 5.145165 2.961878
F 33.545068 28.298423 2.961878
F 33.545068 51.451680 2.961878
F 6.810617 12.862917 2.775234
F 6.810617 36.016175 2.775234
F 6.810617 59.169432 2.775234
F 33.545068 12.862917 2.961878
F 33.545068 36.016175 2.961878
F 33.545068 59.169432 2.961878
F 6.810617 20.580673 2.775234
F 6.810617 43.733930 2.775234
F 6.810617 66.887188 2.775234
F 33.545068 20.580673 2.961878
F 33.545068 43.733930 2.961878
F 33.545068 66.887188 2.961878
F 15.722102 5.145164 2.837450
F 15.722102 28.298422 2.837450
F 15.722102 51.451679 2.837450
F 42.456553 5.145164 3.024094
F 42.456553 28.298422 3.024094
F 42.456553 51.451679 3.024094
F 15.722102 12.862917 2.837450
F 15.722102 36.016174 2.837450
F 15.722102 59.169432 2.837450
F 42.456553 12.862917 3.024094
F 42.456553 36.016174 3.024094
F 42.456553 59.169432 3.024094
F 15.722102 20.580672 2.837450
F 15.722102 43.733929 2.837450
F 15.722102 66.887187 2.837450
F 42.456553 20.580672 3.024094
F 42.456553 43.733929 3.024094
F 42.456553 66.887187 3.024094
F 24.633588 5.145165 2.899663
F 24.633588 28.298423 2.899663
F 24.633588 51.451680 2.899663
F 51.368041 5.145165 3.086307
F 51.368041 28.298423 3.086307
F 51.368041 51.451680 3.086307
F 24.633588 12.862917 2.899664
F 24.633588 36.016175 2.899664
F 24.633588 59.169432 2.899664
F 51.368041 12.862917 3.086308
F 51.368041 36.016175 3.086308
F 51.368041 59.169432 3.086308
F 24.633588 20.580672 2.899664
F 24.633588 43.733930 2.899664
F 24.633588 66.887188 2.899664
F 51.368041 20.580672 3.086308
F 51.368041 43.733930 3.086308
F 51.368041 66.887188 3.086308
F 6.785207 7.717749 6.413329
F 6.785207 30.871007 6.413329
F 6.785207 54.024264 6.413329
F 33.519659 7.717749 6.599974
F 33.519659 30.871007 6.599974
F 33.519659 54.024264 6.599974
F 6.785207 15.435502 6.413330
F 6.785207 38.588760 6.413330
F 6.785207 61.742017 6.413330
F 33.519659 15.435502 6.599975
F 33.519659 38.588760 6.599975
F 33.519659 61.742017 6.599975
F 6.785207 0.000000 6.413329
F 6.785207 23.153257 6.413329
F 6.785207 46.306515 6.413329
F 33.519659 0.000000 6.599974
F 33.519659 23.153257 6.599974
F 33.519659 46.306515 6.599974
F 15.696691 7.717751 6.475545
F 15.696691 30.871008 6.475545
F 15.696691 54.024266 6.475545
F 42.431143 7.717751 6.662190
F 42.431143 30.871008 6.662190
F 42.431143 54.024266 6.662190
F 15.696691 15.435503 6.475546
F 15.696691 38.588761 6.475546
F 15.696691 61.742018 6.475546
F 42.431143 15.435503 6.662191
F 42.431143 38.588761 6.662191
F 42.431143 61.742018 6.662191
F 15.696691 0.000001 6.475545
F 15.696691 23.153259 6.475545
F 15.696691 46.306516 6.475545
F 42.431143 0.000001 6.662190
F 42.431143 23.153259 6.662190
F 42.431143 46.306516 6.662190
F 24.608180 7.717750 6.537759
F 24.608180 30.871007 6.537759
F 24.608180 54.024265 6.537759
F 51.342632 7.717750 6.724404
F 51.342632 30.871007 6.724404
F 51.342632 54.024265 6.724404
F 24.608180 15.435502 6.537760
F 24.608180 38.588760 6.537760
F 24.608180 61.742017 6.537760
F 51.342632 15.435502 6.724405
F 51.342632 38.588760 6.724405
F 51.342632 61.742017 6.724405
F 24.608180 0.000000 6.537759
F 24.608180 23.153258 6.537759
F 24.608180 46.306515 6.537759
F 51.342632 0.000000 6.724404
F 51.342632 23.153258 6.724404
F 51.342632 46.306515 6.724404
F 0.076211 1.286291 10.004764
F 0.076211 24.439548 10.004764
F 0.076211 47.592806 10.004764
F 26.810663 1.286291 10.191409
F 26.810663 24.439548 10.191409
F 26.810663 47.592806 10.191409
F 0.076211 9.004040 10.004764
F 0.076211 32.157298 10.004764
F 0.076211 55.310555 10.004764
F 26.810663 9.004040 10.191409
F 26.810663 32.157298 10.191409
F 26.810663 55.310555 10.191409
F 0.076211 16.721795 10.004764
F 0.076211 39.875053 10.004764
F 0.076211 63.028310 10.004764
F 26.810663 16.721795 10.191409
F 26.810663 39.875053 10.191409
F 26.810663 63.028310 10.191409
F 8.987691 1.286291 10.066979
F 8.987691 24.439548 10.066979
F 8.987691 47.592806 10.066979
F 35.722143 1.286291 10.253624
F 35.722143 24.439548 10.253624
F 35.722143 47.592806 10.253624
F 8.987691 9.004040 10.066979
F 8.987691 32.157298 10.066979
F 8.987691 55.310555 10.066979
F 35.722143 9.004040 10.253624
F 35.722143 32.157298 10.253624
F 35.722143 55.310555 10.253624
F 8.987691 16.721795 10.066980
F 8.987691 39.875053 10.066980
F 8.987691 63.028310 10.066980
F 35.722143 16.721795 10.253625
F 35.722143 39.875053 10.253625
F 35.722143 63.028310 10.253625
F 17.899177 1.286290 10.129195
F 17.899177 24.439547 10.129195
F 17.899177 47.592805 10.129195
F 44.633629 1.286290 10.315840
F 44.633629 24.439547 10.315840
F 44.633629 47.592805 10.315840
F 17.899177 9.004039 10.129195
F 17.899177 32.157297 10.129195
F 17.899177 55.310554 10.129195
F 44.633629 9.004039 10.315840
F 44.633629 32.157297 10.315840
F 44.633629 55.310554 10.315840
F 17.899177 16.721795 10.129196
F 17.899177 39.875052 10.129196
F 17.899177 63.028310 10.129196
F 44.633629 16.721795 10.315841
F 44.633629 39.875052 10.315841
F 44.633629 63.028310 10.315841
F 0.050798 3.858875 13.642859
F 0.050798 27.012132 13.642859
F 0.050798 50.165390 13.642859
F 26.785250 3.858875 13.829503
F 26.785250 27.012132 13.829503
F 26.785250 50.165390 13.829503
F 0.050798 11.576625 13.642860
F 0.050798 34.729882 13.642860
F 0.050798 57.883140 13.642860
F 26.785250 11.576625 13.829504
F 26.785250 34.729882 13.829504
F 26.785250 57.883140 13.829504
F 0.050798 19.294380 13.642860
F 0.050798 42.447638 13.642860
F 0.050798 65.600895 13.642860
F 26.785250 19.294380 13.829504
F 26.785250 42.447638 13.829504
F 26.785250 65.600895 13.829504
F 8.962276 3.858875 13.705074
F 8.962276 27.012133 13.705074
F 8.962276 50.165390 13.705074
F 35.696729 3.858875 13.891719
F 35.696729 27.012133 13.891719
F 35.696729 50.165390 13.891719
F 8.962276 11.576625 13.705074
F 8.962276 34.729883 13.705074
F 8.962276 57.883140 13.705074
F 35.696729 11.576625 13.891719
F 35.696729 34.729883 13.891719
F 35.696729 57.883140 13.891719
F 8.962276 19.294380 13.705074
F 8.962276 42.447638 13.705074
F 8.962276 65.600896 13.705074
F 35.696729 19.294380 13.891719
F 35.696729 42.447638 13.891719
F 35.696729 65.600896 13.891719
F 17.873765 3.858876 13.767290
F 17.873765 27.012134 13.767290
F 17.873765 50.165391 13.767290
F 44.608216 3.858876 13.953935
F 44.608216 27.012134 13.953935
F 44.608216 50.165391 13.953935
F 17.873765 11.576626 13.767290
F 17.873765 34.729884 13.767290
F 17.873765 57.883141 13.767290
F 44.608216 11.576626 13.953935
F 44.608216 34.729884 13.953935
F 44.608216 57.883141 13.953935
F 17.873765 19.294382 13.767291
F 17.873765 42.447639 13.767291
F 17.873765 65.600897 13.767291
F 44.608216 19.294382 13.953936
F 44.608216 42.447639 13.953936
F 44.608216 65.600897 13.953936
F 0.069860 3.858875 10.914288
F 0.069860 27.012133 10.914288
F 0.069860 50.165390 10.914288
F 26.804311 3.858875 11.100933
F 26.804311 27.012133 11.100933
F 26.804311 50.165390 11.100933
F 0.069860 11.576625 10.914288
F 0.069860 34.729883 10.914288
F 0.069860 57.883140 10.914288
F 26.804311 11.576625 11.100933
F 26.804311 34.729883 11.100933
F 26.804311 57.883140 11.100933
F 0.069860 19.294381 10.914287
F 0.069860 42.447638 10.914287
F 0.069860 65.600896 10.914287
F 26.804311 19.294381 11.100932
F 26.804311 42.447638 11.100932
F 26.804311 65.600896 11.100932
F 8.981338 3.858875 10.976503
F 8.981338 27.012133 10.976503
F 8.981338 50.165390 10.976503
F 35.715791 3.858875 11.163148
F 35.715791 27.012133 11.163148
F 35.715791 50.165390 11.163148
F 8.981338 11.576625 10.976503
F 8.981338 34.729883 10.976503
F 8.981338 57.883140 10.976503
F 35.715791 11.576625 11.163148
F 35.715791 34.729883 11.163148
F 35.715791 57.883140 11.163148
F 8.981338 19.294381 10.976502
F 8.981338 42.447638 10.976502
F 8.981338 65.600896 10.976502
F 35.715791 19.294381 11.163147
F 35.715791 42.447638 11.163147
F 35.715791 65.600896 11.163147
F 17.892826 3.858876 11.038717
F 17.892826 27.012133 11.038717
F 17.892826 50.165391 11.038717
F 44.627278 3.858876 11.225362
F 44.627278 27.012133 11.225362
F 44.627278 50.165391 11.225362
F 17.892826 11.576626 11.038717
F 17.892826 34.729883 11.038717
F 17.892826 57.883141 11.038717
F 44.627278 11.576626 11.225362
F 44.627278 34.729883 11.225362
F 44.627278 57.883141 11.225362
F 17.892826 19.294381 11.038716
F 17.892826 42.447639 11.038716
F 17.892826 65.600896 11.038716
F 44.627278 19.294381 11.225361
F 44.627278 42.447639 11.225361
F 44.627278 65.600896 11.225361
F 0.095249 1.286291 7.276193
F 0.095249 24.439549 7.276193
F 0.095249 47.592806 7.276193
F 26.829700 1.286291 7.462837
F 26.829700 24.439549 7.462837
F 26.829700 47.592806 7.462837
F 0.095249 9.004040 7.276193
F 0.095249 32.157298 7.276193
F 0.095249 55.310555 7.276193
F 26.829700 9.004040 7.462837
F 26.829700 32.157298 7.462837
F 26.829700 55.310555 7.462837
F 0.095249 16.721796 7.276192
F 0.095249 39.875053 7.276192
F 0.095249 63.028311 7.276192
F 26.829700 16.721796 7.462836
F 26.829700 39.875053 7.462836
F 26.829700 63.028311 7.462836
F 9.006727 1.286291 7.338408
F 9.006727 24.439548 7.338408
F 9.006727 47.592806 7.338408
F 35.741179 1.286291 7.525052
F 35.741179 24.439548 7.525052
F 35.741179 47.592806 7.525052
F 9.006727 9.004040 7.338408
F 9.006727 32.157298 7.338408
F 9.006727 55.310555 7.338408
F 35.741179 9.004040 7.525052
F 35.741179 32.157298 7.525052
F 35.741179 55.310555 7.525052
F 9.006728 16.721795 7.338407
F 9.006728 39.875053 7.338407
F 9.006728 63.028310 7.338407
F 35.741179 16.721795 7.525051
F 35.741179 39.875053 7.525051
F 35.741179 63.028310 7.525051
F 17.918214 1.286290 7.400621
F 17.918214 24.439547 7.400621
F 17.918214 47.592805 7.400621
F 44.652667 1.286290 7.587266
F 44.652667 24.439547 7.587266
F 44.652667 47.592805 7.587266
F 17.918214 9.004039 7.400621
F 17.918214 32.157296 7.400621
F 17.918214 55.310554 7.400621
F 44.652667 9.004039 7.587266
F 44.652667 32.157296 7.587266
F 44.652667 55.310554 7.587266
F 17.918214 16.721794 7.400620
F 17.918214 39.875052 7.400620
F 17.918214 63.028309 7.400620
F 44.652667 16.721794 7.587265
F 44.652667 39.875052 7.587265
F 44.652667 63.028309 7.587265
F 2.297731 7.717750 10.929842
F 2.297731 30.871007 10.929842
F 2.297731 54.024265 10.929842
F 29.032183 7.717750 11.116487
F 29.032183 30.871007 11.116487
F 29.032183 54.024265 11.116487
F 2.297731 15.435503 10.929841
F 2.297731 38.588760 10.929841
F 2.297731 61.742018 10.929841
F 29.032183 15.435503 11.116486
F 29.032183 38.588760 11.116486
F 29.032183 61.742018 11.116486
F 2.297731 0.000000 10.929842
F 2.297731 23.153258 10.929842
F 2.297731 46.306515 10.929842
F 29.032183 0.000000 11.116487
F 29.032183 23.153258 11.116487
F 29.032183 46.306515 11.116487
F 11.209212 7.717750 10.992057
F 11.209212 30.871007 10.992057
F 11.209212 54.024265 10.992057
F 37.943664 7.717750 11.178701
F 37.943664 30.871007 11.178701
F 37.943664 54.024265 11.178701
F 11.209212 15.435502 10.992056
F 11.209212 38.588760 10.992056
F 11.209212 61.742017 10.992056
F 37.943664 15.435502 11.178700
F 37.943664 38.588760 11.178700
F 37.943664 61.742017 11.178700
F 11.209212 0.000000 10.992057
F 11.209212 23.153258 10.992057
F 11.209212 46.306515 10.992057
F 37.943664 0.000000 11.178701
F 37.943664 23.153258 11.178701
F 37.943664 46.306515 11.178701
F 20.120700 7.717750 11.054271
F 20.120700 30.871008 11.054271
F 20.120700 54.024265 11.054271
F 46.855151 7.717750 11.240915
F 46.855151 30.871008 11.240915
F 46.855151 54.024265 11.240915
F 20.120700 15.435503 11.054270
F 20.120700 38.588760 11.054270
F 20.120700 61.742018 11.054270
F 46.855151 15.435503 11.240914
F 46.855151 38.588760 11.240914
F 46.855151 61.742018 11.240914
F 20.120700 0.000001 11.054271
F 20.120700 23.153258 11.054271
F 20.120700 46.306516 11.054271
F 46.855151 0.000001 11.240915
F 46.855151 23.153258 11.240915
F 46.855151 46.306516 11.240915
F 2.323116 5.145166 7.291746
F 2.323116 28.298423 7.291746
F 2.323116 51.451681 7.291746
F 29.057568 5.145166 7.478391
F 29.057568 28.298423 7.478391
F 29.057568 51.451681 7.478391
F 2.323116 12.862918 7.291745
F 2.323116 36.016175 7.291745
F 2.323116 59.169433 7.291745
F 29.057568 12.862918 7.478390
F 29.057568 36.016175 7.478390
F 29.057568 59.169433 7.478390
F 2.323116 20.580673 7.291746
F 2.323116 43.733931 7.291746
F 2.323116 66.887188 7.291746
F 29.057568 20.580673 7.478391
F 29.057568 43.733931 7.478391
F 29.057568 66.887188 7.478391
F 11.234596 5.145165 7.353961
F 11.234596 28.298422 7.353961
F 11.234596 51.451680 7.353961
F 37.969048 5.145165 7.540606
F 37.969048 28.298422 7.540606
F 37.969048 51.451680 7.540606
F 11.234596 12.862917 7.353960
F 11.234596 36.016174 7.353960
F 11.234596 59.169432 7.353960
F 37.969048 12.862917 7.540605
F 37.969048 36.016174 7.540605
F 37.969048 59.169432 7.540605
F 11.234596 20.580672 7.353961
F 11.234596 43.733930 7.353961
F 11.234596 66.887187 7.353961
F 37.969048 20.580672 7.540606
F 37.969048 43.733930 7.540606
F 37.969048 66.887187 7.540606
F 20.146086 5.145164 7.416175
F 20.146086 28.298422 7.416175
F 20.146086 51.451679 7.416175
F 46.880538 5.145164 7.602820
F 46.880538 28.298422 7.602820
F 46.880538 51.451679 7.602820
F 20.146086 12.862916 7.416174
F 20.146086 36.016174 7.416174
F 20.146086 59.169431 7.416174
F 46.880538 12.862916 7.602819
F 46.880538 36.016174 7.602819
F 46.880538 59.169431 7.602819
F 20.146086 20.580672 7.416175
F 20.146086 43.733929 7.416175
F 20.146086 66.887187 7.416175
F 46.880538 20.580672 7.602820
F 46.880538 43.733929 7.602820
F 46.880538 66.887187 7.602820
F 2.304079 5.145165 10.020317
F 2.304079 28.298423 10.020317
F 2.304079 51.451680 10.020317
F 29.038531 5.145165 10.206962
F 29.038531 28.298423 10.206962
F 29.038531 51.451680 10.206962
F 2.304079 12.862917 10.020318
F 2.304079 36.016175 10.020318
F 2.304079 59.169432 10.020318
F 29.038531 12.862917 10.206963
F 29.038531 36.016175 10.206963
F 29.038531 59.169432 10.206963
F 2.304079 20.580673 10.020318
F 2.304079 43.733930 10.020318
F 2.304079 66.887188 10.020318
F 29.038531 20.580673 10.206963
F 29.038531 43.733930 10.206963
F 29.038531 66.887188 10.206963
F 11.215560 5.145165 10.082533
F 11.215560 28.298422 10.082533
F 11.215560 51.451680 10.082533
F 37.950011 5.145165 10.269178
F 37.950011 28.298422 10.269178
F 37.950011 51.451680 10.269178
F 11.215560 12.862917 10.082534
F 11.215560 36.016175 10.082534
F 11.215560 59.169432 10.082534
F 37.950011 12.862917 10.269179
F 37.950011 36.016175 10.269179
F 37.950011 59.169432 10.269179
F 11.215560 20.580672 10.082533
F 11.215560 43.733930 10.082533
F 11.215560 66.887187 10.082533
F 37.950011 20.580672 10.269178
F 37.950011 43.733930 10.269178
F 37.950011 66.887187 10.269178
F 20.127048 5.145164 10.144748
F 20.127048 28.298422 10.144748
F 20.127048 51.451679 10.144748
F 46.861500 5.145164 10.331393
F 46.861500 28.298422 10.331393
F 46.861500 51.451679 10.331393
F 20.127048 12.862917 10.144749
F 20.127048 36.016174 10.144749
F 20.127048 59.169432 10.144749
F 46.861500 12.862917 10.331394
F 46.861500 36.016174 10.331394
F 46.861500 59.169432 10.331394
F 20.127048 20.580672 10.144749
F 20.127048 43.733929 10.144749
F 20.127048 66.887187 10.144749
F 46.861500 20.580672 10.331394
F 46.861500 43.733929 10.331394
F 46.861500 66.887187 10.331394
F 2.278670 7.717749 13.658412
F 2.278670 30.871007 13.658412
F 2.278670 54.024264 13.658412
F 29.013121 7.717749 13.845057
F 29.013121 30.871007 13.845057
F 29.013121 54.024264 13.845057
F 2.278670 15.435502 13.658413
F 2.278670 38.588760 13.658413
F 2.278670 61.742017 13.658413
F 29.013121 15.435502 13.845058
F 29.013121 38.588760 13.845058
F 29.013121 61.742017 13.845058
F 2.278670 0.000000 13.658413
F 2.278670 23.153257 13.658413
F 2.278670 46.306515 13.658413
F 29.013121 0.000000 13.845058
F 29.013121 23.153257 13.845058
F 29.013121 46.306515 13.845058
F 11.190150 7.717750 13.720628
F 11.190150 30.871007 13.720628
F 11.190150 54.024265 13.720628
F 37.924601 7.717750 13.907273
F 37.924601 30.871007 13.907273
F 37.924601 54.024265 13.907273
F 11.190150 15.435503 13.720629
F 11.190150 38.588760 13.720629
F 11.190150 61.742018 13.720629
F 37.924601 15.435503 13.907274
F 37.924601 38.588760 13.907274
F 37.924601 61.742018 13.907274
F 11.190150 0.000000 13.720628
F 11.190150 23.153258 13.720628
F 11.190150 46.306515 13.720628
F 37.924601 0.000000 13.907273
F 37.924601 23.153258 13.907273
F 37.924601 46.306515 13.907273
F 20.101639 7.717751 13.782844
F 20.101639 30.871008 13.782844
F 20.101639 54.024266 13.782844
F 46.836090 7.717751 13.969489
F 46.836090 30.871008 13.969489
F 46.836090 54.024266 13.969489
F 20.101639 15.435503 13.782845
F 20.101639 38.588761 13.782845
F 20.101639 61.742018 13.782845
F 46.836090 15.435503 13.969490
F 46.836090 38.588761 13.969490
F 46.836090 61.742018 13.969490
F 20.101639 0.000001 13.782844
F 20.101639 23.153259 13.782844
F 20.101639 46.306516 13.782844
F 46.836090 0.000001 13.969489
F 46.836090 23.153259 13.969489
F 46.836090 46.306516 13.969489
F 4.531951 1.286291 10.035872
F 4.531951 24.439548 10.035872
F 4.531951 47.592806 10.035872
F 31.266403 1.286291 10.222516
F 31.266403 24.439548 10.222516
F 31.266403 47.592806 10.222516
F 4.531951 9.004040 10.035872
F 4.531951 32.157298 10.035872
F 4.531951 55.310555 10.035872
F 31.266403 9.004040 10.222516
F 31.266403 32.157298 10.222516
F 31.266403 55.310555 10.222516
F 4.531951 16.721795 10.035873
F 4.531951 39.875053 10.035873
F 4.531951 63.028310 10.035873
F 31.266403 16.721795 10.222517
F 31.266403 39.875053 10.222517
F 31.266403 63.028310 10.222517
F 13.443434 1.286290 10.098087
F 13.443434 24.439548 10.098087
F 13.443434 47.592806 10.098087
F 40.177885 1.286290 10.284731
F 40.177885 24.439548 10.284731
F 40.177885 47.592806 10.284731
F 13.443434 9.004040 10.098087
F 13.443434 32.157297 10.098087
F 13.443434 55.310555 10.098087
F 40.177885 9.004040 10.284731
F 40.177885 32.157297 10.284731
F 40.177885 55.310555 10.284731
F 13.443434 16.721795 10.098088
F 13.443434 39.875053 10.098088
F 13.443434 63.028310 10.098088
F 40.177885 16.721795 10.284732
F 40.177885 39.875053 10.284732
F 40.177885 63.028310 10.284732
F 22.354921 1.286290 10.160302
F 22.354921 24.439548 10.160302
F 22.354921 47.592805 10.160302
F 49.089373 1.286290 10.346946
F 49.089373 24.439548 10.346946
F 49.089373 47.592805 10.346946
F 22.354921 9.004040 10.160302
F 22.354921 32.157297 10.160302
F 22.354921 55.310555 10.160302
F 49.089373 9.004040 10.346946
F 49.089373 32.157297 10.346946
F 49.089373 55.310555 10.346946
F 22.354921 16.721795 10.160303
F 22.354921 39.875052 10.160303
F 22.354921 63.028310 10.160303
F 49.089373 16.721795 10.346947
F 49.089373 39.875052 10.346947
F 49.089373 63.028310 10.346947
F 4.506537 3.858875 13.673967
F 4.506537 27.012132 13.673967
F 4.506537 50.165390 13.673967
F 31.240989 3.858875 13.860612
F 31.240989 27.012132 13.860612
F 31.240989 50.165390 13.860612
F 4.506537 11.576625 13.673967
F 4.506537 34.729882 13.673967
F 4.506537 57.883140 13.673967
F 31.240989 11.576625 13.860612
F 31.240989 34.729882 13.860612
F 31.240989 57.883140 13.860612
F 4.506537 19.294380 13.673967
F 4.506537 42.447638 13.673967
F 4.506537 65.600895 13.673967
F 31.240989 19.294380 13.860612
F 31.240989 42.447638 13.860612
F 31.240989 65.600895 13.860612
F 13.418019 3.858876 13.736183
F 13.418019 27.012134 13.736183
F 13.418019 50.165391 13.736183
F 40.152471 3.858876 13.922828
F 40.152471 27.012134 13.922828
F 40.152471 50.165391 13.922828
F 13.418019 11.576626 13.736183
F 13.418019 34.729884 13.736183
F 13.418019 57.883141 13.736183
F 40.152471 11.576626 13.922828
F 40.152471 34.729884 13.922828
F 40.152471 57.883141 13.922828
F 13.418019 19.294382 13.736183
F 13.418019 42.447639 13.736183
F 13.418019 65.600897 13.736183
F 40.152471 19.294382 13.922828
F 40.152471 42.447639 13.922828
F 40.152471 65.600897 13.922828
F 22.329509 3.858875 13.798397
F 22.329509 27.012133 13.798397
F 22.329509 50.165390 13.798397
F 49.063961 3.858875 13.985041
F 49.063961 27.012133 13.985041
F 49.063961 50.165390 13.985041
F 22.329509 11.576625 13.798397
F 22.329509 34.729883 13.798397
F 22.329509 57.883140 13.798397
F 49.063961 11.576625 13.985041
F 49.063961 34.729883 13.985041
F 49.063961 57.883140 13.985041
F 22.329509 19.294381 13.798398
F 22.329509 42.447638 13.798398
F 22.329509 65.600896 13.798398
F 49.063961 19.294381 13.985042
F 49.063961 42.447638 13.985042
F 49.063961 65.600896 13.985042
F 4.525599 3.858875 10.945396
F 4.525599 27.012133 10.945396
F 4.525599 50.165390 10.945396
F 31.260050 3.858875 11.132040
F 31.260050 27.012133 11.132040
F 31.260050 50.165390 11.132040
F 4.525599 11.576625 10.945396
F 4.525599 34.729883 10.945396
F 4.525599 57.883140 10.945396
F 31.260050 11.576625 11.132040
F 31.260050 34.729883 11.132040
F 31.260050 57.883140 11.132040
F 4.525599 19.294381 10.945395
F 4.525599 42.447638 10.945395
F 4.525599 65.600896 10.945395
F 31.260050 19.294381 11.132039
F 31.260050 42.447638 11.132039
F 31.260050 65.600896 11.132039
F 13.437082 3.858876 11.007609
F 13.437082 27.012133 11.007609
F 13.437082 50.165391 11.007609
F 40.171533 3.858876 11.194254
F 40.171533 27.012133 11.194254
F 40.171533 50.165391 11.194254
F 13.437082 11.576626 11.007609
F 13.437082 34.729883 11.007609
F 13.437082 57.883141 11.007609
F 40.171533 11.576626 11.194254
F 40.171533 34.729883 11.194254
F 40.171533 57.883141 11.194254
F 13.437082 19.294381 11.007609
F 13.437082 42.447639 11.007609
F 13.437082 65.600896 11.007609
F 40.171533 19.294381 11.194254
F 40.171533 42.447639 11.194254
F 40.171533 65.600896 11.194254
F 22.348570 3.858875 11.069825
F 22.348570 27.012133 11.069825
F 22.348570 50.165390 11.069825
F 49.083021 3.858875 11.256470
F 49.083021 27.012133 11.256470
F 49.083021 50.165390 11.256470
F 22.348570 11.576625 11.069825
F 22.348570 34.729883 11.069825
F 22.348570 57.883140 11.069825
F 49.083021 11.576625 11.256470
F 49.083021 34.729883 11.256470
F 49.083021 57.883140 11.256470
F 22.348570 19.294381 11.069824
F 22.348570 42.447638 11.069824
F 22.348570 65.600896 11.069824
F 49.083021 19.294381 11.256469
F 49.083021 42.447638 11.256469
F 49.083021 65.600896 11.256469
F 4.550987 1.286291 7.307300
F 4.550987 24.439549 7.307300
F 4.550987 47.592806 7.307300
F 31.285440 1.286291 7.493945
F 31.285440 24.439549 7.493945
F 31.285440 47.592806 7.493945
F 4.550987 9.004041 7.307300
F 4.550987 32.157298 7.307300
F 4.550987 55.310556 7.307300
F 31.285440 9.004041 7.493945
F 31.285440 32.157298 7.493945
F 31.285440 55.310556 7.493945
F 4.550987 16.721796 7.307299
F 4.550987 39.875053 7.307299
F 4.550987 63.028311 7.307299
F 31.285440 16.721796 7.493944
F 31.285440 39.875053 7.493944
F 31.285440 63.028311 7.493944
F 13.462470 1.286290 7.369514
F 13.462470 24.439547 7.369514
F 13.462470 47.592805 7.369514
F 40.196921 1.286290 7.556159
F 40.196921 24.439547 7.556159
F 40.196921 47.592805 7.556159
F 13.462470 9.004039 7.369514
F 13.462470 32.157297 7.369514
F 13.462470 55.310554 7.369514
F 40.196921 9.004039 7.556159
F 40.196921 32.157297 7.556159
F 40.196921 55.310554 7.556159
F 13.462470 16.721795 7.369514
F 13.462470 39.875052 7.369514
F 13.462470 63.028310 7.369514
F 40.196921 16.721795 7.556159
F 40.196921 39.875052 7.556159
F 40.196921 63.028310 7.556159
F 22.373959 1.286290 7.431730
F 22.373959 24.439548 7.431730
F 22.373959 47.592805 7.431730
F 49.108411 1.286290 7.618375
F 49.108411 24.439548 7.618375
F 49.108411 47.592805 7.618375
F 22.373959 9.004039 7.431730
F 22.373959 32.157297 7.431730
F 22.373959 55.310555 7.431730
F 49.108411 9.004039 7.618375
F 49.108411 32.157297 7.618375
F 49.108411 55.310555 7.618375
F 22.373959 16.721795 7.431729
F 22.373959 39.875052 7.431729
F 22.373959 63.028310 7.431729
F 49.108411 16.721795 7.618374
F 49.108411 39.875052 7.618374
F 49.108411 63.028310 7.618374
F 6.753471 7.717750 10.960949
F 6.753471 30.871007 10.960949
F 6.753471 54.024265 10.960949
F 33.487923 7.717750 11.147594
F 33.487923 30.871007 11.147594
F 33.487923 54.024265 11.147594
F 6.753471 15.435502 10.960948
F 6.753471 38.588760 10.960948
F 6.753471 61.742018 10.960948
F 33.487923 15.435502 11.147593
F 33.487923 38.588760 11.147593
F 33.487923 61.742018 11.147593
F 6.753471 0.000000 10.960949
F 6.753471 23.153258 10.960949
F 6.753471 46.306515 10.960949
F 33.487923 0.000000 11.147594
F 33.487923 23.153258 11.147594
F 33.487923 46.306515 11.147594
F 15.664956 7.717750 11.023163
F 15.664956 30.871008 11.023163
F 15.664956 54.024265 11.023163
F 42.399407 7.717750 11.209808
F 42.399407 30.871008 11.209808
F 42.399407 54.024265 11.209808
F 15.664956 15.435503 11.023162
F 15.664956 38.588760 11.023162
F 15.664956 61.742018 11.023162
F 42.399407 15.435503 11.209807
F 42.399407 38.588760 11.209807
F 42.399407 61.742018 11.209807
F 15.664956 0.000001 11.023163
F 15.664956 23.153258 11.023163
F 15.664956 46.306516 11.023163
F 42.399407 0.000001 11.209808
F 42.399407 23.153258 11.209808
F 42.399407 46.306516 11.209808
F 24.576442 7.717750 11.085379
F 24.576442 30.871007 11.085379
F 24.576442 54.024265 11.085379
F 51.310895 7.717750 11.272024
F 51.310895 30.871007 11.272024
F 51.310895 54.024265 11.272024
F 24.576442 15.435502 11.085378
F 24.576442 38.588760 11.085378
F 24.576442 61.742018 11.085378
F 51.310895 15.435502 11.272023
F 51.310895 38.588760 11.272023
F 51.310895 61.742018 11.272023
F 24.576442 0.000000 11.085379
F 24.576442 23.153258 11.085379
F 24.576442 46.306515 11.085379
F 51.310895 0.000000 11.272024
F 51.310895 23.153258 11.272024
F 51.310895 46.306515 11.272024
F 6.778855 5.145165 7.322854
F 6.778855 28.298423 7.322854
F 6.778855 51.451680 7.322854
F 33.513306 5.145165 7.509499
F 33.513306 28.298423 7.509499
F 33.513306 51.451680 7.509499
F 6.778855 12.862918 7.322853
F 6.778855 36.016175 7.322853
F 6.778855 59.169433 7.322853
F 33.513306 12.862918 7.509498
F 33.513306 36.016175 7.509498
F 33.513306 59.169433 7.509498
F 6.778855 20.580673 7.322854
F 6.778855 43.733930 7.322854
F 6.778855 66.887188 7.322854
F 33.513306 20.580673 7.509499
F 33.513306 43.733930 7.509499
F 33.513306 66.887188 7.509499
F 15.690341 5.145164 7.385068
F 15.690341 28.298421 7.385068
F 15.690341 51.451679 7.385068
F 42.424792 5.145164 7.571712
F 42.424792 28.298421 7.571712
F 42.424792 51.451679 7.571712
F 15.690341 12.862916 7.385067
F 15.690341 36.016174 7.385067
F 15.690341 59.169431 7.385067
F 42.424792 12.862916 7.571711
F 42.424792 36.016174 7.571711
F 42.424792 59.169431 7.571711
F 15.690341 20.580671 7.385068
F 15.690341 43.733929 7.385068
F 15.690341 66.887186 7.385068
F 42.424792 20.580671 7.571712
F 42.424792 43.733929 7.571712
F 42.424792 66.887186 7.571712
F 24.601828 5.145165 7.447284
F 24.601828 28.298423 7.447284
F 24.601828 51.451680 7.447284
F 51.336280 5.145165 7.633928
F 51.336280 28.298423 7.633928
F 51.336280 51.451680 7.633928
F 24.601828 12.862917 7.447283
F 24.601828 36.016175 7.447283
F 24.601828 59.169432 7.447283
F 51.336280 12.862917 7.633927
F 51.336280 36.016175 7.633927
F 51.336280 59.169432 7.633927
F 24.601828 20.580673 7.447284
F 24.601828 43.733930 7.447284
F 24.601828 66.887188 7.447284
F 51.336280 20.580673 7.633928
F 51.336280 43.733930 7.633928
F 51.336280 66.887188 7.633928
F 6.759818 5.145165 10.051425
F 6.759818 28.298423 10.051425
F 6.759818 51.451680 10.051425
F 33.494270 5.145165 10.238070
F 33.494270 28.298423 10.238070
F 33.494270 51.451680 10.238070
F 6.759818 12.862917 10.051425
F 6.759818 36.016175 10.051425
F 6.759818 59.169432 10.051425
F 33.494270 12.862917 10.238070
F 33.494270 36.016175 10.238070
F 33.494270 59.169432 10.238070
F 6.759818 20.580673 10.051425
F 6.759818 43.733930 10.051425
F 6.759818 66.887188 10.051425
F 33.494270 20.580673 10.238070
F 33.494270 43.733930 10.238070
F 33.494270 66.887188 10.238070
F 15.671303 5.145164 10.113641
F 15.671303 28.298422 10.113641
F 15.671303 51.451679 10.113641
F 42.405755 5.145164 10.300286
F 42.405755 28.298422 10.300286
F 42.405755 51.451679 10.300286
F 15.671303 12.862917 10.113641
F 15.671303 36.016174 10.113641
F 15.671303 59.169432 10.113641
F 42.405755 12.862917 10.300286
F 42.405755 36.016174 10.300286
F 42.405755 59.169432 10.300286
F 15.671303 20.580672 10.113641
F 15.671303 43.733929 10.113641
F 15.671303 66.887187 10.113641
F 42.405755 20.580672 10.300286
F 42.405755 43.733929 10.300286
F 42.405755 66.887187 10.300286
F 24.582790 5.145165 10.175854
F 24.582790 28.298423 10.175854
F 24.582790 51.451680 10.175854
F 51.317243 5.145165 10.362499
F 51.317243 28.298423 10.362499
F 51.317243 51.451680 10.362499
F 24.582790 12.862917 10.175855
F 24.582790 36.016175 10.175855
F 24.582790 59.169432 10.175855
F 51.317243 12.862917 10.362500
F 51.317243 36.016175 10.362500
F 51.317243 59.169432 10.362500
F 24.582790 20.580672 10.175855
F 24.582790 43.733930 10.175855
F 24.582790 66.887188 10.175855
F 51.317243 20.580672 10.362500
F 51.317243 43.733930 10.362500
F 51.317243 66.887188 10.362500
F 6.734408 7.717749 13.689521
F 6.734408 30.871007 13.689521
F 6.734408 54.024264 13.689521
F 33.468861 7.717749 13.876165
F 33.468861 30.871007 13.876165
F 33.468861 54.024264 13.876165
F 6.734408 15.435502 13.689522
F 6.734408 38.588760 13.689522
F 6.734408 61.742017 13.689522
F 33.468861 15.435502 13.876166
F 33.468861 38.588760 13.876166
F 33.468861 61.742017 13.876166
F 6.734408 0.000000 13.689521
F 6.734408 23.153257 13.689521
F 6.734408 46.306515 13.689521
F 33.468861 0.000000 13.876165
F 33.468861 23.153257 13.876165
F 33.468861 46.306515 13.876165
F 15.645893 7.717751 13.751737
F 15.645893 30.871008 13.751737
F 15.645893 54.024266 13.751737
F 42.380345 7.717751 13.938381
F 42.380345 30.871008 13.938381
F 42.380345 54.024266 13.938381
F 15.645893 15.435503 13.751738
F 15.645893 38.588761 13.751738
F 15.645893 61.742018 13.751738
F 42.380345 15.435503 13.938382
F 42.380345 38.588761 13.938382
F 42.380345 61.742018 13.938382
F 15.645893 0.000001 13.751737
F 15.645893 23.153259 13.751737
F 15.645893 46.306516 13.751737
F 42.380345 0.000001 13.938381
F 42.380345 23.153259 13.938381
F 42.380345 46.306516 13.938381
F 24.557382 7.717750 13.813951
F 24.557382 30.871007 13.813951
F 24.557382 54.024265 13.813951
F 51.291833 7.717750 14.000595
F 51.291833 30.871007 14.000595
F 51.291833 54.024265 14.000595
F 24.557382 15.435502 13.813952
F 24.557382 38.588760 13.813952
F 24.557382 61.742017 13.813952
F 51.291833 15.435502 14.000596
F 51.291833 38.588760 14.000596
F 51.291833 61.742017 14.000596
F 24.557382 0.000000 13.813951
F 24.557382 23.153258 13.813951
F 24.557382 46.306515 13.813951
F 51.291833 0.000000 14.000595
F 51.291833 23.153258 14.000595
F 51.291833 46.306515 14.000595
F 0.025413 1.286291 17.280955
F 0.025413 24.439548 17.280955
F 0.025413 47.592806 17.280955
F 26.759865 1.286291 17.467600
F 26.759865 24.439548 17.467600
F 26.759865 47.592806 17.467600
F 0.025413 9.004040 17.280955
F 0.025413 32.157298 17.280955
F 0.025413 55.310555 17.280955
F 26.759865 9.004040 17.467600
F 26.759865 32.157298 17.467600
F 26.759865 55.310555 17.467600
F 0.025413 16.721795 17.280956
F 0.025413 39.875053 17.280956
F 0.025413 63.028310 17.280956
F 26.759865 16.721795 17.467601
F 26.759865 39.875053 17.467601
F 26.759865 63.028310 17.467601
F 8.936893 1.286291 17.343170
F 8.936893 24.439548 17.343170
F 8.936893 47.592806 17.343170
F 35.671344 1.286291 17.529815
F 35.671344 24.439548 17.529815
F 35.671344 47.592806 17.529815
F 8.936893 9.004040 17.343170
F 8.936893 32.157298 17.343170
F 8.936893 55.310555 17.343170
F 35.671344 9.004040 17.529815
F 35.671344 32.157298 17.529815
F 35.671344 55.310555 17.529815
F 8.936893 16.721795 17.343171
F 8.936893 39.875053 17.343171
F 8.936893 63.028310 17.343171
F 35.671344 16.721795 17.529816
F 35.671344 39.875053 17.529816
F 35.671344 63.028310 17.529816
F 17.848379 1.286290 17.405386
F 17.848379 24.439547 17.405386
F 17.848379 47.592805 17.405386
F 44.582831 1.286290 17.592030
F 44.582831 24.439547 17.592030
F 44.582831 47.592805 17.592030
F 17.848379 9.004039 17.405386
F 17.848379 32.157297 17.405386
F 17.848379 55.310554 17.405386
F 44.582831 9.004039 17.592030
F 44.582831 32.157297 17.592030
F 44.582831 55.310554 17.592030
F 17.848379 16.721795 17.405387
F 17.848379 39.875052 17.405387
F 17.848379 63.028310 17.405387
F 44.582831 16.721795 17.592031
F 44.582831 39.875052 17.592031
F 44.582831 63.028310 17.592031
F 0.000000 3.858875 20.919051
F 0.000000 27.012132 20.919051
F 0.000000 50.165390 20.919051
F 26.734451 3.858875 21.105696
F 26.734451 27.012132 21.105696
F 26.734451 50.165390 21.105696
F 0.000000 11.576625 20.919051
F 0.000000 34.729882 20.919051
F 0.000000 57.883140 20.919051
F 26.734451 11.576625 21.105696
F 26.734451 34.729882 21.105696
F 26.734451 57.883140 21.105696
F 0.000000 19.294380 20.919051
F 0.000000 42.447638 20.919051
F 0.000000 65.600895 20.919051
F 26.734451 19.294380 21.105696
F 26.734451 42.447638 21.105696
F 26.734451 65.600895 21.105696
F 8.911478 3.858875 20.981266
F 8.911478 27.012133 20.981266
F 8.911478 50.165390 20.981266
F 35.645930 3.858875 21.167911
F 35.645930 27.012133 21.167911
F 35.645930 50.165390 21.167911
F 8.911478 11.576625 20.981266
F 8.911478 34.729883 20.981266
F 8.911478 57.883140 20.981266
F 35.645930 11.576625 21.167911
F 35.645930 34.729883 21.167911
F 35.645930 57.883140 21.167911
F 8.911478 19.294380 20.981267
F 8.911478 42.447638 20.981267
F 8.911478 65.600896 20.981267
F 35.645930 19.294380 21.167912
F 35.645930 42.447638 21.167912
F 35.645930 65.600896 21.167912
F 17.822967 3.858876 21.043482
F 17.822967 27.012134 21.043482
F 17.822967 50.165391 21.043482
F 44.557418 3.858876 21.230127
F 44.557418 27.012134 21.230127
F 44.557418 50.165391 21.230127
F 17.822967 11.576626 21.043482
F 17.822967 34.729884 21.043482
F 17.822967 57.883141 21.043482
F 44.557418 11.576626 21.230127
F 44.557418 34.729884 21.230127
F 44.557418 57.883141 21.230127
F 17.822967 19.294382 21.043483
F 17.822967 42.447639 21.043483
F 17.822967 65.600897 21.043483
F 44.557418 19.294382 21.230128
F 44.557418 42.447639 21.230128
F 44.557418 65.600897 21.230128
F 0.019061 3.858875 18.190481
F 0.019061 27.012133 18.190481
F 0.019061 50.165390 18.190481
F 26.753513 3.858875 18.377125
F 26.753513 27.012133 18.377125
F 26.753513 50.165390 18.377125
F 0.019061 11.576625 18.190480
F 0.019061 34.729883 18.190480
F 0.019061 57.883140 18.190480
F 26.753513 11.576625 18.377124
F 26.753513 34.729883 18.377124
F 26.753513 57.883140 18.377124
F 0.019061 19.294381 18.190480
F 0.019061 42.447638 18.190480
F 0.019061 65.600896 18.190480
F 26.753513 19.294381 18.377124
F 26.753513 42.447638 18.377124
F 26.753513 65.600896 18.377124
F 8.930540 3.858875 18.252695
F 8.930540 27.012133 18.252695
F 8.930540 50.165390 18.252695
F 35.664993 3.858875 18.439339
F 35.664993 27.012133 18.439339
F 35.664993 50.165390 18.439339
F 8.930540 11.576625 18.252695
F 8.930540 34.729883 18.252695
F 8.930540 57.883140 18.252695
F 35.664993 11.576625 18.439339
F 35.664993 34.729883 18.439339
F 35.664993 57.883140 18.439339
F 8.930540 19.294381 18.252695
F 8.930540 42.447638 18.252695
F 8.930540 65.600896 18.252695
F 35.664993 19.294381 18.439339
F 35.664993 42.447638 18.439339
F 35.664993 65.600896 18.439339
F 17.842028 3.858876 18.314909
F 17.842028 27.012133 18.314909
F 17.842028 50.165391 18.314909
F 44.576479 3.858876 18.501553
F 44.576479 27.012133 18.501553
F 44.576479 50.165391 18.501553
F 17.842028 11.576626 18.314909
F 17.842028 34.729883 18.314909
F 17.842028 57.883141 18.314909
F 44.576479 11.576626 18.501553
F 44.576479 34.729883 18.501553
F 44.576479 57.883141 18.501553
F 17.842028 19.294381 18.314909
F 17.842028 42.447639 18.314909
F 17.842028 65.600896 18.314909
F 44.576479 19.294381 18.501553
F 44.576479 42.447639 18.501553
F 44.576479 65.600896 18.501553
F 0.044450 1.286291 14.552384
F 0.044450 24.439549 14.552384
F 0.044450 47.592806 14.552384
F 26.778902 1.286291 14.739029
F 26.778902 24.439549 14.739029
F 26.778902 47.592806 14.739029
F 0.044450 9.004040 14.552384
F 0.044450 32.157298 14.552384
F 0.044450 55.310555 14.552384
F 26.778902 9.004040 14.739029
F 26.778902 32.157298 14.739029
F 26.778902 55.310555 14.739029
F 0.044450 16.721796 14.552383
F 0.044450 39.875053 14.552383
F 0.044450 63.028311 14.552383
F 26.778902 16.721796 14.739028
F 26.778902 39.875053 14.739028
F 26.778902 63.028311 14.739028
F 8.955929 1.286291 14.614599
F 8.955929 24.439548 14.614599
F 8.955929 47.592806 14.614599
F 35.690381 1.286291 14.801244
F 35.690381 24.439548 14.801244
F 35.690381 47.592806 14.801244
F 8.955929 9.004040 14.614599
F 8.955929 32.157298 14.614599
F 8.955929 55.310555 14.614599
F 35.690381 9.004040 14.801244
F 35.690381 32.157298 14.801244
F 35.690381 55.310555 14.801244
F 8.955929 16.721795 14.614598
F 8.955929 39.875053 14.614598
F 8.955929 63.028310 14.614598
F 35.690381 16.721795 14.801243
F 35.690381 39.875053 14.801243
F 35.690381 63.028310 14.801243
F 17.867416 1.286290 14.676812
F 17.867416 24.439547 14.676812
F 17.867416 47.592805 14.676812
F 44.601869 1.286290 14.863457
F 44.601869 24.439547 14.863457
F 44.601869 47.592805 14.863457
F 17.867416 9.004039 14.676812
F 17.867416 32.157296 14.676812
F 17.867416 55.310554 14.676812
F 44.601869 9.004039 14.863457
F 44.601869 32.157296 14.863457
F 44.601869 55.310554 14.863457
F 17.867416 16.721794 14.676812
F 17.867416 39.875052 14.676812
F 17.867416 63.028309 14.676812
F 44.601869 16.721794 14.863457
F 44.601869 39.875052 14.863457
F 44.601869 63.028309 14.863457
F 2.246933 7.717750 18.206035
F 2.246933 30.871007 18.206035
F 2.246933 54.024265 18.206035
F 28.981385 7.717750 18.392679
F 28.981385 30.871007 18.392679
F 28.981385 54.024265 18.392679
F 2.246933 15.435503 18.206034
F 2.246933 38.588760 18.206034
F 2.246933 61.742018 18.206034
F 28.981385 15.435503 18.392678
F 28.981385 38.588760 18.392678
F 28.981385 61.742018 18.392678
F 2.246933 0.000000 18.206034
F 2.246933 23.153258 18.206034
F 2.246933 46.306515 18.206034
F 28.981385 0.000000 18.392678
F 28.981385 23.153258 18.392678
F 28.981385 46.306515 18.392678
F 11.158414 7.717750 18.268249
F 11.158414 30.871007 18.268249
F 11.158414 54.024265 18.268249
F 37.892865 7.717750 18.454894
F 37.892865 30.871007 18.454894
F 37.892865 54.024265 18.454894
F 11.158414 15.435502 18.268247
F 11.158414 38.588760 18.268247
F 11.158414 61.742017 18.268247
F 37.892865 15.435502 18.454892
F 37.892865 38.588760 18.454892
F 37.892865 61.742017 18.454892
F 11.158414 0.000000 18.268248
F 11.158414 23.153258 18.268248
F 11.158414 46.306515 18.268248
F 37.892865 0.000000 18.454893
F 37.892865 23.153258 18.454893
F 37.892865 46.306515 18.454893
F 20.069902 7.717750 18.330463
F 20.069902 30.871008 18.330463
F 20.069902 54.024265 18.330463
F 46.804353 7.717750 18.517108
F 46.804353 30.871008 18.517108
F 46.804353 54.024265 18.517108
F 20.069902 15.435503 18.330462
F 20.069902 38.588760 18.330462
F 20.069902 61.742018 18.330462
F 46.804353 15.435503 18.517107
F 46.804353 38.588760 18.517107
F 46.804353 61.742018 18.517107
F 20.069902 0.000001 18.330463
F 20.069902 23.153258 18.330463
F 20.069902 46.306516 18.330463
F 46.804353 0.000001 18.517108
F 46.804353 23.153258 18.517108
F 46.804353 46.306516 18.517108
F 2.272318 5.145166 14.567938
F 2.272318 28.298423 14.567938
F 2.272318 51.451681 14.567938
F 29.006770 5.145166 14.754583
F 29.006770 28.298423 14.754583
F 29.006770 51.451681 14.754583
F 2.272318 12.862918 14.567937
F 2.272318 36.016175 14.567937
F 2.272318 59.169433 14.567937
F 29.006770 12.862918 14.754582
F 29.006770 36.016175 14.754582
F 29.006770 59.169433 14.754582
F 2.272318 20.580673 14.567938
F 2.272318 43.733931 14.567938
F 2.272318 66.887188 14.567938
F 29.006770 20.580673 14.754583
F 29.006770 43.733931 14.754583
F 29.006770 66.887188 14.754583
F 11.183798 5.145165 14.630152
F 11.183798 28.298422 14.630152
F 11.183798 51.451680 14.630152
F 37.918249 5.145165 14.816797
F 37.918249 28.298422 14.816797
F 37.918249 51.451680 14.816797
F 11.183798 12.862917 14.630151
F 11.183798 36.016174 14.630151
F 11.183798 59.169432 14.630151
F 37.918249 12.862917 14.816796
F 37.918249 36.016174 14.816796
F 37.918249 59.169432 14.816796
F 11.183798 20.580672 14.630152
F 11.183798 43.733930 14.630152
F 11.183798 66.887187 14.630152
F 37.918249 20.580672 14.816797
F 37.918249 43.733930 14.816797
F 37.918249 66.887187 14.816797
F 20.095288 5.145164 14.692367
F 20.095288 28.298422 14.692367
F 20.095288 51.451679 14.692367
F 46.829739 5.145164 14.879012
F 46.829739 28.298422 14.879012
F 46.829739 51.451679 14.879012
F 20.095288 12.862916 14.692366
F 20.095288 36.016174 14.692366
F 20.095288 59.169431 14.692366
F 46.829739 12.862916 14.879011
F 46.829739 36.016174 14.879011
F 46.829739 59.169431 14.879011
F 20.095288 20.580672 14.692367
F 20.095288 43.733929 14.692367
F 20.095288 66.887187 14.692367
F 46.829739 20.580672 14.879012
F 46.829739 43.733929 14.879012
F 46.829739 66.887187 14.879012
F 2.253281 5.145165 17.296509
F 2.253281 28.298423 17.296509
F 2.253281 51.451680 17.296509
F 28.987732 5.145165 17.483153
F 28.987732 28.298423 17.483153
F 28.987732 51.451680 17.483153
F 2.253281 12.862917 17.296510
F 2.253281 36.016175 17.296510
F 2.253281 59.169432 17.296510
F 28.987732 12.862917 17.483154
F 28.987732 36.016175 17.483154
F 28.987732 59.169432 17.483154
F 2.253281 20.580673 17.296509
F 2.253281 43.733930 17.296509
F 2.253281 66.887188 17.296509
F 28.987732 20.580673 17.483153
F 28.987732 43.733930 17.483153
F 28.987732 66.887188 17.483153
F 11.164762 5.145165 17.358724
F 11.164762 28.298422 17.358724
F 11.164762 51.451680 17.358724
F 37.899213 5.145165 17.545368
F 37.899213 28.298422 17.545368
F 37.899213 51.451680 17.545368
F 11.164762 12.862917 17.358725
F 11.164762 36.016175 17.358725
F 11.164762 59.169432 17.358725
F 37.899213 12.862917 17.545369
F 37.899213 36.016175 17.545369
F 37.899213 59.169432 17.545369
F 11.164762 20.580672 17.358725
F 11.164762 43.733930 17.358725
F 11.164762 66.887187 17.358725
F 37.899213 20.580672 17.545369
F 37.899213 43.733930 17.545369
F 37.899213 66.887187 17.545369
F 20.076249 5.145164 17.420939
F 20.076249 28.298422 17.420939
F 20.076249 51.451679 17.420939
F 46.810702 5.145164 17.607584
F 46.810702 28.298422 17.607584
F 46.810702 51.451679 17.607584
F 20.076249 12.862917 17.420940
F 20.076249 36.016174 17.420940
F 20.076249 59.169432 17.420940
F 46.810702 12.862917 17.607585
F 46.810702 36.016174 17.607585
F 46.810702 59.169432 17.607585
F 20.076249 20.580672 17.420939
F 20.076249 43.733929 17.420939
F 20.076249 66.887187 17.420939
F 46.810702 20.580672 17.607584
F 46.810702 43.733929 17.607584
F 46.810702 66.887187 17.607584
F 2.227872 7.717749 20.934605
F 2.227872 30.871007 20.934605
F 2.227872 54.024264 20.934605
F 28.962323 7.717749 21.121250
F 28.962323 30.871007 21.121250
F 28.962323 54.024264 21.121250
F 2.227872 15.435502 20.934606
F 2.227872 38.588760 20.934606
F 2.227872 61.742017 20.934606
F 28.962323 15.435502 21.121251
F 28.962323 38.588760 21.121251
F 28.962323 61.742017 21.121251
F 2.227872 0.000000 20.934605
F 2.227872 23.153257 20.934605
F 2.227872 46.306515 20.934605
F 28.962323 0.000000 21.121250
F 28.962323 23.153257 21.121250
F 28.962323 46.306515 21.121250
F 11.139352 7.717750 20.996820
F 11.139352 30.871007 20.996820
F 11.139352 54.024265 20.996820
F 37.873803 7.717750 21.183465
F 37.873803 30.871007 21.183465
F 37.873803 54.024265 21.183465
F 11.139352 15.435503 20.996821
F 11.139352 38.588760 20.996821
F 11.139352 61.742018 20.996821
F 37.873803 15.435503 21.183466
F 37.873803 38.588760 21.183466
F 37.873803 61.742018 21.183466
F 11.139352 0.000000 20.996820
F 11.139352 23.153258 20.996820
F 11.139352 46.306515 20.996820
F 37.873803 0.000000 21.183465
F 37.873803 23.153258 21.183465
F 37.873803 46.306515 21.183465
F 20.050840 7.717751 21.059036
F 20.050840 30.871008 21.059036
F 20.050840 54.024266 21.059036
F 46.785292 7.717751 21.245680
F 46.785292 30.871008 21.245680
F 46.785292 54.024266 21.245680
F 20.050840 15.435503 21.059037
F 20.050840 38.588761 21.059037
F 20.050840 61.742018 21.059037
F 46.785292 15.435503 21.245681
F 46.785292 38.588761 21.245681
F 46.785292 61.742018 21.245681
F 20.050840 0.000001 21.059036
F 20.050840 23.153259 21.059036
F 20.050840 46.306516 21.059036
F 46.785292 0.000001 21.245680
F 46.785292 23.153259 21.245680
F 46.785292 46.306516 21.245680
F 4.481153 1.286291 17.312062
F 4.481153 24.439548 17.312062
F 4.481153 47.592806 17.312062
F 31.215605 1.286291 17.498707
F 31.215605 24.439548 17.498707
F 31.215605 47.592806 17.498707
F 4.481153 9.004040 17.312062
F 4.481153 32.157298 17.312062
F 4.481153 55.310555 17.312062
F 31.215605 9.004040 17.498707
F 31.215605 32.157298 17.498707
F 31.215605 55.310555 17.498707
F 4.481153 16.721795 17.312063
F 4.481153 39.875053 17.312063
F 4.481153 63.028310 17.312063
F 31.215605 16.721795 17.498708
F 31.215605 39.875053 17.498708
F 31.215605 63.028310 17.498708
F 13.392635 1.286290 17.374278
F 13.392635 24.439548 17.374278
F 13.392635 47.592806 17.374278
F 40.127087 1.286290 17.560923
F 40.127087 24.439548 17.560923
F 40.127087 47.592806 17.560923
F 13.392635 9.004040 17.374278
F 13.392635 32.157297 17.374278
F 13.392635 55.310555 17.374278
F 40.127087 9.004040 17.560923
F 40.127087 32.157297 17.560923
F 40.127087 55.310555 17.560923
F 13.392635 16.721795 17.374278
F 13.392635 39.875053 17.374278
F 13.392635 63.028310 17.374278
F 40.127087 16.721795 17.560923
F 40.127087 39.875053 17.560923
F 40.127087 63.028310 17.560923
F 22.304123 1.286290 17.436493
F 22.304123 24.439548 17.436493
F 22.304123 47.592805 17.436493
F 49.038575 1.286290 17.623138
F 49.038575 24.439548 17.623138
F 49.038575 47.592805 17.623138
F 22.304123 9.004040 17.436493
F 22.304123 32.157297 17.436493
F 22.304123 55.310555 17.436493
F 49.038575 9.004040 17.623138
F 49.038575 32.157297 17.623138
F 49.038575 55.310555 17.623138
F 22.304123 16.721795 17.436493
F 22.304123 39.875052 17.436493
F 22.304123 63.028310 17.436493
F 49.038575 16.721795 17.623138
F 49.038575 39.875052 17.623138
F 49.038575 63.028310 17.623138
F 4.455738 3.858875 20.950159
F 4.455738 27.012132 20.950159
F 4.455738 50.165390 20.950159
F 31.190191 3.858875 21.136803
F 31.190191 27.012132 21.136803
F 31.190191 50.165390 21.136803
F 4.455738 11.576625 20.950159
F 4.455738 34.729882 20.950159
F 4.455738 57.883140 20.950159
F 31.190191 11.576625 21.136803
F 31.190191 34.729882 21.136803
F 31.190191 57.883140 21.136803
F 4.455738 19.294380 20.950159
F 4.455738 42.447638 20.950159
F 4.455738 65.600895 20.950159
F 31.190191 19.294380 21.136803
F 31.190191 42.447638 21.136803
F 31.190191 65.600895 21.136803
F 13.367221 3.858876 21.012375
F 13.367221 27.012134 21.012375
F 13.367221 50.165391 21.012375
F 40.101673 3.858876 21.199019
F 40.101673 27.012134 21.199019
F 40.101673 50.165391 21.199019
F 13.367221 11.576626 21.012375
F 13.367221 34.729884 21.012375
F 13.367221 57.883141 21.012375
F 40.101673 11.576626 21.199019
F 40.101673 34.729884 21.199019
F 40.101673 57.883141 21.199019
F 13.367221 19.294382 21.012375
F 13.367221 42.447639 21.012375
F 13.367221 65.600897 21.012375
F 40.101673 19.294382 21.199019
F 40.101673 42.447639 21.199019
F 40.101673 65.600897 21.199019
F 22.278711 3.858875 21.074588
F 22.278711 27.012133 21.074588
F 22.278711 50.165390 21.074588
F 49.013163 3.858875 21.261233
F 49.013163 27.012133 21.261233
F 49.013163 50.165390 21.261233
F 22.278711 11.576625 21.074589
F 22.278711 34.729883 21.074589
F 22.278711 57.883140 21.074589
F 49.013163 11.576625 21.261234
F 49.013163 34.729883 21.261234
F 49.013163 57.883140 21.261234
F 22.278711 19.294381 21.074589
F 22.278711 42.447638 21.074589
F 22.278711 65.600896 21.074589
F 49.013163 19.294381 21.261234
F 49.013163 42.447638 21.261234
F 49.013163 65.600896 21.261234
F 4.474801 3.858875 18.221588
F 4.474801 27.012133 18.221588
F 4.474801 50.165390 18.221588
F 31.209252 3.858875 18.408233
F 31.209252 27.012133 18.408233
F 31.209252 50.165390 18.408233
F 4.474801 11.576625 18.221587
F 4.474801 34.729883 18.221587
F 4.474801 57.883140 18.221587
F 31.209252 11.576625 18.408232
F 31.209252 34.729883 18.408232
F 31.209252 57.883140 18.408232
F 4.474801 19.294381 18.221587
F 4.474801 42.447638 18.221587
F 4.474801 65.600896 18.221587
F 31.209252 19.294381 18.408232
F 31.209252 42.447638 18.408232
F 31.209252 65.600896 18.408232
F 13.386284 3.858876 18.283802
F 13.386284 27.012133 18.283802
F 13.386284 50.165391 18.283802
F 40.120735 3.858876 18.470447
F 40.120735 27.012133 18.470447
F 40.120735 50.165391 18.470447
F 13.386284 11.576626 18.283802
F 13.386284 34.729883 18.283802
F 13.386284 57.883141 18.283802
F 40.120735 11.576626 18.470447
F 40.120735 34.729883 18.470447
F 40.120735 57.883141 18.470447
F 13.386284 19.294381 18.283801
F 13.386284 42.447639 18.283801
F 13.386284 65.600896 18.283801
F 40.120735 19.294381 18.470446
F 40.120735 42.447639 18.470446
F 40.120735 65.600896 18.470446
F 22.297771 3.858875 18.346017
F 22.297771 27.012133 18.346017
F 22.297771 50.165390 18.346017
F 49.032223 3.858875 18.532662
F 49.032223 27.012133 18.532662
F 49.032223 50.165390 18.532662
F 22.297771 11.576625 18.346017
F 22.297771 34.729883 18.346017
F 22.297771 57.883140 18.346017
F 49.032223 11.576625 18.532662
F 49.032223 34.729883 18.532662
F 49.032223 57.883140 18.532662
F 22.297771 19.294381 18.346017
F 22.297771 42.447638 18.346017
F 22.297771 65.600896 18.346017
F 49.032223 19.294381 18.532662
F 49.032223 42.447638 18.532662
F 49.032223 65.600896 18.532662
F 4.500189 1.286291 14.583492
F 4.500189 24.439549 14.583492
F 4.500189 47.592806 14.583492
F 31.234641 1.286291 14.770137
F 31.234641 24.439549 14.770137
F 31.234641 47.592806 14.770137
F 4.500189 9.004041 14.583492
F 4.500189 32.157298 14.583492
F 4.500189 55.310556 14.583492
F 31.234641 9.004041 14.770137
F 31.234641 32.157298 14.770137
F 31.234641 55.310556 14.770137
F 4.500189 16.721796 14.583491
F 4.500189 39.875053 14.583491
F 4.500189 63.028311 14.583491
F 31.234641 16.721796 14.770136
F 31.234641 39.875053 14.770136
F 31.234641 63.028311 14.770136
F 13.411672 1.286290 14.645706
F 13.411672 24.439547 14.645706
F 13.411672 47.592805 14.645706
F 40.146123 1.286290 14.832350
F 40.146123 24.439547 14.832350
F 40.146123 47.592805 14.832350
F 13.411672 9.004039 14.645706
F 13.411672 32.157297 14.645706
F 13.411672 55.310554 14.645706
F 40.146123 9.004039 14.832350
F 40.146123 32.157297 14.832350
F 40.146123 55.310554 14.832350
F 13.411672 16.721795 14.645705
F 13.411672 39.875052 14.645705
F 13.411672 63.028310 14.645705
F 40.146123 16.721795 14.832349
F 40.146123 39.875052 14.832349
F 40.146123 63.028310 14.832349
F 22.323161 1.286290 14.707921
F 22.323161 24.439548 14.707921
F 22.323161 47.592805 14.707921
F 49.057613 1.286290 14.894565
F 49.057613 24.439548 14.894565
F 49.057613 47.592805 14.894565
F 22.323161 9.004039 14.707921
F 22.323161 32.157297 14.707921
F 22.323161 55.310555 14.707921
F 49.057613 9.004039 14.894565
F 49.057613 32.157297 14.894565
F 49.057613 55.310555 14.894565
F 22.323161 16.721795 14.707920
F 22.323161 39.875052 14.707920
F 22.323161 63.028310 14.707920
F 49.057613 16.721795 14.894564
F 49.057613 39.875052 14.894564
F 49.057613 63.028310 14.894564
F 6.702672 7.717750 18.237142
F 6.702672 30.871007 18.237142
F 6.702672 54.024265 18.237142
F 33.437125 7.717750 18.423787
F 33.437125 30.871007 18.423787
F 33.437125 54.024265 18.423787
F 6.702672 15.435502 18.237141
F 6.702672 38.588760 18.237141
F 6.702672 61.742018 18.237141
F 33.437125 15.435502 18.423786
F 33.437125 38.588760 18.423786
F 33.437125 61.742018 18.423786
F 6.702672 0.000000 18.237142
F 6.702672 23.153258 18.237142
F 6.702672 46.306515 18.237142
F 33.437125 0.000000 18.423787
F 33.437125 23.153258 18.423787
F 33.437125 46.306515 18.423787
F 15.614157 7.717750 18.299356
F 15.614157 30.871008 18.299356
F 15.614157 54.024265 18.299356
F 42.348609 7.717750 18.486001
F 42.348609 30.871008 18.486001
F 42.348609 54.024265 18.486001
F 15.614157 15.435503 18.299355
F 15.614157 38.588760 18.299355
F 15.614157 61.742018 18.299355
F 42.348609 15.435503 18.486000
F 42.348609 38.588760 18.486000
F 42.348609 61.742018 18.486000
F 15.614157 0.000001 18.299356
F 15.614157 23.153258 18.299356
F 15.614157 46.306516 18.299356
F 42.348609 0.000001 18.486001
F 42.348609 23.153258 18.486001
F 42.348609 46.306516 18.486001
F 24.525644 7.717750 18.361572
F 24.525644 30.871007 18.361572
F 24.525644 54.024265 18.361572
F 51.260097 7.717750 18.548216
F 51.260097 30.871007 18.548216
F 51.260097 54.024265 18.548216
F 24.525644 15.435502 18.361571
F 24.525644 38.588760 18.361571
F 24.525644 61.742018 18.361571
F 51.260097 15.435502 18.548215
F 51.260097 38.588760 18.548215
F 51.260097 61.742018 18.548215
F 24.525644 0.000000 18.361571
F 24.525644 23.153258 18.361571
F 24.525644 46.306515 18.361571
F 51.260097 0.000000 18.548215
F 51.260097 23.153258 18.548215
F 51.260097 46.306515 18.548215
F 6.728057 5.145165 14.599045
F 6.728057 28.298423 14.599045
F 6.728057 51.451680 14.599045
F 33.462508 5.145165 14.785690
F 33.462508 28.298423 14.785690
F 33.462508 51.451680 14.785690
F 6.728057 12.862918 14.599044
F 6.728057 36.016175 14.599044
F 6.728057 59.169433 14.599044
F 33.462508 12.862918 14.785689
F 33.462508 36.016175 14.785689
F 33.462508 59.169433 14.785689
F 6.728057 20.580673 14.599045
F 6.728057 43.733930 14.599045
F 6.728057 66.887188 14.599045
F 33.462508 20.580673 14.785690
F 33.462508 43.733930 14.785690
F 33.462508 66.887188 14.785690
F 15.639542 5.145164 14.661259
F 15.639542 28.298421 14.661259
F 15.639542 51.451679 14.661259
F 42.373994 5.145164 14.847904
F 42.373994 28.298421 14.847904
F 42.373994 51.451679 14.847904
F 15.639542 12.862916 14.661258
F 15.639542 36.016174 14.661258
F 15.639542 59.169431 14.661258
F 42.373994 12.862916 14.847903
F 42.373994 36.016174 14.847903
F 42.373994 59.169431 14.847903
F 15.639542 20.580671 14.661258
F 15.639542 43.733929 14.661258
F 15.639542 66.887186 14.661258
F 42.373994 20.580671 14.847903
F 42.373994 43.733929 14.847903
F 42.373994 66.887186 14.847903
F 24.551030 5.145165 14.723475
F 24.551030 28.298423 14.723475
F 24.551030 51.451680 14.723475
F 51.285482 5.145165 14.910120
F 51.285482 28.298423 14.910120
F 51.285482 51.451680 14.910120
F 24.551030 12.862917 14.723474
F 24.551030 36.016175 14.723474
F 24.551030 59.169432 14.723474
F 51.285482 12.862917 14.910119
F 51.285482 36.016175 14.910119
F 51.285482 59.169432 14.910119
F 24.551030 20.580673 14.723475
F 24.551030 43.733930 14.723475
F 24.551030 66.887188 14.723475
F 51.285482 20.580673 14.910120
F 51.285482 43.733930 14.910120
F 51.285482 66.887188 14.910120
F 6.709020 5.145165 17.327616
F 6.709020 28.298423 17.327616
F 6.709020 51.451680 17.327616
F 33.443472 5.145165 17.514261
F 33.443472 28.298423 17.514261
F 33.443472 51.451680 17.514261
F 6.709020 12.862917 17.327617
F 6.709020 36.016175 17.327617
F 6.709020 59.169432 17.327617
F 33.443472 12.862917 17.514262
F 33.443472 36.016175 17.514262
F 33.443472 59.169432 17.514262
F 6.709020 20.580673 17.327616
F 6.709020 43.733930 17.327616
F 6.709020 66.887188 17.327616
F 33.443472 20.580673 17.514261
F 33.443472 43.733930 17.514261
F 33.443472 66.887188 17.514261
F 15.620505 5.145164 17.389832
F 15.620505 28.298422 17.389832
F 15.620505 51.451679 17.389832
F 42.354957 5.145164 17.576477
F 42.354957 28.298422 17.576477
F 42.354957 51.451679 17.576477
F 15.620505 12.862917 17.389833
F 15.620505 36.016174 17.389833
F 15.620505 59.169432 17.389833
F 42.354957 12.862917 17.576478
F 42.354957 36.016174 17.576478
F 42.354957 59.169432 17.576478
F 15.620505 20.580672 17.389832
F 15.620505 43.733929 17.389832
F 15.620505 66.887187 17.389832
F 42.354957 20.580672 17.576477
F 42.354957 43.733929 17.576477
F 42.354957 66.887187 17.576477
F 24.531992 5.145165 17.452046
F 24.531992 28.298423 17.452046
F 24.531992 51.451680 17.452046
F 51.266444 5.145165 17.638691
F 51.266444 28.298423 17.638691
F 51.266444 51.451680 17.638691
F 24.531992 12.862917 17.452047
F 24.531992 36.016175 17.452047
F 24.531992 59.169432 17.452047
F 51.266444 12.862917 17.638692
F 51.266444 36.016175 17.638692
F 51.266444 59.169432 17.638692
F 24.531992 20.580672 17.452046
F 24.531992 43.733930 17.452046
F 24.531992 66.887188 17.452046
F 51.266444 20.580672 17.638691
F 51.266444 43.733930 17.638691
F 51.266444 66.887188 17.638691
F 6.683610 7.717749 20.965712
F 6.683610 30.871007 20.965712
F 6.683610 54.024264 20.965712
F 33.418063 7.717749 21.152357
F 33.418063 30.871007 21.152357
F 33.418063 54.024264 21.152357
F 6.683610 15.435502 20.965713
F 6.683610 38.588760 20.965713
F 6.683610 61.742017 20.965713
F 33.418063 15.435502 21.152358
F 33.418063 38.588760 21.152358
F 33.418063 61.742017 21.152358
F 6.683610 0.000000 20.965712
F 6.683610 23.153257 20.965712
F 6.683610 46.306515 20.965712
F 33.418063 0.000000 21.152357
F 33.418063 23.153257 21.152357
F 33.418063 46.306515 21.152357
F 15.595095 7.717751 21.027928
F 15.595095 30.871008 21.027928
F 15.595095 54.024266 21.027928
F 42.329546 7.717751 21.214573
F 42.329546 30.871008 21.214573
F 42.329546 54.024266 21.214573
F 15.595095 15.435503 21.027929
F 15.595095 38.588761 21.027929
F 15.595095 61.742018 21.027929
F 42.329546 15.435503 21.214574
F 42.329546 38.588761 21.214574
F 42.329546 61.742018 21.214574
F 15.595095 0.000001 21.027928
F 15.595095 23.153259 21.027928
F 15.595095 46.306516 21.027928
F 42.329546 0.000001 21.214573
F 42.329546 23.153259 21.214573
F 42.329546 46.306516 21.214573
F 24.506584 7.717750 21.090142
F 24.506584 30.871007 21.090142
F 24.506584 54.024265 21.090142
F 51.241035 7.717750 21.276787
F 51.241035 30.871007 21.276787
F 51.241035 54.024265 21.276787
F 24.506584 15.435502 21.090143
F 24.506584 38.588760 21.090143
F 24.506584 61.742017 21.090143
F 51.241035 15.435502 21.276788
F 51.241035 38.588760 21.276788
F 51.241035 61.742017 21.276788
F 24.506584 0.000000 21.090142
F 24.506584 23.153258 21.090142
F 24.506584 46.306515 21.090142
F 51.241035 0.000000 21.276787
F 51.241035 23.153258 21.276787
F 51.241035 46.306515 21.276787
F 53.468944 1.286291 3.093642
F 53.468944 24.439548 3.093642
F 53.468944 47.592806 3.093642
F 80.204048 1.286291 3.093642
F 80.204048 24.439548 3.093642
F 80.204048 47.592806 3.093642
F 53.468944 9.004040 3.093642
F 53.468944 32.157298 3.093642
F 53.468944 55.310555 3.093642
F 80.204048 9.004040 3.093642
F 80.204048 32.157298 3.093642
F 80.204048 55.310555 3.093642
F 53.468944 16.721795 3.093642
F 53.468944 39.875053 3.093642
F 53.468944 63.028310 3.093642
F 80.204048 16.721795 3.093642
F 80.204048 39.875053 3.093642
F 80.204048 63.028310 3.093642
F 62.380642 1.286291 3.093642
F 62.380642 24.439548 3.093642
F 62.380642 47.592806 3.093642
F 89.115745 1.286291 3.093642
F 89.115745 24.439548 3.093642
F 89.115745 47.592806 3.093642
F 62.380642 9.004040 3.093642
F 62.380642 32.157298 3.093642
F 62.380642 55.310555 3.093642
F 89.115745 9.004040 3.093642
F 89.115745 32.157298 3.093642
F 89.115745 55.310555 3.093642
F 62.380642 16.721795 3.093643
F 62.380642 39.875053 3.093643
F 62.380642 63.028310 3.093643
F 89.115745 16.721795 3.093643
F 89.115745 39.875053 3.093643
F 89.115745 63.028310 3.093643
F 71.292345 1.286290 3.093643
F 71.292345 24.439547 3.093643
F 71.292345 47.592805 3.093643
F 98.027448 1.286290 3.093643
F 98.027448 24.439547 3.093643
F 98.027448 47.592805 3.093643
F 71.292345 9.004039 3.093643
F 71.292345 32.157297 3.093643
F 71.292345 55.310554 3.093643
F 98.027448 9.004039 3.093643
F 98.027448 32.157297 3.093643
F 98.027448 55.310554 3.093643
F 71.292345 16.721795 3.093644
F 71.292345 39.875052 3.093644
F 71.292345 63.028310 3.093644
F 98.027448 16.721795 3.093644
F 98.027448 39.875052 3.093644
F 98.027448 63.028310 3.093644
F 53.468931 3.858875 6.731826
F 53.468931 27.012132 6.731826
F 53.468931 50.165390 6.731826
F 80.204034 3.858875 6.731826
F 80.204034 27.012132 6.731826
F 80.204034 50.165390 6.731826
F 53.468931 11.576625 6.731826
F 53.468931 34.729882 6.731826
F 53.468931 57.883140 6.731826
F 80.204034 11.576625 6.731826
F 80.204034 34.729882 6.731826
F 80.204034 57.883140 6.731826
F 53.468931 19.294380 6.731827
F 53.468931 42.447638 6.731827
F 53.468931 65.600895 6.731827
F 80.204034 19.294380 6.731827
F 80.204034 42.447638 6.731827
F 80.204034 65.600895 6.731827
F 62.380626 3.858875 6.731827
F 62.380626 27.012133 6.731827
F 62.380626 50.165390 6.731827
F 89.115729 3.858875 6.731827
F 89.115729 27.012133 6.731827
F 89.115729 50.165390 6.731827
F 62.380626 11.576625 6.731827
F 62.380626 34.729883 6.731827
F 62.380626 57.883140 6.731827
F 89.115729 11.576625 6.731827
F 89.115729 34.729883 6.731827
F 89.115729 57.883140 6.731827
F 62.380626 19.294380 6.731827
F 62.380626 42.447638 6.731827
F 62.380626 65.600896 6.731827
F 89.115729 19.294380 6.731827
F 89.115729 42.447638 6.731827
F 89.115729 65.600896 6.731827
F 71.292331 3.858876 6.731828
F 71.292331 27.012134 6.731828
F 71.292331 50.165391 6.731828
F 98.027435 3.858876 6.731828
F 98.027435 27.012134 6.731828
F 98.027435 50.165391 6.731828
F 71.292331 11.576626 6.731828
F 71.292331 34.729884 6.731828
F 71.292331 57.883141 6.731828
F 98.027435 11.576626 6.731828
F 98.027435 34.729884 6.731828
F 98.027435 57.883141 6.731828
F 71.292331 19.294382 6.731828
F 71.292331 42.447639 6.731828
F 71.292331 65.600897 6.731828
F 98.027435 19.294382 6.731828
F 98.027435 42.447639 6.731828
F 98.027435 65.600897 6.731828
F 53.468942 3.858875 4.003189
F 53.468942 27.012133 4.003189
F 53.468942 50.165390 4.003189
F 80.204046 3.858875 4.003189
F 80.204046 27.012133 4.003189
F 80.204046 50.165390 4.003189
F 53.468942 11.576625 4.003189
F 53.468942 34.729883 4.003189
F 53.468942 57.883140 4.003189
F 80.204046 11.576625 4.003189
F 80.204046 34.729883 4.003189
F 80.204046 57.883140 4.003189
F 53.468942 19.294381 4.003188
F 53.468942 42.447638 4.003188
F 53.468942 65.600896 4.003188
F 80.204046 19.294381 4.003188
F 80.204046 42.447638 4.003188
F 80.204046 65.600896 4.003188
F 62.380639 3.858875 4.003189
F 62.380639 27.012133 4.003189
F 62.380639 50.165390 4.003189
F 89.115742 3.858875 4.003189
F 89.115742 27.012133 4.003189
F 89.115742 50.165390 4.003189
F 62.380639 11.576625 4.003189
F 62.380639 34.729883 4.003189
F 62.380639 57.883140 4.003189
F 89.115742 11.576625 4.003189
F 89.115742 34.729883 4.003189
F 89.115742 57.883140 4.003189
F 62.380639 19.294381 4.003188
F 62.380639 42.447638 4.003188
F 62.380639 65.600896 4.003188
F 89.115742 19.294381 4.003188
F 89.115742 42.447638 4.003188
F 89.115742 65.600896 4.003188
F 71.292343 3.858876 4.003188
F 71.292343 27.012133 4.003188
F 71.292343 50.165391 4.003188
F 98.027447 3.858876 4.003188
F 98.027447 27.012133 4.003188
F 98.027447 50.165391 4.003188
F 71.292343 11.576626 4.003188
F 71.292343 34.729883 4.003188
F 71.292343 57.883141 4.003188
F 98.027447 11.576626 4.003188
F 98.027447 34.729883 4.003188
F 98.027447 57.883141 4.003188
F 71.292343 19.294381 4.003187
F 71.292343 42.447639 4.003187
F 71.292343 65.600896 4.003187
F 98.027447 19.294381 4.003187
F 98.027447 42.447639 4.003187
F 98.027447 65.600896 4.003187
F 53.468932 1.286291 0.365004
F 53.468932 24.439549 0.365004
F 53.468932 47.592806 0.365004
F 80.204036 1.286291 0.365004
F 80.204036 24.439549 0.365004
F 80.204036 47.592806 0.365004
F 53.468932 9.004040 0.365004
F 53.468932 32.157298 0.365004
F 53.468932 55.310555 0.365004
F 80.204036 9.004040 0.365004
F 80.204036 32.157298 0.365004
F 80.204036 55.310555 0.365004
F 53.468932 16.721796 0.365003
F 53.468932 39.875053 0.365003
F 53.468932 63.028311 0.365003
F 80.204036 16.721796 0.365003
F 80.204036 39.875053 0.365003
F 80.204036 63.028311 0.365003
F 62.380628 1.286291 0.365004
F 62.380628 24.439548 0.365004
F 62.380628 47.592806 0.365004
F 89.115732 1.286291 0.365004
F 89.115732 24.439548 0.365004
F 89.115732 47.592806 0.365004
F 62.380628 9.004040 0.365004
F 62.380628 32.157298 0.365004
F 62.380628 55.310555 0.365004
F 89.115732 9.004040 0.365004
F 89.115732 32.157298 0.365004
F 89.115732 55.310555 0.365004
F 62.380628 16.721795 0.365003
F 62.380628 39.875053 0.365003
F 62.380628 63.028310 0.365003
F 89.115732 16.721795 0.365003
F 89.115732 39.875053 0.365003
F 89.115732 63.028310 0.365003
F 71.292333 1.286290 0.365003
F 71.292333 24.439547 0.365003
F 71.292333 47.592805 0.365003
F 98.027436 1.286290 0.365003
F 98.027436 24.439547 0.365003
F 98.027436 47.592805 0.365003
F 71.292333 9.004039 0.365003
F 71.292333 32.157296 0.365003
F 71.292333 55.310554 0.365003
F 98.027436 9.004039 0.365003
F 98.027436 32.157296 0.365003
F 98.027436 55.310554 0.365003
F 71.292333 16.721794 0.365002
F 71.292333 39.875052 0.365002
F 71.292333 63.028309 0.365002
F 98.027436 16.721794 0.365002
F 98.027436 39.875052 0.365002
F 98.027436 63.028309 0.365002
F 55.696869 7.717750 4.003189
F 55.696869 30.871007 4.003189
F 55.696869 54.024265 4.003189
F 82.431972 7.717750 4.003189
F 82.431972 30.871007 4.003189
F 82.431972 54.024265 4.003189
F 55.696869 15.435503 4.003188
F 55.696869 38.588760 4.003188
F 55.696869 61.742018 4.003188
F 82.431972 15.435503 4.003188
F 82.431972 38.588760 4.003188
F 82.431972 61.742018 4.003188
F 55.696869 0.000000 4.003189
F 55.696869 23.153258 4.003189
F 55.696869 46.306515 4.003189
F 82.431972 0.000000 4.003189
F 82.431972 23.153258 4.003189
F 82.431972 46.306515 4.003189
F 64.608567 7.717750 4.003189
F 64.608567 30.871007 4.003189
F 64.608567 54.024265 4.003189
F 91.343670 7.717750 4.003189
F 91.343670 30.871007 4.003189
F 91.343670 54.024265 4.003189
F 64.608567 15.435502 4.003188
F 64.608567 38.588760 4.003188
F 64.608567 61.742017 4.003188
F 91.343670 15.435502 4.003188
F 91.343670 38.588760 4.003188
F 91.343670 61.742017 4.003188
F 64.608567 0.000000 4.003189
F 64.608567 23.153258 4.003189
F 64.608567 46.306515 4.003189
F 91.343670 0.000000 4.003189
F 91.343670 23.153258 4.003189
F 91.343670 46.306515 4.003189
F 73.520271 7.717750 4.003188
F 73.520271 30.871008 4.003188
F 73.520271 54.024265 4.003188
F 100.255375 7.717750 4.003188
F 100.255375 30.871008 4.003188
F 100.255375 54.024265 4.003188
F 73.520271 15.435503 4.003187
F 73.520271 38.588760 4.003187
F 73.520271 61.742018 4.003187
F 100.255375 15.435503 4.003187
F 100.255375 38.588760 4.003187
F 100.255375 61.742018 4.003187
F 73.520271 0.000001 4.003188
F 73.520271 23.153258 4.003188
F 73.520271 46.306516 4.003188
F 100.255375 0.000001 4.003188
F 100.255375 23.153258 4.003188
F 100.255375 46.306516 4.003188
F 55.696854 5.145166 0.365005
F 55.696854 28.298423 0.365005
F 55.696854 51.451681 0.365005
F 82.431958 5.145166 0.365005
F 82.431958 28.298423 0.365005
F 82.431958 51.451681 0.365005
F 55.696854 12.862918 0.365004
F 55.696854 36.016175 0.365004
F 55.696854 59.169433 0.365004
F 82.431958 12.862918 0.365004
F 82.431958 36.016175 0.365004
F 82.431958 59.169433 0.365004
F 55.696854 20.580673 0.365004
F 55.696854 43.733931 0.365004
F 55.696854 66.887188 0.365004
F 82.431958 20.580673 0.365004
F 82.431958 43.733931 0.365004
F 82.431958 66.887188 0.365004
F 64.608551 5.145165 0.365004
F 64.608551 28.298422 0.365004
F 64.608551 51.451680 0.365004
F 91.343654 5.145165 0.365004
F 91.343654 28.298422 0.365004
F 91.343654 51.451680 0.365004
F 64.608551 12.862917 0.365003
F 64.608551 36.016174 0.365003
F 64.608551 59.169432 0.365003
F 91.343654 12.862917 0.365003
F 91.343654 36.016174 0.365003
F 91.343654 59.169432 0.365003
F 64.608551 20.580672 0.365004
F 64.608551 43.733930 0.365004
F 64.608551 66.887187 0.365004
F 91.343654 20.580672 0.365004
F 91.343654 43.733930 0.365004
F 91.343654 66.887187 0.365004
F 73.520258 5.145164 0.365003
F 73.520258 28.298422 0.365003
F 73.520258 51.451679 0.365003
F 100.255362 5.145164 0.365003
F 100.255362 28.298422 0.365003
F 100.255362 51.451679 0.365003
F 73.520258 12.862916 0.365003
F 73.520258 36.016174 0.365003
F 73.520258 59.169431 0.365003
F 100.255362 12.862916 0.365003
F 100.255362 36.016174 0.365003
F 100.255362 59.169431 0.365003
F 73.520258 20.580672 0.365003
F 73.520258 43.733929 0.365003
F 73.520258 66.887187 0.365003
F 100.255362 20.580672 0.365003
F 100.255362 43.733929 0.365003
F 100.255362 66.887187 0.365003
F 55.696866 5.145165 3.093641
F 55.696866 28.298423 3.093641
F 55.696866 51.451680 3.093641
F 82.431970 5.145165 3.093641
F 82.431970 28.298423 3.093641
F 82.431970 51.451680 3.093641
F 55.696866 12.862917 3.093642
F 55.696866 36.016175 3.093642
F 55.696866 59.169432 3.093642
F 82.431970 12.862917 3.093642
F 82.431970 36.016175 3.093642
F 82.431970 59.169432 3.093642
F 55.696866 20.580673 3.093642
F 55.696866 43.733930 3.093642
F 55.696866 66.887188 3.093642
F 82.431970 20.580673 3.093642
F 82.431970 43.733930 3.093642
F 82.431970 66.887188 3.093642
F 64.608564 5.145165 3.093642
F 64.608564 28.298422 3.093642
F 64.608564 51.451680 3.093642
F 91.343667 5.145165 3.093642
F 91.343667 28.298422 3.093642
F 91.343667 51.451680 3.093642
F 64.608564 12.862917 3.093643
F 64.608564 36.016175 3.093643
F 64.608564 59.169432 3.093643
F 91.343667 12.862917 3.093643
F 91.343667 36.016175 3.093643
F 91.343667 59.169432 3.093643
F 64.608564 20.580672 3.093642
F 64.608564 43.733930 3.093642
F 64.608564 66.887187 3.093642
F 91.343667 20.580672 3.093642
F 91.343667 43.733930 3.093642
F 91.343667 66.887187 3.093642
F 73.520270 5.145164 3.093642
F 73.520270 28.298422 3.093642
F 73.520270 51.451679 3.093642
F 100.255373 5.145164 3.093642
F 100.255373 28.298422 3.093642
F 100.255373 51.451679 3.093642
F 73.520270 12.862917 3.093643
F 73.520270 36.016174 3.093643
F 73.520270 59.169432 3.093643
F 100.255373 12.862917 3.093643
F 100.255373 36.016174 3.093643
F 100.255373 59.169432 3.093643
F 73.520270 20.580672 3.093643
F 73.520270 43.733929 3.093643
F 73.520270 66.887187 3.093643
F 100.255373 20.580672 3.093643
F 100.255373 43.733929 3.093643
F 100.255373 66.887187 3.093643
F 55.696856 7.717749 6.731826
F 55.696856 30.871007 6.731826
F 55.696856 54.024264 6.731826
F 82.431960 7.717749 6.731826
F 82.431960 30.871007 6.731826
F 82.431960 54.024264 6.731826
F 55.696856 15.435502 6.731827
F 55.696856 38.588760 6.731827
F 55.696856 61.742017 6.731827
F 82.431960 15.435502 6.731827
F 82.431960 38.588760 6.731827
F 82.431960 61.742017 6.731827
F 55.696856 0.000000 6.731826
F 55.696856 23.153257 6.731826
F 55.696856 46.306515 6.731826
F 82.431960 0.000000 6.731826
F 82.431960 23.153257 6.731826
F 82.431960 46.306515 6.731826
F 64.608553 7.717750 6.731827
F 64.608553 30.871007 6.731827
F 64.608553 54.024265 6.731827
F 91.343657 7.717750 6.731827
F 91.343657 30.871007 6.731827
F 91.343657 54.024265 6.731827
F 64.608553 15.435503 6.731828
F 64.608553 38.588760 6.731828
F 64.608553 61.742018 6.731828
F 91.343657 15.435503 6.731828
F 91.343657 38.588760 6.731828
F 91.343657 61.742018 6.731828
F 64.608553 0.000000 6.731827
F 64.608553 23.153258 6.731827
F 64.608553 46.306515 6.731827
F 91.343657 0.000000 6.731827
F 91.343657 23.153258 6.731827
F 91.343657 46.306515 6.731827
F 73.520260 7.717751 6.731827
F 73.520260 30.871008 6.731827
F 73.520260 54.024266 6.731827
F 100.255363 7.717751 6.731827
F 100.255363 30.871008 6.731827
F 100.255363 54.024266 6.731827
F 73.520260 15.435503 6.731828
F 73.520260 38.588761 6.731828
F 73.520260 61.742018 6.731828
F 100.255363 15.435503 6.731828
F 100.255363 38.588761 6.731828
F 100.255363 61.742018 6.731828
F 73.520260 0.000001 6.731827
F 73.520260 23.153259 6.731827
F 73.520260 46.306516 6.731827
F 100.255363 0.000001 6.731827
F 100.255363 23.153259 6.731827
F 100.255363 46.306516 6.731827
F 57.924793 1.286291 3.093642
F 57.924793 24.439548 3.093642
F 57.924793 47.592806 3.093642
F 84.659896 1.286291 3.093642
F 84.659896 24.439548 3.093642
F 84.659896 47.592806 3.093642
F 57.924793 9.004040 3.093642
F 57.924793 32.157298 3.093642
F 57.924793 55.310555 3.093642
F 84.659896 9.004040 3.093642
F 84.659896 32.157298 3.093642
F 84.659896 55.310555 3.093642
F 57.924793 16.721795 3.093643
F 57.924793 39.875053 3.093643
F 57.924793 63.028310 3.093643
F 84.659896 16.721795 3.093643
F 84.659896 39.875053 3.093643
F 84.659896 63.028310 3.093643
F 66.836492 1.286290 3.093642
F 66.836492 24.439548 3.093642
F 66.836492 47.592806 3.093642
F 93.571595 1.286290 3.093642
F 93.571595 24.439548 3.093642
F 93.571595 47.592806 3.093642
F 66.836492 9.004040 3.093642
F 66.836492 32.157297 3.093642
F 66.836492 55.310555 3.093642
F 93.571595 9.004040 3.093642
F 93.571595 32.157297 3.093642
F 93.571595 55.310555 3.093642
F 66.836492 16.721795 3.093643
F 66.836492 39.875053 3.093643
F 66.836492 63.028310 3.093643
F 93.571595 16.721795 3.093643
F 93.571595 39.875053 3.093643
F 93.571595 63.028310 3.093643
F 75.748197 1.286290 3.093642
F 75.748197 24.439548 3.093642
F 75.748197 47.592805 3.093642
F 102.483301 1.286290 3.093642
F 102.483301 24.439548 3.093642
F 102.483301 47.592805 3.093642
F 75.748197 9.004040 3.093642
F 75.748197 32.157297 3.093642
F 75.748197 55.310555 3.093642
F 102.483301 9.004040 3.093642
F 102.483301 32.157297 3.093642
F 102.483301 55.310555 3.093642
F 75.748197 16.721795 3.093643
F 75.748197 39.875052 3.093643
F 75.748197 63.028310 3.093643
F 102.483301 16.721795 3.093643
F 102.483301 39.875052 3.093643
F 102.483301 63.028310 3.093643
F 57.924778 3.858875 6.731826
F 57.924778 27.012132 6.731826
F 57.924778 50.165390 6.731826
F 84.659881 3.858875 6.731826
F 84.659881 27.012132 6.731826
F 84.659881 50.165390 6.731826
F 57.924778 11.576625 6.731826
F 57.924778 34.729882 6.731826
F 57.924778 57.883140 6.731826
F 84.659881 11.576625 6.731826
F 84.659881 34.729882 6.731826
F 84.659881 57.883140 6.731826
F 57.924778 19.294380 6.731827
F 57.924778 42.447638 6.731827
F 57.924778 65.600895 6.731827
F 84.659881 19.294380 6.731827
F 84.659881 42.447638 6.731827
F 84.659881 65.600895 6.731827
F 66.836477 3.858876 6.731827
F 66.836477 27.012134 6.731827
F 66.836477 50.165391 6.731827
F 93.571581 3.858876 6.731827
F 93.571581 27.012134 6.731827
F 93.571581 50.165391 6.731827
F 66.836477 11.576626 6.731827
F 66.836477 34.729884 6.731827
F 66.836477 57.883141 6.731827
F 93.571581 11.576626 6.731827
F 93.571581 34.729884 6.731827
F 93.571581 57.883141 6.731827
F 66.836477 19.294382 6.731828
F 66.836477 42.447639 6.731828
F 66.836477 65.600897 6.731828
F 93.571581 19.294382 6.731828
F 93.571581 42.447639 6.731828
F 93.571581 65.600897 6.731828
F 75.748184 3.858875 6.731827
F 75.748184 27.012133 6.731827
F 75.748184 50.165390 6.731827
F 102.483288 3.858875 6.731827
F 102.483288 27.012133 6.731827
F 102.483288 50.165390 6.731827
F 75.748184 11.576625 6.731827
F 75.748184 34.729883 6.731827
F 75.748184 57.883140 6.731827
F 102.483288 11.576625 6.731827
F 102.483288 34.729883 6.731827
F 102.483288 57.883140 6.731827
F 75.748184 19.294381 6.731827
F 75.748184 42.447638 6.731827
F 75.748184 65.600896 6.731827
F 102.483288 19.294381 6.731827
F 102.483288 42.447638 6.731827
F 102.483288 65.600896 6.731827
F 57.924790 3.858875 4.003189
F 57.924790 27.012133 4.003189
F 57.924790 50.165390 4.003189
F 84.659893 3.858875 4.003189
F 84.659893 27.012133 4.003189
F 84.659893 50.165390 4.003189
F 57.924790 11.576625 4.003189
F 57.924790 34.729883 4.003189
F 57.924790 57.883140 4.003189
F 84.659893 11.576625 4.003189
F 84.659893 34.729883 4.003189
F 84.659893 57.883140 4.003189
F 57.924790 19.294381 4.003188
F 57.924790 42.447638 4.003188
F 57.924790 65.600896 4.003188
F 84.659893 19.294381 4.003188
F 84.659893 42.447638 4.003188
F 84.659893 65.600896 4.003188
F 66.836490 3.858876 4.003188
F 66.836490 27.012133 4.003188
F 66.836490 50.165391 4.003188
F 93.571593 3.858876 4.003188
F 93.571593 27.012133 4.003188
F 93.571593 50.165391 4.003188
F 66.836490 11.576626 4.003188
F 66.836490 34.729883 4.003188
F 66.836490 57.883141 4.003188
F 93.571593 11.576626 4.003188
F 93.571593 34.729883 4.003188
F 93.571593 57.883141 4.003188
F 66.836490 19.294381 4.003188
F 66.836490 42.447639 4.003188
F 66.836490 65.600896 4.003188
F 93.571593 19.294381 4.003188
F 93.571593 42.447639 4.003188
F 93.571593 65.600896 4.003188
F 75.748196 3.858875 4.003189
F 75.748196 27.012133 4.003189
F 75.748196 50.165390 4.003189
F 102.483299 3.858875 4.003189
F 102.483299 27.012133 4.003189
F 102.483299 50.165390 4.003189
F 75.748196 11.576625 4.003188
F 75.748196 34.729883 4.003188
F 75.748196 57.883140 4.003188
F 102.483299 11.576625 4.003188
F 102.483299 34.729883 4.003188
F 102.483299 57.883140 4.003188
F 75.748196 19.294381 4.003188
F 75.748196 42.447638 4.003188
F 75.748196 65.600896 4.003188
F 102.483299 19.294381 4.003188
F 102.483299 42.447638 4.003188
F 102.483299 65.600896 4.003188
F 57.924780 1.286291 0.365004
F 57.924780 24.439549 0.365004
F 57.924780 47.592806 0.365004
F 84.659883 1.286291 0.365004
F 84.659883 24.439549 0.365004
F 84.659883 47.592806 0.365004
F 57.924780 9.004041 0.365004
F 57.924780 32.157298 0.365004
F 57.924780 55.310556 0.365004
F 84.659883 9.004041 0.365004
F 84.659883 32.157298 0.365004
F 84.659883 55.310556 0.365004
F 57.924780 16.721796 0.365003
F 57.924780 39.875053 0.365003
F 57.924780 63.028311 0.365003
F 84.659883 16.721796 0.365003
F 84.659883 39.875053 0.365003
F 84.659883 63.028311 0.365003
F 66.836479 1.286290 0.365004
F 66.836479 24.439547 0.365004
F 66.836479 47.592805 0.365004
F 93.571582 1.286290 0.365004
F 93.571582 24.439547 0.365004
F 93.571582 47.592805 0.365004
F 66.836479 9.004039 0.365004
F 66.836479 32.157297 0.365004
F 66.836479 55.310554 0.365004
F 93.571582 9.004039 0.365004
F 93.571582 32.157297 0.365004
F 93.571582 55.310554 0.365004
F 66.836479 16.721795 0.365003
F 66.836479 39.875052 0.365003
F 66.836479 63.028310 0.365003
F 93.571582 16.721795 0.365003
F 93.571582 39.875052 0.365003
F 93.571582 63.028310 0.365003
F 75.748186 1.286290 0.365004
F 75.748186 24.439548 0.365004
F 75.748186 47.592805 0.365004
F 102.483289 1.286290 0.365004
F 102.483289 24.439548 0.365004
F 102.483289 47.592805 0.365004
F 75.748186 9.004039 0.365004
F 75.748186 32.157297 0.365004
F 75.748186 55.310555 0.365004
F 102.483289 9.004039 0.365004
F 102.483289 32.157297 0.365004
F 102.483289 55.310555 0.365004
F 75.748186 16.721795 0.365003
F 75.748186 39.875052 0.365003
F 75.748186 63.028310 0.365003
F 102.483289 16.721795 0.365003
F 102.483289 39.875052 0.365003
F 102.483289 63.028310 0.365003
F 60.152717 7.717750 4.003189
F 60.152717 30.871007 4.003189
F 60.152717 54.024265 4.003189
F 86.887820 7.717750 4.003189
F 86.887820 30.871007 4.003189
F 86.887820 54.024265 4.003189
F 60.152717 15.435502 4.003188
F 60.152717 38.588760 4.003188
F 60.152717 61.742018 4.003188
F 86.887820 15.435502 4.003188
F 86.887820 38.588760 4.003188
F 86.887820 61.742018 4.003188
F 60.152717 0.000000 4.003189
F 60.152717 23.153258 4.003189
F 60.152717 46.306515 4.003189
F 86.887820 0.000000 4.003189
F 86.887820 23.153258 4.003189
F 86.887820 46.306515 4.003189
F 69.064418 7.717750 4.003188
F 69.064418 30.871008 4.003188
F 69.064418 54.024265 4.003188
F 95.799522 7.717750 4.003188
F 95.799522 30.871008 4.003188
F 95.799522 54.024265 4.003188
F 69.064418 15.435503 4.003187
F 69.064418 38.588760 4.003187
F 69.064418 61.742018 4.003187
F 95.799522 15.435503 4.003187
F 95.799522 38.588760 4.003187
F 95.799522 61.742018 4.003187
F 69.064418 0.000001 4.003188
F 69.064418 23.153258 4.003188
F 69.064418 46.306516 4.003188
F 95.799522 0.000001 4.003188
F 95.799522 23.153258 4.003188
F 95.799522 46.306516 4.003188
F 77.976123 7.717750 4.003189
F 77.976123 30.871007 4.003189
F 77.976123 54.024265 4.003189
F 104.711226 7.717750 4.003189
F 104.711226 30.871007 4.003189
F 104.711226 54.024265 4.003189
F 77.976123 15.435502 4.003188
F 77.976123 38.588760 4.003188
F 77.976123 61.742018 4.003188
F 104.711226 15.435502 4.003188
F 104.711226 38.588760 4.003188
F 104.711226 61.742018 4.003188
F 77.976123 0.000000 4.003189
F 77.976123 23.153258 4.003189
F 77.976123 46.306515 4.003189
F 104.711226 0.000000 4.003189
F 104.711226 23.153258 4.003189
F 104.711226 46.306515 4.003189
F 60.152702 5.145165 0.365005
F 60.152702 28.298423 0.365005
F 60.152702 51.451680 0.365005
F 86.887805 5.145165 0.365005
F 86.887805 28.298423 0.365005
F 86.887805 51.451680 0.365005
F 60.152702 12.862918 0.365004
F 60.152702 36.016175 0.365004
F 60.152702 59.169433 0.365004
F 86.887805 12.862918 0.365004
F 86.887805 36.016175 0.365004
F 86.887805 59.169433 0.365004
F 60.152702 20.580673 0.365004
F 60.152702 43.733930 0.365004
F 60.152702 66.887188 0.365004
F 86.887805 20.580673 0.365004
F 86.887805 43.733930 0.365004
F 86.887805 66.887188 0.365004
F 69.064404 5.145164 0.365003
F 69.064404 28.298421 0.365003
F 69.064404 51.451679 0.365003
F 95.799508 5.145164 0.365003
F 95.799508 28.298421 0.365003
F 95.799508 51.451679 0.365003
F 69.064404 12.862916 0.365002
F 69.064404 36.016174 0.365002
F 69.064404 59.169431 0.365002
F 95.799508 12.862916 0.365002
F 95.799508 36.016174 0.365002
F 95.799508 59.169431 0.365002
F 69.064404 20.580671 0.365003
F 69.064404 43.733929 0.365003
F 69.064404 66.887186 0.365003
F 95.799508 20.580671 0.365003
F 95.799508 43.733929 0.365003
F 95.799508 66.887186 0.365003
F 77.976110 5.145165 0.365004
F 77.976110 28.298423 0.365004
F 77.976110 51.451680 0.365004
F 104.711213 5.145165 0.365004
F 104.711213 28.298423 0.365004
F 104.711213 51.451680 0.365004
F 77.976110 12.862917 0.365003
F 77.976110 36.016175 0.365003
F 77.976110 59.169432 0.365003
F 104.711213 12.862917 0.365003
F 104.711213 36.016175 0.365003
F 104.711213 59.169432 0.365003
F 77.976110 20.580673 0.365004
F 77.976110 43.733930 0.365004
F 77.976110 66.887188 0.365004
F 104.711213 20.580673 0.365004
F 104.711213 43.733930 0.365004
F 104.711213 66.887188 0.365004
F 60.152714 5.145165 3.093642
F 60.152714 28.298423 3.093642
F 60.152714 51.451680 3.093642
F 86.887818 5.145165 3.093642
F 86.887818 28.298423 3.093642
F 86.887818 51.451680 3.093642
F 60.152714 12.862917 3.093642
F 60.152714 36.016175 3.093642
F 60.152714 59.169432 3.093642
F 86.887818 12.862917 3.093642
F 86.887818 36.016175 3.093642
F 86.887818 59.169432 3.093642
F 60.152714 20.580673 3.093642
F 60.152714 43.733930 3.093642
F 60.152714 66.887188 3.093642
F 86.887818 20.580673 3.093642
F 86.887818 43.733930 3.093642
F 86.887818 66.887188 3.093642
F 69.064417 5.145164 3.093643
F 69.064417 28.298422 3.093643
F 69.064417 51.451679 3.093643
F 95.799520 5.145164 3.093643
F 95.799520 28.298422 3.093643
F 95.799520 51.451679 3.093643
F 69.064417 12.862917 3.093643
F 69.064417 36.016174 3.093643
F 69.064417 59.169432 3.093643
F 95.799520 12.862917 3.093643
F 95.799520 36.016174 3.093643
F 95.799520 59.169432 3.093643
F 69.064417 20.580672 3.093643
F 69.064417 43.733929 3.093643
F 69.064417 66.887187 3.093643
F 95.799520 20.580672 3.093643
F 95.799520 43.733929 3.093643
F 95.799520 66.887187 3.093643
F 77.976121 5.145165 3.093641
F 77.976121 28.298423 3.093641
F 77.976121 51.451680 3.093641
F 104.711224 5.145165 3.093641
F 104.711224 28.298423 3.093641
F 104.711224 51.451680 3.093641
F 77.976121 12.862917 3.093642
F 77.976121 36.016175 3.093642
F 77.976121 59.169432 3.093642
F 104.711224 12.862917 3.093642
F 104.711224 36.016175 3.093642
F 104.711224 59.169432 3.093642
F 77.976121 20.580672 3.093642
F 77.976121 43.733930 3.093642
F 77.976121 66.887188 3.093642
F 104.711224 20.580672 3.093642
F 104.711224 43.733930 3.093642
F 104.711224 66.887188 3.093642
F 60.152704 7.717749 6.731826
F 60.152704 30.871007 6.731826
F 60.152704 54.024264 6.731826
F 86.887807 7.717749 6.731826
F 86.887807 30.871007 6.731826
F 86.887807 54.024264 6.731826
F 60.152704 15.435502 6.731827
F 60.152704 38.588760 6.731827
F 60.152704 61.742017 6.731827
F 86.887807 15.435502 6.731827
F 86.887807 38.588760 6.731827
F 86.887807 61.742017 6.731827
F 60.152704 0.000000 6.731826
F 60.152704 23.153257 6.731826
F 60.152704 46.306515 6.731826
F 86.887807 0.000000 6.731826
F 86.887807 23.153257 6.731826
F 86.887807 46.306515 6.731826
F 69.064406 7.717751 6.731827
F 69.064406 30.871008 6.731827
F 69.064406 54.024266 6.731827
F 95.799509 7.717751 6.731827
F 95.799509 30.871008 6.731827
F 95.799509 54.024266 6.731827
F 69.064406 15.435503 6.731828
F 69.064406 38.588761 6.731828
F 69.064406 61.742018 6.731828
F 95.799509 15.435503 6.731828
F 95.799509 38.588761 6.731828
F 95.799509 61.742018 6.731828
F 69.064406 0.000001 6.731827
F 69.064406 23.153259 6.731827
F 69.064406 46.306516 6.731827
F 95.799509 0.000001 6.731827
F 95.799509 23.153259 6.731827
F 95.799509 46.306516 6.731827
F 77.976111 7.717750 6.731826
F 77.976111 30.871007 6.731826
F 77.976111 54.024265 6.731826
F 104.711215 7.717750 6.731826
F 104.711215 30.871007 6.731826
F 104.711215 54.024265 6.731826
F 77.976111 15.435502 6.731827
F 77.976111 38.588760 6.731827
F 77.976111 61.742017 6.731827
F 104.711215 15.435502 6.731827
F 104.711215 38.588760 6.731827
F 104.711215 61.742017 6.731827
F 77.976111 0.000000 6.731826
F 77.976111 23.153258 6.731826
F 77.976111 46.306515 6.731826
F 104.711215 0.000000 6.731826
F 104.711215 23.153258 6.731826
F 104.711215 46.306515 6.731826
F 53.468944 1.286291 10.370011
F 53.468944 24.439548 10.370011
F 53.468944 47.592806 10.370011
F 80.204048 1.286291 10.370011
F 80.204048 24.439548 10.370011
F 80.204048 47.592806 10.370011
F 53.468944 9.004040 10.370011
F 53.468944 32.157298 10.370011
F 53.468944 55.310555 10.370011
F 80.204048 9.004040 10.370011
F 80.204048 32.157298 10.370011
F 80.204048 55.310555 10.370011
F 53.468944 16.721795 10.370011
F 53.468944 39.875053 10.370011
F 53.468944 63.028310 10.370011
F 80.204048 16.721795 10.370011
F 80.204048 39.875053 10.370011
F 80.204048 63.028310 10.370011
F 62.380642 1.286291 10.370011
F 62.380642 24.439548 10.370011
F 62.380642 47.592806 10.370011
F 89.115745 1.286291 10.370011
F 89.115745 24.439548 10.370011
F 89.115745 47.592806 10.370011
F 62.380642 9.004040 10.370011
F 62.380642 32.157298 10.370011
F 62.380642 55.310555 10.370011
F 89.115745 9.004040 10.370011
F 89.115745 32.157298 10.370011
F 89.115745 55.310555 10.370011
F 62.380642 16.721795 10.370012
F 62.380642 39.875053 10.370012
F 62.380642 63.028310 10.370012
F 89.115745 16.721795 10.370012
F 89.115745 39.875053 10.370012
F 89.115745 63.028310 10.370012
F 71.292345 1.286290 10.370012
F 71.292345 24.439547 10.370012
F 71.292345 47.592805 10.370012
F 98.027448 1.286290 10.370012
F 98.027448 24.439547 10.370012
F 98.027448 47.592805 10.370012
F 71.292345 9.004039 10.370012
F 71.292345 32.157297 10.370012
F 71.292345 55.310554 10.370012
F 98.027448 9.004039 10.370012
F 98.027448 32.157297 10.370012
F 98.027448 55.310554 10.370012
F 71.292345 16.721795 10.370013
F 71.292345 39.875052 10.370013
F 71.292345 63.028310 10.370013
F 98.027448 16.721795 10.370013
F 98.027448 39.875052 10.370013
F 98.027448 63.028310 10.370013
F 53.468931 3.858875 14.008194
F 53.468931 27.012132 14.008194
F 53.468931 50.165390 14.008194
F 80.204034 3.858875 14.008194
F 80.204034 27.012132 14.008194
F 80.204034 50.165390 14.008194
F 53.468931 11.576625 14.008195
F 53.468931 34.729882 14.008195
F 53.468931 57.883140 14.008195
F 80.204034 11.576625 14.008195
F 80.204034 34.729882 14.008195
F 80.204034 57.883140 14.008195
F 53.468931 19.294380 14.008195
F 53.468931 42.447638 14.008195
F 53.468931 65.600895 14.008195
F 80.204034 19.294380 14.008195
F 80.204034 42.447638 14.008195
F 80.204034 65.600895 14.008195
F 62.380626 3.858875 14.008195
F 62.380626 27.012133 14.008195
F 62.380626 50.165390 14.008195
F 89.115729 3.858875 14.008195
F 89.115729 27.012133 14.008195
F 89.115729 50.165390 14.008195
F 62.380626 11.576625 14.008195
F 62.380626 34.729883 14.008195
F 62.380626 57.883140 14.008195
F 89.115729 11.576625 14.008195
F 89.115729 34.729883 14.008195
F 89.115729 57.883140 14.008195
F 62.380626 19.294380 14.008195
F 62.380626 42.447638 14.008195
F 62.380626 65.600896 14.008195
F 89.115729 19.294380 14.008195
F 89.115729 42.447638 14.008195
F 89.115729 65.600896 14.008195
F 71.292331 3.858876 14.008196
F 71.292331 27.012134 14.008196
F 71.292331 50.165391 14.008196
F 98.027435 3.858876 14.008196
F 98.027435 27.012134 14.008196
F 98.027435 50.165391 14.008196
F 71.292331 11.576626 14.008196
F 71.292331 34.729884 14.008196
F 71.292331 57.883141 14.008196
F 98.027435 11.576626 14.008196
F 98.027435 34.729884 14.008196
F 98.027435 57.883141 14.008196
F 71.292331 19.294382 14.008197
F 71.292331 42.447639 14.008197
F 71.292331 65.600897 14.008197
F 98.027435 19.294382 14.008197
F 98.027435 42.447639 14.008197
F 98.027435 65.600897 14.008197
F 53.468942 3.858875 11.279557
F 53.468942 27.012133 11.279557
F 53.468942 50.165390 11.279557
F 80.204046 3.858875 11.279557
F 80.204046 27.012133 11.279557
F 80.204046 50.165390 11.279557
F 53.468942 11.576625 11.279557
F 53.468942 34.729883 11.279557
F 53.468942 57.883140 11.279557
F 80.204046 11.576625 11.279557
F 80.204046 34.729883 11.279557
F 80.204046 57.883140 11.279557
F 53.468942 19.294381 11.279556
F 53.468942 42.447638 11.279556
F 53.468942 65.600896 11.279556
F 80.204046 19.294381 11.279556
F 80.204046 42.447638 11.279556
F 80.204046 65.600896 11.279556
F 62.380639 3.858875 11.279557
F 62.380639 27.012133 11.279557
F 62.380639 50.165390 11.279557
F 89.115742 3.858875 11.279557
F 89.115742 27.012133 11.279557
F 89.115742 50.165390 11.279557
F 62.380639 11.576625 11.279557
F 62.380639 34.729883 11.279557
F 62.380639 57.883140 11.279557
F 89.115742 11.576625 11.279557
F 89.115742 34.729883 11.279557
F 89.115742 57.883140 11.279557
F 62.380639 19.294381 11.279556
F 62.380639 42.447638 11.279556
F 62.380639 65.600896 11.279556
F 89.115742 19.294381 11.279556
F 89.115742 42.447638 11.279556
F 89.115742 65.600896 11.279556
F 71.292343 3.858876 11.279556
F 71.292343 27.012133 11.279556
F 71.292343 50.165391 11.279556
F 98.027447 3.858876 11.279556
F 98.027447 27.012133 11.279556
F 98.027447 50.165391 11.279556
F 71.292343 11.576626 11.279556
F 71.292343 34.729883 11.279556
F 71.292343 57.883141 11.279556
F 98.027447 11.576626 11.279556
F 98.027447 34.729883 11.279556
F 98.027447 57.883141 11.279556
F 71.292343 19.294381 11.279555
F 71.292343 42.447639 11.279555
F 71.292343 65.600896 11.279555
F 98.027447 19.294381 11.279555
F 98.027447 42.447639 11.279555
F 98.027447 65.600896 11.279555
F 53.468932 1.286291 7.641373
F 53.468932 24.439549 7.641373
F 53.468932 47.592806 7.641373
F 80.204036 1.286291 7.641373
F 80.204036 24.439549 7.641373
F 80.204036 47.592806 7.641373
F 53.468932 9.004040 7.641373
F 53.468932 32.157298 7.641373
F 53.468932 55.310555 7.641373
F 80.204036 9.004040 7.641373
F 80.204036 32.157298 7.641373
F 80.204036 55.310555 7.641373
F 53.468932 16.721796 7.641372
F 53.468932 39.875053 7.641372
F 53.468932 63.028311 7.641372
F 80.204036 16.721796 7.641372
F 80.204036 39.875053 7.641372
F 80.204036 63.028311 7.641372
F 62.380628 1.286291 7.641373
F 62.380628 24.439548 7.641373
F 62.380628 47.592806 7.641373
F 89.115732 1.286291 7.641373
F 89.115732 24.439548 7.641373
F 89.115732 47.592806 7.641373
F 62.380628 9.004040 7.641373
F 62.380628 32.157298 7.641373
F 62.380628 55.310555 7.641373
F 89.115732 9.004040 7.641373
F 89.115732 32.157298 7.641373
F 89.115732 55.310555 7.641373
F 62.380628 16.721795 7.641372
F 62.380628 39.875053 7.641372
F 62.380628 63.028310 7.641372
F 89.115732 16.721795 7.641372
F 89.115732 39.875053 7.641372
F 89.115732 63.028310 7.641372
F 71.292333 1.286290 7.641372
F 71.292333 24.439547 7.641372
F 71.292333 47.592805 7.641372
F 98.027436 1.286290 7.641372
F 98.027436 24.439547 7.641372
F 98.027436 47.592805 7.641372
F 71.292333 9.004039 7.641372
F 71.292333 32.157296 7.641372
F 71.292333 55.310554 7.641372
F 98.027436 9.004039 7.641372
F 98.027436 32.157296 7.641372
F 98.027436 55.310554 7.641372
F 71.292333 16.721794 7.641371
F 71.292333 39.875052 7.641371
F 71.292333 63.028309 7.641371
F 98.027436 16.721794 7.641371
F 98.027436 39.875052 7.641371
F 98.027436 63.028309 7.641371
F 55.696869 7.717750 11.279557
F 55.696869 30.871007 11.279557
F 55.696869 54.024265 11.279557
F 82.431972 7.717750 11.279557
F 82.431972 30.871007 11.279557
F 82.431972 54.024265 11.279557
F 55.696869 15.435503 11.279556
F 55.696869 38.588760 11.279556
F 55.696869 61.742018 11.279556
F 82.431972 15.435503 11.279556
F 82.431972 38.588760 11.279556
F 82.431972 61.742018 11.279556
F 55.696869 0.000000 11.279557
F 55.696869 23.153258 11.279557
F 55.696869 46.306515 11.279557
F 82.431972 0.000000 11.279557
F 82.431972 23.153258 11.279557
F 82.431972 46.306515 11.279557
F 64.608567 7.717750 11.279557
F 64.608567 30.871007 11.279557
F 64.608567 54.024265 11.279557
F 91.343670 7.717750 11.279557
F 91.343670 30.871007 11.279557
F 91.343670 54.024265 11.279557
F 64.608567 15.435502 11.279556
F 64.608567 38.588760 11.279556
F 64.608567 61.742017 11.279556
F 91.343670 15.435502 11.279556
F 91.343670 38.588760 11.279556
F 91.343670 61.742017 11.279556
F 64.608567 0.000000 11.279557
F 64.608567 23.153258 11.279557
F 64.608567 46.306515 11.279557
F 91.343670 0.000000 11.279557
F 91.343670 23.153258 11.279557
F 91.343670 46.306515 11.279557
F 73.520271 7.717750 11.279556
F 73.520271 30.871008 11.279556
F 73.520271 54.024265 11.279556
F 100.255375 7.717750 11.279556
F 100.255375 30.871008 11.279556
F 100.255375 54.024265 11.279556
F 73.520271 15.435503 11.279555
F 73.520271 38.588760 11.279555
F 73.520271 61.742018 11.279555
F 100.255375 15.435503 11.279555
F 100.255375 38.588760 11.279555
F 100.255375 61.742018 11.279555
F 73.520271 0.000001 11.279556
F 73.520271 23.153258 11.279556
F 73.520271 46.306516 11.279556
F 100.255375 0.000001 11.279556
F 100.255375 23.153258 11.279556
F 100.255375 46.306516 11.279556
F 55.696854 5.145166 7.641373
F 55.696854 28.298423 7.641373
F 55.696854 51.451681 7.641373
F 82.431958 5.145166 7.641373
F 82.431958 28.298423 7.641373
F 82.431958 51.451681 7.641373
F 55.696854 12.862918 7.641372
F 55.696854 36.016175 7.641372
F 55.696854 59.169433 7.641372
F 82.431958 12.862918 7.641372
F 82.431958 36.016175 7.641372
F 82.431958 59.169433 7.641372
F 55.696854 20.580673 7.641373
F 55.696854 43.733931 7.641373
F 55.696854 66.887188 7.641373
F 82.431958 20.580673 7.641373
F 82.431958 43.733931 7.641373
F 82.431958 66.887188 7.641373
F 64.608551 5.145165 7.641373
F 64.608551 28.298422 7.641373
F 64.608551 51.451680 7.641373
F 91.343654 5.145165 7.641373
F 91.343654 28.298422 7.641373
F 91.343654 51.451680 7.641373
F 64.608551 12.862917 7.641372
F 64.608551 36.016174 7.641372
F 64.608551 59.169432 7.641372
F 91.343654 12.862917 7.641372
F 91.343654 36.016174 7.641372
F 91.343654 59.169432 7.641372
F 64.608551 20.580672 7.641373
F 64.608551 43.733930 7.641373
F 64.608551 66.887187 7.641373
F 91.343654 20.580672 7.641373
F 91.343654 43.733930 7.641373
F 91.343654 66.887187 7.641373
F 73.520258 5.145164 7.641372
F 73.520258 28.298422 7.641372
F 73.520258 51.451679 7.641372
F 100.255362 5.145164 7.641372
F 100.255362 28.298422 7.641372
F 100.255362 51.451679 7.641372
F 73.520258 12.862916 7.641371
F 73.520258 36.016174 7.641371
F 73.520258 59.169431 7.641371
F 100.255362 12.862916 7.641371
F 100.255362 36.016174 7.641371
F 100.255362 59.169431 7.641371
F 73.520258 20.580672 7.641372
F 73.520258 43.733929 7.641372
F 73.520258 66.887187 7.641372
F 100.255362 20.580672 7.641372
F 100.255362 43.733929 7.641372
F 100.255362 66.887187 7.641372
F 55.696866 5.145165 10.370010
F 55.696866 28.298423 10.370010
F 55.696866 51.451680 10.370010
F 82.431970 5.145165 10.370010
F 82.431970 28.298423 10.370010
F 82.431970 51.451680 10.370010
F 55.696866 12.862917 10.370011
F 55.696866 36.016175 10.370011
F 55.696866 59.169432 10.370011
F 82.431970 12.862917 10.370011
F 82.431970 36.016175 10.370011
F 82.431970 59.169432 10.370011
F 55.696866 20.580673 10.370011
F 55.696866 43.733930 10.370011
F 55.696866 66.887188 10.370011
F 82.431970 20.580673 10.370011
F 82.431970 43.733930 10.370011
F 82.431970 66.887188 10.370011
F 64.608564 5.145165 10.370011
F 64.608564 28.298422 10.370011
F 64.608564 51.451680 10.370011
F 91.343667 5.145165 10.370011
F 91.343667 28.298422 10.370011
F 91.343667 51.451680 10.370011
F 64.608564 12.862917 10.370012
F 64.608564 36.016175 10.370012
F 64.608564 59.169432 10.370012
F 91.343667 12.862917 10.370012
F 91.343667 36.016175 10.370012
F 91.343667 59.169432 10.370012
F 64.608564 20.580672 10.370011
F 64.608564 43.733930 10.370011
F 64.608564 66.887187 10.370011
F 91.343667 20.580672 10.370011
F 91.343667 43.733930 10.370011
F 91.343667 66.887187 10.370011
F 73.520270 5.145164 10.370011
F 73.520270 28.298422 10.370011
F 73.520270 51.451679 10.370011
F 100.255373 5.145164 10.370011
F 100.255373 28.298422 10.370011
F 100.255373 51.451679 10.370011
F 73.520270 12.862917 10.370012
F 73.520270 36.016174 10.370012
F 73.520270 59.169432 10.370012
F 100.255373 12.862917 10.370012
F 100.255373 36.016174 10.370012
F 100.255373 59.169432 10.370012
F 73.520270 20.580672 10.370012
F 73.520270 43.733929 10.370012
F 73.520270 66.887187 10.370012
F 100.255373 20.580672 10.370012
F 100.255373 43.733929 10.370012
F 100.255373 66.887187 10.370012
F 55.696856 7.717749 14.008194
F 55.696856 30.871007 14.008194
F 55.696856 54.024264 14.008194
F 82.431960 7.717749 14.008194
F 82.431960 30.871007 14.008194
F 82.431960 54.024264 14.008194
F 55.696856 15.435502 14.008195
F 55.696856 38.588760 14.008195
F 55.696856 61.742017 14.008195
F 82.431960 15.435502 14.008195
F 82.431960 38.588760 14.008195
F 82.431960 61.742017 14.008195
F 55.696856 0.000000 14.008195
F 55.696856 23.153257 14.008195
F 55.696856 46.306515 14.008195
F 82.431960 0.000000 14.008195
F 82.431960 23.153257 14.008195
F 82.431960 46.306515 14.008195
F 64.608553 7.717750 14.008195
F 64.608553 30.871007 14.008195
F 64.608553 54.024265 14.008195
F 91.343657 7.717750 14.008195
F 91.343657 30.871007 14.008195
F 91.343657 54.024265 14.008195
F 64.608553 15.435503 14.008196
F 64.608553 38.588760 14.008196
F 64.608553 61.742018 14.008196
F 91.343657 15.435503 14.008196
F 91.343657 38.588760 14.008196
F 91.343657 61.742018 14.008196
F 64.608553 0.000000 14.008195
F 64.608553 23.153258 14.008195
F 64.608553 46.306515 14.008195
F 91.343657 0.000000 14.008195
F 91.343657 23.153258 14.008195
F 91.343657 46.306515 14.008195
F 73.520260 7.717751 14.008196
F 73.520260 30.871008 14.008196
F 73.520260 54.024266 14.008196
F 100.255363 7.717751 14.008196
F 100.255363 30.871008 14.008196
F 100.255363 54.024266 14.008196
F 73.520260 15.435503 14.008197
F 73.520260 38.588761 14.008197
F 73.520260 61.742018 14.008197
F 100.255363 15.435503 14.008197
F 100.255363 38.588761 14.008197
F 100.255363 61.742018 14.008197
F 73.520260 0.000001 14.008196
F 73.520260 23.153259 14.008196
F 73.520260 46.306516 14.008196
F 100.255363 0.000001 14.008196
F 100.255363 23.153259 14.008196
F 100.255363 46.306516 14.008196
F 57.924793 1.286291 10.370011
F 57.924793 24.439548 10.370011
F 57.924793 47.592806 10.370011
F 84.659896 1.286291 10.370011
F 84.659896 24.439548 10.370011
F 84.659896 47.592806 10.370011
F 57.924793 9.004040 10.370011
F 57.924793 32.157298 10.370011
F 57.924793 55.310555 10.370011
F 84.659896 9.004040 10.370011
F 84.659896 32.157298 10.370011
F 84.659896 55.310555 10.370011
F 57.924793 16.721795 10.370012
F 57.924793 39.875053 10.370012
F 57.924793 63.028310 10.370012
F 84.659896 16.721795 10.370012
F 84.659896 39.875053 10.370012
F 84.659896 63.028310 10.370012
F 66.836492 1.286290 10.370011
F 66.836492 24.439548 10.370011
F 66.836492 47.592806 10.370011
F 93.571595 1.286290 10.370011
F 93.571595 24.439548 10.370011
F 93.571595 47.592806 10.370011
F 66.836492 9.004040 10.370011
F 66.836492 32.157297 10.370011
F 66.836492 55.310555 10.370011
F 93.571595 9.004040 10.370011
F 93.571595 32.157297 10.370011
F 93.571595 55.310555 10.370011
F 66.836492 16.721795 10.370012
F 66.836492 39.875053 10.370012
F 66.836492 63.028310 10.370012
F 93.571595 16.721795 10.370012
F 93.571595 39.875053 10.370012
F 93.571595 63.028310 10.370012
F 75.748197 1.286290 10.370011
F 75.748197 24.439548 10.370011
F 75.748197 47.592805 10.370011
F 102.483301 1.286290 10.370011
F 102.483301 24.439548 10.370011
F 102.483301 47.592805 10.370011
F 75.748197 9.004040 10.370011
F 75.748197 32.157297 10.370011
F 75.748197 55.310555 10.370011
F 102.483301 9.004040 10.370011
F 102.483301 32.157297 10.370011
F 102.483301 55.310555 10.370011
F 75.748197 16.721795 10.370012
F 75.748197 39.875052 10.370012
F 75.748197 63.028310 10.370012
F 102.483301 16.721795 10.370012
F 102.483301 39.875052 10.370012
F 102.483301 63.028310 10.370012
F 57.924778 3.858875 14.008195
F 57.924778 27.012132 14.008195
F 57.924778 50.165390 14.008195
F 84.659881 3.858875 14.008195
F 84.659881 27.012132 14.008195
F 84.659881 50.165390 14.008195
F 57.924778 11.576625 14.008195
F 57.924778 34.729882 14.008195
F 57.924778 57.883140 14.008195
F 84.659881 11.576625 14.008195
F 84.659881 34.729882 14.008195
F 84.659881 57.883140 14.008195
F 57.924778 19.294380 14.008195
F 57.924778 42.447638 14.008195
F 57.924778 65.600895 14.008195
F 84.659881 19.294380 14.008195
F 84.659881 42.447638 14.008195
F 84.659881 65.600895 14.008195
F 66.836477 3.858876 14.008196
F 66.836477 27.012134 14.008196
F 66.836477 50.165391 14.008196
F 93.571581 3.858876 14.008196
F 93.571581 27.012134 14.008196
F 93.571581 50.165391 14.008196
F 66.836477 11.576626 14.008196
F 66.836477 34.729884 14.008196
F 66.836477 57.883141 14.008196
F 93.571581 11.576626 14.008196
F 93.571581 34.729884 14.008196
F 93.571581 57.883141 14.008196
F 66.836477 19.294382 14.008196
F 66.836477 42.447639 14.008196
F 66.836477 65.600897 14.008196
F 93.571581 19.294382 14.008196
F 93.571581 42.447639 14.008196
F 93.571581 65.600897 14.008196
F 75.748184 3.858875 14.008195
F 75.748184 27.012133 14.008195
F 75.748184 50.165390 14.008195
F 102.483288 3.858875 14.008195
F 102.483288 27.012133 14.008195
F 102.483288 50.165390 14.008195
F 75.748184 11.576625 14.008195
F 75.748184 34.729883 14.008195
F 75.748184 57.883140 14.008195
F 102.483288 11.576625 14.008195
F 102.483288 34.729883 14.008195
F 102.483288 57.883140 14.008195
F 75.748184 19.294381 14.008196
F 75.748184 42.447638 14.008196
F 75.748184 65.600896 14.008196
F 102.483288 19.294381 14.008196
F 102.483288 42.447638 14.008196
F 102.483288 65.600896 14.008196
F 57.924790 3.858875 11.279557
F 57.924790 27.012133 11.279557
F 57.924790 50.165390 11.279557
F 84.659893 3.858875 11.279557
F 84.659893 27.012133 11.279557
F 84.659893 50.165390 11.279557
F 57.924790 11.576625 11.279557
F 57.924790 34.729883 11.279557
F 57.924790 57.883140 11.279557
F 84.659893 11.576625 11.279557
F 84.659893 34.729883 11.279557
F 84.659893 57.883140 11.279557
F 57.924790 19.294381 11.279556
F 57.924790 42.447638 11.279556
F 57.924790 65.600896 11.279556
F 84.659893 19.294381 11.279556
F 84.659893 42.447638 11.279556
F 84.659893 65.600896 11.279556
F 66.836490 3.858876 11.279556
F 66.836490 27.012133 11.279556
F 66.836490 50.165391 11.279556
F 93.571593 3.858876 11.279556
F 93.571593 27.012133 11.279556
F 93.571593 50.165391 11.279556
F 66.836490 11.576626 11.279556
F 66.836490 34.729883 11.279556
F 66.836490 57.883141 11.279556
F 93.571593 11.576626 11.279556
F 93.571593 34.729883 11.279556
F 93.571593 57.883141 11.279556
F 66.836490 19.294381 11.279556
F 66.836490 42.447639 11.279556
F 66.836490 65.600896 11.279556
F 93.571593 19.294381 11.279556
F 93.571593 42.447639 11.279556
F 93.571593 65.600896 11.279556
F 75.748196 3.858875 11.279557
F 75.748196 27.012133 11.279557
F 75.748196 50.165390 11.279557
F 102.483299 3.858875 11.279557
F 102.483299 27.012133 11.279557
F 102.483299 50.165390 11.279557
F 75.748196 11.576625 11.279557
F 75.748196 34.729883 11.279557
F 75.748196 57.883140 11.279557
F 102.483299 11.576625 11.279557
F 102.483299 34.729883 11.279557
F 102.483299 57.883140 11.279557
F 75.748196 19.294381 11.279556
F 75.748196 42.447638 11.279556
F 75.748196 65.600896 11.279556
F 102.483299 19.294381 11.279556
F 102.483299 42.447638 11.279556
F 102.483299 65.600896 11.279556
F 57.924780 1.286291 7.641373
F 57.924780 24.439549 7.641373
F 57.924780 47.592806 7.641373
F 84.659883 1.286291 7.641373
F 84.659883 24.439549 7.641373
F 84.659883 47.592806 7.641373
F 57.924780 9.004041 7.641373
F 57.924780 32.157298 7.641373
F 57.924780 55.310556 7.641373
F 84.659883 9.004041 7.641373
F 84.659883 32.157298 7.641373
F 84.659883 55.310556 7.641373
F 57.924780 16.721796 7.641372
F 57.924780 39.875053 7.641372
F 57.924780 63.028311 7.641372
F 84.659883 16.721796 7.641372
F 84.659883 39.875053 7.641372
F 84.659883 63.028311 7.641372
F 66.836479 1.286290 7.641372
F 66.836479 24.439547 7.641372
F 66.836479 47.592805 7.641372
F 93.571582 1.286290 7.641372
F 93.571582 24.439547 7.641372
F 93.571582 47.592805 7.641372
F 66.836479 9.004039 7.641372
F 66.836479 32.157297 7.641372
F 66.836479 55.310554 7.641372
F 93.571582 9.004039 7.641372
F 93.571582 32.157297 7.641372
F 93.571582 55.310554 7.641372
F 66.836479 16.721795 7.641372
F 66.836479 39.875052 7.641372
F 66.836479 63.028310 7.641372
F 93.571582 16.721795 7.641372
F 93.571582 39.875052 7.641372
F 93.571582 63.028310 7.641372
F 75.748186 1.286290 7.641373
F 75.748186 24.439548 7.641373
F 75.748186 47.592805 7.641373
F 102.483289 1.286290 7.641373
F 102.483289 24.439548 7.641373
F 102.483289 47.592805 7.641373
F 75.748186 9.004039 7.641373
F 75.748186 32.157297 7.641373
F 75.748186 55.310555 7.641373
F 102.483289 9.004039 7.641373
F 102.483289 32.157297 7.641373
F 102.483289 55.310555 7.641373
F 75.748186 16.721795 7.641372
F 75.748186 39.875052 7.641372
F 75.748186 63.028310 7.641372
F 102.483289 16.721795 7.641372
F 102.483289 39.875052 7.641372
F 102.483289 63.028310 7.641372
F 60.152717 7.717750 11.279557
F 60.152717 30.871007 11.279557
F 60.152717 54.024265 11.279557
F 86.887820 7.717750 11.279557
F 86.887820 30.871007 11.279557
F 86.887820 54.024265 11.279557
F 60.152717 15.435502 11.279556
F 60.152717 38.588760 11.279556
F 60.152717 61.742018 11.279556
F 86.887820 15.435502 11.279556
F 86.887820 38.588760 11.279556
F 86.887820 61.742018 11.279556
F 60.152717 0.000000 11.279557
F 60.152717 23.153258 11.279557
F 60.152717 46.306515 11.279557
F 86.887820 0.000000 11.279557
F 86.887820 23.153258 11.279557
F 86.887820 46.306515 11.279557
F 69.064418 7.717750 11.279556
F 69.064418 30.871008 11.279556
F 69.064418 54.024265 11.279556
F 95.799522 7.717750 11.279556
F 95.799522 30.871008 11.279556
F 95.799522 54.024265 11.279556
F 69.064418 15.435503 11.279555
F 69.064418 38.588760 11.279555
F 69.064418 61.742018 11.279555
F 95.799522 15.435503 11.279555
F 95.799522 38.588760 11.279555
F 95.799522 61.742018 11.279555
F 69.064418 0.000001 11.279556
F 69.064418 23.153258 11.279556
F 69.064418 46.306516 11.279556
F 95.799522 0.000001 11.279556
F 95.799522 23.153258 11.279556
F 95.799522 46.306516 11.279556
F 77.976123 7.717750 11.279557
F 77.976123 30.871007 11.279557
F 77.976123 54.024265 11.279557
F 104.711226 7.717750 11.279557
F 104.711226 30.871007 11.279557
F 104.711226 54.024265 11.279557
F 77.976123 15.435502 11.279556
F 77.976123 38.588760 11.279556
F 77.976123 61.742018 11.279556
F 104.711226 15.435502 11.279556
F 104.711226 38.588760 11.279556
F 104.711226 61.742018 11.279556
F 77.976123 0.000000 11.279557
F 77.976123 23.153258 11.279557
F 77.976123 46.306515 11.279557
F 104.711226 0.000000 11.279557
F 104.711226 23.153258 11.279557
F 104.711226 46.306515 11.279557
F 60.152702 5.145165 7.641373
F 60.152702 28.298423 7.641373
F 60.152702 51.451680 7.641373
F 86.887805 5.145165 7.641373
F 86.887805 28.298423 7.641373
F 86.887805 51.451680 7.641373
F 60.152702 12.862918 7.641372
F 60.152702 36.016175 7.641372
F 60.152702 59.169433 7.641372
F 86.887805 12.862918 7.641372
F 86.887805 36.016175 7.641372
F 86.887805 59.169433 7.641372
F 60.152702 20.580673 7.641373
F 60.152702 43.733930 7.641373
F 60.152702 66.887188 7.641373
F 86.887805 20.580673 7.641373
F 86.887805 43.733930 7.641373
F 86.887805 66.887188 7.641373
F 69.064404 5.145164 7.641372
F 69.064404 28.298421 7.641372
F 69.064404 51.451679 7.641372
F 95.799508 5.145164 7.641372
F 95.799508 28.298421 7.641372
F 95.799508 51.451679 7.641372
F 69.064404 12.862916 7.641371
F 69.064404 36.016174 7.641371
F 69.064404 59.169431 7.641371
F 95.799508 12.862916 7.641371
F 95.799508 36.016174 7.641371
F 95.799508 59.169431 7.641371
F 69.064404 20.580671 7.641372
F 69.064404 43.733929 7.641372
F 69.064404 66.887186 7.641372
F 95.799508 20.580671 7.641372
F 95.799508 43.733929 7.641372
F 95.799508 66.887186 7.641372
F 77.976110 5.145165 7.641373
F 77.976110 28.298423 7.641373
F 77.976110 51.451680 7.641373
F 104.711213 5.145165 7.641373
F 104.711213 28.298423 7.641373
F 104.711213 51.451680 7.641373
F 77.976110 12.862917 7.641372
F 77.976110 36.016175 7.641372
F 77.976110 59.169432 7.641372
F 104.711213 12.862917 7.641372
F 104.711213 36.016175 7.641372
F 104.711213 59.169432 7.641372
F 77.976110 20.580673 7.641373
F 77.976110 43.733930 7.641373
F 77.976110 66.887188 7.641373
F 104.711213 20.580673 7.641373
F 104.711213 43.733930 7.641373
F 104.711213 66.887188 7.641373
F 60.152714 5.145165 10.370011
F 60.152714 28.298423 10.370011
F 60.152714 51.451680 10.370011
F 86.887818 5.145165 10.370011
F 86.887818 28.298423 10.370011
F 86.887818 51.451680 10.370011
F 60.152714 12.862917 10.370011
F 60.152714 36.016175 10.370011
F 60.152714 59.169432 10.370011
F 86.887818 12.862917 10.370011
F 86.887818 36.016175 10.370011
F 86.887818 59.169432 10.370011
F 60.152714 20.580673 10.370011
F 60.152714 43.733930 10.370011
F 60.152714 66.887188 10.370011
F 86.887818 20.580673 10.370011
F 86.887818 43.733930 10.370011
F 86.887818 66.887188 10.370011
F 69.064417 5.145164 10.370012
F 69.064417 28.298422 10.370012
F 69.064417 51.451679 10.370012
F 95.799520 5.145164 10.370012
F 95.799520 28.298422 10.370012
F 95.799520 51.451679 10.370012
F 69.064417 12.862917 10.370012
F 69.064417 36.016174 10.370012
F 69.064417 59.169432 10.370012
F 95.799520 12.862917 10.370012
F 95.799520 36.016174 10.370012
F 95.799520 59.169432 10.370012
F 69.064417 20.580672 10.370012
F 69.064417 43.733929 10.370012
F 69.064417 66.887187 10.370012
F 95.799520 20.580672 10.370012
F 95.799520 43.733929 10.370012
F 95.799520 66.887187 10.370012
F 77.976121 5.145165 10.370010
F 77.976121 28.298423 10.370010
F 77.976121 51.451680 10.370010
F 104.711224 5.145165 10.370010
F 104.711224 28.298423 10.370010
F 104.711224 51.451680 10.370010
F 77.976121 12.862917 10.370011
F 77.976121 36.016175 10.370011
F 77.976121 59.169432 10.370011
F 104.711224 12.862917 10.370011
F 104.711224 36.016175 10.370011
F 104.711224 59.169432 10.370011
F 77.976121 20.580672 10.370011
F 77.976121 43.733930 10.370011
F 77.976121 66.887188 10.370011
F 104.711224 20.580672 10.370011
F 104.711224 43.733930 10.370011
F 104.711224 66.887188 10.370011
F 60.152704 7.717749 14.008195
F 60.152704 30.871007 14.008195
F 60.152704 54.024264 14.008195
F 86.887807 7.717749 14.008195
F 86.887807 30.871007 14.008195
F 86.887807 54.024264 14.008195
F 60.152704 15.435502 14.008196
F 60.152704 38.588760 14.008196
F 60.152704 61.742017 14.008196
F 86.887807 15.435502 14.008196
F 86.887807 38.588760 14.008196
F 86.887807 61.742017 14.008196
F 60.152704 0.000000 14.008195
F 60.152704 23.153257 14.008195
F 60.152704 46.306515 14.008195
F 86.887807 0.000000 14.008195
F 86.887807 23.153257 14.008195
F 86.887807 46.306515 14.008195
F 69.064406 7.717751 14.008196
F 69.064406 30.871008 14.008196
F 69.064406 54.024266 14.008196
F 95.799509 7.717751 14.008196
F 95.799509 30.871008 14.008196
F 95.799509 54.024266 14.008196
F 69.064406 15.435503 14.008197
F 69.064406 38.588761 14.008197
F 69.064406 61.742018 14.008197
F 95.799509 15.435503 14.008197
F 95.799509 38.588761 14.008197
F 95.799509 61.742018 14.008197
F 69.064406 0.000001 14.008196
F 69.064406 23.153259 14.008196
F 69.064406 46.306516 14.008196
F 95.799509 0.000001 14.008196
F 95.799509 23.153259 14.008196
F 95.799509 46.306516 14.008196
F 77.976111 7.717750 14.008195
F 77.976111 30.871007 14.008195
F 77.976111 54.024265 14.008195
F 104.711215 7.717750 14.008195
F 104.711215 30.871007 14.008195
F 104.711215 54.024265 14.008195
F 77.976111 15.435502 14.008196
F 77.976111 38.588760 14.008196
F 77.976111 61.742017 14.008196
F 104.711215 15.435502 14.008196
F 104.711215 38.588760 14.008196
F 104.711215 61.742017 14.008196
F 77.976111 0.000000 14.008195
F 77.976111 23.153258 14.008195
F 77.976111 46.306515 14.008195
F 104.711215 0.000000 14.008195
F 104.711215 23.153258 14.008195
F 104.711215 46.306515 14.008195
F 53.468944 1.286291 17.646379
F 53.468944 24.439548 17.646379
F 53.468944 47.592806 17.646379
F 80.204048 1.286291 17.646379
F 80.204048 24.439548 17.646379
F 80.204048 47.592806 17.646379
F 53.468944 9.004040 17.646379
F 53.468944 32.157298 17.646379
F 53.468944 55.310555 17.646379
F 80.204048 9.004040 17.646379
F 80.204048 32.157298 17.646379
F 80.204048 55.310555 17.646379
F 53.468944 16.721795 17.646380
F 53.468944 39.875053 17.646380
F 53.468944 63.028310 17.646380
F 80.204048 16.721795 17.646380
F 80.204048 39.875053 17.646380
F 80.204048 63.028310 17.646380
F 62.380642 1.286291 17.646379
F 62.380642 24.439548 17.646379
F 62.380642 47.592806 17.646379
F 89.115745 1.286291 17.646379
F 89.115745 24.439548 17.646379
F 89.115745 47.592806 17.646379
F 62.380642 9.004040 17.646379
F 62.380642 32.157298 17.646379
F 62.380642 55.310555 17.646379
F 89.115745 9.004040 17.646379
F 89.115745 32.157298 17.646379
F 89.115745 55.310555 17.646379
F 62.380642 16.721795 17.646380
F 62.380642 39.875053 17.646380
F 62.380642 63.028310 17.646380
F 89.115745 16.721795 17.646380
F 89.115745 39.875053 17.646380
F 89.115745 63.028310 17.646380
F 71.292345 1.286290 17.646380
F 71.292345 24.439547 17.646380
F 71.292345 47.592805 17.646380
F 98.027448 1.286290 17.646380
F 98.027448 24.439547 17.646380
F 98.027448 47.592805 17.646380
F 71.292345 9.004039 17.646380
F 71.292345 32.157297 17.646380
F 71.292345 55.310554 17.646380
F 98.027448 9.004039 17.646380
F 98.027448 32.157297 17.646380
F 98.027448 55.310554 17.646380
F 71.292345 16.721795 17.646381
F 71.292345 39.875052 17.646381
F 71.292345 63.028310 17.646381
F 98.027448 16.721795 17.646381
F 98.027448 39.875052 17.646381
F 98.027448 63.028310 17.646381
F 53.468931 3.858875 21.284564
F 53.468931 27.012132 21.284564
F 53.468931 50.165390 21.284564
F 80.204034 3.858875 21.284564
F 80.204034 27.012132 21.284564
F 80.204034 50.165390 21.284564
F 53.468931 11.576625 21.284564
F 53.468931 34.729882 21.284564
F 53.468931 57.883140 21.284564
F 80.204034 11.576625 21.284564
F 80.204034 34.729882 21.284564
F 80.204034 57.883140 21.284564
F 53.468931 19.294380 21.284564
F 53.468931 42.447638 21.284564
F 53.468931 65.600895 21.284564
F 80.204034 19.294380 21.284564
F 80.204034 42.447638 21.284564
F 80.204034 65.600895 21.284564
F 62.380626 3.858875 21.284564
F 62.380626 27.012133 21.284564
F 62.380626 50.165390 21.284564
F 89.115729 3.858875 21.284564
F 89.115729 27.012133 21.284564
F 89.115729 50.165390 21.284564
F 62.380626 11.576625 21.284564
F 62.380626 34.729883 21.284564
F 62.380626 57.883140 21.284564
F 89.115729 11.576625 21.284564
F 89.115729 34.729883 21.284564
F 89.115729 57.883140 21.284564
F 62.380626 19.294380 21.284565
F 62.380626 42.447638 21.284565
F 62.380626 65.600896 21.284565
F 89.115729 19.294380 21.284565
F 89.115729 42.447638 21.284565
F 89.115729 65.600896 21.284565
F 71.292331 3.858876 21.284565
F 71.292331 27.012134 21.284565
F 71.292331 50.165391 21.284565
F 98.027435 3.858876 21.284565
F 98.027435 27.012134 21.284565
F 98.027435 50.165391 21.284565
F 71.292331 11.576626 21.284565
F 71.292331 34.729884 21.284565
F 71.292331 57.883141 21.284565
F 98.027435 11.576626 21.284565
F 98.027435 34.729884 21.284565
F 98.027435 57.883141 21.284565
F 71.292331 19.294382 21.284566
F 71.292331 42.447639 21.284566
F 71.292331 65.600897 21.284566
F 98.027435 19.294382 21.284566
F 98.027435 42.447639 21.284566
F 98.027435 65.600897 21.284566
F 53.468942 3.858875 18.555927
F 53.468942 27.012133 18.555927
F 53.468942 50.165390 18.555927
F 80.204046 3.858875 18.555927
F 80.204046 27.012133 18.555927
F 80.204046 50.165390 18.555927
F 53.468942 11.576625 18.555926
F 53.468942 34.729883 18.555926
F 53.468942 57.883140 18.555926
F 80.204046 11.576625 18.555926
F 80.204046 34.729883 18.555926
F 80.204046 57.883140 18.555926
F 53.468942 19.294381 18.555926
F 53.468942 42.447638 18.555926
F 53.468942 65.600896 18.555926
F 80.204046 19.294381 18.555926
F 80.204046 42.447638 18.555926
F 80.204046 65.600896 18.555926
F 62.380639 3.858875 18.555926
F 62.380639 27.012133 18.555926
F 62.380639 50.165390 18.555926
F 89.115742 3.858875 18.555926
F 89.115742 27.012133 18.555926
F 89.115742 50.165390 18.555926
F 62.380639 11.576625 18.555926
F 62.380639 34.729883 18.555926
F 62.380639 57.883140 18.555926
F 89.115742 11.576625 18.555926
F 89.115742 34.729883 18.555926
F 89.115742 57.883140 18.555926
F 62.380639 19.294381 18.555926
F 62.380639 42.447638 18.555926
F 62.380639 65.600896 18.555926
F 89.115742 19.294381 18.555926
F 89.115742 42.447638 18.555926
F 89.115742 65.600896 18.555926
F 71.292343 3.858876 18.555925
F 71.292343 27.012133 18.555925
F 71.292343 50.165391 18.555925
F 98.027447 3.858876 18.555925
F 98.027447 27.012133 18.555925
F 98.027447 50.165391 18.555925
F 71.292343 11.576626 18.555925
F 71.292343 34.729883 18.555925
F 71.292343 57.883141 18.555925
F 98.027447 11.576626 18.555925
F 98.027447 34.729883 18.555925
F 98.027447 57.883141 18.555925
F 71.292343 19.294381 18.555925
F 71.292343 42.447639 18.555925
F 71.292343 65.600896 18.555925
F 98.027447 19.294381 18.555925
F 98.027447 42.447639 18.555925
F 98.027447 65.600896 18.555925
F 53.468932 1.286291 14.917742
F 53.468932 24.439549 14.917742
F 53.468932 47.592806 14.917742
F 80.204036 1.286291 14.917742
F 80.204036 24.439549 14.917742
F 80.204036 47.592806 14.917742
F 53.468932 9.004040 14.917742
F 53.468932 32.157298 14.917742
F 53.468932 55.310555 14.917742
F 80.204036 9.004040 14.917742
F 80.204036 32.157298 14.917742
F 80.204036 55.310555 14.917742
F 53.468932 16.721796 14.917741
F 53.468932 39.875053 14.917741
F 53.468932 63.028311 14.917741
F 80.204036 16.721796 14.917741
F 80.204036 39.875053 14.917741
F 80.204036 63.028311 14.917741
F 62.380628 1.286291 14.917742
F 62.380628 24.439548 14.917742
F 62.380628 47.592806 14.917742
F 89.115732 1.286291 14.917742
F 89.115732 24.439548 14.917742
F 89.115732 47.592806 14.917742
F 62.380628 9.004040 14.917742
F 62.380628 32.157298 14.917742
F 62.380628 55.310555 14.917742
F 89.115732 9.004040 14.917742
F 89.115732 32.157298 14.917742
F 89.115732 55.310555 14.917742
F 62.380628 16.721795 14.917741
F 62.380628 39.875053 14.917741
F 62.380628 63.028310 14.917741
F 89.115732 16.721795 14.917741
F 89.115732 39.875053 14.917741
F 89.115732 63.028310 14.917741
F 71.292333 1.286290 14.917740
F 71.292333 24.439547 14.917740
F 71.292333 47.592805 14.917740
F 98.027436 1.286290 14.917740
F 98.027436 24.439547 14.917740
F 98.027436 47.592805 14.917740
F 71.292333 9.004039 14.917740
F 71.292333 32.157296 14.917740
F 71.292333 55.310554 14.917740
F 98.027436 9.004039 14.917740
F 98.027436 32.157296 14.917740
F 98.027436 55.310554 14.917740
F 71.292333 16.721794 14.917740
F 71.292333 39.875052 14.917740
F 71.292333 63.028309 14.917740
F 98.027436 16.721794 14.917740
F 98.027436 39.875052 14.917740
F 98.027436 63.028309 14.917740
F 55.696869 7.717750 18.555927
F 55.696869 30.871007 18.555927
F 55.696869 54.024265 18.555927
F 82.431972 7.717750 18.555927
F 82.431972 30.871007 18.555927
F 82.431972 54.024265 18.555927
F 55.696869 15.435503 18.555926
F 55.696869 38.588760 18.555926
F 55.696869 61.742018 18.555926
F 82.431972 15.435503 18.555926
F 82.431972 38.588760 18.555926
F 82.431972 61.742018 18.555926
F 55.696869 0.000000 18.555926
F 55.696869 23.153258 18.555926
F 55.696869 46.306515 18.555926
F 82.431972 0.000000 18.555926
F 82.431972 23.153258 18.555926
F 82.431972 46.306515 18.555926
F 64.608567 7.717750 18.555927
F 64.608567 30.871007 18.555927
F 64.608567 54.024265 18.555927
F 91.343670 7.717750 18.555927
F 91.343670 30.871007 18.555927
F 91.343670 54.024265 18.555927
F 64.608567 15.435502 18.555925
F 64.608567 38.588760 18.555925
F 64.608567 61.742017 18.555925
F 91.343670 15.435502 18.555925
F 91.343670 38.588760 18.555925
F 91.343670 61.742017 18.555925
F 64.608567 0.000000 18.555926
F 64.608567 23.153258 18.555926
F 64.608567 46.306515 18.555926
F 91.343670 0.000000 18.555926
F 91.343670 23.153258 18.555926
F 91.343670 46.306515 18.555926
F 73.520271 7.717750 18.555926
F 73.520271 30.871008 18.555926
F 73.520271 54.024265 18.555926
F 100.255375 7.717750 18.555926
F 100.255375 30.871008 18.555926
F 100.255375 54.024265 18.555926
F 73.520271 15.435503 18.555925
F 73.520271 38.588760 18.555925
F 73.520271 61.742018 18.555925
F 100.255375 15.435503 18.555925
F 100.255375 38.588760 18.555925
F 100.255375 61.742018 18.555925
F 73.520271 0.000001 18.555926
F 73.520271 23.153258 18.555926
F 73.520271 46.306516 18.555926
F 100.255375 0.000001 18.555926
F 100.255375 23.153258 18.555926
F 100.255375 46.306516 18.555926
F 55.696854 5.145166 14.917742
F 55.696854 28.298423 14.917742
F 55.696854 51.451681 14.917742
F 82.431958 5.145166 14.917742
F 82.431958 28.298423 14.917742
F 82.431958 51.451681 14.917742
F 55.696854 12.862918 14.917741
F 55.696854 36.016175 14.917741
F 55.696854 59.169433 14.917741
F 82.431958 12.862918 14.917741
F 82.431958 36.016175 14.917741
F 82.431958 59.169433 14.917741
F 55.696854 20.580673 14.917742
F 55.696854 43.733931 14.917742
F 55.696854 66.887188 14.917742
F 82.431958 20.580673 14.917742
F 82.431958 43.733931 14.917742
F 82.431958 66.887188 14.917742
F 64.608551 5.145165 14.917741
F 64.608551 28.298422 14.917741
F 64.608551 51.451680 14.917741
F 91.343654 5.145165 14.917741
F 91.343654 28.298422 14.917741
F 91.343654 51.451680 14.917741
F 64.608551 12.862917 14.917740
F 64.608551 36.016174 14.917740
F 64.608551 59.169432 14.917740
F 91.343654 12.862917 14.917740
F 91.343654 36.016174 14.917740
F 91.343654 59.169432 14.917740
F 64.608551 20.580672 14.917741
F 64.608551 43.733930 14.917741
F 64.608551 66.887187 14.917741
F 91.343654 20.580672 14.917741
F 91.343654 43.733930 14.917741
F 91.343654 66.887187 14.917741
F 73.520258 5.145164 14.917741
F 73.520258 28.298422 14.917741
F 73.520258 51.451679 14.917741
F 100.255362 5.145164 14.917741
F 100.255362 28.298422 14.917741
F 100.255362 51.451679 14.917741
F 73.520258 12.862916 14.917740
F 73.520258 36.016174 14.917740
F 73.520258 59.169431 14.917740
F 100.255362 12.862916 14.917740
F 100.255362 36.016174 14.917740
F 100.255362 59.169431 14.917740
F 73.520258 20.580672 14.917741
F 73.520258 43.733929 14.917741
F 73.520258 66.887187 14.917741
F 100.255362 20.580672 14.917741
F 100.255362 43.733929 14.917741
F 100.255362 66.887187 14.917741
F 55.696866 5.145165 17.646379
F 55.696866 28.298423 17.646379
F 55.696866 51.451680 17.646379
F 82.431970 5.145165 17.646379
F 82.431970 28.298423 17.646379
F 82.431970 51.451680 17.646379
F 55.696866 12.862917 17.646380
F 55.696866 36.016175 17.646380
F 55.696866 59.169432 17.646380
F 82.431970 12.862917 17.646380
F 82.431970 36.016175 17.646380
F 82.431970 59.169432 17.646380
F 55.696866 20.580673 17.646379
F 55.696866 43.733930 17.646379
F 55.696866 66.887188 17.646379
F 82.431970 20.580673 17.646379
F 82.431970 43.733930 17.646379
F 82.431970 66.887188 17.646379
F 64.608564 5.145165 17.646379
F 64.608564 28.298422 17.646379
F 64.608564 51.451680 17.646379
F 91.343667 5.145165 17.646379
F 91.343667 28.298422 17.646379
F 91.343667 51.451680 17.646379
F 64.608564 12.862917 17.646380
F 64.608564 36.016175 17.646380
F 64.608564 59.169432 17.646380
F 91.343667 12.862917 17.646380
F 91.343667 36.016175 17.646380
F 91.343667 59.169432 17.646380
F 64.608564 20.580672 17.646380
F 64.608564 43.733930 17.646380
F 64.608564 66.887187 17.646380
F 91.343667 20.580672 17.646380
F 91.343667 43.733930 17.646380
F 91.343667 66.887187 17.646380
F 73.520270 5.145164 17.646380
F 73.520270 28.298422 17.646380
F 73.520270 51.451679 17.646380
F 100.255373 5.145164 17.646380
F 100.255373 28.298422 17.646380
F 100.255373 51.451679 17.646380
F 73.520270 12.862917 17.646381
F 73.520270 36.016174 17.646381
F 73.520270 59.169432 17.646381
F 100.255373 12.862917 17.646381
F 100.255373 36.016174 17.646381
F 100.255373 59.169432 17.646381
F 73.520270 20.580672 17.646380
F 73.520270 43.733929 17.646380
F 73.520270 66.887187 17.646380
F 100.255373 20.580672 17.646380
F 100.255373 43.733929 17.646380
F 100.255373 66.887187 17.646380
F 55.696856 7.717749 21.284564
F 55.696856 30.871007 21.284564
F 55.696856 54.024264 21.284564
F 82.431960 7.717749 21.284564
F 82.431960 30.871007 21.284564
F 82.431960 54.024264 21.284564
F 55.696856 15.435502 21.284565
F 55.696856 38.588760 21.284565
F 55.696856 61.742017 21.284565
F 82.431960 15.435502 21.284565
F 82.431960 38.588760 21.284565
F 82.431960 61.742017 21.284565
F 55.696856 0.000000 21.284564
F 55.696856 23.153257 21.284564
F 55.696856 46.306515 21.284564
F 82.431960 0.000000 21.284564
F 82.431960 23.153257 21.284564
F 82.431960 46.306515 21.284564
F 64.608553 7.717750 21.284564
F 64.608553 30.871007 21.284564
F 64.608553 54.024265 21.284564
F 91.343657 7.717750 21.284564
F 91.343657 30.871007 21.284564
F 91.343657 54.024265 21.284564
F 64.608553 15.435503 21.284565
F 64.608553 38.588760 21.284565
F 64.608553 61.742018 21.284565
F 91.343657 15.435503 21.284565
F 91.343657 38.588760 21.284565
F 91.343657 61.742018 21.284565
F 64.608553 0.000000 21.284564
F 64.608553 23.153258 21.284564
F 64.608553 46.306515 21.284564
F 91.343657 0.000000 21.284564
F 91.343657 23.153258 21.284564
F 91.343657 46.306515 21.284564
F 73.520260 7.717751 21.284565
F 73.520260 30.871008 21.284565
F 73.520260 54.024266 21.284565
F 100.255363 7.717751 21.284565
F 100.255363 30.871008 21.284565
F 100.255363 54.024266 21.284565
F 73.520260 15.435503 21.284566
F 73.520260 38.588761 21.284566
F 73.520260 61.742018 21.284566
F 100.255363 15.435503 21.284566
F 100.255363 38.588761 21.284566
F 100.255363 61.742018 21.284566
F 73.520260 0.000001 21.284565
F 73.520260 23.153259 21.284565
F 73.520260 46.306516 21.284565
F 100.255363 0.000001 21.284565
F 100.255363 23.153259 21.284565
F 100.255363 46.306516 21.284565
F 57.924793 1.286291 17.646379
F 57.924793 24.439548 17.646379
F 57.924793 47.592806 17.646379
F 84.659896 1.286291 17.646379
F 84.659896 24.439548 17.646379
F 84.659896 47.592806 17.646379
F 57.924793 9.004040 17.646379
F 57.924793 32.157298 17.646379
F 57.924793 55.310555 17.646379
F 84.659896 9.004040 17.646379
F 84.659896 32.157298 17.646379
F 84.659896 55.310555 17.646379
F 57.924793 16.721795 17.646380
F 57.924793 39.875053 17.646380
F 57.924793 63.028310 17.646380
F 84.659896 16.721795 17.646380
F 84.659896 39.875053 17.646380
F 84.659896 63.028310 17.646380
F 66.836492 1.286290 17.646380
F 66.836492 24.439548 17.646380
F 66.836492 47.592806 17.646380
F 93.571595 1.286290 17.646380
F 93.571595 24.439548 17.646380
F 93.571595 47.592806 17.646380
F 66.836492 9.004040 17.646380
F 66.836492 32.157297 17.646380
F 66.836492 55.310555 17.646380
F 93.571595 9.004040 17.646380
F 93.571595 32.157297 17.646380
F 93.571595 55.310555 17.646380
F 66.836492 16.721795 17.646380
F 66.836492 39.875053 17.646380
F 66.836492 63.028310 17.646380
F 93.571595 16.721795 17.646380
F 93.571595 39.875053 17.646380
F 93.571595 63.028310 17.646380
F 75.748197 1.286290 17.646380
F 75.748197 24.439548 17.646380
F 75.748197 47.592805 17.646380
F 102.483301 1.286290 17.646380
F 102.483301 24.439548 17.646380
F 102.483301 47.592805 17.646380
F 75.748197 9.004040 17.646380
F 75.748197 32.157297 17.646380
F 75.748197 55.310555 17.646380
F 102.483301 9.004040 17.646380
F 102.483301 32.157297 17.646380
F 102.483301 55.310555 17.646380
F 75.748197 16.721795 17.646380
F 75.748197 39.875052 17.646380
F 75.748197 63.028310 17.646380
F 102.483301 16.721795 17.646380
F 102.483301 39.875052 17.646380
F 102.483301 63.028310 17.646380
F 57.924778 3.858875 21.284564
F 57.924778 27.012132 21.284564
F 57.924778 50.165390 21.284564
F 84.659881 3.858875 21.284564
F 84.659881 27.012132 21.284564
F 84.659881 50.165390 21.284564
F 57.924778 11.576625 21.284564
F 57.924778 34.729882 21.284564
F 57.924778 57.883140 21.284564
F 84.659881 11.576625 21.284564
F 84.659881 34.729882 21.284564
F 84.659881 57.883140 21.284564
F 57.924778 19.294380 21.284564
F 57.924778 42.447638 21.284564
F 57.924778 65.600895 21.284564
F 84.659881 19.294380 21.284564
F 84.659881 42.447638 21.284564
F 84.659881 65.600895 21.284564
F 66.836477 3.858876 21.284565
F 66.836477 27.012134 21.284565
F 66.836477 50.165391 21.284565
F 93.571581 3.858876 21.284565
F 93.571581 27.012134 21.284565
F 93.571581 50.165391 21.284565
F 66.836477 11.576626 21.284565
F 66.836477 34.729884 21.284565
F 66.836477 57.883141 21.284565
F 93.571581 11.576626 21.284565
F 93.571581 34.729884 21.284565
F 93.571581 57.883141 21.284565
F 66.836477 19.294382 21.284565
F 66.836477 42.447639 21.284565
F 66.836477 65.600897 21.284565
F 93.571581 19.294382 21.284565
F 93.571581 42.447639 21.284565
F 93.571581 65.600897 21.284565
F 75.748184 3.858875 21.284564
F 75.748184 27.012133 21.284564
F 75.748184 50.165390 21.284564
F 102.483288 3.858875 21.284564
F 102.483288 27.012133 21.284564
F 102.483288 50.165390 21.284564
F 75.748184 11.576625 21.284565
F 75.748184 34.729883 21.284565
F 75.748184 57.883140 21.284565
F 102.483288 11.576625 21.284565
F 102.483288 34.729883 21.284565
F 102.483288 57.883140 21.284565
F 75.748184 19.294381 21.284565
F 75.748184 42.447638 21.284565
F 75.748184 65.600896 21.284565
F 102.483288 19.294381 21.284565
F 102.483288 42.447638 21.284565
F 102.483288 65.600896 21.284565
F 57.924790 3.858875 18.555927
F 57.924790 27.012133 18.555927
F 57.924790 50.165390 18.555927
F 84.659893 3.858875 18.555927
F 84.659893 27.012133 18.555927
F 84.659893 50.165390 18.555927
F 57.924790 11.576625 18.555926
F 57.924790 34.729883 18.555926
F 57.924790 57.883140 18.555926
F 84.659893 11.576625 18.555926
F 84.659893 34.729883 18.555926
F 84.659893 57.883140 18.555926
F 57.924790 19.294381 18.555926
F 57.924790 42.447638 18.555926
F 57.924790 65.600896 18.555926
F 84.659893 19.294381 18.555926
F 84.659893 42.447638 18.555926
F 84.659893 65.600896 18.555926
F 66.836490 3.858876 18.555926
F 66.836490 27.012133 18.555926
F 66.836490 50.165391 18.555926
F 93.571593 3.858876 18.555926
F 93.571593 27.012133 18.555926
F 93.571593 50.165391 18.555926
F 66.836490 11.576626 18.555926
F 66.836490 34.729883 18.555926
F 66.836490 57.883141 18.555926
F 93.571593 11.576626 18.555926
F 93.571593 34.729883 18.555926
F 93.571593 57.883141 18.555926
F 66.836490 19.294381 18.555925
F 66.836490 42.447639 18.555925
F 66.836490 65.600896 18.555925
F 93.571593 19.294381 18.555925
F 93.571593 42.447639 18.555925
F 93.571593 65.600896 18.555925
F 75.748196 3.858875 18.555926
F 75.748196 27.012133 18.555926
F 75.748196 50.165390 18.555926
F 102.483299 3.858875 18.555926
F 102.483299 27.012133 18.555926
F 102.483299 50.165390 18.555926
F 75.748196 11.576625 18.555926
F 75.748196 34.729883 18.555926
F 75.748196 57.883140 18.555926
F 102.483299 11.576625 18.555926
F 102.483299 34.729883 18.555926
F 102.483299 57.883140 18.555926
F 75.748196 19.294381 18.555926
F 75.748196 42.447638 18.555926
F 75.748196 65.600896 18.555926
F 102.483299 19.294381 18.555926
F 102.483299 42.447638 18.555926
F 102.483299 65.600896 18.555926
F 57.924780 1.286291 14.917742
F 57.924780 24.439549 14.917742
F 57.924780 47.592806 14.917742
F 84.659883 1.286291 14.917742
F 84.659883 24.439549 14.917742
F 84.659883 47.592806 14.917742
F 57.924780 9.004041 14.917742
F 57.924780 32.157298 14.917742
F 57.924780 55.310556 14.917742
F 84.659883 9.004041 14.917742
F 84.659883 32.157298 14.917742
F 84.659883 55.310556 14.917742
F 57.924780 16.721796 14.917741
F 57.924780 39.875053 14.917741
F 57.924780 63.028311 14.917741
F 84.659883 16.721796 14.917741
F 84.659883 39.875053 14.917741
F 84.659883 63.028311 14.917741
F 66.836479 1.286290 14.917741
F 66.836479 24.439547 14.917741
F 66.836479 47.592805 14.917741
F 93.571582 1.286290 14.917741
F 93.571582 24.439547 14.917741
F 93.571582 47.592805 14.917741
F 66.836479 9.004039 14.917741
F 66.836479 32.157297 14.917741
F 66.836479 55.310554 14.917741
F 93.571582 9.004039 14.917741
F 93.571582 32.157297 14.917741
F 93.571582 55.310554 14.917741
F 66.836479 16.721795 14.917740
F 66.836479 39.875052 14.917740
F 66.836479 63.028310 14.917740
F 93.571582 16.721795 14.917740
F 93.571582 39.875052 14.917740
F 93.571582 63.028310 14.917740
F 75.748186 1.286290 14.917741
F 75.748186 24.439548 14.917741
F 75.748186 47.592805 14.917741
F 102.483289 1.286290 14.917741
F 102.483289 24.439548 14.917741
F 102.483289 47.592805 14.917741
F 75.748186 9.004039 14.917741
F 75.748186 32.157297 14.917741
F 75.748186 55.310555 14.917741
F 102.483289 9.004039 14.917741
F 102.483289 32.157297 14.917741
F 102.483289 55.310555 14.917741
F 75.748186 16.721795 14.917740
F 75.748186 39.875052 14.917740
F 75.748186 63.028310 14.917740
F 102.483289 16.721795 14.917740
F 102.483289 39.875052 14.917740
F 102.483289 63.028310 14.917740
F 60.152717 7.717750 18.555927
F 60.152717 30.871007 18.555927
F 60.152717 54.024265 18.555927
F 86.887820 7.717750 18.555927
F 86.887820 30.871007 18.555927
F 86.887820 54.024265 18.555927
F 60.152717 15.435502 18.555926
F 60.152717 38.588760 18.555926
F 60.152717 61.742018 18.555926
F 86.887820 15.435502 18.555926
F 86.887820 38.588760 18.555926
F 86.887820 61.742018 18.555926
F 60.152717 0.000000 18.555927
F 60.152717 23.153258 18.555927
F 60.152717 46.306515 18.555927
F 86.887820 0.000000 18.555927
F 86.887820 23.153258 18.555927
F 86.887820 46.306515 18.555927
F 69.064418 7.717750 18.555926
F 69.064418 30.871008 18.555926
F 69.064418 54.024265 18.555926
F 95.799522 7.717750 18.555926
F 95.799522 30.871008 18.555926
F 95.799522 54.024265 18.555926
F 69.064418 15.435503 18.555925
F 69.064418 38.588760 18.555925
F 69.064418 61.742018 18.555925
F 95.799522 15.435503 18.555925
F 95.799522 38.588760 18.555925
F 95.799522 61.742018 18.555925
F 69.064418 0.000001 18.555926
F 69.064418 23.153258 18.555926
F 69.064418 46.306516 18.555926
F 95.799522 0.000001 18.555926
F 95.799522 23.153258 18.555926
F 95.799522 46.306516 18.555926
F 77.976123 7.717750 18.555927
F 77.976123 30.871007 18.555927
F 77.976123 54.024265 18.555927
F 104.711226 7.717750 18.555927
F 104.711226 30.871007 18.555927
F 104.711226 54.024265 18.555927
F 77.976123 15.435502 18.555926
F 77.976123 38.588760 18.555926
F 77.976123 61.742018 18.555926
F 104.711226 15.435502 18.555926
F 104.711226 38.588760 18.555926
F 104.711226 61.742018 18.555926
F 77.976123 0.000000 18.555926
F 77.976123 23.153258 18.555926
F 77.976123 46.306515 18.555926
F 104.711226 0.000000 18.555926
F 104.711226 23.153258 18.555926
F 104.711226 46.306515 18.555926
F 60.152702 5.145165 14.917742
F 60.152702 28.298423 14.917742
F 60.152702 51.451680 14.917742
F 86.887805 5.145165 14.917742
F 86.887805 28.298423 14.917742
F 86.887805 51.451680 14.917742
F 60.152702 12.862918 14.917741
F 60.152702 36.016175 14.917741
F 60.152702 59.169433 14.917741
F 86.887805 12.862918 14.917741
F 86.887805 36.016175 14.917741
F 86.887805 59.169433 14.917741
F 60.152702 20.580673 14.917742
F 60.152702 43.733930 14.917742
F 60.152702 66.887188 14.917742
F 86.887805 20.580673 14.917742
F 86.887805 43.733930 14.917742
F 86.887805 66.887188 14.917742
F 69.064404 5.145164 14.917741
F 69.064404 28.298421 14.917741
F 69.064404 51.451679 14.917741
F 95.799508 5.145164 14.917741
F 95.799508 28.298421 14.917741
F 95.799508 51.451679 14.917741
F 69.064404 12.862916 14.917740
F 69.064404 36.016174 14.917740
F 69.064404 59.169431 14.917740
F 95.799508 12.862916 14.917740
F 95.799508 36.016174 14.917740
F 95.799508 59.169431 14.917740
F 69.064404 20.580671 14.917740
F 69.064404 43.733929 14.917740
F 69.064404 66.887186 14.917740
F 95.799508 20.580671 14.917740
F 95.799508 43.733929 14.917740
F 95.799508 66.887186 14.917740
F 77.976110 5.145165 14.917742
F 77.976110 28.298423 14.917742
F 77.976110 51.451680 14.917742
F 104.711213 5.145165 14.917742
F 104.711213 28.298423 14.917742
F 104.711213 51.451680 14.917742
F 77.976110 12.862917 14.917741
F 77.976110 36.016175 14.917741
F 77.976110 59.169432 14.917741
F 104.711213 12.862917 14.917741
F 104.711213 36.016175 14.917741
F 104.711213 59.169432 14.917741
F 77.976110 20.580673 14.917742
F 77.976110 43.733930 14.917742
F 77.976110 66.887188 14.917742
F 104.711213 20.580673 14.917742
F 104.711213 43.733930 14.917742
F 104.711213 66.887188 14.917742
F 60.152714 5.145165 17.646379
F 60.152714 28.298423 17.646379
F 60.152714 51.451680 17.646379
F 86.887818 5.145165 17.646379
F 86.887818 28.298423 17.646379
F 86.887818 51.451680 17.646379
F 60.152714 12.862917 17.646380
F 60.152714 36.016175 17.646380
F 60.152714 59.169432 17.646380
F 86.887818 12.862917 17.646380
F 86.887818 36.016175 17.646380
F 86.887818 59.169432 17.646380
F 60.152714 20.580673 17.646379
F 60.152714 43.733930 17.646379
F 60.152714 66.887188 17.646379
F 86.887818 20.580673 17.646379
F 86.887818 43.733930 17.646379
F 86.887818 66.887188 17.646379
F 69.064417 5.145164 17.646380
F 69.064417 28.298422 17.646380
F 69.064417 51.451679 17.646380
F 95.799520 5.145164 17.646380
F 95.799520 28.298422 17.646380
F 95.799520 51.451679 17.646380
F 69.064417 12.862917 17.646381
F 69.064417 36.016174 17.646381
F 69.064417 59.169432 17.646381
F 95.799520 12.862917 17.646381
F 95.799520 36.016174 17.646381
F 95.799520 59.169432 17.646381
F 69.064417 20.580672 17.646380
F 69.064417 43.733929 17.646380
F 69.064417 66.887187 17.646380
F 95.799520 20.580672 17.646380
F 95.799520 43.733929 17.646380
F 95.799520 66.887187 17.646380
F 77.976121 5.145165 17.646379
F 77.976121 28.298423 17.646379
F 77.976121 51.451680 17.646379
F 104.711224 5.145165 17.646379
F 104.711224 28.298423 17.646379
F 104.711224 51.451680 17.646379
F 77.976121 12.862917 17.646380
F 77.976121 36.016175 17.646380
F 77.976121 59.169432 17.646380
F 104.711224 12.862917 17.646380
F 104.711224 36.016175 17.646380
F 104.711224 59.169432 17.646380
F 77.976121 20.580672 17.646379
F 77.976121 43.733930 17.646379
F 77.976121 66.887188 17.646379
F 104.711224 20.580672 17.646379
F 104.711224 43.733930 17.646379
F 104.711224 66.887188 17.646379
F 60.152704 7.717749 21.284564
F 60.152704 30.871007 21.284564
F 60.152704 54.024264 21.284564
F 86.887807 7.717749 21.284564
F 86.887807 30.871007 21.284564
F 86.887807 54.024264 21.284564
F 60.152704 15.435502 21.284565
F 60.152704 38.588760 21.284565
F 60.152704 61.742017 21.284565
F 86.887807 15.435502 21.284565
F 86.887807 38.588760 21.284565
F 86.887807 61.742017 21.284565
F 60.152704 0.000000 21.284564
F 60.152704 23.153257 21.284564
F 60.152704 46.306515 21.284564
F 86.887807 0.000000 21.284564
F 86.887807 23.153257 21.284564
F 86.887807 46.306515 21.284564
F 69.064406 7.717751 21.284565
F 69.064406 30.871008 21.284565
F 69.064406 54.024266 21.284565
F 95.799509 7.717751 21.284565
F 95.799509 30.871008 21.284565
F 95.799509 54.024266 21.284565
F 69.064406 15.435503 21.284566
F 69.064406 38.588761 21.284566
F 69.064406 61.742018 21.284566
F 95.799509 15.435503 21.284566
F 95.799509 38.588761 21.284566
F 95.799509 61.742018 21.284566
F 69.064406 0.000001 21.284565
F 69.064406 23.153259 21.284565
F 69.064406 46.306516 21.284565
F 95.799509 0.000001 21.284565
F 95.799509 23.153259 21.284565
F 95.799509 46.306516 21.284565
F 77.976111 7.717750 21.284564
F 77.976111 30.871007 21.284564
F 77.976111 54.024265 21.284564
F 104.711215 7.717750 21.284564
F 104.711215 30.871007 21.284564
F 104.711215 54.024265 21.284564
F 77.976111 15.435502 21.284565
F 77.976111 38.588760 21.284565
F 77.976111 61.742017 21.284565
F 104.711215 15.435502 21.284565
F 104.711215 38.588760 21.284565
F 104.711215 61.742017 21.284565
F 77.976111 0.000000 21.284564
F 77.976111 23.153258 21.284564
F 77.976111 46.306515 21.284564
F 104.711215 0.000000 21.284564
F 104.711215 23.153258 21.284564
F 104.711215 46.306515 21.284564
