# Supplementary material for: Molecular-resolution imaging of ice crystallized from liquid water by cryogenic liquid-cell TEM
Source: Nat Commun. 2025 Sep 25;16:8342. doi: 10.1038/s41467-025-62451-0 (PMC12462463; doi:10.1038/s41467-025-62451-0)
Supplement: Supplementary file 9 — Supplementary Data 1 [file 41467_2025_62451_MOESM9_ESM.zip › supercell_4_3_1/0.4/minimized.xyz]

5184
F5184
F 0.055459 1.260671 2.810474
F 0.055459 8.978314 2.810474
F 9.033552 1.286225 2.791513
F 9.033552 9.003868 2.791513
F 0.040720 3.884134 6.438925
F 0.040720 11.601778 6.438925
F 9.012942 3.858819 6.428993
F 9.012942 11.576462 6.428993
F 0.104816 3.854808 3.695773
F 0.104816 11.572451 3.695772
F 9.028908 3.859291 3.701831
F 9.028908 11.576934 3.701830
F 0.083670 1.304849 0.066586
F 0.083670 9.022492 0.066586
F 8.989934 1.289702 0.064614
F 8.989934 9.007346 0.064614
F 2.334400 7.721417 3.656043
F 2.334400 0.003774 3.656043
F 11.256779 7.718121 3.717378
F 11.256779 0.000477 3.717378
F 2.293189 5.145982 0.018700
F 2.293189 12.863627 0.018700
F 11.217795 5.148523 0.080167
F 11.217795 12.866168 0.080167
F 2.337744 5.142638 2.748843
F 2.337744 12.860283 2.748843
F 11.261390 5.145040 2.807071
F 11.261390 12.862685 2.807071
F 2.320276 7.719370 6.386078
F 2.320275 0.001726 6.386078
F 11.240781 7.717646 6.444550
F 11.240781 0.000002 6.444550
F 4.574839 1.286550 2.760172
F 4.574839 9.004193 2.760172
F 13.489232 1.286219 2.822624
F 13.489232 9.003862 2.822624
F 4.554620 3.858356 6.397523
F 4.554620 11.576000 6.397523
F 13.468620 3.858825 6.460104
F 13.468620 11.576469 6.460104
F 4.570974 3.860769 3.669615
F 4.570974 11.578412 3.669615
F 13.484618 3.859299 3.732932
F 13.484619 11.576943 3.732932
F 4.534244 1.288552 0.032843
F 4.534244 9.006196 0.032843
F 13.445637 1.289701 0.095720
F 13.445637 9.007345 0.095720
F 6.800722 7.718292 3.686166
F 6.800722 0.000649 3.686166
F 15.712461 7.718121 3.748485
F 15.712461 0.000477 3.748485
F 6.761248 5.148194 0.048831
F 6.761248 12.865840 0.048831
F 15.673477 5.148523 0.111274
F 15.673477 12.866167 0.111273
F 6.805381 5.145004 2.775993
F 6.805381 12.862649 2.775993
F 15.717072 5.145040 2.838178
F 15.717072 12.862685 2.838178
F 6.784874 7.717653 6.413447
F 6.784874 0.000010 6.413447
F 15.696463 7.717646 6.475657
F 15.696463 0.000003 6.475657
F 0.023668 1.262840 10.074846
F 0.023667 8.980483 10.074846
F 8.987570 1.286278 10.066836
F 8.987570 9.003921 10.066836
F 0.006599 3.880413 13.711610
F 0.006599 11.598056 13.711610
F 8.962163 3.858817 13.704878
F 8.962163 11.576461 13.704878
F 0.072349 3.849346 10.970827
F 0.072349 11.566990 10.970827
F 8.981189 3.858816 10.976355
F 8.981189 11.576460 10.976354
F 0.089445 1.293546 7.331350
F 0.089445 9.011189 7.331350
F 9.006577 1.286280 7.338315
F 9.006577 9.003923 7.338315
F 2.290269 7.719811 10.930034
F 2.290269 0.002167 10.930034
F 11.209056 7.717643 10.991904
F 15.623361 12.862261 17.388027
F 2.313250 5.142162 7.291680
F 2.313250 12.859808 7.291679
F 11.234443 5.145094 7.353863
F 11.234443 12.862739 7.353863
F 2.297622 5.144030 10.023083
F 2.297622 12.861675 10.023083
F 11.215403 5.145094 10.082393
F 11.215403 12.862739 10.082393
F 2.275001 7.718015 13.660524
F 2.275001 0.000371 13.660524
F 11.189997 7.717643 13.720434
F 15.623361 5.144616 17.388026
F 4.529577 1.286831 10.035298
F 4.529577 9.004475 10.035298
F 13.443246 1.286272 10.097947
F 13.443246 9.003916 10.097947
F 4.504523 3.858166 13.673271
F 4.504523 11.575810 13.673272
F 13.417836 3.858822 13.735988
F 13.417836 11.576465 13.735988
F 4.524621 3.859986 10.944384
F 4.524621 11.577630 10.944384
F 13.436894 3.858822 11.007458
F 13.436895 11.576466 11.007457
F 4.549237 1.284929 7.306230
F 4.549238 9.002572 7.306230
F 13.462285 1.286272 7.369416
F 13.462285 9.003916 7.369416
F 6.753088 7.717796 10.960690
F 6.753088 0.000152 10.960690
F 15.664737 7.717643 11.023011
F 6.712147 12.862348 17.325776
F 6.778426 5.144930 7.322641
F 6.778426 12.862575 7.322640
F 15.690125 5.145094 7.384970
F 15.690125 12.862739 7.384969
F 6.759612 5.145116 10.051271
F 6.759612 12.862760 10.051271
F 15.671085 5.145094 10.113500
F 15.671085 12.862739 10.113500
F 6.734334 7.717589 13.689291
F 6.712147 5.144703 17.325776
F 15.645679 7.717643 13.751542
F 15.639340 12.862736 14.660854
F 15.639340 5.145091 14.660854
F 15.662326 7.714214 21.025238
F 8.939852 1.285798 17.341363
F 8.939852 9.003442 17.341363
F 0.007448 3.887567 20.997162
F 0.007448 11.605210 20.997162
F 8.978792 3.855381 20.978569
F 8.978792 11.573024 20.978569
F 6.727745 12.862597 14.598543
F 6.750941 7.714180 20.962986
F 0.041095 3.846081 18.258236
F 0.041095 11.563725 18.258235
F 8.935208 3.858873 18.251675
F 8.935208 11.576516 18.251675
F 0.055277 1.298010 14.610606
F 0.055277 9.015653 14.610606
F 8.955798 1.286274 14.614197
F 8.955798 9.003917 14.614197
F 2.249460 7.718446 18.206944
F 2.249460 0.000802 18.206943
F 11.163069 7.717697 18.267227
F 11.163069 0.000053 18.267227
F 2.267297 5.143645 14.568619
F 2.267297 12.861290 14.568619
F 11.183658 5.145091 14.629747
F 11.183658 12.862736 14.629747
F 2.253398 5.143818 17.298372
F 2.253398 12.861464 17.298372
F 11.167680 5.144616 17.356919
F 11.167680 12.862261 17.356919
F 2.289632 7.716229 20.935362
F 6.727745 5.144952 14.598543
F 11.206645 7.714214 20.994131
F 15.618751 0.000053 18.298334
F 4.482557 1.286537 17.309740
F 4.482557 9.004180 17.309740
F 13.395521 1.285795 17.372473
F 13.395522 9.003438 17.372473
F 4.518267 3.855699 20.947665
F 4.518267 11.573343 20.947665
F 13.434484 3.855393 21.009685
F 13.434484 11.573037 21.009685
F 4.480371 3.859544 18.220012
F 4.480371 11.577188 18.220011
F 13.390908 3.858875 18.282781
F 13.390908 11.576519 18.282781
F 4.500052 1.285309 14.582356
F 4.500052 9.002953 14.582356
F 13.411501 1.286269 14.645301
F 13.411501 9.003913 14.645301
F 6.707212 7.717821 18.236033
F 6.707212 0.000178 18.236033
F 15.618751 7.717697 18.298334
F 0.055459 24.413607 2.810474
F 0.055459 16.695961 2.810474
F 9.033552 24.439162 2.791513
F 9.033552 16.721516 2.791513
F 0.040720 27.037071 6.438925
F 0.040720 19.319426 6.438926
F 9.012942 27.011756 6.428993
F 9.012942 19.294110 6.428993
F 0.104816 27.007744 3.695773
F 0.104816 19.290099 3.695772
F 9.028908 27.012227 3.701831
F 9.028908 19.294582 3.701830
F 0.083670 24.457785 0.066586
F 0.083670 16.740139 0.066586
F 8.989934 24.442639 0.064614
F 8.989934 16.724993 0.064613
F 2.334400 15.439063 3.656042
F 2.334400 23.156711 3.656043
F 11.256779 15.435767 3.717378
F 11.256779 23.153414 3.717378
F 2.293189 20.581275 0.018700
F 11.217795 20.583816 0.080167
F 2.337744 20.577931 2.748843
F 11.261390 20.580333 2.807071
F 2.320275 15.437016 6.386078
F 2.320275 23.154663 6.386078
F 11.240781 15.435292 6.444550
F 11.240781 23.152939 6.444550
F 4.574839 24.439487 2.760172
F 4.574839 16.721841 2.760173
F 13.489232 24.439156 2.822624
F 13.489232 16.721510 2.822625
F 4.554620 27.011292 6.397523
F 4.554620 19.293647 6.397523
F 13.468620 27.011762 6.460104
F 13.468620 19.294117 6.460104
F 4.570974 27.013706 3.669615
F 4.570974 19.296061 3.669615
F 13.484619 27.012236 3.732932
F 13.484619 19.294591 3.732932
F 4.534244 24.441489 0.032843
F 4.534244 16.723843 0.032842
F 13.445637 24.442638 0.095720
F 13.445637 16.724992 0.095720
F 6.800722 15.435938 3.686165
F 6.800722 23.153586 3.686166
F 15.712461 15.435767 3.748485
F 15.712461 23.153414 3.748485
F 6.761248 20.583487 0.048831
F 15.673477 20.583815 0.111273
F 6.805381 20.580297 2.775993
F 15.717071 20.580333 2.838178
F 6.784875 15.435299 6.413448
F 6.784874 23.152947 6.413447
F 15.696463 15.435292 6.475658
F 15.696463 23.152940 6.475657
F 0.023667 24.415777 10.074846
F 0.023667 16.698131 10.074846
F 8.987570 24.439214 10.066836
F 8.987570 16.721568 10.066837
F 0.006599 27.033349 13.711610
F 0.006599 19.315704 13.711610
F 8.962163 27.011754 13.704878
F 8.962163 19.294109 13.704878
F 0.072349 27.002283 10.970827
F 0.072349 19.284638 10.970827
F 8.981189 27.011753 10.976355
F 8.981189 19.294108 10.976354
F 0.089445 24.446483 7.331350
F 0.089445 16.728837 7.331349
F 9.006577 24.439217 7.338315
F 9.006577 16.721570 7.338314
F 2.290269 15.437457 10.930034
F 2.290269 23.155104 10.930034
F 11.209055 15.435289 10.991904
F 11.209056 23.152937 10.991904
F 2.313250 20.577455 7.291680
F 11.234442 20.580387 7.353863
F 2.297622 20.579323 10.023083
F 11.215403 20.580387 10.082393
F 2.275001 15.435661 13.660524
F 2.275001 23.153308 13.660524
F 11.189997 15.435289 13.720435
F 11.189997 23.152936 13.720434
F 4.529577 24.439768 10.035298
F 4.529577 16.722122 10.035298
F 13.443246 24.439209 10.097947
F 13.443246 16.721563 10.097947
F 4.504523 27.011103 13.673271
F 4.504523 19.293458 13.673271
F 13.417836 27.011758 13.735988
F 13.417836 19.294114 13.735988
F 4.524621 27.012923 10.944384
F 4.524621 19.295278 10.944384
F 13.436894 27.011758 11.007458
F 13.436894 19.294113 11.007457
F 4.549238 24.437866 7.306230
F 4.549238 16.720220 7.306229
F 13.462285 24.439209 7.369416
F 13.462285 16.721563 7.369416
F 6.753088 15.435441 10.960690
F 6.753088 23.153089 10.960690
F 15.664737 15.435289 11.023011
F 15.664737 23.152937 11.023011
F 6.778426 20.580223 7.322641
F 15.690125 20.580387 7.384970
F 6.759612 20.580409 10.051271
F 15.671085 20.580387 10.113501
F 6.734334 15.435235 13.689291
F 6.734334 23.152883 13.689291
F 15.645679 15.435289 13.751542
F 15.645679 23.152937 13.751542
F 15.662326 23.149508 21.025238
F 15.662326 15.431860 21.025239
F 8.939852 24.438735 17.341363
F 8.939852 16.721089 17.341364
F 0.007448 27.040503 20.997162
F 0.007448 19.322858 20.997162
F 8.978792 27.008317 20.978569
F 8.978792 19.290672 20.978569
F 6.750941 23.149474 20.962986
F 6.750941 15.431826 20.962987
F 0.041095 26.999018 18.258236
F 0.041095 19.281373 18.258235
F 8.935208 27.011810 18.251675
F 8.935208 19.294164 18.251675
F 0.055277 24.450947 14.610606
F 0.055277 16.733300 14.610606
F 8.955798 24.439211 14.614197
F 8.955798 16.721564 14.614196
F 2.249460 15.436092 18.206943
F 2.249460 23.153739 18.206944
F 11.163069 15.435343 18.267226
F 11.163069 23.152990 18.267227
F 2.267297 20.578938 14.568619
F 11.183658 20.580384 14.629747
F 2.253398 20.579112 17.298372
F 11.167679 20.579909 17.356919
F 2.289632 15.433875 20.935362
F 2.289632 23.151522 20.935361
F 11.206645 15.431860 20.994131
F 11.206645 23.149507 20.994131
F 4.482557 24.439474 17.309740
F 4.482557 16.721827 17.309740
F 13.395522 24.438732 17.372473
F 13.395522 16.721085 17.372473
F 4.518267 27.008635 20.947665
F 4.518267 19.290990 20.947665
F 13.434484 27.008330 21.009685
F 13.434484 19.290685 21.009685
F 4.480371 27.012481 18.220012
F 4.480371 19.294836 18.220011
F 13.390908 27.011812 18.282781
F 13.390908 19.294167 18.282780
F 4.500052 24.438246 14.582356
F 4.500052 16.720600 14.582356
F 13.411501 24.439206 14.645301
F 13.411501 16.721560 14.645300
F 6.707212 15.435467 18.236032
F 6.707212 23.153115 18.236033
F 15.618751 15.435343 18.298334
F 15.618751 23.152990 18.298334
F 6.727745 20.580245 14.598543
F 15.639341 20.580384 14.660854
F 6.712147 20.579996 17.325776
F 15.623361 20.579909 17.388026
F 0.055459 32.131251 2.810474
F 0.055459 39.848898 2.810474
F 9.033552 32.156806 2.791513
F 9.033552 39.874453 2.791513
F 0.040720 34.754715 6.438925
F 9.012942 34.729399 6.428993
F 0.104816 34.725388 3.695772
F 9.028908 34.729871 3.701830
F 0.083670 32.175429 0.066586
F 0.083670 39.893076 0.066586
F 8.989934 32.160283 0.064614
F 8.989934 39.877930 0.064613
F 2.334400 30.874354 3.656043
F 2.334400 38.592000 3.656042
F 11.256779 30.871057 3.717378
F 11.256779 38.588704 3.717378
F 2.293189 28.298918 0.018700
F 2.293189 36.016563 0.018700
F 11.217795 28.301459 0.080167
F 11.217795 36.019105 0.080167
F 2.337744 28.295575 2.748843
F 2.337744 36.013220 2.748843
F 11.261390 28.297977 2.807071
F 11.261390 36.015622 2.807071
F 2.320275 30.872306 6.386078
F 2.320275 38.589952 6.386078
F 11.240781 30.870583 6.444550
F 11.240781 38.588229 6.444550
F 4.574839 32.157130 2.760172
F 4.574839 39.874778 2.760173
F 13.489232 32.156799 2.822624
F 13.489232 39.874447 2.822625
F 4.554620 34.728936 6.397523
F 13.468620 34.729405 6.460104
F 4.570974 34.731349 3.669615
F 13.484619 34.729880 3.732932
F 4.534244 32.159132 0.032843
F 4.534244 39.876780 0.032842
F 13.445637 32.160281 0.095720
F 13.445637 39.877929 0.095720
F 6.800723 30.871229 3.686166
F 6.800723 38.588875 3.686165
F 15.712461 30.871058 3.748485
F 15.712461 38.588704 3.748485
F 6.761248 28.301131 0.048831
F 6.761247 36.018776 0.048831
F 15.673477 28.301459 0.111274
F 15.673477 36.019104 0.111273
F 6.805381 28.297941 2.775993
F 6.805381 36.015586 2.775993
F 15.717072 28.297977 2.838178
F 15.717072 36.015622 2.838178
F 6.784874 30.870590 6.413447
F 6.784875 38.588236 6.413448
F 15.696463 30.870583 6.475657
F 15.696463 38.588229 6.475657
F 0.023667 32.133420 10.074846
F 0.023667 39.851067 10.074846
F 8.987570 32.156858 10.066836
F 8.987570 39.874505 10.066837
F 0.006599 34.750993 13.711610
F 8.962163 34.729398 13.704878
F 0.072349 34.719927 10.970827
F 8.981189 34.729397 10.976354
F 0.089445 32.164126 7.331350
F 0.089445 39.881774 7.331349
F 9.006577 32.156860 7.338315
F 9.006577 39.874507 7.338314
F 2.290269 30.872747 10.930034
F 2.290269 38.590393 10.930034
F 11.209055 30.870580 10.991904
F 11.209056 38.588226 10.991904
F 2.313250 28.295099 7.291680
F 2.313250 36.012744 7.291679
F 11.234443 28.298031 7.353863
F 11.234443 36.015676 7.353863
F 2.297622 28.296967 10.023083
F 2.297622 36.014612 10.023083
F 11.215403 28.298031 10.082393
F 11.215403 36.015676 10.082394
F 2.275001 30.870952 13.660524
F 2.275001 38.588598 13.660524
F 11.189997 30.870580 13.720434
F 11.189997 38.588226 13.720435
F 4.529577 32.157412 10.035298
F 4.529577 39.875059 10.035298
F 13.443246 32.156852 10.097947
F 13.443246 39.874500 10.097947
F 4.504523 34.728746 13.673272
F 13.417836 34.729402 13.735988
F 4.524621 34.730567 10.944384
F 13.436894 34.729402 11.007457
F 4.549238 32.155509 7.306230
F 4.549238 39.873156 7.306229
F 13.462285 32.156853 7.369416
F 13.462285 39.874500 7.369416
F 6.753088 30.870732 10.960690
F 6.753088 38.588378 10.960690
F 15.664737 30.870580 11.023011
F 15.664737 38.588226 11.023011
F 6.778425 28.297867 7.322641
F 6.778425 36.015512 7.322640
F 15.690125 28.298030 7.384970
F 15.690125 36.015676 7.384969
F 6.759612 28.298052 10.051271
F 6.759612 36.015698 10.051271
F 15.671085 28.298030 10.113500
F 15.671085 36.015675 10.113500
F 6.734334 30.870526 13.689291
F 6.734334 38.588172 13.689291
F 15.645678 30.870580 13.751542
F 15.645679 38.588226 13.751542
F 15.662326 38.584797 21.025239
F 15.662326 30.867151 21.025238
F 8.939852 32.156379 17.341364
F 8.939852 39.874026 17.341364
F 0.007448 34.758147 20.997162
F 8.978792 34.725961 20.978569
F 6.750941 38.584763 20.962987
F 0.041095 34.716662 18.258235
F 8.935208 34.729453 18.251675
F 0.055277 32.168590 14.610606
F 0.055277 39.886237 14.610606
F 8.955798 32.156854 14.614197
F 8.955798 39.874501 14.614196
F 2.249460 30.871383 18.206944
F 2.249460 38.589029 18.206943
F 11.163069 30.870633 18.267227
F 11.163069 38.588280 18.267226
F 2.267297 28.296582 14.568619
F 2.267297 36.014227 14.568619
F 11.183658 28.298028 14.629747
F 11.183658 36.015673 14.629747
F 2.253398 28.296755 17.298372
F 2.253398 36.014400 17.298372
F 11.167680 28.297553 17.356919
F 11.167680 36.015198 17.356919
F 2.289632 30.869165 20.935362
F 2.289632 38.586812 20.935362
F 11.206645 30.867151 20.994131
F 11.206645 38.584797 20.994131
F 4.482557 32.157117 17.309740
F 4.482557 39.874764 17.309740
F 13.395521 32.156375 17.372473
F 13.395522 39.874022 17.372473
F 4.518267 34.726279 20.947665
F 13.434484 34.725974 21.009685
F 4.480371 34.730125 18.220011
F 13.390908 34.729456 18.282780
F 4.500052 32.155889 14.582356
F 4.500052 39.873537 14.582356
F 13.411501 32.156850 14.645301
F 13.411501 39.874497 14.645300
F 6.707212 30.870758 18.236033
F 6.707212 38.588404 18.236032
F 15.618751 30.870634 18.298334
F 15.618750 38.588280 18.298334
F 6.727745 28.297889 14.598543
F 6.727745 36.015534 14.598542
F 15.639340 28.298027 14.660854
F 15.639341 36.015673 14.660854
F 6.712147 28.297640 17.325776
F 6.712147 36.015285 17.325776
F 15.623361 28.297553 17.388026
F 15.623361 36.015198 17.388027
F 6.750941 30.867117 20.962986
F 0.055459 47.566544 2.810474
F 0.055459 55.284187 2.810474
F 9.033552 47.592099 2.791513
F 9.033552 55.309742 2.791513
F 0.040720 50.190008 6.438925
F 0.040720 42.472363 6.438926
F 9.012942 50.164692 6.428993
F 9.012942 42.447047 6.428993
F 0.104816 50.160681 3.695773
F 0.104816 42.443036 3.695772
F 9.028908 50.165164 3.701831
F 9.028908 42.447519 3.701830
F 0.083670 47.610722 0.066586
F 0.083670 55.328365 0.066586
F 8.989934 47.595576 0.064614
F 8.989934 55.313219 0.064614
F 2.334400 54.027291 3.656043
F 2.334400 46.309648 3.656043
F 11.256779 54.023994 3.717378
F 11.256779 46.306351 3.717378
F 2.293189 51.451855 0.018700
F 2.293189 43.734212 0.018700
F 11.217795 51.454396 0.080167
F 11.217795 43.736753 0.080167
F 2.337744 51.448511 2.748843
F 2.337744 43.730867 2.748843
F 11.261390 51.450914 2.807071
F 11.261390 43.733270 2.807071
F 2.320276 54.025243 6.386078
F 2.320275 46.307600 6.386078
F 11.240781 54.023519 6.444550
F 11.240781 46.305876 6.444550
F 4.574839 47.592424 2.760172
F 4.574839 55.310067 2.760172
F 13.489232 47.592093 2.822624
F 13.489232 55.309736 2.822624
F 4.554620 50.164229 6.397523
F 4.554620 42.446584 6.397523
F 13.468620 50.164698 6.460104
F 13.468620 42.447053 6.460104
F 4.570974 50.166642 3.669615
F 4.570974 42.448997 3.669615
F 13.484618 50.165173 3.732932
F 13.484619 42.447528 3.732932
F 4.534244 47.594426 0.032843
F 4.534244 55.312069 0.032843
F 13.445637 47.595575 0.095720
F 13.445637 55.313218 0.095720
F 6.800722 54.024166 3.686166
F 6.800722 46.306522 3.686166
F 15.712461 54.023994 3.748485
F 15.712461 46.306351 3.748485
F 6.761248 51.454068 0.048831
F 6.761248 43.736424 0.048831
F 15.673477 51.454396 0.111274
F 15.673477 43.736752 0.111273
F 6.805381 51.450877 2.775993
F 6.805381 43.733234 2.775993
F 15.717072 51.450913 2.838178
F 15.717071 43.733270 2.838178
F 6.784874 54.023527 6.413447
F 6.784874 46.305883 6.413447
F 15.696463 54.023520 6.475657
F 15.696463 46.305876 6.475657
F 0.023668 47.568713 10.074846
F 0.023667 55.286357 10.074846
F 8.987570 47.592151 10.066836
F 8.987570 55.309794 10.066836
F 0.006599 50.186286 13.711610
F 0.006599 42.468641 13.711610
F 8.962163 50.164691 13.704878
F 8.962163 42.447045 13.704878
F 0.072349 50.155220 10.970827
F 0.072349 42.437574 10.970827
F 8.981189 50.164690 10.976355
F 8.981189 42.447044 10.976354
F 0.089445 47.599420 7.331350
F 0.089445 55.317063 7.331350
F 9.006577 47.592153 7.338315
F 9.006577 55.309797 7.338315
F 2.290269 54.025684 10.930034
F 2.290269 46.308041 10.930034
F 11.209056 54.023517 10.991904
F 11.209056 46.305873 10.991904
F 2.313250 51.448036 7.291680
F 2.313250 43.730392 7.291680
F 11.234443 51.450968 7.353863
F 11.234443 43.733324 7.353863
F 2.297622 51.449904 10.023083
F 2.297622 43.732260 10.023083
F 11.215403 51.450968 10.082393
F 11.215403 43.733324 10.082393
F 2.275001 54.023888 13.660524
F 2.275001 46.306245 13.660524
F 11.189997 54.023516 13.720434
F 11.189997 46.305873 13.720434
F 4.529577 47.592705 10.035298
F 4.529577 55.310348 10.035298
F 13.443246 47.592146 10.097947
F 13.443246 55.309789 10.097947
F 4.504523 50.164039 13.673271
F 4.504523 42.446394 13.673271
F 13.417836 50.164695 13.735988
F 13.417836 42.447050 13.735988
F 4.524621 50.165860 10.944384
F 4.524621 42.448215 10.944384
F 13.436894 50.164695 11.007458
F 13.436894 42.447050 11.007457
F 4.549238 47.590802 7.306230
F 4.549238 55.308446 7.306230
F 13.462285 47.592146 7.369416
F 13.462285 55.309789 7.369416
F 6.753088 54.023669 10.960690
F 6.753088 46.306026 10.960690
F 15.664737 54.023517 11.023011
F 15.664737 46.305874 11.023011
F 6.778426 51.450803 7.322641
F 6.778426 43.733160 7.322641
F 15.690125 51.450967 7.384970
F 15.690125 43.733324 7.384970
F 6.759612 51.450989 10.051271
F 6.759612 43.733345 10.051271
F 15.671085 51.450967 10.113500
F 15.671085 43.733323 10.113501
F 6.734334 54.023463 13.689291
F 6.734334 46.305820 13.689291
F 15.645679 54.023517 13.751542
F 15.645679 46.305873 13.751542
F 15.662326 46.302444 21.025238
F 15.662326 54.020088 21.025238
F 8.939852 47.591672 17.341363
F 8.939852 55.309315 17.341363
F 0.007448 50.193440 20.997162
F 0.007448 42.475795 20.997162
F 8.978792 50.161254 20.978569
F 8.978792 42.443609 20.978569
F 6.750941 46.302410 20.962986
F 6.750941 54.020053 20.962986
F 0.041095 50.151954 18.258236
F 0.041095 42.434309 18.258235
F 8.935208 50.164746 18.251675
F 8.935208 42.447101 18.251675
F 0.055277 47.603883 14.610606
F 0.055277 55.321526 14.610606
F 8.955798 47.592147 14.614197
F 8.955798 55.309791 14.614197
F 2.249460 54.024319 18.206944
F 2.249460 46.306676 18.206943
F 11.163069 54.023570 18.267227
F 11.163069 46.305927 18.267227
F 2.267297 51.449519 14.568619
F 2.267297 43.731875 14.568619
F 11.183658 51.450965 14.629747
F 11.183658 43.733321 14.629747
F 2.253398 51.449692 17.298372
F 2.253398 43.732048 17.298372
F 11.167680 51.450490 17.356919
F 11.167679 43.732846 17.356919
F 2.289632 54.022102 20.935362
F 2.289632 46.304459 20.935361
F 11.206645 54.020087 20.994131
F 11.206645 46.302444 20.994131
F 4.482557 47.592410 17.309740
F 4.482557 55.310053 17.309740
F 13.395522 47.591669 17.372473
F 13.395522 55.309312 17.372473
F 4.518267 50.161572 20.947665
F 4.518267 42.443927 20.947665
F 13.434484 50.161267 21.009685
F 13.434484 42.443621 21.009685
F 4.480371 50.165418 18.220012
F 4.480371 42.447773 18.220011
F 13.390908 50.164749 18.282781
F 13.390908 42.447104 18.282780
F 4.500053 47.591183 14.582356
F 4.500052 55.308826 14.582356
F 13.411501 47.592143 14.645301
F 13.411501 55.309786 14.645301
F 6.707212 54.023695 18.236033
F 6.707212 46.306051 18.236033
F 15.618751 54.023570 18.298334
F 15.618751 46.305927 18.298334
F 6.727745 51.450825 14.598543
F 6.727745 43.733182 14.598543
F 15.639340 51.450964 14.660854
F 15.639340 43.733320 14.660854
F 6.712147 51.450576 17.325776
F 6.712147 43.732932 17.325776
F 15.623361 51.450489 17.388026
F 15.623361 43.732846 17.388026
F 0.055459 63.001835 2.810474
F 9.033552 63.027389 2.791513
F 0.040720 57.907652 6.438925
F 0.040720 65.625300 6.438926
F 9.012942 57.882336 6.428993
F 9.012942 65.599984 6.428993
F 0.104816 57.878325 3.695772
F 0.104816 65.595973 3.695772
F 9.028908 57.882808 3.701830
F 9.028908 65.600456 3.701830
F 0.083670 63.046013 0.066586
F 8.989934 63.030866 0.064613
F 2.334400 61.744937 3.656042
F 11.256779 61.741640 3.717378
F 2.293189 59.169500 0.018700
F 2.293189 66.887148 0.018700
F 11.217795 59.172041 0.080167
F 11.217795 66.889689 0.080167
F 2.337744 59.166156 2.748843
F 2.337744 66.883804 2.748843
F 11.261390 59.168559 2.807071
F 11.261390 66.886207 2.807071
F 2.320275 61.742889 6.386078
F 11.240781 61.741166 6.444550
F 4.574839 63.027714 2.760173
F 13.489232 63.027383 2.822625
F 4.554620 57.881873 6.397523
F 4.554620 65.599521 6.397523
F 13.468620 57.882342 6.460104
F 13.468620 65.599990 6.460104
F 4.570974 57.884286 3.669615
F 4.570974 65.601934 3.669615
F 13.484619 57.882817 3.732932
F 13.484619 65.600465 3.732932
F 4.534244 63.029717 0.032842
F 13.445637 63.030866 0.095720
F 6.800723 61.741812 3.686165
F 15.712461 61.741640 3.748485
F 6.761248 59.171713 0.048831
F 6.761247 66.889361 0.048831
F 15.673477 59.172041 0.111273
F 15.673477 66.889689 0.111273
F 6.805381 59.168522 2.775993
F 6.805381 66.886171 2.775993
F 15.717072 59.168559 2.838178
F 15.717071 66.886207 2.838178
F 6.784875 61.741173 6.413448
F 15.696463 61.741166 6.475658
F 0.023667 63.004004 10.074846
F 8.987570 63.027442 10.066837
F 0.006599 57.903930 13.711610
F 0.006599 65.621578 13.711610
F 8.962163 57.882334 13.704878
F 8.962163 65.599982 13.704878
F 0.072349 57.872863 10.970827
F 0.072349 65.590511 10.970827
F 8.981189 57.882333 10.976354
F 8.981189 65.599981 10.976354
F 0.089445 63.034710 7.331349
F 9.006577 63.027444 7.338314
F 2.290269 61.743330 10.930034
F 11.209055 61.741162 10.991904
F 2.313250 59.165681 7.291679
F 2.313250 66.883329 7.291680
F 11.234443 59.168613 7.353863
F 11.234442 66.886261 7.353863
F 2.297622 59.167549 10.023083
F 2.297622 66.885197 10.023083
F 11.215403 59.168612 10.082393
F 11.215403 66.886260 10.082393
F 2.275001 61.741534 13.660524
F 11.189997 61.741163 13.720435
F 4.529577 63.027996 10.035298
F 13.443246 63.027437 10.097947
F 4.504523 57.881683 13.673272
F 4.504523 65.599331 13.673271
F 13.417836 57.882339 13.735988
F 13.417836 65.599987 13.735988
F 4.524621 57.883504 10.944384
F 4.524621 65.601152 10.944384
F 13.436895 57.882339 11.007457
F 13.436894 65.599987 11.007457
F 4.549238 63.026093 7.306229
F 13.462285 63.027437 7.369416
F 6.753088 61.741315 10.960690
F 15.664737 61.741163 11.023011
F 6.778426 59.168449 7.322640
F 6.778426 66.886097 7.322641
F 15.690125 59.168612 7.384969
F 15.690125 66.886260 7.384970
F 6.759612 59.168634 10.051271
F 6.759612 66.886282 10.051271
F 15.671085 59.168612 10.113500
F 15.671085 66.886260 10.113501
F 6.734334 61.741109 13.689291
F 15.645679 61.741163 13.751542
F 15.662326 61.737734 21.025239
F 8.939852 63.026963 17.341364
F 0.007448 57.911084 20.997162
F 0.007448 65.628732 20.997162
F 8.978792 57.878898 20.978569
F 8.978792 65.596546 20.978569
F 6.750941 61.737700 20.962987
F 15.623361 66.885783 17.388026
F 0.041095 57.869598 18.258235
F 0.041095 65.587246 18.258235
F 8.935208 57.882390 18.251675
F 8.935208 65.600038 18.251675
F 0.055277 63.039174 14.610605
F 8.955798 63.027438 14.614196
F 2.249460 61.741965 18.206943
F 11.163069 61.741216 18.267226
F 2.267297 59.167164 14.568619
F 2.267297 66.884812 14.568619
F 11.183658 59.168610 14.629747
F 11.183658 66.886258 14.629747
F 2.253398 59.167337 17.298372
F 2.253398 66.884985 17.298372
F 11.167680 59.168135 17.356919
F 11.167679 66.885783 17.356920
F 2.289632 61.739748 20.935362
F 11.206645 61.737734 20.994131
F 4.482557 63.027701 17.309740
F 13.395522 63.026959 17.372473
F 4.518267 57.879216 20.947665
F 4.518267 65.596864 20.947665
F 13.434484 57.878910 21.009685
F 13.434484 65.596558 21.009685
F 4.480371 57.883061 18.220011
F 4.480371 65.600710 18.220011
F 13.390908 57.882393 18.282781
F 13.390908 65.600041 18.282780
F 4.500052 63.026474 14.582356
F 13.411501 63.027434 14.645300
F 6.707212 61.741341 18.236032
F 15.618751 61.741216 18.298334
F 6.727745 59.168471 14.598543
F 6.727745 66.886119 14.598543
F 15.639340 59.168609 14.660854
F 15.639341 66.886257 14.660854
F 6.712147 59.168221 17.325776
F 6.712147 66.885869 17.325776
F 15.623361 59.168135 17.388027
F 11.209055 69.458810 10.991904
F 11.189997 69.458810 13.720435
F 15.664737 69.458811 11.023011
F 6.734334 69.458757 13.689291
F 15.645679 69.458810 13.751542
F 15.662326 69.455382 21.025238
F 6.750941 69.455348 20.962986
F 2.289632 69.457396 20.935361
F 11.206645 69.455381 20.994131
F 26.856276 1.286219 2.915945
F 26.856276 9.003862 2.915945
F 17.944914 1.286219 2.853731
F 17.944914 9.003862 2.853731
F 26.835665 3.858824 6.553424
F 26.835665 11.576468 6.553425
F 17.924303 3.858825 6.491211
F 17.924303 11.576468 6.491211
F 26.851662 3.859299 3.826253
F 26.851662 11.576943 3.826253
F 17.940301 3.859299 3.764039
F 17.940301 11.576943 3.764039
F 26.812681 1.289702 0.189042
F 26.812681 9.007345 0.189042
F 17.901320 1.289701 0.126827
F 17.901320 9.007344 0.126827
F 29.079503 7.718120 3.841807
F 29.079503 0.000477 3.841807
F 20.168143 7.718121 3.779592
F 20.168143 0.000478 3.779592
F 29.040519 5.148524 0.204595
F 29.040519 12.866168 0.204595
F 20.129160 5.148523 0.142381
F 20.129160 12.866167 0.142381
F 29.084113 5.145041 2.931498
F 29.084113 12.862686 2.931499
F 20.172754 5.145040 2.869285
F 20.172754 12.862685 2.869285
F 29.063505 7.717646 6.568978
F 29.063505 0.000002 6.568978
F 20.152145 7.717646 6.506764
F 20.152145 0.000003 6.506764
F 31.311954 1.286219 2.947052
F 31.311954 9.003862 2.947052
F 22.400596 1.286219 2.884838
F 22.400596 9.003862 2.884838
F 31.291342 3.858824 6.584531
F 31.291342 11.576468 6.584532
F 22.379985 3.858824 6.522318
F 22.379985 11.576468 6.522318
F 31.307340 3.859299 3.857360
F 31.307340 11.576943 3.857360
F 22.395983 3.859299 3.795146
F 22.395982 11.576943 3.795146
F 31.268359 1.289702 0.220149
F 31.268360 9.007345 0.220149
F 22.357002 1.289701 0.157934
F 22.357002 9.007344 0.157934
F 33.535181 7.718121 3.872914
F 33.535181 0.000477 3.872914
F 24.623824 7.718121 3.810699
F 24.623824 0.000477 3.810700
F 33.496197 5.148523 0.235702
F 33.496197 12.866168 0.235702
F 24.584841 5.148523 0.173488
F 24.584841 12.866168 0.173488
F 33.539791 5.145041 2.962606
F 33.539791 12.862685 2.962606
F 24.628434 5.145040 2.900391
F 24.628434 12.862685 2.900392
F 33.519183 7.717645 6.600085
F 33.519183 0.000002 6.600085
F 24.607827 7.717646 6.537871
F 24.607827 0.000002 6.537871
F 26.810289 1.286273 10.191268
F 26.810289 9.003916 10.191268
F 17.898928 1.286272 10.129054
F 17.898928 9.003915 10.129054
F 26.784881 3.858821 13.829308
F 26.784881 11.576465 13.829309
F 17.873519 3.858822 13.767095
F 17.873519 11.576465 13.767095
F 26.803938 3.858821 11.100779
F 26.803938 11.576465 11.100779
F 17.892577 3.858822 11.038565
F 17.892577 11.576466 11.038564
F 26.829329 1.286273 7.462738
F 26.829329 9.003916 7.462738
F 17.917967 1.286272 7.400523
F 17.917967 9.003915 7.400523
F 29.031779 7.717643 11.116332
F 17.890167 11.573037 21.040792
F 20.120419 7.717643 11.054118
F 17.890167 3.855393 21.040792
F 29.057167 5.145095 7.478291
F 29.057167 12.862740 7.478291
F 20.145808 5.145094 7.416077
F 20.145808 12.862739 7.416076
F 29.038127 5.145094 10.206821
F 29.038127 12.862739 10.206821
F 20.126768 5.145094 10.144607
F 20.126768 12.862739 10.144607
F 29.012721 7.717643 13.844862
F 33.485047 7.714213 21.149666
F 20.101361 7.717643 13.782649
F 24.534724 12.862261 17.450240
F 31.265968 1.286273 10.222375
F 31.265968 9.003916 10.222375
F 22.354609 1.286272 10.160161
F 22.354609 9.003916 10.160161
F 31.240558 3.858821 13.860416
F 31.240558 11.576465 13.860416
F 22.329201 3.858821 13.798202
F 22.329201 11.576465 13.798202
F 31.259616 3.858821 11.131886
F 31.259616 11.576465 11.131886
F 22.348259 3.858821 11.069672
F 22.348258 11.576465 11.069672
F 31.285007 1.286273 7.493845
F 31.285007 9.003916 7.493845
F 22.373649 1.286272 7.431631
F 22.373649 9.003915 7.431631
F 33.487457 7.717643 11.147440
F 24.534724 5.144616 17.450240
F 24.576100 7.717643 11.085226
F 33.446081 12.862261 17.512454
F 33.512844 5.145094 7.509399
F 33.512844 12.862740 7.509398
F 24.601488 5.145094 7.447184
F 24.601488 12.862739 7.447184
F 33.493805 5.145094 10.237928
F 33.493805 12.862739 10.237928
F 24.582448 5.145094 10.175714
F 24.582448 12.862739 10.175714
F 33.468399 7.717642 13.875969
F 33.446081 5.144616 17.512454
F 24.557043 7.717643 13.813755
F 24.550704 12.862736 14.723068
F 26.762565 1.285795 17.465794
F 26.762565 9.003438 17.465794
F 17.851204 1.285794 17.403580
F 17.851204 9.003438 17.403580
F 26.801528 3.855392 21.103005
F 26.801528 11.573036 21.103005
F 24.550704 5.145091 14.723069
F 24.573690 7.714214 21.087452
F 26.757952 3.858875 18.376102
F 26.757952 11.576519 18.376101
F 17.846590 3.858875 18.313887
F 17.846590 11.576519 18.313887
F 26.778545 1.286270 14.738622
F 26.778545 9.003913 14.738622
F 17.867183 1.286269 14.676407
F 17.867183 9.003912 14.676408
F 28.985793 7.717696 18.391656
F 28.985793 0.000053 18.391655
F 20.074433 7.717697 18.329441
F 20.074433 0.000053 18.329441
F 29.006383 5.145092 14.754176
F 29.006383 12.862737 14.754175
F 20.095024 5.145091 14.691961
F 20.095024 12.862736 14.691961
F 28.990403 5.144617 17.481347
F 28.990403 12.862262 17.481347
F 20.079043 5.144616 17.419133
F 20.079043 12.862261 17.419134
F 29.029369 7.714214 21.118559
F 33.462060 12.862737 14.785283
F 20.118009 7.714214 21.056345
F 33.462060 5.145091 14.785283
F 31.218244 1.285795 17.496901
F 31.218244 9.003438 17.496901
F 22.306885 1.285794 17.434687
F 22.306885 9.003438 17.434687
F 31.257206 3.855392 21.134112
F 31.257206 11.573036 21.134112
F 22.345849 3.855392 21.071898
F 22.345849 11.573036 21.071899
F 31.213630 3.858875 18.407209
F 31.213630 11.576519 18.407208
F 22.302272 3.858875 18.344994
F 22.302272 11.576519 18.344995
F 31.234223 1.286270 14.769729
F 31.234223 9.003913 14.769729
F 22.322865 1.286269 14.707515
F 22.322865 9.003912 14.707515
F 33.441471 7.717696 18.422763
F 33.441471 0.000053 18.422763
F 24.530114 7.717697 18.360548
F 24.530114 0.000053 18.360548
F 26.856276 24.439156 2.915945
F 26.856276 16.721510 2.915945
F 17.944914 24.439155 2.853731
F 17.944914 16.721510 2.853732
F 26.835665 27.011761 6.553424
F 26.835665 19.294116 6.553425
F 17.924303 27.011762 6.491211
F 17.924303 19.294117 6.491211
F 26.851662 27.012236 3.826253
F 26.851662 19.294591 3.826253
F 17.940301 27.012236 3.764039
F 17.940301 19.294591 3.764039
F 26.812682 24.442639 0.189042
F 26.812681 16.724993 0.189041
F 17.901320 24.442638 0.126827
F 17.901320 16.724992 0.126827
F 29.079503 15.435767 3.841806
F 29.079503 23.153414 3.841807
F 20.168143 15.435767 3.779592
F 20.168143 23.153414 3.779592
F 29.040519 20.583816 0.204595
F 20.129160 20.583816 0.142381
F 29.084113 20.580334 2.931499
F 20.172754 20.580333 2.869285
F 29.063505 15.435292 6.568978
F 29.063505 23.152939 6.568978
F 20.152146 15.435292 6.506764
F 20.152146 23.152940 6.506764
F 31.311954 24.439156 2.947052
F 31.311954 16.721510 2.947052
F 22.400596 24.439156 2.884838
F 22.400596 16.721510 2.884838
F 31.291342 27.011761 6.584531
F 31.291342 19.294116 6.584532
F 22.379985 27.011761 6.522318
F 22.379985 19.294116 6.522318
F 31.307340 27.012236 3.857360
F 31.307340 19.294591 3.857360
F 22.395982 27.012236 3.795146
F 22.395982 19.294591 3.795146
F 31.268360 24.442639 0.220149
F 31.268360 16.724993 0.220148
F 22.357002 24.442638 0.157934
F 22.357002 16.724992 0.157934
F 33.535181 15.435766 3.872913
F 33.535181 23.153414 3.872914
F 24.623824 15.435766 3.810699
F 24.623824 23.153414 3.810699
F 33.496197 20.583816 0.235702
F 24.584841 20.583816 0.173488
F 33.539791 20.580334 2.962606
F 24.628434 20.580333 2.900392
F 33.519183 15.435292 6.600085
F 33.519183 23.152939 6.600085
F 24.607826 15.435292 6.537871
F 24.607827 23.152940 6.537871
F 26.810289 24.439210 10.191268
F 26.810289 16.721563 10.191268
F 17.898928 24.439209 10.129054
F 17.898928 16.721563 10.129054
F 26.784881 27.011758 13.829308
F 26.784881 19.294113 13.829309
F 17.873519 27.011759 13.767095
F 17.873519 19.294113 13.767095
F 26.803938 27.011758 11.100779
F 26.803938 19.294113 11.100779
F 17.892577 27.011758 11.038565
F 17.892577 19.294113 11.038564
F 26.829329 24.439210 7.462738
F 26.829329 16.721564 7.462737
F 17.917967 24.439209 7.400523
F 17.917967 16.721563 7.400523
F 29.031779 15.435289 11.116332
F 29.031779 23.152937 11.116333
F 20.120419 15.435289 11.054118
F 20.120419 23.152937 11.054118
F 29.057167 20.580388 7.478291
F 20.145808 20.580387 7.416077
F 29.038127 20.580388 10.206821
F 20.126768 20.580387 10.144608
F 29.012721 15.435289 13.844862
F 29.012721 23.152936 13.844863
F 20.101361 15.435289 13.782649
F 20.101362 23.152937 13.782649
F 31.265968 24.439210 10.222375
F 31.265968 16.721563 10.222375
F 22.354609 24.439209 10.160161
F 22.354609 16.721563 10.160161
F 31.240558 27.011758 13.860416
F 31.240558 19.294113 13.860416
F 22.329201 27.011758 13.798202
F 22.329201 19.294113 13.798202
F 31.259616 27.011758 11.131886
F 31.259616 19.294113 11.131886
F 22.348258 27.011759 11.069672
F 22.348258 19.294113 11.069672
F 31.285007 24.439210 7.493845
F 31.285007 16.721564 7.493845
F 22.373649 24.439209 7.431631
F 22.373649 16.721563 7.431630
F 33.487457 15.435289 11.147439
F 33.487457 23.152936 11.147440
F 24.576100 15.435289 11.085225
F 24.576100 23.152937 11.085226
F 33.512844 20.580387 7.509398
F 24.601488 20.580388 7.447184
F 33.493805 20.580387 10.237928
F 24.582448 20.580387 10.175714
F 33.468399 15.435289 13.875970
F 33.468399 23.152936 13.875969
F 24.557043 15.435289 13.813756
F 24.557043 23.152936 13.813756
F 26.762565 24.438732 17.465794
F 26.762565 16.721086 17.465794
F 17.851204 24.438731 17.403580
F 17.851204 16.721085 17.403580
F 26.801528 27.008329 21.103005
F 26.801528 19.290684 21.103005
F 24.573690 23.149508 21.087452
F 24.573690 15.431860 21.087452
F 26.757952 27.011812 18.376102
F 26.757952 19.294167 18.376101
F 17.846590 27.011812 18.313887
F 17.846590 19.294167 18.313887
F 26.778545 24.439207 14.738622
F 26.778545 16.721561 14.738622
F 17.867183 24.439206 14.676408
F 17.867183 16.721560 14.676407
F 28.985793 15.435343 18.391655
F 28.985793 23.152990 18.391655
F 20.074433 15.435343 18.329441
F 20.074433 23.152990 18.329441
F 29.006383 20.580384 14.754176
F 20.095024 20.580384 14.691961
F 28.990403 20.579910 17.481347
F 20.079043 20.579909 17.419133
F 29.029369 15.431860 21.118559
F 29.029369 23.149507 21.118559
F 20.118009 15.431860 21.056346
F 20.118009 23.149508 21.056345
F 31.218244 24.438732 17.496901
F 31.218244 16.721086 17.496901
F 22.306885 24.438732 17.434687
F 22.306886 16.721086 17.434687
F 31.257206 27.008329 21.134112
F 31.257206 19.290684 21.134112
F 22.345849 27.008329 21.071898
F 22.345849 19.290684 21.071899
F 31.213630 27.011812 18.407209
F 31.213630 19.294167 18.407208
F 22.302272 27.011812 18.344994
F 22.302272 19.294167 18.344994
F 31.234223 24.439207 14.769729
F 31.234223 16.721561 14.769729
F 22.322865 24.439206 14.707515
F 22.322866 16.721560 14.707515
F 33.441471 15.435342 18.422762
F 33.441471 23.152990 18.422763
F 24.530114 15.435342 18.360548
F 24.530114 23.152990 18.360548
F 33.462060 20.580384 14.785283
F 24.550704 20.580384 14.723068
F 33.446081 20.579910 17.512454
F 24.534724 20.579909 17.450240
F 33.485047 15.431860 21.149666
F 33.485047 23.149507 21.149666
F 17.890167 27.008330 21.040792
F 17.890167 19.290685 21.040792
F 26.856276 32.156799 2.915945
F 26.856276 39.874447 2.915945
F 17.944914 32.156799 2.853731
F 17.944914 39.874446 2.853732
F 26.835665 34.729405 6.553425
F 17.924303 34.729405 6.491211
F 26.851662 34.729880 3.826253
F 17.940301 34.729880 3.764039
F 26.812681 32.160282 0.189042
F 26.812681 39.877929 0.189041
F 17.901320 32.160281 0.126827
F 17.901320 39.877929 0.126827
F 29.079503 30.871057 3.841807
F 29.079503 38.588703 3.841806
F 20.168143 30.871058 3.779592
F 20.168143 38.588704 3.779592
F 29.040519 28.301460 0.204595
F 29.040519 36.019105 0.204595
F 20.129160 28.301459 0.142381
F 20.129160 36.019104 0.142381
F 29.084113 28.297978 2.931498
F 29.084113 36.015623 2.931499
F 20.172754 28.297977 2.869285
F 20.172754 36.015622 2.869285
F 29.063505 30.870583 6.568978
F 29.063505 38.588229 6.568978
F 20.152146 30.870583 6.506764
F 20.152145 38.588229 6.506764
F 31.311954 32.156799 2.947052
F 31.311954 39.874447 2.947052
F 22.400596 32.156799 2.884838
F 22.400596 39.874446 2.884838
F 31.291342 34.729405 6.584532
F 22.379985 34.729405 6.522318
F 31.307340 34.729880 3.857360
F 22.395983 34.729880 3.795146
F 31.268360 32.160282 0.220149
F 31.268360 39.877929 0.220148
F 22.357002 32.160281 0.157934
F 22.357002 39.877929 0.157934
F 33.535181 30.871057 3.872914
F 33.535181 38.588703 3.872913
F 24.623824 30.871057 3.810699
F 24.623824 38.588703 3.810699
F 33.496197 28.301460 0.235702
F 33.496197 36.019105 0.235702
F 24.584841 28.301460 0.173488
F 24.584841 36.019105 0.173488
F 33.539791 28.297977 2.962606
F 33.539791 36.015623 2.962606
F 24.628434 28.297977 2.900391
F 24.628434 36.015622 2.900392
F 33.519183 30.870582 6.600085
F 33.519183 38.588229 6.600085
F 24.607827 30.870583 6.537871
F 24.607827 38.588229 6.537871
F 26.810289 32.156853 10.191268
F 26.810289 39.874500 10.191268
F 17.898928 32.156852 10.129054
F 17.898928 39.874500 10.129054
F 26.784881 34.729402 13.829309
F 17.873519 34.729402 13.767095
F 26.803938 34.729402 11.100779
F 17.892577 34.729402 11.038564
F 26.829329 32.156853 7.462738
F 26.829329 39.874500 7.462737
F 17.917967 32.156852 7.400523
F 17.917967 39.874500 7.400523
F 29.031779 30.870580 11.116332
F 29.031779 38.588226 11.116332
F 20.120419 30.870580 11.054118
F 20.120419 38.588226 11.054118
F 29.057167 28.298031 7.478291
F 29.057167 36.015676 7.478291
F 20.145808 28.298031 7.416077
F 20.145808 36.015676 7.416076
F 29.038127 28.298031 10.206821
F 29.038127 36.015676 10.206821
F 20.126768 28.298031 10.144607
F 20.126768 36.015675 10.144607
F 29.012721 30.870579 13.844862
F 29.012721 38.588225 13.844862
F 20.101362 30.870580 13.782649
F 20.101361 38.588226 13.782649
F 31.265968 32.156853 10.222375
F 31.265968 39.874500 10.222375
F 22.354609 32.156852 10.160161
F 22.354609 39.874500 10.160161
F 31.240558 34.729401 13.860416
F 22.329201 34.729402 13.798202
F 31.259616 34.729402 11.131886
F 22.348259 34.729402 11.069672
F 31.285007 32.156853 7.493845
F 31.285007 39.874501 7.493845
F 22.373649 32.156853 7.431631
F 22.373649 39.874500 7.431630
F 33.487457 30.870580 11.147440
F 33.487457 38.588226 11.147439
F 24.576100 30.870580 11.085226
F 24.576100 38.588226 11.085225
F 33.512844 28.298031 7.509399
F 33.512844 36.015676 7.509398
F 24.601488 28.298031 7.447184
F 24.601488 36.015676 7.447184
F 33.493805 28.298031 10.237928
F 33.493805 36.015676 10.237928
F 24.582448 28.298031 10.175714
F 24.582448 36.015676 10.175714
F 33.468399 30.870579 13.875969
F 33.468399 38.588226 13.875970
F 24.557043 30.870580 13.813756
F 24.557043 38.588226 13.813756
F 26.762565 32.156375 17.465794
F 26.762565 39.874023 17.465794
F 17.851204 32.156375 17.403580
F 17.851204 39.874022 17.403580
F 26.801528 34.725973 21.103005
F 24.573690 38.584797 21.087452
F 26.757952 34.729456 18.376101
F 17.846590 34.729456 18.313887
F 26.778545 32.156850 14.738622
F 26.778545 39.874498 14.738622
F 17.867183 32.156849 14.676407
F 17.867183 39.874497 14.676408
F 28.985793 30.870633 18.391656
F 28.985793 38.588279 18.391655
F 20.074433 30.870634 18.329441
F 20.074433 38.588279 18.329441
F 29.006383 28.298028 14.754176
F 29.006383 36.015673 14.754175
F 20.095024 28.298028 14.691961
F 20.095023 36.015673 14.691961
F 28.990403 28.297554 17.481347
F 28.990403 36.015199 17.481347
F 20.079043 28.297553 17.419133
F 20.079043 36.015198 17.419134
F 29.029369 30.867150 21.118559
F 29.029369 38.584797 21.118559
F 20.118009 30.867151 21.056345
F 20.118009 38.584797 21.056346
F 31.218244 32.156375 17.496901
F 31.218244 39.874023 17.496901
F 22.306886 32.156375 17.434687
F 22.306885 39.874022 17.434687
F 31.257206 34.725973 21.134112
F 22.345849 34.725973 21.071899
F 31.213630 34.729456 18.407208
F 22.302272 34.729456 18.344994
F 31.234223 32.156850 14.769729
F 31.234223 39.874497 14.769729
F 22.322866 32.156850 14.707515
F 22.322865 39.874497 14.707515
F 33.441471 30.870633 18.422763
F 33.441471 38.588279 18.422762
F 24.530114 30.870633 18.360548
F 24.530114 38.588279 18.360548
F 33.462060 28.298028 14.785283
F 33.462060 36.015673 14.785282
F 24.550704 28.298028 14.723069
F 24.550704 36.015673 14.723068
F 33.446081 28.297553 17.512454
F 33.446081 36.015199 17.512454
F 24.534724 28.297553 17.450240
F 24.534724 36.015198 17.450240
F 33.485047 30.867150 21.149666
F 33.485047 38.584797 21.149666
F 24.573690 30.867151 21.087452
F 17.890167 34.725973 21.040792
F 26.856276 47.592093 2.915945
F 26.856276 55.309736 2.915945
F 17.944914 47.592092 2.853731
F 17.944914 55.309735 2.853731
F 26.835665 50.164698 6.553424
F 26.835665 42.447053 6.553425
F 17.924303 50.164698 6.491211
F 17.924303 42.447053 6.491211
F 26.851662 50.165173 3.826253
F 26.851662 42.447527 3.826253
F 17.940301 50.165173 3.764039
F 17.940301 42.447528 3.764039
F 26.812681 47.595575 0.189042
F 26.812681 55.313219 0.189042
F 17.901320 47.595575 0.126827
F 17.901320 55.313218 0.126827
F 29.079503 54.023994 3.841807
F 29.079503 46.306351 3.841807
F 20.168143 54.023994 3.779592
F 20.168143 46.306351 3.779592
F 29.040519 51.454397 0.204595
F 29.040519 43.736753 0.204595
F 20.129160 51.454396 0.142381
F 20.129160 43.736752 0.142381
F 29.084113 51.450914 2.931498
F 29.084113 43.733270 2.931499
F 20.172754 51.450913 2.869285
F 20.172754 43.733270 2.869285
F 29.063505 54.023519 6.568978
F 29.063505 46.305876 6.568978
F 20.152146 54.023520 6.506764
F 20.152145 46.305876 6.506764
F 31.311954 47.592093 2.947052
F 31.311954 55.309736 2.947052
F 22.400596 47.592092 2.884838
F 22.400596 55.309736 2.884838
F 31.291342 50.164698 6.584531
F 31.291342 42.447053 6.584532
F 22.379985 50.164698 6.522318
F 22.379985 42.447053 6.522318
F 31.307340 50.165172 3.857360
F 31.307340 42.447527 3.857360
F 22.395983 50.165172 3.795146
F 22.395982 42.447527 3.795146
F 31.268360 47.595575 0.220149
F 31.268360 55.313219 0.220149
F 22.357002 47.595575 0.157934
F 22.357002 55.313218 0.157934
F 33.535181 54.023994 3.872914
F 33.535181 46.306351 3.872914
F 24.623824 54.023994 3.810699
F 24.623824 46.306351 3.810700
F 33.496197 51.454397 0.235702
F 33.496197 43.736753 0.235702
F 24.584841 51.454397 0.173488
F 24.584841 43.736753 0.173488
F 33.539791 51.450914 2.962606
F 33.539791 43.733270 2.962606
F 24.628434 51.450914 2.900391
F 24.628434 43.733270 2.900392
F 33.519183 54.023519 6.600085
F 33.519183 46.305876 6.600085
F 24.607827 54.023519 6.537871
F 24.607827 46.305876 6.537871
F 26.810289 47.592146 10.191268
F 26.810289 55.309789 10.191268
F 17.898928 47.592146 10.129054
F 17.898928 55.309789 10.129054
F 26.784881 50.164695 13.829308
F 26.784881 42.447050 13.829309
F 17.873519 50.164695 13.767095
F 17.873519 42.447050 13.767095
F 26.803938 50.164695 11.100779
F 26.803938 42.447050 11.100779
F 17.892577 50.164695 11.038565
F 17.892577 42.447050 11.038564
F 26.829329 47.592147 7.462738
F 26.829329 55.309790 7.462738
F 17.917967 47.592146 7.400523
F 17.917967 55.309789 7.400523
F 29.031779 54.023516 11.116332
F 29.031779 46.305873 11.116333
F 20.120419 54.023517 11.054118
F 20.120419 46.305873 11.054118
F 29.057167 51.450968 7.478291
F 29.057167 43.733325 7.478291
F 20.145808 51.450967 7.416077
F 20.145808 43.733324 7.416077
F 29.038127 51.450968 10.206821
F 29.038127 43.733324 10.206821
F 20.126768 51.450967 10.144607
F 20.126768 43.733323 10.144608
F 29.012721 54.023516 13.844862
F 29.012721 46.305873 13.844862
F 20.101362 54.023517 13.782649
F 20.101361 46.305873 13.782649
F 31.265968 47.592146 10.222375
F 31.265968 55.309790 10.222375
F 22.354609 47.592146 10.160161
F 22.354609 55.309789 10.160161
F 31.240558 50.164695 13.860416
F 31.240558 42.447049 13.860416
F 22.329201 50.164695 13.798202
F 22.329201 42.447050 13.798202
F 31.259616 50.164695 11.131886
F 31.259616 42.447050 11.131886
F 22.348259 50.164695 11.069672
F 22.348258 42.447050 11.069672
F 31.285007 47.592147 7.493845
F 31.285007 55.309790 7.493845
F 22.373649 47.592146 7.431631
F 22.373649 55.309789 7.431631
F 33.487457 54.023516 11.147440
F 33.487457 46.305873 11.147440
F 24.576100 54.023517 11.085226
F 24.576100 46.305873 11.085226
F 33.512844 51.450968 7.509399
F 33.512844 43.733324 7.509398
F 24.601488 51.450968 7.447184
F 24.601488 43.733324 7.447184
F 33.493805 51.450968 10.237928
F 33.493805 43.733324 10.237928
F 24.582448 51.450968 10.175714
F 24.582448 43.733324 10.175714
F 33.468399 54.023516 13.875969
F 33.468399 46.305873 13.875969
F 24.557043 54.023516 13.813755
F 24.557043 46.305873 13.813756
F 26.762565 47.591669 17.465794
F 26.762565 55.309312 17.465794
F 17.851204 47.591668 17.403580
F 17.851204 55.309311 17.403580
F 26.801528 50.161266 21.103005
F 26.801528 42.443621 21.103005
F 24.573690 46.302444 21.087452
F 24.573690 54.020087 21.087452
F 26.757952 50.164749 18.376102
F 26.757952 42.447103 18.376101
F 17.846590 50.164749 18.313887
F 17.846590 42.447104 18.313887
F 26.778545 47.592144 14.738622
F 26.778545 55.309787 14.738622
F 17.867183 47.592143 14.676408
F 17.867183 55.309786 14.676407
F 28.985793 54.023570 18.391656
F 28.985793 46.305927 18.391655
F 20.074433 54.023570 18.329441
F 20.074433 46.305927 18.329441
F 29.006383 51.450965 14.754176
F 29.006383 43.733321 14.754176
F 20.095024 51.450964 14.691961
F 20.095024 43.733320 14.691961
F 28.990403 51.450490 17.481347
F 28.990403 43.732846 17.481347
F 20.079043 51.450489 17.419133
F 20.079043 43.732846 17.419133
F 29.029369 54.020087 21.118559
F 29.029369 46.302444 21.118559
F 20.118009 54.020088 21.056345
F 20.118009 46.302444 21.056345
F 31.218244 47.591669 17.496901
F 31.218244 55.309312 17.496901
F 22.306885 47.591668 17.434687
F 22.306885 55.309312 17.434687
F 31.257206 50.161266 21.134112
F 31.257206 42.443621 21.134112
F 22.345849 50.161266 21.071898
F 22.345849 42.443621 21.071899
F 31.213630 50.164749 18.407209
F 31.213630 42.447103 18.407208
F 22.302272 50.164749 18.344994
F 22.302272 42.447103 18.344994
F 31.234223 47.592143 14.769729
F 31.234223 55.309787 14.769729
F 22.322865 47.592143 14.707515
F 22.322865 55.309786 14.707515
F 33.441471 54.023570 18.422763
F 33.441471 46.305926 18.422763
F 24.530114 54.023570 18.360548
F 24.530114 46.305927 18.360548
F 33.462060 51.450965 14.785283
F 33.462060 43.733321 14.785283
F 24.550704 51.450965 14.723069
F 24.550704 43.733321 14.723068
F 33.446081 51.450490 17.512454
F 33.446081 43.732846 17.512454
F 24.534724 51.450490 17.450240
F 24.534724 43.732846 17.450240
F 33.485047 54.020087 21.149666
F 33.485047 46.302444 21.149666
F 17.890167 50.161266 21.040792
F 17.890167 42.443621 21.040792
F 26.856276 63.027384 2.915945
F 17.944914 63.027383 2.853732
F 26.835665 57.882341 6.553425
F 26.835665 65.599990 6.553425
F 17.924303 57.882342 6.491211
F 17.924303 65.599990 6.491211
F 26.851662 57.882816 3.826253
F 26.851662 65.600464 3.826253
F 17.940301 57.882817 3.764039
F 17.940301 65.600465 3.764039
F 26.812681 63.030866 0.189041
F 17.901320 63.030865 0.126827
F 29.079503 61.741640 3.841806
F 20.168143 61.741641 3.779592
F 29.040519 59.172042 0.204595
F 29.040519 66.889690 0.204595
F 20.129160 59.172041 0.142381
F 20.129160 66.889689 0.142381
F 29.084113 59.168559 2.931499
F 29.084113 66.886207 2.931499
F 20.172754 59.168559 2.869285
F 20.172754 66.886207 2.869285
F 29.063505 61.741165 6.568978
F 20.152146 61.741166 6.506764
F 31.311954 63.027384 2.947052
F 22.400596 63.027383 2.884838
F 31.291342 57.882342 6.584532
F 31.291342 65.599989 6.584532
F 22.379985 57.882342 6.522318
F 22.379985 65.599990 6.522318
F 31.307340 57.882816 3.857360
F 31.307340 65.600464 3.857360
F 22.395982 57.882816 3.795146
F 22.395982 65.600465 3.795146
F 31.268360 63.030866 0.220148
F 22.357002 63.030866 0.157934
F 33.535181 61.741640 3.872913
F 24.623824 61.741640 3.810699
F 33.496197 59.172042 0.235702
F 33.496197 66.889690 0.235702
F 24.584841 59.172042 0.173488
F 24.584841 66.889690 0.173488
F 33.539791 59.168559 2.962606
F 33.539791 66.886207 2.962606
F 24.628434 59.168559 2.900392
F 24.628434 66.886207 2.900392
F 33.519183 61.741165 6.600085
F 24.607827 61.741165 6.537871
F 26.810289 63.027437 10.191268
F 17.898928 63.027437 10.129054
F 26.784881 57.882338 13.829309
F 26.784881 65.599986 13.829309
F 17.873519 57.882339 13.767095
F 17.873519 65.599987 13.767095
F 26.803938 57.882339 11.100779
F 26.803938 65.599987 11.100779
F 17.892577 57.882339 11.038564
F 17.892577 65.599987 11.038564
F 26.829329 63.027437 7.462737
F 17.917967 63.027436 7.400523
F 29.031779 61.741163 11.116332
F 20.120419 61.741163 11.054118
F 29.057167 59.168613 7.478291
F 29.057167 66.886261 7.478291
F 20.145808 59.168612 7.416076
F 20.145808 66.886261 7.416077
F 29.038127 59.168613 10.206821
F 29.038127 66.886261 10.206821
F 20.126768 59.168612 10.144607
F 20.126768 66.886261 10.144608
F 29.012721 61.741162 13.844862
F 20.101361 61.741163 13.782649
F 31.265968 63.027437 10.222375
F 22.354609 63.027437 10.160161
F 31.240558 57.882338 13.860416
F 31.240558 65.599986 13.860416
F 22.329201 57.882339 13.798202
F 22.329201 65.599987 13.798202
F 31.259616 57.882339 11.131886
F 31.259616 65.599987 11.131886
F 22.348258 57.882339 11.069672
F 22.348258 65.599987 11.069672
F 31.285007 63.027437 7.493845
F 22.373649 63.027437 7.431630
F 33.487457 61.741162 11.147439
F 24.576100 61.741163 11.085225
F 33.512844 59.168613 7.509398
F 33.512844 66.886261 7.509398
F 24.601488 59.168613 7.447184
F 24.601488 66.886261 7.447184
F 33.493805 59.168613 10.237928
F 33.493805 66.886261 10.237928
F 24.582448 59.168613 10.175714
F 24.582448 66.886261 10.175714
F 33.468399 61.741162 13.875970
F 24.557043 61.741162 13.813756
F 26.762565 63.026959 17.465794
F 17.851204 63.026959 17.403580
F 26.801528 57.878909 21.103005
F 26.801528 65.596558 21.103005
F 24.573690 61.737733 21.087452
F 33.485047 61.737733 21.149666
F 26.757952 57.882392 18.376101
F 26.757952 65.600040 18.376101
F 17.846590 57.882393 18.313887
F 17.846590 65.600041 18.313887
F 26.778545 63.027434 14.738622
F 17.867183 63.027433 14.676407
F 28.985793 61.741216 18.391655
F 20.074433 61.741216 18.329441
F 29.006383 59.168610 14.754175
F 29.006383 66.886258 14.754175
F 20.095023 59.168609 14.691961
F 20.095024 66.886258 14.691961
F 28.990403 59.168135 17.481347
F 28.990403 66.885783 17.481347
F 20.079043 59.168135 17.419134
F 20.079043 66.885783 17.419134
F 29.029369 61.737733 21.118559
F 20.118009 61.737734 21.056346
F 31.218244 63.026959 17.496901
F 22.306885 63.026959 17.434687
F 31.257206 57.878910 21.134112
F 31.257206 65.596557 21.134112
F 22.345849 57.878910 21.071899
F 22.345849 65.596558 21.071899
F 31.213630 57.882392 18.407208
F 31.213630 65.600040 18.407208
F 22.302272 57.882393 18.344994
F 22.302272 65.600041 18.344994
F 31.234223 63.027434 14.769729
F 22.322865 63.027434 14.707515
F 33.441471 61.741216 18.422762
F 24.530114 61.741216 18.360548
F 33.462060 59.168610 14.785283
F 33.462060 66.886258 14.785283
F 24.550704 59.168610 14.723068
F 24.550704 66.886258 14.723068
F 33.446081 59.168135 17.512454
F 33.446081 66.885783 17.512454
F 24.534724 59.168135 17.450240
F 24.534724 66.885783 17.450240
F 17.890167 57.878910 21.040792
F 17.890167 65.596558 21.040792
F 29.031779 69.458810 11.116333
F 20.120419 69.458811 11.054118
F 29.012721 69.458810 13.844862
F 33.485047 69.455381 21.149666
F 20.101361 69.458811 13.782649
F 33.487457 69.458810 11.147440
F 24.576100 69.458810 11.085226
F 33.468399 69.458810 13.875969
F 24.557043 69.458810 13.813756
F 24.573690 69.455381 21.087452
F 29.029369 69.455381 21.118559
F 20.118009 69.455382 21.056345
F 35.767633 1.286219 2.978159
F 35.767633 9.003862 2.978159
F 44.678328 1.286400 3.040247
F 44.678328 9.004043 3.040247
F 35.747021 3.858824 6.615639
F 35.747021 11.576468 6.615639
F 44.657876 3.858684 6.677754
F 44.657876 11.576327 6.677754
F 35.763019 3.859299 3.888467
F 35.763019 11.576943 3.888467
F 44.673725 3.859112 3.950788
F 44.673725 11.576755 3.950788
F 35.724038 1.289702 0.251256
F 35.724038 9.007345 0.251256
F 44.634968 1.289805 0.313549
F 44.634968 9.007448 0.313549
F 37.990861 7.718121 3.904021
F 37.990861 0.000477 3.904021
F 46.898410 7.717042 3.966910
F 35.712884 11.573036 21.165220
F 37.951876 5.148523 0.266809
F 37.951876 12.866168 0.266809
F 46.862959 5.148513 0.328995
F 46.862959 12.866158 0.328995
F 37.995471 5.145040 2.993713
F 37.995471 12.862685 2.993713
F 46.903185 5.146048 3.055293
F 46.903185 12.863693 3.055293
F 37.974862 7.717646 6.631192
F 37.974862 0.000002 6.631192
F 46.883410 7.716934 6.692924
F 35.712884 3.855392 21.165219
F 40.223313 1.286219 3.009267
F 40.223313 9.003862 3.009267
F 49.118796 1.290634 3.067999
F 49.118796 9.008277 3.067999
F 40.202701 3.858825 6.646746
F 40.202701 11.576469 6.646746
F 49.101666 3.855246 6.706554
F 49.101666 11.572890 6.706554
F 40.218700 3.859299 3.919574
F 40.218700 11.576943 3.919574
F 49.115634 3.855259 3.983896
F 49.115634 11.572902 3.983896
F 40.179718 1.289701 0.282362
F 40.179718 9.007345 0.282362
F 49.080247 1.292517 0.345976
F 49.080247 9.010161 0.345976
F 42.446522 7.718130 3.935121
F 42.446522 0.000487 3.935121
F 51.318080 7.708696 4.001373
F 51.280174 7.704116 21.263324
F 42.407558 5.148522 0.297915
F 42.407557 12.866167 0.297915
F 51.303179 5.146321 0.354379
F 51.303179 12.863966 0.354379
F 42.451134 5.145031 3.024826
F 42.451134 12.862677 3.024826
F 51.322253 5.153242 3.072331
F 51.322253 12.870887 3.072331
F 42.430530 7.717653 6.662304
F 42.430530 0.000009 6.662304
F 51.308664 7.710708 6.720942
F 42.396387 7.714220 21.211884
F 35.721647 1.286273 10.253482
F 35.721647 9.003916 10.253482
F 44.632647 1.286372 10.315627
F 44.632647 9.004015 10.315628
F 35.696237 3.858821 13.891523
F 35.696237 11.576465 13.891523
F 44.607373 3.858760 13.953696
F 44.607373 11.576404 13.953696
F 35.715295 3.858821 11.162993
F 35.715295 11.576465 11.162993
F 44.626306 3.858724 11.225277
F 44.626306 11.576368 11.225277
F 35.740685 1.286273 7.524952
F 35.740685 9.003916 7.524952
F 44.651550 1.286412 7.587264
F 44.651550 9.004055 7.587264
F 37.943137 7.717643 11.178546
F 51.259972 12.863276 17.635147
F 46.852367 7.717068 11.241157
F 51.259972 5.145631 17.635146
F 37.968524 5.145094 7.540505
F 37.968524 12.862739 7.540505
F 46.876976 5.145887 7.603253
F 46.876976 12.863532 7.603253
F 37.949485 5.145094 10.269036
F 37.949485 12.862739 10.269036
F 46.858813 5.145587 10.330924
F 46.858813 12.863232 10.330925
F 37.924078 7.717643 13.907076
F 42.357440 12.862260 17.574670
F 46.834161 7.717351 13.969104
F 42.357440 5.144615 17.574669
F 40.177327 1.286272 10.284589
F 40.177327 9.003916 10.284589
F 49.079475 1.288932 10.345441
F 49.079475 9.006576 10.345441
F 40.151917 3.858822 13.922630
F 40.151917 11.576465 13.922630
F 49.057348 3.857160 13.984121
F 49.057348 11.574804 13.984121
F 40.170976 3.858822 11.194100
F 40.170976 11.576466 11.194100
F 49.072902 3.855778 11.258752
F 49.072902 11.573422 11.258752
F 40.196366 1.286272 7.556058
F 40.196366 9.003916 7.556058
F 49.094848 1.290371 7.621455
F 49.094848 9.008014 7.621455
F 42.398806 7.717648 11.209650
F 42.398806 0.000005 11.209650
F 51.285935 7.713135 11.276975
F 51.269136 12.865474 14.913060
F 42.424190 5.145087 7.571607
F 42.424190 12.862732 7.571606
F 51.302432 5.151464 7.640362
F 51.302432 12.869109 7.640362
F 42.405156 5.145089 10.300146
F 42.405156 12.862734 10.300146
F 51.291833 5.150085 10.360826
F 51.291833 12.867730 10.360827
F 42.379754 7.717646 13.938186
F 42.379754 0.000003 13.938186
F 51.275046 7.714403 14.000056
F 51.269136 5.147829 14.913060
F 35.673922 1.285795 17.528008
F 35.673922 9.003438 17.528008
F 44.585176 1.285822 17.590188
F 44.585176 9.003465 17.590188
F 44.624223 3.855375 21.227422
F 44.624223 11.573018 21.227422
F 35.669309 3.858875 18.438316
F 35.669309 11.576519 18.438316
F 44.580576 3.858848 18.500551
F 44.580576 11.576492 18.500551
F 35.689901 1.286270 14.800836
F 35.689901 9.003913 14.800836
F 44.601048 1.286330 14.863094
F 44.601048 9.003973 14.863094
F 37.897150 7.717697 18.453869
F 37.897150 0.000053 18.453869
F 46.807868 7.717538 18.516151
F 42.373414 12.862733 14.847494
F 37.917740 5.145091 14.816389
F 37.917740 12.862736 14.816389
F 46.827724 5.145464 14.878869
F 46.827724 12.863109 14.878869
F 37.901761 5.144616 17.543561
F 37.901761 12.862261 17.543561
F 46.812556 5.144725 17.605710
F 46.812556 12.862370 17.605711
F 37.940726 7.714214 21.180773
F 42.373414 5.145088 14.847494
F 46.849173 7.713648 21.242482
F 51.254890 7.715654 18.540583
F 40.129603 1.285795 17.559115
F 40.129603 9.003438 17.559115
F 49.037116 1.287029 17.619965
F 49.037116 9.004673 17.619965
F 40.168565 3.855393 21.196327
F 40.168565 11.573037 21.196327
F 49.073557 3.852304 21.256323
F 49.073557 11.569948 21.256324
F 40.124989 3.858875 18.469423
F 40.124989 11.576519 18.469422
F 49.033514 3.857713 18.532407
F 49.033514 11.575357 18.532407
F 40.145582 1.286269 14.831943
F 40.145582 9.003913 14.831943
F 49.050774 1.288336 14.895658
F 49.050774 9.005979 14.895658
F 42.352828 7.717698 18.484975
F 42.352828 0.000055 18.484975
F 35.767633 24.439156 2.978159
F 35.767633 16.721510 2.978160
F 44.678328 24.439337 3.040247
F 44.678328 16.721691 3.040247
F 35.747021 27.011761 6.615639
F 35.747021 19.294116 6.615639
F 44.657876 27.011620 6.677754
F 44.657876 19.293975 6.677754
F 35.763019 27.012236 3.888467
F 35.763019 19.294591 3.888467
F 44.673725 27.012048 3.950788
F 44.673725 19.294403 3.950788
F 35.724038 24.442639 0.251256
F 35.724038 16.724992 0.251255
F 44.634968 24.442742 0.313549
F 44.634968 16.725096 0.313548
F 37.990861 15.435766 3.904021
F 37.990861 23.153414 3.904021
F 46.898410 15.434688 3.966910
F 46.898410 23.152336 3.966911
F 37.951876 20.583816 0.266809
F 46.862959 20.583807 0.328995
F 37.995471 20.580333 2.993713
F 46.903185 20.581341 3.055293
F 37.974862 15.435292 6.631193
F 37.974862 23.152939 6.631192
F 46.883411 15.434580 6.692924
F 46.883411 23.152228 6.692924
F 40.223313 24.439156 3.009267
F 40.223313 16.721510 3.009267
F 49.118796 24.443571 3.067999
F 49.118796 16.725924 3.067999
F 40.202701 27.011762 6.646746
F 40.202701 19.294117 6.646746
F 49.101666 27.008183 6.706554
F 49.101666 19.290538 6.706555
F 40.218700 27.012236 3.919574
F 40.218700 19.294591 3.919574
F 49.115634 27.008196 3.983896
F 49.115634 19.290550 3.983896
F 40.179718 24.442638 0.282362
F 40.179718 16.724992 0.282362
F 49.080247 24.445455 0.345976
F 49.080247 16.727808 0.345976
F 42.446522 15.435776 3.935120
F 42.446522 23.153423 3.935121
F 51.318080 15.426342 4.001372
F 51.318080 23.143990 4.001373
F 42.407557 20.583815 0.297915
F 51.303179 20.581614 0.354379
F 42.451134 20.580324 3.024826
F 51.322253 20.588535 3.072331
F 42.430529 15.435299 6.662304
F 42.430530 23.152946 6.662304
F 51.308664 15.428354 6.720942
F 51.308664 23.146002 6.720942
F 35.721647 24.439209 10.253482
F 35.721646 16.721563 10.253482
F 44.632647 24.439308 10.315627
F 44.632647 16.721662 10.315628
F 35.696237 27.011758 13.891523
F 35.696237 19.294113 13.891523
F 44.607373 27.011697 13.953696
F 44.607373 19.294052 13.953696
F 35.715295 27.011758 11.162993
F 35.715295 19.294113 11.162993
F 44.626306 27.011661 11.225277
F 44.626306 19.294016 11.225277
F 35.740685 24.439210 7.524952
F 35.740685 16.721564 7.524952
F 44.651550 24.439349 7.587264
F 44.651550 16.721703 7.587263
F 37.943137 15.435289 11.178546
F 37.943137 23.152937 11.178546
F 46.852367 15.434714 11.241157
F 46.852368 23.152362 11.241157
F 37.968524 20.580387 7.540505
F 46.876976 20.581181 7.603253
F 37.949485 20.580387 10.269036
F 46.858813 20.580880 10.330925
F 37.924078 15.435289 13.907077
F 37.924078 23.152936 13.907077
F 46.834161 15.434997 13.969105
F 46.834161 23.152645 13.969105
F 40.177327 24.439209 10.284589
F 40.177327 16.721563 10.284589
F 49.079475 24.441869 10.345441
F 49.079476 16.724223 10.345441
F 40.151917 27.011758 13.922630
F 40.151917 19.294114 13.922630
F 49.057348 27.010097 13.984121
F 49.057348 19.292452 13.984121
F 40.170976 27.011759 11.194100
F 40.170976 19.294113 11.194100
F 49.072902 27.008715 11.258752
F 49.072902 19.291070 11.258752
F 40.196366 24.439209 7.556058
F 40.196366 16.721563 7.556058
F 49.094848 24.443308 7.621455
F 49.094848 16.725662 7.621455
F 42.398806 15.435294 11.209649
F 42.398806 23.152942 11.209650
F 51.285935 15.430781 11.276974
F 51.285935 23.148428 11.276975
F 42.424190 20.580380 7.571607
F 51.302432 20.586757 7.640362
F 42.405156 20.580382 10.300146
F 51.291833 20.585378 10.360827
F 42.379754 15.435292 13.938186
F 42.379754 23.152940 13.938186
F 51.275046 15.432049 14.000056
F 51.275046 23.149697 14.000056
F 35.673922 24.438732 17.528008
F 35.673922 16.721086 17.528008
F 44.585176 24.438759 17.590188
F 44.585176 16.721113 17.590188
F 44.624223 27.008312 21.227422
F 44.624223 19.290667 21.227422
F 35.669309 27.011812 18.438316
F 35.669309 19.294167 18.438316
F 44.580576 27.011784 18.500551
F 44.580576 19.294140 18.500551
F 35.689901 24.439207 14.800836
F 35.689901 16.721560 14.800836
F 44.601048 24.439267 14.863094
F 44.601048 16.721620 14.863094
F 37.897150 15.435343 18.453869
F 37.897150 23.152990 18.453869
F 46.807868 15.435184 18.516151
F 46.807868 23.152832 18.516151
F 37.917739 20.580384 14.816389
F 46.827724 20.580757 14.878869
F 37.901761 20.579909 17.543562
F 46.812556 20.580018 17.605711
F 37.940726 15.431860 21.180773
F 37.940726 23.149507 21.180773
F 46.849173 15.431294 21.242482
F 46.849173 23.148942 21.242482
F 40.129603 24.438731 17.559115
F 40.129603 16.721085 17.559115
F 49.037116 24.439966 17.619965
F 49.037116 16.722320 17.619965
F 40.168565 27.008330 21.196327
F 40.168565 19.290685 21.196327
F 49.073557 27.005242 21.256323
F 49.073557 19.287596 21.256324
F 40.124989 27.011812 18.469423
F 40.124990 19.294167 18.469422
F 49.033514 27.010650 18.532407
F 49.033514 19.293005 18.532407
F 40.145582 24.439206 14.831943
F 40.145582 16.721560 14.831942
F 49.050774 24.441273 14.895658
F 49.050774 16.723627 14.895657
F 42.352828 15.435345 18.484975
F 42.352828 23.152992 18.484975
F 51.254890 15.433300 18.540582
F 51.254890 23.150948 18.540582
F 42.373414 20.580381 14.847494
F 51.269136 20.583123 14.913060
F 42.357440 20.579908 17.574669
F 51.259972 20.580924 17.635146
F 42.396386 15.431866 21.211884
F 42.396387 23.149513 21.211884
F 51.280174 15.421762 21.263325
F 51.280174 23.139410 21.263324
F 35.712884 27.008329 21.165219
F 35.712884 19.290684 21.165220
F 35.767633 32.156799 2.978159
F 35.767633 39.874447 2.978160
F 44.678328 32.156980 3.040247
F 44.678328 39.874628 3.040247
F 35.747021 34.729405 6.615639
F 44.657876 34.729264 6.677754
F 35.763019 34.729880 3.888467
F 44.673725 34.729692 3.950788
F 35.724038 32.160282 0.251256
F 35.724038 39.877929 0.251255
F 44.634968 32.160385 0.313549
F 44.634968 39.878032 0.313548
F 37.990861 30.871057 3.904021
F 37.990861 38.588704 3.904021
F 46.898410 30.869979 3.966910
F 46.898410 38.587625 3.966910
F 37.951876 28.301460 0.266809
F 37.951876 36.019105 0.266809
F 46.862959 28.301450 0.328996
F 46.862959 36.019095 0.328995
F 37.995471 28.297977 2.993713
F 37.995471 36.015622 2.993713
F 46.903185 28.298985 3.055293
F 46.903185 36.016630 3.055293
F 37.974862 30.870583 6.631192
F 37.974862 38.588229 6.631193
F 46.883411 30.869871 6.692924
F 46.883410 38.587517 6.692924
F 40.223313 32.156799 3.009267
F 40.223313 39.874447 3.009267
F 49.118796 32.161214 3.067999
F 49.118796 39.878861 3.067999
F 40.202702 34.729405 6.646746
F 49.101666 34.725827 6.706554
F 40.218700 34.729880 3.919574
F 49.115634 34.725839 3.983896
F 40.179718 32.160281 0.282362
F 40.179718 39.877929 0.282362
F 49.080247 32.163098 0.345976
F 49.080247 39.880745 0.345976
F 42.446522 30.871067 3.935121
F 42.446522 38.588713 3.935120
F 51.318080 30.861633 4.001373
F 51.318080 38.579279 4.001372
F 42.407557 28.301459 0.297916
F 42.407558 36.019104 0.297915
F 51.303179 28.299258 0.354379
F 51.303179 36.016903 0.354379
F 42.451134 28.297968 3.024826
F 42.451134 36.015613 3.024826
F 51.322253 28.306179 3.072331
F 51.322253 36.023824 3.072331
F 42.430529 30.870590 6.662304
F 42.430529 38.588236 6.662304
F 51.308664 30.863645 6.720942
F 51.308664 38.581291 6.720942
F 35.721647 32.156853 10.253482
F 35.721647 39.874500 10.253482
F 44.632647 32.156952 10.315627
F 44.632647 39.874599 10.315628
F 35.696237 34.729402 13.891523
F 44.607373 34.729341 13.953696
F 35.715295 34.729402 11.162993
F 44.626306 34.729304 11.225277
F 35.740685 32.156853 7.524952
F 35.740685 39.874501 7.524951
F 44.651550 32.156992 7.587264
F 44.651550 39.874639 7.587264
F 37.943137 30.870580 11.178546
F 37.943137 38.588226 11.178546
F 46.852367 30.870005 11.241157
F 46.852367 38.587651 11.241157
F 37.968524 28.298031 7.540505
F 37.968524 36.015676 7.540505
F 46.876976 28.298824 7.603253
F 46.876976 36.016469 7.603253
F 37.949485 28.298031 10.269036
F 37.949485 36.015676 10.269036
F 46.858813 28.298524 10.330924
F 46.858813 36.016169 10.330925
F 37.924078 30.870580 13.907076
F 37.924078 38.588226 13.907077
F 46.834161 30.870288 13.969104
F 46.834161 38.587934 13.969105
F 40.177327 32.156852 10.284589
F 40.177327 39.874500 10.284589
F 49.079475 32.159512 10.345441
F 49.079475 39.877160 10.345441
F 40.151917 34.729402 13.922630
F 49.057348 34.727741 13.984121
F 40.170976 34.729402 11.194100
F 49.072902 34.726359 11.258752
F 40.196366 32.156853 7.556058
F 40.196366 39.874500 7.556058
F 49.094848 32.160951 7.621455
F 49.094848 39.878598 7.621455
F 42.398806 30.870585 11.209650
F 42.398806 38.588231 11.209649
F 51.285935 30.866072 11.276975
F 51.285935 38.583718 11.276974
F 42.424190 28.298023 7.571607
F 42.424190 36.015669 7.571606
F 51.302432 28.304401 7.640362
F 51.302432 36.022046 7.640362
F 42.405156 28.298026 10.300146
F 42.405156 36.015671 10.300146
F 51.291833 28.303022 10.360826
F 51.291833 36.020667 10.360827
F 42.379754 30.870583 13.938186
F 42.379754 38.588229 13.938186
F 51.275046 30.867340 14.000056
F 51.275046 38.584986 14.000056
F 35.673922 32.156375 17.528008
F 35.673922 39.874023 17.528008
F 44.585176 32.156402 17.590188
F 44.585176 39.874050 17.590188
F 44.624223 34.725955 21.227422
F 35.669309 34.729456 18.438315
F 44.580576 34.729428 18.500551
F 35.689901 32.156850 14.800836
F 35.689901 39.874497 14.800836
F 44.601048 32.156910 14.863094
F 44.601048 39.874557 14.863094
F 37.897150 30.870633 18.453869
F 37.897150 38.588280 18.453869
F 46.807868 30.870475 18.516151
F 46.807868 38.588121 18.516151
F 37.917740 28.298028 14.816389
F 37.917740 36.015673 14.816389
F 46.827724 28.298401 14.878869
F 46.827724 36.016046 14.878869
F 37.901761 28.297553 17.543561
F 37.901761 36.015198 17.543561
F 46.812556 28.297662 17.605710
F 46.812556 36.015307 17.605711
F 37.940726 30.867151 21.180773
F 37.940726 38.584797 21.180773
F 46.849173 30.866585 21.242482
F 46.849173 38.584231 21.242482
F 40.129603 32.156375 17.559115
F 40.129603 39.874022 17.559115
F 49.037116 32.157610 17.619965
F 49.037116 39.875257 17.619965
F 40.168565 34.725973 21.196327
F 49.073557 34.722885 21.256324
F 40.124989 34.729456 18.469422
F 49.033514 34.728294 18.532407
F 40.145582 32.156850 14.831943
F 40.145582 39.874497 14.831942
F 49.050774 32.158916 14.895658
F 49.050774 39.876564 14.895658
F 42.352828 30.870635 18.484975
F 42.352828 38.588281 18.484975
F 51.254890 30.868591 18.540583
F 51.254890 38.586237 18.540582
F 42.373414 28.298024 14.847494
F 42.373414 36.015670 14.847494
F 51.269136 28.300766 14.913060
F 51.269136 36.018411 14.913060
F 42.357440 28.297552 17.574669
F 42.357440 36.015197 17.574670
F 51.259972 28.298568 17.635146
F 51.259972 36.016213 17.635147
F 42.396386 30.867157 21.211884
F 42.396386 38.584803 21.211884
F 51.280174 30.857053 21.263324
F 51.280174 38.574699 21.263325
F 35.712884 34.725973 21.165220
F 35.767633 47.592093 2.978159
F 35.767633 55.309736 2.978159
F 44.678328 47.592274 3.040247
F 44.678328 55.309917 3.040247
F 35.747021 50.164698 6.615639
F 35.747021 42.447053 6.615639
F 44.657876 50.164557 6.677754
F 44.657876 42.446912 6.677754
F 35.763019 50.165173 3.888467
F 35.763019 42.447528 3.888467
F 44.673725 50.164985 3.950788
F 44.673725 42.447340 3.950788
F 35.724038 47.595575 0.251256
F 35.724038 55.313219 0.251256
F 44.634968 47.595679 0.313549
F 44.634968 55.313322 0.313549
F 37.990861 54.023994 3.904021
F 37.990861 46.306351 3.904021
F 46.898410 54.022916 3.966911
F 46.898410 46.305272 3.966911
F 37.951876 51.454397 0.266809
F 37.951876 43.736753 0.266809
F 46.862959 51.454387 0.328995
F 46.862959 43.736743 0.328996
F 37.995471 51.450914 2.993713
F 37.995471 43.733270 2.993713
F 46.903185 51.451922 3.055293
F 46.903185 43.734278 3.055293
F 37.974862 54.023519 6.631192
F 37.974862 46.305876 6.631192
F 46.883411 54.022808 6.692924
F 46.883410 46.305164 6.692924
F 40.223313 47.592093 3.009267
F 40.223313 55.309736 3.009267
F 49.118796 47.596507 3.067999
F 49.118796 55.314151 3.067999
F 40.202701 50.164698 6.646746
F 40.202701 42.447053 6.646746
F 49.101666 50.161120 6.706554
F 49.101666 42.443475 6.706555
F 40.218700 50.165173 3.919574
F 40.218700 42.447528 3.919574
F 49.115634 50.161132 3.983896
F 49.115634 42.443487 3.983896
F 40.179718 47.595575 0.282362
F 40.179718 55.313218 0.282362
F 49.080247 47.598391 0.345976
F 49.080247 55.316034 0.345976
F 42.446522 54.024004 3.935121
F 42.446522 46.306360 3.935121
F 51.318080 54.014569 4.001373
F 51.318080 46.296926 4.001373
F 42.407558 51.454396 0.297915
F 42.407557 43.736752 0.297915
F 51.303179 51.452195 0.354379
F 51.303179 43.734551 0.354379
F 42.451134 51.450905 3.024826
F 42.451134 43.733261 3.024826
F 51.322253 51.459116 3.072331
F 51.322253 43.741472 3.072332
F 42.430530 54.023526 6.662304
F 42.430530 46.305883 6.662304
F 51.308664 54.016582 6.720942
F 51.308664 46.298938 6.720942
F 35.721647 47.592146 10.253482
F 35.721646 55.309789 10.253482
F 44.632647 47.592245 10.315627
F 44.632647 55.309888 10.315628
F 35.696237 50.164695 13.891523
F 35.696237 42.447050 13.891523
F 44.607373 50.164634 13.953696
F 44.607373 42.446989 13.953696
F 35.715295 50.164695 11.162993
F 35.715295 42.447050 11.162993
F 44.626306 50.164597 11.225277
F 44.626306 42.446952 11.225277
F 35.740685 47.592146 7.524952
F 35.740685 55.309790 7.524952
F 44.651550 47.592285 7.587264
F 44.651550 55.309929 7.587264
F 37.943137 54.023517 11.178546
F 37.943137 46.305873 11.178546
F 46.852367 54.022942 11.241157
F 46.852367 46.305299 11.241157
F 37.968524 51.450968 7.540505
F 37.968524 43.733324 7.540505
F 46.876976 51.451761 7.603253
F 46.876976 43.734117 7.603253
F 37.949485 51.450968 10.269036
F 37.949485 43.733324 10.269036
F 46.858813 51.451460 10.330924
F 46.858813 43.733817 10.330925
F 37.924078 54.023517 13.907076
F 37.924078 46.305873 13.907077
F 46.834161 54.023225 13.969104
F 46.834161 46.305581 13.969105
F 40.177327 47.592146 10.284589
F 40.177327 55.309789 10.284589
F 49.079475 47.594806 10.345441
F 49.079475 55.312449 10.345441
F 40.151917 50.164695 13.922630
F 40.151917 42.447050 13.922630
F 49.057348 50.163034 13.984121
F 49.057348 42.445389 13.984121
F 40.170976 50.164696 11.194100
F 40.170976 42.447050 11.194100
F 49.072902 50.161652 11.258752
F 49.072902 42.444006 11.258752
F 40.196366 47.592146 7.556058
F 40.196366 55.309789 7.556058
F 49.094848 47.596244 7.621455
F 49.094848 55.313888 7.621455
F 42.398806 54.023522 11.209650
F 42.398806 46.305879 11.209650
F 51.285935 54.019008 11.276975
F 51.285935 46.301365 11.276975
F 42.424190 51.450960 7.571607
F 42.424190 43.733316 7.571607
F 51.302432 51.457337 7.640362
F 51.302432 43.739693 7.640362
F 42.405156 51.450962 10.300146
F 42.405156 43.733319 10.300146
F 51.291833 51.455958 10.360826
F 51.291833 43.738315 10.360827
F 42.379754 54.023520 13.938186
F 42.379754 46.305876 13.938186
F 51.275046 54.020277 14.000056
F 51.275046 46.302633 14.000056
F 35.673922 47.591669 17.528008
F 35.673922 55.309312 17.528008
F 44.585176 47.591696 17.590188
F 44.585176 55.309339 17.590188
F 44.624223 50.161248 21.227422
F 44.624223 42.443603 21.227422
F 35.669309 50.164749 18.438316
F 35.669309 42.447104 18.438316
F 44.580576 50.164721 18.500551
F 44.580576 42.447076 18.500551
F 35.689901 47.592143 14.800836
F 35.689901 55.309787 14.800836
F 44.601048 47.592203 14.863094
F 44.601048 55.309846 14.863094
F 37.897150 54.023570 18.453869
F 37.897150 46.305927 18.453869
F 46.807868 54.023412 18.516151
F 46.807868 46.305768 18.516151
F 37.917740 51.450965 14.816389
F 37.917740 43.733321 14.816389
F 46.827724 51.451337 14.878869
F 46.827724 43.733693 14.878869
F 37.901761 51.450490 17.543561
F 37.901761 43.732846 17.543562
F 46.812556 51.450598 17.605710
F 46.812556 43.732954 17.605711
F 37.940726 54.020088 21.180773
F 37.940726 46.302444 21.180773
F 46.849173 54.019522 21.242482
F 46.849173 46.301879 21.242482
F 40.129603 47.591668 17.559115
F 40.129603 55.309312 17.559115
F 49.037116 47.592903 17.619965
F 49.037116 55.310546 17.619965
F 40.168565 50.161266 21.196327
F 40.168565 42.443621 21.196327
F 49.073557 50.158178 21.256323
F 49.073557 42.440533 21.256324
F 40.124989 50.164749 18.469423
F 40.124990 42.447104 18.469422
F 49.033514 50.163587 18.532407
F 49.033514 42.445941 18.532407
F 40.145582 47.592143 14.831943
F 40.145582 55.309786 14.831943
F 49.050774 47.594210 14.895658
F 49.050774 55.311853 14.895658
F 42.352828 54.023572 18.484975
F 42.352828 46.305929 18.484975
F 51.254890 54.021528 18.540583
F 51.254890 46.303884 18.540582
F 42.373414 51.450961 14.847494
F 42.373414 43.733317 14.847494
F 51.269136 51.453703 14.913060
F 51.269136 43.736059 14.913060
F 42.357440 51.450488 17.574669
F 42.357440 43.732845 17.574669
F 51.259972 51.451504 17.635146
F 51.259972 43.733860 17.635146
F 42.396387 54.020093 21.211884
F 42.396387 46.302450 21.211884
F 51.280174 54.009990 21.263324
F 51.280174 46.292346 21.263324
F 35.712884 50.161266 21.165219
F 35.712884 42.443621 21.165220
F 35.767633 63.027383 2.978160
F 44.678328 63.027565 3.040247
F 35.747021 57.882342 6.615639
F 35.747021 65.599990 6.615639
F 44.657876 57.882201 6.677754
F 44.657876 65.599849 6.677754
F 35.763019 57.882816 3.888467
F 35.763019 65.600465 3.888467
F 44.673725 57.882629 3.950788
F 44.673725 65.600277 3.950788
F 35.724038 63.030866 0.251255
F 44.634968 63.030969 0.313548
F 37.990861 61.741640 3.904021
F 46.898410 61.740562 3.966910
F 37.951876 59.172042 0.266809
F 37.951876 66.889690 0.266809
F 46.862959 59.172032 0.328995
F 46.862959 66.889680 0.328996
F 37.995471 59.168559 2.993713
F 37.995471 66.886207 2.993713
F 46.903185 59.169567 3.055293
F 46.903185 66.887215 3.055293
F 37.974862 61.741166 6.631193
F 46.883411 61.740454 6.692924
F 40.223313 63.027383 3.009267
F 49.118796 63.031798 3.067999
F 40.202701 57.882342 6.646746
F 40.202702 65.599990 6.646746
F 49.101666 57.878764 6.706554
F 49.101666 65.596412 6.706555
F 40.218700 57.882817 3.919574
F 40.218700 65.600465 3.919574
F 49.115634 57.878776 3.983896
F 49.115634 65.596424 3.983896
F 40.179718 63.030866 0.282362
F 49.080247 63.033682 0.345976
F 42.446522 61.741650 3.935120
F 51.318080 61.732216 4.001372
F 42.407557 59.172041 0.297915
F 42.407557 66.889689 0.297915
F 51.303179 59.169840 0.354379
F 51.303179 66.887488 0.354379
F 42.451134 59.168550 3.024826
F 42.451134 66.886198 3.024826
F 51.322253 59.176761 3.072331
F 51.322253 66.894409 3.072331
F 42.430529 61.741172 6.662304
F 51.308664 61.734227 6.720942
F 35.721647 63.027437 10.253482
F 44.632647 63.027536 10.315628
F 35.696237 57.882339 13.891523
F 35.696237 65.599987 13.891523
F 44.607373 57.882278 13.953696
F 44.607373 65.599925 13.953696
F 35.715295 57.882339 11.162993
F 35.715295 65.599987 11.162993
F 44.626306 57.882241 11.225277
F 44.626306 65.599889 11.225277
F 35.740685 63.027437 7.524951
F 44.651550 63.027576 7.587263
F 37.943137 61.741162 11.178546
F 46.852367 61.740588 11.241157
F 37.968524 59.168613 7.540505
F 37.968524 66.886261 7.540505
F 46.876976 59.169406 7.603253
F 46.876976 66.887054 7.603253
F 37.949485 59.168612 10.269036
F 37.949485 66.886261 10.269036
F 46.858813 59.169106 10.330925
F 46.858813 66.886754 10.330925
F 37.924078 61.741163 13.907077
F 46.834161 61.740871 13.969105
F 40.177327 63.027437 10.284589
F 49.079475 63.030097 10.345441
F 40.151917 57.882339 13.922630
F 40.151917 65.599987 13.922630
F 49.057348 57.880677 13.984121
F 49.057348 65.598326 13.984121
F 40.170976 57.882339 11.194100
F 40.170976 65.599987 11.194100
F 49.072902 57.879295 11.258752
F 49.072902 65.596944 11.258752
F 40.196366 63.027437 7.556058
F 49.094848 63.031535 7.621455
F 42.398806 61.741168 11.209649
F 51.285935 61.736655 11.276974
F 42.424190 59.168605 7.571606
F 42.424190 66.886253 7.571607
F 51.302432 59.174982 7.640362
F 51.302432 66.892630 7.640362
F 42.405156 59.168608 10.300146
F 42.405156 66.886256 10.300146
F 51.291833 59.173604 10.360827
F 51.291833 66.891252 10.360827
F 42.379754 61.741166 13.938186
F 51.275046 61.737922 14.000056
F 35.673922 63.026959 17.528008
F 44.585176 63.026987 17.590188
F 44.624223 57.878892 21.227422
F 44.624223 65.596540 21.227422
F 35.669309 57.882392 18.438316
F 35.669309 65.600040 18.438316
F 44.580576 57.882365 18.500551
F 44.580576 65.600013 18.500551
F 35.689901 63.027434 14.800836
F 44.601048 63.027494 14.863094
F 37.897150 61.741216 18.453869
F 46.807868 61.741058 18.516151
F 37.917740 59.168610 14.816389
F 37.917740 66.886258 14.816389
F 46.827724 59.168982 14.878869
F 46.827724 66.886631 14.878869
F 37.901761 59.168135 17.543561
F 37.901761 66.885783 17.543562
F 46.812556 59.168244 17.605711
F 46.812556 66.885892 17.605711
F 37.940726 61.737734 21.180773
F 46.849173 61.737168 21.242482
F 40.129603 63.026959 17.559115
F 49.037116 63.028194 17.619965
F 40.168565 57.878910 21.196327
F 40.168565 65.596558 21.196327
F 49.073557 57.875822 21.256324
F 49.073557 65.593470 21.256324
F 40.124989 57.882393 18.469422
F 40.124990 65.600041 18.469422
F 49.033514 57.881231 18.532407
F 49.033514 65.598879 18.532407
F 40.145582 63.027434 14.831942
F 49.050774 63.029501 14.895657
F 42.352828 61.741218 18.484975
F 51.254890 61.739174 18.540582
F 42.373414 59.168606 14.847494
F 42.373414 66.886254 14.847494
F 51.269136 59.171348 14.913060
F 51.269136 66.888996 14.913060
F 42.357440 59.168134 17.574670
F 42.357440 66.885782 17.574669
F 51.259972 59.169149 17.635147
F 51.259972 66.886798 17.635146
F 42.396386 61.737739 21.211884
F 51.280174 61.727635 21.263325
F 35.712884 57.878910 21.165220
F 35.712884 65.596558 21.165220
F 46.898410 69.458210 3.966911
F 46.883410 69.458101 6.692924
F 51.318080 69.449863 4.001373
F 51.280174 69.445283 21.263324
F 51.308664 69.451875 6.720942
F 42.396387 69.455387 21.211884
F 37.943137 69.458810 11.178546
F 46.852367 69.458236 11.241157
F 37.924078 69.458810 13.907077
F 46.834161 69.458518 13.969105
F 51.285935 69.454302 11.276975
F 51.275046 69.455570 14.000056
F 46.807868 69.458706 18.516151
F 37.940726 69.455381 21.180773
F 46.849173 69.454816 21.242482
F 51.254890 69.456822 18.540582
F 62.379795 1.286264 3.093605
F 62.379795 9.003907 3.093605
F 71.291355 1.286272 3.093600
F 71.291355 9.003915 3.093600
F 62.379779 3.858828 6.731738
F 62.379779 11.576472 6.731738
F 71.291345 3.858822 6.731734
F 71.291345 11.576466 6.731734
F 62.379795 3.858831 4.003127
F 62.379795 11.576474 4.003127
F 71.291354 3.858822 4.003133
F 71.291354 11.576466 4.003133
F 62.379767 1.286272 0.364999
F 62.379767 9.003916 0.364999
F 71.291346 1.286272 0.364998
F 71.291346 9.003915 0.364998
F 55.710275 7.713602 4.005268
F 53.508695 9.012039 3.080412
F 64.607670 7.717643 4.003133
F 53.501646 3.851771 6.728384
F 55.707661 5.147642 0.366297
F 55.707661 12.865287 0.366297
F 64.607659 5.145094 0.364999
F 64.607658 12.862739 0.364998
F 55.712242 5.149599 3.090659
F 55.712242 12.867244 3.090659
F 64.607668 5.145094 3.093599
F 64.607668 12.862739 3.093600
F 55.708500 7.714065 6.729398
F 53.501646 11.569415 6.728384
F 64.607660 7.717643 6.731734
F 53.509089 3.848555 4.008344
F 57.927685 1.287296 3.092954
F 57.927685 9.004939 3.092954
F 66.835565 1.286272 3.093599
F 66.835565 9.003916 3.093599
F 57.926794 3.858112 6.731276
F 57.926794 11.575755 6.731276
F 66.835554 3.858822 6.731733
F 66.835553 11.576466 6.731734
F 57.927678 3.857795 4.003847
F 57.927678 11.575439 4.003846
F 66.835563 3.858822 4.003133
F 66.835563 11.576466 4.003132
F 57.924512 1.286456 0.364979
F 57.924512 9.004099 0.364979
F 66.835555 1.286272 0.364998
F 66.835555 9.003916 0.364999
F 60.152532 7.717460 4.003240
F 53.509089 11.566199 4.008344
F 69.063460 7.717643 4.003133
F 53.486737 1.284503 0.359636
F 60.152652 5.145300 0.365151
F 60.152652 12.862945 0.365150
F 69.063449 5.145094 0.364998
F 69.063449 12.862739 0.364998
F 60.152548 5.145281 3.093472
F 60.152548 12.862926 3.093472
F 69.063459 5.145094 3.093599
F 69.063459 12.862739 3.093600
F 60.152381 7.717501 6.731638
F 53.486737 9.002147 0.359636
F 69.063451 7.717643 6.731734
F 53.492908 1.291264 10.368510
F 62.379786 1.286268 10.369871
F 62.379786 9.003911 10.369871
F 71.291355 1.286272 10.369868
F 71.291355 9.003915 10.369868
F 62.379770 3.858824 14.008003
F 62.379770 11.576468 14.008003
F 71.291345 3.858822 14.008002
F 71.291345 11.576466 14.008002
F 62.379786 3.858826 11.279397
F 62.379786 11.576470 11.279397
F 71.291354 3.858822 11.279400
F 71.291354 11.576466 11.279400
F 62.379782 1.286266 7.641262
F 62.379782 9.003909 7.641262
F 71.291346 1.286272 7.641267
F 71.291347 9.003915 7.641267
F 55.705516 7.714599 11.281905
F 53.492908 9.008907 10.368510
F 64.607670 7.717643 11.279401
F 53.484272 3.855581 14.007768
F 55.708945 5.149193 7.644540
F 55.708945 12.866838 7.644540
F 64.607659 5.145094 7.641267
F 64.607659 12.862739 7.641267
F 55.705318 5.147754 10.368569
F 55.705318 12.865399 10.368569
F 64.607668 5.145094 10.369867
F 64.607668 12.862739 10.369868
F 55.702025 7.715982 14.007314
F 53.484272 11.573224 14.007768
F 64.607660 7.717643 14.008001
F 53.492410 3.854313 11.284677
F 57.926026 1.286766 10.369556
F 57.926026 9.004409 10.369556
F 66.835565 1.286272 10.369867
F 66.835565 9.003916 10.369867
F 57.925260 3.858530 14.007823
F 57.925260 11.576174 14.007823
F 66.835554 3.858822 14.008001
F 66.835554 11.576466 14.008002
F 57.926117 3.858247 11.279813
F 57.926117 11.575890 11.279812
F 66.835563 3.858822 11.279401
F 66.835563 11.576466 11.279400
F 57.926888 1.287067 7.641822
F 57.926889 9.004710 7.641822
F 66.835555 1.286272 7.641266
F 66.835555 9.003916 7.641266
F 60.152233 7.717545 11.279473
F 53.492410 11.571957 11.284677
F 69.063460 7.717643 11.279400
F 53.501284 1.292641 7.648036
F 60.152369 5.145234 7.641369
F 60.152369 12.862879 7.641369
F 69.063449 5.145094 7.641267
F 69.063449 12.862739 7.641266
F 60.152242 5.145194 10.369801
F 60.152242 12.862838 10.369801
F 69.063459 5.145094 10.369868
F 69.063459 12.862739 10.369868
F 60.152100 7.717581 14.007961
F 53.501284 9.010285 7.648036
F 69.063451 7.717643 14.008001
F 53.477899 1.286750 17.643218
F 62.379778 1.286271 17.646136
F 62.379778 9.003915 17.646136
F 71.291355 1.286272 17.646135
F 71.291355 9.003915 17.646135
F 62.379788 3.858832 21.284277
F 62.379788 11.576476 21.284277
F 71.291345 3.858822 21.284270
F 71.291345 11.576466 21.284270
F 62.379778 3.858823 18.555668
F 62.379778 11.576467 18.555668
F 71.291354 3.858822 18.555669
F 71.291354 11.576466 18.555668
F 62.379774 1.286269 14.917533
F 62.379773 9.003913 14.917533
F 71.291346 1.286272 14.917534
F 71.291346 9.003915 14.917534
F 55.698751 7.716470 18.556514
F 53.477899 9.004393 17.643218
F 64.607670 7.717643 18.555669
F 53.502128 3.846441 21.270977
F 55.702321 5.147206 14.918898
F 55.702321 12.864852 14.918898
F 64.607659 5.145094 14.917535
F 64.607659 12.862739 14.917534
F 55.700787 5.146799 17.644218
F 55.700787 12.864444 17.644218
F 64.607668 5.145094 17.646135
F 64.607668 12.862739 17.646135
F 55.704592 7.714010 21.281371
F 53.502128 11.564085 21.270977
F 64.607660 7.717643 21.284270
F 53.477466 3.856513 18.549015
F 57.924566 1.286382 17.646074
F 57.924566 9.004026 17.646074
F 66.835565 1.286272 17.646135
F 66.835565 9.003916 17.646136
F 57.928243 3.857658 21.283361
F 57.928243 11.575302 21.283361
F 66.835554 3.858822 21.284270
F 66.835553 11.576466 21.284270
F 57.924574 3.858705 18.555797
F 57.924574 11.576349 18.555796
F 66.835563 3.858822 18.555669
F 66.835563 11.576466 18.555669
F 57.925358 1.286646 14.917811
F 57.925358 9.004289 14.917811
F 66.835555 1.286272 14.917534
F 66.835555 9.003916 14.917535
F 60.151976 7.717616 18.555691
F 53.477466 11.574156 18.549014
F 69.063460 7.717643 18.555669
F 53.483899 1.288971 14.920627
F 60.152087 5.145155 14.917581
F 60.152087 12.862800 14.917581
F 69.063449 5.145094 14.917534
F 69.063449 12.862739 14.917534
F 60.151993 5.145124 17.646092
F 60.151994 12.862769 17.646092
F 69.063459 5.145094 17.646135
F 69.063459 12.862739 17.646136
F 60.151918 7.717621 21.284263
F 53.483899 9.006614 14.920627
F 69.063451 7.717643 21.284270
F 53.508695 1.294396 3.080412
F 62.379795 24.439201 3.093605
F 62.379795 16.721555 3.093606
F 71.291355 24.439209 3.093600
F 71.291355 16.721563 3.093600
F 62.379779 27.011765 6.731738
F 62.379779 19.294120 6.731738
F 71.291345 27.011759 6.731734
F 71.291345 19.294114 6.731734
F 62.379795 27.011767 4.003127
F 62.379795 19.294122 4.003126
F 71.291354 27.011758 4.003133
F 71.291354 19.294114 4.003132
F 62.379767 24.439209 0.364999
F 62.379767 16.721563 0.364998
F 71.291346 24.439209 0.364998
F 71.291347 16.721563 0.364998
F 55.710275 15.431248 4.005268
F 55.710275 23.148896 4.005268
F 64.607670 15.435289 4.003133
F 64.607670 23.152936 4.003133
F 55.707661 20.582935 0.366297
F 64.607659 20.580387 0.364999
F 55.712242 20.584892 3.090659
F 64.607668 20.580387 3.093600
F 55.708500 15.431711 6.729398
F 55.708500 23.149358 6.729398
F 64.607660 15.435289 6.731734
F 64.607660 23.152936 6.731734
F 57.927685 24.440233 3.092954
F 57.927685 16.722587 3.092954
F 66.835565 24.439209 3.093599
F 66.835565 16.721563 3.093600
F 57.926794 27.011048 6.731275
F 57.926794 19.293403 6.731276
F 66.835554 27.011759 6.731733
F 66.835554 19.294114 6.731734
F 57.927678 27.010732 4.003847
F 57.927678 19.293087 4.003846
F 66.835563 27.011759 4.003133
F 66.835563 19.294113 4.003133
F 57.924512 24.439393 0.364979
F 57.924512 16.721747 0.364979
F 66.835555 24.439209 0.364998
F 66.835555 16.721563 0.364998
F 60.152532 15.435106 4.003240
F 60.152532 23.152754 4.003240
F 69.063460 15.435289 4.003132
F 69.063460 23.152937 4.003133
F 60.152652 20.580593 0.365150
F 69.063449 20.580387 0.364998
F 60.152548 20.580574 3.093472
F 69.063459 20.580387 3.093600
F 60.152381 15.435148 6.731638
F 60.152381 23.152795 6.731638
F 69.063451 15.435289 6.731734
F 69.063451 23.152937 6.731734
F 62.379786 24.439205 10.369871
F 62.379786 16.721559 10.369871
F 71.291355 24.439209 10.369868
F 71.291355 16.721563 10.369868
F 62.379770 27.011761 14.008003
F 62.379770 19.294116 14.008003
F 71.291345 27.011759 14.008001
F 71.291345 19.294114 14.008002
F 62.379785 27.011763 11.279397
F 62.379786 19.294118 11.279397
F 71.291354 27.011759 11.279400
F 71.291354 19.294114 11.279400
F 62.379782 24.439202 7.641262
F 62.379782 16.721556 7.641262
F 71.291346 24.439209 7.641267
F 71.291347 16.721563 7.641266
F 55.705516 15.432246 11.281904
F 55.705516 23.149893 11.281905
F 64.607670 15.435289 11.279400
F 64.607670 23.152937 11.279401
F 55.708945 20.584486 7.644540
F 64.607658 20.580387 7.641267
F 55.705318 20.583048 10.368569
F 64.607668 20.580387 10.369868
F 55.702025 15.433628 14.007314
F 55.702025 23.151275 14.007314
F 64.607660 15.435289 14.008002
F 64.607660 23.152936 14.008001
F 57.926026 24.439703 10.369556
F 57.926027 16.722057 10.369557
F 66.835565 24.439209 10.369867
F 66.835565 16.721563 10.369868
F 57.925260 27.011466 14.007823
F 57.925260 19.293821 14.007823
F 66.835554 27.011759 14.008001
F 66.835554 19.294114 14.008002
F 57.926117 27.011183 11.279813
F 57.926117 19.293538 11.279812
F 66.835563 27.011759 11.279401
F 66.835563 19.294113 11.279400
F 57.926888 24.440004 7.641822
F 57.926888 16.722357 7.641822
F 66.835555 24.439209 7.641266
F 66.835555 16.721563 7.641266
F 60.152233 15.435191 11.279473
F 60.152233 23.152839 11.279473
F 69.063460 15.435289 11.279400
F 69.063460 23.152937 11.279400
F 60.152369 20.580527 7.641369
F 69.063449 20.580387 7.641266
F 60.152242 20.580487 10.369801
F 69.063459 20.580387 10.369868
F 60.152100 15.435227 14.007961
F 60.152100 23.152875 14.007961
F 69.063451 15.435289 14.008002
F 69.063451 23.152937 14.008002
F 62.379778 24.439208 17.646136
F 62.379778 16.721562 17.646136
F 71.291355 24.439209 17.646135
F 71.291355 16.721563 17.646136
F 62.379787 27.011769 21.284277
F 62.379788 19.294124 21.284277
F 71.291345 27.011759 21.284270
F 71.291345 19.294114 21.284270
F 62.379778 27.011760 18.555668
F 62.379778 19.294115 18.555668
F 71.291354 27.011758 18.555669
F 71.291354 19.294114 18.555669
F 62.379773 24.439206 14.917533
F 62.379773 16.721560 14.917532
F 71.291346 24.439209 14.917534
F 71.291347 16.721563 14.917534
F 55.698751 15.434116 18.556514
F 55.698751 23.151764 18.556514
F 64.607670 15.435289 18.555668
F 64.607670 23.152936 18.555669
F 55.702321 20.582499 14.918898
F 64.607658 20.580387 14.917534
F 55.700787 20.582092 17.644218
F 64.607668 20.580387 17.646135
F 55.704592 15.431656 21.281372
F 55.704592 23.149303 21.281371
F 64.607660 15.435289 21.284270
F 64.607660 23.152936 21.284270
F 57.924566 24.439319 17.646074
F 57.924566 16.721673 17.646074
F 66.835565 24.439209 17.646135
F 66.835565 16.721563 17.646135
F 57.928243 27.010595 21.283361
F 57.928243 19.292949 21.283361
F 66.835554 27.011759 21.284270
F 66.835554 19.294114 21.284270
F 57.924574 27.011642 18.555797
F 57.924574 19.293997 18.555796
F 66.835563 27.011759 18.555669
F 66.835563 19.294113 18.555668
F 57.925358 24.439583 14.917811
F 57.925358 16.721937 14.917810
F 66.835555 24.439209 14.917534
F 66.835555 16.721563 14.917534
F 60.151976 15.435262 18.555690
F 60.151976 23.152910 18.555691
F 69.063460 15.435289 18.555669
F 69.063460 23.152937 18.555669
F 60.152087 20.580448 14.917581
F 69.063449 20.580387 14.917534
F 60.151994 20.580417 17.646092
F 69.063459 20.580387 17.646135
F 60.151918 15.435267 21.284264
F 60.151918 23.152915 21.284263
F 69.063451 15.435289 21.284270
F 69.063451 23.152937 21.284270
F 53.508695 24.447333 3.080412
F 53.483899 16.724261 14.920626
F 53.483899 24.441908 14.920627
F 53.477466 19.291804 18.549014
F 53.477466 27.009449 18.549015
F 53.502128 19.281733 21.270977
F 53.502128 26.999378 21.270977
F 53.477899 16.722040 17.643218
F 53.477899 24.439686 17.643218
F 53.501284 16.727932 7.648035
F 53.501284 24.445578 7.648036
F 53.492410 19.289605 11.284677
F 53.492410 27.007250 11.284677
F 53.484272 19.290872 14.007768
F 53.484272 27.008517 14.007768
F 53.492908 16.726554 10.368510
F 53.492908 24.444200 10.368510
F 53.486737 16.719794 0.359635
F 53.486737 24.437440 0.359636
F 53.509089 19.283847 4.008344
F 53.509089 27.001492 4.008344
F 53.501646 19.287063 6.728384
F 53.501646 27.004708 6.728384
F 53.508695 16.729687 3.080412
F 62.379795 32.156844 3.093605
F 62.379795 39.874491 3.093606
F 71.291355 32.156852 3.093600
F 71.291355 39.874500 3.093600
F 62.379779 34.729409 6.731738
F 71.291345 34.729402 6.731734
F 62.379795 34.729411 4.003126
F 71.291354 34.729402 4.003133
F 62.379767 32.156853 0.364999
F 62.379767 39.874500 0.364998
F 71.291346 32.156852 0.364998
F 71.291346 39.874500 0.364998
F 55.710275 30.866539 4.005268
F 55.710275 38.584185 4.005268
F 64.607670 30.870580 4.003133
F 64.607670 38.588226 4.003133
F 55.707661 28.300578 0.366297
F 55.707661 36.018223 0.366297
F 64.607658 28.298031 0.364999
F 64.607659 36.015676 0.364998
F 55.712242 28.302536 3.090659
F 55.712242 36.020181 3.090659
F 64.607668 28.298031 3.093599
F 64.607668 36.015676 3.093600
F 55.708500 30.867002 6.729398
F 55.708500 38.584648 6.729398
F 64.607660 30.870580 6.731734
F 64.607660 38.588226 6.731734
F 57.927685 32.157876 3.092954
F 57.927685 39.875523 3.092954
F 66.835565 32.156852 3.093599
F 66.835565 39.874500 3.093600
F 57.926794 34.728692 6.731276
F 66.835554 34.729403 6.731734
F 57.927678 34.728376 4.003846
F 66.835563 34.729402 4.003132
F 57.924512 32.157036 0.364979
F 57.924512 39.874683 0.364979
F 66.835555 32.156852 0.364998
F 66.835555 39.874500 0.364998
F 60.152532 30.870397 4.003240
F 60.152532 38.588043 4.003240
F 69.063460 30.870580 4.003133
F 69.063460 38.588226 4.003132
F 60.152652 28.298237 0.365151
F 60.152652 36.015882 0.365150
F 69.063449 28.298030 0.364998
F 69.063449 36.015676 0.364998
F 60.152548 28.298218 3.093472
F 60.152548 36.015863 3.093472
F 69.063459 28.298030 3.093600
F 69.063459 36.015675 3.093600
F 60.152381 30.870438 6.731638
F 60.152381 38.588085 6.731638
F 69.063451 30.870580 6.731734
F 69.063451 38.588226 6.731734
F 62.379786 32.156848 10.369871
F 62.379786 39.874495 10.369871
F 71.291355 32.156852 10.369868
F 71.291355 39.874500 10.369868
F 62.379770 34.729405 14.008003
F 71.291345 34.729403 14.008002
F 62.379786 34.729407 11.279397
F 71.291354 34.729402 11.279400
F 62.379782 32.156846 7.641262
F 62.379782 39.874493 7.641262
F 71.291346 32.156852 7.641266
F 71.291346 39.874500 7.641266
F 55.705516 30.867536 11.281905
F 55.705516 38.585182 11.281904
F 64.607670 30.870580 11.279401
F 64.607670 38.588226 11.279400
F 55.708945 28.302130 7.644540
F 55.708945 36.019775 7.644540
F 64.607659 28.298031 7.641267
F 64.607659 36.015676 7.641267
F 55.705318 28.300691 10.368569
F 55.705318 36.018336 10.368569
F 64.607668 28.298030 10.369867
F 64.607668 36.015676 10.369868
F 55.702025 30.868918 14.007314
F 55.702025 38.586564 14.007314
F 64.607660 30.870580 14.008001
F 64.607660 38.588226 14.008002
F 57.926026 32.157346 10.369556
F 57.926026 39.874993 10.369557
F 66.835565 32.156852 10.369867
F 66.835565 39.874500 10.369868
F 57.925260 34.729110 14.007823
F 66.835554 34.729402 14.008001
F 57.926117 34.728827 11.279812
F 66.835563 34.729402 11.279400
F 57.926888 32.157647 7.641822
F 57.926888 39.875294 7.641822
F 66.835555 32.156852 7.641266
F 66.835555 39.874500 7.641266
F 60.152233 30.870482 11.279473
F 60.152233 38.588128 11.279473
F 69.063460 30.870580 11.279400
F 69.063460 38.588226 11.279400
F 60.152369 28.298171 7.641369
F 60.152369 36.015816 7.641369
F 69.063449 28.298030 7.641267
F 69.063449 36.015676 7.641266
F 60.152242 28.298131 10.369801
F 60.152242 36.015776 10.369801
F 69.063459 28.298030 10.369868
F 69.063459 36.015675 10.369868
F 60.152100 30.870518 14.007961
F 60.152100 38.588164 14.007961
F 69.063451 30.870580 14.008002
F 69.063451 38.588226 14.008002
F 62.379778 32.156852 17.646136
F 62.379778 39.874499 17.646136
F 71.291355 32.156852 17.646135
F 71.291355 39.874500 17.646136
F 62.379788 34.729413 21.284277
F 71.291345 34.729402 21.284270
F 62.379778 34.729404 18.555668
F 71.291354 34.729402 18.555668
F 62.379774 32.156850 14.917533
F 62.379774 39.874497 14.917532
F 71.291346 32.156852 14.917534
F 71.291346 39.874500 14.917534
F 55.698751 30.869407 18.556514
F 55.698751 38.587053 18.556514
F 64.607670 30.870580 18.555669
F 64.607670 38.588226 18.555669
F 55.702321 28.300143 14.918898
F 55.702321 36.017788 14.918898
F 64.607659 28.298031 14.917535
F 64.607659 36.015676 14.917534
F 55.700787 28.299736 17.644217
F 55.700787 36.017381 17.644218
F 64.607668 28.298031 17.646135
F 64.607668 36.015676 17.646135
F 55.704592 30.866947 21.281371
F 55.704592 38.584593 21.281372
F 64.607660 30.870580 21.284270
F 64.607660 38.588226 21.284270
F 57.924566 32.156963 17.646074
F 57.924566 39.874610 17.646074
F 66.835565 32.156852 17.646135
F 66.835565 39.874500 17.646135
F 57.928243 34.728238 21.283361
F 66.835554 34.729402 21.284270
F 57.924574 34.729286 18.555796
F 66.835563 34.729402 18.555669
F 57.925358 32.157226 14.917811
F 57.925358 39.874874 14.917810
F 66.835555 32.156852 14.917534
F 66.835555 39.874500 14.917534
F 60.151976 30.870553 18.555691
F 60.151976 38.588199 18.555690
F 69.063460 30.870580 18.555669
F 69.063460 38.588226 18.555669
F 60.152087 28.298092 14.917581
F 60.152087 36.015737 14.917581
F 69.063449 28.298030 14.917535
F 69.063449 36.015676 14.917534
F 60.151993 28.298061 17.646092
F 60.151994 36.015706 17.646092
F 69.063459 28.298030 17.646136
F 69.063459 36.015675 17.646136
F 60.151918 30.870558 21.284263
F 60.151918 38.588204 21.284264
F 69.063451 30.870580 21.284270
F 69.063451 38.588226 21.284270
F 53.508695 32.164976 3.080413
F 53.483899 39.877198 14.920626
F 53.483899 32.159551 14.920627
F 53.477466 34.727093 18.549014
F 53.502128 34.717022 21.270977
F 53.477899 39.874977 17.643218
F 53.477899 32.157330 17.643218
F 53.501284 39.880869 7.648035
F 53.501284 32.163222 7.648036
F 53.492410 34.724894 11.284677
F 53.484272 34.726161 14.007768
F 53.492908 39.879491 10.368510
F 53.492908 32.161844 10.368510
F 53.486737 39.872731 0.359635
F 53.486737 32.155083 0.359636
F 53.509089 34.719136 4.008344
F 53.501646 34.722352 6.728384
F 53.508695 39.882623 3.080412
F 62.379795 47.592138 3.093605
F 62.379795 55.309781 3.093605
F 71.291355 47.592146 3.093600
F 71.291355 55.309789 3.093600
F 62.379779 50.164702 6.731738
F 62.379779 42.447057 6.731738
F 71.291345 50.164695 6.731734
F 71.291345 42.447050 6.731734
F 62.379795 50.164704 4.003127
F 62.379795 42.447059 4.003126
F 71.291354 50.164695 4.003133
F 71.291354 42.447050 4.003132
F 62.379767 47.592146 0.364999
F 62.379767 55.309789 0.364999
F 71.291346 47.592146 0.364998
F 71.291347 55.309789 0.364998
F 55.710275 54.019476 4.005268
F 55.710275 46.301832 4.005268
F 64.607670 54.023517 4.003133
F 64.607670 46.305873 4.003133
F 55.707661 51.453515 0.366297
F 55.707661 43.735871 0.366297
F 64.607658 51.450967 0.364999
F 64.607659 43.733324 0.364999
F 55.712242 51.455473 3.090659
F 55.712242 43.737829 3.090659
F 64.607668 51.450968 3.093599
F 64.607668 43.733324 3.093600
F 55.708500 54.019938 6.729398
F 55.708500 46.302295 6.729398
F 64.607660 54.023517 6.731734
F 64.607660 46.305873 6.731734
F 57.927685 47.593169 3.092954
F 57.927685 55.310813 3.092954
F 66.835565 47.592146 3.093599
F 66.835565 55.309789 3.093599
F 57.926794 50.163985 6.731276
F 57.926794 42.446340 6.731276
F 66.835554 50.164695 6.731734
F 66.835554 42.447050 6.731734
F 57.927678 50.163669 4.003847
F 57.927678 42.446024 4.003846
F 66.835563 50.164696 4.003133
F 66.835563 42.447050 4.003133
F 57.924512 47.592329 0.364979
F 57.924512 55.309973 0.364979
F 66.835555 47.592146 0.364998
F 66.835555 55.309789 0.364999
F 60.152532 54.023334 4.003240
F 60.152532 46.305690 4.003240
F 69.063460 54.023517 4.003133
F 69.063460 46.305874 4.003133
F 60.152652 51.451173 0.365151
F 60.152652 43.733530 0.365150
F 69.063449 51.450967 0.364998
F 69.063449 43.733323 0.364998
F 60.152548 51.451155 3.093472
F 60.152548 43.733511 3.093472
F 69.063459 51.450967 3.093599
F 69.063459 43.733323 3.093600
F 60.152381 54.023375 6.731638
F 60.152381 46.305732 6.731638
F 69.063451 54.023517 6.731734
F 69.063451 46.305874 6.731734
F 62.379786 47.592142 10.369871
F 62.379786 55.309785 10.369871
F 71.291355 47.592146 10.369868
F 71.291355 55.309789 10.369868
F 62.379770 50.164698 14.008003
F 62.379770 42.447053 14.008003
F 71.291345 50.164696 14.008002
F 71.291345 42.447050 14.008002
F 62.379786 50.164700 11.279397
F 62.379786 42.447055 11.279397
F 71.291354 50.164695 11.279400
F 71.291354 42.447050 11.279400
F 62.379782 47.592139 7.641262
F 62.379782 55.309782 7.641262
F 71.291346 47.592146 7.641267
F 71.291347 55.309789 7.641267
F 55.705516 54.020473 11.281905
F 55.705516 46.302830 11.281905
F 64.607670 54.023517 11.279401
F 64.607670 46.305873 11.279401
F 55.708945 51.455067 7.644540
F 55.708945 43.737423 7.644540
F 64.607659 51.450967 7.641267
F 64.607659 43.733324 7.641267
F 55.705318 51.453628 10.368569
F 55.705318 43.735984 10.368569
F 64.607668 51.450968 10.369867
F 64.607668 43.733324 10.369868
F 55.702025 54.021855 14.007314
F 55.702025 46.304212 14.007314
F 64.607660 54.023517 14.008001
F 64.607660 46.305873 14.008001
F 57.926026 47.592640 10.369556
F 57.926026 55.310283 10.369556
F 66.835565 47.592146 10.369867
F 66.835565 55.309789 10.369867
F 57.925260 50.164403 14.007823
F 57.925260 42.446758 14.007823
F 66.835554 50.164695 14.008001
F 66.835553 42.447050 14.008002
F 57.926117 50.164120 11.279813
F 57.926117 42.446475 11.279812
F 66.835563 50.164696 11.279401
F 66.835563 42.447050 11.279400
F 57.926889 47.592940 7.641822
F 57.926889 55.310584 7.641822
F 66.835555 47.592146 7.641266
F 66.835555 55.309789 7.641266
F 60.152233 54.023418 11.279473
F 60.152233 46.305775 11.279473
F 69.063460 54.023517 11.279400
F 69.063460 46.305874 11.279400
F 60.152369 51.451107 7.641369
F 60.152369 43.733463 7.641369
F 69.063449 51.450967 7.641267
F 69.063449 43.733323 7.641266
F 60.152242 51.451067 10.369801
F 60.152242 43.733423 10.369801
F 69.063459 51.450967 10.369868
F 69.063459 43.733323 10.369868
F 60.152100 54.023455 14.007961
F 60.152100 46.305811 14.007961
F 69.063451 54.023517 14.008001
F 69.063451 46.305874 14.008001
F 62.379778 47.592145 17.646136
F 62.379778 55.309788 17.646136
F 71.291355 47.592146 17.646135
F 71.291355 55.309789 17.646135
F 62.379788 50.164706 21.284277
F 62.379788 42.447061 21.284277
F 71.291345 50.164695 21.284270
F 71.291345 42.447050 21.284270
F 62.379778 50.164697 18.555668
F 62.379778 42.447052 18.555668
F 71.291354 50.164695 18.555669
F 71.291354 42.447050 18.555669
F 62.379774 47.592143 14.917533
F 62.379773 55.309786 14.917533
F 71.291346 47.592146 14.917534
F 71.291347 55.309789 14.917534
F 55.698751 54.022344 18.556514
F 55.698751 46.304700 18.556514
F 64.607670 54.023517 18.555669
F 64.607670 46.305873 18.555669
F 55.702321 51.453080 14.918898
F 55.702321 43.735436 14.918898
F 64.607659 51.450968 14.917535
F 64.607658 43.733324 14.917534
F 55.700787 51.452673 17.644218
F 55.700787 43.735029 17.644218
F 64.607668 51.450968 17.646135
F 64.607668 43.733324 17.646135
F 55.704592 54.019884 21.281371
F 55.704592 46.302240 21.281371
F 64.607660 54.023517 21.284270
F 64.607660 46.305873 21.284270
F 57.924566 47.592256 17.646074
F 57.924566 55.309899 17.646074
F 66.835565 47.592146 17.646135
F 66.835565 55.309789 17.646136
F 57.928243 50.163531 21.283361
F 57.928243 42.445886 21.283361
F 66.835554 50.164695 21.284270
F 66.835554 42.447050 21.284270
F 57.924574 50.164579 18.555797
F 57.924574 42.446934 18.555796
F 66.835563 50.164696 18.555669
F 66.835563 42.447050 18.555668
F 57.925358 47.592520 14.917811
F 57.925358 55.310163 14.917811
F 66.835555 47.592146 14.917535
F 66.835555 55.309789 14.917535
F 60.151976 54.023489 18.555691
F 60.151976 46.305846 18.555691
F 69.063460 54.023517 18.555669
F 69.063460 46.305874 18.555669
F 60.152087 51.451028 14.917581
F 60.152087 43.733384 14.917581
F 69.063449 51.450967 14.917534
F 69.063449 43.733323 14.917534
F 60.151993 51.450997 17.646092
F 60.151994 43.733354 17.646092
F 69.063459 51.450967 17.646135
F 69.063459 43.733323 17.646135
F 60.151918 54.023495 21.284263
F 60.151918 46.305851 21.284263
F 69.063451 54.023517 21.284270
F 69.063451 46.305874 21.284270
F 53.508695 47.600269 3.080412
F 53.483899 55.312487 14.920627
F 53.483899 47.594844 14.920627
F 53.477466 42.444741 18.549014
F 53.477466 50.162386 18.549015
F 53.502128 42.434670 21.270977
F 53.502128 50.152315 21.270977
F 53.477899 55.310266 17.643218
F 53.477899 47.592623 17.643218
F 53.501284 55.316158 7.648036
F 53.501284 47.598515 7.648036
F 53.492410 42.442542 11.284677
F 53.492410 50.160187 11.284677
F 53.484272 42.443809 14.007768
F 53.484272 50.161454 14.007768
F 53.492908 55.314780 10.368510
F 53.492908 47.597137 10.368510
F 53.486737 55.308020 0.359636
F 53.486737 47.590377 0.359636
F 53.509089 42.436784 4.008344
F 53.509089 50.154429 4.008344
F 53.501646 42.440000 6.728384
F 53.501646 50.157645 6.728384
F 53.508695 55.317913 3.080412
F 62.379795 63.027428 3.093606
F 71.291355 63.027437 3.093600
F 62.379779 57.882345 6.731738
F 62.379779 65.599993 6.731738
F 71.291345 57.882339 6.731734
F 71.291345 65.599987 6.731734
F 62.379795 57.882348 4.003127
F 62.379795 65.599996 4.003126
F 71.291354 57.882339 4.003133
F 71.291354 65.599987 4.003132
F 62.379767 63.027437 0.364998
F 71.291347 63.027436 0.364998
F 55.710275 61.737122 4.005268
F 64.607670 61.741162 4.003133
F 55.707661 59.171160 0.366297
F 55.707661 66.888808 0.366297
F 64.607658 59.168613 0.364998
F 64.607659 66.886261 0.364999
F 55.712242 59.173118 3.090659
F 55.712242 66.890766 3.090659
F 64.607668 59.168612 3.093600
F 64.607668 66.886260 3.093600
F 55.708500 61.737584 6.729398
F 64.607660 61.741163 6.731734
F 57.927685 63.028460 3.092954
F 66.835565 63.027437 3.093600
F 57.926794 57.881629 6.731276
F 57.926794 65.599277 6.731276
F 66.835553 57.882339 6.731734
F 66.835554 65.599987 6.731734
F 57.927678 57.881313 4.003846
F 57.927678 65.598961 4.003846
F 66.835563 57.882339 4.003132
F 66.835563 65.599987 4.003133
F 57.924512 63.027620 0.364979
F 66.835555 63.027437 0.364998
F 60.152532 61.740980 4.003240
F 69.063460 61.741163 4.003132
F 60.152652 59.168819 0.365150
F 60.152652 66.886467 0.365150
F 69.063449 59.168612 0.364998
F 69.063449 66.886260 0.364998
F 60.152548 59.168800 3.093472
F 60.152548 66.886448 3.093472
F 69.063459 59.168612 3.093600
F 69.063459 66.886260 3.093600
F 60.152381 61.741021 6.731638
F 69.063451 61.741163 6.731734
F 62.379786 63.027432 10.369871
F 71.291355 63.027437 10.369868
F 62.379770 57.882342 14.008003
F 62.379770 65.599990 14.008003
F 71.291345 57.882339 14.008002
F 71.291345 65.599987 14.008002
F 62.379785 57.882344 11.279397
F 62.379786 65.599992 11.279397
F 71.291354 57.882339 11.279400
F 71.291354 65.599987 11.279400
F 62.379782 63.027430 7.641262
F 71.291347 63.027436 7.641266
F 55.705516 61.738119 11.281904
F 64.607670 61.741162 11.279400
F 55.708945 59.172712 7.644540
F 55.708945 66.890360 7.644540
F 64.607659 59.168613 7.641267
F 64.607658 66.886260 7.641267
F 55.705318 59.171273 10.368569
F 55.705318 66.888921 10.368569
F 64.607668 59.168612 10.369868
F 64.607668 66.886260 10.369868
F 55.702025 61.739501 14.007314
F 64.607660 61.741163 14.008002
F 57.926026 63.027930 10.369557
F 66.835565 63.027437 10.369868
F 57.925260 57.882047 14.007823
F 57.925260 65.599695 14.007823
F 66.835554 57.882339 14.008002
F 66.835554 65.599987 14.008002
F 57.926117 57.881764 11.279812
F 57.926117 65.599412 11.279812
F 66.835563 57.882339 11.279400
F 66.835563 65.599987 11.279400
F 57.926888 63.028231 7.641822
F 66.835555 63.027437 7.641266
F 60.152233 61.741064 11.279473
F 69.063460 61.741163 11.279400
F 60.152369 59.168753 7.641369
F 60.152369 66.886401 7.641369
F 69.063449 59.168612 7.641266
F 69.063449 66.886260 7.641266
F 60.152242 59.168712 10.369801
F 60.152242 66.886360 10.369801
F 69.063459 59.168612 10.369868
F 69.063459 66.886260 10.369868
F 60.152100 61.741101 14.007961
F 69.063451 61.741163 14.008002
F 62.379778 63.027436 17.646136
F 71.291355 63.027437 17.646136
F 62.379788 57.882349 21.284277
F 62.379788 65.599998 21.284277
F 71.291345 57.882339 21.284270
F 71.291345 65.599987 21.284270
F 62.379778 57.882340 18.555668
F 62.379778 65.599988 18.555668
F 71.291354 57.882339 18.555668
F 71.291354 65.599987 18.555669
F 62.379773 63.027434 14.917532
F 71.291347 63.027436 14.917534
F 55.698751 61.739990 18.556514
F 64.607670 61.741162 18.555668
F 55.702321 59.170725 14.918898
F 55.702321 66.888373 14.918898
F 64.607659 59.168613 14.917534
F 64.607658 66.886261 14.917534
F 55.700787 59.170318 17.644218
F 55.700787 66.887966 17.644218
F 64.607668 59.168612 17.646135
F 64.607668 66.886260 17.646136
F 55.704592 61.737530 21.281372
F 64.607660 61.741163 21.284270
F 57.924566 63.027547 17.646074
F 66.835565 63.027437 17.646135
F 57.928243 57.881175 21.283361
F 57.928243 65.598823 21.283361
F 66.835553 57.882339 21.284270
F 66.835554 65.599987 21.284270
F 57.924574 57.882223 18.555796
F 57.924574 65.599871 18.555796
F 66.835563 57.882339 18.555669
F 66.835563 65.599987 18.555668
F 57.925358 63.027810 14.917810
F 66.835555 63.027437 14.917534
F 60.151976 61.741136 18.555690
F 69.063460 61.741163 18.555669
F 60.152087 59.168674 14.917581
F 60.152087 66.886322 14.917581
F 69.063449 59.168612 14.917534
F 69.063449 66.886260 14.917534
F 60.151994 59.168643 17.646092
F 60.151994 66.886291 17.646092
F 69.063459 59.168612 17.646136
F 69.063459 66.886260 17.646136
F 60.151918 61.741141 21.284264
F 69.063451 61.741163 21.284270
F 53.508695 63.035560 3.080412
F 53.483899 63.030135 14.920626
F 53.477465 65.597678 18.549014
F 53.477466 57.880030 18.549014
F 53.502128 65.587606 21.270977
F 53.502128 57.869958 21.270977
F 53.477899 63.027914 17.643218
F 53.501284 63.033806 7.648035
F 53.492410 65.595479 11.284677
F 53.492410 57.877831 11.284677
F 53.484272 65.596746 14.007768
F 53.484272 57.879098 14.007768
F 53.492908 63.032428 10.368510
F 53.486737 63.025668 0.359635
F 53.509089 65.589721 4.008344
F 53.509089 57.872073 4.008344
F 53.501646 65.592937 6.728384
F 53.501646 57.875289 6.728384
F 55.710275 69.454769 4.005268
F 64.607670 69.458810 4.003133
F 55.708500 69.455232 6.729398
F 64.607660 69.458810 6.731734
F 60.152532 69.458627 4.003240
F 69.063460 69.458811 4.003133
F 60.152381 69.458669 6.731638
F 69.063451 69.458811 6.731734
F 55.705516 69.455767 11.281905
F 64.607670 69.458810 11.279401
F 55.702025 69.457149 14.007314
F 64.607660 69.458810 14.008001
F 60.152233 69.458712 11.279473
F 69.063460 69.458811 11.279400
F 60.152100 69.458749 14.007961
F 69.063451 69.458811 14.008002
F 55.698751 69.457638 18.556514
F 64.607670 69.458810 18.555669
F 55.704592 69.455177 21.281371
F 64.607660 69.458810 21.284270
F 60.151976 69.458783 18.555691
F 69.063460 69.458811 18.555669
F 60.151918 69.458789 21.284263
F 69.063451 69.458811 21.284270
F 80.202935 1.286273 3.093599
F 80.202935 9.003916 3.093599
F 89.114509 1.286273 3.093599
F 89.114509 9.003916 3.093599
F 80.202924 3.858821 6.731733
F 80.202924 11.576465 6.731733
F 89.114497 3.858821 6.731734
F 89.114497 11.576465 6.731734
F 80.202933 3.858821 4.003133
F 80.202933 11.576465 4.003133
F 89.114507 3.858821 4.003133
F 89.114507 11.576465 4.003133
F 80.202926 1.286273 0.364999
F 80.202926 9.003916 0.364999
F 89.114499 1.286273 0.364999
F 89.114499 9.003916 0.364999
F 82.430828 7.717643 4.003133
F 77.975032 7.717643 21.284270
F 73.519251 7.717643 4.003133
F 86.886605 7.717643 21.284270
F 82.430817 5.145094 0.364999
F 82.430817 12.862740 0.364999
F 73.519241 5.145093 0.364998
F 73.519241 12.862739 0.364998
F 82.430827 5.145094 3.093599
F 82.430827 12.862739 3.093599
F 73.519250 5.145093 3.093599
F 73.519250 12.862739 3.093600
F 82.430819 7.717643 6.731733
F 77.975039 12.862739 17.646136
F 73.519242 7.717643 6.731734
F 77.975039 5.145094 17.646135
F 84.658721 1.286273 3.093599
F 84.658721 9.003916 3.093599
F 75.747146 1.286272 3.093599
F 75.747146 9.003916 3.093599
F 84.658710 3.858821 6.731733
F 84.658710 11.576465 6.731733
F 75.747136 3.858821 6.731734
F 75.747136 11.576465 6.731734
F 84.658720 3.858821 4.003133
F 84.658720 11.576465 4.003133
F 75.747145 3.858821 4.003133
F 75.747145 11.576465 4.003133
F 84.658712 1.286273 0.364999
F 84.658712 9.003916 0.364999
F 75.747137 1.286272 0.364999
F 75.747137 9.003915 0.364999
F 86.886615 7.717643 4.003133
F 86.886613 12.862739 17.646135
F 77.975041 7.717643 4.003133
F 86.886613 5.145094 17.646135
F 86.886604 5.145094 0.364999
F 86.886604 12.862739 0.364999
F 77.975030 5.145094 0.364999
F 77.975031 12.862739 0.364998
F 86.886613 5.145094 3.093599
F 86.886613 12.862739 3.093599
F 77.975039 5.145094 3.093599
F 77.975039 12.862739 3.093599
F 86.886605 7.717643 6.731733
F 77.975031 12.862739 14.917535
F 77.975032 7.717643 6.731733
F 77.975031 5.145094 14.917535
F 80.202935 1.286273 10.369867
F 80.202935 9.003916 10.369867
F 89.114509 1.286273 10.369867
F 89.114509 9.003916 10.369867
F 80.202924 3.858821 14.008001
F 80.202924 11.576465 14.008001
F 89.114497 3.858821 14.008001
F 89.114497 11.576465 14.008001
F 80.202933 3.858821 11.279401
F 80.202933 11.576465 11.279401
F 89.114507 3.858821 11.279401
F 89.114507 11.576465 11.279401
F 80.202926 1.286273 7.641267
F 80.202926 9.003916 7.641267
F 89.114499 1.286273 7.641267
F 89.114499 9.003916 7.641267
F 82.430828 7.717643 11.279401
F 86.886604 12.862739 14.917535
F 73.519251 7.717643 11.279400
F 86.886604 5.145094 14.917535
F 82.430817 5.145094 7.641267
F 82.430817 12.862740 7.641267
F 73.519241 5.145094 7.641267
F 73.519241 12.862739 7.641266
F 82.430827 5.145094 10.369867
F 82.430827 12.862739 10.369867
F 73.519250 5.145093 10.369867
F 73.519250 12.862739 10.369868
F 82.430819 7.717643 14.008001
F 77.975041 7.717643 18.555669
F 73.519242 7.717643 14.008001
F 86.886615 7.717643 18.555669
F 84.658721 1.286273 10.369867
F 84.658722 9.003916 10.369867
F 75.747146 1.286272 10.369868
F 75.747146 9.003916 10.369868
F 84.658710 3.858821 14.008001
F 84.658710 11.576465 14.008001
F 75.747136 3.858821 14.008001
F 75.747136 11.576465 14.008001
F 84.658720 3.858821 11.279401
F 84.658720 11.576465 11.279401
F 75.747145 3.858821 11.279401
F 75.747145 11.576465 11.279401
F 84.658712 1.286273 7.641267
F 84.658712 9.003916 7.641267
F 75.747137 1.286272 7.641267
F 75.747137 9.003915 7.641267
F 86.886615 7.717643 11.279401
F 75.747137 9.003915 14.917535
F 77.975041 7.717643 11.279401
F 75.747137 1.286272 14.917535
F 86.886603 5.145094 7.641267
F 86.886604 12.862739 7.641267
F 77.975031 5.145094 7.641267
F 77.975031 12.862739 7.641266
F 86.886613 5.145094 10.369867
F 86.886613 12.862739 10.369867
F 77.975039 5.145094 10.369867
F 77.975039 12.862739 10.369867
F 86.886605 7.717643 14.008001
F 84.658712 9.003916 14.917535
F 77.975032 7.717643 14.008001
F 84.658712 1.286273 14.917535
F 80.202935 1.286273 17.646135
F 80.202935 9.003916 17.646135
F 89.114509 1.286273 17.646135
F 89.114509 9.003916 17.646135
F 80.202924 3.858821 21.284269
F 80.202924 11.576465 21.284269
F 89.114497 3.858821 21.284269
F 89.114497 11.576465 21.284270
F 80.202933 3.858821 18.555669
F 80.202933 11.576465 18.555669
F 89.114507 3.858821 18.555669
F 89.114507 11.576465 18.555669
F 80.202926 1.286273 14.917535
F 80.202926 9.003916 14.917535
F 89.114499 1.286273 14.917535
F 89.114499 9.003916 14.917535
F 82.430828 7.717643 18.555669
F 75.747145 11.576465 18.555669
F 73.519251 7.717643 18.555669
F 75.747145 3.858821 18.555669
F 82.430817 5.145095 14.917535
F 82.430817 12.862740 14.917535
F 73.519241 5.145094 14.917535
F 73.519241 12.862739 14.917534
F 82.430827 5.145094 17.646135
F 82.430827 12.862739 17.646135
F 73.519250 5.145093 17.646135
F 73.519250 12.862739 17.646136
F 82.430819 7.717643 21.284269
F 84.658720 11.576465 18.555669
F 73.519242 7.717643 21.284270
F 84.658720 3.858821 18.555669
F 84.658722 1.286273 17.646135
F 84.658721 9.003916 17.646135
F 75.747146 1.286272 17.646135
F 75.747146 9.003916 17.646136
F 84.658710 3.858821 21.284269
F 84.658710 11.576465 21.284269
F 75.747136 3.858821 21.284269
F 75.747136 11.576465 21.284270
F 80.202935 24.439210 3.093599
F 80.202935 16.721563 3.093599
F 89.114509 24.439209 3.093599
F 89.114509 16.721563 3.093600
F 80.202924 27.011758 6.731733
F 80.202924 19.294113 6.731733
F 89.114497 27.011758 6.731734
F 89.114497 19.294113 6.731734
F 80.202933 27.011758 4.003133
F 80.202933 19.294113 4.003133
F 89.114507 27.011758 4.003133
F 89.114507 19.294113 4.003133
F 80.202926 24.439210 0.364999
F 80.202926 16.721564 0.364998
F 89.114499 24.439209 0.364999
F 89.114499 16.721563 0.364999
F 82.430828 15.435289 4.003133
F 82.430828 23.152936 4.003133
F 73.519251 15.435289 4.003132
F 73.519251 23.152937 4.003133
F 82.430817 20.580387 0.364999
F 73.519241 20.580387 0.364998
F 82.430827 20.580387 3.093599
F 73.519250 20.580387 3.093600
F 82.430819 15.435289 6.731733
F 82.430819 23.152936 6.731733
F 73.519242 15.435289 6.731734
F 73.519242 23.152937 6.731734
F 84.658721 24.439210 3.093599
F 84.658722 16.721564 3.093599
F 75.747146 24.439209 3.093599
F 75.747146 16.721563 3.093600
F 84.658710 27.011758 6.731733
F 84.658710 19.294113 6.731733
F 75.747136 27.011759 6.731734
F 75.747136 19.294113 6.731734
F 84.658720 27.011758 4.003133
F 84.658720 19.294113 4.003133
F 75.747145 27.011759 4.003133
F 75.747145 19.294113 4.003133
F 84.658712 24.439210 0.364999
F 84.658712 16.721564 0.364999
F 75.747137 24.439209 0.364999
F 75.747137 16.721563 0.364998
F 86.886615 15.435289 4.003133
F 86.886615 23.152937 4.003133
F 77.975041 15.435289 4.003132
F 77.975041 23.152937 4.003133
F 86.886604 20.580387 0.364999
F 77.975031 20.580387 0.364999
F 86.886613 20.580387 3.093599
F 77.975039 20.580387 3.093599
F 86.886605 15.435289 6.731733
F 86.886605 23.152936 6.731733
F 77.975032 15.435289 6.731733
F 77.975032 23.152937 6.731733
F 80.202935 24.439210 10.369867
F 80.202934 16.721563 10.369867
F 89.114509 24.439209 10.369867
F 89.114509 16.721563 10.369868
F 80.202924 27.011758 14.008001
F 80.202924 19.294113 14.008001
F 89.114497 27.011758 14.008001
F 89.114497 19.294113 14.008001
F 80.202933 27.011758 11.279401
F 80.202933 19.294113 11.279400
F 89.114507 27.011758 11.279401
F 89.114507 19.294113 11.279400
F 80.202926 24.439210 7.641267
F 80.202926 16.721564 7.641266
F 89.114499 24.439209 7.641267
F 89.114499 16.721563 7.641267
F 82.430828 15.435289 11.279400
F 82.430828 23.152937 11.279401
F 73.519251 15.435289 11.279400
F 73.519251 23.152937 11.279400
F 82.430817 20.580387 7.641267
F 73.519241 20.580387 7.641266
F 82.430827 20.580388 10.369867
F 73.519250 20.580387 10.369868
F 82.430819 15.435289 14.008001
F 82.430819 23.152936 14.008001
F 73.519242 15.435289 14.008002
F 73.519242 23.152937 14.008002
F 84.658721 24.439210 10.369867
F 84.658722 16.721564 10.369867
F 75.747146 24.439209 10.369868
F 75.747146 16.721563 10.369868
F 84.658710 27.011758 14.008001
F 84.658710 19.294113 14.008001
F 75.747136 27.011759 14.008001
F 75.747136 19.294113 14.008002
F 84.658720 27.011758 11.279401
F 84.658720 19.294113 11.279400
F 75.747145 27.011759 11.279401
F 75.747145 19.294113 11.279400
F 84.658712 24.439210 7.641267
F 84.658712 16.721564 7.641267
F 75.747137 24.439209 7.641267
F 75.747137 16.721563 7.641266
F 86.886615 15.435289 11.279400
F 86.886615 23.152937 11.279401
F 77.975041 15.435289 11.279400
F 77.975041 23.152937 11.279401
F 86.886604 20.580387 7.641267
F 77.975031 20.580387 7.641267
F 86.886613 20.580387 10.369867
F 77.975039 20.580387 10.369867
F 86.886605 15.435289 14.008001
F 86.886605 23.152936 14.008001
F 77.975032 15.435289 14.008001
F 77.975032 23.152937 14.008001
F 80.202935 24.439210 17.646135
F 80.202935 16.721563 17.646135
F 89.114509 24.439209 17.646135
F 89.114509 16.721563 17.646136
F 80.202924 27.011758 21.284269
F 80.202924 19.294113 21.284269
F 89.114497 27.011758 21.284269
F 89.114497 19.294113 21.284270
F 80.202933 27.011758 18.555669
F 80.202933 19.294113 18.555669
F 89.114507 27.011758 18.555669
F 89.114507 19.294113 18.555669
F 80.202926 24.439210 14.917535
F 80.202926 16.721564 14.917535
F 89.114499 24.439209 14.917535
F 89.114499 16.721563 14.917535
F 82.430828 15.435289 18.555669
F 82.430828 23.152936 18.555669
F 73.519251 15.435289 18.555669
F 73.519251 23.152937 18.555669
F 82.430817 20.580387 14.917535
F 73.519241 20.580387 14.917534
F 82.430827 20.580387 17.646135
F 73.519250 20.580387 17.646136
F 82.430819 15.435289 21.284270
F 82.430819 23.152936 21.284269
F 73.519242 15.435289 21.284270
F 73.519242 23.152937 21.284270
F 84.658722 24.439210 17.646135
F 84.658722 16.721564 17.646135
F 75.747146 24.439209 17.646135
F 75.747146 16.721563 17.646136
F 84.658710 27.011758 21.284269
F 84.658710 19.294113 21.284269
F 75.747136 27.011759 21.284269
F 75.747136 19.294113 21.284270
F 84.658720 27.011758 18.555669
F 84.658720 19.294113 18.555669
F 75.747145 27.011758 18.555669
F 75.747145 19.294113 18.555669
F 84.658712 24.439210 14.917535
F 84.658712 16.721564 14.917535
F 75.747137 24.439209 14.917535
F 75.747137 16.721563 14.917534
F 86.886615 15.435289 18.555669
F 86.886615 23.152936 18.555669
F 77.975041 15.435289 18.555669
F 77.975041 23.152937 18.555669
F 86.886604 20.580387 14.917535
F 77.975031 20.580387 14.917535
F 86.886613 20.580387 17.646135
F 77.975039 20.580387 17.646135
F 86.886605 15.435289 21.284270
F 86.886605 23.152936 21.284270
F 77.975032 15.435289 21.284270
F 77.975032 23.152937 21.284269
F 80.202935 32.156853 3.093599
F 80.202935 39.874500 3.093599
F 89.114509 32.156853 3.093599
F 89.114509 39.874500 3.093600
F 80.202924 34.729402 6.731733
F 89.114497 34.729402 6.731734
F 80.202933 34.729402 4.003133
F 89.114507 34.729402 4.003133
F 80.202926 32.156853 0.364999
F 80.202926 39.874500 0.364998
F 89.114499 32.156853 0.364999
F 89.114499 39.874500 0.364998
F 82.430828 30.870580 4.003133
F 82.430828 38.588226 4.003133
F 73.519251 30.870580 4.003133
F 73.519251 38.588226 4.003132
F 82.430817 28.298031 0.364999
F 82.430817 36.015676 0.364999
F 73.519241 28.298030 0.364998
F 73.519241 36.015675 0.364998
F 82.430826 28.298031 3.093599
F 82.430827 36.015676 3.093599
F 73.519250 28.298030 3.093599
F 73.519250 36.015675 3.093600
F 82.430819 30.870580 6.731733
F 82.430819 38.588226 6.731733
F 73.519242 30.870580 6.731734
F 73.519242 38.588226 6.731734
F 84.658721 32.156853 3.093599
F 84.658721 39.874500 3.093599
F 75.747146 32.156852 3.093599
F 75.747146 39.874500 3.093600
F 84.658710 34.729402 6.731733
F 75.747136 34.729402 6.731734
F 84.658720 34.729402 4.003133
F 75.747145 34.729402 4.003133
F 84.658712 32.156853 0.364999
F 84.658712 39.874500 0.364999
F 75.747137 32.156852 0.364999
F 75.747137 39.874500 0.364998
F 86.886615 30.870580 4.003133
F 86.886615 38.588226 4.003133
F 77.975041 30.870580 4.003133
F 77.975041 38.588226 4.003132
F 86.886604 28.298031 0.364999
F 86.886603 36.015676 0.364999
F 77.975031 28.298031 0.364999
F 77.975031 36.015676 0.364998
F 86.886613 28.298031 3.093599
F 86.886613 36.015676 3.093599
F 77.975039 28.298031 3.093599
F 77.975039 36.015676 3.093599
F 86.886605 30.870580 6.731733
F 86.886605 38.588226 6.731733
F 77.975032 30.870580 6.731733
F 77.975032 38.588226 6.731733
F 80.202935 32.156853 10.369867
F 80.202935 39.874500 10.369867
F 89.114509 32.156853 10.369867
F 89.114509 39.874500 10.369868
F 80.202924 34.729402 14.008001
F 89.114497 34.729402 14.008001
F 80.202933 34.729402 11.279401
F 89.114507 34.729402 11.279401
F 80.202926 32.156853 7.641267
F 80.202926 39.874500 7.641266
F 89.114499 32.156853 7.641267
F 89.114499 39.874500 7.641267
F 82.430828 30.870580 11.279401
F 82.430828 38.588226 11.279400
F 73.519251 30.870580 11.279400
F 73.519251 38.588226 11.279400
F 82.430817 28.298031 7.641267
F 82.430817 36.015676 7.641267
F 73.519241 28.298031 7.641267
F 73.519241 36.015676 7.641266
F 82.430827 28.298031 10.369867
F 82.430827 36.015676 10.369867
F 73.519250 28.298030 10.369867
F 73.519250 36.015675 10.369868
F 82.430819 30.870579 14.008001
F 82.430819 38.588226 14.008001
F 73.519242 30.870580 14.008001
F 73.519242 38.588226 14.008002
F 84.658722 32.156853 10.369867
F 84.658722 39.874500 10.369867
F 75.747146 32.156852 10.369867
F 75.747146 39.874500 10.369868
F 84.658710 34.729402 14.008001
F 75.747136 34.729402 14.008001
F 84.658720 34.729402 11.279401
F 75.747145 34.729402 11.279400
F 84.658712 32.156853 7.641267
F 84.658712 39.874500 7.641267
F 75.747137 32.156852 7.641267
F 75.747137 39.874500 7.641267
F 86.886615 30.870580 11.279401
F 86.886615 38.588226 11.279401
F 77.975041 30.870580 11.279401
F 77.975041 38.588226 11.279400
F 86.886603 28.298031 7.641267
F 86.886603 36.015676 7.641267
F 77.975031 28.298031 7.641267
F 77.975031 36.015676 7.641266
F 86.886613 28.298031 10.369867
F 86.886613 36.015676 10.369867
F 77.975039 28.298031 10.369867
F 77.975039 36.015676 10.369867
F 86.886605 30.870580 14.008001
F 86.886605 38.588226 14.008001
F 77.975032 30.870580 14.008001
F 77.975032 38.588226 14.008001
F 80.202935 32.156853 17.646135
F 80.202935 39.874500 17.646135
F 89.114509 32.156853 17.646135
F 89.114509 39.874500 17.646136
F 80.202924 34.729402 21.284269
F 89.114497 34.729402 21.284270
F 80.202933 34.729402 18.555669
F 89.114507 34.729402 18.555669
F 80.202926 32.156853 14.917535
F 80.202926 39.874500 14.917535
F 89.114499 32.156853 14.917535
F 89.114499 39.874500 14.917535
F 82.430828 30.870580 18.555669
F 82.430828 38.588226 18.555669
F 73.519251 30.870580 18.555669
F 73.519251 38.588226 18.555669
F 82.430817 28.298031 14.917535
F 82.430817 36.015676 14.917535
F 73.519241 28.298031 14.917535
F 73.519241 36.015676 14.917534
F 82.430827 28.298031 17.646135
F 82.430827 36.015676 17.646135
F 73.519250 28.298030 17.646135
F 73.519250 36.015675 17.646136
F 82.430819 30.870580 21.284269
F 82.430819 38.588226 21.284270
F 73.519242 30.870580 21.284270
F 73.519242 38.588226 21.284270
F 84.658721 32.156853 17.646135
F 84.658721 39.874500 17.646135
F 75.747146 32.156852 17.646136
F 75.747146 39.874500 17.646136
F 84.658710 34.729402 21.284269
F 75.747136 34.729402 21.284270
F 84.658720 34.729402 18.555669
F 75.747145 34.729402 18.555669
F 84.658712 32.156853 14.917535
F 84.658712 39.874500 14.917535
F 75.747137 32.156852 14.917535
F 75.747137 39.874500 14.917534
F 86.886615 30.870580 18.555669
F 86.886615 38.588226 18.555669
F 77.975041 30.870580 18.555669
F 77.975041 38.588226 18.555669
F 86.886603 28.298031 14.917535
F 86.886603 36.015676 14.917535
F 77.975031 28.298031 14.917535
F 77.975031 36.015676 14.917535
F 86.886613 28.298031 17.646135
F 86.886613 36.015676 17.646135
F 77.975039 28.298031 17.646135
F 77.975039 36.015676 17.646136
F 86.886605 30.870580 21.284270
F 86.886605 38.588226 21.284270
F 77.975032 30.870580 21.284270
F 77.975032 38.588226 21.284270
F 80.202935 47.592146 3.093599
F 80.202935 55.309789 3.093599
F 89.114509 47.592146 3.093599
F 89.114509 55.309789 3.093599
F 80.202924 50.164695 6.731733
F 80.202924 42.447050 6.731733
F 89.114497 50.164695 6.731734
F 89.114497 42.447050 6.731734
F 80.202933 50.164695 4.003133
F 80.202933 42.447050 4.003133
F 89.114507 50.164695 4.003133
F 89.114507 42.447050 4.003133
F 80.202926 47.592146 0.364999
F 80.202926 55.309790 0.364999
F 89.114499 47.592146 0.364999
F 89.114499 55.309789 0.364999
F 82.430828 54.023516 4.003133
F 82.430828 46.305873 4.003133
F 73.519251 54.023516 4.003133
F 73.519251 46.305873 4.003133
F 82.430817 51.450968 0.364999
F 82.430817 43.733324 0.364999
F 73.519241 51.450967 0.364998
F 73.519241 43.733323 0.364998
F 82.430827 51.450968 3.093599
F 82.430827 43.733324 3.093599
F 73.519250 51.450967 3.093599
F 73.519250 43.733323 3.093600
F 82.430819 54.023516 6.731733
F 82.430819 46.305873 6.731733
F 73.519242 54.023517 6.731734
F 73.519242 46.305873 6.731734
F 84.658721 47.592146 3.093599
F 84.658721 55.309790 3.093599
F 75.747146 47.592146 3.093599
F 75.747146 55.309789 3.093599
F 84.658710 50.164695 6.731733
F 84.658710 42.447050 6.731733
F 75.747136 50.164695 6.731734
F 75.747136 42.447050 6.731734
F 84.658720 50.164695 4.003133
F 84.658720 42.447050 4.003133
F 75.747145 50.164695 4.003133
F 75.747145 42.447050 4.003133
F 84.658712 47.592146 0.364999
F 84.658712 55.309790 0.364999
F 75.747137 47.592146 0.364999
F 75.747137 55.309789 0.364999
F 86.886615 54.023516 4.003133
F 86.886615 46.305873 4.003133
F 77.975041 54.023517 4.003133
F 77.975041 46.305873 4.003133
F 86.886604 51.450968 0.364999
F 86.886604 43.733324 0.364999
F 77.975030 51.450968 0.364999
F 77.975031 43.733324 0.364999
F 86.886613 51.450968 3.093599
F 86.886613 43.733324 3.093599
F 77.975039 51.450968 3.093599
F 77.975039 43.733324 3.093599
F 86.886605 54.023516 6.731733
F 86.886605 46.305873 6.731733
F 77.975032 54.023517 6.731733
F 77.975032 46.305873 6.731733
F 80.202935 47.592146 10.369867
F 80.202935 55.309790 10.369867
F 89.114509 47.592146 10.369867
F 89.114509 55.309789 10.369867
F 80.202924 50.164695 14.008001
F 80.202924 42.447050 14.008001
F 89.114497 50.164695 14.008001
F 89.114497 42.447050 14.008001
F 80.202933 50.164695 11.279401
F 80.202933 42.447050 11.279400
F 89.114507 50.164695 11.279401
F 89.114507 42.447050 11.279400
F 80.202926 47.592146 7.641267
F 80.202926 55.309789 7.641267
F 89.114499 47.592146 7.641267
F 89.114499 55.309789 7.641267
F 82.430828 54.023516 11.279401
F 82.430828 46.305873 11.279401
F 73.519251 54.023516 11.279400
F 73.519251 46.305873 11.279400
F 82.430817 51.450968 7.641267
F 82.430817 43.733324 7.641267
F 73.519241 51.450967 7.641266
F 73.519241 43.733323 7.641266
F 82.430827 51.450968 10.369867
F 82.430827 43.733324 10.369867
F 73.519250 51.450967 10.369867
F 73.519250 43.733323 10.369868
F 82.430819 54.023516 14.008001
F 82.430819 46.305873 14.008001
F 73.519242 54.023517 14.008001
F 73.519242 46.305873 14.008002
F 84.658721 47.592146 10.369867
F 84.658722 55.309790 10.369867
F 75.747146 47.592146 10.369867
F 75.747146 55.309789 10.369868
F 84.658710 50.164695 14.008001
F 84.658710 42.447050 14.008001
F 75.747136 50.164695 14.008001
F 75.747136 42.447050 14.008002
F 84.658720 50.164695 11.279401
F 84.658720 42.447050 11.279400
F 75.747145 50.164695 11.279401
F 75.747145 42.447050 11.279400
F 84.658712 47.592146 7.641267
F 84.658712 55.309790 7.641267
F 75.747137 47.592146 7.641267
F 75.747137 55.309789 7.641267
F 86.886615 54.023516 11.279401
F 86.886615 46.305873 11.279401
F 77.975041 54.023517 11.279401
F 77.975041 46.305873 11.279401
F 86.886603 51.450968 7.641267
F 86.886604 43.733324 7.641267
F 77.975031 51.450968 7.641267
F 77.975031 43.733324 7.641267
F 86.886613 51.450968 10.369867
F 86.886613 43.733324 10.369867
F 77.975039 51.450968 10.369867
F 77.975039 43.733324 10.369867
F 86.886605 54.023516 14.008001
F 86.886605 46.305873 14.008001
F 77.975032 54.023516 14.008001
F 77.975032 46.305873 14.008001
F 80.202935 47.592146 17.646135
F 80.202935 55.309789 17.646135
F 89.114509 47.592146 17.646135
F 89.114509 55.309789 17.646135
F 80.202924 50.164695 21.284269
F 80.202924 42.447050 21.284269
F 89.114497 50.164695 21.284269
F 89.114497 42.447050 21.284270
F 80.202933 50.164695 18.555669
F 80.202933 42.447050 18.555669
F 89.114507 50.164695 18.555669
F 89.114507 42.447050 18.555669
F 80.202926 47.592146 14.917535
F 80.202926 55.309789 14.917535
F 89.114499 47.592146 14.917535
F 89.114499 55.309789 14.917535
F 82.430828 54.023516 18.555669
F 82.430828 46.305873 18.555669
F 73.519251 54.023517 18.555669
F 73.519251 46.305873 18.555669
F 82.430817 51.450968 14.917535
F 82.430817 43.733324 14.917535
F 73.519241 51.450967 14.917535
F 73.519241 43.733323 14.917534
F 82.430827 51.450968 17.646135
F 82.430827 43.733324 17.646135
F 73.519250 51.450967 17.646135
F 73.519250 43.733323 17.646136
F 82.430819 54.023516 21.284269
F 82.430819 46.305873 21.284269
F 73.519242 54.023517 21.284270
F 73.519242 46.305873 21.284270
F 84.658722 47.592146 17.646135
F 84.658721 55.309790 17.646135
F 75.747146 47.592146 17.646135
F 75.747146 55.309789 17.646136
F 84.658710 50.164695 21.284269
F 84.658710 42.447050 21.284269
F 75.747136 50.164695 21.284269
F 75.747136 42.447050 21.284270
F 84.658720 50.164695 18.555669
F 84.658720 42.447050 18.555669
F 75.747145 50.164695 18.555669
F 75.747145 42.447050 18.555669
F 84.658712 47.592146 14.917535
F 84.658712 55.309790 14.917535
F 75.747137 47.592146 14.917535
F 75.747137 55.309789 14.917535
F 86.886615 54.023516 18.555669
F 86.886615 46.305873 18.555669
F 77.975041 54.023517 18.555669
F 77.975041 46.305873 18.555669
F 86.886604 51.450968 14.917535
F 86.886604 43.733324 14.917535
F 77.975031 51.450968 14.917535
F 77.975031 43.733324 14.917535
F 86.886613 51.450968 17.646135
F 86.886613 43.733324 17.646135
F 77.975039 51.450968 17.646135
F 77.975039 43.733324 17.646135
F 86.886605 54.023516 21.284270
F 86.886605 46.305873 21.284270
F 77.975032 54.023517 21.284270
F 77.975032 46.305873 21.284269
F 80.202935 63.027437 3.093599
F 89.114509 63.027437 3.093600
F 80.202924 57.882338 6.731733
F 80.202924 65.599987 6.731733
F 89.114497 57.882339 6.731734
F 89.114497 65.599987 6.731734
F 80.202933 57.882339 4.003133
F 80.202933 65.599987 4.003133
F 89.114507 57.882339 4.003133
F 89.114507 65.599987 4.003133
F 80.202926 63.027437 0.364998
F 89.114499 63.027437 0.364998
F 82.430828 61.741163 4.003133
F 73.519251 61.741163 4.003132
F 82.430817 59.168613 0.364999
F 82.430817 66.886261 0.364999
F 73.519241 59.168612 0.364998
F 73.519241 66.886260 0.364998
F 82.430827 59.168613 3.093599
F 82.430827 66.886261 3.093599
F 73.519250 59.168612 3.093600
F 73.519250 66.886260 3.093600
F 82.430819 61.741162 6.731733
F 73.519242 61.741163 6.731734
F 84.658721 63.027437 3.093599
F 75.747146 63.027437 3.093600
F 84.658710 57.882339 6.731733
F 84.658710 65.599987 6.731733
F 75.747136 57.882339 6.731733
F 75.747136 65.599987 6.731734
F 84.658720 57.882339 4.003133
F 84.658720 65.599987 4.003133
F 75.747145 57.882339 4.003133
F 75.747145 65.599987 4.003133
F 84.658712 63.027437 0.364999
F 75.747137 63.027437 0.364998
F 86.886615 61.741162 4.003133
F 77.975041 61.741163 4.003132
F 86.886604 59.168613 0.364999
F 86.886603 66.886261 0.364999
F 77.975031 59.168613 0.364998
F 77.975031 66.886261 0.364999
F 86.886613 59.168613 3.093599
F 86.886613 66.886261 3.093599
F 77.975039 59.168613 3.093599
F 77.975039 66.886261 3.093599
F 86.886605 61.741162 6.731733
F 77.975032 61.741162 6.731733
F 80.202935 63.027437 10.369867
F 89.114509 63.027437 10.369868
F 80.202924 57.882339 14.008001
F 80.202924 65.599987 14.008001
F 89.114497 57.882339 14.008001
F 89.114497 65.599987 14.008001
F 80.202933 57.882339 11.279401
F 80.202933 65.599987 11.279400
F 89.114507 57.882339 11.279401
F 89.114507 65.599987 11.279400
F 80.202926 63.027437 7.641266
F 89.114499 63.027437 7.641267
F 82.430828 61.741162 11.279400
F 73.519251 61.741163 11.279400
F 82.430817 59.168613 7.641267
F 82.430817 66.886261 7.641267
F 73.519241 59.168612 7.641266
F 73.519241 66.886260 7.641266
F 82.430827 59.168613 10.369867
F 82.430827 66.886261 10.369867
F 73.519250 59.168612 10.369868
F 73.519250 66.886260 10.369868
F 82.430819 61.741162 14.008001
F 73.519242 61.741163 14.008002
F 84.658722 63.027437 10.369867
F 75.747146 63.027437 10.369868
F 84.658710 57.882339 14.008001
F 84.658710 65.599987 14.008001
F 75.747136 57.882339 14.008001
F 75.747136 65.599987 14.008002
F 84.658720 57.882339 11.279401
F 84.658720 65.599987 11.279400
F 75.747145 57.882339 11.279400
F 75.747145 65.599987 11.279400
F 84.658712 63.027437 7.641267
F 75.747137 63.027437 7.641266
F 86.886615 61.741162 11.279400
F 77.975041 61.741163 11.279400
F 86.886604 59.168613 7.641267
F 86.886604 66.886261 7.641267
F 77.975031 59.168613 7.641266
F 77.975031 66.886261 7.641267
F 86.886613 59.168613 10.369867
F 86.886613 66.886261 10.369867
F 77.975039 59.168613 10.369867
F 77.975039 66.886261 10.369867
F 86.886605 61.741162 14.008001
F 77.975032 61.741162 14.008001
F 80.202935 63.027437 17.646135
F 89.114509 63.027437 17.646136
F 80.202924 57.882338 21.284269
F 80.202924 65.599987 21.284269
F 89.114497 57.882339 21.284270
F 89.114497 65.599987 21.284270
F 80.202933 57.882339 18.555669
F 80.202933 65.599987 18.555669
F 89.114507 57.882339 18.555669
F 89.114507 65.599987 18.555669
F 80.202926 63.027437 14.917535
F 89.114499 63.027437 14.917535
F 82.430828 61.741162 18.555669
F 73.519251 61.741163 18.555669
F 82.430817 59.168613 14.917535
F 82.430817 66.886261 14.917535
F 73.519241 59.168612 14.917534
F 73.519241 66.886260 14.917534
F 82.430827 59.168613 17.646135
F 82.430827 66.886261 17.646135
F 73.519250 59.168612 17.646136
F 73.519250 66.886260 17.646136
F 82.430819 61.741162 21.284270
F 73.519242 61.741163 21.284270
F 84.658721 63.027437 17.646135
F 75.747146 63.027437 17.646136
F 84.658710 57.882339 21.284269
F 84.658710 65.599987 21.284269
F 75.747136 57.882339 21.284270
F 75.747136 65.599987 21.284270
F 84.658720 57.882339 18.555669
F 84.658720 65.599987 18.555669
F 75.747145 57.882339 18.555669
F 75.747145 65.599987 18.555669
F 84.658712 63.027437 14.917535
F 75.747137 63.027437 14.917534
F 86.886615 61.741162 18.555669
F 77.975041 61.741163 18.555669
F 86.886604 59.168613 14.917535
F 86.886604 66.886261 14.917535
F 77.975031 59.168613 14.917535
F 77.975031 66.886261 14.917535
F 86.886613 59.168613 17.646135
F 86.886613 66.886261 17.646135
F 77.975039 59.168613 17.646136
F 77.975039 66.886261 17.646135
F 86.886605 61.741162 21.284270
F 77.975032 61.741162 21.284270
F 82.430828 69.458810 4.003133
F 77.975032 69.458810 21.284269
F 73.519251 69.458811 4.003133
F 86.886605 69.458810 21.284270
F 82.430819 69.458810 6.731733
F 73.519242 69.458811 6.731734
F 86.886615 69.458810 4.003133
F 77.975041 69.458810 4.003133
F 86.886605 69.458810 6.731733
F 77.975032 69.458810 6.731733
F 82.430828 69.458810 11.279401
F 73.519251 69.458811 11.279400
F 82.430819 69.458810 14.008001
F 77.975041 69.458810 18.555669
F 73.519242 69.458811 14.008002
F 86.886615 69.458810 18.555669
F 86.886615 69.458810 11.279401
F 77.975041 69.458810 11.279401
F 86.886605 69.458810 14.008001
F 77.975032 69.458810 14.008001
F 82.430828 69.458810 18.555669
F 73.519251 69.458811 18.555669
F 82.430819 69.458810 21.284269
F 73.519242 69.458811 21.284270
F 98.026480 1.286098 3.093714
F 98.026480 9.003741 3.093714
F 98.026426 3.858986 6.731841
F 98.026426 11.576630 6.731841
F 98.026410 3.858855 4.003118
F 98.026410 11.576498 4.003117
F 98.026477 1.286228 0.364958
F 98.026477 9.003871 0.364958
F 91.342403 7.717643 4.003133
F 106.929645 8.984891 17.350472
F 100.257024 7.717342 4.003357
F 106.929645 1.267248 17.350472
F 91.342391 5.145094 0.364999
F 91.342391 12.862739 0.364998
F 100.255382 5.145741 0.365603
F 100.255382 12.863386 0.365603
F 91.342401 5.145094 3.093599
F 91.342401 12.862739 3.093600
F 100.256339 5.143642 3.094661
F 100.256338 12.861288 3.094662
F 91.342393 7.717643 6.731734
F 104.714881 7.714671 21.233255
F 100.255597 7.718933 6.732614
F 100.255597 0.001289 6.732614
F 93.570297 1.286272 3.093600
F 93.570298 9.003916 3.093600
F 102.494072 1.282867 3.093079
F 102.494072 9.000511 3.093079
F 93.570287 3.858822 6.731734
F 93.570287 11.576466 6.731734
F 102.491733 3.861457 6.730927
F 102.491733 11.579100 6.730927
F 93.570296 3.858822 4.003133
F 93.570296 11.576466 4.003132
F 102.493402 3.861265 3.999136
F 102.493402 11.578909 3.999136
F 93.570288 1.286272 0.364999
F 93.570288 9.003916 0.364999
F 102.491075 1.284965 0.361475
F 102.491075 9.002608 0.361475
F 95.798194 7.717637 4.003137
F 95.798214 7.717634 21.284264
F 104.776427 7.743865 3.930101
F 104.776427 0.026222 3.930101
F 95.798171 5.145096 0.365000
F 95.798171 12.862741 0.365000
F 104.753992 5.129206 0.301238
F 104.753992 12.846851 0.301238
F 95.798220 5.145101 3.093594
F 95.798220 12.862747 3.093594
F 104.722955 5.150278 3.043203
F 104.722955 12.867923 3.043203
F 95.798210 7.717637 6.731729
F 104.691442 12.877425 17.587002
F 104.715352 7.710504 6.675375
F 104.691442 5.159780 17.587002
F 98.026386 1.286120 10.369966
F 98.026386 9.003763 10.369966
F 98.026322 3.858961 14.008090
F 98.026322 11.576605 14.008090
F 98.026190 3.858800 11.279413
F 98.026190 11.576444 11.279413
F 98.026298 1.286265 7.641259
F 98.026298 9.003908 7.641259
F 91.342403 7.717643 11.279401
F 95.798209 12.862741 17.646134
F 100.256393 7.717169 11.279733
F 95.798209 5.145095 17.646134
F 91.342392 5.145094 7.641267
F 91.342392 12.862739 7.641267
F 100.256717 5.145478 7.641530
F 100.256717 12.863123 7.641530
F 91.342401 5.145094 10.369867
F 91.342401 12.862739 10.369868
F 100.254833 5.143983 10.370637
F 100.254833 12.861629 10.370637
F 91.342393 7.717643 14.008001
F 104.752825 12.841590 14.846522
F 100.253997 7.718547 14.008647
F 100.253997 0.000903 14.008647
F 93.570298 1.286272 10.369867
F 93.570298 9.003916 10.369867
F 102.489325 1.284411 10.368580
F 102.489325 9.002054 10.368580
F 93.570287 3.858822 14.008001
F 93.570287 11.576466 14.008002
F 102.486683 3.859841 14.006291
F 102.486683 11.577485 14.006291
F 93.570296 3.858822 11.279401
F 93.570296 11.576466 11.279400
F 102.488126 3.860028 11.276006
F 102.488126 11.577672 11.276006
F 93.570288 1.286272 7.641266
F 93.570288 9.003916 7.641266
F 102.490868 1.284389 7.637317
F 102.490868 9.002032 7.637317
F 95.798189 7.717638 11.279404
F 104.752826 5.123945 14.846522
F 104.761070 7.740721 11.206647
F 104.761070 0.023078 11.206647
F 95.798181 5.145099 7.641271
F 95.798181 12.862744 7.641270
F 104.769324 5.120224 7.567400
F 104.769324 12.837868 7.567399
F 95.798215 5.145099 10.369864
F 95.798215 12.862744 10.369864
F 104.707192 5.154356 10.311489
F 104.707192 12.872001 10.311489
F 95.798204 7.717640 14.007999
F 95.798176 12.862743 14.917537
F 104.698715 7.706248 13.947930
F 95.798176 5.145098 14.917537
F 98.026291 1.286144 17.646236
F 98.026291 9.003788 17.646236
F 98.026250 3.858951 21.284352
F 98.026251 11.576595 21.284352
F 98.025921 3.858732 18.555729
F 98.025921 11.576376 18.555729
F 98.026054 1.286326 14.917569
F 98.026054 9.003970 14.917569
F 91.342403 7.717643 18.555669
F 104.747147 0.020701 18.493856
F 100.255649 7.716903 18.556101
F 104.747147 7.738344 18.493857
F 91.342392 5.145094 14.917535
F 91.342392 12.862739 14.917534
F 100.256031 5.145661 14.917940
F 100.256031 12.863306 14.917939
F 91.342401 5.145094 17.646135
F 91.342401 12.862739 17.646135
F 100.253128 5.144418 17.646620
F 100.253128 12.862064 17.646621
F 91.342393 7.717643 21.284270
F 95.798184 7.717640 18.555671
F 100.256306 7.719129 21.285360
F 100.256306 0.001486 21.285360
F 93.570298 1.286272 17.646136
F 93.570298 9.003916 17.646136
F 102.485617 1.285265 17.645419
F 102.485617 9.002908 17.645419
F 93.570287 3.858822 21.284270
F 93.570287 11.576466 21.284270
F 102.487710 3.860847 21.284097
F 102.487710 11.578490 21.284098
F 93.570296 3.858822 18.555669
F 93.570296 11.576466 18.555669
F 102.482595 3.858888 18.553624
F 102.482595 11.576532 18.553625
F 93.570288 1.286272 14.917535
F 93.570288 9.003916 14.917535
F 102.485491 1.285673 14.915071
F 102.485491 9.003316 14.915071
F 98.026480 24.439035 3.093714
F 98.026480 16.721389 3.093714
F 98.026426 27.011923 6.731841
F 98.026426 19.294278 6.731841
F 98.026410 27.011791 4.003118
F 98.026410 19.294146 4.003117
F 98.026477 24.439164 0.364958
F 98.026477 16.721518 0.364958
F 91.342403 15.435289 4.003133
F 91.342403 23.152936 4.003133
F 100.257024 15.434988 4.003357
F 100.257024 23.152636 4.003357
F 91.342391 20.580387 0.364998
F 100.255382 20.581035 0.365603
F 91.342401 20.580387 3.093599
F 100.256339 20.578936 3.094662
F 91.342393 15.435289 6.731734
F 91.342393 23.152936 6.731734
F 100.255598 15.436579 6.732614
F 100.255598 23.154226 6.732614
F 93.570298 24.439209 3.093599
F 93.570298 16.721563 3.093600
F 102.494072 24.435805 3.093079
F 102.494072 16.718158 3.093080
F 93.570287 27.011759 6.731734
F 93.570287 19.294114 6.731734
F 102.491733 27.014394 6.730927
F 102.491733 19.296749 6.730928
F 93.570296 27.011759 4.003133
F 93.570296 19.294113 4.003133
F 102.493402 27.014202 3.999136
F 102.493402 19.296557 3.999136
F 93.570288 24.439209 0.364999
F 93.570288 16.721563 0.364998
F 102.491075 24.437902 0.361475
F 102.491075 16.720256 0.361475
F 95.798194 15.435283 4.003137
F 95.798194 23.152930 4.003137
F 104.776427 15.461511 3.930100
F 104.776427 23.179159 3.930101
F 95.798171 20.580389 0.365000
F 104.753992 20.564499 0.301238
F 95.798220 20.580394 3.093594
F 104.722955 20.585571 3.043203
F 95.798210 15.435283 6.731729
F 95.798210 23.152930 6.731729
F 104.715352 15.428150 6.675375
F 104.715352 23.145798 6.675375
F 98.026386 24.439057 10.369966
F 98.026386 16.721411 10.369966
F 98.026322 27.011898 14.008090
F 98.026322 19.294253 14.008090
F 98.026190 27.011736 11.279413
F 98.026190 19.294091 11.279413
F 98.026298 24.439202 7.641259
F 98.026298 16.721556 7.641259
F 91.342403 15.435289 11.279400
F 91.342403 23.152936 11.279401
F 100.256393 15.434815 11.279733
F 100.256393 23.152463 11.279733
F 91.342391 20.580387 7.641267
F 100.256717 20.580771 7.641530
F 91.342401 20.580387 10.369868
F 100.254833 20.579277 10.370637
F 91.342393 15.435289 14.008002
F 91.342393 23.152936 14.008001
F 100.253997 15.436193 14.008648
F 100.253997 23.153840 14.008647
F 93.570298 24.439209 10.369867
F 93.570298 16.721563 10.369868
F 102.489325 24.437348 10.368580
F 102.489325 16.719702 10.368581
F 93.570287 27.011759 14.008001
F 93.570287 19.294114 14.008002
F 102.486683 27.012778 14.006291
F 102.486683 19.295133 14.006292
F 93.570296 27.011759 11.279401
F 93.570296 19.294113 11.279400
F 102.488126 27.012965 11.276006
F 102.488126 19.295320 11.276006
F 93.570288 24.439209 7.641266
F 93.570288 16.721563 7.641267
F 102.490868 24.437326 7.637317
F 102.490868 16.719680 7.637316
F 95.798189 15.435284 11.279404
F 95.798189 23.152932 11.279404
F 104.761070 15.458367 11.206647
F 104.761070 23.176015 11.206647
F 95.798181 20.580392 7.641270
F 104.769324 20.555517 7.567400
F 95.798215 20.580392 10.369864
F 104.707192 20.589649 10.311489
F 95.798204 15.435286 14.007999
F 95.798204 23.152933 14.007999
F 104.698715 15.423894 13.947930
F 104.698715 23.141542 13.947930
F 98.026291 24.439081 17.646236
F 98.026291 16.721435 17.646237
F 98.026251 27.011888 21.284352
F 98.026251 19.294243 21.284353
F 98.025921 27.011669 18.555729
F 98.025921 19.294024 18.555729
F 98.026054 24.439263 14.917569
F 98.026054 16.721617 14.917569
F 91.342403 15.435289 18.555668
F 91.342403 23.152936 18.555669
F 100.255649 15.434549 18.556100
F 100.255649 23.152196 18.556101
F 91.342391 20.580387 14.917534
F 100.256031 20.580954 14.917939
F 91.342401 20.580387 17.646135
F 100.253128 20.579711 17.646621
F 91.342393 15.435289 21.284270
F 91.342393 23.152936 21.284270
F 100.256306 15.436775 21.285360
F 100.256306 23.154423 21.285360
F 93.570298 24.439209 17.646136
F 93.570298 16.721563 17.646136
F 102.485617 24.438202 17.645419
F 102.485617 16.720556 17.645419
F 93.570287 27.011759 21.284270
F 93.570287 19.294114 21.284270
F 102.487710 27.013784 21.284097
F 102.487710 19.296138 21.284098
F 93.570296 27.011759 18.555669
F 93.570296 19.294113 18.555668
F 102.482595 27.011825 18.553624
F 102.482595 19.294180 18.553624
F 93.570288 24.439209 14.917535
F 93.570288 16.721563 14.917534
F 102.485491 24.438610 14.915071
F 102.485491 16.720964 14.915070
F 95.798184 15.435286 18.555671
F 95.798184 23.152933 18.555671
F 104.747147 15.455990 18.493856
F 104.747147 23.173638 18.493856
F 95.798176 20.580391 14.917537
F 104.752826 20.559239 14.846522
F 95.798209 20.580389 17.646134
F 104.691442 20.595073 17.587002
F 95.798214 15.435280 21.284264
F 95.798214 23.152928 21.284264
F 104.714881 15.432317 21.233256
F 104.714881 23.149965 21.233255
F 106.929645 24.420185 17.350472
F 106.929645 16.702539 17.350472
F 98.026480 32.156678 3.093714
F 98.026480 39.874325 3.093715
F 98.026426 34.729566 6.731841
F 98.026410 34.729435 4.003118
F 98.026477 32.156808 0.364958
F 98.026477 39.874455 0.364958
F 91.342403 30.870580 4.003133
F 91.342403 38.588226 4.003133
F 100.257024 30.870279 4.003357
F 100.257024 38.587925 4.003357
F 91.342391 28.298030 0.364999
F 91.342391 36.015676 0.364998
F 100.255382 28.298678 0.365603
F 100.255382 36.016323 0.365603
F 91.342401 28.298030 3.093599
F 91.342401 36.015676 3.093600
F 100.256338 28.296579 3.094662
F 100.256338 36.014224 3.094662
F 91.342393 30.870580 6.731734
F 91.342393 38.588226 6.731734
F 100.255598 30.871870 6.732614
F 100.255597 38.589515 6.732614
F 93.570297 32.156852 3.093600
F 93.570298 39.874500 3.093600
F 102.494072 32.153448 3.093079
F 102.494072 39.871095 3.093080
F 93.570287 34.729403 6.731734
F 102.491733 34.732037 6.730927
F 93.570296 34.729402 4.003132
F 102.493402 34.731846 3.999136
F 93.570288 32.156852 0.364999
F 93.570288 39.874500 0.364998
F 102.491075 32.155545 0.361475
F 102.491075 39.873192 0.361475
F 95.798194 30.870574 4.003137
F 95.798194 38.588220 4.003137
F 104.776427 30.896802 3.930101
F 104.776427 38.614448 3.930100
F 95.798171 28.298033 0.365000
F 95.798171 36.015678 0.365000
F 104.753992 28.282143 0.301238
F 104.753992 35.999788 0.301238
F 95.798220 28.298038 3.093594
F 95.798220 36.015683 3.093594
F 104.722955 28.303215 3.043203
F 104.722955 36.020860 3.043203
F 95.798210 30.870573 6.731729
F 95.798210 38.588220 6.731729
F 104.715352 30.863441 6.675375
F 104.715352 38.581087 6.675375
F 98.026386 32.156700 10.369966
F 98.026386 39.874347 10.369966
F 98.026322 34.729541 14.008090
F 98.026190 34.729380 11.279413
F 98.026298 32.156845 7.641259
F 98.026298 39.874493 7.641259
F 91.342403 30.870580 11.279401
F 91.342403 38.588226 11.279400
F 100.256393 30.870106 11.279733
F 100.256393 38.587752 11.279733
F 91.342392 28.298030 7.641267
F 91.342392 36.015676 7.641267
F 100.256717 28.298415 7.641530
F 100.256717 36.016060 7.641530
F 91.342401 28.298030 10.369867
F 91.342401 36.015676 10.369868
F 100.254833 28.296920 10.370637
F 100.254833 36.014565 10.370637
F 91.342393 30.870580 14.008001
F 91.342393 38.588226 14.008002
F 100.253997 30.871484 14.008647
F 100.253997 38.589130 14.008648
F 93.570298 32.156852 10.369867
F 93.570298 39.874500 10.369868
F 102.489325 32.154991 10.368580
F 102.489325 39.872638 10.368581
F 93.570287 34.729403 14.008002
F 102.486683 34.730422 14.006291
F 93.570296 34.729402 11.279400
F 102.488126 34.730609 11.276006
F 93.570288 32.156853 7.641266
F 93.570288 39.874500 7.641267
F 102.490868 32.154969 7.637317
F 102.490867 39.872617 7.637316
F 95.798189 30.870575 11.279404
F 95.798189 38.588221 11.279404
F 104.761070 30.893658 11.206647
F 104.761070 38.611304 11.206647
F 95.798181 28.298036 7.641271
F 95.798181 36.015681 7.641270
F 104.769325 28.273160 7.567400
F 104.769324 35.990805 7.567399
F 95.798215 28.298036 10.369864
F 95.798215 36.015681 10.369864
F 104.707192 28.307293 10.311488
F 104.707192 36.024938 10.311489
F 95.798204 30.870576 14.007999
F 95.798204 38.588223 14.007999
F 104.698715 30.859185 13.947930
F 104.698715 38.576831 13.947930
F 98.026291 32.156724 17.646236
F 98.026291 39.874372 17.646237
F 98.026251 34.729532 21.284352
F 98.025921 34.729313 18.555729
F 98.026054 32.156906 14.917569
F 98.026054 39.874554 14.917569
F 91.342403 30.870580 18.555669
F 91.342403 38.588226 18.555668
F 100.255649 30.869840 18.556101
F 100.255649 38.587485 18.556100
F 91.342391 28.298030 14.917534
F 91.342392 36.015676 14.917534
F 100.256031 28.298598 14.917940
F 100.256031 36.016243 14.917939
F 91.342401 28.298030 17.646135
F 91.342401 36.015676 17.646135
F 100.253128 28.297355 17.646620
F 100.253128 36.015000 17.646621
F 91.342393 30.870580 21.284270
F 91.342393 38.588226 21.284270
F 100.256306 30.872066 21.285360
F 100.256306 38.589712 21.285360
F 93.570298 32.156852 17.646136
F 93.570298 39.874500 17.646136
F 102.485617 32.155845 17.645419
F 102.485617 39.873492 17.645419
F 93.570287 34.729403 21.284270
F 102.487710 34.731427 21.284098
F 93.570296 34.729402 18.555669
F 102.482595 34.729469 18.553625
F 93.570288 32.156852 14.917535
F 93.570288 39.874500 14.917534
F 102.485491 32.156253 14.915071
F 102.485491 39.873900 14.915070
F 95.798184 30.870576 18.555671
F 95.798184 38.588222 18.555671
F 104.747147 30.891281 18.493857
F 104.747147 38.608927 18.493856
F 95.798176 28.298034 14.917538
F 95.798176 36.015680 14.917537
F 104.752826 28.276882 14.846522
F 104.752826 35.994527 14.846522
F 95.798209 28.298032 17.646134
F 95.798209 36.015677 17.646134
F 104.691442 28.312717 17.587002
F 104.691442 36.030362 17.587002
F 95.798214 30.870571 21.284264
F 95.798214 38.588217 21.284264
F 104.714881 30.867608 21.233255
F 104.714881 38.585254 21.233256
F 106.929645 32.137828 17.350472
F 106.929645 39.855475 17.350472
F 98.026480 47.591972 3.093714
F 98.026480 55.309615 3.093714
F 98.026426 50.164859 6.731841
F 98.026426 42.447214 6.731841
F 98.026410 50.164728 4.003118
F 98.026410 42.447083 4.003117
F 98.026477 47.592101 0.364958
F 98.026477 55.309744 0.364958
F 91.342403 54.023517 4.003133
F 91.342403 46.305873 4.003133
F 100.257024 54.023215 4.003357
F 100.257024 46.305572 4.003357
F 91.342391 51.450967 0.364999
F 91.342392 43.733324 0.364998
F 100.255382 51.451615 0.365603
F 100.255382 43.733971 0.365603
F 91.342401 51.450968 3.093599
F 91.342401 43.733324 3.093599
F 100.256339 51.449516 3.094661
F 100.256339 43.731872 3.094662
F 91.342393 54.023517 6.731734
F 91.342393 46.305873 6.731734
F 100.255598 54.024806 6.732614
F 100.255597 46.307163 6.732614
F 93.570298 47.592146 3.093599
F 93.570298 55.309789 3.093600
F 102.494072 47.588741 3.093079
F 102.494072 55.306384 3.093079
F 93.570287 50.164696 6.731734
F 93.570287 42.447050 6.731734
F 102.491733 50.167330 6.730927
F 102.491733 42.449685 6.730927
F 93.570296 50.164696 4.003133
F 93.570296 42.447050 4.003133
F 102.493402 50.167139 3.999136
F 102.493402 42.449494 3.999136
F 93.570288 47.592146 0.364999
F 93.570288 55.309789 0.364999
F 102.491075 47.590838 0.361475
F 102.491075 55.308482 0.361475
F 95.798194 54.023510 4.003137
F 95.798194 46.305867 4.003137
F 104.776427 54.049739 3.930101
F 104.776427 46.332095 3.930101
F 95.798171 51.450970 0.365000
F 95.798171 43.733326 0.365000
F 104.753992 51.435080 0.301238
F 104.753992 43.717436 0.301238
F 95.798220 51.450975 3.093594
F 95.798220 43.733331 3.093594
F 104.722955 51.456151 3.043203
F 104.722955 43.738507 3.043203
F 95.798210 54.023510 6.731729
F 95.798210 46.305867 6.731729
F 104.715352 54.016377 6.675375
F 104.715352 46.298734 6.675375
F 98.026386 47.591993 10.369966
F 98.026386 55.309637 10.369966
F 98.026322 50.164835 14.008090
F 98.026322 42.447189 14.008090
F 98.026190 50.164673 11.279413
F 98.026190 42.447028 11.279413
F 98.026298 47.592139 7.641259
F 98.026298 55.309782 7.641259
F 91.342403 54.023517 11.279401
F 91.342403 46.305873 11.279401
F 100.256393 54.023043 11.279733
F 100.256393 46.305399 11.279733
F 91.342392 51.450967 7.641267
F 91.342391 43.733324 7.641267
F 100.256717 51.451351 7.641530
F 100.256717 43.733708 7.641530
F 91.342401 51.450968 10.369867
F 91.342401 43.733324 10.369867
F 100.254833 51.449857 10.370637
F 100.254833 43.732213 10.370637
F 91.342393 54.023517 14.008001
F 91.342393 46.305873 14.008001
F 100.253997 54.024420 14.008647
F 100.253997 46.306777 14.008647
F 93.570298 47.592146 10.369867
F 93.570298 55.309789 10.369867
F 102.489325 47.590284 10.368580
F 102.489325 55.307928 10.368580
F 93.570287 50.164696 14.008002
F 93.570287 42.447051 14.008002
F 102.486683 50.165715 14.006291
F 102.486683 42.448069 14.006292
F 93.570296 50.164696 11.279401
F 93.570296 42.447050 11.279400
F 102.488126 50.165901 11.276006
F 102.488126 42.448256 11.276006
F 93.570288 47.592146 7.641266
F 93.570288 55.309789 7.641266
F 102.490868 47.590263 7.637317
F 102.490868 55.307906 7.637317
F 95.798189 54.023512 11.279404
F 95.798189 46.305869 11.279404
F 104.761070 54.046595 11.206647
F 104.761070 46.328952 11.206647
F 95.798181 51.450973 7.641271
F 95.798181 43.733329 7.641270
F 104.769324 51.426097 7.567400
F 104.769324 43.708453 7.567400
F 95.798215 51.450972 10.369864
F 95.798215 43.733329 10.369864
F 104.707192 51.460229 10.311489
F 104.707192 43.742585 10.311489
F 95.798204 54.023513 14.007999
F 95.798204 46.305870 14.007999
F 104.698715 54.012121 13.947930
F 104.698715 46.294478 13.947930
F 98.026291 47.592018 17.646236
F 98.026291 55.309661 17.646236
F 98.026250 50.164825 21.284352
F 98.026250 42.447180 21.284353
F 98.025921 50.164606 18.555729
F 98.025921 42.446961 18.555729
F 98.026054 47.592200 14.917569
F 98.026054 55.309843 14.917569
F 91.342403 54.023517 18.555669
F 91.342403 46.305873 18.555669
F 100.255649 54.022776 18.556101
F 100.255649 46.305133 18.556101
F 91.342392 51.450967 14.917535
F 91.342391 43.733324 14.917534
F 100.256031 51.451534 14.917940
F 100.256031 43.733890 14.917940
F 91.342401 51.450968 17.646135
F 91.342401 43.733324 17.646135
F 100.253128 51.450292 17.646620
F 100.253128 43.732648 17.646621
F 91.342393 54.023517 21.284270
F 91.342393 46.305873 21.284270
F 100.256306 54.025003 21.285360
F 100.256306 46.307359 21.285360
F 93.570298 47.592146 17.646136
F 93.570298 55.309789 17.646136
F 102.485617 47.591138 17.645419
F 102.485617 55.308782 17.645419
F 93.570287 50.164696 21.284270
F 93.570287 42.447050 21.284270
F 102.487710 50.166720 21.284097
F 102.487710 42.449075 21.284098
F 93.570296 50.164696 18.555669
F 93.570296 42.447050 18.555668
F 102.482595 50.164762 18.553624
F 102.482595 42.447117 18.553624
F 93.570288 47.592146 14.917535
F 93.570288 55.309789 14.917535
F 102.485491 47.591546 14.915071
F 102.485491 55.309190 14.915071
F 95.798184 54.023513 18.555671
F 95.798184 46.305870 18.555671
F 104.747147 54.044218 18.493857
F 104.747147 46.326574 18.493856
F 95.798176 51.450971 14.917537
F 95.798176 43.733328 14.917537
F 104.752826 51.429819 14.846522
F 104.752826 43.712175 14.846522
F 95.798209 51.450969 17.646134
F 95.798209 43.733325 17.646134
F 104.691442 51.465654 17.587002
F 104.691442 43.748010 17.587002
F 95.798214 54.023508 21.284264
F 95.798214 46.305865 21.284264
F 104.714881 54.020545 21.233255
F 104.714881 46.302902 21.233255
F 106.929645 47.573122 17.350472
F 106.929645 55.290765 17.350472
F 98.026480 63.027262 3.093714
F 98.026426 57.882503 6.731841
F 98.026426 65.600151 6.731841
F 98.026410 57.882372 4.003117
F 98.026410 65.600020 4.003117
F 98.026477 63.027392 0.364958
F 91.342403 61.741162 4.003133
F 100.257024 61.740862 4.003357
F 91.342391 59.168613 0.364998
F 91.342392 66.886260 0.364998
F 100.255382 59.169260 0.365603
F 100.255382 66.886908 0.365603
F 91.342401 59.168612 3.093600
F 91.342401 66.886260 3.093599
F 100.256338 59.167161 3.094662
F 100.256338 66.884809 3.094662
F 91.342393 61.741163 6.731734
F 100.255598 61.742452 6.732614
F 93.570298 63.027437 3.093600
F 102.494072 63.024032 3.093080
F 93.570287 57.882339 6.731734
F 93.570287 65.599987 6.731734
F 102.491733 57.884974 6.730927
F 102.491733 65.602622 6.730928
F 93.570296 57.882339 4.003132
F 93.570296 65.599987 4.003133
F 102.493402 57.884783 3.999136
F 102.493402 65.602431 3.999136
F 93.570288 63.027437 0.364998
F 102.491075 63.026129 0.361475
F 95.798194 61.741156 4.003137
F 104.776427 61.767385 3.930100
F 95.798171 59.168615 0.365000
F 95.798171 66.886263 0.365000
F 104.753992 59.152725 0.301238
F 104.753992 66.870373 0.301238
F 95.798220 59.168620 3.093594
F 95.798220 66.886268 3.093594
F 104.722955 59.173796 3.043203
F 104.722955 66.891445 3.043203
F 95.798210 61.741156 6.731729
F 104.715352 61.734023 6.675375
F 98.026386 63.027284 10.369966
F 98.026322 57.882478 14.008090
F 98.026322 65.600126 14.008090
F 98.026190 57.882317 11.279413
F 98.026190 65.599965 11.279413
F 98.026298 63.027429 7.641259
F 91.342403 61.741162 11.279400
F 100.256393 61.740689 11.279733
F 91.342392 59.168612 7.641267
F 91.342391 66.886260 7.641267
F 100.256717 59.168996 7.641530
F 100.256717 66.886645 7.641530
F 91.342401 59.168612 10.369868
F 91.342401 66.886260 10.369868
F 100.254833 59.167502 10.370637
F 100.254833 66.885150 10.370637
F 91.342393 61.741163 14.008002
F 100.253997 61.742066 14.008648
F 93.570298 63.027437 10.369868
F 102.489325 63.025575 10.368581
F 93.570287 57.882339 14.008002
F 93.570287 65.599987 14.008002
F 102.486683 57.883358 14.006291
F 102.486683 65.601007 14.006292
F 93.570296 57.882339 11.279400
F 93.570296 65.599987 11.279400
F 102.488126 57.883545 11.276006
F 102.488126 65.601193 11.276006
F 93.570288 63.027437 7.641267
F 102.490868 63.025554 7.637316
F 95.798189 61.741158 11.279404
F 104.761070 61.764241 11.206647
F 95.798181 59.168618 7.641270
F 95.798181 66.886266 7.641270
F 104.769324 59.143742 7.567399
F 104.769324 66.861390 7.567400
F 95.798215 59.168618 10.369864
F 95.798215 66.886266 10.369864
F 104.707192 59.177874 10.311489
F 104.707192 66.895523 10.311489
F 95.798204 61.741159 14.007999
F 104.698715 61.729767 13.947930
F 98.026291 63.027309 17.646237
F 98.026251 57.882468 21.284352
F 98.026251 65.600116 21.284353
F 98.025921 57.882249 18.555729
F 98.025921 65.599898 18.555729
F 98.026054 63.027491 14.917569
F 91.342403 61.741162 18.555668
F 100.255649 61.740422 18.556100
F 91.342392 59.168612 14.917534
F 91.342391 66.886260 14.917534
F 100.256031 59.169179 14.917939
F 100.256031 66.886827 14.917940
F 91.342401 59.168612 17.646135
F 91.342401 66.886260 17.646135
F 100.253128 59.167937 17.646621
F 100.253128 66.885585 17.646621
F 91.342393 61.741163 21.284270
F 100.256306 61.742649 21.285360
F 93.570298 63.027437 17.646136
F 102.485617 63.026429 17.645419
F 93.570287 57.882339 21.284270
F 93.570287 65.599987 21.284270
F 102.487710 57.884364 21.284098
F 102.487710 65.602012 21.284098
F 93.570296 57.882339 18.555669
F 93.570296 65.599987 18.555668
F 102.482595 57.882406 18.553624
F 102.482595 65.600054 18.553624
F 93.570288 63.027437 14.917534
F 102.485491 63.026837 14.915070
F 95.798184 61.741159 18.555671
F 104.747147 61.761864 18.493856
F 95.798176 59.168616 14.917537
F 95.798176 66.886265 14.917537
F 104.752826 59.147464 14.846522
F 104.752826 66.865112 14.846522
F 95.798209 59.168614 17.646134
F 95.798209 66.886262 17.646134
F 104.691442 59.183299 17.587002
F 104.691442 66.900947 17.587002
F 95.798214 61.741154 21.284264
F 104.714881 61.738191 21.233256
F 106.929645 63.008412 17.350472
F 91.342403 69.458810 4.003133
F 100.257024 69.458510 4.003357
F 91.342393 69.458810 6.731734
F 104.714881 69.455839 21.233255
F 95.798194 69.458804 4.003137
F 95.798214 69.458802 21.284264
F 95.798210 69.458804 6.731729
F 104.715352 69.451671 6.675375
F 91.342403 69.458810 11.279401
F 100.256393 69.458337 11.279733
F 91.342393 69.458810 14.008001
F 95.798189 69.458806 11.279404
F 95.798204 69.458807 14.007999
F 104.698715 69.447415 13.947930
F 91.342403 69.458810 18.555669
F 100.255649 69.458070 18.556101
F 91.342393 69.458810 21.284270
F 95.798184 69.458807 18.555671
