# Supplementary material for: Molecular-resolution imaging of ice crystallized from liquid water by cryogenic liquid-cell TEM
Source: Nat Commun. 2025 Sep 25;16:8342. doi: 10.1038/s41467-025-62451-0 (PMC12462463; doi:10.1038/s41467-025-62451-0)
Supplement: Supplementary file 9 — Supplementary Data 1 [file 41467_2025_62451_MOESM9_ESM.zip › supercell_4_3_1/0.6/93K_relaxed.xyz]

5184
F5184
F 0.079536 1.256333 2.874692
F 0.079536 8.973803 2.874692
F 9.093194 1.287393 2.825232
F 9.093194 9.004853 2.825232
F 0.060303 3.889863 6.498432
F 0.060303 11.607333 6.498432
F 9.066034 3.858843 6.461272
F 9.066034 11.576333 6.461272
F 0.148202 3.854873 3.747572
F 0.148202 11.572333 3.747572
F 9.087674 3.858763 3.731592
F 9.087674 11.576233 3.731592
F 0.114134 1.304643 0.126611
F 0.114134 9.022113 0.126611
F 9.017224 1.280673 0.091953
F 9.017224 8.998133 0.091953
F 2.382514 7.719703 3.670192
F 2.382514 0.002231 3.670192
F 11.315714 7.717383 3.755002
F 15.586314 12.801433 17.136902
F 2.316914 5.141343 0.034436
F 2.316914 12.858833 0.034435
F 11.245014 5.139483 0.115307
F 11.245014 12.856933 0.115307
F 2.378844 5.138643 2.770912
F 2.378844 12.856133 2.770912
F 11.321414 5.146213 2.848512
F 11.321414 12.863633 2.848512
F 2.357694 7.723943 6.404962
F 2.357694 0.006477 6.404962
F 11.294114 7.717523 6.484572
F 11.294114 0.000055 6.484572
F 4.627354 1.286503 2.779602
F 4.627354 9.003973 2.779602
F 13.549114 1.287483 2.871832
F 13.549114 9.004953 2.871832
F 4.601804 3.859283 6.414792
F 4.601804 11.576733 6.414792
F 13.521814 3.858783 6.507892
F 13.521814 11.576233 6.507892
F 4.624734 3.862013 3.682802
F 4.624734 11.579433 3.682802
F 13.543514 3.858653 3.778332
F 13.543514 11.576133 3.778332
F 4.558914 1.279453 0.044775
F 4.558914 8.996923 0.044775
F 13.472814 1.280743 0.138636
F 13.472814 8.998213 0.138636
F 6.857114 7.718703 3.707462
F 6.857114 0.001234 3.707462
F 15.687514 7.663433 3.775072
F 15.615714 5.233273 17.455302
F 6.786384 5.138223 0.067860
F 6.786384 12.855733 0.067859
F 15.896714 4.976143 0.201487
F 15.848614 12.882833 0.385052
F 6.864384 5.146273 2.801692
F 6.864384 12.863733 2.801692
F 15.848614 5.012453 2.857552
F 15.815014 12.969533 3.012112
F 6.837604 7.717383 6.437732
F 6.732564 12.863133 17.348902
F 15.779014 7.626693 6.440552
F 13.436814 9.003673 14.689702
F 0.035803 1.257703 10.129902
F 0.035803 8.975173 10.129902
F 9.028424 1.286213 10.097502
F 9.028424 9.003683 10.097502
F 0.010694 3.885043 13.766102
F 0.010694 11.602533 13.766102
F 8.990464 3.858723 13.735002
F 8.990464 11.576233 13.735002
F 0.105393 3.847833 11.017802
F 0.105393 11.565333 11.017802
F 9.018964 3.858793 11.006802
F 9.018964 11.576233 11.006802
F 0.128612 1.294533 7.379122
F 0.128612 9.012003 7.379122
F 9.056874 1.286173 7.369272
F 9.056874 9.003643 7.369272
F 2.323224 7.718723 10.943102
F 2.323224 0.001255 10.943102
F 11.246814 7.717463 11.030202
F 6.732564 5.145673 17.348902
F 2.355164 5.142623 7.305172
F 2.355164 12.860133 7.305172
F 11.284814 5.144993 7.392662
F 11.284814 12.862433 7.392662
F 2.325944 5.139753 10.038802
F 2.325944 12.857233 10.038802
F 11.256314 5.144963 10.120802
F 11.256314 12.862433 10.120802
F 2.293564 7.721523 13.675802
F 2.293564 0.004052 13.675802
F 11.218314 7.717463 13.758302
F 15.730614 12.926733 14.434702
F 4.566404 1.286283 10.050602
F 4.566404 9.003753 10.050602
F 13.484114 1.286243 10.144102
F 13.484114 9.003713 10.144102
F 4.529994 3.858383 13.687902
F 4.529994 11.575833 13.687902
F 13.446014 3.858723 13.781602
F 13.446014 11.576233 13.781602
F 4.560374 3.861053 10.958502
F 4.560374 11.578533 10.958502
F 13.474614 3.858733 11.053502
F 13.474614 11.576233 11.053502
F 4.596294 1.283493 7.320662
F 4.596294 9.000963 7.320662
F 13.512614 1.286263 7.415992
F 13.512614 9.003723 7.415992
F 6.789414 7.718433 10.982702
F 6.789414 0.000965 10.982702
F 15.731514 7.819903 10.905502
F 15.677814 5.276823 14.766002
F 6.826794 5.143853 7.345142
F 6.826794 12.861333 7.345132
F 15.751314 5.084783 7.348482
F 15.653514 12.707833 7.421452
F 6.800424 5.145243 10.073902
F 6.800424 12.862733 10.073902
F 15.665114 5.256573 10.187802
F 15.799014 12.770433 10.110502
F 6.762984 7.717023 13.711302
F 6.752004 12.861533 14.619002
F 15.717114 7.862063 13.635102
F 6.752004 5.144043 14.619002
F 13.436814 1.286203 14.689702
F 15.681014 7.525423 21.150302
F 8.959634 1.286343 17.372602
F 8.959634 9.003813 17.372602
F 0.026130 3.897453 21.062602
F 0.026130 11.614933 21.062602
F 9.029774 3.864353 21.012402
F 9.029774 11.581833 21.012402
F 6.802574 0.004977 20.988702
F 6.802574 7.722443 20.988702
F 0.061573 3.844443 18.311202
F 0.061573 11.561933 18.311202
F 8.954164 3.857493 18.279102
F 8.954164 11.574933 18.279102
F 0.081525 1.299943 14.659402
F 0.081525 9.017413 14.659402
F 8.981314 1.286173 14.643002
F 8.981314 9.003643 14.643002
F 2.267014 7.715173 18.221002
F 15.679714 7.822873 18.379702
F 11.181814 7.716223 18.302402
F 6.725014 7.717073 18.255202
F 2.290744 5.144913 14.582302
F 2.290744 12.862333 14.582302
F 11.209014 5.144933 14.666402
F 11.209014 12.862433 14.666402
F 2.265274 5.140773 17.315802
F 2.265274 12.858233 17.315802
F 11.187414 5.145053 17.395902
F 11.187414 12.862533 17.395902
F 2.324714 7.730923 20.959202
F 2.324714 0.013452 20.959202
F 11.258114 7.722973 21.035602
F 11.258114 0.005505 21.035602
F 4.500494 1.286753 17.325702
F 4.500494 9.004223 17.325702
F 13.415214 1.286333 17.419302
F 13.415214 9.003793 17.419302
F 4.563494 3.865553 20.967302
F 4.563494 11.583033 20.967302
F 13.485914 3.864233 21.059002
F 13.485914 11.581733 21.059002
F 4.498284 3.859103 18.232402
F 4.498284 11.576533 18.232402
F 13.409514 3.857493 18.325802
F 13.409514 11.574933 18.325802
F 4.524604 1.284363 14.595102
F 4.524604 9.001833 14.595102
F 18.141014 11.602533 3.907322
F 17.799614 3.888703 11.110502
F 17.752014 3.733483 13.821602
F 15.725614 -0.110604 3.642512
F 18.003314 1.297033 14.781002
F 17.801514 1.273873 10.006202
F 18.002114 8.806103 14.654802
F 15.781514 -0.085929 11.067502
F 0.079536 24.408733 2.874692
F 0.079536 16.691233 2.874692
F 9.093194 24.439833 2.825232
F 9.093194 16.722333 2.825232
F 0.060303 27.042233 6.498432
F 0.060303 19.324833 6.498432
F 9.066034 27.011233 6.461272
F 9.066034 19.293833 6.461272
F 0.148202 27.007333 3.747572
F 0.148202 19.289833 3.747572
F 9.087674 27.011133 3.731592
F 9.087674 19.293733 3.731592
F 0.114134 24.457033 0.126611
F 0.114134 16.739633 0.126611
F 9.017224 24.433033 0.091953
F 9.017224 16.715633 0.091952
F 2.382514 15.437133 3.670192
F 2.382514 23.154633 3.670192
F 11.315714 15.434833 3.755002
F 11.315714 23.152333 3.755002
F 2.316914 20.576333 0.034435
F 11.245014 20.574433 0.115307
F 2.378844 20.573633 2.770912
F 11.321414 20.581133 2.848512
F 2.357694 15.441433 6.404962
F 2.357694 23.158933 6.404962
F 11.294114 15.435033 6.484572
F 11.294114 23.152433 6.484572
F 4.627354 24.438933 2.779602
F 4.627354 16.721433 2.779602
F 13.549114 24.439933 2.871832
F 13.549114 16.722433 2.871832
F 4.601804 27.011733 6.414792
F 4.601804 19.294233 6.414792
F 13.521814 27.011233 6.507892
F 13.521814 19.293733 6.507892
F 4.624734 27.014433 3.682802
F 4.624734 19.296933 3.682802
F 13.543514 27.011033 3.778332
F 13.543514 19.293633 3.778332
F 4.558914 24.431833 0.044775
F 4.558914 16.714433 0.044775
F 13.472814 24.433133 0.138636
F 13.472814 16.715733 0.138636
F 6.857114 15.436133 3.707462
F 6.857114 23.153633 3.707462
F 15.862614 15.507533 3.784362
F 15.943114 23.144333 3.607532
F 6.786384 20.573133 0.067859
F 15.949414 20.311033 0.116262
F 6.864384 20.581233 2.801692
F 15.869414 20.558933 2.751232
F 6.837604 15.434833 6.437732
F 6.837604 23.152333 6.437732
F 15.543814 15.310033 6.556382
F 15.562314 22.928033 6.422592
F 0.035803 24.410133 10.129902
F 0.035803 16.692633 10.129902
F 9.028424 24.438633 10.097502
F 9.028424 16.721133 10.097502
F 0.010694 27.037433 13.766102
F 0.010694 19.319933 13.766102
F 8.990464 27.011133 13.735002
F 8.990464 19.293633 13.735002
F 0.105393 27.000233 11.017802
F 0.105393 19.282733 11.017802
F 9.018964 27.011233 11.006802
F 9.018964 19.293733 11.006802
F 0.128612 24.446933 7.379122
F 0.128612 16.729433 7.379112
F 9.056874 24.438633 7.369272
F 9.056874 16.721133 7.369272
F 2.323224 15.436233 10.943102
F 2.323224 23.153633 10.943102
F 11.246814 15.434933 11.030202
F 11.246814 23.152433 11.030202
F 2.355164 20.577533 7.305172
F 11.284814 20.579933 7.392662
F 2.325944 20.574733 10.038802
F 11.256314 20.579933 10.120802
F 2.293564 15.439033 13.675802
F 2.293564 23.156433 13.675802
F 11.218314 15.434933 13.758302
F 11.218314 23.152433 13.758302
F 4.566404 24.438733 10.050602
F 4.566404 16.721233 10.050602
F 13.484114 24.438633 10.144102
F 13.484114 16.721233 10.144102
F 4.529994 27.010833 13.687902
F 4.529994 19.293333 13.687902
F 13.446014 27.011133 13.781602
F 13.446014 19.293633 13.781602
F 4.560374 27.013433 10.958502
F 4.560374 19.296033 10.958502
F 13.474614 27.011133 11.053502
F 13.474614 19.293633 11.053502
F 4.596294 24.435933 7.320662
F 4.596294 16.718433 7.320662
F 13.512614 24.438633 7.415992
F 13.512614 16.721233 7.415992
F 6.789414 15.435933 10.982702
F 6.789414 23.153333 10.982702
F 15.707414 15.406433 10.894602
F 15.786114 23.176633 11.053502
F 6.826794 20.578833 7.345132
F 15.673014 20.537433 7.571292
F 6.800424 20.580133 10.073902
F 15.775314 20.612333 10.182302
F 6.762984 15.434533 13.711302
F 6.762984 23.151933 13.711302
F 15.654114 15.471233 13.647702
F 15.772014 23.194433 13.829702
F 15.659014 22.895133 21.215102
F 15.686414 15.412333 21.194902
F 8.959634 24.438733 17.372602
F 8.959634 16.721233 17.372602
F 0.026130 27.049833 21.062602
F 0.026129 19.332433 21.062602
F 9.029774 27.016733 21.012402
F 9.029774 19.299333 21.012402
F 6.802574 23.157433 20.988702
F 6.802574 15.439933 20.988702
F 0.061573 26.996833 18.311202
F 0.061573 19.279433 18.311202
F 8.954164 27.009933 18.279102
F 8.954164 19.292433 18.279102
F 0.081525 24.452333 14.659402
F 0.081525 16.734833 14.659402
F 8.981314 24.438633 14.643002
F 8.981314 16.721133 14.643002
F 2.267014 15.432633 18.221002
F 2.267014 23.150133 18.221002
F 11.181814 15.433733 18.302402
F 11.181814 23.151133 18.302402
F 2.290744 20.579833 14.582302
F 11.209014 20.579833 14.666402
F 2.265274 20.575733 17.315802
F 11.187414 20.580033 17.395902
F 2.324714 15.448433 20.959202
F 2.324714 23.165833 20.959202
F 11.258114 15.440433 21.035602
F 11.258114 23.157933 21.035602
F 4.500494 24.439133 17.325702
F 4.500494 16.721733 17.325702
F 13.415214 24.438733 17.419302
F 13.415214 16.721233 17.419302
F 4.563494 27.017933 20.967302
F 4.563494 19.300533 20.967302
F 13.485914 27.016633 21.059002
F 13.485914 19.299133 21.059002
F 4.498284 27.011533 18.232402
F 4.498284 19.294033 18.232402
F 13.409514 27.009933 18.325802
F 13.409514 19.292433 18.325802
F 4.524604 24.436733 14.595102
F 4.524604 16.719333 14.595102
F 13.436814 24.438633 14.689702
F 13.436814 16.721133 14.689702
F 6.725014 15.434533 18.255202
F 6.725014 23.152033 18.255202
F 15.617114 15.273333 18.376802
F 15.656214 23.061533 18.340402
F 6.752004 20.579033 14.619002
F 15.798414 20.486133 14.575102
F 6.732564 20.580633 17.348902
F 15.680614 20.360233 17.443802
F 17.967214 26.959133 13.828202
F 17.884914 24.445033 10.036902
F 18.074614 19.336133 13.746402
F 17.923414 26.836533 21.199002
F 17.654014 16.867833 7.314952
F 17.918814 16.476933 17.176202
F 17.856414 26.980333 10.841002
F 17.885814 19.438433 6.346032
F 18.052814 16.552033 14.333002
F 17.876014 26.902833 18.431402
F 18.078714 19.220433 11.105202
F 17.855314 24.160633 7.218552
F 0.079536 32.126233 2.874692
F 0.079537 39.843733 2.874692
F 9.093194 32.157233 2.825232
F 9.093194 39.874733 2.825232
F 0.060303 34.759733 6.498432
F 9.066034 34.728733 6.461272
F 0.148202 34.724733 3.747572
F 9.087674 34.728633 3.731592
F 0.114134 32.174533 0.126611
F 0.114134 39.892033 0.126611
F 9.017224 32.150533 0.091953
F 9.017224 39.868033 0.091952
F 2.382514 30.872133 3.670192
F 2.382514 38.589633 3.670192
F 11.315714 30.869833 3.755002
F 11.315714 38.587233 3.755002
F 2.316914 28.293733 0.034436
F 2.316914 36.011233 0.034435
F 11.245014 28.291933 0.115307
F 11.245014 36.009333 0.115307
F 2.378844 28.291033 2.770912
F 2.378844 36.008533 2.770912
F 11.321414 28.298633 2.848512
F 11.321414 36.016133 2.848512
F 2.357694 30.876333 6.404962
F 2.357694 38.593833 6.404962
F 11.294114 30.869933 6.484572
F 11.294114 38.587433 6.484572
F 4.627354 32.156433 2.779602
F 4.627354 39.873833 2.779602
F 13.549114 32.157333 2.871832
F 13.549114 39.874833 2.871832
F 4.601804 34.729133 6.414792
F 13.521814 34.728633 6.507892
F 4.624734 34.731933 3.682802
F 13.543514 34.728533 3.778332
F 4.558914 32.149333 0.044775
F 4.558914 39.866833 0.044775
F 13.472814 32.150633 0.138636
F 13.472814 39.868133 0.138636
F 6.857114 30.871133 3.707462
F 6.857114 38.588633 3.707462
F 15.817214 30.949733 3.800212
F 15.896914 38.480433 3.829782
F 6.786384 28.290633 0.067860
F 6.786384 36.008133 0.067859
F 15.679914 28.340933 17.448802
F 15.824314 35.951733 0.113530
F 6.864384 28.298633 2.801692
F 6.864384 36.016133 2.801692
F 15.624114 28.162333 14.694202
F 15.754014 35.993633 2.857962
F 6.837604 30.869833 6.437732
F 6.837604 38.587233 6.437732
F 15.770014 30.980433 6.534232
F 15.745714 38.676633 6.501252
F 0.035803 32.127633 10.129902
F 0.035803 39.845033 10.129902
F 9.028424 32.156133 10.097502
F 9.028424 39.873533 10.097502
F 0.010694 34.754933 13.766102
F 8.990464 34.728633 13.735002
F 0.105393 34.717733 11.017802
F 9.018964 34.728633 11.006802
F 0.128612 32.164433 7.379122
F 0.128612 39.881933 7.379112
F 9.056874 32.156033 7.369272
F 9.056874 39.873533 7.369272
F 2.323224 30.871133 10.943102
F 2.323224 38.588633 10.943102
F 11.246814 30.869833 11.030202
F 11.246814 38.587333 11.030202
F 2.355164 28.295033 7.305172
F 2.355164 36.012533 7.305172
F 11.284814 28.297433 7.392662
F 11.284814 36.014833 7.392662
F 2.325944 28.292133 10.038802
F 2.325944 36.009633 10.038802
F 11.256314 28.297333 10.120802
F 11.256314 36.014833 10.120802
F 2.293564 30.873933 13.675802
F 2.293564 38.591433 13.675802
F 11.218314 30.869833 13.758302
F 11.218314 38.587333 13.758302
F 4.566404 32.156133 10.050602
F 4.566404 39.873633 10.050602
F 13.484114 32.156133 10.144102
F 13.484114 39.873633 10.144102
F 4.529994 34.728233 13.687902
F 13.446014 34.728633 13.781602
F 4.560374 34.730933 10.958502
F 13.474614 34.728633 11.053502
F 4.596294 32.153333 7.320662
F 4.596294 39.870833 7.320662
F 13.512614 32.156133 7.415992
F 13.512614 39.873633 7.415992
F 6.789414 30.870833 10.982702
F 6.789414 38.588333 10.982702
F 15.766014 30.809133 11.052702
F 15.732214 38.675333 11.234402
F 6.826794 28.296233 7.345142
F 6.826794 36.013733 7.345132
F 15.746114 28.372033 0.143330
F 15.647014 36.036433 7.438102
F 6.800424 28.297633 10.073902
F 6.800424 36.015133 10.073902
F 6.802574 30.874833 20.988702
F 15.557114 36.179733 10.319502
F 6.762984 30.869433 13.711302
F 6.762984 38.586933 13.711302
F 15.641714 30.828533 13.702702
F 15.628914 38.511733 13.938002
F 15.701714 38.581533 21.084302
F 15.570214 30.852533 21.197802
F 8.959634 32.156233 17.372602
F 8.959634 39.873733 17.372602
F 0.026130 34.767333 21.062602
F 9.029774 34.734233 21.012402
F 6.802574 38.592333 20.988702
F 0.061573 34.714333 18.311202
F 8.954164 34.727333 18.279102
F 0.081525 32.169833 14.659402
F 0.081525 39.887333 14.659402
F 8.981314 32.156033 14.643002
F 8.981314 39.873533 14.643002
F 2.267014 30.867533 18.221002
F 2.267014 38.585033 18.221002
F 11.181814 30.868633 18.302402
F 11.181814 38.586133 18.302402
F 2.290744 28.297333 14.582302
F 2.290744 36.014833 14.582302
F 11.209014 28.297333 14.666402
F 11.209014 36.014833 14.666402
F 2.265274 28.293133 17.315802
F 2.265274 36.010633 17.315802
F 11.187414 28.297433 17.395902
F 11.187414 36.014933 17.395902
F 2.324714 30.883333 20.959202
F 2.324714 38.600833 20.959202
F 11.258114 30.875433 21.035602
F 11.258114 38.592833 21.035602
F 4.500494 32.156633 17.325702
F 4.500494 39.874133 17.325702
F 13.415214 32.156233 17.419302
F 13.415214 39.873633 17.419302
F 4.563494 34.735433 20.967302
F 13.485914 34.734133 21.059002
F 4.498284 34.729033 18.232402
F 13.409514 34.727333 18.325802
F 4.524604 32.154233 14.595102
F 4.524604 39.871733 14.595102
F 13.436814 32.156033 14.689702
F 13.436814 39.873533 14.689702
F 6.725014 30.869533 18.255202
F 6.725014 38.586933 18.255202
F 15.480514 30.911933 18.493502
F 15.551914 38.647033 18.304302
F 6.752004 28.296433 14.619002
F 6.752004 36.013933 14.619002
F 15.756714 28.170133 7.237182
F 15.606814 35.985933 14.843402
F 6.732564 28.298133 17.348902
F 6.732564 36.015533 17.348902
F 15.831314 28.401033 2.875742
F 15.640514 35.983933 17.478002
F 15.670314 28.340833 10.129802
F 17.912314 34.638733 18.361902
F 17.861114 32.211233 14.780602
F 18.040314 39.951933 2.915022
F 17.868814 34.784533 11.138902
F 18.073814 39.910233 7.625532
F 17.977114 39.881833 10.359102
F 17.912414 32.106933 10.055202
F 18.058814 34.918733 6.609052
F 17.842514 34.822033 13.900602
F 0.079536 47.561133 2.874692
F 0.079536 55.278633 2.874692
F 9.093194 47.592233 2.825232
F 9.093194 55.309633 2.825232
F 0.060303 50.194733 6.498432
F 0.060303 42.477233 6.498432
F 9.066034 50.163633 6.461272
F 9.066034 42.446233 6.461272
F 0.148202 50.159733 3.747572
F 0.148202 42.442233 3.747572
F 9.087674 50.163633 3.731592
F 9.087674 42.446133 3.731592
F 0.114134 47.609433 0.126611
F 0.114134 55.326933 0.126611
F 9.017224 47.585533 0.091953
F 9.017224 55.302933 0.091953
F 2.382514 54.024533 3.670192
F 2.382514 46.307033 3.670192
F 11.315714 54.022233 3.755002
F 11.315714 46.304733 3.755002
F 2.316914 51.446133 0.034436
F 2.316914 43.728733 0.034435
F 11.245014 51.444333 0.115307
F 11.245014 43.726833 0.115307
F 2.378844 51.443433 2.770912
F 2.378844 43.726033 2.770912
F 11.321414 51.451033 2.848512
F 11.321414 43.733533 2.848512
F 2.357694 54.028733 6.404962
F 2.357694 46.311333 6.404962
F 11.294114 54.022333 6.484572
F 11.294114 46.304833 6.484572
F 4.627354 47.591333 2.779602
F 4.627354 55.308833 2.779602
F 13.549114 47.592333 2.871832
F 13.549114 55.309733 2.871832
F 4.601804 50.164133 6.414792
F 4.601804 42.446633 6.414792
F 13.521814 50.163633 6.507892
F 13.521814 42.446133 6.507892
F 4.624734 50.166833 3.682802
F 4.624734 42.449333 3.682802
F 13.543514 50.163433 3.778332
F 13.543514 42.446033 3.778332
F 4.558914 47.584233 0.044775
F 4.558914 55.301733 0.044775
F 13.472814 47.585533 0.138636
F 13.472814 55.303033 0.138636
F 6.857114 54.023533 3.707462
F 6.857114 46.306033 3.707462
F 15.747314 54.042033 3.877982
F 15.742514 46.271133 3.710452
F 6.786384 51.443033 0.067860
F 6.786384 43.725533 0.067859
F 15.754114 51.465733 0.110483
F 15.541214 43.708633 0.235685
F 6.864384 51.451133 2.801692
F 6.864384 43.733633 2.801692
F 15.821414 51.496533 2.824552
F 15.722614 43.744833 2.911872
F 6.837604 54.022233 6.437732
F 6.837604 46.304733 6.437732
F 15.924014 54.040133 6.669232
F 15.717714 46.246233 6.497232
F 0.035803 47.562533 10.129902
F 0.035803 55.280033 10.129902
F 9.028424 47.591033 10.097502
F 9.028424 55.308533 10.097502
F 0.010694 50.189833 13.766102
F 0.010694 42.472433 13.766102
F 8.990464 50.163533 13.735002
F 8.990464 42.446033 13.735002
F 0.105393 50.152633 11.017802
F 0.105393 42.435233 11.017802
F 9.018964 50.163633 11.006802
F 9.018964 42.446133 11.006802
F 0.128612 47.599333 7.379122
F 0.128612 55.316833 7.379122
F 9.056874 47.591033 7.369272
F 9.056874 55.308433 7.369272
F 2.323224 54.023533 10.943102
F 2.323224 46.306033 10.943102
F 11.246814 54.022333 11.030202
F 11.246814 46.304833 11.030202
F 2.355164 51.447433 7.305172
F 2.355164 43.729933 7.305172
F 11.284814 51.449833 7.392662
F 11.284814 43.732333 7.392662
F 2.325944 51.444533 10.038802
F 2.325944 43.727133 10.038802
F 11.256314 51.449833 10.120802
F 11.256314 43.732333 10.120802
F 2.293564 54.026333 13.675802
F 2.293564 46.308833 13.675802
F 11.218314 54.022333 13.758302
F 11.218314 46.304833 13.758302
F 4.566404 47.591133 10.050602
F 4.566404 55.308533 10.050602
F 13.484114 47.591033 10.144102
F 13.484114 55.308533 10.144102
F 4.529994 50.163233 13.687902
F 4.529994 42.445733 13.687902
F 13.446014 50.163533 13.781602
F 13.446014 42.446033 13.781602
F 4.560374 50.165833 10.958502
F 4.560374 42.448433 10.958502
F 13.474614 50.163533 11.053502
F 13.474614 42.446133 11.053502
F 4.596294 47.588333 7.320662
F 4.596294 55.305833 7.320662
F 13.512614 47.591133 7.415992
F 13.512614 55.308533 7.415992
F 6.789414 54.023233 10.982702
F 6.789414 46.305833 10.982702
F 15.683614 54.093133 11.149802
F 15.755314 46.327333 11.165002
F 6.826794 51.448633 7.345142
F 6.826794 43.731233 7.345132
F 15.934014 51.426933 7.280672
F 15.820914 43.706433 7.525762
F 6.800424 51.450033 10.073902
F 6.800424 43.732633 10.073902
F 15.806314 51.564733 10.137502
F 15.718114 43.684033 10.280802
F 6.762984 54.021833 13.711302
F 6.762984 46.304333 13.711302
F 15.704914 54.041833 13.827102
F 15.733814 46.237833 13.873702
F 15.814714 46.421233 21.075902
F 15.641114 54.056033 20.979502
F 8.959634 47.591133 17.372602
F 8.959634 55.308633 17.372602
F 0.026130 50.202233 21.062602
F 0.026130 42.484833 21.062602
F 9.029774 50.169133 21.012402
F 9.029774 42.451733 21.012402
F 6.802574 46.309833 20.988702
F 6.802574 54.027233 20.988702
F 0.061573 50.149233 18.311202
F 0.061573 42.431833 18.311202
F 8.954164 50.162333 18.279102
F 8.954164 42.444833 18.279102
F 0.081525 47.604733 14.659402
F 0.081525 55.322233 14.659402
F 8.981314 47.591033 14.643002
F 8.981314 55.308433 14.643002
F 2.267014 54.020033 18.221002
F 2.267014 46.302533 18.221002
F 11.181814 54.021033 18.302402
F 11.181814 46.303533 18.302402
F 2.290744 51.449733 14.582302
F 2.290744 43.732233 14.582302
F 11.209014 51.449733 14.666402
F 11.209014 43.732333 14.666402
F 2.265274 51.445633 17.315802
F 2.265274 43.728133 17.315802
F 11.187414 51.449833 17.395902
F 11.187414 43.732433 17.395902
F 2.324714 54.035733 20.959202
F 2.324714 46.318233 20.959202
F 11.258114 54.027833 21.035602
F 11.258114 46.310333 21.035602
F 4.500494 47.591533 17.325702
F 4.500494 55.309033 17.325702
F 13.415214 47.591133 17.419302
F 13.415214 55.308633 17.419302
F 4.563494 50.170333 20.967302
F 4.563494 42.452933 20.967302
F 13.485914 50.169033 21.059002
F 13.485914 42.451633 21.059002
F 4.498284 50.163933 18.232402
F 4.498284 42.446433 18.232402
F 13.409514 50.162333 18.325802
F 13.409514 42.444833 18.325802
F 4.524604 47.589233 14.595102
F 4.524604 55.306633 14.595102
F 13.436814 47.591033 14.689702
F 13.436814 55.308533 14.689702
F 6.725014 54.021933 18.255202
F 6.725014 46.304433 18.255202
F 15.622114 53.922533 18.229002
F 15.626114 46.220033 18.321902
F 6.752004 51.448833 14.619002
F 6.752004 43.731433 14.619002
F 15.716614 51.423833 14.624302
F 15.724814 43.564933 14.754902
F 6.732564 51.450533 17.348902
F 6.732564 43.733033 17.348902
F 15.608714 51.412233 17.302002
F 15.664814 43.673533 17.515502
F 17.976014 47.438933 7.560862
F 17.813614 42.415433 18.432602
F 17.808914 50.153133 13.624802
F 18.019014 47.596733 0.071354
F 17.938814 55.494033 10.230302
F 17.856014 47.558933 17.344602
F 17.927814 42.435633 21.213602
F 18.046414 50.404333 11.026902
F 17.979414 42.485533 3.870942
F 18.113814 42.529533 6.660862
F 17.893514 47.730533 10.250702
F 17.953314 50.199433 20.954902
F 0.079537 62.996133 2.874692
F 9.093194 63.027133 2.825232
F 0.060303 57.912133 6.498432
F 0.060303 65.629633 6.498432
F 9.066034 57.881133 6.461272
F 9.066034 65.598633 6.461272
F 0.148202 57.877133 3.747572
F 0.148202 65.594633 3.747572
F 9.087674 57.881033 3.731592
F 9.087674 65.598533 3.731592
F 0.114134 63.044433 0.126611
F 9.017224 63.020433 0.091952
F 2.382514 61.742033 3.670192
F 11.315714 61.739633 3.755002
F 2.316914 59.163633 0.034435
F 2.316914 66.881133 0.034435
F 11.245014 59.161733 0.115307
F 11.245014 66.879233 0.115307
F 2.378844 59.160933 2.770912
F 2.378844 66.878433 2.770912
F 11.321414 59.168533 2.848512
F 11.321414 66.885933 2.848512
F 2.357694 61.746233 6.404962
F 11.294114 61.739833 6.484572
F 4.627354 63.026233 2.779602
F 13.549114 63.027233 2.871832
F 4.601804 57.881533 6.414792
F 4.601804 65.599033 6.414792
F 13.521814 57.881033 6.507892
F 13.521814 65.598533 6.507892
F 4.624734 57.884333 3.682802
F 4.624734 65.601733 3.682802
F 13.543514 57.880933 3.778332
F 13.543514 65.598433 3.778332
F 4.558914 63.019233 0.044775
F 13.472814 63.020533 0.138636
F 6.857114 61.741033 3.707462
F 15.703414 61.874433 3.808042
F 6.786384 59.160533 0.067859
F 6.786384 66.878033 0.067859
F 15.644614 59.161933 0.197294
F 15.692114 66.697233 0.101273
F 6.864384 59.168533 2.801692
F 6.864384 66.886033 2.801692
F 15.750114 59.322033 2.939422
F 15.647114 66.703833 2.841902
F 6.837604 61.739633 6.437732
F 15.728414 61.818433 6.565822
F 0.035803 62.997433 10.129902
F 9.028424 63.025933 10.097502
F 0.010694 57.907333 13.766102
F 0.010694 65.624833 13.766102
F 8.990464 57.881033 13.735002
F 8.990464 65.598533 13.735002
F 0.105393 57.870133 11.017802
F 0.105393 65.587633 11.017802
F 9.018964 57.881133 11.006802
F 9.018964 65.598533 11.006802
F 0.128612 63.034333 7.379112
F 9.056874 63.025933 7.369272
F 2.323224 61.741033 10.943102
F 11.246814 61.739733 11.030202
F 2.355164 59.164933 7.305172
F 2.355164 66.882433 7.305172
F 11.284814 59.167333 7.392662
F 11.284814 66.884733 7.392662
F 2.325944 59.162033 10.038802
F 2.325944 66.879533 10.038802
F 11.256314 59.167233 10.120802
F 11.256314 66.884733 10.120802
F 2.293564 61.743833 13.675802
F 11.218314 61.739733 13.758302
F 4.566404 63.026033 10.050602
F 13.484114 63.026033 10.144102
F 4.529994 57.880633 13.687902
F 4.529994 65.598133 13.687902
F 13.446014 57.881033 13.781602
F 13.446014 65.598533 13.781602
F 4.560374 57.883333 10.958502
F 4.560374 65.600833 10.958502
F 13.474614 57.881033 11.053502
F 13.474614 65.598533 11.053502
F 4.596294 63.023233 7.320662
F 13.512614 63.026033 7.415992
F 6.789414 61.740733 10.982702
F 15.812514 61.894233 11.150302
F 6.826794 59.166133 7.345132
F 6.826794 66.883633 7.345132
F 15.696414 59.275933 7.388912
F 15.743414 66.877933 7.277932
F 6.800424 59.167533 10.073902
F 6.800424 66.885033 10.073902
F 15.720514 59.234233 10.262502
F 15.613814 67.021133 10.022002
F 6.762984 61.739333 13.711302
F 15.598014 61.701833 13.909002
F 15.854014 61.779133 20.990002
F 8.959634 63.026133 17.372602
F 0.026130 57.919733 21.062602
F 0.026130 65.637233 21.062602
F 9.029774 57.886633 21.012402
F 9.029774 65.604133 21.012402
F 6.802574 61.744733 20.988702
F 15.851014 66.798833 17.311302
F 0.061573 57.866733 18.311202
F 0.061573 65.584233 18.311202
F 8.954164 57.879733 18.279102
F 8.954164 65.597233 18.279102
F 0.081525 63.039733 14.659402
F 8.981314 63.025933 14.643002
F 2.267014 61.737433 18.221002
F 11.181814 61.738533 18.302402
F 2.290744 59.167233 14.582302
F 2.290744 66.884633 14.582302
F 11.209014 59.167233 14.666402
F 11.209014 66.884733 14.666402
F 2.265274 59.163033 17.315802
F 2.265274 66.880533 17.315802
F 11.187414 59.167333 17.395902
F 11.187414 66.884833 17.395902
F 2.324714 61.753233 20.959202
F 11.258114 61.745233 21.035602
F 4.500494 63.026533 17.325702
F 13.415214 63.026133 17.419302
F 4.563494 57.887833 20.967302
F 4.563494 65.605333 20.967302
F 13.485914 57.886533 21.059002
F 13.485914 65.604033 21.059002
F 4.498284 57.881433 18.232402
F 4.498284 65.598833 18.232402
F 13.409514 57.879833 18.325802
F 13.409514 65.597233 18.325802
F 4.524604 63.024133 14.595102
F 13.436814 63.025933 14.689702
F 6.725014 61.739333 18.255202
F 15.612514 61.818633 18.181902
F 6.752004 59.166333 14.619002
F 6.752004 66.883833 14.619002
F 15.578314 59.059533 14.672302
F 15.913214 66.812433 14.490002
F 6.732564 59.167933 17.348902
F 6.732564 66.885433 17.348902
F 15.614714 58.993933 17.377502
F 11.315714 69.457133 3.755002
F 2.267014 69.454933 18.221002
F 6.837604 69.457133 6.437732
F 11.246814 69.457233 11.030202
F 11.218314 69.457233 13.758302
F 6.725014 69.456833 18.255202
F 6.762984 69.456833 13.711302
F 11.181814 69.456033 18.302402
F 15.697814 69.350833 18.238902
F 15.840814 69.495333 13.776902
F 18.068814 65.736433 18.255902
F 17.909714 63.135233 17.176502
F 17.987714 63.063333 14.443902
F 17.934914 57.930133 13.854002
F 18.046314 58.019733 11.165202
F 17.948714 57.945733 6.334382
F 17.951614 55.461833 2.838732
F 17.975914 65.698933 20.948002
F 15.827114 69.530533 6.368242
F 15.698614 69.292033 20.922802
F 26.883614 1.491533 2.738922
F 26.951914 8.918383 2.933232
F 17.989514 1.234073 2.590362
F 17.905914 1.239893 21.708802
F 26.969914 3.952053 6.325922
F 26.931414 11.684933 6.305162
F 22.421414 8.709253 14.729002
F 33.450614 0.202960 18.371502
F 26.845914 3.990663 3.661882
F 26.868914 11.578833 3.631942
F 17.934814 8.818653 0.227706
F 17.844514 11.368033 6.563962
F 26.820814 1.425383 21.776302
F 27.118114 9.099443 0.002627
F 22.529314 1.375823 14.686102
F 20.234714 12.845833 14.471302
F 29.335414 7.805883 3.930882
F 33.717714 12.992433 14.442802
F 20.232114 7.912723 3.797972
F 19.936914 4.958863 14.750402
F 29.123014 5.425843 0.114968
F 29.210414 13.047333 22.010702
F 20.286814 5.229983 0.071961
F 29.009514 13.094633 17.493102
F 29.037114 5.202643 2.798982
F 20.134714 12.983133 0.042796
F 20.277014 5.355513 2.893512
F 33.719514 13.217233 10.155902
F 29.305214 7.786963 6.542772
F 29.264714 7.862563 20.780702
F 20.552814 7.703023 6.439162
F 29.058814 5.261953 17.271402
F 31.237514 1.456843 2.955642
F 31.343714 9.283683 2.890352
F 22.462514 1.283743 2.765672
F 22.477114 8.989063 2.564032
F 31.238614 4.037603 6.435672
F 31.433114 11.863533 6.536962
F 22.498114 4.021153 6.451202
F 22.584114 11.566233 6.295432
F 31.336914 4.077243 3.741062
F 31.521814 11.874333 3.803122
F 22.371414 3.877053 3.766452
F 22.406814 11.431333 3.655082
F 31.263814 1.544893 0.206288
F 31.427914 9.277973 0.139076
F 22.255514 1.358443 0.030583
F 22.465114 9.226973 21.658202
F 33.502814 7.886953 3.685692
F 31.321214 11.752633 18.285702
F 24.645114 7.739203 3.720662
F 33.633614 8.044423 21.228302
F 33.586014 5.391913 0.101103
F 33.709014 12.884533 17.151902
F 24.608814 5.367663 -0.017049
F 24.777314 12.868133 21.713102
F 33.633614 5.263613 2.721992
F 20.243114 12.841133 2.829332
F 24.606014 5.269543 2.749372
F 24.705714 12.715333 2.783642
F 33.759714 7.739673 6.637402
F 29.182514 13.144633 10.025902
F 24.952314 7.777093 6.321852
F 31.277014 1.444883 17.394702
F 26.981814 1.445403 10.088402
F 27.147514 9.193613 10.112202
F 31.160014 9.097853 14.673902
F 20.202714 12.851933 17.178102
F 26.860414 3.758573 13.515702
F 27.005414 11.798133 13.659802
F 22.331514 11.855133 20.664202
F 20.277614 7.709263 21.118502
F 26.847314 4.024243 10.899402
F 27.168714 11.611633 11.008902
F 22.557314 1.525043 17.342302
F 33.668014 12.817333 0.172340
F 26.959714 1.374953 7.311132
F 27.168614 9.166443 7.352472
F 22.491814 3.971583 20.998302
F 31.333914 11.710233 21.000302
F 29.244014 7.825663 11.081702
F 29.106514 13.057033 3.037442
F 20.305914 7.698503 10.934202
F 24.546514 5.307473 17.160802
F 29.068314 5.282963 7.348332
F 29.293314 13.006333 7.377462
F 20.274814 5.105593 7.389912
F 20.107114 12.795233 7.239172
F 29.033214 5.226733 9.996622
F 31.271814 1.687363 14.684002
F 20.020414 5.156143 10.130302
F 20.512714 12.826233 9.927562
F 29.105214 7.726153 13.724102
F 29.176314 12.931133 14.687402
F 20.176814 7.610863 13.645002
F 33.414814 5.404273 17.447302
F 31.491714 1.537303 10.113302
F 31.405714 9.259113 10.150602
F 22.104714 1.352463 10.041302
F 22.478714 8.976853 9.912592
F 31.689514 4.330803 13.908202
F 31.398614 11.604033 13.790602
F 22.279014 3.934703 13.742402
F 22.388814 11.415533 13.827602
F 31.593414 4.041953 10.947602
F 31.450314 11.870633 11.056502
F 22.350314 4.003483 11.026502
F 22.463914 11.446033 10.991602
F 31.420014 1.529533 7.347412
F 31.629914 9.205273 7.412202
F 22.320814 1.299773 7.303232
F 22.684514 9.117393 7.263752
F 33.777514 7.972213 10.997802
F 24.589114 12.879733 14.587802
F 24.823914 7.994163 10.824602
F 24.687214 5.082133 14.467602
F 33.696314 5.226513 7.454102
F 33.735914 13.043633 7.387022
F 24.815914 5.306203 7.277952
F 24.617414 12.893433 7.272102
F 33.808314 5.490923 10.105302
F 20.184714 5.316043 17.503002
F 24.523414 5.289453 10.137402
F 24.746814 12.700133 10.172702
F 33.647114 8.015573 13.629302
F 24.594214 12.970433 17.180902
F 24.655714 7.796923 13.618202
F 33.703714 5.611353 14.687402
F 26.972514 1.337703 17.278602
F 27.088614 9.052173 17.030802
F 31.340914 4.057073 21.110302
F 31.342314 9.263673 17.522102
F 26.933114 4.177943 20.970802
F 27.049914 11.574433 20.858002
F 22.342514 9.240623 17.507202
F 24.717414 8.143113 20.875802
F 26.845014 3.971553 18.224202
F 26.835714 11.678533 18.154502
F 33.754614 13.061833 2.854032
F 22.494414 11.880333 18.007702
F 26.903314 1.246033 14.454802
F 26.955014 9.162853 14.342502
F 31.261314 3.996713 18.419602
F 22.417714 3.946403 18.230202
F 29.131114 7.790623 18.135802
F 24.632114 8.057653 18.105002
F 20.237214 7.801723 18.427902
F 33.514114 7.987233 18.343802
F 29.188614 5.135713 14.495502
F 17.949314 1.430153 7.327102
F 17.870414 4.033173 18.220102
F 18.162214 11.523333 10.875402
F 36.024914 9.116813 14.598102
F 24.556514 0.242342 10.830902
F 17.863314 9.027693 2.904452
F 17.864714 11.593333 18.162302
F 18.002914 11.475033 21.006502
F 36.110914 11.849133 11.014602
F 17.978814 8.835393 17.306202
F 17.993214 3.855153 6.282862
F 29.141714 0.198045 6.375952
F 18.093814 3.765953 3.569992
F 18.079014 8.895223 10.071402
F 17.996814 1.212913 17.547802
F 33.514814 0.579963 13.804802
F 18.057014 11.467333 13.557702
F 35.611714 4.001713 18.234302
F 36.014714 11.704133 13.690202
F 35.833314 9.325533 10.007202
F 18.068814 3.919443 20.957602
F 18.269514 8.783763 7.303022
F 33.487314 0.177666 21.245702
F 33.585214 0.195329 3.825942
F 29.336214 0.111460 13.791202
F 29.221614 0.179100 11.118002
F 33.683914 0.178367 6.515752
F 29.064014 0.135515 21.032702
F 24.629114 0.026164 13.723302
F 20.243014 0.142717 3.742842
F 20.159114 0.159743 6.411242
F 29.131514 -0.103474 18.305102
F 24.730414 0.168346 3.630532
F 33.623514 0.236371 10.974402
F 29.027714 0.100531 3.672122
F 24.737614 0.065037 18.285102
F 26.723014 24.408833 2.688772
F 26.640514 16.717433 2.826872
F 26.900514 26.988633 13.479802
F 31.412214 27.182233 6.460162
F 22.310214 26.955733 21.041302
F 26.984014 19.322433 6.241162
F 22.277014 26.963433 18.318102
F 22.478214 26.912433 13.906702
F 26.833214 27.297033 6.310842
F 26.937414 19.351533 3.512112
F 26.992014 27.198133 10.754402
F 22.132814 26.944533 3.747662
F 26.725114 24.487033 -0.107399
F 26.933314 16.792433 0.018359
F 31.388814 27.272433 3.758232
F 26.677114 26.996533 20.910302
F 29.240014 15.639233 3.619102
F 29.186514 23.276433 3.739402
F 20.369214 15.381333 3.959702
F 20.211814 22.985233 3.557092
F 29.166514 20.733133 0.087179
F 20.195214 20.320033 21.927002
F 29.170714 20.591533 2.866922
F 20.279714 20.445933 2.678062
F 29.099514 15.672033 6.494202
F 28.997314 23.431333 6.398372
F 20.130414 15.479733 6.605802
F 20.225014 23.079433 6.226822
F 31.497914 24.679533 2.846512
F 31.559514 16.816833 2.817282
F 22.321214 24.471933 2.666932
F 22.639014 16.668133 2.979912
F 31.437614 27.268633 18.227402
F 31.381114 19.418833 6.590752
F 31.503414 27.188433 20.906102
F 22.498614 19.262133 6.379822
F 31.403314 16.759333 14.655202
F 31.431614 19.381433 3.810942
F 26.896214 26.999933 3.632862
F 22.439114 19.274733 3.775582
F 31.230614 24.529733 0.184304
F 31.457814 16.989333 0.103625
F 22.314714 24.366933 -0.122442
F 22.550514 16.711633 0.151513
F 33.750514 15.702433 3.694892
F 33.668514 23.382433 3.594292
F 24.658014 15.191033 3.933122
F 24.434214 22.917033 3.480062
F 33.718414 20.696133 -0.070897
F 24.597214 20.489433 -0.157116
F 33.502814 20.911333 2.743752
F 24.555214 20.374433 2.616442
F 33.747814 15.628133 6.479422
F 33.700814 23.204533 6.291582
F 24.507514 15.563433 6.595172
F 24.465214 22.948733 6.241372
F 27.124114 24.624633 9.980582
F 26.733114 16.858633 10.084202
F 22.421214 19.192233 17.998002
F 33.560214 23.237833 20.947102
F 31.325914 27.040633 13.818802
F 27.109614 19.329933 13.610302
F 33.591914 15.398733 20.920402
F 24.742814 15.515833 18.263302
F 26.851914 27.065733 18.156002
F 26.929914 19.444033 11.052202
F 33.613914 23.159433 18.166602
F 33.758414 15.410433 18.151602
F 26.770214 24.676333 7.278882
F 26.694014 16.824033 7.437332
F 24.674514 20.482733 17.225802
F 31.717014 24.422333 14.668402
F 28.960114 15.669833 11.007402
F 29.263314 23.237833 10.966202
F 20.117414 15.342233 10.854302
F 20.281414 23.235133 10.710502
F 29.171514 20.714233 7.429642
F 20.158314 20.511133 7.226762
F 29.152314 20.515433 10.260802
F 20.209914 20.506633 9.987352
F 29.055814 15.438633 13.695602
F 29.488414 23.194033 13.599502
F 20.345314 15.384533 13.567102
F 20.258214 23.149733 13.423702
F 31.414614 24.620733 9.988902
F 31.338014 17.005433 9.984062
F 22.566114 24.502433 10.054002
F 22.368514 16.622433 10.255402
F 31.456714 19.411033 21.020802
F 31.455314 19.344433 13.840602
F 22.578414 27.068933 11.067202
F 22.615614 19.413033 13.472802
F 22.469814 19.051033 20.885602
F 31.605614 19.551733 11.272602
F 18.228714 16.661133 2.847092
F 22.619314 19.224333 10.784102
F 31.360614 24.511433 7.216132
F 31.491914 16.809033 7.351752
F 22.333414 24.318233 7.170412
F 22.241014 16.742233 7.473842
F 33.771414 15.716133 10.929102
F 33.570414 23.352833 11.093902
F 24.639114 15.296333 11.042502
F 24.943314 23.146033 10.829102
F 33.616814 20.688333 7.324312
F 24.799314 20.464733 7.271952
F 33.653214 20.802033 10.058102
F 24.805914 20.602933 9.998942
F 33.644414 15.583033 13.661102
F 33.859814 23.112733 13.803702
F 24.591914 15.588733 13.791802
F 24.793514 23.135333 13.607502
F 27.016314 24.384433 17.226502
F 26.979014 16.849533 17.318402
F 33.667114 20.514933 17.362402
F 22.393914 16.862533 14.570902
F 22.324914 26.969633 6.419572
F 27.023914 19.387733 20.961102
F 24.592114 23.131033 20.854202
F 24.733314 15.452033 20.929702
F 31.375914 19.258033 18.283702
F 27.044814 19.547633 18.245402
F 24.828814 20.678733 14.581502
F 33.695114 20.541333 14.729302
F 27.152814 24.444133 14.417402
F 26.876314 16.729033 14.649502
F 22.551114 24.347133 14.608302
F 24.766514 23.031333 18.038702
F 29.337414 15.553933 18.376502
F 29.281414 23.229633 18.247402
F 20.238814 15.327833 18.099802
F 20.181514 22.851533 18.303902
F 29.248914 20.733433 14.645502
F 20.323714 20.586033 14.343002
F 29.217214 20.690133 17.318902
F 20.130514 20.379133 17.129802
F 29.271414 15.714933 21.027702
F 29.069814 23.335933 21.010502
F 20.148814 15.442933 20.872502
F 20.374514 22.813233 20.855602
F 31.442214 24.727533 17.499802
F 31.564014 16.649133 17.387002
F 22.387114 24.359933 17.311602
F 22.458814 16.671733 17.198902
F 31.576214 27.156833 11.102302
F 36.027214 27.117633 3.637122
F 35.742014 24.540333 0.049114
F 18.006514 19.252533 3.513372
F 35.969114 24.471633 17.433902
F 35.752514 27.135033 21.051802
F 18.009614 16.689433 0.176987
F 17.986014 16.732233 10.019902
F 18.028114 24.431933 2.648172
F 36.035814 24.565633 14.654102
F 35.927614 16.724133 14.658702
F 35.952614 19.309233 20.942202
F 35.860314 19.659533 3.620592
F 35.821114 24.664833 10.196402
F 17.998514 24.396233 14.650102
F 17.958414 19.018833 20.821202
F 17.906114 24.247033 -0.094002
F 17.887114 26.779233 6.344762
F 17.931214 24.299233 17.554602
F 18.053814 26.997433 3.639142
F 17.981314 19.029933 18.014502
F 26.985014 31.989933 2.733972
F 26.972014 39.913733 2.762882
F 33.800214 28.279033 7.433632
F 29.187414 28.282333 0.079345
F 26.852514 34.673833 6.269842
F 20.180614 28.251433 0.074285
F 27.034214 34.636333 3.611082
F 34.018614 28.393333 10.127402
F 26.880114 32.055833 21.967302
F 26.984114 40.006333 -0.000413
F 33.625514 28.458533 0.234494
F 20.110214 28.198633 7.269632
F 29.183514 30.900333 3.726322
F 29.130614 38.543133 3.648102
F 20.195414 31.007533 3.864152
F 20.166214 38.685733 3.848202
F 29.032814 28.464633 14.613402
F 29.269914 35.933033 -0.232562
F 18.058514 39.852833 0.253465
F 20.202514 36.012133 0.083413
F 33.585514 28.321933 14.691102
F 29.179014 35.941033 2.654292
F 29.108814 28.368133 2.840752
F 20.197714 36.095933 2.842022
F 29.057314 30.880733 6.537562
F 29.238814 38.666133 6.428192
F 20.247214 30.802533 6.595152
F 20.242514 38.698633 6.581292
F 31.380814 32.156233 2.819512
F 31.365214 40.106733 2.868002
F 22.436514 32.157433 3.020842
F 22.589514 39.775033 2.745852
F 31.337214 34.674333 6.396652
F 22.681614 34.721833 6.433972
F 31.441914 34.808633 3.673922
F 22.368814 34.845333 3.755092
F 31.187514 32.233333 -0.037090
F 31.135114 39.891333 0.064815
F 22.460414 32.330133 22.060702
F 22.489514 39.924433 0.031113
F 33.701314 30.915233 3.946142
F 33.501414 38.702833 3.522812
F 24.654514 30.803633 3.755302
F 24.840214 38.545533 3.803752
F 20.279914 28.349133 14.596402
F 33.608214 36.121633 0.111174
F 24.469714 28.178733 7.473762
F 24.814514 36.162933 21.785302
F 24.451314 28.345733 17.310202
F 33.671014 36.082333 2.729672
F 33.633014 28.489833 3.011552
F 24.697914 36.082633 2.780252
F 33.746014 30.872433 6.709852
F 33.796614 38.692533 6.295292
F 24.743014 30.792433 6.591252
F 24.740214 38.726133 6.527392
F 26.910214 32.083533 10.146502
F 27.162414 40.155833 10.094602
F 24.611414 36.414133 14.434702
F 24.455114 28.235133 2.829822
F 26.618014 34.788033 13.455702
F 33.500414 30.940733 21.094102
F 26.852514 34.687333 10.677202
F 24.656614 30.868233 21.015102
F 26.870214 32.101433 7.365512
F 27.109514 39.890333 7.436332
F 29.340614 28.403833 10.057102
F 33.608614 36.142333 14.575402
F 29.331714 31.032433 10.915202
F 29.328614 38.637133 11.027302
F 20.236314 30.858633 11.000702
F 20.287814 38.648233 10.957102
F 20.266314 28.241933 10.027402
F 29.122814 35.937633 7.182692
F 33.602314 38.719233 18.139102
F 20.403114 36.022533 7.330342
F 31.097214 32.314533 14.731502
F 29.263014 36.091133 9.886822
F 22.632914 34.908733 18.273202
F 20.228014 36.137633 10.133702
F 29.018714 31.022133 13.693502
F 29.074514 38.487533 13.645702
F 20.142314 30.922433 13.791602
F 20.126014 38.764333 13.961002
F 31.479514 32.329233 10.120202
F 31.684714 40.037433 10.137702
F 22.431714 32.217133 10.104102
F 22.419114 40.146533 10.144702
F 31.416214 34.798033 13.814702
F 22.363014 34.825533 13.747602
F 31.270114 34.791433 11.072002
F 22.421914 34.850233 11.092702
F 31.362614 32.080833 7.312222
F 31.365114 39.975133 7.332962
F 22.494414 32.074933 7.494372
F 22.567014 40.012033 7.508042
F 33.528314 30.941233 11.272402
F 33.786014 38.472233 11.039002
F 24.562114 30.914133 11.088802
F 24.767714 38.771233 10.746602
F 28.982914 28.556333 17.454702
F 33.566614 36.024533 7.291842
F 31.248114 34.910533 18.319902
F 24.813214 35.976333 7.319172
F 33.506914 30.757533 18.312802
F 33.431314 36.020033 10.068302
F 22.636314 34.924933 20.982602
F 24.590014 36.170833 9.977002
F 33.360614 30.864033 13.875602
F 33.633114 38.560033 13.828502
F 24.465414 30.951533 13.895902
F 24.748314 38.932833 13.428002
F 26.651914 32.295633 17.154502
F 26.860714 40.176733 17.237902
F 24.761014 36.184733 17.250402
F 33.615814 38.642833 20.869402
F 26.909314 34.635033 20.868502
F 24.792314 38.746833 20.818602
F 26.996714 34.921433 18.189602
F 22.407814 39.986533 14.646002
F 26.697614 32.232033 14.466202
F 27.068014 39.998533 14.532202
F 33.431414 36.102233 17.392702
F 31.604114 34.840733 20.871802
F 28.950914 31.287833 18.264602
F 29.172814 38.755933 18.134802
F 20.114014 30.897533 18.334602
F 20.090214 38.613733 18.415602
F 22.258414 32.189833 14.773602
F 29.002114 35.829833 14.641102
F 24.587614 30.851033 18.283102
F 20.120514 36.137233 14.984002
F 24.641614 38.860933 18.085202
F 29.128314 36.173533 17.371202
F 31.427014 39.771033 14.620902
F 20.205414 35.950333 17.700702
F 29.050614 30.891433 20.910302
F 29.052614 38.590533 20.912002
F 20.205314 31.025933 21.136302
F 20.347614 38.559433 21.185002
F 31.270214 32.314233 17.563302
F 31.396114 39.924333 17.315202
F 22.392914 32.278533 17.417202
F 22.321614 39.922433 17.421102
F 24.550014 28.343933 21.924202
F 24.737914 28.353533 14.609502
F 33.650514 28.323533 17.328602
F 20.115514 28.347533 17.519502
F 24.618814 28.379933 10.043902
F 29.173214 28.273333 7.272182
F 20.147914 28.439833 2.845062
F 18.156814 32.237033 3.008802
F 18.124114 32.412033 7.269392
F 18.009914 34.689133 21.015502
F 17.927414 32.114533 0.263798
F 35.821914 40.155933 -0.062150
F 35.689214 40.035033 7.495442
F 35.867914 34.927133 20.819702
F 35.728414 34.760633 13.521602
F 35.689214 40.032733 2.684292
F 35.821314 39.955033 10.193902
F 35.757514 35.007033 18.087202
F 35.801214 32.325833 10.380402
F 35.777014 32.426733 0.087139
F 35.802614 32.180133 2.783222
F 35.628814 32.255133 14.505502
F 17.910714 39.961233 14.752602
F 17.635914 32.083333 17.468202
F 17.942914 39.813133 17.389002
F 18.066214 34.789333 3.699902
F 26.877214 47.799333 2.693642
F 26.811814 55.378133 2.826182
F 35.826714 47.706333 0.155249
F 31.516114 55.339133 10.194502
F 26.789014 50.200833 6.613792
F 22.402414 42.552233 18.232402
F 22.448614 42.576133 20.976202
F 22.213714 55.501333 22.156502
F 27.085114 50.304633 3.740212
F 17.878614 55.101933 17.243802
F 33.675514 46.445133 21.050202
F 33.855914 54.178533 21.141202
F 26.964214 47.789433 -0.102764
F 31.397214 42.553433 13.848702
F 22.588014 42.573733 11.131002
F 31.498114 42.537433 6.342822
F 29.330814 54.204633 3.677922
F 29.161714 46.392733 3.573942
F 20.048814 53.927233 3.843162
F 20.153714 46.284733 3.860122
F 29.345014 51.633533 0.108335
F 29.189014 43.809533 0.018467
F 20.180414 51.417333 21.805902
F 20.150714 43.741933 0.216051
F 29.324714 51.626633 2.834962
F 29.334814 43.770033 2.762452
F 20.210214 51.482233 2.834192
F 20.268014 43.718333 3.011352
F 29.140814 54.303233 6.429762
F 29.173814 46.179533 6.320422
F 20.260314 53.866533 6.664702
F 20.166214 46.363233 6.510092
F 31.429014 47.733233 2.985802
F 22.456714 55.280833 14.697302
F 22.458014 47.531633 2.878712
F 31.689214 42.608733 11.020802
F 31.401814 50.427933 6.469832
F 31.333914 42.489533 20.877702
F 22.196314 49.853733 6.486962
F 22.498614 42.544433 6.482062
F 31.512014 50.356333 3.800192
F 27.099714 42.645733 13.854502
F 22.426114 50.119533 3.707782
F 17.851414 47.576533 14.676702
F 31.546814 47.759233 0.227885
F 27.121214 42.434333 3.847552
F 22.455314 47.618933 0.221072
F 22.423814 50.235933 18.268602
F 33.817114 54.117133 3.928972
F 33.733814 46.506933 3.713692
F 24.610714 54.146033 3.715502
F 24.794214 46.162733 3.741912
F 33.806914 51.586133 0.071471
F 33.574314 43.842033 21.912702
F 24.731814 51.493233 0.155565
F 24.732114 43.870833 0.197224
F 33.651714 51.709533 2.864602
F 33.812914 43.889633 2.743702
F 24.695714 51.566233 2.834402
F 24.827414 43.728133 2.845672
F 33.687414 54.198633 6.562612
F 33.496014 46.451133 6.464752
F 24.638814 53.908133 6.448692
F 24.867614 46.232533 6.417712
F 26.766914 47.721333 9.991192
F 27.227114 42.572633 11.071102
F 24.611814 43.795533 17.191402
F 24.694214 51.552933 17.563502
F 26.944814 50.255833 13.742602
F 22.465314 55.368633 10.130402
F 31.475414 42.499633 18.166302
F 33.605214 43.999733 17.283502
F 26.515014 50.296733 11.195202
F 26.867914 55.315833 17.346902
F 22.444814 47.549633 14.739202
F 18.144914 49.976533 3.780692
F 26.933814 47.526233 7.336342
F 31.360714 50.430833 18.294202
F 33.568614 51.695333 17.571502
F 22.567714 42.358133 3.591242
F 29.242314 54.163933 11.028702
F 29.079714 46.534033 11.169702
F 20.297514 54.149033 11.048002
F 20.068714 46.692433 11.246702
F 29.018714 51.649533 7.341622
F 29.318614 43.700233 7.487402
F 20.257314 51.398733 7.623862
F 20.307514 43.891833 7.404222
F 28.841414 51.596333 10.208102
F 29.508714 43.970533 10.344802
F 20.358114 51.542233 10.276202
F 20.362714 44.103033 10.112302
F 29.218114 54.164933 13.625702
F 29.169714 46.591833 13.754502
F 20.307914 53.903133 13.721702
F 20.261414 46.388333 13.990702
F 31.372414 47.925533 10.036802
F 24.560414 46.350833 18.161302
F 22.404414 47.684633 10.292502
F 17.857514 55.406033 0.151540
F 31.465414 50.360533 13.869602
F 26.895414 42.691333 18.143402
F 22.252014 50.161933 13.901302
F 31.792014 55.542333 2.893032
F 31.188714 50.489133 11.109602
F 22.395514 47.579733 17.496902
F 22.356814 50.179833 11.237702
F 31.459014 50.385733 20.982302
F 31.250814 47.908133 7.351692
F 18.175014 49.987433 6.568982
F 22.570114 47.419733 7.461982
F 26.910514 55.425933 0.098337
F 33.662314 53.946633 11.106502
F 33.703114 46.492633 10.970802
F 24.702114 54.100433 11.056302
F 24.706014 46.243533 10.886602
F 33.659514 51.636333 7.552702
F 33.602814 43.925233 7.378632
F 24.455714 51.375833 7.383062
F 24.752814 43.678533 7.314032
F 33.652714 51.438833 10.190002
F 33.795214 43.986133 10.192702
F 24.452414 51.622233 10.119002
F 24.906214 43.610433 10.033902
F 33.720914 53.994033 13.747502
F 33.747414 46.407233 13.815002
F 24.644014 53.922733 13.657902
F 24.681814 46.437533 13.662302
F 26.868614 47.612133 17.533702
F 31.499714 47.744833 14.888302
F 24.817814 43.795633 14.399802
F 24.672814 54.137333 18.466402
F 27.048614 50.389733 21.057702
F 27.034314 42.584733 20.927802
F 24.751414 46.574733 20.885702
F 24.423614 54.191633 21.190002
F 26.945714 50.240133 18.280202
F 27.114414 42.488433 6.508742
F 24.633814 51.431233 14.783002
F 33.722814 46.596833 18.380102
F 26.871414 47.799433 14.763602
F 22.525514 50.118633 21.016002
F 33.663114 43.875733 14.467502
F 33.600014 51.547533 14.820602
F 29.106314 54.324733 18.506002
F 29.260114 46.430433 18.262302
F 20.230114 54.142833 18.274902
F 20.158014 46.375433 18.283902
F 29.189314 51.534133 14.625802
F 29.269714 44.027133 14.760402
F 19.996614 51.434633 14.810902
F 20.202614 43.809233 14.856002
F 29.008914 51.793233 17.482902
F 29.237414 43.805633 17.537802
F 20.141914 51.620433 17.536002
F 20.083514 43.716733 17.552202
F 29.247114 54.205233 21.118202
F 29.302314 46.345833 20.991002
F 20.020414 54.101433 20.998202
F 20.233114 46.340333 21.092302
F 31.392514 47.917133 17.538802
F 33.730814 54.261733 18.512102
F 31.587814 42.727933 3.710302
F 22.429714 42.498233 13.959502
F 26.863414 55.305733 14.618502
F 36.055114 47.753533 17.411002
F 22.390014 55.374933 17.448902
F 31.588714 55.401833 0.158687
F 17.851714 50.298933 18.291902
F 35.908114 42.691033 6.542192
F 35.731414 42.689133 18.253302
F 18.052414 47.536833 2.768152
F 26.982114 55.403633 10.153902
F 17.984714 55.416733 7.478492
F 18.155514 42.659433 11.153002
F 17.966814 55.378533 14.589302
F 35.848014 50.344533 18.312202
F 18.055814 42.486533 13.926102
F 35.734514 47.904033 7.368882
F 35.909314 42.407133 13.835702
F 35.935414 47.873533 2.819412
F 31.533714 55.468833 7.377322
F 31.546814 55.142133 14.699402
F 26.947414 63.040533 2.766312
F 18.153114 65.748733 6.442032
F 26.879814 58.030433 6.588442
F 26.928014 65.786033 6.357852
F 18.075214 65.555133 13.576502
F 18.029514 63.145933 10.097002
F 26.851314 57.876733 3.893552
F 26.873614 65.677633 3.758202
F 18.103514 65.776433 10.860602
F 19.981614 69.493333 11.023902
F 26.966314 63.023033 0.050955
F 18.008814 63.095933 0.029401
F 29.337714 61.735533 3.757622
F 20.355014 61.974033 3.720482
F 29.217714 59.250233 0.004261
F 29.285014 66.937433 -0.013103
F 20.236414 59.278133 21.697102
F 20.241014 66.913733 0.068279
F 29.130214 59.171333 2.837592
F 29.058014 67.019033 2.693692
F 20.177814 59.517833 2.616902
F 20.227914 66.900733 2.928702
F 29.171314 61.962033 6.610082
F 20.109514 61.797433 6.457402
F 31.242914 63.256933 2.711312
F 22.624214 63.155933 2.856502
F 31.401614 58.066833 6.451782
F 31.492614 65.870133 6.379252
F 22.449914 58.008033 6.451412
F 22.592514 65.691333 6.505652
F 31.353614 58.009533 3.800062
F 31.255814 65.734633 3.806322
F 22.278714 57.983733 3.744092
F 22.610514 65.694233 3.751552
F 31.450314 63.096433 -0.080189
F 22.501714 62.942433 0.075117
F 33.472314 61.814933 3.567022
F 24.746414 61.779233 3.708222
F 33.717614 59.306533 0.146643
F 33.630114 67.029633 0.203533
F 24.899514 59.270633 21.841502
F 24.585814 66.974833 0.154099
F 33.625614 59.271033 2.943032
F 33.530114 66.953633 2.961542
F 24.624014 59.231933 2.686572
F 24.701614 67.045633 2.878972
F 33.530014 61.697233 6.370042
F 24.801514 61.702333 6.476692
F 26.955814 63.216533 10.177402
F 33.708314 61.812633 18.331402
F 26.846814 57.952033 13.720002
F 26.971414 65.577533 13.748102
F 24.680214 67.018633 14.479002
F 33.719414 67.408233 14.778802
F 27.143914 57.842533 11.009202
F 26.938014 65.686833 10.996702
F 33.542114 59.284933 14.649702
F 24.797814 61.843433 18.289602
F 26.906614 63.235933 7.461392
F 24.618214 59.233633 14.842202
F 29.107614 61.880433 10.788702
F 20.241214 61.686833 11.107602
F 29.136614 59.362333 7.340042
F 29.280614 67.084333 7.247002
F 20.023114 59.114733 7.470122
F 20.238514 67.010933 7.290122
F 29.189014 59.217533 10.187302
F 29.222014 67.124633 9.949462
F 20.200014 59.138333 10.116602
F 20.367614 67.122333 9.920112
F 29.131014 61.875733 13.708302
F 20.292714 61.752733 13.904902
F 31.473514 63.114433 10.034302
F 22.413914 62.908433 10.127702
F 31.457714 57.913033 13.711302
F 31.562914 65.780533 13.753302
F 22.354614 57.944333 13.810302
F 22.578714 65.576033 13.582702
F 31.501314 57.894533 11.128702
F 31.407814 65.821533 10.902302
F 22.539714 58.005133 11.074902
F 22.435714 65.636733 10.814802
F 31.466814 63.226433 7.205752
F 22.502414 63.025233 7.433872
F 33.673914 61.800233 10.901802
F 24.728914 61.871933 10.990202
F 33.661114 59.103533 7.355202
F 33.521014 67.095333 7.406672
F 24.626714 59.287733 7.531972
F 24.800514 67.079433 7.345302
F 33.612814 59.194433 10.194302
F 33.598814 67.249133 10.134502
F 24.875614 59.286033 10.277702
F 24.646014 67.026033 10.013702
F 33.581214 61.804933 13.661202
F 24.513514 61.824633 13.775902
F 27.197314 62.892433 17.416102
F 24.830314 66.985833 17.229102
F 27.126014 57.941633 20.920002
F 27.051214 65.717633 20.932502
F 24.868914 61.814433 20.922102
F 33.747814 61.994533 21.155702
F 26.981314 57.968333 18.180002
F 26.891414 65.544133 18.088002
F 24.683714 59.180833 17.398502
F 33.638414 67.018333 17.520802
F 26.786514 63.107433 14.763802
F 33.735714 59.353933 17.472802
F 29.339514 61.656133 18.192202
F 20.225814 61.953933 18.153202
F 29.173014 59.187233 14.519702
F 29.266714 66.865533 14.538202
F 20.199314 59.134533 14.881302
F 20.328114 66.841133 14.441802
F 29.281614 59.088433 17.217702
F 29.018414 66.844233 17.286502
F 20.199714 59.266933 17.756102
F 20.231414 67.086433 17.215502
F 29.357214 61.764533 20.820402
F 20.253414 61.857533 20.935102
F 31.549814 63.055033 17.274102
F 22.479714 63.261133 17.624102
F 31.563314 57.943333 21.006802
F 31.475414 65.785433 20.861802
F 22.523014 57.932833 21.093202
F 22.400614 65.659333 20.944602
F 31.414414 57.911133 18.259102
F 31.255614 65.497433 18.128302
F 22.399614 57.972133 18.347102
F 22.540214 65.868633 18.244702
F 31.362914 63.170033 14.585002
F 22.352814 63.187533 14.975102
F 18.009514 65.749433 3.799872
F 17.859514 57.895833 21.052102
F 18.007114 63.126833 2.781292
F 35.898014 63.253233 2.955182
F 17.899814 63.217233 7.364792
F 24.534314 69.623933 20.984502
F 20.394514 69.587133 18.195102
F 18.081714 58.092033 3.714152
F 35.825614 57.938333 13.910602
F 17.918914 57.885833 18.263802
F 20.123214 69.454633 13.753802
F 20.100114 69.437033 20.835802
F 24.652314 69.663833 6.396532
F 22.277414 55.383033 3.013972
F 22.394414 55.304833 7.393772
F 26.900014 55.268333 7.442722
F 31.349714 55.384133 17.455302
F 40.251114 1.420933 14.598502
F 47.126214 0.175736 11.536602
F 44.602114 1.537833 2.842142
F 44.840314 9.196973 2.994252
F 40.611814 9.032803 14.487302
F 46.845014 0.416690 3.937232
F 44.713014 4.306963 6.421122
F 44.807214 11.997533 6.588702
F 42.608314 12.971833 17.376502
F 40.254714 1.666823 7.533712
F 44.647714 4.125243 3.698272
F 44.649614 11.862733 3.799352
F 49.296914 11.893633 18.423502
F 49.222414 4.004573 18.378802
F 44.841114 1.390063 21.987202
F 44.729414 9.299123 0.307100
F 37.878114 7.719643 3.657772
F 38.144314 12.933133 17.208902
F 47.029914 7.896893 3.809812
F 42.451114 0.233919 18.397402
F 37.981914 5.518683 0.108179
F 44.908814 1.375853 10.490202
F 46.995614 5.083093 21.975402
F 47.153914 5.338353 14.898802
F 38.122814 5.178943 2.812572
F 51.667614 12.990833 14.626402
F 47.039814 5.502603 2.810332
F 38.185114 13.112733 14.522102
F 38.183714 7.820353 6.316742
F 51.469114 13.213133 17.392402
F 47.117114 7.826543 6.408692
F 51.551114 7.864903 21.137002
F 40.282414 1.630613 2.760262
F 40.208614 9.144393 2.836902
F 49.208414 1.495733 3.081882
F 49.229814 9.189303 3.024742
F 40.318014 4.124583 6.606932
F 40.481814 11.915433 6.521162
F 49.287114 4.041303 6.417022
F 49.291314 11.743633 6.376822
F 40.338914 4.160043 3.858522
F 40.338614 11.780433 3.482482
F 49.231814 4.243703 3.672582
F 49.169914 11.865333 3.639062
F 40.119314 1.704033 0.024007
F 40.441014 9.220103 0.089709
F 48.915814 1.419683 0.336888
F 49.278514 9.279393 21.936902
F 42.503114 8.019073 3.896892
F 42.631714 12.966333 14.672402
F 51.369014 7.787263 3.694442
F 42.777414 7.992983 21.011202
F 42.395814 5.541103 0.190959
F 38.280514 13.050933 0.272981
F 51.435014 5.269253 0.169220
F 46.920414 12.808533 17.335902
F 42.500014 5.525373 2.841062
F 38.209314 13.269133 7.407672
F 51.618514 5.244253 2.938842
F 47.129214 13.034133 22.007802
F 42.686214 8.214303 6.508562
F 51.571714 12.924633 10.025102
F 51.584014 7.883473 6.518582
F 51.541014 5.351923 17.461202
F 40.331714 11.739133 18.078302
F 40.406014 4.179773 18.413402
F 42.782914 13.005333 10.130302
F 44.906114 9.070343 10.154502
F 49.461814 11.947533 21.250802
F 49.251114 3.974143 21.006002
F 44.950714 3.957813 13.935302
F 44.968914 11.813933 13.800402
F 40.345914 11.665033 20.906902
F 40.105714 4.172113 21.066802
F 44.933514 3.994493 11.194702
F 45.117314 11.722533 11.043302
F 49.231414 9.195313 17.532402
F 49.412114 1.356243 17.636002
F 44.809914 1.680143 7.708702
F 45.028514 9.226503 7.389842
F 38.155514 7.815183 11.007902
F 51.560614 12.991033 7.375282
F 47.339114 7.875133 11.219602
F 42.567214 5.403533 17.301902
F 38.054814 5.230783 7.499532
F 42.599414 12.969333 21.718402
F 47.152814 5.237753 7.447502
F 42.656714 13.186133 7.436322
F 38.133714 5.205523 10.268002
F 46.940114 13.054033 2.771442
F 47.362714 5.269903 10.259102
F 47.223114 13.262833 10.075702
F 38.228614 7.888393 13.702802
F 42.443514 13.047733 2.678442
F 47.124014 7.692443 13.882902
F 51.675014 5.159883 14.773902
F 40.258114 1.542833 10.358302
F 40.465114 9.157313 9.922622
F 49.218414 1.497333 10.203802
F 49.436114 9.207503 10.097802
F 40.363414 4.124383 14.069402
F 40.454114 11.711233 13.666402
F 49.395214 3.923503 13.916802
F 49.341514 11.806433 13.723602
F 40.391614 4.137413 11.292902
F 40.330514 11.683833 10.787602
F 49.573914 4.037713 11.193602
F 49.323214 11.706333 10.969602
F 38.062414 5.175443 17.471102
F 40.334214 9.195793 7.207672
F 49.255414 1.605493 7.545912
F 49.293814 9.086893 7.398822
F 42.668714 8.022613 11.039002
F 47.051614 13.192833 14.636702
F 51.807614 7.881553 10.944702
F 42.687714 5.312083 14.667602
F 42.564814 5.573623 7.465172
F 51.740214 13.154333 0.285044
F 51.583114 5.300833 7.298702
F 38.218314 13.206433 2.921272
F 42.629414 5.327273 10.400702
F 51.524514 13.102133 3.091042
F 51.705914 5.322703 10.027902
F 47.161014 13.040533 7.390352
F 42.749214 7.813353 13.671502
F 51.516714 7.936603 18.448702
F 51.489114 7.809913 13.767902
F 42.631314 7.928813 18.306102
F 40.313414 9.108543 17.353202
F 40.239714 1.562973 17.631602
F 44.636914 1.561203 17.539102
F 44.951114 9.072543 17.311702
F 44.574514 3.959843 21.129102
F 45.051414 11.803433 20.925802
F 38.198214 13.250133 10.100402
F 46.896114 7.780383 21.160902
F 44.764814 4.132593 18.353702
F 44.698614 11.584333 18.174202
F 47.035114 5.233523 17.486602
F 38.200114 7.966123 20.935802
F 44.777414 1.330503 14.787702
F 45.001114 9.129543 14.567202
F 38.079514 7.800353 18.232102
F 49.323414 9.142253 14.736402
F 46.976714 7.851483 18.503802
F 49.422514 1.427783 14.885202
F 38.173614 5.446953 14.832302
F 47.158014 0.143476 14.227902
F 35.936014 1.406723 10.065702
F 47.036814 0.335551 6.755342
F 42.536914 0.222141 3.904352
F 42.513014 0.322752 21.109502
F 35.688814 1.424533 17.252302
F 35.817014 11.828033 6.512762
F 46.976214 0.024251 21.068402
F 37.886114 0.388566 3.879742
F 36.000514 11.771633 3.800002
F 53.817214 3.947243 11.087502
F 51.492514 0.053986 18.601402
F 38.035714 0.136241 11.059202
F 35.736614 4.056343 3.642242
F 37.922014 0.263473 18.315902
F 42.421714 0.191204 13.826202
F 53.685814 3.960213 18.416102
F 42.618814 0.359268 6.693602
F 53.642114 3.870583 6.604802
F 53.572514 11.797133 18.499302
F 53.742814 9.192963 17.552802
F 51.371314 0.338745 3.914362
F 46.877814 0.192259 18.375402
F 51.384814 0.218354 6.815432
F 38.046414 0.300155 20.986502
F 53.791014 11.655033 3.763952
F 53.954714 3.981643 13.761002
F 53.593614 9.176883 14.856102
F 35.877914 1.506743 7.323822
F 35.788414 1.618443 0.227602
F 35.910914 12.094233 20.951402
F 35.792114 9.270113 17.492102
F 35.815314 11.884333 18.279102
F 35.798314 9.450863 21.720602
F 35.948914 3.906643 11.313602
F 35.693514 1.559623 2.948772
F 36.019514 9.201903 7.361272
F 36.037114 4.145943 13.978302
F 35.830714 4.229363 21.025102
F 35.916614 4.037113 6.502242
F 35.887714 1.538813 14.635702
F 35.841314 9.248243 2.644592
F 51.380814 0.459426 21.325702
F 38.060814 0.240414 13.795602
F 51.717714 0.236340 13.836802
F 38.180414 0.183630 6.625662
F 51.653414 0.205687 11.139802
F 49.339814 27.153533 21.147902
F 51.658314 23.153633 21.012202
F 45.106014 24.904733 2.833672
F 45.010214 16.882433 2.898532
F 49.202614 27.288833 18.361302
F 49.290114 27.264333 3.731662
F 44.697814 27.224733 18.458602
F 44.821814 19.376533 6.463902
F 49.453614 27.218833 13.775802
F 51.576814 15.571333 21.162702
F 40.296114 27.203033 18.537002
F 44.918314 19.440433 3.719382
F 45.009814 27.227133 21.148402
F 42.865914 23.239133 21.097602
F 44.995514 24.621433 0.177774
F 44.885014 16.885733 0.142708
F 38.298314 15.827233 3.558892
F 38.367014 23.176633 3.814342
F 47.348914 15.491933 3.716612
F 47.105914 23.254733 3.908882
F 38.047614 20.685133 0.156985
F 47.439914 20.749633 0.180021
F 38.273214 20.671633 2.925822
F 47.219914 20.810733 2.813772
F 38.131014 15.853033 6.363192
F 38.163314 23.421733 6.483522
F 47.150114 15.593233 6.546692
F 47.162014 23.550633 6.693352
F 40.559814 24.474133 2.909862
F 40.512414 16.999633 2.904042
F 49.315914 24.699933 2.917152
F 49.460414 16.771233 2.821802
F 49.353314 27.222733 11.163302
F 40.495914 19.666833 6.534602
F 40.318214 27.356933 6.493542
F 49.441714 19.550533 6.468642
F 44.907914 27.294633 6.529702
F 40.506714 19.590833 3.835542
F 40.435714 27.311033 10.922102
F 49.526814 19.557333 3.727062
F 40.551114 24.592433 0.207598
F 40.216314 16.930833 0.100461
F 49.381414 24.669033 0.175447
F 49.333614 16.738533 0.175484
F 42.712014 15.708633 3.625052
F 42.905914 23.475633 3.955992
F 51.802014 15.689333 3.779292
F 51.482014 23.402833 3.703262
F 42.892214 20.714433 0.118366
F 51.783014 20.548433 0.168962
F 42.691614 20.828733 2.799122
F 51.691614 20.751833 2.817112
F 42.496314 15.657233 6.456342
F 42.582714 23.440233 6.718352
F 51.724014 15.628733 6.568442
F 51.633014 23.446933 6.487732
F 49.532414 19.184533 18.143502
F 40.445514 27.162333 13.754402
F 44.793214 24.790833 10.342702
F 44.639014 16.966733 10.256102
F 42.561314 15.648133 21.172302
F 42.597514 15.581933 18.331002
F 44.967314 27.354433 3.809952
F 44.953514 19.453933 13.785602
F 51.644214 20.768933 17.582102
F 49.321114 16.929333 14.577502
F 40.252314 27.136633 21.359502
F 44.773114 19.616433 11.134802
F 40.706914 27.227233 3.770902
F 49.455914 24.635833 14.646802
F 44.833214 24.761933 7.521112
F 44.881514 16.781533 7.278622
F 38.147614 15.797833 10.903202
F 38.204714 23.496033 11.045402
F 47.052614 16.001933 10.915102
F 47.181014 23.449533 11.035602
F 38.199814 20.870333 7.439182
F 46.973614 20.879733 7.303542
F 38.251114 20.800233 10.214702
F 47.062914 20.806933 10.159002
F 38.147814 15.652333 13.684402
F 38.149614 23.225433 13.919002
F 47.139114 15.697033 13.621702
F 47.190114 23.547933 13.803202
F 40.465914 24.823233 9.982372
F 40.410014 16.892233 10.129802
F 49.348014 24.733433 10.236702
F 49.442214 17.056933 10.100102
F 44.797414 27.446933 11.127202
F 40.420514 19.523033 13.823302
F 49.520914 19.295133 20.948302
F 49.590814 19.441133 13.729702
F 44.780114 27.224433 13.814702
F 40.360014 19.422133 11.027602
F 49.232814 27.399033 6.420122
F 49.305514 19.667033 11.006602
F 40.332714 24.749333 7.280572
F 40.397214 17.063133 7.501802
F 49.407814 24.880833 7.290002
F 49.502814 16.867133 7.281962
F 42.675914 15.567333 11.034802
F 42.527614 23.465433 11.078802
F 51.412714 15.419233 11.023402
F 51.556314 23.583433 11.080302
F 42.720014 20.975733 7.552732
F 51.659814 20.773433 7.498232
F 42.506814 20.884033 10.308602
F 51.476114 20.982533 10.101302
F 42.576614 15.494633 13.698302
F 42.630414 23.450233 13.831002
F 51.464614 15.528033 13.768002
F 51.676314 23.499033 13.817002
F 51.820614 23.514233 18.200102
F 42.886814 20.745033 17.410202
F 44.960414 24.728633 17.303802
F 44.862214 16.783633 17.439902
F 40.356314 16.772933 14.509602
F 44.947814 19.526333 21.120902
F 51.397614 15.650733 18.515402
F 42.841414 23.376733 18.440902
F 40.629114 19.582233 18.312502
F 45.071114 19.550533 18.329802
F 51.832514 20.889233 14.810402
F 42.733814 20.628833 14.680502
F 44.778914 24.645933 14.650802
F 44.907614 17.004533 14.713502
F 38.083414 15.555033 18.159102
F 38.127614 23.163233 18.309802
F 47.070214 15.307333 18.288302
F 47.174914 23.277733 18.118102
F 38.230214 20.656733 14.823902
F 47.341014 20.872133 14.523602
F 38.377814 20.594033 17.555002
F 47.310814 20.673333 17.236002
F 37.918014 15.557533 20.909502
F 38.156514 23.348233 20.998102
F 47.019214 15.452633 21.006502
F 47.190714 23.263333 20.849602
F 40.472414 24.629933 17.657702
F 40.522414 16.873733 17.368802
F 49.491514 24.772033 17.466102
F 49.358814 16.663933 17.265002
F 40.409714 24.441233 14.892202
F 40.438514 19.433933 21.054502
F 35.954614 16.958333 2.675072
F 53.818214 16.949433 14.832802
F 35.932714 19.591933 11.177202
F 53.777814 16.786133 10.234702
F 36.046314 19.396633 18.169802
F 35.954114 19.456033 6.394392
F 53.752714 16.888133 17.681902
F 53.826514 27.452533 13.843502
F 53.755614 19.578033 10.900102
F 53.990114 16.875733 7.603742
F 36.063814 27.013433 6.320982
F 36.042114 24.672133 2.778002
F 35.883514 16.896433 17.264602
F 35.963114 19.345933 13.897202
F 36.034714 17.021333 7.400802
F 35.820514 27.100933 18.307402
F 36.074814 27.261633 11.047002
F 35.776914 16.761133 21.855102
F 35.918414 27.233733 13.722602
F 35.970614 17.132333 10.036802
F 35.812014 24.525633 7.395782
F 38.332514 28.537233 2.979342
F 47.060514 28.329533 14.566702
F 44.841714 32.364033 2.794732
F 44.935714 40.073433 2.890112
F 47.116314 28.790033 3.010202
F 44.773614 34.821133 6.452852
F 38.063814 28.415533 7.400412
F 44.801114 34.967733 3.663942
F 38.001414 28.535933 17.551502
F 38.141814 28.573033 9.968252
F 44.612414 32.303333 0.063718
F 44.887814 40.050733 0.128995
F 38.019514 31.056333 3.736002
F 37.850114 38.846633 3.757762
F 47.087214 31.408733 4.086412
F 47.137314 38.863933 3.914552
F 51.526814 28.644933 14.711802
F 37.922614 36.264433 -0.049988
F 51.572814 28.573033 2.957992
F 47.226114 36.226133 -0.018678
F 38.262514 28.563233 14.764302
F 38.029614 36.276633 2.898182
F 47.269814 28.506033 10.358602
F 47.021514 36.310933 2.695282
F 38.022614 30.962833 6.447762
F 37.792014 38.720333 6.545802
F 46.970914 31.207133 6.795922
F 47.042114 38.952133 6.576232
F 40.279414 32.247533 2.746692
F 40.277314 39.962933 2.910472
F 49.289714 32.324333 2.950422
F 49.369114 40.036733 2.840802
F 40.186014 35.057033 6.456112
F 49.072014 35.055133 6.301692
F 40.354414 34.808133 3.775002
F 49.299114 34.933133 3.506322
F 40.349614 32.246833 0.117186
F 40.341414 39.873233 0.124021
F 49.314014 32.075433 0.122024
F 49.416814 40.367033 0.222386
F 42.393114 31.079333 3.674082
F 42.458014 38.668633 3.965282
F 51.548014 31.059233 3.908742
F 51.516514 38.880933 3.809912
F 42.657414 28.413533 0.143566
F 42.623714 36.138533 -0.046871
F 35.844314 39.853933 14.855502
F 51.606914 36.239133 0.142588
F 51.645814 28.502233 17.453102
F 42.501914 36.234533 2.766572
F 51.510414 28.408833 0.235773
F 51.585814 36.251233 2.915012
F 42.404414 31.161433 6.390182
F 42.556914 38.705133 6.627432
F 51.557214 30.984733 6.593642
F 51.571714 38.783133 6.578762
F 51.657814 38.968633 21.004902
F 51.789114 30.851333 21.100002
F 44.962714 32.373633 10.345202
F 44.684414 40.144633 10.083002
F 42.637214 38.773533 20.996802
F 44.812514 34.847933 13.999602
F 42.643014 31.012633 20.807202
F 44.734714 34.958533 11.242902
F 42.515114 36.067633 17.404602
F 51.679314 36.313333 17.439002
F 44.699714 32.250133 7.532672
F 44.735514 40.050633 7.470792
F 38.176014 31.060433 10.931602
F 38.064714 38.587933 11.106402
F 47.239214 31.141233 11.264702
F 47.017214 39.013433 11.024702
F 37.932414 28.364233 0.120150
F 37.807014 36.096433 7.322322
F 35.784414 39.990733 17.506002
F 46.909514 36.268333 7.484712
F 42.600214 28.453433 17.461902
F 38.112414 36.062833 10.242302
F 51.597414 38.935133 18.345402
F 46.813114 36.345033 10.225202
F 37.948014 31.134233 13.759402
F 38.186214 38.635233 13.838402
F 47.159814 31.157933 13.987902
F 47.270414 38.845333 13.647502
F 40.358914 32.432433 9.937512
F 40.247914 40.082433 10.113402
F 49.303514 32.642233 10.239302
F 49.244014 40.093433 10.053002
F 40.393514 35.014633 13.705902
F 49.330514 35.083033 13.929002
F 40.446714 34.878633 10.944302
F 49.138214 35.221333 11.220802
F 40.246814 32.386233 7.280222
F 40.047614 39.878633 7.482032
F 49.263014 32.456233 7.508232
F 49.267514 40.103933 7.348832
F 42.540014 31.077233 11.010302
F 42.512814 38.771033 11.023302
F 51.484414 31.316433 10.982402
F 51.550514 38.762033 11.039702
F 49.558614 32.488033 14.688902
F 42.489814 36.180933 7.416932
F 42.614614 38.766933 18.166702
F 51.515714 36.284833 7.454902
F 51.535214 28.432433 7.630802
F 42.621314 36.172633 10.123802
F 40.259214 34.868333 18.333302
F 51.486914 36.171233 10.226502
F 42.497114 30.976033 13.858102
F 42.748814 38.704233 13.786802
F 51.598114 31.092233 13.655702
F 51.671814 38.732433 13.648402
F 42.643514 36.081933 14.715302
F 49.564114 34.701033 21.016002
F 44.844114 32.233233 17.186902
F 44.974114 40.060933 17.295502
F 44.829614 34.818033 21.092402
F 51.552414 36.360533 14.743402
F 44.864814 34.920633 18.252602
F 49.551014 40.104133 14.610302
F 49.580514 34.894133 18.329502
F 44.800514 32.256333 14.588502
F 45.055814 39.979633 14.634802
F 37.858414 31.134333 18.227702
F 38.094714 38.758533 18.095702
F 46.976814 30.998233 18.242802
F 47.192814 39.013533 18.217902
F 40.526814 39.850533 14.757702
F 37.902314 36.065433 14.430102
F 51.470714 31.131733 18.439602
F 47.107014 36.213433 14.779902
F 40.237014 32.406733 14.602502
F 37.982614 36.225833 17.178302
F 42.597214 31.113533 18.187402
F 47.120314 36.353633 17.557402
F 38.105314 31.050433 20.904202
F 37.988314 38.967133 20.990402
F 46.966414 30.960533 21.008702
F 47.203514 38.883533 21.015602
F 40.244014 32.359833 17.425602
F 40.355514 40.023533 17.501002
F 49.322614 32.322733 17.428402
F 49.367514 40.141733 17.255102
F 40.307914 34.951633 20.991702
F 51.484114 28.668733 10.213802
F 35.775914 34.932533 10.871502
F 47.050114 28.588433 7.641382
F 42.686114 28.459633 14.813602
F 47.000814 28.401933 17.254902
F 42.611414 28.549133 10.056802
F 42.678014 28.637133 7.312342
F 42.760714 28.535133 2.872662
F 47.101114 28.540333 0.269319
F 35.922314 32.234533 7.573082
F 53.876414 35.114933 4.059012
F 53.877014 34.906733 18.510702
F 53.747014 32.371633 7.709952
F 35.610114 32.380333 17.281902
F 53.737214 34.981333 13.997202
F 53.819614 32.262333 17.526902
F 53.838314 32.512633 2.994942
F 53.857914 32.471033 14.782702
F 53.792714 34.723833 21.395102
F 36.004714 34.794033 3.770282
F 35.699314 34.499633 6.449002
F 44.905014 55.287333 10.161802
F 40.222614 42.400133 6.671202
F 44.627314 47.543533 3.060052
F 44.840314 42.742333 20.934902
F 49.382314 55.577933 10.336302
F 35.793614 50.382933 3.741062
F 44.590814 50.314233 6.676362
F 40.480914 55.442333 10.222102
F 40.345714 42.485133 3.794092
F 49.512714 42.762233 13.688302
F 44.628914 50.161633 4.017262
F 44.850014 42.800733 11.071902
F 45.028514 42.690633 18.268502
F 51.612214 46.530533 21.029302
F 44.827014 47.757133 0.110614
F 40.546014 42.637333 18.390402
F 38.197814 54.122633 3.918262
F 38.259514 46.515233 3.788262
F 47.006414 54.179233 3.604372
F 47.083114 46.472233 3.707932
F 38.148714 51.699933 -0.008668
F 38.098014 43.864733 0.302597
F 47.051114 51.723033 0.312787
F 46.938314 44.166833 0.063643
F 37.997714 51.618533 2.779242
F 38.254914 43.978333 2.960102
F 46.853214 51.543033 3.033652
F 47.028914 43.919733 2.883232
F 37.937814 54.270033 6.605822
F 37.953314 46.628233 6.550052
F 47.196914 54.111733 6.500342
F 46.962314 46.605133 6.365572
F 40.421914 47.712333 2.876492
F 42.618714 43.750233 2.864302
F 49.431714 47.795333 2.961862
F 49.366514 55.546333 0.246732
F 40.134014 50.303933 6.417282
F 49.342014 42.682533 6.334932
F 49.361614 50.460533 6.537402
F 44.823914 42.651133 3.654722
F 40.346114 50.141233 3.781232
F 40.263714 55.495033 0.258133
F 49.174814 50.417433 3.738732
F 35.985614 42.460533 11.191702
F 40.435014 47.814633 0.173205
F 40.213214 50.235233 18.475502
F 49.321014 47.793333 0.266443
F 49.483514 42.589233 18.189002
F 42.595714 54.083733 3.911372
F 42.489914 46.385533 3.739612
F 51.602514 54.040433 3.817772
F 51.725214 46.481933 3.756332
F 42.634514 51.517533 0.200927
F 42.533014 43.989233 0.158932
F 51.361714 51.642133 0.272764
F 51.544514 43.906233 0.057922
F 42.547414 51.516033 3.063862
F 44.903614 42.601133 13.934802
F 51.547014 51.401433 2.997902
F 51.632814 43.908233 2.738822
F 42.557514 54.368533 6.591302
F 42.335214 46.374833 6.517442
F 51.496014 54.221733 6.448952
F 51.447114 46.547633 6.428842
F 51.592414 54.204633 21.210402
F 40.305514 47.694433 14.897902
F 44.727814 47.624333 10.157902
F 40.642914 42.358533 13.771202
F 40.446014 50.426933 21.302602
F 42.501914 46.448533 21.021902
F 44.617714 50.357433 13.877102
F 38.033114 46.417933 21.324102
F 42.550214 54.237533 21.186602
F 51.657814 44.026733 17.366402
F 44.637414 50.170333 10.973402
F 49.281114 42.653133 3.616762
F 51.365214 51.538033 14.796302
F 40.329714 55.521233 2.978882
F 44.660014 47.749433 7.429062
F 49.330914 50.495033 18.436402
F 38.081714 54.221033 10.934102
F 38.193114 46.377433 11.126202
F 47.126914 54.285033 11.147202
F 47.175714 46.515933 11.099602
F 37.967314 51.587133 7.472942
F 38.055414 43.990533 7.428032
F 47.022114 51.464533 7.400772
F 47.126114 43.848433 7.311402
F 38.001514 51.644433 10.146402
F 38.095114 43.865933 10.205102
F 47.052914 51.659833 10.204902
F 47.153614 44.021333 10.025102
F 38.271614 54.106733 13.635902
F 38.277214 46.186433 13.868502
F 46.821914 54.221833 13.904102
F 46.882914 46.548933 13.902602
F 40.197014 47.876833 10.159002
F 49.251114 50.397233 21.187602
F 49.357314 47.824933 9.999482
F 42.563814 46.519433 18.331502
F 40.550114 50.143833 13.902102
F 40.401514 42.552633 11.080502
F 49.282414 50.248033 13.748802
F 40.436214 47.709533 17.533802
F 40.375314 50.504033 11.227402
F 47.094314 46.651033 20.940002
F 49.303614 50.293533 11.105602
F 49.334914 47.953233 17.477702
F 40.250714 47.857433 7.513792
F 49.125114 47.790633 14.788702
F 49.318914 47.809133 7.308002
F 42.516514 54.168433 18.484202
F 42.675714 54.219033 11.159502
F 42.333414 46.539633 11.117702
F 51.659514 54.180233 11.104002
F 51.395314 46.444333 11.166902
F 42.208414 51.670833 7.306852
F 42.416314 43.765333 7.564852
F 51.593614 51.593933 7.394842
F 51.623814 43.982533 7.392052
F 42.595314 51.695233 9.989392
F 42.593814 44.020033 10.118602
F 51.588414 51.638733 10.230202
F 51.652914 43.981833 10.040802
F 42.454114 54.245733 13.778302
F 42.482814 46.359133 13.791602
F 51.419614 54.151433 13.815202
F 51.372114 46.530133 13.804402
F 49.275314 42.939433 20.947602
F 42.641714 43.874533 14.826802
F 44.788814 47.795433 17.414702
F 42.553814 51.632333 14.951502
F 44.903314 50.299133 21.177002
F 47.105714 54.329533 21.216102
F 51.678714 43.991133 14.687502
F 51.661614 51.577633 17.482302
F 44.784914 50.496733 18.552602
F 51.609514 54.082433 18.379002
F 42.768314 43.858833 17.459002
F 42.508514 51.539733 17.659502
F 44.695014 47.729933 14.743202
F 51.597314 46.647233 18.234302
F 37.821414 54.123833 18.408702
F 38.177114 46.353533 18.490802
F 47.090114 54.216233 18.363302
F 47.100214 46.637433 18.200502
F 38.166514 51.544933 14.748102
F 38.320614 43.634533 14.751102
F 47.046614 51.478733 14.753102
F 47.257914 43.966833 14.536902
F 38.163414 51.637133 17.416302
F 38.042414 43.891333 17.488802
F 47.068414 51.605033 17.430202
F 47.241314 44.036633 17.342402
F 38.049614 54.306733 21.153502
F 44.745514 42.585133 6.575762
F 40.285214 42.561533 21.234302
F 49.430914 42.814733 10.974102
F 44.754014 55.484833 0.141000
F 40.252114 55.485333 7.582592
F 44.742714 55.427133 17.317802
F 44.552414 55.528133 14.586402
F 35.934914 50.207133 11.151802
F 49.307914 55.352633 17.343402
F 40.233314 55.628133 14.764302
F 40.251714 55.358333 17.532502
F 49.299914 55.448533 7.407042
F 53.896514 47.688933 2.968142
F 36.075014 47.749133 14.751802
F 35.787514 50.388833 13.791202
F 49.090614 55.515133 14.653302
F 35.823714 55.459333 17.387002
F 44.622114 55.397833 2.821662
F 35.783914 55.515933 7.512922
F 53.855714 42.790133 20.926502
F 36.024714 55.487733 2.897872
F 35.990214 50.246233 21.099502
F 35.943614 55.436733 14.743802
F 35.936914 42.713533 21.025802
F 35.913214 42.526533 3.927712
F 35.868814 47.739233 10.094302
F 35.867214 50.442333 6.445182
F 44.935914 55.606933 7.423752
F 49.371114 55.482133 2.890832
F 35.710114 65.720633 6.434532
F 44.639814 63.171033 2.787922
F 53.694214 58.123333 11.212802
F 35.802414 65.671533 10.986002
F 44.861714 58.104233 6.491282
F 44.920614 66.019333 6.418682
F 35.851814 58.049633 18.336602
F 42.524514 61.932633 18.434602
F 44.753114 58.075933 3.802992
F 44.639114 65.806833 3.729902
F 51.572014 61.887333 18.613202
F 44.928214 63.212733 0.070880
F 38.123314 62.042733 3.754682
F 46.895614 61.861933 3.844802
F 38.136314 59.402333 0.176045
F 38.189514 67.259533 0.003871
F 47.257114 59.518133 0.150637
F 47.134714 66.973133 21.954802
F 38.126914 59.388833 2.861372
F 38.125314 67.318933 2.681222
F 47.133214 59.253733 2.916512
F 47.135814 67.134333 2.931282
F 38.190714 61.909733 6.467532
F 47.066714 61.959433 6.596712
F 40.367114 63.446833 2.764892
F 49.175914 63.189233 3.020542
F 40.072414 57.941633 6.771172
F 40.404114 65.863133 6.419962
F 49.244214 58.086533 6.567362
F 49.303514 65.903733 6.638652
F 40.218014 58.127833 3.909642
F 40.318114 65.991733 3.680812
F 49.247614 58.068433 3.909642
F 49.284714 65.780133 3.875972
F 40.487214 63.155933 0.143471
F 49.389014 63.281233 0.248862
F 42.438214 62.007933 3.707142
F 51.409114 61.890333 3.623252
F 42.743314 59.336033 0.345958
F 42.648614 67.139733 0.007419
F 51.587014 59.163333 0.382203
F 51.387514 67.315733 0.392748
F 42.520514 59.329533 3.008412
F 42.627314 67.304233 2.879262
F 51.542214 59.245233 3.162072
F 51.494814 67.140233 3.171182
F 42.620514 61.963233 6.393332
F 51.486514 62.125333 6.462902
F 42.381414 59.452533 14.731802
F 44.869714 63.133733 10.075602
F 42.756114 67.026533 14.823602
F 51.527514 67.075433 14.568402
F 44.577714 58.156233 13.820202
F 44.968814 65.832133 13.788002
F 51.528314 59.328433 17.590002
F 51.370014 59.379433 14.779002
F 44.738414 58.055633 11.144402
F 44.822214 65.682933 10.970602
F 51.594514 61.754133 21.542002
F 44.758514 63.371633 7.236682
F 38.191014 61.750333 11.155602
F 47.101414 61.874433 11.125002
F 38.052314 59.405233 7.467762
F 38.020014 67.091533 7.437742
F 47.076114 59.453433 7.637152
F 47.070314 67.176333 7.605002
F 38.114914 59.271833 10.145402
F 38.157214 67.023633 10.156602
F 47.159414 59.217233 10.299902
F 47.120414 67.140033 10.361002
F 38.130114 61.923833 13.862902
F 47.027114 61.966933 13.792702
F 40.444014 63.207533 10.148102
F 49.393214 63.246633 10.373602
F 40.235614 58.232933 13.859002
F 40.585314 65.766733 13.907502
F 49.070714 58.128033 13.834902
F 49.347614 65.687033 13.990302
F 40.229314 57.974133 11.075602
F 40.492014 65.833533 11.088502
F 49.340514 58.140033 11.256802
F 49.418214 65.916833 11.292102
F 40.457114 63.377533 7.356152
F 49.174714 63.242333 7.538922
F 42.748014 61.892033 11.077302
F 51.662014 62.127833 11.123802
F 42.412114 59.212533 7.453902
F 42.604714 67.207533 7.235502
F 51.503614 59.518233 7.613702
F 51.522414 67.018633 7.652212
F 42.513114 59.309833 10.213602
F 42.674514 66.982333 9.910252
F 51.520814 59.511333 10.310702
F 51.692214 67.040933 10.458202
F 42.511314 61.991433 13.746002
F 51.558914 61.915833 13.859502
F 42.393914 67.186033 17.564502
F 44.837514 63.032633 17.399302
F 45.006214 58.191033 21.165702
F 44.834014 65.748433 21.083202
F 42.494714 59.217533 17.390602
F 51.720314 67.014933 17.289102
F 44.591114 57.954633 18.412902
F 44.645114 65.751733 18.330202
F 42.709214 61.929433 21.248702
F 44.811914 63.198333 14.673602
F 38.069014 62.058633 18.286502
F 47.042714 61.883633 18.187402
F 37.963014 59.404533 14.718402
F 38.274214 67.071733 14.620702
F 46.877314 59.228533 14.828502
F 47.148714 66.866433 14.898402
F 38.119114 59.380933 17.454602
F 37.967414 67.212633 17.347002
F 46.817214 59.212833 17.503302
F 47.031314 66.994833 17.662102
F 38.164214 61.930533 21.033702
F 47.211514 62.044633 21.122402
F 40.343914 63.435733 17.467502
F 49.411814 63.253033 17.559702
F 40.445214 57.970333 21.213402
F 40.413314 65.771033 21.188902
F 49.403514 58.158833 21.076702
F 49.355714 65.880933 20.843202
F 40.167514 57.856133 18.404702
F 40.155514 65.895033 18.476202
F 49.222714 58.008133 18.186602
F 49.317014 65.806933 18.170302
F 40.313414 63.148933 14.659202
F 49.420214 63.117333 14.803302
F 36.045314 58.004533 3.842122
F 35.914614 63.113333 10.192702
F 35.919814 63.251433 0.211663
F 35.925614 58.116533 11.152502
F 35.995514 65.950533 21.213302
F 35.945714 58.037933 6.472182
F 53.621214 65.956933 21.161402
F 35.668614 62.959133 7.421502
F 35.888314 63.349533 17.371702
F 35.908714 65.970333 13.725302
F 53.727214 63.252533 10.081502
F 53.831214 63.238033 7.452612
F 35.912214 65.812533 3.792332
F 53.794614 65.791333 13.939402
F 35.855114 63.263633 14.572802
F 53.867714 65.700933 11.275102
F 53.694414 65.735333 18.499202
F 53.927514 63.414833 21.932202
F 35.793714 65.873733 18.534302
F 35.739314 55.448033 10.283602
F 35.923114 58.251933 21.037602
F 42.557514 69.573233 10.966302
F 35.885014 55.685333 0.295870
F 62.805914 1.389013 2.894942
F 62.727814 8.997573 2.860352
F 67.060314 11.704233 20.912102
F 69.202214 7.778093 21.177502
F 62.569914 3.957633 6.496522
F 62.747014 11.412833 6.519942
F 67.246614 3.994243 21.008202
F 60.411514 7.745913 21.014302
F 62.810214 3.936263 3.858492
F 62.797714 11.563733 3.747982
F 67.140114 1.307573 7.547962
F 69.337914 5.170963 17.641702
F 67.509314 1.296693 14.549602
F 62.652714 8.988053 0.178616
F 53.770614 11.799233 21.164302
F 60.713014 5.125563 17.418002
F 55.814214 7.745423 3.928852
F 67.163714 1.335043 17.184902
F 65.027014 7.622833 3.685492
F 58.236114 11.855333 21.028802
F 55.851114 5.412893 21.942902
F 56.209114 12.818833 7.434912
F 64.969814 5.190493 0.091026
F 64.974514 7.754743 18.392802
F 56.174614 5.240423 2.783522
F 60.677014 12.839733 14.584702
F 65.050414 5.108483 2.803492
F 64.918714 13.004533 17.221902
F 56.191614 7.531373 6.445202
F 58.037114 4.054813 21.204802
F 65.064514 7.755113 6.413832
F 67.379714 1.537443 0.162806
F 58.252914 1.483943 3.054312
F 57.913414 8.962013 2.777932
F 69.352714 12.810633 3.045522
F 67.265214 9.068743 2.841462
F 58.279814 3.655213 6.553812
F 58.483214 11.580933 6.419902
F 67.185414 4.018933 6.507222
F 67.205614 11.682233 6.527932
F 58.366914 4.062613 3.880052
F 58.069814 11.573333 3.560502
F 67.240114 3.890943 3.874322
F 67.137914 11.579133 3.838172
F 58.088914 1.577053 0.465133
F 58.212714 9.167433 21.881902
F 58.237114 1.142013 7.529212
F 67.023914 9.037513 0.193363
F 60.356014 7.855263 3.659052
F 67.159314 9.070663 17.269102
F 69.407514 7.724363 3.866282
F 69.367914 12.826533 17.261202
F 60.616414 5.178993 21.871302
F 69.283114 12.751333 10.148102
F 69.398714 5.303683 22.066502
F 65.006914 12.845633 2.879782
F 60.593314 5.311073 2.862262
F 55.880414 12.778933 17.479702
F 69.491114 5.042103 2.887532
F 67.311214 1.383843 2.845602
F 60.558114 7.555433 6.457442
F 58.294814 8.986563 17.491402
F 69.477514 7.775763 6.615462
F 58.151214 1.363223 17.714402
F 62.841514 1.166693 10.300002
F 62.780614 9.013983 10.092002
F 69.513614 12.967933 14.507902
F 69.436814 5.119523 14.995402
F 62.939114 3.961493 13.962902
F 62.799414 11.599133 13.658402
F 60.442414 13.090433 -0.025086
F 60.706114 5.305213 14.789002
F 62.829914 3.815573 11.179802
F 62.929014 11.543333 10.882202
F 64.867514 7.680853 21.056102
F 69.397614 7.878313 18.382602
F 62.892314 1.312493 7.428692
F 62.826514 8.788033 7.500802
F 55.998614 7.993653 21.104702
F 60.626714 7.925393 18.304702
F 56.184614 7.763593 11.068502
F 55.936714 13.021233 0.168258
F 64.963414 7.636603 11.175602
F 64.845214 5.184733 17.503202
F 56.031114 5.004563 7.532722
F 60.487614 13.144133 17.345702
F 64.913114 5.169853 7.308982
F 55.984814 13.005833 2.963812
F 56.070914 5.173453 10.283102
F 60.431114 12.933533 2.749632
F 64.994914 5.163463 10.004502
F 64.865914 12.879533 0.132046
F 56.045014 7.790213 13.918102
F 62.796814 1.532493 0.249821
F 65.081114 7.890233 13.831702
F 69.359314 12.726433 0.211435
F 58.282014 1.438013 10.265702
F 58.371214 9.052343 10.131502
F 67.295514 1.370373 10.368602
F 67.086714 8.954303 10.251502
F 58.348814 4.145083 13.995002
F 58.327914 11.775933 13.973102
F 67.346914 3.902373 13.721602
F 67.198214 11.653233 13.890402
F 58.467614 4.077613 11.199102
F 58.504614 11.666233 11.231502
F 67.188214 3.881503 11.106002
F 66.926314 11.623933 11.161202
F 64.834414 12.917733 7.348522
F 58.250414 8.915163 7.465942
F 56.134414 13.067533 10.176302
F 67.233114 9.063593 7.413932
F 60.416614 7.772843 11.080602
F 69.530714 13.117633 7.374662
F 69.493514 7.611653 11.263202
F 56.003014 5.198103 17.718102
F 60.288214 5.038003 7.631462
F 56.179014 13.125633 14.783502
F 69.493814 5.177763 7.471082
F 64.884214 12.829133 14.564002
F 60.560114 5.183733 10.325302
F 56.043414 5.326473 14.877602
F 69.431114 5.137853 10.196302
F 60.560314 12.756633 7.404492
F 60.484614 7.884913 13.861302
F 62.960514 1.203633 14.753102
F 69.574714 7.631713 14.119402
F 65.175914 5.226203 14.668302
F 62.658914 1.280453 17.453202
F 62.870414 9.047783 17.298802
F 67.397614 9.088213 14.645802
F 60.718114 12.987733 10.224402
F 62.815114 4.006863 20.864602
F 62.595814 11.603433 21.007402
F 58.308814 9.063993 14.825802
F 58.460014 1.343983 14.793002
F 62.697114 3.725723 18.243602
F 62.628614 11.770033 18.338102
F 67.038214 11.704233 18.165802
F 67.043814 3.862013 18.199802
F 64.874814 13.087733 10.064402
F 62.811614 9.051973 14.583902
F 58.319614 11.676833 18.280702
F 58.353114 3.968633 18.425102
F 55.978514 7.801783 18.356702
F 60.412414 0.174776 18.474002
F 60.719614 0.271738 13.743202
F 54.069314 8.857253 7.475692
F 53.761414 1.501793 14.872302
F 53.688914 9.204003 22.073502
F 60.445714 0.298681 21.374502
F 69.514914 0.211200 21.248702
F 53.847614 3.991353 3.790692
F 53.599114 9.199003 2.959162
F 53.596214 1.404283 17.572902
F 71.652114 4.069593 13.870302
F 65.095614 0.366247 21.177802
F 56.112214 0.229210 11.199802
F 65.107914 0.182214 3.706412
F 64.927114 0.195130 18.349802
F 53.903114 1.456453 10.088002
F 60.594814 -0.054314 3.831002
F 71.817514 4.049913 18.530402
F 60.459414 0.165360 10.984502
F 55.914214 -0.071571 6.408192
F 71.772914 4.051543 11.093102
F 55.945214 0.446690 21.201702
F 53.788514 1.378283 3.194312
F 71.575014 3.848803 4.016052
F 71.856414 1.476813 14.893202
F 71.785714 1.376033 2.884842
F 71.813414 3.761813 6.735382
F 71.624814 8.983363 10.224302
F 54.114514 9.243953 10.127002
F 53.982114 11.725233 13.864802
F 53.592814 4.004853 21.082202
F 53.754414 1.455773 7.380962
F 53.867514 11.870033 11.213002
F 53.782814 1.616243 0.471619
F 53.805114 11.671733 6.559822
F 60.633214 0.100961 6.597482
F 69.821414 -0.027648 13.823202
F 65.011714 0.012986 11.267402
F 69.639914 0.165313 11.221702
F 69.383614 0.237173 6.423412
F 69.595714 0.102462 3.753712
F 64.994714 -0.045602 6.468442
F 69.398114 0.241096 18.503202
F 62.624514 24.417633 2.922492
F 62.680014 16.836233 2.822522
F 58.317714 27.301733 13.892202
F 62.992214 27.133533 21.102202
F 67.212714 27.054633 11.107802
F 62.803114 19.370933 6.639592
F 67.312014 27.057133 13.867502
F 69.372914 23.383633 21.218102
F 62.721114 27.170533 11.108102
F 62.693714 19.362333 3.840372
F 67.252914 27.216633 18.516702
F 69.354614 15.532133 20.952802
F 62.597414 24.613033 0.305713
F 62.704614 16.897833 0.081809
F 60.361214 23.174933 21.156902
F 60.518914 15.609233 20.974702
F 56.098614 15.515133 3.992962
F 55.978514 23.412333 3.898172
F 64.941314 15.434633 3.838742
F 64.937014 23.082133 3.833582
F 56.186414 20.728133 0.115768
F 64.791214 20.832333 0.127443
F 56.041114 20.810433 2.834252
F 64.867614 20.551433 2.905552
F 56.241714 15.496633 6.663242
F 55.890514 23.090433 6.619002
F 64.720014 15.398233 6.570592
F 64.617114 23.103333 6.547342
F 58.224414 24.540533 2.952492
F 58.157814 16.854033 2.838632
F 67.087214 24.425533 3.076572
F 67.231314 16.745333 2.869072
F 67.122614 26.951633 4.050582
F 58.219614 19.272133 6.630882
F 62.611214 27.313033 6.641852
F 67.109014 19.094433 6.528102
F 67.312214 27.177733 21.192902
F 58.130214 19.410633 3.944232
F 58.367114 27.052433 18.635902
F 67.162814 19.295433 3.730652
F 58.109414 24.517333 0.201982
F 58.217014 16.872133 21.984202
F 67.121214 24.577433 0.305224
F 67.165914 16.866233 0.106979
F 60.460914 15.540133 3.631622
F 60.466914 23.118733 3.743772
F 69.435314 15.435233 3.772202
F 69.382814 23.277133 3.981872
F 60.565014 20.536033 0.037962
F 69.425514 20.587833 0.213565
F 60.511714 20.460433 2.840152
F 69.376714 20.736333 2.781852
F 60.438514 15.388033 6.431002
F 60.494414 23.232933 6.487172
F 69.278114 15.580133 6.421232
F 69.441414 23.126533 6.640642
F 62.645814 24.716633 10.287102
F 62.715814 16.843433 10.101402
F 62.723214 27.093333 3.907632
F 58.395414 27.089033 21.230902
F 67.159414 26.847733 6.808822
F 62.901814 19.441533 13.843502
F 69.626514 20.691433 17.479702
F 60.630514 20.807933 17.570002
F 62.879114 27.283033 13.781802
F 62.727814 19.361833 11.192802
F 69.625114 20.570133 14.750002
F 58.010814 27.195633 6.696462
F 62.529914 24.624833 7.631162
F 62.565114 16.743333 7.397082
F 67.292814 16.838333 14.967702
F 67.275314 24.492633 14.833702
F 56.034514 15.548533 11.142902
F 56.131814 23.544433 11.117202
F 64.935314 15.479233 11.146002
F 64.900814 23.297733 10.967202
F 56.015014 20.624933 7.705512
F 65.065514 20.511333 7.645332
F 56.066314 20.887733 10.428502
F 64.963014 20.743633 10.353202
F 55.905514 15.615333 13.832002
F 55.929914 23.297933 13.891302
F 64.990714 15.570933 13.905002
F 64.980514 23.387433 13.687402
F 58.387914 24.581433 10.162002
F 58.188014 16.760333 10.411902
F 67.249714 24.428933 10.141202
F 67.057014 16.847333 10.229702
F 62.808814 27.050633 18.484402
F 58.342414 19.364433 13.850902
F 58.342514 19.401533 20.896402
F 67.466214 19.340433 13.682402
F 58.259514 27.230833 11.130402
F 58.277714 19.288433 11.211602
F 67.090714 19.666433 21.118902
F 67.185814 19.451433 10.906702
F 58.116614 24.472533 7.341022
F 58.354914 16.768133 7.597522
F 66.959314 24.224933 7.361102
F 67.074714 16.631233 7.492482
F 60.462514 15.588233 11.209202
F 60.637514 23.169833 11.111702
F 69.281914 15.565133 11.090402
F 69.505514 23.076333 11.103902
F 60.466514 20.741933 7.527232
F 69.307614 20.590433 7.364402
F 60.491914 20.651733 10.169502
F 69.527214 20.596633 10.145502
F 60.459314 15.532633 13.974502
F 60.482014 23.275633 13.870202
F 69.465314 15.664933 13.861202
F 69.478714 23.235533 13.788802
F 62.699814 24.732533 17.465302
F 62.954614 17.055233 17.581902
F 60.552214 20.715033 14.767702
F 58.128414 16.820033 14.677502
F 67.307514 16.989333 17.637902
F 62.766914 19.406333 21.019502
F 67.480514 19.600533 18.429502
F 69.413214 23.152433 18.459802
F 58.492514 19.484233 18.173502
F 62.908814 19.501033 18.398302
F 69.550614 15.429533 18.170702
F 60.684914 23.347133 18.493702
F 62.806614 24.721333 14.535902
F 62.782114 16.864833 14.887002
F 60.689814 15.766333 18.251902
F 58.274014 24.680433 14.775302
F 56.136314 15.432233 18.226102
F 56.127814 23.128033 18.377902
F 65.188714 15.474433 18.213802
F 65.042914 23.375933 18.257202
F 56.125114 20.641333 14.546802
F 65.294314 20.812733 14.746402
F 56.252414 20.757233 17.314102
F 65.157814 20.780033 17.555302
F 56.175714 15.469733 20.900002
F 55.773314 23.304333 21.066102
F 65.083814 15.490033 21.032502
F 64.897914 23.353833 20.969202
F 58.360914 24.633233 17.566502
F 58.343814 16.735033 17.401602
F 67.293014 24.583733 17.596602
F 58.273714 27.057833 3.981342
F 53.964514 19.399533 21.093302
F 53.643714 24.758233 2.853352
F 53.619814 24.765233 0.153862
F 53.840814 24.509033 7.493522
F 53.927714 19.302233 3.859862
F 53.861614 19.373133 6.732482
F 53.722214 27.220533 6.594732
F 53.781614 27.328133 3.831552
F 53.942614 27.393833 18.420702
F 54.019114 16.834733 2.744482
F 53.979614 16.855533 0.031594
F 53.788414 24.836833 10.250402
F 71.761714 27.294133 21.222602
F 53.845514 27.427333 11.109602
F 53.799314 24.842933 14.811602
F 53.925814 27.319633 21.149502
F 71.552614 27.131133 14.100202
F 71.648214 24.514333 14.747202
F 71.685414 19.334433 18.380302
F 71.584914 26.956933 11.343702
F 71.694314 19.249333 21.043002
F 53.866214 19.398533 13.733302
F 54.150214 24.786833 17.427102
F 53.866614 19.558233 18.328202
F 62.737914 32.224233 2.868672
F 62.677914 39.896133 2.792352
F 64.886714 28.378133 17.492102
F 60.663314 28.500333 14.858002
F 62.791814 35.034533 6.714372
F 56.191114 28.686733 14.889902
F 62.742214 34.891433 3.888002
F 69.470014 38.577833 21.299402
F 62.697814 32.362833 0.173578
F 62.718614 39.978333 0.104005
F 60.539914 36.058433 14.935302
F 69.508114 28.429233 17.657802
F 55.998614 31.014133 3.970092
F 55.893814 38.520433 3.943072
F 65.002814 31.018133 3.976822
F 64.732214 38.517833 4.032172
F 65.049814 28.469233 7.513342
F 55.867414 36.243833 0.212342
F 56.292014 28.524433 22.115802
F 64.870514 36.098833 0.382095
F 56.142714 28.388633 2.931572
F 56.091414 36.105133 2.888212
F 69.278414 28.364833 7.678172
F 65.063614 36.156333 2.958222
F 55.952114 30.870033 6.565742
F 55.959714 38.546933 6.639462
F 65.124914 31.112933 6.662952
F 64.923014 38.682933 6.720832
F 58.317514 32.324033 3.074662
F 58.129414 39.799733 3.164582
F 67.313614 32.175933 3.126692
F 66.990314 39.861433 3.246402
F 58.316814 34.921533 6.683222
F 67.229014 34.738133 6.605702
F 58.283314 34.872033 3.875812
F 67.249114 34.730733 3.864962
F 58.395214 32.320333 0.380024
F 58.343114 39.896233 0.395631
F 67.172614 32.336133 0.325176
F 67.167314 39.914633 0.581676
F 60.634914 30.992633 3.925402
F 60.573714 38.808633 4.070782
F 69.488214 30.862733 3.838732
F 69.332614 38.497533 3.991292
F 53.917114 32.465733 10.369102
F 60.378814 36.093533 0.193990
F 69.437014 28.228933 10.287302
F 69.489114 36.062733 0.228954
F 67.114014 34.781733 18.640802
F 60.378914 36.290733 2.928632
F 58.163714 34.892733 18.453202
F 69.454814 35.937833 2.930372
F 60.662914 31.117933 6.696702
F 60.588614 38.846333 6.655552
F 69.496814 30.788533 6.663342
F 69.549514 38.645433 6.671992
F 62.719714 32.346233 10.334802
F 62.658414 40.070733 10.285702
F 69.434314 31.013933 21.407402
F 60.528514 38.604233 21.127002
F 62.834214 34.995433 13.885902
F 60.587314 30.895433 21.163602
F 62.706214 34.960733 11.205102
F 69.228814 36.216433 17.709602
F 62.761114 32.403333 7.590462
F 62.751614 40.116633 7.586562
F 58.087614 34.814033 21.230602
F 69.399214 38.747433 18.685802
F 56.145414 31.261333 11.258502
F 55.904114 38.896233 11.032202
F 64.785314 30.970833 11.199102
F 64.835614 38.881333 11.204702
F 56.092114 28.765733 10.295302
F 56.002814 35.979433 7.641692
F 60.380114 38.695933 18.307202
F 65.076414 36.053233 7.829072
F 69.523714 28.439233 0.539251
F 56.036714 36.296233 10.352302
F 69.352914 28.443333 14.853102
F 65.007414 36.253433 10.455302
F 56.232114 31.272433 13.979602
F 56.047814 38.729233 13.758302
F 65.093614 31.074333 14.008802
F 65.045414 38.841033 13.915102
F 58.389014 32.287033 10.247602
F 58.196714 40.115933 10.136802
F 67.256314 32.002733 10.310002
F 67.208914 39.769433 10.085502
F 58.328114 34.923733 13.852902
F 67.343514 34.945833 13.809102
F 58.176614 35.020633 11.217002
F 67.160414 34.601233 11.158402
F 58.345214 32.244733 7.604732
F 58.214814 39.908633 7.478242
F 67.379114 32.165933 7.503522
F 67.149714 39.983133 7.300572
F 60.580714 31.000033 11.314202
F 60.311514 38.769933 11.099102
F 69.542014 30.799633 11.309902
F 69.282614 38.638733 11.257202
F 60.623714 28.406233 0.115971
F 60.486514 36.337933 7.477992
F 65.151414 28.615333 0.158326
F 69.383114 36.024133 7.572882
F 58.344314 40.098033 17.400602
F 60.521014 36.189333 10.263902
F 67.001814 39.965333 17.715702
F 69.397814 36.094633 10.285402
F 60.635514 31.085333 13.998602
F 60.535014 38.724133 13.748302
F 69.374514 30.919733 13.938102
F 69.514814 38.560933 13.873402
F 62.766314 32.346633 17.453902
F 62.751314 39.927233 17.540702
F 67.417814 32.207933 17.657502
F 69.555014 30.886433 18.729602
F 62.687014 34.934733 21.068302
F 67.283714 32.487133 14.743802
F 62.723614 34.891933 18.424002
F 60.368714 36.194833 17.594402
F 62.927514 32.343233 14.810902
F 62.708314 40.074733 14.701402
F 58.374214 40.064033 14.670202
F 69.398714 36.073133 14.989202
F 55.966314 31.137633 18.429702
F 56.218414 38.846733 18.329002
F 65.000614 30.971733 18.422402
F 64.785214 38.566633 18.676302
F 58.488514 32.479133 14.858802
F 56.069314 36.198733 14.796702
F 60.539414 31.017933 18.338102
F 65.123414 36.257433 14.676002
F 66.984014 35.042733 21.299202
F 56.065914 36.153733 17.576602
F 67.439914 39.831233 15.024102
F 64.905414 36.002933 17.500502
F 56.222414 31.031433 21.191102
F 56.056114 38.908133 21.055502
F 64.980214 31.079333 21.193802
F 64.890614 38.652833 21.436702
F 58.382414 32.335833 17.791302
F 65.077014 28.435033 10.323302
F 56.026214 28.510033 7.584412
F 60.272314 28.468033 7.605642
F 60.490214 28.451233 17.645502
F 69.370314 28.210333 3.281752
F 64.990814 28.460533 3.014792
F 65.131514 28.275633 14.810902
F 53.906014 40.161433 17.412302
F 56.236714 28.561133 17.569902
F 60.506014 28.530633 10.315602
F 60.487514 28.383933 2.899562
F 53.879914 39.956333 7.425712
F 71.696914 39.977533 14.803202
F 53.759414 34.941733 6.736202
F 53.696414 40.144733 10.178502
F 53.891514 32.158533 0.257064
F 71.594214 32.402133 0.462757
F 53.743914 34.999133 11.318802
F 53.756014 40.044933 14.682002
F 71.613414 34.827433 4.095272
F 71.550414 40.048033 10.287302
F 71.732514 32.274333 10.253402
F 71.724414 32.183633 3.291882
F 71.628014 32.118733 14.840302
F 53.792914 40.298233 0.135695
F 53.859714 39.937633 2.866312
F 62.704514 47.686433 3.022382
F 58.498314 55.559033 0.249808
F 69.506814 46.439933 21.318702
F 69.406714 54.123233 21.206702
F 62.754714 50.356933 6.729312
F 67.088414 42.537233 18.619602
F 60.603014 46.459533 21.304002
F 60.626514 53.929733 21.309002
F 62.851114 50.231533 4.068522
F 67.452814 42.531833 11.386202
F 69.383514 43.855333 17.675302
F 62.822614 42.577433 11.319902
F 62.857814 47.691433 0.412486
F 64.964914 43.968533 17.597302
F 58.253014 42.474033 6.610882
F 69.361914 51.459633 17.403302
F 56.369614 53.915133 4.038512
F 56.213514 46.407933 3.704952
F 64.868314 54.091933 3.967322
F 64.790714 46.316933 4.017132
F 55.931514 51.495033 0.192789
F 56.158214 43.932233 0.028339
F 65.119014 51.609333 0.407329
F 64.966914 43.827033 0.179207
F 56.053214 51.506933 2.918992
F 56.114614 43.834633 2.637412
F 65.196814 51.449233 3.143022
F 64.974414 43.803833 2.886112
F 56.189914 54.191633 6.714382
F 56.068614 46.411033 6.481842
F 64.763914 53.962833 6.694272
F 64.854614 46.423033 6.855262
F 58.366414 47.708333 2.849162
F 62.814914 42.782133 13.891202
F 67.319514 47.702833 3.207662
F 58.339714 50.351433 21.078902
F 58.450114 50.127933 6.643332
F 65.015214 51.736233 17.212102
F 67.355914 50.367533 6.589132
F 62.708714 55.404333 2.815132
F 58.279714 50.275533 3.847652
F 56.277714 43.957733 17.386002
F 67.489914 50.227533 3.924222
F 58.180614 42.479433 3.809212
F 58.295114 47.775333 0.089971
F 56.155514 51.820433 17.592302
F 67.330414 47.748433 0.303462
F 62.678514 42.577833 21.051502
F 60.557314 54.114733 3.942072
F 60.457614 46.448933 3.837122
F 69.470614 54.141533 3.917072
F 69.667814 46.489333 4.048842
F 60.536414 51.347833 0.438404
F 60.419614 43.843233 0.272329
F 69.431314 51.501333 0.112591
F 69.486214 43.955733 0.344449
F 60.716814 51.511133 3.181422
F 60.444114 43.837133 3.045792
F 69.620314 51.527033 2.942542
F 69.530614 43.990033 3.234862
F 60.547214 54.117733 6.759382
F 60.593914 46.317233 6.647322
F 69.235214 54.037133 6.632912
F 69.334514 46.520233 6.643532
F 62.908614 47.861733 10.233702
F 67.287414 47.724533 17.661302
F 60.516914 43.869133 17.535802
F 60.703514 51.933533 17.744302
F 62.833214 50.169133 14.091002
F 58.379914 48.062433 17.629402
F 69.436814 43.923433 14.948002
F 69.688614 51.593933 14.753802
F 62.769014 50.333833 11.326902
F 62.844314 55.355233 0.057157
F 60.543314 43.843733 14.867702
F 60.694314 51.601633 15.033202
F 62.689514 47.716833 7.611322
F 56.123514 46.508833 20.972702
F 58.362914 47.748133 14.879202
F 69.487814 46.395033 18.665102
F 56.291514 54.154533 11.086102
F 56.036714 46.683133 11.305302
F 64.995914 54.251433 11.153802
F 65.035614 46.566633 11.179202
F 56.152314 51.569333 7.441932
F 55.898514 43.821933 7.492132
F 65.023314 51.440233 7.650802
F 65.026314 43.672833 7.593692
F 56.157314 51.585733 10.179602
F 56.258414 44.020833 10.209802
F 64.849414 51.736033 10.345702
F 64.997114 43.695233 10.292802
F 56.077514 54.176533 13.759502
F 56.042214 46.660833 13.988402
F 65.055614 54.259933 13.840602
F 65.177114 46.629633 13.831202
F 58.420714 47.551133 10.344402
F 67.154214 50.222133 21.089302
F 67.250614 47.909433 10.297202
F 67.348214 42.499333 6.550212
F 58.375614 50.316033 14.069802
F 65.062814 44.024133 14.771602
F 67.449114 50.405333 13.815402
F 58.291314 42.446533 21.211402
F 58.216314 50.168533 11.294202
F 56.196514 54.281333 21.297402
F 67.171114 50.456033 11.042602
F 67.197514 42.553933 21.392202
F 58.298614 47.589333 7.675902
F 65.167414 46.534733 21.385402
F 67.158714 47.827733 7.535912
F 58.334714 42.665233 11.147002
F 60.616714 54.098633 11.284602
F 60.681214 46.462233 11.181802
F 69.509814 54.065333 11.211802
F 69.286014 46.476833 11.160702
F 60.450014 51.557733 7.711892
F 60.613114 43.757633 7.508232
F 69.651014 51.483733 7.501692
F 69.394214 44.002733 7.592862
F 60.404514 51.521233 10.457202
F 60.722314 43.746933 10.263702
F 69.491714 51.605033 10.260502
F 69.454314 43.856733 10.389002
F 60.602914 54.199233 14.148702
F 60.706014 46.545833 13.960502
F 69.407014 54.303533 13.922502
F 69.248314 46.514633 13.960802
F 62.883614 47.921433 17.787102
F 58.517714 50.708833 18.524202
F 69.546514 54.079833 18.406202
F 58.354214 55.461533 14.857402
F 62.880314 50.259333 21.380202
F 53.744814 42.587633 6.425282
F 60.700414 46.584833 18.616302
F 60.647514 54.358533 18.652702
F 63.018914 50.604533 18.625602
F 58.420414 42.673933 13.815502
F 65.031014 54.140233 21.357302
F 67.164114 48.011133 14.947202
F 62.987514 47.602133 15.008602
F 58.218714 42.564733 18.457502
F 62.786014 42.496633 18.268202
F 67.046014 50.248733 18.406302
F 56.023614 54.284333 18.546702
F 56.139814 46.613933 18.307702
F 65.138314 54.051133 18.548302
F 65.058114 46.612933 18.584302
F 56.094514 51.598033 14.764002
F 56.126414 43.883333 14.611102
F 65.043814 51.605733 14.534202
F 67.218214 42.589733 3.763352
F 62.824514 42.587833 6.524232
F 67.197314 42.536033 14.150402
F 53.825714 42.818433 18.170202
F 67.271114 55.430933 14.838602
F 71.856414 47.633033 3.116962
F 58.366014 55.548233 7.478552
F 62.830114 42.453733 3.762082
F 58.363114 55.441933 17.575402
F 53.867714 55.472133 7.529532
F 71.813314 55.418833 10.216502
F 58.555114 55.393833 10.217202
F 53.842814 50.276533 6.669742
F 53.788714 42.691433 13.696102
F 67.276214 55.460133 0.340014
F 67.302214 55.352533 10.305902
F 62.795514 55.584833 10.327002
F 67.167714 55.451633 3.043762
F 53.945414 55.509733 10.197302
F 66.869414 55.214633 7.662362
F 63.048614 55.461633 17.656902
F 62.918614 55.453833 14.940102
F 53.609614 50.499033 13.836802
F 62.672914 55.548633 7.654362
F 67.314914 55.497633 17.627302
F 71.655414 42.657333 6.730392
F 71.675614 55.432033 2.856362
F 71.582714 42.520333 11.202802
F 71.834214 50.349733 21.305502
F 53.616314 47.764033 14.784402
F 53.919814 42.781433 10.876602
F 53.790614 50.226533 3.912222
F 53.896814 55.559333 17.537702
F 53.987514 55.301933 3.237572
F 53.753514 47.593533 7.481322
F 53.872914 50.368533 11.103002
F 53.966614 48.062933 17.530202
F 53.641314 50.443233 21.118802
F 53.752514 55.345533 14.795702
F 53.881014 42.628833 3.753962
F 53.651714 47.763833 10.116802
F 53.895414 47.697933 0.240469
F 53.980814 50.509433 18.412202
F 58.373514 55.488533 3.007312
F 53.898014 55.193633 0.499081
F 62.713114 63.276733 2.934582
F 55.675314 69.649733 18.504102
F 62.668714 57.956833 6.428252
F 62.657614 65.659333 6.640702
F 53.672914 65.714433 3.849252
F 53.754614 65.661033 6.529562
F 62.771814 57.987633 3.725242
F 62.795214 65.795533 3.879722
F 53.834514 63.099533 17.651502
F 53.797614 58.057833 14.009002
F 62.767014 63.185433 0.067961
F 69.595114 61.859733 21.111402
F 55.886714 61.895833 3.890802
F 64.897414 61.764933 3.623292
F 56.116914 59.396633 0.280314
F 55.873314 67.252833 0.052011
F 64.840814 59.152733 0.188681
F 65.021614 67.120233 0.147992
F 55.967014 59.307433 2.951412
F 55.801114 66.977833 2.756722
F 64.998314 59.245233 2.923742
F 64.998314 66.989333 2.787362
F 55.996314 61.909833 6.663852
F 65.003714 61.790233 6.410322
F 57.937614 63.100633 2.830492
F 67.333514 62.963033 2.876972
F 58.264414 58.008233 6.536032
F 58.300214 65.544333 6.452812
F 67.197714 57.827533 6.677682
F 67.327614 65.690233 6.297472
F 58.280214 58.033733 3.808962
F 57.996714 65.697633 3.760072
F 67.216114 57.983433 3.951122
F 67.185314 65.662033 3.685642
F 58.227514 63.249433 -0.078898
F 67.346914 63.156133 0.125896
F 60.313814 62.030133 3.757242
F 69.421114 61.758533 4.011322
F 60.646614 59.443733 0.045603
F 60.602714 67.087933 0.372793
F 69.312214 59.322533 0.195349
F 69.240314 67.105633 0.194051
F 60.441214 59.408333 2.871362
F 60.451514 66.839633 3.006962
F 69.406014 59.248833 2.910682
F 69.517114 66.837433 2.906942
F 60.404114 61.745433 6.572442
F 69.223014 61.739433 6.676862
F 62.712214 63.176433 10.092102
F 69.340514 61.871633 18.287302
F 62.890014 57.921733 13.800102
F 62.760814 65.655433 13.670002
F 69.141414 59.400933 17.639402
F 60.529314 61.964133 21.130902
F 62.712614 58.140133 11.181502
F 62.683414 65.658433 11.019402
F 60.443114 61.889333 18.470802
F 67.324014 63.070633 14.770402
F 62.668714 63.025233 7.392372
F 60.534114 59.359933 14.705102
F 56.062214 62.057633 11.245002
F 64.930814 61.830933 11.201802
F 56.213214 59.241533 7.628922
F 56.062614 67.017933 7.342272
F 64.879014 59.296133 7.269432
F 65.010314 66.872433 7.277622
F 56.003514 59.403733 10.319502
F 55.963914 66.992233 10.174702
F 64.876014 59.454233 10.048002
F 65.000614 66.973033 10.171002
F 56.154414 61.819733 13.883202
F 65.007014 61.884733 13.761302
F 58.213814 63.195933 10.372002
F 67.146214 63.250833 10.265802
F 58.405914 58.035133 13.918402
F 58.144314 65.927333 13.991202
F 67.204314 58.002833 13.760402
F 67.163714 65.588133 13.945802
F 58.288714 57.833233 11.256302
F 58.116814 65.720433 11.249802
F 66.993014 58.051433 10.997002
F 67.370114 65.920233 11.173902
F 58.316614 62.989233 7.594452
F 67.047314 63.348033 7.556162
F 60.426014 61.978633 11.147702
F 69.500414 61.801333 11.262002
F 60.470514 59.299633 7.679032
F 60.289614 66.947633 7.350182
F 69.286114 59.203833 7.627002
F 69.521814 67.220633 7.442792
F 60.450514 59.353033 10.281502
F 60.221814 66.969633 10.134502
F 69.494414 59.066333 10.458102
F 69.498314 67.126933 10.149202
F 60.413614 62.048033 13.986802
F 69.397514 61.609033 13.861802
F 62.672314 63.275633 17.469802
F 69.341514 59.193833 14.842102
F 62.698214 57.894533 20.998302
F 62.765314 65.911333 21.101102
F 60.522914 67.099733 14.641902
F 60.556314 67.163233 17.460702
F 62.791414 58.176533 18.262402
F 62.840414 65.827133 18.309202
F 60.727814 59.416633 17.399702
F 69.828714 67.196633 17.561902
F 62.799914 62.988233 14.707802
F 69.464214 66.840233 14.779302
F 56.171414 62.066533 18.353102
F 65.021514 62.017633 18.348802
F 56.132214 59.106233 14.779802
F 55.801514 67.233833 14.962002
F 65.000214 59.379833 14.810302
F 64.984514 66.822333 14.757302
F 56.327014 59.233333 17.453902
F 55.950714 67.081033 17.669602
F 65.025414 59.422433 17.476502
F 65.144814 66.999333 17.496402
F 56.023414 61.980833 21.057802
F 65.050214 61.845933 21.154102
F 58.343614 63.350433 17.514302
F 67.245714 63.379033 17.575902
F 58.356914 58.182633 21.185102
F 58.266714 66.075433 21.244702
F 67.067714 57.931133 21.093002
F 67.138714 65.725033 21.089202
F 58.557614 58.102233 18.303202
F 58.334314 65.975833 18.434902
F 67.059714 58.112833 18.404402
F 67.468614 65.877133 18.487702
F 58.150814 63.395433 14.875102
F 53.959014 58.092333 6.827322
F 53.676714 63.098533 2.883272
F 53.944014 63.210833 14.959802
F 53.869014 58.107633 18.387502
F 71.550714 58.144833 18.456302
F 71.675214 63.115633 17.458802
F 56.083714 69.540833 3.817162
F 53.934714 58.063533 4.082062
F 53.819414 57.943533 21.179102
F 71.609614 65.736633 21.193002
F 71.498814 57.955833 21.069402
F 56.009714 69.727733 13.864402
F 65.311514 69.478133 13.943902
F 80.630614 1.259573 3.050492
F 80.735114 9.142123 2.868862
F 75.997314 11.643033 21.376302
F 76.067814 3.919473 21.121802
F 80.601514 3.631593 6.707812
F 80.562414 11.596233 6.655922
F 85.246114 11.626633 21.034202
F 84.836914 3.886373 21.155102
F 80.646614 3.891563 3.846072
F 80.652114 11.641533 3.936922
F 76.234614 9.055003 17.679602
F 75.923014 1.615783 17.446402
F 85.080814 1.163683 14.826402
F 80.570214 9.061763 0.180845
F 85.046114 9.094473 17.567602
F 85.100514 1.146273 17.454902
F 82.772114 7.755433 3.935202
F 78.406414 7.668093 21.170702
F 74.118414 7.796903 3.956052
F 87.208014 7.741263 21.216002
F 82.719114 5.423573 0.452876
F 87.461714 13.063933 17.359702
F 73.888514 5.151053 0.463460
F 80.687314 1.267623 10.306402
F 82.832214 5.239273 3.087532
F 80.704514 1.314273 14.781102
F 73.816114 5.198573 3.246942
F 76.071914 1.423003 0.281109
F 82.808414 7.539033 6.717742
F 76.245414 1.297153 3.026872
F 73.906414 7.620493 6.719352
F 78.526914 5.145453 17.441202
F 78.271614 12.850133 0.271967
F 84.931414 9.152383 3.089872
F 85.132714 1.330873 3.022572
F 76.284514 8.956483 2.870572
F 85.019114 3.755793 6.742542
F 85.124414 11.949033 6.547912
F 76.223814 3.608363 6.643292
F 76.323114 11.658133 6.438362
F 84.934214 3.738783 3.987652
F 84.876114 11.716233 3.839462
F 76.088814 3.793083 3.957172
F 76.051514 11.503433 3.763432
F 85.081614 1.453503 0.362514
F 85.101314 9.196173 0.397193
F 87.292614 12.904933 10.215202
F 76.123614 8.935053 0.176285
F 87.105214 7.820893 3.905972
F 80.598314 1.479143 0.211072
F 78.486514 7.753333 3.813492
F 87.267214 5.111813 17.759502
F 87.133014 5.102903 0.256481
F 82.710614 12.941833 2.918582
F 78.265814 5.136873 0.299666
F 80.659314 1.384443 17.640802
F 87.162914 5.184683 3.016762
F 73.931814 12.857833 7.527562
F 78.399914 5.063603 3.076232
F 78.218014 12.850833 17.674802
F 87.287914 7.859873 6.668982
F 80.624914 1.035163 7.471102
F 78.487714 7.742203 6.674602
F 78.401214 5.216543 14.724402
F 85.080114 1.143563 10.335902
F 80.718814 8.933373 10.423602
F 85.076314 3.697093 18.385602
F 73.796714 7.670333 21.253802
F 80.764414 3.874463 13.912202
F 80.692114 11.577633 14.036502
F 85.332414 11.645933 18.371402
F 82.856614 7.882223 21.129902
F 80.712814 3.924163 11.288002
F 80.678914 11.523033 11.309302
F 87.394814 12.845033 0.359041
F 73.862514 5.327453 17.514902
F 82.948014 12.907933 21.994402
F 80.570214 8.998263 7.672892
F 87.374314 13.074333 14.666102
F 82.894614 5.185083 17.622902
F 82.946714 7.731093 11.254002
F 73.875514 12.808033 10.224202
F 73.928114 8.011393 11.108902
F 87.311614 5.077913 15.005802
F 82.743414 4.957193 7.696392
F 83.011914 12.934533 17.724702
F 74.130214 5.053143 7.577462
F 82.918714 13.032133 15.086602
F 82.945914 5.285343 10.370102
F 73.695914 13.031933 0.247779
F 73.970414 5.295563 10.268402
F 73.954514 12.866633 2.976182
F 82.771614 7.814383 14.099202
F 78.668514 7.730523 18.537402
F 74.004714 7.816263 14.003302
F 87.344114 7.669693 18.404702
F 73.953214 12.838433 17.568102
F 85.122714 9.051983 10.238802
F 76.232414 1.300393 10.334202
F 76.193714 9.073193 10.102202
F 85.189114 3.746383 14.090302
F 85.143814 11.696933 13.701302
F 76.074514 3.875533 13.873102
F 76.116014 11.727933 13.773302
F 85.238614 3.758523 11.286102
F 85.116714 11.661533 11.114702
F 76.155314 3.831683 11.114202
F 76.205014 11.633033 11.083002
F 85.149114 1.197723 7.559402
F 84.938214 9.171523 7.488552
F 76.205814 1.069223 7.680102
F 76.205014 9.204303 7.435262
F 87.225214 7.790343 11.428402
F 76.111114 9.190403 14.915102
F 78.311114 7.613603 11.101402
F 76.053314 1.305803 14.734802
F 87.237814 5.121183 7.395182
F 78.442114 12.829133 10.474702
F 78.308814 5.035763 7.491712
F 82.803214 12.919633 10.229802
F 87.326714 5.200133 10.380902
F 73.840514 12.908533 14.753702
F 78.515814 5.016883 10.227902
F 87.246414 13.020133 3.092752
F 87.083714 7.679223 14.150302
F 85.076214 9.253433 14.826502
F 78.358214 8.026223 13.919502
F 78.419314 12.957133 7.699082
F 82.675214 12.902333 7.526702
F 80.587014 9.129203 17.592002
F 78.446214 12.882533 3.072202
F 73.914414 5.219673 14.795002
F 80.596514 4.110373 21.294502
F 80.600714 11.629433 21.373902
F 78.387214 12.891533 14.826702
F 82.957714 5.087883 14.910102
F 80.686214 3.862643 18.544202
F 80.578714 11.743933 18.640502
F 75.986914 4.037993 18.515902
F 73.956514 7.889993 18.528602
F 87.336914 13.012433 7.462172
F 80.593114 9.141473 14.896602
F 75.901914 11.542533 18.671702
F 82.774114 7.841143 18.514402
F 71.701914 11.441233 3.789992
F 87.147014 0.167758 21.155002
F 71.731414 9.201963 17.649902
F 71.678214 11.818133 18.441702
F 71.464414 8.991823 0.197266
F 78.410614 -0.265465 6.542612
F 71.488014 11.586833 11.137802
F 71.725414 8.940903 14.968902
F 71.768914 1.339873 7.531152
F 71.857714 1.347043 0.237148
F 71.694614 1.562583 17.646602
F 73.825614 0.068663 11.217402
F 73.885414 0.122962 13.829902
F 71.645014 11.661033 21.164602
F 82.770914 0.071374 11.346402
F 89.594414 11.597933 21.144902
F 73.930014 -0.082774 6.700232
F 89.461414 9.115473 14.721902
F 89.637114 1.582653 10.225202
F 89.643314 4.082083 11.246902
F 89.511414 4.003103 13.938402
F 89.513714 4.057873 3.936912
F 89.444114 11.668933 4.111212
F 71.800214 8.867963 3.040862
F 71.687514 11.536433 13.908602
F 71.657014 8.874153 7.502002
F 71.659714 11.485633 6.541332
F 71.586614 3.980293 21.138802
F 71.724414 1.551203 10.216802
F 87.403414 -0.014229 6.606192
F 87.438214 0.154827 11.055102
F 78.287014 0.137921 21.212202
F 78.487614 -0.043497 11.288502
F 87.512714 0.081355 13.868902
F 78.411314 -0.203005 3.818262
F 82.893714 -0.028262 13.980102
F 82.924214 -0.010867 3.832012
F 82.901514 0.115872 21.310402
F 78.278914 -0.041314 14.139202
F 73.942514 0.230817 4.040852
F 73.943914 0.040493 18.385502
F 78.146414 0.200255 18.406502
F 87.327514 0.115274 3.928982
F 80.592014 24.360933 3.229322
F 80.660514 16.703333 3.027322
F 78.496514 23.184933 21.397902
F 78.178914 15.496233 21.205202
F 84.998814 27.088533 18.330502
F 80.523814 19.396133 6.776412
F 87.294314 23.301833 21.117902
F 87.251814 15.406233 21.319102
F 76.239114 27.103833 21.385702
F 80.642614 19.327633 4.096202
F 78.414714 20.580133 17.546902
F 87.275814 20.635333 17.494102
F 80.692314 24.536733 0.438566
F 80.511114 16.747433 22.180602
F 78.426714 20.537433 14.762802
F 87.417514 20.555833 14.770702
F 82.900214 15.285033 3.990572
F 82.916314 23.259533 4.079132
F 73.904514 15.316133 3.895342
F 73.651514 23.103433 3.952742
F 82.953114 20.801033 0.368201
F 73.785614 20.640233 0.253207
F 82.758714 20.508833 3.110752
F 73.801914 20.578133 2.970952
F 82.759414 15.378233 6.693992
F 82.864714 23.254133 6.885522
F 73.845914 15.419933 6.588812
F 73.719114 23.234133 6.673782
F 85.110114 24.488733 2.952422
F 85.034614 16.828433 3.084572
F 76.253214 24.191633 3.166582
F 76.083714 16.679733 2.945642
F 76.064514 27.147033 11.248002
F 84.854614 19.448233 6.689542
F 76.289914 27.228533 14.029102
F 76.173114 19.175433 6.738662
F 85.231214 27.023333 4.079522
F 85.081214 19.429133 4.004672
F 80.670814 27.019233 3.971782
F 76.058514 19.171233 3.878362
F 85.201514 24.534133 0.319374
F 85.126914 16.921633 0.321233
F 76.116614 24.485133 0.316535
F 76.052114 16.929833 0.233846
F 87.343714 15.666933 3.958912
F 87.418914 23.262433 3.841942
F 78.245214 15.384133 3.983522
F 78.431214 23.043833 3.958712
F 87.388414 20.689133 0.297819
F 78.606114 20.615433 0.368576
F 87.398714 20.594533 2.994382
F 78.386114 20.454733 3.034172
F 87.354314 15.611433 6.643412
F 87.483214 23.077333 6.546202
F 78.390714 15.386533 6.724342
F 78.363514 23.141433 6.683392
F 80.555114 24.461133 10.256702
F 80.456614 16.638233 10.250602
F 78.421214 23.059633 18.526102
F 78.425014 15.564833 18.499502
F 84.834814 27.073233 21.191102
F 80.598814 19.309033 14.005902
F 87.344614 23.281833 18.428002
F 87.340514 15.505933 18.654902
F 80.662814 27.089733 18.548102
F 80.734714 19.252433 11.171802
F 76.106614 16.911433 14.858302
F 76.408114 24.608433 14.984102
F 80.505014 24.522933 7.579442
F 80.547414 16.840333 7.522532
F 85.004714 16.869633 14.886302
F 85.145314 24.485933 14.905302
F 82.745714 15.512333 11.067002
F 82.781314 23.309933 11.208902
F 73.910314 15.558933 10.930502
F 73.993014 23.200633 11.119702
F 82.703314 20.822233 7.762242
F 73.821114 20.598233 7.548332
F 82.873014 20.698233 10.383302
F 73.874614 20.499233 10.406402
F 82.856814 15.529533 13.919002
F 82.753214 23.241133 13.909802
F 73.974614 15.480733 13.819802
F 74.065114 23.351333 13.959402
F 85.091914 24.529433 10.333502
F 84.988614 16.957233 10.265202
F 76.180014 24.506033 10.385602
F 76.228714 16.684133 10.383002
F 85.052414 16.652233 17.643402
F 85.075714 19.471033 13.866902
F 84.976314 24.523533 17.553702
F 76.073714 19.350833 13.998402
F 85.289114 26.990933 6.664852
F 85.125414 19.440033 11.202502
F 76.158514 26.814333 4.264942
F 76.207914 19.328833 11.463802
F 85.263314 24.380133 7.552932
F 84.861514 16.737233 7.631752
F 76.122914 24.295533 7.610872
F 76.135314 16.677833 7.586062
F 87.199114 15.612933 11.125202
F 87.349414 23.182533 11.108802
F 78.168914 15.393033 11.450502
F 78.411414 23.114733 11.051902
F 87.221314 20.669933 7.496732
F 78.216614 20.601333 7.566972
F 87.251114 20.670233 10.188502
F 78.446814 20.593333 10.239502
F 87.150214 15.685133 13.769902
F 87.299314 23.205233 14.014902
F 78.178814 15.507933 14.120802
F 78.666814 23.166933 13.714502
F 80.572114 24.486633 17.737102
F 80.662714 16.767333 17.532402
F 76.185014 19.341533 18.302302
F 73.852714 23.280033 21.177902
F 80.698514 27.078733 13.861502
F 80.693514 19.316533 21.154402
F 85.036214 19.271433 18.369802
F 76.211614 24.455533 17.621902
F 73.932014 15.464233 20.974202
F 80.525514 19.276333 18.523802
F 76.152514 19.507033 21.054902
F 82.926614 23.422133 21.311202
F 80.703214 24.528833 14.992102
F 80.623814 16.683833 14.950402
F 85.292614 19.393033 21.187002
F 76.236614 16.640233 17.571002
F 82.789814 15.536233 18.674502
F 82.829514 23.170833 18.598502
F 73.949214 15.471733 18.366702
F 73.931014 23.326133 18.340302
F 82.858614 20.742833 14.708002
F 73.945514 20.745833 14.764702
F 82.691614 20.566733 17.642902
F 73.876414 20.678133 17.520602
F 82.788914 15.568833 21.345702
F 85.065514 27.125933 14.010902
F 76.280314 27.083733 18.585402
F 80.312814 27.059633 21.411502
F 80.675914 27.180433 6.784532
F 76.129314 26.999133 6.943072
F 85.044914 27.190633 11.210402
F 80.678314 27.109333 11.114002
F 71.603614 16.688133 7.357042
F 89.603014 16.631233 17.697502
F 71.601214 27.147333 4.011432
F 71.568514 27.149933 18.425202
F 71.713514 16.610733 2.831152
F 71.567214 24.484833 7.682362
F 71.692614 16.522133 0.246164
F 71.644914 16.767033 10.001502
F 71.646414 24.615933 0.245596
F 71.644514 16.782033 17.394202
F 71.668514 24.451333 10.308902
F 71.586014 27.115633 6.812992
F 71.608414 24.503433 17.473702
F 89.556414 24.549033 10.299002
F 89.588814 24.429333 7.589422
F 89.535214 16.703833 2.808092
F 89.544514 24.534733 14.798502
F 89.498814 24.675333 17.523702
F 89.568914 19.197933 21.247802
F 89.764714 27.092933 13.928002
F 89.460414 26.914933 21.213702
F 89.493914 16.719233 14.880702
F 89.563314 27.090633 6.804802
F 71.658614 19.192833 3.846142
F 71.614214 19.221733 11.213002
F 71.822514 19.285833 13.752602
F 71.610814 19.192133 6.666402
F 71.759714 16.687733 14.717202
F 71.536214 24.559533 2.980472
F 80.764714 32.250133 2.854112
F 80.543314 40.003233 2.849842
F 78.182514 38.712533 21.264302
F 78.410014 31.052633 21.193802
F 80.630914 34.864333 6.511472
F 87.247014 38.721633 21.207302
F 80.541314 34.840933 3.826682
F 87.129914 30.780433 21.331302
F 80.544514 32.484033 0.273382
F 80.473114 40.008633 0.220080
F 78.340714 35.994733 17.581602
F 87.391514 28.461233 7.609022
F 82.896014 31.167833 3.962332
F 82.788614 38.941233 3.701982
F 74.115814 30.963833 4.067072
F 73.951014 38.817833 4.030942
F 87.384414 28.401233 14.784702
F 82.790914 36.134533 0.220635
F 78.228314 28.534533 0.523219
F 73.867514 36.018533 0.415507
F 87.262314 28.289433 2.861942
F 82.890814 36.217533 3.079402
F 82.821414 28.510633 14.837402
F 73.911614 36.077933 3.125322
F 83.041814 30.871933 6.717432
F 82.883414 38.743333 6.502732
F 74.136514 30.918133 6.904372
F 73.785014 38.475233 6.799162
F 85.188414 32.159733 3.082452
F 85.273914 40.146633 3.028162
F 76.270914 32.386333 3.091602
F 76.129614 40.123433 3.105542
F 84.977314 34.936633 6.571542
F 76.237914 34.914433 6.746192
F 85.100714 34.797133 3.794582
F 76.140814 34.813833 4.038562
F 85.022614 32.243333 0.343051
F 85.121314 40.210133 0.210233
F 76.302514 32.406233 0.443797
F 76.036614 40.134033 0.272774
F 87.418114 30.948233 4.014932
F 87.351114 38.765633 4.104652
F 78.555214 31.094833 4.008952
F 78.277114 38.728133 4.026022
F 78.361914 28.335533 7.604482
F 87.218714 36.174333 0.329681
F 82.664414 28.347333 0.472735
F 78.305814 36.058833 0.372068
F 78.292014 28.462733 3.281042
F 87.251914 36.237233 2.997132
F 87.293314 28.495233 17.537902
F 78.359814 36.166833 3.110712
F 87.324814 30.974633 6.684802
F 87.408614 38.569133 6.776302
F 78.416714 30.877533 6.738072
F 78.292314 38.732833 6.788072
F 80.633014 32.509833 10.241302
F 80.526714 40.049533 10.277802
F 87.202614 36.080533 17.702602
F 73.980014 28.353633 7.778402
F 80.841714 34.773333 14.126002
F 78.608514 36.044133 14.732202
F 80.819314 35.105433 11.415402
F 73.707714 28.428033 10.571602
F 80.812714 32.145533 7.566672
F 80.509814 40.034633 7.596102
F 87.382914 36.117133 14.874702
F 73.770514 38.743833 21.308002
F 82.836214 30.901433 10.921502
F 82.782114 38.724733 11.082702
F 73.797814 30.908333 11.272102
F 73.825414 38.663833 11.348902
F 73.793214 31.002933 21.380702
F 82.829814 36.217733 7.463042
F 85.020614 34.622933 18.551402
F 73.874614 35.951433 7.732752
F 78.318614 28.462233 10.464202
F 83.134514 36.149933 10.228402
F 85.177814 32.074233 17.525702
F 73.852314 36.160633 10.439502
F 82.844714 31.059633 13.744602
F 82.839614 38.680133 13.754702
F 73.875214 30.938333 13.978302
F 74.040614 38.735333 13.954902
F 85.183914 32.284733 10.336602
F 84.942914 40.056633 10.114502
F 76.161714 32.317633 10.583502
F 76.188914 39.923233 10.371102
F 85.228614 34.713933 14.055902
F 76.081014 35.028333 14.031202
F 85.194814 34.887233 11.354702
F 76.116914 35.072933 11.278502
F 85.221814 32.374833 7.635612
F 85.228314 40.065033 7.396932
F 76.288314 32.276233 7.756222
F 76.101314 39.952033 7.592232
F 87.436414 31.112133 11.388902
F 87.302714 38.579033 11.133302
F 78.484714 31.051133 11.323802
F 78.433114 38.608133 11.342402
F 76.113414 34.852633 21.138102
F 87.357214 36.008333 7.484202
F 85.142614 39.980333 17.535402
F 78.480014 36.151433 7.710932
F 76.137214 32.106133 17.681902
F 87.372414 36.146033 10.118702
F 76.050914 34.728233 18.538902
F 78.512814 36.150233 10.254802
F 87.313514 30.975833 14.121102
F 87.266914 38.667233 14.005202
F 78.318414 30.884833 13.936702
F 78.510814 38.515833 14.056102
F 80.602314 32.521433 17.829102
F 80.742814 39.749433 17.586202
F 78.486714 38.593433 18.581402
F 78.316314 30.884133 18.391702
F 80.501614 34.956433 21.236002
F 87.365814 38.776933 18.438802
F 80.727414 35.042233 18.509302
F 87.327614 30.971333 18.672602
F 80.576114 32.134533 15.043902
F 80.628014 39.986433 14.849702
F 76.373214 39.891833 15.061602
F 76.227714 32.244433 14.910102
F 82.890114 31.026133 18.598902
F 83.067814 38.792933 18.348402
F 73.930514 30.837833 18.624402
F 73.920814 38.539733 18.607002
F 84.926714 39.909333 14.717902
F 82.885314 36.173733 14.936202
F 85.032614 34.957033 21.198802
F 73.839714 36.391933 15.135802
F 84.957814 32.231733 14.873902
F 83.136814 36.179033 17.563902
F 76.238814 40.028633 17.799602
F 73.849514 36.042033 17.809402
F 82.690414 30.961033 21.374402
F 82.847314 38.836933 21.152902
F 78.425714 28.322233 14.861502
F 87.305114 28.620633 10.373802
F 74.048914 28.352333 0.378168
F 78.460814 28.343233 17.565802
F 73.979914 28.361433 14.947402
F 82.770914 28.418433 17.509602
F 82.930914 28.432933 3.196252
F 87.213214 28.195333 0.226301
F 74.123914 28.363033 17.687602
F 74.048114 28.415333 3.142092
F 71.583614 40.049233 3.125322
F 83.088614 28.292833 7.412422
F 82.726214 28.366933 10.122502
F 89.474314 32.073633 0.188329
F 71.672614 40.142333 7.672352
F 89.522214 34.557833 6.773262
F 71.782414 34.838933 14.037402
F 89.737814 39.874133 7.638562
F 89.597214 32.304833 3.001252
F 89.468114 40.011633 2.887352
F 71.577214 34.608233 6.884252
F 71.667614 34.954533 21.126502
F 71.607214 40.066933 0.423423
F 71.775414 32.101733 17.604002
F 71.761514 31.995133 7.516072
F 71.484414 34.759333 18.442202
F 71.575814 34.771033 11.375702
F 71.676814 39.970433 17.651202
F 80.552714 47.739933 2.991942
F 76.066214 55.329933 14.908402
F 78.250214 46.625533 21.052802
F 78.206114 54.208333 21.078502
F 80.610914 50.268833 6.628052
F 80.633814 42.612533 3.811752
F 87.304914 46.495733 21.108902
F 87.235414 54.060333 21.268502
F 80.495714 50.227633 3.920982
F 80.526014 42.643733 21.338902
F 78.260314 43.738833 17.662002
F 78.403214 51.479133 17.755202
F 80.614914 47.777333 0.376596
F 76.120514 42.587033 11.186702
F 87.272514 43.862933 17.623702
F 87.417614 51.608033 17.573602
F 82.890314 53.913833 3.953222
F 82.791614 46.505433 3.950492
F 73.998914 54.286933 3.910502
F 74.093614 46.415433 3.863572
F 82.905714 51.452133 0.251738
F 82.844014 43.865633 0.343842
F 73.883714 51.735433 0.399220
F 73.788214 43.832733 0.364235
F 82.789214 51.321333 2.908982
F 82.861714 43.847533 3.039032
F 73.905314 51.710033 2.998222
F 74.004714 43.933333 2.972412
F 82.771014 54.239333 6.636222
F 82.778714 46.615633 6.681142
F 73.868614 54.126433 6.732902
F 74.202114 46.314033 6.512872
F 85.118014 47.537833 2.896392
F 85.009514 42.552033 21.157102
F 76.276114 47.945233 3.152702
F 82.767814 46.402933 21.338602
F 84.901814 50.225833 6.458202
F 80.388914 55.416233 10.229002
F 76.142514 50.189633 6.791082
F 76.163214 42.645633 4.009102
F 84.951214 50.109333 3.791952
F 71.751014 55.599233 17.380802
F 76.090214 50.414533 4.129292
F 84.936014 42.537833 13.851202
F 85.094114 47.595433 0.215078
F 82.822614 54.139833 21.210502
F 76.226714 47.930333 0.355530
F 85.016514 55.479333 0.180497
F 87.325714 53.944433 3.884072
F 87.432414 46.490533 4.080862
F 78.442314 54.194533 3.782302
F 78.356714 46.553433 4.069412
F 87.313614 51.420133 0.072879
F 87.285914 44.005433 0.238257
F 78.179114 51.783833 0.253664
F 78.262214 43.987733 0.270401
F 87.180714 51.366133 2.913002
F 87.379114 43.955633 3.124182
F 78.335414 51.642233 3.010042
F 78.320814 44.053333 3.014402
F 87.347414 54.108833 6.628352
F 87.398314 46.523033 6.694682
F 78.292314 53.935733 6.490862
F 78.682214 46.190833 6.686352
F 80.715914 47.705233 10.369302
F 82.720314 43.870533 17.751602
F 78.161214 43.899933 14.961802
F 78.344314 51.676533 14.969802
F 80.460114 50.320933 13.868302
F 80.466514 42.625233 14.016402
F 87.151314 43.883233 14.758702
F 87.367414 51.446433 14.928102
F 80.602114 50.505133 11.103402
F 76.040914 42.484533 14.055602
F 78.352414 46.399433 18.334802
F 78.379814 54.079133 18.458602
F 80.606814 47.767033 7.589092
F 74.013914 46.517633 21.268602
F 87.383714 46.436933 18.329702
F 76.033314 42.512533 6.558522
F 82.748514 54.383133 11.205802
F 82.921314 46.399433 11.403002
F 73.879614 54.187933 11.327102
F 73.908314 46.419733 11.228902
F 82.818914 51.689433 7.525612
F 82.926514 44.080133 7.761222
F 73.915514 51.490233 7.693362
F 73.940214 43.783533 7.517552
F 82.834914 51.765733 10.274002
F 82.717214 43.862033 10.414002
F 73.994314 51.509233 10.387902
F 73.820014 43.769433 10.366202
F 82.783014 54.172733 13.882202
F 82.783614 46.381133 14.123302
F 73.888114 54.045633 14.059302
F 73.869714 46.539533 13.885302
F 85.086514 47.840233 10.409602
F 85.137114 42.779333 6.716312
F 76.126114 47.807633 10.339502
F 73.999514 54.327933 21.242002
F 84.928614 50.308633 14.007502
F 76.011614 42.647533 18.443202
F 76.172014 50.354233 14.058202
F 73.869714 44.031433 17.566502
F 85.061414 50.509133 11.336202
F 80.791414 42.651133 6.523452
F 76.183514 50.237433 11.279902
F 85.111114 42.426233 18.449202
F 85.058114 47.629533 7.651562
F 84.929814 47.635833 17.698402
F 76.330914 47.551933 7.589992
F 76.056614 42.721533 21.148002
F 87.126314 54.141133 11.120202
F 87.127714 46.429233 11.372902
F 78.069714 54.167033 11.310702
F 78.389714 46.397933 11.169202
F 87.237614 51.352933 7.359832
F 87.495114 43.873033 7.530322
F 78.393714 51.505233 7.604922
F 78.289814 43.579833 7.476162
F 87.203114 51.576233 10.123902
F 87.329514 44.032533 10.316702
F 78.375314 51.623633 10.287302
F 78.467614 43.746133 10.238402
F 87.444614 54.108133 14.032002
F 87.306314 46.507733 14.058102
F 78.286914 54.216933 14.023502
F 78.193714 46.542733 13.816202
F 80.549614 47.760033 17.442402
F 75.991314 47.908833 17.657802
F 84.983414 50.179033 21.026202
F 76.108914 47.948333 14.876302
F 80.559314 50.337633 21.311802
F 85.100914 42.611133 11.148802
F 76.076714 50.372633 21.359702
F 84.961814 47.696933 14.962702
F 80.593114 50.275233 18.565202
F 80.525614 42.493533 11.298402
F 80.533114 42.322733 18.521602
F 76.083814 50.405933 18.586302
F 80.514214 47.743333 14.846602
F 73.924714 51.674833 17.607102
F 87.266214 54.193933 18.599802
F 85.146714 50.241133 18.352302
F 82.869314 54.043733 18.383502
F 82.620314 46.420533 18.683002
F 73.929414 54.277033 18.368902
F 73.716014 46.702233 18.472702
F 82.732814 51.530133 14.799402
F 82.831614 43.858133 14.952702
F 73.890914 51.556033 14.887002
F 73.833514 43.686633 14.758502
F 82.850314 51.492733 17.464902
F 76.078114 55.556933 10.199002
F 85.055314 42.773933 3.962052
F 85.127814 55.320833 17.663902
F 85.031314 55.276333 14.844002
F 76.162514 55.670233 0.314651
F 76.221514 55.513233 7.531132
F 80.609314 55.354333 17.420002
F 84.855514 55.502433 9.899582
F 76.258114 55.514533 3.027732
F 80.510214 55.570033 7.499172
F 80.498514 55.437133 14.580102
F 80.811714 55.230233 2.915532
F 84.960014 55.613133 7.116152
F 80.462014 55.382633 0.257440
F 76.303014 55.343533 17.573902
F 85.095814 55.329733 2.934302
F 89.444114 42.614133 21.142802
F 89.684414 47.682933 7.658762
F 71.870714 50.163233 6.644972
F 71.701614 50.153433 11.093502
F 71.857914 47.714833 0.349754
F 71.420214 47.922433 17.607302
F 71.688514 55.319033 0.275167
F 89.343214 47.769633 10.352502
F 89.608814 42.648633 3.953932
F 89.739714 50.343633 21.045602
F 89.402314 50.214833 3.894562
F 89.570614 55.283433 0.475660
F 71.907214 50.238633 3.992652
F 71.624614 50.474033 18.625502
F 71.809614 50.186833 13.832602
F 71.524714 42.778733 21.128602
F 71.566214 47.572833 10.095202
F 71.426814 55.418933 7.387422
F 71.690014 42.621633 18.465402
F 71.571014 42.555833 13.941002
F 71.862914 47.572233 7.278562
F 71.775614 42.700733 3.988942
F 71.639014 47.634933 14.823002
F 71.733114 55.462933 14.679202
F 80.720014 62.885833 3.054642
F 71.795414 57.862633 11.155102
F 80.749514 58.018033 6.401782
F 80.543214 65.509033 6.707962
F 71.661414 63.087533 3.105222
F 76.210214 65.580833 18.506602
F 80.846414 57.781733 3.714742
F 80.653514 65.411733 3.978762
F 76.176014 57.908133 18.293802
F 85.149514 62.966133 14.933202
F 80.628414 63.265133 0.319944
F 87.241214 61.810233 18.417602
F 82.969814 61.769733 3.740882
F 74.026214 61.715133 4.006962
F 82.663614 59.400533 0.146256
F 82.765414 67.024033 0.197358
F 73.704614 59.301133 0.253135
F 73.974414 66.850533 0.261296
F 83.117814 59.238733 2.868572
F 82.863614 66.898233 2.957662
F 73.948314 59.180633 2.954682
F 74.010714 66.920133 2.946452
F 83.157914 61.868933 6.469072
F 73.783614 61.891733 6.710702
F 85.150014 63.165033 2.990522
F 76.189414 62.953533 2.992052
F 85.121414 58.210033 6.683822
F 85.310614 65.687933 6.728242
F 76.122214 57.943433 6.473192
F 76.075614 65.663033 6.650732
F 85.287714 58.063333 3.826292
F 85.154214 65.601133 3.854582
F 76.186014 58.081233 3.837192
F 76.129514 65.614533 3.833662
F 85.131414 63.144333 0.255034
F 76.439314 63.002733 0.220070
F 87.404414 61.773533 3.737042
F 78.445014 61.618933 3.881362
F 87.213514 59.480233 0.033331
F 87.399814 66.933733 0.069160
F 78.222414 59.216133 0.266230
F 78.253414 67.051233 0.158455
F 87.443814 59.165333 2.804232
F 87.379814 67.005533 2.856492
F 78.582614 59.130233 2.886392
F 78.513114 66.743633 2.856142
F 87.492314 61.842233 6.375432
F 78.494314 61.611533 6.551682
F 80.777014 62.934733 10.313102
F 76.031014 63.114733 14.748802
F 80.451514 57.990433 13.714402
F 80.463814 65.734533 13.926702
F 78.431814 61.811633 18.388402
F 78.314214 59.189233 14.724002
F 80.646814 57.959033 11.066002
F 80.707314 65.558133 11.316102
F 87.477814 59.134733 14.704002
F 87.325614 59.132133 17.469702
F 80.817014 62.924233 7.535222
F 87.430614 67.037533 14.777302
F 83.058214 61.834233 11.157302
F 73.804814 61.670033 10.960802
F 82.798614 59.404233 7.458152
F 82.877114 66.796933 7.508392
F 73.909214 59.038733 7.474632
F 73.871114 66.831933 7.664082
F 82.789114 59.405133 10.205902
F 82.809914 66.906133 10.374302
F 73.905114 59.220433 10.111602
F 74.056514 66.975533 10.365802
F 82.889814 61.703133 13.981702
F 73.934814 61.909333 13.670002
F 85.171914 63.182633 9.980852
F 76.223714 62.950733 10.197502
F 85.203514 57.868233 13.897702
F 85.170914 65.649833 13.909202
F 75.948514 57.881333 14.075402
F 76.049614 65.687333 13.908602
F 85.117814 57.926433 11.078802
F 84.984214 65.627233 11.306602
F 76.096114 57.935133 11.336002
F 76.255914 65.561133 11.181202
F 85.389314 63.041133 7.336172
F 76.220714 62.903333 7.504782
F 87.294114 61.899333 11.157602
F 78.515414 61.800133 11.205502
F 87.395614 59.549333 7.567772
F 87.442314 66.864533 7.665782
F 78.403914 59.058533 7.561992
F 78.295414 66.671933 7.598372
F 87.455314 59.302033 10.197102
F 87.383614 66.852233 10.356702
F 78.256614 59.294333 10.462402
F 78.477414 66.890333 10.315502
F 87.221914 61.745333 13.902402
F 78.333514 61.805233 14.016902
F 80.700514 62.895433 17.532402
F 78.217814 66.894033 14.842902
F 80.465614 58.039633 21.256802
F 80.469714 65.752033 21.110902
F 87.503314 66.845033 17.523902
F 78.140914 67.004933 17.457002
F 80.554214 57.849133 18.435802
F 80.587314 65.578833 18.402502
F 78.615914 61.762033 21.068402
F 78.346214 59.254133 17.357702
F 80.660014 62.947633 14.832302
F 87.424314 61.927833 21.043902
F 82.856114 61.638333 18.489502
F 73.955114 61.834233 18.374602
F 82.736214 59.110733 14.713402
F 82.763914 66.871833 14.811702
F 73.928714 59.405733 14.891402
F 73.849114 66.909533 14.748902
F 82.988914 59.075633 17.570102
F 83.109014 66.865633 17.505902
F 73.989814 59.256733 17.578902
F 74.136114 66.976833 17.430002
F 82.829714 61.983933 21.191302
F 73.951414 61.986333 21.183802
F 85.027514 62.989033 17.555802
F 76.090614 63.043533 17.567802
F 85.000214 58.079633 21.217802
F 85.093614 65.765933 21.096002
F 76.024014 58.149333 20.985002
F 76.166614 65.479933 21.217502
F 85.149314 57.907933 18.536702
F 85.244614 65.595233 18.345302
F 71.639614 63.248833 10.317502
F 71.649914 65.777933 11.173902
F 71.737414 58.098333 13.883002
F 71.892514 65.757033 18.461202
F 71.421014 63.036333 7.562472
F 71.637614 62.958433 14.740402
F 71.764514 63.157533 0.302331
F 71.575214 57.864333 6.638132
F 71.691514 65.664833 13.865302
F 89.506714 57.802533 21.318702
F 89.859714 62.954533 7.572102
F 71.766814 57.854433 3.922172
F 71.587614 65.601733 6.568012
F 89.546014 62.976733 17.547702
F 89.694814 63.199733 0.185687
F 89.533014 65.695833 3.961562
F 89.580114 65.537133 6.689082
F 89.618914 65.641233 13.773002
F 74.026214 69.459833 21.162402
F 82.917614 69.296533 18.588802
F 89.553414 63.081833 14.767702
F 89.752914 65.591033 11.184102
F 71.745514 65.775533 3.875622
F 89.523614 63.111533 10.294502
F 87.391514 69.510933 18.347102
F 82.859414 69.382133 6.477772
F 98.498714 1.359213 3.017352
F 98.499714 9.076683 3.017132
F 98.497914 3.934303 6.655202
F 98.498914 11.651733 6.654992
F 98.497214 3.933053 3.925972
F 98.498114 11.650533 3.925752
F 98.496914 1.360483 0.288016
F 98.497914 9.077953 0.287798
F 91.717414 7.841413 4.056202
F 107.393514 9.054013 17.150702
F 100.735514 7.792833 3.924872
F 102.959514 11.654133 18.468602
F 91.817014 5.228503 0.356682
F 91.880214 12.909033 17.548502
F 100.729514 5.219273 0.288544
F 100.730514 12.936733 0.288327
F 91.788614 5.243693 3.125522
F 91.608714 12.740633 2.913702
F 100.731514 5.215893 3.019102
F 100.732514 12.933333 3.018882
F 91.788314 7.876713 6.715842
F 107.392514 1.336553 17.150902
F 100.729514 7.794293 6.655842
F 94.039614 1.361653 14.840102
F 94.040314 1.361783 3.015522
F 94.038914 9.077633 3.016612
F 102.975514 1.357353 3.010712
F 102.976514 9.074813 3.010492
F 94.038914 3.934683 6.654242
F 94.038014 11.652833 6.654322
F 102.970514 3.934243 6.646182
F 102.971514 11.651733 6.645962
F 94.040014 3.933703 3.925642
F 94.039114 11.651233 3.924442
F 102.982514 3.939893 3.911742
F 102.982514 11.657333 3.911522
F 94.038114 1.360143 0.286539
F 94.038114 9.077053 0.286094
F 102.974514 1.355163 0.276751
F 102.975514 9.072633 0.276532
F 96.268714 7.792163 3.925412
F 102.958514 3.936633 18.468802
F 105.281514 7.822463 3.798302
F 102.964514 9.073443 14.828302
F 96.268314 5.219493 0.287499
F 96.269314 12.936933 0.287287
F 105.249514 5.200383 0.174397
F 105.250514 12.917833 0.174180
F 96.268414 5.219433 3.016122
F 96.269114 12.937033 3.015822
F 105.208514 5.225163 2.921282
F 105.209514 12.942633 2.921062
F 96.268014 7.792203 6.654042
F 105.244514 12.911933 14.716202
F 105.196514 7.782883 6.547172
F 105.191514 7.790573 21.112602
F 98.496414 1.359753 10.293202
F 98.497414 9.077223 10.293002
F 98.495814 3.934253 13.931102
F 98.496814 11.651733 13.930902
F 98.495114 3.933013 11.202102
F 98.496114 11.650433 11.201902
F 98.495914 1.360793 7.564052
F 98.496914 9.078253 7.563832
F 91.866514 7.687103 11.386402
F 96.266414 7.792483 18.477702
F 100.730514 7.792023 11.201402
F 102.963514 1.355973 14.828602
F 91.890214 5.394303 7.574292
F 91.841114 12.938133 0.225331
F 100.732514 5.218333 7.563182
F 100.733514 12.935833 7.562972
F 91.859914 5.275553 10.400902
F 91.725714 13.008533 7.526112
F 100.726514 5.217013 10.293702
F 100.727514 12.934433 10.293502
F 91.749614 7.854953 14.172802
F 96.266314 7.792603 21.206302
F 100.723514 7.793533 13.931602
F 94.040514 9.080443 14.840902
F 94.038614 1.361513 10.291602
F 94.037514 9.077503 10.293402
F 102.963514 1.359553 10.282402
F 102.964514 9.077023 10.282202
F 94.038414 3.933323 13.930402
F 94.038614 11.652133 13.929402
F 102.957514 3.931783 13.920502
F 102.958514 11.649233 13.920302
F 94.039714 3.933423 11.202002
F 94.037714 11.652833 11.199902
F 102.970514 3.938083 11.187502
F 102.971514 11.655533 11.187302
F 94.037314 1.359753 7.562612
F 94.041714 9.080383 7.564332
F 102.977514 1.353133 7.548292
F 102.978514 9.070613 7.548072
F 96.267514 7.792343 11.201502
F 105.243514 5.194423 14.716502
F 105.256514 7.817363 11.073802
F 105.237514 7.817393 18.364502
F 96.267914 5.219543 7.563512
F 96.268714 12.937133 7.563342
F 105.270514 5.190453 7.433722
F 105.271514 12.907933 7.433502
F 96.267214 5.219693 10.292202
F 96.268214 12.937133 10.292002
F 105.180514 5.229523 10.182202
F 105.181514 12.947033 10.182002
F 96.266714 7.792283 13.930102
F 96.266414 5.219923 14.839702
F 105.166514 7.777693 13.819902
F 105.156514 12.953533 17.461602
F 98.494814 1.360093 17.569302
F 98.495814 9.077563 17.569102
F 98.494914 3.934273 21.207302
F 98.495914 11.651733 21.207102
F 98.492914 3.932863 18.478502
F 98.493814 11.650333 18.478302
F 98.493714 1.361293 14.840402
F 98.494614 9.078763 14.840202
F 91.761514 7.710133 18.534202
F 105.155514 5.236013 17.461802
F 100.726514 7.791583 18.479002
F 96.266914 12.937433 17.568002
F 91.794114 4.980633 15.008202
F 91.758714 13.030933 14.645302
F 100.727514 5.219453 14.839902
F 100.728514 12.936933 14.839602
F 91.704414 5.097633 17.713202
F 91.807714 13.053433 10.188002
F 100.721514 5.218133 17.569502
F 100.722514 12.935633 17.569302
F 91.713314 7.712393 21.141902
F 96.265714 5.220073 17.568202
F 100.727514 7.794723 21.208902
F 96.267414 12.937333 14.839502
F 94.038014 1.361223 17.567902
F 94.037114 9.077523 17.569102
F 102.953514 1.361373 17.561202
F 102.954514 9.078843 17.560902
F 94.036514 3.934813 21.206902
F 94.040614 11.650333 21.204902
F 102.960514 3.935153 21.201302
F 102.961514 11.652633 21.201102
F 94.036914 3.933843 18.477902
F 94.040514 11.650133 18.477602
F 105.236514 0.099910 18.364602
F 105.255514 0.099875 11.074002
F 89.512814 11.801333 6.664012
F 89.547114 3.780873 18.665402
F 105.280514 0.104977 3.798502
F 89.681714 1.276473 17.572302
F 89.616114 1.439403 7.475652
F 91.754514 0.151965 11.056802
F 89.483214 9.072963 10.535502
F 91.866914 -0.059033 18.416102
F 89.462814 1.266743 0.220063
F 89.516614 11.694233 13.791902
F 89.626714 3.850353 21.414002
F 89.412314 9.114083 7.734082
F 89.688814 4.013343 6.653702
F 89.541914 11.751733 11.082302
F 89.598114 9.066983 17.508902
F 89.599014 11.733833 18.368302
F 89.649714 1.354263 14.685002
F 89.490014 9.067473 0.304106
F 89.369414 9.194093 2.958062
F 89.645614 1.441143 2.953362
F 100.734514 0.075338 3.925062
F 96.265414 0.075005 18.477902
F 100.726514 0.077279 21.209002
F 100.728514 0.076855 6.656032
F 105.190514 0.073135 21.112802
F 96.265414 0.075184 21.206502
F 96.266414 0.074752 11.201802
F 100.729514 0.074523 11.201602
F 96.265914 0.074957 13.930302
F 105.195514 0.065445 6.547362
F 105.165514 0.060259 13.820102
F 96.267214 0.074834 6.654282
F 100.722514 0.076096 13.931802
F 100.725514 0.074080 18.479202
F 96.267714 0.074649 3.925612
F 91.765014 0.145215 3.864892
F 98.501614 24.511633 3.016692
F 98.500714 16.794133 3.016912
F 107.394514 16.771533 17.150502
F 98.499814 19.369233 6.654772
F 94.039214 16.796233 14.838502
F 98.499114 19.368033 3.925532
F 98.499814 24.512933 0.287363
F 98.498914 16.795433 0.287580
F 91.792414 15.359533 3.713132
F 91.726614 23.183233 3.889252
F 100.736514 15.510333 3.924652
F 100.737514 23.227733 3.924432
F 91.638214 20.759133 0.111529
F 100.731514 20.654233 0.288109
F 91.774214 20.639633 2.889322
F 100.733514 20.650833 3.018672
F 91.761714 15.700133 6.550022
F 91.799514 23.424733 6.636762
F 100.730514 15.511733 6.655622
F 100.731514 23.229233 6.655402
F 94.040914 24.512333 3.015802
F 94.041414 16.795333 3.014762
F 102.978514 24.509733 3.010062
F 102.977514 16.792333 3.010272
F 96.268214 23.227433 18.477302
F 94.042214 19.368733 6.652492
F 96.267414 15.509933 18.477402
F 102.972514 19.369233 6.645742
F 102.965514 16.790933 14.828102
F 94.039814 19.369533 3.923382
F 107.395514 24.488933 17.150202
F 102.983514 19.374833 3.911302
F 94.043114 24.513233 0.286656
F 94.043114 16.797033 0.287198
F 102.977514 24.507533 0.276098
F 102.976514 16.790133 0.276315
F 96.269614 15.509633 3.925202
F 96.270614 23.227133 3.924982
F 105.282514 15.539933 3.798082
F 105.283514 23.257433 3.797862
F 96.270114 20.654533 0.287111
F 105.251514 20.635333 0.173962
F 96.270314 20.654333 3.015682
F 105.210514 20.660133 2.920842
F 96.268914 15.509633 6.653812
F 96.269914 23.227133 6.653592
F 105.197514 15.500333 6.546952
F 105.198514 23.217833 6.546742
F 98.499314 24.512133 10.292502
F 98.498414 16.794733 10.292702
F 105.193514 23.225533 21.112102
F 98.497814 19.369233 13.930702
F 94.040514 27.087533 6.653782
F 98.497114 19.367933 11.201702
F 98.498814 24.513233 7.563392
F 98.497814 16.795733 7.563612
F 91.783314 15.636733 11.105002
F 91.824814 23.097733 11.191102
F 100.731514 15.509533 11.201202
F 100.732514 23.226933 11.201002
F 91.794414 20.724533 7.358032
F 100.734514 20.653233 7.562752
F 91.855314 20.800333 10.102402
F 100.728514 20.651933 10.293202
F 91.735514 15.632933 13.837602
F 91.745414 23.232833 13.954002
F 100.724514 15.511033 13.931402
F 100.725514 23.228433 13.931102
F 94.040214 24.512733 10.292002
F 94.041614 16.797533 10.290502
F 102.966514 24.511933 10.281802
F 102.965514 16.794533 10.282002
F 105.192514 15.508033 21.112402
F 94.039514 19.369033 13.929802
F 96.268414 23.227533 21.205902
F 102.959514 19.366733 13.920102
F 96.268314 20.654933 14.839302
F 94.038914 19.370333 11.199302
F 96.267514 15.510133 21.206102
F 102.972514 19.373033 11.187102
F 94.042314 24.514533 7.562882
F 94.040914 16.796833 7.562592
F 102.980514 24.505533 7.547632
F 102.979514 16.788033 7.547852
F 96.268314 15.509733 11.201402
F 96.269414 23.227233 11.201102
F 105.257514 15.534833 11.073602
F 105.258514 23.252333 11.073402
F 96.269614 20.654633 7.563132
F 105.271514 20.625433 7.433292
F 96.269214 20.654633 10.291802
F 105.182514 20.664433 10.181802
F 96.267714 15.509833 13.929902
F 96.268714 23.227333 13.929702
F 105.167514 15.495133 13.819702
F 105.168514 23.212633 13.819502
F 98.497814 24.512533 17.568702
F 98.496814 16.795033 17.568902
F 105.157514 20.670933 17.461402
F 98.496814 19.369233 21.206902
F 96.267714 20.654933 17.567802
F 98.494814 19.367833 18.478102
F 98.496614 24.513733 14.839802
F 98.495614 16.796233 14.840002
F 91.824014 15.430333 18.499002
F 91.796914 23.321433 18.476002
F 100.727514 15.509033 18.478802
F 100.728514 23.226533 18.478502
F 91.688214 20.483233 14.829202
F 100.729514 20.654433 14.839402
F 91.691214 20.657133 17.573202
F 100.722514 20.653033 17.569102
F 91.876314 15.538933 21.173702
F 91.834114 23.220233 21.161202
F 100.728514 15.512233 21.208602
F 100.729514 23.229633 21.208402
F 94.040514 24.514133 17.567402
F 94.039114 16.795933 17.567602
F 102.956514 24.513833 17.560502
F 102.955514 16.796333 17.560702
F 102.966514 24.508433 14.827902
F 94.036914 19.370533 21.206102
F 105.239514 23.252333 18.364002
F 102.962514 19.370133 21.200902
F 105.238514 15.534833 18.364202
F 94.037914 19.369633 18.476502
F 105.245514 20.629333 14.716002
F 102.960514 19.371533 18.468302
F 94.039314 24.512933 14.838402
F 94.040214 27.086933 18.476702
F 102.960514 27.084233 13.919802
F 94.042414 27.086133 3.924042
F 102.961514 27.089033 18.468102
F 98.497814 27.086733 21.206602
F 98.500114 27.085433 3.925312
F 98.498114 27.085433 11.201502
F 102.984514 27.092333 3.911082
F 102.973514 27.090533 11.186802
F 98.498814 27.086633 13.930502
F 94.042514 27.085633 11.201002
F 98.500814 27.086733 6.654552
F 98.495814 27.085233 18.477902
F 102.973514 27.086633 6.645532
F 94.041514 27.085433 21.204502
F 102.963514 27.087533 21.200702
F 94.042014 27.086633 13.929502
F 89.504014 27.154233 18.510502
F 89.601714 27.072133 4.088402
F 89.378914 19.345733 18.486902
F 89.634914 19.308633 10.982602
F 89.546914 16.849933 7.415802
F 89.534114 16.681933 10.190502
F 89.665914 24.434333 0.438625
F 89.591914 16.525933 0.211677
F 89.570414 19.243133 13.672602
F 89.593114 19.341833 3.811692
F 89.561214 27.038833 11.169402
F 89.638514 24.628333 3.064302
F 89.496714 19.438833 6.441002
F 98.502614 32.229133 3.016482
F 98.503614 39.946533 3.016262
F 98.501814 34.804233 6.654342
F 98.501114 34.802933 3.925102
F 98.500814 32.230333 0.287143
F 98.501814 39.947833 0.286926
F 91.795114 30.891033 3.757022
F 91.806514 38.698333 3.851302
F 100.738514 30.945233 3.924212
F 100.739514 38.662733 3.924002
F 105.183514 28.381933 10.181602
F 91.902614 36.127433 0.352067
F 102.962514 34.806533 18.467902
F 100.733514 36.089133 0.287674
F 94.041414 32.231433 14.838202
F 91.762014 36.081233 3.056182
F 105.246514 36.064333 14.715602
F 100.735514 36.085733 3.018232
F 91.812314 30.897733 6.549842
F 91.869114 38.586633 6.642542
F 100.732514 30.946733 6.655192
F 100.733514 38.664133 6.654972
F 94.044214 32.231233 3.014382
F 94.045814 39.949333 3.014062
F 102.979514 32.227233 3.009842
F 102.980514 39.944733 3.009622
F 94.042214 34.803433 6.653112
F 102.974514 34.804133 6.645312
F 94.042914 34.803733 3.924492
F 102.985514 34.809733 3.910872
F 94.046714 32.232633 0.288076
F 94.044114 39.948433 0.286394
F 102.978514 32.225033 0.275880
F 102.979514 39.942533 0.275663
F 96.271614 30.944533 3.924782
F 96.272614 38.662033 3.924542
F 105.284514 30.974833 3.797652
F 105.285514 38.692333 3.797432
F 94.041814 39.949233 14.838702
F 96.272314 36.089333 0.286605
F 105.159514 36.105933 17.461002
F 105.253514 36.070233 0.173527
F 105.240514 30.969833 18.363802
F 96.272214 36.089333 3.015232
F 102.968514 39.943333 14.827502
F 105.212514 36.095033 2.920412
F 96.271114 30.944633 6.653432
F 96.272114 38.662133 6.653222
F 105.199514 30.935333 6.546522
F 105.200514 38.652733 6.546302
F 98.500314 32.229633 10.292302
F 98.501314 39.947133 10.292102
F 98.499714 34.804133 13.930202
F 98.499014 34.802933 11.201302
F 98.499814 32.230633 7.563182
F 98.500814 39.948133 7.562962
F 91.838814 30.892433 11.178202
F 91.796214 38.677733 11.326602
F 100.733514 30.944433 11.200802
F 100.734514 38.661933 11.200602
F 96.270214 38.662333 18.476802
F 91.672714 35.992733 7.501012
F 105.241514 38.687233 18.363602
F 100.736514 36.088233 7.562312
F 107.397514 39.923933 17.149802
F 91.745314 36.110233 10.203502
F 96.269614 36.089933 17.567302
F 100.729514 36.086933 10.292802
F 91.775614 31.017133 13.850802
F 91.628214 38.854133 14.024202
F 100.726514 30.945933 13.930902
F 100.727514 38.663433 13.930702
F 94.042414 32.230733 10.291102
F 94.041914 39.947833 10.291902
F 102.967514 32.229433 10.281602
F 102.968514 39.946933 10.281302
F 94.041614 34.804733 13.929902
F 102.961514 34.801633 13.919602
F 94.041114 34.804433 11.199802
F 102.974514 34.807933 11.186602
F 94.042014 32.230233 7.561692
F 94.044614 39.948233 7.562492
F 102.981514 32.223033 7.547422
F 102.981514 39.940533 7.547202
F 96.270314 30.944733 11.200902
F 96.271414 38.662233 11.200702
F 105.259514 30.969733 11.073202
F 105.260514 38.687233 11.073002
F 102.967514 32.225833 14.827702
F 96.271514 36.089633 7.562742
F 96.270514 36.089733 14.838802
F 105.273514 36.060333 7.432852
F 96.269414 30.945033 21.205702
F 96.271014 36.089633 10.291302
F 96.269414 30.944933 18.477002
F 105.184514 36.099433 10.181302
F 96.269714 30.944733 13.929502
F 96.270514 38.662133 13.929202
F 105.169514 30.930133 13.819302
F 105.170514 38.647533 13.819102
F 98.498714 32.229933 17.568502
F 98.499714 39.947433 17.568202
F 98.498814 34.804133 21.206402
F 98.496814 34.802733 18.477702
F 98.497614 32.231133 14.839502
F 98.498514 39.948633 14.839302
F 91.909414 30.989833 18.533102
F 91.721214 38.600633 18.587202
F 100.729514 30.944033 18.478302
F 100.730514 38.661433 18.478102
F 105.195514 38.660433 21.111702
F 91.830414 36.129633 14.950802
F 105.194514 30.943033 21.111902
F 100.731514 36.089333 14.839002
F 107.396514 32.206433 17.150002
F 91.664814 35.975633 17.610002
F 96.270114 38.662433 21.205402
F 100.724514 36.088033 17.568602
F 91.865714 30.956833 21.300202
F 91.688114 38.736033 21.383302
F 100.730514 30.947133 21.208202
F 100.731514 38.664633 21.208002
F 94.044814 32.233333 17.566102
F 94.040414 39.947433 17.568202
F 102.957514 32.231233 17.560302
F 102.958514 39.948733 17.560102
F 94.041714 34.804233 21.205302
F 102.964514 34.805033 21.200402
F 94.039914 34.804433 18.476402
F 100.735514 28.370733 7.562532
F 91.832414 28.355233 10.269602
F 91.784114 28.479233 17.629302
F 96.269714 28.372233 14.839002
F 100.729514 28.369433 10.293002
F 100.730514 28.371833 14.839202
F 91.768814 28.276533 2.892832
F 96.268814 28.372333 17.567602
F 105.158514 28.388433 17.461202
F 100.734514 28.368333 3.018452
F 100.732514 28.371633 0.287892
F 96.271314 28.371833 3.015462
F 96.271014 28.372033 0.286915
F 100.723514 28.370533 17.568902
F 96.270614 28.372033 7.562902
F 105.252514 28.352833 0.173745
F 105.246514 28.346833 14.715802
F 91.752714 28.262533 0.095227
F 105.211514 28.377533 2.920632
F 96.270114 28.372133 10.291502
F 105.272514 28.342833 7.433072
F 91.905514 28.502033 14.917602
F 91.765714 28.458233 7.505022
F 89.815214 32.238933 10.326602
F 89.581314 32.009233 7.666882
F 89.396614 40.058433 0.227929
F 89.552314 39.937833 10.361302
F 89.537214 32.372733 17.825202
F 89.467514 34.831633 18.682202
F 89.487914 32.392033 15.009702
F 89.642914 34.842633 13.969002
F 89.492814 34.834933 3.887392
F 89.620114 34.885033 21.420302
F 89.580714 39.940633 17.699602
F 89.447414 40.111433 15.005202
F 89.517514 34.762133 11.237302
F 98.504614 47.664033 3.016042
F 96.272314 54.097333 18.476302
F 98.503714 50.239133 6.653902
F 98.502814 42.521633 6.654122
F 98.503014 50.237933 3.924662
F 98.497714 42.520233 18.477402
F 98.502814 47.665333 0.286711
F 105.243514 54.122233 18.363202
F 91.838914 54.157333 4.065242
F 91.815914 46.442633 3.949412
F 100.741514 54.097633 3.923562
F 100.740514 46.380233 3.923782
F 91.844814 51.761233 0.345589
F 91.761114 43.630833 0.336152
F 100.735514 51.524133 0.287239
F 100.734514 43.806633 0.287457
F 91.844714 51.470433 3.067262
F 91.873614 43.911733 3.042092
F 100.736514 51.520733 3.017802
F 100.735514 43.803233 3.018022
F 91.854014 54.117633 6.718382
F 91.820614 46.308133 6.649432
F 100.735514 54.099133 6.654532
F 100.734514 46.381633 6.654752
F 94.046314 47.666333 3.014722
F 105.247514 43.781733 14.715402
F 102.981514 47.662133 3.009402
F 105.248514 51.499233 14.715202
F 94.045614 50.238533 6.653182
F 94.041014 42.522633 11.199502
F 102.976514 50.239033 6.644872
F 98.500014 42.520333 11.201002
F 94.046914 50.237433 3.924732
F 102.965514 42.522533 21.200202
F 102.987514 50.244733 3.910432
F 102.975514 42.525433 11.186402
F 94.046314 47.665533 0.286918
F 107.398514 47.641333 17.149602
F 102.980514 47.660033 0.275445
F 96.271214 46.379833 18.476602
F 96.274614 54.097033 3.924092
F 96.273614 46.379533 3.924312
F 105.287514 54.127333 3.796992
F 105.286514 46.409833 3.797212
F 96.274314 51.524333 0.286187
F 96.273014 43.806933 0.286465
F 105.255514 51.505233 0.173093
F 105.254514 43.787733 0.173310
F 96.274114 51.524233 3.014802
F 96.273314 43.806733 3.015052
F 105.214514 51.530033 2.919972
F 105.213514 43.812533 2.920192
F 96.274014 54.097033 6.652772
F 96.273014 46.379633 6.652992
F 105.202514 54.087733 6.545872
F 105.201514 46.370233 6.546082
F 98.502314 47.664533 10.291902
F 96.271514 43.807233 14.838602
F 98.501714 50.239033 13.929802
F 102.963514 42.524033 18.467702
F 98.501014 50.237833 11.200802
F 98.502114 42.520433 3.924882
F 98.501714 47.665633 7.562742
F 105.196514 46.377933 21.111502
F 91.845914 54.074633 11.107602
F 91.808114 46.529233 11.213902
F 100.736514 54.096833 11.200102
F 100.735514 46.379333 11.200402
F 91.896514 51.505933 7.689782
F 91.730214 43.746733 7.601532
F 100.738514 51.523133 7.561882
F 100.737514 43.805733 7.562102
F 91.756914 51.562833 10.452202
F 91.669514 43.901633 10.315002
F 100.731514 51.521833 10.292402
F 100.730514 43.804333 10.292602
F 91.845014 54.089533 13.886202
F 91.767214 46.415633 13.829702
F 100.729514 54.098333 13.930302
F 100.728514 46.380933 13.930502
F 94.045514 47.667433 10.289802
F 96.272514 51.524633 14.838302
F 102.969514 47.664333 10.281102
F 105.161514 51.540833 17.460502
F 94.046214 50.237733 13.928602
F 94.042814 42.520333 21.204802
F 102.963514 50.236633 13.919202
F 94.041014 42.522133 18.475902
F 94.043814 50.239133 11.200602
F 98.499814 42.521633 21.206202
F 102.976514 50.242933 11.186202
F 94.044714 42.521433 3.924392
F 94.044014 47.664933 7.561682
F 96.271814 51.524733 17.566902
F 102.982514 47.657933 7.546982
F 96.270714 43.807333 17.567102
F 96.273314 54.097133 11.200302
F 96.272214 46.379633 11.200502
F 105.262514 54.122233 11.072502
F 105.261514 46.404733 11.072802
F 96.273714 51.524433 7.562212
F 96.272514 43.807033 7.562492
F 105.275514 51.495233 7.432422
F 105.274514 43.777833 7.432632
F 96.272914 51.524533 10.290802
F 96.271914 43.807133 10.291102
F 105.186514 51.534333 10.180902
F 105.185514 43.816833 10.181102
F 96.272814 54.097233 13.928802
F 96.271814 46.379733 13.929102
F 105.172514 54.082533 13.818602
F 105.171514 46.365033 13.818902
F 98.500714 47.664933 17.568002
F 105.197514 54.095433 21.111302
F 98.500814 50.239133 21.206002
F 102.986514 42.527233 3.910652
F 98.498714 50.237733 18.477202
F 94.047114 42.519233 13.927202
F 98.499514 47.666133 14.839102
F 96.271414 46.380033 21.205202
F 91.880614 54.036833 18.506502
F 91.902514 46.401733 18.628702
F 100.732514 54.096433 18.477702
F 100.731514 46.378933 18.477902
F 91.931414 51.510433 14.990502
F 91.872614 43.788533 14.705702
F 100.733514 51.524233 14.838602
F 100.732514 43.806833 14.838802
F 91.895714 51.452133 17.671602
F 91.706314 43.803933 17.598402
F 100.726514 51.522933 17.568202
F 100.725514 43.805533 17.568402
F 91.802814 54.223633 21.275602
F 91.851514 46.178633 21.381402
F 100.733514 54.099533 21.207602
F 100.732514 46.382033 21.207802
F 94.043014 47.665733 17.567502
F 96.272214 54.097433 21.205002
F 102.959514 47.666233 17.559902
F 105.160514 43.823333 17.460702
F 94.042214 50.240333 21.205402
F 102.975514 42.521633 6.645092
F 102.966514 50.239933 21.200002
F 102.962514 42.519133 13.919402
F 94.049114 50.235633 18.478602
F 98.500714 42.521633 13.930002
F 102.964514 50.241433 18.467502
F 94.043314 42.521333 6.653522
F 94.042814 47.665433 14.837302
F 105.242514 46.404733 18.363402
F 102.969514 47.660833 14.827302
F 89.663614 50.271733 18.394202
F 102.982514 55.379633 3.009192
F 89.742114 50.177333 6.626972
F 89.562414 55.527833 10.230702
F 98.503714 55.382733 0.286491
F 102.983514 55.375433 7.546762
F 98.502714 55.383033 7.562522
F 89.312414 50.303233 11.146602
F 98.500514 55.383633 14.838902
F 94.045614 55.384133 17.566302
F 94.049314 55.385533 7.563442
F 94.048114 55.384633 0.286567
F 98.503214 55.382033 10.291702
F 102.970514 55.378233 14.827002
F 98.505514 55.381533 3.015822
F 94.046814 55.383933 10.289902
F 94.045514 55.383933 14.837902
F 94.046614 55.383433 3.014772
F 98.501714 55.382433 17.567802
F 102.970514 55.381833 10.280902
F 107.399514 55.358833 17.149402
F 102.960514 55.383633 17.559602
F 102.981514 55.377433 0.275228
F 89.447114 42.721133 13.846602
F 89.720214 50.395933 13.911002
F 89.724814 55.406433 14.930702
F 89.597614 47.768433 2.903162
F 89.392014 42.699333 11.145102
F 89.638814 55.194633 17.775802
F 89.617314 55.423033 3.165292
F 89.686614 47.728233 14.719202
F 89.687214 47.648233 17.517002
F 89.645414 42.435833 6.720652
F 89.648414 47.648833 0.102912
F 89.677714 55.393533 7.482702
F 89.526414 42.585833 18.568502
F 98.506514 63.098933 3.015612
F 98.504714 57.956633 6.653682
F 98.505714 65.674033 6.653472
F 98.504014 57.955333 3.924442
F 98.505014 65.672833 3.924232
F 98.504714 63.100233 0.286275
F 91.935014 61.781333 3.782742
F 100.742514 61.815133 3.923342
F 91.688214 59.087233 0.228953
F 91.831814 66.903233 0.300785
F 100.736514 59.241533 0.287022
F 100.737514 66.959033 0.286830
F 91.796014 59.210933 3.025982
F 91.872814 67.028533 2.963652
F 100.737514 59.238233 3.017582
F 100.738514 66.955733 3.017392
F 91.918014 61.722133 6.580532
F 100.736514 61.816633 6.654322
F 94.051714 63.102833 3.012312
F 102.983514 63.097133 3.008972
F 94.046214 57.955833 6.652242
F 94.046514 65.673233 6.652162
F 102.977514 57.956533 6.644662
F 102.978514 65.674033 6.644442
F 94.046314 57.955933 3.923622
F 94.048514 65.673133 3.923782
F 102.988514 57.962133 3.910212
F 102.989514 65.679633 3.909992
F 94.048814 63.100633 0.286043
F 102.982514 63.094933 0.275010
F 96.275614 61.814533 3.923862
F 105.288514 61.844733 3.796782
F 96.274914 59.241933 0.286062
F 96.276014 66.959233 0.285797
F 105.256514 59.222633 0.172875
F 105.257514 66.940133 0.172679
F 96.275114 59.241733 3.014582
F 96.276214 66.959233 3.014432
F 105.214514 59.247433 2.919762
F 105.215514 66.964933 2.919562
F 96.275114 61.814633 6.652592
F 105.203514 61.805133 6.545652
F 98.504214 63.099533 10.291402
F 98.502714 57.956533 13.929602
F 98.503614 65.674033 13.929402
F 98.502014 57.955333 11.200602
F 98.502914 65.672733 11.200402
F 98.503714 63.100533 7.562312
F 91.756914 61.779833 11.099202
F 100.737514 61.814333 11.199902
F 91.812014 59.211733 7.545462
F 91.712414 66.870733 7.513862
F 100.739514 59.240633 7.561662
F 100.740514 66.958033 7.561472
F 91.806414 59.169433 10.247302
F 91.892914 66.916533 10.450802
F 100.732514 59.239333 10.292102
F 100.733514 66.956833 10.292002
F 91.818914 61.847533 13.837002
F 100.730514 61.815833 13.930002
F 94.046014 63.100833 10.289902
F 102.971514 63.099333 10.280702
F 94.047314 57.955333 13.927702
F 94.047914 65.672333 13.927102
F 102.964514 57.954033 13.919002
F 102.965514 65.671533 13.918702
F 94.045914 57.955733 11.199802
F 94.051414 65.671233 11.201602
F 102.977514 57.960333 11.186002
F 102.978514 65.677833 11.185802
F 94.047814 63.100833 7.561392
F 102.984514 63.092933 7.546552
F 96.274214 61.814633 11.200002
F 105.263514 61.839633 11.072302
F 96.274514 59.241933 7.562032
F 96.275414 66.959433 7.561892
F 105.276514 59.212733 7.432202
F 105.277514 66.930233 7.432002
F 96.274014 59.242033 10.290602
F 96.274914 66.959533 10.290402
F 105.187514 59.251833 10.180702
F 105.188514 66.969333 10.180502
F 96.273714 61.814733 13.928602
F 105.173514 61.800033 13.818402
F 98.502614 63.099833 17.567602
F 98.501714 57.956533 21.205802
F 98.502714 65.674033 21.205602
F 98.499714 57.955133 18.477002
F 98.500714 65.672633 18.476802
F 98.501514 63.101033 14.838702
F 91.832614 61.737433 18.312402
F 100.733514 61.813833 18.477502
F 91.893114 59.270333 14.833002
F 91.770614 66.864433 14.629902
F 100.734514 59.241733 14.838302
F 100.735514 66.959233 14.838102
F 91.881614 59.162433 17.501202
F 91.856714 66.818933 17.371702
F 100.727514 59.240433 17.568002
F 100.728514 66.957933 17.567802
F 91.821014 61.697833 21.333502
F 100.734514 61.817033 21.207302
F 94.045814 63.101133 17.565902
F 102.961514 63.101133 17.559402
F 94.044414 57.955733 21.204202
F 94.046714 65.672833 21.203502
F 102.967514 57.957433 21.199802
F 102.968514 65.674933 21.199602
F 94.047114 57.954933 18.476702
F 94.045614 65.673433 18.474802
F 102.965514 57.958933 18.467302
F 102.966514 65.676433 18.467002
F 94.045714 63.101233 14.837102
F 102.971514 63.095733 14.826802
F 96.273114 61.814733 18.476202
F 105.244514 61.839733 18.362902
F 96.273514 59.242133 14.838102
F 96.274114 66.959733 14.838102
F 105.249514 59.216733 14.714902
F 105.250514 66.934133 14.714702
F 96.272814 59.242233 17.566702
F 96.273714 66.959733 17.566502
F 105.162514 59.258333 17.460302
F 105.162514 66.975833 17.460102
F 96.273314 61.814933 21.204802
F 105.198514 61.812833 21.111102
F 107.400514 63.076333 17.149202
F 89.699514 57.998333 18.594602
F 89.637314 63.184133 2.981342
F 91.833614 69.546433 14.012302
F 89.515914 58.135133 11.286302
F 89.700414 65.561033 18.357602
F 89.555014 57.919833 6.554472
F 89.568114 65.599833 20.942902
F 91.773514 69.461733 21.143202
F 91.815814 69.410633 6.604522
F 89.702514 57.863833 13.926302
F 89.560114 58.100133 3.934462
