# Supplementary material for: Molecular-resolution imaging of ice crystallized from liquid water by cryogenic liquid-cell TEM
Source: Nat Commun. 2025 Sep 25;16:8342. doi: 10.1038/s41467-025-62451-0 (PMC12462463; doi:10.1038/s41467-025-62451-0)
Supplement: Supplementary file 9 — Supplementary Data 1 [file 41467_2025_62451_MOESM9_ESM.zip › supercell_4_3_1/0.6/input.xyz]

5184
F5184
F 0.190505 1.286291 2.728490
F 0.190505 24.439548 2.728490
F 0.190505 47.592806 2.728490
F 26.924143 1.286291 3.008454
F 26.924143 24.439548 3.008454
F 26.924143 47.592806 3.008454
F 0.190505 9.004040 2.728490
F 0.190505 32.157298 2.728490
F 0.190505 55.310555 2.728490
F 26.924143 9.004040 3.008454
F 26.924143 32.157298 3.008454
F 26.924143 55.310555 3.008454
F 0.190505 16.721795 2.728490
F 0.190505 39.875053 2.728490
F 0.190505 63.028310 2.728490
F 26.924143 16.721795 3.008454
F 26.924143 39.875053 3.008454
F 26.924143 63.028310 3.008454
F 9.101714 1.286291 2.821811
F 9.101714 24.439548 2.821811
F 9.101714 47.592806 2.821811
F 35.835351 1.286291 3.101775
F 35.835351 24.439548 3.101775
F 35.835351 47.592806 3.101775
F 9.101714 9.004040 2.821811
F 9.101714 32.157298 2.821811
F 9.101714 55.310555 2.821811
F 35.835351 9.004040 3.101775
F 35.835351 32.157298 3.101775
F 35.835351 55.310555 3.101775
F 9.101714 16.721795 2.821812
F 9.101714 39.875053 2.821812
F 9.101714 63.028310 2.821812
F 35.835351 16.721795 3.101776
F 35.835351 39.875053 3.101776
F 35.835351 63.028310 3.101776
F 18.012928 1.286290 2.915133
F 18.012928 24.439547 2.915133
F 18.012928 47.592805 2.915133
F 44.746566 1.286290 3.195098
F 44.746566 24.439547 3.195098
F 44.746566 47.592805 3.195098
F 18.012928 9.004039 2.915133
F 18.012928 32.157297 2.915133
F 18.012928 55.310554 2.915133
F 44.746566 9.004039 3.195098
F 44.746566 32.157297 3.195098
F 44.746566 55.310554 3.195098
F 18.012928 16.721795 2.915134
F 18.012928 39.875052 2.915134
F 18.012928 63.028310 2.915134
F 44.746566 16.721795 3.195099
F 44.746566 39.875052 3.195099
F 44.746566 63.028310 3.195099
F 0.152393 3.858875 6.366474
F 0.152393 27.012132 6.366474
F 0.152393 50.165390 6.366474
F 26.886030 3.858875 6.646438
F 26.886030 27.012132 6.646438
F 26.886030 50.165390 6.646438
F 0.152393 11.576625 6.366474
F 0.152393 34.729882 6.366474
F 0.152393 57.883140 6.366474
F 26.886030 11.576625 6.646438
F 26.886030 34.729882 6.646438
F 26.886030 57.883140 6.646438
F 0.152393 19.294380 6.366475
F 0.152393 42.447638 6.366475
F 0.152393 65.600895 6.366475
F 26.886030 19.294380 6.646439
F 26.886030 42.447638 6.646439
F 26.886030 65.600895 6.646439
F 9.063599 3.858875 6.459796
F 9.063599 27.012133 6.459796
F 9.063599 50.165390 6.459796
F 35.797238 3.858875 6.739760
F 35.797238 27.012133 6.739760
F 35.797238 50.165390 6.739760
F 9.063599 11.576625 6.459796
F 9.063599 34.729883 6.459796
F 9.063599 57.883140 6.459796
F 35.797238 11.576625 6.739760
F 35.797238 34.729883 6.739760
F 35.797238 57.883140 6.739760
F 9.063599 19.294380 6.459796
F 9.063599 42.447638 6.459796
F 9.063599 65.600896 6.459796
F 35.797238 19.294380 6.739760
F 35.797238 42.447638 6.739760
F 35.797238 65.600896 6.739760
F 17.974817 3.858876 6.553119
F 17.974817 27.012134 6.553119
F 17.974817 50.165391 6.553119
F 44.708454 3.858876 6.833083
F 44.708454 27.012134 6.833083
F 44.708454 50.165391 6.833083
F 17.974817 11.576626 6.553119
F 17.974817 34.729884 6.553119
F 17.974817 57.883141 6.553119
F 44.708454 11.576626 6.833083
F 44.708454 34.729884 6.833083
F 44.708454 57.883141 6.833083
F 17.974817 19.294382 6.553119
F 17.974817 42.447639 6.553119
F 17.974817 65.600897 6.553119
F 44.708454 19.294382 6.833083
F 44.708454 42.447639 6.833083
F 44.708454 65.600897 6.833083
F 0.180979 3.858875 3.637987
F 0.180979 27.012133 3.637987
F 0.180979 50.165390 3.637987
F 26.914616 3.858875 3.917951
F 26.914616 27.012133 3.917951
F 26.914616 50.165390 3.917951
F 0.180979 11.576625 3.637987
F 0.180979 34.729883 3.637987
F 0.180979 57.883140 3.637987
F 26.914616 11.576625 3.917951
F 26.914616 34.729883 3.917951
F 26.914616 57.883140 3.917951
F 0.180979 19.294381 3.637986
F 0.180979 42.447638 3.637986
F 0.180979 65.600896 3.637986
F 26.914616 19.294381 3.917950
F 26.914616 42.447638 3.917950
F 26.914616 65.600896 3.917950
F 9.092186 3.858875 3.731308
F 9.092186 27.012133 3.731308
F 9.092186 50.165390 3.731308
F 35.825824 3.858875 4.011272
F 35.825824 27.012133 4.011272
F 35.825824 50.165390 4.011272
F 9.092186 11.576625 3.731308
F 9.092186 34.729883 3.731308
F 9.092186 57.883140 3.731308
F 35.825824 11.576625 4.011272
F 35.825824 34.729883 4.011272
F 35.825824 57.883140 4.011272
F 9.092186 19.294381 3.731307
F 9.092186 42.447638 3.731307
F 9.092186 65.600896 3.731307
F 35.825824 19.294381 4.011271
F 35.825824 42.447638 4.011271
F 35.825824 65.600896 4.011271
F 18.003403 3.858876 3.824628
F 18.003403 27.012133 3.824628
F 18.003403 50.165391 3.824628
F 44.737040 3.858876 4.104593
F 44.737040 27.012133 4.104593
F 44.737040 50.165391 4.104593
F 18.003403 11.576626 3.824628
F 18.003403 34.729883 3.824628
F 18.003403 57.883141 3.824628
F 44.737040 11.576626 4.104593
F 44.737040 34.729883 4.104593
F 44.737040 57.883141 4.104593
F 18.003403 19.294381 3.824627
F 18.003403 42.447639 3.824627
F 18.003403 65.600896 3.824627
F 44.737040 19.294381 4.104592
F 44.737040 42.447639 4.104592
F 44.737040 65.600896 4.104592
F 0.219067 1.286291 0.000001
F 0.219067 24.439549 0.000001
F 0.219067 47.592806 0.000001
F 26.952704 1.286291 0.279965
F 26.952704 24.439549 0.279965
F 26.952704 47.592806 0.279965
F 0.219067 9.004040 0.000001
F 0.219067 32.157298 0.000001
F 0.219067 55.310555 0.000001
F 26.952704 9.004040 0.279965
F 26.952704 32.157298 0.279965
F 26.952704 55.310555 0.279965
F 0.219067 16.721796 0.000000
F 0.219067 39.875053 0.000000
F 0.219067 63.028311 0.000000
F 26.952704 16.721796 0.279964
F 26.952704 39.875053 0.279964
F 26.952704 63.028311 0.279964
F 9.130274 1.286291 0.093322
F 9.130274 24.439548 0.093322
F 9.130274 47.592806 0.093322
F 35.863912 1.286291 0.373287
F 35.863912 24.439548 0.373287
F 35.863912 47.592806 0.373287
F 9.130274 9.004040 0.093322
F 9.130274 32.157298 0.093322
F 9.130274 55.310555 0.093322
F 35.863912 9.004040 0.373287
F 35.863912 32.157298 0.373287
F 35.863912 55.310555 0.373287
F 9.130274 16.721795 0.093321
F 9.130274 39.875053 0.093321
F 9.130274 63.028310 0.093321
F 35.863912 16.721795 0.373286
F 35.863912 39.875053 0.373286
F 35.863912 63.028310 0.373286
F 18.041490 1.286290 0.186643
F 18.041490 24.439547 0.186643
F 18.041490 47.592805 0.186643
F 44.775128 1.286290 0.466607
F 44.775128 24.439547 0.466607
F 44.775128 47.592805 0.466607
F 18.041490 9.004039 0.186643
F 18.041490 32.157296 0.186643
F 18.041490 55.310554 0.186643
F 44.775128 9.004039 0.466607
F 44.775128 32.157296 0.466607
F 44.775128 55.310554 0.466607
F 18.041490 16.721794 0.186642
F 18.041490 39.875052 0.186642
F 18.041490 63.028309 0.186642
F 44.775128 16.721794 0.466606
F 44.775128 39.875052 0.466606
F 44.775128 63.028309 0.466606
F 2.408783 7.717750 3.661317
F 2.408783 30.871007 3.661317
F 2.408783 54.024265 3.661317
F 29.142420 7.717750 3.941281
F 29.142420 30.871007 3.941281
F 29.142420 54.024265 3.941281
F 2.408783 15.435503 3.661316
F 2.408783 38.588760 3.661316
F 2.408783 61.742018 3.661316
F 29.142420 15.435503 3.941280
F 29.142420 38.588760 3.941280
F 29.142420 61.742018 3.941280
F 2.408783 0.000000 3.661317
F 2.408783 23.153258 3.661317
F 2.408783 46.306515 3.661317
F 29.142420 0.000000 3.941281
F 29.142420 23.153258 3.941281
F 29.142420 46.306515 3.941281
F 11.319992 7.717750 3.754638
F 11.319992 30.871007 3.754638
F 11.319992 54.024265 3.754638
F 38.053629 7.717750 4.034603
F 38.053629 30.871007 4.034603
F 38.053629 54.024265 4.034603
F 11.319992 15.435502 3.754637
F 11.319992 38.588760 3.754637
F 11.319992 61.742017 3.754637
F 38.053629 15.435502 4.034602
F 38.053629 38.588760 4.034602
F 38.053629 61.742017 4.034602
F 11.319992 0.000000 3.754638
F 11.319992 23.153258 3.754638
F 11.319992 46.306515 3.754638
F 38.053629 0.000000 4.034603
F 38.053629 23.153258 4.034603
F 38.053629 46.306515 4.034603
F 20.231208 7.717750 3.847959
F 20.231208 30.871008 3.847959
F 20.231208 54.024265 3.847959
F 46.964846 7.717750 4.127923
F 46.964846 30.871008 4.127923
F 46.964846 54.024265 4.127923
F 20.231208 15.435503 3.847958
F 20.231208 38.588760 3.847958
F 20.231208 61.742018 3.847958
F 46.964846 15.435503 4.127922
F 46.964846 38.588760 4.127922
F 46.964846 61.742018 4.127922
F 20.231208 0.000001 3.847959
F 20.231208 23.153258 3.847959
F 20.231208 46.306516 3.847959
F 46.964846 0.000001 4.127923
F 46.964846 23.153258 4.127923
F 46.964846 46.306516 4.127923
F 2.446867 5.145166 0.023332
F 2.446867 28.298423 0.023332
F 2.446867 51.451681 0.023332
F 29.180504 5.145166 0.303297
F 29.180504 28.298423 0.303297
F 29.180504 51.451681 0.303297
F 2.446867 12.862918 0.023331
F 2.446867 36.016175 0.023331
F 2.446867 59.169433 0.023331
F 29.180504 12.862918 0.303296
F 29.180504 36.016175 0.303296
F 29.180504 59.169433 0.303296
F 2.446867 20.580673 0.023331
F 2.446867 43.733931 0.023331
F 2.446867 66.887188 0.023331
F 29.180504 20.580673 0.303296
F 29.180504 43.733931 0.303296
F 29.180504 66.887188 0.303296
F 11.358075 5.145165 0.116653
F 11.358075 28.298422 0.116653
F 11.358075 51.451680 0.116653
F 38.091712 5.145165 0.396617
F 38.091712 28.298422 0.396617
F 38.091712 51.451680 0.396617
F 11.358075 12.862917 0.116652
F 11.358075 36.016174 0.116652
F 11.358075 59.169432 0.116652
F 38.091712 12.862917 0.396616
F 38.091712 36.016174 0.396616
F 38.091712 59.169432 0.396616
F 11.358075 20.580672 0.116653
F 11.358075 43.733930 0.116653
F 11.358075 66.887187 0.116653
F 38.091712 20.580672 0.396617
F 38.091712 43.733930 0.396617
F 38.091712 66.887187 0.396617
F 20.269294 5.145164 0.209973
F 20.269294 28.298422 0.209973
F 20.269294 51.451679 0.209973
F 47.002931 5.145164 0.489937
F 47.002931 28.298422 0.489937
F 47.002931 51.451679 0.489937
F 20.269294 12.862916 0.209973
F 20.269294 36.016174 0.209973
F 20.269294 59.169431 0.209973
F 47.002931 12.862916 0.489937
F 47.002931 36.016174 0.489937
F 47.002931 59.169431 0.489937
F 20.269294 20.580672 0.209973
F 20.269294 43.733929 0.209973
F 20.269294 66.887187 0.209973
F 47.002931 20.580672 0.489937
F 47.002931 43.733929 0.489937
F 47.002931 66.887187 0.489937
F 2.418305 5.145165 2.751819
F 2.418305 28.298423 2.751819
F 2.418305 51.451680 2.751819
F 29.151942 5.145165 3.031783
F 29.151942 28.298423 3.031783
F 29.151942 51.451680 3.031783
F 2.418305 12.862917 2.751820
F 2.418305 36.016175 2.751820
F 2.418305 59.169432 2.751820
F 29.151942 12.862917 3.031784
F 29.151942 36.016175 3.031784
F 29.151942 59.169432 3.031784
F 2.418305 20.580673 2.751820
F 2.418305 43.733930 2.751820
F 2.418305 66.887188 2.751820
F 29.151942 20.580673 3.031784
F 29.151942 43.733930 3.031784
F 29.151942 66.887188 3.031784
F 11.329515 5.145165 2.845141
F 11.329515 28.298422 2.845141
F 11.329515 51.451680 2.845141
F 38.063152 5.145165 3.125105
F 38.063152 28.298422 3.125105
F 38.063152 51.451680 3.125105
F 11.329515 12.862917 2.845142
F 11.329515 36.016175 2.845142
F 11.329515 59.169432 2.845142
F 38.063152 12.862917 3.125106
F 38.063152 36.016175 3.125106
F 38.063152 59.169432 3.125106
F 11.329515 20.580672 2.845141
F 11.329515 43.733930 2.845141
F 11.329515 66.887187 2.845141
F 38.063152 20.580672 3.125105
F 38.063152 43.733930 3.125105
F 38.063152 66.887187 3.125105
F 20.240731 5.145164 2.938463
F 20.240731 28.298422 2.938463
F 20.240731 51.451679 2.938463
F 46.974369 5.145164 3.218427
F 46.974369 28.298422 3.218427
F 46.974369 51.451679 3.218427
F 20.240731 12.862917 2.938464
F 20.240731 36.016174 2.938464
F 20.240731 59.169432 2.938464
F 46.974369 12.862917 3.218428
F 46.974369 36.016174 3.218428
F 46.974369 59.169432 3.218428
F 20.240731 20.580672 2.938464
F 20.240731 43.733929 2.938464
F 20.240731 66.887187 2.938464
F 46.974369 20.580672 3.218428
F 46.974369 43.733929 3.218428
F 46.974369 66.887187 3.218428
F 2.380197 7.717749 6.389804
F 2.380197 30.871007 6.389804
F 2.380197 54.024264 6.389804
F 29.113834 7.717749 6.669768
F 29.113834 30.871007 6.669768
F 29.113834 54.024264 6.669768
F 2.380197 15.435502 6.389805
F 2.380197 38.588760 6.389805
F 2.380197 61.742017 6.389805
F 29.113834 15.435502 6.669769
F 29.113834 38.588760 6.669769
F 29.113834 61.742017 6.669769
F 2.380197 0.000000 6.389804
F 2.380197 23.153257 6.389804
F 2.380197 46.306515 6.389804
F 29.113834 0.000000 6.669768
F 29.113834 23.153257 6.669768
F 29.113834 46.306515 6.669768
F 11.291405 7.717750 6.483127
F 11.291405 30.871007 6.483127
F 11.291405 54.024265 6.483127
F 38.025042 7.717750 6.763091
F 38.025042 30.871007 6.763091
F 38.025042 54.024265 6.763091
F 11.291405 15.435503 6.483128
F 11.291405 38.588760 6.483128
F 11.291405 61.742018 6.483128
F 38.025042 15.435503 6.763092
F 38.025042 38.588760 6.763092
F 38.025042 61.742018 6.763092
F 11.291405 0.000000 6.483127
F 11.291405 23.153258 6.483127
F 11.291405 46.306515 6.483127
F 38.025042 0.000000 6.763091
F 38.025042 23.153258 6.763091
F 38.025042 46.306515 6.763091
F 20.202623 7.717751 6.576448
F 20.202623 30.871008 6.576448
F 20.202623 54.024266 6.576448
F 46.936260 7.717751 6.856412
F 46.936260 30.871008 6.856412
F 46.936260 54.024266 6.856412
F 20.202623 15.435503 6.576449
F 20.202623 38.588761 6.576449
F 20.202623 61.742018 6.576449
F 46.936260 15.435503 6.856413
F 46.936260 38.588761 6.856413
F 46.936260 61.742018 6.856413
F 20.202623 0.000001 6.576448
F 20.202623 23.153259 6.576448
F 20.202623 46.306516 6.576448
F 46.936260 0.000001 6.856412
F 46.936260 23.153259 6.856412
F 46.936260 46.306516 6.856412
F 4.646109 1.286291 2.775150
F 4.646109 24.439548 2.775150
F 4.646109 47.592806 2.775150
F 31.379747 1.286291 3.055114
F 31.379747 24.439548 3.055114
F 31.379747 47.592806 3.055114
F 4.646109 9.004040 2.775150
F 4.646109 32.157298 2.775150
F 4.646109 55.310555 2.775150
F 31.379747 9.004040 3.055114
F 31.379747 32.157298 3.055114
F 31.379747 55.310555 3.055114
F 4.646109 16.721795 2.775151
F 4.646109 39.875053 2.775151
F 4.646109 63.028310 2.775151
F 31.379747 16.721795 3.055115
F 31.379747 39.875053 3.055115
F 31.379747 63.028310 3.055115
F 13.557320 1.286290 2.868472
F 13.557320 24.439548 2.868472
F 13.557320 47.592806 2.868472
F 40.290958 1.286290 3.148436
F 40.290958 24.439548 3.148436
F 40.290958 47.592806 3.148436
F 13.557320 9.004040 2.868472
F 13.557320 32.157297 2.868472
F 13.557320 55.310555 2.868472
F 40.290958 9.004040 3.148436
F 40.290958 32.157297 3.148436
F 40.290958 55.310555 3.148436
F 13.557320 16.721795 2.868473
F 13.557320 39.875053 2.868473
F 13.557320 63.028310 2.868473
F 40.290958 16.721795 3.148437
F 40.290958 39.875053 3.148437
F 40.290958 63.028310 3.148437
F 22.468537 1.286290 2.961793
F 22.468537 24.439548 2.961793
F 22.468537 47.592805 2.961793
F 49.202174 1.286290 3.241757
F 49.202174 24.439548 3.241757
F 49.202174 47.592805 3.241757
F 22.468537 9.004040 2.961793
F 22.468537 32.157297 2.961793
F 22.468537 55.310555 2.961793
F 49.202174 9.004040 3.241757
F 49.202174 32.157297 3.241757
F 49.202174 55.310555 3.241757
F 22.468537 16.721795 2.961794
F 22.468537 39.875052 2.961794
F 22.468537 63.028310 2.961794
F 49.202174 16.721795 3.241758
F 49.202174 39.875052 3.241758
F 49.202174 63.028310 3.241758
F 4.607996 3.858875 6.413135
F 4.607996 27.012132 6.413135
F 4.607996 50.165390 6.413135
F 31.341634 3.858875 6.693099
F 31.341634 27.012132 6.693099
F 31.341634 50.165390 6.693099
F 4.607996 11.576625 6.413135
F 4.607996 34.729882 6.413135
F 4.607996 57.883140 6.413135
F 31.341634 11.576625 6.693099
F 31.341634 34.729882 6.693099
F 31.341634 57.883140 6.693099
F 4.607996 19.294380 6.413136
F 4.607996 42.447638 6.413136
F 4.607996 65.600895 6.413136
F 31.341634 19.294380 6.693100
F 31.341634 42.447638 6.693100
F 31.341634 65.600895 6.693100
F 13.519207 3.858876 6.506457
F 13.519207 27.012134 6.506457
F 13.519207 50.165391 6.506457
F 40.252844 3.858876 6.786421
F 40.252844 27.012134 6.786421
F 40.252844 50.165391 6.786421
F 13.519207 11.576626 6.506457
F 13.519207 34.729884 6.506457
F 13.519207 57.883141 6.506457
F 40.252844 11.576626 6.786421
F 40.252844 34.729884 6.786421
F 40.252844 57.883141 6.786421
F 13.519207 19.294382 6.506458
F 13.519207 42.447639 6.506458
F 13.519207 65.600897 6.506458
F 40.252844 19.294382 6.786422
F 40.252844 42.447639 6.786422
F 40.252844 65.600897 6.786422
F 22.430426 3.858875 6.599778
F 22.430426 27.012133 6.599778
F 22.430426 50.165390 6.599778
F 49.164063 3.858875 6.879743
F 49.164063 27.012133 6.879743
F 49.164063 50.165390 6.879743
F 22.430426 11.576625 6.599778
F 22.430426 34.729883 6.599778
F 22.430426 57.883140 6.599778
F 49.164063 11.576625 6.879743
F 49.164063 34.729883 6.879743
F 49.164063 57.883140 6.879743
F 22.430426 19.294381 6.599778
F 22.430426 42.447638 6.599778
F 22.430426 65.600896 6.599778
F 49.164063 19.294381 6.879743
F 49.164063 42.447638 6.879743
F 49.164063 65.600896 6.879743
F 4.636583 3.858875 3.684647
F 4.636583 27.012133 3.684647
F 4.636583 50.165390 3.684647
F 31.370220 3.858875 3.964612
F 31.370220 27.012133 3.964612
F 31.370220 50.165390 3.964612
F 4.636583 11.576625 3.684647
F 4.636583 34.729883 3.684647
F 4.636583 57.883140 3.684647
F 31.370220 11.576625 3.964612
F 31.370220 34.729883 3.964612
F 31.370220 57.883140 3.964612
F 4.636583 19.294381 3.684646
F 4.636583 42.447638 3.684646
F 4.636583 65.600896 3.684646
F 31.370220 19.294381 3.964611
F 31.370220 42.447638 3.964611
F 31.370220 65.600896 3.964611
F 13.547794 3.858876 3.777968
F 13.547794 27.012133 3.777968
F 13.547794 50.165391 3.777968
F 40.281431 3.858876 4.057932
F 40.281431 27.012133 4.057932
F 40.281431 50.165391 4.057932
F 13.547794 11.576626 3.777968
F 13.547794 34.729883 3.777968
F 13.547794 57.883141 3.777968
F 40.281431 11.576626 4.057932
F 40.281431 34.729883 4.057932
F 40.281431 57.883141 4.057932
F 13.547794 19.294381 3.777968
F 13.547794 42.447639 3.777968
F 13.547794 65.600896 3.777968
F 40.281431 19.294381 4.057932
F 40.281431 42.447639 4.057932
F 40.281431 65.600896 4.057932
F 22.459010 3.858875 3.871290
F 22.459010 27.012133 3.871290
F 22.459010 50.165390 3.871290
F 49.192647 3.858875 4.151254
F 49.192647 27.012133 4.151254
F 49.192647 50.165390 4.151254
F 22.459010 11.576625 3.871289
F 22.459010 34.729883 3.871289
F 22.459010 57.883140 3.871289
F 49.192647 11.576625 4.151253
F 49.192647 34.729883 4.151253
F 49.192647 57.883140 4.151253
F 22.459010 19.294381 3.871289
F 22.459010 42.447638 3.871289
F 22.459010 65.600896 3.871289
F 49.192647 19.294381 4.151253
F 49.192647 42.447638 4.151253
F 49.192647 65.600896 4.151253
F 4.674670 1.286291 0.046662
F 4.674670 24.439549 0.046662
F 4.674670 47.592806 0.046662
F 31.408308 1.286291 0.326626
F 31.408308 24.439549 0.326626
F 31.408308 47.592806 0.326626
F 4.674670 9.004041 0.046662
F 4.674670 32.157298 0.046662
F 4.674670 55.310556 0.046662
F 31.408308 9.004041 0.326626
F 31.408308 32.157298 0.326626
F 31.408308 55.310556 0.326626
F 4.674670 16.721796 0.046661
F 4.674670 39.875053 0.046661
F 4.674670 63.028311 0.046661
F 31.408308 16.721796 0.326625
F 31.408308 39.875053 0.326625
F 31.408308 63.028311 0.326625
F 13.585881 1.286290 0.139983
F 13.585881 24.439547 0.139983
F 13.585881 47.592805 0.139983
F 40.319518 1.286290 0.419947
F 40.319518 24.439547 0.419947
F 40.319518 47.592805 0.419947
F 13.585881 9.004039 0.139983
F 13.585881 32.157297 0.139983
F 13.585881 55.310554 0.139983
F 40.319518 9.004039 0.419947
F 40.319518 32.157297 0.419947
F 40.319518 55.310554 0.419947
F 13.585881 16.721795 0.139982
F 13.585881 39.875052 0.139982
F 13.585881 63.028310 0.139982
F 40.319518 16.721795 0.419946
F 40.319518 39.875052 0.419946
F 40.319518 63.028310 0.419946
F 22.497099 1.286290 0.233305
F 22.497099 24.439548 0.233305
F 22.497099 47.592805 0.233305
F 49.230737 1.286290 0.513269
F 49.230737 24.439548 0.513269
F 49.230737 47.592805 0.513269
F 22.497099 9.004039 0.233305
F 22.497099 32.157297 0.233305
F 22.497099 55.310555 0.233305
F 49.230737 9.004039 0.513269
F 49.230737 32.157297 0.513269
F 49.230737 55.310555 0.513269
F 22.497099 16.721795 0.233304
F 22.497099 39.875052 0.233304
F 22.497099 63.028310 0.233304
F 49.230737 16.721795 0.513268
F 49.230737 39.875052 0.513268
F 49.230737 63.028310 0.513268
F 6.864386 7.717750 3.707978
F 6.864386 30.871007 3.707978
F 6.864386 54.024265 3.707978
F 33.598024 7.717750 3.987942
F 33.598024 30.871007 3.987942
F 33.598024 54.024265 3.987942
F 6.864386 15.435502 3.707977
F 6.864386 38.588760 3.707977
F 6.864386 61.742018 3.707977
F 33.598024 15.435502 3.987941
F 33.598024 38.588760 3.987941
F 33.598024 61.742018 3.987941
F 6.864386 0.000000 3.707978
F 6.864386 23.153258 3.707978
F 6.864386 46.306515 3.707978
F 33.598024 0.000000 3.987942
F 33.598024 23.153258 3.987942
F 33.598024 46.306515 3.987942
F 15.775600 7.717750 3.801298
F 15.775600 30.871008 3.801298
F 15.775600 54.024265 3.801298
F 42.509237 7.717750 4.081262
F 42.509237 30.871008 4.081262
F 42.509237 54.024265 4.081262
F 15.775600 15.435503 3.801297
F 15.775600 38.588760 3.801297
F 15.775600 61.742018 3.801297
F 42.509237 15.435503 4.081261
F 42.509237 38.588760 4.081261
F 42.509237 61.742018 4.081261
F 15.775600 0.000001 3.801298
F 15.775600 23.153258 3.801298
F 15.775600 46.306516 3.801298
F 42.509237 0.000001 4.081262
F 42.509237 23.153258 4.081262
F 42.509237 46.306516 4.081262
F 24.686815 7.717750 3.894621
F 24.686815 30.871007 3.894621
F 24.686815 54.024265 3.894621
F 51.420453 7.717750 4.174585
F 51.420453 30.871007 4.174585
F 51.420453 54.024265 4.174585
F 24.686815 15.435502 3.894620
F 24.686815 38.588760 3.894620
F 24.686815 61.742018 3.894620
F 51.420453 15.435502 4.174584
F 51.420453 38.588760 4.174584
F 51.420453 61.742018 4.174584
F 24.686815 0.000000 3.894621
F 24.686815 23.153258 3.894621
F 24.686815 46.306515 3.894621
F 51.420453 0.000000 4.174585
F 51.420453 23.153258 4.174585
F 51.420453 46.306515 4.174585
F 6.902470 5.145165 0.069993
F 6.902470 28.298423 0.069993
F 6.902470 51.451680 0.069993
F 33.636107 5.145165 0.349957
F 33.636107 28.298423 0.349957
F 33.636107 51.451680 0.349957
F 6.902470 12.862918 0.069992
F 6.902470 36.016175 0.069992
F 6.902470 59.169433 0.069992
F 33.636107 12.862918 0.349956
F 33.636107 36.016175 0.349956
F 33.636107 59.169433 0.349956
F 6.902470 20.580673 0.069992
F 6.902470 43.733930 0.069992
F 6.902470 66.887188 0.069992
F 33.636107 20.580673 0.349956
F 33.636107 43.733930 0.349956
F 33.636107 66.887188 0.349956
F 15.813684 5.145164 0.163312
F 15.813684 28.298421 0.163312
F 15.813684 51.451679 0.163312
F 42.547321 5.145164 0.443277
F 42.547321 28.298421 0.443277
F 42.547321 51.451679 0.443277
F 15.813684 12.862916 0.163311
F 15.813684 36.016174 0.163311
F 15.813684 59.169431 0.163311
F 42.547321 12.862916 0.443276
F 42.547321 36.016174 0.443276
F 42.547321 59.169431 0.443276
F 15.813684 20.580671 0.163312
F 15.813684 43.733929 0.163312
F 15.813684 66.887186 0.163312
F 42.547321 20.580671 0.443277
F 42.547321 43.733929 0.443277
F 42.547321 66.887186 0.443277
F 24.724900 5.145165 0.256635
F 24.724900 28.298423 0.256635
F 24.724900 51.451680 0.256635
F 51.458537 5.145165 0.536599
F 51.458537 28.298423 0.536599
F 51.458537 51.451680 0.536599
F 24.724900 12.862917 0.256634
F 24.724900 36.016175 0.256634
F 24.724900 59.169432 0.256634
F 51.458537 12.862917 0.536598
F 51.458537 36.016175 0.536598
F 51.458537 59.169432 0.536598
F 24.724900 20.580673 0.256635
F 24.724900 43.733930 0.256635
F 24.724900 66.887188 0.256635
F 51.458537 20.580673 0.536599
F 51.458537 43.733930 0.536599
F 51.458537 66.887188 0.536599
F 6.873909 5.145165 2.798481
F 6.873909 28.298423 2.798481
F 6.873909 51.451680 2.798481
F 33.607546 5.145165 3.078445
F 33.607546 28.298423 3.078445
F 33.607546 51.451680 3.078445
F 6.873909 12.862917 2.798481
F 6.873909 36.016175 2.798481
F 6.873909 59.169432 2.798481
F 33.607546 12.862917 3.078445
F 33.607546 36.016175 3.078445
F 33.607546 59.169432 3.078445
F 6.873909 20.580673 2.798481
F 6.873909 43.733930 2.798481
F 6.873909 66.887188 2.798481
F 33.607546 20.580673 3.078445
F 33.607546 43.733930 3.078445
F 33.607546 66.887188 3.078445
F 15.785122 5.145164 2.891803
F 15.785122 28.298422 2.891803
F 15.785122 51.451679 2.891803
F 42.518759 5.145164 3.171767
F 42.518759 28.298422 3.171767
F 42.518759 51.451679 3.171767
F 15.785122 12.862917 2.891803
F 15.785122 36.016174 2.891803
F 15.785122 59.169432 2.891803
F 42.518759 12.862917 3.171767
F 42.518759 36.016174 3.171767
F 42.518759 59.169432 3.171767
F 15.785122 20.580672 2.891803
F 15.785122 43.733929 2.891803
F 15.785122 66.887187 2.891803
F 42.518759 20.580672 3.171767
F 42.518759 43.733929 3.171767
F 42.518759 66.887187 3.171767
F 24.696338 5.145165 2.985122
F 24.696338 28.298423 2.985122
F 24.696338 51.451680 2.985122
F 51.429976 5.145165 3.265087
F 51.429976 28.298423 3.265087
F 51.429976 51.451680 3.265087
F 24.696338 12.862917 2.985123
F 24.696338 36.016175 2.985123
F 24.696338 59.169432 2.985123
F 51.429976 12.862917 3.265088
F 51.429976 36.016175 3.265088
F 51.429976 59.169432 3.265088
F 24.696338 20.580672 2.985123
F 24.696338 43.733930 2.985123
F 24.696338 66.887188 2.985123
F 51.429976 20.580672 3.265088
F 51.429976 43.733930 3.265088
F 51.429976 66.887188 3.265088
F 6.835800 7.717749 6.436465
F 6.835800 30.871007 6.436465
F 6.835800 54.024264 6.436465
F 33.569438 7.717749 6.716429
F 33.569438 30.871007 6.716429
F 33.569438 54.024264 6.716429
F 6.835800 15.435502 6.436466
F 6.835800 38.588760 6.436466
F 6.835800 61.742017 6.436466
F 33.569438 15.435502 6.716430
F 33.569438 38.588760 6.716430
F 33.569438 61.742017 6.716430
F 6.835800 0.000000 6.436465
F 6.835800 23.153257 6.436465
F 6.835800 46.306515 6.436465
F 33.569438 0.000000 6.716429
F 33.569438 23.153257 6.716429
F 33.569438 46.306515 6.716429
F 15.747013 7.717751 6.529787
F 15.747013 30.871008 6.529787
F 15.747013 54.024266 6.529787
F 42.480650 7.717751 6.809752
F 42.480650 30.871008 6.809752
F 42.480650 54.024266 6.809752
F 15.747013 15.435503 6.529788
F 15.747013 38.588761 6.529788
F 15.747013 61.742018 6.529788
F 42.480650 15.435503 6.809753
F 42.480650 38.588761 6.809753
F 42.480650 61.742018 6.809753
F 15.747013 0.000001 6.529787
F 15.747013 23.153259 6.529787
F 15.747013 46.306516 6.529787
F 42.480650 0.000001 6.809752
F 42.480650 23.153259 6.809752
F 42.480650 46.306516 6.809752
F 24.658230 7.717750 6.623108
F 24.658230 30.871007 6.623108
F 24.658230 54.024265 6.623108
F 51.391867 7.717750 6.903072
F 51.391867 30.871007 6.903072
F 51.391867 54.024265 6.903072
F 24.658230 15.435502 6.623109
F 24.658230 38.588760 6.623109
F 24.658230 61.742017 6.623109
F 51.391867 15.435502 6.903073
F 51.391867 38.588760 6.903073
F 51.391867 61.742017 6.903073
F 24.658230 0.000000 6.623108
F 24.658230 23.153258 6.623108
F 24.658230 46.306515 6.623108
F 51.391867 0.000000 6.903072
F 51.391867 23.153258 6.903072
F 51.391867 46.306515 6.903072
F 0.114309 1.286291 10.004460
F 0.114309 24.439548 10.004460
F 0.114309 47.592806 10.004460
F 26.847946 1.286291 10.284424
F 26.847946 24.439548 10.284424
F 26.847946 47.592806 10.284424
F 0.114309 9.004040 10.004460
F 0.114309 32.157298 10.004460
F 0.114309 55.310555 10.004460
F 26.847946 9.004040 10.284424
F 26.847946 32.157298 10.284424
F 26.847946 55.310555 10.284424
F 0.114309 16.721795 10.004460
F 0.114309 39.875053 10.004460
F 0.114309 63.028310 10.004460
F 26.847946 16.721795 10.284424
F 26.847946 39.875053 10.284424
F 26.847946 63.028310 10.284424
F 9.025517 1.286291 10.097781
F 9.025517 24.439548 10.097781
F 9.025517 47.592806 10.097781
F 35.759154 1.286291 10.377745
F 35.759154 24.439548 10.377745
F 35.759154 47.592806 10.377745
F 9.025517 9.004040 10.097781
F 9.025517 32.157298 10.097781
F 9.025517 55.310555 10.097781
F 35.759154 9.004040 10.377745
F 35.759154 32.157298 10.377745
F 35.759154 55.310555 10.377745
F 9.025517 16.721795 10.097782
F 9.025517 39.875053 10.097782
F 9.025517 63.028310 10.097782
F 35.759154 16.721795 10.377746
F 35.759154 39.875053 10.377746
F 35.759154 63.028310 10.377746
F 17.936732 1.286290 10.191103
F 17.936732 24.439547 10.191103
F 17.936732 47.592805 10.191103
F 44.670370 1.286290 10.471068
F 44.670370 24.439547 10.471068
F 44.670370 47.592805 10.471068
F 17.936732 9.004039 10.191103
F 17.936732 32.157297 10.191103
F 17.936732 55.310554 10.191103
F 44.670370 9.004039 10.471068
F 44.670370 32.157297 10.471068
F 44.670370 55.310554 10.471068
F 17.936732 16.721795 10.191104
F 17.936732 39.875052 10.191104
F 17.936732 63.028310 10.191104
F 44.670370 16.721795 10.471069
F 44.670370 39.875052 10.471069
F 44.670370 63.028310 10.471069
F 0.076197 3.858875 13.642443
F 0.076197 27.012132 13.642443
F 0.076197 50.165390 13.642443
F 26.809834 3.858875 13.922407
F 26.809834 27.012132 13.922407
F 26.809834 50.165390 13.922407
F 0.076197 11.576625 13.642444
F 0.076197 34.729882 13.642444
F 0.076197 57.883140 13.642444
F 26.809834 11.576625 13.922408
F 26.809834 34.729882 13.922408
F 26.809834 57.883140 13.922408
F 0.076197 19.294380 13.642444
F 0.076197 42.447638 13.642444
F 0.076197 65.600895 13.642444
F 26.809834 19.294380 13.922408
F 26.809834 42.447638 13.922408
F 26.809834 65.600895 13.922408
F 8.987403 3.858875 13.735765
F 8.987403 27.012133 13.735765
F 8.987403 50.165390 13.735765
F 35.721041 3.858875 14.015729
F 35.721041 27.012133 14.015729
F 35.721041 50.165390 14.015729
F 8.987403 11.576625 13.735765
F 8.987403 34.729883 13.735765
F 8.987403 57.883140 13.735765
F 35.721041 11.576625 14.015729
F 35.721041 34.729883 14.015729
F 35.721041 57.883140 14.015729
F 8.987403 19.294380 13.735765
F 8.987403 42.447638 13.735765
F 8.987403 65.600896 13.735765
F 35.721041 19.294380 14.015729
F 35.721041 42.447638 14.015729
F 35.721041 65.600896 14.015729
F 17.898620 3.858876 13.829088
F 17.898620 27.012134 13.829088
F 17.898620 50.165391 13.829088
F 44.632257 3.858876 14.109052
F 44.632257 27.012134 14.109052
F 44.632257 50.165391 14.109052
F 17.898620 11.576626 13.829088
F 17.898620 34.729884 13.829088
F 17.898620 57.883141 13.829088
F 44.632257 11.576626 14.109052
F 44.632257 34.729884 14.109052
F 44.632257 57.883141 14.109052
F 17.898620 19.294382 13.829089
F 17.898620 42.447639 13.829089
F 17.898620 65.600897 13.829089
F 44.632257 19.294382 14.109053
F 44.632257 42.447639 14.109053
F 44.632257 65.600897 14.109053
F 0.104782 3.858875 10.913956
F 0.104782 27.012133 10.913956
F 0.104782 50.165390 10.913956
F 26.838419 3.858875 11.193920
F 26.838419 27.012133 11.193920
F 26.838419 50.165390 11.193920
F 0.104782 11.576625 10.913956
F 0.104782 34.729883 10.913956
F 0.104782 57.883140 10.913956
F 26.838419 11.576625 11.193920
F 26.838419 34.729883 11.193920
F 26.838419 57.883140 11.193920
F 0.104782 19.294381 10.913955
F 0.104782 42.447638 10.913955
F 0.104782 65.600896 10.913955
F 26.838419 19.294381 11.193919
F 26.838419 42.447638 11.193919
F 26.838419 65.600896 11.193919
F 9.015990 3.858875 11.007277
F 9.015990 27.012133 11.007277
F 9.015990 50.165390 11.007277
F 35.749628 3.858875 11.287241
F 35.749628 27.012133 11.287241
F 35.749628 50.165390 11.287241
F 9.015990 11.576625 11.007277
F 9.015990 34.729883 11.007277
F 9.015990 57.883140 11.007277
F 35.749628 11.576625 11.287241
F 35.749628 34.729883 11.287241
F 35.749628 57.883140 11.287241
F 9.015990 19.294381 11.007276
F 9.015990 42.447638 11.007276
F 9.015990 65.600896 11.007276
F 35.749628 19.294381 11.287240
F 35.749628 42.447638 11.287240
F 35.749628 65.600896 11.287240
F 17.927206 3.858876 11.100597
F 17.927206 27.012133 11.100597
F 17.927206 50.165391 11.100597
F 44.660843 3.858876 11.380562
F 44.660843 27.012133 11.380562
F 44.660843 50.165391 11.380562
F 17.927206 11.576626 11.100597
F 17.927206 34.729883 11.100597
F 17.927206 57.883141 11.100597
F 44.660843 11.576626 11.380562
F 44.660843 34.729883 11.380562
F 44.660843 57.883141 11.380562
F 17.927206 19.294381 11.100596
F 17.927206 42.447639 11.100596
F 17.927206 65.600896 11.100596
F 44.660843 19.294381 11.380561
F 44.660843 42.447639 11.380561
F 44.660843 65.600896 11.380561
F 0.142871 1.286291 7.275971
F 0.142871 24.439549 7.275971
F 0.142871 47.592806 7.275971
F 26.876508 1.286291 7.555935
F 26.876508 24.439549 7.555935
F 26.876508 47.592806 7.555935
F 0.142871 9.004040 7.275971
F 0.142871 32.157298 7.275971
F 0.142871 55.310555 7.275971
F 26.876508 9.004040 7.555935
F 26.876508 32.157298 7.555935
F 26.876508 55.310555 7.555935
F 0.142871 16.721796 7.275970
F 0.142871 39.875053 7.275970
F 0.142871 63.028311 7.275970
F 26.876508 16.721796 7.555934
F 26.876508 39.875053 7.555934
F 26.876508 63.028311 7.555934
F 9.054078 1.286291 7.369292
F 9.054078 24.439548 7.369292
F 9.054078 47.592806 7.369292
F 35.787715 1.286291 7.649257
F 35.787715 24.439548 7.649257
F 35.787715 47.592806 7.649257
F 9.054078 9.004040 7.369292
F 9.054078 32.157298 7.369292
F 9.054078 55.310555 7.369292
F 35.787715 9.004040 7.649257
F 35.787715 32.157298 7.649257
F 35.787715 55.310555 7.649257
F 9.054078 16.721795 7.369291
F 9.054078 39.875053 7.369291
F 9.054078 63.028310 7.369291
F 35.787715 16.721795 7.649256
F 35.787715 39.875053 7.649256
F 35.787715 63.028310 7.649256
F 17.965293 1.286290 7.462613
F 17.965293 24.439547 7.462613
F 17.965293 47.592805 7.462613
F 44.698931 1.286290 7.742577
F 44.698931 24.439547 7.742577
F 44.698931 47.592805 7.742577
F 17.965293 9.004039 7.462613
F 17.965293 32.157296 7.462613
F 17.965293 55.310554 7.462613
F 44.698931 9.004039 7.742577
F 44.698931 32.157296 7.742577
F 44.698931 55.310554 7.742577
F 17.965293 16.721794 7.462612
F 17.965293 39.875052 7.462612
F 17.965293 63.028309 7.462612
F 44.698931 16.721794 7.742576
F 44.698931 39.875052 7.742576
F 44.698931 63.028309 7.742576
F 2.332586 7.717750 10.937286
F 2.332586 30.871007 10.937286
F 2.332586 54.024265 10.937286
F 29.066223 7.717750 11.217250
F 29.066223 30.871007 11.217250
F 29.066223 54.024265 11.217250
F 2.332586 15.435503 10.937285
F 2.332586 38.588760 10.937285
F 2.332586 61.742018 10.937285
F 29.066223 15.435503 11.217249
F 29.066223 38.588760 11.217249
F 29.066223 61.742018 11.217249
F 2.332586 0.000000 10.937286
F 2.332586 23.153258 10.937286
F 2.332586 46.306515 10.937286
F 29.066223 0.000000 11.217250
F 29.066223 23.153258 11.217250
F 29.066223 46.306515 11.217250
F 11.243795 7.717750 11.030607
F 11.243795 30.871007 11.030607
F 11.243795 54.024265 11.030607
F 37.977433 7.717750 11.310572
F 37.977433 30.871007 11.310572
F 37.977433 54.024265 11.310572
F 11.243795 15.435502 11.030606
F 11.243795 38.588760 11.030606
F 11.243795 61.742017 11.030606
F 37.977433 15.435502 11.310571
F 37.977433 38.588760 11.310571
F 37.977433 61.742017 11.310571
F 11.243795 0.000000 11.030607
F 11.243795 23.153258 11.030607
F 11.243795 46.306515 11.030607
F 37.977433 0.000000 11.310572
F 37.977433 23.153258 11.310572
F 37.977433 46.306515 11.310572
F 20.155012 7.717750 11.123928
F 20.155012 30.871008 11.123928
F 20.155012 54.024265 11.123928
F 46.888649 7.717750 11.403892
F 46.888649 30.871008 11.403892
F 46.888649 54.024265 11.403892
F 20.155012 15.435503 11.123927
F 20.155012 38.588760 11.123927
F 20.155012 61.742018 11.123927
F 46.888649 15.435503 11.403891
F 46.888649 38.588760 11.403891
F 46.888649 61.742018 11.403891
F 20.155012 0.000001 11.123928
F 20.155012 23.153258 11.123928
F 20.155012 46.306516 11.123928
F 46.888649 0.000001 11.403892
F 46.888649 23.153258 11.403892
F 46.888649 46.306516 11.403892
F 2.370670 5.145166 7.299301
F 2.370670 28.298423 7.299301
F 2.370670 51.451681 7.299301
F 29.104307 5.145166 7.579266
F 29.104307 28.298423 7.579266
F 29.104307 51.451681 7.579266
F 2.370670 12.862918 7.299300
F 2.370670 36.016175 7.299300
F 2.370670 59.169433 7.299300
F 29.104308 12.862918 7.579265
F 29.104308 36.016175 7.579265
F 29.104308 59.169433 7.579265
F 2.370670 20.580673 7.299301
F 2.370670 43.733931 7.299301
F 2.370670 66.887188 7.299301
F 29.104307 20.580673 7.579266
F 29.104307 43.733931 7.579266
F 29.104307 66.887188 7.579266
F 11.281879 5.145165 7.392623
F 11.281879 28.298422 7.392623
F 11.281879 51.451680 7.392623
F 38.015516 5.145165 7.672587
F 38.015516 28.298422 7.672587
F 38.015516 51.451680 7.672587
F 11.281879 12.862917 7.392622
F 11.281879 36.016174 7.392622
F 11.281879 59.169432 7.392622
F 38.015516 12.862917 7.672586
F 38.015516 36.016174 7.672586
F 38.015516 59.169432 7.672586
F 11.281879 20.580672 7.392623
F 11.281879 43.733930 7.392623
F 11.281879 66.887187 7.392623
F 38.015516 20.580672 7.672587
F 38.015516 43.733930 7.672587
F 38.015516 66.887187 7.672587
F 20.193097 5.145164 7.485943
F 20.193097 28.298422 7.485943
F 20.193097 51.451679 7.485943
F 46.926734 5.145164 7.765907
F 46.926734 28.298422 7.765907
F 46.926734 51.451679 7.765907
F 20.193097 12.862916 7.485942
F 20.193097 36.016174 7.485942
F 20.193097 59.169431 7.485942
F 46.926734 12.862916 7.765906
F 46.926734 36.016174 7.765906
F 46.926734 59.169431 7.765906
F 20.193097 20.580672 7.485943
F 20.193097 43.733929 7.485943
F 20.193097 66.887187 7.485943
F 46.926734 20.580672 7.765907
F 46.926734 43.733929 7.765907
F 46.926734 66.887187 7.765907
F 2.342109 5.145165 10.027789
F 2.342109 28.298423 10.027789
F 2.342109 51.451680 10.027789
F 29.075746 5.145165 10.307753
F 29.075746 28.298423 10.307753
F 29.075746 51.451680 10.307753
F 2.342109 12.862917 10.027790
F 2.342109 36.016175 10.027790
F 2.342109 59.169432 10.027790
F 29.075746 12.862917 10.307754
F 29.075746 36.016175 10.307754
F 29.075746 59.169432 10.307754
F 2.342109 20.580673 10.027790
F 2.342109 43.733930 10.027790
F 2.342109 66.887188 10.027790
F 29.075746 20.580673 10.307754
F 29.075746 43.733930 10.307754
F 29.075746 66.887188 10.307754
F 11.253318 5.145165 10.121111
F 11.253318 28.298422 10.121111
F 11.253318 51.451680 10.121111
F 37.986955 5.145165 10.401075
F 37.986955 28.298422 10.401075
F 37.986955 51.451680 10.401075
F 11.253318 12.862917 10.121112
F 11.253318 36.016175 10.121112
F 11.253318 59.169432 10.121112
F 37.986955 12.862917 10.401076
F 37.986955 36.016175 10.401076
F 37.986955 59.169432 10.401076
F 11.253318 20.580672 10.121111
F 11.253318 43.733930 10.121111
F 11.253318 66.887187 10.121111
F 37.986955 20.580672 10.401075
F 37.986955 43.733930 10.401075
F 37.986955 66.887187 10.401075
F 20.164534 5.145164 10.214433
F 20.164534 28.298422 10.214433
F 20.164534 51.451679 10.214433
F 46.898173 5.145164 10.494397
F 46.898173 28.298422 10.494397
F 46.898173 51.451679 10.494397
F 20.164534 12.862917 10.214434
F 20.164534 36.016174 10.214434
F 20.164534 59.169432 10.214434
F 46.898173 12.862917 10.494398
F 46.898173 36.016174 10.494398
F 46.898173 59.169432 10.494398
F 20.164534 20.580672 10.214434
F 20.164534 43.733929 10.214434
F 20.164534 66.887187 10.214434
F 46.898173 20.580672 10.494398
F 46.898173 43.733929 10.494398
F 46.898173 66.887187 10.494398
F 2.304000 7.717749 13.665773
F 2.304000 30.871007 13.665773
F 2.304000 54.024264 13.665773
F 29.037638 7.717749 13.945738
F 29.037638 30.871007 13.945738
F 29.037638 54.024264 13.945738
F 2.304000 15.435502 13.665774
F 2.304000 38.588760 13.665774
F 2.304000 61.742017 13.665774
F 29.037638 15.435502 13.945739
F 29.037638 38.588760 13.945739
F 29.037638 61.742017 13.945739
F 2.304000 0.000000 13.665774
F 2.304000 23.153257 13.665774
F 2.304000 46.306515 13.665774
F 29.037638 0.000000 13.945739
F 29.037638 23.153257 13.945739
F 29.037638 46.306515 13.945739
F 11.215209 7.717750 13.759096
F 11.215209 30.871007 13.759096
F 11.215209 54.024265 13.759096
F 37.948846 7.717750 14.039060
F 37.948846 30.871007 14.039060
F 37.948846 54.024265 14.039060
F 11.215209 15.435503 13.759097
F 11.215209 38.588760 13.759097
F 11.215209 61.742018 13.759097
F 37.948846 15.435503 14.039061
F 37.948846 38.588760 14.039061
F 37.948846 61.742018 14.039061
F 11.215209 0.000000 13.759096
F 11.215209 23.153258 13.759096
F 11.215209 46.306515 13.759096
F 37.948846 0.000000 14.039060
F 37.948846 23.153258 14.039060
F 37.948846 46.306515 14.039060
F 20.126426 7.717751 13.852418
F 20.126426 30.871008 13.852418
F 20.126426 54.024266 13.852418
F 46.860063 7.717751 14.132382
F 46.860063 30.871008 14.132382
F 46.860063 54.024266 14.132382
F 20.126426 15.435503 13.852419
F 20.126426 38.588761 13.852419
F 20.126426 61.742018 13.852419
F 46.860063 15.435503 14.132383
F 46.860063 38.588761 14.132383
F 46.860063 61.742018 14.132383
F 20.126426 0.000001 13.852418
F 20.126426 23.153259 13.852418
F 20.126426 46.306516 13.852418
F 46.860063 0.000001 14.132382
F 46.860063 23.153259 14.132382
F 46.860063 46.306516 14.132382
F 4.569913 1.286291 10.051120
F 4.569913 24.439548 10.051120
F 4.569913 47.592806 10.051120
F 31.303551 1.286291 10.331084
F 31.303551 24.439548 10.331084
F 31.303551 47.592806 10.331084
F 4.569913 9.004040 10.051120
F 4.569913 32.157298 10.051120
F 4.569913 55.310555 10.051120
F 31.303551 9.004040 10.331084
F 31.303551 32.157298 10.331084
F 31.303551 55.310555 10.331084
F 4.569913 16.721795 10.051121
F 4.569913 39.875053 10.051121
F 4.569913 63.028310 10.051121
F 31.303551 16.721795 10.331085
F 31.303551 39.875053 10.331085
F 31.303551 63.028310 10.331085
F 13.481124 1.286290 10.144442
F 13.481124 24.439548 10.144442
F 13.481124 47.592806 10.144442
F 40.214761 1.286290 10.424406
F 40.214761 24.439548 10.424406
F 40.214761 47.592806 10.424406
F 13.481124 9.004040 10.144442
F 13.481124 32.157297 10.144442
F 13.481124 55.310555 10.144442
F 40.214761 9.004040 10.424406
F 40.214761 32.157297 10.424406
F 40.214761 55.310555 10.424406
F 13.481124 16.721795 10.144443
F 13.481124 39.875053 10.144443
F 13.481124 63.028310 10.144443
F 40.214761 16.721795 10.424407
F 40.214761 39.875053 10.424407
F 40.214761 63.028310 10.424407
F 22.392340 1.286290 10.237763
F 22.392340 24.439548 10.237763
F 22.392340 47.592805 10.237763
F 49.125977 1.286290 10.517727
F 49.125977 24.439548 10.517727
F 49.125977 47.592805 10.517727
F 22.392340 9.004040 10.237763
F 22.392340 32.157297 10.237763
F 22.392340 55.310555 10.237763
F 49.125977 9.004040 10.517727
F 49.125977 32.157297 10.517727
F 49.125977 55.310555 10.517727
F 22.392340 16.721795 10.237764
F 22.392340 39.875052 10.237764
F 22.392340 63.028310 10.237764
F 49.125977 16.721795 10.517728
F 49.125977 39.875052 10.517728
F 49.125977 63.028310 10.517728
F 4.531799 3.858875 13.689105
F 4.531799 27.012132 13.689105
F 4.531799 50.165390 13.689105
F 31.265437 3.858875 13.969069
F 31.265437 27.012132 13.969069
F 31.265437 50.165390 13.969069
F 4.531799 11.576625 13.689105
F 4.531799 34.729882 13.689105
F 4.531799 57.883140 13.689105
F 31.265437 11.576625 13.969069
F 31.265437 34.729882 13.969069
F 31.265437 57.883140 13.969069
F 4.531799 19.294380 13.689105
F 4.531799 42.447638 13.689105
F 4.531799 65.600895 13.689105
F 31.265437 19.294380 13.969069
F 31.265437 42.447638 13.969069
F 31.265437 65.600895 13.969069
F 13.443011 3.858876 13.782427
F 13.443011 27.012134 13.782427
F 13.443011 50.165391 13.782427
F 40.176648 3.858876 14.062391
F 40.176648 27.012134 14.062391
F 40.176648 50.165391 14.062391
F 13.443011 11.576626 13.782427
F 13.443011 34.729884 13.782427
F 13.443011 57.883141 13.782427
F 40.176648 11.576626 14.062391
F 40.176648 34.729884 14.062391
F 40.176648 57.883141 14.062391
F 13.443011 19.294382 13.782427
F 13.443011 42.447639 13.782427
F 13.443011 65.600897 13.782427
F 40.176648 19.294382 14.062391
F 40.176648 42.447639 14.062391
F 40.176648 65.600897 14.062391
F 22.354229 3.858875 13.875747
F 22.354229 27.012133 13.875747
F 22.354229 50.165390 13.875747
F 49.087866 3.858875 14.155712
F 49.087866 27.012133 14.155712
F 49.087866 50.165390 14.155712
F 22.354229 11.576625 13.875747
F 22.354229 34.729883 13.875747
F 22.354229 57.883140 13.875747
F 49.087866 11.576625 14.155712
F 49.087866 34.729883 14.155712
F 49.087866 57.883140 14.155712
F 22.354229 19.294381 13.875748
F 22.354229 42.447638 13.875748
F 22.354229 65.600896 13.875748
F 49.087866 19.294381 14.155713
F 49.087866 42.447638 14.155713
F 49.087866 65.600896 14.155713
F 4.560386 3.858875 10.960616
F 4.560386 27.012133 10.960616
F 4.560386 50.165390 10.960616
F 31.294023 3.858875 11.240581
F 31.294023 27.012133 11.240581
F 31.294023 50.165390 11.240581
F 4.560386 11.576625 10.960616
F 4.560386 34.729883 10.960616
F 4.560386 57.883140 10.960616
F 31.294023 11.576625 11.240581
F 31.294023 34.729883 11.240581
F 31.294023 57.883140 11.240581
F 4.560386 19.294381 10.960615
F 4.560386 42.447638 10.960615
F 4.560386 65.600896 10.960615
F 31.294023 19.294381 11.240580
F 31.294023 42.447638 11.240580
F 31.294023 65.600896 11.240580
F 13.471597 3.858876 11.053937
F 13.471597 27.012133 11.053937
F 13.471597 50.165391 11.053937
F 40.205234 3.858876 11.333901
F 40.205234 27.012133 11.333901
F 40.205234 50.165391 11.333901
F 13.471597 11.576626 11.053937
F 13.471597 34.729883 11.053937
F 13.471597 57.883141 11.053937
F 40.205234 11.576626 11.333901
F 40.205234 34.729883 11.333901
F 40.205234 57.883141 11.333901
F 13.471597 19.294381 11.053937
F 13.471597 42.447639 11.053937
F 13.471597 65.600896 11.053937
F 40.205234 19.294381 11.333901
F 40.205234 42.447639 11.333901
F 40.205234 65.600896 11.333901
F 22.382814 3.858875 11.147259
F 22.382814 27.012133 11.147259
F 22.382814 50.165390 11.147259
F 49.116451 3.858875 11.427223
F 49.116451 27.012133 11.427223
F 49.116451 50.165390 11.427223
F 22.382814 11.576625 11.147259
F 22.382814 34.729883 11.147259
F 22.382814 57.883140 11.147259
F 49.116451 11.576625 11.427223
F 49.116451 34.729883 11.427223
F 49.116451 57.883140 11.427223
F 22.382814 19.294381 11.147258
F 22.382814 42.447638 11.147258
F 22.382814 65.600896 11.147258
F 49.116451 19.294381 11.427222
F 49.116451 42.447638 11.427222
F 49.116451 65.600896 11.427222
F 4.598473 1.286291 7.322632
F 4.598473 24.439549 7.322632
F 4.598473 47.592806 7.322632
F 31.332111 1.286291 7.602596
F 31.332111 24.439549 7.602596
F 31.332111 47.592806 7.602596
F 4.598473 9.004041 7.322632
F 4.598473 32.157298 7.322632
F 4.598473 55.310556 7.322632
F 31.332111 9.004041 7.602596
F 31.332111 32.157298 7.602596
F 31.332111 55.310556 7.602596
F 4.598473 16.721796 7.322631
F 4.598473 39.875053 7.322631
F 4.598473 63.028311 7.322631
F 31.332111 16.721796 7.602595
F 31.332111 39.875053 7.602595
F 31.332111 63.028311 7.602595
F 13.509685 1.286290 7.415952
F 13.509685 24.439547 7.415952
F 13.509685 47.592805 7.415952
F 40.243322 1.286290 7.695916
F 40.243322 24.439547 7.695916
F 40.243322 47.592805 7.695916
F 13.509685 9.004039 7.415952
F 13.509685 32.157297 7.415952
F 13.509685 55.310554 7.415952
F 40.243322 9.004039 7.695916
F 40.243322 32.157297 7.695916
F 40.243322 55.310554 7.695916
F 13.509685 16.721795 7.415952
F 13.509685 39.875052 7.415952
F 13.509685 63.028310 7.415952
F 40.243322 16.721795 7.695916
F 40.243322 39.875052 7.695916
F 40.243322 63.028310 7.695916
F 22.420902 1.286290 7.509275
F 22.420902 24.439548 7.509275
F 22.420902 47.592805 7.509275
F 49.154540 1.286290 7.789239
F 49.154540 24.439548 7.789239
F 49.154540 47.592805 7.789239
F 22.420902 9.004039 7.509275
F 22.420902 32.157297 7.509275
F 22.420902 55.310555 7.509275
F 49.154540 9.004039 7.789239
F 49.154540 32.157297 7.789239
F 49.154540 55.310555 7.789239
F 22.420902 16.721795 7.509274
F 22.420902 39.875052 7.509274
F 22.420902 63.028310 7.509274
F 49.154540 16.721795 7.789238
F 49.154540 39.875052 7.789238
F 49.154540 63.028310 7.789238
F 6.788190 7.717750 10.983947
F 6.788190 30.871007 10.983947
F 6.788190 54.024265 10.983947
F 33.521828 7.717750 11.263911
F 33.521828 30.871007 11.263911
F 33.521828 54.024265 11.263911
F 6.788190 15.435502 10.983946
F 6.788190 38.588760 10.983946
F 6.788190 61.742018 10.983946
F 33.521828 15.435502 11.263910
F 33.521828 38.588760 11.263910
F 33.521828 61.742018 11.263910
F 6.788190 0.000000 10.983947
F 6.788190 23.153258 10.983947
F 6.788190 46.306515 10.983947
F 33.521828 0.000000 11.263911
F 33.521828 23.153258 11.263911
F 33.521828 46.306515 11.263911
F 15.699403 7.717750 11.077267
F 15.699403 30.871008 11.077267
F 15.699403 54.024265 11.077267
F 42.433040 7.717750 11.357231
F 42.433040 30.871008 11.357231
F 42.433040 54.024265 11.357231
F 15.699403 15.435503 11.077266
F 15.699403 38.588760 11.077266
F 15.699403 61.742018 11.077266
F 42.433040 15.435503 11.357230
F 42.433040 38.588760 11.357230
F 42.433040 61.742018 11.357230
F 15.699403 0.000001 11.077267
F 15.699403 23.153258 11.077267
F 15.699403 46.306516 11.077267
F 42.433040 0.000001 11.357231
F 42.433040 23.153258 11.357231
F 42.433040 46.306516 11.357231
F 24.610619 7.717750 11.170590
F 24.610619 30.871007 11.170590
F 24.610619 54.024265 11.170590
F 51.344257 7.717750 11.450554
F 51.344257 30.871007 11.450554
F 51.344257 54.024265 11.450554
F 24.610619 15.435502 11.170589
F 24.610619 38.588760 11.170589
F 24.610619 61.742018 11.170589
F 51.344257 15.435502 11.450553
F 51.344257 38.588760 11.450553
F 51.344257 61.742018 11.450553
F 24.610619 0.000000 11.170590
F 24.610619 23.153258 11.170590
F 24.610619 46.306515 11.170590
F 51.344257 0.000000 11.450554
F 51.344257 23.153258 11.450554
F 51.344257 46.306515 11.450554
F 6.826273 5.145165 7.345962
F 6.826273 28.298423 7.345962
F 6.826273 51.451680 7.345962
F 33.559910 5.145165 7.625926
F 33.559910 28.298423 7.625926
F 33.559910 51.451680 7.625926
F 6.826273 12.862918 7.345961
F 6.826273 36.016175 7.345961
F 6.826273 59.169433 7.345961
F 33.559910 12.862918 7.625925
F 33.559910 36.016175 7.625925
F 33.559910 59.169433 7.625925
F 6.826273 20.580673 7.345962
F 6.826273 43.733930 7.345962
F 6.826273 66.887188 7.345962
F 33.559910 20.580673 7.625926
F 33.559910 43.733930 7.625926
F 33.559910 66.887188 7.625926
F 15.737487 5.145164 7.439282
F 15.737487 28.298421 7.439282
F 15.737487 51.451679 7.439282
F 42.471125 5.145164 7.719247
F 42.471125 28.298421 7.719247
F 42.471125 51.451679 7.719247
F 15.737487 12.862916 7.439281
F 15.737487 36.016174 7.439281
F 15.737487 59.169431 7.439281
F 42.471125 12.862916 7.719246
F 42.471125 36.016174 7.719246
F 42.471125 59.169431 7.719246
F 15.737487 20.580671 7.439282
F 15.737487 43.733929 7.439282
F 15.737487 66.887186 7.439282
F 42.471125 20.580671 7.719247
F 42.471125 43.733929 7.719247
F 42.471125 66.887186 7.719247
F 24.648704 5.145165 7.532605
F 24.648704 28.298423 7.532605
F 24.648704 51.451680 7.532605
F 51.382341 5.145165 7.812569
F 51.382341 28.298423 7.812569
F 51.382341 51.451680 7.812569
F 24.648704 12.862917 7.532604
F 24.648704 36.016175 7.532604
F 24.648704 59.169432 7.532604
F 51.382341 12.862917 7.812568
F 51.382341 36.016175 7.812568
F 51.382341 59.169432 7.812568
F 24.648704 20.580673 7.532605
F 24.648704 43.733930 7.532605
F 24.648704 66.887188 7.532605
F 51.382341 20.580673 7.812569
F 51.382341 43.733930 7.812569
F 51.382341 66.887188 7.812569
F 6.797712 5.145165 10.074451
F 6.797712 28.298423 10.074451
F 6.797712 51.451680 10.074451
F 33.531349 5.145165 10.354415
F 33.531349 28.298423 10.354415
F 33.531349 51.451680 10.354415
F 6.797712 12.862917 10.074451
F 6.797712 36.016175 10.074451
F 6.797712 59.169432 10.074451
F 33.531349 12.862917 10.354415
F 33.531349 36.016175 10.354415
F 33.531349 59.169432 10.354415
F 6.797712 20.580673 10.074451
F 6.797712 43.733930 10.074451
F 6.797712 66.887188 10.074451
F 33.531349 20.580673 10.354415
F 33.531349 43.733930 10.354415
F 33.531349 66.887188 10.354415
F 15.708926 5.145164 10.167773
F 15.708926 28.298422 10.167773
F 15.708926 51.451679 10.167773
F 42.442563 5.145164 10.447737
F 42.442563 28.298422 10.447737
F 42.442563 51.451679 10.447737
F 15.708926 12.862917 10.167773
F 15.708926 36.016174 10.167773
F 15.708926 59.169432 10.167773
F 42.442563 12.862917 10.447737
F 42.442563 36.016174 10.447737
F 42.442563 59.169432 10.447737
F 15.708926 20.580672 10.167773
F 15.708926 43.733929 10.167773
F 15.708926 66.887187 10.167773
F 42.442563 20.580672 10.447737
F 42.442563 43.733929 10.447737
F 42.442563 66.887187 10.447737
F 24.620141 5.145165 10.261092
F 24.620141 28.298423 10.261092
F 24.620141 51.451680 10.261092
F 51.353779 5.145165 10.541057
F 51.353779 28.298423 10.541057
F 51.353779 51.451680 10.541057
F 24.620141 12.862917 10.261093
F 24.620141 36.016175 10.261093
F 24.620141 59.169432 10.261093
F 51.353779 12.862917 10.541058
F 51.353779 36.016175 10.541058
F 51.353779 59.169432 10.541058
F 24.620141 20.580672 10.261093
F 24.620141 43.733930 10.261093
F 24.620141 66.887188 10.261093
F 51.353779 20.580672 10.541058
F 51.353779 43.733930 10.541058
F 51.353779 66.887188 10.541058
F 6.759603 7.717749 13.712435
F 6.759603 30.871007 13.712435
F 6.759603 54.024264 13.712435
F 33.493241 7.717749 13.992399
F 33.493241 30.871007 13.992399
F 33.493241 54.024264 13.992399
F 6.759603 15.435502 13.712436
F 6.759603 38.588760 13.712436
F 6.759603 61.742017 13.712436
F 33.493241 15.435502 13.992400
F 33.493241 38.588760 13.992400
F 33.493241 61.742017 13.992400
F 6.759603 0.000000 13.712435
F 6.759603 23.153257 13.712435
F 6.759603 46.306515 13.712435
F 33.493241 0.000000 13.992399
F 33.493241 23.153257 13.992399
F 33.493241 46.306515 13.992399
F 15.670816 7.717751 13.805757
F 15.670816 30.871008 13.805757
F 15.670816 54.024266 13.805757
F 42.404454 7.717751 14.085722
F 42.404454 30.871008 14.085722
F 42.404454 54.024266 14.085722
F 15.670816 15.435503 13.805758
F 15.670816 38.588761 13.805758
F 15.670816 61.742018 13.805758
F 42.404454 15.435503 14.085723
F 42.404454 38.588761 14.085723
F 42.404454 61.742018 14.085723
F 15.670816 0.000001 13.805757
F 15.670816 23.153259 13.805757
F 15.670816 46.306516 13.805757
F 42.404454 0.000001 14.085722
F 42.404454 23.153259 14.085722
F 42.404454 46.306516 14.085722
F 24.582034 7.717750 13.899078
F 24.582034 30.871007 13.899078
F 24.582034 54.024265 13.899078
F 51.315671 7.717750 14.179042
F 51.315671 30.871007 14.179042
F 51.315671 54.024265 14.179042
F 24.582034 15.435502 13.899079
F 24.582034 38.588760 13.899079
F 24.582034 61.742017 13.899079
F 51.315671 15.435502 14.179043
F 51.315671 38.588760 14.179043
F 51.315671 61.742017 14.179043
F 24.582034 0.000000 13.899078
F 24.582034 23.153258 13.899078
F 24.582034 46.306515 13.899078
F 51.315671 0.000000 14.179042
F 51.315671 23.153258 14.179042
F 51.315671 46.306515 14.179042
F 0.038112 1.286291 17.280429
F 0.038112 24.439548 17.280429
F 0.038112 47.592806 17.280429
F 26.771749 1.286291 17.560393
F 26.771749 24.439548 17.560393
F 26.771749 47.592806 17.560393
F 0.038112 9.004040 17.280429
F 0.038112 32.157298 17.280429
F 0.038112 55.310555 17.280429
F 26.771749 9.004040 17.560393
F 26.771749 32.157298 17.560393
F 26.771749 55.310555 17.560393
F 0.038112 16.721795 17.280430
F 0.038112 39.875053 17.280430
F 0.038112 63.028310 17.280430
F 26.771749 16.721795 17.560394
F 26.771749 39.875053 17.560394
F 26.771749 63.028310 17.560394
F 8.949321 1.286291 17.373750
F 8.949321 24.439548 17.373750
F 8.949321 47.592806 17.373750
F 35.682958 1.286291 17.653714
F 35.682958 24.439548 17.653714
F 35.682958 47.592806 17.653714
F 8.949321 9.004040 17.373750
F 8.949321 32.157298 17.373750
F 8.949321 55.310555 17.373750
F 35.682958 9.004040 17.653714
F 35.682958 32.157298 17.653714
F 35.682958 55.310555 17.653714
F 8.949321 16.721795 17.373751
F 8.949321 39.875053 17.373751
F 8.949321 63.028310 17.373751
F 35.682958 16.721795 17.653715
F 35.682958 39.875053 17.653715
F 35.682958 63.028310 17.653715
F 17.860535 1.286290 17.467072
F 17.860535 24.439547 17.467072
F 17.860535 47.592805 17.467072
F 44.594173 1.286290 17.747037
F 44.594173 24.439547 17.747037
F 44.594173 47.592805 17.747037
F 17.860535 9.004039 17.467072
F 17.860535 32.157297 17.467072
F 17.860535 55.310554 17.467072
F 44.594173 9.004039 17.747037
F 44.594173 32.157297 17.747037
F 44.594173 55.310554 17.747037
F 17.860535 16.721795 17.467073
F 17.860535 39.875052 17.467073
F 17.860535 63.028310 17.467073
F 44.594173 16.721795 17.747038
F 44.594173 39.875052 17.747038
F 44.594173 63.028310 17.747038
F 0.000000 3.858875 20.918414
F 0.000000 27.012132 20.918414
F 0.000000 50.165390 20.918414
F 26.733637 3.858875 21.198378
F 26.733637 27.012132 21.198378
F 26.733637 50.165390 21.198378
F 0.000000 11.576625 20.918414
F 0.000000 34.729882 20.918414
F 0.000000 57.883140 20.918414
F 26.733637 11.576625 21.198378
F 26.733637 34.729882 21.198378
F 26.733637 57.883140 21.198378
F 0.000000 19.294380 20.918414
F 0.000000 42.447638 20.918414
F 0.000000 65.600895 20.918414
F 26.733637 19.294380 21.198378
F 26.733637 42.447638 21.198378
F 26.733637 65.600895 21.198378
F 8.911206 3.858875 21.011735
F 8.911206 27.012133 21.011735
F 8.911206 50.165390 21.011735
F 35.644844 3.858875 21.291700
F 35.644844 27.012133 21.291700
F 35.644844 50.165390 21.291700
F 8.911206 11.576625 21.011735
F 8.911206 34.729883 21.011735
F 8.911206 57.883140 21.011735
F 35.644844 11.576625 21.291700
F 35.644844 34.729883 21.291700
F 35.644844 57.883140 21.291700
F 8.911206 19.294380 21.011736
F 8.911206 42.447638 21.011736
F 8.911206 65.600896 21.011736
F 35.644844 19.294380 21.291701
F 35.644844 42.447638 21.291701
F 35.644844 65.600896 21.291701
F 17.822424 3.858876 21.105058
F 17.822424 27.012134 21.105058
F 17.822424 50.165391 21.105058
F 44.556061 3.858876 21.385022
F 44.556061 27.012134 21.385022
F 44.556061 50.165391 21.385022
F 17.822424 11.576626 21.105058
F 17.822424 34.729884 21.105058
F 17.822424 57.883141 21.105058
F 44.556061 11.576626 21.385022
F 44.556061 34.729884 21.385022
F 44.556061 57.883141 21.385022
F 17.822424 19.294382 21.105059
F 17.822424 42.447639 21.105059
F 17.822424 65.600897 21.105059
F 44.556061 19.294382 21.385023
F 44.556061 42.447639 21.385023
F 44.556061 65.600897 21.385023
F 0.028586 3.858875 18.189927
F 0.028586 27.012133 18.189927
F 0.028586 50.165390 18.189927
F 26.762223 3.858875 18.469891
F 26.762223 27.012133 18.469891
F 26.762223 50.165390 18.469891
F 0.028586 11.576625 18.189926
F 0.028586 34.729883 18.189926
F 0.028586 57.883140 18.189926
F 26.762223 11.576625 18.469890
F 26.762223 34.729883 18.469890
F 26.762223 57.883140 18.469890
F 0.028586 19.294381 18.189926
F 0.028586 42.447638 18.189926
F 0.028586 65.600896 18.189926
F 26.762223 19.294381 18.469890
F 26.762223 42.447638 18.469890
F 26.762223 65.600896 18.469890
F 8.939793 3.858875 18.283247
F 8.939793 27.012133 18.283247
F 8.939793 50.165390 18.283247
F 35.673431 3.858875 18.563211
F 35.673431 27.012133 18.563211
F 35.673431 50.165390 18.563211
F 8.939793 11.576625 18.283247
F 8.939793 34.729883 18.283247
F 8.939793 57.883140 18.283247
F 35.673431 11.576625 18.563211
F 35.673431 34.729883 18.563211
F 35.673431 57.883140 18.563211
F 8.939793 19.294381 18.283247
F 8.939793 42.447638 18.283247
F 8.939793 65.600896 18.283247
F 35.673431 19.294381 18.563211
F 35.673431 42.447638 18.563211
F 35.673431 65.600896 18.563211
F 17.851009 3.858876 18.376567
F 17.851009 27.012133 18.376567
F 17.851009 50.165391 18.376567
F 44.584647 3.858876 18.656532
F 44.584647 27.012133 18.656532
F 44.584647 50.165391 18.656532
F 17.851009 11.576626 18.376567
F 17.851009 34.729883 18.376567
F 17.851009 57.883141 18.376567
F 44.584647 11.576626 18.656532
F 44.584647 34.729883 18.656532
F 44.584647 57.883141 18.656532
F 17.851009 19.294381 18.376567
F 17.851009 42.447639 18.376567
F 17.851009 65.600896 18.376567
F 44.584647 19.294381 18.656532
F 44.584647 42.447639 18.656532
F 44.584647 65.600896 18.656532
F 0.066674 1.286291 14.551941
F 0.066674 24.439549 14.551941
F 0.066674 47.592806 14.551941
F 26.800311 1.286291 14.831905
F 26.800311 24.439549 14.831905
F 26.800311 47.592806 14.831905
F 0.066674 9.004040 14.551941
F 0.066674 32.157298 14.551941
F 0.066674 55.310555 14.551941
F 26.800311 9.004040 14.831905
F 26.800311 32.157298 14.831905
F 26.800311 55.310555 14.831905
F 0.066674 16.721796 14.551940
F 0.066674 39.875053 14.551940
F 0.066674 63.028311 14.551940
F 26.800311 16.721796 14.831904
F 26.800311 39.875053 14.831904
F 26.800311 63.028311 14.831904
F 8.977881 1.286291 14.645262
F 8.977881 24.439548 14.645262
F 8.977881 47.592806 14.645262
F 35.711518 1.286291 14.925227
F 35.711518 24.439548 14.925227
F 35.711518 47.592806 14.925227
F 8.977881 9.004040 14.645262
F 8.977881 32.157298 14.645262
F 8.977881 55.310555 14.645262
F 35.711518 9.004040 14.925227
F 35.711518 32.157298 14.925227
F 35.711518 55.310555 14.925227
F 8.977881 16.721795 14.645261
F 8.977881 39.875053 14.645261
F 8.977881 63.028310 14.645261
F 35.711518 16.721795 14.925226
F 35.711518 39.875053 14.925226
F 35.711518 63.028310 14.925226
F 17.889097 1.286290 14.738582
F 17.889097 24.439547 14.738582
F 17.889097 47.592805 14.738582
F 44.622735 1.286290 15.018546
F 44.622735 24.439547 15.018546
F 44.622735 47.592805 15.018546
F 17.889097 9.004039 14.738582
F 17.889097 32.157296 14.738582
F 17.889097 55.310554 14.738582
F 44.622735 9.004039 15.018546
F 44.622735 32.157296 15.018546
F 44.622735 55.310554 15.018546
F 17.889097 16.721794 14.738582
F 17.889097 39.875052 14.738582
F 17.889097 63.028309 14.738582
F 44.622735 16.721794 15.018546
F 44.622735 39.875052 15.018546
F 44.622735 63.028309 15.018546
F 2.256390 7.717750 18.213257
F 2.256390 30.871007 18.213257
F 2.256390 54.024265 18.213257
F 28.990027 7.717750 18.493221
F 28.990027 30.871007 18.493221
F 28.990027 54.024265 18.493221
F 2.256390 15.435503 18.213256
F 2.256390 38.588760 18.213256
F 2.256390 61.742018 18.213256
F 28.990027 15.435503 18.493220
F 28.990027 38.588760 18.493220
F 28.990027 61.742018 18.493220
F 2.256390 0.000000 18.213256
F 2.256390 23.153258 18.213256
F 2.256390 46.306515 18.213256
F 28.990027 0.000000 18.493220
F 28.990027 23.153258 18.493220
F 28.990027 46.306515 18.493220
F 11.167599 7.717750 18.306578
F 11.167599 30.871007 18.306578
F 11.167599 54.024265 18.306578
F 37.901236 7.717750 18.586543
F 37.901236 30.871007 18.586543
F 37.901236 54.024265 18.586543
F 11.167599 15.435502 18.306576
F 11.167599 38.588760 18.306576
F 11.167599 61.742017 18.306576
F 37.901236 15.435502 18.586541
F 37.901236 38.588760 18.586541
F 37.901236 61.742017 18.586541
F 11.167599 0.000000 18.306577
F 11.167599 23.153258 18.306577
F 11.167599 46.306515 18.306577
F 37.901236 0.000000 18.586542
F 37.901236 23.153258 18.586542
F 37.901236 46.306515 18.586542
F 20.078815 7.717750 18.399899
F 20.078815 30.871008 18.399899
F 20.078815 54.024265 18.399899
F 46.812452 7.717750 18.679863
F 46.812452 30.871008 18.679863
F 46.812452 54.024265 18.679863
F 20.078815 15.435503 18.399898
F 20.078815 38.588760 18.399898
F 20.078815 61.742018 18.399898
F 46.812452 15.435503 18.679862
F 46.812452 38.588760 18.679862
F 46.812452 61.742018 18.679862
F 20.078815 0.000001 18.399899
F 20.078815 23.153258 18.399899
F 20.078815 46.306516 18.399899
F 46.812452 0.000001 18.679863
F 46.812452 23.153258 18.679863
F 46.812452 46.306516 18.679863
F 2.294474 5.145166 14.575271
F 2.294474 28.298423 14.575271
F 2.294474 51.451681 14.575271
F 29.028111 5.145166 14.855236
F 29.028111 28.298423 14.855236
F 29.028111 51.451681 14.855236
F 2.294474 12.862918 14.575270
F 2.294474 36.016175 14.575270
F 2.294474 59.169433 14.575270
F 29.028111 12.862918 14.855235
F 29.028111 36.016175 14.855235
F 29.028111 59.169433 14.855235
F 2.294474 20.580673 14.575271
F 2.294474 43.733931 14.575271
F 2.294474 66.887188 14.575271
F 29.028111 20.580673 14.855236
F 29.028111 43.733931 14.855236
F 29.028111 66.887188 14.855236
F 11.205682 5.145165 14.668592
F 11.205682 28.298422 14.668592
F 11.205682 51.451680 14.668592
F 37.939319 5.145165 14.948556
F 37.939319 28.298422 14.948556
F 37.939319 51.451680 14.948556
F 11.205682 12.862917 14.668591
F 11.205682 36.016174 14.668591
F 11.205682 59.169432 14.668591
F 37.939319 12.862917 14.948555
F 37.939319 36.016174 14.948555
F 37.939319 59.169432 14.948555
F 11.205682 20.580672 14.668592
F 11.205682 43.733930 14.668592
F 11.205682 66.887187 14.668592
F 37.939319 20.580672 14.948556
F 37.939319 43.733930 14.948556
F 37.939319 66.887187 14.948556
F 20.116901 5.145164 14.761913
F 20.116901 28.298422 14.761913
F 20.116901 51.451679 14.761913
F 46.850538 5.145164 15.041877
F 46.850538 28.298422 15.041877
F 46.850538 51.451679 15.041877
F 20.116901 12.862916 14.761912
F 20.116901 36.016174 14.761912
F 20.116901 59.169431 14.761912
F 46.850538 12.862916 15.041876
F 46.850538 36.016174 15.041876
F 46.850538 59.169431 15.041876
F 20.116901 20.580672 14.761913
F 20.116901 43.733929 14.761913
F 20.116901 66.887187 14.761913
F 46.850538 20.580672 15.041877
F 46.850538 43.733929 15.041877
F 46.850538 66.887187 15.041877
F 2.265912 5.145165 17.303759
F 2.265912 28.298423 17.303759
F 2.265912 51.451680 17.303759
F 28.999549 5.145165 17.583723
F 28.999549 28.298423 17.583723
F 28.999549 51.451680 17.583723
F 2.265912 12.862917 17.303760
F 2.265912 36.016175 17.303760
F 2.265912 59.169432 17.303760
F 28.999549 12.862917 17.583724
F 28.999549 36.016175 17.583724
F 28.999549 59.169432 17.583724
F 2.265912 20.580673 17.303759
F 2.265912 43.733930 17.303759
F 2.265912 66.887188 17.303759
F 28.999549 20.580673 17.583723
F 28.999549 43.733930 17.583723
F 28.999549 66.887188 17.583723
F 11.177121 5.145165 17.397080
F 11.177121 28.298422 17.397080
F 11.177121 51.451680 17.397080
F 37.910759 5.145165 17.677044
F 37.910759 28.298422 17.677044
F 37.910759 51.451680 17.677044
F 11.177121 12.862917 17.397081
F 11.177121 36.016175 17.397081
F 11.177121 59.169432 17.397081
F 37.910759 12.862917 17.677045
F 37.910759 36.016175 17.677045
F 37.910759 59.169432 17.677045
F 11.177121 20.580672 17.397081
F 11.177121 43.733930 17.397081
F 11.177121 66.887187 17.397081
F 37.910759 20.580672 17.677045
F 37.910759 43.733930 17.677045
F 37.910759 66.887187 17.677045
F 20.088338 5.145164 17.490403
F 20.088338 28.298422 17.490403
F 20.088338 51.451679 17.490403
F 46.821976 5.145164 17.770367
F 46.821976 28.298422 17.770367
F 46.821976 51.451679 17.770367
F 20.088338 12.862917 17.490404
F 20.088338 36.016174 17.490404
F 20.088338 59.169432 17.490404
F 46.821976 12.862917 17.770368
F 46.821976 36.016174 17.770368
F 46.821976 59.169432 17.770368
F 20.088338 20.580672 17.490403
F 20.088338 43.733929 17.490403
F 20.088338 66.887187 17.490403
F 46.821976 20.580672 17.770367
F 46.821976 43.733929 17.770367
F 46.821976 66.887187 17.770367
F 2.227804 7.717749 20.941744
F 2.227804 30.871007 20.941744
F 2.227804 54.024264 20.941744
F 28.961441 7.717749 21.221709
F 28.961441 30.871007 21.221709
F 28.961441 54.024264 21.221709
F 2.227804 15.435502 20.941745
F 2.227804 38.588760 20.941745
F 2.227804 61.742017 20.941745
F 28.961441 15.435502 21.221710
F 28.961441 38.588760 21.221710
F 28.961441 61.742017 21.221710
F 2.227804 0.000000 20.941744
F 2.227804 23.153257 20.941744
F 2.227804 46.306515 20.941744
F 28.961441 0.000000 21.221709
F 28.961441 23.153257 21.221709
F 28.961441 46.306515 21.221709
F 11.139012 7.717750 21.035066
F 11.139012 30.871007 21.035066
F 11.139012 54.024265 21.035066
F 37.872649 7.717750 21.315030
F 37.872649 30.871007 21.315030
F 37.872649 54.024265 21.315030
F 11.139012 15.435503 21.035067
F 11.139012 38.588760 21.035067
F 11.139012 61.742018 21.035067
F 37.872649 15.435503 21.315031
F 37.872649 38.588760 21.315031
F 37.872649 61.742018 21.315031
F 11.139012 0.000000 21.035066
F 11.139012 23.153258 21.035066
F 11.139012 46.306515 21.035066
F 37.872649 0.000000 21.315030
F 37.872649 23.153258 21.315030
F 37.872649 46.306515 21.315030
F 20.050230 7.717751 21.128388
F 20.050230 30.871008 21.128388
F 20.050230 54.024266 21.128388
F 46.783867 7.717751 21.408352
F 46.783867 30.871008 21.408352
F 46.783867 54.024266 21.408352
F 20.050230 15.435503 21.128389
F 20.050230 38.588761 21.128389
F 20.050230 61.742018 21.128389
F 46.783867 15.435503 21.408353
F 46.783867 38.588761 21.408353
F 46.783867 61.742018 21.408353
F 20.050230 0.000001 21.128388
F 20.050230 23.153259 21.128388
F 20.050230 46.306516 21.128388
F 46.783867 0.000001 21.408352
F 46.783867 23.153259 21.408352
F 46.783867 46.306516 21.408352
F 4.493716 1.286291 17.327089
F 4.493716 24.439548 17.327089
F 4.493716 47.592806 17.327089
F 31.227354 1.286291 17.607053
F 31.227354 24.439548 17.607053
F 31.227354 47.592806 17.607053
F 4.493716 9.004040 17.327089
F 4.493716 32.157298 17.327089
F 4.493716 55.310555 17.327089
F 31.227354 9.004040 17.607053
F 31.227354 32.157298 17.607053
F 31.227354 55.310555 17.607053
F 4.493716 16.721795 17.327090
F 4.493716 39.875053 17.327090
F 4.493716 63.028310 17.327090
F 31.227354 16.721795 17.607054
F 31.227354 39.875053 17.607054
F 31.227354 63.028310 17.607054
F 13.404927 1.286290 17.420412
F 13.404927 24.439548 17.420412
F 13.404927 47.592806 17.420412
F 40.138564 1.286290 17.700376
F 40.138564 24.439548 17.700376
F 40.138564 47.592806 17.700376
F 13.404927 9.004040 17.420412
F 13.404927 32.157297 17.420412
F 13.404927 55.310555 17.420412
F 40.138564 9.004040 17.700376
F 40.138564 32.157297 17.700376
F 40.138564 55.310555 17.700376
F 13.404927 16.721795 17.420412
F 13.404927 39.875053 17.420412
F 13.404927 63.028310 17.420412
F 40.138564 16.721795 17.700376
F 40.138564 39.875053 17.700376
F 40.138564 63.028310 17.700376
F 22.316144 1.286290 17.513733
F 22.316144 24.439548 17.513733
F 22.316144 47.592805 17.513733
F 49.049781 1.286290 17.793697
F 49.049781 24.439548 17.793697
F 49.049781 47.592805 17.793697
F 22.316144 9.004040 17.513733
F 22.316144 32.157297 17.513733
F 22.316144 55.310555 17.513733
F 49.049781 9.004040 17.793697
F 49.049781 32.157297 17.793697
F 49.049781 55.310555 17.793697
F 22.316144 16.721795 17.513733
F 22.316144 39.875052 17.513733
F 22.316144 63.028310 17.513733
F 49.049781 16.721795 17.793697
F 49.049781 39.875052 17.793697
F 49.049781 63.028310 17.793697
F 4.455603 3.858875 20.965075
F 4.455603 27.012132 20.965075
F 4.455603 50.165390 20.965075
F 31.189241 3.858875 21.245039
F 31.189241 27.012132 21.245039
F 31.189241 50.165390 21.245039
F 4.455603 11.576625 20.965075
F 4.455603 34.729882 20.965075
F 4.455603 57.883140 20.965075
F 31.189241 11.576625 21.245039
F 31.189241 34.729882 21.245039
F 31.189241 57.883140 21.245039
F 4.455603 19.294380 20.965075
F 4.455603 42.447638 20.965075
F 4.455603 65.600895 20.965075
F 31.189241 19.294380 21.245039
F 31.189241 42.447638 21.245039
F 31.189241 65.600895 21.245039
F 13.366814 3.858876 21.058397
F 13.366814 27.012134 21.058397
F 13.366814 50.165391 21.058397
F 40.100451 3.858876 21.338361
F 40.100451 27.012134 21.338361
F 40.100451 50.165391 21.338361
F 13.366814 11.576626 21.058397
F 13.366814 34.729884 21.058397
F 13.366814 57.883141 21.058397
F 40.100451 11.576626 21.338361
F 40.100451 34.729884 21.338361
F 40.100451 57.883141 21.338361
F 13.366814 19.294382 21.058397
F 13.366814 42.447639 21.058397
F 13.366814 65.600897 21.058397
F 40.100451 19.294382 21.338361
F 40.100451 42.447639 21.338361
F 40.100451 65.600897 21.338361
F 22.278032 3.858875 21.151717
F 22.278032 27.012133 21.151717
F 22.278032 50.165390 21.151717
F 49.011670 3.858875 21.431682
F 49.011670 27.012133 21.431682
F 49.011670 50.165390 21.431682
F 22.278032 11.576625 21.151718
F 22.278032 34.729883 21.151718
F 22.278032 57.883140 21.151718
F 49.011670 11.576625 21.431683
F 49.011670 34.729883 21.431683
F 49.011670 57.883140 21.431683
F 22.278032 19.294381 21.151718
F 22.278032 42.447638 21.151718
F 22.278032 65.600896 21.151718
F 49.011670 19.294381 21.431683
F 49.011670 42.447638 21.431683
F 49.011670 65.600896 21.431683
F 4.484189 3.858875 18.236587
F 4.484189 27.012133 18.236587
F 4.484189 50.165390 18.236587
F 31.217826 3.858875 18.516552
F 31.217826 27.012133 18.516552
F 31.217826 50.165390 18.516552
F 4.484189 11.576625 18.236586
F 4.484189 34.729883 18.236586
F 4.484189 57.883140 18.236586
F 31.217826 11.576625 18.516551
F 31.217826 34.729883 18.516551
F 31.217826 57.883140 18.516551
F 4.484189 19.294381 18.236586
F 4.484189 42.447638 18.236586
F 4.484189 65.600896 18.236586
F 31.217826 19.294381 18.516551
F 31.217826 42.447638 18.516551
F 31.217826 65.600896 18.516551
F 13.395401 3.858876 18.329908
F 13.395401 27.012133 18.329908
F 13.395401 50.165391 18.329908
F 40.129038 3.858876 18.609872
F 40.129038 27.012133 18.609872
F 40.129038 50.165391 18.609872
F 13.395401 11.576626 18.329908
F 13.395401 34.729883 18.329908
F 13.395401 57.883141 18.329908
F 40.129038 11.576626 18.609872
F 40.129038 34.729883 18.609872
F 40.129038 57.883141 18.609872
F 13.395401 19.294381 18.329907
F 13.395401 42.447639 18.329907
F 13.395401 65.600896 18.329907
F 40.129038 19.294381 18.609871
F 40.129038 42.447639 18.609871
F 40.129038 65.600896 18.609871
F 22.306617 3.858875 18.423229
F 22.306617 27.012133 18.423229
F 22.306617 50.165390 18.423229
F 49.040254 3.858875 18.703193
F 49.040254 27.012133 18.703193
F 49.040254 50.165390 18.703193
F 22.306617 11.576625 18.423229
F 22.306617 34.729883 18.423229
F 22.306617 57.883140 18.423229
F 49.040254 11.576625 18.703193
F 49.040254 34.729883 18.703193
F 49.040254 57.883140 18.703193
F 22.306617 19.294381 18.423229
F 22.306617 42.447638 18.423229
F 22.306617 65.600896 18.423229
F 49.040254 19.294381 18.703193
F 49.040254 42.447638 18.703193
F 49.040254 65.600896 18.703193
F 4.522277 1.286291 14.598602
F 4.522277 24.439549 14.598602
F 4.522277 47.592806 14.598602
F 31.255915 1.286291 14.878566
F 31.255915 24.439549 14.878566
F 31.255915 47.592806 14.878566
F 4.522277 9.004041 14.598602
F 4.522277 32.157298 14.598602
F 4.522277 55.310556 14.598602
F 31.255915 9.004041 14.878566
F 31.255915 32.157298 14.878566
F 31.255915 55.310556 14.878566
F 4.522277 16.721796 14.598601
F 4.522277 39.875053 14.598601
F 4.522277 63.028311 14.598601
F 31.255915 16.721796 14.878565
F 31.255915 39.875053 14.878565
F 31.255915 63.028311 14.878565
F 13.433488 1.286290 14.691922
F 13.433488 24.439547 14.691922
F 13.433488 47.592805 14.691922
F 40.167125 1.286290 14.971886
F 40.167125 24.439547 14.971886
F 40.167125 47.592805 14.971886
F 13.433488 9.004039 14.691922
F 13.433488 32.157297 14.691922
F 13.433488 55.310554 14.691922
F 40.167125 9.004039 14.971886
F 40.167125 32.157297 14.971886
F 40.167125 55.310554 14.971886
F 13.433488 16.721795 14.691921
F 13.433488 39.875052 14.691921
F 13.433488 63.028310 14.691921
F 40.167125 16.721795 14.971885
F 40.167125 39.875052 14.971885
F 40.167125 63.028310 14.971885
F 22.344705 1.286290 14.785244
F 22.344705 24.439548 14.785244
F 22.344705 47.592805 14.785244
F 49.078344 1.286290 15.065208
F 49.078344 24.439548 15.065208
F 49.078344 47.592805 15.065208
F 22.344705 9.004039 14.785244
F 22.344705 32.157297 14.785244
F 22.344705 55.310555 14.785244
F 49.078344 9.004039 15.065208
F 49.078344 32.157297 15.065208
F 49.078344 55.310555 15.065208
F 22.344705 16.721795 14.785243
F 22.344705 39.875052 14.785243
F 22.344705 63.028310 14.785243
F 49.078344 16.721795 15.065207
F 49.078344 39.875052 15.065207
F 49.078344 63.028310 15.065207
F 6.711993 7.717750 18.259918
F 6.711993 30.871007 18.259918
F 6.711993 54.024265 18.259918
F 33.445631 7.717750 18.539882
F 33.445631 30.871007 18.539882
F 33.445631 54.024265 18.539882
F 6.711993 15.435502 18.259917
F 6.711993 38.588760 18.259917
F 6.711993 61.742018 18.259917
F 33.445631 15.435502 18.539881
F 33.445631 38.588760 18.539881
F 33.445631 61.742018 18.539881
F 6.711993 0.000000 18.259918
F 6.711993 23.153258 18.259918
F 6.711993 46.306515 18.259918
F 33.445631 0.000000 18.539882
F 33.445631 23.153258 18.539882
F 33.445631 46.306515 18.539882
F 15.623207 7.717750 18.353238
F 15.623207 30.871008 18.353238
F 15.623207 54.024265 18.353238
F 42.356844 7.717750 18.633202
F 42.356844 30.871008 18.633202
F 42.356844 54.024265 18.633202
F 15.623207 15.435503 18.353237
F 15.623207 38.588760 18.353237
F 15.623207 61.742018 18.353237
F 42.356844 15.435503 18.633201
F 42.356844 38.588760 18.633201
F 42.356844 61.742018 18.633201
F 15.623207 0.000001 18.353238
F 15.623207 23.153258 18.353238
F 15.623207 46.306516 18.353238
F 42.356844 0.000001 18.633202
F 42.356844 23.153258 18.633202
F 42.356844 46.306516 18.633202
F 24.534422 7.717750 18.446561
F 24.534422 30.871007 18.446561
F 24.534422 54.024265 18.446561
F 51.268060 7.717750 18.726525
F 51.268060 30.871007 18.726525
F 51.268060 54.024265 18.726525
F 24.534422 15.435502 18.446560
F 24.534422 38.588760 18.446560
F 24.534422 61.742018 18.446560
F 51.268060 15.435502 18.726524
F 51.268060 38.588760 18.726524
F 51.268060 61.742018 18.726524
F 24.534422 0.000000 18.446560
F 24.534422 23.153258 18.446560
F 24.534422 46.306515 18.446560
F 51.268060 0.000000 18.726524
F 51.268060 23.153258 18.726524
F 51.268060 46.306515 18.726524
F 6.750077 5.145165 14.621932
F 6.750077 28.298423 14.621932
F 6.750077 51.451680 14.621932
F 33.483714 5.145165 14.901896
F 33.483714 28.298423 14.901896
F 33.483714 51.451680 14.901896
F 6.750077 12.862918 14.621931
F 6.750077 36.016175 14.621931
F 6.750077 59.169433 14.621931
F 33.483714 12.862918 14.901895
F 33.483714 36.016175 14.901895
F 33.483714 59.169433 14.901895
F 6.750077 20.580673 14.621932
F 6.750077 43.733930 14.621932
F 6.750077 66.887188 14.621932
F 33.483714 20.580673 14.901896
F 33.483714 43.733930 14.901896
F 33.483714 66.887188 14.901896
F 15.661291 5.145164 14.715252
F 15.661291 28.298421 14.715252
F 15.661291 51.451679 14.715252
F 42.394928 5.145164 14.995217
F 42.394928 28.298421 14.995217
F 42.394928 51.451679 14.995217
F 15.661291 12.862916 14.715251
F 15.661291 36.016174 14.715251
F 15.661291 59.169431 14.715251
F 42.394928 12.862916 14.995216
F 42.394928 36.016174 14.995216
F 42.394928 59.169431 14.995216
F 15.661291 20.580671 14.715251
F 15.661291 43.733929 14.715251
F 15.661291 66.887186 14.715251
F 42.394928 20.580671 14.995216
F 42.394928 43.733929 14.995216
F 42.394928 66.887186 14.995216
F 24.572507 5.145165 14.808575
F 24.572507 28.298423 14.808575
F 24.572507 51.451680 14.808575
F 51.306144 5.145165 15.088539
F 51.306144 28.298423 15.088539
F 51.306144 51.451680 15.088539
F 24.572507 12.862917 14.808574
F 24.572507 36.016175 14.808574
F 24.572507 59.169432 14.808574
F 51.306144 12.862917 15.088538
F 51.306144 36.016175 15.088538
F 51.306144 59.169432 15.088538
F 24.572507 20.580673 14.808575
F 24.572507 43.733930 14.808575
F 24.572507 66.887188 14.808575
F 51.306144 20.580673 15.088539
F 51.306144 43.733930 15.088539
F 51.306144 66.887188 15.088539
F 6.721516 5.145165 17.350420
F 6.721516 28.298423 17.350420
F 6.721516 51.451680 17.350420
F 33.455153 5.145165 17.630384
F 33.455153 28.298423 17.630384
F 33.455153 51.451680 17.630384
F 6.721516 12.862917 17.350421
F 6.721516 36.016175 17.350421
F 6.721516 59.169432 17.350421
F 33.455153 12.862917 17.630385
F 33.455153 36.016175 17.630385
F 33.455153 59.169432 17.630385
F 6.721516 20.580673 17.350420
F 6.721516 43.733930 17.350420
F 6.721516 66.887188 17.350420
F 33.455153 20.580673 17.630384
F 33.455153 43.733930 17.630384
F 33.455153 66.887188 17.630384
F 15.632729 5.145164 17.443742
F 15.632729 28.298422 17.443742
F 15.632729 51.451679 17.443742
F 42.366366 5.145164 17.723706
F 42.366366 28.298422 17.723706
F 42.366366 51.451679 17.723706
F 15.632729 12.862917 17.443743
F 15.632729 36.016174 17.443743
F 15.632729 59.169432 17.443743
F 42.366366 12.862917 17.723707
F 42.366366 36.016174 17.723707
F 42.366366 59.169432 17.723707
F 15.632729 20.580672 17.443742
F 15.632729 43.733929 17.443742
F 15.632729 66.887187 17.443742
F 42.366366 20.580672 17.723706
F 42.366366 43.733929 17.723706
F 42.366366 66.887187 17.723706
F 24.543945 5.145165 17.537062
F 24.543945 28.298423 17.537062
F 24.543945 51.451680 17.537062
F 51.277583 5.145165 17.817027
F 51.277583 28.298423 17.817027
F 51.277583 51.451680 17.817027
F 24.543945 12.862917 17.537063
F 24.543945 36.016175 17.537063
F 24.543945 59.169432 17.537063
F 51.277583 12.862917 17.817028
F 51.277583 36.016175 17.817028
F 51.277583 59.169432 17.817028
F 24.543945 20.580672 17.537062
F 24.543945 43.733930 17.537062
F 24.543945 66.887188 17.537062
F 51.277583 20.580672 17.817027
F 51.277583 43.733930 17.817027
F 51.277583 66.887188 17.817027
F 6.683407 7.717749 20.988405
F 6.683407 30.871007 20.988405
F 6.683407 54.024264 20.988405
F 33.417045 7.717749 21.268369
F 33.417045 30.871007 21.268369
F 33.417045 54.024264 21.268369
F 6.683407 15.435502 20.988406
F 6.683407 38.588760 20.988406
F 6.683407 61.742017 20.988406
F 33.417045 15.435502 21.268370
F 33.417045 38.588760 21.268370
F 33.417045 61.742017 21.268370
F 6.683407 0.000000 20.988405
F 6.683407 23.153257 20.988405
F 6.683407 46.306515 20.988405
F 33.417045 0.000000 21.268369
F 33.417045 23.153257 21.268369
F 33.417045 46.306515 21.268369
F 15.594620 7.717751 21.081727
F 15.594620 30.871008 21.081727
F 15.594620 54.024266 21.081727
F 42.328257 7.717751 21.361692
F 42.328257 30.871008 21.361692
F 42.328257 54.024266 21.361692
F 15.594620 15.435503 21.081728
F 15.594620 38.588761 21.081728
F 15.594620 61.742018 21.081728
F 42.328257 15.435503 21.361693
F 42.328257 38.588761 21.361693
F 42.328257 61.742018 21.361693
F 15.594620 0.000001 21.081727
F 15.594620 23.153259 21.081727
F 15.594620 46.306516 21.081727
F 42.328257 0.000001 21.361692
F 42.328257 23.153259 21.361692
F 42.328257 46.306516 21.361692
F 24.505837 7.717750 21.175048
F 24.505837 30.871007 21.175048
F 24.505837 54.024265 21.175048
F 51.239474 7.717750 21.455012
F 51.239474 30.871007 21.455012
F 51.239474 54.024265 21.455012
F 24.505837 15.435502 21.175049
F 24.505837 38.588760 21.175049
F 24.505837 61.742017 21.175049
F 51.239474 15.435502 21.455013
F 51.239474 38.588760 21.455013
F 51.239474 61.742017 21.455013
F 24.505837 0.000000 21.175048
F 24.505837 23.153258 21.175048
F 24.505837 46.306515 21.175048
F 51.239474 0.000000 21.455012
F 51.239474 23.153258 21.455012
F 51.239474 46.306515 21.455012
F 53.467349 1.286291 3.275755
F 53.467349 24.439548 3.275755
F 53.467349 47.592806 3.275755
F 80.202453 1.286291 3.275755
F 80.202453 24.439548 3.275755
F 80.202453 47.592806 3.275755
F 53.467349 9.004040 3.275755
F 53.467349 32.157298 3.275755
F 53.467349 55.310555 3.275755
F 80.202453 9.004040 3.275755
F 80.202453 32.157298 3.275755
F 80.202453 55.310555 3.275755
F 53.467349 16.721795 3.275755
F 53.467349 39.875053 3.275755
F 53.467349 63.028310 3.275755
F 80.202453 16.721795 3.275755
F 80.202453 39.875053 3.275755
F 80.202453 63.028310 3.275755
F 62.379047 1.286291 3.275755
F 62.379047 24.439548 3.275755
F 62.379047 47.592806 3.275755
F 89.114150 1.286291 3.275755
F 89.114150 24.439548 3.275755
F 89.114150 47.592806 3.275755
F 62.379047 9.004040 3.275755
F 62.379047 32.157298 3.275755
F 62.379047 55.310555 3.275755
F 89.114150 9.004040 3.275755
F 89.114150 32.157298 3.275755
F 89.114150 55.310555 3.275755
F 62.379047 16.721795 3.275756
F 62.379047 39.875053 3.275756
F 62.379047 63.028310 3.275756
F 89.114150 16.721795 3.275756
F 89.114150 39.875053 3.275756
F 89.114150 63.028310 3.275756
F 71.290750 1.286290 3.275756
F 71.290750 24.439547 3.275756
F 71.290750 47.592805 3.275756
F 98.025853 1.286290 3.275756
F 98.025853 24.439547 3.275756
F 98.025853 47.592805 3.275756
F 71.290750 9.004039 3.275756
F 71.290750 32.157297 3.275756
F 71.290750 55.310554 3.275756
F 98.025853 9.004039 3.275756
F 98.025853 32.157297 3.275756
F 98.025853 55.310554 3.275756
F 71.290750 16.721795 3.275757
F 71.290750 39.875052 3.275757
F 71.290750 63.028310 3.275757
F 98.025853 16.721795 3.275757
F 98.025853 39.875052 3.275757
F 98.025853 63.028310 3.275757
F 53.467336 3.858875 6.913939
F 53.467336 27.012132 6.913939
F 53.467336 50.165390 6.913939
F 80.202439 3.858875 6.913939
F 80.202439 27.012132 6.913939
F 80.202439 50.165390 6.913939
F 53.467336 11.576625 6.913939
F 53.467336 34.729882 6.913939
F 53.467336 57.883140 6.913939
F 80.202439 11.576625 6.913939
F 80.202439 34.729882 6.913939
F 80.202439 57.883140 6.913939
F 53.467336 19.294380 6.913940
F 53.467336 42.447638 6.913940
F 53.467336 65.600895 6.913940
F 80.202439 19.294380 6.913940
F 80.202439 42.447638 6.913940
F 80.202439 65.600895 6.913940
F 62.379031 3.858875 6.913940
F 62.379031 27.012133 6.913940
F 62.379031 50.165390 6.913940
F 89.114134 3.858875 6.913940
F 89.114134 27.012133 6.913940
F 89.114134 50.165390 6.913940
F 62.379031 11.576625 6.913940
F 62.379031 34.729883 6.913940
F 62.379031 57.883140 6.913940
F 89.114134 11.576625 6.913940
F 89.114134 34.729883 6.913940
F 89.114134 57.883140 6.913940
F 62.379031 19.294380 6.913940
F 62.379031 42.447638 6.913940
F 62.379031 65.600896 6.913940
F 89.114134 19.294380 6.913940
F 89.114134 42.447638 6.913940
F 89.114134 65.600896 6.913940
F 71.290736 3.858876 6.913941
F 71.290736 27.012134 6.913941
F 71.290736 50.165391 6.913941
F 98.025840 3.858876 6.913941
F 98.025840 27.012134 6.913941
F 98.025840 50.165391 6.913941
F 71.290736 11.576626 6.913941
F 71.290736 34.729884 6.913941
F 71.290736 57.883141 6.913941
F 98.025840 11.576626 6.913941
F 98.025840 34.729884 6.913941
F 98.025840 57.883141 6.913941
F 71.290736 19.294382 6.913941
F 71.290736 42.447639 6.913941
F 71.290736 65.600897 6.913941
F 98.025840 19.294382 6.913941
F 98.025840 42.447639 6.913941
F 98.025840 65.600897 6.913941
F 53.467347 3.858875 4.185302
F 53.467347 27.012133 4.185302
F 53.467347 50.165390 4.185302
F 80.202451 3.858875 4.185302
F 80.202451 27.012133 4.185302
F 80.202451 50.165390 4.185302
F 53.467347 11.576625 4.185302
F 53.467347 34.729883 4.185302
F 53.467347 57.883140 4.185302
F 80.202451 11.576625 4.185302
F 80.202451 34.729883 4.185302
F 80.202451 57.883140 4.185302
F 53.467347 19.294381 4.185301
F 53.467347 42.447638 4.185301
F 53.467347 65.600896 4.185301
F 80.202451 19.294381 4.185301
F 80.202451 42.447638 4.185301
F 80.202451 65.600896 4.185301
F 62.379044 3.858875 4.185302
F 62.379044 27.012133 4.185302
F 62.379044 50.165390 4.185302
F 89.114147 3.858875 4.185302
F 89.114147 27.012133 4.185302
F 89.114147 50.165390 4.185302
F 62.379044 11.576625 4.185302
F 62.379044 34.729883 4.185302
F 62.379044 57.883140 4.185302
F 89.114147 11.576625 4.185302
F 89.114147 34.729883 4.185302
F 89.114147 57.883140 4.185302
F 62.379044 19.294381 4.185301
F 62.379044 42.447638 4.185301
F 62.379044 65.600896 4.185301
F 89.114147 19.294381 4.185301
F 89.114147 42.447638 4.185301
F 89.114147 65.600896 4.185301
F 71.290748 3.858876 4.185301
F 71.290748 27.012133 4.185301
F 71.290748 50.165391 4.185301
F 98.025852 3.858876 4.185301
F 98.025852 27.012133 4.185301
F 98.025852 50.165391 4.185301
F 71.290748 11.576626 4.185301
F 71.290748 34.729883 4.185301
F 71.290748 57.883141 4.185301
F 98.025852 11.576626 4.185301
F 98.025852 34.729883 4.185301
F 98.025852 57.883141 4.185301
F 71.290748 19.294381 4.185300
F 71.290748 42.447639 4.185300
F 71.290748 65.600896 4.185300
F 98.025852 19.294381 4.185300
F 98.025852 42.447639 4.185300
F 98.025852 65.600896 4.185300
F 53.467337 1.286291 0.547117
F 53.467337 24.439549 0.547117
F 53.467337 47.592806 0.547117
F 80.202441 1.286291 0.547117
F 80.202441 24.439549 0.547117
F 80.202441 47.592806 0.547117
F 53.467337 9.004040 0.547117
F 53.467337 32.157298 0.547117
F 53.467337 55.310555 0.547117
F 80.202441 9.004040 0.547117
F 80.202441 32.157298 0.547117
F 80.202441 55.310555 0.547117
F 53.467337 16.721796 0.547116
F 53.467337 39.875053 0.547116
F 53.467337 63.028311 0.547116
F 80.202441 16.721796 0.547116
F 80.202441 39.875053 0.547116
F 80.202441 63.028311 0.547116
F 62.379033 1.286291 0.547117
F 62.379033 24.439548 0.547117
F 62.379033 47.592806 0.547117
F 89.114137 1.286291 0.547117
F 89.114137 24.439548 0.547117
F 89.114137 47.592806 0.547117
F 62.379033 9.004040 0.547117
F 62.379033 32.157298 0.547117
F 62.379033 55.310555 0.547117
F 89.114137 9.004040 0.547117
F 89.114137 32.157298 0.547117
F 89.114137 55.310555 0.547117
F 62.379033 16.721795 0.547116
F 62.379033 39.875053 0.547116
F 62.379033 63.028310 0.547116
F 89.114137 16.721795 0.547116
F 89.114137 39.875053 0.547116
F 89.114137 63.028310 0.547116
F 71.290738 1.286290 0.547116
F 71.290738 24.439547 0.547116
F 71.290738 47.592805 0.547116
F 98.025841 1.286290 0.547116
F 98.025841 24.439547 0.547116
F 98.025841 47.592805 0.547116
F 71.290738 9.004039 0.547116
F 71.290738 32.157296 0.547116
F 71.290738 55.310554 0.547116
F 98.025841 9.004039 0.547116
F 98.025841 32.157296 0.547116
F 98.025841 55.310554 0.547116
F 71.290738 16.721794 0.547115
F 71.290738 39.875052 0.547115
F 71.290738 63.028309 0.547115
F 98.025841 16.721794 0.547115
F 98.025841 39.875052 0.547115
F 98.025841 63.028309 0.547115
F 55.695274 7.717750 4.185302
F 55.695274 30.871007 4.185302
F 55.695274 54.024265 4.185302
F 82.430377 7.717750 4.185302
F 82.430377 30.871007 4.185302
F 82.430377 54.024265 4.185302
F 55.695274 15.435503 4.185301
F 55.695274 38.588760 4.185301
F 55.695274 61.742018 4.185301
F 82.430377 15.435503 4.185301
F 82.430377 38.588760 4.185301
F 82.430377 61.742018 4.185301
F 55.695274 0.000000 4.185302
F 55.695274 23.153258 4.185302
F 55.695274 46.306515 4.185302
F 82.430377 0.000000 4.185302
F 82.430377 23.153258 4.185302
F 82.430377 46.306515 4.185302
F 64.606972 7.717750 4.185302
F 64.606972 30.871007 4.185302
F 64.606972 54.024265 4.185302
F 91.342075 7.717750 4.185302
F 91.342075 30.871007 4.185302
F 91.342075 54.024265 4.185302
F 64.606972 15.435502 4.185301
F 64.606972 38.588760 4.185301
F 64.606972 61.742017 4.185301
F 91.342075 15.435502 4.185301
F 91.342075 38.588760 4.185301
F 91.342075 61.742017 4.185301
F 64.606972 0.000000 4.185302
F 64.606972 23.153258 4.185302
F 64.606972 46.306515 4.185302
F 91.342075 0.000000 4.185302
F 91.342075 23.153258 4.185302
F 91.342075 46.306515 4.185302
F 73.518676 7.717750 4.185301
F 73.518676 30.871008 4.185301
F 73.518676 54.024265 4.185301
F 100.253780 7.717750 4.185301
F 100.253780 30.871008 4.185301
F 100.253780 54.024265 4.185301
F 73.518676 15.435503 4.185300
F 73.518676 38.588760 4.185300
F 73.518676 61.742018 4.185300
F 100.253780 15.435503 4.185300
F 100.253780 38.588760 4.185300
F 100.253780 61.742018 4.185300
F 73.518676 0.000001 4.185301
F 73.518676 23.153258 4.185301
F 73.518676 46.306516 4.185301
F 100.253780 0.000001 4.185301
F 100.253780 23.153258 4.185301
F 100.253780 46.306516 4.185301
F 55.695259 5.145166 0.547118
F 55.695259 28.298423 0.547118
F 55.695259 51.451681 0.547118
F 82.430363 5.145166 0.547118
F 82.430363 28.298423 0.547118
F 82.430363 51.451681 0.547118
F 55.695259 12.862918 0.547117
F 55.695259 36.016175 0.547117
F 55.695259 59.169433 0.547117
F 82.430363 12.862918 0.547117
F 82.430363 36.016175 0.547117
F 82.430363 59.169433 0.547117
F 55.695259 20.580673 0.547117
F 55.695259 43.733931 0.547117
F 55.695259 66.887188 0.547117
F 82.430363 20.580673 0.547117
F 82.430363 43.733931 0.547117
F 82.430363 66.887188 0.547117
F 64.606956 5.145165 0.547117
F 64.606956 28.298422 0.547117
F 64.606956 51.451680 0.547117
F 91.342059 5.145165 0.547117
F 91.342059 28.298422 0.547117
F 91.342059 51.451680 0.547117
F 64.606956 12.862917 0.547116
F 64.606956 36.016174 0.547116
F 64.606956 59.169432 0.547116
F 91.342059 12.862917 0.547116
F 91.342059 36.016174 0.547116
F 91.342059 59.169432 0.547116
F 64.606956 20.580672 0.547117
F 64.606956 43.733930 0.547117
F 64.606956 66.887187 0.547117
F 91.342059 20.580672 0.547117
F 91.342059 43.733930 0.547117
F 91.342059 66.887187 0.547117
F 73.518663 5.145164 0.547116
F 73.518663 28.298422 0.547116
F 73.518663 51.451679 0.547116
F 100.253767 5.145164 0.547116
F 100.253767 28.298422 0.547116
F 100.253767 51.451679 0.547116
F 73.518663 12.862916 0.547116
F 73.518663 36.016174 0.547116
F 73.518663 59.169431 0.547116
F 100.253767 12.862916 0.547116
F 100.253767 36.016174 0.547116
F 100.253767 59.169431 0.547116
F 73.518663 20.580672 0.547116
F 73.518663 43.733929 0.547116
F 73.518663 66.887187 0.547116
F 100.253767 20.580672 0.547116
F 100.253767 43.733929 0.547116
F 100.253767 66.887187 0.547116
F 55.695271 5.145165 3.275754
F 55.695271 28.298423 3.275754
F 55.695271 51.451680 3.275754
F 82.430375 5.145165 3.275754
F 82.430375 28.298423 3.275754
F 82.430375 51.451680 3.275754
F 55.695271 12.862917 3.275755
F 55.695271 36.016175 3.275755
F 55.695271 59.169432 3.275755
F 82.430375 12.862917 3.275755
F 82.430375 36.016175 3.275755
F 82.430375 59.169432 3.275755
F 55.695271 20.580673 3.275755
F 55.695271 43.733930 3.275755
F 55.695271 66.887188 3.275755
F 82.430375 20.580673 3.275755
F 82.430375 43.733930 3.275755
F 82.430375 66.887188 3.275755
F 64.606969 5.145165 3.275755
F 64.606969 28.298422 3.275755
F 64.606969 51.451680 3.275755
F 91.342072 5.145165 3.275755
F 91.342072 28.298422 3.275755
F 91.342072 51.451680 3.275755
F 64.606969 12.862917 3.275756
F 64.606969 36.016175 3.275756
F 64.606969 59.169432 3.275756
F 91.342072 12.862917 3.275756
F 91.342072 36.016175 3.275756
F 91.342072 59.169432 3.275756
F 64.606969 20.580672 3.275755
F 64.606969 43.733930 3.275755
F 64.606969 66.887187 3.275755
F 91.342072 20.580672 3.275755
F 91.342072 43.733930 3.275755
F 91.342072 66.887187 3.275755
F 73.518675 5.145164 3.275755
F 73.518675 28.298422 3.275755
F 73.518675 51.451679 3.275755
F 100.253778 5.145164 3.275755
F 100.253778 28.298422 3.275755
F 100.253778 51.451679 3.275755
F 73.518675 12.862917 3.275756
F 73.518675 36.016174 3.275756
F 73.518675 59.169432 3.275756
F 100.253778 12.862917 3.275756
F 100.253778 36.016174 3.275756
F 100.253778 59.169432 3.275756
F 73.518675 20.580672 3.275756
F 73.518675 43.733929 3.275756
F 73.518675 66.887187 3.275756
F 100.253778 20.580672 3.275756
F 100.253778 43.733929 3.275756
F 100.253778 66.887187 3.275756
F 55.695261 7.717749 6.913939
F 55.695261 30.871007 6.913939
F 55.695261 54.024264 6.913939
F 82.430365 7.717749 6.913939
F 82.430365 30.871007 6.913939
F 82.430365 54.024264 6.913939
F 55.695261 15.435502 6.913940
F 55.695261 38.588760 6.913940
F 55.695261 61.742017 6.913940
F 82.430365 15.435502 6.913940
F 82.430365 38.588760 6.913940
F 82.430365 61.742017 6.913940
F 55.695261 0.000000 6.913939
F 55.695261 23.153257 6.913939
F 55.695261 46.306515 6.913939
F 82.430365 0.000000 6.913939
F 82.430365 23.153257 6.913939
F 82.430365 46.306515 6.913939
F 64.606958 7.717750 6.913940
F 64.606958 30.871007 6.913940
F 64.606958 54.024265 6.913940
F 91.342062 7.717750 6.913940
F 91.342062 30.871007 6.913940
F 91.342062 54.024265 6.913940
F 64.606958 15.435503 6.913941
F 64.606958 38.588760 6.913941
F 64.606958 61.742018 6.913941
F 91.342062 15.435503 6.913941
F 91.342062 38.588760 6.913941
F 91.342062 61.742018 6.913941
F 64.606958 0.000000 6.913940
F 64.606958 23.153258 6.913940
F 64.606958 46.306515 6.913940
F 91.342062 0.000000 6.913940
F 91.342062 23.153258 6.913940
F 91.342062 46.306515 6.913940
F 73.518665 7.717751 6.913940
F 73.518665 30.871008 6.913940
F 73.518665 54.024266 6.913940
F 100.253768 7.717751 6.913940
F 100.253768 30.871008 6.913940
F 100.253768 54.024266 6.913940
F 73.518665 15.435503 6.913941
F 73.518665 38.588761 6.913941
F 73.518665 61.742018 6.913941
F 100.253768 15.435503 6.913941
F 100.253768 38.588761 6.913941
F 100.253768 61.742018 6.913941
F 73.518665 0.000001 6.913940
F 73.518665 23.153259 6.913940
F 73.518665 46.306516 6.913940
F 100.253768 0.000001 6.913940
F 100.253768 23.153259 6.913940
F 100.253768 46.306516 6.913940
F 57.923198 1.286291 3.275755
F 57.923198 24.439548 3.275755
F 57.923198 47.592806 3.275755
F 84.658301 1.286291 3.275755
F 84.658301 24.439548 3.275755
F 84.658301 47.592806 3.275755
F 57.923198 9.004040 3.275755
F 57.923198 32.157298 3.275755
F 57.923198 55.310555 3.275755
F 84.658301 9.004040 3.275755
F 84.658301 32.157298 3.275755
F 84.658301 55.310555 3.275755
F 57.923198 16.721795 3.275756
F 57.923198 39.875053 3.275756
F 57.923198 63.028310 3.275756
F 84.658301 16.721795 3.275756
F 84.658301 39.875053 3.275756
F 84.658301 63.028310 3.275756
F 66.834897 1.286290 3.275755
F 66.834897 24.439548 3.275755
F 66.834897 47.592806 3.275755
F 93.570000 1.286290 3.275755
F 93.570000 24.439548 3.275755
F 93.570000 47.592806 3.275755
F 66.834897 9.004040 3.275755
F 66.834897 32.157297 3.275755
F 66.834897 55.310555 3.275755
F 93.570000 9.004040 3.275755
F 93.570000 32.157297 3.275755
F 93.570000 55.310555 3.275755
F 66.834897 16.721795 3.275756
F 66.834897 39.875053 3.275756
F 66.834897 63.028310 3.275756
F 93.570000 16.721795 3.275756
F 93.570000 39.875053 3.275756
F 93.570000 63.028310 3.275756
F 75.746602 1.286290 3.275755
F 75.746602 24.439548 3.275755
F 75.746602 47.592805 3.275755
F 102.481706 1.286290 3.275755
F 102.481706 24.439548 3.275755
F 102.481706 47.592805 3.275755
F 75.746602 9.004040 3.275755
F 75.746602 32.157297 3.275755
F 75.746602 55.310555 3.275755
F 102.481706 9.004040 3.275755
F 102.481706 32.157297 3.275755
F 102.481706 55.310555 3.275755
F 75.746602 16.721795 3.275756
F 75.746602 39.875052 3.275756
F 75.746602 63.028310 3.275756
F 102.481706 16.721795 3.275756
F 102.481706 39.875052 3.275756
F 102.481706 63.028310 3.275756
F 57.923183 3.858875 6.913939
F 57.923183 27.012132 6.913939
F 57.923183 50.165390 6.913939
F 84.658286 3.858875 6.913939
F 84.658286 27.012132 6.913939
F 84.658286 50.165390 6.913939
F 57.923183 11.576625 6.913939
F 57.923183 34.729882 6.913939
F 57.923183 57.883140 6.913939
F 84.658286 11.576625 6.913939
F 84.658286 34.729882 6.913939
F 84.658286 57.883140 6.913939
F 57.923183 19.294380 6.913940
F 57.923183 42.447638 6.913940
F 57.923183 65.600895 6.913940
F 84.658286 19.294380 6.913940
F 84.658286 42.447638 6.913940
F 84.658286 65.600895 6.913940
F 66.834882 3.858876 6.913940
F 66.834882 27.012134 6.913940
F 66.834882 50.165391 6.913940
F 93.569986 3.858876 6.913940
F 93.569986 27.012134 6.913940
F 93.569986 50.165391 6.913940
F 66.834882 11.576626 6.913940
F 66.834882 34.729884 6.913940
F 66.834882 57.883141 6.913940
F 93.569986 11.576626 6.913940
F 93.569986 34.729884 6.913940
F 93.569986 57.883141 6.913940
F 66.834882 19.294382 6.913941
F 66.834882 42.447639 6.913941
F 66.834882 65.600897 6.913941
F 93.569986 19.294382 6.913941
F 93.569986 42.447639 6.913941
F 93.569986 65.600897 6.913941
F 75.746589 3.858875 6.913940
F 75.746589 27.012133 6.913940
F 75.746589 50.165390 6.913940
F 102.481693 3.858875 6.913940
F 102.481693 27.012133 6.913940
F 102.481693 50.165390 6.913940
F 75.746589 11.576625 6.913940
F 75.746589 34.729883 6.913940
F 75.746589 57.883140 6.913940
F 102.481693 11.576625 6.913940
F 102.481693 34.729883 6.913940
F 102.481693 57.883140 6.913940
F 75.746589 19.294381 6.913940
F 75.746589 42.447638 6.913940
F 75.746589 65.600896 6.913940
F 102.481693 19.294381 6.913940
F 102.481693 42.447638 6.913940
F 102.481693 65.600896 6.913940
F 57.923195 3.858875 4.185302
F 57.923195 27.012133 4.185302
F 57.923195 50.165390 4.185302
F 84.658298 3.858875 4.185302
F 84.658298 27.012133 4.185302
F 84.658298 50.165390 4.185302
F 57.923195 11.576625 4.185302
F 57.923195 34.729883 4.185302
F 57.923195 57.883140 4.185302
F 84.658298 11.576625 4.185302
F 84.658298 34.729883 4.185302
F 84.658298 57.883140 4.185302
F 57.923195 19.294381 4.185301
F 57.923195 42.447638 4.185301
F 57.923195 65.600896 4.185301
F 84.658298 19.294381 4.185301
F 84.658298 42.447638 4.185301
F 84.658298 65.600896 4.185301
F 66.834895 3.858876 4.185301
F 66.834895 27.012133 4.185301
F 66.834895 50.165391 4.185301
F 93.569998 3.858876 4.185301
F 93.569998 27.012133 4.185301
F 93.569998 50.165391 4.185301
F 66.834895 11.576626 4.185301
F 66.834895 34.729883 4.185301
F 66.834895 57.883141 4.185301
F 93.569998 11.576626 4.185301
F 93.569998 34.729883 4.185301
F 93.569998 57.883141 4.185301
F 66.834895 19.294381 4.185301
F 66.834895 42.447639 4.185301
F 66.834895 65.600896 4.185301
F 93.569998 19.294381 4.185301
F 93.569998 42.447639 4.185301
F 93.569998 65.600896 4.185301
F 75.746601 3.858875 4.185302
F 75.746601 27.012133 4.185302
F 75.746601 50.165390 4.185302
F 102.481704 3.858875 4.185302
F 102.481704 27.012133 4.185302
F 102.481704 50.165390 4.185302
F 75.746601 11.576625 4.185301
F 75.746601 34.729883 4.185301
F 75.746601 57.883140 4.185301
F 102.481704 11.576625 4.185301
F 102.481704 34.729883 4.185301
F 102.481704 57.883140 4.185301
F 75.746601 19.294381 4.185301
F 75.746601 42.447638 4.185301
F 75.746601 65.600896 4.185301
F 102.481704 19.294381 4.185301
F 102.481704 42.447638 4.185301
F 102.481704 65.600896 4.185301
F 57.923185 1.286291 0.547117
F 57.923185 24.439549 0.547117
F 57.923185 47.592806 0.547117
F 84.658288 1.286291 0.547117
F 84.658288 24.439549 0.547117
F 84.658288 47.592806 0.547117
F 57.923185 9.004041 0.547117
F 57.923185 32.157298 0.547117
F 57.923185 55.310556 0.547117
F 84.658288 9.004041 0.547117
F 84.658288 32.157298 0.547117
F 84.658288 55.310556 0.547117
F 57.923185 16.721796 0.547116
F 57.923185 39.875053 0.547116
F 57.923185 63.028311 0.547116
F 84.658288 16.721796 0.547116
F 84.658288 39.875053 0.547116
F 84.658288 63.028311 0.547116
F 66.834884 1.286290 0.547117
F 66.834884 24.439547 0.547117
F 66.834884 47.592805 0.547117
F 93.569987 1.286290 0.547117
F 93.569987 24.439547 0.547117
F 93.569987 47.592805 0.547117
F 66.834884 9.004039 0.547117
F 66.834884 32.157297 0.547117
F 66.834884 55.310554 0.547117
F 93.569987 9.004039 0.547117
F 93.569987 32.157297 0.547117
F 93.569987 55.310554 0.547117
F 66.834884 16.721795 0.547116
F 66.834884 39.875052 0.547116
F 66.834884 63.028310 0.547116
F 93.569987 16.721795 0.547116
F 93.569987 39.875052 0.547116
F 93.569987 63.028310 0.547116
F 75.746591 1.286290 0.547117
F 75.746591 24.439548 0.547117
F 75.746591 47.592805 0.547117
F 102.481694 1.286290 0.547117
F 102.481694 24.439548 0.547117
F 102.481694 47.592805 0.547117
F 75.746591 9.004039 0.547117
F 75.746591 32.157297 0.547117
F 75.746591 55.310555 0.547117
F 102.481694 9.004039 0.547117
F 102.481694 32.157297 0.547117
F 102.481694 55.310555 0.547117
F 75.746591 16.721795 0.547116
F 75.746591 39.875052 0.547116
F 75.746591 63.028310 0.547116
F 102.481694 16.721795 0.547116
F 102.481694 39.875052 0.547116
F 102.481694 63.028310 0.547116
F 60.151122 7.717750 4.185302
F 60.151122 30.871007 4.185302
F 60.151122 54.024265 4.185302
F 86.886225 7.717750 4.185302
F 86.886225 30.871007 4.185302
F 86.886225 54.024265 4.185302
F 60.151122 15.435502 4.185301
F 60.151122 38.588760 4.185301
F 60.151122 61.742018 4.185301
F 86.886225 15.435502 4.185301
F 86.886225 38.588760 4.185301
F 86.886225 61.742018 4.185301
F 60.151122 0.000000 4.185302
F 60.151122 23.153258 4.185302
F 60.151122 46.306515 4.185302
F 86.886225 0.000000 4.185302
F 86.886225 23.153258 4.185302
F 86.886225 46.306515 4.185302
F 69.062823 7.717750 4.185301
F 69.062823 30.871008 4.185301
F 69.062823 54.024265 4.185301
F 95.797927 7.717750 4.185301
F 95.797927 30.871008 4.185301
F 95.797927 54.024265 4.185301
F 69.062823 15.435503 4.185300
F 69.062823 38.588760 4.185300
F 69.062823 61.742018 4.185300
F 95.797927 15.435503 4.185300
F 95.797927 38.588760 4.185300
F 95.797927 61.742018 4.185300
F 69.062823 0.000001 4.185301
F 69.062823 23.153258 4.185301
F 69.062823 46.306516 4.185301
F 95.797927 0.000001 4.185301
F 95.797927 23.153258 4.185301
F 95.797927 46.306516 4.185301
F 77.974528 7.717750 4.185302
F 77.974528 30.871007 4.185302
F 77.974528 54.024265 4.185302
F 104.709631 7.717750 4.185302
F 104.709631 30.871007 4.185302
F 104.709631 54.024265 4.185302
F 77.974528 15.435502 4.185301
F 77.974528 38.588760 4.185301
F 77.974528 61.742018 4.185301
F 104.709631 15.435502 4.185301
F 104.709631 38.588760 4.185301
F 104.709631 61.742018 4.185301
F 77.974528 0.000000 4.185302
F 77.974528 23.153258 4.185302
F 77.974528 46.306515 4.185302
F 104.709631 0.000000 4.185302
F 104.709631 23.153258 4.185302
F 104.709631 46.306515 4.185302
F 60.151107 5.145165 0.547118
F 60.151107 28.298423 0.547118
F 60.151107 51.451680 0.547118
F 86.886210 5.145165 0.547118
F 86.886210 28.298423 0.547118
F 86.886210 51.451680 0.547118
F 60.151107 12.862918 0.547117
F 60.151107 36.016175 0.547117
F 60.151107 59.169433 0.547117
F 86.886210 12.862918 0.547117
F 86.886210 36.016175 0.547117
F 86.886210 59.169433 0.547117
F 60.151107 20.580673 0.547117
F 60.151107 43.733930 0.547117
F 60.151107 66.887188 0.547117
F 86.886210 20.580673 0.547117
F 86.886210 43.733930 0.547117
F 86.886210 66.887188 0.547117
F 69.062809 5.145164 0.547116
F 69.062809 28.298421 0.547116
F 69.062809 51.451679 0.547116
F 95.797913 5.145164 0.547116
F 95.797913 28.298421 0.547116
F 95.797913 51.451679 0.547116
F 69.062809 12.862916 0.547115
F 69.062809 36.016174 0.547115
F 69.062809 59.169431 0.547115
F 95.797913 12.862916 0.547115
F 95.797913 36.016174 0.547115
F 95.797913 59.169431 0.547115
F 69.062809 20.580671 0.547116
F 69.062809 43.733929 0.547116
F 69.062809 66.887186 0.547116
F 95.797913 20.580671 0.547116
F 95.797913 43.733929 0.547116
F 95.797913 66.887186 0.547116
F 77.974515 5.145165 0.547117
F 77.974515 28.298423 0.547117
F 77.974515 51.451680 0.547117
F 104.709618 5.145165 0.547117
F 104.709618 28.298423 0.547117
F 104.709618 51.451680 0.547117
F 77.974515 12.862917 0.547116
F 77.974515 36.016175 0.547116
F 77.974515 59.169432 0.547116
F 104.709618 12.862917 0.547116
F 104.709618 36.016175 0.547116
F 104.709618 59.169432 0.547116
F 77.974515 20.580673 0.547117
F 77.974515 43.733930 0.547117
F 77.974515 66.887188 0.547117
F 104.709618 20.580673 0.547117
F 104.709618 43.733930 0.547117
F 104.709618 66.887188 0.547117
F 60.151119 5.145165 3.275755
F 60.151119 28.298423 3.275755
F 60.151119 51.451680 3.275755
F 86.886223 5.145165 3.275755
F 86.886223 28.298423 3.275755
F 86.886223 51.451680 3.275755
F 60.151119 12.862917 3.275755
F 60.151119 36.016175 3.275755
F 60.151119 59.169432 3.275755
F 86.886223 12.862917 3.275755
F 86.886223 36.016175 3.275755
F 86.886223 59.169432 3.275755
F 60.151119 20.580673 3.275755
F 60.151119 43.733930 3.275755
F 60.151119 66.887188 3.275755
F 86.886223 20.580673 3.275755
F 86.886223 43.733930 3.275755
F 86.886223 66.887188 3.275755
F 69.062822 5.145164 3.275756
F 69.062822 28.298422 3.275756
F 69.062822 51.451679 3.275756
F 95.797925 5.145164 3.275756
F 95.797925 28.298422 3.275756
F 95.797925 51.451679 3.275756
F 69.062822 12.862917 3.275756
F 69.062822 36.016174 3.275756
F 69.062822 59.169432 3.275756
F 95.797925 12.862917 3.275756
F 95.797925 36.016174 3.275756
F 95.797925 59.169432 3.275756
F 69.062822 20.580672 3.275756
F 69.062822 43.733929 3.275756
F 69.062822 66.887187 3.275756
F 95.797925 20.580672 3.275756
F 95.797925 43.733929 3.275756
F 95.797925 66.887187 3.275756
F 77.974526 5.145165 3.275754
F 77.974526 28.298423 3.275754
F 77.974526 51.451680 3.275754
F 104.709629 5.145165 3.275754
F 104.709629 28.298423 3.275754
F 104.709629 51.451680 3.275754
F 77.974526 12.862917 3.275755
F 77.974526 36.016175 3.275755
F 77.974526 59.169432 3.275755
F 104.709629 12.862917 3.275755
F 104.709629 36.016175 3.275755
F 104.709629 59.169432 3.275755
F 77.974526 20.580672 3.275755
F 77.974526 43.733930 3.275755
F 77.974526 66.887188 3.275755
F 104.709629 20.580672 3.275755
F 104.709629 43.733930 3.275755
F 104.709629 66.887188 3.275755
F 60.151109 7.717749 6.913939
F 60.151109 30.871007 6.913939
F 60.151109 54.024264 6.913939
F 86.886212 7.717749 6.913939
F 86.886212 30.871007 6.913939
F 86.886212 54.024264 6.913939
F 60.151109 15.435502 6.913940
F 60.151109 38.588760 6.913940
F 60.151109 61.742017 6.913940
F 86.886212 15.435502 6.913940
F 86.886212 38.588760 6.913940
F 86.886212 61.742017 6.913940
F 60.151109 0.000000 6.913939
F 60.151109 23.153257 6.913939
F 60.151109 46.306515 6.913939
F 86.886212 0.000000 6.913939
F 86.886212 23.153257 6.913939
F 86.886212 46.306515 6.913939
F 69.062811 7.717751 6.913940
F 69.062811 30.871008 6.913940
F 69.062811 54.024266 6.913940
F 95.797914 7.717751 6.913940
F 95.797914 30.871008 6.913940
F 95.797914 54.024266 6.913940
F 69.062811 15.435503 6.913941
F 69.062811 38.588761 6.913941
F 69.062811 61.742018 6.913941
F 95.797914 15.435503 6.913941
F 95.797914 38.588761 6.913941
F 95.797914 61.742018 6.913941
F 69.062811 0.000001 6.913940
F 69.062811 23.153259 6.913940
F 69.062811 46.306516 6.913940
F 95.797914 0.000001 6.913940
F 95.797914 23.153259 6.913940
F 95.797914 46.306516 6.913940
F 77.974516 7.717750 6.913939
F 77.974516 30.871007 6.913939
F 77.974516 54.024265 6.913939
F 104.709620 7.717750 6.913939
F 104.709620 30.871007 6.913939
F 104.709620 54.024265 6.913939
F 77.974516 15.435502 6.913940
F 77.974516 38.588760 6.913940
F 77.974516 61.742017 6.913940
F 104.709620 15.435502 6.913940
F 104.709620 38.588760 6.913940
F 104.709620 61.742017 6.913940
F 77.974516 0.000000 6.913939
F 77.974516 23.153258 6.913939
F 77.974516 46.306515 6.913939
F 104.709620 0.000000 6.913939
F 104.709620 23.153258 6.913939
F 104.709620 46.306515 6.913939
F 53.467349 1.286291 10.552124
F 53.467349 24.439548 10.552124
F 53.467349 47.592806 10.552124
F 80.202453 1.286291 10.552124
F 80.202453 24.439548 10.552124
F 80.202453 47.592806 10.552124
F 53.467349 9.004040 10.552124
F 53.467349 32.157298 10.552124
F 53.467349 55.310555 10.552124
F 80.202453 9.004040 10.552124
F 80.202453 32.157298 10.552124
F 80.202453 55.310555 10.552124
F 53.467349 16.721795 10.552124
F 53.467349 39.875053 10.552124
F 53.467349 63.028310 10.552124
F 80.202453 16.721795 10.552124
F 80.202453 39.875053 10.552124
F 80.202453 63.028310 10.552124
F 62.379047 1.286291 10.552124
F 62.379047 24.439548 10.552124
F 62.379047 47.592806 10.552124
F 89.114150 1.286291 10.552124
F 89.114150 24.439548 10.552124
F 89.114150 47.592806 10.552124
F 62.379047 9.004040 10.552124
F 62.379047 32.157298 10.552124
F 62.379047 55.310555 10.552124
F 89.114150 9.004040 10.552124
F 89.114150 32.157298 10.552124
F 89.114150 55.310555 10.552124
F 62.379047 16.721795 10.552125
F 62.379047 39.875053 10.552125
F 62.379047 63.028310 10.552125
F 89.114150 16.721795 10.552125
F 89.114150 39.875053 10.552125
F 89.114150 63.028310 10.552125
F 71.290750 1.286290 10.552125
F 71.290750 24.439547 10.552125
F 71.290750 47.592805 10.552125
F 98.025853 1.286290 10.552125
F 98.025853 24.439547 10.552125
F 98.025853 47.592805 10.552125
F 71.290750 9.004039 10.552125
F 71.290750 32.157297 10.552125
F 71.290750 55.310554 10.552125
F 98.025853 9.004039 10.552125
F 98.025853 32.157297 10.552125
F 98.025853 55.310554 10.552125
F 71.290750 16.721795 10.552126
F 71.290750 39.875052 10.552126
F 71.290750 63.028310 10.552126
F 98.025853 16.721795 10.552126
F 98.025853 39.875052 10.552126
F 98.025853 63.028310 10.552126
F 53.467336 3.858875 14.190307
F 53.467336 27.012132 14.190307
F 53.467336 50.165390 14.190307
F 80.202439 3.858875 14.190307
F 80.202439 27.012132 14.190307
F 80.202439 50.165390 14.190307
F 53.467336 11.576625 14.190308
F 53.467336 34.729882 14.190308
F 53.467336 57.883140 14.190308
F 80.202439 11.576625 14.190308
F 80.202439 34.729882 14.190308
F 80.202439 57.883140 14.190308
F 53.467336 19.294380 14.190308
F 53.467336 42.447638 14.190308
F 53.467336 65.600895 14.190308
F 80.202439 19.294380 14.190308
F 80.202439 42.447638 14.190308
F 80.202439 65.600895 14.190308
F 62.379031 3.858875 14.190308
F 62.379031 27.012133 14.190308
F 62.379031 50.165390 14.190308
F 89.114134 3.858875 14.190308
F 89.114134 27.012133 14.190308
F 89.114134 50.165390 14.190308
F 62.379031 11.576625 14.190308
F 62.379031 34.729883 14.190308
F 62.379031 57.883140 14.190308
F 89.114134 11.576625 14.190308
F 89.114134 34.729883 14.190308
F 89.114134 57.883140 14.190308
F 62.379031 19.294380 14.190308
F 62.379031 42.447638 14.190308
F 62.379031 65.600896 14.190308
F 89.114134 19.294380 14.190308
F 89.114134 42.447638 14.190308
F 89.114134 65.600896 14.190308
F 71.290736 3.858876 14.190309
F 71.290736 27.012134 14.190309
F 71.290736 50.165391 14.190309
F 98.025840 3.858876 14.190309
F 98.025840 27.012134 14.190309
F 98.025840 50.165391 14.190309
F 71.290736 11.576626 14.190309
F 71.290736 34.729884 14.190309
F 71.290736 57.883141 14.190309
F 98.025840 11.576626 14.190309
F 98.025840 34.729884 14.190309
F 98.025840 57.883141 14.190309
F 71.290736 19.294382 14.190310
F 71.290736 42.447639 14.190310
F 71.290736 65.600897 14.190310
F 98.025840 19.294382 14.190310
F 98.025840 42.447639 14.190310
F 98.025840 65.600897 14.190310
F 53.467347 3.858875 11.461670
F 53.467347 27.012133 11.461670
F 53.467347 50.165390 11.461670
F 80.202451 3.858875 11.461670
F 80.202451 27.012133 11.461670
F 80.202451 50.165390 11.461670
F 53.467347 11.576625 11.461670
F 53.467347 34.729883 11.461670
F 53.467347 57.883140 11.461670
F 80.202451 11.576625 11.461670
F 80.202451 34.729883 11.461670
F 80.202451 57.883140 11.461670
F 53.467347 19.294381 11.461669
F 53.467347 42.447638 11.461669
F 53.467347 65.600896 11.461669
F 80.202451 19.294381 11.461669
F 80.202451 42.447638 11.461669
F 80.202451 65.600896 11.461669
F 62.379044 3.858875 11.461670
F 62.379044 27.012133 11.461670
F 62.379044 50.165390 11.461670
F 89.114147 3.858875 11.461670
F 89.114147 27.012133 11.461670
F 89.114147 50.165390 11.461670
F 62.379044 11.576625 11.461670
F 62.379044 34.729883 11.461670
F 62.379044 57.883140 11.461670
F 89.114147 11.576625 11.461670
F 89.114147 34.729883 11.461670
F 89.114147 57.883140 11.461670
F 62.379044 19.294381 11.461669
F 62.379044 42.447638 11.461669
F 62.379044 65.600896 11.461669
F 89.114147 19.294381 11.461669
F 89.114147 42.447638 11.461669
F 89.114147 65.600896 11.461669
F 71.290748 3.858876 11.461669
F 71.290748 27.012133 11.461669
F 71.290748 50.165391 11.461669
F 98.025852 3.858876 11.461669
F 98.025852 27.012133 11.461669
F 98.025852 50.165391 11.461669
F 71.290748 11.576626 11.461669
F 71.290748 34.729883 11.461669
F 71.290748 57.883141 11.461669
F 98.025852 11.576626 11.461669
F 98.025852 34.729883 11.461669
F 98.025852 57.883141 11.461669
F 71.290748 19.294381 11.461668
F 71.290748 42.447639 11.461668
F 71.290748 65.600896 11.461668
F 98.025852 19.294381 11.461668
F 98.025852 42.447639 11.461668
F 98.025852 65.600896 11.461668
F 53.467337 1.286291 7.823486
F 53.467337 24.439549 7.823486
F 53.467337 47.592806 7.823486
F 80.202441 1.286291 7.823486
F 80.202441 24.439549 7.823486
F 80.202441 47.592806 7.823486
F 53.467337 9.004040 7.823486
F 53.467337 32.157298 7.823486
F 53.467337 55.310555 7.823486
F 80.202441 9.004040 7.823486
F 80.202441 32.157298 7.823486
F 80.202441 55.310555 7.823486
F 53.467337 16.721796 7.823485
F 53.467337 39.875053 7.823485
F 53.467337 63.028311 7.823485
F 80.202441 16.721796 7.823485
F 80.202441 39.875053 7.823485
F 80.202441 63.028311 7.823485
F 62.379033 1.286291 7.823486
F 62.379033 24.439548 7.823486
F 62.379033 47.592806 7.823486
F 89.114137 1.286291 7.823486
F 89.114137 24.439548 7.823486
F 89.114137 47.592806 7.823486
F 62.379033 9.004040 7.823486
F 62.379033 32.157298 7.823486
F 62.379033 55.310555 7.823486
F 89.114137 9.004040 7.823486
F 89.114137 32.157298 7.823486
F 89.114137 55.310555 7.823486
F 62.379033 16.721795 7.823485
F 62.379033 39.875053 7.823485
F 62.379033 63.028310 7.823485
F 89.114137 16.721795 7.823485
F 89.114137 39.875053 7.823485
F 89.114137 63.028310 7.823485
F 71.290738 1.286290 7.823485
F 71.290738 24.439547 7.823485
F 71.290738 47.592805 7.823485
F 98.025841 1.286290 7.823485
F 98.025841 24.439547 7.823485
F 98.025841 47.592805 7.823485
F 71.290738 9.004039 7.823485
F 71.290738 32.157296 7.823485
F 71.290738 55.310554 7.823485
F 98.025841 9.004039 7.823485
F 98.025841 32.157296 7.823485
F 98.025841 55.310554 7.823485
F 71.290738 16.721794 7.823484
F 71.290738 39.875052 7.823484
F 71.290738 63.028309 7.823484
F 98.025841 16.721794 7.823484
F 98.025841 39.875052 7.823484
F 98.025841 63.028309 7.823484
F 55.695274 7.717750 11.461670
F 55.695274 30.871007 11.461670
F 55.695274 54.024265 11.461670
F 82.430377 7.717750 11.461670
F 82.430377 30.871007 11.461670
F 82.430377 54.024265 11.461670
F 55.695274 15.435503 11.461669
F 55.695274 38.588760 11.461669
F 55.695274 61.742018 11.461669
F 82.430377 15.435503 11.461669
F 82.430377 38.588760 11.461669
F 82.430377 61.742018 11.461669
F 55.695274 0.000000 11.461670
F 55.695274 23.153258 11.461670
F 55.695274 46.306515 11.461670
F 82.430377 0.000000 11.461670
F 82.430377 23.153258 11.461670
F 82.430377 46.306515 11.461670
F 64.606972 7.717750 11.461670
F 64.606972 30.871007 11.461670
F 64.606972 54.024265 11.461670
F 91.342075 7.717750 11.461670
F 91.342075 30.871007 11.461670
F 91.342075 54.024265 11.461670
F 64.606972 15.435502 11.461669
F 64.606972 38.588760 11.461669
F 64.606972 61.742017 11.461669
F 91.342075 15.435502 11.461669
F 91.342075 38.588760 11.461669
F 91.342075 61.742017 11.461669
F 64.606972 0.000000 11.461670
F 64.606972 23.153258 11.461670
F 64.606972 46.306515 11.461670
F 91.342075 0.000000 11.461670
F 91.342075 23.153258 11.461670
F 91.342075 46.306515 11.461670
F 73.518676 7.717750 11.461669
F 73.518676 30.871008 11.461669
F 73.518676 54.024265 11.461669
F 100.253780 7.717750 11.461669
F 100.253780 30.871008 11.461669
F 100.253780 54.024265 11.461669
F 73.518676 15.435503 11.461668
F 73.518676 38.588760 11.461668
F 73.518676 61.742018 11.461668
F 100.253780 15.435503 11.461668
F 100.253780 38.588760 11.461668
F 100.253780 61.742018 11.461668
F 73.518676 0.000001 11.461669
F 73.518676 23.153258 11.461669
F 73.518676 46.306516 11.461669
F 100.253780 0.000001 11.461669
F 100.253780 23.153258 11.461669
F 100.253780 46.306516 11.461669
F 55.695259 5.145166 7.823486
F 55.695259 28.298423 7.823486
F 55.695259 51.451681 7.823486
F 82.430363 5.145166 7.823486
F 82.430363 28.298423 7.823486
F 82.430363 51.451681 7.823486
F 55.695259 12.862918 7.823485
F 55.695259 36.016175 7.823485
F 55.695259 59.169433 7.823485
F 82.430363 12.862918 7.823485
F 82.430363 36.016175 7.823485
F 82.430363 59.169433 7.823485
F 55.695259 20.580673 7.823486
F 55.695259 43.733931 7.823486
F 55.695259 66.887188 7.823486
F 82.430363 20.580673 7.823486
F 82.430363 43.733931 7.823486
F 82.430363 66.887188 7.823486
F 64.606956 5.145165 7.823486
F 64.606956 28.298422 7.823486
F 64.606956 51.451680 7.823486
F 91.342059 5.145165 7.823486
F 91.342059 28.298422 7.823486
F 91.342059 51.451680 7.823486
F 64.606956 12.862917 7.823485
F 64.606956 36.016174 7.823485
F 64.606956 59.169432 7.823485
F 91.342059 12.862917 7.823485
F 91.342059 36.016174 7.823485
F 91.342059 59.169432 7.823485
F 64.606956 20.580672 7.823486
F 64.606956 43.733930 7.823486
F 64.606956 66.887187 7.823486
F 91.342059 20.580672 7.823486
F 91.342059 43.733930 7.823486
F 91.342059 66.887187 7.823486
F 73.518663 5.145164 7.823485
F 73.518663 28.298422 7.823485
F 73.518663 51.451679 7.823485
F 100.253767 5.145164 7.823485
F 100.253767 28.298422 7.823485
F 100.253767 51.451679 7.823485
F 73.518663 12.862916 7.823484
F 73.518663 36.016174 7.823484
F 73.518663 59.169431 7.823484
F 100.253767 12.862916 7.823484
F 100.253767 36.016174 7.823484
F 100.253767 59.169431 7.823484
F 73.518663 20.580672 7.823485
F 73.518663 43.733929 7.823485
F 73.518663 66.887187 7.823485
F 100.253767 20.580672 7.823485
F 100.253767 43.733929 7.823485
F 100.253767 66.887187 7.823485
F 55.695271 5.145165 10.552123
F 55.695271 28.298423 10.552123
F 55.695271 51.451680 10.552123
F 82.430375 5.145165 10.552123
F 82.430375 28.298423 10.552123
F 82.430375 51.451680 10.552123
F 55.695271 12.862917 10.552124
F 55.695271 36.016175 10.552124
F 55.695271 59.169432 10.552124
F 82.430375 12.862917 10.552124
F 82.430375 36.016175 10.552124
F 82.430375 59.169432 10.552124
F 55.695271 20.580673 10.552124
F 55.695271 43.733930 10.552124
F 55.695271 66.887188 10.552124
F 82.430375 20.580673 10.552124
F 82.430375 43.733930 10.552124
F 82.430375 66.887188 10.552124
F 64.606969 5.145165 10.552124
F 64.606969 28.298422 10.552124
F 64.606969 51.451680 10.552124
F 91.342072 5.145165 10.552124
F 91.342072 28.298422 10.552124
F 91.342072 51.451680 10.552124
F 64.606969 12.862917 10.552125
F 64.606969 36.016175 10.552125
F 64.606969 59.169432 10.552125
F 91.342072 12.862917 10.552125
F 91.342072 36.016175 10.552125
F 91.342072 59.169432 10.552125
F 64.606969 20.580672 10.552124
F 64.606969 43.733930 10.552124
F 64.606969 66.887187 10.552124
F 91.342072 20.580672 10.552124
F 91.342072 43.733930 10.552124
F 91.342072 66.887187 10.552124
F 73.518675 5.145164 10.552124
F 73.518675 28.298422 10.552124
F 73.518675 51.451679 10.552124
F 100.253778 5.145164 10.552124
F 100.253778 28.298422 10.552124
F 100.253778 51.451679 10.552124
F 73.518675 12.862917 10.552125
F 73.518675 36.016174 10.552125
F 73.518675 59.169432 10.552125
F 100.253778 12.862917 10.552125
F 100.253778 36.016174 10.552125
F 100.253778 59.169432 10.552125
F 73.518675 20.580672 10.552125
F 73.518675 43.733929 10.552125
F 73.518675 66.887187 10.552125
F 100.253778 20.580672 10.552125
F 100.253778 43.733929 10.552125
F 100.253778 66.887187 10.552125
F 55.695261 7.717749 14.190307
F 55.695261 30.871007 14.190307
F 55.695261 54.024264 14.190307
F 82.430365 7.717749 14.190307
F 82.430365 30.871007 14.190307
F 82.430365 54.024264 14.190307
F 55.695261 15.435502 14.190308
F 55.695261 38.588760 14.190308
F 55.695261 61.742017 14.190308
F 82.430365 15.435502 14.190308
F 82.430365 38.588760 14.190308
F 82.430365 61.742017 14.190308
F 55.695261 0.000000 14.190308
F 55.695261 23.153257 14.190308
F 55.695261 46.306515 14.190308
F 82.430365 0.000000 14.190308
F 82.430365 23.153257 14.190308
F 82.430365 46.306515 14.190308
F 64.606958 7.717750 14.190308
F 64.606958 30.871007 14.190308
F 64.606958 54.024265 14.190308
F 91.342062 7.717750 14.190308
F 91.342062 30.871007 14.190308
F 91.342062 54.024265 14.190308
F 64.606958 15.435503 14.190309
F 64.606958 38.588760 14.190309
F 64.606958 61.742018 14.190309
F 91.342062 15.435503 14.190309
F 91.342062 38.588760 14.190309
F 91.342062 61.742018 14.190309
F 64.606958 0.000000 14.190308
F 64.606958 23.153258 14.190308
F 64.606958 46.306515 14.190308
F 91.342062 0.000000 14.190308
F 91.342062 23.153258 14.190308
F 91.342062 46.306515 14.190308
F 73.518665 7.717751 14.190309
F 73.518665 30.871008 14.190309
F 73.518665 54.024266 14.190309
F 100.253768 7.717751 14.190309
F 100.253768 30.871008 14.190309
F 100.253768 54.024266 14.190309
F 73.518665 15.435503 14.190310
F 73.518665 38.588761 14.190310
F 73.518665 61.742018 14.190310
F 100.253768 15.435503 14.190310
F 100.253768 38.588761 14.190310
F 100.253768 61.742018 14.190310
F 73.518665 0.000001 14.190309
F 73.518665 23.153259 14.190309
F 73.518665 46.306516 14.190309
F 100.253768 0.000001 14.190309
F 100.253768 23.153259 14.190309
F 100.253768 46.306516 14.190309
F 57.923198 1.286291 10.552124
F 57.923198 24.439548 10.552124
F 57.923198 47.592806 10.552124
F 84.658301 1.286291 10.552124
F 84.658301 24.439548 10.552124
F 84.658301 47.592806 10.552124
F 57.923198 9.004040 10.552124
F 57.923198 32.157298 10.552124
F 57.923198 55.310555 10.552124
F 84.658301 9.004040 10.552124
F 84.658301 32.157298 10.552124
F 84.658301 55.310555 10.552124
F 57.923198 16.721795 10.552125
F 57.923198 39.875053 10.552125
F 57.923198 63.028310 10.552125
F 84.658301 16.721795 10.552125
F 84.658301 39.875053 10.552125
F 84.658301 63.028310 10.552125
F 66.834897 1.286290 10.552124
F 66.834897 24.439548 10.552124
F 66.834897 47.592806 10.552124
F 93.570000 1.286290 10.552124
F 93.570000 24.439548 10.552124
F 93.570000 47.592806 10.552124
F 66.834897 9.004040 10.552124
F 66.834897 32.157297 10.552124
F 66.834897 55.310555 10.552124
F 93.570000 9.004040 10.552124
F 93.570000 32.157297 10.552124
F 93.570000 55.310555 10.552124
F 66.834897 16.721795 10.552125
F 66.834897 39.875053 10.552125
F 66.834897 63.028310 10.552125
F 93.570000 16.721795 10.552125
F 93.570000 39.875053 10.552125
F 93.570000 63.028310 10.552125
F 75.746602 1.286290 10.552124
F 75.746602 24.439548 10.552124
F 75.746602 47.592805 10.552124
F 102.481706 1.286290 10.552124
F 102.481706 24.439548 10.552124
F 102.481706 47.592805 10.552124
F 75.746602 9.004040 10.552124
F 75.746602 32.157297 10.552124
F 75.746602 55.310555 10.552124
F 102.481706 9.004040 10.552124
F 102.481706 32.157297 10.552124
F 102.481706 55.310555 10.552124
F 75.746602 16.721795 10.552125
F 75.746602 39.875052 10.552125
F 75.746602 63.028310 10.552125
F 102.481706 16.721795 10.552125
F 102.481706 39.875052 10.552125
F 102.481706 63.028310 10.552125
F 57.923183 3.858875 14.190308
F 57.923183 27.012132 14.190308
F 57.923183 50.165390 14.190308
F 84.658286 3.858875 14.190308
F 84.658286 27.012132 14.190308
F 84.658286 50.165390 14.190308
F 57.923183 11.576625 14.190308
F 57.923183 34.729882 14.190308
F 57.923183 57.883140 14.190308
F 84.658286 11.576625 14.190308
F 84.658286 34.729882 14.190308
F 84.658286 57.883140 14.190308
F 57.923183 19.294380 14.190308
F 57.923183 42.447638 14.190308
F 57.923183 65.600895 14.190308
F 84.658286 19.294380 14.190308
F 84.658286 42.447638 14.190308
F 84.658286 65.600895 14.190308
F 66.834882 3.858876 14.190309
F 66.834882 27.012134 14.190309
F 66.834882 50.165391 14.190309
F 93.569986 3.858876 14.190309
F 93.569986 27.012134 14.190309
F 93.569986 50.165391 14.190309
F 66.834882 11.576626 14.190309
F 66.834882 34.729884 14.190309
F 66.834882 57.883141 14.190309
F 93.569986 11.576626 14.190309
F 93.569986 34.729884 14.190309
F 93.569986 57.883141 14.190309
F 66.834882 19.294382 14.190309
F 66.834882 42.447639 14.190309
F 66.834882 65.600897 14.190309
F 93.569986 19.294382 14.190309
F 93.569986 42.447639 14.190309
F 93.569986 65.600897 14.190309
F 75.746589 3.858875 14.190308
F 75.746589 27.012133 14.190308
F 75.746589 50.165390 14.190308
F 102.481693 3.858875 14.190308
F 102.481693 27.012133 14.190308
F 102.481693 50.165390 14.190308
F 75.746589 11.576625 14.190308
F 75.746589 34.729883 14.190308
F 75.746589 57.883140 14.190308
F 102.481693 11.576625 14.190308
F 102.481693 34.729883 14.190308
F 102.481693 57.883140 14.190308
F 75.746589 19.294381 14.190309
F 75.746589 42.447638 14.190309
F 75.746589 65.600896 14.190309
F 102.481693 19.294381 14.190309
F 102.481693 42.447638 14.190309
F 102.481693 65.600896 14.190309
F 57.923195 3.858875 11.461670
F 57.923195 27.012133 11.461670
F 57.923195 50.165390 11.461670
F 84.658298 3.858875 11.461670
F 84.658298 27.012133 11.461670
F 84.658298 50.165390 11.461670
F 57.923195 11.576625 11.461670
F 57.923195 34.729883 11.461670
F 57.923195 57.883140 11.461670
F 84.658298 11.576625 11.461670
F 84.658298 34.729883 11.461670
F 84.658298 57.883140 11.461670
F 57.923195 19.294381 11.461669
F 57.923195 42.447638 11.461669
F 57.923195 65.600896 11.461669
F 84.658298 19.294381 11.461669
F 84.658298 42.447638 11.461669
F 84.658298 65.600896 11.461669
F 66.834895 3.858876 11.461669
F 66.834895 27.012133 11.461669
F 66.834895 50.165391 11.461669
F 93.569998 3.858876 11.461669
F 93.569998 27.012133 11.461669
F 93.569998 50.165391 11.461669
F 66.834895 11.576626 11.461669
F 66.834895 34.729883 11.461669
F 66.834895 57.883141 11.461669
F 93.569998 11.576626 11.461669
F 93.569998 34.729883 11.461669
F 93.569998 57.883141 11.461669
F 66.834895 19.294381 11.461669
F 66.834895 42.447639 11.461669
F 66.834895 65.600896 11.461669
F 93.569998 19.294381 11.461669
F 93.569998 42.447639 11.461669
F 93.569998 65.600896 11.461669
F 75.746601 3.858875 11.461670
F 75.746601 27.012133 11.461670
F 75.746601 50.165390 11.461670
F 102.481704 3.858875 11.461670
F 102.481704 27.012133 11.461670
F 102.481704 50.165390 11.461670
F 75.746601 11.576625 11.461670
F 75.746601 34.729883 11.461670
F 75.746601 57.883140 11.461670
F 102.481704 11.576625 11.461670
F 102.481704 34.729883 11.461670
F 102.481704 57.883140 11.461670
F 75.746601 19.294381 11.461669
F 75.746601 42.447638 11.461669
F 75.746601 65.600896 11.461669
F 102.481704 19.294381 11.461669
F 102.481704 42.447638 11.461669
F 102.481704 65.600896 11.461669
F 57.923185 1.286291 7.823486
F 57.923185 24.439549 7.823486
F 57.923185 47.592806 7.823486
F 84.658288 1.286291 7.823486
F 84.658288 24.439549 7.823486
F 84.658288 47.592806 7.823486
F 57.923185 9.004041 7.823486
F 57.923185 32.157298 7.823486
F 57.923185 55.310556 7.823486
F 84.658288 9.004041 7.823486
F 84.658288 32.157298 7.823486
F 84.658288 55.310556 7.823486
F 57.923185 16.721796 7.823485
F 57.923185 39.875053 7.823485
F 57.923185 63.028311 7.823485
F 84.658288 16.721796 7.823485
F 84.658288 39.875053 7.823485
F 84.658288 63.028311 7.823485
F 66.834884 1.286290 7.823485
F 66.834884 24.439547 7.823485
F 66.834884 47.592805 7.823485
F 93.569987 1.286290 7.823485
F 93.569987 24.439547 7.823485
F 93.569987 47.592805 7.823485
F 66.834884 9.004039 7.823485
F 66.834884 32.157297 7.823485
F 66.834884 55.310554 7.823485
F 93.569987 9.004039 7.823485
F 93.569987 32.157297 7.823485
F 93.569987 55.310554 7.823485
F 66.834884 16.721795 7.823485
F 66.834884 39.875052 7.823485
F 66.834884 63.028310 7.823485
F 93.569987 16.721795 7.823485
F 93.569987 39.875052 7.823485
F 93.569987 63.028310 7.823485
F 75.746591 1.286290 7.823486
F 75.746591 24.439548 7.823486
F 75.746591 47.592805 7.823486
F 102.481694 1.286290 7.823486
F 102.481694 24.439548 7.823486
F 102.481694 47.592805 7.823486
F 75.746591 9.004039 7.823486
F 75.746591 32.157297 7.823486
F 75.746591 55.310555 7.823486
F 102.481694 9.004039 7.823486
F 102.481694 32.157297 7.823486
F 102.481694 55.310555 7.823486
F 75.746591 16.721795 7.823485
F 75.746591 39.875052 7.823485
F 75.746591 63.028310 7.823485
F 102.481694 16.721795 7.823485
F 102.481694 39.875052 7.823485
F 102.481694 63.028310 7.823485
F 60.151122 7.717750 11.461670
F 60.151122 30.871007 11.461670
F 60.151122 54.024265 11.461670
F 86.886225 7.717750 11.461670
F 86.886225 30.871007 11.461670
F 86.886225 54.024265 11.461670
F 60.151122 15.435502 11.461669
F 60.151122 38.588760 11.461669
F 60.151122 61.742018 11.461669
F 86.886225 15.435502 11.461669
F 86.886225 38.588760 11.461669
F 86.886225 61.742018 11.461669
F 60.151122 0.000000 11.461670
F 60.151122 23.153258 11.461670
F 60.151122 46.306515 11.461670
F 86.886225 0.000000 11.461670
F 86.886225 23.153258 11.461670
F 86.886225 46.306515 11.461670
F 69.062823 7.717750 11.461669
F 69.062823 30.871008 11.461669
F 69.062823 54.024265 11.461669
F 95.797927 7.717750 11.461669
F 95.797927 30.871008 11.461669
F 95.797927 54.024265 11.461669
F 69.062823 15.435503 11.461668
F 69.062823 38.588760 11.461668
F 69.062823 61.742018 11.461668
F 95.797927 15.435503 11.461668
F 95.797927 38.588760 11.461668
F 95.797927 61.742018 11.461668
F 69.062823 0.000001 11.461669
F 69.062823 23.153258 11.461669
F 69.062823 46.306516 11.461669
F 95.797927 0.000001 11.461669
F 95.797927 23.153258 11.461669
F 95.797927 46.306516 11.461669
F 77.974528 7.717750 11.461670
F 77.974528 30.871007 11.461670
F 77.974528 54.024265 11.461670
F 104.709631 7.717750 11.461670
F 104.709631 30.871007 11.461670
F 104.709631 54.024265 11.461670
F 77.974528 15.435502 11.461669
F 77.974528 38.588760 11.461669
F 77.974528 61.742018 11.461669
F 104.709631 15.435502 11.461669
F 104.709631 38.588760 11.461669
F 104.709631 61.742018 11.461669
F 77.974528 0.000000 11.461670
F 77.974528 23.153258 11.461670
F 77.974528 46.306515 11.461670
F 104.709631 0.000000 11.461670
F 104.709631 23.153258 11.461670
F 104.709631 46.306515 11.461670
F 60.151107 5.145165 7.823486
F 60.151107 28.298423 7.823486
F 60.151107 51.451680 7.823486
F 86.886210 5.145165 7.823486
F 86.886210 28.298423 7.823486
F 86.886210 51.451680 7.823486
F 60.151107 12.862918 7.823485
F 60.151107 36.016175 7.823485
F 60.151107 59.169433 7.823485
F 86.886210 12.862918 7.823485
F 86.886210 36.016175 7.823485
F 86.886210 59.169433 7.823485
F 60.151107 20.580673 7.823486
F 60.151107 43.733930 7.823486
F 60.151107 66.887188 7.823486
F 86.886210 20.580673 7.823486
F 86.886210 43.733930 7.823486
F 86.886210 66.887188 7.823486
F 69.062809 5.145164 7.823485
F 69.062809 28.298421 7.823485
F 69.062809 51.451679 7.823485
F 95.797913 5.145164 7.823485
F 95.797913 28.298421 7.823485
F 95.797913 51.451679 7.823485
F 69.062809 12.862916 7.823484
F 69.062809 36.016174 7.823484
F 69.062809 59.169431 7.823484
F 95.797913 12.862916 7.823484
F 95.797913 36.016174 7.823484
F 95.797913 59.169431 7.823484
F 69.062809 20.580671 7.823485
F 69.062809 43.733929 7.823485
F 69.062809 66.887186 7.823485
F 95.797913 20.580671 7.823485
F 95.797913 43.733929 7.823485
F 95.797913 66.887186 7.823485
F 77.974515 5.145165 7.823486
F 77.974515 28.298423 7.823486
F 77.974515 51.451680 7.823486
F 104.709618 5.145165 7.823486
F 104.709618 28.298423 7.823486
F 104.709618 51.451680 7.823486
F 77.974515 12.862917 7.823485
F 77.974515 36.016175 7.823485
F 77.974515 59.169432 7.823485
F 104.709618 12.862917 7.823485
F 104.709618 36.016175 7.823485
F 104.709618 59.169432 7.823485
F 77.974515 20.580673 7.823486
F 77.974515 43.733930 7.823486
F 77.974515 66.887188 7.823486
F 104.709618 20.580673 7.823486
F 104.709618 43.733930 7.823486
F 104.709618 66.887188 7.823486
F 60.151119 5.145165 10.552124
F 60.151119 28.298423 10.552124
F 60.151119 51.451680 10.552124
F 86.886223 5.145165 10.552124
F 86.886223 28.298423 10.552124
F 86.886223 51.451680 10.552124
F 60.151119 12.862917 10.552124
F 60.151119 36.016175 10.552124
F 60.151119 59.169432 10.552124
F 86.886223 12.862917 10.552124
F 86.886223 36.016175 10.552124
F 86.886223 59.169432 10.552124
F 60.151119 20.580673 10.552124
F 60.151119 43.733930 10.552124
F 60.151119 66.887188 10.552124
F 86.886223 20.580673 10.552124
F 86.886223 43.733930 10.552124
F 86.886223 66.887188 10.552124
F 69.062822 5.145164 10.552125
F 69.062822 28.298422 10.552125
F 69.062822 51.451679 10.552125
F 95.797925 5.145164 10.552125
F 95.797925 28.298422 10.552125
F 95.797925 51.451679 10.552125
F 69.062822 12.862917 10.552125
F 69.062822 36.016174 10.552125
F 69.062822 59.169432 10.552125
F 95.797925 12.862917 10.552125
F 95.797925 36.016174 10.552125
F 95.797925 59.169432 10.552125
F 69.062822 20.580672 10.552125
F 69.062822 43.733929 10.552125
F 69.062822 66.887187 10.552125
F 95.797925 20.580672 10.552125
F 95.797925 43.733929 10.552125
F 95.797925 66.887187 10.552125
F 77.974526 5.145165 10.552123
F 77.974526 28.298423 10.552123
F 77.974526 51.451680 10.552123
F 104.709629 5.145165 10.552123
F 104.709629 28.298423 10.552123
F 104.709629 51.451680 10.552123
F 77.974526 12.862917 10.552124
F 77.974526 36.016175 10.552124
F 77.974526 59.169432 10.552124
F 104.709629 12.862917 10.552124
F 104.709629 36.016175 10.552124
F 104.709629 59.169432 10.552124
F 77.974526 20.580672 10.552124
F 77.974526 43.733930 10.552124
F 77.974526 66.887188 10.552124
F 104.709629 20.580672 10.552124
F 104.709629 43.733930 10.552124
F 104.709629 66.887188 10.552124
F 60.151109 7.717749 14.190308
F 60.151109 30.871007 14.190308
F 60.151109 54.024264 14.190308
F 86.886212 7.717749 14.190308
F 86.886212 30.871007 14.190308
F 86.886212 54.024264 14.190308
F 60.151109 15.435502 14.190309
F 60.151109 38.588760 14.190309
F 60.151109 61.742017 14.190309
F 86.886212 15.435502 14.190309
F 86.886212 38.588760 14.190309
F 86.886212 61.742017 14.190309
F 60.151109 0.000000 14.190308
F 60.151109 23.153257 14.190308
F 60.151109 46.306515 14.190308
F 86.886212 0.000000 14.190308
F 86.886212 23.153257 14.190308
F 86.886212 46.306515 14.190308
F 69.062811 7.717751 14.190309
F 69.062811 30.871008 14.190309
F 69.062811 54.024266 14.190309
F 95.797914 7.717751 14.190309
F 95.797914 30.871008 14.190309
F 95.797914 54.024266 14.190309
F 69.062811 15.435503 14.190310
F 69.062811 38.588761 14.190310
F 69.062811 61.742018 14.190310
F 95.797914 15.435503 14.190310
F 95.797914 38.588761 14.190310
F 95.797914 61.742018 14.190310
F 69.062811 0.000001 14.190309
F 69.062811 23.153259 14.190309
F 69.062811 46.306516 14.190309
F 95.797914 0.000001 14.190309
F 95.797914 23.153259 14.190309
F 95.797914 46.306516 14.190309
F 77.974516 7.717750 14.190308
F 77.974516 30.871007 14.190308
F 77.974516 54.024265 14.190308
F 104.709620 7.717750 14.190308
F 104.709620 30.871007 14.190308
F 104.709620 54.024265 14.190308
F 77.974516 15.435502 14.190309
F 77.974516 38.588760 14.190309
F 77.974516 61.742017 14.190309
F 104.709620 15.435502 14.190309
F 104.709620 38.588760 14.190309
F 104.709620 61.742017 14.190309
F 77.974516 0.000000 14.190308
F 77.974516 23.153258 14.190308
F 77.974516 46.306515 14.190308
F 104.709620 0.000000 14.190308
F 104.709620 23.153258 14.190308
F 104.709620 46.306515 14.190308
F 53.467349 1.286291 17.828492
F 53.467349 24.439548 17.828492
F 53.467349 47.592806 17.828492
F 80.202453 1.286291 17.828492
F 80.202453 24.439548 17.828492
F 80.202453 47.592806 17.828492
F 53.467349 9.004040 17.828492
F 53.467349 32.157298 17.828492
F 53.467349 55.310555 17.828492
F 80.202453 9.004040 17.828492
F 80.202453 32.157298 17.828492
F 80.202453 55.310555 17.828492
F 53.467349 16.721795 17.828493
F 53.467349 39.875053 17.828493
F 53.467349 63.028310 17.828493
F 80.202453 16.721795 17.828493
F 80.202453 39.875053 17.828493
F 80.202453 63.028310 17.828493
F 62.379047 1.286291 17.828492
F 62.379047 24.439548 17.828492
F 62.379047 47.592806 17.828492
F 89.114150 1.286291 17.828492
F 89.114150 24.439548 17.828492
F 89.114150 47.592806 17.828492
F 62.379047 9.004040 17.828492
F 62.379047 32.157298 17.828492
F 62.379047 55.310555 17.828492
F 89.114150 9.004040 17.828492
F 89.114150 32.157298 17.828492
F 89.114150 55.310555 17.828492
F 62.379047 16.721795 17.828493
F 62.379047 39.875053 17.828493
F 62.379047 63.028310 17.828493
F 89.114150 16.721795 17.828493
F 89.114150 39.875053 17.828493
F 89.114150 63.028310 17.828493
F 71.290750 1.286290 17.828493
F 71.290750 24.439547 17.828493
F 71.290750 47.592805 17.828493
F 98.025853 1.286290 17.828493
F 98.025853 24.439547 17.828493
F 98.025853 47.592805 17.828493
F 71.290750 9.004039 17.828493
F 71.290750 32.157297 17.828493
F 71.290750 55.310554 17.828493
F 98.025853 9.004039 17.828493
F 98.025853 32.157297 17.828493
F 98.025853 55.310554 17.828493
F 71.290750 16.721795 17.828494
F 71.290750 39.875052 17.828494
F 71.290750 63.028310 17.828494
F 98.025853 16.721795 17.828494
F 98.025853 39.875052 17.828494
F 98.025853 63.028310 17.828494
F 53.467336 3.858875 21.466677
F 53.467336 27.012132 21.466677
F 53.467336 50.165390 21.466677
F 80.202439 3.858875 21.466677
F 80.202439 27.012132 21.466677
F 80.202439 50.165390 21.466677
F 53.467336 11.576625 21.466677
F 53.467336 34.729882 21.466677
F 53.467336 57.883140 21.466677
F 80.202439 11.576625 21.466677
F 80.202439 34.729882 21.466677
F 80.202439 57.883140 21.466677
F 53.467336 19.294380 21.466677
F 53.467336 42.447638 21.466677
F 53.467336 65.600895 21.466677
F 80.202439 19.294380 21.466677
F 80.202439 42.447638 21.466677
F 80.202439 65.600895 21.466677
F 62.379031 3.858875 21.466677
F 62.379031 27.012133 21.466677
F 62.379031 50.165390 21.466677
F 89.114134 3.858875 21.466677
F 89.114134 27.012133 21.466677
F 89.114134 50.165390 21.466677
F 62.379031 11.576625 21.466677
F 62.379031 34.729883 21.466677
F 62.379031 57.883140 21.466677
F 89.114134 11.576625 21.466677
F 89.114134 34.729883 21.466677
F 89.114134 57.883140 21.466677
F 62.379031 19.294380 21.466678
F 62.379031 42.447638 21.466678
F 62.379031 65.600896 21.466678
F 89.114134 19.294380 21.466678
F 89.114134 42.447638 21.466678
F 89.114134 65.600896 21.466678
F 71.290736 3.858876 21.466678
F 71.290736 27.012134 21.466678
F 71.290736 50.165391 21.466678
F 98.025840 3.858876 21.466678
F 98.025840 27.012134 21.466678
F 98.025840 50.165391 21.466678
F 71.290736 11.576626 21.466678
F 71.290736 34.729884 21.466678
F 71.290736 57.883141 21.466678
F 98.025840 11.576626 21.466678
F 98.025840 34.729884 21.466678
F 98.025840 57.883141 21.466678
F 71.290736 19.294382 21.466679
F 71.290736 42.447639 21.466679
F 71.290736 65.600897 21.466679
F 98.025840 19.294382 21.466679
F 98.025840 42.447639 21.466679
F 98.025840 65.600897 21.466679
F 53.467347 3.858875 18.738040
F 53.467347 27.012133 18.738040
F 53.467347 50.165390 18.738040
F 80.202451 3.858875 18.738040
F 80.202451 27.012133 18.738040
F 80.202451 50.165390 18.738040
F 53.467347 11.576625 18.738039
F 53.467347 34.729883 18.738039
F 53.467347 57.883140 18.738039
F 80.202451 11.576625 18.738039
F 80.202451 34.729883 18.738039
F 80.202451 57.883140 18.738039
F 53.467347 19.294381 18.738039
F 53.467347 42.447638 18.738039
F 53.467347 65.600896 18.738039
F 80.202451 19.294381 18.738039
F 80.202451 42.447638 18.738039
F 80.202451 65.600896 18.738039
F 62.379044 3.858875 18.738039
F 62.379044 27.012133 18.738039
F 62.379044 50.165390 18.738039
F 89.114147 3.858875 18.738039
F 89.114147 27.012133 18.738039
F 89.114147 50.165390 18.738039
F 62.379044 11.576625 18.738039
F 62.379044 34.729883 18.738039
F 62.379044 57.883140 18.738039
F 89.114147 11.576625 18.738039
F 89.114147 34.729883 18.738039
F 89.114147 57.883140 18.738039
F 62.379044 19.294381 18.738039
F 62.379044 42.447638 18.738039
F 62.379044 65.600896 18.738039
F 89.114147 19.294381 18.738039
F 89.114147 42.447638 18.738039
F 89.114147 65.600896 18.738039
F 71.290748 3.858876 18.738038
F 71.290748 27.012133 18.738038
F 71.290748 50.165391 18.738038
F 98.025852 3.858876 18.738038
F 98.025852 27.012133 18.738038
F 98.025852 50.165391 18.738038
F 71.290748 11.576626 18.738038
F 71.290748 34.729883 18.738038
F 71.290748 57.883141 18.738038
F 98.025852 11.576626 18.738038
F 98.025852 34.729883 18.738038
F 98.025852 57.883141 18.738038
F 71.290748 19.294381 18.738038
F 71.290748 42.447639 18.738038
F 71.290748 65.600896 18.738038
F 98.025852 19.294381 18.738038
F 98.025852 42.447639 18.738038
F 98.025852 65.600896 18.738038
F 53.467337 1.286291 15.099855
F 53.467337 24.439549 15.099855
F 53.467337 47.592806 15.099855
F 80.202441 1.286291 15.099855
F 80.202441 24.439549 15.099855
F 80.202441 47.592806 15.099855
F 53.467337 9.004040 15.099855
F 53.467337 32.157298 15.099855
F 53.467337 55.310555 15.099855
F 80.202441 9.004040 15.099855
F 80.202441 32.157298 15.099855
F 80.202441 55.310555 15.099855
F 53.467337 16.721796 15.099854
F 53.467337 39.875053 15.099854
F 53.467337 63.028311 15.099854
F 80.202441 16.721796 15.099854
F 80.202441 39.875053 15.099854
F 80.202441 63.028311 15.099854
F 62.379033 1.286291 15.099855
F 62.379033 24.439548 15.099855
F 62.379033 47.592806 15.099855
F 89.114137 1.286291 15.099855
F 89.114137 24.439548 15.099855
F 89.114137 47.592806 15.099855
F 62.379033 9.004040 15.099855
F 62.379033 32.157298 15.099855
F 62.379033 55.310555 15.099855
F 89.114137 9.004040 15.099855
F 89.114137 32.157298 15.099855
F 89.114137 55.310555 15.099855
F 62.379033 16.721795 15.099854
F 62.379033 39.875053 15.099854
F 62.379033 63.028310 15.099854
F 89.114137 16.721795 15.099854
F 89.114137 39.875053 15.099854
F 89.114137 63.028310 15.099854
F 71.290738 1.286290 15.099853
F 71.290738 24.439547 15.099853
F 71.290738 47.592805 15.099853
F 98.025841 1.286290 15.099853
F 98.025841 24.439547 15.099853
F 98.025841 47.592805 15.099853
F 71.290738 9.004039 15.099853
F 71.290738 32.157296 15.099853
F 71.290738 55.310554 15.099853
F 98.025841 9.004039 15.099853
F 98.025841 32.157296 15.099853
F 98.025841 55.310554 15.099853
F 71.290738 16.721794 15.099853
F 71.290738 39.875052 15.099853
F 71.290738 63.028309 15.099853
F 98.025841 16.721794 15.099853
F 98.025841 39.875052 15.099853
F 98.025841 63.028309 15.099853
F 55.695274 7.717750 18.738040
F 55.695274 30.871007 18.738040
F 55.695274 54.024265 18.738040
F 82.430377 7.717750 18.738040
F 82.430377 30.871007 18.738040
F 82.430377 54.024265 18.738040
F 55.695274 15.435503 18.738039
F 55.695274 38.588760 18.738039
F 55.695274 61.742018 18.738039
F 82.430377 15.435503 18.738039
F 82.430377 38.588760 18.738039
F 82.430377 61.742018 18.738039
F 55.695274 0.000000 18.738039
F 55.695274 23.153258 18.738039
F 55.695274 46.306515 18.738039
F 82.430377 0.000000 18.738039
F 82.430377 23.153258 18.738039
F 82.430377 46.306515 18.738039
F 64.606972 7.717750 18.738040
F 64.606972 30.871007 18.738040
F 64.606972 54.024265 18.738040
F 91.342075 7.717750 18.738040
F 91.342075 30.871007 18.738040
F 91.342075 54.024265 18.738040
F 64.606972 15.435502 18.738038
F 64.606972 38.588760 18.738038
F 64.606972 61.742017 18.738038
F 91.342075 15.435502 18.738038
F 91.342075 38.588760 18.738038
F 91.342075 61.742017 18.738038
F 64.606972 0.000000 18.738039
F 64.606972 23.153258 18.738039
F 64.606972 46.306515 18.738039
F 91.342075 0.000000 18.738039
F 91.342075 23.153258 18.738039
F 91.342075 46.306515 18.738039
F 73.518676 7.717750 18.738039
F 73.518676 30.871008 18.738039
F 73.518676 54.024265 18.738039
F 100.253780 7.717750 18.738039
F 100.253780 30.871008 18.738039
F 100.253780 54.024265 18.738039
F 73.518676 15.435503 18.738038
F 73.518676 38.588760 18.738038
F 73.518676 61.742018 18.738038
F 100.253780 15.435503 18.738038
F 100.253780 38.588760 18.738038
F 100.253780 61.742018 18.738038
F 73.518676 0.000001 18.738039
F 73.518676 23.153258 18.738039
F 73.518676 46.306516 18.738039
F 100.253780 0.000001 18.738039
F 100.253780 23.153258 18.738039
F 100.253780 46.306516 18.738039
F 55.695259 5.145166 15.099855
F 55.695259 28.298423 15.099855
F 55.695259 51.451681 15.099855
F 82.430363 5.145166 15.099855
F 82.430363 28.298423 15.099855
F 82.430363 51.451681 15.099855
F 55.695259 12.862918 15.099854
F 55.695259 36.016175 15.099854
F 55.695259 59.169433 15.099854
F 82.430363 12.862918 15.099854
F 82.430363 36.016175 15.099854
F 82.430363 59.169433 15.099854
F 55.695259 20.580673 15.099855
F 55.695259 43.733931 15.099855
F 55.695259 66.887188 15.099855
F 82.430363 20.580673 15.099855
F 82.430363 43.733931 15.099855
F 82.430363 66.887188 15.099855
F 64.606956 5.145165 15.099854
F 64.606956 28.298422 15.099854
F 64.606956 51.451680 15.099854
F 91.342059 5.145165 15.099854
F 91.342059 28.298422 15.099854
F 91.342059 51.451680 15.099854
F 64.606956 12.862917 15.099853
F 64.606956 36.016174 15.099853
F 64.606956 59.169432 15.099853
F 91.342059 12.862917 15.099853
F 91.342059 36.016174 15.099853
F 91.342059 59.169432 15.099853
F 64.606956 20.580672 15.099854
F 64.606956 43.733930 15.099854
F 64.606956 66.887187 15.099854
F 91.342059 20.580672 15.099854
F 91.342059 43.733930 15.099854
F 91.342059 66.887187 15.099854
F 73.518663 5.145164 15.099854
F 73.518663 28.298422 15.099854
F 73.518663 51.451679 15.099854
F 100.253767 5.145164 15.099854
F 100.253767 28.298422 15.099854
F 100.253767 51.451679 15.099854
F 73.518663 12.862916 15.099853
F 73.518663 36.016174 15.099853
F 73.518663 59.169431 15.099853
F 100.253767 12.862916 15.099853
F 100.253767 36.016174 15.099853
F 100.253767 59.169431 15.099853
F 73.518663 20.580672 15.099854
F 73.518663 43.733929 15.099854
F 73.518663 66.887187 15.099854
F 100.253767 20.580672 15.099854
F 100.253767 43.733929 15.099854
F 100.253767 66.887187 15.099854
F 55.695271 5.145165 17.828492
F 55.695271 28.298423 17.828492
F 55.695271 51.451680 17.828492
F 82.430375 5.145165 17.828492
F 82.430375 28.298423 17.828492
F 82.430375 51.451680 17.828492
F 55.695271 12.862917 17.828493
F 55.695271 36.016175 17.828493
F 55.695271 59.169432 17.828493
F 82.430375 12.862917 17.828493
F 82.430375 36.016175 17.828493
F 82.430375 59.169432 17.828493
F 55.695271 20.580673 17.828492
F 55.695271 43.733930 17.828492
F 55.695271 66.887188 17.828492
F 82.430375 20.580673 17.828492
F 82.430375 43.733930 17.828492
F 82.430375 66.887188 17.828492
F 64.606969 5.145165 17.828492
F 64.606969 28.298422 17.828492
F 64.606969 51.451680 17.828492
F 91.342072 5.145165 17.828492
F 91.342072 28.298422 17.828492
F 91.342072 51.451680 17.828492
F 64.606969 12.862917 17.828493
F 64.606969 36.016175 17.828493
F 64.606969 59.169432 17.828493
F 91.342072 12.862917 17.828493
F 91.342072 36.016175 17.828493
F 91.342072 59.169432 17.828493
F 64.606969 20.580672 17.828493
F 64.606969 43.733930 17.828493
F 64.606969 66.887187 17.828493
F 91.342072 20.580672 17.828493
F 91.342072 43.733930 17.828493
F 91.342072 66.887187 17.828493
F 73.518675 5.145164 17.828493
F 73.518675 28.298422 17.828493
F 73.518675 51.451679 17.828493
F 100.253778 5.145164 17.828493
F 100.253778 28.298422 17.828493
F 100.253778 51.451679 17.828493
F 73.518675 12.862917 17.828494
F 73.518675 36.016174 17.828494
F 73.518675 59.169432 17.828494
F 100.253778 12.862917 17.828494
F 100.253778 36.016174 17.828494
F 100.253778 59.169432 17.828494
F 73.518675 20.580672 17.828493
F 73.518675 43.733929 17.828493
F 73.518675 66.887187 17.828493
F 100.253778 20.580672 17.828493
F 100.253778 43.733929 17.828493
F 100.253778 66.887187 17.828493
F 55.695261 7.717749 21.466677
F 55.695261 30.871007 21.466677
F 55.695261 54.024264 21.466677
F 82.430365 7.717749 21.466677
F 82.430365 30.871007 21.466677
F 82.430365 54.024264 21.466677
F 55.695261 15.435502 21.466678
F 55.695261 38.588760 21.466678
F 55.695261 61.742017 21.466678
F 82.430365 15.435502 21.466678
F 82.430365 38.588760 21.466678
F 82.430365 61.742017 21.466678
F 55.695261 0.000000 21.466677
F 55.695261 23.153257 21.466677
F 55.695261 46.306515 21.466677
F 82.430365 0.000000 21.466677
F 82.430365 23.153257 21.466677
F 82.430365 46.306515 21.466677
F 64.606958 7.717750 21.466677
F 64.606958 30.871007 21.466677
F 64.606958 54.024265 21.466677
F 91.342062 7.717750 21.466677
F 91.342062 30.871007 21.466677
F 91.342062 54.024265 21.466677
F 64.606958 15.435503 21.466678
F 64.606958 38.588760 21.466678
F 64.606958 61.742018 21.466678
F 91.342062 15.435503 21.466678
F 91.342062 38.588760 21.466678
F 91.342062 61.742018 21.466678
F 64.606958 0.000000 21.466677
F 64.606958 23.153258 21.466677
F 64.606958 46.306515 21.466677
F 91.342062 0.000000 21.466677
F 91.342062 23.153258 21.466677
F 91.342062 46.306515 21.466677
F 73.518665 7.717751 21.466678
F 73.518665 30.871008 21.466678
F 73.518665 54.024266 21.466678
F 100.253768 7.717751 21.466678
F 100.253768 30.871008 21.466678
F 100.253768 54.024266 21.466678
F 73.518665 15.435503 21.466679
F 73.518665 38.588761 21.466679
F 73.518665 61.742018 21.466679
F 100.253768 15.435503 21.466679
F 100.253768 38.588761 21.466679
F 100.253768 61.742018 21.466679
F 73.518665 0.000001 21.466678
F 73.518665 23.153259 21.466678
F 73.518665 46.306516 21.466678
F 100.253768 0.000001 21.466678
F 100.253768 23.153259 21.466678
F 100.253768 46.306516 21.466678
F 57.923198 1.286291 17.828492
F 57.923198 24.439548 17.828492
F 57.923198 47.592806 17.828492
F 84.658301 1.286291 17.828492
F 84.658301 24.439548 17.828492
F 84.658301 47.592806 17.828492
F 57.923198 9.004040 17.828492
F 57.923198 32.157298 17.828492
F 57.923198 55.310555 17.828492
F 84.658301 9.004040 17.828492
F 84.658301 32.157298 17.828492
F 84.658301 55.310555 17.828492
F 57.923198 16.721795 17.828493
F 57.923198 39.875053 17.828493
F 57.923198 63.028310 17.828493
F 84.658301 16.721795 17.828493
F 84.658301 39.875053 17.828493
F 84.658301 63.028310 17.828493
F 66.834897 1.286290 17.828493
F 66.834897 24.439548 17.828493
F 66.834897 47.592806 17.828493
F 93.570000 1.286290 17.828493
F 93.570000 24.439548 17.828493
F 93.570000 47.592806 17.828493
F 66.834897 9.004040 17.828493
F 66.834897 32.157297 17.828493
F 66.834897 55.310555 17.828493
F 93.570000 9.004040 17.828493
F 93.570000 32.157297 17.828493
F 93.570000 55.310555 17.828493
F 66.834897 16.721795 17.828493
F 66.834897 39.875053 17.828493
F 66.834897 63.028310 17.828493
F 93.570000 16.721795 17.828493
F 93.570000 39.875053 17.828493
F 93.570000 63.028310 17.828493
F 75.746602 1.286290 17.828493
F 75.746602 24.439548 17.828493
F 75.746602 47.592805 17.828493
F 102.481706 1.286290 17.828493
F 102.481706 24.439548 17.828493
F 102.481706 47.592805 17.828493
F 75.746602 9.004040 17.828493
F 75.746602 32.157297 17.828493
F 75.746602 55.310555 17.828493
F 102.481706 9.004040 17.828493
F 102.481706 32.157297 17.828493
F 102.481706 55.310555 17.828493
F 75.746602 16.721795 17.828493
F 75.746602 39.875052 17.828493
F 75.746602 63.028310 17.828493
F 102.481706 16.721795 17.828493
F 102.481706 39.875052 17.828493
F 102.481706 63.028310 17.828493
F 57.923183 3.858875 21.466677
F 57.923183 27.012132 21.466677
F 57.923183 50.165390 21.466677
F 84.658286 3.858875 21.466677
F 84.658286 27.012132 21.466677
F 84.658286 50.165390 21.466677
F 57.923183 11.576625 21.466677
F 57.923183 34.729882 21.466677
F 57.923183 57.883140 21.466677
F 84.658286 11.576625 21.466677
F 84.658286 34.729882 21.466677
F 84.658286 57.883140 21.466677
F 57.923183 19.294380 21.466677
F 57.923183 42.447638 21.466677
F 57.923183 65.600895 21.466677
F 84.658286 19.294380 21.466677
F 84.658286 42.447638 21.466677
F 84.658286 65.600895 21.466677
F 66.834882 3.858876 21.466678
F 66.834882 27.012134 21.466678
F 66.834882 50.165391 21.466678
F 93.569986 3.858876 21.466678
F 93.569986 27.012134 21.466678
F 93.569986 50.165391 21.466678
F 66.834882 11.576626 21.466678
F 66.834882 34.729884 21.466678
F 66.834882 57.883141 21.466678
F 93.569986 11.576626 21.466678
F 93.569986 34.729884 21.466678
F 93.569986 57.883141 21.466678
F 66.834882 19.294382 21.466678
F 66.834882 42.447639 21.466678
F 66.834882 65.600897 21.466678
F 93.569986 19.294382 21.466678
F 93.569986 42.447639 21.466678
F 93.569986 65.600897 21.466678
F 75.746589 3.858875 21.466677
F 75.746589 27.012133 21.466677
F 75.746589 50.165390 21.466677
F 102.481693 3.858875 21.466677
F 102.481693 27.012133 21.466677
F 102.481693 50.165390 21.466677
F 75.746589 11.576625 21.466678
F 75.746589 34.729883 21.466678
F 75.746589 57.883140 21.466678
F 102.481693 11.576625 21.466678
F 102.481693 34.729883 21.466678
F 102.481693 57.883140 21.466678
F 75.746589 19.294381 21.466678
F 75.746589 42.447638 21.466678
F 75.746589 65.600896 21.466678
F 102.481693 19.294381 21.466678
F 102.481693 42.447638 21.466678
F 102.481693 65.600896 21.466678
F 57.923195 3.858875 18.738040
F 57.923195 27.012133 18.738040
F 57.923195 50.165390 18.738040
F 84.658298 3.858875 18.738040
F 84.658298 27.012133 18.738040
F 84.658298 50.165390 18.738040
F 57.923195 11.576625 18.738039
F 57.923195 34.729883 18.738039
F 57.923195 57.883140 18.738039
F 84.658298 11.576625 18.738039
F 84.658298 34.729883 18.738039
F 84.658298 57.883140 18.738039
F 57.923195 19.294381 18.738039
F 57.923195 42.447638 18.738039
F 57.923195 65.600896 18.738039
F 84.658298 19.294381 18.738039
F 84.658298 42.447638 18.738039
F 84.658298 65.600896 18.738039
F 66.834895 3.858876 18.738039
F 66.834895 27.012133 18.738039
F 66.834895 50.165391 18.738039
F 93.569998 3.858876 18.738039
F 93.569998 27.012133 18.738039
F 93.569998 50.165391 18.738039
F 66.834895 11.576626 18.738039
F 66.834895 34.729883 18.738039
F 66.834895 57.883141 18.738039
F 93.569998 11.576626 18.738039
F 93.569998 34.729883 18.738039
F 93.569998 57.883141 18.738039
F 66.834895 19.294381 18.738038
F 66.834895 42.447639 18.738038
F 66.834895 65.600896 18.738038
F 93.569998 19.294381 18.738038
F 93.569998 42.447639 18.738038
F 93.569998 65.600896 18.738038
F 75.746601 3.858875 18.738039
F 75.746601 27.012133 18.738039
F 75.746601 50.165390 18.738039
F 102.481704 3.858875 18.738039
F 102.481704 27.012133 18.738039
F 102.481704 50.165390 18.738039
F 75.746601 11.576625 18.738039
F 75.746601 34.729883 18.738039
F 75.746601 57.883140 18.738039
F 102.481704 11.576625 18.738039
F 102.481704 34.729883 18.738039
F 102.481704 57.883140 18.738039
F 75.746601 19.294381 18.738039
F 75.746601 42.447638 18.738039
F 75.746601 65.600896 18.738039
F 102.481704 19.294381 18.738039
F 102.481704 42.447638 18.738039
F 102.481704 65.600896 18.738039
F 57.923185 1.286291 15.099855
F 57.923185 24.439549 15.099855
F 57.923185 47.592806 15.099855
F 84.658288 1.286291 15.099855
F 84.658288 24.439549 15.099855
F 84.658288 47.592806 15.099855
F 57.923185 9.004041 15.099855
F 57.923185 32.157298 15.099855
F 57.923185 55.310556 15.099855
F 84.658288 9.004041 15.099855
F 84.658288 32.157298 15.099855
F 84.658288 55.310556 15.099855
F 57.923185 16.721796 15.099854
F 57.923185 39.875053 15.099854
F 57.923185 63.028311 15.099854
F 84.658288 16.721796 15.099854
F 84.658288 39.875053 15.099854
F 84.658288 63.028311 15.099854
F 66.834884 1.286290 15.099854
F 66.834884 24.439547 15.099854
F 66.834884 47.592805 15.099854
F 93.569987 1.286290 15.099854
F 93.569987 24.439547 15.099854
F 93.569987 47.592805 15.099854
F 66.834884 9.004039 15.099854
F 66.834884 32.157297 15.099854
F 66.834884 55.310554 15.099854
F 93.569987 9.004039 15.099854
F 93.569987 32.157297 15.099854
F 93.569987 55.310554 15.099854
F 66.834884 16.721795 15.099853
F 66.834884 39.875052 15.099853
F 66.834884 63.028310 15.099853
F 93.569987 16.721795 15.099853
F 93.569987 39.875052 15.099853
F 93.569987 63.028310 15.099853
F 75.746591 1.286290 15.099854
F 75.746591 24.439548 15.099854
F 75.746591 47.592805 15.099854
F 102.481694 1.286290 15.099854
F 102.481694 24.439548 15.099854
F 102.481694 47.592805 15.099854
F 75.746591 9.004039 15.099854
F 75.746591 32.157297 15.099854
F 75.746591 55.310555 15.099854
F 102.481694 9.004039 15.099854
F 102.481694 32.157297 15.099854
F 102.481694 55.310555 15.099854
F 75.746591 16.721795 15.099853
F 75.746591 39.875052 15.099853
F 75.746591 63.028310 15.099853
F 102.481694 16.721795 15.099853
F 102.481694 39.875052 15.099853
F 102.481694 63.028310 15.099853
F 60.151122 7.717750 18.738040
F 60.151122 30.871007 18.738040
F 60.151122 54.024265 18.738040
F 86.886225 7.717750 18.738040
F 86.886225 30.871007 18.738040
F 86.886225 54.024265 18.738040
F 60.151122 15.435502 18.738039
F 60.151122 38.588760 18.738039
F 60.151122 61.742018 18.738039
F 86.886225 15.435502 18.738039
F 86.886225 38.588760 18.738039
F 86.886225 61.742018 18.738039
F 60.151122 0.000000 18.738040
F 60.151122 23.153258 18.738040
F 60.151122 46.306515 18.738040
F 86.886225 0.000000 18.738040
F 86.886225 23.153258 18.738040
F 86.886225 46.306515 18.738040
F 69.062823 7.717750 18.738039
F 69.062823 30.871008 18.738039
F 69.062823 54.024265 18.738039
F 95.797927 7.717750 18.738039
F 95.797927 30.871008 18.738039
F 95.797927 54.024265 18.738039
F 69.062823 15.435503 18.738038
F 69.062823 38.588760 18.738038
F 69.062823 61.742018 18.738038
F 95.797927 15.435503 18.738038
F 95.797927 38.588760 18.738038
F 95.797927 61.742018 18.738038
F 69.062823 0.000001 18.738039
F 69.062823 23.153258 18.738039
F 69.062823 46.306516 18.738039
F 95.797927 0.000001 18.738039
F 95.797927 23.153258 18.738039
F 95.797927 46.306516 18.738039
F 77.974528 7.717750 18.738040
F 77.974528 30.871007 18.738040
F 77.974528 54.024265 18.738040
F 104.709631 7.717750 18.738040
F 104.709631 30.871007 18.738040
F 104.709631 54.024265 18.738040
F 77.974528 15.435502 18.738039
F 77.974528 38.588760 18.738039
F 77.974528 61.742018 18.738039
F 104.709631 15.435502 18.738039
F 104.709631 38.588760 18.738039
F 104.709631 61.742018 18.738039
F 77.974528 0.000000 18.738039
F 77.974528 23.153258 18.738039
F 77.974528 46.306515 18.738039
F 104.709631 0.000000 18.738039
F 104.709631 23.153258 18.738039
F 104.709631 46.306515 18.738039
F 60.151107 5.145165 15.099855
F 60.151107 28.298423 15.099855
F 60.151107 51.451680 15.099855
F 86.886210 5.145165 15.099855
F 86.886210 28.298423 15.099855
F 86.886210 51.451680 15.099855
F 60.151107 12.862918 15.099854
F 60.151107 36.016175 15.099854
F 60.151107 59.169433 15.099854
F 86.886210 12.862918 15.099854
F 86.886210 36.016175 15.099854
F 86.886210 59.169433 15.099854
F 60.151107 20.580673 15.099855
F 60.151107 43.733930 15.099855
F 60.151107 66.887188 15.099855
F 86.886210 20.580673 15.099855
F 86.886210 43.733930 15.099855
F 86.886210 66.887188 15.099855
F 69.062809 5.145164 15.099854
F 69.062809 28.298421 15.099854
F 69.062809 51.451679 15.099854
F 95.797913 5.145164 15.099854
F 95.797913 28.298421 15.099854
F 95.797913 51.451679 15.099854
F 69.062809 12.862916 15.099853
F 69.062809 36.016174 15.099853
F 69.062809 59.169431 15.099853
F 95.797913 12.862916 15.099853
F 95.797913 36.016174 15.099853
F 95.797913 59.169431 15.099853
F 69.062809 20.580671 15.099853
F 69.062809 43.733929 15.099853
F 69.062809 66.887186 15.099853
F 95.797913 20.580671 15.099853
F 95.797913 43.733929 15.099853
F 95.797913 66.887186 15.099853
F 77.974515 5.145165 15.099855
F 77.974515 28.298423 15.099855
F 77.974515 51.451680 15.099855
F 104.709618 5.145165 15.099855
F 104.709618 28.298423 15.099855
F 104.709618 51.451680 15.099855
F 77.974515 12.862917 15.099854
F 77.974515 36.016175 15.099854
F 77.974515 59.169432 15.099854
F 104.709618 12.862917 15.099854
F 104.709618 36.016175 15.099854
F 104.709618 59.169432 15.099854
F 77.974515 20.580673 15.099855
F 77.974515 43.733930 15.099855
F 77.974515 66.887188 15.099855
F 104.709618 20.580673 15.099855
F 104.709618 43.733930 15.099855
F 104.709618 66.887188 15.099855
F 60.151119 5.145165 17.828492
F 60.151119 28.298423 17.828492
F 60.151119 51.451680 17.828492
F 86.886223 5.145165 17.828492
F 86.886223 28.298423 17.828492
F 86.886223 51.451680 17.828492
F 60.151119 12.862917 17.828493
F 60.151119 36.016175 17.828493
F 60.151119 59.169432 17.828493
F 86.886223 12.862917 17.828493
F 86.886223 36.016175 17.828493
F 86.886223 59.169432 17.828493
F 60.151119 20.580673 17.828492
F 60.151119 43.733930 17.828492
F 60.151119 66.887188 17.828492
F 86.886223 20.580673 17.828492
F 86.886223 43.733930 17.828492
F 86.886223 66.887188 17.828492
F 69.062822 5.145164 17.828493
F 69.062822 28.298422 17.828493
F 69.062822 51.451679 17.828493
F 95.797925 5.145164 17.828493
F 95.797925 28.298422 17.828493
F 95.797925 51.451679 17.828493
F 69.062822 12.862917 17.828494
F 69.062822 36.016174 17.828494
F 69.062822 59.169432 17.828494
F 95.797925 12.862917 17.828494
F 95.797925 36.016174 17.828494
F 95.797925 59.169432 17.828494
F 69.062822 20.580672 17.828493
F 69.062822 43.733929 17.828493
F 69.062822 66.887187 17.828493
F 95.797925 20.580672 17.828493
F 95.797925 43.733929 17.828493
F 95.797925 66.887187 17.828493
F 77.974526 5.145165 17.828492
F 77.974526 28.298423 17.828492
F 77.974526 51.451680 17.828492
F 104.709629 5.145165 17.828492
F 104.709629 28.298423 17.828492
F 104.709629 51.451680 17.828492
F 77.974526 12.862917 17.828493
F 77.974526 36.016175 17.828493
F 77.974526 59.169432 17.828493
F 104.709629 12.862917 17.828493
F 104.709629 36.016175 17.828493
F 104.709629 59.169432 17.828493
F 77.974526 20.580672 17.828492
F 77.974526 43.733930 17.828492
F 77.974526 66.887188 17.828492
F 104.709629 20.580672 17.828492
F 104.709629 43.733930 17.828492
F 104.709629 66.887188 17.828492
F 60.151109 7.717749 21.466677
F 60.151109 30.871007 21.466677
F 60.151109 54.024264 21.466677
F 86.886212 7.717749 21.466677
F 86.886212 30.871007 21.466677
F 86.886212 54.024264 21.466677
F 60.151109 15.435502 21.466678
F 60.151109 38.588760 21.466678
F 60.151109 61.742017 21.466678
F 86.886212 15.435502 21.466678
F 86.886212 38.588760 21.466678
F 86.886212 61.742017 21.466678
F 60.151109 0.000000 21.466677
F 60.151109 23.153257 21.466677
F 60.151109 46.306515 21.466677
F 86.886212 0.000000 21.466677
F 86.886212 23.153257 21.466677
F 86.886212 46.306515 21.466677
F 69.062811 7.717751 21.466678
F 69.062811 30.871008 21.466678
F 69.062811 54.024266 21.466678
F 95.797914 7.717751 21.466678
F 95.797914 30.871008 21.466678
F 95.797914 54.024266 21.466678
F 69.062811 15.435503 21.466679
F 69.062811 38.588761 21.466679
F 69.062811 61.742018 21.466679
F 95.797914 15.435503 21.466679
F 95.797914 38.588761 21.466679
F 95.797914 61.742018 21.466679
F 69.062811 0.000001 21.466678
F 69.062811 23.153259 21.466678
F 69.062811 46.306516 21.466678
F 95.797914 0.000001 21.466678
F 95.797914 23.153259 21.466678
F 95.797914 46.306516 21.466678
F 77.974516 7.717750 21.466677
F 77.974516 30.871007 21.466677
F 77.974516 54.024265 21.466677
F 104.709620 7.717750 21.466677
F 104.709620 30.871007 21.466677
F 104.709620 54.024265 21.466677
F 77.974516 15.435502 21.466678
F 77.974516 38.588760 21.466678
F 77.974516 61.742017 21.466678
F 104.709620 15.435502 21.466678
F 104.709620 38.588760 21.466678
F 104.709620 61.742017 21.466678
F 77.974516 0.000000 21.466677
F 77.974516 23.153258 21.466677
F 77.974516 46.306515 21.466677
F 104.709620 0.000000 21.466677
F 104.709620 23.153258 21.466677
F 104.709620 46.306515 21.466677
