# Supplementary material for: Molecular-resolution imaging of ice crystallized from liquid water by cryogenic liquid-cell TEM
Source: Nat Commun. 2025 Sep 25;16:8342. doi: 10.1038/s41467-025-62451-0 (PMC12462463; doi:10.1038/s41467-025-62451-0)
Supplement: Supplementary file 9 — Supplementary Data 1 [file 41467_2025_62451_MOESM9_ESM.zip › supercell_4_3_1/0.6/minimized.xyz]

5184
F5184
F 0.076071 1.256335 2.874688
F 0.076071 8.973804 2.874688
F 9.089724 1.287388 2.825236
F 9.089724 9.004857 2.825236
F 0.056838 3.889860 6.498431
F 0.056838 11.607329 6.498431
F 9.062570 3.858845 6.461276
F 9.062570 11.576314 6.461276
F 0.144736 3.854875 3.747567
F 0.144736 11.572344 3.747567
F 9.084210 3.858763 3.731592
F 9.084210 11.576233 3.731592
F 0.110669 1.304644 0.126611
F 0.110669 9.022112 0.126611
F 9.013755 1.280668 0.091952
F 9.013755 8.998137 0.091952
F 2.379054 7.719699 3.670190
F 2.379053 0.002230 3.670190
F 11.312250 7.717383 3.755006
F 15.639429 12.862533 17.442600
F 2.313450 5.141346 0.034435
F 2.313450 12.858817 0.034435
F 11.241518 5.139481 0.115307
F 11.241518 12.856952 0.115306
F 2.375381 5.138643 2.770910
F 2.375381 12.856113 2.770910
F 11.317902 5.146210 2.848509
F 11.317902 12.863680 2.848509
F 2.354232 7.723946 6.404963
F 2.354231 0.006476 6.404964
F 11.290624 7.717524 6.484574
F 11.290624 0.000055 6.484574
F 4.623890 1.286503 2.779605
F 4.623890 9.003972 2.779605
F 13.545669 1.287487 2.871831
F 13.545669 9.004957 2.871831
F 4.598338 3.859286 6.414792
F 4.598338 11.576756 6.414792
F 13.518380 3.858779 6.507896
F 13.518380 11.576248 6.507896
F 4.621265 3.862010 3.682797
F 4.621265 11.579479 3.682797
F 13.540023 3.858649 3.778335
F 13.540023 11.576118 3.778335
F 4.555446 1.279450 0.044774
F 4.555446 8.996919 0.044774
F 13.469308 1.280747 0.138636
F 13.469308 8.998216 0.138636
F 6.853646 7.718702 3.707458
F 6.853646 0.001233 3.707458
F 15.767750 7.717383 3.801665
F 15.639429 5.145063 17.442600
F 6.782923 5.138226 0.067859
F 6.782923 12.855697 0.067859
F 15.697031 5.139481 0.161965
F 15.697031 12.856952 0.161965
F 6.860920 5.146269 2.801696
F 6.860920 12.863739 2.801696
F 15.773394 5.146222 2.895160
F 15.773394 12.863693 2.895160
F 6.834142 7.717378 6.437728
F 6.729100 12.863144 17.348899
F 15.746106 7.717513 6.531225
F 15.746106 0.000044 6.531225
F 0.032338 1.257703 10.129875
F 0.032338 8.975171 10.129875
F 9.024960 1.286214 10.097471
F 9.024960 9.003682 10.097471
F 0.007229 3.885039 13.766094
F 0.007229 11.602508 13.766094
F 8.986995 3.858725 13.734957
F 8.986995 11.576194 13.734957
F 0.101927 3.847830 11.017798
F 0.101927 11.565299 11.017798
F 9.015495 3.858790 11.006788
F 9.015495 11.576259 11.006788
F 0.125147 1.294531 7.379117
F 0.125147 9.012000 7.379117
F 9.053411 1.286170 7.369267
F 9.053410 9.003639 7.369267
F 2.319756 7.718723 10.943113
F 2.319756 0.001254 10.943113
F 11.243357 7.717467 11.030162
F 6.729100 5.145674 17.348899
F 2.351697 5.142626 7.305175
F 2.351697 12.860096 7.305175
F 11.281365 5.144994 7.392661
F 11.281365 12.862464 7.392661
F 2.322479 5.139754 10.038756
F 2.322479 12.857224 10.038756
F 11.252878 5.144967 10.120793
F 11.252878 12.862437 10.120793
F 2.290101 7.721520 13.675785
F 2.290101 0.004051 13.675785
F 11.214850 7.717463 13.758292
F 15.661056 12.862403 14.713039
F 4.562942 1.286287 10.050563
F 4.562942 9.003756 10.050563
F 13.480627 1.286243 10.144115
F 13.480627 9.003712 10.144115
F 4.526526 3.858379 13.687929
F 4.526526 11.575849 13.687929
F 13.442586 3.858719 13.781615
F 13.442586 11.576189 13.781615
F 4.556906 3.861057 10.958453
F 4.556906 11.578526 10.958453
F 13.471103 3.858734 11.053491
F 13.471103 11.576203 11.053490
F 4.592831 1.283493 7.320664
F 4.592832 9.000962 7.320664
F 13.509128 1.286258 7.415990
F 13.509128 9.003727 7.415990
F 6.785944 7.718433 10.982750
F 6.785944 0.000964 10.982750
F 15.698828 7.717468 11.076820
F 15.661056 5.144933 14.713039
F 6.823331 5.143857 7.345137
F 6.823331 12.861327 7.345136
F 15.736852 5.144993 7.439320
F 15.736852 12.862463 7.439320
F 6.796954 5.145238 10.073854
F 6.796954 12.862708 10.073854
F 15.708350 5.144977 10.167444
F 15.708350 12.862448 10.167445
F 6.759520 7.717023 13.711269
F 6.748538 12.861513 14.619041
F 15.670310 7.717453 13.804944
F 6.748538 5.144042 14.619041
F 15.710132 0.005496 21.082300
F 15.710131 7.722965 21.082300
F 8.956167 1.286339 17.372613
F 8.956167 9.003808 17.372613
F 0.022664 3.897453 21.062585
F 0.022664 11.614922 21.062585
F 9.026309 3.864356 21.012419
F 9.026309 11.581825 21.012419
F 6.799105 0.004977 20.988678
F 6.799105 7.722446 20.988678
F 0.058108 3.844441 18.311219
F 0.058108 11.561910 18.311219
F 8.950695 3.857488 18.279115
F 8.950695 11.574957 18.279115
F 0.078060 1.299939 14.659439
F 0.078060 9.017408 14.659439
F 8.977847 1.286173 14.643032
F 8.977847 9.003642 14.643032
F 2.263551 7.715168 18.221014
F 15.633785 7.716223 18.349104
F 11.178332 7.716218 18.302448
F 6.721549 7.717072 18.255196
F 2.287279 5.144911 14.582288
F 2.287279 12.862381 14.582287
F 11.205596 5.144937 14.666383
F 11.205596 12.862408 14.666382
F 2.261808 5.140768 17.315822
F 2.261808 12.858238 17.315823
F 11.183981 5.145054 17.395948
F 11.183981 12.862524 17.395948
F 2.321252 7.730921 20.959184
F 2.321251 0.013451 20.959184
F 11.254666 7.722974 21.035647
F 11.254667 0.005505 21.035647
F 4.497030 1.286754 17.325668
F 4.497030 9.004223 17.325668
F 13.411708 1.286328 17.419270
F 13.411708 9.003797 17.419271
F 4.560028 3.865551 20.967346
F 4.560028 11.583021 20.967346
F 13.482403 3.864231 21.058971
F 13.482403 11.581701 21.058971
F 4.494821 3.859105 18.232445
F 4.494821 11.576575 18.232444
F 13.406060 3.857489 18.325775
F 13.406060 11.574958 18.325775
F 4.521139 1.284363 14.595132
F 4.521139 9.001832 14.595132
F 13.433333 1.286199 14.689710
F 13.433334 9.003668 14.689710
F 0.076071 24.408748 2.874688
F 0.076071 16.691276 2.874688
F 9.089724 24.439801 2.825236
F 9.089724 16.722329 2.825237
F 0.056838 27.042272 6.498431
F 0.056838 19.324802 6.498431
F 9.062570 27.011257 6.461276
F 9.062570 19.293787 6.461276
F 0.144736 27.007288 3.747567
F 0.144736 19.289817 3.747567
F 9.084210 27.011176 3.731592
F 9.084210 19.293705 3.731592
F 0.110669 24.457056 0.126611
F 0.110668 16.739585 0.126610
F 9.013755 24.433081 0.091952
F 9.013755 16.715609 0.091952
F 2.379053 15.437170 3.670190
F 2.379053 23.154643 3.670190
F 11.312250 15.434854 3.755006
F 11.312250 23.152327 3.755006
F 2.313450 20.576290 0.034435
F 11.241518 20.574424 0.115306
F 2.375381 20.573586 2.770910
F 11.317902 20.581153 2.848509
F 2.354232 15.441417 6.404963
F 2.354231 23.158889 6.404964
F 11.290624 15.434995 6.484574
F 11.290624 23.152468 6.484574
F 4.623890 24.438916 2.779605
F 4.623890 16.721445 2.779605
F 13.545669 24.439900 2.871831
F 13.545669 16.722429 2.871831
F 4.598338 27.011699 6.414792
F 4.598338 19.294229 6.414792
F 13.518380 27.011191 6.507896
F 13.518380 19.293721 6.507897
F 4.621265 27.014423 3.682797
F 4.621265 19.296952 3.682797
F 13.540023 27.011061 3.778335
F 13.540023 19.293591 3.778335
F 4.555446 24.431863 0.044774
F 4.555446 16.714392 0.044774
F 13.469308 24.433159 0.138636
F 13.469308 16.715689 0.138636
F 6.853646 15.436173 3.707457
F 6.853646 23.153646 3.707458
F 15.767750 15.434854 3.801665
F 15.767750 23.152327 3.801665
F 6.782923 20.573170 0.067859
F 15.697031 20.574424 0.161965
F 6.860920 20.581212 2.801696
F 15.773394 20.581166 2.895160
F 6.834142 15.434849 6.437728
F 6.834142 23.152322 6.437728
F 15.746106 15.434984 6.531225
F 15.746106 23.152456 6.531225
F 0.032338 24.410115 10.129875
F 0.032338 16.692644 10.129875
F 9.024960 24.438626 10.097471
F 9.024960 16.721155 10.097471
F 0.007229 27.037452 13.766094
F 0.007229 19.319981 13.766094
F 8.986995 27.011138 13.734957
F 8.986995 19.293667 13.734957
F 0.101927 27.000243 11.017798
F 0.101927 19.282772 11.017798
F 9.015495 27.011202 11.006788
F 9.015495 19.293732 11.006787
F 0.125147 24.446944 7.379117
F 0.125147 16.729472 7.379117
F 9.053411 24.438583 7.369267
F 9.053411 16.721111 7.369267
F 2.319756 15.436194 10.943113
F 2.319756 23.153667 10.943113
F 11.243357 15.434938 11.030162
F 11.243357 23.152410 11.030162
F 2.351697 20.577569 7.305175
F 11.281365 20.579937 7.392661
F 2.322479 20.574697 10.038756
F 11.252878 20.579910 10.120793
F 2.290101 15.438992 13.675785
F 2.290101 23.156464 13.675785
F 11.214850 15.434934 13.758293
F 11.214850 23.152406 13.758292
F 4.562942 24.438700 10.050563
F 4.562943 16.721228 10.050563
F 13.480627 24.438655 10.144115
F 13.480627 16.721184 10.144116
F 4.526526 27.010792 13.687929
F 4.526526 19.293321 13.687929
F 13.442586 27.011132 13.781615
F 13.442586 19.293662 13.781615
F 4.556906 27.013469 10.958453
F 4.556906 19.295999 10.958453
F 13.471103 27.011147 11.053491
F 13.471103 19.293676 11.053490
F 4.592831 24.435906 7.320664
F 4.592831 16.718434 7.320664
F 13.509128 24.438671 7.415990
F 13.509128 16.721200 7.415990
F 6.785944 15.435904 10.982750
F 6.785944 23.153377 10.982750
F 15.698829 15.434940 11.076820
F 15.698828 23.152412 11.076820
F 6.823331 20.578800 7.345137
F 15.736853 20.579936 7.439320
F 6.796954 20.580182 10.073854
F 15.708350 20.579921 10.167445
F 6.759520 15.434494 13.711269
F 6.759520 23.151966 13.711269
F 15.670310 15.434924 13.804945
F 15.670310 23.152397 13.804944
F 15.710131 23.157908 21.082300
F 15.710131 15.440436 21.082300
F 8.956167 24.438752 17.372613
F 8.956167 16.721281 17.372613
F 0.022664 27.049865 21.062585
F 0.022664 19.332395 21.062585
F 9.026309 27.016769 21.012419
F 9.026309 19.299298 21.012419
F 6.799105 23.157389 20.988678
F 6.799105 15.439917 20.988678
F 0.058108 26.996854 18.311219
F 0.058108 19.279383 18.311219
F 8.950695 27.009900 18.279115
F 8.950695 19.292430 18.279115
F 0.078060 24.452352 14.659439
F 0.078060 16.734880 14.659438
F 8.977847 24.438585 14.643032
F 8.977847 16.721114 14.643032
F 2.263551 15.432640 18.221014
F 2.263550 23.150112 18.221014
F 11.178332 15.433689 18.302448
F 11.178332 23.151161 18.302448
F 2.287279 20.579854 14.582287
F 11.205596 20.579880 14.666383
F 2.261808 20.575711 17.315822
F 11.183981 20.579997 17.395949
F 2.321251 15.448392 20.959184
F 2.321251 23.165864 20.959184
F 11.254667 15.440445 21.035647
F 11.254666 23.157917 21.035647
F 4.497030 24.439167 17.325668
F 4.497030 16.721695 17.325668
F 13.411708 24.438741 17.419270
F 13.411708 16.721270 17.419270
F 4.560028 27.017964 20.967346
F 4.560028 19.300493 20.967346
F 13.482403 27.016644 21.058971
F 13.482403 19.299174 21.058971
F 4.494821 27.011518 18.232445
F 4.494821 19.294048 18.232444
F 13.406060 27.009902 18.325775
F 13.406060 19.292431 18.325775
F 4.521139 24.436775 14.595132
F 4.521139 16.719304 14.595132
F 13.433333 24.438612 14.689710
F 13.433334 16.721141 14.689709
F 6.721549 15.434543 18.255196
F 6.721550 23.152016 18.255196
F 15.633785 15.433695 18.349104
F 15.633785 23.151167 18.349104
F 6.748538 20.578986 14.619041
F 15.661056 20.579876 14.713039
F 6.729101 20.580617 17.348899
F 15.639429 20.580006 17.442600
F 0.076071 32.126217 2.874688
F 0.076071 39.843689 2.874688
F 9.089724 32.157270 2.825236
F 9.089724 39.874742 2.825237
F 0.056838 34.759741 6.498431
F 9.062570 34.728726 6.461276
F 0.144736 34.724757 3.747567
F 9.084210 34.728645 3.731592
F 0.110669 32.174525 0.126611
F 0.110668 39.891997 0.126610
F 9.013755 32.150550 0.091952
F 9.013755 39.868022 0.091952
F 2.379054 30.872112 3.670190
F 2.379053 38.589583 3.670190
F 11.312250 30.869795 3.755006
F 11.312250 38.587267 3.755006
F 2.313450 28.293759 0.034435
F 2.313450 36.011229 0.034435
F 11.241518 28.291894 0.115307
F 11.241518 36.009364 0.115306
F 2.375381 28.291055 2.770910
F 2.375381 36.008526 2.770910
F 11.317902 28.298623 2.848509
F 11.317902 36.016093 2.848509
F 2.354231 30.876358 6.404963
F 2.354232 38.593829 6.404963
F 11.290624 30.869937 6.484574
F 11.290624 38.587408 6.484574
F 4.623890 32.156385 2.779605
F 4.623890 39.873857 2.779605
F 13.545669 32.157369 2.871831
F 13.545669 39.874842 2.871832
F 4.598338 34.729168 6.414792
F 13.518380 34.728661 6.507896
F 4.621265 34.731892 3.682797
F 13.540023 34.728531 3.778335
F 4.555446 32.149332 0.044774
F 4.555446 39.866804 0.044774
F 13.469308 32.150628 0.138636
F 13.469308 39.868101 0.138636
F 6.853646 30.871115 3.707458
F 6.853646 38.588586 3.707457
F 15.767750 30.869795 3.801665
F 15.767750 38.587267 3.801665
F 6.782923 28.290639 0.067859
F 6.782923 36.008110 0.067859
F 15.697031 28.291894 0.161965
F 15.697031 36.009364 0.161965
F 6.860920 28.298682 2.801696
F 6.860920 36.016152 2.801696
F 15.773394 28.298635 2.895160
F 15.773394 36.016105 2.895160
F 6.834142 30.869791 6.437728
F 6.834142 38.587262 6.437728
F 15.746106 30.869925 6.531225
F 15.746106 38.587397 6.531225
F 0.032338 32.127584 10.129876
F 0.032338 39.845056 10.129875
F 9.024960 32.156095 10.097471
F 9.024960 39.873567 10.097471
F 0.007229 34.754921 13.766094
F 8.986995 34.728607 13.734957
F 0.101927 34.717712 11.017798
F 9.015495 34.728672 11.006788
F 0.125147 32.164412 7.379117
F 0.125147 39.881885 7.379116
F 9.053411 32.156052 7.369267
F 9.053411 39.873524 7.369267
F 2.319756 30.871136 10.943113
F 2.319756 38.588607 10.943113
F 11.243357 30.869879 11.030162
F 11.243357 38.587351 11.030162
F 2.351697 28.295038 7.305175
F 2.351697 36.012509 7.305175
F 11.281365 28.297406 7.392661
F 11.281365 36.014876 7.392661
F 2.322479 28.292166 10.038756
F 2.322479 36.009637 10.038756
F 11.252878 28.297379 10.120793
F 11.252878 36.014850 10.120793
F 2.290101 30.873933 13.675785
F 2.290101 38.591404 13.675785
F 11.214850 30.869875 13.758292
F 11.214850 38.587347 13.758293
F 4.562942 32.156168 10.050563
F 4.562942 39.873641 10.050563
F 13.480627 32.156124 10.144115
F 13.480627 39.873597 10.144116
F 4.526526 34.728261 13.687929
F 13.442586 34.728601 13.781615
F 4.556906 34.730939 10.958453
F 13.471103 34.728616 11.053490
F 4.592831 32.153375 7.320664
F 4.592831 39.870847 7.320664
F 13.509128 32.156140 7.415990
F 13.509128 39.873612 7.415990
F 6.785944 30.870846 10.982750
F 6.785944 38.588317 10.982750
F 15.698828 30.869881 11.076820
F 15.698829 38.587352 11.076820
F 6.823331 28.296269 7.345137
F 6.823331 36.013740 7.345136
F 15.736852 28.297405 7.439320
F 15.736852 36.014876 7.439320
F 6.796954 28.297651 10.073854
F 6.796954 36.015121 10.073854
F 15.708350 28.297390 10.167445
F 15.708350 36.014860 10.167445
F 6.759520 30.869435 13.711269
F 6.759520 38.586907 13.711269
F 15.670310 30.869866 13.804944
F 15.670310 38.587337 13.804945
F 15.710131 38.592848 21.082300
F 15.710131 30.875377 21.082300
F 8.956167 32.156221 17.372613
F 8.956167 39.873693 17.372613
F 0.022664 34.767335 21.062585
F 9.026309 34.734238 21.012419
F 6.799105 38.592330 20.988678
F 0.058108 34.714323 18.311219
F 8.950695 34.727370 18.279115
F 0.078060 32.169820 14.659439
F 0.078060 39.887293 14.659438
F 8.977847 32.156054 14.643032
F 8.977847 39.873527 14.643032
F 2.263551 30.867581 18.221014
F 2.263551 38.585052 18.221014
F 11.178332 30.868630 18.302448
F 11.178332 38.586102 18.302448
F 2.287279 28.297323 14.582288
F 2.287279 36.014794 14.582287
F 11.205596 28.297350 14.666383
F 11.205596 36.014820 14.666383
F 2.261808 28.293181 17.315822
F 2.261808 36.010651 17.315822
F 11.183981 28.297467 17.395948
F 11.183981 36.014937 17.395949
F 2.321251 30.883333 20.959184
F 2.321251 38.600804 20.959184
F 11.254666 30.875386 21.035647
F 11.254667 38.592858 21.035647
F 4.497030 32.156636 17.325668
F 4.497030 39.874108 17.325668
F 13.411707 32.156210 17.419271
F 13.411708 39.873682 17.419270
F 4.560028 34.735433 20.967346
F 13.482403 34.734113 21.058971
F 4.494821 34.728987 18.232444
F 13.406060 34.727371 18.325775
F 4.521139 32.154244 14.595132
F 4.521139 39.871717 14.595132
F 13.433333 32.156081 14.689710
F 13.433334 39.873553 14.689709
F 6.721550 30.869485 18.255196
F 6.721550 38.586956 18.255196
F 15.633785 30.868636 18.349104
F 15.633785 38.586107 18.349104
F 6.748538 28.296455 14.619041
F 6.748538 36.013926 14.619041
F 15.661056 28.297346 14.713039
F 15.661056 36.014816 14.713039
F 6.729100 28.298087 17.348899
F 6.729100 36.015557 17.348899
F 15.639429 28.297475 17.442600
F 15.639429 36.014946 17.442600
F 6.799105 30.874858 20.988678
F 0.076071 47.561160 2.874688
F 0.076071 55.278629 2.874688
F 9.089724 47.592213 2.825236
F 9.089724 55.309682 2.825236
F 0.056838 50.194685 6.498431
F 0.056838 42.477214 6.498431
F 9.062570 50.163670 6.461276
F 9.062570 42.446199 6.461276
F 0.144736 50.159700 3.747567
F 0.144736 42.442230 3.747567
F 9.084210 50.163588 3.731592
F 9.084210 42.446118 3.731592
F 0.110668 47.609469 0.126611
F 0.110669 55.326937 0.126611
F 9.013755 47.585493 0.091952
F 9.013755 55.302962 0.091952
F 2.379054 54.024524 3.670190
F 2.379053 46.307055 3.670190
F 11.312250 54.022208 3.755006
F 11.312250 46.304739 3.755006
F 2.313450 51.446171 0.034435
F 2.313450 43.728702 0.034435
F 11.241518 51.444306 0.115307
F 11.241518 43.726837 0.115306
F 2.375381 51.443468 2.770910
F 2.375381 43.725998 2.770910
F 11.317902 51.451035 2.848509
F 11.317902 43.733566 2.848509
F 2.354232 54.028771 6.404963
F 2.354231 46.311302 6.404963
F 11.290624 54.022349 6.484574
F 11.290624 46.304880 6.484574
F 4.623890 47.591328 2.779605
F 4.623890 55.308797 2.779605
F 13.545669 47.592313 2.871831
F 13.545669 55.309782 2.871831
F 4.598338 50.164111 6.414792
F 4.598338 42.446641 6.414792
F 13.518380 50.163604 6.507896
F 13.518380 42.446134 6.507897
F 4.621265 50.166835 3.682797
F 4.621265 42.449365 3.682797
F 13.540023 50.163474 3.778335
F 13.540023 42.446004 3.778335
F 4.555446 47.584275 0.044774
F 4.555446 55.301744 0.044774
F 13.469308 47.585572 0.138636
F 13.469308 55.303041 0.138636
F 6.853646 54.023527 3.707458
F 6.853646 46.306058 3.707458
F 15.767750 54.022208 3.801665
F 15.767750 46.304739 3.801665
F 6.782923 51.443051 0.067859
F 6.782923 43.725582 0.067859
F 15.697031 51.444306 0.161965
F 15.697031 43.726837 0.161965
F 6.860920 51.451094 2.801696
F 6.860920 43.733625 2.801696
F 15.773394 51.451047 2.895160
F 15.773394 43.733578 2.895160
F 6.834142 54.022203 6.437728
F 6.834142 46.304734 6.437728
F 15.746106 54.022338 6.531225
F 15.746106 46.304869 6.531225
F 0.032338 47.562528 10.129875
F 0.032338 55.279996 10.129875
F 9.024960 47.591039 10.097471
F 9.024960 55.308507 10.097471
F 0.007229 50.189864 13.766094
F 0.007229 42.472394 13.766094
F 8.986995 50.163550 13.734957
F 8.986995 42.446080 13.734957
F 0.101927 50.152655 11.017798
F 0.101927 42.435185 11.017798
F 9.015495 50.163615 11.006788
F 9.015495 42.446144 11.006787
F 0.125147 47.599356 7.379117
F 0.125147 55.316825 7.379117
F 9.053411 47.590995 7.369267
F 9.053410 55.308464 7.369267
F 2.319756 54.023548 10.943113
F 2.319756 46.306079 10.943113
F 11.243357 54.022292 11.030162
F 11.243357 46.304823 11.030162
F 2.351697 51.447451 7.305175
F 2.351697 43.729981 7.305175
F 11.281365 51.449819 7.392661
F 11.281365 43.732349 7.392661
F 2.322479 51.444579 10.038756
F 2.322479 43.727110 10.038756
F 11.252878 51.449792 10.120793
F 11.252878 43.732323 10.120793
F 2.290101 54.026345 13.675785
F 2.290101 46.308877 13.675785
F 11.214850 54.022288 13.758292
F 11.214850 46.304819 13.758292
F 4.562942 47.591112 10.050563
F 4.562942 55.308581 10.050563
F 13.480627 47.591068 10.144115
F 13.480627 55.308537 10.144115
F 4.526526 50.163204 13.687929
F 4.526526 42.445734 13.687929
F 13.442586 50.163544 13.781615
F 13.442586 42.446074 13.781615
F 4.556906 50.165882 10.958453
F 4.556906 42.448411 10.958453
F 13.471103 50.163559 11.053491
F 13.471103 42.446089 11.053490
F 4.592832 47.588318 7.320664
F 4.592832 55.305787 7.320664
F 13.509128 47.591084 7.415990
F 13.509128 55.308552 7.415990
F 6.785944 54.023258 10.982750
F 6.785944 46.305789 10.982750
F 15.698828 54.022293 11.076820
F 15.698828 46.304825 11.076820
F 6.823331 51.448682 7.345137
F 6.823331 43.731213 7.345137
F 15.736852 51.449818 7.439320
F 15.736852 43.732348 7.439320
F 6.796954 51.450063 10.073854
F 6.796954 43.732594 10.073854
F 15.708350 51.449802 10.167444
F 15.708350 43.732333 10.167445
F 6.759520 54.021848 13.711269
F 6.759520 46.304379 13.711269
F 15.670310 54.022278 13.804944
F 15.670310 46.304809 13.804944
F 15.710132 46.310321 21.082300
F 15.710131 54.027790 21.082300
F 8.956167 47.591165 17.372613
F 8.956167 55.308633 17.372613
F 0.022664 50.202278 21.062585
F 0.022664 42.484808 21.062585
F 9.026309 50.169181 21.012419
F 9.026309 42.451711 21.012419
F 6.799105 46.309802 20.988678
F 6.799105 54.027271 20.988678
F 0.058108 50.149266 18.311219
F 0.058108 42.431796 18.311219
F 8.950695 50.162313 18.279115
F 8.950695 42.444842 18.279115
F 0.078060 47.604764 14.659439
F 0.078060 55.322233 14.659439
F 8.977847 47.590998 14.643032
F 8.977847 55.308467 14.643032
F 2.263551 54.019993 18.221014
F 2.263551 46.302524 18.221014
F 11.178332 54.021043 18.302448
F 11.178332 46.303574 18.302448
F 2.287279 51.449736 14.582288
F 2.287279 43.732267 14.582287
F 11.205596 51.449762 14.666383
F 11.205596 43.732293 14.666383
F 2.261808 51.445593 17.315822
F 2.261808 43.728124 17.315822
F 11.183981 51.449879 17.395948
F 11.183981 43.732410 17.395949
F 2.321252 54.035746 20.959184
F 2.321251 46.318277 20.959184
F 11.254666 54.027799 21.035647
F 11.254667 46.310330 21.035647
F 4.497030 47.591579 17.325668
F 4.497030 55.309048 17.325668
F 13.411708 47.591154 17.419270
F 13.411708 55.308622 17.419271
F 4.560028 50.170376 20.967346
F 4.560028 42.452906 20.967346
F 13.482403 50.169057 21.058971
F 13.482403 42.451586 21.058971
F 4.494821 50.163931 18.232445
F 4.494821 42.446460 18.232444
F 13.406060 50.162314 18.325775
F 13.406060 42.444844 18.325775
F 4.521139 47.589188 14.595132
F 4.521139 55.306657 14.595132
F 13.433334 47.591024 14.689710
F 13.433334 55.308493 14.689710
F 6.721549 54.021897 18.255196
F 6.721550 46.304428 18.255196
F 15.633785 54.021048 18.349104
F 15.633785 46.303580 18.349104
F 6.748538 51.448867 14.619041
F 6.748538 43.731398 14.619041
F 15.661056 51.449758 14.713039
F 15.661056 43.732289 14.713039
F 6.729100 51.450499 17.348899
F 6.729101 43.733030 17.348899
F 15.639429 51.449888 17.442600
F 15.639429 43.732419 17.442600
F 0.076071 62.996102 2.874688
F 9.089724 63.027154 2.825237
F 0.056838 57.912154 6.498431
F 0.056838 65.629627 6.498431
F 9.062570 57.881139 6.461276
F 9.062570 65.598612 6.461276
F 0.144736 57.877169 3.747567
F 0.144736 65.594642 3.747567
F 9.084210 57.881058 3.731592
F 9.084210 65.598531 3.731592
F 0.110668 63.044410 0.126610
F 9.013755 63.020434 0.091952
F 2.379053 61.741996 3.670190
F 11.312250 61.739679 3.755006
F 2.313450 59.163642 0.034435
F 2.313450 66.881115 0.034435
F 11.241518 59.161777 0.115306
F 11.241518 66.879250 0.115306
F 2.375381 59.160938 2.770910
F 2.375381 66.878411 2.770910
F 11.317902 59.168505 2.848509
F 11.317902 66.885978 2.848509
F 2.354232 61.746242 6.404963
F 11.290624 61.739821 6.484574
F 4.623890 63.026270 2.779605
F 13.545669 63.027254 2.871831
F 4.598338 57.881581 6.414792
F 4.598338 65.599054 6.414792
F 13.518380 57.881073 6.507896
F 13.518380 65.598546 6.507897
F 4.621265 57.884304 3.682797
F 4.621265 65.601777 3.682797
F 13.540023 57.880943 3.778335
F 13.540023 65.598416 3.778335
F 4.555446 63.019217 0.044774
F 13.469308 63.020514 0.138636
F 6.853646 61.740998 3.707457
F 15.767750 61.739679 3.801665
F 6.782923 59.160522 0.067859
F 6.782923 66.877995 0.067859
F 15.697031 59.161777 0.161965
F 15.697031 66.879250 0.161965
F 6.860920 59.168564 2.801696
F 6.860920 66.886038 2.801696
F 15.773394 59.168518 2.895160
F 15.773394 66.885991 2.895160
F 6.834142 61.739674 6.437728
F 15.746106 61.739809 6.531225
F 0.032338 62.997469 10.129875
F 9.024960 63.025980 10.097471
F 0.007229 57.907333 13.766094
F 0.007229 65.624806 13.766094
F 8.986995 57.881019 13.734957
F 8.986995 65.598492 13.734957
F 0.101927 57.870125 11.017798
F 0.101927 65.587598 11.017798
F 9.015495 57.881084 11.006788
F 9.015495 65.598557 11.006787
F 0.125147 63.034297 7.379116
F 9.053411 63.025937 7.369267
F 2.319756 61.741019 10.943113
F 11.243357 61.739763 11.030162
F 2.351697 59.164921 7.305175
F 2.351697 66.882394 7.305175
F 11.281365 59.167289 7.392661
F 11.281365 66.884762 7.392661
F 2.322479 59.162049 10.038756
F 2.322479 66.879522 10.038756
F 11.252878 59.167262 10.120793
F 11.252878 66.884735 10.120793
F 2.290101 61.743817 13.675785
F 11.214850 61.739759 13.758293
F 4.562942 63.026053 10.050563
F 13.480627 63.026009 10.144116
F 4.526526 57.880674 13.687929
F 4.526526 65.598147 13.687929
F 13.442586 57.881014 13.781615
F 13.442586 65.598487 13.781615
F 4.556906 57.883351 10.958453
F 4.556906 65.600824 10.958453
F 13.471103 57.881028 11.053490
F 13.471103 65.598501 11.053490
F 4.592831 63.023259 7.320664
F 13.509128 63.026025 7.415990
F 6.785944 61.740729 10.982750
F 15.698829 61.739765 11.076820
F 6.823331 59.166152 7.345136
F 6.823331 66.883625 7.345136
F 15.736852 59.167288 7.439320
F 15.736853 66.884761 7.439320
F 6.796954 59.167534 10.073854
F 6.796954 66.885007 10.073854
F 15.708350 59.167273 10.167445
F 15.708350 66.884746 10.167445
F 6.759520 61.739319 13.711269
F 15.670310 61.739749 13.804945
F 15.710131 61.745261 21.082300
F 8.956167 63.026106 17.372613
F 0.022664 57.919747 21.062585
F 0.022664 65.637220 21.062585
F 9.026309 57.886650 21.012419
F 9.026309 65.604123 21.012419
F 6.799105 61.744742 20.988678
F 15.639429 66.884831 17.442600
F 0.058108 57.866735 18.311219
F 0.058108 65.584208 18.311219
F 8.950695 57.879782 18.279115
F 8.950695 65.597255 18.279115
F 0.078060 63.039705 14.659438
F 8.977847 63.025939 14.643032
F 2.263550 61.737465 18.221014
F 11.178332 61.738514 18.302448
F 2.287279 59.167206 14.582287
F 2.287279 66.884679 14.582287
F 11.205596 59.167233 14.666382
F 11.205596 66.884706 14.666383
F 2.261808 59.163063 17.315823
F 2.261808 66.880536 17.315822
F 11.183981 59.167349 17.395948
F 11.183981 66.884822 17.395949
F 2.321251 61.753217 20.959184
F 11.254667 61.745270 21.035647
F 4.497030 63.026520 17.325668
F 13.411708 63.026095 17.419270
F 4.560028 57.887846 20.967346
F 4.560028 65.605318 20.967346
F 13.482403 57.886526 21.058971
F 13.482403 65.603999 21.058971
F 4.494821 57.881400 18.232444
F 4.494821 65.598873 18.232444
F 13.406060 57.879783 18.325775
F 13.406061 65.597256 18.325775
F 4.521139 63.024129 14.595132
F 13.433334 63.025966 14.689709
F 6.721550 61.739369 18.255196
F 15.633785 61.738520 18.349104
F 6.748538 59.166338 14.619041
F 6.748538 66.883811 14.619041
F 15.661056 59.167229 14.713039
F 15.661056 66.884702 14.713039
F 6.729100 59.167969 17.348899
F 6.729101 66.885443 17.348899
F 15.639429 59.167358 17.442600
F 11.312250 69.457152 3.755006
F 15.767750 69.457152 3.801665
F 6.834142 69.457147 6.437728
F 11.243357 69.457236 11.030162
F 11.214850 69.457232 13.758292
F 15.698828 69.457237 11.076820
F 6.759520 69.456792 13.711269
F 15.670310 69.457222 13.804944
F 2.263551 69.454937 18.221014
F 15.633785 69.455992 18.349104
F 11.178332 69.455987 18.302448
F 6.721550 69.456841 18.255196
F 26.912006 1.287489 3.011808
F 26.912006 9.004957 3.011808
F 18.001118 1.287488 2.918490
F 18.001118 9.004957 2.918490
F 26.884717 3.858778 6.647872
F 26.884717 11.576247 6.647873
F 17.973829 3.858778 6.554555
F 17.973829 11.576248 6.554555
F 26.906360 3.858648 3.918313
F 26.906360 11.576118 3.918313
F 17.995472 3.858649 3.824995
F 17.995472 11.576118 3.824994
F 26.835644 1.280747 0.278613
F 26.835644 8.998216 0.278613
F 17.924755 1.280747 0.185295
F 17.924755 8.998216 0.185295
F 29.134082 7.717383 3.941642
F 17.937854 11.581700 21.105629
F 20.223195 7.717383 3.848324
F 17.937854 3.864230 21.105629
F 29.063363 5.139482 0.301943
F 29.063363 12.856952 0.301943
F 20.152477 5.139481 0.208624
F 20.152477 12.856952 0.208624
F 29.139726 5.146223 3.035137
F 29.139726 12.863693 3.035137
F 20.228840 5.146222 2.941819
F 20.228840 12.863693 2.941820
F 29.112439 7.717512 6.671202
F 29.112439 0.000043 6.671202
F 20.201552 7.717513 6.577884
F 20.201552 0.000044 6.577885
F 31.367448 1.287489 3.058467
F 31.367448 9.004958 3.058467
F 22.456563 1.287488 2.965149
F 22.456563 9.004957 2.965149
F 31.340158 3.858778 6.694532
F 31.340158 11.576247 6.694532
F 22.429274 3.858778 6.601214
F 22.429274 11.576247 6.601214
F 31.361801 3.858648 3.964972
F 31.361801 11.576118 3.964972
F 22.450917 3.858648 3.871654
F 22.450916 11.576118 3.871653
F 31.291085 1.280747 0.325272
F 31.291085 8.998216 0.325272
F 22.380201 1.280747 0.231954
F 22.380201 8.998216 0.231954
F 33.589524 7.717383 3.988301
F 33.531906 0.005495 21.268936
F 24.678640 7.717383 3.894983
F 33.531906 7.722964 21.268936
F 33.518805 5.139481 0.348602
F 33.518805 12.856952 0.348601
F 24.607921 5.139481 0.255283
F 24.607921 12.856952 0.255283
F 33.595168 5.146223 3.081796
F 33.595168 12.863693 3.081796
F 24.684284 5.146223 2.988478
F 24.684284 12.863693 2.988478
F 33.567880 7.717512 6.717861
F 33.567880 0.000043 6.717861
F 24.656997 7.717512 6.624543
F 24.656997 0.000043 6.624543
F 26.846962 1.286244 10.284092
F 26.846962 9.003712 10.284092
F 17.936074 1.286243 10.190774
F 17.936074 9.003712 10.190774
F 26.808921 3.858719 13.921592
F 26.808921 11.576188 13.921592
F 17.898032 3.858719 13.828274
F 17.898032 11.576188 13.828274
F 26.837438 3.858734 11.193467
F 26.837438 11.576203 11.193467
F 17.926550 3.858734 11.100149
F 17.926550 11.576203 11.100149
F 26.875465 1.286259 7.555968
F 26.875465 9.003728 7.555968
F 17.964576 1.286258 7.462649
F 17.964576 9.003727 7.462649
F 29.065161 7.717468 11.216797
F 24.550318 12.862533 17.535918
F 20.154274 7.717468 11.123479
F 24.550319 5.145063 17.535918
F 29.103184 5.144993 7.579297
F 29.103184 12.862464 7.579297
F 20.192298 5.144993 7.485979
F 20.192299 12.862463 7.485979
F 29.074682 5.144978 10.307421
F 29.074682 12.862448 10.307421
F 20.163796 5.144977 10.214103
F 20.163796 12.862448 10.214104
F 29.036643 7.717453 13.944921
F 33.461202 12.862533 17.629236
F 20.125756 7.717453 13.851604
F 33.461202 5.145063 17.629236
F 31.302404 1.286244 10.330751
F 31.302404 9.003712 10.330751
F 22.391519 1.286243 10.237433
F 22.391519 9.003712 10.237433
F 31.264362 3.858718 13.968251
F 31.264362 11.576188 13.968251
F 22.353478 3.858718 13.874933
F 22.353478 11.576188 13.874933
F 31.292880 3.858734 11.240127
F 31.292880 11.576203 11.240127
F 22.381995 3.858734 11.146808
F 22.381995 11.576203 11.146808
F 31.330906 1.286259 7.602627
F 31.330907 9.003728 7.602627
F 22.420022 1.286258 7.509309
F 22.420022 9.003727 7.509309
F 33.520603 7.717468 11.263456
F 24.571946 12.862404 14.806357
F 24.609718 7.717468 11.170138
F 24.571946 5.144933 14.806357
F 33.558626 5.144993 7.625956
F 33.558626 12.862464 7.625956
F 24.647742 5.144993 7.532638
F 24.647743 12.862463 7.532638
F 33.530124 5.144978 10.354080
F 33.530124 12.862448 10.354080
F 24.619240 5.144978 10.260762
F 24.619240 12.862448 10.260762
F 33.492084 7.717453 13.991580
F 33.482830 12.862404 14.899675
F 24.581201 7.717453 13.898263
F 33.482830 5.144933 14.899676
F 26.778041 1.286329 17.559247
F 26.778041 9.003798 17.559247
F 17.867153 1.286328 17.465929
F 17.867153 9.003797 17.465929
F 26.848742 3.864230 21.198947
F 26.848742 11.581699 21.198947
F 24.621022 0.005495 21.175618
F 24.621022 7.722964 21.175618
F 26.772394 3.857489 18.465752
F 26.772394 11.574958 18.465752
F 17.861506 3.857489 18.372434
F 17.861506 11.574958 18.372433
F 26.799669 1.286199 14.829687
F 26.799669 9.003668 14.829687
F 17.888780 1.286199 14.736368
F 17.888780 9.003668 14.736368
F 29.000117 7.716223 18.489082
F 24.544674 7.716223 18.442423
F 20.089230 7.716223 18.395763
F 33.455559 7.716223 18.535741
F 29.027388 5.144934 14.853017
F 29.027388 12.862404 14.853016
F 20.116502 5.144933 14.759698
F 20.116502 12.862403 14.759698
F 29.005761 5.145063 17.582577
F 29.005761 12.862534 17.582577
F 20.094874 5.145063 17.489259
F 20.094874 12.862533 17.489259
F 29.076464 7.722965 21.222277
F 29.076464 0.005495 21.222276
F 20.165577 7.722965 21.128959
F 20.165578 0.005496 21.128959
F 31.233483 1.286329 17.605906
F 31.233483 9.003798 17.605906
F 22.322598 1.286328 17.512588
F 22.322598 9.003797 17.512588
F 31.304183 3.864230 21.245606
F 31.304183 11.581699 21.245606
F 22.393299 3.864230 21.152288
F 22.393299 11.581699 21.152288
F 31.227836 3.857489 18.512411
F 31.227836 11.574958 18.512411
F 22.316951 3.857489 18.419093
F 22.316951 11.574958 18.419093
F 31.255110 1.286199 14.876346
F 31.255110 9.003668 14.876346
F 22.344226 1.286199 14.783028
F 22.344226 9.003668 14.783028
F 26.912006 24.439901 3.011808
F 26.912006 16.722430 3.011808
F 18.001118 24.439901 2.918490
F 18.001118 16.722430 2.918490
F 26.884717 27.011191 6.647872
F 26.884717 19.293720 6.647873
F 17.973829 27.011191 6.554555
F 17.973829 19.293721 6.554555
F 26.906360 27.011061 3.918313
F 26.906360 19.293591 3.918312
F 17.995472 27.011061 3.824995
F 17.995472 19.293591 3.824994
F 26.835644 24.433160 0.278613
F 26.835644 16.715689 0.278613
F 17.924755 24.433159 0.185295
F 17.924755 16.715688 0.185295
F 29.134082 15.434854 3.941642
F 29.134082 23.152326 3.941642
F 20.223195 15.434854 3.848324
F 20.223195 23.152327 3.848324
F 29.063363 20.574425 0.301942
F 20.152477 20.574425 0.208624
F 29.139726 20.581166 3.035137
F 20.228840 20.581166 2.941819
F 29.112439 15.434984 6.671202
F 29.112439 23.152456 6.671202
F 20.201552 15.434984 6.577885
F 20.201552 23.152457 6.577885
F 31.367448 24.439901 3.058467
F 31.367448 16.722430 3.058467
F 22.456563 24.439901 2.965149
F 22.456563 16.722430 2.965149
F 31.340158 27.011191 6.694532
F 31.340158 19.293720 6.694532
F 22.429274 27.011191 6.601214
F 22.429274 19.293720 6.601214
F 31.361801 27.011061 3.964972
F 31.361801 19.293591 3.964972
F 22.450917 27.011061 3.871654
F 22.450917 19.293591 3.871653
F 31.291085 24.433160 0.325272
F 31.291085 16.715689 0.325272
F 22.380201 24.433160 0.231954
F 22.380201 16.715688 0.231954
F 33.589524 15.434854 3.988301
F 33.589524 23.152326 3.988301
F 24.678640 15.434854 3.894983
F 24.678640 23.152326 3.894983
F 33.518804 20.574425 0.348602
F 24.607921 20.574425 0.255283
F 33.595168 20.581166 3.081796
F 24.684284 20.581166 2.988478
F 33.567880 15.434984 6.717861
F 33.567880 23.152456 6.717861
F 24.656997 15.434984 6.624543
F 24.656997 23.152456 6.624543
F 26.846962 24.438656 10.284092
F 26.846962 16.721185 10.284092
F 17.936074 24.438656 10.190774
F 17.936074 16.721184 10.190774
F 26.808921 27.011131 13.921591
F 26.808921 19.293661 13.921592
F 17.898033 27.011132 13.828274
F 17.898033 19.293661 13.828274
F 26.837438 27.011147 11.193467
F 26.837438 19.293676 11.193467
F 17.926550 27.011147 11.100149
F 17.926550 19.293676 11.100149
F 26.875465 24.438671 7.555968
F 26.875465 16.721200 7.555967
F 17.964576 24.438671 7.462649
F 17.964576 16.721200 7.462649
F 29.065161 15.434939 11.216797
F 29.065161 23.152412 11.216797
F 20.154274 15.434940 11.123479
F 20.154274 23.152412 11.123479
F 29.103184 20.579936 7.579297
F 20.192298 20.579936 7.485979
F 29.074682 20.579921 10.307422
F 20.163796 20.579921 10.214104
F 29.036643 15.434924 13.944921
F 29.036643 23.152396 13.944921
F 20.125756 15.434924 13.851604
F 20.125756 23.152397 13.851604
F 31.302404 24.438656 10.330751
F 31.302404 16.721185 10.330751
F 22.391519 24.438656 10.237433
F 22.391519 16.721185 10.237433
F 31.264362 27.011131 13.968251
F 31.264362 19.293661 13.968251
F 22.353478 27.011131 13.874933
F 22.353478 19.293661 13.874933
F 31.292880 27.011146 11.240127
F 31.292880 19.293676 11.240126
F 22.381995 27.011147 11.146808
F 22.381995 19.293676 11.146808
F 31.330906 24.438671 7.602627
F 31.330906 16.721200 7.602627
F 22.420022 24.438671 7.509309
F 22.420022 16.721200 7.509308
F 33.520603 15.434939 11.263456
F 33.520603 23.152412 11.263456
F 24.609718 15.434939 11.170138
F 24.609718 23.152412 11.170138
F 33.558626 20.579936 7.625956
F 24.647742 20.579936 7.532638
F 33.530124 20.579921 10.354080
F 24.619240 20.579921 10.260763
F 33.492084 15.434924 13.991580
F 33.492084 23.152396 13.991580
F 24.581201 15.434924 13.898263
F 24.581201 23.152397 13.898263
F 26.778041 24.438742 17.559247
F 26.778041 16.721270 17.559247
F 17.867153 24.438741 17.465929
F 17.867153 16.721270 17.465929
F 26.848742 27.016643 21.198947
F 26.848742 19.299172 21.198947
F 24.621022 23.157908 21.175618
F 24.621022 15.440436 21.175618
F 26.772394 27.009901 18.465752
F 26.772394 19.292431 18.465752
F 17.861506 27.009902 18.372434
F 17.861506 19.292431 18.372434
F 26.799669 24.438612 14.829687
F 26.799669 16.721141 14.829687
F 17.888780 24.438611 14.736368
F 17.888780 16.721140 14.736368
F 29.000117 15.433694 18.489081
F 29.000117 23.151167 18.489081
F 20.089230 15.433695 18.395763
F 20.089230 23.151167 18.395763
F 29.027388 20.579877 14.853016
F 20.116502 20.579877 14.759698
F 29.005761 20.580007 17.582577
F 20.094874 20.580006 17.489259
F 29.076464 15.440436 21.222277
F 29.076464 23.157908 21.222276
F 20.165578 15.440436 21.128959
F 20.165578 23.157909 21.128959
F 31.233483 24.438742 17.605906
F 31.233483 16.721270 17.605906
F 22.322598 24.438741 17.512588
F 22.322598 16.721270 17.512588
F 31.304183 27.016643 21.245606
F 31.304183 19.299172 21.245606
F 22.393299 27.016643 21.152288
F 22.393299 19.299172 21.152288
F 31.227836 27.009901 18.512411
F 31.227836 19.292431 18.512411
F 22.316951 27.009902 18.419093
F 22.316951 19.292431 18.419093
F 31.255110 24.438612 14.876346
F 31.255110 16.721141 14.876346
F 22.344226 24.438612 14.783028
F 22.344226 16.721140 14.783027
F 33.455559 15.433694 18.535740
F 33.455559 23.151167 18.535740
F 24.544674 15.433694 18.442422
F 24.544674 23.151167 18.442422
F 33.482830 20.579877 14.899675
F 24.571946 20.579877 14.806357
F 33.461203 20.580007 17.629236
F 24.550318 20.580006 17.535918
F 33.531906 15.440436 21.268936
F 33.531906 23.157908 21.268936
F 17.937854 27.016643 21.105629
F 17.937854 19.299173 21.105629
F 26.912006 32.157370 3.011808
F 26.912006 39.874842 3.011808
F 18.001118 32.157370 2.918490
F 18.001118 39.874842 2.918490
F 26.884717 34.728660 6.647873
F 17.973829 34.728660 6.554555
F 26.906360 34.728530 3.918312
F 17.995471 34.728531 3.824994
F 26.835644 32.150629 0.278613
F 26.835644 39.868101 0.278613
F 17.924755 32.150628 0.185295
F 17.924755 39.868101 0.185295
F 29.134082 30.869795 3.941642
F 29.134082 38.587267 3.941642
F 20.223195 30.869796 3.848324
F 20.223195 38.587267 3.848324
F 29.063363 28.291894 0.301943
F 29.063363 36.009364 0.301942
F 20.152477 28.291894 0.208624
F 20.152477 36.009364 0.208624
F 29.139726 28.298636 3.035137
F 29.139726 36.016106 3.035137
F 20.228840 28.298635 2.941819
F 20.228840 36.016105 2.941820
F 29.112439 30.869925 6.671202
F 29.112439 38.587396 6.671202
F 20.201552 30.869925 6.577884
F 20.201552 38.587396 6.577885
F 31.367448 32.157370 3.058467
F 31.367448 39.874843 3.058467
F 22.456563 32.157370 2.965149
F 22.456563 39.874842 2.965149
F 31.340158 34.728660 6.694532
F 22.429274 34.728660 6.601214
F 31.361801 34.728530 3.964972
F 22.450917 34.728530 3.871653
F 31.291085 32.150629 0.325272
F 31.291085 39.868101 0.325272
F 22.380201 32.150628 0.231954
F 22.380201 39.868101 0.231954
F 33.589524 30.869795 3.988301
F 33.589524 38.587267 3.988301
F 24.678640 30.869795 3.894983
F 24.678640 38.587267 3.894983
F 33.518805 28.291894 0.348602
F 33.518804 36.009365 0.348601
F 24.607921 28.291894 0.255283
F 24.607921 36.009364 0.255283
F 33.595168 28.298636 3.081796
F 33.595168 36.016106 3.081796
F 24.684284 28.298635 2.988478
F 24.684284 36.016106 2.988478
F 33.567880 30.869925 6.717861
F 33.567880 38.587396 6.717861
F 24.656997 30.869925 6.624543
F 24.656997 38.587396 6.624543
F 26.846962 32.156125 10.284092
F 26.846962 39.873597 10.284092
F 17.936074 32.156124 10.190774
F 17.936074 39.873597 10.190774
F 26.808921 34.728600 13.921592
F 17.898032 34.728601 13.828274
F 26.837438 34.728616 11.193467
F 17.926550 34.728616 11.100149
F 26.875465 32.156140 7.555968
F 26.875465 39.873613 7.555967
F 17.964576 32.156140 7.462649
F 17.964576 39.873612 7.462649
F 29.065161 30.869881 11.216797
F 29.065161 38.587352 11.216797
F 20.154274 30.869881 11.123479
F 20.154274 38.587352 11.123479
F 29.103184 28.297406 7.579297
F 29.103185 36.014876 7.579297
F 20.192298 28.297405 7.485979
F 20.192298 36.014876 7.485979
F 29.074682 28.297391 10.307421
F 29.074682 36.014861 10.307421
F 20.163796 28.297390 10.214103
F 20.163796 36.014860 10.214104
F 29.036643 30.869865 13.944921
F 29.036643 38.587337 13.944921
F 20.125756 30.869866 13.851603
F 20.125756 38.587337 13.851604
F 31.302404 32.156125 10.330751
F 31.302404 39.873597 10.330751
F 22.391519 32.156125 10.237433
F 22.391519 39.873597 10.237433
F 31.264362 34.728600 13.968251
F 22.353478 34.728600 13.874933
F 31.292880 34.728616 11.240127
F 22.381995 34.728616 11.146808
F 31.330906 32.156140 7.602627
F 31.330906 39.873613 7.602626
F 22.420022 32.156140 7.509309
F 22.420022 39.873612 7.509308
F 33.520603 30.869881 11.263456
F 33.520603 38.587352 11.263456
F 24.609718 30.869881 11.170138
F 24.609718 38.587352 11.170138
F 33.558626 28.297406 7.625956
F 33.558626 36.014876 7.625956
F 24.647743 28.297406 7.532638
F 24.647743 36.014876 7.532638
F 33.530124 28.297390 10.354080
F 33.530124 36.014861 10.354080
F 24.619240 28.297390 10.260762
F 24.619240 36.014861 10.260762
F 33.492084 30.869865 13.991580
F 33.492084 38.587337 13.991580
F 24.581201 30.869865 13.898263
F 24.581201 38.587337 13.898263
F 26.778041 32.156210 17.559247
F 26.778041 39.873683 17.559247
F 17.867153 32.156210 17.465929
F 17.867153 39.873682 17.465929
F 26.848742 34.734112 21.198947
F 24.621022 38.592848 21.175618
F 26.772394 34.727371 18.465752
F 17.861506 34.727371 18.372434
F 26.799669 32.156081 14.829687
F 26.799669 39.873553 14.829687
F 17.888780 32.156080 14.736368
F 17.888780 39.873553 14.736368
F 29.000117 30.868636 18.489082
F 29.000117 38.586107 18.489082
F 20.089230 30.868636 18.395763
F 20.089230 38.586107 18.395763
F 29.027388 28.297346 14.853017
F 29.027388 36.014817 14.853016
F 20.116502 28.297346 14.759698
F 20.116502 36.014816 14.759698
F 29.005761 28.297476 17.582577
F 29.005761 36.014946 17.582577
F 20.094874 28.297475 17.489259
F 20.094874 36.014946 17.489259
F 29.076464 30.875377 21.222277
F 29.076464 38.592848 21.222277
F 20.165578 30.875377 21.128959
F 20.165577 38.592848 21.128959
F 31.233483 32.156211 17.605906
F 31.233483 39.873683 17.605906
F 22.322598 32.156210 17.512588
F 22.322598 39.873682 17.512588
F 31.304183 34.734112 21.245606
F 22.393299 34.734112 21.152288
F 31.227836 34.727371 18.512411
F 22.316951 34.727371 18.419093
F 31.255110 32.156081 14.876346
F 31.255110 39.873553 14.876346
F 22.344226 32.156080 14.783028
F 22.344226 39.873553 14.783027
F 33.455559 30.868636 18.535741
F 33.455559 38.586107 18.535740
F 24.544674 30.868636 18.442423
F 24.544674 38.586107 18.442422
F 33.482830 28.297346 14.899675
F 33.482830 36.014817 14.899675
F 24.571946 28.297346 14.806357
F 24.571946 36.014816 14.806357
F 33.461202 28.297476 17.629235
F 33.461202 36.014946 17.629236
F 24.550319 28.297476 17.535917
F 24.550318 36.014946 17.535918
F 33.531906 30.875377 21.268936
F 33.531906 38.592848 21.268936
F 24.621022 30.875377 21.175618
F 17.937854 34.734112 21.105629
F 26.912006 47.592314 3.011808
F 26.912006 55.309782 3.011808
F 18.001118 47.592313 2.918490
F 18.001118 55.309782 2.918490
F 26.884717 50.163603 6.647872
F 26.884717 42.446133 6.647873
F 17.973829 50.163604 6.554555
F 17.973829 42.446133 6.554555
F 26.906359 50.163473 3.918313
F 26.906360 42.446003 3.918313
F 17.995472 50.163474 3.824995
F 17.995471 42.446003 3.824994
F 26.835644 47.585572 0.278613
F 26.835644 55.303041 0.278613
F 17.924755 47.585572 0.185295
F 17.924755 55.303041 0.185295
F 29.134082 54.022208 3.941642
F 29.134082 46.304739 3.941642
F 20.223195 54.022208 3.848324
F 20.223195 46.304739 3.848324
F 29.063363 51.444307 0.301943
F 29.063363 43.726837 0.301942
F 20.152477 51.444306 0.208624
F 20.152477 43.726837 0.208624
F 29.139726 51.451048 3.035137
F 29.139726 43.733579 3.035137
F 20.228840 51.451047 2.941819
F 20.228840 43.733578 2.941820
F 29.112439 54.022337 6.671202
F 29.112439 46.304869 6.671202
F 20.201552 54.022338 6.577884
F 20.201552 46.304869 6.577885
F 31.367448 47.592314 3.058467
F 31.367448 55.309783 3.058467
F 22.456563 47.592313 2.965149
F 22.456563 55.309782 2.965149
F 31.340158 50.163603 6.694532
F 31.340158 42.446133 6.694532
F 22.429274 50.163603 6.601214
F 22.429274 42.446133 6.601214
F 31.361801 50.163473 3.964972
F 31.361801 42.446003 3.964972
F 22.450917 50.163474 3.871654
F 22.450917 42.446003 3.871653
F 31.291085 47.585572 0.325272
F 31.291085 55.303041 0.325272
F 22.380201 47.585572 0.231954
F 22.380201 55.303041 0.231954
F 33.589524 54.022208 3.988301
F 33.589524 46.304739 3.988301
F 24.678640 54.022208 3.894983
F 24.678640 46.304739 3.894983
F 33.518805 51.444306 0.348602
F 33.518804 43.726837 0.348602
F 24.607921 51.444306 0.255283
F 24.607921 43.726837 0.255283
F 33.595168 51.451048 3.081796
F 33.595168 43.733579 3.081796
F 24.684284 51.451048 2.988478
F 24.684284 43.733578 2.988478
F 33.567880 54.022337 6.717861
F 33.567880 46.304868 6.717861
F 24.656997 54.022338 6.624543
F 24.656997 46.304869 6.624543
F 26.846962 47.591069 10.284092
F 26.846962 55.308538 10.284092
F 17.936074 47.591068 10.190774
F 17.936074 55.308537 10.190774
F 26.808921 50.163544 13.921592
F 26.808921 42.446073 13.921592
F 17.898033 50.163544 13.828274
F 17.898033 42.446074 13.828274
F 26.837438 50.163559 11.193467
F 26.837438 42.446088 11.193467
F 17.926550 50.163559 11.100149
F 17.926550 42.446089 11.100149
F 26.875465 47.591084 7.555968
F 26.875465 55.308553 7.555968
F 17.964576 47.591083 7.462649
F 17.964576 55.308552 7.462649
F 29.065161 54.022293 11.216797
F 29.065161 46.304824 11.216797
F 20.154274 54.022293 11.123479
F 20.154274 46.304824 11.123479
F 29.103184 51.449818 7.579297
F 29.103184 43.732349 7.579297
F 20.192299 51.449818 7.485979
F 20.192298 43.732348 7.485979
F 29.074682 51.449803 10.307421
F 29.074682 43.732334 10.307422
F 20.163796 51.449802 10.214103
F 20.163796 43.732333 10.214104
F 29.036643 54.022278 13.944921
F 29.036643 46.304809 13.944921
F 20.125756 54.022278 13.851604
F 20.125756 46.304809 13.851604
F 31.302404 47.591069 10.330751
F 31.302404 55.308538 10.330751
F 22.391519 47.591068 10.237433
F 22.391519 55.308537 10.237433
F 31.264362 50.163543 13.968251
F 31.264362 42.446073 13.968251
F 22.353478 50.163544 13.874933
F 22.353478 42.446073 13.874933
F 31.292880 50.163559 11.240127
F 31.292880 42.446088 11.240127
F 22.381995 50.163559 11.146808
F 22.381995 42.446088 11.146808
F 31.330906 47.591084 7.602627
F 31.330907 55.308553 7.602627
F 22.420022 47.591083 7.509309
F 22.420022 55.308552 7.509309
F 33.520603 54.022293 11.263456
F 33.520603 46.304824 11.263456
F 24.609718 54.022293 11.170138
F 24.609718 46.304824 11.170138
F 33.558626 51.449818 7.625956
F 33.558626 43.732349 7.625956
F 24.647742 51.449818 7.532638
F 24.647742 43.732349 7.532638
F 33.530124 51.449803 10.354080
F 33.530124 43.732334 10.354080
F 24.619240 51.449803 10.260762
F 24.619240 43.732333 10.260763
F 33.492084 54.022278 13.991580
F 33.492084 46.304809 13.991580
F 24.581201 54.022278 13.898263
F 24.581201 46.304809 13.898263
F 26.778041 47.591154 17.559247
F 26.778041 55.308623 17.559247
F 17.867153 47.591154 17.465929
F 17.867153 55.308622 17.465929
F 26.848742 50.169055 21.198947
F 26.848742 42.451585 21.198947
F 24.621022 46.310321 21.175618
F 24.621022 54.027790 21.175618
F 26.772394 50.162314 18.465752
F 26.772394 42.444843 18.465752
F 17.861506 50.162314 18.372434
F 17.861506 42.444844 18.372434
F 26.799669 47.591025 14.829687
F 26.799669 55.308493 14.829687
F 17.888780 47.591024 14.736368
F 17.888780 55.308493 14.736368
F 29.000117 54.021048 18.489082
F 29.000117 46.303579 18.489081
F 20.089230 54.021048 18.395763
F 20.089230 46.303579 18.395763
F 29.027388 51.449759 14.853017
F 29.027388 43.732290 14.853016
F 20.116502 51.449758 14.759698
F 20.116502 43.732289 14.759698
F 29.005761 51.449888 17.582577
F 29.005761 43.732419 17.582577
F 20.094874 51.449888 17.489259
F 20.094874 43.732419 17.489259
F 29.076464 54.027790 21.222277
F 29.076464 46.310321 21.222276
F 20.165578 54.027790 21.128959
F 20.165578 46.310321 21.128959
F 31.233483 47.591154 17.605906
F 31.233483 55.308623 17.605906
F 22.322598 47.591153 17.512588
F 22.322598 55.308623 17.512588
F 31.304183 50.169055 21.245606
F 31.304183 42.451585 21.245606
F 22.393299 50.169055 21.152288
F 22.393299 42.451585 21.152288
F 31.227836 50.162314 18.512411
F 31.227836 42.444843 18.512411
F 22.316951 50.162314 18.419093
F 22.316951 42.444843 18.419093
F 31.255111 47.591024 14.876346
F 31.255110 55.308493 14.876346
F 22.344226 47.591024 14.783028
F 22.344226 55.308493 14.783028
F 33.455559 54.021048 18.535741
F 33.455559 46.303579 18.535740
F 24.544674 54.021048 18.442423
F 24.544674 46.303579 18.442422
F 33.482830 51.449759 14.899676
F 33.482830 43.732289 14.899675
F 24.571946 51.449758 14.806357
F 24.571946 43.732289 14.806357
F 33.461202 51.449888 17.629236
F 33.461202 43.732419 17.629236
F 24.550318 51.449888 17.535918
F 24.550318 43.732419 17.535918
F 33.531906 54.027789 21.268936
F 33.531906 46.310321 21.268936
F 17.937854 50.169056 21.105629
F 17.937854 42.451585 21.105629
F 26.912006 63.027255 3.011808
F 18.001118 63.027255 2.918490
F 26.884717 57.881072 6.647873
F 26.884717 65.598545 6.647873
F 17.973829 57.881073 6.554555
F 17.973829 65.598546 6.554555
F 26.906360 57.880943 3.918313
F 26.906360 65.598416 3.918312
F 17.995472 57.880943 3.824994
F 17.995472 65.598416 3.824994
F 26.835644 63.020514 0.278613
F 17.924755 63.020513 0.185295
F 29.134082 61.739679 3.941642
F 20.223195 61.739679 3.848324
F 29.063363 59.161777 0.301943
F 29.063363 66.879250 0.301942
F 20.152477 59.161777 0.208624
F 20.152477 66.879250 0.208624
F 29.139726 59.168518 3.035137
F 29.139726 66.885991 3.035137
F 20.228840 59.168518 2.941820
F 20.228840 66.885991 2.941820
F 29.112439 61.739809 6.671202
F 20.201552 61.739809 6.577885
F 31.367448 63.027255 3.058467
F 22.456563 63.027255 2.965149
F 31.340158 57.881072 6.694532
F 31.340158 65.598545 6.694532
F 22.429274 57.881072 6.601214
F 22.429274 65.598546 6.601214
F 31.361801 57.880943 3.964972
F 31.361801 65.598416 3.964972
F 22.450917 57.880943 3.871653
F 22.450917 65.598416 3.871653
F 31.291085 63.020514 0.325272
F 22.380201 63.020513 0.231954
F 33.589524 61.739679 3.988301
F 24.678640 61.739679 3.894983
F 33.518805 59.161777 0.348601
F 33.518804 66.879250 0.348601
F 24.607921 59.161777 0.255283
F 24.607921 66.879250 0.255283
F 33.595168 59.168518 3.081796
F 33.595168 66.885991 3.081796
F 24.684284 59.168518 2.988478
F 24.684284 66.885991 2.988478
F 33.567880 61.739809 6.717861
F 24.656997 61.739809 6.624543
F 26.846962 63.026010 10.284092
F 17.936074 63.026009 10.190774
F 26.808921 57.881013 13.921592
F 26.808921 65.598486 13.921592
F 17.898032 57.881013 13.828274
F 17.898033 65.598486 13.828274
F 26.837438 57.881028 11.193467
F 26.837438 65.598501 11.193467
F 17.926550 57.881028 11.100149
F 17.926550 65.598501 11.100149
F 26.875465 63.026025 7.555967
F 17.964576 63.026025 7.462649
F 29.065161 61.739764 11.216797
F 20.154274 61.739765 11.123479
F 29.103185 59.167289 7.579297
F 29.103184 66.884762 7.579297
F 20.192298 59.167288 7.485979
F 20.192298 66.884761 7.485979
F 29.074682 59.167273 10.307421
F 29.074682 66.884747 10.307422
F 20.163796 59.167273 10.214104
F 20.163796 66.884746 10.214104
F 29.036643 61.739749 13.944921
F 20.125756 61.739749 13.851604
F 31.302404 63.026010 10.330751
F 22.391519 63.026010 10.237433
F 31.264362 57.881013 13.968251
F 31.264362 65.598486 13.968251
F 22.353478 57.881013 13.874933
F 22.353478 65.598486 13.874933
F 31.292880 57.881028 11.240127
F 31.292880 65.598501 11.240126
F 22.381995 57.881028 11.146808
F 22.381995 65.598501 11.146808
F 31.330906 63.026025 7.602626
F 22.420022 63.026025 7.509308
F 33.520603 61.739764 11.263456
F 24.609718 61.739764 11.170138
F 33.558626 59.167289 7.625956
F 33.558626 66.884762 7.625956
F 24.647743 59.167288 7.532638
F 24.647743 66.884762 7.532638
F 33.530124 59.167273 10.354080
F 33.530124 66.884746 10.354080
F 24.619240 59.167273 10.260763
F 24.619240 66.884746 10.260763
F 33.492084 61.739749 13.991580
F 24.581201 61.739749 13.898263
F 26.778041 63.026095 17.559247
F 17.867153 63.026095 17.465929
F 26.848742 57.886524 21.198947
F 26.848742 65.603997 21.198947
F 24.621022 61.745261 21.175618
F 33.531906 61.745261 21.268936
F 26.772394 57.879783 18.465752
F 26.772394 65.597256 18.465752
F 17.861506 57.879783 18.372433
F 17.861506 65.597257 18.372434
F 26.799669 63.025966 14.829687
F 17.888780 63.025965 14.736368
F 29.000117 61.738519 18.489081
F 20.089230 61.738520 18.395763
F 29.027388 59.167229 14.853016
F 29.027388 66.884702 14.853016
F 20.116502 59.167228 14.759698
F 20.116502 66.884702 14.759698
F 29.005761 59.167359 17.582577
F 29.005761 66.884832 17.582577
F 20.094874 59.167358 17.489259
F 20.094874 66.884831 17.489259
F 29.076464 61.745261 21.222277
F 20.165578 61.745261 21.128959
F 31.233483 63.026095 17.605906
F 22.322598 63.026095 17.512588
F 31.304183 57.886524 21.245606
F 31.304183 65.603997 21.245606
F 22.393299 57.886524 21.152288
F 22.393299 65.603997 21.152288
F 31.227836 57.879783 18.512411
F 31.227836 65.597256 18.512411
F 22.316951 57.879783 18.419093
F 22.316951 65.597256 18.419093
F 31.255110 63.025966 14.876346
F 22.344226 63.025965 14.783027
F 33.455559 61.738519 18.535740
F 24.544674 61.738519 18.442422
F 33.482830 59.167229 14.899675
F 33.482830 66.884702 14.899675
F 24.571946 59.167229 14.806357
F 24.571946 66.884702 14.806357
F 33.461202 59.167359 17.629236
F 33.461202 66.884832 17.629236
F 24.550318 59.167359 17.535918
F 24.550318 66.884832 17.535918
F 17.937854 57.886525 21.105629
F 17.937854 65.603998 21.105629
F 29.134082 69.457152 3.941642
F 20.223195 69.457152 3.848324
F 33.589524 69.457152 3.988301
F 24.678640 69.457152 3.894983
F 29.065161 69.457237 11.216797
F 20.154274 69.457237 11.123479
F 29.036643 69.457222 13.944921
F 20.125756 69.457222 13.851604
F 33.520603 69.457237 11.263456
F 24.609718 69.457237 11.170138
F 33.492084 69.457222 13.991580
F 24.581201 69.457222 13.898263
F 29.000117 69.455992 18.489081
F 24.544674 69.455992 18.442422
F 20.089230 69.455992 18.395763
F 33.455559 69.455992 18.535740
F 35.822890 1.287488 3.105126
F 35.822890 9.004957 3.105126
F 44.730809 1.288195 3.197936
F 44.730809 9.005664 3.197937
F 35.795600 3.858778 6.741191
F 35.795600 11.576247 6.741191
F 44.704186 3.858216 6.834177
F 44.704186 11.575686 6.834177
F 35.817244 3.858649 4.011631
F 35.817244 11.576118 4.011631
F 44.725336 3.857928 4.105329
F 44.725336 11.575398 4.105329
F 35.746527 1.280747 0.371931
F 35.746527 8.998216 0.371931
F 44.655212 1.281355 0.465531
F 44.655212 8.998824 0.465531
F 38.044962 7.717383 4.034960
F 35.759625 11.581699 21.292265
F 46.944623 7.714738 4.130004
F 35.759625 3.864230 21.292265
F 37.974247 5.139481 0.395260
F 37.974247 12.856952 0.395260
F 46.880981 5.140570 0.488553
F 46.880981 12.858040 0.488553
F 38.050607 5.146223 3.128455
F 38.050607 12.863693 3.128455
F 46.950899 5.148562 3.219419
F 46.950899 12.866033 3.219419
F 38.023320 7.717512 6.764520
F 38.023320 0.000043 6.764520
F 46.925192 7.715441 6.856797
F 51.298699 7.705875 21.433987
F 40.278262 1.287496 3.151779
F 40.278263 9.004966 3.151779
F 49.158939 1.293703 3.239830
F 49.158938 9.011171 3.239830
F 40.250989 3.858772 6.787845
F 40.250989 11.576242 6.787845
F 49.136738 3.853809 6.877734
F 49.136738 11.571278 6.877734
F 40.272617 3.858641 4.058292
F 40.272618 11.576110 4.058292
F 49.154960 3.852826 4.154038
F 49.154960 11.570296 4.154038
F 40.201920 1.280754 0.418595
F 40.201920 8.998223 0.418595
F 49.095249 1.281327 0.510387
F 49.095249 8.998796 0.510387
F 42.499777 7.717211 4.081722
F 42.442428 0.005427 21.362185
F 51.347255 7.706828 4.177759
F 42.442428 7.722897 21.362185
F 42.429645 5.139505 0.441920
F 42.429645 12.856976 0.441920
F 51.311418 5.136884 0.520540
F 51.311418 12.854354 0.520540
F 42.505443 5.146392 3.175005
F 42.505443 12.863863 3.175005
F 51.354408 5.153518 3.249513
F 51.354408 12.870989 3.249514
F 42.478296 7.717384 6.811093
F 51.265754 12.863701 17.812092
F 51.333869 7.708420 6.899302
F 51.265754 5.146231 17.812092
F 35.757847 1.286243 10.377410
F 35.757846 9.003712 10.377410
F 44.667045 1.286656 10.470516
F 44.667045 9.004125 10.470516
F 35.719804 3.858719 14.014910
F 35.719804 11.576188 14.014910
F 44.629607 3.858452 14.108112
F 44.629607 11.575921 14.108112
F 35.748322 3.858734 11.286786
F 35.748322 11.576203 11.286785
F 44.657506 3.858321 11.380427
F 44.657506 11.575790 11.380427
F 35.786348 1.286259 7.649286
F 35.786348 9.003728 7.649286
F 44.694902 1.286818 7.743024
F 44.694902 9.004287 7.743024
F 37.976043 7.717468 11.310115
F 42.372000 12.862558 17.722539
F 46.880145 7.715704 11.404909
F 42.371999 5.145087 17.722539
F 38.014066 5.144993 7.672615
F 38.014066 12.862464 7.672615
F 46.915925 5.147220 7.767602
F 46.915925 12.864691 7.767602
F 37.985565 5.144978 10.400739
F 37.985565 12.862448 10.400739
F 46.889912 5.146482 10.493386
F 46.889912 12.863953 10.493386
F 37.947526 7.717453 14.038239
F 51.277556 12.866465 15.089476
F 46.854121 7.716448 14.131165
F 51.277556 5.148995 15.089476
F 40.213251 1.286248 10.424066
F 40.213251 9.003717 10.424066
F 49.105313 1.290020 10.516869
F 49.105313 9.007489 10.516869
F 40.175223 3.858716 14.061567
F 40.175224 11.576185 14.061567
F 49.073668 3.856352 14.154913
F 49.073668 11.573821 14.154913
F 40.203729 3.858730 11.333447
F 40.203729 11.576200 11.333447
F 49.095622 3.854524 11.431337
F 49.095622 11.571993 11.431337
F 40.241739 1.286264 7.695948
F 40.241739 9.003733 7.695948
F 49.127412 1.291877 7.794163
F 49.127412 9.009346 7.794163
F 42.431141 7.717375 11.356839
F 42.393496 12.862462 14.993035
F 51.301397 7.711131 11.457578
F 42.393496 5.144991 14.993035
F 42.469029 5.145124 7.719363
F 42.469029 12.862595 7.719363
F 51.326034 5.152958 7.820567
F 51.326034 12.870428 7.820567
F 42.440678 5.145068 10.447340
F 42.440678 12.862538 10.447340
F 51.309566 5.152170 10.540553
F 51.309566 12.869640 10.540553
F 42.402765 7.717398 14.084863
F 51.260437 7.712759 18.712880
F 51.285640 7.712399 14.178619
F 42.366342 7.716198 18.629077
F 35.688925 1.286329 17.652565
F 35.688925 9.003798 17.652565
F 44.599203 1.286451 17.745762
F 44.599203 9.003920 17.745762
F 44.669884 3.864213 21.385476
F 44.669884 11.581682 21.385476
F 35.683278 3.857489 18.559070
F 35.683278 11.574958 18.559070
F 44.593660 3.857352 18.652495
F 44.593660 11.574822 18.652495
F 35.710552 1.286199 14.923005
F 35.710552 9.003668 14.923005
F 44.620343 1.286468 15.016531
F 44.620343 9.003936 15.016531
F 37.911001 7.716223 18.582399
F 49.064214 9.006675 15.065091
F 46.819239 7.715490 18.675789
F 49.064214 1.289206 15.065091
F 37.938271 5.144934 14.946334
F 37.938271 12.862404 14.946334
F 46.844772 5.146126 15.040730
F 46.844772 12.863596 15.040730
F 37.916645 5.145063 17.675894
F 37.916645 12.862533 17.675894
F 46.825471 5.145524 17.769014
F 46.825471 12.862994 17.769014
F 37.987346 7.722965 21.315595
F 37.987346 0.005496 21.315595
F 46.890929 7.720790 21.407150
F 46.890929 0.003321 21.407150
F 40.144357 1.286330 17.699222
F 40.144357 9.003799 17.699222
F 49.046055 1.288853 17.790401
F 49.046055 9.006322 17.790401
F 40.215066 3.864229 21.338923
F 40.215066 11.581699 21.338923
F 49.111583 3.860207 21.426959
F 49.111583 11.577677 21.426959
F 40.138713 3.857488 18.605730
F 40.138713 11.574958 18.605729
F 49.042414 3.855397 18.698341
F 49.042413 11.572867 18.698341
F 40.165974 1.286201 14.969665
F 40.165974 9.003670 14.969665
F 35.822890 24.439901 3.105126
F 35.822890 16.722430 3.105126
F 44.730809 24.440608 3.197936
F 44.730809 16.723137 3.197937
F 35.795600 27.011191 6.741191
F 35.795600 19.293720 6.741191
F 44.704186 27.010629 6.834177
F 44.704186 19.293159 6.834177
F 35.817243 27.011061 4.011631
F 35.817243 19.293591 4.011630
F 44.725336 27.010341 4.105329
F 44.725336 19.292871 4.105329
F 35.746527 24.433160 0.371931
F 35.746527 16.715688 0.371931
F 44.655212 24.433768 0.465531
F 44.655212 16.716297 0.465530
F 38.044962 15.434854 4.034960
F 38.044962 23.152326 4.034960
F 46.944623 15.432210 4.130004
F 46.944623 23.149682 4.130005
F 37.974247 20.574425 0.395260
F 46.880982 20.575513 0.488553
F 38.050607 20.581166 3.128455
F 46.950899 20.583505 3.219419
F 38.023320 15.434984 6.764520
F 38.023320 23.152456 6.764520
F 46.925192 15.432912 6.856797
F 46.925192 23.150384 6.856797
F 40.278262 24.439909 3.151779
F 40.278262 16.722438 3.151779
F 49.158939 24.446115 3.239830
F 49.158939 16.728644 3.239831
F 40.250989 27.011185 6.787845
F 40.250989 19.293715 6.787846
F 49.136738 27.006222 6.877734
F 49.136738 19.288751 6.877735
F 40.272618 27.011053 4.058292
F 40.272618 19.293583 4.058292
F 49.154960 27.005239 4.154038
F 49.154960 19.287768 4.154038
F 40.201920 24.433167 0.418595
F 40.201920 16.715696 0.418595
F 49.095249 24.433740 0.510387
F 49.095249 16.716269 0.510386
F 42.499777 15.434682 4.081722
F 42.499777 23.152155 4.081722
F 51.347255 15.424299 4.177759
F 51.347255 23.141772 4.177759
F 42.429645 20.574449 0.441920
F 51.311418 20.571827 0.520540
F 42.505443 20.581335 3.175005
F 51.354408 20.588462 3.249514
F 42.478296 15.434855 6.811093
F 42.478296 23.152327 6.811093
F 51.333869 15.425891 6.899302
F 51.333869 23.143363 6.899302
F 35.757847 24.438656 10.377410
F 35.757846 16.721185 10.377410
F 44.667045 24.439069 10.470516
F 44.667045 16.721598 10.470516
F 35.719804 27.011131 14.014910
F 35.719804 19.293661 14.014910
F 44.629607 27.010864 14.108112
F 44.629607 19.293394 14.108112
F 35.748322 27.011147 11.286786
F 35.748322 19.293676 11.286785
F 44.657506 27.010733 11.380427
F 44.657506 19.293263 11.380427
F 35.786348 24.438671 7.649286
F 35.786348 16.721200 7.649286
F 44.694902 24.439231 7.743024
F 44.694902 16.721760 7.743024
F 37.976043 15.434939 11.310115
F 37.976043 23.152412 11.310115
F 46.880145 15.433176 11.404908
F 46.880145 23.150648 11.404909
F 38.014065 20.579936 7.672615
F 46.915925 20.582164 7.767602
F 37.985565 20.579921 10.400739
F 46.889912 20.581426 10.493386
F 37.947526 15.434924 14.038240
F 37.947526 23.152396 14.038239
F 46.854121 15.433919 14.131166
F 46.854121 23.151392 14.131166
F 40.213251 24.438660 10.424066
F 40.213251 16.721189 10.424066
F 49.105313 24.442432 10.516869
F 49.105313 16.724961 10.516870
F 40.175223 27.011128 14.061567
F 40.175223 19.293658 14.061567
F 49.073668 27.008765 14.154913
F 49.073668 19.291294 14.154913
F 40.203729 27.011143 11.333447
F 40.203729 19.293673 11.333447
F 49.095622 27.006936 11.431337
F 49.095622 19.289466 11.431337
F 40.241739 24.438677 7.695948
F 40.241739 16.721205 7.695948
F 49.127412 24.444290 7.794163
F 49.127412 16.726818 7.794162
F 42.431141 15.434847 11.356839
F 42.431141 23.152319 11.356839
F 51.301397 15.428602 11.457578
F 51.301397 23.146075 11.457578
F 42.469029 20.580068 7.719363
F 51.326034 20.587901 7.820567
F 42.440678 20.580011 10.447340
F 51.309566 20.587113 10.540553
F 42.402765 15.434869 14.084864
F 42.402765 23.152342 14.084863
F 51.285640 15.429870 14.178619
F 51.285640 23.147343 14.178619
F 35.688925 24.438742 17.652565
F 35.688925 16.721270 17.652565
F 44.599203 24.438864 17.745762
F 44.599203 16.721393 17.745762
F 44.669884 27.016625 21.385476
F 44.669884 19.299155 21.385476
F 35.683278 27.009902 18.559070
F 35.683278 19.292431 18.559070
F 44.593660 27.009765 18.652495
F 44.593660 19.292295 18.652495
F 35.710552 24.438612 14.923005
F 35.710552 16.721140 14.923005
F 44.620343 24.438880 15.016531
F 44.620344 16.721409 15.016531
F 37.911001 15.433694 18.582399
F 37.911001 23.151167 18.582399
F 46.819239 15.432962 18.675789
F 46.819239 23.150434 18.675789
F 37.938271 20.579877 14.946334
F 46.844772 20.581070 15.040730
F 37.916645 20.580006 17.675895
F 46.825471 20.580467 17.769014
F 37.987346 15.440436 21.315595
F 37.987346 23.157908 21.315595
F 46.890930 15.438261 21.407150
F 46.890930 23.155734 21.407150
F 40.144357 24.438742 17.699222
F 40.144357 16.721271 17.699222
F 49.046055 24.441266 17.790401
F 49.046055 16.723795 17.790401
F 40.215066 27.016642 21.338923
F 40.215066 19.299172 21.338923
F 49.111583 27.012620 21.426959
F 49.111583 19.295150 21.426959
F 40.138713 27.009901 18.605730
F 40.138713 19.292430 18.605729
F 49.042414 27.007810 18.698341
F 49.042414 19.290339 18.698341
F 40.165974 24.438614 14.969665
F 40.165974 16.721143 14.969665
F 49.064214 24.441619 15.065091
F 49.064214 16.724148 15.065091
F 42.366342 15.433670 18.629077
F 42.366342 23.151142 18.629077
F 51.260437 15.430230 18.712880
F 51.260437 23.147703 18.712880
F 42.393496 20.579935 14.993035
F 51.277556 20.583938 15.089476
F 42.372000 20.580030 17.722539
F 51.265754 20.581174 17.812092
F 42.442428 15.440368 21.362185
F 42.442428 23.157840 21.362185
F 51.298699 15.423346 21.433987
F 51.298699 23.140819 21.433986
F 35.759625 27.016643 21.292265
F 35.759625 19.299172 21.292265
F 35.822890 32.157370 3.105126
F 35.822890 39.874842 3.105126
F 44.730809 32.158077 3.197936
F 44.730809 39.875549 3.197937
F 35.795600 34.728660 6.741191
F 44.704186 34.728098 6.834177
F 35.817244 34.728531 4.011631
F 44.725336 34.727810 4.105329
F 35.746527 32.150629 0.371931
F 35.746527 39.868101 0.371931
F 44.655212 32.151237 0.465531
F 44.655212 39.868709 0.465531
F 38.044962 30.869795 4.034960
F 38.044962 38.587266 4.034960
F 46.944623 30.867151 4.130005
F 46.944623 38.584622 4.130004
F 37.974247 28.291894 0.395260
F 37.974247 36.009364 0.395260
F 46.880981 28.292982 0.488553
F 46.880981 36.010453 0.488553
F 38.050607 28.298636 3.128455
F 38.050607 36.016106 3.128455
F 46.950899 28.300975 3.219419
F 46.950899 36.018445 3.219419
F 38.023320 30.869925 6.764520
F 38.023320 38.587396 6.764520
F 46.925192 30.867853 6.856797
F 46.925192 38.585324 6.856797
F 40.278262 32.157378 3.151779
F 40.278263 39.874851 3.151779
F 49.158939 32.163584 3.239830
F 49.158939 39.881056 3.239831
F 40.250989 34.728654 6.787845
F 49.136738 34.723691 6.877734
F 40.272618 34.728523 4.058292
F 49.154960 34.722708 4.154038
F 40.201920 32.150636 0.418595
F 40.201920 39.868108 0.418595
F 49.095249 32.151209 0.510386
F 49.095249 39.868681 0.510386
F 42.499777 30.869624 4.081722
F 42.499777 38.587095 4.081722
F 51.347255 30.859241 4.177759
F 51.347255 38.576712 4.177759
F 42.429645 28.291918 0.441920
F 42.429645 36.009389 0.441920
F 51.311418 28.289296 0.520540
F 51.311418 36.006767 0.520540
F 42.505443 28.298805 3.175005
F 42.505443 36.016275 3.175005
F 51.354408 28.305931 3.249513
F 51.354408 36.023401 3.249513
F 42.478296 30.869796 6.811093
F 42.478296 38.587268 6.811093
F 51.333869 30.860832 6.899302
F 51.333869 38.578303 6.899302
F 35.757847 32.156125 10.377410
F 35.757847 39.873597 10.377410
F 44.667045 32.156538 10.470516
F 44.667045 39.874010 10.470516
F 35.719804 34.728600 14.014910
F 44.629607 34.728334 14.108112
F 35.748322 34.728616 11.286785
F 44.657506 34.728203 11.380427
F 35.786348 32.156140 7.649286
F 35.786348 39.873613 7.649285
F 44.694902 32.156700 7.743024
F 44.694902 39.874172 7.743024
F 37.976043 30.869881 11.310115
F 37.976043 38.587352 11.310115
F 46.880145 30.868117 11.404909
F 46.880145 38.585588 11.404908
F 38.014065 28.297406 7.672615
F 38.014066 36.014876 7.672615
F 46.915925 28.299633 7.767602
F 46.915925 36.017103 7.767602
F 37.985565 28.297390 10.400739
F 37.985565 36.014861 10.400740
F 46.889912 28.298895 10.493386
F 46.889912 36.016365 10.493386
F 37.947526 30.869865 14.038239
F 37.947526 38.587337 14.038240
F 46.854121 30.868860 14.131165
F 46.854121 38.586332 14.131166
F 40.213251 32.156129 10.424066
F 40.213251 39.873602 10.424066
F 49.105313 32.159901 10.516869
F 49.105313 39.877373 10.516869
F 40.175224 34.728598 14.061567
F 49.073668 34.726234 14.154913
F 40.203729 34.728612 11.333447
F 49.095622 34.724406 11.431337
F 40.241739 32.156146 7.695948
F 40.241739 39.873618 7.695948
F 49.127412 32.161758 7.794163
F 49.127412 39.879231 7.794162
F 42.431141 30.869788 11.356839
F 42.431141 38.587259 11.356839
F 51.301397 30.863544 11.457578
F 51.301397 38.581015 11.457578
F 42.469029 28.297537 7.719363
F 42.469029 36.015007 7.719363
F 51.326034 28.305371 7.820567
F 51.326034 36.022841 7.820567
F 42.440678 28.297480 10.447340
F 42.440678 36.014951 10.447340
F 51.309566 28.304582 10.540553
F 51.309566 36.022052 10.540553
F 42.402765 30.869810 14.084863
F 42.402765 38.587282 14.084864
F 51.285640 30.864811 14.178619
F 51.285640 38.582282 14.178619
F 35.688925 32.156210 17.652565
F 35.688925 39.873683 17.652565
F 44.599203 32.156333 17.745762
F 44.599203 39.873805 17.745762
F 44.669884 34.734094 21.385476
F 35.683278 34.727371 18.559070
F 44.593660 34.727234 18.652495
F 35.710552 32.156081 14.923005
F 35.710552 39.873553 14.923005
F 44.620343 32.156349 15.016531
F 44.620343 39.873821 15.016531
F 37.911001 30.868636 18.582399
F 37.911001 38.586107 18.582399
F 46.819239 30.867903 18.675789
F 46.819239 38.585374 18.675789
F 37.938271 28.297346 14.946334
F 37.938271 36.014816 14.946334
F 46.844772 28.298539 15.040730
F 46.844772 36.016009 15.040730
F 37.916645 28.297475 17.675894
F 37.916645 36.014946 17.675894
F 46.825471 28.297936 17.769014
F 46.825471 36.015407 17.769014
F 37.987346 30.875377 21.315595
F 37.987346 38.592848 21.315595
F 46.890929 30.873202 21.407150
F 46.890929 38.590673 21.407150
F 40.144357 32.156211 17.699222
F 40.144357 39.873684 17.699222
F 49.046055 32.158735 17.790401
F 49.046055 39.876207 17.790401
F 40.215066 34.734111 21.338923
F 49.111583 34.730089 21.426959
F 40.138713 34.727370 18.605729
F 49.042414 34.725279 18.698341
F 40.165974 32.156083 14.969665
F 40.165974 39.873555 14.969665
F 49.064214 32.159088 15.065091
F 49.064214 39.876560 15.065091
F 42.366342 30.868611 18.629077
F 42.366342 38.586082 18.629077
F 51.260437 30.865172 18.712880
F 51.260437 38.582643 18.712880
F 42.393496 28.297404 14.993035
F 42.393496 36.014874 14.993035
F 51.277556 28.301407 15.089476
F 51.277556 36.018878 15.089476
F 42.372000 28.297500 17.722539
F 42.371999 36.014970 17.722539
F 51.265754 28.298644 17.812092
F 51.265754 36.016114 17.812092
F 42.442428 30.875309 21.362185
F 42.442428 38.592780 21.362185
F 51.298699 30.858288 21.433987
F 51.298699 38.575759 21.433987
F 35.759625 34.734112 21.292265
F 35.822890 47.592314 3.105126
F 35.822890 55.309782 3.105126
F 44.730809 47.593020 3.197936
F 44.730809 55.310489 3.197937
F 35.795600 50.163603 6.741191
F 35.795600 42.446133 6.741191
F 44.704186 50.163042 6.834177
F 44.704186 42.445571 6.834177
F 35.817244 50.163474 4.011631
F 35.817244 42.446003 4.011630
F 44.725336 50.162753 4.105329
F 44.725336 42.445283 4.105329
F 35.746527 47.585572 0.371931
F 35.746527 55.303041 0.371931
F 44.655212 47.586180 0.465531
F 44.655212 55.303649 0.465531
F 38.044962 54.022208 4.034960
F 38.044962 46.304739 4.034960
F 46.944623 54.019563 4.130005
F 46.944623 46.302094 4.130005
F 37.974247 51.444306 0.395260
F 37.974247 43.726837 0.395260
F 46.880982 51.445395 0.488553
F 46.880982 43.727925 0.488553
F 38.050607 51.451048 3.128455
F 38.050607 43.733579 3.128455
F 46.950899 51.453387 3.219419
F 46.950899 43.735918 3.219419
F 38.023320 54.022337 6.764520
F 38.023320 46.304868 6.764520
F 46.925192 54.020266 6.856797
F 46.925192 46.302797 6.856797
F 40.278262 47.592322 3.151779
F 40.278263 55.309791 3.151779
F 49.158939 47.598528 3.239830
F 49.158939 55.315997 3.239830
F 40.250989 50.163597 6.787845
F 40.250989 42.446127 6.787846
F 49.136738 50.158634 6.877734
F 49.136738 42.441163 6.877735
F 40.272617 50.163466 4.058292
F 40.272618 42.445996 4.058292
F 49.154960 50.157651 4.154038
F 49.154960 42.440181 4.154038
F 40.201920 47.585579 0.418595
F 40.201920 55.303048 0.418595
F 49.095249 47.586152 0.510387
F 49.095249 55.303621 0.510387
F 42.499777 54.022036 4.081722
F 42.499777 46.304567 4.081722
F 51.347255 54.011653 4.177759
F 51.347255 46.294184 4.177759
F 42.429645 51.444330 0.441920
F 42.429645 43.726861 0.441920
F 51.311418 51.441709 0.520540
F 51.311418 43.724239 0.520540
F 42.505443 51.451217 3.175005
F 42.505443 43.733748 3.175005
F 51.354408 51.458343 3.249513
F 51.354408 43.740874 3.249514
F 42.478296 54.022209 6.811093
F 42.478296 46.304740 6.811093
F 51.333869 54.013245 6.899302
F 51.333869 46.295776 6.899302
F 35.757846 47.591069 10.377410
F 35.757846 55.308537 10.377410
F 44.667045 47.591482 10.470516
F 44.667045 55.308950 10.470516
F 35.719804 50.163544 14.014910
F 35.719804 42.446073 14.014910
F 44.629607 50.163277 14.108112
F 44.629607 42.445806 14.108112
F 35.748322 50.163559 11.286786
F 35.748322 42.446089 11.286785
F 44.657506 50.163146 11.380427
F 44.657506 42.445675 11.380427
F 35.786348 47.591084 7.649286
F 35.786348 55.308553 7.649286
F 44.694902 47.591643 7.743024
F 44.694902 55.309112 7.743024
F 37.976043 54.022293 11.310115
F 37.976043 46.304824 11.310115
F 46.880145 54.020529 11.404909
F 46.880145 46.303061 11.404909
F 38.014065 51.449818 7.672615
F 38.014065 43.732349 7.672615
F 46.915925 51.452046 7.767602
F 46.915925 43.734576 7.767602
F 37.985565 51.449803 10.400739
F 37.985565 43.732334 10.400739
F 46.889912 51.451307 10.493386
F 46.889912 43.733838 10.493386
F 37.947526 54.022278 14.038239
F 37.947526 46.304809 14.038239
F 46.854121 54.021273 14.131166
F 46.854121 46.303804 14.131166
F 40.213251 47.591073 10.424066
F 40.213251 55.308542 10.424066
F 49.105313 47.594845 10.516869
F 49.105313 55.312314 10.516869
F 40.175223 50.163541 14.061567
F 40.175223 42.446071 14.061567
F 49.073668 50.161177 14.154913
F 49.073668 42.443706 14.154913
F 40.203729 50.163556 11.333447
F 40.203729 42.446085 11.333447
F 49.095622 50.159349 11.431337
F 49.095622 42.441878 11.431337
F 40.241739 47.591089 7.695948
F 40.241739 55.308558 7.695948
F 49.127412 47.596702 7.794163
F 49.127412 55.314171 7.794163
F 42.431141 54.022200 11.356839
F 42.431141 46.304732 11.356839
F 51.301397 54.015956 11.457578
F 51.301397 46.298487 11.457578
F 42.469029 51.449949 7.719363
F 42.469029 43.732480 7.719363
F 51.326034 51.457783 7.820567
F 51.326034 43.740314 7.820567
F 42.440678 51.449893 10.447340
F 42.440678 43.732424 10.447340
F 51.309566 51.456995 10.540553
F 51.309566 43.739525 10.540553
F 42.402765 54.022223 14.084863
F 42.402765 46.304754 14.084863
F 51.285640 54.017224 14.178619
F 51.285640 46.299755 14.178619
F 35.688925 47.591154 17.652565
F 35.688925 55.308623 17.652565
F 44.599203 47.591276 17.745762
F 44.599203 55.308745 17.745762
F 44.669884 50.169038 21.385476
F 44.669884 42.451567 21.385476
F 35.683278 50.162314 18.559070
F 35.683278 42.444844 18.559070
F 44.593660 50.162177 18.652495
F 44.593660 42.444707 18.652495
F 35.710552 47.591024 14.923005
F 35.710552 55.308493 14.923005
F 44.620343 47.591293 15.016531
F 44.620343 55.308761 15.016531
F 37.911001 54.021048 18.582399
F 37.911001 46.303579 18.582399
F 46.819239 54.020315 18.675789
F 46.819239 46.302846 18.675789
F 37.938271 51.449759 14.946334
F 37.938271 43.732289 14.946334
F 46.844772 51.450951 15.040730
F 46.844772 43.733482 15.040730
F 37.916645 51.449888 17.675894
F 37.916645 43.732419 17.675895
F 46.825471 51.450349 17.769014
F 46.825471 43.732879 17.769014
F 37.987346 54.027790 21.315595
F 37.987346 46.310321 21.315595
F 46.890929 54.025615 21.407150
F 46.890929 46.308146 21.407150
F 40.144357 47.591155 17.699222
F 40.144357 55.308624 17.699222
F 49.046055 47.593678 17.790401
F 49.046055 55.311147 17.790401
F 40.215066 50.169055 21.338923
F 40.215066 42.451584 21.338923
F 49.111583 50.165032 21.426959
F 49.111583 42.447562 21.426959
F 40.138713 50.162314 18.605730
F 40.138713 42.444843 18.605729
F 49.042414 50.160222 18.698341
F 49.042414 42.442752 18.698341
F 40.165974 47.591026 14.969665
F 40.165974 55.308495 14.969665
F 49.064214 47.594031 15.065091
F 49.064214 55.311500 15.065091
F 42.366342 54.021023 18.629077
F 42.366342 46.303555 18.629077
F 51.260437 54.017584 18.712880
F 51.260437 46.300115 18.712880
F 42.393496 51.449816 14.993035
F 42.393496 43.732347 14.993035
F 51.277556 51.453820 15.089476
F 51.277556 43.736350 15.089476
F 42.372000 51.449912 17.722539
F 42.372000 43.732443 17.722539
F 51.265754 51.451056 17.812092
F 51.265754 43.733587 17.812092
F 42.442428 54.027722 21.362185
F 42.442428 46.310253 21.362185
F 51.298699 54.010700 21.433987
F 51.298699 46.293231 21.433987
F 35.759625 50.169055 21.292265
F 35.759625 42.451585 21.292265
F 35.822891 63.027255 3.105126
F 44.730809 63.027962 3.197937
F 35.795600 57.881073 6.741191
F 35.795600 65.598546 6.741191
F 44.704186 57.880511 6.834177
F 44.704186 65.597984 6.834177
F 35.817244 57.880943 4.011631
F 35.817243 65.598416 4.011630
F 44.725336 57.880223 4.105329
F 44.725336 65.597696 4.105329
F 35.746527 63.020514 0.371931
F 44.655212 63.021122 0.465530
F 38.044962 61.739679 4.034960
F 46.944623 61.737035 4.130004
F 37.974247 59.161777 0.395260
F 37.974247 66.879250 0.395260
F 46.880981 59.162865 0.488553
F 46.880982 66.880338 0.488553
F 38.050607 59.168518 3.128455
F 38.050607 66.885991 3.128455
F 46.950899 59.170858 3.219419
F 46.950899 66.888331 3.219419
F 38.023320 61.739809 6.764520
F 46.925192 61.737737 6.856797
F 40.278262 63.027263 3.151779
F 49.158939 63.033469 3.239831
F 40.250989 57.881067 6.787845
F 40.250989 65.598540 6.787846
F 49.136738 57.876103 6.877734
F 49.136738 65.593576 6.877735
F 40.272618 57.880935 4.058292
F 40.272618 65.598408 4.058292
F 49.154960 57.875121 4.154038
F 49.154960 65.592594 4.154038
F 40.201920 63.020521 0.418595
F 49.095249 63.021094 0.510386
F 42.499777 61.739508 4.081722
F 51.347255 61.729124 4.177759
F 42.429645 59.161801 0.441920
F 42.429645 66.879274 0.441920
F 51.311418 59.159179 0.520540
F 51.311418 66.876652 0.520540
F 42.505443 59.168688 3.175005
F 42.505443 66.886161 3.175005
F 51.354408 59.175814 3.249514
F 51.354408 66.893287 3.249514
F 42.478296 61.739680 6.811093
F 51.333869 61.730716 6.899302
F 35.757847 63.026010 10.377410
F 44.667045 63.026423 10.470516
F 35.719804 57.881013 14.014910
F 35.719804 65.598486 14.014910
F 44.629607 57.880746 14.108112
F 44.629607 65.598219 14.108112
F 35.748322 57.881028 11.286785
F 35.748322 65.598501 11.286785
F 44.657506 57.880615 11.380427
F 44.657506 65.598088 11.380427
F 35.786348 63.026025 7.649285
F 44.694902 63.026585 7.743024
F 37.976043 61.739764 11.310115
F 46.880145 61.738001 11.404908
F 38.014065 59.167289 7.672615
F 38.014065 66.884762 7.672615
F 46.915925 59.169516 7.767602
F 46.915925 66.886989 7.767602
F 37.985565 59.167273 10.400739
F 37.985565 66.884746 10.400739
F 46.889912 59.168778 10.493386
F 46.889912 66.886251 10.493386
F 37.947526 61.739749 14.038240
F 46.854121 61.738744 14.131166
F 40.213251 63.026014 10.424066
F 49.105313 63.029786 10.516869
F 40.175223 57.881010 14.061567
F 40.175223 65.598483 14.061567
F 49.073668 57.878646 14.154913
F 49.073668 65.596119 14.154913
F 40.203729 57.881025 11.333447
F 40.203729 65.598498 11.333447
F 49.095622 57.876818 11.431337
F 49.095622 65.594291 11.431337
F 40.241739 63.026030 7.695948
F 49.127412 63.031643 7.794162
F 42.431141 61.739672 11.356839
F 51.301397 61.733428 11.457578
F 42.469029 59.167420 7.719363
F 42.469029 66.884893 7.719363
F 51.326034 59.175253 7.820567
F 51.326034 66.892726 7.820567
F 42.440678 59.167363 10.447340
F 42.440678 66.884836 10.447340
F 51.309566 59.174465 10.540553
F 51.309566 66.891938 10.540553
F 42.402765 61.739694 14.084864
F 51.285640 61.734695 14.178619
F 35.688925 63.026095 17.652565
F 44.599203 63.026218 17.745762
F 44.669884 57.886507 21.385476
F 44.669884 65.603980 21.385476
F 35.683278 57.879783 18.559070
F 35.683278 65.597256 18.559070
F 44.593660 57.879647 18.652495
F 44.593660 65.597120 18.652495
F 35.710552 63.025966 14.923005
F 44.620344 63.026234 15.016531
F 37.911001 61.738519 18.582399
F 46.819239 61.737787 18.675789
F 37.938271 59.167229 14.946334
F 37.938271 66.884702 14.946334
F 46.844772 59.168422 15.040730
F 46.844772 66.885895 15.040730
F 37.916645 59.167358 17.675894
F 37.916645 66.884831 17.675895
F 46.825471 59.167819 17.769014
F 46.825471 66.885292 17.769014
F 37.987346 61.745261 21.315595
F 46.890930 61.743086 21.407150
F 40.144357 63.026096 17.699222
F 49.046055 63.028620 17.790401
F 40.215066 57.886524 21.338923
F 40.215066 65.603997 21.338923
F 49.111583 57.882502 21.426959
F 49.111583 65.599975 21.426959
F 40.138713 57.879783 18.605729
F 40.138713 65.597256 18.605729
F 49.042414 57.877692 18.698341
F 49.042414 65.595165 18.698341
F 40.165974 63.025968 14.969665
F 49.064214 63.028973 15.065091
F 42.366342 61.738495 18.629077
F 51.260437 61.735055 18.712880
F 42.393496 59.167287 14.993035
F 42.393496 66.884760 14.993035
F 51.277556 59.171290 15.089476
F 51.277556 66.888763 15.089476
F 42.372000 59.167383 17.722539
F 42.372000 66.884856 17.722539
F 51.265754 59.168526 17.812092
F 51.265754 66.885999 17.812092
F 42.442428 61.745193 21.362185
F 51.298699 61.728171 21.433987
F 35.759625 57.886524 21.292265
F 35.759625 65.603997 21.292265
F 38.044962 69.457151 4.034960
F 46.944623 69.454507 4.130005
F 46.925192 69.455210 6.856797
F 51.298699 69.445644 21.433987
F 42.499777 69.456980 4.081722
F 51.347255 69.446597 4.177759
F 42.478296 69.457153 6.811093
F 51.333869 69.448188 6.899302
F 37.976043 69.457237 11.310115
F 46.880145 69.455473 11.404909
F 37.947526 69.457222 14.038239
F 46.854121 69.456217 14.131166
F 42.431141 69.457144 11.356839
F 51.301397 69.450900 11.457578
F 42.402765 69.457167 14.084863
F 51.260437 69.452528 18.712880
F 51.285640 69.452168 14.178619
F 42.366342 69.455967 18.629077
F 37.911001 69.455992 18.582399
F 46.819239 69.455259 18.675789
F 62.377381 1.286414 3.275527
F 62.377381 9.003883 3.275527
F 71.288145 1.286243 3.275636
F 71.288145 9.003712 3.275636
F 62.377230 3.858605 6.913606
F 62.377230 11.576074 6.913606
F 71.288137 3.858734 6.913688
F 71.288137 11.576204 6.913688
F 62.377394 3.858562 4.185270
F 62.377394 11.576031 4.185269
F 71.288144 3.858734 4.185149
F 71.288144 11.576204 4.185148
F 62.376857 1.286296 0.547102
F 62.376857 9.003765 0.547102
F 71.288138 1.286243 0.547097
F 71.288138 9.003712 0.547097
F 55.722719 7.711495 4.188316
F 53.529022 9.011233 3.255733
F 64.604681 7.717461 4.185152
F 53.521314 3.849610 6.909953
F 55.716555 5.146873 0.546989
F 55.716555 12.864344 0.546989
F 64.604685 5.144986 0.547103
F 64.604685 12.862457 0.547103
F 55.723606 5.151080 3.269582
F 55.723606 12.868550 3.269583
F 64.604682 5.144986 3.275630
F 64.604682 12.862456 3.275631
F 55.718484 7.712476 6.910384
F 53.521314 11.567080 6.909953
F 64.604658 7.717462 6.913684
F 53.529720 3.848857 4.188855
F 57.931499 1.288586 3.273350
F 57.931499 9.006055 3.273350
F 66.832460 1.286244 3.275635
F 66.832460 9.003713 3.275636
F 57.930116 3.856660 6.912719
F 57.930116 11.574130 6.912719
F 66.832449 3.858734 6.913687
F 66.832449 11.576203 6.913687
F 57.932744 3.855962 4.187149
F 57.932744 11.573431 4.187148
F 66.832459 3.858734 4.185149
F 66.832459 11.576203 4.185148
F 57.926654 1.287303 0.547479
F 57.926654 9.004772 0.547479
F 66.832448 1.286243 0.547097
F 66.832448 9.003712 0.547097
F 60.151726 7.716752 4.185574
F 53.529720 11.566326 4.188855
F 69.060301 7.717469 4.185148
F 53.499603 1.283140 0.534937
F 60.151715 5.145834 0.547549
F 60.151715 12.863305 0.547549
F 69.060292 5.144977 0.547096
F 69.060292 12.862448 0.547096
F 60.151863 5.145667 3.275230
F 60.151863 12.863137 3.275230
F 69.060300 5.144977 3.275636
F 69.060300 12.862448 3.275636
F 60.151221 7.716908 6.913367
F 53.499603 9.000609 0.534937
F 69.060293 7.717469 6.913687
F 53.507759 1.293447 10.552079
F 62.377102 1.286334 10.551683
F 62.377102 9.003803 10.551683
F 71.288145 1.286243 10.551739
F 71.288145 9.003712 10.551739
F 62.376966 3.858679 14.189757
F 62.376966 11.576148 14.189757
F 71.288137 3.858734 14.189791
F 71.288137 11.576204 14.189791
F 62.377115 3.858641 11.461320
F 62.377115 11.576110 11.461320
F 71.288144 3.858734 11.461252
F 71.288144 11.576204 11.461251
F 62.377243 1.286375 7.823294
F 62.377243 9.003844 7.823294
F 71.288138 1.286243 7.823200
F 71.288138 9.003712 7.823200
F 55.712244 7.713257 11.465982
F 53.507759 9.010916 10.552079
F 64.604649 7.717465 11.461255
F 53.493750 3.853739 14.190260
F 55.718568 5.150668 7.828440
F 55.718568 12.868138 7.828440
F 64.604655 5.144983 7.823204
F 64.604655 12.862453 7.823204
F 55.712114 5.148758 10.551423
F 55.712114 12.866229 10.551423
F 64.604649 5.144982 10.551736
F 64.604649 12.862452 10.551736
F 55.705932 7.715100 14.189658
F 53.493750 11.571208 14.190261
F 64.604628 7.717466 14.189789
F 53.506301 3.852407 11.469136
F 57.927634 1.287748 10.551132
F 57.927634 9.005217 10.551132
F 66.832458 1.286243 10.551739
F 66.832458 9.003712 10.551739
F 57.925480 3.857674 14.189351
F 57.925480 11.575143 14.189351
F 66.832448 3.858734 14.189790
F 66.832448 11.576203 14.189791
F 57.927863 3.856965 11.462785
F 57.927863 11.574434 11.462785
F 66.832457 3.858734 11.461252
F 66.832457 11.576203 11.461252
F 57.930071 1.288461 7.824935
F 57.930071 9.005930 7.824935
F 66.832451 1.286243 7.823200
F 66.832451 9.003712 7.823200
F 60.150627 7.717055 11.461593
F 53.506301 11.569877 11.469136
F 69.060301 7.717469 11.461251
F 53.520119 1.294298 7.832169
F 60.151246 5.145538 7.823642
F 60.151246 12.863008 7.823641
F 69.060291 5.144977 7.823200
F 69.060291 12.862448 7.823200
F 60.150616 5.145391 10.551544
F 60.150616 12.862862 10.551544
F 69.060299 5.144977 10.551739
F 69.060299 12.862448 10.551739
F 60.150003 7.717202 14.189686
F 53.520119 9.011767 7.832169
F 69.060293 7.717469 14.189791
F 53.482991 1.287590 17.823266
F 62.376858 1.286268 17.827828
F 62.376858 9.003737 17.827828
F 71.288145 1.286243 17.827842
F 71.288145 9.003712 17.827842
F 62.377448 3.858575 21.465758
F 62.377448 11.576045 21.465758
F 71.288137 3.858734 21.465894
F 71.288137 11.576204 21.465894
F 62.376873 3.858708 18.737378
F 62.376873 11.576177 18.737378
F 71.288144 3.858734 18.737355
F 71.288144 11.576204 18.737355
F 62.376980 1.286301 15.099348
F 62.376980 9.003770 15.099348
F 71.288138 1.286243 15.099303
F 71.288138 9.003712 15.099303
F 55.701279 7.715277 18.736082
F 53.482991 9.005059 17.823266
F 64.604621 7.717468 18.737356
F 53.517312 3.842762 21.446253
F 55.705954 5.148022 15.100983
F 55.705954 12.865493 15.100983
F 64.604624 5.144980 15.099305
F 64.604624 12.862450 15.099305
F 55.702255 5.147333 17.825429
F 55.702255 12.864804 17.825429
F 64.604622 5.144979 17.827839
F 64.604622 12.862449 17.827839
F 55.710325 7.711389 21.460389
F 53.517312 11.560231 21.446252
F 64.604609 7.717467 21.465894
F 53.484239 3.854612 18.724080
F 57.923098 1.286732 17.827604
F 57.923098 9.004201 17.827604
F 66.832456 1.286243 17.827842
F 66.832456 9.003712 17.827842
F 57.929832 3.856441 21.463990
F 57.929832 11.573911 21.463990
F 66.832451 3.858734 21.465894
F 66.832451 11.576203 21.465894
F 57.924214 3.857839 18.737030
F 57.924214 11.575308 18.737030
F 66.832455 3.858734 18.737355
F 66.832455 11.576204 18.737355
F 57.925451 1.287442 15.100423
F 57.925451 9.004911 15.100423
F 66.832449 1.286243 15.099303
F 66.832449 9.003712 15.099303
F 60.149431 7.717327 18.737474
F 53.484239 11.572082 18.724080
F 69.060301 7.717469 18.737355
F 53.492532 1.290288 15.101469
F 60.150014 5.145246 15.099509
F 60.150014 12.862717 15.099509
F 69.060291 5.144977 15.099303
F 69.060291 12.862448 15.099303
F 60.149578 5.145095 17.827697
F 60.149578 12.862565 17.827697
F 69.060299 5.144977 17.827842
F 69.060299 12.862448 17.827842
F 60.149913 7.717390 21.465739
F 53.492532 9.007757 15.101469
F 69.060293 7.717469 21.465894
F 53.529022 1.293764 3.255733
F 62.377381 24.438827 3.275527
F 62.377381 16.721355 3.275528
F 71.288145 24.438655 3.275636
F 71.288145 16.721184 3.275636
F 62.377230 27.011018 6.913606
F 62.377230 19.293547 6.913606
F 71.288137 27.011147 6.913688
F 71.288137 19.293677 6.913688
F 62.377394 27.010975 4.185270
F 62.377394 19.293504 4.185269
F 71.288144 27.011147 4.185148
F 71.288144 19.293676 4.185148
F 62.376857 24.438709 0.547102
F 62.376857 16.721237 0.547102
F 71.288138 24.438656 0.547097
F 71.288138 16.721184 0.547096
F 55.722719 15.428966 4.188316
F 55.722719 23.146439 4.188316
F 64.604681 15.434932 4.185152
F 64.604681 23.152404 4.185152
F 55.716555 20.581817 0.546989
F 64.604685 20.579930 0.547103
F 55.723606 20.586023 3.269583
F 64.604682 20.579929 3.275631
F 55.718484 15.429947 6.910384
F 55.718484 23.147420 6.910384
F 64.604658 15.434933 6.913684
F 64.604658 23.152406 6.913684
F 57.931499 24.440999 3.273350
F 57.931499 16.723527 3.273350
F 66.832460 24.438656 3.275635
F 66.832460 16.721185 3.275636
F 57.930116 27.009073 6.912719
F 57.930116 19.291602 6.912719
F 66.832449 27.011146 6.913687
F 66.832449 19.293676 6.913688
F 57.932744 27.008375 4.187149
F 57.932744 19.290904 4.187148
F 66.832459 27.011146 4.185149
F 66.832459 19.293676 4.185149
F 57.926654 24.439716 0.547479
F 57.926654 16.722245 0.547479
F 66.832448 24.438656 0.547097
F 66.832448 16.721185 0.547096
F 60.151726 15.434223 4.185574
F 60.151726 23.151696 4.185574
F 69.060301 15.434940 4.185148
F 69.060301 23.152412 4.185148
F 60.151715 20.580778 0.547549
F 69.060291 20.579920 0.547096
F 60.151863 20.580610 3.275230
F 69.060299 20.579920 3.275636
F 60.151221 15.434380 6.913367
F 60.151221 23.151852 6.913367
F 69.060293 15.434940 6.913688
F 69.060293 23.152412 6.913688
F 62.377102 24.438746 10.551683
F 62.377102 16.721275 10.551683
F 71.288145 24.438655 10.551739
F 71.288145 16.721184 10.551739
F 62.376966 27.011091 14.189757
F 62.376966 19.293621 14.189757
F 71.288137 27.011147 14.189791
F 71.288137 19.293676 14.189791
F 62.377115 27.011053 11.461320
F 62.377115 19.293583 11.461320
F 71.288144 27.011147 11.461252
F 71.288144 19.293676 11.461251
F 62.377243 24.438787 7.823294
F 62.377243 16.721316 7.823294
F 71.288138 24.438656 7.823200
F 71.288138 16.721184 7.823200
F 55.712244 15.430728 11.465982
F 55.712244 23.148201 11.465983
F 64.604649 15.434936 11.461254
F 64.604649 23.152408 11.461255
F 55.718568 20.585611 7.828440
F 64.604654 20.579926 7.823204
F 55.712114 20.583702 10.551423
F 64.604649 20.579925 10.551736
F 55.705931 15.432571 14.189658
F 55.705931 23.150043 14.189658
F 64.604628 15.434937 14.189789
F 64.604628 23.152409 14.189789
F 57.927634 24.440160 10.551132
F 57.927634 16.722689 10.551133
F 66.832458 24.438656 10.551739
F 66.832458 16.721185 10.551739
F 57.925480 27.010086 14.189351
F 57.925480 19.292616 14.189351
F 66.832448 27.011147 14.189790
F 66.832448 19.293676 14.189791
F 57.927863 27.009378 11.462785
F 57.927863 19.291907 11.462785
F 66.832457 27.011147 11.461252
F 66.832457 19.293676 11.461252
F 57.930071 24.440874 7.824935
F 57.930071 16.723403 7.824935
F 66.832451 24.438656 7.823200
F 66.832451 16.721185 7.823200
F 60.150627 15.434526 11.461593
F 60.150627 23.151999 11.461593
F 69.060301 15.434940 11.461251
F 69.060301 23.152412 11.461251
F 60.151246 20.580481 7.823642
F 69.060292 20.579920 7.823200
F 60.150616 20.580335 10.551544
F 69.060299 20.579920 10.551739
F 60.150003 15.434673 14.189686
F 60.150003 23.152146 14.189686
F 69.060293 15.434940 14.189791
F 69.060293 23.152412 14.189791
F 62.376858 24.438681 17.827828
F 62.376858 16.721209 17.827828
F 71.288145 24.438655 17.827842
F 71.288145 16.721184 17.827843
F 62.377448 27.010988 21.465758
F 62.377448 19.293517 21.465759
F 71.288137 27.011147 21.465894
F 71.288137 19.293677 21.465894
F 62.376873 27.011121 18.737378
F 62.376873 19.293650 18.737378
F 71.288144 27.011147 18.737355
F 71.288144 19.293677 18.737355
F 62.376980 24.438714 15.099348
F 62.376980 16.721243 15.099348
F 71.288138 24.438656 15.099303
F 71.288138 16.721184 15.099303
F 55.701279 15.432749 18.736082
F 55.701279 23.150221 18.736082
F 64.604621 15.434939 18.737356
F 64.604621 23.152411 18.737356
F 55.705954 20.582965 15.100983
F 64.604624 20.579923 15.099305
F 55.702255 20.582276 17.825429
F 64.604622 20.579922 17.827840
F 55.710324 15.428860 21.460389
F 55.710324 23.146333 21.460389
F 64.604609 15.434938 21.465894
F 64.604609 23.152410 21.465894
F 57.923098 24.439145 17.827604
F 57.923098 16.721674 17.827604
F 66.832456 24.438656 17.827842
F 66.832456 16.721185 17.827842
F 57.929832 27.008854 21.463990
F 57.929832 19.291383 21.463990
F 66.832451 27.011146 21.465894
F 66.832451 19.293676 21.465894
F 57.924214 27.010251 18.737030
F 57.924214 19.292781 18.737029
F 66.832455 27.011147 18.737355
F 66.832455 19.293676 18.737355
F 57.925451 24.439854 15.100423
F 57.925451 16.722383 15.100423
F 66.832449 24.438656 15.099303
F 66.832449 16.721185 15.099303
F 60.149431 15.434798 18.737473
F 60.149431 23.152271 18.737474
F 69.060301 15.434940 18.737355
F 69.060301 23.152412 18.737355
F 60.150014 20.580189 15.099509
F 69.060291 20.579921 15.099303
F 60.149578 20.580038 17.827697
F 69.060299 20.579920 17.827842
F 60.149913 15.434862 21.465739
F 60.149913 23.152334 21.465739
F 69.060293 15.434940 21.465895
F 69.060293 23.152412 21.465894
F 53.529022 24.446177 3.255733
F 53.492532 16.725229 15.101469
F 53.492532 24.442701 15.101469
F 53.484239 19.289555 18.724080
F 53.484239 27.007025 18.724080
F 53.517312 19.277704 21.446252
F 53.517312 26.995175 21.446252
F 53.482991 16.722531 17.823266
F 53.482991 24.440003 17.823266
F 53.520119 16.729239 7.832169
F 53.520119 24.446710 7.832169
F 53.506301 19.287349 11.469136
F 53.506301 27.004820 11.469136
F 53.493750 19.288681 14.190261
F 53.493750 27.006151 14.190260
F 53.507759 16.728388 10.552079
F 53.507759 24.445859 10.552079
F 53.499603 16.718082 0.534936
F 53.499603 24.435553 0.534937
F 53.529720 19.283799 4.188855
F 53.529720 27.001269 4.188855
F 53.521314 19.284553 6.909953
F 53.521314 27.002023 6.909952
F 53.529022 16.728706 3.255733
F 62.377381 32.156296 3.275527
F 62.377381 39.873768 3.275527
F 71.288145 32.156124 3.275636
F 71.288145 39.873597 3.275636
F 62.377230 34.728487 6.913606
F 71.288137 34.728616 6.913688
F 62.377394 34.728444 4.185269
F 71.288144 34.728616 4.185148
F 62.376857 32.156178 0.547102
F 62.376857 39.873650 0.547102
F 71.288138 32.156124 0.547096
F 71.288138 39.873597 0.547096
F 55.722719 30.863908 4.188316
F 55.722719 38.581379 4.188316
F 64.604681 30.869873 4.185152
F 64.604681 38.587344 4.185152
F 55.716555 28.299286 0.546989
F 55.716555 36.016756 0.546989
F 64.604685 28.297399 0.547103
F 64.604685 36.014869 0.547103
F 55.723606 28.303492 3.269582
F 55.723606 36.020963 3.269583
F 64.604682 28.297398 3.275630
F 64.604682 36.014869 3.275631
F 55.718484 30.864888 6.910384
F 55.718484 38.582360 6.910384
F 64.604658 30.869875 6.913684
F 64.604658 38.587346 6.913684
F 57.931499 32.158468 3.273350
F 57.931499 39.875940 3.273350
F 66.832460 32.156125 3.275635
F 66.832460 39.873598 3.275636
F 57.930116 34.726542 6.912719
F 66.832450 34.728616 6.913687
F 57.932744 34.725844 4.187148
F 66.832459 34.728616 4.185148
F 57.926654 32.157185 0.547479
F 57.926654 39.874657 0.547479
F 66.832448 32.156125 0.547096
F 66.832448 39.873597 0.547096
F 60.151726 30.869165 4.185574
F 60.151726 38.586636 4.185574
F 69.060301 30.869881 4.185148
F 69.060301 38.587352 4.185148
F 60.151715 28.298247 0.547549
F 60.151715 36.015718 0.547549
F 69.060292 28.297390 0.547097
F 69.060292 36.014860 0.547096
F 60.151863 28.298079 3.275230
F 60.151863 36.015550 3.275230
F 69.060300 28.297390 3.275636
F 69.060300 36.014860 3.275636
F 60.151221 30.869321 6.913367
F 60.151221 38.586792 6.913367
F 69.060293 30.869881 6.913688
F 69.060293 38.587353 6.913688
F 62.377102 32.156215 10.551683
F 62.377102 39.873688 10.551683
F 71.288145 32.156124 10.551739
F 71.288145 39.873597 10.551739
F 62.376966 34.728561 14.189757
F 71.288137 34.728616 14.189791
F 62.377115 34.728523 11.461320
F 71.288144 34.728616 11.461251
F 62.377243 32.156256 7.823294
F 62.377243 39.873729 7.823294
F 71.288138 32.156124 7.823200
F 71.288138 39.873597 7.823200
F 55.712244 30.865670 11.465982
F 55.712244 38.583141 11.465982
F 64.604649 30.869877 11.461255
F 64.604649 38.587349 11.461254
F 55.718568 28.303080 7.828440
F 55.718568 36.020550 7.828440
F 64.604655 28.297395 7.823204
F 64.604655 36.014866 7.823204
F 55.712114 28.301171 10.551423
F 55.712114 36.018641 10.551423
F 64.604649 28.297394 10.551736
F 64.604649 36.014865 10.551736
F 55.705931 30.867512 14.189658
F 55.705931 38.584984 14.189658
F 64.604628 30.869878 14.189789
F 64.604628 38.587349 14.189789
F 57.927634 32.157629 10.551132
F 57.927634 39.875102 10.551132
F 66.832458 32.156125 10.551739
F 66.832458 39.873597 10.551739
F 57.925480 34.727555 14.189351
F 66.832448 34.728616 14.189791
F 57.927863 34.726847 11.462785
F 66.832457 34.728616 11.461252
F 57.930071 32.158343 7.824935
F 57.930071 39.875815 7.824935
F 66.832451 32.156125 7.823200
F 66.832451 39.873597 7.823200
F 60.150627 30.869468 11.461593
F 60.150627 38.586939 11.461593
F 69.060301 30.869881 11.461252
F 69.060301 38.587352 11.461251
F 60.151246 28.297951 7.823642
F 60.151246 36.015421 7.823641
F 69.060291 28.297390 7.823200
F 69.060291 36.014860 7.823200
F 60.150616 28.297804 10.551544
F 60.150616 36.015274 10.551544
F 69.060299 28.297390 10.551739
F 69.060299 36.014860 10.551739
F 60.150003 30.869615 14.189686
F 60.150003 38.587086 14.189686
F 69.060293 30.869881 14.189791
F 69.060293 38.587352 14.189791
F 62.376858 32.156150 17.827828
F 62.376858 39.873622 17.827828
F 71.288145 32.156124 17.827842
F 71.288145 39.873597 17.827843
F 62.377448 34.728457 21.465758
F 71.288137 34.728616 21.465894
F 62.376873 34.728590 18.737378
F 71.288144 34.728616 18.737355
F 62.376980 32.156183 15.099348
F 62.376980 39.873655 15.099348
F 71.288138 32.156124 15.099303
F 71.288138 39.873597 15.099303
F 55.701279 30.867690 18.736082
F 55.701279 38.585161 18.736082
F 64.604621 30.869880 18.737356
F 64.604621 38.587351 18.737356
F 55.705954 28.300435 15.100983
F 55.705954 36.017905 15.100983
F 64.604624 28.297392 15.099305
F 64.604624 36.014863 15.099305
F 55.702255 28.299746 17.825429
F 55.702255 36.017216 17.825429
F 64.604622 28.297391 17.827839
F 64.604622 36.014862 17.827839
F 55.710324 30.863801 21.460389
F 55.710324 38.581273 21.460389
F 64.604609 30.869879 21.465894
F 64.604609 38.587351 21.465894
F 57.923098 32.156614 17.827604
F 57.923098 39.874086 17.827604
F 66.832456 32.156125 17.827842
F 66.832456 39.873597 17.827842
F 57.929832 34.726323 21.463990
F 66.832451 34.728616 21.465894
F 57.924214 34.727720 18.737030
F 66.832455 34.728616 18.737355
F 57.925451 32.157323 15.100423
F 57.925451 39.874796 15.100423
F 66.832449 32.156125 15.099303
F 66.832449 39.873597 15.099303
F 60.149431 30.869740 18.737474
F 60.149431 38.587211 18.737473
F 69.060301 30.869881 18.737355
F 69.060300 38.587352 18.737355
F 60.150014 28.297659 15.099509
F 60.150014 36.015129 15.099509
F 69.060291 28.297390 15.099303
F 69.060291 36.014860 15.099303
F 60.149578 28.297507 17.827697
F 60.149578 36.014978 17.827697
F 69.060299 28.297390 17.827842
F 69.060299 36.014860 17.827842
F 60.149913 30.869803 21.465739
F 60.149913 38.587274 21.465739
F 69.060293 30.869881 21.465894
F 69.060293 38.587353 21.465894
F 53.529022 32.163646 3.255733
F 53.492532 39.877642 15.101469
F 53.492532 32.160170 15.101469
F 53.484239 34.724494 18.724080
F 53.517312 34.712644 21.446252
F 53.482991 39.874944 17.823266
F 53.482991 32.157472 17.823266
F 53.520119 39.881652 7.832169
F 53.520119 32.164179 7.832169
F 53.506301 34.722289 11.469136
F 53.493750 34.723620 14.190261
F 53.507759 39.880800 10.552079
F 53.507759 32.163328 10.552079
F 53.499603 39.870494 0.534936
F 53.499603 32.153022 0.534937
F 53.529720 34.718739 4.188855
F 53.521314 34.719492 6.909953
F 53.529022 39.881118 3.255733
F 62.377381 47.591239 3.275527
F 62.377381 55.308708 3.275527
F 71.288145 47.591068 3.275636
F 71.288145 55.308537 3.275636
F 62.377230 50.163430 6.913606
F 62.377230 42.445960 6.913606
F 71.288137 50.163559 6.913688
F 71.288137 42.446089 6.913688
F 62.377394 50.163387 4.185270
F 62.377394 42.445917 4.185269
F 71.288144 50.163559 4.185149
F 71.288144 42.446089 4.185148
F 62.376857 47.591121 0.547102
F 62.376857 55.308590 0.547102
F 71.288138 47.591068 0.547097
F 71.288138 55.308537 0.547097
F 55.722719 54.016320 4.188316
F 55.722719 46.298851 4.188316
F 64.604681 54.022286 4.185152
F 64.604681 46.304817 4.185152
F 55.716555 51.451698 0.546989
F 55.716555 43.734229 0.546989
F 64.604685 51.449811 0.547103
F 64.604685 43.732342 0.547103
F 55.723606 51.455905 3.269582
F 55.723606 43.738435 3.269582
F 64.604682 51.449811 3.275630
F 64.604682 43.732341 3.275631
F 55.718484 54.017301 6.910384
F 55.718484 46.299832 6.910384
F 64.604658 54.022287 6.913684
F 64.604658 46.304818 6.913684
F 57.931499 47.593411 3.273350
F 57.931499 55.310880 3.273350
F 66.832460 47.591069 3.275635
F 66.832460 55.308538 3.275636
F 57.930116 50.161485 6.912719
F 57.930116 42.444015 6.912719
F 66.832449 50.163559 6.913687
F 66.832449 42.446089 6.913688
F 57.932744 50.160787 4.187149
F 57.932744 42.443317 4.187148
F 66.832459 50.163559 4.185149
F 66.832459 42.446089 4.185149
F 57.926654 47.592128 0.547479
F 57.926654 55.309597 0.547479
F 66.832448 47.591068 0.547097
F 66.832448 55.308537 0.547097
F 60.151726 54.021577 4.185574
F 60.151726 46.304108 4.185574
F 69.060301 54.022294 4.185148
F 69.060301 46.304825 4.185148
F 60.151715 51.450659 0.547549
F 60.151715 43.733190 0.547549
F 69.060292 51.449802 0.547096
F 69.060291 43.732333 0.547096
F 60.151863 51.450492 3.275230
F 60.151863 43.733022 3.275230
F 69.060300 51.449802 3.275636
F 69.060299 43.732333 3.275636
F 60.151221 54.021733 6.913367
F 60.151221 46.304265 6.913367
F 69.060293 54.022294 6.913688
F 69.060293 46.304825 6.913688
F 62.377102 47.591159 10.551683
F 62.377102 55.308628 10.551683
F 71.288145 47.591068 10.551739
F 71.288145 55.308537 10.551739
F 62.376966 50.163504 14.189757
F 62.376966 42.446033 14.189757
F 71.288137 50.163559 14.189791
F 71.288137 42.446089 14.189791
F 62.377115 50.163466 11.461320
F 62.377115 42.445996 11.461320
F 71.288144 50.163559 11.461252
F 71.288144 42.446089 11.461251
F 62.377243 47.591200 7.823294
F 62.377243 55.308669 7.823294
F 71.288138 47.591068 7.823200
F 71.288138 55.308537 7.823200
F 55.712244 54.018082 11.465982
F 55.712244 46.300613 11.465982
F 64.604649 54.022290 11.461255
F 64.604649 46.304821 11.461255
F 55.718568 51.455493 7.828440
F 55.718568 43.738023 7.828440
F 64.604655 51.449808 7.823204
F 64.604655 43.732339 7.823204
F 55.712114 51.453583 10.551423
F 55.712114 43.736114 10.551423
F 64.604649 51.449807 10.551736
F 64.604649 43.732338 10.551736
F 55.705932 54.019925 14.189658
F 55.705931 46.302456 14.189658
F 64.604628 54.022291 14.189789
F 64.604628 46.304822 14.189789
F 57.927634 47.592573 10.551132
F 57.927634 55.310042 10.551132
F 66.832458 47.591069 10.551739
F 66.832458 55.308537 10.551739
F 57.925480 50.162499 14.189351
F 57.925480 42.445028 14.189351
F 66.832448 50.163559 14.189790
F 66.832448 42.446089 14.189791
F 57.927863 50.161790 11.462785
F 57.927863 42.444320 11.462785
F 66.832457 50.163559 11.461252
F 66.832457 42.446089 11.461252
F 57.930071 47.593287 7.824935
F 57.930071 55.310755 7.824935
F 66.832451 47.591069 7.823200
F 66.832451 55.308537 7.823200
F 60.150627 54.021880 11.461593
F 60.150627 46.304411 11.461593
F 69.060301 54.022294 11.461251
F 69.060300 46.304825 11.461251
F 60.151246 51.450363 7.823642
F 60.151246 43.732894 7.823642
F 69.060291 51.449802 7.823200
F 69.060291 43.732333 7.823200
F 60.150616 51.450216 10.551544
F 60.150616 43.732747 10.551544
F 69.060299 51.449802 10.551739
F 69.060299 43.732333 10.551739
F 60.150003 54.022027 14.189686
F 60.150003 46.304558 14.189686
F 69.060293 54.022294 14.189791
F 69.060293 46.304825 14.189791
F 62.376858 47.591093 17.827828
F 62.376858 55.308562 17.827828
F 71.288145 47.591068 17.827842
F 71.288145 55.308537 17.827842
F 62.377448 50.163401 21.465758
F 62.377448 42.445930 21.465759
F 71.288137 50.163559 21.465894
F 71.288137 42.446089 21.465894
F 62.376873 50.163533 18.737378
F 62.376873 42.446063 18.737378
F 71.288144 50.163559 18.737355
F 71.288144 42.446089 18.737355
F 62.376980 47.591127 15.099348
F 62.376980 55.308595 15.099348
F 71.288138 47.591068 15.099303
F 71.288138 55.308537 15.099303
F 55.701279 54.020102 18.736082
F 55.701279 46.302633 18.736082
F 64.604621 54.022293 18.737356
F 64.604621 46.304824 18.737356
F 55.705954 51.452847 15.100983
F 55.705954 43.735378 15.100983
F 64.604624 51.449805 15.099305
F 64.604624 43.732335 15.099305
F 55.702255 51.452158 17.825429
F 55.702255 43.734689 17.825429
F 64.604622 51.449804 17.827839
F 64.604622 43.732334 17.827840
F 55.710325 54.016214 21.460389
F 55.710324 46.298745 21.460389
F 64.604609 54.022292 21.465894
F 64.604609 46.304823 21.465894
F 57.923098 47.591558 17.827604
F 57.923098 55.309026 17.827604
F 66.832456 47.591068 17.827842
F 66.832456 55.308537 17.827842
F 57.929832 50.161266 21.463990
F 57.929832 42.443796 21.463990
F 66.832451 50.163559 21.465894
F 66.832451 42.446089 21.465894
F 57.924214 50.162664 18.737030
F 57.924214 42.445193 18.737030
F 66.832455 50.163559 18.737355
F 66.832455 42.446089 18.737355
F 57.925451 47.592267 15.100423
F 57.925451 55.309736 15.100423
F 66.832449 47.591068 15.099303
F 66.832449 55.308537 15.099303
F 60.149431 54.022152 18.737474
F 60.149431 46.304683 18.737474
F 69.060301 54.022294 18.737355
F 69.060301 46.304825 18.737355
F 60.150014 51.450071 15.099509
F 60.150014 43.732602 15.099509
F 69.060291 51.449802 15.099303
F 69.060291 43.732333 15.099303
F 60.149578 51.449920 17.827697
F 60.149578 43.732451 17.827697
F 69.060299 51.449802 17.827842
F 69.060299 43.732333 17.827842
F 60.149913 54.022215 21.465739
F 60.149913 46.304747 21.465739
F 69.060293 54.022294 21.465894
F 69.060293 46.304825 21.465894
F 53.529022 47.598589 3.255733
F 53.492532 55.312582 15.101469
F 53.492532 47.595113 15.101469
F 53.484239 42.441967 18.724080
F 53.484239 50.159437 18.724080
F 53.517312 42.430117 21.446252
F 53.517312 50.147587 21.446253
F 53.482991 55.309884 17.823266
F 53.482991 47.592415 17.823266
F 53.520119 55.316592 7.832169
F 53.520119 47.599123 7.832169
F 53.506301 42.439762 11.469136
F 53.506301 50.157232 11.469136
F 53.493750 42.441093 14.190261
F 53.493750 50.158564 14.190260
F 53.507759 55.315741 10.552079
F 53.507759 47.598272 10.552079
F 53.499603 55.305434 0.534937
F 53.499603 47.587966 0.534937
F 53.529720 42.436211 4.188855
F 53.529720 50.153682 4.188855
F 53.521314 42.436965 6.909953
F 53.521314 50.154435 6.909953
F 53.529022 55.316058 3.255733
F 62.377381 63.026181 3.275528
F 71.288145 63.026009 3.275636
F 62.377230 57.880899 6.913606
F 62.377230 65.598372 6.913606
F 71.288137 57.881029 6.913688
F 71.288137 65.598502 6.913688
F 62.377394 57.880856 4.185269
F 62.377394 65.598329 4.185269
F 71.288144 57.881029 4.185148
F 71.288144 65.598502 4.185148
F 62.376857 63.026063 0.547102
F 71.288138 63.026009 0.547096
F 55.722719 61.733791 4.188316
F 64.604681 61.739757 4.185152
F 55.716555 59.169169 0.546989
F 55.716555 66.886642 0.546989
F 64.604685 59.167282 0.547103
F 64.604685 66.884755 0.547103
F 55.723606 59.173375 3.269583
F 55.723606 66.890848 3.269582
F 64.604682 59.167281 3.275631
F 64.604682 66.884754 3.275631
F 55.718484 61.734772 6.910384
F 64.604658 61.739759 6.913684
F 57.931499 63.028353 3.273350
F 66.832460 63.026010 3.275636
F 57.930116 57.878955 6.912719
F 57.930116 65.596428 6.912719
F 66.832449 57.881028 6.913687
F 66.832450 65.598501 6.913688
F 57.932744 57.878257 4.187148
F 57.932744 65.595730 4.187148
F 66.832459 57.881028 4.185148
F 66.832459 65.598501 4.185149
F 57.926654 63.027070 0.547479
F 66.832448 63.026010 0.547096
F 60.151726 61.739048 4.185574
F 69.060301 61.739765 4.185148
F 60.151715 59.168130 0.547549
F 60.151715 66.885603 0.547549
F 69.060292 59.167273 0.547096
F 69.060291 66.884746 0.547096
F 60.151863 59.167962 3.275230
F 60.151863 66.885435 3.275230
F 69.060300 59.167273 3.275636
F 69.060299 66.884746 3.275636
F 60.151221 61.739205 6.913367
F 69.060293 61.739765 6.913688
F 62.377102 63.026100 10.551683
F 71.288145 63.026009 10.551739
F 62.376966 57.880973 14.189757
F 62.376966 65.598446 14.189757
F 71.288137 57.881029 14.189791
F 71.288137 65.598502 14.189791
F 62.377115 57.880935 11.461320
F 62.377115 65.598408 11.461320
F 71.288144 57.881029 11.461251
F 71.288144 65.598502 11.461251
F 62.377243 63.026141 7.823294
F 71.288138 63.026009 7.823200
F 55.712244 61.735553 11.465982
F 64.604649 61.739761 11.461254
F 55.718568 59.172963 7.828440
F 55.718568 66.890436 7.828440
F 64.604655 59.167278 7.823204
F 64.604655 66.884751 7.823204
F 55.712114 59.171054 10.551423
F 55.712114 66.888527 10.551423
F 64.604649 59.167277 10.551736
F 64.604649 66.884750 10.551736
F 55.705931 61.737396 14.189658
F 64.604628 61.739762 14.189789
F 57.927634 63.027514 10.551133
F 66.832458 63.026010 10.551739
F 57.925480 57.879968 14.189351
F 57.925480 65.597441 14.189351
F 66.832448 57.881028 14.189791
F 66.832448 65.598502 14.189791
F 57.927863 57.879259 11.462785
F 57.927863 65.596732 11.462784
F 66.832457 57.881028 11.461252
F 66.832457 65.598501 11.461252
F 57.930071 63.028228 7.824935
F 66.832451 63.026010 7.823200
F 60.150627 61.739351 11.461593
F 69.060301 61.739765 11.461251
F 60.151246 59.167833 7.823642
F 60.151246 66.885307 7.823642
F 69.060291 59.167273 7.823200
F 69.060292 66.884746 7.823200
F 60.150616 59.167687 10.551544
F 60.150616 66.885160 10.551544
F 69.060299 59.167273 10.551739
F 69.060299 66.884746 10.551739
F 60.150003 61.739498 14.189686
F 69.060293 61.739765 14.189791
F 62.376858 63.026034 17.827828
F 71.288145 63.026009 17.827843
F 62.377448 57.880870 21.465758
F 62.377448 65.598343 21.465759
F 71.288137 57.881029 21.465894
F 71.288137 65.598502 21.465895
F 62.376873 57.881002 18.737378
F 62.376873 65.598475 18.737378
F 71.288144 57.881029 18.737355
F 71.288144 65.598502 18.737355
F 62.376980 63.026068 15.099348
F 71.288138 63.026009 15.099303
F 55.701279 61.737574 18.736082
F 64.604621 61.739764 18.737356
F 55.705954 59.170318 15.100983
F 55.705954 66.887791 15.100983
F 64.604624 59.167275 15.099305
F 64.604624 66.884748 15.099305
F 55.702255 59.169629 17.825429
F 55.702255 66.887102 17.825429
F 64.604622 59.167274 17.827839
F 64.604622 66.884747 17.827840
F 55.710324 61.733685 21.460389
F 64.604609 61.739763 21.465894
F 57.923098 63.026499 17.827604
F 66.832456 63.026010 17.827842
F 57.929832 57.878736 21.463990
F 57.929832 65.596208 21.463990
F 66.832451 57.881028 21.465894
F 66.832451 65.598501 21.465894
F 57.924214 57.880133 18.737030
F 57.924214 65.597606 18.737029
F 66.832455 57.881029 18.737355
F 66.832455 65.598501 18.737355
F 57.925451 63.027208 15.100423
F 66.832449 63.026010 15.099303
F 60.149431 61.739623 18.737473
F 69.060301 61.739765 18.737355
F 60.150014 59.167542 15.099509
F 60.150014 66.885015 15.099509
F 69.060291 59.167273 15.099303
F 69.060291 66.884746 15.099303
F 60.149578 59.167390 17.827697
F 60.149578 66.884863 17.827697
F 69.060299 59.167273 17.827842
F 69.060299 66.884746 17.827842
F 60.149913 61.739687 21.465739
F 69.060293 61.739765 21.465895
F 53.529022 63.033531 3.255733
F 53.492532 63.030055 15.101469
F 53.484239 65.594380 18.724080
F 53.484239 57.876907 18.724080
F 53.517312 65.582529 21.446252
F 53.517312 57.865056 21.446252
F 53.482991 63.027357 17.823266
F 53.520119 63.034064 7.832169
F 53.506301 65.592175 11.469136
F 53.506301 57.874702 11.469136
F 53.493750 65.593506 14.190261
F 53.493750 57.876033 14.190261
F 53.507759 63.033213 10.552079
F 53.499603 63.022907 0.534936
F 53.529720 65.588624 4.188855
F 53.529720 57.871151 4.188855
F 53.521314 65.589378 6.909953
F 53.521314 57.871905 6.909953
F 55.722719 69.451264 4.188316
F 64.604681 69.457229 4.185152
F 55.718484 69.452245 6.910384
F 64.604658 69.457231 6.913684
F 60.151726 69.456521 4.185574
F 69.060301 69.457238 4.185148
F 60.151221 69.456677 6.913367
F 69.060293 69.457238 6.913688
F 55.712244 69.453026 11.465982
F 64.604649 69.457233 11.461255
F 55.705931 69.454869 14.189658
F 64.604628 69.457234 14.189789
F 60.150627 69.456824 11.461593
F 69.060301 69.457238 11.461251
F 60.150003 69.456971 14.189686
F 69.060293 69.457238 14.189791
F 55.701279 69.455046 18.736082
F 64.604621 69.457236 18.737356
F 55.710324 69.451158 21.460389
F 64.604609 69.457236 21.465894
F 60.149431 69.457096 18.737474
F 69.060301 69.457238 18.737355
F 60.149913 69.457159 21.465739
F 69.060293 69.457238 21.465894
F 80.199523 1.286243 3.275635
F 80.199523 9.003712 3.275635
F 89.110895 1.286243 3.275636
F 89.110895 9.003712 3.275636
F 80.199514 3.858734 6.913687
F 80.199514 11.576203 6.913687
F 89.110886 3.858734 6.913687
F 89.110886 11.576203 6.913688
F 80.199521 3.858734 4.185148
F 80.199521 11.576203 4.185148
F 89.110894 3.858734 4.185149
F 89.110894 11.576203 4.185149
F 80.199515 1.286243 0.547097
F 80.199515 9.003712 0.547097
F 89.110887 1.286243 0.547097
F 89.110887 9.003712 0.547097
F 82.427366 7.717468 4.185149
F 77.971672 7.717468 21.465894
F 73.515990 7.717468 4.185148
F 86.883044 7.717468 21.465894
F 82.427357 5.144978 0.547097
F 82.427357 12.862448 0.547097
F 73.515982 5.144977 0.547096
F 73.515982 12.862448 0.547096
F 82.427364 5.144978 3.275635
F 82.427364 12.862448 3.275636
F 73.515989 5.144977 3.275636
F 73.515989 12.862448 3.275636
F 82.427358 7.717468 6.913687
F 77.971678 12.862448 17.827842
F 73.515983 7.717468 6.913687
F 77.971678 5.144978 17.827842
F 84.655209 1.286244 3.275635
F 84.655209 9.003712 3.275635
F 75.743835 1.286243 3.275636
F 75.743835 9.003712 3.275636
F 84.655199 3.858734 6.913687
F 84.655199 11.576203 6.913687
F 75.743826 3.858734 6.913687
F 75.743826 11.576203 6.913687
F 84.655207 3.858734 4.185149
F 84.655207 11.576203 4.185148
F 75.743834 3.858734 4.185149
F 75.743834 11.576203 4.185148
F 84.655201 1.286244 0.547097
F 84.655201 9.003713 0.547097
F 75.743828 1.286243 0.547097
F 75.743827 9.003712 0.547097
F 86.883052 7.717468 4.185149
F 86.883050 12.862448 17.827842
F 77.971679 7.717468 4.185148
F 86.883050 5.144978 17.827842
F 86.883042 5.144978 0.547097
F 86.883042 12.862448 0.547097
F 77.971670 5.144978 0.547097
F 77.971670 12.862448 0.547096
F 86.883050 5.144978 3.275636
F 86.883050 12.862448 3.275636
F 77.971678 5.144978 3.275635
F 77.971678 12.862448 3.275636
F 86.883044 7.717468 6.913687
F 77.971670 12.862448 15.099303
F 77.971672 7.717468 6.913687
F 77.971670 5.144978 15.099303
F 80.199523 1.286243 10.551739
F 80.199523 9.003712 10.551739
F 89.110895 1.286243 10.551739
F 89.110895 9.003712 10.551739
F 80.199514 3.858734 14.189790
F 80.199514 11.576203 14.189790
F 89.110885 3.858734 14.189790
F 89.110885 11.576203 14.189790
F 80.199521 3.858734 11.461252
F 80.199521 11.576203 11.461252
F 89.110894 3.858734 11.461252
F 89.110894 11.576203 11.461252
F 80.199515 1.286243 7.823200
F 80.199515 9.003712 7.823200
F 89.110887 1.286243 7.823200
F 89.110887 9.003712 7.823200
F 82.427366 7.717468 11.461252
F 86.883042 12.862448 15.099303
F 73.515990 7.717468 11.461252
F 86.883042 5.144978 15.099304
F 82.427357 5.144978 7.823200
F 82.427357 12.862448 7.823200
F 73.515982 5.144977 7.823200
F 73.515982 12.862448 7.823200
F 82.427364 5.144978 10.551738
F 82.427364 12.862448 10.551739
F 73.515989 5.144977 10.551739
F 73.515989 12.862448 10.551739
F 82.427358 7.717468 14.189790
F 77.971679 7.717468 18.737355
F 73.515983 7.717468 14.189791
F 86.883052 7.717468 18.737355
F 84.655209 1.286244 10.551739
F 84.655209 9.003712 10.551739
F 75.743835 1.286243 10.551739
F 75.743835 9.003712 10.551739
F 84.655199 3.858734 14.189790
F 84.655199 11.576203 14.189790
F 75.743826 3.858734 14.189790
F 75.743826 11.576203 14.189791
F 84.655207 3.858734 11.461252
F 84.655207 11.576203 11.461252
F 75.743834 3.858734 11.461252
F 75.743834 11.576203 11.461251
F 84.655201 1.286244 7.823200
F 84.655201 9.003713 7.823200
F 75.743828 1.286243 7.823200
F 75.743828 9.003712 7.823200
F 86.883052 7.717468 11.461252
F 75.743828 9.003712 15.099303
F 77.971679 7.717468 11.461252
F 75.743828 1.286243 15.099303
F 86.883042 5.144978 7.823200
F 86.883042 12.862448 7.823200
F 77.971670 5.144978 7.823200
F 77.971670 12.862448 7.823200
F 86.883050 5.144978 10.551739
F 86.883050 12.862448 10.551739
F 77.971678 5.144978 10.551739
F 77.971678 12.862448 10.551739
F 86.883044 7.717468 14.189790
F 84.655201 9.003713 15.099303
F 77.971672 7.717468 14.189790
F 84.655201 1.286244 15.099304
F 80.199523 1.286244 17.827842
F 80.199523 9.003712 17.827842
F 89.110895 1.286243 17.827842
F 89.110895 9.003712 17.827842
F 80.199514 3.858734 21.465894
F 80.199514 11.576203 21.465894
F 89.110885 3.858734 21.465894
F 89.110885 11.576203 21.465894
F 80.199521 3.858734 18.737355
F 80.199521 11.576203 18.737355
F 89.110894 3.858734 18.737355
F 89.110894 11.576203 18.737355
F 80.199515 1.286244 15.099303
F 80.199515 9.003712 15.099303
F 89.110887 1.286243 15.099303
F 89.110887 9.003712 15.099303
F 82.427366 7.717468 18.737355
F 75.743834 11.576203 18.737355
F 73.515990 7.717468 18.737355
F 75.743834 3.858734 18.737355
F 82.427357 5.144978 15.099304
F 82.427357 12.862448 15.099303
F 73.515982 5.144977 15.099303
F 73.515982 12.862448 15.099303
F 82.427364 5.144978 17.827842
F 82.427364 12.862448 17.827842
F 73.515989 5.144977 17.827842
F 73.515989 12.862448 17.827842
F 82.427358 7.717468 21.465894
F 84.655207 11.576203 18.737355
F 73.515983 7.717468 21.465894
F 84.655207 3.858734 18.737355
F 84.655209 1.286244 17.827842
F 84.655209 9.003712 17.827842
F 75.743835 1.286243 17.827842
F 75.743835 9.003712 17.827842
F 84.655199 3.858734 21.465894
F 84.655199 11.576203 21.465894
F 75.743826 3.858734 21.465894
F 75.743826 11.576203 21.465894
F 80.199523 24.438656 3.275635
F 80.199523 16.721185 3.275636
F 89.110895 24.438656 3.275636
F 89.110895 16.721185 3.275636
F 80.199514 27.011146 6.913687
F 80.199514 19.293676 6.913687
F 89.110885 27.011146 6.913687
F 89.110885 19.293676 6.913687
F 80.199521 27.011147 4.185148
F 80.199521 19.293676 4.185148
F 89.110894 27.011146 4.185149
F 89.110894 19.293676 4.185148
F 80.199515 24.438656 0.547097
F 80.199515 16.721185 0.547096
F 89.110887 24.438656 0.547097
F 89.110887 16.721184 0.547097
F 82.427366 15.434939 4.185148
F 82.427366 23.152412 4.185149
F 73.515990 15.434940 4.185148
F 73.515990 23.152412 4.185148
F 82.427357 20.579921 0.547097
F 73.515982 20.579921 0.547096
F 82.427364 20.579921 3.275635
F 73.515989 20.579921 3.275636
F 82.427358 15.434939 6.913687
F 82.427358 23.152412 6.913687
F 73.515983 15.434940 6.913688
F 73.515983 23.152412 6.913688
F 84.655209 24.438656 3.275635
F 84.655209 16.721185 3.275636
F 75.743835 24.438656 3.275636
F 75.743835 16.721184 3.275636
F 84.655199 27.011146 6.913687
F 84.655199 19.293676 6.913687
F 75.743826 27.011147 6.913687
F 75.743826 19.293676 6.913688
F 84.655207 27.011147 4.185149
F 84.655207 19.293676 4.185148
F 75.743834 27.011147 4.185149
F 75.743834 19.293676 4.185148
F 84.655201 24.438656 0.547097
F 84.655201 16.721185 0.547097
F 75.743828 24.438656 0.547097
F 75.743828 16.721184 0.547097
F 86.883052 15.434939 4.185148
F 86.883052 23.152412 4.185149
F 77.971679 15.434939 4.185148
F 77.971679 23.152412 4.185148
F 86.883042 20.579921 0.547097
F 77.971670 20.579921 0.547097
F 86.883050 20.579921 3.275636
F 77.971678 20.579921 3.275636
F 86.883044 15.434939 6.913687
F 86.883044 23.152412 6.913687
F 77.971671 15.434939 6.913687
F 77.971672 23.152412 6.913687
F 80.199523 24.438656 10.551739
F 80.199523 16.721185 10.551739
F 89.110895 24.438656 10.551739
F 89.110895 16.721185 10.551739
F 80.199514 27.011147 14.189790
F 80.199514 19.293676 14.189790
F 89.110885 27.011146 14.189790
F 89.110885 19.293676 14.189790
F 80.199521 27.011147 11.461251
F 80.199521 19.293676 11.461251
F 89.110894 27.011147 11.461252
F 89.110894 19.293676 11.461251
F 80.199515 24.438656 7.823200
F 80.199515 16.721185 7.823200
F 89.110887 24.438656 7.823200
F 89.110887 16.721184 7.823200
F 82.427366 15.434939 11.461251
F 82.427366 23.152412 11.461252
F 73.515990 15.434940 11.461251
F 73.515990 23.152412 11.461252
F 82.427357 20.579921 7.823200
F 73.515982 20.579921 7.823200
F 82.427364 20.579921 10.551739
F 73.515989 20.579921 10.551739
F 82.427358 15.434939 14.189790
F 82.427358 23.152412 14.189790
F 73.515983 15.434940 14.189791
F 73.515983 23.152412 14.189791
F 84.655209 24.438656 10.551739
F 84.655209 16.721185 10.551739
F 75.743835 24.438656 10.551739
F 75.743835 16.721184 10.551739
F 84.655199 27.011146 14.189790
F 84.655199 19.293676 14.189790
F 75.743826 27.011147 14.189790
F 75.743826 19.293676 14.189791
F 84.655207 27.011147 11.461252
F 84.655207 19.293676 11.461251
F 75.743834 27.011147 11.461252
F 75.743834 19.293676 11.461252
F 84.655201 24.438656 7.823200
F 84.655201 16.721185 7.823200
F 75.743828 24.438656 7.823200
F 75.743828 16.721184 7.823200
F 86.883052 15.434939 11.461252
F 86.883052 23.152412 11.461252
F 77.971679 15.434939 11.461251
F 77.971679 23.152412 11.461252
F 86.883042 20.579921 7.823200
F 77.971670 20.579921 7.823200
F 86.883050 20.579921 10.551739
F 77.971678 20.579921 10.551739
F 86.883044 15.434939 14.189790
F 86.883044 23.152412 14.189790
F 77.971672 15.434939 14.189791
F 77.971672 23.152412 14.189790
F 80.199523 24.438656 17.827842
F 80.199523 16.721185 17.827842
F 89.110895 24.438656 17.827842
F 89.110895 16.721185 17.827842
F 80.199514 27.011146 21.465894
F 80.199514 19.293676 21.465894
F 89.110885 27.011146 21.465894
F 89.110885 19.293676 21.465894
F 80.199521 27.011147 18.737355
F 80.199521 19.293676 18.737355
F 89.110894 27.011147 18.737355
F 89.110894 19.293676 18.737355
F 80.199515 24.438656 15.099303
F 80.199515 16.721185 15.099303
F 89.110887 24.438656 15.099303
F 89.110887 16.721185 15.099303
F 82.427366 15.434939 18.737355
F 82.427366 23.152412 18.737355
F 73.515990 15.434940 18.737355
F 73.515990 23.152412 18.737355
F 82.427357 20.579921 15.099303
F 73.515982 20.579921 15.099303
F 82.427364 20.579921 17.827842
F 73.515989 20.579921 17.827843
F 82.427358 15.434939 21.465894
F 82.427358 23.152412 21.465894
F 73.515983 15.434940 21.465895
F 73.515983 23.152412 21.465894
F 84.655209 24.438656 17.827842
F 84.655209 16.721185 17.827842
F 75.743835 24.438656 17.827842
F 75.743835 16.721184 17.827842
F 84.655199 27.011146 21.465894
F 84.655199 19.293676 21.465894
F 75.743826 27.011147 21.465894
F 75.743826 19.293676 21.465894
F 84.655207 27.011147 18.737355
F 84.655207 19.293676 18.737355
F 75.743834 27.011147 18.737355
F 75.743834 19.293676 18.737355
F 84.655201 24.438656 15.099304
F 84.655201 16.721185 15.099303
F 75.743828 24.438656 15.099303
F 75.743828 16.721184 15.099303
F 86.883052 15.434939 18.737355
F 86.883052 23.152412 18.737355
F 77.971679 15.434939 18.737355
F 77.971679 23.152412 18.737355
F 86.883042 20.579921 15.099303
F 77.971670 20.579921 15.099303
F 86.883050 20.579921 17.827842
F 77.971678 20.579921 17.827842
F 86.883044 15.434939 21.465894
F 86.883044 23.152412 21.465894
F 77.971671 15.434939 21.465894
F 77.971672 23.152412 21.465894
F 80.199523 32.156125 3.275636
F 80.199523 39.873597 3.275635
F 89.110895 32.156125 3.275636
F 89.110895 39.873597 3.275636
F 80.199514 34.728616 6.913687
F 89.110886 34.728616 6.913687
F 80.199521 34.728616 4.185148
F 89.110894 34.728616 4.185149
F 80.199515 32.156125 0.547097
F 80.199515 39.873597 0.547096
F 89.110887 32.156125 0.547097
F 89.110887 39.873597 0.547097
F 82.427366 30.869881 4.185149
F 82.427366 38.587352 4.185148
F 73.515990 30.869881 4.185148
F 73.515990 38.587352 4.185148
F 82.427357 28.297390 0.547097
F 82.427357 36.014861 0.547097
F 73.515982 28.297390 0.547096
F 73.515982 36.014860 0.547096
F 82.427364 28.297391 3.275635
F 82.427364 36.014861 3.275636
F 73.515989 28.297390 3.275636
F 73.515989 36.014860 3.275636
F 82.427358 30.869881 6.913687
F 82.427358 38.587352 6.913687
F 73.515983 30.869881 6.913687
F 73.515983 38.587352 6.913688
F 84.655209 32.156125 3.275636
F 84.655209 39.873597 3.275636
F 75.743835 32.156125 3.275636
F 75.743835 39.873597 3.275636
F 84.655199 34.728616 6.913687
F 75.743826 34.728616 6.913687
F 84.655207 34.728616 4.185148
F 75.743834 34.728616 4.185148
F 84.655201 32.156125 0.547097
F 84.655201 39.873598 0.547097
F 75.743828 32.156125 0.547097
F 75.743827 39.873597 0.547097
F 86.883052 30.869881 4.185149
F 86.883052 38.587352 4.185148
F 77.971679 30.869881 4.185148
F 77.971679 38.587352 4.185148
F 86.883042 28.297390 0.547097
F 86.883042 36.014861 0.547097
F 77.971670 28.297390 0.547097
F 77.971670 36.014861 0.547096
F 86.883050 28.297390 3.275636
F 86.883050 36.014861 3.275636
F 77.971678 28.297390 3.275635
F 77.971678 36.014861 3.275636
F 86.883044 30.869881 6.913687
F 86.883044 38.587352 6.913687
F 77.971672 30.869881 6.913687
F 77.971672 38.587352 6.913687
F 80.199523 32.156125 10.551739
F 80.199523 39.873597 10.551739
F 89.110895 32.156125 10.551739
F 89.110895 39.873597 10.551739
F 80.199514 34.728616 14.189790
F 89.110885 34.728616 14.189790
F 80.199521 34.728616 11.461252
F 89.110894 34.728616 11.461252
F 80.199515 32.156125 7.823200
F 80.199515 39.873597 7.823200
F 89.110887 32.156125 7.823200
F 89.110887 39.873597 7.823200
F 82.427366 30.869881 11.461252
F 82.427366 38.587352 11.461251
F 73.515990 30.869881 11.461252
F 73.515990 38.587352 11.461251
F 82.427357 28.297390 7.823200
F 82.427357 36.014861 7.823200
F 73.515982 28.297390 7.823200
F 73.515982 36.014860 7.823200
F 82.427364 28.297391 10.551738
F 82.427364 36.014861 10.551739
F 73.515989 28.297390 10.551739
F 73.515989 36.014860 10.551739
F 82.427358 30.869881 14.189790
F 82.427358 38.587352 14.189790
F 73.515983 30.869881 14.189791
F 73.515983 38.587352 14.189791
F 84.655209 32.156125 10.551739
F 84.655209 39.873597 10.551739
F 75.743835 32.156125 10.551739
F 75.743835 39.873597 10.551739
F 84.655199 34.728616 14.189790
F 75.743826 34.728616 14.189791
F 84.655207 34.728616 11.461252
F 75.743834 34.728616 11.461251
F 84.655201 32.156125 7.823200
F 84.655201 39.873597 7.823200
F 75.743828 32.156125 7.823200
F 75.743828 39.873597 7.823200
F 86.883052 30.869881 11.461252
F 86.883052 38.587352 11.461252
F 77.971679 30.869881 11.461252
F 77.971679 38.587352 11.461251
F 86.883042 28.297390 7.823200
F 86.883042 36.014861 7.823200
F 77.971670 28.297390 7.823200
F 77.971670 36.014861 7.823200
F 86.883050 28.297390 10.551739
F 86.883050 36.014861 10.551739
F 77.971678 28.297390 10.551739
F 77.971678 36.014861 10.551739
F 86.883044 30.869881 14.189790
F 86.883044 38.587352 14.189790
F 77.971672 30.869881 14.189790
F 77.971672 38.587352 14.189790
F 80.199523 32.156125 17.827842
F 80.199523 39.873597 17.827842
F 89.110895 32.156125 17.827842
F 89.110895 39.873597 17.827842
F 80.199514 34.728616 21.465894
F 89.110885 34.728616 21.465894
F 80.199521 34.728616 18.737355
F 89.110894 34.728616 18.737355
F 80.199515 32.156125 15.099303
F 80.199515 39.873597 15.099303
F 89.110887 32.156125 15.099303
F 89.110887 39.873597 15.099303
F 82.427366 30.869881 18.737355
F 82.427366 38.587352 18.737355
F 73.515990 30.869881 18.737355
F 73.515990 38.587352 18.737355
F 82.427357 28.297390 15.099303
F 82.427357 36.014861 15.099303
F 73.515982 28.297390 15.099303
F 73.515982 36.014860 15.099303
F 82.427364 28.297391 17.827842
F 82.427364 36.014861 17.827842
F 73.515989 28.297390 17.827842
F 73.515989 36.014860 17.827842
F 82.427358 30.869881 21.465894
F 82.427358 38.587352 21.465894
F 73.515983 30.869881 21.465894
F 73.515983 38.587352 21.465894
F 84.655209 32.156125 17.827842
F 84.655209 39.873597 17.827842
F 75.743835 32.156125 17.827842
F 75.743835 39.873597 17.827842
F 84.655199 34.728616 21.465894
F 75.743826 34.728616 21.465894
F 84.655207 34.728616 18.737355
F 75.743834 34.728616 18.737355
F 84.655201 32.156125 15.099303
F 84.655201 39.873597 15.099303
F 75.743828 32.156125 15.099303
F 75.743828 39.873597 15.099303
F 86.883052 30.869881 18.737355
F 86.883052 38.587352 18.737355
F 77.971679 30.869881 18.737355
F 77.971679 38.587352 18.737355
F 86.883042 28.297390 15.099304
F 86.883042 36.014861 15.099303
F 77.971671 28.297390 15.099303
F 77.971670 36.014861 15.099303
F 86.883050 28.297390 17.827842
F 86.883050 36.014861 17.827842
F 77.971678 28.297390 17.827842
F 77.971678 36.014861 17.827842
F 86.883044 30.869881 21.465894
F 86.883044 38.587352 21.465894
F 77.971672 30.869881 21.465894
F 77.971672 38.587352 21.465894
F 80.199523 47.591068 3.275635
F 80.199523 55.308537 3.275636
F 89.110895 47.591068 3.275636
F 89.110895 55.308537 3.275636
F 80.199514 50.163559 6.913687
F 80.199514 42.446089 6.913687
F 89.110886 50.163559 6.913687
F 89.110886 42.446089 6.913687
F 80.199521 50.163559 4.185148
F 80.199521 42.446089 4.185148
F 89.110894 50.163559 4.185149
F 89.110894 42.446089 4.185148
F 80.199515 47.591068 0.547097
F 80.199515 55.308537 0.547097
F 89.110887 47.591068 0.547097
F 89.110887 55.308537 0.547097
F 82.427366 54.022293 4.185149
F 82.427366 46.304824 4.185149
F 73.515990 54.022293 4.185148
F 73.515990 46.304825 4.185148
F 82.427357 51.449803 0.547097
F 82.427357 43.732334 0.547097
F 73.515982 51.449802 0.547096
F 73.515982 43.732333 0.547096
F 82.427364 51.449803 3.275635
F 82.427364 43.732334 3.275635
F 73.515989 51.449802 3.275636
F 73.515989 43.732333 3.275636
F 82.427358 54.022293 6.913687
F 82.427358 46.304824 6.913687
F 73.515983 54.022294 6.913687
F 73.515983 46.304825 6.913688
F 84.655209 47.591069 3.275635
F 84.655209 55.308537 3.275635
F 75.743835 47.591068 3.275636
F 75.743835 55.308537 3.275636
F 84.655199 50.163559 6.913687
F 84.655199 42.446089 6.913687
F 75.743826 50.163559 6.913687
F 75.743826 42.446089 6.913688
F 84.655207 50.163559 4.185149
F 84.655207 42.446089 4.185149
F 75.743834 50.163559 4.185149
F 75.743834 42.446089 4.185148
F 84.655201 47.591069 0.547097
F 84.655201 55.308538 0.547097
F 75.743828 47.591068 0.547097
F 75.743827 55.308537 0.547097
F 86.883052 54.022293 4.185149
F 86.883052 46.304824 4.185149
F 77.971679 54.022293 4.185148
F 77.971679 46.304824 4.185148
F 86.883042 51.449803 0.547097
F 86.883042 43.732334 0.547097
F 77.971670 51.449803 0.547097
F 77.971670 43.732333 0.547097
F 86.883050 51.449803 3.275636
F 86.883050 43.732333 3.275636
F 77.971678 51.449803 3.275635
F 77.971678 43.732333 3.275636
F 86.883044 54.022293 6.913687
F 86.883044 46.304824 6.913687
F 77.971672 54.022293 6.913687
F 77.971672 46.304824 6.913687
F 80.199523 47.591068 10.551739
F 80.199523 55.308537 10.551739
F 89.110895 47.591068 10.551739
F 89.110895 55.308537 10.551739
F 80.199514 50.163559 14.189790
F 80.199514 42.446089 14.189790
F 89.110885 50.163559 14.189790
F 89.110885 42.446089 14.189790
F 80.199521 50.163559 11.461252
F 80.199521 42.446089 11.461251
F 89.110894 50.163559 11.461252
F 89.110894 42.446089 11.461251
F 80.199515 47.591069 7.823200
F 80.199515 55.308537 7.823200
F 89.110887 47.591068 7.823200
F 89.110887 55.308537 7.823200
F 82.427366 54.022293 11.461252
F 82.427366 46.304824 11.461252
F 73.515990 54.022293 11.461252
F 73.515990 46.304824 11.461252
F 82.427357 51.449803 7.823200
F 82.427357 43.732334 7.823200
F 73.515982 51.449802 7.823200
F 73.515982 43.732333 7.823200
F 82.427364 51.449803 10.551738
F 82.427364 43.732334 10.551739
F 73.515989 51.449802 10.551739
F 73.515989 43.732333 10.551739
F 82.427358 54.022293 14.189790
F 82.427358 46.304824 14.189790
F 73.515983 54.022293 14.189791
F 73.515983 46.304825 14.189791
F 84.655209 47.591069 10.551739
F 84.655209 55.308537 10.551739
F 75.743835 47.591068 10.551739
F 75.743835 55.308537 10.551739
F 84.655199 50.163559 14.189790
F 84.655199 42.446088 14.189790
F 75.743826 50.163559 14.189790
F 75.743826 42.446089 14.189791
F 84.655207 50.163559 11.461252
F 84.655207 42.446089 11.461252
F 75.743834 50.163559 11.461252
F 75.743834 42.446089 11.461251
F 84.655201 47.591069 7.823200
F 84.655201 55.308538 7.823200
F 75.743828 47.591068 7.823200
F 75.743828 55.308537 7.823200
F 86.883052 54.022293 11.461252
F 86.883052 46.304824 11.461252
F 77.971679 54.022293 11.461252
F 77.971679 46.304824 11.461252
F 86.883042 51.449803 7.823200
F 86.883042 43.732334 7.823200
F 77.971670 51.449803 7.823200
F 77.971670 43.732333 7.823200
F 86.883050 51.449803 10.551739
F 86.883050 43.732334 10.551739
F 77.971678 51.449803 10.551739
F 77.971678 43.732333 10.551739
F 86.883044 54.022293 14.189790
F 86.883044 46.304824 14.189790
F 77.971672 54.022293 14.189790
F 77.971672 46.304824 14.189790
F 80.199523 47.591069 17.827842
F 80.199523 55.308537 17.827842
F 89.110895 47.591068 17.827842
F 89.110895 55.308537 17.827842
F 80.199514 50.163559 21.465894
F 80.199514 42.446089 21.465894
F 89.110885 50.163559 21.465894
F 89.110885 42.446089 21.465894
F 80.199521 50.163559 18.737355
F 80.199521 42.446089 18.737355
F 89.110894 50.163559 18.737355
F 89.110894 42.446089 18.737355
F 80.199515 47.591069 15.099303
F 80.199515 55.308537 15.099303
F 89.110887 47.591068 15.099303
F 89.110887 55.308537 15.099303
F 82.427366 54.022293 18.737355
F 82.427366 46.304824 18.737355
F 73.515990 54.022293 18.737355
F 73.515990 46.304825 18.737355
F 82.427357 51.449803 15.099304
F 82.427357 43.732334 15.099303
F 73.515982 51.449802 15.099303
F 73.515982 43.732333 15.099303
F 82.427364 51.449803 17.827842
F 82.427364 43.732334 17.827842
F 73.515989 51.449802 17.827842
F 73.515989 43.732333 17.827843
F 82.427358 54.022293 21.465894
F 82.427358 46.304824 21.465894
F 73.515983 54.022294 21.465894
F 73.515983 46.304825 21.465894
F 84.655209 47.591069 17.827842
F 84.655209 55.308537 17.827842
F 75.743835 47.591068 17.827842
F 75.743835 55.308537 17.827842
F 84.655199 50.163559 21.465894
F 84.655199 42.446089 21.465894
F 75.743826 50.163559 21.465894
F 75.743826 42.446089 21.465894
F 84.655207 50.163559 18.737355
F 84.655207 42.446089 18.737355
F 75.743834 50.163559 18.737355
F 75.743834 42.446089 18.737355
F 84.655201 47.591069 15.099304
F 84.655201 55.308538 15.099303
F 75.743828 47.591068 15.099303
F 75.743828 55.308537 15.099303
F 86.883052 54.022293 18.737355
F 86.883052 46.304824 18.737355
F 77.971679 54.022293 18.737355
F 77.971679 46.304824 18.737355
F 86.883042 51.449803 15.099304
F 86.883042 43.732333 15.099303
F 77.971670 51.449803 15.099303
F 77.971670 43.732333 15.099303
F 86.883050 51.449803 17.827842
F 86.883050 43.732333 17.827842
F 77.971678 51.449803 17.827842
F 77.971678 43.732333 17.827842
F 86.883044 54.022293 21.465894
F 86.883044 46.304824 21.465894
F 77.971672 54.022293 21.465894
F 77.971672 46.304824 21.465894
F 80.199523 63.026010 3.275635
F 89.110895 63.026010 3.275636
F 80.199514 57.881028 6.913687
F 80.199514 65.598501 6.913687
F 89.110886 57.881028 6.913688
F 89.110885 65.598501 6.913687
F 80.199521 57.881028 4.185148
F 80.199521 65.598501 4.185148
F 89.110894 57.881028 4.185149
F 89.110894 65.598501 4.185148
F 80.199515 63.026010 0.547096
F 89.110887 63.026010 0.547097
F 82.427366 61.739765 4.185148
F 73.515990 61.739765 4.185148
F 82.427357 59.167273 0.547097
F 82.427357 66.884746 0.547097
F 73.515982 59.167273 0.547096
F 73.515982 66.884746 0.547096
F 82.427364 59.167273 3.275636
F 82.427364 66.884746 3.275635
F 73.515989 59.167273 3.275636
F 73.515989 66.884746 3.275636
F 82.427358 61.739765 6.913687
F 73.515983 61.739765 6.913688
F 84.655209 63.026010 3.275636
F 75.743835 63.026010 3.275636
F 84.655199 57.881028 6.913687
F 84.655199 65.598501 6.913687
F 75.743826 57.881028 6.913687
F 75.743826 65.598501 6.913688
F 84.655207 57.881028 4.185148
F 84.655207 65.598501 4.185148
F 75.743834 57.881028 4.185148
F 75.743834 65.598501 4.185148
F 84.655201 63.026010 0.547097
F 75.743827 63.026010 0.547096
F 86.883052 61.739764 4.185148
F 77.971679 61.739765 4.185148
F 86.883042 59.167273 0.547097
F 86.883042 66.884746 0.547097
F 77.971670 59.167273 0.547096
F 77.971670 66.884746 0.547097
F 86.883050 59.167273 3.275636
F 86.883050 66.884746 3.275636
F 77.971678 59.167273 3.275636
F 77.971678 66.884746 3.275636
F 86.883044 61.739765 6.913687
F 77.971671 61.739765 6.913687
F 80.199523 63.026010 10.551739
F 89.110895 63.026010 10.551739
F 80.199514 57.881028 14.189790
F 80.199514 65.598501 14.189790
F 89.110885 57.881028 14.189790
F 89.110885 65.598501 14.189790
F 80.199521 57.881028 11.461252
F 80.199521 65.598501 11.461251
F 89.110894 57.881028 11.461252
F 89.110894 65.598501 11.461251
F 80.199515 63.026010 7.823200
F 89.110887 63.026010 7.823200
F 82.427366 61.739764 11.461251
F 73.515990 61.739765 11.461251
F 82.427357 59.167273 7.823200
F 82.427357 66.884746 7.823200
F 73.515982 59.167273 7.823200
F 73.515982 66.884746 7.823200
F 82.427364 59.167273 10.551739
F 82.427364 66.884746 10.551739
F 73.515989 59.167273 10.551739
F 73.515989 66.884746 10.551739
F 82.427358 61.739765 14.189790
F 73.515983 61.739765 14.189791
F 84.655209 63.026010 10.551739
F 75.743835 63.026010 10.551739
F 84.655199 57.881028 14.189790
F 84.655199 65.598501 14.189790
F 75.743826 57.881028 14.189791
F 75.743826 65.598502 14.189791
F 84.655207 57.881028 11.461252
F 84.655207 65.598501 11.461251
F 75.743834 57.881028 11.461251
F 75.743834 65.598501 11.461251
F 84.655201 63.026010 7.823200
F 75.743828 63.026010 7.823200
F 86.883052 61.739764 11.461252
F 77.971679 61.739765 11.461251
F 86.883042 59.167273 7.823200
F 86.883042 66.884746 7.823200
F 77.971670 59.167273 7.823200
F 77.971670 66.884746 7.823200
F 86.883050 59.167273 10.551739
F 86.883050 66.884746 10.551739
F 77.971678 59.167273 10.551739
F 77.971678 66.884746 10.551739
F 86.883044 61.739765 14.189790
F 77.971672 61.739764 14.189791
F 80.199523 63.026010 17.827842
F 89.110895 63.026010 17.827842
F 80.199514 57.881028 21.465894
F 80.199514 65.598501 21.465894
F 89.110885 57.881028 21.465894
F 89.110885 65.598501 21.465894
F 80.199521 57.881028 18.737355
F 80.199521 65.598501 18.737355
F 89.110894 57.881028 18.737355
F 89.110894 65.598501 18.737355
F 80.199515 63.026010 15.099303
F 89.110887 63.026010 15.099303
F 82.427366 61.739765 18.737355
F 73.515990 61.739765 18.737355
F 82.427357 59.167273 15.099303
F 82.427357 66.884746 15.099303
F 73.515982 59.167273 15.099303
F 73.515982 66.884746 15.099303
F 82.427364 59.167273 17.827842
F 82.427364 66.884746 17.827842
F 73.515989 59.167273 17.827842
F 73.515989 66.884746 17.827843
F 82.427358 61.739764 21.465894
F 73.515983 61.739765 21.465894
F 84.655209 63.026010 17.827842
F 75.743835 63.026010 17.827842
F 84.655199 57.881028 21.465894
F 84.655199 65.598501 21.465894
F 75.743826 57.881028 21.465894
F 75.743826 65.598501 21.465894
F 84.655207 57.881028 18.737355
F 84.655207 65.598501 18.737355
F 75.743834 57.881028 18.737355
F 75.743834 65.598501 18.737355
F 84.655201 63.026010 15.099303
F 75.743828 63.026010 15.099303
F 86.883052 61.739765 18.737355
F 77.971679 61.739765 18.737355
F 86.883042 59.167273 15.099303
F 86.883042 66.884746 15.099303
F 77.971670 59.167273 15.099303
F 77.971670 66.884746 15.099303
F 86.883050 59.167273 17.827842
F 86.883050 66.884746 17.827842
F 77.971678 59.167273 17.827842
F 77.971678 66.884746 17.827842
F 86.883044 61.739765 21.465894
F 77.971671 61.739765 21.465894
F 82.427366 69.457237 4.185149
F 77.971672 69.457237 21.465894
F 73.515990 69.457237 4.185148
F 86.883044 69.457237 21.465894
F 82.427358 69.457237 6.913687
F 73.515983 69.457238 6.913688
F 86.883052 69.457237 4.185149
F 77.971679 69.457237 4.185148
F 86.883044 69.457237 6.913687
F 77.971672 69.457237 6.913687
F 82.427366 69.457237 11.461252
F 73.515990 69.457237 11.461252
F 82.427358 69.457237 14.189790
F 77.971679 69.457237 18.737355
F 73.515983 69.457237 14.189791
F 86.883052 69.457237 18.737355
F 86.883052 69.457237 11.461252
F 77.971679 69.457237 11.461252
F 86.883044 69.457237 14.189790
F 77.971672 69.457237 14.189790
F 82.427366 69.457237 18.737355
F 73.515990 69.457237 18.737355
F 82.427358 69.457237 21.465894
F 73.515983 69.457238 21.465894
F 98.025563 1.284949 3.276503
F 98.025563 9.002417 3.276503
F 98.024932 3.859875 6.914445
F 98.024932 11.577344 6.914445
F 98.023842 3.858728 4.185228
F 98.023842 11.576198 4.185227
F 98.023601 1.286209 0.547186
F 98.023601 9.003678 0.547186
F 91.338742 7.717469 4.185148
F 106.922870 8.981048 17.407750
F 100.261701 7.718741 4.183998
F 100.261701 0.001272 4.183998
F 91.338729 5.144977 0.547097
F 91.338729 12.862447 0.547096
F 100.255780 5.145315 0.547564
F 100.255779 12.862785 0.547564
F 91.338740 5.144977 3.275636
F 91.338740 12.862448 3.275636
F 100.257396 5.141906 3.278094
F 100.257396 12.859376 3.278094
F 91.338733 7.717468 6.913687
F 106.922870 1.263579 17.407750
F 100.255720 7.720150 6.914929
F 100.255720 0.002682 6.914929
F 93.566641 1.286242 3.275636
F 93.566641 9.003712 3.275636
F 102.502455 1.283341 3.269803
F 102.502455 9.000810 3.269803
F 93.566618 3.858734 6.913687
F 93.566618 11.576204 6.913687
F 102.496908 3.860677 6.905388
F 102.496908 11.578146 6.905388
F 93.566628 3.858746 4.185141
F 93.566628 11.576216 4.185141
F 102.508209 3.866163 4.170691
F 102.508209 11.583633 4.170691
F 93.566626 1.286232 0.547088
F 93.566626 9.003701 0.547088
F 102.501044 1.281354 0.535572
F 102.501044 8.998823 0.535572
F 95.794946 7.717572 4.185073
F 95.794946 0.000103 4.185073
F 104.809152 7.749954 4.055057
F 104.809152 0.032485 4.055057
F 95.794525 5.144959 0.547105
F 95.794525 12.862430 0.547105
F 104.776495 5.126146 0.431247
F 104.776495 12.843617 0.431247
F 95.794797 5.144861 3.275706
F 95.794797 12.862331 3.275706
F 104.735376 5.151029 3.180426
F 104.735377 12.868499 3.180427
F 95.794692 7.717555 6.913737
F 95.794692 0.000086 6.913737
F 104.723655 7.709988 6.806385
F 104.720489 7.717442 21.371939
F 98.024302 1.285275 10.552355
F 98.024302 9.002744 10.552355
F 98.023912 3.859622 14.190358
F 98.023912 11.577092 14.190358
F 98.022817 3.858483 11.461391
F 98.022817 11.575953 11.461391
F 98.023385 1.286370 7.823242
F 98.023385 9.003839 7.823242
F 91.338741 7.717469 11.461251
F 95.794808 0.000104 21.465983
F 100.257278 7.717726 11.460587
F 100.257278 0.000257 11.460587
F 91.338732 5.144977 7.823200
F 91.338732 12.862447 7.823200
F 100.259453 5.144241 7.822266
F 100.259453 12.861711 7.822266
F 91.338739 5.144978 10.551739
F 91.338739 12.862448 10.551739
F 100.253420 5.142809 10.552699
F 100.253420 12.860280 10.552699
F 91.338732 7.717468 14.189790
F 95.794808 7.717573 21.465983
F 100.251440 7.719194 14.190677
F 100.251440 0.001725 14.190677
F 93.566612 1.286244 10.551738
F 93.566612 9.003713 10.551738
F 102.490772 1.285327 10.541609
F 102.490772 9.002796 10.541609
F 93.566591 3.858731 14.189788
F 93.566591 11.576200 14.189788
F 102.485109 3.858033 14.179741
F 102.485109 11.575502 14.179741
F 93.566608 3.858745 11.461244
F 93.566608 11.576214 11.461243
F 102.497729 3.864191 11.446487
F 102.497729 11.581660 11.446487
F 93.566612 1.286232 7.823191
F 93.566612 9.003701 7.823191
F 102.504120 1.279222 7.807204
F 102.504120 8.996691 7.807204
F 95.794668 7.717501 11.461222
F 95.794668 0.000032 11.461222
F 104.784841 7.744583 11.330614
F 104.784841 0.027114 11.330614
F 95.794802 5.144908 7.823146
F 95.794802 12.862378 7.823146
F 104.798153 5.115954 7.690395
F 104.798153 12.833424 7.690395
F 95.794588 5.144923 10.551769
F 95.794588 12.862393 10.551769
F 104.708849 5.155247 10.441388
F 104.708849 12.872717 10.441388
F 95.794459 7.717494 14.189802
F 95.794459 0.000025 14.189802
F 104.694431 7.704522 14.079173
F 104.684359 12.879221 17.720743
F 98.023733 1.285403 17.828496
F 98.023733 9.002872 17.828496
F 98.023753 3.859482 21.466524
F 98.023753 11.576951 21.466524
F 98.021564 3.858136 18.737788
F 98.021564 11.575605 18.737787
F 98.022193 1.286658 15.099600
F 98.022194 9.004126 15.099600
F 91.338739 7.717469 18.737355
F 104.684359 5.161751 17.720743
F 100.254421 7.717104 18.738087
F 95.794332 12.862451 17.827834
F 91.338730 5.144977 15.099303
F 91.338730 12.862447 15.099303
F 100.255382 5.145140 15.098919
F 100.255382 12.862610 15.098919
F 91.338738 5.144978 17.827842
F 91.338738 12.862448 17.827842
F 100.249394 5.143707 17.828524
F 100.249394 12.861177 17.828524
F 91.338734 7.717468 21.465894
F 95.794332 5.144981 17.827834
F 100.255486 7.720212 21.467907
F 100.255486 0.002743 21.467907
F 93.566594 1.286248 17.827840
F 93.566594 9.003717 17.827840
F 102.482492 1.287176 17.820104
F 102.482492 9.004645 17.820104
F 93.566581 3.858730 21.465890
F 93.566581 11.576199 21.465890
F 102.488830 3.861247 21.460487
F 102.488829 11.578716 21.460487
F 93.566582 3.858743 18.737349
F 93.566583 11.576212 18.737348
F 102.486634 3.862545 18.727694
F 102.486634 11.580015 18.727694
F 93.566589 1.286233 15.099296
F 93.566589 9.003702 15.099296
F 102.491643 1.281835 15.087450
F 102.491643 8.999304 15.087450
F 95.794545 7.717461 18.737352
F 104.771966 12.837255 14.973152
F 104.764551 7.743263 18.622844
F 104.764551 0.025794 18.622844
F 95.794580 5.144968 15.099290
F 95.794580 12.862438 15.099289
F 104.771966 5.119785 14.973153
F 98.025563 24.437361 3.276503
F 98.025563 16.719890 3.276504
F 98.024932 27.012288 6.914445
F 98.024932 19.294817 6.914445
F 98.023842 27.011141 4.185228
F 98.023842 19.293671 4.185227
F 98.023601 24.438622 0.547186
F 98.023601 16.721151 0.547186
F 91.338742 15.434940 4.185148
F 91.338742 23.152413 4.185148
F 100.261701 15.436212 4.183998
F 100.261702 23.153685 4.183998
F 91.338729 20.579920 0.547096
F 100.255779 20.580258 0.547564
F 91.338740 20.579921 3.275636
F 100.257396 20.576849 3.278094
F 91.338733 15.434940 6.913688
F 91.338733 23.152412 6.913688
F 100.255720 15.437622 6.914929
F 100.255720 23.155094 6.914929
F 93.566641 24.438655 3.275636
F 93.566641 16.721184 3.275636
F 102.502455 24.435754 3.269803
F 102.502455 16.718282 3.269803
F 93.566618 27.011147 6.913687
F 93.566618 19.293677 6.913687
F 102.496908 27.013090 6.905388
F 102.496908 19.295619 6.905388
F 93.566628 27.011159 4.185141
F 93.566628 19.293689 4.185141
F 102.508209 27.018576 4.170691
F 102.508209 19.301106 4.170691
F 93.566626 24.438644 0.547088
F 93.566626 16.721173 0.547088
F 102.501044 24.433767 0.535572
F 102.501044 16.716295 0.535572
F 95.794946 15.435043 4.185073
F 95.794946 23.152515 4.185073
F 104.809152 15.467425 4.055057
F 104.809152 23.184898 4.055057
F 95.794525 20.579903 0.547105
F 104.776495 20.561090 0.431247
F 95.794797 20.579804 3.275707
F 104.735377 20.585972 3.180427
F 95.794692 15.435027 6.913737
F 95.794692 23.152499 6.913737
F 104.723655 15.427459 6.806385
F 104.723655 23.144931 6.806385
F 98.024302 24.437688 10.552355
F 98.024302 16.720216 10.552355
F 98.023912 27.012035 14.190358
F 98.023912 19.294564 14.190358
F 98.022817 27.010896 11.461391
F 98.022817 19.293425 11.461391
F 98.023385 24.438783 7.823242
F 98.023385 16.721311 7.823242
F 91.338741 15.434940 11.461251
F 91.338741 23.152412 11.461251
F 100.257278 15.435197 11.460586
F 100.257278 23.152670 11.460587
F 91.338732 20.579920 7.823200
F 100.259453 20.579184 7.822266
F 91.338739 20.579921 10.551739
F 100.253420 20.577752 10.552699
F 91.338732 15.434939 14.189791
F 91.338732 23.152412 14.189790
F 100.251440 15.436666 14.190677
F 100.251440 23.154138 14.190677
F 93.566612 24.438657 10.551738
F 93.566612 16.721185 10.551738
F 102.490772 24.437740 10.541609
F 102.490772 16.720269 10.541609
F 93.566591 27.011144 14.189788
F 93.566591 19.293673 14.189788
F 102.485109 27.010446 14.179741
F 102.485109 19.292976 14.179741
F 93.566608 27.011157 11.461244
F 93.566608 19.293687 11.461243
F 102.497729 27.016604 11.446487
F 102.497729 19.299133 11.446487
F 93.566612 24.438644 7.823191
F 93.566612 16.721173 7.823191
F 102.504120 24.431635 7.807204
F 102.504120 16.714164 7.807204
F 95.794668 15.434972 11.461222
F 95.794668 23.152445 11.461222
F 104.784841 15.462054 11.330614
F 104.784841 23.179526 11.330614
F 95.794802 20.579851 7.823146
F 104.798153 20.550897 7.690395
F 95.794588 20.579866 10.551770
F 104.708849 20.590190 10.441388
F 95.794459 15.434966 14.189802
F 95.794459 23.152438 14.189802
F 104.694430 15.421994 14.079174
F 104.694430 23.139466 14.079174
F 98.023733 24.437816 17.828496
F 98.023733 16.720344 17.828497
F 98.023753 27.011895 21.466524
F 98.023753 19.294424 21.466525
F 98.021564 27.010548 18.737788
F 98.021564 19.293078 18.737788
F 98.022194 24.439070 15.099600
F 98.022194 16.721599 15.099600
F 91.338739 15.434940 18.737355
F 91.338739 23.152412 18.737355
F 100.254421 15.434575 18.738087
F 100.254421 23.152047 18.738087
F 91.338730 20.579920 15.099303
F 100.255382 20.580083 15.098919
F 91.338738 20.579921 17.827842
F 100.249394 20.578650 17.828524
F 91.338734 15.434940 21.465894
F 91.338734 23.152412 21.465894
F 100.255486 15.437683 21.467907
F 100.255486 23.155156 21.467907
F 93.566594 24.438661 17.827840
F 93.566594 16.721189 17.827840
F 102.482492 24.439589 17.820104
F 102.482492 16.722117 17.820104
F 93.566581 27.011142 21.465890
F 93.566581 19.293672 21.465890
F 102.488830 27.013660 21.460487
F 102.488830 19.296189 21.460487
F 93.566583 27.011155 18.737349
F 93.566583 19.293685 18.737348
F 102.486634 27.014958 18.727694
F 102.486634 19.297488 18.727694
F 93.566589 24.438646 15.099296
F 93.566589 16.721175 15.099295
F 102.491643 24.434248 15.087450
F 102.491643 16.716777 15.087450
F 95.794545 15.434933 18.737351
F 95.794545 23.152405 18.737352
F 104.764551 15.460734 18.622844
F 104.764551 23.178206 18.622844
F 95.794580 20.579911 15.099289
F 104.771966 20.554729 14.973152
F 95.794332 20.579924 17.827834
F 104.684359 20.596694 17.720743
F 95.794808 15.435045 21.465983
F 95.794808 23.152517 21.465983
F 104.720489 15.434914 21.371939
F 104.720489 23.152386 21.371939
F 106.922870 24.415991 17.407750
F 106.922870 16.698520 17.407750
F 98.025563 32.154830 3.276503
F 98.025563 39.872302 3.276504
F 98.024932 34.729757 6.914445
F 98.023842 34.728610 4.185228
F 98.023601 32.156091 0.547186
F 98.023601 39.873563 0.547186
F 91.338742 30.869881 4.185148
F 91.338742 38.587353 4.185148
F 100.261702 30.871154 4.183998
F 100.261701 38.588625 4.183998
F 91.338729 28.297389 0.547097
F 91.338729 36.014860 0.547096
F 100.255779 28.297727 0.547564
F 100.255779 36.015198 0.547564
F 91.338740 28.297390 3.275636
F 91.338740 36.014860 3.275636
F 100.257396 28.294318 3.278094
F 100.257396 36.011789 3.278094
F 91.338733 30.869881 6.913687
F 91.338733 38.587352 6.913688
F 100.255720 30.872563 6.914929
F 100.255720 38.590034 6.914929
F 93.566641 32.156124 3.275636
F 93.566641 39.873597 3.275636
F 102.502455 32.153223 3.269803
F 102.502455 39.870695 3.269803
F 93.566618 34.728616 6.913687
F 102.496908 34.730559 6.905388
F 93.566628 34.728628 4.185141
F 102.508209 34.736045 4.170691
F 93.566626 32.156113 0.547088
F 93.566626 39.873586 0.547088
F 102.501044 32.151236 0.535572
F 102.501044 39.868708 0.535572
F 95.794946 30.869984 4.185073
F 95.794946 38.587455 4.185073
F 104.809152 30.902367 4.055057
F 104.809152 38.619838 4.055057
F 95.794525 28.297372 0.547105
F 95.794525 36.014842 0.547105
F 104.776495 28.278559 0.431247
F 104.776495 35.996029 0.431247
F 95.794797 28.297273 3.275706
F 95.794797 36.014743 3.275706
F 104.735376 28.303441 3.180426
F 104.735377 36.020912 3.180427
F 95.794692 30.869968 6.913737
F 95.794692 38.587439 6.913737
F 104.723655 30.862400 6.806385
F 104.723655 38.579871 6.806385
F 98.024302 32.155156 10.552355
F 98.024302 39.872629 10.552355
F 98.023912 34.729504 14.190358
F 98.022817 34.728365 11.461391
F 98.023385 32.156251 7.823242
F 98.023385 39.873724 7.823242
F 91.338741 30.869881 11.461251
F 91.338741 38.587353 11.461251
F 100.257278 30.870138 11.460587
F 100.257278 38.587610 11.460586
F 91.338732 28.297389 7.823200
F 91.338732 36.014860 7.823200
F 100.259453 28.296654 7.822266
F 100.259453 36.014124 7.822266
F 91.338739 28.297390 10.551739
F 91.338739 36.014861 10.551739
F 100.253420 28.295222 10.552699
F 100.253420 36.012692 10.552699
F 91.338732 30.869881 14.189790
F 91.338732 38.587352 14.189791
F 100.251440 30.871607 14.190677
F 100.251439 38.589078 14.190677
F 93.566612 32.156125 10.551738
F 93.566612 39.873598 10.551738
F 102.490772 32.155209 10.541609
F 102.490772 39.872681 10.541609
F 93.566591 34.728613 14.189788
F 102.485109 34.727915 14.179741
F 93.566608 34.728627 11.461243
F 102.497729 34.734073 11.446487
F 93.566612 32.156113 7.823191
F 93.566612 39.873586 7.823192
F 102.504120 32.149104 7.807204
F 102.504120 39.866576 7.807204
F 95.794668 30.869914 11.461222
F 95.794668 38.587385 11.461222
F 104.784841 30.896995 11.330614
F 104.784841 38.614467 11.330614
F 95.794802 28.297320 7.823146
F 95.794802 36.014791 7.823146
F 104.798153 28.268366 7.690395
F 104.798153 35.985837 7.690395
F 95.794588 28.297335 10.551769
F 95.794588 36.014805 10.551769
F 104.708849 28.307660 10.441388
F 104.708849 36.025130 10.441388
F 95.794459 30.869907 14.189802
F 95.794459 38.587378 14.189802
F 104.694430 30.856935 14.079173
F 104.694431 38.574406 14.079174
F 98.023733 32.155284 17.828496
F 98.023733 39.872757 17.828497
F 98.023753 34.729364 21.466524
F 98.021564 34.728017 18.737788
F 98.022193 32.156539 15.099600
F 98.022194 39.874011 15.099600
F 91.338739 30.869881 18.737355
F 91.338739 38.587353 18.737355
F 100.254421 30.869516 18.738087
F 100.254421 38.586987 18.738087
F 91.338730 28.297390 15.099303
F 91.338730 36.014860 15.099303
F 100.255382 28.297553 15.098919
F 100.255382 36.015023 15.098919
F 91.338738 28.297390 17.827842
F 91.338738 36.014861 17.827842
F 100.249394 28.296119 17.828524
F 100.249394 36.013590 17.828524
F 91.338734 30.869881 21.465894
F 91.338734 38.587352 21.465894
F 100.255486 30.872624 21.467907
F 100.255486 38.590096 21.467907
F 93.566594 32.156130 17.827840
F 93.566594 39.873602 17.827840
F 102.482492 32.157057 17.820104
F 102.482492 39.874530 17.820104
F 93.566581 34.728611 21.465890
F 102.488830 34.731129 21.460487
F 93.566582 34.728625 18.737348
F 102.486634 34.732427 18.727694
F 93.566589 32.156115 15.099296
F 93.566589 39.873587 15.099296
F 102.491643 32.151717 15.087450
F 102.491643 39.869189 15.087450
F 95.794545 30.869874 18.737352
F 95.794545 38.587345 18.737351
F 104.764551 30.895675 18.622844
F 104.764551 38.613146 18.622844
F 95.794580 28.297381 15.099290
F 95.794580 36.014851 15.099289
F 104.771967 28.272198 14.973153
F 104.771966 35.989668 14.973152
F 95.794332 28.297393 17.827834
F 95.794332 36.014864 17.827834
F 104.684359 28.314163 17.720743
F 104.684359 36.031634 17.720743
F 95.794808 30.869986 21.465983
F 95.794808 38.587457 21.465983
F 104.720489 30.869855 21.371939
F 104.720489 38.587326 21.371939
F 106.922870 32.133460 17.407750
F 106.922870 39.850933 17.407750
F 98.025563 47.589774 3.276503
F 98.025563 55.307242 3.276503
F 98.024932 50.164700 6.914445
F 98.024932 42.447230 6.914445
F 98.023842 50.163553 4.185228
F 98.023842 42.446083 4.185227
F 98.023601 47.591034 0.547186
F 98.023601 55.308503 0.547186
F 91.338742 54.022294 4.185148
F 91.338742 46.304825 4.185148
F 100.261702 54.023566 4.183998
F 100.261701 46.306097 4.183998
F 91.338729 51.449802 0.547097
F 91.338729 43.732333 0.547096
F 100.255780 51.450140 0.547564
F 100.255780 43.732671 0.547564
F 91.338740 51.449803 3.275636
F 91.338740 43.732333 3.275636
F 100.257396 51.446731 3.278094
F 100.257396 43.729262 3.278094
F 91.338733 54.022293 6.913687
F 91.338733 46.304824 6.913688
F 100.255720 54.024976 6.914929
F 100.255720 46.307507 6.914929
F 93.566641 47.591068 3.275636
F 93.566641 55.308537 3.275636
F 102.502455 47.588166 3.269803
F 102.502455 55.305635 3.269803
F 93.566618 50.163559 6.913687
F 93.566618 42.446089 6.913687
F 102.496908 50.165502 6.905388
F 102.496908 42.448032 6.905388
F 93.566628 50.163572 4.185141
F 93.566628 42.446101 4.185141
F 102.508209 50.170989 4.170691
F 102.508209 42.453518 4.170691
F 93.566626 47.591057 0.547088
F 93.566626 55.308526 0.547088
F 102.501044 47.586179 0.535572
F 102.501044 55.303648 0.535572
F 95.794946 54.022397 4.185073
F 95.794946 46.304928 4.185073
F 104.809152 54.054779 4.055057
F 104.809152 46.337310 4.055057
F 95.794525 51.449784 0.547105
F 95.794525 43.732315 0.547105
F 104.776495 51.430971 0.431247
F 104.776495 43.713502 0.431247
F 95.794797 51.449686 3.275706
F 95.794797 43.732216 3.275707
F 104.735376 51.455854 3.180426
F 104.735376 43.738384 3.180427
F 95.794692 54.022380 6.913737
F 95.794692 46.304911 6.913737
F 104.723655 54.014813 6.806385
F 104.723655 46.297344 6.806385
F 98.024302 47.590100 10.552355
F 98.024302 55.307569 10.552355
F 98.023912 50.164447 14.190358
F 98.023912 42.446977 14.190358
F 98.022817 50.163308 11.461391
F 98.022817 42.445838 11.461391
F 98.023385 47.591195 7.823242
F 98.023385 55.308664 7.823242
F 91.338741 54.022294 11.461251
F 91.338741 46.304825 11.461251
F 100.257278 54.022551 11.460587
F 100.257278 46.305082 11.460587
F 91.338732 51.449802 7.823200
F 91.338732 43.732333 7.823200
F 100.259453 51.449066 7.822266
F 100.259453 43.731597 7.822266
F 91.338739 51.449803 10.551739
F 91.338739 43.732333 10.551739
F 100.253420 51.447634 10.552699
F 100.253420 43.730165 10.552699
F 91.338732 54.022293 14.189790
F 91.338732 46.304824 14.189790
F 100.251440 54.024019 14.190677
F 100.251440 46.306551 14.190677
F 93.566612 47.591069 10.551738
F 93.566612 55.308538 10.551738
F 102.490772 47.590152 10.541609
F 102.490772 55.307621 10.541609
F 93.566591 50.163556 14.189788
F 93.566591 42.446086 14.189788
F 102.485109 50.162858 14.179741
F 102.485109 42.445388 14.179741
F 93.566608 50.163570 11.461244
F 93.566608 42.446100 11.461244
F 102.497729 50.169016 11.446487
F 102.497729 42.451546 11.446487
F 93.566612 47.591057 7.823191
F 93.566612 55.308526 7.823191
F 102.504120 47.584047 7.807204
F 102.504120 55.301516 7.807204
F 95.794668 54.022326 11.461222
F 95.794668 46.304857 11.461222
F 104.784841 54.049408 11.330614
F 104.784841 46.331939 11.330614
F 95.794802 51.449733 7.823146
F 95.794802 43.732264 7.823146
F 104.798153 51.420779 7.690395
F 104.798153 43.703309 7.690395
F 95.794588 51.449748 10.551769
F 95.794588 43.732278 10.551770
F 104.708849 51.460072 10.441388
F 104.708849 43.742603 10.441388
F 95.794459 54.022319 14.189802
F 95.794459 46.304851 14.189802
F 104.694430 54.009348 14.079174
F 104.694431 46.291879 14.079174
F 98.023733 47.590228 17.828496
F 98.023733 55.307697 17.828496
F 98.023753 50.164307 21.466524
F 98.023753 42.446837 21.466525
F 98.021564 50.162961 18.737788
F 98.021564 42.445490 18.737788
F 98.022194 47.591483 15.099600
F 98.022194 55.308951 15.099600
F 91.338739 54.022294 18.737355
F 91.338739 46.304825 18.737355
F 100.254421 54.021929 18.738087
F 100.254421 46.304460 18.738087
F 91.338730 51.449802 15.099303
F 91.338730 43.732333 15.099303
F 100.255382 51.449965 15.098919
F 100.255382 43.732496 15.098919
F 91.338738 51.449803 17.827842
F 91.338738 43.732333 17.827842
F 100.249394 51.448532 17.828524
F 100.249394 43.731062 17.828524
F 91.338734 54.022293 21.465894
F 91.338734 46.304824 21.465894
F 100.255486 54.025037 21.467907
F 100.255486 46.307568 21.467907
F 93.566594 47.591073 17.827840
F 93.566594 55.308542 17.827840
F 102.482492 47.592001 17.820104
F 102.482492 55.309470 17.820104
F 93.566581 50.163555 21.465890
F 93.566581 42.446084 21.465890
F 102.488830 50.166072 21.460487
F 102.488830 42.448602 21.460487
F 93.566582 50.163568 18.737349
F 93.566583 42.446098 18.737348
F 102.486634 50.167371 18.727694
F 102.486634 42.449900 18.727694
F 93.566589 47.591059 15.099296
F 93.566589 55.308527 15.099296
F 102.491643 47.586660 15.087450
F 102.491643 55.304129 15.087450
F 95.794545 54.022286 18.737352
F 95.794545 46.304818 18.737352
F 104.764551 54.048088 18.622844
F 104.764551 46.330619 18.622844
F 95.794580 51.449793 15.099290
F 95.794580 43.732324 15.099289
F 104.771966 51.424610 14.973153
F 104.771966 43.707141 14.973152
F 95.794332 51.449806 17.827834
F 95.794332 43.732337 17.827834
F 104.684359 51.466576 17.720743
F 104.684359 43.749106 17.720743
F 95.794808 54.022398 21.465983
F 95.794808 46.304930 21.465983
F 104.720489 54.022268 21.371939
F 104.720489 46.304799 21.371939
F 106.922870 47.568404 17.407750
F 106.922870 55.285873 17.407750
F 98.025563 63.024715 3.276504
F 98.024932 57.882169 6.914445
F 98.024932 65.599642 6.914445
F 98.023842 57.881023 4.185227
F 98.023842 65.598496 4.185227
F 98.023601 63.025976 0.547186
F 91.338742 61.739765 4.185148
F 100.261701 61.741038 4.183998
F 91.338729 59.167273 0.547096
F 91.338729 66.884745 0.547096
F 100.255779 59.167610 0.547564
F 100.255779 66.885083 0.547564
F 91.338740 59.167273 3.275636
F 91.338740 66.884746 3.275636
F 100.257396 59.164201 3.278094
F 100.257396 66.881674 3.278094
F 91.338733 61.739765 6.913688
F 100.255720 61.742447 6.914929
F 93.566641 63.026009 3.275636
F 102.502455 63.023108 3.269803
F 93.566618 57.881029 6.913687
F 93.566618 65.598502 6.913687
F 102.496908 57.882971 6.905388
F 102.496908 65.600445 6.905388
F 93.566628 57.881041 4.185141
F 93.566628 65.598514 4.185141
F 102.508209 57.888458 4.170691
F 102.508209 65.605931 4.170691
F 93.566626 63.025998 0.547088
F 102.501044 63.021120 0.535572
F 95.794946 61.739868 4.185073
F 104.809152 61.772250 4.055057
F 95.794525 59.167255 0.547105
F 95.794525 66.884728 0.547105
F 104.776495 59.148442 0.431247
F 104.776495 66.865915 0.431247
F 95.794797 59.167156 3.275706
F 95.794797 66.884629 3.275707
F 104.735377 59.173324 3.180427
F 104.735377 66.890797 3.180427
F 95.794692 61.739852 6.913737
F 104.723655 61.732284 6.806385
F 98.024302 63.025041 10.552355
F 98.023912 57.881917 14.190358
F 98.023912 65.599389 14.190358
F 98.022817 57.880778 11.461391
F 98.022817 65.598251 11.461391
F 98.023385 63.026136 7.823242
F 91.338741 61.739765 11.461251
F 100.257278 61.740022 11.460586
F 91.338732 59.167272 7.823200
F 91.338732 66.884745 7.823200
F 100.259453 59.166536 7.822266
F 100.259453 66.884009 7.822266
F 91.338739 59.167273 10.551739
F 91.338739 66.884746 10.551739
F 100.253420 59.165105 10.552699
F 100.253420 66.882578 10.552699
F 91.338732 61.739765 14.189791
F 100.251440 61.741491 14.190677
F 93.566612 63.026010 10.551738
F 102.490772 63.025094 10.541609
F 93.566591 57.881025 14.189788
F 93.566591 65.598498 14.189788
F 102.485109 57.880328 14.179741
F 102.485109 65.597801 14.179741
F 93.566608 57.881039 11.461243
F 93.566608 65.598512 11.461243
F 102.497729 57.886486 11.446487
F 102.497729 65.603959 11.446487
F 93.566612 63.025998 7.823191
F 102.504120 63.018989 7.807204
F 95.794668 61.739797 11.461222
F 104.784841 61.766879 11.330614
F 95.794802 59.167203 7.823146
F 95.794802 66.884676 7.823146
F 104.798153 59.138249 7.690395
F 104.798153 66.855722 7.690395
F 95.794588 59.167218 10.551769
F 95.794588 66.884691 10.551770
F 104.708849 59.177542 10.441388
F 104.708849 66.895016 10.441388
F 95.794459 61.739791 14.189802
F 104.694430 61.726819 14.079174
F 98.023733 63.025170 17.828497
F 98.023753 57.881776 21.466524
F 98.023753 65.599249 21.466525
F 98.021564 57.880430 18.737787
F 98.021564 65.597903 18.737788
F 98.022194 63.026424 15.099600
F 91.338739 61.739765 18.737355
F 100.254421 61.739400 18.738087
F 91.338730 59.167272 15.099303
F 91.338730 66.884745 15.099303
F 100.255382 59.167435 15.098919
F 100.255382 66.884909 15.098919
F 91.338738 59.167273 17.827842
F 91.338738 66.884746 17.827842
F 100.249394 59.166002 17.828524
F 100.249394 66.883475 17.828524
F 91.338734 61.739765 21.465894
F 100.255486 61.742508 21.467907
F 93.566594 63.026015 17.827840
F 102.482492 63.026943 17.820104
F 93.566581 57.881024 21.465890
F 93.566581 65.598497 21.465890
F 102.488830 57.883541 21.460487
F 102.488830 65.601014 21.460487
F 93.566583 57.881037 18.737348
F 93.566583 65.598510 18.737348
F 102.486634 57.884840 18.727694
F 102.486634 65.602313 18.727694
F 93.566589 63.026000 15.099295
F 102.491643 63.021602 15.087450
F 95.794545 61.739758 18.737351
F 104.764551 61.765559 18.622844
F 95.794580 59.167263 15.099289
F 95.794580 66.884737 15.099289
F 104.771966 59.142081 14.973153
F 104.771966 66.859554 14.973152
F 95.794332 59.167276 17.827834
F 95.794332 66.884749 17.827834
F 104.684359 59.184046 17.720743
F 104.684359 66.901519 17.720743
F 95.794808 61.739870 21.465983
F 104.720489 61.739739 21.371939
F 106.922870 63.003345 17.407750
F 91.338742 69.457238 4.185148
F 91.338733 69.457237 6.913688
F 104.723655 69.449757 6.806385
F 104.720489 69.457212 21.371939
F 91.338741 69.457238 11.461251
F 91.338732 69.457237 14.189790
F 104.694431 69.444292 14.079174
F 91.338739 69.457237 18.737355
F 100.254421 69.456873 18.738087
F 91.338734 69.457237 21.465894
F 95.794545 69.457230 18.737352
