# Supplementary material for: Molecular-resolution imaging of ice crystallized from liquid water by cryogenic liquid-cell TEM
Source: Nat Commun. 2025 Sep 25;16:8342. doi: 10.1038/s41467-025-62451-0 (PMC12462463; doi:10.1038/s41467-025-62451-0)
Supplement: Supplementary file 9 — Supplementary Data 1 [file 41467_2025_62451_MOESM9_ESM.zip › supercell_4_3_1/0.8/93K_relaxed.xyz]

5184
F5184
F 0.096895 1.258837 2.958179
F 0.096895 8.976167 2.958179
F 9.141107 1.286367 2.853069
F 9.141107 9.003687 2.853069
F 0.074236 3.888457 6.578759
F 0.074236 11.605787 6.578759
F 9.111057 3.859157 6.491699
F 9.111057 11.576487 6.491699
F 0.175807 3.857487 3.827909
F 0.175807 11.574787 3.827909
F 9.132747 3.860037 3.763009
F 9.132747 11.577387 3.763009
F 0.133340 1.305017 0.208620
F 0.133340 9.022347 0.208620
F 9.051767 1.287387 0.124551
F 9.051767 9.004707 0.124551
F 2.414017 7.718057 3.699699
F 2.414017 0.000732 3.699699
F 11.361737 7.718197 3.794479
F 11.361737 0.000867 3.794479
F 2.343087 5.150857 0.066677
F 2.343087 12.868187 0.066676
F 11.279737 5.146337 0.155739
F 11.279737 12.863687 0.155739
F 2.398927 5.131027 2.802589
F 2.398927 12.848387 2.802589
F 11.371037 5.145447 2.883809
F 11.371037 12.862787 2.883809
F 2.377227 7.731297 6.436179
F 2.377227 0.013974 6.436179
F 11.340637 7.717487 6.522639
F 11.340637 0.000160 6.522639
F 4.662197 1.283297 2.795989
F 4.662197 9.000627 2.795989
F 13.598837 1.286867 2.914869
F 13.598837 9.004197 2.914869
F 4.635097 3.861707 6.431909
F 4.635097 11.578987 6.431909
F 13.568437 3.858767 6.553709
F 13.568437 11.576087 6.553709
F 4.660217 3.864927 3.699099
F 4.660217 11.582287 3.699099
F 13.589937 3.859387 3.825679
F 13.589937 11.576687 3.825679
F 4.587707 1.284787 0.063534
F 4.587707 9.002117 0.063534
F 13.507937 1.287827 0.186930
F 13.507937 9.005147 0.186930
F 6.898027 7.721457 3.729909
F 6.898027 0.004128 3.729909
F 15.739837 7.891467 4.013359
F 13.456337 9.003467 14.735899
F 6.817297 5.143297 0.091772
F 6.817297 12.860587 0.091772
F 15.683537 5.122577 0.168709
F 15.823437 12.884787 0.500984
F 6.908787 5.145047 2.821829
F 6.908787 12.862387 2.821829
F 15.657037 5.424097 3.008599
F 15.809237 12.980887 3.092109
F 6.880207 7.717477 6.460019
F 6.880207 0.000154 6.460019
F 15.827037 7.663877 6.685029
F 6.739487 7.718747 18.280099
F 0.042757 1.258917 10.205699
F 0.042757 8.976237 10.205699
F 9.061827 1.285927 10.128499
F 9.061827 9.003257 10.128499
F 0.010693 3.883547 13.840499
F 0.010693 11.600887 13.840499
F 9.012197 3.858757 13.764599
F 9.012197 11.576087 13.764599
F 0.123865 3.848677 11.089799
F 0.123865 11.565987 11.089799
F 9.049797 3.859097 11.036399
F 9.049797 11.576387 11.036399
F 0.153776 1.293157 7.454069
F 0.153776 9.010487 7.454069
F 9.099447 1.285717 7.400219
F 9.099447 9.003037 7.400219
F 2.344157 7.715407 10.966399
F 15.728337 12.973487 17.473899
F 11.278037 7.717427 11.067799
F 11.278037 0.000097 11.067799
F 2.384627 5.145117 7.330759
F 2.384627 12.862487 7.330759
F 11.328037 5.144807 7.431669
F 11.328037 12.862087 7.431669
F 2.337977 5.132537 10.067099
F 2.337977 12.849887 10.067099
F 11.291037 5.144827 10.159499
F 11.291037 12.862187 10.159499
F 2.297557 7.727627 13.702399
F 2.297557 0.010299 13.702399
F 11.240937 7.717287 13.795699
F 15.677637 5.165417 17.351199
F 4.590177 1.284267 10.067799
F 4.590177 9.001587 10.067799
F 13.518637 1.286197 10.190599
F 13.518637 9.003527 10.190599
F 4.544107 3.859907 13.703699
F 4.544107 11.577187 13.703699
F 13.468537 3.858617 13.826799
F 13.468537 11.575987 13.826799
F 4.584937 3.862467 10.972299
F 4.584937 11.579787 10.972299
F 13.506037 3.858667 11.098999
F 13.506037 11.575987 11.098999
F 4.630657 1.281807 7.335909
F 4.630657 8.999137 7.335909
F 13.556237 1.286267 7.462869
F 13.556237 9.003597 7.462869
F 6.816817 7.720077 11.003199
F 6.816817 0.002754 11.003199
F 15.648937 7.720157 11.208199
F 6.750767 12.862187 17.370099
F 6.865237 5.141767 7.366839
F 6.865237 12.859087 7.366839
F 15.871637 4.978377 7.475839
F 15.919637 12.695087 7.470239
F 6.832257 5.145217 10.096499
F 6.832257 12.862587 10.096499
F 15.854637 5.143077 10.214799
F 15.672937 12.978987 10.272199
F 6.783957 7.716507 13.732399
F 6.750767 5.144887 17.370099
F 15.723037 7.751497 13.878299
F 15.618637 12.812687 14.793299
F 15.836137 5.092957 14.752699
F 15.826837 7.742947 21.354899
F 8.978837 1.285437 17.401799
F 8.978837 9.002757 17.401799
F 0.033983 3.892407 21.143599
F 0.033983 11.609687 21.143599
F 9.058967 3.857637 21.041099
F 9.058967 11.574987 21.041099
F 6.768717 12.859787 14.640599
F 6.829427 7.715787 21.009699
F 0.073555 3.846187 18.392399
F 0.073555 11.563487 18.392399
F 8.970427 3.858207 18.312499
F 8.970427 11.575487 18.312499
F 0.094072 1.299397 14.733799
F 0.094072 9.016717 14.733799
F 9.000547 1.285847 14.673499
F 9.000547 9.003167 14.673499
F 2.279357 7.712957 18.253799
F 6.768717 5.142427 14.640599
F 11.198037 7.716687 18.343699
F 15.704937 7.760267 18.638199
F 2.304057 5.148067 14.607999
F 2.304057 12.865387 14.607999
F 11.228437 5.144737 14.704799
F 11.228437 12.862087 14.704799
F 2.266817 5.134067 17.345299
F 2.266817 12.851387 17.345299
F 11.207337 5.144167 17.432899
F 11.207337 12.861487 17.432899
F 2.331077 7.733567 20.991299
F 2.331077 0.016243 20.991299
F 11.289137 7.715777 21.071599
F 6.739487 0.001421 18.280099
F 4.512237 1.284407 17.342299
F 4.512237 9.001727 17.342299
F 13.434837 1.285487 17.463999
F 13.434837 9.002817 17.463999
F 4.581527 3.862217 20.985099
F 4.581527 11.579587 20.985099
F 13.516737 3.857087 21.102699
F 13.516737 11.574387 21.102699
F 4.511647 3.860427 18.252399
F 4.511647 11.577787 18.252399
F 13.425837 3.857977 18.374799
F 13.425837 11.575287 18.374799
F 4.539877 1.283217 14.610499
F 4.539877 9.000547 14.610499
F 13.456337 1.286147 14.735899
F 17.888937 11.542287 11.328599
F 15.723637 -0.014529 13.852899
F 15.800937 0.067794 6.531309
F 17.969237 3.880657 18.271599
F 17.998337 4.036087 21.025299
F 17.772737 1.358807 -0.015235
F 15.722337 0.089863 11.094799
F 15.820037 0.012050 3.830489
F 0.096895 24.410787 2.958179
F 0.096895 16.693487 2.958179
F 9.141107 24.438387 2.853069
F 9.141107 16.720987 2.853069
F 0.074236 27.040487 6.578759
F 0.074236 19.323087 6.578759
F 9.111057 27.011187 6.491699
F 9.111057 19.293787 6.491699
F 0.175807 27.009487 3.827909
F 0.175807 19.292187 3.827909
F 9.132747 27.011987 3.763009
F 9.132747 19.294687 3.763009
F 0.133340 24.456987 0.208620
F 0.133340 16.739687 0.208619
F 9.051767 24.439387 0.124551
F 9.051767 16.722087 0.124551
F 2.414017 15.435387 3.699699
F 2.414017 23.152687 3.699699
F 11.361737 15.435487 3.794479
F 11.361737 23.152887 3.794479
F 2.343087 20.585487 0.066676
F 11.279737 20.580987 0.155739
F 2.398927 20.565687 2.802589
F 11.371037 20.580087 2.883809
F 2.377227 15.448587 6.436179
F 2.377227 23.165987 6.436179
F 11.340637 15.434787 6.522639
F 11.340637 23.152187 6.522639
F 4.662197 24.435287 2.795989
F 4.662197 16.717987 2.795989
F 13.598837 24.438887 2.914869
F 13.598837 16.721487 2.914869
F 4.635097 27.013687 6.431909
F 4.635097 19.296387 6.431909
F 13.568437 27.010787 6.553709
F 13.568437 19.293387 6.553709
F 4.660217 27.016887 3.699099
F 4.660217 19.299587 3.699099
F 13.589937 27.011387 3.825679
F 13.589937 19.294087 3.825679
F 4.587707 24.436787 0.063534
F 4.587707 16.719487 0.063534
F 13.507937 24.439787 0.186930
F 13.507937 16.722487 0.186930
F 6.898027 15.438787 3.729909
F 6.898027 23.156087 3.729909
F 15.878137 15.532687 4.074759
F 15.804137 23.170187 3.912349
F 6.817297 20.577987 0.091772
F 15.711837 20.459187 0.126227
F 6.908787 20.579687 2.821829
F 15.870437 20.710187 2.852559
F 6.880207 15.434787 6.460019
F 6.880207 23.152087 6.460019
F 15.803637 15.326987 6.847899
F 15.995037 23.236887 6.619349
F 0.042757 24.410887 10.205699
F 0.042757 16.693587 10.205699
F 9.061827 24.437887 10.128499
F 9.061827 16.720587 10.128499
F 0.010693 27.035487 13.840499
F 0.010693 19.318187 13.840499
F 9.012197 27.010787 13.764599
F 9.012197 19.293387 13.764599
F 0.123865 27.000687 11.089799
F 0.123865 19.283287 11.089799
F 9.049797 27.011087 11.036399
F 9.049797 19.293787 11.036399
F 0.153776 24.445187 7.454069
F 0.153776 16.727787 7.454069
F 9.099447 24.437687 7.400219
F 9.099447 16.720387 7.400219
F 2.344157 15.432687 10.966399
F 2.344157 23.150087 10.966399
F 11.278037 15.434787 11.067799
F 11.278037 23.152087 11.067799
F 2.384627 20.579787 7.330759
F 11.328037 20.579487 7.431669
F 2.337977 20.567187 10.067099
F 11.291037 20.579487 10.159499
F 2.297557 15.444987 13.702399
F 2.297557 23.162287 13.702399
F 11.240937 15.434587 13.795699
F 11.240937 23.151987 13.795699
F 4.590177 24.436287 10.067799
F 4.590177 16.718887 10.067799
F 13.518637 24.438187 10.190599
F 13.518637 16.720887 10.190599
F 4.544107 27.011887 13.703699
F 4.544107 19.294587 13.703699
F 13.468537 27.010587 13.826799
F 13.468537 19.293287 13.826799
F 4.584937 27.014487 10.972299
F 4.584937 19.297087 10.972299
F 13.506037 27.010687 11.098999
F 13.506037 19.293287 11.098999
F 4.630657 24.433787 7.335909
F 4.630657 16.716487 7.335909
F 13.556237 24.438287 7.462869
F 13.556237 16.720887 7.462869
F 6.816817 15.437387 11.003199
F 6.816817 23.154687 11.003199
F 15.950137 15.516587 11.283099
F 15.863037 23.170787 11.042099
F 6.865237 20.576387 7.366839
F 15.727337 20.771787 7.435279
F 6.832257 20.579887 10.096499
F 15.622337 20.600787 10.183899
F 6.783957 15.433887 13.732399
F 6.783957 23.151187 13.732399
F 15.768237 15.321787 13.981599
F 15.760337 23.254187 13.777199
F 15.735737 23.083087 21.137299
F 15.810737 15.393387 21.344299
F 8.978837 24.437387 17.401799
F 8.978837 16.720087 17.401799
F 0.033983 27.044387 21.143599
F 0.033983 19.327087 21.143599
F 9.058967 27.009587 21.041099
F 9.058967 19.292287 21.041099
F 6.829427 23.150487 21.009699
F 6.829427 15.433087 21.009699
F 0.073555 26.998187 18.392399
F 0.073555 19.280887 18.392399
F 8.970427 27.010187 18.312499
F 8.970427 19.292887 18.312499
F 0.094072 24.451387 14.733799
F 0.094072 16.734087 14.733799
F 9.000547 24.437787 14.673499
F 9.000547 16.720487 14.673499
F 2.279357 15.430287 18.253799
F 2.279357 23.147587 18.253799
F 11.198037 15.433987 18.343699
F 11.198037 23.151387 18.343699
F 2.304057 20.582687 14.607999
F 11.228437 20.579387 14.704799
F 2.266817 20.568687 17.345299
F 11.207337 20.578787 17.432899
F 2.331077 15.450887 20.991299
F 2.331077 23.168187 20.991299
F 11.289137 15.433087 21.071599
F 11.289137 23.150387 21.071599
F 4.512237 24.436387 17.342299
F 4.512237 16.719087 17.342299
F 13.434837 24.437487 17.463999
F 13.434837 16.720187 17.463999
F 4.581527 27.014187 20.985099
F 4.581527 19.296887 20.985099
F 13.516737 27.009087 21.102699
F 13.516737 19.291787 21.102699
F 4.511647 27.012387 18.252399
F 4.511647 19.295087 18.252399
F 13.425837 27.009987 18.374799
F 13.425837 19.292587 18.374799
F 4.539877 24.435187 14.610499
F 4.539877 16.717887 14.610499
F 13.456337 24.438087 14.735899
F 13.456337 16.720787 14.735899
F 6.739487 15.436087 18.280099
F 6.739487 23.153387 18.280099
F 15.547237 15.568187 18.640299
F 15.735937 23.158487 18.309999
F 6.768717 20.577087 14.640599
F 15.569237 20.723987 14.796999
F 6.750767 20.579587 17.370099
F 15.708837 20.386887 17.429299
F 18.015137 24.420387 17.326799
F 18.229137 24.517187 10.079699
F 17.897037 27.112887 13.605499
F 0.096895 32.128187 2.958179
F 0.096895 39.845487 2.958179
F 9.141107 32.155687 2.853069
F 9.141107 39.872987 2.853069
F 0.074236 34.757787 6.578759
F 9.111057 34.728487 6.491699
F 0.175807 34.726787 3.827909
F 9.132747 34.729387 3.763009
F 0.133340 32.174287 0.208620
F 0.133340 39.891687 0.208619
F 9.051767 32.156687 0.124551
F 9.051767 39.873987 0.124551
F 2.414017 30.870087 3.699699
F 2.414017 38.587387 3.699699
F 11.361737 30.870187 3.794479
F 11.361737 38.587487 3.794479
F 2.343087 28.302887 0.066676
F 2.343087 36.020187 0.066676
F 11.279737 28.298287 0.155739
F 11.279737 36.015687 0.155739
F 2.398927 28.282987 2.802589
F 2.398927 36.000287 2.802589
F 11.371037 28.297387 2.883809
F 11.371037 36.014787 2.883809
F 2.377227 30.883287 6.436179
F 2.377227 38.600587 6.436179
F 11.340637 30.869487 6.522639
F 11.340637 38.586787 6.522639
F 4.662197 32.152587 2.795989
F 4.662197 39.869987 2.795989
F 13.598837 32.156187 2.914869
F 13.598837 39.873487 2.914869
F 4.635097 34.730987 6.431909
F 13.568437 34.728087 6.553709
F 4.660217 34.734187 3.699099
F 13.589937 34.728687 3.825679
F 4.587707 32.154087 0.063534
F 4.587707 39.871387 0.063534
F 13.507937 32.157087 0.186930
F 13.507937 39.874487 0.186930
F 6.898027 30.873387 3.729909
F 6.898027 38.590787 3.729909
F 15.910137 30.904787 3.935099
F 15.819937 38.532287 3.806259
F 6.817297 28.295287 0.091772
F 6.817297 36.012587 0.091772
F 15.677037 28.197187 9.989699
F 15.701637 36.210087 0.307239
F 6.908787 28.296987 2.821829
F 6.908787 36.014387 2.821829
F 15.767637 28.412287 17.464699
F 15.799337 35.900487 2.908759
F 6.880207 30.869487 6.460019
F 6.880207 38.586787 6.460019
F 15.773137 30.861087 6.652129
F 15.906237 38.626787 6.576849
F 0.042757 32.128187 10.205699
F 0.042757 39.845587 10.205699
F 9.061827 32.155187 10.128499
F 9.061827 39.872587 10.128499
F 0.010693 34.752887 13.840499
F 9.012197 34.728087 13.764599
F 0.123865 34.717987 11.089799
F 9.049797 34.728387 11.036399
F 0.153776 32.162487 7.454069
F 0.153776 39.879787 7.454069
F 9.099447 32.154987 7.400219
F 9.099447 39.872387 7.400219
F 2.344157 30.867387 10.966399
F 2.344157 38.584687 10.966399
F 11.278037 30.869387 11.067799
F 11.278037 38.586687 11.067799
F 2.384627 28.297087 7.330759
F 2.384627 36.014387 7.330759
F 11.328037 28.296787 7.431669
F 11.328037 36.014087 7.431669
F 2.337977 28.284487 10.067099
F 2.337977 36.001887 10.067099
F 11.291037 28.296787 10.159499
F 11.291037 36.014087 10.159499
F 2.297557 30.879587 13.702399
F 2.297557 38.596887 13.702399
F 11.240937 30.869287 13.795699
F 11.240937 38.586587 13.795699
F 4.590177 32.153587 10.067799
F 4.590177 39.870887 10.067799
F 13.518637 32.155487 10.190599
F 13.518637 39.872787 10.190599
F 4.544107 34.729187 13.703699
F 13.468537 34.727887 13.826799
F 4.584937 34.731787 10.972299
F 13.506037 34.727987 11.098999
F 4.630657 32.151087 7.335909
F 4.630657 39.868487 7.335909
F 13.556237 32.155587 7.462869
F 13.556237 39.872887 7.462869
F 6.816817 30.872087 11.003199
F 6.816817 38.589387 11.003199
F 15.845437 30.950987 11.180399
F 15.745937 38.573087 11.224099
F 6.865237 28.293787 7.366839
F 6.865237 36.011087 7.366839
F 15.853137 28.174987 0.209159
F 15.824337 36.068087 7.416949
F 6.832257 28.297187 10.096499
F 6.832257 36.014487 10.096499
F 15.768337 28.359287 14.729699
F 15.853537 36.071787 10.110299
F 6.783957 30.868487 13.732399
F 6.783957 38.585787 13.732399
F 15.717737 30.971787 13.814399
F 15.812037 38.497687 13.988999
F 15.832137 38.730587 21.171199
F 15.756137 30.965487 21.174699
F 8.978837 32.154787 17.401799
F 8.978837 39.872087 17.401799
F 0.033983 34.761687 21.143599
F 9.058967 34.726987 21.041099
F 6.829427 38.585087 21.009699
F 0.073555 34.715487 18.392399
F 8.970427 34.727487 18.312499
F 0.094072 32.168687 14.733799
F 0.094072 39.885987 14.733799
F 9.000547 32.155187 14.673499
F 9.000547 39.872487 14.673499
F 2.279357 30.864987 18.253799
F 2.279357 38.582287 18.253799
F 11.198037 30.868687 18.343699
F 11.198037 38.585987 18.343699
F 2.304057 28.300087 14.607999
F 2.304057 36.017387 14.607999
F 11.228437 28.296687 14.704799
F 11.228437 36.014087 14.704799
F 2.266817 28.286087 17.345299
F 2.266817 36.003387 17.345299
F 11.207337 28.296187 17.432899
F 11.207337 36.013487 17.432899
F 2.331077 30.885587 20.991299
F 2.331077 38.602887 20.991299
F 11.289137 30.867787 21.071599
F 11.289137 38.585087 21.071599
F 4.512237 32.153687 17.342299
F 4.512237 39.871087 17.342299
F 13.434837 32.154787 17.463999
F 13.434837 39.872087 17.463999
F 4.581527 34.731487 20.985099
F 13.516737 34.726387 21.102699
F 4.511647 34.729787 18.252399
F 13.425837 34.727287 18.374799
F 4.539877 32.152487 14.610499
F 4.539877 39.869887 14.610499
F 13.456337 32.155487 14.735899
F 13.456337 39.872787 14.735899
F 6.739487 30.870687 18.280099
F 6.739487 38.588087 18.280099
F 15.495937 30.814087 18.514899
F 15.510937 38.457387 18.463599
F 6.768717 28.294387 14.640599
F 6.768717 36.011687 14.640599
F 6.829427 30.867787 21.009699
F 15.781637 35.912587 14.958299
F 6.750767 28.296887 17.370099
F 6.750767 36.014187 17.370099
F 15.851837 28.139087 7.272299
F 15.675437 35.906387 17.547599
F 15.969037 28.237387 2.933799
F 17.996337 32.039787 0.319789
F 17.844537 32.215987 14.922799
F 17.796437 32.322387 17.710499
F 17.986037 34.802387 18.550099
F 18.080337 34.882387 13.890499
F 17.948137 39.905187 10.419599
F 18.040237 32.335287 10.328999
F 0.096895 47.562787 2.958179
F 0.096895 55.280087 2.958179
F 9.141107 47.590287 2.853069
F 9.141107 55.307687 2.853069
F 0.074236 50.192387 6.578759
F 0.074236 42.475087 6.578759
F 9.111057 50.163087 6.491699
F 9.111057 42.445787 6.491699
F 0.175807 50.161487 3.827909
F 0.175807 42.444087 3.827909
F 9.132747 50.163987 3.763009
F 9.132747 42.446687 3.763009
F 0.133340 47.608987 0.208620
F 0.133340 55.326287 0.208620
F 9.051767 47.591387 0.124551
F 9.051767 55.308687 0.124551
F 2.414017 54.021987 3.699699
F 2.414017 46.304687 3.699699
F 11.361737 54.022187 3.794479
F 11.361737 46.304787 3.794479
F 2.343087 51.454787 0.066677
F 2.343087 43.737487 0.066676
F 11.279737 51.450287 0.155739
F 11.279737 43.732987 0.155739
F 2.398927 51.434987 2.802589
F 2.398927 43.717687 2.802589
F 11.371037 51.449387 2.883809
F 11.371037 43.732087 2.883809
F 2.377227 54.035287 6.436179
F 2.377227 46.317987 6.436179
F 11.340637 54.021487 6.522639
F 11.340637 46.304087 6.522639
F 4.662197 47.587287 2.795989
F 4.662197 55.304587 2.795989
F 13.598837 47.590787 2.914869
F 13.598837 55.308187 2.914869
F 4.635097 50.165687 6.431909
F 4.635097 42.448387 6.431909
F 13.568437 50.162687 6.553709
F 13.568437 42.445387 6.553709
F 4.660217 50.168887 3.699099
F 4.660217 42.451587 3.699099
F 13.589937 50.163387 3.825679
F 13.589937 42.445987 3.825679
F 4.587707 47.588787 0.063534
F 4.587707 55.306087 0.063534
F 13.507937 47.591787 0.186930
F 13.507937 55.309087 0.186930
F 6.898027 54.025387 3.729909
F 6.898027 46.308087 3.729909
F 15.809137 54.022987 3.707459
F 15.885637 46.336787 3.774969
F 6.817297 51.447287 0.091772
F 6.817297 43.729887 0.091772
F 15.720237 51.347087 0.205577
F 15.751537 43.748487 0.294720
F 6.908787 51.448987 2.821829
F 6.908787 43.731687 2.821829
F 15.986137 51.367887 3.040279
F 15.867137 43.776787 3.149189
F 6.880207 54.021487 6.460019
F 6.880207 46.304087 6.460019
F 15.919237 54.240287 6.569859
F 15.879637 46.309487 6.553309
F 0.042757 47.562887 10.205699
F 0.042757 55.280187 10.205699
F 9.061827 47.589887 10.128499
F 9.061827 55.307187 10.128499
F 0.010693 50.187487 13.840499
F 0.010693 42.470187 13.840499
F 9.012197 50.162687 13.764599
F 9.012197 42.445387 13.764599
F 0.123865 50.152687 11.089799
F 0.123865 42.435287 11.089799
F 9.049797 50.163087 11.036399
F 9.049797 42.445687 11.036399
F 0.153776 47.597087 7.454069
F 0.153776 55.314487 7.454069
F 9.099447 47.589687 7.400219
F 9.099447 55.306987 7.400219
F 2.344157 54.019387 10.966399
F 2.344157 46.302087 10.966399
F 11.278037 54.021387 11.067799
F 11.278037 46.304087 11.067799
F 2.384627 51.449087 7.330759
F 2.384627 43.731787 7.330759
F 11.328037 51.448787 7.431669
F 11.328037 43.731487 7.431669
F 2.337977 51.436487 10.067099
F 2.337977 43.719187 10.067099
F 11.291037 51.448787 10.159499
F 11.291037 43.731487 10.159499
F 2.297557 54.031587 13.702399
F 2.297557 46.314287 13.702399
F 11.240937 54.021287 13.795699
F 11.240937 46.303887 13.795699
F 4.590177 47.588187 10.067799
F 4.590177 55.305587 10.067799
F 13.518637 47.590187 10.190599
F 13.518637 55.307487 10.190599
F 4.544107 50.163887 13.703699
F 4.544107 42.446587 13.703699
F 13.468537 50.162587 13.826799
F 13.468537 42.445287 13.826799
F 4.584937 50.166387 10.972299
F 4.584937 42.449087 10.972299
F 13.506037 50.162587 11.098999
F 13.506037 42.445287 11.098999
F 4.630657 47.585787 7.335909
F 4.630657 55.303087 7.335909
F 13.556237 47.590187 7.462869
F 13.556237 55.307587 7.462869
F 6.816817 54.024087 11.003199
F 6.816817 46.306687 11.003199
F 15.854637 54.113687 10.993799
F 15.680137 46.325687 10.970599
F 6.865237 51.445687 7.366839
F 6.865237 43.728387 7.366839
F 15.736537 51.664687 7.397709
F 15.969237 43.644287 7.350669
F 6.832257 51.449187 10.096499
F 6.832257 43.731887 10.096499
F 15.658437 51.573987 10.175399
F 15.884737 43.676887 9.975479
F 6.783957 54.020487 13.732399
F 6.783957 46.303187 13.732399
F 15.659737 54.027087 13.804799
F 15.815637 46.309287 13.779999
F 15.647837 46.196187 21.148099
F 15.747537 53.926387 21.066199
F 8.978837 47.589387 17.401799
F 8.978837 55.306687 17.401799
F 0.033983 50.196387 21.143599
F 0.033983 42.479087 21.143599
F 9.058967 50.161587 21.041099
F 9.058967 42.444287 21.041099
F 6.829427 46.302387 21.009699
F 6.829427 54.019787 21.009699
F 0.073555 50.150187 18.392399
F 0.073555 42.432787 18.392399
F 8.970427 50.162187 18.312499
F 8.970427 42.444887 18.312499
F 0.094072 47.603387 14.733799
F 0.094072 55.320687 14.733799
F 9.000547 47.589787 14.673499
F 9.000547 55.307087 14.673499
F 2.279357 54.016887 18.253799
F 2.279357 46.299587 18.253799
F 11.198037 54.020687 18.343699
F 11.198037 46.303287 18.343699
F 2.304057 51.451987 14.607999
F 2.304057 43.734687 14.607999
F 11.228437 51.448687 14.704799
F 11.228437 43.731387 14.704799
F 2.266817 51.437987 17.345299
F 2.266817 43.720687 17.345299
F 11.207337 51.448087 17.432899
F 11.207337 43.730787 17.432899
F 2.331077 54.037487 20.991299
F 2.331077 46.320187 20.991299
F 11.289137 54.019787 21.071599
F 11.289137 46.302387 21.071599
F 4.512237 47.588387 17.342299
F 4.512237 55.305687 17.342299
F 13.434837 47.589487 17.463999
F 13.434837 55.306787 17.463999
F 4.581527 50.166187 20.985099
F 4.581527 42.448887 20.985099
F 13.516737 50.161087 21.102699
F 13.516737 42.443687 21.102699
F 4.511647 50.164387 18.252399
F 4.511647 42.447087 18.252399
F 13.425837 50.161987 18.374799
F 13.425837 42.444587 18.374799
F 4.539877 47.587187 14.610499
F 4.539877 55.304487 14.610499
F 13.456337 47.590087 14.735899
F 13.456337 55.307387 14.735899
F 6.739487 54.022687 18.280099
F 6.739487 46.305387 18.280099
F 15.801637 54.073487 18.258099
F 15.688237 46.358887 18.272099
F 6.768717 51.446387 14.640599
F 6.768717 43.729087 14.640599
F 15.570837 51.518387 14.629999
F 15.740537 43.730987 14.688399
F 6.750767 51.448887 17.370099
F 6.750767 43.731487 17.370099
F 15.726437 51.458287 17.358999
F 15.631437 43.791387 17.389999
F 17.851137 55.451887 17.398399
F 17.976937 55.419587 14.596699
F 17.815837 50.213487 13.822099
F 18.001737 50.312687 6.678219
F 18.118637 42.317487 6.594269
F 18.013337 47.321987 17.358199
F 0.096895 62.997487 2.958179
F 9.141107 63.024987 2.853069
F 0.074236 57.909787 6.578759
F 0.074236 65.627087 6.578759
F 9.111057 57.880487 6.491699
F 9.111057 65.597787 6.491699
F 0.175807 57.878787 3.827909
F 0.175807 65.596087 3.827909
F 9.132747 57.881287 3.763009
F 9.132747 65.598687 3.763009
F 0.133340 63.043587 0.208619
F 9.051767 63.025987 0.124551
F 2.414017 61.739387 3.699699
F 11.361737 61.739487 3.794479
F 2.343087 59.172187 0.066676
F 2.343087 66.889487 0.066676
F 11.279737 59.167587 0.155739
F 11.279737 66.884987 0.155739
F 2.398927 59.152287 2.802589
F 2.398927 66.869687 2.802589
F 11.371037 59.166787 2.883809
F 11.371037 66.884087 2.883809
F 2.377227 61.752587 6.436179
F 11.340637 61.738787 6.522639
F 4.662197 63.021887 2.795989
F 13.598837 63.025487 2.914869
F 4.635097 57.882987 6.431909
F 4.635097 65.600287 6.431909
F 13.568437 57.880087 6.553709
F 13.568437 65.597387 6.553709
F 4.660217 57.886187 3.699099
F 4.660217 65.603587 3.699099
F 13.589937 57.880687 3.825679
F 13.589937 65.597987 3.825679
F 4.587707 63.023387 0.063534
F 13.507937 63.026487 0.186930
F 6.898027 61.742787 3.729909
F 15.823937 61.803787 3.723169
F 6.817297 59.164587 0.091772
F 6.817297 66.881887 0.091772
F 15.791437 59.409587 0.138946
F 15.627737 66.821987 0.133114
F 6.908787 59.166387 2.821829
F 6.908787 66.883687 2.821829
F 15.807537 59.255587 2.868949
F 15.678937 66.942387 2.975669
F 6.880207 61.738787 6.460019
F 15.825937 61.671487 6.361919
F 0.042757 62.997487 10.205699
F 9.061827 63.024587 10.128499
F 0.010693 57.904787 13.840499
F 0.010693 65.622187 13.840499
F 9.012197 57.880087 13.764599
F 9.012197 65.597387 13.764599
F 0.123865 57.869987 11.089799
F 0.123865 65.587287 11.089799
F 9.049797 57.880387 11.036399
F 9.049797 65.597687 11.036399
F 0.153776 63.031787 7.454069
F 9.099447 63.024287 7.400219
F 2.344157 61.736687 10.966399
F 11.278037 61.738687 11.067799
F 2.384627 59.166387 7.330759
F 2.384627 66.883787 7.330759
F 11.328037 59.166087 7.431669
F 11.328037 66.883387 7.431669
F 2.337977 59.153787 10.067099
F 2.337977 66.871187 10.067099
F 11.291037 59.166087 10.159499
F 11.291037 66.883487 10.159499
F 2.297557 61.748887 13.702399
F 11.240937 61.738587 13.795699
F 4.590177 63.022887 10.067799
F 13.518637 63.024787 10.190599
F 4.544107 57.881187 13.703699
F 4.544107 65.598487 13.703699
F 13.468537 57.879887 13.826799
F 13.468537 65.597287 13.826799
F 4.584937 57.883787 10.972299
F 4.584937 65.601087 10.972299
F 13.506037 57.879987 11.098999
F 13.506037 65.597287 11.098999
F 4.630657 63.020387 7.335909
F 13.556237 63.024887 7.462869
F 6.816817 61.741387 11.003199
F 15.760837 61.643587 11.252899
F 6.865237 59.163087 7.366839
F 6.865237 66.880387 7.366839
F 15.722337 59.173987 7.464069
F 15.690837 66.951687 7.596029
F 6.832257 59.166487 10.096499
F 6.832257 66.883887 10.096499
F 15.517837 59.133987 10.209999
F 15.637937 66.822587 10.325899
F 6.783957 61.737787 13.732399
F 15.769037 61.762487 13.854999
F 15.806937 62.030687 21.109299
F 8.978837 63.024087 17.401799
F 0.033983 57.913687 21.143599
F 0.033983 65.630987 21.143599
F 9.058967 57.878887 21.041099
F 9.058967 65.596287 21.041099
F 6.829427 61.737087 21.009699
F 15.810337 66.686287 17.503699
F 0.073555 57.867487 18.392399
F 0.073555 65.584787 18.392399
F 8.970427 57.879487 18.312499
F 8.970427 65.596787 18.312499
F 0.094072 63.037987 14.733799
F 9.000547 63.024487 14.673499
F 2.279357 61.734287 18.253799
F 11.198037 61.737987 18.343699
F 2.304057 59.169387 14.607999
F 2.304057 66.886687 14.607999
F 11.228437 59.165987 14.704799
F 11.228437 66.883387 14.704799
F 2.266817 59.155387 17.345299
F 2.266817 66.872687 17.345299
F 11.207337 59.165487 17.432899
F 11.207337 66.882787 17.432899
F 2.331077 61.754887 20.991299
F 11.289137 61.737087 21.071599
F 4.512237 63.022987 17.342299
F 13.434837 63.024087 17.463999
F 4.581527 57.883487 20.985099
F 4.581527 65.600887 20.985099
F 13.516737 57.878387 21.102699
F 13.516737 65.595687 21.102699
F 4.511647 57.881687 18.252399
F 4.511647 65.599087 18.252399
F 13.425837 57.879287 18.374799
F 13.425837 65.596587 18.374799
F 4.539877 63.021887 14.610499
F 13.456337 63.024787 14.735899
F 6.739487 61.740087 18.280099
F 15.604637 61.760287 18.405799
F 6.768717 59.163687 14.640599
F 6.768717 66.881087 14.640599
F 15.636337 59.229787 14.803199
F 15.727537 66.801187 14.683899
F 6.750767 59.166187 17.370099
F 6.750767 66.883487 17.370099
F 15.634037 59.128787 17.431299
F 2.344157 69.453987 10.966399
F 11.240937 69.455887 13.795699
F 2.279357 69.451587 18.253799
F 6.783957 69.455087 13.732399
F 11.289137 69.454387 21.071599
F 11.198037 69.455287 18.343699
F 6.829427 69.454387 21.009699
F 18.061337 58.079487 20.950799
F 15.709137 69.449487 18.078199
F 18.065337 58.150287 18.303599
F 15.655837 69.378687 20.932199
F 26.800937 1.317897 2.814409
F 26.833237 8.934997 2.718489
F 24.780237 0.043342 13.610699
F 17.860937 11.623487 14.028999
F 26.848237 3.741907 6.421759
F 27.085337 11.747987 6.305499
F 29.119337 12.930387 14.912399
F 18.032337 11.583287 21.133099
F 26.947537 3.933127 3.559829
F 27.124737 11.604487 3.611759
F 17.991737 1.270937 10.054799
F 29.326537 12.794787 -0.130562
F 26.825137 1.367397 0.143131
F 26.750937 8.856307 -0.009980
F 29.251037 0.033759 10.990599
F 22.379937 9.191247 14.733399
F 29.019137 7.706767 3.765159
F 18.080337 9.087417 3.025809
F 20.066037 7.696617 4.092619
F 29.066737 12.832987 17.661199
F 29.083737 5.106927 0.095552
F 19.997437 12.869887 14.932299
F 20.192637 5.287237 0.080886
F 20.144237 12.872387 0.262000
F 29.231737 5.114627 2.760099
F 29.393837 12.902987 2.602579
F 20.148437 5.286787 2.931679
F 20.396537 13.073087 2.909319
F 29.168837 7.479807 6.438279
F 33.579237 13.017387 7.580499
F 20.234437 7.900657 6.690359
F 31.453837 3.838877 21.278299
F 31.320537 1.263887 2.932429
F 31.410437 9.090207 3.059429
F 22.537437 1.396787 2.887539
F 22.276337 9.031657 3.152409
F 31.353937 3.911737 6.404499
F 31.469437 11.705687 6.612989
F 22.464437 3.970957 6.446449
F 22.723237 11.575587 6.425769
F 31.556937 3.902207 3.698309
F 31.490737 11.711287 3.918789
F 22.446237 3.991677 3.752749
F 22.472737 11.579887 3.755299
F 31.324037 1.238547 0.259240
F 31.388137 8.973027 0.104377
F 22.388037 1.255097 0.201009
F 22.379637 9.039307 22.283599
F 33.751237 7.725987 3.884609
F 22.507737 9.058457 17.484299
F 24.651437 7.751507 3.812469
F 22.515137 1.289327 17.099999
F 33.629837 5.250627 0.011165
F 24.820237 12.888587 2.813089
F 24.667937 5.010227 0.167266
F 24.586937 12.722087 17.480399
F 33.601137 5.294627 2.700479
F 33.641537 12.941987 2.801439
F 24.674937 5.150887 2.797429
F 29.128337 12.895287 10.175799
F 33.769837 7.849907 6.529819
F 31.675837 11.594187 21.184999
F 24.752537 7.685447 6.412789
F 31.504037 8.956387 17.467899
F 26.949037 1.396827 10.005399
F 26.946137 8.975847 9.950009
F 31.577637 1.397417 17.431199
F 22.431337 1.283767 14.412399
F 26.953037 4.238557 13.810799
F 26.972737 11.628687 13.870899
F 33.742637 7.936387 18.324899
F 31.522937 9.114667 14.867999
F 27.145537 3.981087 11.184799
F 26.872637 11.466087 10.965899
F 24.663437 12.912087 0.097704
F 20.275337 7.777837 21.088999
F 26.900137 1.284507 7.426779
F 26.930037 8.958567 7.243709
F 24.547737 7.699237 18.453399
F 29.082537 7.850647 20.962699
F 29.018137 7.701617 10.993299
F 22.403537 3.798837 20.976599
F 20.296637 7.761277 11.080299
F 31.427037 1.659487 14.560899
F 29.058337 5.068237 7.405329
F 29.241237 12.847287 7.534399
F 20.289937 5.207837 7.514059
F 20.422737 12.842187 7.618219
F 29.112637 5.127907 10.036999
F 20.345137 5.253447 17.330099
F 20.367837 5.199597 10.084599
F 20.157937 12.788087 10.355599
F 29.216537 7.842967 13.779099
F 33.749837 7.806887 20.973799
F 20.135737 7.984967 13.826399
F 33.339637 12.953687 10.336599
F 31.301237 1.479267 10.149599
F 31.348837 9.110887 10.200099
F 22.558237 1.383917 10.077899
F 22.565537 9.172037 10.385999
F 31.525837 4.153667 13.552399
F 31.328837 11.795387 13.754299
F 22.379237 3.934147 13.847999
F 22.258137 11.821387 14.029899
F 31.346237 4.037107 10.919499
F 31.258237 11.710287 11.022699
F 22.473237 3.946897 11.052399
F 22.359137 11.759587 11.124299
F 31.305937 1.391767 7.300689
F 31.412137 9.049047 7.431879
F 22.492937 1.309407 7.156479
F 22.619937 9.047107 7.605939
F 33.769737 7.924017 11.095099
F 24.765937 5.136547 17.430299
F 24.844737 7.486787 10.957699
F 33.598737 13.010287 17.495299
F 33.439037 5.241307 7.445029
F 20.344637 5.315957 14.686799
F 24.714137 5.128197 7.314089
F 24.812637 12.919887 7.442949
F 33.712537 5.435727 10.132099
F 33.681537 13.171187 0.018546
F 24.766837 4.918377 10.079999
F 24.616937 12.938487 10.109699
F 33.814837 7.997667 13.810599
F 33.582337 5.283917 17.398199
F 24.647237 7.791257 13.689799
F 24.734437 12.920887 14.780599
F 27.095237 1.363137 17.262699
F 26.744037 8.931847 17.429699
F 22.322037 11.515987 18.623099
F 22.574937 3.870157 18.266099
F 26.958837 3.854387 20.958399
F 26.851837 11.549287 20.967899
F 24.642737 5.297307 14.717199
F 24.495637 7.703717 21.045299
F 26.954837 3.813717 18.154499
F 26.741837 11.431087 18.295099
F 20.041137 12.815987 17.621999
F 31.446137 11.525887 18.442999
F 26.920237 1.554117 14.445199
F 26.931637 9.015127 14.755699
F 22.503437 11.461987 21.268499
F 31.511937 3.954037 18.580699
F 29.153237 7.642787 18.342399
F 33.672137 12.881287 14.793799
F 20.309337 7.694277 18.455199
F 33.619837 5.377207 14.760899
F 29.350837 5.103057 14.867499
F 29.270237 5.068017 17.613499
F 20.161637 0.052394 6.622889
F 18.048637 3.792077 11.064199
F 18.160237 3.910917 6.369279
F 18.082037 11.646187 3.755779
F 18.143237 9.106057 0.398608
F 18.005937 1.397747 2.813309
F 18.099737 9.002157 7.531269
F 18.121037 3.977617 13.920999
F 18.205737 11.562087 6.458069
F 17.825937 4.025507 3.766789
F 29.332037 0.156008 18.329999
F 17.965737 1.415097 14.558299
F 18.031537 1.422417 7.321789
F 17.878637 9.072427 14.790499
F 17.985137 9.041567 10.192099
F 17.995537 1.256747 17.398899
F 17.844637 11.724187 18.390299
F 29.069237 -0.031391 6.489319
F 36.051937 1.584767 0.206948
F 35.884137 11.688987 20.961799
F 35.928937 9.170857 2.845929
F 35.964537 4.032197 21.034099
F 24.667337 0.021974 3.710939
F 19.972537 0.243493 20.741299
F 35.735337 1.421957 17.474999
F 24.816937 0.030499 10.879999
F 17.978737 8.971107 17.589499
F 24.748437 -0.002245 6.402429
F 20.123037 -0.036222 13.676099
F 33.870637 0.189697 21.213299
F 33.658037 0.175243 3.663009
F 20.238237 -0.088130 18.034699
F 20.302037 0.240168 3.907309
F 33.599737 0.354566 10.930699
F 20.299537 -0.008871 10.821799
F 29.058037 0.071619 3.713069
F 29.069737 0.097960 21.022499
F 33.666837 0.264905 6.382549
F 27.088737 24.494087 2.677949
F 26.905037 16.869087 2.712209
F 22.486337 27.116487 13.854399
F 27.118037 27.341487 6.568189
F 31.630037 27.293887 20.936499
F 26.818437 19.235187 6.469889
F 26.898637 27.093687 3.674399
F 31.546437 26.973587 11.026799
F 31.321337 27.147587 3.769659
F 26.975137 19.557387 3.757729
F 22.670837 27.093087 6.545309
F 22.412937 27.153587 3.879219
F 27.050837 24.465287 0.069965
F 26.999437 16.746287 -0.090161
F 22.428337 27.028287 18.232299
F 31.570437 16.672587 14.610999
F 29.102037 15.481487 3.658579
F 29.338637 23.140687 3.866229
F 20.173137 15.555187 4.048199
F 20.397437 23.414387 3.894729
F 29.396737 20.801187 21.787799
F 20.383837 20.637987 0.064018
F 29.156837 20.649087 2.679879
F 20.271837 20.880587 2.816559
F 29.315737 15.229587 6.303199
F 29.120537 23.293987 6.465889
F 20.404537 15.452487 6.748139
F 20.235637 23.289187 6.569819
F 31.524637 24.598487 2.843629
F 31.375337 16.748087 2.677109
F 22.718337 24.517687 2.680239
F 22.267837 16.882687 2.990759
F 22.562037 26.968287 20.850999
F 31.318437 19.376687 6.280119
F 26.989737 26.952587 21.057899
F 22.435837 19.416087 6.491159
F 26.939037 27.246787 11.032399
F 31.379337 19.396087 3.645219
F 18.061337 16.626387 10.042699
F 22.312137 19.398287 3.735179
F 31.385037 24.758387 0.242565
F 31.345937 16.720487 -0.103228
F 22.546937 24.436587 -0.046832
F 22.603637 16.743787 0.139368
F 33.702637 15.635987 3.618079
F 33.723437 23.162887 3.654319
F 24.639137 15.550987 3.662609
F 24.918837 23.284387 3.715869
F 33.725937 20.843887 0.046038
F 24.786337 20.532487 -0.005841
F 33.826137 20.597887 2.853409
F 24.557437 20.628087 2.781679
F 33.531137 15.527187 6.379039
F 33.562837 23.253587 6.317469
F 24.662637 15.477587 6.347879
F 24.862137 23.425387 6.521949
F 26.900037 24.610887 10.129299
F 26.848737 16.711987 10.184099
F 22.275737 16.720387 14.726799
F 31.480137 24.413687 14.506899
F 31.478637 27.109887 18.180499
F 26.861837 19.327487 13.720399
F 22.658737 24.609787 14.752399
F 24.517737 20.620387 17.317899
F 22.294737 27.269587 11.078499
F 27.004037 19.234987 11.070699
F 33.650837 20.876187 17.252899
F 24.631237 20.543687 14.605099
F 26.948637 24.677587 7.358449
F 26.807737 16.578887 7.374849
F 33.531137 20.650887 14.622599
F 22.441437 19.352187 18.271799
F 29.148737 15.467387 11.102399
F 29.144437 23.086587 10.839799
F 20.113637 15.439487 11.269999
F 20.295937 23.247987 11.140499
F 29.101537 20.599787 7.314549
F 20.236137 20.808987 7.575029
F 29.111537 20.439987 10.017499
F 20.042937 20.734087 10.268899
F 29.212537 15.504587 13.806899
F 29.190237 22.956587 13.723099
F 20.080037 15.367687 13.918499
F 20.319037 23.243087 13.845799
F 31.544037 24.345587 10.106899
F 31.374337 16.733887 10.070399
F 22.637437 24.717287 10.325999
F 22.390637 16.660087 10.221599
F 31.390337 26.990487 13.653299
F 31.499637 19.348387 13.454799
F 22.588737 19.257287 20.961199
F 22.352937 19.307987 13.749299
F 17.802537 19.237787 11.271099
F 31.755037 19.436487 10.766499
F 31.672637 27.064087 6.527219
F 22.205937 19.257587 11.065499
F 31.425837 24.468487 7.452539
F 31.373937 16.696187 7.298629
F 22.555737 24.676687 7.532369
F 22.544537 16.861687 7.485519
F 33.827737 15.587287 11.237499
F 33.814237 23.134787 10.921699
F 24.555237 15.484487 11.301299
F 24.765737 23.074887 11.107699
F 33.682837 20.750387 7.256479
F 24.735437 20.726787 7.554919
F 33.932637 20.614387 9.860299
F 24.499437 20.491587 10.205199
F 33.913937 15.532187 13.892199
F 33.901537 23.455587 13.518399
F 24.551537 15.466687 14.014699
F 24.836437 23.113287 13.906099
F 27.055237 24.360987 17.402499
F 26.749637 16.667387 17.220799
F 24.741437 23.211687 18.398299
F 24.495237 15.369887 18.264999
F 27.077437 26.923487 18.241899
F 27.128737 19.462787 21.072299
F 24.890737 23.147387 21.080199
F 24.596137 15.402287 20.920799
F 27.137337 27.139087 13.906599
F 26.897637 19.435787 18.317699
F 33.567737 23.628687 20.945199
F 33.665637 23.240887 18.218099
F 27.035937 24.527987 14.636499
F 26.880937 16.818087 14.442699
F 33.660237 15.713187 18.034899
F 33.531637 15.628287 20.856399
F 29.058537 15.537087 18.030199
F 29.239637 23.276287 18.236799
F 20.191337 15.408787 18.388099
F 20.200537 23.003087 18.217899
F 29.234437 20.447487 14.489599
F 20.088237 20.587687 14.695399
F 29.192537 20.691987 17.303599
F 20.006537 20.383787 17.438999
F 29.159537 15.437687 20.813299
F 29.368437 23.443487 21.085699
F 20.219737 15.502387 21.273199
F 20.169337 23.228387 20.978299
F 31.525037 24.569587 17.267999
F 31.330737 16.928887 17.258299
F 22.413737 24.332087 17.482599
F 22.305937 16.775087 17.488699
F 31.589837 19.456887 18.132599
F 31.453037 19.337787 20.999199
F 18.114237 24.573587 7.313279
F 18.057737 16.808787 0.396263
F 17.934537 24.707587 14.523199
F 17.983737 16.844187 3.047079
F 17.959837 19.580387 6.599809
F 17.907037 16.678287 14.821599
F 18.041237 26.840387 21.224899
F 17.935237 19.398087 13.925699
F 18.282537 27.090487 6.490759
F 17.953737 27.034987 10.969799
F 18.205937 16.857587 7.429619
F 17.946737 24.182187 0.156457
F 35.742237 27.124987 18.243199
F 18.258837 27.009587 3.756419
F 18.025037 24.494387 2.905409
F 35.914237 19.563687 18.242299
F 35.833837 27.092587 20.969099
F 18.113937 19.269087 21.198199
F 18.104637 19.408087 3.793939
F 35.954237 16.821087 10.118999
F 35.990637 24.563387 0.016692
F 17.888137 19.077887 18.382499
F 17.763837 16.541287 17.592599
F 18.110337 27.032287 18.448399
F 26.859437 32.119087 2.871919
F 27.102037 40.035887 2.854849
F 20.393137 28.456087 7.376349
F 29.250537 28.490187 0.140959
F 27.039537 34.823087 6.581109
F 33.714337 28.389287 17.201399
F 27.179137 34.665987 3.793859
F 20.372337 28.358187 2.787609
F 26.869237 32.190787 21.987699
F 26.841837 39.961187 0.218025
F 33.797037 28.298187 2.839789
F 24.693437 30.908987 21.031499
F 29.060837 30.908887 3.938849
F 29.239637 38.635287 3.805229
F 20.255337 30.955387 3.883199
F 20.197037 38.565187 3.745039
F 24.817337 28.318487 14.745099
F 29.248937 36.109187 0.155480
F 33.654337 28.471087 0.227074
F 20.398337 36.052987 0.141611
F 18.036237 34.732987 3.832169
F 29.587437 36.067987 2.970269
F 29.385037 28.078487 7.632499
F 20.337337 36.008887 2.923489
F 29.201937 30.814787 6.657439
F 29.345837 38.678387 6.395539
F 20.337337 31.035787 6.529819
F 20.321637 38.552387 6.482359
F 31.382237 32.202487 2.963459
F 31.525237 40.044987 3.072169
F 22.591237 32.272887 3.031759
F 22.547737 39.782687 2.867669
F 31.464637 34.860887 6.708969
F 22.630937 34.914987 6.473789
F 31.758637 34.721787 3.977119
F 22.677237 34.865087 3.810699
F 31.505937 32.506087 0.298378
F 31.383037 40.048687 0.285348
F 22.672137 32.146287 0.420848
F 22.640937 39.941887 0.101189
F 33.617837 30.866087 3.769669
F 33.966037 38.643487 3.919799
F 24.683237 30.928187 3.914039
F 24.872537 38.695787 3.838639
F 33.594637 28.186787 14.533599
F 33.719337 36.026887 0.169114
F 24.713837 28.280087 0.001979
F 24.927637 36.149587 0.177959
F 33.932037 28.089287 7.339889
F 33.758237 36.225287 3.024319
F 29.265637 28.301687 10.349599
F 25.054837 36.165787 2.872749
F 33.578737 30.897987 6.389689
F 33.831037 38.601187 6.715669
F 24.887137 30.933487 6.661459
F 25.046137 38.725287 6.613829
F 27.246337 32.249087 10.328999
F 27.147637 39.952787 10.108899
F 29.335837 28.540487 14.795599
F 33.564437 38.738387 21.191699
F 26.980337 34.801187 13.732099
F 29.158437 28.467387 3.005859
F 27.286337 34.849487 10.975099
F 24.709237 38.523387 18.305599
F 26.948537 32.304587 7.528659
F 27.220837 40.037587 7.466539
F 33.606037 31.090487 21.165099
F 17.918937 34.611487 6.606079
F 29.367137 30.865887 11.194599
F 29.389437 38.581087 11.089199
F 20.412337 30.860487 11.297699
F 20.360037 38.707087 11.131299
F 20.198837 28.331987 14.717599
F 29.286537 36.179887 7.511749
F 24.568337 28.538887 10.311899
F 20.179037 35.968287 7.221819
F 33.552937 36.250787 14.659199
F 29.450737 35.943387 10.214699
F 20.040937 28.509487 10.039099
F 20.254637 36.202987 9.946949
F 29.152937 31.072487 13.958399
F 29.094037 38.737887 13.837699
F 20.222237 30.892587 13.865999
F 20.279237 38.753687 13.897999
F 31.413037 32.341587 10.203099
F 31.485637 39.875487 10.145699
F 22.481337 32.351387 10.208499
F 22.528237 39.874687 10.397799
F 31.374937 34.737887 13.852799
F 22.561537 34.769887 13.758299
F 31.764437 34.663287 11.260099
F 22.504737 34.850687 10.955299
F 31.400037 32.212087 7.469529
F 31.549037 39.885787 7.466889
F 22.581637 32.320587 7.366919
F 22.676637 39.933987 7.385859
F 33.715137 30.996887 10.872699
F 33.792037 38.948887 11.100399
F 24.803137 31.037887 11.078799
F 24.887437 38.532787 10.891399
F 22.655937 39.881587 14.624799
F 33.747137 36.067187 7.565849
F 18.105937 39.768487 0.226420
F 24.783537 36.053087 7.495709
F 24.608637 30.837487 18.310699
F 33.752337 36.265987 10.248099
F 24.506837 28.380387 2.699029
F 24.797337 35.895487 10.224199
F 33.557737 30.800287 13.612299
F 33.679037 38.841387 13.816899
F 24.575437 30.899787 13.941899
F 24.968137 38.762187 13.641799
F 26.777537 32.188087 17.501399
F 26.961237 39.845287 17.679599
F 33.654037 36.289187 17.491499
F 24.826737 36.023187 17.264899
F 27.064037 34.788487 21.274799
F 24.757237 38.651287 20.965599
F 26.875637 34.708187 18.498399
F 33.853337 28.405287 9.982859
F 26.844637 32.222587 14.675099
F 27.045437 40.155587 14.913499
F 24.925837 36.263087 14.546799
F 24.706137 28.295687 17.487699
F 29.099437 31.219887 18.386599
F 29.219937 38.598987 18.499399
F 20.292337 31.103387 18.543999
F 20.316837 38.644287 18.426599
F 33.658837 38.859787 18.435699
F 29.127537 36.094687 14.836499
F 20.196237 28.467387 17.468999
F 20.394737 36.133687 14.712699
F 22.480837 32.252587 14.773599
F 29.120937 35.987587 17.555499
F 33.676037 31.103387 18.110399
F 20.174637 36.151887 17.498799
F 29.246137 31.070887 21.087699
F 29.228937 38.752387 21.284499
F 20.379237 30.973287 21.157099
F 20.375337 38.617487 21.244399
F 31.327537 32.393587 17.293599
F 31.377537 40.009087 17.456599
F 22.587137 32.367687 17.459599
F 22.622837 39.857787 17.342999
F 31.499637 35.004687 20.921999
F 22.525537 34.647087 21.097199
F 31.467737 34.882487 18.108899
F 22.658337 34.838687 18.308199
F 31.516237 32.207487 14.597799
F 31.422437 40.101887 14.603099
F 24.810337 28.398287 7.615669
F 20.311737 28.183087 -0.014927
F 29.304637 28.598087 17.671699
F 17.859137 39.568387 17.570399
F 18.059337 34.825587 21.392999
F 18.000837 39.936387 2.903449
F 18.068637 39.846087 7.674089
F 18.225437 34.930687 11.139399
F 35.921937 32.239887 0.120323
F 17.943537 32.156587 2.922429
F 35.887037 32.174487 17.244399
F 35.867437 34.732687 18.356199
F 17.947837 39.791887 14.943999
F 35.934937 40.099787 7.492209
F 35.802037 40.052487 -0.003079
F 35.906237 34.824387 20.995999
F 36.146737 32.114287 10.016699
F 35.807337 32.272887 14.395499
F 35.874137 34.645887 10.961199
F 35.963937 32.173887 2.914839
F 35.839937 34.910987 13.665599
F 18.036337 32.076487 7.597779
F 26.879937 47.729887 3.040539
F 27.000237 55.565187 7.386099
F 26.990237 42.567287 11.152899
F 31.385737 42.435487 11.211999
F 26.823137 50.353787 6.557739
F 31.415437 42.735187 13.862999
F 33.727837 46.556087 21.256799
F 26.920837 42.523087 18.600599
F 26.934037 50.287787 3.754479
F 31.427437 55.346787 2.722939
F 33.658437 54.258687 21.127699
F 22.709237 42.387487 18.396999
F 26.905537 47.633887 0.407502
F 27.009837 42.712787 13.870399
F 18.069137 55.590287 7.310529
F 24.756237 43.922287 17.654499
F 29.225837 54.036987 3.578229
F 29.284737 46.467587 3.884309
F 20.424337 54.123487 3.773069
F 20.221437 46.250287 3.854559
F 29.284637 51.592987 0.208678
F 29.207137 43.999687 0.384679
F 20.365337 51.502187 0.190972
F 20.256737 43.570887 0.131039
F 29.346637 51.402187 2.927189
F 29.386137 43.865287 3.087759
F 20.318637 51.554787 2.910249
F 20.270537 43.779787 2.903929
F 29.229037 54.108387 6.357619
F 29.364737 46.539487 6.554019
F 20.237837 54.094087 6.461929
F 20.223737 46.284787 6.507939
F 31.561237 47.741187 3.044839
F 27.010137 55.395187 10.098099
F 22.368537 47.645687 2.775959
F 22.415637 55.434587 0.061311
F 31.388237 50.310587 6.748189
F 18.021337 55.522787 10.041899
F 22.543437 50.208287 6.540729
F 31.434837 42.624887 3.918639
F 31.455837 50.227587 3.974559
F 22.609137 42.487787 6.346839
F 22.493637 50.282387 3.784449
F 31.482837 42.565387 6.548629
F 31.446137 47.785687 0.257916
F 18.067537 42.460587 3.877199
F 22.368337 47.768887 0.092721
F 22.644237 55.307387 7.394209
F 33.573437 54.085187 3.991519
F 33.797137 46.396987 3.851099
F 24.652537 54.184187 3.855279
F 24.630837 46.362887 3.552119
F 33.493137 51.746687 0.353815
F 33.663337 43.862787 0.195117
F 24.787937 51.593287 0.129035
F 24.725837 44.022887 0.236796
F 33.510637 51.549987 3.104289
F 33.674237 43.915987 2.947619
F 24.616937 51.689287 2.799499
F 24.694837 43.742787 2.899039
F 33.659937 54.077787 6.750309
F 33.703937 46.395787 6.486209
F 24.846937 54.111187 6.609069
F 24.790037 46.455587 6.352649
F 27.188137 47.655487 10.151199
F 17.952837 47.565687 10.145399
F 24.976337 51.692887 17.369799
F 26.978337 42.604587 6.474159
F 27.162937 50.488887 13.641699
F 31.229037 55.377387 10.131699
F 22.535137 55.437487 14.705199
F 33.837137 43.998687 17.620099
F 26.947537 50.186187 11.019699
F 22.486237 42.431387 11.180999
F 33.689137 51.672987 17.555899
F 29.375037 54.014287 13.950999
F 27.072337 47.851287 7.362879
F 31.441337 55.638387 14.713399
F 22.424737 42.368987 3.753659
F 24.818137 43.810487 14.825399
F 28.977337 53.950687 11.153299
F 29.440737 46.543587 11.145999
F 20.182637 54.150887 11.103999
F 20.311937 46.320487 10.927199
F 29.060037 51.632587 7.359369
F 29.227237 44.022387 7.522009
F 20.332037 51.460787 7.471229
F 20.288937 43.663187 7.451879
F 29.248237 51.441487 10.134899
F 29.248937 44.054387 10.281099
F 20.272837 51.411187 10.381099
F 20.296337 43.657287 10.180099
F 27.125637 55.404487 14.773199
F 29.281837 46.587787 13.842899
F 20.201737 54.109987 13.899199
F 20.273237 46.428087 13.741799
F 31.647737 47.728287 10.236699
F 31.351737 55.487587 7.338689
F 22.636137 47.630587 10.161499
F 31.290337 42.549287 21.053299
F 31.664837 50.170087 13.916599
F 22.677637 42.588787 21.195299
F 22.378637 50.273487 13.818199
F 31.448837 42.727387 18.301299
F 31.623337 50.195587 11.198199
F 27.126737 42.609187 3.626049
F 22.533337 50.144787 11.076399
F 31.389837 50.364887 21.197499
F 31.640137 47.806887 7.504179
F 22.545137 50.451687 18.166199
F 22.569137 47.552987 7.370399
F 31.569437 50.295287 18.556099
F 33.416037 54.332487 11.192799
F 33.727537 46.519887 11.277599
F 24.764937 54.120787 10.903799
F 24.893937 46.382687 11.032499
F 33.617037 51.591687 7.631919
F 33.679637 43.784187 7.603649
F 24.631437 51.672187 7.445139
F 24.648237 43.881987 7.157399
F 33.668937 51.803187 10.305999
F 33.448437 43.906587 10.375699
F 24.778137 51.435587 10.220699
F 24.599137 43.729087 10.135399
F 33.868537 54.223887 14.012399
F 33.818537 46.409587 13.914499
F 24.753437 54.050087 13.679699
F 24.919237 46.528587 13.663399
F 27.048237 47.927687 17.546199
F 22.633837 47.593687 14.618199
F 33.719537 54.342987 18.381099
F 24.808537 51.463287 14.575599
F 26.990037 50.208287 21.331499
F 26.976437 42.587187 21.352199
F 24.603537 46.560587 21.055299
F 24.783037 54.080187 20.987299
F 27.246337 50.453187 18.585799
F 22.520737 50.333487 20.746399
F 33.723437 43.928387 14.884099
F 33.881637 51.665687 14.894499
F 27.169837 47.970187 14.606999
F 33.639437 46.747787 18.597699
F 24.798137 54.285187 18.152499
F 24.758537 46.614687 18.374299
F 29.280437 54.174887 18.542099
F 29.168837 46.456387 18.513399
F 20.124637 54.063687 18.273099
F 20.258937 46.305187 18.465699
F 29.352737 51.371387 14.817499
F 29.201637 44.018187 14.612199
F 20.144037 51.513387 14.777899
F 20.296037 43.932587 14.735799
F 29.493437 51.681387 17.555599
F 29.057937 43.856887 17.486999
F 20.036937 51.531187 17.499799
F 20.202037 43.675887 17.528999
F 29.251237 54.147587 21.249199
F 29.113037 46.542487 21.117099
F 20.324437 54.126887 20.946699
F 20.225037 46.370587 21.110399
F 31.337337 47.715187 17.661899
F 31.427237 47.659087 14.923299
F 22.400237 47.805687 17.562499
F 18.076137 50.190787 3.848089
F 22.483237 42.504087 13.939199
F 26.856437 55.217887 2.767119
F 27.146137 55.512487 17.508799
F 22.563537 55.268087 2.672969
F 18.079237 55.379887 2.987949
F 22.376137 55.417987 10.109499
F 26.973137 55.459487 0.125109
F 22.470837 55.497287 17.372799
F 18.103637 42.363887 14.007899
F 18.050037 50.286987 20.955499
F 31.480637 55.397787 17.403999
F 17.913537 47.574687 14.690399
F 18.143737 47.657987 2.764349
F 18.016037 55.444887 0.127836
F 18.039737 47.710587 7.510159
F 31.544337 55.520787 0.125813
F 17.921337 42.363687 21.090399
F 17.990937 42.496487 11.318099
F 36.048337 55.455387 14.787099
F 35.894237 50.255387 11.173399
F 35.909837 50.113187 13.881299
F 17.954837 47.582687 0.064862
F 17.850737 50.103387 11.046499
F 17.899137 49.982687 18.290299
F 17.795137 42.521287 18.372399
F 27.070837 63.035287 2.750879
F 17.994537 58.037487 6.438609
F 26.936337 58.065987 6.343479
F 27.037837 65.667987 6.483639
F 18.058937 63.086587 0.145103
F 17.923637 65.567587 21.320799
F 26.853337 57.858087 3.576559
F 27.259137 65.600887 3.727199
F 33.643137 69.676087 18.523399
F 33.954537 67.221587 17.435799
F 26.944837 63.116287 0.098642
F 18.027037 65.538887 11.028599
F 29.331137 61.862087 3.790979
F 20.239037 61.663887 3.870049
F 29.261437 59.439287 0.274547
F 29.134937 66.835887 0.027973
F 20.382737 59.086787 0.259395
F 20.109337 67.099487 0.215336
F 29.174537 59.042587 2.994909
F 29.304537 67.041487 2.784759
F 20.272837 59.198887 2.926089
F 20.181937 67.046787 2.994259
F 29.213137 61.885487 6.492059
F 20.192237 61.877387 6.678949
F 31.602037 63.147187 2.800149
F 22.434237 63.152387 3.121939
F 31.454737 58.052787 6.406759
F 31.656537 65.588087 6.352139
F 22.416937 57.931987 6.539229
F 22.763837 65.648987 6.474949
F 31.573237 57.794187 3.603309
F 31.572537 65.762587 3.649909
F 22.567637 57.810687 3.741079
F 22.513637 65.890687 3.859959
F 31.446437 63.266687 0.070416
F 22.441737 63.146187 0.378353
F 33.887037 61.905787 3.703439
F 24.766637 61.949887 3.837709
F 33.812237 59.307487 0.031520
F 33.873137 67.048287 -0.075447
F 24.705337 59.480287 0.187396
F 24.834437 67.089687 0.131006
F 33.726437 59.262287 2.741719
F 33.705037 66.940587 2.625779
F 24.592637 59.355587 2.772959
F 24.983937 66.978887 2.844159
F 33.792437 62.085887 6.435319
F 24.593737 61.740187 6.573349
F 26.846037 63.095087 9.909459
F 17.945037 62.958887 17.667799
F 26.822837 57.892587 13.782899
F 27.063937 65.652887 13.648199
F 33.804837 59.529187 17.449399
F 24.850237 61.887587 18.353399
F 26.927937 57.847987 10.994199
F 26.997037 65.689687 10.857699
F 33.820537 62.022987 18.370699
F 33.506437 67.251887 14.655099
F 26.881537 63.135587 7.277339
F 24.615137 59.011087 14.709499
F 29.049337 61.829787 10.755799
F 20.156037 61.883687 11.061499
F 29.262637 59.377287 7.171009
F 29.489437 66.880687 7.196899
F 20.219237 59.205287 7.517699
F 20.476137 66.786487 7.398769
F 29.007237 59.268287 9.770519
F 29.231137 66.836487 10.020399
F 20.191537 59.373187 10.178499
F 20.137237 66.840087 10.080299
F 29.224437 61.888887 13.588399
F 20.071937 61.954387 13.822899
F 31.399637 63.187687 10.133499
F 22.387837 63.313887 10.149399
F 31.214437 58.250487 13.761899
F 31.468237 65.681587 13.819199
F 22.249537 57.966287 13.806299
F 22.679637 65.493687 13.835599
F 31.234237 57.941387 11.033199
F 31.466037 65.765087 11.016899
F 22.389637 57.930187 11.098499
F 22.358137 65.821387 11.216499
F 31.456737 63.116087 7.412259
F 22.331437 63.154687 7.443039
F 33.646237 62.074587 11.209199
F 24.646137 61.906587 11.148299
F 33.527837 59.527987 7.590319
F 33.732437 67.057487 7.244279
F 24.671937 59.174387 7.583909
F 24.843537 66.936487 7.487779
F 33.665037 59.557987 10.426599
F 33.623237 67.161687 9.931489
F 24.619237 59.182787 10.293599
F 24.691037 66.952387 10.115699
F 33.537437 62.006287 13.930699
F 24.634937 61.687787 13.857099
F 26.896437 63.232387 17.384299
F 33.611537 59.287987 14.855799
F 27.055737 58.190487 21.378599
F 26.959137 65.624187 20.984199
F 24.578737 61.955687 21.053799
F 33.571537 61.879387 21.113199
F 27.171937 58.123987 18.606699
F 27.156037 65.864487 18.305199
F 24.891337 66.897487 14.455799
F 24.932737 59.179187 17.390399
F 27.043737 63.096387 14.577899
F 24.847537 67.075487 17.355099
F 29.090937 61.927087 18.365899
F 20.273137 61.625787 18.211799
F 29.005637 59.289787 14.553499
F 29.139837 67.177887 14.432499
F 20.039337 59.181387 14.608099
F 20.451437 66.802787 14.778399
F 29.150837 59.382487 17.285699
F 29.422337 67.082087 17.313799
F 20.459037 59.041087 17.293099
F 20.423337 66.838887 17.460899
F 29.255837 61.855287 21.115999
F 20.351537 61.835687 21.212099
F 31.468437 63.305787 17.546599
F 22.597637 63.020187 17.544899
F 31.340037 58.074887 20.994699
F 31.535437 65.810187 21.015799
F 22.606337 58.058487 21.067799
F 22.572537 65.748187 21.171399
F 31.464437 58.067387 18.249299
F 31.570437 65.819687 18.285799
F 22.536337 57.950887 18.366599
F 22.689037 65.656987 18.332299
F 31.348037 63.108087 14.832399
F 22.441837 63.084487 14.983899
F 17.771537 57.846987 13.612999
F 17.906437 65.762287 6.691929
F 17.846837 63.104187 10.170199
F 18.105337 65.572787 18.557599
F 18.070437 57.900787 3.836439
F 17.900037 63.018187 7.364559
F 33.626437 69.622787 13.670699
F 36.056037 65.640887 18.172599
F 18.127537 63.038187 2.784649
F 35.905537 58.196587 6.609899
F 17.993837 58.058887 10.931899
F 17.943837 65.713887 3.915949
F 35.985037 63.368887 7.485359
F 35.967337 57.912187 20.998499
F 17.967037 63.177087 14.976899
F 18.087737 65.596387 13.855799
F 24.603437 69.520687 20.995699
F 24.839437 69.637987 18.251499
F 29.265737 69.791387 13.715799
F 47.218537 12.748887 2.574099
F 38.151737 0.148623 20.893299
F 44.844237 1.127497 2.764099
F 44.867437 8.840727 3.077979
F 49.139337 11.694487 18.216599
F 49.232237 3.853337 18.067999
F 44.794337 3.871467 6.376309
F 44.879037 11.591687 6.318909
F 40.363937 11.684887 18.383599
F 38.184137 0.154246 3.599309
F 44.884537 3.821647 3.606569
F 45.029937 11.511487 3.569939
F 40.346937 3.864907 18.308599
F 49.333937 11.445887 20.898999
F 44.862937 1.209047 0.105494
F 44.842837 9.010347 0.191626
F 38.188837 7.739877 3.723239
F 49.259537 1.288267 10.308599
F 47.029537 7.566807 3.680849
F 49.345737 3.905577 21.004099
F 38.129337 5.261377 0.214724
F 47.136137 12.583487 -0.064664
F 47.052637 5.071767 0.118085
F 38.040237 5.260327 14.668699
F 38.134037 5.281177 2.908739
F 51.384837 12.780287 0.215708
F 47.081537 5.063987 2.779119
F 42.765337 12.788387 2.714589
F 38.139237 7.922287 6.459699
F 51.505037 12.968487 14.612899
F 46.761237 7.732857 6.406689
F 40.222137 11.615187 20.981699
F 40.353937 1.352817 2.792419
F 40.178037 9.261087 2.746779
F 49.282237 1.127787 2.992539
F 49.403137 9.016877 2.810909
F 40.342237 4.022357 6.507079
F 40.415737 11.899587 6.505159
F 49.394537 3.726307 6.349149
F 49.340337 11.825587 6.324749
F 40.392037 3.763457 3.797449
F 40.386437 11.842387 3.805649
F 49.528637 3.764177 3.682299
F 49.426637 11.607687 3.560179
F 40.364237 1.353477 21.890799
F 40.392337 9.001647 -0.124678
F 49.322837 1.418667 0.133008
F 49.242137 8.985557 0.124406
F 42.428037 7.842857 3.664269
F 51.613637 7.739627 21.148399
F 51.504437 7.751517 3.774889
F 42.642537 7.828227 21.022399
F 42.739937 5.176467 0.083386
F 51.535037 12.884787 10.244399
F 51.643737 5.189427 0.002696
F 42.691837 12.726887 -0.046695
F 42.626737 5.149757 2.756339
F 38.247937 13.162887 17.465999
F 51.583137 5.175027 2.651039
F 51.422237 12.990087 17.285599
F 42.377437 7.791157 6.389309
F 38.072737 13.159087 7.342749
F 51.382137 7.708177 6.471359
F 51.628137 5.267077 17.417599
F 38.192537 13.185487 14.754399
F 38.075537 5.093187 17.406399
F 44.816037 1.620047 10.032999
F 44.742137 9.109887 10.082199
F 40.468637 3.995757 21.140899
F 49.296937 9.046407 17.445799
F 44.845337 3.841227 13.754299
F 44.779937 11.655687 13.938199
F 49.548437 1.271987 17.294099
F 40.434537 9.140037 17.479699
F 44.726437 4.184617 11.118999
F 44.900137 11.531987 11.182599
F 40.507337 1.386647 17.297799
F 47.040837 5.138427 17.456799
F 44.795237 1.344907 7.335379
F 44.640737 9.127257 7.390779
F 38.242637 7.835637 11.097699
F 42.581737 13.023887 17.397599
F 46.907437 7.869377 11.124399
F 42.657937 5.250257 17.545599
F 38.118037 5.319097 7.430589
F 38.176237 12.955787 10.116899
F 47.067337 5.104207 7.221029
F 38.082337 12.964087 2.935689
F 38.275637 5.271037 10.083199
F 44.688537 1.394207 14.632999
F 47.052737 5.280937 10.048899
F 38.098037 13.014287 21.979399
F 38.129337 7.813887 13.712799
F 47.060237 5.199487 14.700999
F 46.988037 7.938957 13.821199
F 51.507937 5.208257 14.631299
F 40.248537 1.361727 10.251299
F 40.479437 9.180467 10.238999
F 47.040237 12.996387 14.687999
F 49.223737 9.089587 9.989799
F 40.266737 3.933167 13.757399
F 40.338737 11.727887 13.933299
F 49.165037 3.989517 13.790199
F 49.248837 11.689687 13.782199
F 40.448437 3.876807 11.016899
F 40.500737 11.743087 10.992499
F 49.196737 3.837337 11.039599
F 49.299737 11.704987 11.157699
F 40.435537 1.444547 7.562009
F 40.360937 9.134417 7.415989
F 49.095037 1.445437 7.639269
F 49.028337 9.155097 7.344569
F 42.657437 7.829607 11.370299
F 42.469037 13.007087 14.629399
F 51.571737 7.717967 10.902099
F 42.520637 5.087087 14.808999
F 42.620837 5.193487 7.277809
F 47.114937 12.859687 7.425599
F 51.439537 5.128127 7.468969
F 47.042537 12.939987 17.406499
F 42.579537 5.375847 9.999599
F 38.103437 7.786847 21.158499
F 51.410537 5.016267 10.254799
F 42.716837 12.825587 10.179099
F 42.445137 7.687217 14.079699
F 51.487737 7.814407 18.369599
F 51.472537 7.809967 13.638899
F 42.698537 7.871547 18.328799
F 47.050937 12.846387 10.150799
F 40.423337 1.202667 14.376099
F 44.887537 1.537947 17.292999
F 44.898837 9.213247 17.315099
F 44.891937 3.777007 21.092199
F 44.923237 11.450187 20.938799
F 51.727437 13.066587 2.883029
F 47.058437 7.463487 20.966099
F 44.811937 3.884487 18.462699
F 44.797837 11.778987 18.335999
F 42.722037 13.064087 7.500289
F 40.308437 9.053267 14.842199
F 51.522537 12.874987 7.370879
F 44.695337 9.009297 14.726999
F 38.342137 7.790177 18.423899
F 49.174237 9.121937 14.633899
F 47.014437 7.754547 18.260699
F 49.253737 1.197527 14.516399
F 35.886737 4.085427 6.701279
F 47.121337 0.273271 18.111599
F 35.707137 1.525447 14.747899
F 42.698637 0.168191 11.001699
F 51.353237 0.042169 6.607219
F 51.681437 -0.112752 18.400599
F 35.959637 4.146687 11.086799
F 35.890337 11.721587 3.708709
F 36.062837 9.123347 17.494399
F 51.534837 0.076053 21.039799
F 42.705937 -0.186507 13.681599
F 35.901337 9.118777 0.096383
F 51.471337 -0.114257 13.796499
F 35.959437 11.743487 18.244799
F 51.485437 -0.181225 11.073099
F 47.082137 0.098040 6.462279
F 53.870137 3.875947 21.051499
F 35.745137 11.791887 6.471749
F 38.071637 0.354596 6.580129
F 35.916437 9.179047 10.109399
F 35.896537 11.664487 11.116899
F 35.760037 1.494197 7.526919
F 36.016537 11.855187 13.944599
F 53.664037 1.098597 10.305399
F 35.765137 4.235377 13.837799
F 35.904737 4.048167 3.990359
F 53.642637 1.307037 0.343286
F 53.672537 3.724287 3.687749
F 53.706537 1.230357 2.868559
F 53.564437 3.648417 11.095999
F 53.666837 1.315367 14.811899
F 53.772837 1.312607 17.471899
F 53.917737 3.926687 18.307299
F 53.816037 11.490087 3.823309
F 53.652737 11.606987 18.342099
F 53.717737 9.136497 2.803429
F 53.453037 9.055567 7.401949
F 35.916337 1.526747 2.825569
F 35.834037 1.615737 10.243099
F 36.015037 9.327907 14.819499
F 35.882937 9.265177 7.345469
F 35.761937 3.949297 18.257699
F 42.512937 0.119137 6.460769
F 42.520237 0.052421 20.981199
F 38.063837 0.261661 18.144099
F 47.216437 0.094897 20.897199
F 37.936237 0.079217 10.930399
F 42.581437 0.161814 18.277199
F 46.930537 0.006634 10.928099
F 42.515337 -0.054736 3.703829
F 44.911737 27.050387 11.123599
F 45.040837 26.948387 6.472249
F 44.912437 24.685187 2.878759
F 45.080737 16.747587 2.949299
F 44.856037 27.351787 13.836099
F 40.448537 26.879887 3.737229
F 49.554337 26.969887 21.239899
F 44.831337 19.492787 6.306479
F 49.355937 19.317387 18.474799
F 49.421137 27.147387 3.718689
F 49.329337 27.101387 10.920899
F 44.923037 19.472487 3.608639
F 49.325937 27.092087 6.438189
F 51.672637 23.164387 21.088099
F 44.957037 24.519687 0.144832
F 44.953237 16.686987 0.240471
F 40.407437 27.175687 13.928799
F 38.201937 23.242287 3.856339
F 47.291137 15.380087 3.577989
F 47.082937 23.244587 3.837489
F 38.206737 20.686987 -0.115243
F 47.091837 20.742387 0.250696
F 38.292837 20.839787 2.677779
F 47.252537 20.646087 3.107989
F 37.930137 15.683887 6.465489
F 37.977437 23.089987 6.524719
F 47.152837 15.526087 6.342489
F 47.184437 23.317387 6.510419
F 40.431637 24.366387 2.928869
F 40.581937 17.074587 2.738269
F 49.324337 24.467987 2.914539
F 49.583637 16.596287 2.882739
F 38.121937 15.668487 3.769779
F 40.535737 19.369587 6.289449
F 44.933437 27.185487 3.744659
F 49.241537 19.293587 6.726179
F 44.900937 27.031787 18.253899
F 40.499037 19.555687 3.556949
F 40.482437 26.950187 6.523679
F 49.391737 19.171087 3.878709
F 40.583937 24.431387 21.952299
F 40.534137 16.743687 0.060658
F 49.488337 24.443487 0.184045
F 49.307637 16.692587 0.287430
F 42.666637 15.531887 3.615509
F 42.754637 23.122387 3.640039
F 51.745137 15.498287 3.963689
F 51.571137 23.153787 3.723889
F 42.935437 20.492987 -0.043245
F 51.644337 20.448987 0.198218
F 42.604437 20.722087 2.655059
F 51.714737 20.715987 2.889799
F 42.781637 15.674987 6.337369
F 42.645037 23.186487 6.465849
F 51.590837 15.583987 6.765959
F 51.649737 23.358587 6.443989
F 51.452537 15.331587 20.986299
F 51.516437 15.470187 18.237299
F 45.032637 24.471487 10.162099
F 44.731837 16.807187 10.150299
F 40.528737 27.015487 18.245299
F 49.329637 27.185887 13.647699
F 40.525237 27.189087 20.984399
F 44.811437 19.133687 13.707199
F 42.750437 23.136787 18.228799
F 51.644837 23.238087 18.225499
F 40.308237 26.959487 11.152199
F 44.821737 19.293587 11.023899
F 40.386337 24.607487 14.752899
F 42.839937 23.090787 20.955999
F 44.920237 24.395187 7.432169
F 45.028937 16.903987 7.288109
F 38.267437 15.509787 10.988799
F 38.245437 23.261187 10.925999
F 47.025637 15.438087 10.995299
F 47.180337 23.160287 11.111999
F 38.239537 20.557587 7.291579
F 47.024037 20.648787 7.288059
F 38.288737 20.726087 10.089999
F 46.953937 20.617187 9.989319
F 38.338637 15.618987 13.740799
F 38.234837 23.233487 13.794299
F 47.177237 15.573287 13.754999
F 47.009637 23.124387 13.727699
F 40.478237 24.548487 10.042099
F 40.455937 16.848787 10.033299
F 49.350837 24.527787 10.032999
F 49.147337 16.779587 10.156899
F 49.112537 27.080887 18.581599
F 40.527037 19.412287 13.668399
F 40.374637 19.405587 18.175299
F 49.379737 19.358487 13.767099
F 40.380537 16.947187 14.695199
F 40.467237 19.456487 10.968599
F 44.853237 27.134487 20.940999
F 49.079437 19.322887 10.968699
F 40.322137 24.320487 7.315879
F 40.407137 16.733087 7.337379
F 49.430837 24.643687 7.373339
F 49.174537 16.732387 7.519449
F 42.492137 15.392587 10.985399
F 42.690137 23.263187 11.126399
F 51.310437 15.576787 11.058199
F 51.554737 23.224587 10.903699
F 42.659437 20.624987 7.390569
F 51.451037 20.869187 7.435259
F 42.747037 20.723787 10.220099
F 51.601437 20.660087 10.138599
F 42.499737 15.467487 13.750899
F 42.632737 23.349087 13.889399
F 51.453937 15.412787 13.698099
F 51.353437 23.203087 13.579899
F 42.718237 15.451887 21.059199
F 51.702937 20.659787 17.442699
F 44.879337 24.702887 17.302899
F 44.933137 16.684887 17.527999
F 49.299237 16.676687 14.789299
F 45.201437 19.197187 21.052099
F 42.519237 15.452487 18.311299
F 42.685337 20.583687 17.343099
F 49.358137 19.348287 21.088899
F 44.956837 19.198387 18.350299
F 51.442637 20.671187 14.803699
F 42.734737 20.644587 14.580599
F 44.697237 24.766087 14.580899
F 44.808537 16.679387 14.741499
F 37.971737 15.770587 18.240399
F 38.093637 23.435587 18.338299
F 46.917337 15.481387 18.522699
F 47.016337 23.252087 18.192699
F 38.322937 20.660687 14.548699
F 47.092637 20.607887 14.794299
F 38.131437 20.905787 17.448599
F 47.022837 20.714587 17.504599
F 38.158437 15.811487 20.979999
F 38.239337 23.279287 20.973599
F 47.079337 15.253187 21.173899
F 47.127937 23.443287 20.863399
F 40.561537 24.467287 17.380599
F 40.275537 16.793987 17.329899
F 49.362037 24.444687 17.524999
F 49.112637 16.728687 17.589599
F 49.217637 24.674287 14.626499
F 40.469437 19.382987 20.877699
F 36.122637 26.987087 6.381819
F 35.945037 17.118687 17.332599
F 36.055237 19.645087 13.679599
F 35.818437 17.112187 -0.048382
F 36.084237 17.014387 14.588499
F 36.021737 19.313087 3.603459
F 35.689737 16.899687 7.230809
F 36.134937 19.402487 10.801299
F 35.998737 24.617587 14.528899
F 35.837937 24.419287 7.367489
F 35.896137 16.721187 2.655149
F 36.070637 26.959887 3.786159
F 36.035537 24.467187 10.073699
F 35.889837 24.608787 17.209999
F 53.696537 19.421387 13.713599
F 53.486637 16.721087 14.841199
F 35.874937 27.152787 13.581099
F 36.000437 24.429787 2.679459
F 35.920837 19.450787 6.399859
F 35.939937 19.533587 20.922599
F 35.979937 26.945187 10.850699
F 38.388537 28.313087 7.563519
F 51.549537 28.422587 0.142301
F 44.894937 32.095287 2.784079
F 45.082237 40.160587 2.814599
F 51.846137 38.805887 21.015399
F 45.129037 34.629187 6.358249
F 42.766837 28.170787 7.429939
F 44.891837 34.823987 3.679729
F 42.629637 28.276087 10.158799
F 42.632837 28.500787 14.657799
F 44.881737 32.301087 0.135793
F 45.057937 40.056987 0.133931
F 38.200637 30.769487 3.762209
F 38.377337 38.599387 3.762039
F 47.179037 30.927987 3.751279
F 47.346537 38.729987 3.723359
F 38.190537 28.205787 2.987189
F 37.972537 36.166087 -0.089967
F 49.491737 40.200987 17.661599
F 47.327337 36.110587 0.059100
F 51.558737 28.542487 14.543999
F 38.090737 36.115787 2.767999
F 38.215937 28.182387 10.270299
F 47.204537 36.082887 2.840299
F 38.191237 30.855287 6.650489
F 38.210437 38.822287 6.541849
F 46.980437 30.853187 6.422639
F 47.237937 38.623887 6.504469
F 40.308237 32.224487 2.835299
F 40.719937 40.047987 2.994589
F 49.419737 32.182087 2.807069
F 49.615037 39.860387 2.808009
F 40.179837 34.820587 6.483189
F 49.481237 34.696187 6.456519
F 40.281037 34.802987 3.771349
F 49.465237 34.883887 3.733879
F 40.450637 32.041987 0.073579
F 40.520937 39.920387 22.045199
F 49.375737 32.361187 0.154815
F 49.458237 40.088287 0.115439
F 42.505837 30.831987 3.858419
F 42.969437 38.674987 3.958529
F 51.629737 30.897587 3.776119
F 51.876137 38.687987 3.765319
F 51.603537 28.501487 2.828699
F 42.556337 36.171387 0.117959
F 38.237437 28.309487 17.551199
F 51.872637 36.112587 -0.130305
F 47.040937 28.620887 14.570299
F 42.607737 36.210787 2.986509
F 49.244037 32.207787 17.265599
F 51.702737 36.127587 2.827249
F 42.491837 30.901787 6.662159
F 42.670437 38.629987 6.708809
F 51.489737 31.046987 6.495969
F 51.626937 38.694387 6.613049
F 47.141537 28.327187 7.469009
F 42.708737 36.209387 17.606799
F 44.718237 32.320587 10.069799
F 44.905737 40.180187 10.296999
F 40.287137 34.659187 21.140199
F 44.808337 35.007487 13.831699
F 51.638137 30.980087 20.936799
F 44.931437 34.774787 10.994599
F 42.786737 38.844987 21.047999
F 51.370337 28.207887 17.437099
F 44.769537 32.131687 7.381969
F 44.883537 39.960087 7.478809
F 38.331837 30.789687 11.135199
F 38.147737 38.811587 11.098799
F 47.054337 30.974687 11.001199
F 47.267437 38.841487 11.087399
F 40.320337 34.925487 18.328699
F 37.979937 36.218687 7.482319
F 40.364037 32.135387 14.789199
F 47.190937 35.938787 7.387189
F 42.752637 28.591687 0.126096
F 38.198437 36.114487 10.162599
F 51.473437 30.851787 18.268599
F 47.066837 36.193787 10.091099
F 38.091537 30.919887 13.815199
F 37.994037 38.670187 13.837999
F 47.015337 31.028987 13.757299
F 47.087237 38.740187 13.885099
F 40.431437 32.199987 10.316099
F 40.362937 40.075987 10.415099
F 49.238637 32.354487 10.116299
F 49.530737 40.051087 10.114299
F 40.247737 34.728787 13.819799
F 49.320637 34.784087 13.840799
F 40.641837 34.887287 11.115299
F 49.296437 34.904387 10.988099
F 40.216537 32.305887 7.430799
F 40.372337 40.017387 7.639989
F 49.280037 32.211787 7.345539
F 49.384337 40.118687 7.343139
F 42.586637 30.868887 11.139599
F 42.716237 38.744587 11.184499
F 51.421037 30.997287 10.855699
F 51.682837 38.783587 10.930299
F 51.488537 28.471587 9.982749
F 42.645937 35.906087 7.256529
F 49.392737 32.336587 14.613399
F 51.802237 36.015787 7.433549
F 40.240437 39.994787 14.776099
F 42.806637 36.262187 9.998109
F 49.571537 34.829487 21.002399
F 51.600137 36.184787 10.275899
F 42.765437 30.984487 13.824999
F 42.548737 38.661987 13.892999
F 51.609137 31.090187 13.585999
F 51.488837 38.573987 13.737599
F 51.587537 36.017287 14.664799
F 42.849337 31.068087 20.991099
F 44.941537 32.473387 17.628699
F 44.923637 40.059387 17.400299
F 44.857537 35.000387 21.307999
F 42.521637 36.051187 14.837799
F 44.983937 34.962387 18.678099
F 49.445237 34.708987 18.295399
F 51.533437 36.157887 17.465099
F 44.829837 32.336487 14.693599
F 44.905837 40.021287 14.667199
F 38.104737 30.890987 18.372199
F 38.060637 38.821187 18.349299
F 47.057737 30.854187 18.173499
F 47.063237 38.734787 18.296399
F 42.639937 31.074687 18.318799
F 38.067637 36.143587 14.618199
F 51.676637 38.699787 18.252899
F 47.129237 36.092587 14.679799
F 49.456037 40.000087 14.923999
F 37.997237 36.221887 17.379499
F 42.738337 38.774187 18.371299
F 47.131037 36.176487 17.459099
F 38.031537 30.834287 21.025099
F 38.269637 38.706187 21.068899
F 47.197337 31.010087 20.914999
F 47.163337 38.687787 20.935399
F 40.329037 32.313087 17.464299
F 40.323337 39.970287 17.421899
F 42.620837 28.324287 2.897539
F 38.063037 28.342187 14.766899
F 47.115537 28.276887 0.040813
F 47.032237 28.325287 10.026199
F 38.102837 28.281387 0.145829
F 47.028737 28.332287 2.732769
F 42.729437 28.505487 17.504299
F 51.638237 28.397887 7.293079
F 35.881637 34.823587 3.789949
F 47.017137 28.385387 17.246499
F 36.108737 39.985187 2.694759
F 35.898137 39.922087 14.967899
F 35.847837 32.288987 7.096489
F 35.990937 40.177087 17.666799
F 53.926337 34.783487 18.275399
F 35.883637 34.824187 6.444739
F 53.557037 32.281487 17.357699
F 35.919937 40.014587 10.215399
F 51.613437 54.015187 3.708209
F 35.911337 47.837487 0.303862
F 44.756037 47.906187 2.941249
F 40.313937 42.737987 11.023199
F 44.853037 55.440087 14.627399
F 49.334037 55.438887 -0.010672
F 44.708637 50.641787 6.475959
F 40.456237 42.702387 3.940929
F 47.063537 54.014187 21.023199
F 44.850037 55.580487 2.761189
F 45.014237 50.613687 3.803069
F 49.317437 42.835887 18.323899
F 44.726237 42.483687 20.883699
F 51.609037 46.610587 21.104299
F 44.813837 47.899687 0.135783
F 40.426037 50.313087 18.232199
F 38.191737 54.255487 3.995369
F 38.397337 46.555587 3.577599
F 46.942437 54.197287 3.660719
F 47.244437 46.565787 3.634209
F 38.004837 51.522187 0.200235
F 38.216437 43.797487 0.083594
F 47.095037 51.428487 -0.010080
F 47.017437 43.911887 -0.139572
F 38.181837 51.579087 2.896129
F 38.286537 43.964387 2.777579
F 47.303837 51.586787 2.688839
F 47.132437 43.969787 2.698069
F 38.049037 54.068887 6.647819
F 38.188737 46.596987 6.398529
F 47.136437 54.077787 6.337209
F 47.084337 46.530887 6.359519
F 40.429537 47.934687 2.797799
F 49.355637 42.465787 3.473829
F 49.568737 47.689187 3.012679
F 35.747837 50.337687 21.239099
F 40.235937 50.284987 6.496479
F 44.803837 42.613887 13.844899
F 49.387437 50.498487 6.582249
F 49.444237 42.590487 13.859499
F 40.445437 50.310087 3.816549
F 40.338137 42.562987 13.688999
F 49.382137 50.236687 3.893819
F 44.694237 42.678787 11.127199
F 40.239837 47.800787 0.106553
F 40.132537 50.208687 21.078299
F 49.399737 47.863887 0.140736
F 38.064637 46.473787 21.013299
F 42.465137 54.366087 3.737939
F 42.646637 46.497787 3.580509
F 40.188637 55.433187 0.307199
F 51.690937 46.443687 3.902849
F 42.348937 51.611187 0.186134
F 42.537837 43.916687 0.071500
F 51.680837 51.573287 0.192843
F 51.541437 43.890087 0.185083
F 42.774837 51.779187 2.918829
F 42.725137 43.963087 2.868749
F 51.498837 51.398187 2.825609
F 51.750937 43.947087 2.863259
F 42.556737 54.348987 6.401249
F 42.694737 46.564787 6.353159
F 51.532037 54.088787 6.507699
F 51.590837 46.468187 6.661939
F 49.363837 50.262587 18.159999
F 51.726137 54.111187 21.019199
F 44.880437 47.668487 9.768419
F 49.533837 47.742787 14.472299
F 42.602837 46.459987 21.327299
F 42.358737 54.128887 21.078499
F 44.976137 50.392687 13.785799
F 35.989237 47.785487 3.120089
F 44.731437 42.570487 6.409649
F 51.561137 43.854287 17.345599
F 44.803137 50.251487 10.963099
F 40.188137 42.539287 6.778409
F 42.572237 43.856287 14.739599
F 51.513237 51.678687 17.347399
F 44.851737 47.962187 7.126929
F 42.483837 53.978387 18.380099
F 38.171037 54.326587 11.044799
F 37.989937 46.452987 11.061599
F 47.012937 54.119787 11.047599
F 47.069537 46.490287 10.900799
F 38.027137 51.511387 7.537279
F 37.888037 44.054187 7.331609
F 47.004237 51.547687 7.431709
F 47.022337 43.948087 7.234179
F 38.008737 51.623587 10.277099
F 38.041437 43.903387 10.100999
F 47.199337 51.573287 10.073699
F 46.931537 43.892987 9.990249
F 38.065737 54.012387 13.792199
F 38.289437 46.381887 13.805699
F 47.027237 54.231687 13.693099
F 47.253437 46.531187 13.621499
F 40.177237 47.603787 10.104399
F 40.455937 47.700287 17.308499
F 49.215837 47.849687 10.089299
F 49.444837 50.382687 20.782099
F 40.423537 50.342087 13.595399
F 49.366237 42.709587 21.044499
F 49.402337 50.376087 13.669699
F 47.049237 46.672087 20.987199
F 40.356237 50.262687 10.878599
F 40.316237 42.511287 20.972399
F 49.592837 50.648287 10.907999
F 44.843737 42.653687 18.270499
F 40.480337 47.642087 7.388739
F 49.168237 42.568887 11.088499
F 49.391937 47.764887 7.338059
F 42.665337 46.557287 18.432299
F 42.601737 54.263287 10.898499
F 42.620637 46.626187 10.978399
F 51.588837 54.200187 11.018799
F 51.351237 46.253487 10.955299
F 42.460737 51.619587 7.239369
F 42.440937 43.950687 7.292149
F 51.641737 51.413587 7.481309
F 51.215337 43.740287 7.387189
F 42.566337 51.548787 10.016699
F 42.533537 43.967487 10.161899
F 51.939737 51.619087 10.141499
F 51.553437 43.732187 10.051199
F 42.615237 54.192387 13.647899
F 42.740537 46.352987 13.853699
F 51.632137 54.030987 13.709099
F 51.604737 46.249987 13.731999
F 42.720937 43.971387 17.408599
F 42.801337 51.428887 17.453799
F 44.983537 47.659687 17.503899
F 42.594337 51.593587 14.732399
F 44.692737 50.539287 21.117199
F 49.351137 47.830187 17.111699
F 51.425737 46.430187 18.270699
F 40.626637 47.703987 14.553999
F 44.913937 50.223587 18.300299
F 40.477037 42.508087 18.247799
F 51.750837 43.851687 14.611999
F 51.802037 51.479587 14.652699
F 44.913837 47.654287 14.781699
F 51.740637 54.285987 18.342499
F 38.185137 54.082187 18.397699
F 38.260837 46.450287 18.356899
F 47.001637 54.028887 18.349899
F 47.340437 46.538587 18.331499
F 38.039537 51.433587 14.730599
F 38.164437 43.870287 14.817099
F 47.262437 51.655987 14.618499
F 47.117237 43.970887 14.475699
F 38.189837 51.489087 17.430299
F 38.442337 43.965487 17.520099
F 47.129337 51.516287 17.361299
F 47.022637 44.010187 17.369399
F 38.048237 54.059187 21.199999
F 35.931937 47.800787 17.601499
F 45.027037 42.703587 3.709129
F 49.179637 42.444687 6.111079
F 40.173137 55.352787 14.473099
F 49.342237 55.375487 17.399699
F 49.336537 55.354987 10.129099
F 49.249737 55.336587 2.778229
F 40.298937 55.560887 2.916349
F 35.886337 47.812287 7.339869
F 35.950537 42.725787 3.641779
F 44.714237 55.335387 17.499899
F 35.761237 42.566487 6.347319
F 53.937137 42.563787 3.668799
F 40.465937 55.180187 17.238399
F 40.409837 55.555487 7.369159
F 40.401437 55.454187 10.051299
F 49.408337 55.418587 14.615999
F 44.726037 55.426087 0.019226
F 35.903837 50.352487 3.920829
F 44.795237 55.373987 10.182499
F 49.368137 55.301587 7.349129
F 35.771737 50.361487 6.622959
F 35.999937 47.804587 9.999899
F 35.967037 42.651587 21.084399
F 36.112637 42.751187 18.420199
F 36.027837 47.695387 14.757999
F 35.901037 50.378987 18.388599
F 35.957937 42.430487 13.856399
F 35.791237 55.628087 10.458599
F 53.880937 50.195187 13.765399
F 53.971637 55.299387 2.871259
F 53.952537 55.577387 0.139329
F 54.039137 50.237487 11.150599
F 53.975637 55.375187 17.581799
F 53.945637 42.733887 18.151099
F 53.819037 55.365887 7.385369
F 35.895437 55.594587 7.616659
F 35.957637 55.340587 3.019059
F 35.889937 55.403387 0.168948
F 35.714337 42.638587 11.147399
F 36.027237 55.453387 17.535699
F 53.720537 55.564687 14.861399
F 35.928637 57.973587 3.886939
F 44.727837 63.231187 2.584709
F 35.920037 58.249087 11.368799
F 51.384837 61.857787 18.252799
F 44.666937 57.835987 6.379259
F 44.660637 65.932787 6.486389
F 42.645537 61.790887 18.270999
F 49.202737 63.048987 14.535799
F 44.786637 58.048087 3.771349
F 44.708037 65.643787 3.837429
F 40.353337 63.177687 14.751599
F 45.130237 63.296887 -0.228765
F 37.885937 61.843087 3.789769
F 46.858437 61.941987 3.709919
F 38.043537 59.147987 0.114742
F 38.140637 67.112187 -0.005144
F 46.991137 59.393087 21.880399
F 47.245237 67.055087 -0.010212
F 38.072137 59.256487 2.797389
F 38.204837 67.072187 2.847749
F 47.008537 59.360187 2.930559
F 46.906037 66.987987 2.805409
F 38.026837 62.033687 6.593349
F 46.797637 61.845787 6.422139
F 40.252337 63.073487 3.049539
F 49.352337 63.080787 2.917579
F 40.277937 58.160187 6.449409
F 40.382437 65.894387 6.663459
F 49.421637 57.906087 6.263429
F 49.112537 65.584387 6.576799
F 40.485237 58.161187 3.827629
F 40.212037 65.660187 3.725509
F 49.404437 57.955387 3.505579
F 49.020137 65.623287 3.882469
F 40.438237 62.996787 0.299154
F 49.258037 63.218987 0.164875
F 42.637737 61.820587 3.655509
F 51.658137 61.954687 3.653379
F 42.566837 59.460787 0.246219
F 42.670937 66.947887 0.144990
F 51.386037 59.333687 0.161892
F 51.824237 66.851387 0.297200
F 42.743137 59.353187 2.857609
F 42.481937 66.920987 2.768589
F 51.757537 59.234787 2.758769
F 51.421637 66.901587 3.059979
F 42.644037 61.979587 6.414029
F 51.395237 61.697787 6.358279
F 42.737337 59.197387 17.332199
F 44.695037 63.243087 9.957239
F 42.294037 59.087187 14.485299
F 51.352137 59.238087 14.536999
F 44.583337 57.908887 13.777599
F 44.832037 65.382587 13.575499
F 42.812137 61.952787 21.023299
F 51.289137 66.839887 14.769299
F 44.825837 57.969187 11.056899
F 44.785437 65.726887 10.980499
F 51.443737 66.734087 17.481599
F 44.745537 63.383387 7.317979
F 38.078037 61.925987 11.134399
F 46.924637 61.683487 11.035399
F 38.132537 59.457787 7.409039
F 38.104537 67.269487 7.524329
F 47.129537 59.287987 7.262429
F 47.014737 67.006187 7.519999
F 38.141237 59.319887 10.197799
F 38.095337 66.954187 10.167899
F 47.107237 59.229687 10.022999
F 47.159137 66.922287 10.178499
F 38.100437 61.854487 13.791999
F 46.852637 61.702487 13.681799
F 40.223337 63.147787 10.048599
F 49.251637 62.951687 10.074699
F 40.111137 57.839487 13.619599
F 40.213737 65.694887 13.754999
F 49.210937 57.874387 13.559199
F 49.222637 65.518087 13.785099
F 40.506437 58.084587 10.929099
F 40.332637 65.726187 10.979199
F 49.348437 57.948287 10.779399
F 49.264037 65.562587 11.050799
F 40.339837 63.188087 7.345279
F 49.265337 62.947487 7.260779
F 42.446037 61.939787 11.002999
F 51.626137 61.773387 10.903299
F 42.542937 59.293187 7.209799
F 42.544437 67.133687 7.382529
F 51.558537 59.189187 7.251079
F 51.494937 66.872087 7.408009
F 42.683037 59.389287 9.983199
F 42.699637 67.023287 10.074599
F 51.610737 59.142687 10.057799
F 51.421737 66.765387 10.100099
F 42.473237 61.698687 13.678299
F 51.405037 61.828887 13.563899
F 42.620937 66.783587 14.522999
F 44.820037 63.063487 17.274799
F 44.697437 58.076487 21.146799
F 45.133437 65.824687 20.805699
F 42.654837 67.011187 17.172099
F 51.302837 59.314287 17.254599
F 44.804037 57.837387 18.346299
F 44.998837 65.677887 18.164799
F 51.539237 61.925587 21.261499
F 44.660537 62.958087 14.699899
F 38.377937 61.534487 18.236299
F 47.092537 61.635687 18.144999
F 37.957537 59.172487 14.759399
F 38.163137 67.189287 14.690599
F 46.984137 59.182587 14.689999
F 46.936437 66.841087 14.478499
F 38.338937 58.980987 17.391399
F 38.253737 67.043087 17.624999
F 47.182637 59.042887 17.412299
F 47.223737 66.811487 17.239399
F 38.180737 61.721687 20.954899
F 47.264537 61.905787 20.826499
F 40.471437 63.076787 17.549899
F 49.269637 63.046987 17.222599
F 40.475737 58.041387 21.200099
F 40.385637 65.659887 21.145599
F 49.250637 58.042687 21.081899
F 49.584837 65.754187 21.108199
F 40.586037 57.683987 18.360099
F 40.532737 65.788187 18.432699
F 49.369237 57.841887 18.389399
F 49.315437 65.409487 18.369499
F 35.813237 63.079187 21.849699
F 35.999337 65.777487 3.722469
F 36.032337 65.830487 6.531769
F 35.853037 65.951087 13.730199
F 35.825137 57.913587 13.986299
F 35.990737 65.643487 20.969799
F 35.837537 65.846387 11.062899
F 35.936337 63.219387 14.596799
F 35.963937 58.094687 18.223199
F 46.969337 69.545487 13.737799
F 53.876837 63.002187 0.003412
F 46.982037 69.498987 3.802049
F 36.107237 62.992387 17.360199
F 35.921637 63.282787 10.287699
F 35.955637 63.186587 2.724739
F 53.967437 63.206687 2.804049
F 53.695137 65.400587 18.348599
F 53.767537 65.526987 13.925099
F 53.627237 63.111387 7.328129
F 53.696237 65.657587 11.192699
F 54.010637 63.093587 10.058899
F 53.941337 65.544087 20.975299
F 53.794037 57.903687 6.419659
F 53.526237 63.010387 14.723199
F 37.976737 69.787987 13.709399
F 51.555237 69.375487 3.906529
F 44.897737 55.306087 7.367449
F 62.727737 1.513927 2.847469
F 62.523037 9.164667 2.844409
F 62.599837 1.387957 17.336399
F 60.480737 0.258050 11.001799
F 62.563637 3.911287 6.465209
F 62.770437 11.648687 6.504189
F 67.190537 1.480217 17.256099
F 62.521037 1.290677 14.515699
F 62.602337 4.137627 3.717379
F 62.936537 11.782687 3.751879
F 58.086237 1.388437 0.219250
F 69.343937 7.646507 21.029799
F 62.837337 1.386587 0.162029
F 62.590137 9.056197 0.235890
F 64.740037 7.854557 18.242899
F 55.875437 -0.075168 3.870099
F 55.839037 7.624807 3.746969
F 60.226437 7.824167 21.058799
F 64.945837 7.885107 3.649289
F 60.524337 12.993687 14.714499
F 56.013037 5.156597 21.978199
F 65.057837 13.045587 2.775269
F 65.044137 5.375287 0.024005
F 65.087137 12.935487 14.659199
F 55.841737 5.047037 2.885939
F 55.826837 12.969487 14.738099
F 64.912637 5.334937 2.794139
F 55.968137 12.971087 7.446719
F 55.823537 7.672717 6.454459
F 69.309937 5.079747 17.323999
F 64.923537 7.819267 6.483599
F 58.126037 1.233357 10.199599
F 58.135537 1.180007 2.905069
F 58.232237 9.070037 3.064129
F 67.131337 1.242437 2.878759
F 67.097237 9.190347 2.707129
F 58.162237 3.783377 6.609579
F 58.267037 11.636387 6.652869
F 67.006737 3.906547 6.245399
F 66.914337 11.645187 6.390849
F 58.181237 3.810757 3.731199
F 58.245537 11.618087 3.714589
F 67.090837 3.906157 3.603629
F 67.258037 11.653587 3.608729
F 60.592537 12.956387 17.354799
F 58.292637 9.217937 0.187752
F 67.063737 1.387217 0.260380
F 67.213837 8.938157 -0.075790
F 60.497037 7.795957 3.944699
F 60.437637 5.398057 17.360499
F 69.179937 7.826207 3.628379
F 56.184637 5.350637 17.616399
F 60.415737 5.205977 0.141021
F 64.950537 13.043287 10.379899
F 69.431637 5.188517 0.207599
F 69.275837 12.870287 7.346079
F 60.375737 5.249957 2.801119
F 65.158137 12.994487 17.410799
F 69.208237 5.222557 2.889829
F 64.751037 5.322687 14.737999
F 60.553037 7.700007 6.643369
F 69.202037 5.379267 14.584799
F 69.403037 7.845527 6.352729
F 55.841237 5.353727 14.757099
F 62.917937 1.275767 10.124999
F 62.614337 9.085157 10.145899
F 60.424437 5.099567 14.656499
F 69.478437 13.024987 2.897239
F 62.675537 3.859647 13.763799
F 62.772137 11.831887 13.762499
F 69.368237 7.701847 18.107999
F 58.167437 9.210057 17.546899
F 62.522537 3.769827 10.922799
F 62.702037 11.642387 10.974299
F 64.887137 5.416977 17.436399
F 60.509037 7.837707 18.338299
F 62.630737 1.287147 7.410949
F 62.722337 9.113847 7.363949
F 67.093037 9.054997 14.846999
F 69.485737 13.247287 17.250599
F 55.876437 7.694267 11.102199
F 67.300337 1.471127 14.524799
F 64.913837 7.880197 10.858599
F 60.260237 12.864187 10.009899
F 55.780037 5.051797 7.501639
F 64.863337 7.960447 20.886899
F 64.696037 5.261597 7.285529
F 60.417237 12.969787 0.034751
F 55.750537 5.027827 10.278799
F 56.088637 12.939687 10.145299
F 64.881137 5.224817 10.231799
F 69.449637 13.149487 10.021099
F 55.871537 7.785067 13.772299
F 58.000337 9.122047 14.771199
F 64.882237 7.911647 13.628099
F 69.546037 12.940587 14.604999
F 60.482837 12.893287 2.907139
F 58.048637 8.892067 10.324999
F 67.218737 1.392707 10.072999
F 67.174537 9.082857 10.063999
F 58.096337 3.977767 13.892199
F 58.146837 11.757187 13.929899
F 66.936537 4.195597 13.818599
F 67.289437 11.537587 13.667499
F 57.951937 3.906317 11.162599
F 58.239937 11.632087 11.178799
F 67.040937 3.999887 11.044299
F 67.341537 11.742087 10.983999
F 58.163837 1.245317 7.538069
F 58.170137 8.818827 7.491149
F 64.866737 13.048787 7.689259
F 67.109837 8.998517 7.317719
F 60.358737 7.689737 11.255199
F 67.319537 11.614987 18.243299
F 69.264237 7.778057 10.986399
F 67.152037 3.898697 18.335399
F 60.373237 5.206887 7.612179
F 55.885737 12.899787 -0.122607
F 69.278537 5.203787 7.246699
F 64.965837 13.070387 -0.012283
F 60.203037 5.214437 10.289499
F 58.152037 1.391327 14.957699
F 69.298837 5.182597 10.067699
F 67.114237 1.454307 7.333889
F 60.353537 7.643197 13.918599
F 58.315337 11.867987 18.285399
F 69.308537 7.907807 13.740399
F 58.320037 4.043217 18.379699
F 55.920637 12.774587 2.671049
F 62.479937 9.077017 17.277999
F 58.236937 1.320937 17.708799
F 56.100737 7.697207 21.244799
F 62.683037 3.967557 20.993399
F 62.555337 11.668387 20.987399
F 67.189037 11.578087 21.084899
F 67.173037 3.813587 21.112099
F 62.497737 3.966947 18.354299
F 62.760237 11.655387 18.258499
F 60.514937 12.926387 7.219889
F 58.170037 11.715687 21.025899
F 55.800337 12.976687 17.614199
F 62.503537 9.118367 14.392699
F 69.556037 12.935187 21.904699
F 58.218337 3.953727 21.097999
F 56.040737 7.931597 18.464999
F 67.089337 9.150087 17.573199
F 53.855837 11.761187 11.040999
F 60.367637 0.048744 6.568749
F 55.858337 0.113638 6.716859
F 53.620437 3.855647 6.456749
F 64.950437 -0.001030 6.517339
F 64.979737 0.262707 20.911199
F 69.258637 0.119960 20.987799
F 55.833037 0.019317 21.149699
F 55.901937 0.041756 11.251199
F 53.660737 9.196957 14.741599
F 60.221237 0.125473 13.611699
F 53.560937 1.236107 7.499279
F 53.677837 9.270207 10.092499
F 53.735337 11.685887 13.813799
F 60.563337 0.149169 21.306599
F 60.413437 0.121763 3.853489
F 65.011137 -0.041578 11.017599
F 53.760637 11.599687 6.518249
F 53.556937 11.673487 20.953599
F 69.220037 0.217309 18.317499
F 65.038337 0.229120 13.636399
F 56.020137 0.095296 14.131999
F 53.806337 8.990957 17.546299
F 71.593237 8.921847 7.380059
F 56.010437 0.037432 18.493699
F 71.561137 3.834677 18.328999
F 69.453537 0.244096 6.518739
F 64.869337 0.076944 3.845969
F 69.467437 0.172697 3.818609
F 60.555037 0.010826 18.471499
F 65.025737 0.324200 18.205999
F 69.523537 0.176917 13.761299
F 53.621237 3.740727 13.756899
F 71.789737 11.690587 13.769599
F 71.598237 8.887937 0.283345
F 71.671737 1.388487 10.138299
F 71.796037 1.464957 7.403199
F 71.734137 4.132147 6.569759
F 71.569737 9.067747 17.295899
F 71.788537 1.373187 14.875099
F 71.586437 1.443417 -0.119736
F 71.485837 4.161547 11.294599
F 53.871837 9.062907 0.210489
F 62.584537 24.500787 2.785829
F 62.690437 16.818287 2.893649
F 67.076437 26.896887 18.211199
F 58.421837 27.027487 6.497489
F 62.769437 27.248087 10.960699
F 62.696737 19.422187 6.347399
F 67.104937 27.120187 11.061299
F 58.473037 27.209987 20.945499
F 58.421937 27.122187 11.087499
F 62.693637 19.464887 3.759849
F 62.839937 27.068287 20.884999
F 58.484437 27.043087 3.774879
F 62.906337 24.581187 0.006727
F 62.775137 16.802187 0.056251
F 67.284037 27.002687 6.343849
F 67.244937 24.444387 14.497199
F 55.988737 15.320287 3.665069
F 56.120237 23.096287 3.413469
F 65.047537 15.575187 3.727799
F 64.859337 23.244687 3.732609
F 56.188337 20.586687 -0.220834
F 64.807437 20.577687 -0.076819
F 55.958237 20.511187 2.599609
F 64.854737 20.772187 2.746319
F 56.022737 15.324087 6.294109
F 56.191237 23.210787 6.435549
F 64.717237 15.514187 6.509349
F 64.958437 23.344587 6.537089
F 58.273537 24.551387 2.553289
F 58.174137 16.738487 3.023229
F 67.126937 24.443287 3.011919
F 67.123937 17.035387 2.878529
F 58.521637 27.199387 13.714699
F 58.276137 19.162187 6.367379
F 67.210737 26.884487 20.998699
F 67.057637 19.503287 6.387539
F 58.500937 19.081987 20.909899
F 58.245637 19.309887 3.619239
F 58.314237 19.198987 18.184499
F 67.138437 19.698887 3.667549
F 58.533737 24.473187 21.751999
F 58.234937 16.618787 0.246659
F 67.159237 24.468887 0.280897
F 67.170037 16.682087 0.120869
F 60.490137 15.471587 3.749309
F 60.397437 23.251887 3.711409
F 69.316437 15.615387 3.690089
F 69.348237 23.041187 3.612069
F 60.499637 20.631387 0.036000
F 69.513237 20.648187 -0.220707
F 60.321037 20.671087 2.700799
F 69.545237 20.671387 2.600769
F 60.429637 15.422487 6.544339
F 60.481337 23.280587 6.428519
F 69.279237 15.617087 6.426919
F 69.389437 23.261487 6.251249
F 62.859937 24.711287 10.077599
F 62.661037 16.728787 10.097899
F 60.487837 20.567487 17.133299
F 69.567937 20.742887 14.492899
F 62.852537 27.223687 6.435829
F 62.921437 19.478387 13.713699
F 60.533037 20.597387 14.412399
F 67.267937 27.147587 3.512369
F 67.279937 16.879287 17.180199
F 62.653637 19.315987 10.862299
F 69.187737 23.288887 20.848099
F 69.575237 15.667987 21.088599
F 62.716137 24.661087 7.379169
F 62.587437 16.741387 7.397069
F 60.794237 23.108887 20.952099
F 58.205837 16.762587 14.731899
F 55.906637 15.547487 11.161199
F 56.097737 23.190687 10.966699
F 64.932337 15.680287 11.033299
F 64.869337 23.174987 10.924399
F 56.213737 20.578287 7.330449
F 64.944037 20.789887 7.343599
F 56.007137 20.675287 9.977519
F 64.884237 20.585687 10.066999
F 55.819437 15.581887 13.873799
F 56.097837 23.047487 13.759799
F 64.909237 15.550987 13.635599
F 65.062237 23.208487 13.581599
F 58.382437 24.348587 10.232499
F 58.028237 16.746887 10.031399
F 67.068637 24.594787 10.062699
F 67.141637 16.935387 9.938429
F 67.261537 24.502787 17.205399
F 58.286937 19.338787 13.571999
F 53.862337 27.271187 10.963399
F 67.480437 19.325687 13.457399
F 58.232937 24.526587 14.591599
F 58.140537 19.305587 10.891799
F 67.265337 19.194987 20.791899
F 67.179037 19.556887 10.825699
F 58.246437 24.475087 7.549549
F 58.137537 16.697287 7.268539
F 67.259537 24.468987 7.261469
F 66.938637 16.947087 7.181109
F 60.361637 15.499387 10.839499
F 60.729037 23.194687 10.892699
F 69.495337 15.754587 10.904399
F 69.375037 23.441687 10.995499
F 60.413837 20.597187 7.297529
F 69.449637 20.622487 7.312179
F 60.485037 20.603487 10.044899
F 69.428537 20.880687 10.076199
F 60.509937 15.451487 13.611299
F 60.470237 23.346287 13.658299
F 69.548637 15.470887 13.503799
F 69.504437 23.209687 13.672899
F 62.817637 24.254987 17.262999
F 62.793437 16.689087 17.424299
F 60.422637 23.065987 18.165099
F 69.374337 23.233487 18.226399
F 58.234037 16.616487 17.292799
F 62.580037 19.240887 20.728199
F 60.463537 15.485187 20.917099
F 69.355237 20.701287 17.118799
F 62.667637 26.816687 18.198999
F 62.712137 19.392987 18.005499
F 67.030037 19.360787 18.115999
F 69.493037 15.730987 18.410799
F 62.816537 24.411687 14.519199
F 62.720237 16.778087 14.673899
F 60.565437 15.402287 18.312299
F 67.293337 16.710287 14.507899
F 55.911337 15.548487 18.337399
F 56.156337 23.183487 18.079899
F 65.121537 15.575487 18.140399
F 65.087137 23.188587 18.143499
F 56.056037 20.508587 14.639899
F 65.228737 20.640787 14.467399
F 56.179837 20.511087 17.235699
F 64.924237 20.675687 17.148599
F 55.875637 15.616287 21.041099
F 56.251937 23.118987 20.892799
F 64.964737 15.505087 20.859599
F 65.025437 23.129887 20.952599
F 58.296037 24.530387 17.234499
F 63.012337 26.878687 13.615299
F 62.748637 27.081587 3.680249
F 58.201137 27.163287 18.376099
F 67.364337 27.077187 13.730799
F 53.891737 24.526187 10.131999
F 53.661637 16.796987 17.431399
F 53.837137 19.504287 6.677429
F 53.807437 19.318687 10.953699
F 53.978037 27.234687 13.561299
F 54.037137 27.258687 6.421829
F 53.682437 27.064287 3.698859
F 54.017837 24.571287 -0.001697
F 53.589037 16.850687 0.210462
F 53.838737 24.470487 17.116999
F 53.806137 24.695587 2.691589
F 53.779937 24.604987 14.401099
F 53.831237 16.932787 3.033569
F 53.976937 24.598287 7.201939
F 53.650037 26.854687 18.024399
F 71.474637 27.131287 6.292279
F 71.730737 26.993987 10.836999
F 53.806837 19.389087 18.295199
F 53.821337 19.484687 3.942369
F 53.861737 19.342487 20.955099
F 53.801537 27.251887 20.842499
F 53.779737 16.834987 7.391889
F 53.700237 16.740087 10.318099
F 62.594337 32.175987 2.668389
F 62.973437 39.995787 2.709849
F 65.126637 28.483987 7.287839
F 65.065837 28.393187 0.020634
F 62.838137 34.771587 6.369599
F 53.967637 32.107587 0.087282
F 62.679337 34.665587 3.640669
F 69.380037 36.045387 14.608199
F 62.905437 32.243787 -0.015013
F 63.032037 40.160987 0.149703
F 58.391737 40.082287 17.350099
F 69.460637 38.590087 18.236999
F 56.104137 30.957187 3.667599
F 56.175137 38.710387 3.865929
F 64.851037 30.978887 3.648729
F 65.065337 38.600387 3.727669
F 58.216437 32.354387 17.396599
F 56.354537 36.073187 0.115237
F 65.013137 38.533387 21.165699
F 64.977037 35.963887 -0.105926
F 55.893037 28.356687 17.253699
F 56.177337 36.144687 2.893619
F 65.014237 28.560187 10.127099
F 64.916237 36.000287 2.688799
F 55.963137 30.891387 6.466859
F 55.973837 38.744787 6.582789
F 65.025437 31.005287 6.430769
F 64.973937 38.521987 6.442369
F 58.266337 32.348887 2.815919
F 58.364637 39.972087 2.753389
F 67.167537 32.054387 2.852829
F 67.299037 39.991087 3.092479
F 58.355237 34.671087 6.409599
F 67.295437 34.621087 6.447749
F 58.368937 34.876087 3.672559
F 67.185137 34.709087 3.565079
F 58.483537 32.203787 -0.025922
F 58.479737 40.013687 -0.071063
F 67.458637 32.192587 0.004421
F 67.291537 39.932087 0.061438
F 60.477637 31.077687 3.910139
F 60.637337 38.699987 3.481329
F 69.467637 30.991587 3.785049
F 69.437837 38.581687 3.727659
F 56.217137 28.431387 7.288519
F 60.648237 36.229687 -0.029027
F 65.314037 30.962487 20.933999
F 69.472137 36.260487 21.935299
F 60.437537 28.263287 17.162699
F 60.599637 36.148687 2.642699
F 56.287237 28.535587 10.098799
F 69.444137 35.948687 2.762069
F 60.601437 30.903687 6.661169
F 60.564737 38.545187 6.041569
F 69.702437 30.819887 6.413779
F 69.366437 38.741387 6.419289
F 62.892737 32.527787 10.126799
F 62.961037 39.772487 9.964409
F 69.545637 38.745687 20.970899
F 69.365537 30.829987 18.112499
F 62.707237 34.861187 13.743899
F 69.548737 30.933687 20.740599
F 62.865437 35.067387 10.981399
F 67.188537 39.902187 17.368899
F 62.872737 32.260587 7.374609
F 62.641437 39.857987 7.284029
F 60.591137 38.591087 18.390299
F 60.768137 38.722887 21.077799
F 56.092937 31.144187 11.000899
F 56.230937 38.488587 10.963899
F 65.167937 31.063587 10.940299
F 65.044537 38.575987 10.965699
F 67.353637 34.730887 18.190399
F 56.329637 36.169487 7.387819
F 60.590337 28.475387 10.104199
F 65.076537 35.979887 7.359149
F 58.496137 34.716087 21.018799
F 56.300937 35.972687 9.976769
F 65.117837 28.269487 14.579699
F 65.194537 36.034787 10.042199
F 56.254737 31.063187 13.716699
F 56.297537 38.741887 13.706499
F 65.046737 30.917787 13.628499
F 65.021637 38.550587 13.632399
F 58.363337 32.265387 10.302299
F 58.379637 39.995787 10.034299
F 67.393037 32.166587 9.989309
F 67.348037 39.770387 10.022499
F 58.409437 34.990087 13.656399
F 67.240437 34.640687 13.592899
F 58.519237 34.787887 10.947399
F 67.452537 34.841587 10.934899
F 58.214737 32.113287 7.489379
F 58.308137 39.892887 7.309389
F 67.387537 32.022687 7.381489
F 67.124737 39.916087 7.420529
F 60.697537 30.898687 11.033799
F 60.504637 38.762187 10.894699
F 69.564037 31.027187 10.988699
F 69.617337 38.753787 11.167999
F 64.877737 28.240187 17.148299
F 60.564137 35.917187 7.171469
F 67.302537 32.079087 14.549899
F 69.512837 36.109887 7.235009
F 67.325337 34.745887 20.816399
F 60.637437 36.152887 10.008599
F 60.604137 28.294687 7.443669
F 69.581237 36.212387 9.961469
F 60.542137 31.063087 13.767699
F 60.508837 38.705787 13.647399
F 69.588237 30.958387 13.660599
F 69.507737 38.702987 13.940999
F 62.639537 32.169687 17.267999
F 62.670637 39.856287 17.335999
F 60.773537 30.877987 20.834399
F 69.523037 35.942087 17.280199
F 62.745437 34.962387 20.759199
F 60.449037 30.884487 18.187999
F 62.755537 34.819487 18.079499
F 60.615837 36.133587 14.565899
F 62.800537 32.275687 14.552799
F 62.739337 39.998187 14.649199
F 67.145437 32.017187 17.264799
F 60.483837 36.095087 17.221499
F 55.815837 31.117387 18.321999
F 56.033537 38.659187 18.083999
F 64.831537 30.896387 18.153999
F 64.960037 38.477687 18.444099
F 67.249637 39.841687 14.857799
F 56.017137 36.031187 14.525899
F 58.353737 34.944787 18.265899
F 65.040937 35.918687 14.593599
F 58.490937 32.497487 14.617799
F 56.055037 36.082387 17.346899
F 58.440437 40.193987 14.608399
F 65.071937 35.904687 17.327399
F 56.287137 30.821587 21.173999
F 56.491437 38.606687 20.767999
F 69.369137 28.459787 10.209899
F 60.754637 28.461487 0.080500
F 65.081937 28.391587 2.752219
F 56.153737 28.202687 2.890449
F 60.837237 28.362487 14.544499
F 69.369237 28.280187 7.446849
F 56.049337 28.462487 14.598999
F 53.738137 32.132287 9.909299
F 53.868237 34.781387 10.809999
F 69.523337 28.348087 14.724299
F 69.473137 28.127887 17.395799
F 56.241037 28.341687 0.184268
F 60.666837 28.510587 2.859159
F 69.266837 28.372687 -0.052681
F 54.001637 39.968087 14.438499
F 69.523637 28.396387 2.743589
F 54.103837 34.920287 6.459729
F 53.875637 40.057487 17.260999
F 53.750137 32.334287 7.249759
F 54.033937 39.931287 10.044799
F 54.240537 39.876987 0.055349
F 53.784337 32.140387 2.784539
F 53.846837 34.691487 13.517799
F 54.047737 34.790487 20.929499
F 53.850137 34.709387 3.594099
F 53.788037 40.051987 7.326349
F 71.759637 34.859087 10.993899
F 71.677637 34.615887 3.675829
F 71.702437 32.193487 17.478199
F 71.765837 39.925887 14.850599
F 71.773937 34.929187 13.940499
F 71.798937 32.258887 9.895329
F 71.818137 32.391587 14.639599
F 71.821937 39.959387 10.196499
F 71.713637 34.713287 18.398099
F 71.623337 34.963787 21.091499
F 53.786437 32.279387 14.592199
F 54.096837 39.996387 2.791779
F 62.912737 47.731887 2.893039
F 58.539637 55.488987 2.905889
F 69.584537 51.281487 17.368199
F 60.510137 43.863787 17.464499
F 62.768337 50.084287 6.514709
F 62.742437 42.470987 3.778879
F 60.653737 51.677187 17.406499
F 69.473137 43.732587 14.702399
F 62.796937 50.271387 3.707579
F 62.878237 42.610787 10.896899
F 69.581537 51.360187 14.602899
F 58.156437 42.365887 6.536479
F 62.991237 47.630287 0.102121
F 60.519537 46.460387 20.877599
F 60.719337 43.712487 14.702199
F 60.725437 53.910787 21.031799
F 56.326037 54.241587 4.024259
F 56.019537 46.416387 3.569319
F 64.900137 54.109387 3.700839
F 65.202437 46.524787 3.624619
F 56.161937 51.825087 0.283636
F 56.038037 43.856787 -0.205083
F 65.102737 51.649687 0.018381
F 65.081037 43.653487 0.122116
F 55.920037 51.679787 2.948579
F 56.107637 43.836887 2.534569
F 64.944537 51.586787 2.835519
F 65.231137 43.840287 2.850739
F 55.984437 54.218187 6.647929
F 56.097337 46.358887 6.416329
F 64.936537 54.126587 6.415739
F 65.038537 46.342787 6.328779
F 58.404137 47.833387 2.790209
F 66.973937 55.383587 7.611359
F 67.268737 47.842887 2.695349
F 58.356237 50.409687 21.051199
F 58.211037 50.316687 6.698659
F 67.309237 55.152787 17.321499
F 67.185137 50.348887 6.496699
F 58.258737 55.399487 7.634029
F 58.262137 50.316287 3.877169
F 58.645437 55.430187 0.209501
F 67.215937 50.392787 3.707819
F 58.435237 42.717587 13.609099
F 58.219837 47.771887 0.016364
F 62.672537 55.183387 7.443019
F 67.256637 47.579687 0.015848
F 56.333537 54.381887 21.212699
F 60.456237 54.079787 4.072159
F 60.755737 46.345387 3.676069
F 69.591837 54.225387 3.668659
F 69.320537 46.454487 3.752299
F 60.613637 51.439987 0.166670
F 60.411437 43.970687 0.093380
F 69.510437 51.538087 0.040526
F 69.464637 43.860187 21.993999
F 60.574037 51.641987 3.020539
F 60.473837 43.822487 2.834689
F 69.354637 51.750787 2.688449
F 69.474037 43.868587 2.885809
F 60.367937 54.109687 6.731249
F 60.562737 46.249887 6.385689
F 69.335137 54.329987 6.387529
F 69.370137 46.528887 6.555069
F 62.655137 47.725287 10.325499
F 67.329637 42.553087 18.303899
F 58.281037 42.554287 21.003799
F 62.824837 42.513687 18.341799
F 63.039537 50.297387 13.914999
F 65.143637 43.958887 17.412999
F 60.594337 51.557287 14.685399
F 69.601037 46.613787 18.243699
F 62.747537 50.236587 11.067499
F 67.312237 42.533287 3.807459
F 69.658337 53.918287 18.203199
F 60.548037 46.365387 18.083799
F 62.682637 47.460487 7.482509
F 67.202637 50.253587 18.309699
F 60.716937 54.318387 18.257999
F 65.014437 51.543687 17.370499
F 56.114837 54.231687 11.291199
F 55.916837 46.464687 11.058299
F 64.905337 54.062387 11.310399
F 64.935837 46.332487 10.985399
F 56.067137 51.716987 7.553149
F 55.957637 43.768987 7.399939
F 64.874637 51.702487 7.466109
F 65.015637 43.776887 7.426529
F 56.246637 51.836287 10.182599
F 56.062937 43.782987 10.073899
F 65.089937 51.615687 10.260799
F 65.210437 43.830087 10.056099
F 55.958937 54.226187 14.054499
F 56.100037 46.305887 13.699699
F 65.095137 54.057587 13.873199
F 65.089337 46.527287 13.680799
F 58.194437 47.883987 10.155399
F 56.034537 46.471187 20.855499
F 67.153037 47.665287 10.106599
F 65.194137 54.178887 20.950399
F 58.321637 50.243387 13.860399
F 67.303237 42.424587 13.647399
F 67.299537 50.205187 13.705499
F 67.043437 55.337887 10.355299
F 58.397337 50.438387 11.155199
F 58.273137 42.447787 3.732419
F 67.174237 50.203787 10.995299
F 67.313137 42.282087 11.047399
F 58.342837 47.661887 7.417649
F 67.175237 42.572387 6.516989
F 67.059937 47.713487 7.400339
F 67.299337 47.669287 17.358899
F 60.473137 54.275687 11.206599
F 60.364137 46.361687 10.985399
F 69.430237 53.992687 10.982299
F 69.522637 46.242387 10.879699
F 60.590937 51.485787 7.597139
F 60.220037 43.757187 7.422119
F 69.450537 51.699087 7.427819
F 69.431737 43.835787 7.344099
F 60.514937 51.761987 10.376499
F 60.512137 43.801087 10.210699
F 69.430837 51.459787 10.010999
F 69.451237 43.759887 9.974179
F 60.403937 54.107387 13.834399
F 60.589337 46.213987 13.635499
F 69.461637 53.997987 13.698899
F 69.507137 46.235287 13.652199
F 62.785437 47.811187 17.396799
F 67.323237 42.461987 20.957099
F 58.373037 47.589887 14.434799
F 58.487437 47.864987 17.282399
F 63.002637 50.203987 21.241599
F 62.614937 42.398187 6.551469
F 67.351337 47.634487 14.629999
F 69.473737 43.909087 17.490299
F 62.779637 50.320787 18.472599
F 63.010437 42.554187 13.650399
F 58.413237 50.366787 18.296399
F 69.369137 46.309887 20.890299
F 62.776137 47.727087 14.584599
F 67.231337 50.183787 20.957599
F 65.100137 46.120987 20.890299
F 69.737037 54.083987 20.938799
F 56.289937 54.282487 18.490399
F 56.202537 46.562887 18.237199
F 65.095537 54.077487 18.206599
F 65.022637 46.419587 18.210299
F 56.117937 51.489387 14.726599
F 56.287437 43.769087 14.615999
F 65.110437 51.604387 14.772699
F 65.174937 43.977487 14.640099
F 56.072037 51.734287 17.501599
F 56.170137 43.973287 17.272699
F 58.327337 42.493787 10.948699
F 58.231537 42.632187 18.311999
F 58.431537 55.505487 17.416699
F 62.703137 42.689587 20.942599
F 71.581737 42.354887 13.648899
F 53.992337 50.399187 20.978699
F 53.677437 42.679587 6.328609
F 53.874237 47.567087 14.709299
F 54.012637 42.604087 13.483599
F 53.882037 47.567387 7.573219
F 62.898237 55.522087 17.315699
F 53.805537 50.208487 18.229499
F 53.860337 50.126687 6.690349
F 53.736837 42.421487 10.849899
F 53.727037 47.664687 17.359299
F 53.726937 47.709187 2.805959
F 53.795537 50.212287 3.912779
F 53.937237 47.844787 0.075011
F 53.764037 42.515987 20.919199
F 67.421237 55.473887 14.501899
F 53.755637 47.739187 10.220099
F 71.621837 47.756787 10.107999
F 71.874037 50.521087 18.382199
F 71.540437 50.455087 3.657219
F 71.594737 47.682287 7.293449
F 71.626137 47.852587 2.791899
F 71.617637 42.534787 18.332499
F 71.691937 50.339387 6.490859
F 58.139937 55.643187 10.310499
F 62.693637 55.283787 2.829339
F 62.709437 55.283587 10.123399
F 58.209437 55.383087 14.775299
F 67.117337 55.282487 2.658699
F 62.814437 55.281287 14.564899
F 62.753637 63.111787 2.870699
F 53.704737 62.845687 17.411199
F 62.738037 57.778687 6.595169
F 62.666337 65.566387 6.756819
F 53.735337 58.118287 18.363399
F 53.795037 65.726087 6.542659
F 62.807937 57.759487 3.759889
F 62.866237 65.580987 3.895219
F 57.999037 63.101387 14.646099
F 53.719737 58.148587 13.836899
F 62.830937 63.195187 0.248528
F 69.420837 59.291187 17.310899
F 56.012937 61.796887 3.988139
F 64.932737 61.606387 3.668789
F 56.191837 59.278087 0.032637
F 56.166437 66.744587 0.114182
F 64.970937 59.057687 -0.023732
F 64.999337 67.142387 0.058743
F 56.011137 59.233487 2.801529
F 56.063137 66.777587 2.891459
F 64.945537 59.059787 2.764659
F 65.018937 67.073887 2.886769
F 55.941837 61.909987 6.594449
F 64.938037 61.879287 6.496279
F 58.248937 62.875487 2.862179
F 67.182137 63.178587 2.903559
F 58.237337 57.926287 6.797839
F 58.125737 65.694187 6.475369
F 67.110437 57.900487 6.366799
F 67.174837 65.828287 6.422199
F 58.387937 58.176087 3.980439
F 58.253937 65.359787 3.640409
F 67.134937 57.789587 3.661979
F 67.316237 65.807187 3.789649
F 58.522537 62.961187 0.087608
F 67.049737 63.249087 0.109077
F 60.670437 61.914387 3.896319
F 69.389337 61.836887 3.634459
F 60.735637 59.186787 0.267646
F 60.663937 66.955787 0.165058
F 69.491237 59.370087 21.879299
F 69.505737 66.861787 0.067021
F 60.678637 59.387687 3.037299
F 60.386437 66.848887 3.078369
F 69.340137 59.279887 2.724689
F 69.449737 67.190487 2.757539
F 60.451237 61.828287 6.625029
F 69.381137 62.045787 6.342989
F 62.560937 63.358487 10.274299
F 60.503737 66.995087 17.579199
F 62.903037 57.897587 13.586399
F 62.583837 65.744187 13.851299
F 60.603537 59.356287 17.375199
F 60.462237 61.911087 18.435299
F 62.707637 57.909987 10.925499
F 62.749937 65.834487 11.279099
F 60.547237 59.027487 14.796699
F 69.120537 61.891987 21.050699
F 62.589637 62.911787 7.544379
F 60.649937 61.734387 21.072799
F 55.957937 61.889387 11.166599
F 64.839037 62.001687 10.973799
F 55.999037 59.264087 7.319309
F 55.994237 67.034987 7.615219
F 64.863037 59.246387 7.404749
F 64.902037 66.882087 7.545919
F 56.269137 59.202887 10.116899
F 55.916937 66.868187 10.375299
F 64.853837 59.293887 10.049299
F 64.953637 66.920387 10.237499
F 55.817537 61.750487 13.776299
F 64.944637 61.809687 13.641999
F 58.205137 63.202987 10.262599
F 67.141637 63.246887 10.150499
F 58.276937 57.940887 13.942199
F 58.295237 65.637787 13.925699
F 67.244637 58.120687 13.610499
F 67.193337 65.831987 13.762299
F 58.311737 58.136587 11.279599
F 58.255637 65.826187 11.249299
F 67.227737 57.957487 10.881699
F 67.109237 65.788187 10.978399
F 58.292037 63.174087 7.576559
F 67.129837 63.204087 7.280859
F 60.313637 61.984687 11.232699
F 69.562537 62.094687 10.991299
F 60.629137 59.091087 7.550729
F 60.453537 66.894087 7.530609
F 69.203737 59.468287 7.255399
F 69.400437 67.011287 7.434899
F 60.564837 59.438487 10.191999
F 60.504537 67.019087 10.237999
F 69.359037 59.489787 10.089599
F 69.290337 67.173387 10.151699
F 60.316837 61.790387 13.952599
F 69.399137 62.184487 13.791699
F 62.651537 63.190987 17.363099
F 69.554837 67.166687 14.653499
F 62.703937 57.764587 20.989199
F 63.029837 65.646287 20.940099
F 69.485637 67.192187 17.384099
F 69.391437 61.786487 18.370799
F 62.811837 58.005387 18.166599
F 62.898037 65.728487 18.237499
F 69.490537 59.444587 14.544899
F 67.086737 63.134787 14.612299
F 62.758037 63.162287 14.717799
F 60.404737 67.033987 14.718799
F 56.061937 61.754787 18.380799
F 64.882037 61.787487 18.502599
F 56.061737 59.244387 14.839899
F 55.951537 66.865687 14.853299
F 64.974137 59.279887 14.729599
F 64.850037 67.096587 14.662399
F 56.184537 59.149087 17.620499
F 55.901837 66.836587 17.648199
F 65.032837 59.222787 17.524799
F 64.993937 67.054987 17.446199
F 56.223037 61.892687 20.995199
F 64.999837 61.752487 21.122999
F 58.114737 63.161187 17.367599
F 67.068837 63.023787 17.403799
F 58.539037 58.011487 21.183299
F 58.493037 65.556487 21.094199
F 67.382837 58.052987 21.059099
F 67.225137 65.928987 20.892599
F 58.448637 58.010987 18.432899
F 58.299737 65.709787 18.370999
F 67.284737 57.909987 18.140499
F 67.337537 65.698187 18.077899
F 53.848937 57.857387 3.680039
F 53.922337 55.315887 10.172099
F 71.743837 63.181787 17.432199
F 71.645437 65.919787 10.968499
F 71.685637 63.212987 7.315839
F 71.551737 63.104787 2.800269
F 53.971237 57.982087 11.004599
F 53.767737 65.598787 3.836229
F 53.734537 58.056987 21.072099
F 71.619437 65.769787 3.684049
F 71.828337 63.323787 10.027999
F 71.580837 57.855687 18.273099
F 71.799137 55.256187 10.118399
F 71.815737 65.513287 21.003899
F 71.708837 65.800487 18.228799
F 71.679437 65.860187 6.427809
F 71.662137 65.805287 13.670399
F 69.444337 69.573487 11.190699
F 67.435337 55.411987 -0.089645
F 62.914237 55.200187 0.093027
F 76.255037 1.525257 2.750069
F 80.516837 9.044287 2.909869
F 76.143637 11.586787 20.976699
F 76.093937 3.779927 21.039999
F 80.619037 3.933287 6.673829
F 80.669537 11.584287 6.473249
F 84.974537 11.589687 20.912099
F 85.274137 4.287867 21.236899
F 80.718937 3.934987 3.898719
F 80.550237 11.555787 3.756159
F 75.912137 9.229827 17.356499
F 76.175437 1.582607 10.313899
F 80.664037 1.582857 0.441094
F 80.523637 9.197117 0.181877
F 87.229237 12.975687 -0.053819
F 85.020337 9.222327 17.201799
F 82.802937 7.759747 3.854349
F 78.249137 7.820047 21.123499
F 74.002737 7.734757 3.847139
F 87.255037 8.126117 21.028699
F 82.844437 5.325297 0.278318
F 76.227937 1.369857 14.792999
F 73.848437 5.033857 0.191296
F 80.567837 1.404447 3.099269
F 82.882537 5.178877 2.861799
F 76.112637 11.818887 18.271599
F 73.785937 5.094697 2.897909
F 80.647537 1.288207 14.761299
F 82.786737 7.861877 6.493569
F 82.790637 7.988307 18.456199
F 74.028037 7.874177 6.516229
F 78.330737 5.252087 17.568199
F 85.006337 1.282877 2.934189
F 85.093137 9.010467 3.064849
F 83.002037 12.947387 2.886199
F 76.167437 9.124597 2.884809
F 85.126437 4.170807 6.518669
F 85.211037 11.650287 6.364999
F 76.001137 3.892917 6.613399
F 76.050637 11.814587 6.570369
F 85.054837 3.815777 3.809539
F 85.247037 11.546187 3.721949
F 76.155637 4.013277 3.867509
F 76.133937 11.650587 3.913379
F 85.270437 1.735137 0.223923
F 84.978837 9.121817 0.337007
F 78.390637 12.887487 0.213470
F 75.939937 9.106717 0.026747
F 87.339837 7.797687 3.746909
F 85.170737 1.536357 7.339409
F 78.306837 7.813887 3.843689
F 87.336337 5.425177 17.440999
F 87.458137 5.598887 0.110868
F 73.745137 12.855087 17.287299
F 78.256437 5.280407 0.179752
F 80.572637 1.487517 7.537089
F 87.300837 5.260357 2.913649
F 76.241237 1.354027 17.564799
F 78.523837 5.239667 2.945679
F 82.771937 5.291457 14.812399
F 87.641137 7.675047 6.521719
F 87.083437 12.901487 17.111299
F 78.363137 7.739477 6.651679
F 78.252637 5.188617 14.910799
F 76.062837 3.942637 18.360199
F 80.947537 9.067117 10.143899
F 73.743537 5.164157 14.793999
F 73.799337 5.400147 17.555599
F 80.559037 3.925797 13.932199
F 80.705137 11.678687 13.947699
F 85.165037 1.414297 17.499499
F 76.098937 1.408857 7.452449
F 80.594937 3.983377 11.214299
F 80.820537 11.671187 10.977199
F 78.496437 12.912587 10.156799
F 80.715937 1.337347 10.236299
F 78.543637 13.047487 14.511499
F 80.676337 8.977237 7.416479
F 85.163237 4.089887 18.431299
F 73.691937 7.658857 21.139899
F 83.120237 7.813667 11.006299
F 87.276237 13.044987 14.474699
F 73.903537 7.909097 11.036999
F 87.365037 5.494747 14.727799
F 82.836437 5.351447 7.425299
F 73.915937 12.891987 10.057399
F 73.887737 5.407787 7.513559
F 74.126837 12.935487 14.549099
F 82.931837 5.098397 10.084299
F 87.228437 13.023487 2.755909
F 73.865837 5.264857 10.204199
F 87.437037 13.019587 10.068099
F 82.963637 7.792857 13.695099
F 78.129237 7.926087 18.388599
F 73.883637 7.753797 13.833799
F 87.246337 8.121837 18.187599
F 85.113237 1.288547 10.122399
F 85.266037 9.189647 9.991589
F 82.805737 13.020887 0.116930
F 76.321437 8.949997 10.125799
F 85.104537 4.056347 13.940699
F 85.012637 11.692587 13.540299
F 76.073237 4.062027 14.009299
F 76.252137 11.623187 13.738999
F 85.183237 3.924667 11.047599
F 85.120137 11.699887 10.796699
F 76.068437 4.141537 11.273299
F 76.259737 11.585287 11.060699
F 76.344837 1.281257 0.127064
F 85.279337 8.964467 7.350859
F 73.847437 13.075287 7.401759
F 76.107437 9.249137 7.440649
F 87.334137 7.955927 10.830199
F 76.153337 9.093027 14.665699
F 78.610937 7.745127 11.242299
F 78.286237 13.004187 2.902349
F 87.619237 5.118237 7.296189
F 78.461137 12.910587 7.400899
F 78.210937 5.126457 7.568749
F 73.911537 12.872387 2.900409
F 87.334337 5.220087 10.025399
F 73.709137 7.996477 18.406599
F 78.280237 5.132237 10.303299
F 82.982137 5.465557 17.523299
F 87.401537 7.977167 13.647299
F 85.120337 9.174597 14.469399
F 78.476437 7.801077 13.972199
F 85.032837 1.263327 14.732699
F 80.789837 1.400267 17.604499
F 80.448537 9.133417 17.405499
F 82.908337 12.938687 7.151779
F 84.743737 11.721587 18.211399
F 80.589037 4.093067 21.293799
F 80.571737 11.773987 21.085699
F 82.863237 12.971087 14.667099
F 78.355937 13.155987 17.252999
F 80.613737 4.112967 18.429499
F 80.536437 11.687387 18.293199
F 82.873737 13.115487 9.927709
F 82.790937 7.933007 21.185699
F 87.464637 12.933387 7.351239
F 80.653937 9.128237 14.741899
F 73.978937 12.989387 0.110187
F 82.694337 13.214487 17.322199
F 71.611037 9.045417 14.503399
F 78.723437 -0.040184 21.175799
F 71.614137 1.428287 2.735619
F 71.515737 3.968387 13.943999
F 87.340237 0.222071 21.043699
F 71.768437 11.450087 20.953599
F 87.387237 0.005483 6.628579
F 82.889437 0.113829 13.803399
F 87.374337 0.270492 18.222199
F 87.262937 0.159490 13.559299
F 71.764137 11.611087 10.973199
F 71.403137 11.604287 18.375599
F 71.663137 3.989317 20.900499
F 82.917037 0.109620 18.533899
F 74.053037 -0.018175 18.440599
F 78.339437 0.200943 11.110999
F 71.590737 4.002767 3.856439
F 71.651437 9.073627 9.952629
F 78.180437 0.030159 3.780699
F 87.392737 0.123170 10.882699
F 78.621237 -0.064059 18.528299
F 82.909837 0.377868 21.274199
F 82.887437 0.226917 6.682059
F 82.805637 0.128345 4.023359
F 71.662337 11.679287 3.817019
F 78.486337 0.180147 6.433309
F 82.912437 -0.046993 11.036799
F 73.946137 0.366211 11.239899
F 73.959637 0.163713 6.363249
F 71.682837 8.935247 3.028919
F 73.978837 0.076707 14.025299
F 89.476937 11.759487 18.227699
F 89.621337 1.166737 7.348619
F 89.537637 1.530857 0.071559
F 89.510937 4.153187 21.095699
F 89.514437 1.512947 14.458399
F 71.708237 1.129567 17.501899
F 71.600837 11.655687 6.615129
F 73.937937 -0.092704 21.332799
F 80.697637 24.680487 2.532719
F 80.776137 16.880187 2.945119
F 78.097637 23.223287 20.845999
F 78.525137 15.451387 20.842099
F 76.291937 27.077987 13.721999
F 80.888037 19.343387 6.434029
F 80.604837 27.064087 13.692099
F 87.150037 23.244187 21.027199
F 85.307537 27.382187 13.807299
F 80.508337 19.411087 3.740509
F 87.267637 15.487987 20.805199
F 78.447537 20.731187 17.358199
F 80.289037 24.616887 -0.180205
F 80.648337 16.828687 0.170461
F 76.076637 26.964887 3.593729
F 87.188037 20.885587 17.305399
F 83.074337 15.587387 3.805569
F 82.811637 23.351387 3.757359
F 73.959337 15.355987 3.723899
F 73.863837 23.221087 3.639369
F 82.693537 20.712587 0.230412
F 73.591337 20.669687 0.030251
F 82.719737 20.816287 3.061319
F 73.735937 20.515987 2.899599
F 83.103037 15.517687 6.582639
F 82.967837 23.296487 6.421279
F 73.834937 15.626987 6.345249
F 73.802937 23.187087 6.379789
F 85.169637 24.644487 2.927649
F 85.304837 16.925687 2.841969
F 76.207337 24.409487 2.688849
F 76.114437 16.735487 2.814439
F 80.579937 27.039487 18.322799
F 85.296237 19.492487 6.323899
F 85.154637 27.090887 6.507199
F 76.196437 19.443787 6.490029
F 85.218637 27.172987 3.709169
F 85.103337 19.367187 3.620949
F 76.158537 27.315887 18.180999
F 76.079937 19.323787 3.849289
F 85.012037 24.443287 0.222814
F 85.197937 16.952487 0.138778
F 75.969737 24.503687 21.874899
F 76.263237 16.791487 0.100659
F 87.448337 15.521987 3.616629
F 87.350737 23.259087 3.683759
F 78.521637 15.565187 3.794939
F 78.414137 23.199387 3.595539
F 87.376337 20.623887 0.000516
F 78.239337 20.711187 0.148300
F 87.260137 20.722287 2.825729
F 78.223337 20.621287 2.947419
F 87.510737 15.469687 6.331599
F 87.428737 23.449887 6.384399
F 78.298737 15.505587 6.447229
F 78.518637 23.185587 6.368579
F 80.823437 24.392787 10.142399
F 80.564237 16.883287 10.078899
F 80.504337 27.045987 10.876499
F 78.353137 20.609187 14.556999
F 76.157437 26.781987 11.049699
F 80.549937 19.478387 13.360999
F 87.151737 20.821187 14.581299
F 80.604937 27.169187 20.975399
F 82.697637 15.704087 18.414599
F 80.672937 19.543487 10.557699
F 84.966437 19.543587 21.052799
F 78.210237 23.267287 18.203399
F 80.678337 24.557487 7.280729
F 80.478937 16.757587 7.293769
F 85.146237 26.991087 21.002799
F 78.485537 15.762387 18.124199
F 82.934637 15.796787 10.829799
F 83.150337 23.369687 10.940399
F 73.914937 15.435587 11.002799
F 73.747137 23.342387 11.052099
F 83.074237 20.520087 7.242569
F 74.039437 20.618487 7.277639
F 83.119337 20.892587 9.933189
F 73.999437 20.795587 10.074999
F 83.017837 15.614987 13.492099
F 82.797537 23.355187 13.656399
F 73.903737 15.609387 13.661699
F 74.118437 23.458987 13.711199
F 85.190337 24.666087 10.084399
F 85.211237 16.900587 10.030399
F 75.969237 24.471887 9.999499
F 76.139837 16.738987 9.924309
F 85.012437 27.122287 18.316799
F 85.022737 19.487287 13.698099
F 85.076237 19.669987 18.251499
F 76.122237 19.412987 13.636299
F 76.039737 16.790587 17.474099
F 85.188537 19.407387 10.996199
F 80.763837 27.121887 6.388089
F 76.196437 19.413487 10.890299
F 85.038837 24.561487 7.352329
F 85.268537 16.948587 7.270569
F 76.098637 24.316587 7.330089
F 76.137337 16.849387 7.280999
F 87.304537 15.680687 11.039599
F 87.297937 23.122887 10.922499
F 78.379337 15.531687 10.757199
F 78.294937 23.198487 10.817199
F 87.397837 20.946087 7.428479
F 78.644237 20.667687 7.235199
F 87.467337 20.595787 10.011899
F 78.368637 20.684487 9.920039
F 87.456337 15.695587 13.699699
F 87.263737 23.380087 13.589999
F 78.143037 15.664587 13.577199
F 78.306137 23.098787 13.494899
F 80.371237 24.542387 17.269999
F 80.642137 17.154987 17.246599
F 87.279937 23.384287 18.024699
F 76.230437 27.125787 20.975599
F 75.894937 24.645687 17.536099
F 80.644837 19.392987 21.174299
F 84.978737 24.580687 14.436799
F 87.186637 15.509987 17.946299
F 75.960737 19.478187 20.984499
F 80.668437 19.682487 18.497399
F 76.285637 19.401187 18.277099
F 85.126837 16.841387 14.571299
F 80.485537 24.377287 14.491299
F 80.672637 16.880687 14.366499
F 75.935837 16.812987 14.720499
F 76.297637 24.563487 14.861099
F 85.268037 27.220187 11.036799
F 82.730837 23.435787 18.252999
F 73.773937 15.412987 18.085799
F 73.780537 23.069287 18.149999
F 82.759637 20.712587 14.501099
F 74.076137 20.934487 14.398299
F 82.711437 20.825287 17.299899
F 74.034137 20.508287 17.105099
F 83.066837 15.692987 21.093099
F 82.732637 23.190987 21.016899
F 74.070237 15.460787 20.886299
F 73.713937 23.207987 20.862399
F 85.114237 24.625787 17.221999
F 84.972237 17.042887 17.370399
F 80.626337 27.047187 3.645589
F 76.174437 26.906487 6.329749
F 71.913537 26.958887 18.148099
F 71.722337 24.582787 14.672199
F 71.705637 24.499087 2.675339
F 71.895037 16.797787 -0.085650
F 71.579937 16.972087 9.970159
F 71.653137 16.857887 17.262899
F 71.737937 19.256187 20.785299
F 71.721837 19.343487 17.947899
F 71.658337 19.261087 6.444789
F 71.702137 27.156887 13.659199
F 71.674237 16.785787 14.650599
F 89.606537 19.271687 20.951899
F 71.549337 24.515287 -0.136324
F 71.606237 26.936787 3.650239
F 89.731937 24.547987 14.503099
F 71.595137 16.746087 2.704139
F 71.549137 19.235287 3.757689
F 89.547137 19.695887 13.737499
F 71.688437 24.367587 17.332299
F 89.745237 27.196487 3.592749
F 89.610137 16.777487 10.015599
F 89.634437 24.432187 17.246099
F 89.477737 24.648687 10.034599
F 71.901237 19.566887 13.608299
F 71.673237 27.191087 21.113699
F 71.585237 24.459487 7.263909
F 71.669837 24.556787 9.962249
F 71.651137 19.601387 10.868499
F 71.493037 16.784187 7.128589
F 80.803437 32.372587 2.860369
F 80.643937 40.240687 2.979079
F 78.655737 38.717787 21.119199
F 78.366737 30.992687 20.954199
F 80.530537 34.878287 6.499769
F 82.947737 28.419487 7.425539
F 80.809937 34.918487 3.834499
F 87.351237 38.615087 21.141499
F 80.588137 32.336787 21.907499
F 80.837837 40.074587 0.225286
F 87.417737 31.072087 21.069199
F 78.476037 36.177487 14.744699
F 82.915137 30.952087 3.846499
F 82.702137 38.729587 3.723149
F 74.026137 30.723087 3.690459
F 73.945837 38.564887 3.742009
F 78.250337 28.305887 10.027599
F 82.933237 36.108487 0.112324
F 78.471737 28.286587 14.558699
F 73.947237 36.147287 0.048029
F 78.262937 28.388287 2.835079
F 82.884037 36.165387 2.822389
F 71.951737 32.133787 7.216599
F 73.898937 35.967387 2.694229
F 83.018037 31.027687 6.512029
F 82.752837 38.753687 6.474379
F 74.043837 30.821587 6.427889
F 74.005237 38.707087 6.436389
F 84.988937 32.278987 2.801619
F 85.111237 40.055287 2.858119
F 76.035237 32.284387 2.809599
F 76.168137 39.845187 2.729839
F 85.128637 35.161187 6.525059
F 76.213037 34.791887 6.348969
F 85.086937 34.863187 3.686199
F 76.168337 34.850787 3.607939
F 85.006237 32.183687 0.132637
F 85.153837 39.986587 0.081882
F 76.029537 32.152787 0.054361
F 76.298337 39.857587 0.084033
F 87.446737 31.186087 3.640049
F 87.341837 38.702387 3.805259
F 78.521637 31.089387 3.536869
F 78.470137 38.734787 3.889909
F 74.084937 28.400187 14.511899
F 87.391037 36.056287 21.993199
F 87.254537 28.407187 9.895399
F 78.331837 35.993487 -0.028556
F 82.922837 28.403687 2.888409
F 87.265637 36.160187 2.884999
F 83.008237 28.403287 10.142199
F 78.518037 36.209587 2.711589
F 87.532737 31.078287 6.443619
F 87.231937 38.803887 6.613149
F 78.687037 30.849587 6.278529
F 78.407637 38.646787 6.652819
F 80.442137 32.233987 9.956749
F 80.718537 40.063687 10.260199
F 78.472637 36.194987 17.550199
F 73.933137 38.723187 20.997499
F 80.850737 34.811187 13.707599
F 87.521937 36.242987 14.534399
F 80.570437 34.796387 11.003499
F 73.860237 28.527087 17.208199
F 80.778437 32.260587 7.327319
F 80.647037 40.019887 7.505189
F 73.833037 30.976987 20.997199
F 87.458337 36.037887 17.375399
F 82.800337 31.057687 10.823999
F 82.968337 38.761787 11.009199
F 73.881637 30.848887 10.789299
F 74.092037 38.638687 11.073599
F 73.990237 28.215587 10.006499
F 82.725737 36.089987 7.425359
F 85.308437 40.090387 17.358299
F 74.049737 36.109887 7.326139
F 82.773737 28.334387 17.288499
F 82.860437 36.049887 10.193699
F 76.101737 34.878587 18.172499
F 74.198837 35.932487 9.994569
F 82.803137 30.944187 13.825299
F 83.065837 38.619287 13.772699
F 73.964237 31.111987 13.493099
F 73.865037 38.560187 13.810399
F 85.167137 32.345787 10.062299
F 85.161837 40.021187 10.052999
F 76.091237 32.247287 10.051199
F 76.151337 40.050187 9.949169
F 85.349437 34.891587 13.842799
F 76.221637 34.990487 13.881199
F 85.164637 34.858987 11.144799
F 76.368337 34.799087 11.269599
F 85.239637 32.418687 7.418849
F 84.967437 40.197987 7.354979
F 76.288137 32.139587 7.246129
F 76.236437 40.014387 7.218789
F 87.259837 30.958787 10.934299
F 87.438637 38.892687 11.108499
F 78.305037 30.885487 11.013099
F 78.451637 38.774787 11.220799
F 85.149437 32.075887 17.407899
F 87.458537 36.253187 7.427109
F 87.370637 31.050987 18.427099
F 78.325737 35.964687 7.582879
F 76.192837 39.946487 17.379899
F 87.363537 36.088587 10.187299
F 76.106037 39.935787 14.542799
F 78.371137 36.265087 10.255799
F 87.179237 30.899087 13.763899
F 87.391237 38.794487 13.781999
F 78.426937 31.013187 13.765999
F 78.639437 38.720087 13.920599
F 80.703437 32.297087 17.286399
F 80.785937 39.996787 17.244199
F 78.480337 38.695487 18.361199
F 85.103937 34.747987 21.119899
F 80.743237 34.897387 21.026899
F 76.170037 32.249387 14.639099
F 80.773937 34.923087 18.380299
F 78.431337 31.049387 18.335799
F 80.642937 32.377387 14.532099
F 80.817637 40.118887 14.485199
F 87.419637 38.576387 18.322399
F 85.038537 40.002087 14.726599
F 82.750037 30.986487 18.397699
F 83.133637 38.756387 18.312599
F 73.892637 30.990987 18.259399
F 73.929637 38.841987 18.322399
F 76.090937 32.184887 17.361699
F 83.024337 36.129587 14.733399
F 84.990637 32.246687 14.755099
F 73.927637 36.105087 14.776599
F 85.175037 34.653187 18.533099
F 83.050837 36.183187 17.569699
F 76.030337 34.747087 20.961599
F 73.860637 36.085987 17.488199
F 82.668137 30.901187 21.010199
F 82.919837 38.708987 21.054799
F 87.417037 28.464287 2.843979
F 73.961537 28.233287 2.709369
F 87.421237 28.436287 7.164019
F 82.936737 28.337687 0.184174
F 78.422937 28.242587 7.267379
F 78.460437 28.545787 17.314699
F 73.896437 28.324887 0.157068
F 87.644037 28.465987 14.985599
F 73.895737 28.217387 7.164019
F 78.429337 28.545987 0.036078
F 87.278237 28.416187 17.503399
F 82.812237 28.379987 14.644999
F 87.359537 28.408087 -0.004142
F 89.476237 39.960987 17.400399
F 71.633037 39.825387 2.940389
F 71.602337 32.390887 0.113242
F 71.815837 34.716687 6.366819
F 89.462737 32.207287 14.591099
F 71.721837 39.822787 7.434459
F 71.564237 39.968487 17.559999
F 71.714137 40.118287 0.043956
F 71.773137 32.109087 2.861429
F 89.661437 32.184587 10.150599
F 89.598937 32.369987 21.956499
F 89.640937 34.834787 21.241199
F 89.592437 32.263687 17.397899
F 80.519737 47.578487 2.921689
F 84.990337 42.564387 11.049599
F 78.320537 46.354287 21.531599
F 76.338237 42.456087 13.706399
F 80.629737 50.318187 6.391649
F 80.701137 42.548987 6.634969
F 71.617637 55.431787 14.627599
F 87.274837 46.491687 21.011599
F 80.426037 50.289087 3.705229
F 76.258137 42.513787 6.399199
F 73.752837 43.878887 14.456299
F 82.889237 43.968987 17.618199
F 80.593937 47.768787 0.208306
F 74.042437 51.481887 14.637499
F 87.522737 54.220587 21.116399
F 78.494937 54.499387 3.406949
F 82.875537 54.263487 3.828249
F 82.816237 46.327987 3.876459
F 73.903237 54.501487 3.645589
F 73.567837 46.319887 3.823079
F 82.767537 51.635287 0.097447
F 82.998237 43.968687 21.893799
F 73.805037 51.491587 21.779099
F 74.344537 43.825087 22.041099
F 82.748837 51.760287 2.859839
F 82.933937 43.883787 2.793579
F 73.687537 51.790087 2.679699
F 73.882037 43.834287 2.780639
F 82.999037 54.105287 6.634199
F 82.762137 46.547187 6.614749
F 73.781837 54.220187 6.496449
F 73.805837 46.391287 6.413779
F 85.017637 47.803687 2.986089
F 78.339937 43.972387 14.796699
F 75.795437 47.769387 2.819479
F 78.355937 51.686787 14.673499
F 85.175537 50.395887 6.600899
F 75.990737 42.464787 3.692389
F 76.004337 50.220287 6.460979
F 71.694437 47.579787 14.706199
F 84.965337 50.371787 3.800949
F 76.035737 42.550987 18.258099
F 75.966437 50.408987 3.750959
F 85.029437 42.522987 13.859999
F 85.130937 47.755787 0.227312
F 82.932437 46.630587 21.010199
F 75.975137 47.748787 0.139219
F 87.251137 43.853787 14.663199
F 87.170437 54.257087 3.727699
F 87.358237 46.593887 3.654409
F 85.088737 42.644087 21.061799
F 78.123137 46.402487 3.697569
F 87.328437 51.645387 0.007102
F 87.312137 44.004887 0.129681
F 78.373237 51.693887 0.104249
F 78.369537 43.716987 0.320305
F 87.164637 51.683387 2.685469
F 87.438037 43.893387 2.798369
F 78.244437 51.750187 2.845179
F 78.228137 43.776787 2.972479
F 87.455837 54.244787 6.580329
F 87.249837 46.598487 6.450189
F 78.352237 54.190787 6.105759
F 78.335937 46.459987 6.376999
F 80.712337 47.714487 10.099999
F 80.563337 42.623787 13.839299
F 87.188837 51.487887 14.636599
F 78.495837 46.405987 18.640899
F 80.453337 50.313887 13.728899
F 82.943937 51.716587 17.334499
F 78.467037 54.337387 18.218999
F 87.350737 46.525287 18.192499
F 80.548637 50.359987 10.842099
F 85.229737 42.663987 6.256879
F 87.441737 54.162087 18.441499
F 78.200637 43.863587 17.474799
F 80.397837 47.820487 7.374999
F 74.091937 46.211587 20.814799
F 78.497337 51.666887 17.491499
F 76.266337 47.740187 14.563299
F 82.882037 54.351787 10.937999
F 82.962737 46.341687 11.063199
F 74.085937 54.153387 11.107199
F 73.964637 46.454987 11.149099
F 82.731837 51.588987 7.371359
F 82.973137 43.878487 7.354739
F 73.989737 51.542087 7.431499
F 73.889837 43.798387 7.343289
F 82.774537 51.765887 10.095999
F 82.859437 43.942787 10.030799
F 74.017537 51.613287 10.254799
F 73.885537 43.935887 10.115999
F 82.867537 54.191487 13.630799
F 82.644837 46.319687 13.790499
F 74.002137 54.150187 13.786799
F 74.001737 46.481487 13.844699
F 85.058437 47.788187 10.208399
F 76.319137 47.682787 17.591699
F 76.184237 47.662587 10.145099
F 82.769537 54.185387 21.179399
F 84.918437 50.183787 13.832499
F 85.130637 47.798387 17.212899
F 76.282837 50.333187 13.725799
F 71.773937 55.434287 17.291099
F 85.046337 50.501087 10.984599
F 76.487537 42.261587 20.786699
F 76.150437 50.191987 10.947299
F 74.065537 51.749087 17.399899
F 85.040637 47.804387 7.452329
F 73.793637 43.997387 17.486599
F 76.092637 47.665087 7.435439
F 85.139737 42.620987 3.633989
F 87.526437 54.279687 11.108699
F 87.211037 46.470787 10.974599
F 78.566537 54.242087 10.948899
F 78.472537 46.528587 11.136599
F 87.500737 51.701187 7.276759
F 87.305437 44.045787 7.215649
F 78.367737 51.551587 7.138549
F 78.441737 43.935187 7.352099
F 87.243437 51.864887 10.031799
F 87.137137 43.825787 9.995189
F 78.129437 51.680487 9.936749
F 78.615437 43.973187 10.153699
F 87.348137 54.070987 13.825399
F 87.085137 46.427187 13.752699
F 78.348537 54.268587 13.673299
F 78.485437 46.383987 13.802999
F 80.697937 47.653887 17.557099
F 80.618837 42.776287 3.842469
F 85.071137 50.298487 21.091599
F 85.015137 50.209687 18.328699
F 80.572337 50.171387 20.979199
F 74.104137 54.094787 21.003999
F 76.299837 50.180487 18.347599
F 84.869737 47.680587 14.565799
F 80.754637 50.427387 18.301599
F 78.571537 54.136587 20.938199
F 87.365637 43.904587 17.400099
F 80.825737 42.644587 11.046599
F 80.625237 47.716887 14.812799
F 80.552737 42.527587 18.534399
F 87.232337 51.604287 17.361299
F 76.096137 50.351687 21.083799
F 82.679737 54.194387 18.420899
F 83.039137 46.587987 18.260699
F 74.089837 54.283487 18.241199
F 74.014937 46.540287 18.136299
F 82.679137 51.636487 14.626299
F 82.768537 43.836987 14.946699
F 71.624137 55.676087 2.637709
F 80.645437 42.618187 21.170099
F 85.200837 42.621587 18.396199
F 71.744237 42.506087 3.658899
F 80.648537 55.596887 7.250529
F 71.844437 47.945687 17.479899
F 76.274037 55.765087 2.854129
F 71.795937 49.948887 13.672199
F 89.707837 55.525687 10.150599
F 80.704237 55.596687 17.185299
F 76.347437 42.696387 10.988699
F 71.512837 55.532287 7.526409
F 89.356537 47.620487 14.778199
F 80.739137 55.736887 10.019699
F 76.282737 55.425987 0.105127
F 89.574837 50.362087 6.490039
F 89.694737 47.998687 2.716339
F 80.852837 55.696387 2.862299
F 89.453837 42.606887 3.718359
F 85.059737 55.364087 14.705099
F 71.656137 50.106887 20.915499
F 71.822737 47.498687 0.073253
F 71.672437 42.498287 6.354549
F 71.740037 42.766087 21.097199
F 71.678037 42.606687 10.957599
F 71.605337 50.181687 10.992199
F 89.549837 50.294987 18.486899
F 89.529137 47.722687 -0.025873
F 85.239837 55.434887 0.102646
F 71.735737 55.483187 0.042837
F 76.236737 55.575787 9.987439
F 76.198337 55.432687 14.444799
F 85.242037 55.433687 10.168799
F 85.059937 55.456987 17.659899
F 76.234937 55.423287 7.311359
F 76.257037 55.558687 17.288199
F 80.776837 63.210087 2.787879
F 80.573037 55.468487 14.555599
F 80.604637 58.103687 6.415689
F 80.625137 65.706187 6.524239
F 71.691537 58.124387 21.014699
F 71.476137 58.048287 3.797149
F 80.608637 58.274387 3.635669
F 80.691537 65.776887 3.777799
F 71.528337 57.925587 10.916999
F 76.210237 63.277887 14.558299
F 80.642637 63.162687 0.137912
F 85.197537 63.429587 14.577499
F 82.972437 61.969387 3.865169
F 73.788237 61.938287 3.794019
F 82.980237 59.324687 0.200938
F 82.883437 67.163087 0.299554
F 73.933837 59.217487 21.898199
F 74.040037 66.745587 0.239307
F 82.902437 59.539487 2.919029
F 83.007437 67.004187 2.966599
F 73.808237 59.464987 2.891959
F 74.027537 66.935587 2.930799
F 82.899637 61.962487 6.648949
F 73.880137 61.994787 6.474719
F 85.177937 63.151787 3.133399
F 76.192537 63.265887 2.862369
F 85.012437 57.874087 6.654349
F 84.932737 65.796287 6.728209
F 76.124237 58.002687 6.358659
F 76.008037 65.757687 6.604809
F 84.844137 58.134587 3.935469
F 85.301237 65.708387 3.835279
F 76.148237 58.233887 3.643159
F 76.215237 65.660287 3.818189
F 85.000137 63.337487 22.090499
F 76.139937 63.133087 0.137124
F 87.428837 61.778187 3.919169
F 78.426637 61.999887 3.745559
F 87.439937 59.605587 0.176695
F 87.275337 66.889987 21.754899
F 78.429437 59.265287 0.144951
F 78.561137 66.868887 0.106541
F 87.235937 59.199287 2.805139
F 87.466937 67.178287 2.760449
F 78.375737 59.446387 2.830069
F 78.320237 66.967287 2.815849
F 87.155837 61.816687 6.650389
F 78.506137 61.848587 6.408479
F 80.677737 63.011387 10.079999
F 78.387537 62.042187 18.301899
F 80.722837 58.106687 13.858099
F 80.640937 65.727787 13.731599
F 87.380137 62.006287 18.231199
F 78.297537 59.223587 14.701799
F 80.847437 58.208787 11.217299
F 80.463237 65.772087 10.990399
F 87.317137 59.409087 14.633699
F 87.452237 59.441887 17.315999
F 80.606237 63.146787 7.412489
F 78.472837 61.880387 20.980099
F 82.905537 62.000787 11.040799
F 73.909437 61.857987 11.046499
F 82.771937 59.324787 7.415769
F 82.675337 67.187187 7.367679
F 74.023237 59.327087 7.344789
F 73.831237 67.166787 7.462409
F 83.057537 59.433487 10.151499
F 82.741437 66.939187 10.102999
F 73.763637 59.239287 10.061899
F 74.061037 67.290187 10.236499
F 82.939537 62.086887 13.863899
F 73.990837 61.873487 13.763199
F 85.099637 63.053887 10.146299
F 76.109837 63.153987 10.006299
F 85.086537 57.969587 13.830399
F 85.195637 65.930587 13.708599
F 75.925737 58.048087 13.753599
F 76.249337 65.845687 13.683199
F 85.238437 58.143187 11.136699
F 84.918437 65.575387 10.966099
F 76.119437 58.263887 11.012499
F 75.925837 65.708587 11.027499
F 85.138337 63.176287 7.544939
F 76.253237 63.104287 7.309369
F 87.371937 61.904387 10.927299
F 78.388937 61.898987 10.944999
F 87.287937 59.214087 7.513239
F 87.342637 66.949387 7.312729
F 78.326837 59.342387 7.418479
F 78.382037 66.963487 7.331009
F 87.484437 59.280287 10.261999
F 87.149237 66.801787 10.180099
F 78.464537 59.249687 10.202199
F 78.179137 67.065087 10.092099
F 87.304137 61.940187 13.664999
F 78.449337 62.034087 13.684599
F 80.621937 63.215987 17.462599
F 87.421337 62.129287 20.955799
F 80.687037 58.076287 20.994299
F 80.815837 65.718387 21.061299
F 78.485037 66.922187 14.904199
F 87.363537 67.105587 14.546299
F 80.579937 58.135887 18.296899
F 80.758137 65.771587 18.358699
F 78.229137 59.356187 17.403999
F 78.494037 66.872987 17.567699
F 80.661537 63.262387 14.764299
F 87.404537 67.087487 17.196599
F 82.932037 62.049287 18.240699
F 73.865437 61.834387 18.249299
F 82.933637 59.476487 14.695899
F 82.899437 67.134387 14.680199
F 73.791337 59.357987 14.578699
F 74.022437 66.981687 14.669399
F 82.917537 59.483687 17.494699
F 83.060637 67.104287 17.434099
F 73.742837 59.280287 17.221999
F 74.104337 66.968787 17.304799
F 82.846737 61.855487 21.035899
F 74.030037 61.804087 20.907099
F 85.141437 63.129187 17.267799
F 76.129037 63.012087 17.269699
F 85.250237 58.145887 21.134199
F 85.065737 65.671087 20.967999
F 76.192137 58.019287 20.958099
F 76.216337 65.669887 20.952199
F 85.274437 58.122587 18.389999
F 85.264437 65.717487 18.263599
F 76.089537 58.109287 18.188499
F 76.144137 65.591987 18.223899
F 71.694637 63.193287 14.638899
F 89.467037 63.353487 10.121399
F 89.654637 58.240687 21.077599
F 89.630037 58.111187 11.239399
F 89.575937 65.692787 13.716499
F 71.627537 62.929287 0.049703
F 71.578437 58.171587 6.463769
F 89.733337 65.795187 6.443999
F 89.609937 58.259787 6.587149
F 89.584137 57.904887 13.835599
F 89.587237 65.889387 3.681769
F 89.592937 65.855587 11.025599
F 84.932537 55.569687 2.887589
F 89.726237 63.126687 0.189651
F 71.572837 57.972487 13.632299
F 87.302737 69.559287 3.905379
F 78.342637 69.539987 13.887899
F 73.885937 69.575487 3.553099
F 80.580337 55.557587 22.019399
F 85.155537 55.369487 7.496629
F 89.651137 55.520887 0.128827
F 98.522437 1.481957 2.798769
F 98.522237 9.199297 2.800829
F 98.519337 4.060017 6.436999
F 98.519137 11.777387 6.439049
F 98.518937 4.057997 3.706439
F 98.518737 11.775287 3.708489
F 98.518137 1.485747 0.068387
F 98.517837 9.203067 0.070442
F 91.919837 7.836087 3.632819
F 102.986937 4.063967 18.230499
F 100.766937 7.920467 3.703799
F 102.986937 11.781287 18.232599
F 91.758237 5.299617 21.981899
F 91.784037 12.975587 7.379099
F 100.756937 5.343467 0.068929
F 100.755937 13.060787 0.070981
F 91.822137 5.260757 2.784979
F 91.919537 12.955187 2.651599
F 100.758937 5.339207 2.801629
F 100.758937 13.056487 2.803679
F 91.854937 7.865177 6.323279
F 102.995937 9.189297 14.588599
F 100.754937 7.920027 6.437099
F 105.276937 5.319387 14.424599
F 94.059037 1.486037 2.793819
F 94.060037 9.203327 2.795639
F 103.010937 1.485327 2.775489
F 103.009937 9.202657 2.777549
F 94.060137 4.054617 6.431449
F 94.055237 11.774587 6.435309
F 103.000937 4.056157 6.408839
F 103.000937 11.773487 6.410889
F 94.059437 4.055887 3.705269
F 94.059337 11.773087 3.707089
F 103.026937 4.072667 3.670949
F 103.026937 11.789987 3.673009
F 94.059837 1.486397 0.066593
F 94.058637 9.203777 0.068544
F 103.013937 1.476807 0.038292
F 103.013937 9.194117 0.040349
F 96.287137 7.916837 3.706069
F 94.052737 1.482377 14.618099
F 105.331937 7.946917 3.508809
F 105.276937 13.036687 14.426599
F 96.286437 5.344347 0.067874
F 96.286237 13.061687 0.069938
F 105.295937 5.328197 21.713499
F 105.295937 13.045487 21.715599
F 96.286737 5.343367 2.796859
F 96.286537 13.060587 2.798969
F 105.245937 5.350157 2.634319
F 105.245937 13.067487 2.636369
F 96.284937 7.916127 6.435329
F 102.995937 1.471987 14.586599
F 105.230937 7.909557 6.258819
F 107.409937 9.178607 16.831399
F 98.516337 1.480707 10.073799
F 98.516137 9.198047 10.075899
F 98.512837 4.057257 13.712199
F 98.512637 11.774587 13.714199
F 98.513237 4.055497 10.982199
F 98.513037 11.772787 10.984299
F 98.516637 1.483967 7.343339
F 98.516437 9.201287 7.345389
F 91.840237 7.875187 10.976199
F 96.280837 13.058087 14.621599
F 100.755937 7.917007 10.979499
F 96.281037 5.340737 14.619599
F 91.921437 5.381457 7.249869
F 91.742637 13.079987 14.630499
F 100.761937 5.339657 7.340419
F 100.761937 13.056987 7.342469
F 91.829537 5.373237 10.058099
F 91.788037 13.028387 17.325099
F 100.747937 5.338757 10.073499
F 100.747937 13.056087 10.075599
F 91.750937 7.799577 13.758999
F 107.409937 1.461277 16.829399
F 100.741937 7.916417 13.711899
F 96.279237 7.912407 18.258499
F 94.060037 1.486677 10.068099
F 94.054437 9.200607 10.072599
F 102.989937 1.485957 10.042299
F 102.988937 9.203297 10.044299
F 94.051537 4.055157 13.709699
F 94.050937 11.772987 13.711399
F 102.977937 4.050937 13.681299
F 102.977937 11.768287 13.683399
F 94.054337 4.055527 10.980599
F 94.054337 11.772487 10.982499
F 103.007937 4.067767 10.944399
F 103.007937 11.785087 10.946399
F 94.055037 1.483527 7.341449
F 94.054637 9.200677 7.343149
F 103.019937 1.470397 7.304559
F 103.019937 9.187707 7.306619
F 96.283137 7.914617 10.982099
F 105.267937 7.936957 18.076899
F 105.295937 7.938767 10.779699
F 94.050937 9.198607 14.619799
F 96.285237 5.342337 7.343409
F 96.284837 13.059687 7.345509
F 105.315937 5.317007 7.139949
F 105.315937 13.034287 7.141999
F 96.282937 5.341627 10.072499
F 96.282737 13.058887 10.074599
F 105.208937 5.351777 9.889999
F 105.208937 13.069087 9.892049
F 96.280737 7.913877 13.711099
F 105.172937 13.074187 17.175499
F 105.187937 7.901627 13.528599
F 105.172937 5.356897 17.173499
F 98.510637 1.479297 17.349799
F 98.510437 9.196637 17.351899
F 98.510737 4.055547 20.989099
F 98.510537 11.772887 20.991099
F 98.506637 4.052707 18.259299
F 98.506437 11.769987 18.261299
F 98.510037 1.482887 14.620099
F 98.509837 9.200197 14.622099
F 91.714537 7.950107 18.247299
F 96.278737 5.340027 17.348299
F 100.745937 7.913537 18.259399
F 105.214937 7.912817 20.826999
F 91.761837 5.294687 14.695499
F 91.822837 13.123687 -0.086939
F 100.749937 5.339387 14.617899
F 100.749937 13.056687 14.619999
F 91.716137 5.316057 17.377599
F 91.860737 13.071287 10.008099
F 100.736937 5.338457 17.349799
F 100.736937 13.055787 17.351799
F 91.787237 7.946297 21.120799
F 96.278537 13.057287 17.350399
F 100.746937 7.916727 20.991699
F 96.279037 7.912397 20.987399
F 94.049537 1.480817 17.346899
F 94.049937 9.197927 17.349099
F 102.970937 1.486057 17.323399
F 102.970937 9.203397 17.325399
F 94.048237 4.053867 20.985799
F 94.050037 11.770487 20.986299
F 102.983937 4.055237 20.967199
F 102.983937 11.772587 20.969299
F 94.048637 4.054697 18.256099
F 94.049737 11.771087 18.257999
F 91.917337 0.084367 6.331629
F 89.608837 3.966567 18.280099
F 105.331937 0.229742 3.506869
F 105.267937 0.219786 18.074899
F 105.296937 0.221598 10.777799
F 89.600937 11.843787 11.040399
F 100.746937 0.199252 20.989699
F 100.755937 0.199829 10.977599
F 91.725337 0.210408 18.247899
F 89.544137 11.771287 21.073299
F 105.187937 0.184147 13.526599
F 89.626537 4.044157 10.926399
F 89.584437 9.237447 0.045745
F 91.857137 0.250533 3.714089
F 100.741937 0.198940 13.709999
F 91.849737 0.213377 13.644499
F 100.754937 0.202559 6.435179
F 105.214937 0.195339 20.825099
F 100.766937 0.203292 3.701879
F 91.923637 0.307208 10.939299
F 105.230937 0.192086 6.256889
F 96.283337 0.197417 10.980199
F 96.279437 0.194985 20.985499
F 100.745937 0.196362 18.257499
F 89.415537 4.200377 13.753099
F 91.881537 0.144759 21.081099
F 89.683637 9.149927 2.787359
F 96.285137 0.198665 6.433409
F 96.281037 0.196428 13.709199
F 96.279337 0.195229 18.256599
F 96.287237 0.199625 3.704159
F 89.534937 11.766087 13.693699
F 89.572137 1.529137 10.013999
F 89.360437 1.366687 2.852389
F 89.683837 9.196237 17.300499
F 89.509237 1.491347 17.232399
F 89.749437 3.831347 6.576779
F 89.608937 11.782887 3.659929
F 89.653237 9.281877 14.704599
F 89.658937 9.247587 10.197399
F 89.628837 3.964577 3.678899
F 89.750537 9.154767 7.416949
F 89.748937 11.559487 6.363299
F 98.521837 24.633987 2.804929
F 98.522037 16.916587 2.802879
F 96.278937 15.629787 20.989499
F 98.518937 19.494687 6.441099
F 102.977937 27.202887 13.687499
F 98.518537 19.492687 3.710539
F 98.517437 24.637687 0.074548
F 98.517637 16.920387 0.072496
F 91.917037 15.570087 3.751699
F 91.809637 23.294687 3.645829
F 100.766937 15.637787 3.705859
F 100.765937 23.355087 3.707909
F 91.626437 20.771187 0.112835
F 100.755937 20.778087 0.073033
F 91.824037 20.687687 2.748849
F 100.758937 20.773887 2.805729
F 91.769037 15.702887 6.549039
F 91.676137 23.475787 6.431779
F 100.753937 15.637387 6.439159
F 100.753937 23.354687 6.441209
F 94.055737 24.636487 2.801009
F 94.058337 16.920187 2.798379
F 103.009937 24.637287 2.781649
F 103.009937 16.919987 2.779599
F 102.995937 24.623987 14.592799
F 94.053337 19.493387 6.437519
F 102.982937 27.207187 20.973399
F 103.000937 19.490787 6.412939
F 105.172937 20.791587 17.177599
F 94.056937 19.491687 3.708499
F 96.279037 15.629687 18.260499
F 103.026937 19.507287 3.675059
F 94.058737 24.637787 0.073178
F 94.056037 16.919687 0.068639
F 103.013937 24.628787 0.044453
F 103.013937 16.911487 0.042401
F 96.286937 15.634187 3.708099
F 96.286537 23.351387 3.710209
F 105.330937 15.664287 3.510859
F 105.330937 23.381587 3.512909
F 96.285937 20.779087 0.072014
F 105.295937 20.762887 21.717599
F 96.286237 20.777987 2.800969
F 105.245937 20.784787 2.638429
F 96.284437 15.633387 6.437309
F 96.284237 23.350687 6.439349
F 105.230937 15.626887 6.260869
F 105.230937 23.344187 6.262929
F 98.515637 24.632687 10.079999
F 98.515937 16.915387 10.077899
F 102.995937 16.906587 14.590699
F 98.512437 19.491887 13.716299
F 96.278237 20.774687 17.352399
F 98.512837 19.490187 10.986399
F 98.516037 24.635887 7.349499
F 98.516237 16.918587 7.347439
F 91.884037 15.637587 11.042999
F 91.734237 23.380087 10.904999
F 100.755937 15.634287 10.981599
F 100.755937 23.351687 10.983599
F 91.765137 20.954087 7.258059
F 100.761937 20.774287 7.344529
F 91.851337 20.883487 9.933699
F 100.747937 20.773387 10.077599
F 91.879537 15.678187 13.801699
F 91.932437 23.188387 13.688299
F 100.741937 15.633787 13.713999
F 100.741937 23.351087 13.715999
F 94.053137 24.635287 10.076599
F 94.055037 16.918587 10.074399
F 102.988937 24.637987 10.048399
F 102.988937 16.920587 10.046399
F 105.275937 20.754087 14.428699
F 94.050737 19.490187 13.714199
F 96.278937 23.347087 18.262599
F 102.977937 19.485587 13.685399
F 96.280737 20.775387 14.623599
F 94.051537 19.491787 10.983199
F 105.267937 23.371587 18.080999
F 103.007937 19.502387 10.948499
F 94.052837 24.635387 7.347029
F 94.054937 16.919187 7.346569
F 103.018937 24.622387 7.310719
F 103.018937 16.905087 7.308669
F 96.283037 15.631987 10.984199
F 96.282637 23.349187 10.986299
F 105.295937 15.656087 10.781799
F 105.295937 23.373387 10.783799
F 96.284737 20.777087 7.347539
F 105.315937 20.751687 7.144049
F 96.282537 20.776287 10.076599
F 105.208937 20.786387 9.894099
F 96.280637 15.631187 13.713099
F 96.280537 23.348587 13.715199
F 105.187937 15.618987 13.530599
F 105.186937 23.336287 13.532699
F 98.510037 24.631287 17.355999
F 98.510237 16.913987 17.353899
F 107.409937 16.895887 16.833499
F 98.510337 19.490187 20.993199
F 107.409937 24.613287 16.835499
F 98.506237 19.487387 18.263399
F 98.509437 24.634887 14.626199
F 98.509637 16.917487 14.624199
F 91.854837 15.619687 18.036699
F 91.812137 23.385587 18.382099
F 100.745937 15.630887 18.261399
F 100.744937 23.348187 18.263499
F 91.787337 20.808587 14.691799
F 100.749937 20.774087 14.621999
F 91.563037 20.852887 17.467499
F 100.735937 20.773087 17.353899
F 91.784737 15.675887 20.768099
F 91.864537 23.215687 21.168799
F 100.745937 15.634087 20.993699
F 100.745937 23.351387 20.995799
F 94.050237 24.632887 17.353199
F 94.053937 16.918087 17.348599
F 102.970937 24.638087 17.329499
F 102.970937 16.920687 17.327499
F 105.214937 23.347487 20.831099
F 94.046737 19.489287 20.990399
F 105.214937 15.630187 20.829099
F 102.983937 19.489887 20.971299
F 96.278837 23.347087 20.991499
F 94.046137 19.490187 18.259799
F 105.267937 15.654287 18.078899
F 102.986937 19.498587 18.234599
F 94.051437 24.633387 14.623899
F 94.055537 16.918887 14.623399
F 98.512637 27.207487 10.988399
F 103.026937 27.224687 3.677109
F 102.986937 27.215987 18.236699
F 103.007937 27.219787 10.950499
F 98.510137 27.207487 20.995199
F 94.049037 27.205587 18.262499
F 98.518737 27.211987 6.443149
F 94.050537 27.207987 13.715899
F 103.000937 27.208187 6.414999
F 94.056937 27.207987 6.438759
F 98.506037 27.204687 18.265399
F 94.049037 27.204887 20.991299
F 98.518337 27.209987 3.712599
F 94.050637 27.208387 10.985599
F 94.056437 27.210187 3.710939
F 98.512237 27.209287 13.718399
F 89.523237 17.048787 7.238319
F 89.714137 19.424687 10.885999
F 89.621237 24.739487 7.272369
F 89.615137 27.293787 6.387899
F 89.319737 19.380487 18.366599
F 89.598837 26.967387 21.239799
F 89.575737 24.518287 2.704779
F 89.634337 17.021787 14.456199
F 89.721037 27.209587 13.802499
F 89.508837 19.594787 6.371529
F 89.520037 27.123787 11.097699
F 89.433137 27.089087 18.426599
F 89.492137 19.384087 3.660979
F 89.500237 16.693387 17.180199
F 89.661837 16.882987 2.806899
F 89.462737 24.307287 0.084354
F 89.498837 16.722387 0.119778
F 98.521637 32.351287 2.806979
F 98.521437 40.068587 2.809039
F 98.518537 34.929287 6.445199
F 98.518137 34.927287 3.714649
F 98.517237 32.355087 0.076600
F 98.517037 40.072387 0.078650
F 91.802737 31.198687 3.860729
F 91.791737 38.895087 3.727559
F 100.765937 31.072487 3.709959
F 100.765937 38.789787 3.712009
F 102.985937 34.933287 18.238699
F 91.747237 36.300787 0.107687
F 91.748037 28.313187 17.361999
F 100.755937 36.212787 0.077138
F 94.049437 40.067987 14.627099
F 91.904037 36.313387 2.741869
F 96.280237 36.210087 14.627799
F 100.757937 36.208487 2.809839
F 91.769637 31.076487 6.656799
F 91.903637 38.932287 6.386349
F 100.753937 31.071987 6.443259
F 100.753937 38.789387 6.445309
F 94.056837 32.354987 2.803159
F 94.057337 40.072887 2.804159
F 103.009937 32.354687 2.783699
F 103.009937 40.071987 2.785749
F 94.056537 34.925487 6.440809
F 102.999937 34.925487 6.417049
F 94.055637 34.927687 3.712119
F 103.026937 34.941987 3.679159
F 94.056237 32.354087 0.073761
F 94.057537 40.073187 0.076252
F 103.013937 32.346087 0.046505
F 103.012937 40.063387 0.048557
F 96.286337 31.068787 3.712259
F 96.286137 38.786087 3.714319
F 105.330937 31.098887 3.514959
F 105.330937 38.816187 3.517019
F 96.278337 38.781687 18.266699
F 96.285637 36.213687 0.076088
F 96.278637 31.064387 18.264599
F 105.295937 36.197487 21.721699
F 105.213937 38.782087 20.835199
F 96.285937 36.212587 2.805109
F 105.213937 31.064787 20.833199
F 105.245937 36.219487 2.642529
F 96.284037 31.067987 6.441409
F 96.283937 38.785387 6.443529
F 105.229937 31.061587 6.264979
F 105.229937 38.778887 6.267029
F 98.515437 32.349987 10.081999
F 98.515237 40.067387 10.084099
F 98.512037 34.926587 13.720399
F 98.512437 34.924787 10.990499
F 98.515837 32.353287 7.351549
F 98.515637 40.070587 7.353599
F 91.891637 30.963887 11.057399
F 91.750137 38.795287 11.021699
F 100.755937 31.068987 10.985699
F 100.754937 38.786287 10.987699
F 107.409937 32.330587 16.837599
F 91.876437 36.244887 7.350659
F 96.278237 38.781687 20.995599
F 100.760937 36.208987 7.348629
F 102.994937 40.058587 14.596899
F 91.800037 36.200087 10.079299
F 96.278537 31.064487 20.993599
F 100.747937 36.208087 10.081699
F 91.778537 31.009587 13.872399
F 91.764937 38.771487 13.650399
F 100.741937 31.068387 13.718099
F 100.740937 38.785687 13.720099
F 94.053137 32.351687 10.079399
F 94.051237 40.068987 10.081399
F 102.988937 32.355287 10.050499
F 102.988937 40.072587 10.052499
F 94.049937 34.925187 13.718099
F 102.976937 34.920287 13.689499
F 94.052237 34.925287 10.988599
F 103.006937 34.937087 10.952599
F 94.054837 32.353587 7.350939
F 94.056537 40.072387 7.352939
F 103.018937 32.339687 7.312769
F 103.018937 40.056987 7.314819
F 96.282637 31.066687 10.988299
F 96.282237 38.783887 10.990399
F 105.295937 31.090787 10.785899
F 105.295937 38.808087 10.787999
F 105.171937 36.226187 17.181699
F 96.284437 36.211687 7.351609
F 94.050637 32.351287 14.626299
F 105.314937 36.186287 7.148159
F 105.266937 38.806287 18.085099
F 96.282037 36.210887 10.080699
F 105.267937 31.088887 18.082999
F 105.208937 36.221087 9.898209
F 96.280037 31.065787 13.717199
F 96.279937 38.783187 13.719299
F 105.186937 31.053587 13.534699
F 105.186937 38.770887 13.536799
F 98.509837 32.348587 17.358099
F 98.509637 40.065987 17.360099
F 98.509937 34.924887 20.997299
F 98.505837 34.921987 18.267499
F 98.509137 32.352187 14.628299
F 98.508937 40.069487 14.630299
F 91.738037 30.986787 18.307999
F 91.778237 38.781287 18.104399
F 100.744937 31.065487 18.265499
F 100.744937 38.782887 18.267599
F 102.995937 32.341287 14.594799
F 91.702137 36.228087 14.707899
F 96.278037 36.209287 17.356499
F 100.748937 36.208687 14.626099
F 107.408937 40.047887 16.839599
F 91.865137 36.219987 17.334799
F 105.275937 36.188687 14.432799
F 100.735937 36.207787 17.357999
F 91.843537 30.971987 20.996699
F 91.806037 38.879787 20.944899
F 100.745937 31.068687 20.997799
F 100.745937 38.786087 20.999899
F 94.048737 32.349587 17.355399
F 94.050737 40.068487 17.355799
F 102.970937 32.355387 17.331599
F 102.969937 40.072687 17.333599
F 94.046637 34.924087 20.994099
F 102.982937 34.924587 20.975399
F 94.050137 34.923087 18.264599
F 91.848137 28.578187 14.678099
F 105.275937 28.471387 14.430699
F 91.766137 28.402587 0.112220
F 91.865037 28.665387 2.887269
F 105.314937 28.468987 7.146099
F 96.280537 28.492687 14.625699
F 91.676437 28.411587 9.963719
F 100.735937 28.490487 17.355899
F 105.171937 28.508887 17.179599
F 105.245937 28.502087 2.640479
F 105.295937 28.480187 21.719699
F 100.758937 28.491187 2.807789
F 96.282137 28.493687 10.078599
F 96.278037 28.491987 17.354399
F 100.760937 28.491587 7.346579
F 89.726237 34.756787 18.471699
F 96.286137 28.495287 2.803039
F 105.208937 28.503787 9.896149
F 100.755937 28.495487 0.075085
F 100.748937 28.491387 14.624099
F 100.747937 28.490687 10.079699
F 96.285837 28.496387 0.074040
F 96.284537 28.494387 7.349599
F 91.853537 28.381087 7.314949
F 89.589137 40.044387 2.783929
F 89.646937 34.804087 10.902899
F 89.687437 34.997287 6.403289
F 89.579437 34.771687 13.634699
F 89.602437 40.004087 14.733599
F 89.607737 32.347287 7.350709
F 89.547637 40.059087 0.124627
F 89.496137 40.299487 10.157999
F 89.576437 32.485887 2.765649
F 89.430337 40.128787 7.483929
F 89.549637 35.180787 3.745709
F 98.521237 47.785887 2.811089
F 105.213937 46.499487 20.837299
F 98.518137 50.363987 6.449309
F 94.048537 42.640787 20.995699
F 98.517737 50.361987 3.718749
F 103.025937 42.659287 3.681209
F 98.516837 47.789687 0.080704
F 105.171937 43.943487 17.183699
F 91.808737 54.302187 3.701619
F 91.644237 46.547087 3.867989
F 100.765937 54.224387 3.716119
F 100.765937 46.507087 3.714059
F 91.890837 51.633887 0.096976
F 91.866137 44.068487 0.065894
F 100.754937 51.647387 0.081242
F 100.755937 43.930087 0.079190
F 91.791437 51.567187 2.747549
F 91.910837 44.051887 2.815849
F 100.757937 51.643187 2.813939
F 100.757937 43.925887 2.811889
F 91.826237 54.306087 6.448779
F 91.645737 46.730687 6.547369
F 100.752937 54.223987 6.449419
F 100.753937 46.506687 6.447359
F 94.053137 47.787587 2.808439
F 105.171937 51.660887 17.185799
F 103.008937 47.789287 2.787809
F 96.278137 54.216387 18.270699
F 94.052837 50.362487 6.445809
F 94.053237 42.642687 10.990999
F 102.999937 50.360087 6.421149
F 102.982937 42.641887 20.977499
F 94.054837 50.361787 3.716359
F 98.509737 42.642187 20.999299
F 103.025937 50.376587 3.683269
F 94.053537 42.640887 13.718399
F 94.058637 47.790987 0.078374
F 96.277637 43.926687 17.358499
F 103.012937 47.780787 0.050609
F 96.278137 46.499087 18.268699
F 96.285737 54.220687 3.718429
F 96.285837 46.503387 3.716389
F 105.329937 54.250887 3.521119
F 105.330937 46.533587 3.519069
F 96.285437 51.648287 0.080153
F 96.285637 43.930887 0.078106
F 105.294937 51.632187 21.725799
F 105.294937 43.914787 21.723799
F 96.285337 51.647287 2.809169
F 96.285737 43.929987 2.807159
F 105.244937 51.654087 2.646639
F 105.244937 43.936787 2.644579
F 96.283537 54.219987 6.447589
F 96.283537 46.502587 6.445439
F 105.229937 54.213487 6.271129
F 105.229937 46.496187 6.269079
F 98.515037 47.784687 10.086099
F 96.277537 51.643987 17.360599
F 98.511637 50.361187 13.724499
F 98.512237 42.642087 10.992499
F 98.512037 50.359487 10.994599
F 94.052737 42.645687 6.444519
F 98.515437 47.787887 7.355649
F 105.275937 43.905987 14.434899
F 91.878437 54.174287 10.935799
F 91.683937 46.648987 10.931899
F 100.754937 54.220987 10.991799
F 100.754937 46.503687 10.989799
F 91.739137 51.788987 7.252589
F 91.755537 44.102887 7.424479
F 100.760937 51.643587 7.352739
F 100.760937 43.926287 7.350679
F 91.717937 51.620887 10.025899
F 91.934437 44.065087 10.077299
F 100.746937 51.642687 10.085799
F 100.746937 43.925387 10.083799
F 91.665237 54.199687 13.763899
F 91.642937 46.582087 13.691999
F 100.740937 54.220387 13.724199
F 100.740937 46.503087 13.722199
F 94.052537 47.787887 10.082799
F 105.275937 51.623387 14.436899
F 102.987937 47.789887 10.054599
F 105.266937 46.523587 18.087099
F 94.051537 50.359087 13.721599
F 98.505637 42.639387 18.269499
F 102.976937 50.354887 13.693599
F 94.049737 42.639487 18.267299
F 94.050637 50.360487 10.991799
F 103.006937 42.654387 10.954599
F 103.006937 50.371687 10.956699
F 102.985937 42.650587 18.240799
F 94.054137 47.789187 7.354689
F 105.213937 54.216787 20.839299
F 103.018937 47.774387 7.316879
F 96.280137 43.927287 14.629799
F 96.281937 54.218587 10.994499
F 96.281837 46.501187 10.992499
F 105.294937 54.242687 10.792099
F 105.294937 46.525387 10.789999
F 96.283837 51.646387 7.355749
F 96.284237 43.928987 7.353679
F 105.314937 51.620987 7.152259
F 105.314937 43.903687 7.150209
F 96.281537 51.645587 10.084799
F 96.282037 43.928187 10.082799
F 105.207937 51.655787 9.902309
F 105.207937 43.938387 9.900259
F 96.279437 54.217787 13.723399
F 96.279637 46.500487 13.721299
F 105.186937 54.205587 13.540899
F 105.186937 46.488287 13.538799
F 98.509437 47.783287 17.362199
F 96.278137 46.499087 20.997699
F 98.509537 50.359487 21.001399
F 98.518337 42.646687 6.447249
F 98.505437 50.356687 18.271599
F 98.511837 42.643887 13.722499
F 98.508737 47.786787 14.632399
F 105.266937 54.240887 18.089199
F 91.848137 54.255087 18.527299
F 91.847637 46.475687 18.056499
F 100.743937 54.217487 18.271699
F 100.744937 46.500187 18.269599
F 91.821437 51.622987 14.697499
F 91.863737 43.953587 14.543299
F 100.748937 51.643387 14.630199
F 100.748937 43.925987 14.628199
F 91.816737 51.739987 17.482999
F 91.737037 43.786887 17.457199
F 100.735937 51.642387 17.362099
F 100.735937 43.925087 17.359999
F 91.876437 54.155187 21.170199
F 91.901437 46.622187 20.838499
F 100.744937 54.220687 21.003999
F 100.745937 46.503387 21.001899
F 94.051837 47.786387 17.356999
F 96.277937 54.216387 20.999699
F 102.969937 47.789987 17.335699
F 96.279937 51.644687 14.631899
F 94.050737 50.356287 20.996799
F 94.056237 42.644687 3.715099
F 102.982937 50.359187 20.979499
F 102.976937 42.637587 13.691599
F 94.048837 50.357987 18.268999
F 98.517937 42.644587 3.716699
F 102.985937 50.367887 18.242799
F 102.999937 42.642787 6.419099
F 94.048537 47.785287 14.628999
F 107.408937 47.765287 16.841699
F 102.994937 47.775887 14.598899
F 89.393137 47.981287 7.514059
F 94.054037 55.504787 10.084299
F 98.508537 55.504187 14.634399
F 94.049537 55.502387 17.361899
F 103.012937 55.498087 0.052661
F 89.619037 42.755987 6.461009
F 102.994937 55.493287 14.600999
F 107.408937 55.482587 16.843699
F 89.418737 47.871687 10.277699
F 89.526037 47.812387 17.531799
F 98.514837 55.501987 10.088199
F 94.055337 55.506287 7.356649
F 103.017937 55.491687 7.318929
F 94.058737 55.507587 0.081475
F 102.969937 55.507387 17.337699
F 98.509237 55.500587 17.364199
F 103.008937 55.506587 2.789859
F 94.056137 55.506787 2.808779
F 102.987937 55.507287 10.056599
F 94.047737 55.501987 14.631499
F 98.515237 55.505287 7.357699
F 98.516637 55.506987 0.082755
F 98.521037 55.503287 2.813139
F 89.352037 42.419987 18.367899
F 89.687037 55.381387 17.575599
F 89.476637 50.472687 3.832799
F 89.568937 50.304687 13.747499
F 89.484437 50.385887 11.040199
F 89.511537 55.466087 2.919019
F 89.558137 42.593687 13.736999
F 89.537237 42.817587 10.904799
F 89.607737 42.689887 21.160999
F 89.573537 50.400587 21.135099
F 89.448537 55.407787 14.860599
F 98.520837 63.220587 2.815189
F 98.517937 58.081287 6.451359
F 98.517737 65.798587 6.453419
F 98.517537 58.079287 3.720799
F 98.517337 65.796587 3.722859
F 98.516437 63.224387 0.084809
F 91.892537 61.918187 3.722699
F 100.764937 61.941787 3.718169
F 91.816037 59.200987 0.261402
F 91.813637 66.945187 0.144601
F 100.754937 59.364787 0.083294
F 100.754937 67.082287 0.085217
F 91.770137 59.308687 2.974309
F 91.776437 67.103387 2.800539
F 100.757937 59.360487 2.815989
F 100.757937 67.077687 2.817919
F 91.641837 62.028687 6.427519
F 100.752937 61.941287 6.451469
F 94.058037 63.224687 2.810229
F 103.008937 63.223987 2.791909
F 94.054737 58.078687 6.447669
F 94.056137 65.794587 6.449059
F 102.999937 58.077487 6.423209
F 102.999937 65.794787 6.425259
F 94.057037 58.077787 3.720049
F 94.054337 65.796787 3.720779
F 103.025937 58.093987 3.685319
F 103.025937 65.811287 3.687379
F 94.057537 63.224087 0.082651
F 103.012937 63.215387 0.054714
F 96.285737 61.938087 3.720429
F 105.329937 61.968187 3.523169
F 96.285037 59.365587 0.082232
F 96.284837 67.083087 0.084169
F 105.294937 59.349487 -0.100008
F 105.294937 67.066987 -0.098081
F 96.285137 59.364687 2.811189
F 96.285037 67.081787 2.813159
F 105.244937 59.371487 2.648689
F 105.244937 67.088587 2.650619
F 96.283137 61.937287 6.449619
F 105.229937 61.930887 6.273189
F 98.514637 63.219287 10.090199
F 98.511437 58.078587 13.726599
F 98.511237 65.795887 13.728599
F 98.511837 58.076787 10.996599
F 98.511637 65.794087 10.998699
F 98.515037 63.222587 7.359759
F 91.736037 62.004487 11.057499
F 100.754937 61.938287 10.993899
F 91.891637 59.455187 7.364449
F 91.900337 67.103987 7.356669
F 100.760937 59.360987 7.354789
F 100.759937 67.078387 7.356709
F 91.887937 59.382087 10.138499
F 91.885737 67.178587 10.017899
F 100.746937 59.360087 10.087899
F 100.746937 67.077187 10.089799
F 91.835137 61.878987 13.704999
F 100.740937 61.937687 13.726299
F 94.050837 63.221287 10.087699
F 102.987937 63.224587 10.058699
F 94.051037 58.076187 13.723899
F 94.050737 65.793687 13.724899
F 102.976937 58.072187 13.695699
F 102.976937 65.789587 13.697699
F 94.055037 58.075487 10.996199
F 94.051537 65.794987 10.996299
F 103.006937 58.089087 10.958699
F 103.006937 65.806387 10.960799
F 94.051437 63.222087 7.357829
F 103.017937 63.208987 7.320979
F 96.281537 61.935887 10.996499
F 105.294937 61.960087 10.794099
F 96.283837 59.363587 7.357759
F 96.283637 67.081087 7.359689
F 105.314937 59.338287 7.154309
F 105.313937 67.055787 7.156239
F 96.281437 59.362887 10.086899
F 96.281337 67.080087 10.088799
F 105.207937 59.373087 9.904359
F 105.207937 67.090287 9.906289
F 96.279337 61.935187 13.725499
F 105.185937 61.922887 13.542899
F 98.509037 63.217887 17.366299
F 98.509337 58.076787 21.003399
F 98.509137 65.794187 21.005499
F 98.505237 58.073987 18.273599
F 98.505037 65.791387 18.275699
F 98.508337 63.221487 14.636499
F 91.867737 62.016187 18.164099
F 100.743937 61.934787 18.273699
F 91.799537 59.315387 14.726299
F 91.757137 67.092087 14.468299
F 100.748937 59.360687 14.632299
F 100.747937 67.078187 14.634199
F 91.821837 59.246487 17.339099
F 91.887437 66.993887 17.272099
F 100.734937 59.359787 17.364099
F 100.734937 67.076887 17.365999
F 91.902937 61.822987 21.022099
F 100.744937 61.937987 21.005999
F 94.053337 63.222187 17.361199
F 102.969937 63.224687 17.339799
F 94.047537 58.074387 21.000399
F 94.048637 65.791187 21.001499
F 102.982937 58.076487 20.981599
F 102.981937 65.793887 20.983699
F 94.049837 58.074587 18.271299
F 94.050837 65.791287 18.273299
F 102.985937 58.085287 18.244899
F 102.985937 65.802587 18.246899
F 94.049837 63.220387 14.633899
F 102.994937 63.210587 14.602999
F 96.277837 61.933687 18.272899
F 105.266937 61.958287 18.091199
F 96.279637 59.361987 14.633899
F 96.279337 67.079487 14.635899
F 105.274937 59.340687 14.438999
F 105.274937 67.058187 14.440899
F 96.277337 59.361287 17.362699
F 96.277237 67.078387 17.364599
F 105.171937 59.378187 17.187799
F 105.170937 67.095387 17.189699
F 96.277837 61.933787 21.001799
F 105.213937 61.934087 20.841399
F 107.408937 63.199887 16.845799
F 89.601337 65.709387 21.013999
F 89.658137 63.189087 17.339099
F 89.535037 63.223387 2.926839
F 89.639537 58.017087 18.457399
F 89.643837 58.011787 3.914359
F 89.629737 65.735887 18.181999
F 89.359537 63.204787 7.340369
F 89.499037 63.170087 14.711599
F 89.696237 55.697587 7.364059
