# Supplementary material for: Molecular-resolution imaging of ice crystallized from liquid water by cryogenic liquid-cell TEM
Source: Nat Commun. 2025 Sep 25;16:8342. doi: 10.1038/s41467-025-62451-0 (PMC12462463; doi:10.1038/s41467-025-62451-0)
Supplement: Supplementary file 9 — Supplementary Data 1 [file 41467_2025_62451_MOESM9_ESM.zip › supercell_4_3_1/0.8/input.xyz]

5184
F5184
F 0.253999 1.286291 2.728373
F 0.253999 24.439548 2.728373
F 0.253999 47.592806 2.728373
F 26.986496 1.286291 3.101654
F 26.986496 24.439548 3.101654
F 26.986496 47.592806 3.101654
F 0.253999 9.004040 2.728373
F 0.253999 32.157298 2.728373
F 0.253999 55.310555 2.728373
F 26.986496 9.004040 3.101654
F 26.986496 32.157298 3.101654
F 26.986496 55.310555 3.101654
F 0.253999 16.721795 2.728373
F 0.253999 39.875053 2.728373
F 0.253999 63.028310 2.728373
F 26.986496 16.721795 3.101654
F 26.986496 39.875053 3.101654
F 26.986496 63.028310 3.101654
F 9.164827 1.286291 2.852800
F 9.164827 24.439548 2.852800
F 9.164827 47.592806 2.852800
F 35.897324 1.286291 3.226080
F 35.897324 24.439548 3.226080
F 35.897324 47.592806 3.226080
F 9.164827 9.004040 2.852800
F 9.164827 32.157298 2.852800
F 9.164827 55.310555 2.852800
F 35.897324 9.004040 3.226080
F 35.897324 32.157298 3.226080
F 35.897324 55.310555 3.226080
F 9.164827 16.721795 2.852801
F 9.164827 39.875053 2.852801
F 9.164827 63.028310 2.852801
F 35.897324 16.721795 3.226081
F 35.897324 39.875053 3.226081
F 35.897324 63.028310 3.226081
F 18.075662 1.286290 2.977228
F 18.075662 24.439547 2.977228
F 18.075662 47.592805 2.977228
F 44.808160 1.286290 3.350508
F 44.808160 24.439547 3.350508
F 44.808160 47.592805 3.350508
F 18.075662 9.004039 2.977228
F 18.075662 32.157297 2.977228
F 18.075662 55.310554 2.977228
F 44.808160 9.004039 3.350508
F 44.808160 32.157297 3.350508
F 44.808160 55.310554 3.350508
F 18.075662 16.721795 2.977229
F 18.075662 39.875052 2.977229
F 18.075662 63.028310 2.977229
F 44.808160 16.721795 3.350509
F 44.808160 39.875052 3.350509
F 44.808160 63.028310 3.350509
F 0.203188 3.858875 6.366202
F 0.203188 27.012132 6.366202
F 0.203188 50.165390 6.366202
F 26.935685 3.858875 6.739483
F 26.935685 27.012132 6.739483
F 26.935685 50.165390 6.739483
F 0.203188 11.576625 6.366202
F 0.203188 34.729882 6.366202
F 0.203188 57.883140 6.366202
F 26.935685 11.576625 6.739483
F 26.935685 34.729882 6.739483
F 26.935685 57.883140 6.739483
F 0.203188 19.294380 6.366203
F 0.203188 42.447638 6.366203
F 0.203188 65.600895 6.366203
F 26.935685 19.294380 6.739484
F 26.935685 42.447638 6.739484
F 26.935685 65.600895 6.739484
F 9.114014 3.858875 6.490630
F 9.114014 27.012133 6.490630
F 9.114014 50.165390 6.490630
F 35.846512 3.858875 6.863910
F 35.846512 27.012133 6.863910
F 35.846512 50.165390 6.863910
F 9.114014 11.576625 6.490630
F 9.114014 34.729883 6.490630
F 9.114014 57.883140 6.490630
F 35.846512 11.576625 6.863910
F 35.846512 34.729883 6.863910
F 35.846512 57.883140 6.863910
F 9.114014 19.294380 6.490630
F 9.114014 42.447638 6.490630
F 9.114014 65.600896 6.490630
F 35.846512 19.294380 6.863910
F 35.846512 42.447638 6.863910
F 35.846512 65.600896 6.863910
F 18.024852 3.858876 6.615058
F 18.024852 27.012134 6.615058
F 18.024852 50.165391 6.615058
F 44.757349 3.858876 6.988338
F 44.757349 27.012134 6.988338
F 44.757349 50.165391 6.988338
F 18.024852 11.576626 6.615058
F 18.024852 34.729884 6.615058
F 18.024852 57.883141 6.615058
F 44.757349 11.576626 6.988338
F 44.757349 34.729884 6.988338
F 44.757349 57.883141 6.988338
F 18.024852 19.294382 6.615058
F 18.024852 42.447639 6.615058
F 18.024852 65.600897 6.615058
F 44.757349 19.294382 6.988338
F 44.757349 42.447639 6.988338
F 44.757349 65.600897 6.988338
F 0.241298 3.858875 3.637832
F 0.241298 27.012133 3.637832
F 0.241298 50.165390 3.637832
F 26.973795 3.858875 4.011112
F 26.973795 27.012133 4.011112
F 26.973795 50.165390 4.011112
F 0.241298 11.576625 3.637832
F 0.241298 34.729883 3.637832
F 0.241298 57.883140 3.637832
F 26.973795 11.576625 4.011112
F 26.973795 34.729883 4.011112
F 26.973795 57.883140 4.011112
F 0.241298 19.294381 3.637831
F 0.241298 42.447638 3.637831
F 0.241298 65.600896 3.637831
F 26.973795 19.294381 4.011111
F 26.973795 42.447638 4.011111
F 26.973795 65.600896 4.011111
F 9.152125 3.858875 3.762258
F 9.152125 27.012133 3.762258
F 9.152125 50.165390 3.762258
F 35.884623 3.858875 4.135539
F 35.884623 27.012133 4.135539
F 35.884623 50.165390 4.135539
F 9.152125 11.576625 3.762258
F 9.152125 34.729883 3.762258
F 9.152125 57.883140 3.762258
F 35.884623 11.576625 4.135539
F 35.884623 34.729883 4.135539
F 35.884623 57.883140 4.135539
F 9.152125 19.294381 3.762257
F 9.152125 42.447638 3.762257
F 9.152125 65.600896 3.762257
F 35.884623 19.294381 4.135538
F 35.884623 42.447638 4.135538
F 35.884623 65.600896 4.135538
F 18.062961 3.858876 3.886684
F 18.062961 27.012133 3.886684
F 18.062961 50.165391 3.886684
F 44.795458 3.858876 4.259964
F 44.795458 27.012133 4.259964
F 44.795458 50.165391 4.259964
F 18.062961 11.576626 3.886684
F 18.062961 34.729883 3.886684
F 18.062961 57.883141 3.886684
F 44.795458 11.576626 4.259964
F 44.795458 34.729883 4.259964
F 44.795458 57.883141 4.259964
F 18.062961 19.294381 3.886683
F 18.062961 42.447639 3.886683
F 18.062961 65.600896 3.886683
F 44.795458 19.294381 4.259963
F 44.795458 42.447639 4.259963
F 44.795458 65.600896 4.259963
F 0.292085 1.286291 0.000001
F 0.292085 24.439549 0.000001
F 0.292085 47.592806 0.000001
F 27.024582 1.286291 0.373281
F 27.024582 24.439549 0.373281
F 27.024582 47.592806 0.373281
F 0.292085 9.004040 0.000001
F 0.292085 32.157298 0.000001
F 0.292085 55.310555 0.000001
F 27.024582 9.004040 0.373281
F 27.024582 32.157298 0.373281
F 27.024582 55.310555 0.373281
F 0.292085 16.721796 0.000000
F 0.292085 39.875053 0.000000
F 0.292085 63.028311 0.000000
F 27.024582 16.721796 0.373280
F 27.024582 39.875053 0.373280
F 27.024582 63.028311 0.373280
F 9.202912 1.286291 0.124428
F 9.202912 24.439548 0.124428
F 9.202912 47.592806 0.124428
F 35.935409 1.286291 0.497708
F 35.935409 24.439548 0.497708
F 35.935409 47.592806 0.497708
F 9.202912 9.004040 0.124428
F 9.202912 32.157298 0.124428
F 9.202912 55.310555 0.124428
F 35.935409 9.004040 0.497708
F 35.935409 32.157298 0.497708
F 35.935409 55.310555 0.497708
F 9.202912 16.721795 0.124427
F 9.202912 39.875053 0.124427
F 9.202912 63.028310 0.124427
F 35.935409 16.721795 0.497707
F 35.935409 39.875053 0.497707
F 35.935409 63.028310 0.497707
F 18.113747 1.286290 0.248854
F 18.113747 24.439547 0.248854
F 18.113747 47.592805 0.248854
F 44.846245 1.286290 0.622134
F 44.846245 24.439547 0.622134
F 44.846245 47.592805 0.622134
F 18.113747 9.004039 0.248854
F 18.113747 32.157296 0.248854
F 18.113747 55.310554 0.248854
F 44.846245 9.004039 0.622134
F 44.846245 32.157296 0.622134
F 44.846245 55.310554 0.622134
F 18.113747 16.721794 0.248853
F 18.113747 39.875052 0.248853
F 18.113747 63.028309 0.248853
F 44.846245 16.721794 0.622133
F 44.846245 39.875052 0.622133
F 44.846245 63.028309 0.622133
F 2.469007 7.717750 3.668938
F 2.469007 30.871007 3.668938
F 2.469007 54.024265 3.668938
F 29.201503 7.717750 4.042219
F 29.201503 30.871007 4.042219
F 29.201503 54.024265 4.042219
F 2.469007 15.435503 3.668937
F 2.469007 38.588760 3.668937
F 2.469007 61.742018 3.668937
F 29.201503 15.435503 4.042218
F 29.201503 38.588760 4.042218
F 29.201503 61.742018 4.042218
F 2.469007 0.000000 3.668938
F 2.469007 23.153258 3.668938
F 2.469007 46.306515 3.668938
F 29.201503 0.000000 4.042219
F 29.201503 23.153258 4.042219
F 29.201503 46.306515 4.042219
F 11.379836 7.717750 3.793365
F 11.379836 30.871007 3.793365
F 11.379836 54.024265 3.793365
F 38.112333 7.717750 4.166645
F 38.112333 30.871007 4.166645
F 38.112333 54.024265 4.166645
F 11.379836 15.435502 3.793364
F 11.379836 38.588760 3.793364
F 11.379836 61.742017 3.793364
F 38.112333 15.435502 4.166644
F 38.112333 38.588760 4.166644
F 38.112333 61.742017 4.166644
F 11.379836 0.000000 3.793365
F 11.379836 23.153258 3.793365
F 11.379836 46.306515 3.793365
F 38.112333 0.000000 4.166645
F 38.112333 23.153258 4.166645
F 38.112333 46.306515 4.166645
F 20.290672 7.717750 3.917791
F 20.290672 30.871008 3.917791
F 20.290672 54.024265 3.917791
F 47.023169 7.717750 4.291071
F 47.023169 30.871008 4.291071
F 47.023169 54.024265 4.291071
F 20.290672 15.435503 3.917790
F 20.290672 38.588760 3.917790
F 20.290672 61.742018 3.917790
F 47.023169 15.435503 4.291070
F 47.023169 38.588760 4.291070
F 47.023169 61.742018 4.291070
F 20.290672 0.000001 3.917791
F 20.290672 23.153258 3.917791
F 20.290672 46.306516 3.917791
F 47.023169 0.000001 4.291071
F 47.023169 23.153258 4.291071
F 47.023169 46.306516 4.291071
F 2.519789 5.145166 0.031109
F 2.519789 28.298423 0.031109
F 2.519789 51.451681 0.031109
F 29.252286 5.145166 0.404389
F 29.252286 28.298423 0.404389
F 29.252286 51.451681 0.404389
F 2.519790 12.862918 0.031108
F 2.519790 36.016175 0.031108
F 2.519790 59.169433 0.031108
F 29.252286 12.862918 0.404388
F 29.252286 36.016175 0.404388
F 29.252286 59.169433 0.404388
F 2.519790 20.580673 0.031108
F 2.519790 43.733931 0.031108
F 2.519790 66.887188 0.031108
F 29.252286 20.580673 0.404388
F 29.252286 43.733931 0.404388
F 29.252286 66.887188 0.404388
F 11.430618 5.145165 0.155534
F 11.430618 28.298422 0.155534
F 11.430618 51.451680 0.155534
F 38.163115 5.145165 0.528815
F 38.163115 28.298422 0.528815
F 38.163115 51.451680 0.528815
F 11.430618 12.862917 0.155533
F 11.430618 36.016174 0.155533
F 11.430618 59.169432 0.155533
F 38.163115 12.862917 0.528814
F 38.163115 36.016174 0.528814
F 38.163115 59.169432 0.528814
F 11.430618 20.580672 0.155534
F 11.430618 43.733930 0.155534
F 11.430618 66.887187 0.155534
F 38.163115 20.580672 0.528815
F 38.163115 43.733930 0.528815
F 38.163115 66.887187 0.528815
F 20.341456 5.145164 0.279960
F 20.341456 28.298422 0.279960
F 20.341456 51.451679 0.279960
F 47.073953 5.145164 0.653241
F 47.073953 28.298422 0.653241
F 47.073953 51.451679 0.653241
F 20.341456 12.862916 0.279960
F 20.341456 36.016174 0.279960
F 20.341456 59.169431 0.279960
F 47.073953 12.862916 0.653241
F 47.073953 36.016174 0.653241
F 47.073953 59.169431 0.653241
F 20.341456 20.580672 0.279960
F 20.341456 43.733929 0.279960
F 20.341456 66.887187 0.279960
F 47.073953 20.580672 0.653241
F 47.073953 43.733929 0.653241
F 47.073953 66.887187 0.653241
F 2.481704 5.145165 2.759479
F 2.481704 28.298423 2.759479
F 2.481704 51.451680 2.759479
F 29.214201 5.145165 3.132759
F 29.214201 28.298423 3.132759
F 29.214201 51.451680 3.132759
F 2.481704 12.862917 2.759480
F 2.481704 36.016175 2.759480
F 2.481704 59.169432 2.759480
F 29.214201 12.862917 3.132760
F 29.214201 36.016175 3.132760
F 29.214201 59.169432 3.132760
F 2.481704 20.580673 2.759480
F 2.481704 43.733930 2.759480
F 2.481704 66.887188 2.759480
F 29.214201 20.580673 3.132760
F 29.214201 43.733930 3.132760
F 29.214201 66.887188 3.132760
F 11.392533 5.145165 2.883907
F 11.392533 28.298422 2.883907
F 11.392533 51.451680 2.883907
F 38.125030 5.145165 3.257187
F 38.125030 28.298422 3.257187
F 38.125030 51.451680 3.257187
F 11.392533 12.862917 2.883908
F 11.392533 36.016175 2.883908
F 11.392533 59.169432 2.883908
F 38.125030 12.862917 3.257188
F 38.125030 36.016175 3.257188
F 38.125030 59.169432 3.257188
F 11.392533 20.580672 2.883907
F 11.392533 43.733930 2.883907
F 11.392533 66.887187 2.883907
F 38.125030 20.580672 3.257187
F 38.125030 43.733930 3.257187
F 38.125030 66.887187 3.257187
F 20.303369 5.145164 3.008333
F 20.303369 28.298422 3.008333
F 20.303369 51.451679 3.008333
F 47.035867 5.145164 3.381614
F 47.035867 28.298422 3.381614
F 47.035867 51.451679 3.381614
F 20.303369 12.862917 3.008334
F 20.303369 36.016174 3.008334
F 20.303369 59.169432 3.008334
F 47.035867 12.862917 3.381615
F 47.035867 36.016174 3.381615
F 47.035867 59.169432 3.381615
F 20.303369 20.580672 3.008334
F 20.303369 43.733929 3.008334
F 20.303369 66.887187 3.008334
F 47.035867 20.580672 3.381615
F 47.035867 43.733929 3.381615
F 47.035867 66.887187 3.381615
F 2.430897 7.717749 6.397309
F 2.430897 30.871007 6.397309
F 2.430897 54.024264 6.397309
F 29.163394 7.717749 6.770589
F 29.163394 30.871007 6.770589
F 29.163394 54.024264 6.770589
F 2.430897 15.435502 6.397310
F 2.430897 38.588760 6.397310
F 2.430897 61.742017 6.397310
F 29.163394 15.435502 6.770590
F 29.163394 38.588760 6.770590
F 29.163394 61.742017 6.770590
F 2.430897 0.000000 6.397309
F 2.430897 23.153257 6.397309
F 2.430897 46.306515 6.397309
F 29.163394 0.000000 6.770589
F 29.163394 23.153257 6.770589
F 29.163394 46.306515 6.770589
F 11.341725 7.717750 6.521737
F 11.341725 30.871007 6.521737
F 11.341725 54.024265 6.521737
F 38.074222 7.717750 6.895017
F 38.074222 30.871007 6.895017
F 38.074222 54.024265 6.895017
F 11.341725 15.435503 6.521738
F 11.341725 38.588760 6.521738
F 11.341725 61.742018 6.521738
F 38.074222 15.435503 6.895018
F 38.074222 38.588760 6.895018
F 38.074222 61.742018 6.895018
F 11.341725 0.000000 6.521737
F 11.341725 23.153258 6.521737
F 11.341725 46.306515 6.521737
F 38.074222 0.000000 6.895017
F 38.074222 23.153258 6.895017
F 38.074222 46.306515 6.895017
F 20.252562 7.717751 6.646164
F 20.252562 30.871008 6.646164
F 20.252562 54.024266 6.646164
F 46.985059 7.717751 7.019444
F 46.985059 30.871008 7.019444
F 46.985059 54.024266 7.019444
F 20.252562 15.435503 6.646165
F 20.252562 38.588761 6.646165
F 20.252562 61.742018 6.646165
F 46.985059 15.435503 7.019445
F 46.985059 38.588761 7.019445
F 46.985059 61.742018 7.019445
F 20.252562 0.000001 6.646164
F 20.252562 23.153259 6.646164
F 20.252562 46.306516 6.646164
F 46.985059 0.000001 7.019444
F 46.985059 23.153259 7.019444
F 46.985059 46.306516 7.019444
F 4.709413 1.286291 2.790587
F 4.709413 24.439548 2.790587
F 4.709413 47.592806 2.790587
F 31.441911 1.286291 3.163867
F 31.441911 24.439548 3.163867
F 31.441911 47.592806 3.163867
F 4.709413 9.004040 2.790587
F 4.709413 32.157298 2.790587
F 4.709413 55.310555 2.790587
F 31.441911 9.004040 3.163867
F 31.441911 32.157298 3.163867
F 31.441911 55.310555 3.163867
F 4.709413 16.721795 2.790588
F 4.709413 39.875053 2.790588
F 4.709413 63.028310 2.790588
F 31.441911 16.721795 3.163868
F 31.441911 39.875053 3.163868
F 31.441911 63.028310 3.163868
F 13.620244 1.286290 2.915013
F 13.620244 24.439548 2.915013
F 13.620244 47.592806 2.915013
F 40.352741 1.286290 3.288294
F 40.352741 24.439548 3.288294
F 40.352741 47.592806 3.288294
F 13.620244 9.004040 2.915013
F 13.620244 32.157297 2.915013
F 13.620244 55.310555 2.915013
F 40.352741 9.004040 3.288294
F 40.352741 32.157297 3.288294
F 40.352741 55.310555 3.288294
F 13.620244 16.721795 2.915014
F 13.620244 39.875053 2.915014
F 13.620244 63.028310 2.915014
F 40.352741 16.721795 3.288295
F 40.352741 39.875053 3.288295
F 40.352741 63.028310 3.288295
F 22.531080 1.286290 3.039440
F 22.531080 24.439548 3.039440
F 22.531080 47.592805 3.039440
F 49.263577 1.286290 3.412720
F 49.263577 24.439548 3.412720
F 49.263577 47.592805 3.412720
F 22.531080 9.004040 3.039440
F 22.531080 32.157297 3.039440
F 22.531080 55.310555 3.039440
F 49.263577 9.004040 3.412720
F 49.263577 32.157297 3.412720
F 49.263577 55.310555 3.412720
F 22.531080 16.721795 3.039441
F 22.531080 39.875052 3.039441
F 22.531080 63.028310 3.039441
F 49.263577 16.721795 3.412721
F 49.263577 39.875052 3.412721
F 49.263577 63.028310 3.412721
F 4.658601 3.858875 6.428416
F 4.658601 27.012132 6.428416
F 4.658601 50.165390 6.428416
F 31.391099 3.858875 6.801696
F 31.391099 27.012132 6.801696
F 31.391099 50.165390 6.801696
F 4.658601 11.576625 6.428416
F 4.658601 34.729882 6.428416
F 4.658601 57.883140 6.428416
F 31.391099 11.576625 6.801696
F 31.391099 34.729882 6.801696
F 31.391099 57.883140 6.801696
F 4.658601 19.294380 6.428417
F 4.658601 42.447638 6.428417
F 4.658601 65.600895 6.428417
F 31.391099 19.294380 6.801697
F 31.391099 42.447638 6.801697
F 31.391099 65.600895 6.801697
F 13.569432 3.858876 6.552843
F 13.569432 27.012134 6.552843
F 13.569432 50.165391 6.552843
F 40.301929 3.858876 6.926124
F 40.301929 27.012134 6.926124
F 40.301929 50.165391 6.926124
F 13.569432 11.576626 6.552843
F 13.569432 34.729884 6.552843
F 13.569432 57.883141 6.552843
F 40.301929 11.576626 6.926124
F 40.301929 34.729884 6.926124
F 40.301929 57.883141 6.926124
F 13.569432 19.294382 6.552844
F 13.569432 42.447639 6.552844
F 13.569432 65.600897 6.552844
F 40.301929 19.294382 6.926125
F 40.301929 42.447639 6.926125
F 40.301929 65.600897 6.926125
F 22.480270 3.858875 6.677270
F 22.480270 27.012133 6.677270
F 22.480270 50.165390 6.677270
F 49.212767 3.858875 7.050551
F 49.212767 27.012133 7.050551
F 49.212767 50.165390 7.050551
F 22.480270 11.576625 6.677270
F 22.480270 34.729883 6.677270
F 22.480270 57.883140 6.677270
F 49.212767 11.576625 7.050551
F 49.212767 34.729883 7.050551
F 49.212767 57.883140 7.050551
F 22.480270 19.294381 6.677270
F 22.480270 42.447638 6.677270
F 22.480270 65.600896 6.677270
F 49.212767 19.294381 7.050551
F 49.212767 42.447638 7.050551
F 49.212767 65.600896 7.050551
F 4.696711 3.858875 3.700045
F 4.696711 27.012133 3.700045
F 4.696711 50.165390 3.700045
F 31.429208 3.858875 4.073325
F 31.429208 27.012133 4.073325
F 31.429208 50.165390 4.073325
F 4.696711 11.576625 3.700045
F 4.696711 34.729883 3.700045
F 4.696711 57.883140 3.700045
F 31.429208 11.576625 4.073325
F 31.429208 34.729883 4.073325
F 31.429208 57.883140 4.073325
F 4.696711 19.294381 3.700044
F 4.696711 42.447638 3.700044
F 4.696711 65.600896 3.700044
F 31.429208 19.294381 4.073324
F 31.429208 42.447638 4.073324
F 31.429208 65.600896 4.073324
F 13.607543 3.858876 3.824471
F 13.607543 27.012133 3.824471
F 13.607543 50.165391 3.824471
F 40.340040 3.858876 4.197751
F 40.340040 27.012133 4.197751
F 40.340040 50.165391 4.197751
F 13.607543 11.576626 3.824471
F 13.607543 34.729883 3.824471
F 13.607543 57.883141 3.824471
F 40.340040 11.576626 4.197751
F 40.340040 34.729883 4.197751
F 40.340040 57.883141 4.197751
F 13.607543 19.294381 3.824471
F 13.607543 42.447639 3.824471
F 13.607543 65.600896 3.824471
F 40.340040 19.294381 4.197751
F 40.340040 42.447639 4.197751
F 40.340040 65.600896 4.197751
F 22.518379 3.858875 3.948898
F 22.518379 27.012133 3.948898
F 22.518379 50.165390 3.948898
F 49.250876 3.858875 4.322179
F 49.250876 27.012133 4.322179
F 49.250876 50.165390 4.322179
F 22.518379 11.576625 3.948897
F 22.518379 34.729883 3.948897
F 22.518379 57.883140 3.948897
F 49.250876 11.576625 4.322178
F 49.250876 34.729883 4.322178
F 49.250876 57.883140 4.322178
F 22.518379 19.294381 3.948897
F 22.518379 42.447638 3.948897
F 22.518379 65.600896 3.948897
F 49.250876 19.294381 4.322178
F 49.250876 42.447638 4.322178
F 49.250876 65.600896 4.322178
F 4.747497 1.286291 0.062214
F 4.747497 24.439549 0.062214
F 4.747497 47.592806 0.062214
F 31.479995 1.286291 0.435495
F 31.479995 24.439549 0.435495
F 31.479995 47.592806 0.435495
F 4.747497 9.004041 0.062214
F 4.747497 32.157298 0.062214
F 4.747497 55.310556 0.062214
F 31.479995 9.004041 0.435495
F 31.479995 32.157298 0.435495
F 31.479995 55.310556 0.435495
F 4.747497 16.721796 0.062213
F 4.747497 39.875053 0.062213
F 4.747497 63.028311 0.062213
F 31.479995 16.721796 0.435494
F 31.479995 39.875053 0.435494
F 31.479995 63.028311 0.435494
F 13.658329 1.286290 0.186641
F 13.658329 24.439547 0.186641
F 13.658329 47.592805 0.186641
F 40.390826 1.286290 0.559921
F 40.390826 24.439547 0.559921
F 40.390826 47.592805 0.559921
F 13.658329 9.004039 0.186641
F 13.658329 32.157297 0.186641
F 13.658329 55.310554 0.186641
F 40.390826 9.004039 0.559921
F 40.390826 32.157297 0.559921
F 40.390826 55.310554 0.559921
F 13.658329 16.721795 0.186640
F 13.658329 39.875052 0.186640
F 13.658329 63.028310 0.186640
F 40.390826 16.721795 0.559920
F 40.390826 39.875052 0.559920
F 40.390826 63.028310 0.559920
F 22.569166 1.286290 0.311068
F 22.569166 24.439548 0.311068
F 22.569166 47.592805 0.311068
F 49.301664 1.286290 0.684348
F 49.301664 24.439548 0.684348
F 49.301664 47.592805 0.684348
F 22.569166 9.004039 0.311068
F 22.569166 32.157297 0.311068
F 22.569166 55.310555 0.311068
F 49.301664 9.004039 0.684348
F 49.301664 32.157297 0.684348
F 49.301664 55.310555 0.684348
F 22.569166 16.721795 0.311067
F 22.569166 39.875052 0.311067
F 22.569166 63.028310 0.311067
F 49.301664 16.721795 0.684347
F 49.301664 39.875052 0.684347
F 49.301664 63.028310 0.684347
F 6.924420 7.717750 3.731152
F 6.924420 30.871007 3.731152
F 6.924420 54.024265 3.731152
F 33.656918 7.717750 4.104432
F 33.656918 30.871007 4.104432
F 33.656918 54.024265 4.104432
F 6.924420 15.435502 3.731151
F 6.924420 38.588760 3.731151
F 6.924420 61.742018 3.731151
F 33.656918 15.435502 4.104431
F 33.656918 38.588760 4.104431
F 33.656918 61.742018 4.104431
F 6.924420 0.000000 3.731152
F 6.924420 23.153258 3.731152
F 6.924420 46.306515 3.731152
F 33.656918 0.000000 4.104432
F 33.656918 23.153258 4.104432
F 33.656918 46.306515 4.104432
F 15.835254 7.717750 3.855577
F 15.835254 30.871008 3.855577
F 15.835254 54.024265 3.855577
F 42.567750 7.717750 4.228858
F 42.567750 30.871008 4.228858
F 42.567750 54.024265 4.228858
F 15.835254 15.435503 3.855576
F 15.835254 38.588760 3.855576
F 15.835254 61.742018 3.855576
F 42.567750 15.435503 4.228857
F 42.567750 38.588760 4.228857
F 42.567750 61.742018 4.228857
F 15.835254 0.000001 3.855577
F 15.835254 23.153258 3.855577
F 15.835254 46.306516 3.855577
F 42.567750 0.000001 4.228858
F 42.567750 23.153258 4.228858
F 42.567750 46.306516 4.228858
F 24.746089 7.717750 3.980005
F 24.746089 30.871007 3.980005
F 24.746089 54.024265 3.980005
F 51.478587 7.717750 4.353286
F 51.478587 30.871007 4.353286
F 51.478587 54.024265 4.353286
F 24.746089 15.435502 3.980004
F 24.746089 38.588760 3.980004
F 24.746089 61.742018 3.980004
F 51.478587 15.435502 4.353285
F 51.478587 38.588760 4.353285
F 51.478587 61.742018 4.353285
F 24.746089 0.000000 3.980005
F 24.746089 23.153258 3.980005
F 24.746089 46.306515 3.980005
F 51.478587 0.000000 4.353286
F 51.478587 23.153258 4.353286
F 51.478587 46.306515 4.353286
F 6.975202 5.145165 0.093322
F 6.975202 28.298423 0.093322
F 6.975202 51.451680 0.093322
F 33.707699 5.145165 0.466602
F 33.707699 28.298423 0.466602
F 33.707699 51.451680 0.466602
F 6.975202 12.862918 0.093321
F 6.975202 36.016175 0.093321
F 6.975202 59.169433 0.093321
F 33.707699 12.862918 0.466601
F 33.707699 36.016175 0.466601
F 33.707699 59.169433 0.466601
F 6.975202 20.580673 0.093321
F 6.975202 43.733930 0.093321
F 6.975202 66.887188 0.093321
F 33.707699 20.580673 0.466601
F 33.707699 43.733930 0.466601
F 33.707699 66.887188 0.466601
F 15.886036 5.145164 0.217747
F 15.886036 28.298421 0.217747
F 15.886036 51.451679 0.217747
F 42.618533 5.145164 0.591027
F 42.618533 28.298421 0.591027
F 42.618533 51.451679 0.591027
F 15.886037 12.862916 0.217746
F 15.886037 36.016174 0.217746
F 15.886037 59.169431 0.217746
F 42.618533 12.862916 0.591026
F 42.618533 36.016174 0.591026
F 42.618533 59.169431 0.591026
F 15.886036 20.580671 0.217747
F 15.886036 43.733929 0.217747
F 15.886036 66.887186 0.217747
F 42.618533 20.580671 0.591027
F 42.618533 43.733929 0.591027
F 42.618533 66.887186 0.591027
F 24.796873 5.145165 0.342175
F 24.796873 28.298423 0.342175
F 24.796873 51.451680 0.342175
F 51.529370 5.145165 0.715455
F 51.529370 28.298423 0.715455
F 51.529370 51.451680 0.715455
F 24.796873 12.862917 0.342174
F 24.796873 36.016175 0.342174
F 24.796873 59.169432 0.342174
F 51.529370 12.862917 0.715454
F 51.529370 36.016175 0.715454
F 51.529370 59.169432 0.715454
F 24.796873 20.580673 0.342175
F 24.796873 43.733930 0.342175
F 24.796873 66.887188 0.342175
F 51.529370 20.580673 0.715455
F 51.529370 43.733930 0.715455
F 51.529370 66.887188 0.715455
F 6.937117 5.145165 2.821693
F 6.937117 28.298423 2.821693
F 6.937117 51.451680 2.821693
F 33.669614 5.145165 3.194974
F 33.669614 28.298423 3.194974
F 33.669614 51.451680 3.194974
F 6.937117 12.862917 2.821693
F 6.937117 36.016175 2.821693
F 6.937117 59.169432 2.821693
F 33.669614 12.862917 3.194974
F 33.669614 36.016175 3.194974
F 33.669614 59.169432 3.194974
F 6.937117 20.580673 2.821693
F 6.937117 43.733930 2.821693
F 6.937117 66.887188 2.821693
F 33.669614 20.580673 3.194974
F 33.669614 43.733930 3.194974
F 33.669614 66.887188 3.194974
F 15.847951 5.145164 2.946121
F 15.847951 28.298422 2.946121
F 15.847951 51.451679 2.946121
F 42.580448 5.145164 3.319401
F 42.580448 28.298422 3.319401
F 42.580448 51.451679 3.319401
F 15.847951 12.862917 2.946121
F 15.847951 36.016174 2.946121
F 15.847951 59.169432 2.946121
F 42.580448 12.862917 3.319401
F 42.580448 36.016174 3.319401
F 42.580448 59.169432 3.319401
F 15.847951 20.580672 2.946121
F 15.847951 43.733929 2.946121
F 15.847951 66.887187 2.946121
F 42.580448 20.580672 3.319401
F 42.580448 43.733929 3.319401
F 42.580448 66.887187 3.319401
F 24.758786 5.145165 3.070546
F 24.758786 28.298423 3.070546
F 24.758786 51.451680 3.070546
F 51.491284 5.145165 3.443826
F 51.491284 28.298423 3.443826
F 51.491284 51.451680 3.443826
F 24.758786 12.862917 3.070547
F 24.758786 36.016175 3.070547
F 24.758786 59.169432 3.070547
F 51.491284 12.862917 3.443827
F 51.491284 36.016175 3.443827
F 51.491284 59.169432 3.443827
F 24.758786 20.580672 3.070547
F 24.758786 43.733930 3.070547
F 24.758786 66.887188 3.070547
F 51.491284 20.580672 3.443827
F 51.491284 43.733930 3.443827
F 51.491284 66.887188 3.443827
F 6.886309 7.717749 6.459522
F 6.886309 30.871007 6.459522
F 6.886309 54.024264 6.459522
F 33.618807 7.717749 6.832803
F 33.618807 30.871007 6.832803
F 33.618807 54.024264 6.832803
F 6.886309 15.435502 6.459523
F 6.886309 38.588760 6.459523
F 6.886309 61.742017 6.459523
F 33.618807 15.435502 6.832804
F 33.618807 38.588760 6.832804
F 33.618807 61.742017 6.832804
F 6.886309 0.000000 6.459522
F 6.886309 23.153257 6.459522
F 6.886309 46.306515 6.459522
F 33.618807 0.000000 6.832803
F 33.618807 23.153257 6.832803
F 33.618807 46.306515 6.832803
F 15.797143 7.717751 6.583950
F 15.797143 30.871008 6.583950
F 15.797143 54.024266 6.583950
F 42.529640 7.717751 6.957231
F 42.529640 30.871008 6.957231
F 42.529640 54.024266 6.957231
F 15.797143 15.435503 6.583951
F 15.797143 38.588761 6.583951
F 15.797143 61.742018 6.583951
F 42.529640 15.435503 6.957232
F 42.529640 38.588761 6.957232
F 42.529640 61.742018 6.957232
F 15.797143 0.000001 6.583950
F 15.797143 23.153259 6.583950
F 15.797143 46.306516 6.583950
F 42.529640 0.000001 6.957231
F 42.529640 23.153259 6.957231
F 42.529640 46.306516 6.957231
F 24.707980 7.717750 6.708376
F 24.707980 30.871007 6.708376
F 24.707980 54.024265 6.708376
F 51.440477 7.717750 7.081656
F 51.440477 30.871007 7.081656
F 51.440477 54.024265 7.081656
F 24.707980 15.435502 6.708377
F 24.707980 38.588760 6.708377
F 24.707980 61.742017 6.708377
F 51.440477 15.435502 7.081657
F 51.440477 38.588760 7.081657
F 51.440477 61.742017 7.081657
F 24.707980 0.000000 6.708376
F 24.707980 23.153258 6.708376
F 24.707980 46.306515 6.708376
F 51.440477 0.000000 7.081656
F 51.440477 23.153258 7.081656
F 51.440477 46.306515 7.081656
F 0.152405 1.286291 10.004033
F 0.152405 24.439548 10.004033
F 0.152405 47.592806 10.004033
F 26.884902 1.286291 10.377313
F 26.884902 24.439548 10.377313
F 26.884902 47.592806 10.377313
F 0.152405 9.004040 10.004033
F 0.152405 32.157298 10.004033
F 0.152405 55.310555 10.004033
F 26.884902 9.004040 10.377313
F 26.884902 32.157298 10.377313
F 26.884902 55.310555 10.377313
F 0.152405 16.721795 10.004033
F 0.152405 39.875053 10.004033
F 0.152405 63.028310 10.004033
F 26.884902 16.721795 10.377313
F 26.884902 39.875053 10.377313
F 26.884902 63.028310 10.377313
F 9.063233 1.286291 10.128460
F 9.063233 24.439548 10.128460
F 9.063233 47.592806 10.128460
F 35.795730 1.286291 10.501740
F 35.795730 24.439548 10.501740
F 35.795730 47.592806 10.501740
F 9.063233 9.004040 10.128460
F 9.063233 32.157298 10.128460
F 9.063233 55.310555 10.128460
F 35.795730 9.004040 10.501740
F 35.795730 32.157298 10.501740
F 35.795730 55.310555 10.501740
F 9.063233 16.721795 10.128461
F 9.063233 39.875053 10.128461
F 9.063233 63.028310 10.128461
F 35.795730 16.721795 10.501741
F 35.795730 39.875053 10.501741
F 35.795730 63.028310 10.501741
F 17.974068 1.286290 10.252887
F 17.974068 24.439547 10.252887
F 17.974068 47.592805 10.252887
F 44.706566 1.286290 10.626168
F 44.706566 24.439547 10.626168
F 44.706566 47.592805 10.626168
F 17.974068 9.004039 10.252887
F 17.974068 32.157297 10.252887
F 17.974068 55.310554 10.252887
F 44.706566 9.004039 10.626168
F 44.706566 32.157297 10.626168
F 44.706566 55.310554 10.626168
F 17.974068 16.721795 10.252888
F 17.974068 39.875052 10.252888
F 17.974068 63.028310 10.252888
F 44.706566 16.721795 10.626169
F 44.706566 39.875052 10.626169
F 44.706566 63.028310 10.626169
F 0.101594 3.858875 13.641861
F 0.101594 27.012132 13.641861
F 0.101594 50.165390 13.641861
F 26.834091 3.858875 14.015141
F 26.834091 27.012132 14.015141
F 26.834091 50.165390 14.015141
F 0.101594 11.576625 13.641862
F 0.101594 34.729882 13.641862
F 0.101594 57.883140 13.641862
F 26.834091 11.576625 14.015142
F 26.834091 34.729882 14.015142
F 26.834091 57.883140 14.015142
F 0.101594 19.294380 13.641862
F 0.101594 42.447638 13.641862
F 0.101594 65.600895 13.641862
F 26.834091 19.294380 14.015142
F 26.834091 42.447638 14.015142
F 26.834091 65.600895 14.015142
F 9.012420 3.858875 13.766289
F 9.012420 27.012133 13.766289
F 9.012420 50.165390 13.766289
F 35.744918 3.858875 14.139569
F 35.744918 27.012133 14.139569
F 35.744918 50.165390 14.139569
F 9.012420 11.576625 13.766289
F 9.012420 34.729883 13.766289
F 9.012420 57.883140 13.766289
F 35.744918 11.576625 14.139569
F 35.744918 34.729883 14.139569
F 35.744918 57.883140 14.139569
F 9.012420 19.294380 13.766289
F 9.012420 42.447638 13.766289
F 9.012420 65.600896 13.766289
F 35.744918 19.294380 14.139569
F 35.744918 42.447638 14.139569
F 35.744918 65.600896 14.139569
F 17.923258 3.858876 13.890717
F 17.923258 27.012134 13.890717
F 17.923258 50.165391 13.890717
F 44.655755 3.858876 14.263997
F 44.655755 27.012134 14.263997
F 44.655755 50.165391 14.263997
F 17.923258 11.576626 13.890717
F 17.923258 34.729884 13.890717
F 17.923258 57.883141 13.890717
F 44.655755 11.576626 14.263997
F 44.655755 34.729884 14.263997
F 44.655755 57.883141 14.263997
F 17.923258 19.294382 13.890718
F 17.923258 42.447639 13.890718
F 17.923258 65.600897 13.890718
F 44.655755 19.294382 14.263998
F 44.655755 42.447639 14.263998
F 44.655755 65.600897 14.263998
F 0.139704 3.858875 10.913490
F 0.139704 27.012133 10.913490
F 0.139704 50.165390 10.913490
F 26.872201 3.858875 11.286771
F 26.872201 27.012133 11.286771
F 26.872201 50.165390 11.286771
F 0.139704 11.576625 10.913490
F 0.139704 34.729883 10.913490
F 0.139704 57.883140 10.913490
F 26.872201 11.576625 11.286771
F 26.872201 34.729883 11.286771
F 26.872201 57.883140 11.286771
F 0.139704 19.294381 10.913489
F 0.139704 42.447638 10.913489
F 0.139704 65.600896 10.913489
F 26.872201 19.294381 11.286770
F 26.872201 42.447638 11.286770
F 26.872201 65.600896 11.286770
F 9.050531 3.858875 11.037917
F 9.050531 27.012133 11.037917
F 9.050531 50.165390 11.037917
F 35.783029 3.858875 11.411197
F 35.783029 27.012133 11.411197
F 35.783029 50.165390 11.411197
F 9.050531 11.576625 11.037917
F 9.050531 34.729883 11.037917
F 9.050531 57.883140 11.037917
F 35.783029 11.576625 11.411197
F 35.783029 34.729883 11.411197
F 35.783029 57.883140 11.411197
F 9.050531 19.294381 11.037916
F 9.050531 42.447638 11.037916
F 9.050531 65.600896 11.037916
F 35.783029 19.294381 11.411196
F 35.783029 42.447638 11.411196
F 35.783029 65.600896 11.411196
F 17.961367 3.858876 11.162343
F 17.961367 27.012133 11.162343
F 17.961367 50.165391 11.162343
F 44.693864 3.858876 11.535623
F 44.693864 27.012133 11.535623
F 44.693864 50.165391 11.535623
F 17.961367 11.576626 11.162343
F 17.961367 34.729883 11.162343
F 17.961367 57.883141 11.162343
F 44.693864 11.576626 11.535623
F 44.693864 34.729883 11.535623
F 44.693864 57.883141 11.535623
F 17.961367 19.294381 11.162342
F 17.961367 42.447639 11.162342
F 17.961367 65.600896 11.162342
F 44.693864 19.294381 11.535622
F 44.693864 42.447639 11.535622
F 44.693864 65.600896 11.535622
F 0.190491 1.286291 7.275661
F 0.190491 24.439549 7.275661
F 0.190491 47.592806 7.275661
F 26.922988 1.286291 7.648941
F 26.922988 24.439549 7.648941
F 26.922988 47.592806 7.648941
F 0.190491 9.004040 7.275661
F 0.190491 32.157298 7.275661
F 0.190491 55.310555 7.275661
F 26.922988 9.004040 7.648941
F 26.922988 32.157298 7.648941
F 26.922988 55.310555 7.648941
F 0.190491 16.721796 7.275660
F 0.190491 39.875053 7.275660
F 0.190491 63.028311 7.275660
F 26.922988 16.721796 7.648940
F 26.922988 39.875053 7.648940
F 26.922988 63.028311 7.648940
F 9.101318 1.286291 7.400087
F 9.101318 24.439548 7.400087
F 9.101318 47.592806 7.400087
F 35.833815 1.286291 7.773368
F 35.833815 24.439548 7.773368
F 35.833815 47.592806 7.773368
F 9.101318 9.004040 7.400087
F 9.101318 32.157298 7.400087
F 9.101318 55.310555 7.400087
F 35.833815 9.004040 7.773368
F 35.833815 32.157298 7.773368
F 35.833815 55.310555 7.773368
F 9.101318 16.721795 7.400086
F 9.101318 39.875053 7.400086
F 9.101318 63.028310 7.400086
F 35.833815 16.721795 7.773367
F 35.833815 39.875053 7.773367
F 35.833815 63.028310 7.773367
F 18.012153 1.286290 7.524513
F 18.012153 24.439547 7.524513
F 18.012153 47.592805 7.524513
F 44.744651 1.286290 7.897794
F 44.744651 24.439547 7.897794
F 44.744651 47.592805 7.897794
F 18.012153 9.004039 7.524513
F 18.012153 32.157296 7.524513
F 18.012153 55.310554 7.524513
F 44.744651 9.004039 7.897794
F 44.744651 32.157296 7.897794
F 44.744651 55.310554 7.897794
F 18.012153 16.721794 7.524512
F 18.012153 39.875052 7.524512
F 18.012153 63.028309 7.524512
F 44.744651 16.721794 7.897793
F 44.744651 39.875052 7.897793
F 44.744651 63.028309 7.897793
F 2.367413 7.717750 10.944597
F 2.367413 30.871007 10.944597
F 2.367413 54.024265 10.944597
F 29.099910 7.717750 11.317877
F 29.099910 30.871007 11.317877
F 29.099910 54.024265 11.317877
F 2.367413 15.435503 10.944596
F 2.367413 38.588760 10.944596
F 2.367413 61.742018 10.944596
F 29.099910 15.435503 11.317876
F 29.099910 38.588760 11.317876
F 29.099910 61.742018 11.317876
F 2.367413 0.000000 10.944597
F 2.367413 23.153258 10.944597
F 2.367413 46.306515 10.944597
F 29.099910 0.000000 11.317877
F 29.099910 23.153258 11.317877
F 29.099910 46.306515 11.317877
F 11.278242 7.717750 11.069024
F 11.278242 30.871007 11.069024
F 11.278242 54.024265 11.069024
F 38.010739 7.717750 11.442304
F 38.010739 30.871007 11.442304
F 38.010739 54.024265 11.442304
F 11.278242 15.435502 11.069023
F 11.278242 38.588760 11.069023
F 11.278242 61.742017 11.069023
F 38.010739 15.435502 11.442303
F 38.010739 38.588760 11.442303
F 38.010739 61.742017 11.442303
F 11.278242 0.000000 11.069024
F 11.278242 23.153258 11.069024
F 11.278242 46.306515 11.069024
F 38.010739 0.000000 11.442304
F 38.010739 23.153258 11.442304
F 38.010739 46.306515 11.442304
F 20.189078 7.717750 11.193450
F 20.189078 30.871008 11.193450
F 20.189078 54.024265 11.193450
F 46.921575 7.717750 11.566730
F 46.921575 30.871008 11.566730
F 46.921575 54.024265 11.566730
F 20.189078 15.435503 11.193449
F 20.189078 38.588760 11.193449
F 20.189078 61.742018 11.193449
F 46.921575 15.435503 11.566729
F 46.921575 38.588760 11.566729
F 46.921575 61.742018 11.566729
F 20.189078 0.000001 11.193450
F 20.189078 23.153258 11.193450
F 20.189078 46.306516 11.193450
F 46.921575 0.000001 11.566730
F 46.921575 23.153258 11.566730
F 46.921575 46.306516 11.566730
F 2.418196 5.145166 7.306767
F 2.418196 28.298423 7.306767
F 2.418196 51.451681 7.306767
F 29.150692 5.145166 7.680048
F 29.150692 28.298423 7.680048
F 29.150692 51.451681 7.680048
F 2.418196 12.862918 7.306766
F 2.418196 36.016175 7.306766
F 2.418196 59.169433 7.306766
F 29.150693 12.862918 7.680047
F 29.150693 36.016175 7.680047
F 29.150693 59.169433 7.680047
F 2.418196 20.580673 7.306767
F 2.418196 43.733931 7.306767
F 2.418196 66.887188 7.306767
F 29.150692 20.580673 7.680048
F 29.150692 43.733931 7.680048
F 29.150692 66.887188 7.680048
F 11.329024 5.145165 7.431194
F 11.329024 28.298422 7.431194
F 11.329024 51.451680 7.431194
F 38.061521 5.145165 7.804474
F 38.061521 28.298422 7.804474
F 38.061521 51.451680 7.804474
F 11.329024 12.862917 7.431193
F 11.329024 36.016174 7.431193
F 11.329024 59.169432 7.431193
F 38.061521 12.862917 7.804473
F 38.061521 36.016174 7.804473
F 38.061521 59.169432 7.804473
F 11.329024 20.580672 7.431194
F 11.329024 43.733930 7.431194
F 11.329024 66.887187 7.431194
F 38.061521 20.580672 7.804474
F 38.061521 43.733930 7.804474
F 38.061521 66.887187 7.804474
F 20.239862 5.145164 7.555620
F 20.239862 28.298422 7.555620
F 20.239862 51.451679 7.555620
F 46.972359 5.145164 7.928900
F 46.972359 28.298422 7.928900
F 46.972359 51.451679 7.928900
F 20.239862 12.862916 7.555619
F 20.239862 36.016174 7.555619
F 20.239862 59.169431 7.555619
F 46.972359 12.862916 7.928899
F 46.972359 36.016174 7.928899
F 46.972359 59.169431 7.928899
F 20.239862 20.580672 7.555620
F 20.239862 43.733929 7.555620
F 20.239862 66.887187 7.555620
F 46.972359 20.580672 7.928900
F 46.972359 43.733929 7.928900
F 46.972359 66.887187 7.928900
F 2.380110 5.145165 10.035139
F 2.380110 28.298423 10.035139
F 2.380110 51.451680 10.035139
F 29.112607 5.145165 10.408419
F 29.112607 28.298423 10.408419
F 29.112607 51.451680 10.408419
F 2.380110 12.862917 10.035140
F 2.380110 36.016175 10.035140
F 2.380110 59.169432 10.035140
F 29.112607 12.862917 10.408420
F 29.112607 36.016175 10.408420
F 29.112607 59.169432 10.408420
F 2.380110 20.580673 10.035140
F 2.380110 43.733930 10.035140
F 2.380110 66.887188 10.035140
F 29.112607 20.580673 10.408420
F 29.112607 43.733930 10.408420
F 29.112607 66.887188 10.408420
F 11.290939 5.145165 10.159566
F 11.290939 28.298422 10.159566
F 11.290939 51.451680 10.159566
F 38.023436 5.145165 10.532847
F 38.023436 28.298422 10.532847
F 38.023436 51.451680 10.532847
F 11.290939 12.862917 10.159567
F 11.290939 36.016175 10.159567
F 11.290939 59.169432 10.159567
F 38.023436 12.862917 10.532848
F 38.023436 36.016175 10.532848
F 38.023436 59.169432 10.532848
F 11.290939 20.580672 10.159566
F 11.290939 43.733930 10.159566
F 11.290939 66.887187 10.159566
F 38.023436 20.580672 10.532847
F 38.023436 43.733930 10.532847
F 38.023436 66.887187 10.532847
F 20.201775 5.145164 10.283993
F 20.201775 28.298422 10.283993
F 20.201775 51.451679 10.283993
F 46.934273 5.145164 10.657273
F 46.934273 28.298422 10.657273
F 46.934273 51.451679 10.657273
F 20.201775 12.862917 10.283994
F 20.201775 36.016174 10.283994
F 20.201775 59.169432 10.283994
F 46.934273 12.862917 10.657274
F 46.934273 36.016174 10.657274
F 46.934273 59.169432 10.657274
F 20.201775 20.580672 10.283994
F 20.201775 43.733929 10.283994
F 20.201775 66.887187 10.283994
F 46.934273 20.580672 10.657274
F 46.934273 43.733929 10.657274
F 46.934273 66.887187 10.657274
F 2.329303 7.717749 13.672968
F 2.329303 30.871007 13.672968
F 2.329303 54.024264 13.672968
F 29.061800 7.717749 14.046248
F 29.061800 30.871007 14.046248
F 29.061800 54.024264 14.046248
F 2.329303 15.435502 13.672969
F 2.329303 38.588760 13.672969
F 2.329303 61.742017 13.672969
F 29.061800 15.435502 14.046249
F 29.061800 38.588760 14.046249
F 29.061800 61.742017 14.046249
F 2.329303 0.000000 13.672969
F 2.329303 23.153257 13.672969
F 2.329303 46.306515 13.672969
F 29.061800 0.000000 14.046249
F 29.061800 23.153257 14.046249
F 29.061800 46.306515 14.046249
F 11.240131 7.717750 13.797396
F 11.240131 30.871007 13.797396
F 11.240131 54.024265 13.797396
F 37.972628 7.717750 14.170676
F 37.972628 30.871007 14.170676
F 37.972628 54.024265 14.170676
F 11.240131 15.435503 13.797397
F 11.240131 38.588760 13.797397
F 11.240131 61.742018 13.797397
F 37.972628 15.435503 14.170677
F 37.972628 38.588760 14.170677
F 37.972628 61.742018 14.170677
F 11.240131 0.000000 13.797396
F 11.240131 23.153258 13.797396
F 11.240131 46.306515 13.797396
F 37.972628 0.000000 14.170676
F 37.972628 23.153258 14.170676
F 37.972628 46.306515 14.170676
F 20.150968 7.717751 13.921823
F 20.150968 30.871008 13.921823
F 20.150968 54.024266 13.921823
F 46.883465 7.717751 14.295104
F 46.883465 30.871008 14.295104
F 46.883465 54.024266 14.295104
F 20.150968 15.435503 13.921824
F 20.150968 38.588761 13.921824
F 20.150968 61.742018 13.921824
F 46.883465 15.435503 14.295105
F 46.883465 38.588761 14.295105
F 46.883465 61.742018 14.295105
F 20.150968 0.000001 13.921823
F 20.150968 23.153259 13.921823
F 20.150968 46.306516 13.921823
F 46.883465 0.000001 14.295104
F 46.883465 23.153259 14.295104
F 46.883465 46.306516 14.295104
F 4.607819 1.286291 10.066246
F 4.607819 24.439548 10.066246
F 4.607819 47.592806 10.066246
F 31.340317 1.286291 10.439527
F 31.340317 24.439548 10.439527
F 31.340317 47.592806 10.439527
F 4.607819 9.004040 10.066246
F 4.607819 32.157298 10.066246
F 4.607819 55.310555 10.066246
F 31.340317 9.004040 10.439527
F 31.340317 32.157298 10.439527
F 31.340317 55.310555 10.439527
F 4.607819 16.721795 10.066247
F 4.607819 39.875053 10.066247
F 4.607819 63.028310 10.066247
F 31.340317 16.721795 10.439528
F 31.340317 39.875053 10.439528
F 31.340317 63.028310 10.439528
F 13.518650 1.286290 10.190673
F 13.518650 24.439548 10.190673
F 13.518650 47.592806 10.190673
F 40.251147 1.286290 10.563953
F 40.251147 24.439548 10.563953
F 40.251147 47.592806 10.563953
F 13.518650 9.004040 10.190673
F 13.518650 32.157297 10.190673
F 13.518650 55.310555 10.190673
F 40.251147 9.004040 10.563953
F 40.251147 32.157297 10.563953
F 40.251147 55.310555 10.563953
F 13.518650 16.721795 10.190674
F 13.518650 39.875053 10.190674
F 13.518650 63.028310 10.190674
F 40.251147 16.721795 10.563954
F 40.251147 39.875053 10.563954
F 40.251147 63.028310 10.563954
F 22.429486 1.286290 10.315100
F 22.429486 24.439548 10.315100
F 22.429486 47.592805 10.315100
F 49.161983 1.286290 10.688380
F 49.161983 24.439548 10.688380
F 49.161983 47.592805 10.688380
F 22.429486 9.004040 10.315100
F 22.429486 32.157297 10.315100
F 22.429486 55.310555 10.315100
F 49.161983 9.004040 10.688380
F 49.161983 32.157297 10.688380
F 49.161983 55.310555 10.688380
F 22.429486 16.721795 10.315101
F 22.429486 39.875052 10.315101
F 22.429486 63.028310 10.315101
F 49.161983 16.721795 10.688381
F 49.161983 39.875052 10.688381
F 49.161983 63.028310 10.688381
F 4.557007 3.858875 13.704075
F 4.557007 27.012132 13.704075
F 4.557007 50.165390 13.704075
F 31.289505 3.858875 14.077356
F 31.289505 27.012132 14.077356
F 31.289505 50.165390 14.077356
F 4.557007 11.576625 13.704075
F 4.557007 34.729882 13.704075
F 4.557007 57.883140 13.704075
F 31.289505 11.576625 14.077356
F 31.289505 34.729882 14.077356
F 31.289505 57.883140 14.077356
F 4.557007 19.294380 13.704075
F 4.557007 42.447638 13.704075
F 4.557007 65.600895 13.704075
F 31.289505 19.294380 14.077356
F 31.289505 42.447638 14.077356
F 31.289505 65.600895 14.077356
F 13.467838 3.858876 13.828503
F 13.467838 27.012134 13.828503
F 13.467838 50.165391 13.828503
F 40.200335 3.858876 14.201784
F 40.200335 27.012134 14.201784
F 40.200335 50.165391 14.201784
F 13.467838 11.576626 13.828503
F 13.467838 34.729884 13.828503
F 13.467838 57.883141 13.828503
F 40.200335 11.576626 14.201784
F 40.200335 34.729884 14.201784
F 40.200335 57.883141 14.201784
F 13.467838 19.294382 13.828503
F 13.467838 42.447639 13.828503
F 13.467838 65.600897 13.828503
F 40.200335 19.294382 14.201784
F 40.200335 42.447639 14.201784
F 40.200335 65.600897 14.201784
F 22.378676 3.858875 13.952929
F 22.378676 27.012133 13.952929
F 22.378676 50.165390 13.952929
F 49.111173 3.858875 14.326209
F 49.111173 27.012133 14.326209
F 49.111173 50.165390 14.326209
F 22.378676 11.576625 13.952929
F 22.378676 34.729883 13.952929
F 22.378676 57.883140 13.952929
F 49.111173 11.576625 14.326209
F 49.111173 34.729883 14.326209
F 49.111173 57.883140 14.326209
F 22.378676 19.294381 13.952930
F 22.378676 42.447638 13.952930
F 22.378676 65.600896 13.952930
F 49.111173 19.294381 14.326210
F 49.111173 42.447638 14.326210
F 49.111173 65.600896 14.326210
F 4.595117 3.858875 10.975704
F 4.595117 27.012133 10.975704
F 4.595117 50.165390 10.975704
F 31.327614 3.858875 11.348984
F 31.327614 27.012133 11.348984
F 31.327614 50.165390 11.348984
F 4.595117 11.576625 10.975704
F 4.595117 34.729883 10.975704
F 4.595117 57.883140 10.975704
F 31.327614 11.576625 11.348984
F 31.327614 34.729883 11.348984
F 31.327614 57.883140 11.348984
F 4.595117 19.294381 10.975703
F 4.595117 42.447638 10.975703
F 4.595117 65.600896 10.975703
F 31.327614 19.294381 11.348983
F 31.327614 42.447638 11.348983
F 31.327614 65.600896 11.348983
F 13.505949 3.858876 11.100129
F 13.505949 27.012133 11.100129
F 13.505949 50.165391 11.100129
F 40.238446 3.858876 11.473410
F 40.238446 27.012133 11.473410
F 40.238446 50.165391 11.473410
F 13.505949 11.576626 11.100129
F 13.505949 34.729883 11.100129
F 13.505949 57.883141 11.100129
F 40.238446 11.576626 11.473410
F 40.238446 34.729883 11.473410
F 40.238446 57.883141 11.473410
F 13.505949 19.294381 11.100129
F 13.505949 42.447639 11.100129
F 13.505949 65.600896 11.100129
F 40.238446 19.294381 11.473410
F 40.238446 42.447639 11.473410
F 40.238446 65.600896 11.473410
F 22.416785 3.858875 11.224557
F 22.416785 27.012133 11.224557
F 22.416785 50.165390 11.224557
F 49.149282 3.858875 11.597838
F 49.149282 27.012133 11.597838
F 49.149282 50.165390 11.597838
F 22.416785 11.576625 11.224557
F 22.416785 34.729883 11.224557
F 22.416785 57.883140 11.224557
F 49.149282 11.576625 11.597838
F 49.149282 34.729883 11.597838
F 49.149282 57.883140 11.597838
F 22.416785 19.294381 11.224556
F 22.416785 42.447638 11.224556
F 22.416785 65.600896 11.224556
F 49.149282 19.294381 11.597837
F 49.149282 42.447638 11.597837
F 49.149282 65.600896 11.597837
F 4.645903 1.286291 7.337874
F 4.645903 24.439549 7.337874
F 4.645903 47.592806 7.337874
F 31.378401 1.286291 7.711154
F 31.378401 24.439549 7.711154
F 31.378401 47.592806 7.711154
F 4.645903 9.004041 7.337874
F 4.645903 32.157298 7.337874
F 4.645903 55.310556 7.337874
F 31.378401 9.004041 7.711154
F 31.378401 32.157298 7.711154
F 31.378401 55.310556 7.711154
F 4.645903 16.721796 7.337873
F 4.645903 39.875053 7.337873
F 4.645903 63.028311 7.337873
F 31.378401 16.721796 7.711153
F 31.378401 39.875053 7.711153
F 31.378401 63.028311 7.711153
F 13.556735 1.286290 7.462300
F 13.556735 24.439547 7.462300
F 13.556735 47.592805 7.462300
F 40.289232 1.286290 7.835580
F 40.289232 24.439547 7.835580
F 40.289232 47.592805 7.835580
F 13.556735 9.004039 7.462300
F 13.556735 32.157297 7.462300
F 13.556735 55.310554 7.462300
F 40.289232 9.004039 7.835580
F 40.289232 32.157297 7.835580
F 40.289232 55.310554 7.835580
F 13.556735 16.721795 7.462300
F 13.556735 39.875052 7.462300
F 13.556735 63.028310 7.462300
F 40.289232 16.721795 7.835580
F 40.289232 39.875052 7.835580
F 40.289232 63.028310 7.835580
F 22.467572 1.286290 7.586728
F 22.467572 24.439548 7.586728
F 22.467572 47.592805 7.586728
F 49.200070 1.286290 7.960008
F 49.200070 24.439548 7.960008
F 49.200070 47.592805 7.960008
F 22.467572 9.004039 7.586728
F 22.467572 32.157297 7.586728
F 22.467572 55.310555 7.586728
F 49.200070 9.004039 7.960008
F 49.200070 32.157297 7.960008
F 49.200070 55.310555 7.960008
F 22.467572 16.721795 7.586727
F 22.467572 39.875052 7.586727
F 22.467572 63.028310 7.586727
F 49.200070 16.721795 7.960007
F 49.200070 39.875052 7.960007
F 49.200070 63.028310 7.960007
F 6.822826 7.717750 11.006810
F 6.822826 30.871007 11.006810
F 6.822826 54.024265 11.006810
F 33.555324 7.717750 11.380091
F 33.555324 30.871007 11.380091
F 33.555324 54.024265 11.380091
F 6.822826 15.435502 11.006809
F 6.822826 38.588760 11.006809
F 6.822826 61.742018 11.006809
F 33.555324 15.435502 11.380090
F 33.555324 38.588760 11.380090
F 33.555324 61.742018 11.380090
F 6.822826 0.000000 11.006810
F 6.822826 23.153258 11.006810
F 6.822826 46.306515 11.006810
F 33.555324 0.000000 11.380091
F 33.555324 23.153258 11.380091
F 33.555324 46.306515 11.380091
F 15.733660 7.717750 11.131236
F 15.733660 30.871008 11.131236
F 15.733660 54.024265 11.131236
F 42.466157 7.717750 11.504516
F 42.466157 30.871008 11.504516
F 42.466157 54.024265 11.504516
F 15.733660 15.435503 11.131235
F 15.733660 38.588760 11.131235
F 15.733660 61.742018 11.131235
F 42.466157 15.435503 11.504515
F 42.466157 38.588760 11.504515
F 42.466157 61.742018 11.504515
F 15.733660 0.000001 11.131236
F 15.733660 23.153258 11.131236
F 15.733660 46.306516 11.131236
F 42.466157 0.000001 11.504516
F 42.466157 23.153258 11.504516
F 42.466157 46.306516 11.504516
F 24.644495 7.717750 11.255664
F 24.644495 30.871007 11.255664
F 24.644495 54.024265 11.255664
F 51.376993 7.717750 11.628944
F 51.376993 30.871007 11.628944
F 51.376993 54.024265 11.628944
F 24.644495 15.435502 11.255663
F 24.644495 38.588760 11.255663
F 24.644495 61.742018 11.255663
F 51.376993 15.435502 11.628943
F 51.376993 38.588760 11.628943
F 51.376993 61.742018 11.628943
F 24.644495 0.000000 11.255664
F 24.644495 23.153258 11.255664
F 24.644495 46.306515 11.255664
F 51.376993 0.000000 11.628944
F 51.376993 23.153258 11.628944
F 51.376993 46.306515 11.628944
F 6.873608 5.145165 7.368981
F 6.873608 28.298423 7.368981
F 6.873608 51.451680 7.368981
F 33.606105 5.145165 7.742261
F 33.606105 28.298423 7.742261
F 33.606105 51.451680 7.742261
F 6.873608 12.862918 7.368980
F 6.873608 36.016175 7.368980
F 6.873608 59.169433 7.368980
F 33.606105 12.862918 7.742260
F 33.606105 36.016175 7.742260
F 33.606105 59.169433 7.742260
F 6.873608 20.580673 7.368981
F 6.873608 43.733930 7.368981
F 6.873608 66.887188 7.368981
F 33.606105 20.580673 7.742261
F 33.606105 43.733930 7.742261
F 33.606105 66.887188 7.742261
F 15.784443 5.145164 7.493407
F 15.784443 28.298421 7.493407
F 15.784443 51.451679 7.493407
F 42.516939 5.145164 7.866687
F 42.516939 28.298421 7.866687
F 42.516939 51.451679 7.866687
F 15.784443 12.862916 7.493406
F 15.784443 36.016174 7.493406
F 15.784443 59.169431 7.493406
F 42.516940 12.862916 7.866686
F 42.516940 36.016174 7.866686
F 42.516940 59.169431 7.866686
F 15.784443 20.580671 7.493407
F 15.784443 43.733929 7.493407
F 15.784443 66.887186 7.493407
F 42.516939 20.580671 7.866687
F 42.516939 43.733929 7.866687
F 42.516939 66.887186 7.866687
F 24.695279 5.145165 7.617834
F 24.695279 28.298423 7.617834
F 24.695279 51.451680 7.617834
F 51.427776 5.145165 7.991115
F 51.427776 28.298423 7.991115
F 51.427776 51.451680 7.991115
F 24.695279 12.862917 7.617833
F 24.695279 36.016175 7.617833
F 24.695279 59.169432 7.617833
F 51.427776 12.862917 7.991114
F 51.427776 36.016175 7.991114
F 51.427776 59.169432 7.991114
F 24.695279 20.580673 7.617834
F 24.695279 43.733930 7.617834
F 24.695279 66.887188 7.617834
F 51.427776 20.580673 7.991115
F 51.427776 43.733930 7.991115
F 51.427776 66.887188 7.991115
F 6.835523 5.145165 10.097353
F 6.835523 28.298423 10.097353
F 6.835523 51.451680 10.097353
F 33.568020 5.145165 10.470633
F 33.568020 28.298423 10.470633
F 33.568020 51.451680 10.470633
F 6.835523 12.862917 10.097353
F 6.835523 36.016175 10.097353
F 6.835523 59.169432 10.097353
F 33.568020 12.862917 10.470633
F 33.568020 36.016175 10.470633
F 33.568020 59.169432 10.470633
F 6.835523 20.580673 10.097353
F 6.835523 43.733930 10.097353
F 6.835523 66.887188 10.097353
F 33.568020 20.580673 10.470633
F 33.568020 43.733930 10.470633
F 33.568020 66.887188 10.470633
F 15.746357 5.145164 10.221781
F 15.746357 28.298422 10.221781
F 15.746357 51.451679 10.221781
F 42.478854 5.145164 10.595061
F 42.478854 28.298422 10.595061
F 42.478854 51.451679 10.595061
F 15.746357 12.862917 10.221781
F 15.746357 36.016174 10.221781
F 15.746357 59.169432 10.221781
F 42.478854 12.862917 10.595061
F 42.478854 36.016174 10.595061
F 42.478854 59.169432 10.595061
F 15.746357 20.580672 10.221781
F 15.746357 43.733929 10.221781
F 15.746357 66.887187 10.221781
F 42.478854 20.580672 10.595061
F 42.478854 43.733929 10.595061
F 42.478854 66.887187 10.595061
F 24.657192 5.145165 10.346206
F 24.657192 28.298423 10.346206
F 24.657192 51.451680 10.346206
F 51.389690 5.145165 10.719486
F 51.389690 28.298423 10.719486
F 51.389690 51.451680 10.719486
F 24.657192 12.862917 10.346207
F 24.657192 36.016175 10.346207
F 24.657192 59.169432 10.346207
F 51.389690 12.862917 10.719487
F 51.389690 36.016175 10.719487
F 51.389690 59.169432 10.719487
F 24.657192 20.580672 10.346207
F 24.657192 43.733930 10.346207
F 24.657192 66.887188 10.346207
F 51.389690 20.580672 10.719487
F 51.389690 43.733930 10.719487
F 51.389690 66.887188 10.719487
F 6.784715 7.717749 13.735182
F 6.784715 30.871007 13.735182
F 6.784715 54.024264 13.735182
F 33.517213 7.717749 14.108462
F 33.517213 30.871007 14.108462
F 33.517213 54.024264 14.108462
F 6.784715 15.435502 13.735183
F 6.784715 38.588760 13.735183
F 6.784715 61.742017 13.735183
F 33.517213 15.435502 14.108463
F 33.517213 38.588760 14.108463
F 33.517213 61.742017 14.108463
F 6.784715 0.000000 13.735182
F 6.784715 23.153257 13.735182
F 6.784715 46.306515 13.735182
F 33.517213 0.000000 14.108462
F 33.517213 23.153257 14.108462
F 33.517213 46.306515 14.108462
F 15.695549 7.717751 13.859610
F 15.695549 30.871008 13.859610
F 15.695549 54.024266 13.859610
F 42.428046 7.717751 14.232890
F 42.428046 30.871008 14.232890
F 42.428046 54.024266 14.232890
F 15.695549 15.435503 13.859611
F 15.695549 38.588761 13.859611
F 15.695549 61.742018 13.859611
F 42.428046 15.435503 14.232891
F 42.428046 38.588761 14.232891
F 42.428046 61.742018 14.232891
F 15.695549 0.000001 13.859610
F 15.695549 23.153259 13.859610
F 15.695549 46.306516 13.859610
F 42.428046 0.000001 14.232890
F 42.428046 23.153259 14.232890
F 42.428046 46.306516 14.232890
F 24.606386 7.717750 13.984036
F 24.606386 30.871007 13.984036
F 24.606386 54.024265 13.984036
F 51.338883 7.717750 14.357316
F 51.338883 30.871007 14.357316
F 51.338883 54.024265 14.357316
F 24.606386 15.435502 13.984037
F 24.606386 38.588760 13.984037
F 24.606386 61.742017 13.984037
F 51.338883 15.435502 14.357317
F 51.338883 38.588760 14.357317
F 51.338883 61.742017 14.357317
F 24.606386 0.000000 13.984036
F 24.606386 23.153258 13.984036
F 24.606386 46.306515 13.984036
F 51.338883 0.000000 14.357316
F 51.338883 23.153258 14.357316
F 51.338883 46.306515 14.357316
F 0.050811 1.286291 17.279692
F 0.050811 24.439548 17.279692
F 0.050811 47.592806 17.279692
F 26.783308 1.286291 17.652972
F 26.783308 24.439548 17.652972
F 26.783308 47.592806 17.652972
F 0.050811 9.004040 17.279692
F 0.050811 32.157298 17.279692
F 0.050811 55.310555 17.279692
F 26.783308 9.004040 17.652972
F 26.783308 32.157298 17.652972
F 26.783308 55.310555 17.652972
F 0.050811 16.721795 17.279693
F 0.050811 39.875053 17.279693
F 0.050811 63.028310 17.279693
F 26.783308 16.721795 17.652973
F 26.783308 39.875053 17.652973
F 26.783308 63.028310 17.652973
F 8.961639 1.286291 17.404118
F 8.961639 24.439548 17.404118
F 8.961639 47.592806 17.404118
F 35.694136 1.286291 17.777399
F 35.694136 24.439548 17.777399
F 35.694136 47.592806 17.777399
F 8.961639 9.004040 17.404118
F 8.961639 32.157298 17.404118
F 8.961639 55.310555 17.404118
F 35.694136 9.004040 17.777399
F 35.694136 32.157298 17.777399
F 35.694136 55.310555 17.777399
F 8.961639 16.721795 17.404119
F 8.961639 39.875053 17.404119
F 8.961639 63.028310 17.404119
F 35.694136 16.721795 17.777400
F 35.694136 39.875053 17.777400
F 35.694136 63.028310 17.777400
F 17.872474 1.286290 17.528546
F 17.872474 24.439547 17.528546
F 17.872474 47.592805 17.528546
F 44.604972 1.286290 17.901827
F 44.604972 24.439547 17.901827
F 44.604972 47.592805 17.901827
F 17.872474 9.004039 17.528546
F 17.872474 32.157297 17.528546
F 17.872474 55.310554 17.528546
F 44.604972 9.004039 17.901827
F 44.604972 32.157297 17.901827
F 44.604972 55.310554 17.901827
F 17.872474 16.721795 17.528547
F 17.872474 39.875052 17.528547
F 17.872474 63.028310 17.528547
F 44.604972 16.721795 17.901828
F 44.604972 39.875052 17.901828
F 44.604972 63.028310 17.901828
F 0.000000 3.858875 20.917522
F 0.000000 27.012132 20.917522
F 0.000000 50.165390 20.917522
F 26.732497 3.858875 21.290802
F 26.732497 27.012132 21.290802
F 26.732497 50.165390 21.290802
F 0.000000 11.576625 20.917522
F 0.000000 34.729882 20.917522
F 0.000000 57.883140 20.917522
F 26.732497 11.576625 21.290802
F 26.732497 34.729882 21.290802
F 26.732497 57.883140 21.290802
F 0.000000 19.294380 20.917522
F 0.000000 42.447638 20.917522
F 0.000000 65.600895 20.917522
F 26.732497 19.294380 21.290802
F 26.732497 42.447638 21.290802
F 26.732497 65.600895 21.290802
F 8.910826 3.858875 21.041949
F 8.910826 27.012133 21.041949
F 8.910826 50.165390 21.041949
F 35.643324 3.858875 21.415229
F 35.643324 27.012133 21.415229
F 35.643324 50.165390 21.415229
F 8.910826 11.576625 21.041949
F 8.910826 34.729883 21.041949
F 8.910826 57.883140 21.041949
F 35.643324 11.576625 21.415229
F 35.643324 34.729883 21.415229
F 35.643324 57.883140 21.415229
F 8.910826 19.294380 21.041950
F 8.910826 42.447638 21.041950
F 8.910826 65.600896 21.041950
F 35.643324 19.294380 21.415230
F 35.643324 42.447638 21.415230
F 35.643324 65.600896 21.415230
F 17.821664 3.858876 21.166376
F 17.821664 27.012134 21.166376
F 17.821664 50.165391 21.166376
F 44.554161 3.858876 21.539657
F 44.554161 27.012134 21.539657
F 44.554161 50.165391 21.539657
F 17.821664 11.576626 21.166376
F 17.821664 34.729884 21.166376
F 17.821664 57.883141 21.166376
F 44.554161 11.576626 21.539657
F 44.554161 34.729884 21.539657
F 44.554161 57.883141 21.539657
F 17.821664 19.294382 21.166377
F 17.821664 42.447639 21.166377
F 17.821664 65.600897 21.166377
F 44.554161 19.294382 21.539658
F 44.554161 42.447639 21.539658
F 44.554161 65.600897 21.539658
F 0.038110 3.858875 18.189151
F 0.038110 27.012133 18.189151
F 0.038110 50.165390 18.189151
F 26.770607 3.858875 18.562431
F 26.770607 27.012133 18.562431
F 26.770607 50.165390 18.562431
F 0.038110 11.576625 18.189150
F 0.038110 34.729883 18.189150
F 0.038110 57.883140 18.189150
F 26.770607 11.576625 18.562430
F 26.770607 34.729883 18.562430
F 26.770607 57.883140 18.562430
F 0.038110 19.294381 18.189150
F 0.038110 42.447638 18.189150
F 0.038110 65.600896 18.189150
F 26.770607 19.294381 18.562430
F 26.770607 42.447638 18.562430
F 26.770607 65.600896 18.562430
F 8.948937 3.858875 18.313577
F 8.948937 27.012133 18.313577
F 8.948937 50.165390 18.313577
F 35.681435 3.858875 18.686857
F 35.681435 27.012133 18.686857
F 35.681435 50.165390 18.686857
F 8.948937 11.576625 18.313577
F 8.948937 34.729883 18.313577
F 8.948937 57.883140 18.313577
F 35.681435 11.576625 18.686857
F 35.681435 34.729883 18.686857
F 35.681435 57.883140 18.686857
F 8.948937 19.294381 18.313577
F 8.948937 42.447638 18.313577
F 8.948937 65.600896 18.313577
F 35.681435 19.294381 18.686857
F 35.681435 42.447638 18.686857
F 35.681435 65.600896 18.686857
F 17.859773 3.858876 18.438003
F 17.859773 27.012133 18.438003
F 17.859773 50.165391 18.438003
F 44.592270 3.858876 18.811283
F 44.592270 27.012133 18.811283
F 44.592270 50.165391 18.811283
F 17.859773 11.576626 18.438003
F 17.859773 34.729883 18.438003
F 17.859773 57.883141 18.438003
F 44.592270 11.576626 18.811283
F 44.592270 34.729883 18.811283
F 44.592270 57.883141 18.811283
F 17.859773 19.294381 18.438003
F 17.859773 42.447639 18.438003
F 17.859773 65.600896 18.438003
F 44.592270 19.294381 18.811283
F 44.592270 42.447639 18.811283
F 44.592270 65.600896 18.811283
F 0.088897 1.286291 14.551320
F 0.088897 24.439549 14.551320
F 0.088897 47.592806 14.551320
F 26.821394 1.286291 14.924601
F 26.821394 24.439549 14.924601
F 26.821394 47.592806 14.924601
F 0.088897 9.004040 14.551320
F 0.088897 32.157298 14.551320
F 0.088897 55.310555 14.551320
F 26.821394 9.004040 14.924601
F 26.821394 32.157298 14.924601
F 26.821394 55.310555 14.924601
F 0.088897 16.721796 14.551319
F 0.088897 39.875053 14.551319
F 0.088897 63.028311 14.551319
F 26.821394 16.721796 14.924600
F 26.821394 39.875053 14.924600
F 26.821394 63.028311 14.924600
F 8.999724 1.286291 14.675747
F 8.999724 24.439548 14.675747
F 8.999724 47.592806 14.675747
F 35.732221 1.286291 15.049027
F 35.732221 24.439548 15.049027
F 35.732221 47.592806 15.049027
F 8.999724 9.004040 14.675747
F 8.999724 32.157298 14.675747
F 8.999724 55.310555 14.675747
F 35.732221 9.004040 15.049027
F 35.732221 32.157298 15.049027
F 35.732221 55.310555 15.049027
F 8.999724 16.721795 14.675746
F 8.999724 39.875053 14.675746
F 8.999724 63.028310 14.675746
F 35.732221 16.721795 15.049026
F 35.732221 39.875053 15.049026
F 35.732221 63.028310 15.049026
F 17.910559 1.286290 14.800172
F 17.910559 24.439547 14.800172
F 17.910559 47.592805 14.800172
F 44.643057 1.286290 15.173452
F 44.643057 24.439547 15.173452
F 44.643057 47.592805 15.173452
F 17.910559 9.004039 14.800172
F 17.910559 32.157296 14.800172
F 17.910559 55.310554 14.800172
F 44.643057 9.004039 15.173452
F 44.643057 32.157296 15.173452
F 44.643057 55.310554 15.173452
F 17.910559 16.721794 14.800172
F 17.910559 39.875052 14.800172
F 17.910559 63.028309 14.800172
F 44.643057 16.721794 15.173452
F 44.643057 39.875052 15.173452
F 44.643057 63.028309 15.173452
F 2.265819 7.717750 18.220258
F 2.265819 30.871007 18.220258
F 2.265819 54.024265 18.220258
F 28.998316 7.717750 18.593538
F 28.998316 30.871007 18.593538
F 28.998316 54.024265 18.593538
F 2.265819 15.435503 18.220257
F 2.265819 38.588760 18.220257
F 2.265819 61.742018 18.220257
F 28.998316 15.435503 18.593537
F 28.998316 38.588760 18.593537
F 28.998316 61.742018 18.593537
F 2.265819 0.000000 18.220257
F 2.265819 23.153258 18.220257
F 2.265819 46.306515 18.220257
F 28.998316 0.000000 18.593537
F 28.998316 23.153258 18.593537
F 28.998316 46.306515 18.593537
F 11.176648 7.717750 18.344684
F 11.176648 30.871007 18.344684
F 11.176648 54.024265 18.344684
F 37.909145 7.717750 18.717965
F 37.909145 30.871007 18.717965
F 37.909145 54.024265 18.717965
F 11.176648 15.435502 18.344682
F 11.176648 38.588760 18.344682
F 11.176648 61.742017 18.344682
F 37.909145 15.435502 18.717963
F 37.909145 38.588760 18.717963
F 37.909145 61.742017 18.717963
F 11.176648 0.000000 18.344683
F 11.176648 23.153258 18.344683
F 11.176648 46.306515 18.344683
F 37.909145 0.000000 18.717964
F 37.909145 23.153258 18.717964
F 37.909145 46.306515 18.717964
F 20.087484 7.717750 18.469110
F 20.087484 30.871008 18.469110
F 20.087484 54.024265 18.469110
F 46.819981 7.717750 18.842391
F 46.819981 30.871008 18.842391
F 46.819981 54.024265 18.842391
F 20.087484 15.435503 18.469109
F 20.087484 38.588760 18.469109
F 20.087484 61.742018 18.469109
F 46.819981 15.435503 18.842390
F 46.819981 38.588760 18.842390
F 46.819981 61.742018 18.842390
F 20.087484 0.000001 18.469110
F 20.087484 23.153258 18.469110
F 20.087484 46.306516 18.469110
F 46.819981 0.000001 18.842391
F 46.819981 23.153258 18.842391
F 46.819981 46.306516 18.842391
F 2.316602 5.145166 14.582427
F 2.316602 28.298423 14.582427
F 2.316602 51.451681 14.582427
F 29.049099 5.145166 14.955707
F 29.049099 28.298423 14.955707
F 29.049099 51.451681 14.955707
F 2.316602 12.862918 14.582426
F 2.316602 36.016175 14.582426
F 2.316602 59.169433 14.582426
F 29.049099 12.862918 14.955706
F 29.049099 36.016175 14.955706
F 29.049099 59.169433 14.955706
F 2.316602 20.580673 14.582427
F 2.316602 43.733931 14.582427
F 2.316602 66.887188 14.582427
F 29.049099 20.580673 14.955707
F 29.049099 43.733931 14.955707
F 29.049099 66.887188 14.955707
F 11.227430 5.145165 14.706853
F 11.227430 28.298422 14.706853
F 11.227430 51.451680 14.706853
F 37.959927 5.145165 15.080133
F 37.959927 28.298422 15.080133
F 37.959927 51.451680 15.080133
F 11.227430 12.862917 14.706852
F 11.227430 36.016174 14.706852
F 11.227430 59.169432 14.706852
F 37.959927 12.862917 15.080132
F 37.959927 36.016174 15.080132
F 37.959927 59.169432 15.080132
F 11.227430 20.580672 14.706853
F 11.227430 43.733930 14.706853
F 11.227430 66.887187 14.706853
F 37.959927 20.580672 15.080133
F 37.959927 43.733930 15.080133
F 37.959927 66.887187 15.080133
F 20.138268 5.145164 14.831280
F 20.138268 28.298422 14.831280
F 20.138268 51.451679 14.831280
F 46.870765 5.145164 15.204560
F 46.870765 28.298422 15.204560
F 46.870765 51.451679 15.204560
F 20.138268 12.862916 14.831279
F 20.138268 36.016174 14.831279
F 20.138268 59.169431 14.831279
F 46.870765 12.862916 15.204559
F 46.870765 36.016174 15.204559
F 46.870765 59.169431 15.204559
F 20.138268 20.580672 14.831280
F 20.138268 43.733929 14.831280
F 20.138268 66.887187 14.831280
F 46.870765 20.580672 15.204560
F 46.870765 43.733929 15.204560
F 46.870765 66.887187 15.204560
F 2.278516 5.145165 17.310798
F 2.278516 28.298423 17.310798
F 2.278516 51.451680 17.310798
F 29.011013 5.145165 17.684079
F 29.011013 28.298423 17.684079
F 29.011013 51.451680 17.684079
F 2.278516 12.862917 17.310799
F 2.278516 36.016175 17.310799
F 2.278516 59.169432 17.310799
F 29.011013 12.862917 17.684080
F 29.011013 36.016175 17.684080
F 29.011013 59.169432 17.684080
F 2.278516 20.580673 17.310798
F 2.278516 43.733930 17.310798
F 2.278516 66.887188 17.310798
F 29.011013 20.580673 17.684079
F 29.011013 43.733930 17.684079
F 29.011013 66.887188 17.684079
F 11.189345 5.145165 17.435225
F 11.189345 28.298422 17.435225
F 11.189345 51.451680 17.435225
F 37.921842 5.145165 17.808505
F 37.921842 28.298422 17.808505
F 37.921842 51.451680 17.808505
F 11.189345 12.862917 17.435226
F 11.189345 36.016175 17.435226
F 11.189345 59.169432 17.435226
F 37.921842 12.862917 17.808506
F 37.921842 36.016175 17.808506
F 37.921842 59.169432 17.808506
F 11.189345 20.580672 17.435226
F 11.189345 43.733930 17.435226
F 11.189345 66.887187 17.435226
F 37.921842 20.580672 17.808506
F 37.921842 43.733930 17.808506
F 37.921842 66.887187 17.808506
F 20.100181 5.145164 17.559653
F 20.100181 28.298422 17.559653
F 20.100181 51.451679 17.559653
F 46.832679 5.145164 17.932933
F 46.832679 28.298422 17.932933
F 46.832679 51.451679 17.932933
F 20.100181 12.862917 17.559654
F 20.100181 36.016174 17.559654
F 20.100181 59.169432 17.559654
F 46.832679 12.862917 17.932934
F 46.832679 36.016174 17.932934
F 46.832679 59.169432 17.932934
F 20.100181 20.580672 17.559653
F 20.100181 43.733929 17.559653
F 20.100181 66.887187 17.559653
F 46.832679 20.580672 17.932933
F 46.832679 43.733929 17.932933
F 46.832679 66.887187 17.932933
F 2.227709 7.717749 20.948629
F 2.227709 30.871007 20.948629
F 2.227709 54.024264 20.948629
F 28.960206 7.717749 21.321909
F 28.960206 30.871007 21.321909
F 28.960206 54.024264 21.321909
F 2.227709 15.435502 20.948630
F 2.227709 38.588760 20.948630
F 2.227709 61.742017 20.948630
F 28.960206 15.435502 21.321910
F 28.960206 38.588760 21.321910
F 28.960206 61.742017 21.321910
F 2.227709 0.000000 20.948629
F 2.227709 23.153257 20.948629
F 2.227709 46.306515 20.948629
F 28.960206 0.000000 21.321909
F 28.960206 23.153257 21.321909
F 28.960206 46.306515 21.321909
F 11.138537 7.717750 21.073055
F 11.138537 30.871007 21.073055
F 11.138537 54.024265 21.073055
F 37.871034 7.717750 21.446336
F 37.871034 30.871007 21.446336
F 37.871034 54.024265 21.446336
F 11.138537 15.435503 21.073056
F 11.138537 38.588760 21.073056
F 11.138537 61.742018 21.073056
F 37.871034 15.435503 21.446337
F 37.871034 38.588760 21.446337
F 37.871034 61.742018 21.446337
F 11.138537 0.000000 21.073055
F 11.138537 23.153258 21.073055
F 11.138537 46.306515 21.073055
F 37.871034 0.000000 21.446336
F 37.871034 23.153258 21.446336
F 37.871034 46.306515 21.446336
F 20.049374 7.717751 21.197483
F 20.049374 30.871008 21.197483
F 20.049374 54.024266 21.197483
F 46.781871 7.717751 21.570763
F 46.781871 30.871008 21.570763
F 46.781871 54.024266 21.570763
F 20.049374 15.435503 21.197484
F 20.049374 38.588761 21.197484
F 20.049374 61.742018 21.197484
F 46.781871 15.435503 21.570764
F 46.781871 38.588761 21.570764
F 46.781871 61.742018 21.570764
F 20.049374 0.000001 21.197483
F 20.049374 23.153259 21.197483
F 20.049374 46.306516 21.197483
F 46.781871 0.000001 21.570763
F 46.781871 23.153259 21.570763
F 46.781871 46.306516 21.570763
F 4.506225 1.286291 17.341905
F 4.506225 24.439548 17.341905
F 4.506225 47.592806 17.341905
F 31.238723 1.286291 17.715185
F 31.238723 24.439548 17.715185
F 31.238723 47.592806 17.715185
F 4.506225 9.004040 17.341905
F 4.506225 32.157298 17.341905
F 4.506225 55.310555 17.341905
F 31.238723 9.004040 17.715185
F 31.238723 32.157298 17.715185
F 31.238723 55.310555 17.715185
F 4.506225 16.721795 17.341906
F 4.506225 39.875053 17.341906
F 4.506225 63.028310 17.341906
F 31.238723 16.721795 17.715186
F 31.238723 39.875053 17.715186
F 31.238723 63.028310 17.715186
F 13.417056 1.286290 17.466333
F 13.417056 24.439548 17.466333
F 13.417056 47.592806 17.466333
F 40.149553 1.286290 17.839613
F 40.149553 24.439548 17.839613
F 40.149553 47.592806 17.839613
F 13.417056 9.004040 17.466333
F 13.417056 32.157297 17.466333
F 13.417056 55.310555 17.466333
F 40.149553 9.004040 17.839613
F 40.149553 32.157297 17.839613
F 40.149553 55.310555 17.839613
F 13.417056 16.721795 17.466333
F 13.417056 39.875053 17.466333
F 13.417056 63.028310 17.466333
F 40.149553 16.721795 17.839613
F 40.149553 39.875053 17.839613
F 40.149553 63.028310 17.839613
F 22.327892 1.286290 17.590760
F 22.327892 24.439548 17.590760
F 22.327892 47.592805 17.590760
F 49.060389 1.286290 17.964040
F 49.060389 24.439548 17.964040
F 49.060389 47.592805 17.964040
F 22.327892 9.004040 17.590760
F 22.327892 32.157297 17.590760
F 22.327892 55.310555 17.590760
F 49.060389 9.004040 17.964040
F 49.060389 32.157297 17.964040
F 49.060389 55.310555 17.964040
F 22.327892 16.721795 17.590760
F 22.327892 39.875052 17.590760
F 22.327892 63.028310 17.590760
F 49.060389 16.721795 17.964040
F 49.060389 39.875052 17.964040
F 49.060389 63.028310 17.964040
F 4.455413 3.858875 20.979735
F 4.455413 27.012132 20.979735
F 4.455413 50.165390 20.979735
F 31.187911 3.858875 21.353015
F 31.187911 27.012132 21.353015
F 31.187911 50.165390 21.353015
F 4.455413 11.576625 20.979735
F 4.455413 34.729882 20.979735
F 4.455413 57.883140 20.979735
F 31.187911 11.576625 21.353015
F 31.187911 34.729882 21.353015
F 31.187911 57.883140 21.353015
F 4.455413 19.294380 20.979735
F 4.455413 42.447638 20.979735
F 4.455413 65.600895 20.979735
F 31.187911 19.294380 21.353015
F 31.187911 42.447638 21.353015
F 31.187911 65.600895 21.353015
F 13.366244 3.858876 21.104163
F 13.366244 27.012134 21.104163
F 13.366244 50.165391 21.104163
F 40.098741 3.858876 21.477443
F 40.098741 27.012134 21.477443
F 40.098741 50.165391 21.477443
F 13.366244 11.576626 21.104163
F 13.366244 34.729884 21.104163
F 13.366244 57.883141 21.104163
F 40.098741 11.576626 21.477443
F 40.098741 34.729884 21.477443
F 40.098741 57.883141 21.477443
F 13.366244 19.294382 21.104163
F 13.366244 42.447639 21.104163
F 13.366244 65.600897 21.104163
F 40.098741 19.294382 21.477443
F 40.098741 42.447639 21.477443
F 40.098741 65.600897 21.477443
F 22.277082 3.858875 21.228589
F 22.277082 27.012133 21.228589
F 22.277082 50.165390 21.228589
F 49.009579 3.858875 21.601869
F 49.009579 27.012133 21.601869
F 49.009579 50.165390 21.601869
F 22.277082 11.576625 21.228590
F 22.277082 34.729883 21.228590
F 22.277082 57.883140 21.228590
F 49.009579 11.576625 21.601870
F 49.009579 34.729883 21.601870
F 49.009579 57.883140 21.601870
F 22.277082 19.294381 21.228590
F 22.277082 42.447638 21.228590
F 22.277082 65.600896 21.228590
F 49.009579 19.294381 21.601870
F 49.009579 42.447638 21.601870
F 49.009579 65.600896 21.601870
F 4.493523 3.858875 18.251364
F 4.493523 27.012133 18.251364
F 4.493523 50.165390 18.251364
F 31.226020 3.858875 18.624645
F 31.226020 27.012133 18.624645
F 31.226020 50.165390 18.624645
F 4.493523 11.576625 18.251363
F 4.493523 34.729883 18.251363
F 4.493523 57.883140 18.251363
F 31.226020 11.576625 18.624644
F 31.226020 34.729883 18.624644
F 31.226020 57.883140 18.624644
F 4.493523 19.294381 18.251363
F 4.493523 42.447638 18.251363
F 4.493523 65.600896 18.251363
F 31.226020 19.294381 18.624644
F 31.226020 42.447638 18.624644
F 31.226020 65.600896 18.624644
F 13.404355 3.858876 18.375790
F 13.404355 27.012133 18.375790
F 13.404355 50.165391 18.375790
F 40.136852 3.858876 18.749070
F 40.136852 27.012133 18.749070
F 40.136852 50.165391 18.749070
F 13.404355 11.576626 18.375790
F 13.404355 34.729883 18.375790
F 13.404355 57.883141 18.375790
F 40.136852 11.576626 18.749070
F 40.136852 34.729883 18.749070
F 40.136852 57.883141 18.749070
F 13.404355 19.294381 18.375789
F 13.404355 42.447639 18.375789
F 13.404355 65.600896 18.375789
F 40.136852 19.294381 18.749069
F 40.136852 42.447639 18.749069
F 40.136852 65.600896 18.749069
F 22.315191 3.858875 18.500217
F 22.315191 27.012133 18.500217
F 22.315191 50.165390 18.500217
F 49.047688 3.858875 18.873497
F 49.047688 27.012133 18.873497
F 49.047688 50.165390 18.873497
F 22.315191 11.576625 18.500217
F 22.315191 34.729883 18.500217
F 22.315191 57.883140 18.500217
F 49.047688 11.576625 18.873497
F 49.047688 34.729883 18.873497
F 49.047688 57.883140 18.873497
F 22.315191 19.294381 18.500217
F 22.315191 42.447638 18.500217
F 22.315191 65.600896 18.500217
F 49.047688 19.294381 18.873497
F 49.047688 42.447638 18.873497
F 49.047688 65.600896 18.873497
F 4.544309 1.286291 14.613534
F 4.544309 24.439549 14.613534
F 4.544309 47.592806 14.613534
F 31.276807 1.286291 14.986814
F 31.276807 24.439549 14.986814
F 31.276807 47.592806 14.986814
F 4.544309 9.004041 14.613534
F 4.544309 32.157298 14.613534
F 4.544309 55.310556 14.613534
F 31.276807 9.004041 14.986814
F 31.276807 32.157298 14.986814
F 31.276807 55.310556 14.986814
F 4.544309 16.721796 14.613533
F 4.544309 39.875053 14.613533
F 4.544309 63.028311 14.613533
F 31.276807 16.721796 14.986813
F 31.276807 39.875053 14.986813
F 31.276807 63.028311 14.986813
F 13.455141 1.286290 14.737960
F 13.455141 24.439547 14.737960
F 13.455141 47.592805 14.737960
F 40.187638 1.286290 15.111240
F 40.187638 24.439547 15.111240
F 40.187638 47.592805 15.111240
F 13.455141 9.004039 14.737960
F 13.455141 32.157297 14.737960
F 13.455141 55.310554 14.737960
F 40.187638 9.004039 15.111240
F 40.187638 32.157297 15.111240
F 40.187638 55.310554 15.111240
F 13.455141 16.721795 14.737959
F 13.455141 39.875052 14.737959
F 13.455141 63.028310 14.737959
F 40.187638 16.721795 15.111239
F 40.187638 39.875052 15.111239
F 40.187638 63.028310 15.111239
F 22.365978 1.286290 14.862386
F 22.365978 24.439548 14.862386
F 22.365978 47.592805 14.862386
F 49.098476 1.286290 15.235667
F 49.098476 24.439548 15.235667
F 49.098476 47.592805 15.235667
F 22.365978 9.004039 14.862386
F 22.365978 32.157297 14.862386
F 22.365978 55.310555 14.862386
F 49.098476 9.004039 15.235667
F 49.098476 32.157297 15.235667
F 49.098476 55.310555 15.235667
F 22.365978 16.721795 14.862385
F 22.365978 39.875052 14.862385
F 22.365978 63.028310 14.862385
F 49.098476 16.721795 15.235666
F 49.098476 39.875052 15.235666
F 49.098476 63.028310 15.235666
F 6.721232 7.717750 18.282471
F 6.721232 30.871007 18.282471
F 6.721232 54.024265 18.282471
F 33.453730 7.717750 18.655751
F 33.453730 30.871007 18.655751
F 33.453730 54.024265 18.655751
F 6.721232 15.435502 18.282470
F 6.721232 38.588760 18.282470
F 6.721232 61.742018 18.282470
F 33.453730 15.435502 18.655750
F 33.453730 38.588760 18.655750
F 33.453730 61.742018 18.655750
F 6.721232 0.000000 18.282471
F 6.721232 23.153258 18.282471
F 6.721232 46.306515 18.282471
F 33.453730 0.000000 18.655751
F 33.453730 23.153258 18.655751
F 33.453730 46.306515 18.655751
F 15.632066 7.717750 18.406897
F 15.632066 30.871008 18.406897
F 15.632066 54.024265 18.406897
F 42.364563 7.717750 18.780177
F 42.364563 30.871008 18.780177
F 42.364563 54.024265 18.780177
F 15.632066 15.435503 18.406896
F 15.632066 38.588760 18.406896
F 15.632066 61.742018 18.406896
F 42.364563 15.435503 18.780176
F 42.364563 38.588760 18.780176
F 42.364563 61.742018 18.780176
F 15.632066 0.000001 18.406897
F 15.632066 23.153258 18.406897
F 15.632066 46.306516 18.406897
F 42.364563 0.000001 18.780177
F 42.364563 23.153258 18.780177
F 42.364563 46.306516 18.780177
F 24.542901 7.717750 18.531325
F 24.542901 30.871007 18.531325
F 24.542901 54.024265 18.531325
F 51.275399 7.717750 18.904605
F 51.275399 30.871007 18.904605
F 51.275399 54.024265 18.904605
F 24.542901 15.435502 18.531324
F 24.542901 38.588760 18.531324
F 24.542901 61.742018 18.531324
F 51.275399 15.435502 18.904604
F 51.275399 38.588760 18.904604
F 51.275399 61.742018 18.904604
F 24.542901 0.000000 18.531324
F 24.542901 23.153258 18.531324
F 24.542901 46.306515 18.531324
F 51.275399 0.000000 18.904604
F 51.275399 23.153258 18.904604
F 51.275399 46.306515 18.904604
F 6.772014 5.145165 14.644640
F 6.772014 28.298423 14.644640
F 6.772014 51.451680 14.644640
F 33.504511 5.145165 15.017921
F 33.504511 28.298423 15.017921
F 33.504511 51.451680 15.017921
F 6.772014 12.862918 14.644639
F 6.772014 36.016175 14.644639
F 6.772014 59.169433 14.644639
F 33.504511 12.862918 15.017920
F 33.504511 36.016175 15.017920
F 33.504511 59.169433 15.017920
F 6.772014 20.580673 14.644640
F 6.772014 43.733930 14.644640
F 6.772014 66.887188 14.644640
F 33.504511 20.580673 15.017921
F 33.504511 43.733930 15.017921
F 33.504511 66.887188 15.017921
F 15.682849 5.145164 14.769066
F 15.682849 28.298421 14.769066
F 15.682849 51.451679 14.769066
F 42.415346 5.145164 15.142347
F 42.415346 28.298421 15.142347
F 42.415346 51.451679 15.142347
F 15.682849 12.862916 14.769065
F 15.682849 36.016174 14.769065
F 15.682849 59.169431 14.769065
F 42.415346 12.862916 15.142346
F 42.415346 36.016174 15.142346
F 42.415346 59.169431 15.142346
F 15.682849 20.580671 14.769065
F 15.682849 43.733929 14.769065
F 15.682849 66.887186 14.769065
F 42.415346 20.580671 15.142346
F 42.415346 43.733929 15.142346
F 42.415346 66.887186 15.142346
F 24.593685 5.145165 14.893494
F 24.593685 28.298423 14.893494
F 24.593685 51.451680 14.893494
F 51.326182 5.145165 15.266774
F 51.326182 28.298423 15.266774
F 51.326182 51.451680 15.266774
F 24.593685 12.862917 14.893493
F 24.593685 36.016175 14.893493
F 24.593685 59.169432 14.893493
F 51.326182 12.862917 15.266773
F 51.326182 36.016175 15.266773
F 51.326182 59.169432 15.266773
F 24.593685 20.580673 14.893494
F 24.593685 43.733930 14.893494
F 24.593685 66.887188 14.893494
F 51.326182 20.580673 15.266774
F 51.326182 43.733930 15.266774
F 51.326182 66.887188 15.266774
F 6.733929 5.145165 17.373012
F 6.733929 28.298423 17.373012
F 6.733929 51.451680 17.373012
F 33.466426 5.145165 17.746292
F 33.466426 28.298423 17.746292
F 33.466426 51.451680 17.746292
F 6.733929 12.862917 17.373013
F 6.733929 36.016175 17.373013
F 6.733929 59.169432 17.373013
F 33.466426 12.862917 17.746293
F 33.466426 36.016175 17.746293
F 33.466426 59.169432 17.746293
F 6.733929 20.580673 17.373012
F 6.733929 43.733930 17.373012
F 6.733929 66.887188 17.373012
F 33.466426 20.580673 17.746292
F 33.466426 43.733930 17.746292
F 33.466426 66.887188 17.746292
F 15.644763 5.145164 17.497439
F 15.644763 28.298422 17.497439
F 15.644763 51.451679 17.497439
F 42.377260 5.145164 17.870720
F 42.377260 28.298422 17.870720
F 42.377260 51.451679 17.870720
F 15.644763 12.862917 17.497440
F 15.644763 36.016174 17.497440
F 15.644763 59.169432 17.497440
F 42.377260 12.862917 17.870721
F 42.377260 36.016174 17.870721
F 42.377260 59.169432 17.870721
F 15.644763 20.580672 17.497439
F 15.644763 43.733929 17.497439
F 15.644763 66.887187 17.497439
F 42.377260 20.580672 17.870720
F 42.377260 43.733929 17.870720
F 42.377260 66.887187 17.870720
F 24.555598 5.145165 17.621865
F 24.555598 28.298423 17.621865
F 24.555598 51.451680 17.621865
F 51.288096 5.145165 17.995146
F 51.288096 28.298423 17.995146
F 51.288096 51.451680 17.995146
F 24.555598 12.862917 17.621866
F 24.555598 36.016175 17.621866
F 24.555598 59.169432 17.621866
F 51.288096 12.862917 17.995147
F 51.288096 36.016175 17.995147
F 51.288096 59.169432 17.995147
F 24.555598 20.580672 17.621865
F 24.555598 43.733930 17.621865
F 24.555598 66.887188 17.621865
F 51.288096 20.580672 17.995146
F 51.288096 43.733930 17.995146
F 51.288096 66.887188 17.995146
F 6.683121 7.717749 21.010842
F 6.683121 30.871007 21.010842
F 6.683121 54.024264 21.010842
F 33.415619 7.717749 21.384122
F 33.415619 30.871007 21.384122
F 33.415619 54.024264 21.384122
F 6.683121 15.435502 21.010843
F 6.683121 38.588760 21.010843
F 6.683121 61.742017 21.010843
F 33.415619 15.435502 21.384123
F 33.415619 38.588760 21.384123
F 33.415619 61.742017 21.384123
F 6.683121 0.000000 21.010842
F 6.683121 23.153257 21.010842
F 6.683121 46.306515 21.010842
F 33.415619 0.000000 21.384122
F 33.415619 23.153257 21.384122
F 33.415619 46.306515 21.384122
F 15.593955 7.717751 21.135270
F 15.593955 30.871008 21.135270
F 15.593955 54.024266 21.135270
F 42.326452 7.717751 21.508550
F 42.326452 30.871008 21.508550
F 42.326452 54.024266 21.508550
F 15.593955 15.435503 21.135271
F 15.593955 38.588761 21.135271
F 15.593955 61.742018 21.135271
F 42.326452 15.435503 21.508551
F 42.326452 38.588761 21.508551
F 42.326452 61.742018 21.508551
F 15.593955 0.000001 21.135270
F 15.593955 23.153259 21.135270
F 15.593955 46.306516 21.135270
F 42.326452 0.000001 21.508550
F 42.326452 23.153259 21.508550
F 42.326452 46.306516 21.508550
F 24.504792 7.717750 21.259695
F 24.504792 30.871007 21.259695
F 24.504792 54.024265 21.259695
F 51.237289 7.717750 21.632976
F 51.237289 30.871007 21.632976
F 51.237289 54.024265 21.632976
F 24.504792 15.435502 21.259696
F 24.504792 38.588760 21.259696
F 24.504792 61.742017 21.259696
F 51.237289 15.435502 21.632977
F 51.237289 38.588760 21.632977
F 51.237289 61.742017 21.632977
F 24.504792 0.000000 21.259695
F 24.504792 23.153258 21.259695
F 24.504792 46.306515 21.259695
F 51.237289 0.000000 21.632976
F 51.237289 23.153258 21.632976
F 51.237289 46.306515 21.632976
F 53.465116 1.286291 3.457607
F 53.465116 24.439548 3.457607
F 53.465116 47.592806 3.457607
F 80.200220 1.286291 3.457607
F 80.200220 24.439548 3.457607
F 80.200220 47.592806 3.457607
F 53.465116 9.004040 3.457607
F 53.465116 32.157298 3.457607
F 53.465116 55.310555 3.457607
F 80.200220 9.004040 3.457607
F 80.200220 32.157298 3.457607
F 80.200220 55.310555 3.457607
F 53.465116 16.721795 3.457607
F 53.465116 39.875053 3.457607
F 53.465116 63.028310 3.457607
F 80.200220 16.721795 3.457607
F 80.200220 39.875053 3.457607
F 80.200220 63.028310 3.457607
F 62.376814 1.286291 3.457607
F 62.376814 24.439548 3.457607
F 62.376814 47.592806 3.457607
F 89.111917 1.286291 3.457607
F 89.111917 24.439548 3.457607
F 89.111917 47.592806 3.457607
F 62.376814 9.004040 3.457607
F 62.376814 32.157298 3.457607
F 62.376814 55.310555 3.457607
F 89.111917 9.004040 3.457607
F 89.111917 32.157298 3.457607
F 89.111917 55.310555 3.457607
F 62.376814 16.721795 3.457608
F 62.376814 39.875053 3.457608
F 62.376814 63.028310 3.457608
F 89.111917 16.721795 3.457608
F 89.111917 39.875053 3.457608
F 89.111917 63.028310 3.457608
F 71.288517 1.286290 3.457608
F 71.288517 24.439547 3.457608
F 71.288517 47.592805 3.457608
F 98.023620 1.286290 3.457608
F 98.023620 24.439547 3.457608
F 98.023620 47.592805 3.457608
F 71.288517 9.004039 3.457608
F 71.288517 32.157297 3.457608
F 71.288517 55.310554 3.457608
F 98.023620 9.004039 3.457608
F 98.023620 32.157297 3.457608
F 98.023620 55.310554 3.457608
F 71.288517 16.721795 3.457609
F 71.288517 39.875052 3.457609
F 71.288517 63.028310 3.457609
F 98.023620 16.721795 3.457609
F 98.023620 39.875052 3.457609
F 98.023620 63.028310 3.457609
F 53.465103 3.858875 7.095791
F 53.465103 27.012132 7.095791
F 53.465103 50.165390 7.095791
F 80.200206 3.858875 7.095791
F 80.200206 27.012132 7.095791
F 80.200206 50.165390 7.095791
F 53.465103 11.576625 7.095791
F 53.465103 34.729882 7.095791
F 53.465103 57.883140 7.095791
F 80.200206 11.576625 7.095791
F 80.200206 34.729882 7.095791
F 80.200206 57.883140 7.095791
F 53.465103 19.294380 7.095792
F 53.465103 42.447638 7.095792
F 53.465103 65.600895 7.095792
F 80.200206 19.294380 7.095792
F 80.200206 42.447638 7.095792
F 80.200206 65.600895 7.095792
F 62.376798 3.858875 7.095792
F 62.376798 27.012133 7.095792
F 62.376798 50.165390 7.095792
F 89.111901 3.858875 7.095792
F 89.111901 27.012133 7.095792
F 89.111901 50.165390 7.095792
F 62.376798 11.576625 7.095792
F 62.376798 34.729883 7.095792
F 62.376798 57.883140 7.095792
F 89.111901 11.576625 7.095792
F 89.111901 34.729883 7.095792
F 89.111901 57.883140 7.095792
F 62.376798 19.294380 7.095792
F 62.376798 42.447638 7.095792
F 62.376798 65.600896 7.095792
F 89.111901 19.294380 7.095792
F 89.111901 42.447638 7.095792
F 89.111901 65.600896 7.095792
F 71.288503 3.858876 7.095793
F 71.288503 27.012134 7.095793
F 71.288503 50.165391 7.095793
F 98.023607 3.858876 7.095793
F 98.023607 27.012134 7.095793
F 98.023607 50.165391 7.095793
F 71.288503 11.576626 7.095793
F 71.288503 34.729884 7.095793
F 71.288503 57.883141 7.095793
F 98.023607 11.576626 7.095793
F 98.023607 34.729884 7.095793
F 98.023607 57.883141 7.095793
F 71.288503 19.294382 7.095793
F 71.288503 42.447639 7.095793
F 71.288503 65.600897 7.095793
F 98.023607 19.294382 7.095793
F 98.023607 42.447639 7.095793
F 98.023607 65.600897 7.095793
F 53.465114 3.858875 4.367154
F 53.465114 27.012133 4.367154
F 53.465114 50.165390 4.367154
F 80.200218 3.858875 4.367154
F 80.200218 27.012133 4.367154
F 80.200218 50.165390 4.367154
F 53.465114 11.576625 4.367154
F 53.465114 34.729883 4.367154
F 53.465114 57.883140 4.367154
F 80.200218 11.576625 4.367154
F 80.200218 34.729883 4.367154
F 80.200218 57.883140 4.367154
F 53.465114 19.294381 4.367153
F 53.465114 42.447638 4.367153
F 53.465114 65.600896 4.367153
F 80.200218 19.294381 4.367153
F 80.200218 42.447638 4.367153
F 80.200218 65.600896 4.367153
F 62.376811 3.858875 4.367154
F 62.376811 27.012133 4.367154
F 62.376811 50.165390 4.367154
F 89.111914 3.858875 4.367154
F 89.111914 27.012133 4.367154
F 89.111914 50.165390 4.367154
F 62.376811 11.576625 4.367154
F 62.376811 34.729883 4.367154
F 62.376811 57.883140 4.367154
F 89.111914 11.576625 4.367154
F 89.111914 34.729883 4.367154
F 89.111914 57.883140 4.367154
F 62.376811 19.294381 4.367153
F 62.376811 42.447638 4.367153
F 62.376811 65.600896 4.367153
F 89.111914 19.294381 4.367153
F 89.111914 42.447638 4.367153
F 89.111914 65.600896 4.367153
F 71.288515 3.858876 4.367153
F 71.288515 27.012133 4.367153
F 71.288515 50.165391 4.367153
F 98.023619 3.858876 4.367153
F 98.023619 27.012133 4.367153
F 98.023619 50.165391 4.367153
F 71.288515 11.576626 4.367153
F 71.288515 34.729883 4.367153
F 71.288515 57.883141 4.367153
F 98.023619 11.576626 4.367153
F 98.023619 34.729883 4.367153
F 98.023619 57.883141 4.367153
F 71.288515 19.294381 4.367152
F 71.288515 42.447639 4.367152
F 71.288515 65.600896 4.367152
F 98.023619 19.294381 4.367152
F 98.023619 42.447639 4.367152
F 98.023619 65.600896 4.367152
F 53.465104 1.286291 0.728969
F 53.465104 24.439549 0.728969
F 53.465104 47.592806 0.728969
F 80.200208 1.286291 0.728969
F 80.200208 24.439549 0.728969
F 80.200208 47.592806 0.728969
F 53.465104 9.004040 0.728969
F 53.465104 32.157298 0.728969
F 53.465104 55.310555 0.728969
F 80.200208 9.004040 0.728969
F 80.200208 32.157298 0.728969
F 80.200208 55.310555 0.728969
F 53.465104 16.721796 0.728968
F 53.465104 39.875053 0.728968
F 53.465104 63.028311 0.728968
F 80.200208 16.721796 0.728968
F 80.200208 39.875053 0.728968
F 80.200208 63.028311 0.728968
F 62.376800 1.286291 0.728969
F 62.376800 24.439548 0.728969
F 62.376800 47.592806 0.728969
F 89.111904 1.286291 0.728969
F 89.111904 24.439548 0.728969
F 89.111904 47.592806 0.728969
F 62.376800 9.004040 0.728969
F 62.376800 32.157298 0.728969
F 62.376800 55.310555 0.728969
F 89.111904 9.004040 0.728969
F 89.111904 32.157298 0.728969
F 89.111904 55.310555 0.728969
F 62.376800 16.721795 0.728968
F 62.376800 39.875053 0.728968
F 62.376800 63.028310 0.728968
F 89.111904 16.721795 0.728968
F 89.111904 39.875053 0.728968
F 89.111904 63.028310 0.728968
F 71.288505 1.286290 0.728968
F 71.288505 24.439547 0.728968
F 71.288505 47.592805 0.728968
F 98.023608 1.286290 0.728968
F 98.023608 24.439547 0.728968
F 98.023608 47.592805 0.728968
F 71.288505 9.004039 0.728968
F 71.288505 32.157296 0.728968
F 71.288505 55.310554 0.728968
F 98.023608 9.004039 0.728968
F 98.023608 32.157296 0.728968
F 98.023608 55.310554 0.728968
F 71.288505 16.721794 0.728967
F 71.288505 39.875052 0.728967
F 71.288505 63.028309 0.728967
F 98.023608 16.721794 0.728967
F 98.023608 39.875052 0.728967
F 98.023608 63.028309 0.728967
F 55.693041 7.717750 4.367154
F 55.693041 30.871007 4.367154
F 55.693041 54.024265 4.367154
F 82.428144 7.717750 4.367154
F 82.428144 30.871007 4.367154
F 82.428144 54.024265 4.367154
F 55.693041 15.435503 4.367153
F 55.693041 38.588760 4.367153
F 55.693041 61.742018 4.367153
F 82.428144 15.435503 4.367153
F 82.428144 38.588760 4.367153
F 82.428144 61.742018 4.367153
F 55.693041 0.000000 4.367154
F 55.693041 23.153258 4.367154
F 55.693041 46.306515 4.367154
F 82.428144 0.000000 4.367154
F 82.428144 23.153258 4.367154
F 82.428144 46.306515 4.367154
F 64.604739 7.717750 4.367154
F 64.604739 30.871007 4.367154
F 64.604739 54.024265 4.367154
F 91.339842 7.717750 4.367154
F 91.339842 30.871007 4.367154
F 91.339842 54.024265 4.367154
F 64.604739 15.435502 4.367153
F 64.604739 38.588760 4.367153
F 64.604739 61.742017 4.367153
F 91.339842 15.435502 4.367153
F 91.339842 38.588760 4.367153
F 91.339842 61.742017 4.367153
F 64.604739 0.000000 4.367154
F 64.604739 23.153258 4.367154
F 64.604739 46.306515 4.367154
F 91.339842 0.000000 4.367154
F 91.339842 23.153258 4.367154
F 91.339842 46.306515 4.367154
F 73.516443 7.717750 4.367153
F 73.516443 30.871008 4.367153
F 73.516443 54.024265 4.367153
F 100.251547 7.717750 4.367153
F 100.251547 30.871008 4.367153
F 100.251547 54.024265 4.367153
F 73.516443 15.435503 4.367152
F 73.516443 38.588760 4.367152
F 73.516443 61.742018 4.367152
F 100.251547 15.435503 4.367152
F 100.251547 38.588760 4.367152
F 100.251547 61.742018 4.367152
F 73.516443 0.000001 4.367153
F 73.516443 23.153258 4.367153
F 73.516443 46.306516 4.367153
F 100.251547 0.000001 4.367153
F 100.251547 23.153258 4.367153
F 100.251547 46.306516 4.367153
F 55.693026 5.145166 0.728970
F 55.693026 28.298423 0.728970
F 55.693026 51.451681 0.728970
F 82.428130 5.145166 0.728970
F 82.428130 28.298423 0.728970
F 82.428130 51.451681 0.728970
F 55.693026 12.862918 0.728969
F 55.693026 36.016175 0.728969
F 55.693026 59.169433 0.728969
F 82.428130 12.862918 0.728969
F 82.428130 36.016175 0.728969
F 82.428130 59.169433 0.728969
F 55.693026 20.580673 0.728969
F 55.693026 43.733931 0.728969
F 55.693026 66.887188 0.728969
F 82.428130 20.580673 0.728969
F 82.428130 43.733931 0.728969
F 82.428130 66.887188 0.728969
F 64.604723 5.145165 0.728969
F 64.604723 28.298422 0.728969
F 64.604723 51.451680 0.728969
F 91.339826 5.145165 0.728969
F 91.339826 28.298422 0.728969
F 91.339826 51.451680 0.728969
F 64.604723 12.862917 0.728968
F 64.604723 36.016174 0.728968
F 64.604723 59.169432 0.728968
F 91.339826 12.862917 0.728968
F 91.339826 36.016174 0.728968
F 91.339826 59.169432 0.728968
F 64.604723 20.580672 0.728969
F 64.604723 43.733930 0.728969
F 64.604723 66.887187 0.728969
F 91.339826 20.580672 0.728969
F 91.339826 43.733930 0.728969
F 91.339826 66.887187 0.728969
F 73.516430 5.145164 0.728968
F 73.516430 28.298422 0.728968
F 73.516430 51.451679 0.728968
F 100.251534 5.145164 0.728968
F 100.251534 28.298422 0.728968
F 100.251534 51.451679 0.728968
F 73.516430 12.862916 0.728968
F 73.516430 36.016174 0.728968
F 73.516430 59.169431 0.728968
F 100.251534 12.862916 0.728968
F 100.251534 36.016174 0.728968
F 100.251534 59.169431 0.728968
F 73.516430 20.580672 0.728968
F 73.516430 43.733929 0.728968
F 73.516430 66.887187 0.728968
F 100.251534 20.580672 0.728968
F 100.251534 43.733929 0.728968
F 100.251534 66.887187 0.728968
F 55.693038 5.145165 3.457606
F 55.693038 28.298423 3.457606
F 55.693038 51.451680 3.457606
F 82.428142 5.145165 3.457606
F 82.428142 28.298423 3.457606
F 82.428142 51.451680 3.457606
F 55.693038 12.862917 3.457607
F 55.693038 36.016175 3.457607
F 55.693038 59.169432 3.457607
F 82.428142 12.862917 3.457607
F 82.428142 36.016175 3.457607
F 82.428142 59.169432 3.457607
F 55.693038 20.580673 3.457607
F 55.693038 43.733930 3.457607
F 55.693038 66.887188 3.457607
F 82.428142 20.580673 3.457607
F 82.428142 43.733930 3.457607
F 82.428142 66.887188 3.457607
F 64.604736 5.145165 3.457607
F 64.604736 28.298422 3.457607
F 64.604736 51.451680 3.457607
F 91.339839 5.145165 3.457607
F 91.339839 28.298422 3.457607
F 91.339839 51.451680 3.457607
F 64.604736 12.862917 3.457608
F 64.604736 36.016175 3.457608
F 64.604736 59.169432 3.457608
F 91.339839 12.862917 3.457608
F 91.339839 36.016175 3.457608
F 91.339839 59.169432 3.457608
F 64.604736 20.580672 3.457607
F 64.604736 43.733930 3.457607
F 64.604736 66.887187 3.457607
F 91.339839 20.580672 3.457607
F 91.339839 43.733930 3.457607
F 91.339839 66.887187 3.457607
F 73.516442 5.145164 3.457607
F 73.516442 28.298422 3.457607
F 73.516442 51.451679 3.457607
F 100.251545 5.145164 3.457607
F 100.251545 28.298422 3.457607
F 100.251545 51.451679 3.457607
F 73.516442 12.862917 3.457608
F 73.516442 36.016174 3.457608
F 73.516442 59.169432 3.457608
F 100.251545 12.862917 3.457608
F 100.251545 36.016174 3.457608
F 100.251545 59.169432 3.457608
F 73.516442 20.580672 3.457608
F 73.516442 43.733929 3.457608
F 73.516442 66.887187 3.457608
F 100.251545 20.580672 3.457608
F 100.251545 43.733929 3.457608
F 100.251545 66.887187 3.457608
F 55.693028 7.717749 7.095791
F 55.693028 30.871007 7.095791
F 55.693028 54.024264 7.095791
F 82.428132 7.717749 7.095791
F 82.428132 30.871007 7.095791
F 82.428132 54.024264 7.095791
F 55.693028 15.435502 7.095792
F 55.693028 38.588760 7.095792
F 55.693028 61.742017 7.095792
F 82.428132 15.435502 7.095792
F 82.428132 38.588760 7.095792
F 82.428132 61.742017 7.095792
F 55.693028 0.000000 7.095791
F 55.693028 23.153257 7.095791
F 55.693028 46.306515 7.095791
F 82.428132 0.000000 7.095791
F 82.428132 23.153257 7.095791
F 82.428132 46.306515 7.095791
F 64.604725 7.717750 7.095792
F 64.604725 30.871007 7.095792
F 64.604725 54.024265 7.095792
F 91.339829 7.717750 7.095792
F 91.339829 30.871007 7.095792
F 91.339829 54.024265 7.095792
F 64.604725 15.435503 7.095793
F 64.604725 38.588760 7.095793
F 64.604725 61.742018 7.095793
F 91.339829 15.435503 7.095793
F 91.339829 38.588760 7.095793
F 91.339829 61.742018 7.095793
F 64.604725 0.000000 7.095792
F 64.604725 23.153258 7.095792
F 64.604725 46.306515 7.095792
F 91.339829 0.000000 7.095792
F 91.339829 23.153258 7.095792
F 91.339829 46.306515 7.095792
F 73.516432 7.717751 7.095792
F 73.516432 30.871008 7.095792
F 73.516432 54.024266 7.095792
F 100.251535 7.717751 7.095792
F 100.251535 30.871008 7.095792
F 100.251535 54.024266 7.095792
F 73.516432 15.435503 7.095793
F 73.516432 38.588761 7.095793
F 73.516432 61.742018 7.095793
F 100.251535 15.435503 7.095793
F 100.251535 38.588761 7.095793
F 100.251535 61.742018 7.095793
F 73.516432 0.000001 7.095792
F 73.516432 23.153259 7.095792
F 73.516432 46.306516 7.095792
F 100.251535 0.000001 7.095792
F 100.251535 23.153259 7.095792
F 100.251535 46.306516 7.095792
F 57.920965 1.286291 3.457607
F 57.920965 24.439548 3.457607
F 57.920965 47.592806 3.457607
F 84.656068 1.286291 3.457607
F 84.656068 24.439548 3.457607
F 84.656068 47.592806 3.457607
F 57.920965 9.004040 3.457607
F 57.920965 32.157298 3.457607
F 57.920965 55.310555 3.457607
F 84.656068 9.004040 3.457607
F 84.656068 32.157298 3.457607
F 84.656068 55.310555 3.457607
F 57.920965 16.721795 3.457608
F 57.920965 39.875053 3.457608
F 57.920965 63.028310 3.457608
F 84.656068 16.721795 3.457608
F 84.656068 39.875053 3.457608
F 84.656068 63.028310 3.457608
F 66.832664 1.286290 3.457607
F 66.832664 24.439548 3.457607
F 66.832664 47.592806 3.457607
F 93.567767 1.286290 3.457607
F 93.567767 24.439548 3.457607
F 93.567767 47.592806 3.457607
F 66.832664 9.004040 3.457607
F 66.832664 32.157297 3.457607
F 66.832664 55.310555 3.457607
F 93.567767 9.004040 3.457607
F 93.567767 32.157297 3.457607
F 93.567767 55.310555 3.457607
F 66.832664 16.721795 3.457608
F 66.832664 39.875053 3.457608
F 66.832664 63.028310 3.457608
F 93.567767 16.721795 3.457608
F 93.567767 39.875053 3.457608
F 93.567767 63.028310 3.457608
F 75.744369 1.286290 3.457607
F 75.744369 24.439548 3.457607
F 75.744369 47.592805 3.457607
F 102.479473 1.286290 3.457607
F 102.479473 24.439548 3.457607
F 102.479473 47.592805 3.457607
F 75.744369 9.004040 3.457607
F 75.744369 32.157297 3.457607
F 75.744369 55.310555 3.457607
F 102.479473 9.004040 3.457607
F 102.479473 32.157297 3.457607
F 102.479473 55.310555 3.457607
F 75.744369 16.721795 3.457608
F 75.744369 39.875052 3.457608
F 75.744369 63.028310 3.457608
F 102.479473 16.721795 3.457608
F 102.479473 39.875052 3.457608
F 102.479473 63.028310 3.457608
F 57.920950 3.858875 7.095791
F 57.920950 27.012132 7.095791
F 57.920950 50.165390 7.095791
F 84.656053 3.858875 7.095791
F 84.656053 27.012132 7.095791
F 84.656053 50.165390 7.095791
F 57.920950 11.576625 7.095791
F 57.920950 34.729882 7.095791
F 57.920950 57.883140 7.095791
F 84.656053 11.576625 7.095791
F 84.656053 34.729882 7.095791
F 84.656053 57.883140 7.095791
F 57.920950 19.294380 7.095792
F 57.920950 42.447638 7.095792
F 57.920950 65.600895 7.095792
F 84.656053 19.294380 7.095792
F 84.656053 42.447638 7.095792
F 84.656053 65.600895 7.095792
F 66.832649 3.858876 7.095792
F 66.832649 27.012134 7.095792
F 66.832649 50.165391 7.095792
F 93.567753 3.858876 7.095792
F 93.567753 27.012134 7.095792
F 93.567753 50.165391 7.095792
F 66.832649 11.576626 7.095792
F 66.832649 34.729884 7.095792
F 66.832649 57.883141 7.095792
F 93.567753 11.576626 7.095792
F 93.567753 34.729884 7.095792
F 93.567753 57.883141 7.095792
F 66.832649 19.294382 7.095793
F 66.832649 42.447639 7.095793
F 66.832649 65.600897 7.095793
F 93.567753 19.294382 7.095793
F 93.567753 42.447639 7.095793
F 93.567753 65.600897 7.095793
F 75.744356 3.858875 7.095792
F 75.744356 27.012133 7.095792
F 75.744356 50.165390 7.095792
F 102.479460 3.858875 7.095792
F 102.479460 27.012133 7.095792
F 102.479460 50.165390 7.095792
F 75.744356 11.576625 7.095792
F 75.744356 34.729883 7.095792
F 75.744356 57.883140 7.095792
F 102.479460 11.576625 7.095792
F 102.479460 34.729883 7.095792
F 102.479460 57.883140 7.095792
F 75.744356 19.294381 7.095792
F 75.744356 42.447638 7.095792
F 75.744356 65.600896 7.095792
F 102.479460 19.294381 7.095792
F 102.479460 42.447638 7.095792
F 102.479460 65.600896 7.095792
F 57.920962 3.858875 4.367154
F 57.920962 27.012133 4.367154
F 57.920962 50.165390 4.367154
F 84.656065 3.858875 4.367154
F 84.656065 27.012133 4.367154
F 84.656065 50.165390 4.367154
F 57.920962 11.576625 4.367154
F 57.920962 34.729883 4.367154
F 57.920962 57.883140 4.367154
F 84.656065 11.576625 4.367154
F 84.656065 34.729883 4.367154
F 84.656065 57.883140 4.367154
F 57.920962 19.294381 4.367153
F 57.920962 42.447638 4.367153
F 57.920962 65.600896 4.367153
F 84.656065 19.294381 4.367153
F 84.656065 42.447638 4.367153
F 84.656065 65.600896 4.367153
F 66.832662 3.858876 4.367153
F 66.832662 27.012133 4.367153
F 66.832662 50.165391 4.367153
F 93.567765 3.858876 4.367153
F 93.567765 27.012133 4.367153
F 93.567765 50.165391 4.367153
F 66.832662 11.576626 4.367153
F 66.832662 34.729883 4.367153
F 66.832662 57.883141 4.367153
F 93.567765 11.576626 4.367153
F 93.567765 34.729883 4.367153
F 93.567765 57.883141 4.367153
F 66.832662 19.294381 4.367153
F 66.832662 42.447639 4.367153
F 66.832662 65.600896 4.367153
F 93.567765 19.294381 4.367153
F 93.567765 42.447639 4.367153
F 93.567765 65.600896 4.367153
F 75.744368 3.858875 4.367154
F 75.744368 27.012133 4.367154
F 75.744368 50.165390 4.367154
F 102.479471 3.858875 4.367154
F 102.479471 27.012133 4.367154
F 102.479471 50.165390 4.367154
F 75.744368 11.576625 4.367153
F 75.744368 34.729883 4.367153
F 75.744368 57.883140 4.367153
F 102.479471 11.576625 4.367153
F 102.479471 34.729883 4.367153
F 102.479471 57.883140 4.367153
F 75.744368 19.294381 4.367153
F 75.744368 42.447638 4.367153
F 75.744368 65.600896 4.367153
F 102.479471 19.294381 4.367153
F 102.479471 42.447638 4.367153
F 102.479471 65.600896 4.367153
F 57.920952 1.286291 0.728969
F 57.920952 24.439549 0.728969
F 57.920952 47.592806 0.728969
F 84.656055 1.286291 0.728969
F 84.656055 24.439549 0.728969
F 84.656055 47.592806 0.728969
F 57.920952 9.004041 0.728969
F 57.920952 32.157298 0.728969
F 57.920952 55.310556 0.728969
F 84.656055 9.004041 0.728969
F 84.656055 32.157298 0.728969
F 84.656055 55.310556 0.728969
F 57.920952 16.721796 0.728968
F 57.920952 39.875053 0.728968
F 57.920952 63.028311 0.728968
F 84.656055 16.721796 0.728968
F 84.656055 39.875053 0.728968
F 84.656055 63.028311 0.728968
F 66.832651 1.286290 0.728969
F 66.832651 24.439547 0.728969
F 66.832651 47.592805 0.728969
F 93.567754 1.286290 0.728969
F 93.567754 24.439547 0.728969
F 93.567754 47.592805 0.728969
F 66.832651 9.004039 0.728969
F 66.832651 32.157297 0.728969
F 66.832651 55.310554 0.728969
F 93.567754 9.004039 0.728969
F 93.567754 32.157297 0.728969
F 93.567754 55.310554 0.728969
F 66.832651 16.721795 0.728968
F 66.832651 39.875052 0.728968
F 66.832651 63.028310 0.728968
F 93.567754 16.721795 0.728968
F 93.567754 39.875052 0.728968
F 93.567754 63.028310 0.728968
F 75.744358 1.286290 0.728969
F 75.744358 24.439548 0.728969
F 75.744358 47.592805 0.728969
F 102.479461 1.286290 0.728969
F 102.479461 24.439548 0.728969
F 102.479461 47.592805 0.728969
F 75.744358 9.004039 0.728969
F 75.744358 32.157297 0.728969
F 75.744358 55.310555 0.728969
F 102.479461 9.004039 0.728969
F 102.479461 32.157297 0.728969
F 102.479461 55.310555 0.728969
F 75.744358 16.721795 0.728968
F 75.744358 39.875052 0.728968
F 75.744358 63.028310 0.728968
F 102.479461 16.721795 0.728968
F 102.479461 39.875052 0.728968
F 102.479461 63.028310 0.728968
F 60.148889 7.717750 4.367154
F 60.148889 30.871007 4.367154
F 60.148889 54.024265 4.367154
F 86.883992 7.717750 4.367154
F 86.883992 30.871007 4.367154
F 86.883992 54.024265 4.367154
F 60.148889 15.435502 4.367153
F 60.148889 38.588760 4.367153
F 60.148889 61.742018 4.367153
F 86.883992 15.435502 4.367153
F 86.883992 38.588760 4.367153
F 86.883992 61.742018 4.367153
F 60.148889 0.000000 4.367154
F 60.148889 23.153258 4.367154
F 60.148889 46.306515 4.367154
F 86.883992 0.000000 4.367154
F 86.883992 23.153258 4.367154
F 86.883992 46.306515 4.367154
F 69.060590 7.717750 4.367153
F 69.060590 30.871008 4.367153
F 69.060590 54.024265 4.367153
F 95.795694 7.717750 4.367153
F 95.795694 30.871008 4.367153
F 95.795694 54.024265 4.367153
F 69.060590 15.435503 4.367152
F 69.060590 38.588760 4.367152
F 69.060590 61.742018 4.367152
F 95.795694 15.435503 4.367152
F 95.795694 38.588760 4.367152
F 95.795694 61.742018 4.367152
F 69.060590 0.000001 4.367153
F 69.060590 23.153258 4.367153
F 69.060590 46.306516 4.367153
F 95.795694 0.000001 4.367153
F 95.795694 23.153258 4.367153
F 95.795694 46.306516 4.367153
F 77.972295 7.717750 4.367154
F 77.972295 30.871007 4.367154
F 77.972295 54.024265 4.367154
F 104.707398 7.717750 4.367154
F 104.707398 30.871007 4.367154
F 104.707398 54.024265 4.367154
F 77.972295 15.435502 4.367153
F 77.972295 38.588760 4.367153
F 77.972295 61.742018 4.367153
F 104.707398 15.435502 4.367153
F 104.707398 38.588760 4.367153
F 104.707398 61.742018 4.367153
F 77.972295 0.000000 4.367154
F 77.972295 23.153258 4.367154
F 77.972295 46.306515 4.367154
F 104.707398 0.000000 4.367154
F 104.707398 23.153258 4.367154
F 104.707398 46.306515 4.367154
F 60.148874 5.145165 0.728970
F 60.148874 28.298423 0.728970
F 60.148874 51.451680 0.728970
F 86.883977 5.145165 0.728970
F 86.883977 28.298423 0.728970
F 86.883977 51.451680 0.728970
F 60.148874 12.862918 0.728969
F 60.148874 36.016175 0.728969
F 60.148874 59.169433 0.728969
F 86.883977 12.862918 0.728969
F 86.883977 36.016175 0.728969
F 86.883977 59.169433 0.728969
F 60.148874 20.580673 0.728969
F 60.148874 43.733930 0.728969
F 60.148874 66.887188 0.728969
F 86.883977 20.580673 0.728969
F 86.883977 43.733930 0.728969
F 86.883977 66.887188 0.728969
F 69.060576 5.145164 0.728968
F 69.060576 28.298421 0.728968
F 69.060576 51.451679 0.728968
F 95.795680 5.145164 0.728968
F 95.795680 28.298421 0.728968
F 95.795680 51.451679 0.728968
F 69.060576 12.862916 0.728967
F 69.060576 36.016174 0.728967
F 69.060576 59.169431 0.728967
F 95.795680 12.862916 0.728967
F 95.795680 36.016174 0.728967
F 95.795680 59.169431 0.728967
F 69.060576 20.580671 0.728968
F 69.060576 43.733929 0.728968
F 69.060576 66.887186 0.728968
F 95.795680 20.580671 0.728968
F 95.795680 43.733929 0.728968
F 95.795680 66.887186 0.728968
F 77.972282 5.145165 0.728969
F 77.972282 28.298423 0.728969
F 77.972282 51.451680 0.728969
F 104.707385 5.145165 0.728969
F 104.707385 28.298423 0.728969
F 104.707385 51.451680 0.728969
F 77.972282 12.862917 0.728968
F 77.972282 36.016175 0.728968
F 77.972282 59.169432 0.728968
F 104.707385 12.862917 0.728968
F 104.707385 36.016175 0.728968
F 104.707385 59.169432 0.728968
F 77.972282 20.580673 0.728969
F 77.972282 43.733930 0.728969
F 77.972282 66.887188 0.728969
F 104.707385 20.580673 0.728969
F 104.707385 43.733930 0.728969
F 104.707385 66.887188 0.728969
F 60.148886 5.145165 3.457607
F 60.148886 28.298423 3.457607
F 60.148886 51.451680 3.457607
F 86.883990 5.145165 3.457607
F 86.883990 28.298423 3.457607
F 86.883990 51.451680 3.457607
F 60.148886 12.862917 3.457607
F 60.148886 36.016175 3.457607
F 60.148886 59.169432 3.457607
F 86.883990 12.862917 3.457607
F 86.883990 36.016175 3.457607
F 86.883990 59.169432 3.457607
F 60.148886 20.580673 3.457607
F 60.148886 43.733930 3.457607
F 60.148886 66.887188 3.457607
F 86.883990 20.580673 3.457607
F 86.883990 43.733930 3.457607
F 86.883990 66.887188 3.457607
F 69.060589 5.145164 3.457608
F 69.060589 28.298422 3.457608
F 69.060589 51.451679 3.457608
F 95.795692 5.145164 3.457608
F 95.795692 28.298422 3.457608
F 95.795692 51.451679 3.457608
F 69.060589 12.862917 3.457608
F 69.060589 36.016174 3.457608
F 69.060589 59.169432 3.457608
F 95.795692 12.862917 3.457608
F 95.795692 36.016174 3.457608
F 95.795692 59.169432 3.457608
F 69.060589 20.580672 3.457608
F 69.060589 43.733929 3.457608
F 69.060589 66.887187 3.457608
F 95.795692 20.580672 3.457608
F 95.795692 43.733929 3.457608
F 95.795692 66.887187 3.457608
F 77.972293 5.145165 3.457606
F 77.972293 28.298423 3.457606
F 77.972293 51.451680 3.457606
F 104.707396 5.145165 3.457606
F 104.707396 28.298423 3.457606
F 104.707396 51.451680 3.457606
F 77.972293 12.862917 3.457607
F 77.972293 36.016175 3.457607
F 77.972293 59.169432 3.457607
F 104.707396 12.862917 3.457607
F 104.707396 36.016175 3.457607
F 104.707396 59.169432 3.457607
F 77.972293 20.580672 3.457607
F 77.972293 43.733930 3.457607
F 77.972293 66.887188 3.457607
F 104.707396 20.580672 3.457607
F 104.707396 43.733930 3.457607
F 104.707396 66.887188 3.457607
F 60.148876 7.717749 7.095791
F 60.148876 30.871007 7.095791
F 60.148876 54.024264 7.095791
F 86.883979 7.717749 7.095791
F 86.883979 30.871007 7.095791
F 86.883979 54.024264 7.095791
F 60.148876 15.435502 7.095792
F 60.148876 38.588760 7.095792
F 60.148876 61.742017 7.095792
F 86.883979 15.435502 7.095792
F 86.883979 38.588760 7.095792
F 86.883979 61.742017 7.095792
F 60.148876 0.000000 7.095791
F 60.148876 23.153257 7.095791
F 60.148876 46.306515 7.095791
F 86.883979 0.000000 7.095791
F 86.883979 23.153257 7.095791
F 86.883979 46.306515 7.095791
F 69.060578 7.717751 7.095792
F 69.060578 30.871008 7.095792
F 69.060578 54.024266 7.095792
F 95.795681 7.717751 7.095792
F 95.795681 30.871008 7.095792
F 95.795681 54.024266 7.095792
F 69.060578 15.435503 7.095793
F 69.060578 38.588761 7.095793
F 69.060578 61.742018 7.095793
F 95.795681 15.435503 7.095793
F 95.795681 38.588761 7.095793
F 95.795681 61.742018 7.095793
F 69.060578 0.000001 7.095792
F 69.060578 23.153259 7.095792
F 69.060578 46.306516 7.095792
F 95.795681 0.000001 7.095792
F 95.795681 23.153259 7.095792
F 95.795681 46.306516 7.095792
F 77.972283 7.717750 7.095791
F 77.972283 30.871007 7.095791
F 77.972283 54.024265 7.095791
F 104.707387 7.717750 7.095791
F 104.707387 30.871007 7.095791
F 104.707387 54.024265 7.095791
F 77.972283 15.435502 7.095792
F 77.972283 38.588760 7.095792
F 77.972283 61.742017 7.095792
F 104.707387 15.435502 7.095792
F 104.707387 38.588760 7.095792
F 104.707387 61.742017 7.095792
F 77.972283 0.000000 7.095791
F 77.972283 23.153258 7.095791
F 77.972283 46.306515 7.095791
F 104.707387 0.000000 7.095791
F 104.707387 23.153258 7.095791
F 104.707387 46.306515 7.095791
F 53.465116 1.286291 10.733976
F 53.465116 24.439548 10.733976
F 53.465116 47.592806 10.733976
F 80.200220 1.286291 10.733976
F 80.200220 24.439548 10.733976
F 80.200220 47.592806 10.733976
F 53.465116 9.004040 10.733976
F 53.465116 32.157298 10.733976
F 53.465116 55.310555 10.733976
F 80.200220 9.004040 10.733976
F 80.200220 32.157298 10.733976
F 80.200220 55.310555 10.733976
F 53.465116 16.721795 10.733976
F 53.465116 39.875053 10.733976
F 53.465116 63.028310 10.733976
F 80.200220 16.721795 10.733976
F 80.200220 39.875053 10.733976
F 80.200220 63.028310 10.733976
F 62.376814 1.286291 10.733976
F 62.376814 24.439548 10.733976
F 62.376814 47.592806 10.733976
F 89.111917 1.286291 10.733976
F 89.111917 24.439548 10.733976
F 89.111917 47.592806 10.733976
F 62.376814 9.004040 10.733976
F 62.376814 32.157298 10.733976
F 62.376814 55.310555 10.733976
F 89.111917 9.004040 10.733976
F 89.111917 32.157298 10.733976
F 89.111917 55.310555 10.733976
F 62.376814 16.721795 10.733977
F 62.376814 39.875053 10.733977
F 62.376814 63.028310 10.733977
F 89.111917 16.721795 10.733977
F 89.111917 39.875053 10.733977
F 89.111917 63.028310 10.733977
F 71.288517 1.286290 10.733977
F 71.288517 24.439547 10.733977
F 71.288517 47.592805 10.733977
F 98.023620 1.286290 10.733977
F 98.023620 24.439547 10.733977
F 98.023620 47.592805 10.733977
F 71.288517 9.004039 10.733977
F 71.288517 32.157297 10.733977
F 71.288517 55.310554 10.733977
F 98.023620 9.004039 10.733977
F 98.023620 32.157297 10.733977
F 98.023620 55.310554 10.733977
F 71.288517 16.721795 10.733978
F 71.288517 39.875052 10.733978
F 71.288517 63.028310 10.733978
F 98.023620 16.721795 10.733978
F 98.023620 39.875052 10.733978
F 98.023620 63.028310 10.733978
F 53.465103 3.858875 14.372159
F 53.465103 27.012132 14.372159
F 53.465103 50.165390 14.372159
F 80.200206 3.858875 14.372159
F 80.200206 27.012132 14.372159
F 80.200206 50.165390 14.372159
F 53.465103 11.576625 14.372160
F 53.465103 34.729882 14.372160
F 53.465103 57.883140 14.372160
F 80.200206 11.576625 14.372160
F 80.200206 34.729882 14.372160
F 80.200206 57.883140 14.372160
F 53.465103 19.294380 14.372160
F 53.465103 42.447638 14.372160
F 53.465103 65.600895 14.372160
F 80.200206 19.294380 14.372160
F 80.200206 42.447638 14.372160
F 80.200206 65.600895 14.372160
F 62.376798 3.858875 14.372160
F 62.376798 27.012133 14.372160
F 62.376798 50.165390 14.372160
F 89.111901 3.858875 14.372160
F 89.111901 27.012133 14.372160
F 89.111901 50.165390 14.372160
F 62.376798 11.576625 14.372160
F 62.376798 34.729883 14.372160
F 62.376798 57.883140 14.372160
F 89.111901 11.576625 14.372160
F 89.111901 34.729883 14.372160
F 89.111901 57.883140 14.372160
F 62.376798 19.294380 14.372160
F 62.376798 42.447638 14.372160
F 62.376798 65.600896 14.372160
F 89.111901 19.294380 14.372160
F 89.111901 42.447638 14.372160
F 89.111901 65.600896 14.372160
F 71.288503 3.858876 14.372161
F 71.288503 27.012134 14.372161
F 71.288503 50.165391 14.372161
F 98.023607 3.858876 14.372161
F 98.023607 27.012134 14.372161
F 98.023607 50.165391 14.372161
F 71.288503 11.576626 14.372161
F 71.288503 34.729884 14.372161
F 71.288503 57.883141 14.372161
F 98.023607 11.576626 14.372161
F 98.023607 34.729884 14.372161
F 98.023607 57.883141 14.372161
F 71.288503 19.294382 14.372162
F 71.288503 42.447639 14.372162
F 71.288503 65.600897 14.372162
F 98.023607 19.294382 14.372162
F 98.023607 42.447639 14.372162
F 98.023607 65.600897 14.372162
F 53.465114 3.858875 11.643522
F 53.465114 27.012133 11.643522
F 53.465114 50.165390 11.643522
F 80.200218 3.858875 11.643522
F 80.200218 27.012133 11.643522
F 80.200218 50.165390 11.643522
F 53.465114 11.576625 11.643522
F 53.465114 34.729883 11.643522
F 53.465114 57.883140 11.643522
F 80.200218 11.576625 11.643522
F 80.200218 34.729883 11.643522
F 80.200218 57.883140 11.643522
F 53.465114 19.294381 11.643521
F 53.465114 42.447638 11.643521
F 53.465114 65.600896 11.643521
F 80.200218 19.294381 11.643521
F 80.200218 42.447638 11.643521
F 80.200218 65.600896 11.643521
F 62.376811 3.858875 11.643522
F 62.376811 27.012133 11.643522
F 62.376811 50.165390 11.643522
F 89.111914 3.858875 11.643522
F 89.111914 27.012133 11.643522
F 89.111914 50.165390 11.643522
F 62.376811 11.576625 11.643522
F 62.376811 34.729883 11.643522
F 62.376811 57.883140 11.643522
F 89.111914 11.576625 11.643522
F 89.111914 34.729883 11.643522
F 89.111914 57.883140 11.643522
F 62.376811 19.294381 11.643521
F 62.376811 42.447638 11.643521
F 62.376811 65.600896 11.643521
F 89.111914 19.294381 11.643521
F 89.111914 42.447638 11.643521
F 89.111914 65.600896 11.643521
F 71.288515 3.858876 11.643521
F 71.288515 27.012133 11.643521
F 71.288515 50.165391 11.643521
F 98.023619 3.858876 11.643521
F 98.023619 27.012133 11.643521
F 98.023619 50.165391 11.643521
F 71.288515 11.576626 11.643521
F 71.288515 34.729883 11.643521
F 71.288515 57.883141 11.643521
F 98.023619 11.576626 11.643521
F 98.023619 34.729883 11.643521
F 98.023619 57.883141 11.643521
F 71.288515 19.294381 11.643520
F 71.288515 42.447639 11.643520
F 71.288515 65.600896 11.643520
F 98.023619 19.294381 11.643520
F 98.023619 42.447639 11.643520
F 98.023619 65.600896 11.643520
F 53.465104 1.286291 8.005338
F 53.465104 24.439549 8.005338
F 53.465104 47.592806 8.005338
F 80.200208 1.286291 8.005338
F 80.200208 24.439549 8.005338
F 80.200208 47.592806 8.005338
F 53.465104 9.004040 8.005338
F 53.465104 32.157298 8.005338
F 53.465104 55.310555 8.005338
F 80.200208 9.004040 8.005338
F 80.200208 32.157298 8.005338
F 80.200208 55.310555 8.005338
F 53.465104 16.721796 8.005337
F 53.465104 39.875053 8.005337
F 53.465104 63.028311 8.005337
F 80.200208 16.721796 8.005337
F 80.200208 39.875053 8.005337
F 80.200208 63.028311 8.005337
F 62.376800 1.286291 8.005338
F 62.376800 24.439548 8.005338
F 62.376800 47.592806 8.005338
F 89.111904 1.286291 8.005338
F 89.111904 24.439548 8.005338
F 89.111904 47.592806 8.005338
F 62.376800 9.004040 8.005338
F 62.376800 32.157298 8.005338
F 62.376800 55.310555 8.005338
F 89.111904 9.004040 8.005338
F 89.111904 32.157298 8.005338
F 89.111904 55.310555 8.005338
F 62.376800 16.721795 8.005337
F 62.376800 39.875053 8.005337
F 62.376800 63.028310 8.005337
F 89.111904 16.721795 8.005337
F 89.111904 39.875053 8.005337
F 89.111904 63.028310 8.005337
F 71.288505 1.286290 8.005337
F 71.288505 24.439547 8.005337
F 71.288505 47.592805 8.005337
F 98.023608 1.286290 8.005337
F 98.023608 24.439547 8.005337
F 98.023608 47.592805 8.005337
F 71.288505 9.004039 8.005337
F 71.288505 32.157296 8.005337
F 71.288505 55.310554 8.005337
F 98.023608 9.004039 8.005337
F 98.023608 32.157296 8.005337
F 98.023608 55.310554 8.005337
F 71.288505 16.721794 8.005336
F 71.288505 39.875052 8.005336
F 71.288505 63.028309 8.005336
F 98.023608 16.721794 8.005336
F 98.023608 39.875052 8.005336
F 98.023608 63.028309 8.005336
F 55.693041 7.717750 11.643522
F 55.693041 30.871007 11.643522
F 55.693041 54.024265 11.643522
F 82.428144 7.717750 11.643522
F 82.428144 30.871007 11.643522
F 82.428144 54.024265 11.643522
F 55.693041 15.435503 11.643521
F 55.693041 38.588760 11.643521
F 55.693041 61.742018 11.643521
F 82.428144 15.435503 11.643521
F 82.428144 38.588760 11.643521
F 82.428144 61.742018 11.643521
F 55.693041 0.000000 11.643522
F 55.693041 23.153258 11.643522
F 55.693041 46.306515 11.643522
F 82.428144 0.000000 11.643522
F 82.428144 23.153258 11.643522
F 82.428144 46.306515 11.643522
F 64.604739 7.717750 11.643522
F 64.604739 30.871007 11.643522
F 64.604739 54.024265 11.643522
F 91.339842 7.717750 11.643522
F 91.339842 30.871007 11.643522
F 91.339842 54.024265 11.643522
F 64.604739 15.435502 11.643521
F 64.604739 38.588760 11.643521
F 64.604739 61.742017 11.643521
F 91.339842 15.435502 11.643521
F 91.339842 38.588760 11.643521
F 91.339842 61.742017 11.643521
F 64.604739 0.000000 11.643522
F 64.604739 23.153258 11.643522
F 64.604739 46.306515 11.643522
F 91.339842 0.000000 11.643522
F 91.339842 23.153258 11.643522
F 91.339842 46.306515 11.643522
F 73.516443 7.717750 11.643521
F 73.516443 30.871008 11.643521
F 73.516443 54.024265 11.643521
F 100.251547 7.717750 11.643521
F 100.251547 30.871008 11.643521
F 100.251547 54.024265 11.643521
F 73.516443 15.435503 11.643520
F 73.516443 38.588760 11.643520
F 73.516443 61.742018 11.643520
F 100.251547 15.435503 11.643520
F 100.251547 38.588760 11.643520
F 100.251547 61.742018 11.643520
F 73.516443 0.000001 11.643521
F 73.516443 23.153258 11.643521
F 73.516443 46.306516 11.643521
F 100.251547 0.000001 11.643521
F 100.251547 23.153258 11.643521
F 100.251547 46.306516 11.643521
F 55.693026 5.145166 8.005338
F 55.693026 28.298423 8.005338
F 55.693026 51.451681 8.005338
F 82.428130 5.145166 8.005338
F 82.428130 28.298423 8.005338
F 82.428130 51.451681 8.005338
F 55.693026 12.862918 8.005337
F 55.693026 36.016175 8.005337
F 55.693026 59.169433 8.005337
F 82.428130 12.862918 8.005337
F 82.428130 36.016175 8.005337
F 82.428130 59.169433 8.005337
F 55.693026 20.580673 8.005338
F 55.693026 43.733931 8.005338
F 55.693026 66.887188 8.005338
F 82.428130 20.580673 8.005338
F 82.428130 43.733931 8.005338
F 82.428130 66.887188 8.005338
F 64.604723 5.145165 8.005338
F 64.604723 28.298422 8.005338
F 64.604723 51.451680 8.005338
F 91.339826 5.145165 8.005338
F 91.339826 28.298422 8.005338
F 91.339826 51.451680 8.005338
F 64.604723 12.862917 8.005337
F 64.604723 36.016174 8.005337
F 64.604723 59.169432 8.005337
F 91.339826 12.862917 8.005337
F 91.339826 36.016174 8.005337
F 91.339826 59.169432 8.005337
F 64.604723 20.580672 8.005338
F 64.604723 43.733930 8.005338
F 64.604723 66.887187 8.005338
F 91.339826 20.580672 8.005338
F 91.339826 43.733930 8.005338
F 91.339826 66.887187 8.005338
F 73.516430 5.145164 8.005337
F 73.516430 28.298422 8.005337
F 73.516430 51.451679 8.005337
F 100.251534 5.145164 8.005337
F 100.251534 28.298422 8.005337
F 100.251534 51.451679 8.005337
F 73.516430 12.862916 8.005336
F 73.516430 36.016174 8.005336
F 73.516430 59.169431 8.005336
F 100.251534 12.862916 8.005336
F 100.251534 36.016174 8.005336
F 100.251534 59.169431 8.005336
F 73.516430 20.580672 8.005337
F 73.516430 43.733929 8.005337
F 73.516430 66.887187 8.005337
F 100.251534 20.580672 8.005337
F 100.251534 43.733929 8.005337
F 100.251534 66.887187 8.005337
F 55.693038 5.145165 10.733975
F 55.693038 28.298423 10.733975
F 55.693038 51.451680 10.733975
F 82.428142 5.145165 10.733975
F 82.428142 28.298423 10.733975
F 82.428142 51.451680 10.733975
F 55.693038 12.862917 10.733976
F 55.693038 36.016175 10.733976
F 55.693038 59.169432 10.733976
F 82.428142 12.862917 10.733976
F 82.428142 36.016175 10.733976
F 82.428142 59.169432 10.733976
F 55.693038 20.580673 10.733976
F 55.693038 43.733930 10.733976
F 55.693038 66.887188 10.733976
F 82.428142 20.580673 10.733976
F 82.428142 43.733930 10.733976
F 82.428142 66.887188 10.733976
F 64.604736 5.145165 10.733976
F 64.604736 28.298422 10.733976
F 64.604736 51.451680 10.733976
F 91.339839 5.145165 10.733976
F 91.339839 28.298422 10.733976
F 91.339839 51.451680 10.733976
F 64.604736 12.862917 10.733977
F 64.604736 36.016175 10.733977
F 64.604736 59.169432 10.733977
F 91.339839 12.862917 10.733977
F 91.339839 36.016175 10.733977
F 91.339839 59.169432 10.733977
F 64.604736 20.580672 10.733976
F 64.604736 43.733930 10.733976
F 64.604736 66.887187 10.733976
F 91.339839 20.580672 10.733976
F 91.339839 43.733930 10.733976
F 91.339839 66.887187 10.733976
F 73.516442 5.145164 10.733976
F 73.516442 28.298422 10.733976
F 73.516442 51.451679 10.733976
F 100.251545 5.145164 10.733976
F 100.251545 28.298422 10.733976
F 100.251545 51.451679 10.733976
F 73.516442 12.862917 10.733977
F 73.516442 36.016174 10.733977
F 73.516442 59.169432 10.733977
F 100.251545 12.862917 10.733977
F 100.251545 36.016174 10.733977
F 100.251545 59.169432 10.733977
F 73.516442 20.580672 10.733977
F 73.516442 43.733929 10.733977
F 73.516442 66.887187 10.733977
F 100.251545 20.580672 10.733977
F 100.251545 43.733929 10.733977
F 100.251545 66.887187 10.733977
F 55.693028 7.717749 14.372159
F 55.693028 30.871007 14.372159
F 55.693028 54.024264 14.372159
F 82.428132 7.717749 14.372159
F 82.428132 30.871007 14.372159
F 82.428132 54.024264 14.372159
F 55.693028 15.435502 14.372160
F 55.693028 38.588760 14.372160
F 55.693028 61.742017 14.372160
F 82.428132 15.435502 14.372160
F 82.428132 38.588760 14.372160
F 82.428132 61.742017 14.372160
F 55.693028 0.000000 14.372160
F 55.693028 23.153257 14.372160
F 55.693028 46.306515 14.372160
F 82.428132 0.000000 14.372160
F 82.428132 23.153257 14.372160
F 82.428132 46.306515 14.372160
F 64.604725 7.717750 14.372160
F 64.604725 30.871007 14.372160
F 64.604725 54.024265 14.372160
F 91.339829 7.717750 14.372160
F 91.339829 30.871007 14.372160
F 91.339829 54.024265 14.372160
F 64.604725 15.435503 14.372161
F 64.604725 38.588760 14.372161
F 64.604725 61.742018 14.372161
F 91.339829 15.435503 14.372161
F 91.339829 38.588760 14.372161
F 91.339829 61.742018 14.372161
F 64.604725 0.000000 14.372160
F 64.604725 23.153258 14.372160
F 64.604725 46.306515 14.372160
F 91.339829 0.000000 14.372160
F 91.339829 23.153258 14.372160
F 91.339829 46.306515 14.372160
F 73.516432 7.717751 14.372161
F 73.516432 30.871008 14.372161
F 73.516432 54.024266 14.372161
F 100.251535 7.717751 14.372161
F 100.251535 30.871008 14.372161
F 100.251535 54.024266 14.372161
F 73.516432 15.435503 14.372162
F 73.516432 38.588761 14.372162
F 73.516432 61.742018 14.372162
F 100.251535 15.435503 14.372162
F 100.251535 38.588761 14.372162
F 100.251535 61.742018 14.372162
F 73.516432 0.000001 14.372161
F 73.516432 23.153259 14.372161
F 73.516432 46.306516 14.372161
F 100.251535 0.000001 14.372161
F 100.251535 23.153259 14.372161
F 100.251535 46.306516 14.372161
F 57.920965 1.286291 10.733976
F 57.920965 24.439548 10.733976
F 57.920965 47.592806 10.733976
F 84.656068 1.286291 10.733976
F 84.656068 24.439548 10.733976
F 84.656068 47.592806 10.733976
F 57.920965 9.004040 10.733976
F 57.920965 32.157298 10.733976
F 57.920965 55.310555 10.733976
F 84.656068 9.004040 10.733976
F 84.656068 32.157298 10.733976
F 84.656068 55.310555 10.733976
F 57.920965 16.721795 10.733977
F 57.920965 39.875053 10.733977
F 57.920965 63.028310 10.733977
F 84.656068 16.721795 10.733977
F 84.656068 39.875053 10.733977
F 84.656068 63.028310 10.733977
F 66.832664 1.286290 10.733976
F 66.832664 24.439548 10.733976
F 66.832664 47.592806 10.733976
F 93.567767 1.286290 10.733976
F 93.567767 24.439548 10.733976
F 93.567767 47.592806 10.733976
F 66.832664 9.004040 10.733976
F 66.832664 32.157297 10.733976
F 66.832664 55.310555 10.733976
F 93.567767 9.004040 10.733976
F 93.567767 32.157297 10.733976
F 93.567767 55.310555 10.733976
F 66.832664 16.721795 10.733977
F 66.832664 39.875053 10.733977
F 66.832664 63.028310 10.733977
F 93.567767 16.721795 10.733977
F 93.567767 39.875053 10.733977
F 93.567767 63.028310 10.733977
F 75.744369 1.286290 10.733976
F 75.744369 24.439548 10.733976
F 75.744369 47.592805 10.733976
F 102.479473 1.286290 10.733976
F 102.479473 24.439548 10.733976
F 102.479473 47.592805 10.733976
F 75.744369 9.004040 10.733976
F 75.744369 32.157297 10.733976
F 75.744369 55.310555 10.733976
F 102.479473 9.004040 10.733976
F 102.479473 32.157297 10.733976
F 102.479473 55.310555 10.733976
F 75.744369 16.721795 10.733977
F 75.744369 39.875052 10.733977
F 75.744369 63.028310 10.733977
F 102.479473 16.721795 10.733977
F 102.479473 39.875052 10.733977
F 102.479473 63.028310 10.733977
F 57.920950 3.858875 14.372160
F 57.920950 27.012132 14.372160
F 57.920950 50.165390 14.372160
F 84.656053 3.858875 14.372160
F 84.656053 27.012132 14.372160
F 84.656053 50.165390 14.372160
F 57.920950 11.576625 14.372160
F 57.920950 34.729882 14.372160
F 57.920950 57.883140 14.372160
F 84.656053 11.576625 14.372160
F 84.656053 34.729882 14.372160
F 84.656053 57.883140 14.372160
F 57.920950 19.294380 14.372160
F 57.920950 42.447638 14.372160
F 57.920950 65.600895 14.372160
F 84.656053 19.294380 14.372160
F 84.656053 42.447638 14.372160
F 84.656053 65.600895 14.372160
F 66.832649 3.858876 14.372161
F 66.832649 27.012134 14.372161
F 66.832649 50.165391 14.372161
F 93.567753 3.858876 14.372161
F 93.567753 27.012134 14.372161
F 93.567753 50.165391 14.372161
F 66.832649 11.576626 14.372161
F 66.832649 34.729884 14.372161
F 66.832649 57.883141 14.372161
F 93.567753 11.576626 14.372161
F 93.567753 34.729884 14.372161
F 93.567753 57.883141 14.372161
F 66.832649 19.294382 14.372161
F 66.832649 42.447639 14.372161
F 66.832649 65.600897 14.372161
F 93.567753 19.294382 14.372161
F 93.567753 42.447639 14.372161
F 93.567753 65.600897 14.372161
F 75.744356 3.858875 14.372160
F 75.744356 27.012133 14.372160
F 75.744356 50.165390 14.372160
F 102.479460 3.858875 14.372160
F 102.479460 27.012133 14.372160
F 102.479460 50.165390 14.372160
F 75.744356 11.576625 14.372160
F 75.744356 34.729883 14.372160
F 75.744356 57.883140 14.372160
F 102.479460 11.576625 14.372160
F 102.479460 34.729883 14.372160
F 102.479460 57.883140 14.372160
F 75.744356 19.294381 14.372161
F 75.744356 42.447638 14.372161
F 75.744356 65.600896 14.372161
F 102.479460 19.294381 14.372161
F 102.479460 42.447638 14.372161
F 102.479460 65.600896 14.372161
F 57.920962 3.858875 11.643522
F 57.920962 27.012133 11.643522
F 57.920962 50.165390 11.643522
F 84.656065 3.858875 11.643522
F 84.656065 27.012133 11.643522
F 84.656065 50.165390 11.643522
F 57.920962 11.576625 11.643522
F 57.920962 34.729883 11.643522
F 57.920962 57.883140 11.643522
F 84.656065 11.576625 11.643522
F 84.656065 34.729883 11.643522
F 84.656065 57.883140 11.643522
F 57.920962 19.294381 11.643521
F 57.920962 42.447638 11.643521
F 57.920962 65.600896 11.643521
F 84.656065 19.294381 11.643521
F 84.656065 42.447638 11.643521
F 84.656065 65.600896 11.643521
F 66.832662 3.858876 11.643521
F 66.832662 27.012133 11.643521
F 66.832662 50.165391 11.643521
F 93.567765 3.858876 11.643521
F 93.567765 27.012133 11.643521
F 93.567765 50.165391 11.643521
F 66.832662 11.576626 11.643521
F 66.832662 34.729883 11.643521
F 66.832662 57.883141 11.643521
F 93.567765 11.576626 11.643521
F 93.567765 34.729883 11.643521
F 93.567765 57.883141 11.643521
F 66.832662 19.294381 11.643521
F 66.832662 42.447639 11.643521
F 66.832662 65.600896 11.643521
F 93.567765 19.294381 11.643521
F 93.567765 42.447639 11.643521
F 93.567765 65.600896 11.643521
F 75.744368 3.858875 11.643522
F 75.744368 27.012133 11.643522
F 75.744368 50.165390 11.643522
F 102.479471 3.858875 11.643522
F 102.479471 27.012133 11.643522
F 102.479471 50.165390 11.643522
F 75.744368 11.576625 11.643522
F 75.744368 34.729883 11.643522
F 75.744368 57.883140 11.643522
F 102.479471 11.576625 11.643522
F 102.479471 34.729883 11.643522
F 102.479471 57.883140 11.643522
F 75.744368 19.294381 11.643521
F 75.744368 42.447638 11.643521
F 75.744368 65.600896 11.643521
F 102.479471 19.294381 11.643521
F 102.479471 42.447638 11.643521
F 102.479471 65.600896 11.643521
F 57.920952 1.286291 8.005338
F 57.920952 24.439549 8.005338
F 57.920952 47.592806 8.005338
F 84.656055 1.286291 8.005338
F 84.656055 24.439549 8.005338
F 84.656055 47.592806 8.005338
F 57.920952 9.004041 8.005338
F 57.920952 32.157298 8.005338
F 57.920952 55.310556 8.005338
F 84.656055 9.004041 8.005338
F 84.656055 32.157298 8.005338
F 84.656055 55.310556 8.005338
F 57.920952 16.721796 8.005337
F 57.920952 39.875053 8.005337
F 57.920952 63.028311 8.005337
F 84.656055 16.721796 8.005337
F 84.656055 39.875053 8.005337
F 84.656055 63.028311 8.005337
F 66.832651 1.286290 8.005337
F 66.832651 24.439547 8.005337
F 66.832651 47.592805 8.005337
F 93.567754 1.286290 8.005337
F 93.567754 24.439547 8.005337
F 93.567754 47.592805 8.005337
F 66.832651 9.004039 8.005337
F 66.832651 32.157297 8.005337
F 66.832651 55.310554 8.005337
F 93.567754 9.004039 8.005337
F 93.567754 32.157297 8.005337
F 93.567754 55.310554 8.005337
F 66.832651 16.721795 8.005337
F 66.832651 39.875052 8.005337
F 66.832651 63.028310 8.005337
F 93.567754 16.721795 8.005337
F 93.567754 39.875052 8.005337
F 93.567754 63.028310 8.005337
F 75.744358 1.286290 8.005338
F 75.744358 24.439548 8.005338
F 75.744358 47.592805 8.005338
F 102.479461 1.286290 8.005338
F 102.479461 24.439548 8.005338
F 102.479461 47.592805 8.005338
F 75.744358 9.004039 8.005338
F 75.744358 32.157297 8.005338
F 75.744358 55.310555 8.005338
F 102.479461 9.004039 8.005338
F 102.479461 32.157297 8.005338
F 102.479461 55.310555 8.005338
F 75.744358 16.721795 8.005337
F 75.744358 39.875052 8.005337
F 75.744358 63.028310 8.005337
F 102.479461 16.721795 8.005337
F 102.479461 39.875052 8.005337
F 102.479461 63.028310 8.005337
F 60.148889 7.717750 11.643522
F 60.148889 30.871007 11.643522
F 60.148889 54.024265 11.643522
F 86.883992 7.717750 11.643522
F 86.883992 30.871007 11.643522
F 86.883992 54.024265 11.643522
F 60.148889 15.435502 11.643521
F 60.148889 38.588760 11.643521
F 60.148889 61.742018 11.643521
F 86.883992 15.435502 11.643521
F 86.883992 38.588760 11.643521
F 86.883992 61.742018 11.643521
F 60.148889 0.000000 11.643522
F 60.148889 23.153258 11.643522
F 60.148889 46.306515 11.643522
F 86.883992 0.000000 11.643522
F 86.883992 23.153258 11.643522
F 86.883992 46.306515 11.643522
F 69.060590 7.717750 11.643521
F 69.060590 30.871008 11.643521
F 69.060590 54.024265 11.643521
F 95.795694 7.717750 11.643521
F 95.795694 30.871008 11.643521
F 95.795694 54.024265 11.643521
F 69.060590 15.435503 11.643520
F 69.060590 38.588760 11.643520
F 69.060590 61.742018 11.643520
F 95.795694 15.435503 11.643520
F 95.795694 38.588760 11.643520
F 95.795694 61.742018 11.643520
F 69.060590 0.000001 11.643521
F 69.060590 23.153258 11.643521
F 69.060590 46.306516 11.643521
F 95.795694 0.000001 11.643521
F 95.795694 23.153258 11.643521
F 95.795694 46.306516 11.643521
F 77.972295 7.717750 11.643522
F 77.972295 30.871007 11.643522
F 77.972295 54.024265 11.643522
F 104.707398 7.717750 11.643522
F 104.707398 30.871007 11.643522
F 104.707398 54.024265 11.643522
F 77.972295 15.435502 11.643521
F 77.972295 38.588760 11.643521
F 77.972295 61.742018 11.643521
F 104.707398 15.435502 11.643521
F 104.707398 38.588760 11.643521
F 104.707398 61.742018 11.643521
F 77.972295 0.000000 11.643522
F 77.972295 23.153258 11.643522
F 77.972295 46.306515 11.643522
F 104.707398 0.000000 11.643522
F 104.707398 23.153258 11.643522
F 104.707398 46.306515 11.643522
F 60.148874 5.145165 8.005338
F 60.148874 28.298423 8.005338
F 60.148874 51.451680 8.005338
F 86.883977 5.145165 8.005338
F 86.883977 28.298423 8.005338
F 86.883977 51.451680 8.005338
F 60.148874 12.862918 8.005337
F 60.148874 36.016175 8.005337
F 60.148874 59.169433 8.005337
F 86.883977 12.862918 8.005337
F 86.883977 36.016175 8.005337
F 86.883977 59.169433 8.005337
F 60.148874 20.580673 8.005338
F 60.148874 43.733930 8.005338
F 60.148874 66.887188 8.005338
F 86.883977 20.580673 8.005338
F 86.883977 43.733930 8.005338
F 86.883977 66.887188 8.005338
F 69.060576 5.145164 8.005337
F 69.060576 28.298421 8.005337
F 69.060576 51.451679 8.005337
F 95.795680 5.145164 8.005337
F 95.795680 28.298421 8.005337
F 95.795680 51.451679 8.005337
F 69.060576 12.862916 8.005336
F 69.060576 36.016174 8.005336
F 69.060576 59.169431 8.005336
F 95.795680 12.862916 8.005336
F 95.795680 36.016174 8.005336
F 95.795680 59.169431 8.005336
F 69.060576 20.580671 8.005337
F 69.060576 43.733929 8.005337
F 69.060576 66.887186 8.005337
F 95.795680 20.580671 8.005337
F 95.795680 43.733929 8.005337
F 95.795680 66.887186 8.005337
F 77.972282 5.145165 8.005338
F 77.972282 28.298423 8.005338
F 77.972282 51.451680 8.005338
F 104.707385 5.145165 8.005338
F 104.707385 28.298423 8.005338
F 104.707385 51.451680 8.005338
F 77.972282 12.862917 8.005337
F 77.972282 36.016175 8.005337
F 77.972282 59.169432 8.005337
F 104.707385 12.862917 8.005337
F 104.707385 36.016175 8.005337
F 104.707385 59.169432 8.005337
F 77.972282 20.580673 8.005338
F 77.972282 43.733930 8.005338
F 77.972282 66.887188 8.005338
F 104.707385 20.580673 8.005338
F 104.707385 43.733930 8.005338
F 104.707385 66.887188 8.005338
F 60.148886 5.145165 10.733976
F 60.148886 28.298423 10.733976
F 60.148886 51.451680 10.733976
F 86.883990 5.145165 10.733976
F 86.883990 28.298423 10.733976
F 86.883990 51.451680 10.733976
F 60.148886 12.862917 10.733976
F 60.148886 36.016175 10.733976
F 60.148886 59.169432 10.733976
F 86.883990 12.862917 10.733976
F 86.883990 36.016175 10.733976
F 86.883990 59.169432 10.733976
F 60.148886 20.580673 10.733976
F 60.148886 43.733930 10.733976
F 60.148886 66.887188 10.733976
F 86.883990 20.580673 10.733976
F 86.883990 43.733930 10.733976
F 86.883990 66.887188 10.733976
F 69.060589 5.145164 10.733977
F 69.060589 28.298422 10.733977
F 69.060589 51.451679 10.733977
F 95.795692 5.145164 10.733977
F 95.795692 28.298422 10.733977
F 95.795692 51.451679 10.733977
F 69.060589 12.862917 10.733977
F 69.060589 36.016174 10.733977
F 69.060589 59.169432 10.733977
F 95.795692 12.862917 10.733977
F 95.795692 36.016174 10.733977
F 95.795692 59.169432 10.733977
F 69.060589 20.580672 10.733977
F 69.060589 43.733929 10.733977
F 69.060589 66.887187 10.733977
F 95.795692 20.580672 10.733977
F 95.795692 43.733929 10.733977
F 95.795692 66.887187 10.733977
F 77.972293 5.145165 10.733975
F 77.972293 28.298423 10.733975
F 77.972293 51.451680 10.733975
F 104.707396 5.145165 10.733975
F 104.707396 28.298423 10.733975
F 104.707396 51.451680 10.733975
F 77.972293 12.862917 10.733976
F 77.972293 36.016175 10.733976
F 77.972293 59.169432 10.733976
F 104.707396 12.862917 10.733976
F 104.707396 36.016175 10.733976
F 104.707396 59.169432 10.733976
F 77.972293 20.580672 10.733976
F 77.972293 43.733930 10.733976
F 77.972293 66.887188 10.733976
F 104.707396 20.580672 10.733976
F 104.707396 43.733930 10.733976
F 104.707396 66.887188 10.733976
F 60.148876 7.717749 14.372160
F 60.148876 30.871007 14.372160
F 60.148876 54.024264 14.372160
F 86.883979 7.717749 14.372160
F 86.883979 30.871007 14.372160
F 86.883979 54.024264 14.372160
F 60.148876 15.435502 14.372161
F 60.148876 38.588760 14.372161
F 60.148876 61.742017 14.372161
F 86.883979 15.435502 14.372161
F 86.883979 38.588760 14.372161
F 86.883979 61.742017 14.372161
F 60.148876 0.000000 14.372160
F 60.148876 23.153257 14.372160
F 60.148876 46.306515 14.372160
F 86.883979 0.000000 14.372160
F 86.883979 23.153257 14.372160
F 86.883979 46.306515 14.372160
F 69.060578 7.717751 14.372161
F 69.060578 30.871008 14.372161
F 69.060578 54.024266 14.372161
F 95.795681 7.717751 14.372161
F 95.795681 30.871008 14.372161
F 95.795681 54.024266 14.372161
F 69.060578 15.435503 14.372162
F 69.060578 38.588761 14.372162
F 69.060578 61.742018 14.372162
F 95.795681 15.435503 14.372162
F 95.795681 38.588761 14.372162
F 95.795681 61.742018 14.372162
F 69.060578 0.000001 14.372161
F 69.060578 23.153259 14.372161
F 69.060578 46.306516 14.372161
F 95.795681 0.000001 14.372161
F 95.795681 23.153259 14.372161
F 95.795681 46.306516 14.372161
F 77.972283 7.717750 14.372160
F 77.972283 30.871007 14.372160
F 77.972283 54.024265 14.372160
F 104.707387 7.717750 14.372160
F 104.707387 30.871007 14.372160
F 104.707387 54.024265 14.372160
F 77.972283 15.435502 14.372161
F 77.972283 38.588760 14.372161
F 77.972283 61.742017 14.372161
F 104.707387 15.435502 14.372161
F 104.707387 38.588760 14.372161
F 104.707387 61.742017 14.372161
F 77.972283 0.000000 14.372160
F 77.972283 23.153258 14.372160
F 77.972283 46.306515 14.372160
F 104.707387 0.000000 14.372160
F 104.707387 23.153258 14.372160
F 104.707387 46.306515 14.372160
F 53.465116 1.286291 18.010344
F 53.465116 24.439548 18.010344
F 53.465116 47.592806 18.010344
F 80.200220 1.286291 18.010344
F 80.200220 24.439548 18.010344
F 80.200220 47.592806 18.010344
F 53.465116 9.004040 18.010344
F 53.465116 32.157298 18.010344
F 53.465116 55.310555 18.010344
F 80.200220 9.004040 18.010344
F 80.200220 32.157298 18.010344
F 80.200220 55.310555 18.010344
F 53.465116 16.721795 18.010345
F 53.465116 39.875053 18.010345
F 53.465116 63.028310 18.010345
F 80.200220 16.721795 18.010345
F 80.200220 39.875053 18.010345
F 80.200220 63.028310 18.010345
F 62.376814 1.286291 18.010344
F 62.376814 24.439548 18.010344
F 62.376814 47.592806 18.010344
F 89.111917 1.286291 18.010344
F 89.111917 24.439548 18.010344
F 89.111917 47.592806 18.010344
F 62.376814 9.004040 18.010344
F 62.376814 32.157298 18.010344
F 62.376814 55.310555 18.010344
F 89.111917 9.004040 18.010344
F 89.111917 32.157298 18.010344
F 89.111917 55.310555 18.010344
F 62.376814 16.721795 18.010345
F 62.376814 39.875053 18.010345
F 62.376814 63.028310 18.010345
F 89.111917 16.721795 18.010345
F 89.111917 39.875053 18.010345
F 89.111917 63.028310 18.010345
F 71.288517 1.286290 18.010345
F 71.288517 24.439547 18.010345
F 71.288517 47.592805 18.010345
F 98.023620 1.286290 18.010345
F 98.023620 24.439547 18.010345
F 98.023620 47.592805 18.010345
F 71.288517 9.004039 18.010345
F 71.288517 32.157297 18.010345
F 71.288517 55.310554 18.010345
F 98.023620 9.004039 18.010345
F 98.023620 32.157297 18.010345
F 98.023620 55.310554 18.010345
F 71.288517 16.721795 18.010346
F 71.288517 39.875052 18.010346
F 71.288517 63.028310 18.010346
F 98.023620 16.721795 18.010346
F 98.023620 39.875052 18.010346
F 98.023620 63.028310 18.010346
F 53.465103 3.858875 21.648529
F 53.465103 27.012132 21.648529
F 53.465103 50.165390 21.648529
F 80.200206 3.858875 21.648529
F 80.200206 27.012132 21.648529
F 80.200206 50.165390 21.648529
F 53.465103 11.576625 21.648529
F 53.465103 34.729882 21.648529
F 53.465103 57.883140 21.648529
F 80.200206 11.576625 21.648529
F 80.200206 34.729882 21.648529
F 80.200206 57.883140 21.648529
F 53.465103 19.294380 21.648529
F 53.465103 42.447638 21.648529
F 53.465103 65.600895 21.648529
F 80.200206 19.294380 21.648529
F 80.200206 42.447638 21.648529
F 80.200206 65.600895 21.648529
F 62.376798 3.858875 21.648529
F 62.376798 27.012133 21.648529
F 62.376798 50.165390 21.648529
F 89.111901 3.858875 21.648529
F 89.111901 27.012133 21.648529
F 89.111901 50.165390 21.648529
F 62.376798 11.576625 21.648529
F 62.376798 34.729883 21.648529
F 62.376798 57.883140 21.648529
F 89.111901 11.576625 21.648529
F 89.111901 34.729883 21.648529
F 89.111901 57.883140 21.648529
F 62.376798 19.294380 21.648530
F 62.376798 42.447638 21.648530
F 62.376798 65.600896 21.648530
F 89.111901 19.294380 21.648530
F 89.111901 42.447638 21.648530
F 89.111901 65.600896 21.648530
F 71.288503 3.858876 21.648530
F 71.288503 27.012134 21.648530
F 71.288503 50.165391 21.648530
F 98.023607 3.858876 21.648530
F 98.023607 27.012134 21.648530
F 98.023607 50.165391 21.648530
F 71.288503 11.576626 21.648530
F 71.288503 34.729884 21.648530
F 71.288503 57.883141 21.648530
F 98.023607 11.576626 21.648530
F 98.023607 34.729884 21.648530
F 98.023607 57.883141 21.648530
F 71.288503 19.294382 21.648531
F 71.288503 42.447639 21.648531
F 71.288503 65.600897 21.648531
F 98.023607 19.294382 21.648531
F 98.023607 42.447639 21.648531
F 98.023607 65.600897 21.648531
F 53.465114 3.858875 18.919892
F 53.465114 27.012133 18.919892
F 53.465114 50.165390 18.919892
F 80.200218 3.858875 18.919892
F 80.200218 27.012133 18.919892
F 80.200218 50.165390 18.919892
F 53.465114 11.576625 18.919891
F 53.465114 34.729883 18.919891
F 53.465114 57.883140 18.919891
F 80.200218 11.576625 18.919891
F 80.200218 34.729883 18.919891
F 80.200218 57.883140 18.919891
F 53.465114 19.294381 18.919891
F 53.465114 42.447638 18.919891
F 53.465114 65.600896 18.919891
F 80.200218 19.294381 18.919891
F 80.200218 42.447638 18.919891
F 80.200218 65.600896 18.919891
F 62.376811 3.858875 18.919891
F 62.376811 27.012133 18.919891
F 62.376811 50.165390 18.919891
F 89.111914 3.858875 18.919891
F 89.111914 27.012133 18.919891
F 89.111914 50.165390 18.919891
F 62.376811 11.576625 18.919891
F 62.376811 34.729883 18.919891
F 62.376811 57.883140 18.919891
F 89.111914 11.576625 18.919891
F 89.111914 34.729883 18.919891
F 89.111914 57.883140 18.919891
F 62.376811 19.294381 18.919891
F 62.376811 42.447638 18.919891
F 62.376811 65.600896 18.919891
F 89.111914 19.294381 18.919891
F 89.111914 42.447638 18.919891
F 89.111914 65.600896 18.919891
F 71.288515 3.858876 18.919890
F 71.288515 27.012133 18.919890
F 71.288515 50.165391 18.919890
F 98.023619 3.858876 18.919890
F 98.023619 27.012133 18.919890
F 98.023619 50.165391 18.919890
F 71.288515 11.576626 18.919890
F 71.288515 34.729883 18.919890
F 71.288515 57.883141 18.919890
F 98.023619 11.576626 18.919890
F 98.023619 34.729883 18.919890
F 98.023619 57.883141 18.919890
F 71.288515 19.294381 18.919890
F 71.288515 42.447639 18.919890
F 71.288515 65.600896 18.919890
F 98.023619 19.294381 18.919890
F 98.023619 42.447639 18.919890
F 98.023619 65.600896 18.919890
F 53.465104 1.286291 15.281707
F 53.465104 24.439549 15.281707
F 53.465104 47.592806 15.281707
F 80.200208 1.286291 15.281707
F 80.200208 24.439549 15.281707
F 80.200208 47.592806 15.281707
F 53.465104 9.004040 15.281707
F 53.465104 32.157298 15.281707
F 53.465104 55.310555 15.281707
F 80.200208 9.004040 15.281707
F 80.200208 32.157298 15.281707
F 80.200208 55.310555 15.281707
F 53.465104 16.721796 15.281706
F 53.465104 39.875053 15.281706
F 53.465104 63.028311 15.281706
F 80.200208 16.721796 15.281706
F 80.200208 39.875053 15.281706
F 80.200208 63.028311 15.281706
F 62.376800 1.286291 15.281707
F 62.376800 24.439548 15.281707
F 62.376800 47.592806 15.281707
F 89.111904 1.286291 15.281707
F 89.111904 24.439548 15.281707
F 89.111904 47.592806 15.281707
F 62.376800 9.004040 15.281707
F 62.376800 32.157298 15.281707
F 62.376800 55.310555 15.281707
F 89.111904 9.004040 15.281707
F 89.111904 32.157298 15.281707
F 89.111904 55.310555 15.281707
F 62.376800 16.721795 15.281706
F 62.376800 39.875053 15.281706
F 62.376800 63.028310 15.281706
F 89.111904 16.721795 15.281706
F 89.111904 39.875053 15.281706
F 89.111904 63.028310 15.281706
F 71.288505 1.286290 15.281705
F 71.288505 24.439547 15.281705
F 71.288505 47.592805 15.281705
F 98.023608 1.286290 15.281705
F 98.023608 24.439547 15.281705
F 98.023608 47.592805 15.281705
F 71.288505 9.004039 15.281705
F 71.288505 32.157296 15.281705
F 71.288505 55.310554 15.281705
F 98.023608 9.004039 15.281705
F 98.023608 32.157296 15.281705
F 98.023608 55.310554 15.281705
F 71.288505 16.721794 15.281705
F 71.288505 39.875052 15.281705
F 71.288505 63.028309 15.281705
F 98.023608 16.721794 15.281705
F 98.023608 39.875052 15.281705
F 98.023608 63.028309 15.281705
F 55.693041 7.717750 18.919892
F 55.693041 30.871007 18.919892
F 55.693041 54.024265 18.919892
F 82.428144 7.717750 18.919892
F 82.428144 30.871007 18.919892
F 82.428144 54.024265 18.919892
F 55.693041 15.435503 18.919891
F 55.693041 38.588760 18.919891
F 55.693041 61.742018 18.919891
F 82.428144 15.435503 18.919891
F 82.428144 38.588760 18.919891
F 82.428144 61.742018 18.919891
F 55.693041 0.000000 18.919891
F 55.693041 23.153258 18.919891
F 55.693041 46.306515 18.919891
F 82.428144 0.000000 18.919891
F 82.428144 23.153258 18.919891
F 82.428144 46.306515 18.919891
F 64.604739 7.717750 18.919892
F 64.604739 30.871007 18.919892
F 64.604739 54.024265 18.919892
F 91.339842 7.717750 18.919892
F 91.339842 30.871007 18.919892
F 91.339842 54.024265 18.919892
F 64.604739 15.435502 18.919890
F 64.604739 38.588760 18.919890
F 64.604739 61.742017 18.919890
F 91.339842 15.435502 18.919890
F 91.339842 38.588760 18.919890
F 91.339842 61.742017 18.919890
F 64.604739 0.000000 18.919891
F 64.604739 23.153258 18.919891
F 64.604739 46.306515 18.919891
F 91.339842 0.000000 18.919891
F 91.339842 23.153258 18.919891
F 91.339842 46.306515 18.919891
F 73.516443 7.717750 18.919891
F 73.516443 30.871008 18.919891
F 73.516443 54.024265 18.919891
F 100.251547 7.717750 18.919891
F 100.251547 30.871008 18.919891
F 100.251547 54.024265 18.919891
F 73.516443 15.435503 18.919890
F 73.516443 38.588760 18.919890
F 73.516443 61.742018 18.919890
F 100.251547 15.435503 18.919890
F 100.251547 38.588760 18.919890
F 100.251547 61.742018 18.919890
F 73.516443 0.000001 18.919891
F 73.516443 23.153258 18.919891
F 73.516443 46.306516 18.919891
F 100.251547 0.000001 18.919891
F 100.251547 23.153258 18.919891
F 100.251547 46.306516 18.919891
F 55.693026 5.145166 15.281707
F 55.693026 28.298423 15.281707
F 55.693026 51.451681 15.281707
F 82.428130 5.145166 15.281707
F 82.428130 28.298423 15.281707
F 82.428130 51.451681 15.281707
F 55.693026 12.862918 15.281706
F 55.693026 36.016175 15.281706
F 55.693026 59.169433 15.281706
F 82.428130 12.862918 15.281706
F 82.428130 36.016175 15.281706
F 82.428130 59.169433 15.281706
F 55.693026 20.580673 15.281707
F 55.693026 43.733931 15.281707
F 55.693026 66.887188 15.281707
F 82.428130 20.580673 15.281707
F 82.428130 43.733931 15.281707
F 82.428130 66.887188 15.281707
F 64.604723 5.145165 15.281706
F 64.604723 28.298422 15.281706
F 64.604723 51.451680 15.281706
F 91.339826 5.145165 15.281706
F 91.339826 28.298422 15.281706
F 91.339826 51.451680 15.281706
F 64.604723 12.862917 15.281705
F 64.604723 36.016174 15.281705
F 64.604723 59.169432 15.281705
F 91.339826 12.862917 15.281705
F 91.339826 36.016174 15.281705
F 91.339826 59.169432 15.281705
F 64.604723 20.580672 15.281706
F 64.604723 43.733930 15.281706
F 64.604723 66.887187 15.281706
F 91.339826 20.580672 15.281706
F 91.339826 43.733930 15.281706
F 91.339826 66.887187 15.281706
F 73.516430 5.145164 15.281706
F 73.516430 28.298422 15.281706
F 73.516430 51.451679 15.281706
F 100.251534 5.145164 15.281706
F 100.251534 28.298422 15.281706
F 100.251534 51.451679 15.281706
F 73.516430 12.862916 15.281705
F 73.516430 36.016174 15.281705
F 73.516430 59.169431 15.281705
F 100.251534 12.862916 15.281705
F 100.251534 36.016174 15.281705
F 100.251534 59.169431 15.281705
F 73.516430 20.580672 15.281706
F 73.516430 43.733929 15.281706
F 73.516430 66.887187 15.281706
F 100.251534 20.580672 15.281706
F 100.251534 43.733929 15.281706
F 100.251534 66.887187 15.281706
F 55.693038 5.145165 18.010344
F 55.693038 28.298423 18.010344
F 55.693038 51.451680 18.010344
F 82.428142 5.145165 18.010344
F 82.428142 28.298423 18.010344
F 82.428142 51.451680 18.010344
F 55.693038 12.862917 18.010345
F 55.693038 36.016175 18.010345
F 55.693038 59.169432 18.010345
F 82.428142 12.862917 18.010345
F 82.428142 36.016175 18.010345
F 82.428142 59.169432 18.010345
F 55.693038 20.580673 18.010344
F 55.693038 43.733930 18.010344
F 55.693038 66.887188 18.010344
F 82.428142 20.580673 18.010344
F 82.428142 43.733930 18.010344
F 82.428142 66.887188 18.010344
F 64.604736 5.145165 18.010344
F 64.604736 28.298422 18.010344
F 64.604736 51.451680 18.010344
F 91.339839 5.145165 18.010344
F 91.339839 28.298422 18.010344
F 91.339839 51.451680 18.010344
F 64.604736 12.862917 18.010345
F 64.604736 36.016175 18.010345
F 64.604736 59.169432 18.010345
F 91.339839 12.862917 18.010345
F 91.339839 36.016175 18.010345
F 91.339839 59.169432 18.010345
F 64.604736 20.580672 18.010345
F 64.604736 43.733930 18.010345
F 64.604736 66.887187 18.010345
F 91.339839 20.580672 18.010345
F 91.339839 43.733930 18.010345
F 91.339839 66.887187 18.010345
F 73.516442 5.145164 18.010345
F 73.516442 28.298422 18.010345
F 73.516442 51.451679 18.010345
F 100.251545 5.145164 18.010345
F 100.251545 28.298422 18.010345
F 100.251545 51.451679 18.010345
F 73.516442 12.862917 18.010346
F 73.516442 36.016174 18.010346
F 73.516442 59.169432 18.010346
F 100.251545 12.862917 18.010346
F 100.251545 36.016174 18.010346
F 100.251545 59.169432 18.010346
F 73.516442 20.580672 18.010345
F 73.516442 43.733929 18.010345
F 73.516442 66.887187 18.010345
F 100.251545 20.580672 18.010345
F 100.251545 43.733929 18.010345
F 100.251545 66.887187 18.010345
F 55.693028 7.717749 21.648529
F 55.693028 30.871007 21.648529
F 55.693028 54.024264 21.648529
F 82.428132 7.717749 21.648529
F 82.428132 30.871007 21.648529
F 82.428132 54.024264 21.648529
F 55.693028 15.435502 21.648530
F 55.693028 38.588760 21.648530
F 55.693028 61.742017 21.648530
F 82.428132 15.435502 21.648530
F 82.428132 38.588760 21.648530
F 82.428132 61.742017 21.648530
F 55.693028 0.000000 21.648529
F 55.693028 23.153257 21.648529
F 55.693028 46.306515 21.648529
F 82.428132 0.000000 21.648529
F 82.428132 23.153257 21.648529
F 82.428132 46.306515 21.648529
F 64.604725 7.717750 21.648529
F 64.604725 30.871007 21.648529
F 64.604725 54.024265 21.648529
F 91.339829 7.717750 21.648529
F 91.339829 30.871007 21.648529
F 91.339829 54.024265 21.648529
F 64.604725 15.435503 21.648530
F 64.604725 38.588760 21.648530
F 64.604725 61.742018 21.648530
F 91.339829 15.435503 21.648530
F 91.339829 38.588760 21.648530
F 91.339829 61.742018 21.648530
F 64.604725 0.000000 21.648529
F 64.604725 23.153258 21.648529
F 64.604725 46.306515 21.648529
F 91.339829 0.000000 21.648529
F 91.339829 23.153258 21.648529
F 91.339829 46.306515 21.648529
F 73.516432 7.717751 21.648530
F 73.516432 30.871008 21.648530
F 73.516432 54.024266 21.648530
F 100.251535 7.717751 21.648530
F 100.251535 30.871008 21.648530
F 100.251535 54.024266 21.648530
F 73.516432 15.435503 21.648531
F 73.516432 38.588761 21.648531
F 73.516432 61.742018 21.648531
F 100.251535 15.435503 21.648531
F 100.251535 38.588761 21.648531
F 100.251535 61.742018 21.648531
F 73.516432 0.000001 21.648530
F 73.516432 23.153259 21.648530
F 73.516432 46.306516 21.648530
F 100.251535 0.000001 21.648530
F 100.251535 23.153259 21.648530
F 100.251535 46.306516 21.648530
F 57.920965 1.286291 18.010344
F 57.920965 24.439548 18.010344
F 57.920965 47.592806 18.010344
F 84.656068 1.286291 18.010344
F 84.656068 24.439548 18.010344
F 84.656068 47.592806 18.010344
F 57.920965 9.004040 18.010344
F 57.920965 32.157298 18.010344
F 57.920965 55.310555 18.010344
F 84.656068 9.004040 18.010344
F 84.656068 32.157298 18.010344
F 84.656068 55.310555 18.010344
F 57.920965 16.721795 18.010345
F 57.920965 39.875053 18.010345
F 57.920965 63.028310 18.010345
F 84.656068 16.721795 18.010345
F 84.656068 39.875053 18.010345
F 84.656068 63.028310 18.010345
F 66.832664 1.286290 18.010345
F 66.832664 24.439548 18.010345
F 66.832664 47.592806 18.010345
F 93.567767 1.286290 18.010345
F 93.567767 24.439548 18.010345
F 93.567767 47.592806 18.010345
F 66.832664 9.004040 18.010345
F 66.832664 32.157297 18.010345
F 66.832664 55.310555 18.010345
F 93.567767 9.004040 18.010345
F 93.567767 32.157297 18.010345
F 93.567767 55.310555 18.010345
F 66.832664 16.721795 18.010345
F 66.832664 39.875053 18.010345
F 66.832664 63.028310 18.010345
F 93.567767 16.721795 18.010345
F 93.567767 39.875053 18.010345
F 93.567767 63.028310 18.010345
F 75.744369 1.286290 18.010345
F 75.744369 24.439548 18.010345
F 75.744369 47.592805 18.010345
F 102.479473 1.286290 18.010345
F 102.479473 24.439548 18.010345
F 102.479473 47.592805 18.010345
F 75.744369 9.004040 18.010345
F 75.744369 32.157297 18.010345
F 75.744369 55.310555 18.010345
F 102.479473 9.004040 18.010345
F 102.479473 32.157297 18.010345
F 102.479473 55.310555 18.010345
F 75.744369 16.721795 18.010345
F 75.744369 39.875052 18.010345
F 75.744369 63.028310 18.010345
F 102.479473 16.721795 18.010345
F 102.479473 39.875052 18.010345
F 102.479473 63.028310 18.010345
F 57.920950 3.858875 21.648529
F 57.920950 27.012132 21.648529
F 57.920950 50.165390 21.648529
F 84.656053 3.858875 21.648529
F 84.656053 27.012132 21.648529
F 84.656053 50.165390 21.648529
F 57.920950 11.576625 21.648529
F 57.920950 34.729882 21.648529
F 57.920950 57.883140 21.648529
F 84.656053 11.576625 21.648529
F 84.656053 34.729882 21.648529
F 84.656053 57.883140 21.648529
F 57.920950 19.294380 21.648529
F 57.920950 42.447638 21.648529
F 57.920950 65.600895 21.648529
F 84.656053 19.294380 21.648529
F 84.656053 42.447638 21.648529
F 84.656053 65.600895 21.648529
F 66.832649 3.858876 21.648530
F 66.832649 27.012134 21.648530
F 66.832649 50.165391 21.648530
F 93.567753 3.858876 21.648530
F 93.567753 27.012134 21.648530
F 93.567753 50.165391 21.648530
F 66.832649 11.576626 21.648530
F 66.832649 34.729884 21.648530
F 66.832649 57.883141 21.648530
F 93.567753 11.576626 21.648530
F 93.567753 34.729884 21.648530
F 93.567753 57.883141 21.648530
F 66.832649 19.294382 21.648530
F 66.832649 42.447639 21.648530
F 66.832649 65.600897 21.648530
F 93.567753 19.294382 21.648530
F 93.567753 42.447639 21.648530
F 93.567753 65.600897 21.648530
F 75.744356 3.858875 21.648529
F 75.744356 27.012133 21.648529
F 75.744356 50.165390 21.648529
F 102.479460 3.858875 21.648529
F 102.479460 27.012133 21.648529
F 102.479460 50.165390 21.648529
F 75.744356 11.576625 21.648530
F 75.744356 34.729883 21.648530
F 75.744356 57.883140 21.648530
F 102.479460 11.576625 21.648530
F 102.479460 34.729883 21.648530
F 102.479460 57.883140 21.648530
F 75.744356 19.294381 21.648530
F 75.744356 42.447638 21.648530
F 75.744356 65.600896 21.648530
F 102.479460 19.294381 21.648530
F 102.479460 42.447638 21.648530
F 102.479460 65.600896 21.648530
F 57.920962 3.858875 18.919892
F 57.920962 27.012133 18.919892
F 57.920962 50.165390 18.919892
F 84.656065 3.858875 18.919892
F 84.656065 27.012133 18.919892
F 84.656065 50.165390 18.919892
F 57.920962 11.576625 18.919891
F 57.920962 34.729883 18.919891
F 57.920962 57.883140 18.919891
F 84.656065 11.576625 18.919891
F 84.656065 34.729883 18.919891
F 84.656065 57.883140 18.919891
F 57.920962 19.294381 18.919891
F 57.920962 42.447638 18.919891
F 57.920962 65.600896 18.919891
F 84.656065 19.294381 18.919891
F 84.656065 42.447638 18.919891
F 84.656065 65.600896 18.919891
F 66.832662 3.858876 18.919891
F 66.832662 27.012133 18.919891
F 66.832662 50.165391 18.919891
F 93.567765 3.858876 18.919891
F 93.567765 27.012133 18.919891
F 93.567765 50.165391 18.919891
F 66.832662 11.576626 18.919891
F 66.832662 34.729883 18.919891
F 66.832662 57.883141 18.919891
F 93.567765 11.576626 18.919891
F 93.567765 34.729883 18.919891
F 93.567765 57.883141 18.919891
F 66.832662 19.294381 18.919890
F 66.832662 42.447639 18.919890
F 66.832662 65.600896 18.919890
F 93.567765 19.294381 18.919890
F 93.567765 42.447639 18.919890
F 93.567765 65.600896 18.919890
F 75.744368 3.858875 18.919891
F 75.744368 27.012133 18.919891
F 75.744368 50.165390 18.919891
F 102.479471 3.858875 18.919891
F 102.479471 27.012133 18.919891
F 102.479471 50.165390 18.919891
F 75.744368 11.576625 18.919891
F 75.744368 34.729883 18.919891
F 75.744368 57.883140 18.919891
F 102.479471 11.576625 18.919891
F 102.479471 34.729883 18.919891
F 102.479471 57.883140 18.919891
F 75.744368 19.294381 18.919891
F 75.744368 42.447638 18.919891
F 75.744368 65.600896 18.919891
F 102.479471 19.294381 18.919891
F 102.479471 42.447638 18.919891
F 102.479471 65.600896 18.919891
F 57.920952 1.286291 15.281707
F 57.920952 24.439549 15.281707
F 57.920952 47.592806 15.281707
F 84.656055 1.286291 15.281707
F 84.656055 24.439549 15.281707
F 84.656055 47.592806 15.281707
F 57.920952 9.004041 15.281707
F 57.920952 32.157298 15.281707
F 57.920952 55.310556 15.281707
F 84.656055 9.004041 15.281707
F 84.656055 32.157298 15.281707
F 84.656055 55.310556 15.281707
F 57.920952 16.721796 15.281706
F 57.920952 39.875053 15.281706
F 57.920952 63.028311 15.281706
F 84.656055 16.721796 15.281706
F 84.656055 39.875053 15.281706
F 84.656055 63.028311 15.281706
F 66.832651 1.286290 15.281706
F 66.832651 24.439547 15.281706
F 66.832651 47.592805 15.281706
F 93.567754 1.286290 15.281706
F 93.567754 24.439547 15.281706
F 93.567754 47.592805 15.281706
F 66.832651 9.004039 15.281706
F 66.832651 32.157297 15.281706
F 66.832651 55.310554 15.281706
F 93.567754 9.004039 15.281706
F 93.567754 32.157297 15.281706
F 93.567754 55.310554 15.281706
F 66.832651 16.721795 15.281705
F 66.832651 39.875052 15.281705
F 66.832651 63.028310 15.281705
F 93.567754 16.721795 15.281705
F 93.567754 39.875052 15.281705
F 93.567754 63.028310 15.281705
F 75.744358 1.286290 15.281706
F 75.744358 24.439548 15.281706
F 75.744358 47.592805 15.281706
F 102.479461 1.286290 15.281706
F 102.479461 24.439548 15.281706
F 102.479461 47.592805 15.281706
F 75.744358 9.004039 15.281706
F 75.744358 32.157297 15.281706
F 75.744358 55.310555 15.281706
F 102.479461 9.004039 15.281706
F 102.479461 32.157297 15.281706
F 102.479461 55.310555 15.281706
F 75.744358 16.721795 15.281705
F 75.744358 39.875052 15.281705
F 75.744358 63.028310 15.281705
F 102.479461 16.721795 15.281705
F 102.479461 39.875052 15.281705
F 102.479461 63.028310 15.281705
F 60.148889 7.717750 18.919892
F 60.148889 30.871007 18.919892
F 60.148889 54.024265 18.919892
F 86.883992 7.717750 18.919892
F 86.883992 30.871007 18.919892
F 86.883992 54.024265 18.919892
F 60.148889 15.435502 18.919891
F 60.148889 38.588760 18.919891
F 60.148889 61.742018 18.919891
F 86.883992 15.435502 18.919891
F 86.883992 38.588760 18.919891
F 86.883992 61.742018 18.919891
F 60.148889 0.000000 18.919892
F 60.148889 23.153258 18.919892
F 60.148889 46.306515 18.919892
F 86.883992 0.000000 18.919892
F 86.883992 23.153258 18.919892
F 86.883992 46.306515 18.919892
F 69.060590 7.717750 18.919891
F 69.060590 30.871008 18.919891
F 69.060590 54.024265 18.919891
F 95.795694 7.717750 18.919891
F 95.795694 30.871008 18.919891
F 95.795694 54.024265 18.919891
F 69.060590 15.435503 18.919890
F 69.060590 38.588760 18.919890
F 69.060590 61.742018 18.919890
F 95.795694 15.435503 18.919890
F 95.795694 38.588760 18.919890
F 95.795694 61.742018 18.919890
F 69.060590 0.000001 18.919891
F 69.060590 23.153258 18.919891
F 69.060590 46.306516 18.919891
F 95.795694 0.000001 18.919891
F 95.795694 23.153258 18.919891
F 95.795694 46.306516 18.919891
F 77.972295 7.717750 18.919892
F 77.972295 30.871007 18.919892
F 77.972295 54.024265 18.919892
F 104.707398 7.717750 18.919892
F 104.707398 30.871007 18.919892
F 104.707398 54.024265 18.919892
F 77.972295 15.435502 18.919891
F 77.972295 38.588760 18.919891
F 77.972295 61.742018 18.919891
F 104.707398 15.435502 18.919891
F 104.707398 38.588760 18.919891
F 104.707398 61.742018 18.919891
F 77.972295 0.000000 18.919891
F 77.972295 23.153258 18.919891
F 77.972295 46.306515 18.919891
F 104.707398 0.000000 18.919891
F 104.707398 23.153258 18.919891
F 104.707398 46.306515 18.919891
F 60.148874 5.145165 15.281707
F 60.148874 28.298423 15.281707
F 60.148874 51.451680 15.281707
F 86.883977 5.145165 15.281707
F 86.883977 28.298423 15.281707
F 86.883977 51.451680 15.281707
F 60.148874 12.862918 15.281706
F 60.148874 36.016175 15.281706
F 60.148874 59.169433 15.281706
F 86.883977 12.862918 15.281706
F 86.883977 36.016175 15.281706
F 86.883977 59.169433 15.281706
F 60.148874 20.580673 15.281707
F 60.148874 43.733930 15.281707
F 60.148874 66.887188 15.281707
F 86.883977 20.580673 15.281707
F 86.883977 43.733930 15.281707
F 86.883977 66.887188 15.281707
F 69.060576 5.145164 15.281706
F 69.060576 28.298421 15.281706
F 69.060576 51.451679 15.281706
F 95.795680 5.145164 15.281706
F 95.795680 28.298421 15.281706
F 95.795680 51.451679 15.281706
F 69.060576 12.862916 15.281705
F 69.060576 36.016174 15.281705
F 69.060576 59.169431 15.281705
F 95.795680 12.862916 15.281705
F 95.795680 36.016174 15.281705
F 95.795680 59.169431 15.281705
F 69.060576 20.580671 15.281705
F 69.060576 43.733929 15.281705
F 69.060576 66.887186 15.281705
F 95.795680 20.580671 15.281705
F 95.795680 43.733929 15.281705
F 95.795680 66.887186 15.281705
F 77.972282 5.145165 15.281707
F 77.972282 28.298423 15.281707
F 77.972282 51.451680 15.281707
F 104.707385 5.145165 15.281707
F 104.707385 28.298423 15.281707
F 104.707385 51.451680 15.281707
F 77.972282 12.862917 15.281706
F 77.972282 36.016175 15.281706
F 77.972282 59.169432 15.281706
F 104.707385 12.862917 15.281706
F 104.707385 36.016175 15.281706
F 104.707385 59.169432 15.281706
F 77.972282 20.580673 15.281707
F 77.972282 43.733930 15.281707
F 77.972282 66.887188 15.281707
F 104.707385 20.580673 15.281707
F 104.707385 43.733930 15.281707
F 104.707385 66.887188 15.281707
F 60.148886 5.145165 18.010344
F 60.148886 28.298423 18.010344
F 60.148886 51.451680 18.010344
F 86.883990 5.145165 18.010344
F 86.883990 28.298423 18.010344
F 86.883990 51.451680 18.010344
F 60.148886 12.862917 18.010345
F 60.148886 36.016175 18.010345
F 60.148886 59.169432 18.010345
F 86.883990 12.862917 18.010345
F 86.883990 36.016175 18.010345
F 86.883990 59.169432 18.010345
F 60.148886 20.580673 18.010344
F 60.148886 43.733930 18.010344
F 60.148886 66.887188 18.010344
F 86.883990 20.580673 18.010344
F 86.883990 43.733930 18.010344
F 86.883990 66.887188 18.010344
F 69.060589 5.145164 18.010345
F 69.060589 28.298422 18.010345
F 69.060589 51.451679 18.010345
F 95.795692 5.145164 18.010345
F 95.795692 28.298422 18.010345
F 95.795692 51.451679 18.010345
F 69.060589 12.862917 18.010346
F 69.060589 36.016174 18.010346
F 69.060589 59.169432 18.010346
F 95.795692 12.862917 18.010346
F 95.795692 36.016174 18.010346
F 95.795692 59.169432 18.010346
F 69.060589 20.580672 18.010345
F 69.060589 43.733929 18.010345
F 69.060589 66.887187 18.010345
F 95.795692 20.580672 18.010345
F 95.795692 43.733929 18.010345
F 95.795692 66.887187 18.010345
F 77.972293 5.145165 18.010344
F 77.972293 28.298423 18.010344
F 77.972293 51.451680 18.010344
F 104.707396 5.145165 18.010344
F 104.707396 28.298423 18.010344
F 104.707396 51.451680 18.010344
F 77.972293 12.862917 18.010345
F 77.972293 36.016175 18.010345
F 77.972293 59.169432 18.010345
F 104.707396 12.862917 18.010345
F 104.707396 36.016175 18.010345
F 104.707396 59.169432 18.010345
F 77.972293 20.580672 18.010344
F 77.972293 43.733930 18.010344
F 77.972293 66.887188 18.010344
F 104.707396 20.580672 18.010344
F 104.707396 43.733930 18.010344
F 104.707396 66.887188 18.010344
F 60.148876 7.717749 21.648529
F 60.148876 30.871007 21.648529
F 60.148876 54.024264 21.648529
F 86.883979 7.717749 21.648529
F 86.883979 30.871007 21.648529
F 86.883979 54.024264 21.648529
F 60.148876 15.435502 21.648530
F 60.148876 38.588760 21.648530
F 60.148876 61.742017 21.648530
F 86.883979 15.435502 21.648530
F 86.883979 38.588760 21.648530
F 86.883979 61.742017 21.648530
F 60.148876 0.000000 21.648529
F 60.148876 23.153257 21.648529
F 60.148876 46.306515 21.648529
F 86.883979 0.000000 21.648529
F 86.883979 23.153257 21.648529
F 86.883979 46.306515 21.648529
F 69.060578 7.717751 21.648530
F 69.060578 30.871008 21.648530
F 69.060578 54.024266 21.648530
F 95.795681 7.717751 21.648530
F 95.795681 30.871008 21.648530
F 95.795681 54.024266 21.648530
F 69.060578 15.435503 21.648531
F 69.060578 38.588761 21.648531
F 69.060578 61.742018 21.648531
F 95.795681 15.435503 21.648531
F 95.795681 38.588761 21.648531
F 95.795681 61.742018 21.648531
F 69.060578 0.000001 21.648530
F 69.060578 23.153259 21.648530
F 69.060578 46.306516 21.648530
F 95.795681 0.000001 21.648530
F 95.795681 23.153259 21.648530
F 95.795681 46.306516 21.648530
F 77.972283 7.717750 21.648529
F 77.972283 30.871007 21.648529
F 77.972283 54.024265 21.648529
F 104.707387 7.717750 21.648529
F 104.707387 30.871007 21.648529
F 104.707387 54.024265 21.648529
F 77.972283 15.435502 21.648530
F 77.972283 38.588760 21.648530
F 77.972283 61.742017 21.648530
F 104.707387 15.435502 21.648530
F 104.707387 38.588760 21.648530
F 104.707387 61.742017 21.648530
F 77.972283 0.000000 21.648529
F 77.972283 23.153258 21.648529
F 77.972283 46.306515 21.648529
F 104.707387 0.000000 21.648529
F 104.707387 23.153258 21.648529
F 104.707387 46.306515 21.648529
