# Supplementary material for: Molecular-resolution imaging of ice crystallized from liquid water by cryogenic liquid-cell TEM
Source: Nat Commun. 2025 Sep 25;16:8342. doi: 10.1038/s41467-025-62451-0 (PMC12462463; doi:10.1038/s41467-025-62451-0)
Supplement: Supplementary file 9 — Supplementary Data 1 [file 41467_2025_62451_MOESM9_ESM.zip › supercell_4_3_1/0.8/minimized.xyz]

5184
F5184
F 0.096012 1.258840 2.958176
F 0.096012 8.976166 2.958176
F 9.140223 1.286363 2.853070
F 9.140223 9.003689 2.853070
F 0.073354 3.888457 6.578756
F 0.073354 11.605784 6.578756
F 9.110171 3.859160 6.491699
F 9.110171 11.576487 6.491699
F 0.174924 3.857486 3.827908
F 0.174924 11.574812 3.827908
F 9.131866 3.860038 3.763010
F 9.131866 11.577364 3.763010
F 0.132458 1.305018 0.208620
F 0.132458 9.022344 0.208620
F 9.050888 1.287385 0.124551
F 9.050888 9.004711 0.124551
F 2.413137 7.718058 3.699697
F 2.413137 0.000732 3.699697
F 11.360848 7.718193 3.794480
F 11.360848 0.000867 3.794480
F 2.342201 5.150860 0.066676
F 2.342201 12.868187 0.066676
F 11.278861 5.146340 0.155739
F 11.278861 12.863667 0.155739
F 2.398045 5.131026 2.802589
F 2.398045 12.848353 2.802589
F 11.370128 5.145446 2.883808
F 11.370128 12.862773 2.883808
F 2.376349 7.731300 6.436176
F 2.376349 0.013974 6.436176
F 11.339772 7.717486 6.522636
F 11.339772 0.000160 6.522636
F 4.661319 1.283300 2.795989
F 4.661319 9.000626 2.795989
F 13.598003 1.286870 2.914865
F 13.598003 9.004196 2.914865
F 4.634213 3.861707 6.431913
F 4.634213 11.579033 6.431913
F 13.567553 3.858762 6.553707
F 13.567553 11.576089 6.553707
F 4.659335 3.864926 3.699100
F 4.659335 11.582252 3.699100
F 13.589030 3.859390 3.825677
F 13.589031 11.576716 3.825677
F 4.586825 1.284787 0.063534
F 4.586825 9.002113 0.063534
F 13.507069 1.287823 0.186930
F 13.507069 9.005149 0.186930
F 6.897142 7.721454 3.729910
F 6.897142 0.004128 3.729910
F 15.816674 7.718042 3.856790
F 15.816674 0.000716 3.856790
F 6.816417 5.143296 0.091772
F 6.816418 12.860623 0.091772
F 15.734667 5.146488 0.218033
F 15.734667 12.863815 0.218033
F 6.907901 5.145046 2.821831
F 6.907901 12.862373 2.821831
F 15.825694 5.145560 2.945951
F 15.825695 12.862887 2.945951
F 6.879321 7.717480 6.460016
F 6.879321 0.000154 6.460016
F 15.795232 7.717401 6.584798
F 15.795232 0.000075 6.584798
F 0.041875 1.258914 10.205700
F 0.041875 8.976240 10.205700
F 9.060943 1.285929 10.128517
F 9.060943 9.003255 10.128517
F 0.009811 3.883543 13.840499
F 0.009811 11.600869 13.840499
F 9.011317 3.858760 13.764586
F 9.011316 11.576087 13.764586
F 0.122983 3.848682 11.089802
F 0.122983 11.566008 11.089802
F 9.048910 3.859098 11.036442
F 9.048910 11.576425 11.036442
F 0.152893 1.293159 7.454067
F 0.152893 9.010485 7.454067
F 9.098565 1.285713 7.400220
F 9.098565 9.003039 7.400220
F 2.343278 7.715404 10.966356
F 15.661591 12.861493 17.495049
F 11.277172 7.717423 11.067831
F 11.277172 0.000097 11.067831
F 2.383745 5.145118 7.330764
F 2.383745 12.862445 7.330763
F 11.327196 5.144809 7.431664
F 11.327196 12.862136 7.431664
F 2.337097 5.132537 10.067111
F 2.337097 12.849864 10.067111
F 11.290114 5.144827 10.159535
F 11.290114 12.862154 10.159535
F 2.296671 7.727625 13.702448
F 2.296671 0.010299 13.702448
F 11.240079 7.717289 13.795660
F 15.661591 5.144166 17.495049
F 4.589298 1.284266 10.067766
F 4.589298 9.001592 10.067766
F 13.517803 1.286200 10.190626
F 13.517803 9.003526 10.190626
F 4.543222 3.859902 13.703663
F 4.543222 11.577229 13.703663
F 13.467663 3.858619 13.826767
F 13.467663 11.575945 13.826767
F 4.584051 3.862463 10.972293
F 4.584051 11.579790 10.972292
F 13.505187 3.858665 11.099013
F 13.505187 11.575991 11.099013
F 4.629772 1.281809 7.335911
F 4.629772 8.999135 7.335911
F 13.555317 1.286270 7.462866
F 13.555317 9.003596 7.462866
F 6.815936 7.720080 11.003242
F 6.815936 0.002754 11.003242
F 15.732799 7.717324 11.130121
F 6.749887 12.862216 17.370053
F 6.864354 5.141770 7.366843
F 6.864354 12.859098 7.366843
F 15.782945 5.144941 7.493977
F 15.782945 12.862268 7.493977
F 6.831378 5.145217 10.096482
F 6.831378 12.862544 10.096482
F 15.745464 5.144883 10.221719
F 15.745464 12.862210 10.221719
F 6.783072 7.716512 13.732400
F 6.749887 5.144889 17.370052
F 15.695307 7.717266 13.857862
F 15.683018 12.862134 14.767042
F 15.683018 5.144806 14.767043
F 15.743578 7.715718 21.133807
F 8.977954 1.285433 17.401803
F 8.977954 9.002758 17.401803
F 0.033100 3.892406 21.143632
F 0.033100 11.609732 21.143632
F 9.058081 3.857640 21.041068
F 9.058081 11.574966 21.041068
F 6.767832 12.859754 14.640647
F 6.828547 7.715790 21.009724
F 0.072673 3.846190 18.392440
F 0.072673 11.563516 18.392440
F 8.969544 3.858207 18.312527
F 8.969544 11.575533 18.312527
F 0.093190 1.299392 14.733836
F 0.093190 9.016718 14.733836
F 8.999667 1.285843 14.673488
F 8.999667 9.003169 14.673488
F 2.278476 7.712961 18.253837
F 6.767832 5.142427 14.640647
F 11.197171 7.716684 18.343655
F 15.652569 7.716645 18.405891
F 2.303172 5.148069 14.607986
F 2.303172 12.865396 14.607986
F 11.227519 5.144742 14.704780
F 11.227519 12.862069 14.704779
F 2.265937 5.134071 17.345327
F 2.265937 12.851398 17.345327
F 11.206455 5.144167 17.432851
F 11.206455 12.861494 17.432851
F 2.330194 7.733569 20.991310
F 2.330194 0.016243 20.991310
F 11.288234 7.715776 21.071647
F 6.738607 0.001421 18.280056
F 4.511358 1.284403 17.342270
F 4.511358 9.001729 17.342270
F 13.433964 1.285490 17.463954
F 13.433964 9.002816 17.463954
F 4.580648 3.862222 20.985128
F 4.580648 11.579548 20.985128
F 13.515865 3.857090 21.102728
F 13.515865 11.574416 21.102728
F 4.510767 3.860431 18.252369
F 4.510767 11.577757 18.252368
F 13.424995 3.857977 18.374791
F 13.424995 11.575303 18.374791
F 4.538996 1.283219 14.610513
F 4.538996 9.000545 14.610513
F 13.455428 1.286145 14.735938
F 13.455428 9.003471 14.735938
F 6.738607 7.718747 18.280056
F 0.096012 24.410822 2.958176
F 0.096012 16.693495 2.958176
F 9.140223 24.438345 2.853070
F 9.140223 16.721017 2.853071
F 0.073354 27.040440 6.578756
F 0.073354 19.323113 6.578756
F 9.110171 27.011143 6.491699
F 9.110171 19.293815 6.491699
F 0.174924 27.009469 3.827908
F 0.174924 19.292142 3.827908
F 9.131866 27.012020 3.763010
F 9.131866 19.294693 3.763010
F 0.132458 24.457000 0.208620
F 0.132458 16.739672 0.208619
F 9.050888 24.439367 0.124551
F 9.050888 16.722039 0.124551
F 2.413137 15.435386 3.699697
F 2.413137 23.152714 3.699698
F 11.360848 15.435521 3.794480
F 11.360848 23.152849 3.794480
F 2.342202 20.585515 0.066676
F 11.278861 20.580996 0.155739
F 2.398045 20.565682 2.802589
F 11.370128 20.580102 2.883808
F 2.376349 15.448628 6.436176
F 2.376349 23.165956 6.436176
F 11.339772 15.434814 6.522636
F 11.339772 23.152142 6.522636
F 4.661319 24.435283 2.795989
F 4.661319 16.717955 2.795989
F 13.598003 24.438852 2.914865
F 13.598003 16.721525 2.914865
F 4.634213 27.013689 6.431913
F 4.634213 19.296362 6.431913
F 13.567553 27.010745 6.553707
F 13.567553 19.293418 6.553707
F 4.659335 27.016909 3.699100
F 4.659335 19.299581 3.699100
F 13.589030 27.011372 3.825677
F 13.589030 19.294045 3.825677
F 4.586825 24.436770 0.063534
F 4.586825 16.719442 0.063534
F 13.507069 24.439805 0.186930
F 13.507069 16.722478 0.186930
F 6.897142 15.438781 3.729910
F 6.897142 23.156110 3.729910
F 15.816674 15.435370 3.856790
F 15.816674 23.152699 3.856790
F 6.816418 20.577952 0.091772
F 15.734667 20.581144 0.218033
F 6.907901 20.579702 2.821831
F 15.825694 20.580216 2.945951
F 6.879321 15.434808 6.460016
F 6.879321 23.152136 6.460016
F 15.795232 15.434729 6.584798
F 15.795232 23.152058 6.584798
F 0.041875 24.410897 10.205700
F 0.041875 16.693569 10.205700
F 9.060943 24.437911 10.128517
F 9.060943 16.720583 10.128517
F 0.009811 27.035525 13.840499
F 0.009811 19.318198 13.840499
F 9.011316 27.010743 13.764586
F 9.011316 19.293415 13.764586
F 0.122983 27.000664 11.089802
F 0.122983 19.283337 11.089802
F 9.048910 27.011081 11.036442
F 9.048910 19.293754 11.036442
F 0.152893 24.445142 7.454067
F 0.152893 16.727814 7.454067
F 9.098565 24.437695 7.400220
F 9.098565 16.720368 7.400219
F 2.343278 15.432732 10.966355
F 2.343278 23.150060 10.966356
F 11.277172 15.434751 11.067831
F 11.277172 23.152079 11.067831
F 2.383745 20.579774 7.330764
F 11.327195 20.579465 7.431664
F 2.337097 20.567193 10.067112
F 11.290114 20.579483 10.159535
F 2.296671 15.444953 13.702448
F 2.296671 23.162281 13.702448
F 11.240079 15.434616 13.795660
F 11.240079 23.151945 13.795660
F 4.589298 24.436248 10.067766
F 4.589298 16.718920 10.067766
F 13.517803 24.438182 10.190626
F 13.517803 16.720854 10.190626
F 4.543222 27.011885 13.703663
F 4.543222 19.294557 13.703663
F 13.467663 27.010601 13.826767
F 13.467663 19.293274 13.826767
F 4.584051 27.014446 10.972293
F 4.584051 19.297119 10.972292
F 13.505187 27.010647 11.099013
F 13.505187 19.293320 11.099013
F 4.629772 24.433792 7.335911
F 4.629772 16.716464 7.335911
F 13.555317 24.438253 7.462866
F 13.555317 16.720925 7.462866
F 6.815936 15.437407 11.003242
F 6.815936 23.154736 11.003242
F 15.732799 15.434652 11.130121
F 15.732799 23.151980 11.130121
F 6.864354 20.576426 7.366843
F 15.782945 20.579597 7.493977
F 6.831378 20.579873 10.096482
F 15.745464 20.579539 10.221719
F 6.783072 15.433839 13.732400
F 6.783072 23.151168 13.732400
F 15.695307 15.434593 13.857862
F 15.695307 23.151922 13.857862
F 15.743578 23.150375 21.133807
F 15.743578 15.433046 21.133807
F 8.977954 24.437415 17.401803
F 8.977954 16.720087 17.401803
F 0.033100 27.044389 21.143632
F 0.033100 19.327062 21.143632
F 9.058081 27.009622 21.041068
F 9.058081 19.292295 21.041068
F 6.828547 23.150446 21.009724
F 6.828547 15.433118 21.009725
F 0.072673 26.998172 18.392440
F 0.072673 19.280845 18.392440
F 8.969544 27.010189 18.312527
F 8.969544 19.292862 18.312527
F 0.093190 24.451374 14.733836
F 0.093190 16.734046 14.733836
F 8.999667 24.437825 14.673488
F 8.999667 16.720498 14.673488
F 2.278476 15.430289 18.253837
F 2.278476 23.147618 18.253837
F 11.197171 15.434012 18.343655
F 11.197171 23.151340 18.343655
F 2.303172 20.582725 14.607986
F 11.227519 20.579397 14.704780
F 2.265937 20.568727 17.345327
F 11.206455 20.578823 17.432851
F 2.330194 15.450897 20.991310
F 2.330194 23.168226 20.991310
F 11.288234 15.433104 21.071647
F 11.288234 23.150433 21.071647
F 4.511358 24.436386 17.342270
F 4.511358 16.719058 17.342270
F 13.433964 24.437473 17.463954
F 13.433964 16.720145 17.463954
F 4.580648 27.014204 20.985128
F 4.580648 19.296877 20.985128
F 13.515865 27.009072 21.102728
F 13.515865 19.291745 21.102728
F 4.510767 27.012414 18.252368
F 4.510767 19.295086 18.252368
F 13.424995 27.009959 18.374791
F 13.424995 19.292632 18.374791
F 4.538996 24.435201 14.610513
F 4.538996 16.717873 14.610513
F 13.455428 24.438127 14.735938
F 13.455428 16.720799 14.735938
F 6.738607 15.436074 18.280056
F 6.738607 23.153403 18.280056
F 15.652569 15.433973 18.405891
F 15.652569 23.151301 18.405891
F 6.767832 20.577083 14.640647
F 15.683019 20.579462 14.767042
F 6.749887 20.579545 17.370053
F 15.661591 20.578822 17.495049
F 0.096012 32.128148 2.958176
F 0.096012 39.845477 2.958176
F 9.140223 32.155671 2.853070
F 9.140223 39.873000 2.853071
F 0.073354 34.757766 6.578756
F 9.110171 34.728469 6.491699
F 0.174924 34.726795 3.827908
F 9.131866 34.729347 3.763010
F 0.132458 32.174326 0.208620
F 0.132458 39.891655 0.208619
F 9.050888 32.156693 0.124551
F 9.050888 39.874022 0.124551
F 2.413137 30.870040 3.699698
F 2.413137 38.587368 3.699697
F 11.360848 30.870175 3.794480
F 11.360848 38.587503 3.794480
F 2.342201 28.302842 0.066676
F 2.342201 36.020169 0.066676
F 11.278861 28.298322 0.155739
F 11.278861 36.015649 0.155739
F 2.398045 28.283008 2.802589
F 2.398045 36.000335 2.802589
F 11.370128 28.297428 2.883808
F 11.370128 36.014756 2.883808
F 2.376349 30.883282 6.436176
F 2.376349 38.600610 6.436176
F 11.339772 30.869468 6.522636
F 11.339772 38.586796 6.522636
F 4.661319 32.152609 2.795989
F 4.661319 39.869937 2.795989
F 13.598003 32.156178 2.914865
F 13.598003 39.873507 2.914865
F 4.634213 34.731016 6.431913
F 13.567553 34.728071 6.553707
F 4.659335 34.734235 3.699100
F 13.589030 34.728698 3.825677
F 4.586825 32.154095 0.063534
F 4.586825 39.871424 0.063534
F 13.507069 32.157131 0.186930
F 13.507069 39.874460 0.186930
F 6.897142 30.873436 3.729910
F 6.897142 38.590764 3.729910
F 15.816674 30.870025 3.856791
F 15.816674 38.587352 3.856790
F 6.816417 28.295278 0.091772
F 6.816418 36.012605 0.091772
F 15.734667 28.298470 0.218033
F 15.734667 36.015797 0.218033
F 6.907901 28.297028 2.821831
F 6.907901 36.014355 2.821831
F 15.825695 28.297542 2.945951
F 15.825694 36.014869 2.945951
F 6.879321 30.869462 6.460016
F 6.879321 38.586790 6.460016
F 15.795232 30.869383 6.584798
F 15.795232 38.586711 6.584798
F 0.041875 32.128223 10.205700
F 0.041875 39.845551 10.205700
F 9.060943 32.155237 10.128517
F 9.060943 39.872565 10.128517
F 0.009811 34.752851 13.840499
F 9.011316 34.728069 13.764586
F 0.122983 34.717990 11.089802
F 9.048910 34.728407 11.036442
F 0.152893 32.162467 7.454067
F 0.152893 39.879796 7.454067
F 9.098565 32.155021 7.400220
F 9.098565 39.872350 7.400219
F 2.343278 30.867386 10.966356
F 2.343278 38.584714 10.966355
F 11.277172 30.869405 11.067831
F 11.277172 38.586733 11.067831
F 2.383745 28.297100 7.330764
F 2.383745 36.014427 7.330763
F 11.327195 28.296791 7.431664
F 11.327196 36.014118 7.431664
F 2.337097 28.284520 10.067111
F 2.337097 36.001847 10.067111
F 11.290114 28.296809 10.159535
F 11.290114 36.014137 10.159535
F 2.296671 30.879607 13.702448
F 2.296671 38.596935 13.702448
F 11.240079 30.869271 13.795660
F 11.240079 38.586599 13.795660
F 4.589298 32.153574 10.067766
F 4.589298 39.870902 10.067766
F 13.517803 32.155508 10.190626
F 13.517803 39.872836 10.190626
F 4.543222 34.729211 13.703663
F 13.467663 34.727927 13.826767
F 4.584051 34.731772 10.972292
F 13.505187 34.727973 11.099013
F 4.629772 32.151117 7.335911
F 4.629772 39.868446 7.335911
F 13.555317 32.155579 7.462866
F 13.555317 39.872907 7.462866
F 6.815936 30.872062 11.003242
F 6.815936 38.589390 11.003242
F 15.732799 30.869306 11.130121
F 15.732799 38.586634 11.130121
F 6.864354 28.293753 7.366843
F 6.864354 36.011080 7.366843
F 15.782945 28.296923 7.493977
F 15.782945 36.014250 7.493977
F 6.831378 28.297199 10.096482
F 6.831378 36.014526 10.096482
F 15.745464 28.296865 10.221719
F 15.745464 36.014192 10.221719
F 6.783072 30.868494 13.732400
F 6.783072 38.585822 13.732400
F 15.695307 30.869248 13.857862
F 15.695307 38.586575 13.857862
F 15.743578 38.585028 21.133807
F 15.743578 30.867701 21.133807
F 8.977954 32.154741 17.401803
F 8.977954 39.872069 17.401803
F 0.033100 34.761715 21.143632
F 9.058081 34.726949 21.041068
F 6.828547 38.585100 21.009725
F 0.072673 34.715498 18.392440
F 8.969544 34.727515 18.312527
F 0.093190 32.168700 14.733836
F 0.093190 39.886029 14.733836
F 8.999667 32.155151 14.673488
F 8.999667 39.872480 14.673488
F 2.278476 30.864944 18.253837
F 2.278476 38.582271 18.253837
F 11.197171 30.868666 18.343655
F 11.197171 38.585994 18.343655
F 2.303172 28.300051 14.607986
F 2.303172 36.017378 14.607986
F 11.227519 28.296724 14.704780
F 11.227519 36.014051 14.704779
F 2.265937 28.286053 17.345327
F 2.265937 36.003380 17.345327
F 11.206455 28.296149 17.432851
F 11.206455 36.013476 17.432851
F 2.330194 30.885551 20.991310
F 2.330194 38.602879 20.991310
F 11.288234 30.867758 21.071647
F 11.288234 38.585086 21.071647
F 4.511358 32.153711 17.342270
F 4.511358 39.871040 17.342270
F 13.433964 32.154798 17.463954
F 13.433964 39.872127 17.463954
F 4.580648 34.731530 20.985128
F 13.515865 34.726398 21.102728
F 4.510767 34.729740 18.252368
F 13.424995 34.727285 18.374791
F 4.538996 32.152527 14.610513
F 4.538996 39.869855 14.610513
F 13.455428 32.155453 14.735938
F 13.455428 39.872781 14.735938
F 6.738607 30.870729 18.280056
F 6.738607 38.588057 18.280056
F 15.652569 30.868627 18.405891
F 15.652569 38.585955 18.405891
F 6.767832 28.294409 14.640647
F 6.767832 36.011736 14.640646
F 15.683018 28.296789 14.767043
F 15.683018 36.014116 14.767042
F 6.749887 28.296871 17.370052
F 6.749887 36.014198 17.370053
F 15.661591 28.296148 17.495049
F 15.661591 36.013475 17.495049
F 6.828547 30.867772 21.009724
F 0.096012 47.562804 2.958176
F 0.096012 55.280130 2.958176
F 9.140223 47.590327 2.853070
F 9.140223 55.307653 2.853070
F 0.073354 50.192422 6.578756
F 0.073354 42.475095 6.578756
F 9.110171 50.163125 6.491699
F 9.110171 42.445798 6.491699
F 0.174924 50.161451 3.827908
F 0.174925 42.444124 3.827908
F 9.131866 50.164002 3.763010
F 9.131866 42.446675 3.763010
F 0.132458 47.608982 0.208620
F 0.132458 55.326308 0.208620
F 9.050888 47.591349 0.124551
F 9.050888 55.308675 0.124551
F 2.413137 54.022022 3.699697
F 2.413137 46.304697 3.699697
F 11.360848 54.022157 3.794480
F 11.360848 46.304831 3.794480
F 2.342201 51.454824 0.066676
F 2.342202 43.737498 0.066676
F 11.278861 51.450304 0.155739
F 11.278861 43.732978 0.155739
F 2.398045 51.434990 2.802589
F 2.398045 43.717664 2.802589
F 11.370128 51.449411 2.883808
F 11.370128 43.732084 2.883808
F 2.376349 54.035264 6.436176
F 2.376349 46.317939 6.436176
F 11.339772 54.021450 6.522636
F 11.339772 46.304124 6.522636
F 4.661319 47.587265 2.795989
F 4.661319 55.304591 2.795989
F 13.598003 47.590835 2.914865
F 13.598003 55.308160 2.914865
F 4.634213 50.165671 6.431913
F 4.634213 42.448345 6.431913
F 13.567553 50.162727 6.553707
F 13.567553 42.445400 6.553707
F 4.659335 50.168891 3.699100
F 4.659335 42.451564 3.699100
F 13.589030 50.163354 3.825677
F 13.589030 42.446027 3.825677
F 4.586825 47.588752 0.063534
F 4.586825 55.306078 0.063534
F 13.507069 47.591788 0.186930
F 13.507069 55.309113 0.186930
F 6.897142 54.025418 3.729910
F 6.897142 46.308092 3.729910
F 15.816674 54.022007 3.856790
F 15.816674 46.304681 3.856790
F 6.816417 51.447260 0.091772
F 6.816418 43.729934 0.091772
F 15.734667 51.450452 0.218033
F 15.734667 43.733126 0.218033
F 6.907901 51.449010 2.821831
F 6.907901 43.731684 2.821831
F 15.825695 51.449525 2.945951
F 15.825694 43.732198 2.945951
F 6.879321 54.021444 6.460016
F 6.879321 46.304119 6.460016
F 15.795232 54.021366 6.584798
F 15.795232 46.304040 6.584798
F 0.041875 47.562879 10.205700
F 0.041875 55.280205 10.205700
F 9.060943 47.589893 10.128517
F 9.060943 55.307219 10.128517
F 0.009811 50.187507 13.840499
F 0.009811 42.470180 13.840499
F 9.011317 50.162725 13.764586
F 9.011317 42.445398 13.764586
F 0.122983 50.152646 11.089802
F 0.122983 42.435319 11.089802
F 9.048910 50.163063 11.036442
F 9.048910 42.445736 11.036442
F 0.152893 47.597124 7.454067
F 0.152893 55.314450 7.454067
F 9.098565 47.589678 7.400220
F 9.098565 55.307003 7.400220
F 2.343278 54.019368 10.966356
F 2.343278 46.302042 10.966356
F 11.277172 54.021388 11.067831
F 11.277172 46.304062 11.067831
F 2.383745 51.449082 7.330764
F 2.383745 43.731756 7.330764
F 11.327195 51.448774 7.431664
F 11.327195 43.731447 7.431664
F 2.337097 51.436502 10.067111
F 2.337097 43.719176 10.067112
F 11.290114 51.448792 10.159535
F 11.290114 43.731465 10.159535
F 2.296671 54.031589 13.702448
F 2.296671 46.314263 13.702448
F 11.240079 54.021253 13.795660
F 11.240079 46.303927 13.795660
F 4.589298 47.588230 10.067766
F 4.589298 55.305556 10.067766
F 13.517803 47.590164 10.190626
F 13.517803 55.307490 10.190626
F 4.543222 50.163867 13.703663
F 4.543222 42.446540 13.703663
F 13.467663 50.162583 13.826767
F 13.467663 42.445256 13.826767
F 4.584051 50.166428 10.972293
F 4.584051 42.449101 10.972292
F 13.505187 50.162629 11.099013
F 13.505187 42.445302 11.099013
F 4.629772 47.585774 7.335911
F 4.629772 55.303100 7.335911
F 13.555317 47.590235 7.462866
F 13.555317 55.307561 7.462866
F 6.815936 54.024044 11.003242
F 6.815936 46.306718 11.003242
F 15.732799 54.021288 11.130121
F 15.732799 46.303963 11.130121
F 6.864354 51.445735 7.366843
F 6.864354 43.728409 7.366843
F 15.782945 51.448905 7.493977
F 15.782945 43.731579 7.493977
F 6.831378 51.449181 10.096482
F 6.831378 43.731855 10.096482
F 15.745464 51.448847 10.221719
F 15.745464 43.731521 10.221719
F 6.783072 54.020476 13.732400
F 6.783072 46.303150 13.732400
F 15.695307 54.021230 13.857862
F 15.695307 46.303904 13.857862
F 15.743578 46.302357 21.133807
F 15.743578 54.019683 21.133807
F 8.977954 47.589397 17.401803
F 8.977954 55.306723 17.401803
F 0.033100 50.196371 21.143632
F 0.033100 42.479044 21.143632
F 9.058081 50.161605 21.041068
F 9.058081 42.444278 21.041068
F 6.828547 46.302429 21.009724
F 6.828547 54.019754 21.009724
F 0.072673 50.150154 18.392440
F 0.072673 42.432827 18.392440
F 8.969544 50.162171 18.312527
F 8.969544 42.444844 18.312527
F 0.093190 47.603356 14.733836
F 0.093190 55.320682 14.733836
F 8.999667 47.589807 14.673488
F 8.999667 55.307133 14.673488
F 2.278476 54.016926 18.253837
F 2.278476 46.299600 18.253837
F 11.197171 54.020648 18.343655
F 11.197171 46.303323 18.343655
F 2.303172 51.452033 14.607986
F 2.303172 43.734707 14.607986
F 11.227519 51.448706 14.704780
F 11.227519 43.731380 14.704780
F 2.265937 51.438035 17.345327
F 2.265937 43.720709 17.345327
F 11.206455 51.448131 17.432851
F 11.206455 43.730805 17.432851
F 2.330194 54.037534 20.991310
F 2.330194 46.320208 20.991310
F 11.288234 54.019741 21.071647
F 11.288234 46.302415 21.071647
F 4.511358 47.588368 17.342270
F 4.511358 55.305694 17.342270
F 13.433964 47.589455 17.463954
F 13.433964 55.306781 17.463954
F 4.580648 50.166186 20.985128
F 4.580648 42.448859 20.985128
F 13.515865 50.161054 21.102728
F 13.515865 42.443727 21.102728
F 4.510767 50.164396 18.252369
F 4.510767 42.447068 18.252368
F 13.424995 50.161941 18.374791
F 13.424995 42.444614 18.374791
F 4.538996 47.587183 14.610513
F 4.538996 55.304509 14.610513
F 13.455428 47.590109 14.735938
F 13.455428 55.307435 14.735938
F 6.738607 54.022711 18.280056
F 6.738607 46.305385 18.280056
F 15.652569 54.020609 18.405891
F 15.652569 46.303284 18.405891
F 6.767832 51.446391 14.640647
F 6.767832 43.729065 14.640647
F 15.683018 51.448771 14.767043
F 15.683018 43.731445 14.767042
F 6.749887 51.448853 17.370052
F 6.749887 43.731527 17.370053
F 15.661591 51.448130 17.495049
F 15.661591 43.730804 17.495049
F 0.096012 62.997459 2.958176
F 9.140223 63.024982 2.853071
F 0.073354 57.909748 6.578756
F 0.073354 65.627077 6.578756
F 9.110171 57.880451 6.491699
F 9.110171 65.597780 6.491699
F 0.174924 57.878777 3.827908
F 0.174924 65.596106 3.827908
F 9.131866 57.881329 3.763010
F 9.131866 65.598658 3.763010
F 0.132458 63.043637 0.208619
F 9.050888 63.026004 0.124551
F 2.413137 61.739350 3.699697
F 11.360848 61.739485 3.794480
F 2.342202 59.172151 0.066676
F 2.342202 66.889480 0.066676
F 11.278861 59.167631 0.155739
F 11.278861 66.884960 0.155739
F 2.398045 59.152317 2.802589
F 2.398045 66.869646 2.802589
F 11.370128 59.166738 2.883808
F 11.370128 66.884067 2.883808
F 2.376349 61.752592 6.436176
F 11.339772 61.738778 6.522636
F 4.661319 63.021919 2.795989
F 13.598003 63.025489 2.914865
F 4.634213 57.882998 6.431913
F 4.634213 65.600327 6.431913
F 13.567553 57.880053 6.553707
F 13.567553 65.597382 6.553707
F 4.659335 57.886217 3.699100
F 4.659335 65.603546 3.699100
F 13.589031 57.880681 3.825677
F 13.589030 65.598009 3.825677
F 4.586825 63.023406 0.063534
F 13.507069 63.026442 0.186930
F 6.897142 61.742746 3.729910
F 15.816674 61.739335 3.856790
F 6.816418 59.164587 0.091772
F 6.816418 66.881916 0.091772
F 15.734667 59.167779 0.218033
F 15.734667 66.885108 0.218033
F 6.907901 59.166337 2.821831
F 6.907901 66.883666 2.821831
F 15.825695 59.166852 2.945951
F 15.825694 66.884181 2.945951
F 6.879321 61.738772 6.460016
F 15.795232 61.738693 6.584798
F 0.041875 62.997533 10.205700
F 9.060943 63.024548 10.128517
F 0.009811 57.904833 13.840499
F 0.009811 65.622162 13.840499
F 9.011316 57.880051 13.764586
F 9.011316 65.597380 13.764586
F 0.122983 57.869972 11.089802
F 0.122983 65.587301 11.089802
F 9.048910 57.880389 11.036442
F 9.048910 65.597718 11.036442
F 0.152893 63.031778 7.454067
F 9.098565 63.024332 7.400219
F 2.343278 61.736696 10.966355
F 11.277172 61.738715 11.067831
F 2.383745 59.166409 7.330763
F 2.383745 66.883738 7.330764
F 11.327195 59.166101 7.431664
F 11.327195 66.883430 7.431664
F 2.337097 59.153829 10.067111
F 2.337097 66.871158 10.067112
F 11.290114 59.166119 10.159535
F 11.290114 66.883448 10.159535
F 2.296671 61.748917 13.702448
F 11.240079 61.738581 13.795660
F 4.589298 63.022885 10.067766
F 13.517803 63.024819 10.190626
F 4.543222 57.881193 13.703663
F 4.543222 65.598522 13.703663
F 13.467663 57.879909 13.826767
F 13.467663 65.597239 13.826767
F 4.584051 57.883754 10.972292
F 4.584051 65.601083 10.972292
F 13.505187 57.879955 11.099013
F 13.505187 65.597284 11.099013
F 4.629772 63.020428 7.335911
F 13.555317 63.024889 7.462866
F 6.815936 61.741372 11.003242
F 15.732799 61.738616 11.130121
F 6.864354 59.163062 7.366843
F 6.864354 66.880391 7.366843
F 15.782945 59.166232 7.493977
F 15.782945 66.883561 7.493977
F 6.831378 59.166508 10.096482
F 6.831378 66.883838 10.096482
F 15.745464 59.166174 10.221719
F 15.745464 66.883503 10.221719
F 6.783072 61.737804 13.732400
F 15.695307 61.738558 13.857862
F 15.743578 61.737011 21.133807
F 8.977954 63.024052 17.401803
F 0.033100 57.913697 21.143632
F 0.033100 65.631026 21.143632
F 9.058081 57.878931 21.041068
F 9.058081 65.596260 21.041068
F 6.828547 61.737082 21.009725
F 15.661591 66.882786 17.495049
F 0.072673 57.867480 18.392440
F 0.072673 65.584809 18.392440
F 8.969544 57.879497 18.312527
F 8.969544 65.596826 18.312527
F 0.093190 63.038011 14.733836
F 8.999667 63.024462 14.673488
F 2.278476 61.734253 18.253837
F 11.197171 61.737976 18.343655
F 2.303172 59.169360 14.607986
F 2.303172 66.886689 14.607986
F 11.227519 59.166033 14.704779
F 11.227519 66.883362 14.704780
F 2.265937 59.155362 17.345327
F 2.265937 66.872691 17.345327
F 11.206455 59.165458 17.432851
F 11.206455 66.882787 17.432851
F 2.330194 61.754861 20.991310
F 11.288234 61.737068 21.071647
F 4.511358 63.023022 17.342270
F 13.433964 63.024109 17.463954
F 4.580648 57.883512 20.985128
F 4.580648 65.600841 20.985128
F 13.515865 57.878380 21.102728
F 13.515865 65.595709 21.102728
F 4.510767 57.881722 18.252368
F 4.510767 65.599051 18.252368
F 13.424995 57.879268 18.374791
F 13.424995 65.596596 18.374791
F 4.538996 63.021838 14.610513
F 13.455428 63.024764 14.735938
F 6.738607 61.740039 18.280056
F 15.652569 61.737937 18.405891
F 6.767832 59.163718 14.640647
F 6.767832 66.881047 14.640646
F 15.683018 59.166098 14.767042
F 15.683019 66.883427 14.767042
F 6.749887 59.166180 17.370053
F 6.749887 66.883509 17.370053
F 15.661591 59.165457 17.495049
F 2.343278 69.454025 10.966356
F 11.240079 69.455910 13.795660
F 15.732799 69.455945 11.130121
F 6.783072 69.455132 13.732400
F 15.695307 69.455886 13.857862
F 15.743578 69.454339 21.133807
F 6.828547 69.454411 21.009724
F 2.278476 69.451582 18.253837
F 11.197171 69.455305 18.343655
F 15.652569 69.455266 18.405891
F 11.288234 69.454397 21.071647
F 26.963633 1.286900 3.101474
F 26.963633 9.004226 3.101474
F 18.053290 1.286899 2.977055
F 18.053290 9.004225 2.977055
F 26.933168 3.858736 6.740322
F 26.933168 11.576063 6.740322
F 18.022824 3.858737 6.615902
F 18.022824 11.576063 6.615902
F 26.954614 3.859378 4.012317
F 26.954614 11.576704 4.012317
F 18.044271 3.859378 3.887897
F 18.044271 11.576704 3.887897
F 26.872612 1.287828 0.373560
F 26.872612 9.005154 0.373560
F 17.962269 1.287827 0.249140
F 17.962269 9.005153 0.249140
F 29.182199 7.718040 4.043422
F 29.182199 0.000714 4.043422
F 20.271858 7.718040 3.919002
F 20.271858 0.000715 3.919002
F 29.100195 5.146491 0.404665
F 29.100195 12.863818 0.404665
F 20.189855 5.146490 0.280245
F 20.189855 12.863817 0.280245
F 29.191217 5.145563 3.132579
F 29.191217 12.862890 3.132579
F 20.280876 5.145562 3.008159
F 20.280876 12.862889 3.008160
F 29.160753 7.717399 6.771426
F 29.160753 0.000073 6.771427
F 20.250412 7.717400 6.647007
F 20.250412 0.000074 6.647007
F 31.418802 1.286900 3.163684
F 31.418802 9.004226 3.163684
F 22.508463 1.286899 3.039264
F 22.508463 9.004225 3.039264
F 31.388337 3.858736 6.802531
F 31.388337 11.576063 6.802531
F 22.477997 3.858737 6.678112
F 22.477997 11.576063 6.678112
F 31.409783 3.859377 4.074527
F 31.409783 11.576704 4.074527
F 22.499443 3.859378 3.950107
F 22.499443 11.576704 3.950107
F 31.327781 1.287828 0.435770
F 31.327781 9.005154 0.435770
F 22.417441 1.287827 0.311350
F 22.417441 9.005153 0.311350
F 33.637367 7.718040 4.105632
F 33.637367 0.000714 4.105632
F 24.727030 7.718040 3.981212
F 24.727030 0.000715 3.981212
F 33.555364 5.146490 0.466875
F 33.555364 12.863818 0.466875
F 24.645026 5.146490 0.342455
F 24.645026 12.863817 0.342455
F 33.646385 5.145563 3.194789
F 33.646385 12.862890 3.194789
F 24.736047 5.145563 3.070369
F 24.736047 12.862890 3.070369
F 33.615921 7.717399 6.833637
F 33.615921 0.000073 6.833636
F 24.705584 7.717399 6.709217
F 24.705584 0.000073 6.709217
F 26.883398 1.286222 10.377243
F 26.883398 9.003548 10.377243
F 17.973055 1.286221 10.252823
F 17.973055 9.003547 10.252823
F 26.833237 3.858602 14.013386
F 26.833237 11.575928 14.013387
F 17.922894 3.858602 13.888967
F 17.922894 11.575928 13.888967
F 26.870736 3.858660 11.285647
F 26.870736 11.575986 11.285647
F 17.960393 3.858660 11.161227
F 17.960393 11.575986 11.161227
F 26.920885 1.286280 7.649503
F 26.920885 9.003606 7.649503
F 18.010542 1.286279 7.525083
F 18.010542 9.003605 7.525083
F 29.098321 7.717323 11.316752
F 17.971166 11.574380 21.164911
F 20.187980 7.717323 11.192332
F 17.971166 3.857054 21.164911
F 29.148469 5.144943 7.680608
F 29.148469 12.862270 7.680608
F 20.238128 5.144942 7.556188
F 20.238128 12.862269 7.556188
F 29.110982 5.144885 10.408347
F 29.110982 12.862212 10.408348
F 20.200641 5.144884 10.283928
F 20.200641 12.862211 10.283928
F 29.060823 7.717264 14.044491
F 33.564264 7.715716 21.382646
F 20.150482 7.717265 13.920072
F 24.571934 12.861494 17.619469
F 31.338568 1.286222 10.439453
F 31.338568 9.003548 10.439453
F 22.428228 1.286221 10.315033
F 22.428228 9.003547 10.315033
F 31.288406 3.858602 14.075596
F 31.288406 11.575928 14.075597
F 22.378067 3.858602 13.951177
F 22.378067 11.575928 13.951177
F 31.325905 3.858660 11.347858
F 31.325905 11.575986 11.347857
F 22.415565 3.858660 11.223438
F 22.415565 11.575986 11.223437
F 31.376054 1.286280 7.711714
F 31.376054 9.003606 7.711713
F 22.465715 1.286279 7.587293
F 22.465715 9.003605 7.587293
F 33.553490 7.717322 11.378963
F 24.571934 5.144167 17.619468
F 24.643152 7.717323 11.254543
F 33.482273 12.861494 17.743888
F 33.603637 5.144943 7.742819
F 33.603637 12.862270 7.742818
F 24.693299 5.144943 7.618398
F 24.693299 12.862269 7.618398
F 33.566150 5.144885 10.470558
F 33.566150 12.862212 10.470558
F 24.655812 5.144884 10.346138
F 24.655812 12.862211 10.346138
F 33.515991 7.717264 14.106702
F 33.482273 5.144167 17.743888
F 24.605653 7.717264 13.982282
F 24.593369 12.862135 14.891463
F 26.799520 1.285504 17.650573
F 26.799520 9.002830 17.650573
F 17.889177 1.285503 17.526154
F 17.889177 9.002829 17.526154
F 26.881510 3.857054 21.289331
F 26.881510 11.574380 21.289331
F 24.593369 5.144808 14.891464
F 24.653926 7.715717 21.258226
F 26.790501 3.857982 18.561416
F 26.790501 11.575308 18.561416
F 17.880158 3.857982 18.436996
F 17.880158 11.575308 18.436996
F 26.820955 1.286145 14.922569
F 26.820955 9.003471 14.922569
F 17.910612 1.286144 14.798148
F 17.910612 9.003470 14.798148
F 29.018087 7.716644 18.592521
F 33.503707 12.862135 15.015883
F 20.107745 7.716645 18.468101
F 33.503707 5.144808 15.015884
F 29.048538 5.144808 14.953674
F 29.048538 12.862135 14.953673
F 20.138198 5.144807 14.829254
F 20.138198 12.862134 14.829253
F 29.027104 5.144167 17.681678
F 29.027104 12.861494 17.681678
F 20.116763 5.144166 17.557259
F 20.116763 12.861493 17.557259
F 29.109096 7.715717 21.320436
F 24.562917 7.716645 18.530311
F 20.198755 7.715717 21.196016
F 33.473256 7.716644 18.654731
F 31.254690 1.285504 17.712783
F 31.254690 9.002830 17.712783
F 22.344350 1.285503 17.588364
F 22.344350 9.002829 17.588364
F 31.336679 3.857054 21.351541
F 31.336679 11.574380 21.351541
F 22.426340 3.857054 21.227121
F 22.426340 11.574380 21.227121
F 31.245670 3.857982 18.623626
F 31.245670 11.575308 18.623626
F 22.335330 3.857982 18.499206
F 22.335330 11.575308 18.499206
F 31.276124 1.286145 14.984779
F 31.276124 9.003471 14.984778
F 22.365784 1.286144 14.860358
F 22.365784 9.003470 14.860358
F 26.963633 24.438882 3.101474
F 26.963633 16.721554 3.101474
F 18.053290 24.438882 2.977055
F 18.053290 16.721554 2.977055
F 26.933168 27.010719 6.740321
F 26.933168 19.293392 6.740322
F 18.022824 27.010719 6.615902
F 18.022824 19.293392 6.615902
F 26.954614 27.011360 4.012317
F 26.954614 19.294033 4.012317
F 18.044271 27.011360 3.887897
F 18.044271 19.294033 3.887897
F 26.872612 24.439810 0.373560
F 26.872612 16.722482 0.373560
F 17.962269 24.439809 0.249140
F 17.962269 16.722482 0.249140
F 29.182199 15.435368 4.043422
F 29.182199 23.152697 4.043422
F 20.271858 15.435368 3.919002
F 20.271858 23.152697 3.919002
F 29.100195 20.581147 0.404665
F 20.189855 20.581146 0.280245
F 29.191217 20.580219 3.132579
F 20.280876 20.580218 3.008160
F 29.160753 15.434727 6.771427
F 29.160753 23.152056 6.771427
F 20.250412 15.434727 6.647007
F 20.250412 23.152056 6.647007
F 31.418802 24.438882 3.163684
F 31.418802 16.721554 3.163684
F 22.508463 24.438882 3.039264
F 22.508463 16.721554 3.039265
F 31.388337 27.010719 6.802531
F 31.388336 19.293392 6.802532
F 22.477997 27.010719 6.678112
F 22.477997 19.293392 6.678112
F 31.409783 27.011360 4.074527
F 31.409783 19.294033 4.074527
F 22.499443 27.011360 3.950107
F 22.499443 19.294033 3.950107
F 31.327781 24.439810 0.435770
F 31.327781 16.722482 0.435770
F 22.417441 24.439810 0.311350
F 22.417441 16.722482 0.311350
F 33.637367 15.435368 4.105632
F 33.637367 23.152697 4.105632
F 24.727030 15.435368 3.981212
F 24.727030 23.152697 3.981212
F 33.555364 20.581146 0.466875
F 24.645026 20.581146 0.342455
F 33.646385 20.580219 3.194789
F 24.736047 20.580219 3.070369
F 33.615921 15.434727 6.833637
F 33.615921 23.152056 6.833636
F 24.705583 15.434727 6.709217
F 24.705584 23.152056 6.709217
F 26.883398 24.438204 10.377243
F 26.883398 16.720876 10.377243
F 17.973055 24.438203 10.252823
F 17.973055 16.720876 10.252823
F 26.833237 27.010584 14.013386
F 26.833237 19.293257 14.013387
F 17.922894 27.010584 13.888967
F 17.922894 19.293257 13.888967
F 26.870736 27.010642 11.285647
F 26.870736 19.293315 11.285647
F 17.960393 27.010642 11.161227
F 17.960393 19.293315 11.161227
F 26.920885 24.438262 7.649504
F 26.920885 16.720934 7.649503
F 18.010542 24.438261 7.525083
F 18.010542 16.720934 7.525083
F 29.098321 15.434650 11.316752
F 29.098321 23.151979 11.316753
F 20.187980 15.434651 11.192332
F 20.187980 23.151979 11.192332
F 29.148469 20.579599 7.680608
F 20.238128 20.579598 7.556188
F 29.110982 20.579541 10.408348
F 20.200641 20.579540 10.283928
F 29.060823 15.434592 14.044491
F 29.060823 23.151921 14.044492
F 20.150482 15.434592 13.920072
F 20.150482 23.151921 13.920072
F 31.338568 24.438204 10.439453
F 31.338568 16.720876 10.439453
F 22.428228 24.438204 10.315033
F 22.428228 16.720876 10.315033
F 31.288406 27.010584 14.075596
F 31.288406 19.293257 14.075596
F 22.378067 27.010584 13.951177
F 22.378067 19.293257 13.951177
F 31.325905 27.010642 11.347858
F 31.325905 19.293315 11.347857
F 22.415565 27.010642 11.223438
F 22.415565 19.293315 11.223437
F 31.376054 24.438262 7.711714
F 31.376054 16.720934 7.711713
F 22.465715 24.438262 7.587294
F 22.465715 16.720934 7.587293
F 33.553490 15.434650 11.378962
F 33.553490 23.151979 11.378963
F 24.643152 15.434650 11.254542
F 24.643152 23.151979 11.254543
F 33.603637 20.579599 7.742818
F 24.693299 20.579599 7.618398
F 33.566150 20.579541 10.470558
F 24.655812 20.579540 10.346138
F 33.515991 15.434592 14.106702
F 33.515991 23.151921 14.106702
F 24.605653 15.434592 13.982282
F 24.605653 23.151921 13.982282
F 26.799520 24.437486 17.650573
F 26.799520 16.720158 17.650574
F 17.889177 24.437486 17.526154
F 17.889177 16.720158 17.526154
F 26.881510 27.009036 21.289331
F 26.881510 19.291709 21.289331
F 24.653926 23.150373 21.258226
F 24.653926 15.433044 21.258226
F 26.790501 27.009964 18.561416
F 26.790501 19.292637 18.561416
F 17.880158 27.009964 18.436996
F 17.880158 19.292637 18.436996
F 26.820955 24.438127 14.922569
F 26.820955 16.720799 14.922568
F 17.910612 24.438127 14.798148
F 17.910612 16.720799 14.798148
F 29.018087 15.433972 18.592521
F 29.018087 23.151301 18.592521
F 20.107745 15.433972 18.468101
F 20.107745 23.151301 18.468101
F 29.048538 20.579464 14.953673
F 20.138198 20.579463 14.829253
F 29.027104 20.578823 17.681678
F 20.116763 20.578822 17.557259
F 29.109096 15.433044 21.320436
F 29.109096 23.150373 21.320436
F 20.198755 15.433045 21.196016
F 20.198755 23.150373 21.196016
F 31.254690 24.437486 17.712783
F 31.254690 16.720158 17.712783
F 22.344350 24.437486 17.588364
F 22.344350 16.720158 17.588364
F 31.336679 27.009036 21.351541
F 31.336679 19.291709 21.351541
F 22.426340 27.009036 21.227121
F 22.426340 19.291709 21.227121
F 31.245670 27.009964 18.623626
F 31.245670 19.292637 18.623626
F 22.335330 27.009964 18.499206
F 22.335330 19.292637 18.499206
F 31.276124 24.438127 14.984779
F 31.276124 16.720799 14.984778
F 22.365784 24.438127 14.860358
F 22.365784 16.720799 14.860358
F 33.473256 15.433972 18.654731
F 33.473256 23.151301 18.654731
F 24.562917 15.433972 18.530311
F 24.562917 23.151301 18.530311
F 33.503707 20.579464 15.015883
F 24.593369 20.579464 14.891463
F 33.482273 20.578823 17.743888
F 24.571934 20.578823 17.619469
F 33.564264 15.433044 21.382646
F 33.564264 23.150373 21.382646
F 17.971166 27.009037 21.164911
F 17.971166 19.291710 21.164911
F 26.963633 32.156208 3.101474
F 26.963633 39.873537 3.101474
F 18.053290 32.156207 2.977055
F 18.053290 39.873536 2.977055
F 26.933168 34.728045 6.740322
F 18.022824 34.728045 6.615902
F 26.954614 34.728686 4.012317
F 18.044271 34.728686 3.887897
F 26.872612 32.157136 0.373560
F 26.872612 39.874464 0.373560
F 17.962269 32.157135 0.249140
F 17.962269 39.874464 0.249140
F 29.182199 30.870023 4.043422
F 29.182199 38.587350 4.043422
F 20.271858 30.870023 3.919002
F 20.271858 38.587350 3.919002
F 29.100195 28.298473 0.404665
F 29.100195 36.015800 0.404665
F 20.189855 28.298472 0.280245
F 20.189855 36.015799 0.280245
F 29.191217 28.297545 3.132579
F 29.191217 36.014872 3.132579
F 20.280876 28.297545 3.008159
F 20.280876 36.014871 3.008160
F 29.160753 30.869382 6.771426
F 29.160753 38.586709 6.771426
F 20.250412 30.869382 6.647007
F 20.250412 38.586709 6.647007
F 31.418802 32.156208 3.163684
F 31.418802 39.873537 3.163684
F 22.508463 32.156208 3.039264
F 22.508463 39.873536 3.039265
F 31.388337 34.728045 6.802531
F 22.477997 34.728045 6.678112
F 31.409783 34.728686 4.074527
F 22.499443 34.728686 3.950107
F 31.327781 32.157136 0.435770
F 31.327781 39.874464 0.435770
F 22.417441 32.157135 0.311350
F 22.417441 39.874464 0.311350
F 33.637367 30.870023 4.105632
F 33.637367 38.587350 4.105632
F 24.727030 30.870023 3.981212
F 24.727030 38.587350 3.981212
F 33.555364 28.298473 0.466875
F 33.555364 36.015800 0.466875
F 24.645026 28.298473 0.342455
F 24.645026 36.015800 0.342455
F 33.646385 28.297545 3.194789
F 33.646385 36.014872 3.194789
F 24.736047 28.297545 3.070369
F 24.736047 36.014872 3.070369
F 33.615921 30.869381 6.833637
F 33.615921 38.586709 6.833637
F 24.705584 30.869382 6.709217
F 24.705584 38.586709 6.709217
F 26.883398 32.155530 10.377243
F 26.883398 39.872858 10.377243
F 17.973055 32.155529 10.252823
F 17.973055 39.872858 10.252823
F 26.833237 34.727910 14.013387
F 17.922894 34.727910 13.888967
F 26.870736 34.727968 11.285647
F 17.960393 34.727968 11.161227
F 26.920885 32.155588 7.649503
F 26.920885 39.872916 7.649503
F 18.010542 32.155587 7.525083
F 18.010542 39.872916 7.525083
F 29.098321 30.869305 11.316752
F 29.098321 38.586632 11.316752
F 20.187980 30.869305 11.192332
F 20.187980 38.586633 11.192332
F 29.148469 28.296925 7.680608
F 29.148469 36.014252 7.680608
F 20.238128 28.296925 7.556188
F 20.238128 36.014251 7.556188
F 29.110982 28.296867 10.408347
F 29.110982 36.014194 10.408348
F 20.200641 28.296866 10.283928
F 20.200641 36.014193 10.283928
F 29.060823 30.869247 14.044491
F 29.060823 38.586574 14.044491
F 20.150482 30.869247 13.920072
F 20.150482 38.586575 13.920072
F 31.338568 32.155530 10.439453
F 31.338568 39.872858 10.439453
F 22.428228 32.155529 10.315033
F 22.428228 39.872858 10.315033
F 31.288406 34.727910 14.075597
F 22.378067 34.727910 13.951177
F 31.325905 34.727968 11.347857
F 22.415565 34.727968 11.223437
F 31.376054 32.155588 7.711713
F 31.376054 39.872917 7.711713
F 22.465715 32.155588 7.587293
F 22.465715 39.872916 7.587293
F 33.553490 30.869305 11.378963
F 33.553490 38.586632 11.378962
F 24.643152 30.869305 11.254543
F 24.643152 38.586633 11.254542
F 33.603637 28.296925 7.742819
F 33.603637 36.014252 7.742818
F 24.693299 28.296925 7.618398
F 24.693299 36.014252 7.618398
F 33.566150 28.296867 10.470558
F 33.566150 36.014194 10.470558
F 24.655812 28.296867 10.346138
F 24.655812 36.014194 10.346138
F 33.515991 30.869247 14.106702
F 33.515991 38.586574 14.106702
F 24.605653 30.869247 13.982282
F 24.605653 38.586574 13.982282
F 26.799520 32.154812 17.650573
F 26.799520 39.872140 17.650574
F 17.889177 32.154811 17.526154
F 17.889177 39.872140 17.526154
F 26.881510 34.726362 21.289331
F 24.653926 38.585027 21.258226
F 26.790501 34.727290 18.561416
F 17.880158 34.727290 18.436996
F 26.820955 32.155453 14.922569
F 26.820955 39.872782 14.922568
F 17.910612 32.155452 14.798148
F 17.910612 39.872781 14.798148
F 29.018087 30.868627 18.592521
F 29.018087 38.585954 18.592521
F 20.107745 30.868627 18.468101
F 20.107745 38.585954 18.468101
F 29.048538 28.296790 14.953674
F 29.048538 36.014117 14.953673
F 20.138198 28.296790 14.829254
F 20.138198 36.014117 14.829253
F 29.027104 28.296149 17.681678
F 29.027104 36.013476 17.681678
F 20.116763 28.296149 17.557259
F 20.116763 36.013475 17.557259
F 29.109096 30.867699 21.320436
F 29.109096 38.585026 21.320436
F 20.198755 30.867699 21.196016
F 20.198755 38.585027 21.196016
F 31.254690 32.154812 17.712783
F 31.254690 39.872141 17.712783
F 22.344350 32.154812 17.588364
F 22.344350 39.872140 17.588364
F 31.336679 34.726362 21.351541
F 22.426340 34.726362 21.227121
F 31.245670 34.727290 18.623626
F 22.335330 34.727290 18.499206
F 31.276124 32.155453 14.984778
F 31.276124 39.872782 14.984778
F 22.365784 32.155453 14.860358
F 22.365784 39.872781 14.860358
F 33.473256 30.868627 18.654731
F 33.473256 38.585954 18.654731
F 24.562917 30.868627 18.530311
F 24.562917 38.585954 18.530311
F 33.503707 28.296790 15.015884
F 33.503707 36.014117 15.015883
F 24.593369 28.296790 14.891464
F 24.593369 36.014117 14.891463
F 33.482273 28.296149 17.743888
F 33.482273 36.013476 17.743888
F 24.571934 28.296149 17.619468
F 24.571934 36.013476 17.619469
F 33.564264 30.867699 21.382646
F 33.564264 38.585026 21.382646
F 24.653926 30.867699 21.258226
F 17.971166 34.726363 21.164911
F 26.963633 47.590864 3.101474
F 26.963633 55.308190 3.101474
F 18.053290 47.590864 2.977055
F 18.053290 55.308190 2.977055
F 26.933168 50.162701 6.740322
F 26.933168 42.445374 6.740322
F 18.022824 50.162701 6.615902
F 18.022824 42.445374 6.615902
F 26.954614 50.163342 4.012317
F 26.954614 42.446015 4.012317
F 18.044271 50.163342 3.887897
F 18.044271 42.446015 3.887897
F 26.872612 47.591792 0.373560
F 26.872612 55.309118 0.373560
F 17.962269 47.591791 0.249140
F 17.962269 55.309117 0.249140
F 29.182199 54.022005 4.043422
F 29.182199 46.304679 4.043422
F 20.271858 54.022005 3.919002
F 20.271858 46.304679 3.919002
F 29.100195 51.450455 0.404665
F 29.100195 43.733129 0.404665
F 20.189855 51.450454 0.280245
F 20.189855 43.733128 0.280245
F 29.191217 51.449527 3.132579
F 29.191217 43.732201 3.132579
F 20.280876 51.449527 3.008159
F 20.280876 43.732200 3.008160
F 29.160753 54.021364 6.771426
F 29.160753 46.304038 6.771426
F 20.250412 54.021364 6.647007
F 20.250412 46.304038 6.647007
F 31.418802 47.590864 3.163684
F 31.418802 55.308190 3.163684
F 22.508463 47.590864 3.039264
F 22.508463 55.308190 3.039264
F 31.388337 50.162701 6.802531
F 31.388336 42.445374 6.802532
F 22.477997 50.162701 6.678112
F 22.477997 42.445374 6.678112
F 31.409783 50.163342 4.074527
F 31.409783 42.446015 4.074527
F 22.499443 50.163342 3.950107
F 22.499443 42.446015 3.950107
F 31.327781 47.591792 0.435770
F 31.327781 55.309118 0.435770
F 22.417441 47.591791 0.311350
F 22.417441 55.309117 0.311350
F 33.637367 54.022004 4.105632
F 33.637367 46.304679 4.105632
F 24.727030 54.022005 3.981212
F 24.727030 46.304679 3.981212
F 33.555364 51.450455 0.466875
F 33.555364 43.733129 0.466875
F 24.645026 51.450455 0.342455
F 24.645026 43.733128 0.342455
F 33.646385 51.449527 3.194789
F 33.646385 43.732201 3.194789
F 24.736047 51.449527 3.070369
F 24.736047 43.732201 3.070369
F 33.615921 54.021363 6.833637
F 33.615921 46.304038 6.833636
F 24.705584 54.021364 6.709217
F 24.705584 46.304038 6.709217
F 26.883398 47.590186 10.377243
F 26.883398 55.307512 10.377243
F 17.973055 47.590186 10.252823
F 17.973055 55.307511 10.252823
F 26.833237 50.162566 14.013386
F 26.833237 42.445239 14.013387
F 17.922894 50.162566 13.888967
F 17.922894 42.445239 13.888967
F 26.870736 50.162624 11.285647
F 26.870736 42.445297 11.285647
F 17.960393 50.162624 11.161227
F 17.960393 42.445297 11.161227
F 26.920885 47.590244 7.649503
F 26.920885 55.307570 7.649503
F 18.010542 47.590244 7.525083
F 18.010542 55.307569 7.525083
F 29.098321 54.021287 11.316752
F 29.098321 46.303961 11.316752
F 20.187980 54.021287 11.192332
F 20.187980 46.303961 11.192332
F 29.148469 51.448907 7.680608
F 29.148469 43.731581 7.680608
F 20.238128 51.448907 7.556188
F 20.238128 43.731580 7.556188
F 29.110982 51.448849 10.408347
F 29.110982 43.731523 10.408348
F 20.200641 51.448848 10.283928
F 20.200641 43.731522 10.283928
F 29.060823 54.021229 14.044491
F 29.060823 46.303903 14.044491
F 20.150482 54.021229 13.920072
F 20.150482 46.303903 13.920072
F 31.338568 47.590186 10.439453
F 31.338568 55.307512 10.439453
F 22.428228 47.590186 10.315033
F 22.428228 55.307512 10.315033
F 31.288406 50.162566 14.075596
F 31.288406 42.445239 14.075597
F 22.378067 50.162566 13.951177
F 22.378067 42.445239 13.951177
F 31.325905 50.162624 11.347858
F 31.325905 42.445297 11.347857
F 22.415565 50.162624 11.223438
F 22.415565 42.445297 11.223437
F 31.376054 47.590244 7.711714
F 31.376054 55.307570 7.711713
F 22.465715 47.590244 7.587294
F 22.465715 55.307570 7.587293
F 33.553490 54.021287 11.378963
F 33.553490 46.303961 11.378963
F 24.643152 54.021287 11.254543
F 24.643152 46.303961 11.254543
F 33.603637 51.448907 7.742819
F 33.603637 43.731581 7.742818
F 24.693299 51.448907 7.618398
F 24.693299 43.731581 7.618398
F 33.566150 51.448849 10.470558
F 33.566150 43.731523 10.470558
F 24.655812 51.448849 10.346138
F 24.655812 43.731522 10.346138
F 33.515991 54.021229 14.106702
F 33.515991 46.303903 14.106702
F 24.605653 54.021229 13.982282
F 24.605653 46.303903 13.982282
F 26.799520 47.589468 17.650573
F 26.799520 55.306794 17.650573
F 17.889177 47.589468 17.526154
F 17.889177 55.306794 17.526154
F 26.881510 50.161018 21.289331
F 26.881510 42.443691 21.289331
F 24.653926 46.302355 21.258226
F 24.653926 54.019681 21.258226
F 26.790501 50.161946 18.561416
F 26.790501 42.444619 18.561416
F 17.880158 50.161946 18.436996
F 17.880158 42.444619 18.436996
F 26.820955 47.590109 14.922569
F 26.820955 55.307435 14.922569
F 17.910612 47.590109 14.798148
F 17.910612 55.307435 14.798148
F 29.018087 54.020609 18.592521
F 29.018087 46.303283 18.592521
F 20.107745 54.020609 18.468101
F 20.107745 46.303283 18.468101
F 29.048538 51.448772 14.953674
F 29.048538 43.731446 14.953673
F 20.138198 51.448772 14.829254
F 20.138198 43.731445 14.829254
F 29.027104 51.448131 17.681678
F 29.027104 43.730805 17.681678
F 20.116763 51.448131 17.557259
F 20.116763 43.730804 17.557259
F 29.109096 54.019681 21.320436
F 29.109096 46.302355 21.320436
F 20.198755 54.019681 21.196016
F 20.198755 46.302355 21.196016
F 31.254690 47.589468 17.712783
F 31.254690 55.306794 17.712783
F 22.344350 47.589468 17.588364
F 22.344350 55.306794 17.588364
F 31.336679 50.161018 21.351541
F 31.336679 42.443691 21.351541
F 22.426340 50.161018 21.227121
F 22.426340 42.443691 21.227121
F 31.245670 50.161946 18.623626
F 31.245670 42.444619 18.623626
F 22.335330 50.161946 18.499206
F 22.335330 42.444619 18.499206
F 31.276124 47.590109 14.984779
F 31.276124 55.307435 14.984778
F 22.365784 47.590109 14.860358
F 22.365784 55.307435 14.860358
F 33.473256 54.020609 18.654731
F 33.473256 46.303283 18.654731
F 24.562917 54.020609 18.530311
F 24.562917 46.303283 18.530311
F 33.503707 51.448772 15.015884
F 33.503707 43.731446 15.015883
F 24.593369 51.448772 14.891464
F 24.593369 43.731446 14.891463
F 33.482273 51.448131 17.743888
F 33.482273 43.730805 17.743888
F 24.571934 51.448131 17.619468
F 24.571934 43.730805 17.619469
F 33.564264 54.019681 21.382646
F 33.564264 46.302355 21.382646
F 17.971166 50.161019 21.164911
F 17.971166 42.443692 21.164911
F 26.963633 63.025519 3.101474
F 18.053290 63.025518 2.977055
F 26.933168 57.880027 6.740322
F 26.933168 65.597356 6.740322
F 18.022824 57.880027 6.615902
F 18.022824 65.597356 6.615902
F 26.954614 57.880668 4.012317
F 26.954614 65.597997 4.012317
F 18.044271 57.880669 3.887897
F 18.044271 65.597998 3.887897
F 26.872612 63.026447 0.373560
F 17.962269 63.026446 0.249140
F 29.182199 61.739332 4.043422
F 20.271858 61.739333 3.919002
F 29.100195 59.167782 0.404665
F 29.100195 66.885111 0.404665
F 20.189855 59.167781 0.280245
F 20.189855 66.885111 0.280245
F 29.191217 59.166854 3.132579
F 29.191217 66.884183 3.132579
F 20.280876 59.166854 3.008160
F 20.280876 66.884183 3.008160
F 29.160753 61.738691 6.771427
F 20.250412 61.738692 6.647007
F 31.418802 63.025519 3.163684
F 22.508463 63.025518 3.039265
F 31.388337 57.880027 6.802531
F 31.388336 65.597356 6.802532
F 22.477997 57.880027 6.678112
F 22.477997 65.597356 6.678112
F 31.409783 57.880668 4.074527
F 31.409783 65.597997 4.074527
F 22.499443 57.880668 3.950107
F 22.499443 65.597997 3.950107
F 31.327781 63.026447 0.435770
F 22.417441 63.026446 0.311350
F 33.637367 61.739332 4.105632
F 24.727030 61.739333 3.981212
F 33.555364 59.167782 0.466875
F 33.555364 66.885111 0.466875
F 24.645026 59.167782 0.342455
F 24.645026 66.885111 0.342455
F 33.646385 59.166854 3.194789
F 33.646385 66.884183 3.194789
F 24.736047 59.166854 3.070369
F 24.736047 66.884183 3.070369
F 33.615921 61.738691 6.833637
F 24.705583 61.738691 6.709217
F 26.883398 63.024841 10.377243
F 17.973055 63.024840 10.252823
F 26.833237 57.879892 14.013387
F 26.833237 65.597221 14.013387
F 17.922894 57.879892 13.888967
F 17.922894 65.597221 13.888967
F 26.870736 57.879950 11.285647
F 26.870736 65.597279 11.285647
F 17.960393 57.879951 11.161227
F 17.960393 65.597280 11.161227
F 26.920885 63.024899 7.649503
F 18.010542 63.024898 7.525083
F 29.098321 61.738615 11.316752
F 20.187980 61.738615 11.192332
F 29.148469 59.166234 7.680608
F 29.148469 66.883563 7.680608
F 20.238128 59.166234 7.556188
F 20.238128 66.883563 7.556188
F 29.110982 59.166176 10.408348
F 29.110982 66.883505 10.408348
F 20.200641 59.166176 10.283928
F 20.200641 66.883505 10.283928
F 29.060823 61.738556 14.044491
F 20.150482 61.738557 13.920072
F 31.338568 63.024841 10.439453
F 22.428228 63.024840 10.315033
F 31.288406 57.879892 14.075597
F 31.288406 65.597221 14.075596
F 22.378067 57.879892 13.951177
F 22.378067 65.597221 13.951177
F 31.325905 57.879950 11.347857
F 31.325905 65.597279 11.347857
F 22.415565 57.879950 11.223437
F 22.415565 65.597280 11.223437
F 31.376054 63.024899 7.711713
F 22.465715 63.024898 7.587293
F 33.553490 61.738614 11.378962
F 24.643152 61.738615 11.254542
F 33.603637 59.166234 7.742818
F 33.603637 66.883563 7.742818
F 24.693299 59.166234 7.618398
F 24.693299 66.883563 7.618398
F 33.566150 59.166176 10.470558
F 33.566150 66.883505 10.470558
F 24.655812 59.166176 10.346138
F 24.655812 66.883505 10.346138
F 33.515991 61.738556 14.106702
F 24.605653 61.738557 13.982282
F 26.799520 63.024123 17.650574
F 17.889177 63.024122 17.526154
F 26.881510 57.878344 21.289331
F 26.881510 65.595673 21.289331
F 24.653926 61.737009 21.258226
F 33.564264 61.737009 21.382646
F 26.790501 57.879272 18.561416
F 26.790501 65.596601 18.561416
F 17.880158 57.879272 18.436996
F 17.880158 65.596602 18.436996
F 26.820955 63.024764 14.922568
F 17.910612 63.024763 14.798148
F 29.018087 61.737937 18.592521
F 20.107745 61.737937 18.468101
F 29.048538 59.166099 14.953673
F 29.048538 66.883428 14.953673
F 20.138198 59.166099 14.829253
F 20.138198 66.883428 14.829253
F 29.027104 59.165458 17.681678
F 29.027104 66.882787 17.681678
F 20.116763 59.165458 17.557259
F 20.116763 66.882787 17.557259
F 29.109096 61.737009 21.320436
F 20.198755 61.737009 21.196016
F 31.254690 63.024123 17.712783
F 22.344350 63.024123 17.588364
F 31.336679 57.878344 21.351541
F 31.336679 65.595673 21.351541
F 22.426340 57.878344 21.227121
F 22.426340 65.595674 21.227121
F 31.245670 57.879272 18.623626
F 31.245670 65.596601 18.623626
F 22.335330 57.879272 18.499206
F 22.335330 65.596601 18.499206
F 31.276124 63.024764 14.984778
F 22.365784 63.024763 14.860358
F 33.473256 61.737936 18.654731
F 24.562917 61.737937 18.530311
F 33.503707 59.166099 15.015883
F 33.503707 66.883428 15.015883
F 24.593369 59.166099 14.891463
F 24.593369 66.883428 14.891463
F 33.482273 59.165458 17.743888
F 33.482273 66.882787 17.743888
F 24.571934 59.165458 17.619469
F 24.571934 66.882787 17.619469
F 17.971166 57.878345 21.164911
F 17.971166 65.595674 21.164911
F 29.098321 69.455943 11.316752
F 20.187980 69.455944 11.192332
F 29.060823 69.455885 14.044492
F 33.564264 69.454337 21.382646
F 20.150482 69.455886 13.920072
F 33.553490 69.455943 11.378963
F 24.643152 69.455944 11.254543
F 33.515991 69.455885 14.106702
F 24.605653 69.455885 13.982282
F 24.653926 69.454338 21.258226
F 29.018087 69.455265 18.592521
F 20.107745 69.455266 18.468101
F 29.109096 69.454337 21.320436
F 24.562917 69.455265 18.530311
F 20.198755 69.454338 21.196016
F 33.473256 69.455265 18.654731
F 35.873957 1.286903 3.225892
F 35.873956 9.004229 3.225892
F 44.775035 1.289009 3.348491
F 44.775035 9.006335 3.348491
F 35.843494 3.858734 6.864740
F 35.843494 11.576061 6.864740
F 44.746144 3.856933 6.988049
F 44.746144 11.574259 6.988049
F 35.864937 3.859375 4.136738
F 35.864937 11.576701 4.136738
F 44.766351 3.857306 4.262391
F 44.766351 11.574632 4.262391
F 35.782941 1.287829 0.497981
F 35.782941 9.005155 0.497981
F 44.686930 1.289730 0.622982
F 44.686930 9.007056 0.622982
F 38.092414 7.718012 4.167859
F 38.092414 0.000685 4.167859
F 46.978530 7.712759 4.295512
F 35.791848 11.574380 21.413750
F 38.010521 5.146494 0.529083
F 38.010521 12.863821 0.529082
F 46.908393 5.148948 0.653188
F 46.908393 12.866275 0.653188
F 38.101440 5.145589 3.256980
F 38.101440 12.862916 3.256980
F 46.988801 5.150258 3.375936
F 46.988801 12.867585 3.375936
F 38.071000 7.717379 6.895833
F 38.071000 0.000053 6.895833
F 46.960930 7.713264 7.018161
F 35.791848 3.857054 21.413750
F 40.328476 1.287067 3.287980
F 40.328476 9.004393 3.287980
F 49.187985 1.294363 3.401152
F 49.187985 9.011689 3.401152
F 40.298151 3.858600 6.926862
F 40.298151 11.575927 6.926862
F 49.164734 3.851869 7.046388
F 49.164734 11.569195 7.046388
F 40.319471 3.859207 4.199040
F 40.319471 11.576534 4.199040
F 49.181530 3.851930 4.326025
F 49.181530 11.569256 4.326025
F 40.237669 1.287953 0.560258
F 40.237669 9.005279 0.560258
F 49.112931 1.291152 0.682072
F 49.112931 9.008478 0.682072
F 42.544837 7.717322 4.230510
F 51.321522 7.699100 21.602749
F 51.364269 7.701207 4.356195
F 42.472897 7.715303 21.506655
F 42.464713 5.146795 0.591317
F 42.464713 12.864122 0.591317
F 51.325723 5.144928 0.697785
F 51.325723 12.862255 0.697785
F 42.554128 5.146175 3.318632
F 42.554128 12.863502 3.318632
F 51.373431 5.157505 3.414281
F 51.373431 12.874832 3.414281
F 42.523998 7.716841 6.957730
F 51.275430 12.861809 17.983929
F 51.354789 7.705237 7.071865
F 51.275431 5.144482 17.983929
F 35.793729 1.286223 10.501662
F 35.793729 9.003549 10.501662
F 44.698333 1.287567 10.625549
F 44.698333 9.004893 10.625549
F 35.743570 3.858601 14.137806
F 35.743570 11.575927 14.137806
F 44.650210 3.857754 14.262005
F 44.650210 11.575080 14.262006
F 35.781066 3.858658 11.410068
F 35.781066 11.575985 11.410068
F 44.685549 3.857239 11.535774
F 44.685549 11.574565 11.535774
F 35.831212 1.286282 7.773925
F 35.831212 9.003608 7.773925
F 44.733601 1.288218 7.899928
F 44.733601 9.005544 7.899928
F 38.008593 7.717308 11.441183
F 42.392099 12.861617 17.868256
F 46.902911 7.713630 11.569293
F 42.392099 5.144290 17.868255
F 38.058713 5.144964 7.805043
F 38.058713 12.862291 7.805043
F 46.948421 5.149385 7.933407
F 46.948422 12.866712 7.933407
F 38.021256 5.144899 10.532759
F 38.021256 12.862226 10.532759
F 46.916342 5.147917 10.656403
F 46.916342 12.865244 10.656403
F 37.971121 7.717256 14.168906
F 51.285864 12.865676 15.266136
F 46.870931 7.715036 14.293062
F 51.285864 5.148349 15.266136
F 40.248525 1.286321 10.563814
F 40.248525 9.003647 10.563814
F 49.125529 1.291602 10.688754
F 49.125529 9.008929 10.688754
F 40.198503 3.858538 14.199983
F 40.198503 11.575865 14.199983
F 49.085755 3.855141 14.325483
F 49.085755 11.572467 14.325483
F 40.235863 3.858563 11.472349
F 40.235863 11.575889 11.472349
F 49.112095 3.852864 11.604841
F 49.112095 11.570190 11.604841
F 40.285862 1.286415 7.836229
F 40.285862 9.003741 7.836229
F 49.152192 1.293925 7.968586
F 49.152192 9.011251 7.968586
F 42.462141 7.716913 11.503723
F 42.412957 12.862401 15.140546
F 51.315076 7.710467 11.638034
F 42.412957 5.145074 15.140546
F 42.511706 5.145495 7.867654
F 42.511706 12.862822 7.867654
F 51.344818 5.155284 8.002414
F 51.344818 12.872611 8.002413
F 42.474846 5.145294 10.594778
F 42.474846 12.862621 10.594778
F 51.325524 5.153175 10.718518
F 51.325524 12.870501 10.718518
F 42.425261 7.716998 14.231011
F 51.266867 7.712960 18.886198
F 51.295684 7.712152 14.355880
F 42.382914 7.716473 18.779187
F 35.709857 1.285504 17.774993
F 35.709857 9.002830 17.774993
F 44.617685 1.286104 17.898974
F 44.617685 9.003430 17.898974
F 44.698396 3.856233 21.537099
F 44.698396 11.573559 21.537099
F 35.700838 3.857981 18.685836
F 35.700838 11.575307 18.685836
F 44.609072 3.857420 18.810546
F 44.609072 11.574746 18.810546
F 35.731288 1.286146 15.046989
F 35.731288 9.003472 15.046989
F 44.637729 1.287113 15.172252
F 44.637729 9.004439 15.172252
F 37.928405 7.716640 18.716944
F 49.073364 9.007632 15.236803
F 46.831251 7.714766 18.840961
F 49.073364 1.290306 15.236803
F 37.958834 5.144817 15.078100
F 37.958834 12.862144 15.078100
F 46.858394 5.147375 15.205207
F 46.858394 12.864702 15.205207
F 37.937425 5.144171 17.806096
F 37.937425 12.861497 17.806096
F 46.841131 5.145574 17.929671
F 46.841131 12.862901 17.929671
F 38.019363 7.715703 21.444842
F 40.186221 9.003532 15.109245
F 46.913580 7.711395 21.564805
F 40.186221 1.286206 15.109245
F 40.164900 1.285534 17.837173
F 40.164900 9.002860 17.837173
F 49.057500 1.288584 17.957461
F 49.057500 9.005910 17.957461
F 40.246897 3.857027 21.475927
F 40.246897 11.574354 21.475928
F 49.126755 3.847633 21.589351
F 49.126755 11.564959 21.589351
F 40.155896 3.857951 18.748069
F 40.155897 11.575278 18.748069
F 49.051159 3.854857 18.869330
F 49.051159 11.572184 18.869330
F 35.873957 24.438885 3.225892
F 35.873956 16.721557 3.225892
F 44.775035 24.440992 3.348491
F 44.775035 16.723664 3.348491
F 35.843494 27.010717 6.864740
F 35.843494 19.293389 6.864740
F 44.746144 27.008915 6.988049
F 44.746144 19.291588 6.988049
F 35.864937 27.011357 4.136738
F 35.864937 19.294030 4.136738
F 44.766351 27.009288 4.262391
F 44.766351 19.291961 4.262391
F 35.782941 24.439811 0.497981
F 35.782942 16.722483 0.497981
F 44.686930 24.441712 0.622982
F 44.686930 16.724385 0.622982
F 38.092414 15.435339 4.167859
F 38.092414 23.152668 4.167859
F 46.978530 15.430087 4.295512
F 46.978530 23.147415 4.295512
F 38.010521 20.581150 0.529082
F 46.908393 20.583604 0.653188
F 38.101440 20.580245 3.256980
F 46.988801 20.584914 3.375936
F 38.071000 15.434706 6.895833
F 38.071000 23.152035 6.895833
F 46.960930 15.430592 7.018162
F 46.960930 23.147921 7.018162
F 40.328476 24.439049 3.287980
F 40.328476 16.721721 3.287980
F 49.187985 24.446345 3.401152
F 49.187985 16.729017 3.401152
F 40.298151 27.010583 6.926862
F 40.298151 19.293256 6.926862
F 49.164734 27.003851 7.046388
F 49.164734 19.286524 7.046388
F 40.319471 27.011189 4.199040
F 40.319471 19.293862 4.199040
F 49.181530 27.003912 4.326025
F 49.181530 19.286585 4.326025
F 40.237669 24.439935 0.560258
F 40.237669 16.722607 0.560258
F 49.112931 24.443134 0.682072
F 49.112931 16.725806 0.682072
F 42.544837 15.434650 4.230509
F 42.544837 23.151979 4.230510
F 51.364269 15.418534 4.356195
F 51.364269 23.135863 4.356195
F 42.464713 20.581451 0.591317
F 51.325723 20.579584 0.697785
F 42.554128 20.580831 3.318632
F 51.373431 20.592161 3.414281
F 42.523998 15.434169 6.957730
F 42.523998 23.151498 6.957730
F 51.354789 15.422565 7.071865
F 51.354789 23.139894 7.071865
F 35.793729 24.438205 10.501662
F 35.793729 16.720878 10.501662
F 44.698333 24.439549 10.625549
F 44.698333 16.722222 10.625549
F 35.743570 27.010583 14.137806
F 35.743570 19.293256 14.137806
F 44.650210 27.009736 14.262006
F 44.650210 19.292409 14.262006
F 35.781066 27.010641 11.410068
F 35.781066 19.293313 11.410068
F 44.685549 27.009221 11.535774
F 44.685549 19.291894 11.535774
F 35.831212 24.438264 7.773925
F 35.831212 16.720936 7.773925
F 44.733601 24.440200 7.899928
F 44.733601 16.722872 7.899928
F 38.008593 15.434635 11.441183
F 38.008593 23.151964 11.441183
F 46.902911 15.430958 11.569293
F 46.902911 23.148287 11.569293
F 38.058713 20.579620 7.805043
F 46.948421 20.584041 7.933407
F 38.021256 20.579555 10.532759
F 46.916342 20.582573 10.656403
F 37.971121 15.434583 14.168906
F 37.971121 23.151912 14.168906
F 46.870931 15.432364 14.293062
F 46.870931 23.149692 14.293062
F 40.248525 24.438303 10.563814
F 40.248525 16.720976 10.563814
F 49.125529 24.443585 10.688754
F 49.125530 16.726257 10.688755
F 40.198503 27.010520 14.199983
F 40.198503 19.293194 14.199983
F 49.085755 27.007123 14.325483
F 49.085755 19.289796 14.325483
F 40.235863 27.010545 11.472349
F 40.235863 19.293218 11.472349
F 49.112095 27.004846 11.604841
F 49.112095 19.287519 11.604841
F 40.285862 24.438397 7.836229
F 40.285862 16.721070 7.836229
F 49.152192 24.445908 7.968586
F 49.152192 16.728580 7.968585
F 42.462141 15.434241 11.503723
F 42.462141 23.151569 11.503723
F 51.315076 15.427795 11.638034
F 51.315076 23.145123 11.638034
F 42.511706 20.580151 7.867654
F 51.344818 20.589940 8.002413
F 42.474846 20.579950 10.594778
F 51.325524 20.587831 10.718518
F 42.425261 15.434326 14.231011
F 42.425261 23.151654 14.231011
F 51.295684 15.429479 14.355880
F 51.295684 23.146808 14.355880
F 35.709857 24.437486 17.774993
F 35.709857 16.720159 17.774993
F 44.617685 24.438086 17.898974
F 44.617685 16.720759 17.898975
F 44.698396 27.008215 21.537099
F 44.698396 19.290888 21.537099
F 35.700837 27.009964 18.685836
F 35.700837 19.292636 18.685836
F 44.609072 27.009402 18.810546
F 44.609072 19.292075 18.810546
F 35.731288 24.438128 15.046989
F 35.731288 16.720800 15.046989
F 44.637729 24.439095 15.172252
F 44.637729 16.721768 15.172252
F 37.928405 15.433968 18.716943
F 37.928405 23.151297 18.716944
F 46.831251 15.432094 18.840961
F 46.831251 23.149423 18.840961
F 37.958834 20.579473 15.078100
F 46.858394 20.582031 15.205207
F 37.937425 20.578826 17.806096
F 46.841131 20.580230 17.929671
F 38.019363 15.433031 21.444842
F 38.019363 23.150359 21.444842
F 46.913580 15.428723 21.564805
F 46.913580 23.146052 21.564805
F 40.164900 24.437517 17.837173
F 40.164900 16.720189 17.837173
F 49.057500 24.440567 17.957461
F 49.057500 16.723239 17.957461
F 40.246897 27.009009 21.475927
F 40.246897 19.291683 21.475927
F 49.126755 26.999616 21.589351
F 49.126755 19.282288 21.589351
F 40.155896 27.009934 18.748069
F 40.155896 19.292607 18.748069
F 49.051159 27.006840 18.869330
F 49.051159 19.289513 18.869330
F 40.186221 24.438188 15.109245
F 40.186221 16.720861 15.109244
F 49.073364 24.442288 15.236803
F 49.073364 16.724961 15.236803
F 42.382914 15.433800 18.779187
F 42.382914 23.151129 18.779187
F 51.266867 15.430287 18.886198
F 51.266867 23.147616 18.886198
F 42.412957 20.579730 15.140546
F 51.285864 20.583005 15.266136
F 42.392099 20.578946 17.868256
F 51.275430 20.579138 17.983929
F 42.472897 15.432631 21.506655
F 42.472897 23.149960 21.506655
F 51.321522 15.416428 21.602749
F 51.321522 23.133757 21.602749
F 35.791848 27.009036 21.413750
F 35.791848 19.291709 21.413750
F 35.873957 32.156211 3.225892
F 35.873957 39.873539 3.225892
F 44.775035 32.158317 3.348491
F 44.775035 39.875646 3.348491
F 35.843494 34.728043 6.864740
F 44.746144 34.726242 6.988049
F 35.864937 34.728683 4.136738
F 44.766351 34.726615 4.262391
F 35.782941 32.157137 0.497981
F 35.782942 39.874466 0.497981
F 44.686930 32.159038 0.622982
F 44.686930 39.876367 0.622982
F 38.092414 30.869994 4.167859
F 38.092414 38.587321 4.167859
F 46.978530 30.864741 4.295512
F 46.978530 38.582069 4.295512
F 38.010521 28.298476 0.529083
F 38.010521 36.015803 0.529082
F 46.908393 28.300930 0.653188
F 46.908393 36.018257 0.653188
F 38.101440 28.297571 3.256980
F 38.101440 36.014898 3.256980
F 46.988801 28.302240 3.375936
F 46.988801 36.019567 3.375936
F 38.071000 30.869361 6.895833
F 38.071000 38.586689 6.895833
F 46.960930 30.865246 7.018161
F 46.960930 38.582574 7.018162
F 40.328476 32.156375 3.287980
F 40.328476 39.873704 3.287980
F 49.187985 32.163671 3.401152
F 49.187985 39.880999 3.401152
F 40.298151 34.727909 6.926862
F 49.164734 34.721177 7.046388
F 40.319471 34.728516 4.199040
F 49.181530 34.721238 4.326025
F 40.237669 32.157261 0.560258
F 40.237669 39.874589 0.560258
F 49.112931 32.160460 0.682072
F 49.112931 39.877788 0.682072
F 42.544837 30.869304 4.230510
F 42.544837 38.586632 4.230509
F 51.364269 30.853189 4.356195
F 51.364269 38.570516 4.356195
F 42.464713 28.298777 0.591317
F 42.464713 36.016104 0.591317
F 51.325723 28.296911 0.697785
F 51.325723 36.014238 0.697785
F 42.554128 28.298157 3.318632
F 42.554128 36.015484 3.318632
F 51.373431 28.309487 3.414280
F 51.373431 36.026814 3.414281
F 42.523998 30.868823 6.957730
F 42.523998 38.586151 6.957730
F 51.354789 30.857220 7.071865
F 51.354789 38.574547 7.071865
F 35.793729 32.155531 10.501662
F 35.793729 39.872860 10.501662
F 44.698333 32.156875 10.625549
F 44.698333 39.874204 10.625549
F 35.743570 34.727909 14.137806
F 44.650210 34.727063 14.262006
F 35.781066 34.727967 11.410068
F 44.685549 34.726547 11.535774
F 35.831212 32.155590 7.773925
F 35.831212 39.872919 7.773925
F 44.733601 32.157526 7.899928
F 44.733601 39.874854 7.899928
F 38.008593 30.869290 11.441183
F 38.008593 38.586618 11.441183
F 46.902911 30.865613 11.569293
F 46.902911 38.582940 11.569293
F 38.058713 28.296946 7.805043
F 38.058713 36.014273 7.805043
F 46.948421 28.301368 7.933408
F 46.948421 36.018695 7.933407
F 38.021256 28.296881 10.532759
F 38.021256 36.014208 10.532759
F 46.916342 28.299899 10.656403
F 46.916342 36.017226 10.656403
F 37.971121 30.869238 14.168906
F 37.971121 38.586565 14.168906
F 46.870931 30.867018 14.293062
F 46.870931 38.584346 14.293062
F 40.248525 32.155629 10.563814
F 40.248525 39.872958 10.563814
F 49.125529 32.160911 10.688754
F 49.125529 39.878239 10.688755
F 40.198503 34.727847 14.199983
F 49.085755 34.724449 14.325483
F 40.235863 34.727871 11.472349
F 49.112095 34.722173 11.604841
F 40.285862 32.155723 7.836229
F 40.285862 39.873052 7.836229
F 49.152192 32.163234 7.968586
F 49.152192 39.880562 7.968585
F 42.462141 30.868895 11.503723
F 42.462141 38.586223 11.503723
F 51.315076 30.862449 11.638034
F 51.315076 38.579777 11.638034
F 42.511706 28.297477 7.867654
F 42.511706 36.014804 7.867654
F 51.344818 28.307266 8.002414
F 51.344818 36.024593 8.002413
F 42.474846 28.297276 10.594778
F 42.474846 36.014603 10.594778
F 51.325524 28.305157 10.718518
F 51.325524 36.022484 10.718518
F 42.425261 30.868980 14.231011
F 42.425261 38.586308 14.231011
F 51.295684 30.864134 14.355880
F 51.295684 38.581462 14.355880
F 35.709857 32.154812 17.774993
F 35.709857 39.872141 17.774993
F 44.617685 32.155412 17.898974
F 44.617685 39.872741 17.898975
F 44.698396 34.725541 21.537099
F 35.700838 34.727290 18.685836
F 44.609072 34.726729 18.810546
F 35.731288 32.155454 15.046989
F 35.731288 39.872782 15.046989
F 44.637729 32.156421 15.172252
F 44.637729 39.873750 15.172253
F 37.928405 30.868622 18.716944
F 37.928405 38.585950 18.716943
F 46.831251 30.866749 18.840961
F 46.831251 38.584076 18.840961
F 37.958834 28.296799 15.078100
F 37.958834 36.014126 15.078100
F 46.858394 28.299358 15.205207
F 46.858394 36.016685 15.205207
F 37.937425 28.296153 17.806096
F 37.937426 36.013480 17.806096
F 46.841131 28.297556 17.929671
F 46.841131 36.014883 17.929671
F 38.019363 30.867685 21.444842
F 38.019363 38.585013 21.444842
F 46.913580 30.863378 21.564805
F 46.913580 38.580705 21.564805
F 40.164900 32.154842 17.837173
F 40.164900 39.872171 17.837173
F 49.057500 32.157892 17.957461
F 49.057500 39.875221 17.957461
F 40.246897 34.726336 21.475928
F 49.126755 34.716942 21.589351
F 40.155896 34.727260 18.748069
F 49.051159 34.724166 18.869330
F 40.186221 32.155514 15.109244
F 40.186221 39.872843 15.109244
F 49.073364 32.159614 15.236803
F 49.073364 39.876943 15.236803
F 42.382914 30.868455 18.779187
F 42.382914 38.585783 18.779187
F 51.266867 30.864942 18.886198
F 51.266867 38.582270 18.886198
F 42.412957 28.297056 15.140546
F 42.412957 36.014383 15.140546
F 51.285864 28.300331 15.266136
F 51.285864 36.017658 15.266136
F 42.392099 28.296272 17.868256
F 42.392099 36.013599 17.868256
F 51.275431 28.296464 17.983929
F 51.275430 36.013791 17.983929
F 42.472897 30.867286 21.506655
F 42.472897 38.584613 21.506655
F 51.321522 30.851083 21.602749
F 51.321522 38.568410 21.602749
F 35.791848 34.726362 21.413750
F 35.873956 47.590867 3.225892
F 35.873956 55.308193 3.225892
F 44.775035 47.592974 3.348491
F 44.775035 55.310300 3.348491
F 35.843494 50.162699 6.864740
F 35.843494 42.445372 6.864740
F 44.746144 50.160898 6.988049
F 44.746144 42.443571 6.988049
F 35.864937 50.163339 4.136738
F 35.864937 42.446012 4.136738
F 44.766351 50.161271 4.262391
F 44.766351 42.443943 4.262391
F 35.782941 47.591793 0.497981
F 35.782941 55.309119 0.497981
F 44.686930 47.593694 0.622982
F 44.686930 55.311020 0.622982
F 38.092414 54.021976 4.167859
F 38.092414 46.304650 4.167859
F 46.978530 54.016723 4.295512
F 46.978530 46.299397 4.295512
F 38.010521 51.450458 0.529083
F 38.010521 43.733132 0.529082
F 46.908393 51.452912 0.653188
F 46.908393 43.735586 0.653188
F 38.101439 51.449553 3.256980
F 38.101440 43.732227 3.256980
F 46.988801 51.454222 3.375936
F 46.988801 43.736896 3.375936
F 38.071000 54.021343 6.895833
F 38.071000 46.304017 6.895833
F 46.960930 54.017228 7.018161
F 46.960930 46.299902 7.018162
F 40.328476 47.591031 3.287980
F 40.328476 55.308357 3.287980
F 49.187985 47.598327 3.401152
F 49.187985 55.315653 3.401152
F 40.298151 50.162565 6.926862
F 40.298151 42.445238 6.926862
F 49.164734 50.155833 7.046388
F 49.164734 42.438506 7.046388
F 40.319471 50.163172 4.199040
F 40.319471 42.445845 4.199040
F 49.181530 50.155894 4.326025
F 49.181530 42.438567 4.326025
F 40.237669 47.591917 0.560258
F 40.237669 55.309243 0.560258
F 49.112931 47.595116 0.682072
F 49.112931 55.312442 0.682072
F 42.544837 54.021287 4.230510
F 42.544837 46.303961 4.230510
F 51.364269 54.005171 4.356195
F 51.364269 46.287845 4.356195
F 42.464713 51.450759 0.591317
F 42.464713 43.733433 0.591317
F 51.325723 51.448893 0.697785
F 51.325723 43.731566 0.697785
F 42.554128 51.450139 3.318632
F 42.554128 43.732813 3.318632
F 51.373431 51.461469 3.414281
F 51.373431 43.744143 3.414281
F 42.523998 54.020806 6.957730
F 42.523998 46.303480 6.957730
F 51.354789 54.009202 7.071865
F 51.354789 46.291876 7.071865
F 35.793729 47.590187 10.501662
F 35.793729 55.307513 10.501662
F 44.698333 47.591531 10.625549
F 44.698333 55.308857 10.625549
F 35.743570 50.162565 14.137806
F 35.743570 42.445238 14.137806
F 44.650210 50.161719 14.262005
F 44.650210 42.444391 14.262006
F 35.781066 50.162623 11.410068
F 35.781066 42.445296 11.410068
F 44.685549 50.161203 11.535774
F 44.685549 42.443876 11.535774
F 35.831212 47.590246 7.773925
F 35.831212 55.307572 7.773925
F 44.733601 47.592182 7.899928
F 44.733601 55.309508 7.899928
F 38.008593 54.021272 11.441183
F 38.008593 46.303946 11.441183
F 46.902911 54.017595 11.569293
F 46.902911 46.300269 11.569293
F 38.058713 51.448928 7.805043
F 38.058713 43.731602 7.805043
F 46.948421 51.453350 7.933407
F 46.948421 43.736023 7.933407
F 38.021256 51.448863 10.532759
F 38.021256 43.731537 10.532759
F 46.916342 51.451881 10.656403
F 46.916342 43.734555 10.656403
F 37.971121 54.021220 14.168906
F 37.971121 46.303894 14.168906
F 46.870931 54.019000 14.293062
F 46.870931 46.301674 14.293062
F 40.248525 47.590286 10.563814
F 40.248525 55.307612 10.563814
F 49.125529 47.595567 10.688754
F 49.125529 55.312893 10.688754
F 40.198503 50.162503 14.199983
F 40.198503 42.445176 14.199983
F 49.085755 50.159105 14.325483
F 49.085755 42.441778 14.325483
F 40.235863 50.162527 11.472349
F 40.235863 42.445200 11.472349
F 49.112095 50.156828 11.604841
F 49.112095 42.439501 11.604841
F 40.285862 47.590379 7.836229
F 40.285862 55.307705 7.836229
F 49.152192 47.597890 7.968586
F 49.152192 55.315216 7.968586
F 42.462141 54.020877 11.503723
F 42.462141 46.303552 11.503723
F 51.315076 54.014431 11.638034
F 51.315076 46.297105 11.638034
F 42.511706 51.449460 7.867654
F 42.511706 43.732133 7.867654
F 51.344818 51.459248 8.002414
F 51.344818 43.741922 8.002413
F 42.474846 51.449258 10.594778
F 42.474846 43.731932 10.594778
F 51.325524 51.457139 10.718518
F 51.325524 43.739813 10.718518
F 42.425261 54.020962 14.231011
F 42.425261 46.303637 14.231011
F 51.295684 54.016116 14.355880
F 51.295684 46.298790 14.355880
F 35.709857 47.589469 17.774993
F 35.709857 55.306794 17.774993
F 44.617685 47.590068 17.898974
F 44.617685 55.307394 17.898974
F 44.698396 50.160197 21.537099
F 44.698396 42.442870 21.537099
F 35.700838 50.161946 18.685836
F 35.700838 42.444619 18.685836
F 44.609072 50.161384 18.810546
F 44.609072 42.444057 18.810546
F 35.731288 47.590110 15.046989
F 35.731288 55.307436 15.046989
F 44.637729 47.591077 15.172252
F 44.637729 55.308403 15.172252
F 37.928405 54.020605 18.716944
F 37.928405 46.303279 18.716944
F 46.831251 54.018731 18.840961
F 46.831251 46.301405 18.840961
F 37.958834 51.448781 15.078100
F 37.958834 43.731455 15.078100
F 46.858394 51.451340 15.205207
F 46.858394 43.734013 15.205207
F 37.937425 51.448135 17.806096
F 37.937425 43.730809 17.806096
F 46.841131 51.449538 17.929671
F 46.841131 43.732212 17.929671
F 38.019363 54.019667 21.444842
F 38.019363 46.302341 21.444842
F 46.913580 54.015360 21.564805
F 46.913580 46.298034 21.564805
F 40.164900 47.589499 17.837173
F 40.164900 55.306825 17.837173
F 49.057500 47.592548 17.957461
F 49.057500 55.309875 17.957461
F 40.246897 50.160992 21.475927
F 40.246897 42.443665 21.475927
F 49.126755 50.151597 21.589351
F 49.126755 42.434270 21.589351
F 40.155896 50.161916 18.748069
F 40.155897 42.444589 18.748069
F 49.051159 50.158822 18.869330
F 49.051159 42.441494 18.869330
F 40.186221 47.590170 15.109245
F 40.186221 55.307496 15.109245
F 49.073364 47.594270 15.236803
F 49.073364 55.311596 15.236803
F 42.382914 54.020437 18.779187
F 42.382914 46.303111 18.779187
F 51.266867 54.016924 18.886198
F 51.266867 46.299598 18.886198
F 42.412957 51.449038 15.140546
F 42.412957 43.731712 15.140546
F 51.285864 51.452313 15.266136
F 51.285864 43.734987 15.266136
F 42.392099 51.448254 17.868255
F 42.392099 43.730928 17.868256
F 51.275431 51.448446 17.983929
F 51.275430 43.731120 17.983929
F 42.472897 54.019268 21.506655
F 42.472897 46.301942 21.506655
F 51.321522 54.003065 21.602749
F 51.321522 46.285739 21.602749
F 35.791848 50.161018 21.413750
F 35.791848 42.443691 21.413750
F 35.873957 63.025522 3.225892
F 44.775035 63.027628 3.348491
F 35.843494 57.880025 6.864740
F 35.843494 65.597354 6.864740
F 44.746144 57.878224 6.988049
F 44.746144 65.595553 6.988049
F 35.864937 57.880665 4.136738
F 35.864937 65.597994 4.136738
F 44.766351 57.878597 4.262391
F 44.766351 65.595926 4.262391
F 35.782942 63.026448 0.497981
F 44.686930 63.028349 0.622982
F 38.092414 61.739303 4.167859
F 46.978530 61.734051 4.295512
F 38.010521 59.167785 0.529082
F 38.010521 66.885114 0.529082
F 46.908393 59.170239 0.653188
F 46.908393 66.887568 0.653188
F 38.101440 59.166880 3.256980
F 38.101440 66.884209 3.256980
F 46.988801 59.171549 3.375936
F 46.988801 66.888878 3.375936
F 38.071000 61.738671 6.895833
F 46.960930 61.734556 7.018162
F 40.328476 63.025686 3.287980
F 49.187985 63.032982 3.401152
F 40.298151 57.879891 6.926862
F 40.298151 65.597220 6.926862
F 49.164734 57.873159 7.046388
F 49.164734 65.590489 7.046388
F 40.319471 57.880498 4.199040
F 40.319471 65.597827 4.199040
F 49.181530 57.873220 4.326025
F 49.181530 65.590549 4.326025
F 40.237669 63.026572 0.560258
F 49.112931 63.029771 0.682072
F 42.544837 61.738614 4.230509
F 51.364269 61.722499 4.356195
F 42.464713 59.168086 0.591317
F 42.464713 66.885415 0.591317
F 51.325723 59.166220 0.697785
F 51.325723 66.883549 0.697785
F 42.554128 59.167467 3.318632
F 42.554128 66.884796 3.318632
F 51.373431 59.178796 3.414281
F 51.373431 66.896125 3.414281
F 42.523998 61.738133 6.957730
F 51.354789 61.726529 7.071865
F 35.793729 63.024842 10.501662
F 44.698333 63.026186 10.625549
F 35.743570 57.879891 14.137806
F 35.743570 65.597220 14.137806
F 44.650210 57.879045 14.262006
F 44.650210 65.596374 14.262006
F 35.781066 57.879949 11.410068
F 35.781066 65.597278 11.410068
F 44.685549 57.878529 11.535774
F 44.685549 65.595858 11.535774
F 35.831212 63.024901 7.773925
F 44.733601 63.026837 7.899928
F 38.008593 61.738600 11.441183
F 46.902911 61.734923 11.569292
F 38.058713 59.166255 7.805043
F 38.058713 66.883584 7.805043
F 46.948421 59.170677 7.933407
F 46.948421 66.888006 7.933407
F 38.021256 59.166190 10.532759
F 38.021256 66.883519 10.532759
F 46.916342 59.169208 10.656403
F 46.916342 66.886537 10.656404
F 37.971121 61.738548 14.168906
F 46.870931 61.736328 14.293062
F 40.248525 63.024940 10.563814
F 49.125529 63.030222 10.688755
F 40.198503 57.879829 14.199983
F 40.198503 65.597158 14.199983
F 49.085755 57.876431 14.325483
F 49.085755 65.593760 14.325483
F 40.235863 57.879854 11.472349
F 40.235863 65.597183 11.472349
F 49.112095 57.874155 11.604841
F 49.112095 65.591484 11.604841
F 40.285862 63.025034 7.836229
F 49.152192 63.032544 7.968585
F 42.462141 61.738205 11.503723
F 51.315076 61.731759 11.638034
F 42.511706 59.166787 7.867654
F 42.511706 66.884116 7.867654
F 51.344818 59.176575 8.002413
F 51.344818 66.893905 8.002413
F 42.474846 59.166585 10.594778
F 42.474846 66.883914 10.594778
F 51.325524 59.174466 10.718518
F 51.325524 66.891795 10.718518
F 42.425261 61.738290 14.231011
F 51.295684 61.733444 14.355880
F 35.709857 63.024123 17.774993
F 44.617685 63.024723 17.898975
F 44.698396 57.877523 21.537099
F 44.698396 65.594853 21.537099
F 35.700838 57.879272 18.685836
F 35.700837 65.596601 18.685836
F 44.609072 57.878711 18.810546
F 44.609072 65.596040 18.810546
F 35.731288 63.024765 15.046989
F 44.637729 63.025732 15.172252
F 37.928405 61.737932 18.716943
F 46.831251 61.736058 18.840961
F 37.958834 59.166108 15.078100
F 37.958834 66.883437 15.078100
F 46.858394 59.168667 15.205207
F 46.858394 66.885996 15.205207
F 37.937425 59.165462 17.806096
F 37.937425 66.882791 17.806096
F 46.841131 59.166865 17.929671
F 46.841131 66.884195 17.929672
F 38.019363 61.736995 21.444842
F 46.913580 61.732687 21.564805
F 40.164900 63.024153 17.837173
F 49.057500 63.027203 17.957461
F 40.246897 57.878318 21.475928
F 40.246897 65.595647 21.475927
F 49.126755 57.868924 21.589351
F 49.126755 65.586253 21.589351
F 40.155897 57.879242 18.748069
F 40.155897 65.596571 18.748069
F 49.051159 57.876148 18.869330
F 49.051159 65.593477 18.869330
F 40.186221 63.024825 15.109244
F 49.073364 63.028925 15.236803
F 42.382914 61.737765 18.779187
F 51.266867 61.734252 18.886198
F 42.412957 59.166365 15.140546
F 42.412957 66.883694 15.140546
F 51.285864 59.169640 15.266136
F 51.285864 66.886969 15.266136
F 42.392099 59.165581 17.868256
F 42.392099 66.882910 17.868256
F 51.275430 59.165773 17.983929
F 51.275430 66.883102 17.983929
F 42.472897 61.736595 21.506655
F 51.321522 61.720392 21.602749
F 35.791848 57.878344 21.413750
F 35.791848 65.595673 21.413750
F 46.978530 69.451380 4.295512
F 46.960930 69.451885 7.018162
F 42.544837 69.455943 4.230510
F 51.321522 69.437721 21.602749
F 51.364269 69.439827 4.356195
F 42.472897 69.453924 21.506655
F 42.523998 69.455462 6.957730
F 51.354789 69.443858 7.071865
F 38.008593 69.455929 11.441183
F 46.902911 69.452251 11.569293
F 37.971121 69.455876 14.168906
F 46.870931 69.453657 14.293062
F 42.462141 69.455534 11.503723
F 51.315076 69.449088 11.638034
F 42.425261 69.455619 14.231011
F 51.266867 69.451581 18.886198
F 51.295684 69.450773 14.355880
F 42.382914 69.455094 18.779187
F 37.928405 69.455261 18.716944
F 46.831251 69.453387 18.840961
F 38.019363 69.454324 21.444842
F 46.913580 69.450016 21.564805
F 62.376009 1.286858 3.456870
F 62.376009 9.004184 3.456870
F 71.284588 1.286219 3.457417
F 71.284588 9.003545 3.457417
F 62.375640 3.858103 7.095119
F 62.375640 11.575429 7.095119
F 71.284581 3.858662 7.095401
F 71.284581 11.575989 7.095401
F 62.376261 3.857948 4.367421
F 62.376261 11.575274 4.367421
F 71.284587 3.858662 4.366913
F 71.284587 11.575989 4.366913
F 62.374716 1.286576 0.729014
F 62.374716 9.003901 0.729014
F 71.284581 1.286219 0.728928
F 71.284581 9.003545 0.728928
F 55.739247 7.709332 4.370001
F 53.557836 9.015978 3.428821
F 64.601815 7.717160 4.367009
F 53.544801 3.846394 7.086583
F 55.725403 5.146398 0.725380
F 55.725403 12.863725 0.725379
F 64.601813 5.145054 0.729030
F 64.601813 12.862381 0.729029
F 55.743061 5.152389 3.446778
F 55.743061 12.869716 3.446778
F 64.601857 5.145054 3.457309
F 64.601857 12.862381 3.457309
F 55.734596 7.710340 7.091212
F 53.544801 11.563720 7.086583
F 64.601696 7.717189 7.095318
F 53.556581 3.842075 4.370432
F 57.941764 1.291134 3.452393
F 57.941764 9.008460 3.452393
F 66.829098 1.286246 3.457397
F 66.829098 9.003573 3.457397
F 57.938361 3.854505 7.093671
F 57.938361 11.571832 7.093671
F 66.829065 3.858642 7.095389
F 66.829065 11.575968 7.095389
F 57.942063 3.853382 4.370380
F 57.942063 11.570708 4.370380
F 66.829101 3.858635 4.366932
F 66.829101 11.575961 4.366932
F 57.931158 1.288174 0.728564
F 57.931158 9.005500 0.728564
F 66.828998 1.286225 0.728927
F 66.828998 9.003551 0.728927
F 60.154475 7.715301 4.368242
F 53.556581 11.559401 4.370432
F 69.056798 7.717322 4.366914
F 53.513600 1.284268 0.711210
F 60.152687 5.146659 0.729522
F 60.152686 12.863986 0.729522
F 69.056794 5.144885 0.728930
F 69.056794 12.862212 0.728930
F 60.155217 5.147142 3.455805
F 60.155217 12.864469 3.455805
F 69.056798 5.144885 3.457415
F 69.056798 12.862212 3.457415
F 60.153278 7.715527 7.094393
F 53.513600 9.001594 0.711210
F 69.056789 7.717323 7.095399
F 53.523683 1.294564 10.733830
F 62.375024 1.286628 10.733206
F 62.375024 9.003954 10.733206
F 71.284587 1.286219 10.733385
F 71.284587 9.003545 10.733385
F 62.374462 3.858391 14.371261
F 62.374462 11.575718 14.371261
F 71.284580 3.858662 14.371369
F 71.284580 11.575989 14.371369
F 62.375061 3.858252 11.643242
F 62.375061 11.575578 11.643242
F 71.284586 3.858662 11.642881
F 71.284586 11.575989 11.642880
F 62.375628 1.286769 8.005343
F 62.375628 9.004095 8.005343
F 71.284581 1.286219 8.004897
F 71.284582 9.003545 8.004897
F 55.724513 7.711492 11.651209
F 53.523683 9.011890 10.733830
F 64.601559 7.717228 11.642958
F 53.503705 3.853550 14.371490
F 55.734720 5.152646 8.013748
F 55.734719 12.869973 8.013748
F 64.601700 5.145017 8.005000
F 64.601700 12.862344 8.005000
F 55.723771 5.150274 10.734329
F 55.723771 12.867601 10.734329
F 64.601560 5.144982 10.733331
F 64.601560 12.862309 10.733331
F 55.713768 7.713813 14.372215
F 53.503705 11.570876 14.371490
F 64.601414 7.717262 14.371338
F 53.521269 3.851859 11.653575
F 57.933158 1.289261 10.732710
F 57.933158 9.006587 10.732710
F 66.829046 1.286234 10.733376
F 66.829046 9.003560 10.733376
F 57.928557 3.856346 14.371063
F 57.928557 11.573673 14.371063
F 66.829014 3.858653 14.371364
F 66.829014 11.575980 14.371364
F 57.933851 3.854943 11.646692
F 57.933851 11.572269 11.646692
F 66.829047 3.858647 11.642892
F 66.829047 11.575974 11.642892
F 57.938479 1.290668 8.009148
F 57.938479 9.007994 8.009148
F 66.829068 1.286240 8.004912
F 66.829068 9.003566 8.004912
F 60.151420 7.715906 11.644246
F 53.521269 11.569185 11.653575
F 69.056791 7.717324 11.642882
F 53.542380 1.296741 8.017524
F 60.153517 5.146823 8.006593
F 60.153517 12.864150 8.006593
F 69.056787 5.144884 8.004898
F 69.056788 12.862211 8.004898
F 60.151342 5.146236 10.732912
F 60.151342 12.863563 10.732912
F 69.056790 5.144883 10.733384
F 69.056790 12.862210 10.733384
F 60.149311 7.716477 14.371174
F 53.542380 9.014067 8.017524
F 69.056782 7.717324 14.371368
F 53.491085 1.286018 17.999443
F 62.373909 1.286341 18.009282
F 62.373909 9.003667 18.009282
F 71.284587 1.286219 18.009353
F 71.284587 9.003545 18.009353
F 62.375698 3.858116 21.646815
F 62.375698 11.575442 21.646815
F 71.284581 3.858662 21.647337
F 71.284581 11.575989 21.647337
F 62.374142 3.858469 18.918830
F 62.374142 11.575795 18.918830
F 71.284586 3.858662 18.918849
F 71.284586 11.575989 18.918849
F 62.374459 1.286487 15.281116
F 62.374459 9.003812 15.281116
F 71.284581 1.286219 15.280864
F 71.284581 9.003545 15.280864
F 55.705706 7.713787 18.915405
F 53.491085 9.003344 17.999443
F 64.601287 7.717294 18.918871
F 53.534532 3.840849 21.617752
F 55.713643 5.149085 15.283645
F 55.713643 12.866412 15.283644
F 64.601415 5.144944 15.280911
F 64.601415 12.862271 15.280911
F 55.709312 5.148023 18.004340
F 55.709312 12.865350 18.004340
F 64.601330 5.144920 18.009308
F 64.601330 12.862247 18.009308
F 55.725563 7.706980 21.635619
F 53.534532 11.558175 21.617752
F 64.601389 7.717278 21.647291
F 53.489997 3.854314 18.901590
F 57.925246 1.287768 18.008075
F 57.925246 9.005094 18.008075
F 66.828998 1.286223 18.009351
F 66.828998 9.003549 18.009351
F 57.937570 3.853629 21.642094
F 57.937570 11.570956 21.642094
F 66.829103 3.858633 21.647312
F 66.829103 11.575959 21.647312
F 57.925622 3.856722 18.918089
F 57.925622 11.574049 18.918089
F 66.829001 3.858658 18.918850
F 66.829001 11.575985 18.918850
F 57.928708 1.288817 15.283458
F 57.928708 9.006143 15.283458
F 66.829016 1.286228 15.280872
F 66.829016 9.003554 15.280872
F 60.147787 7.716745 18.919036
F 53.489997 11.571640 18.901590
F 69.056785 7.717325 18.918849
F 53.500986 1.289698 15.281519
F 60.149526 5.145875 15.281658
F 60.149526 12.863202 15.281658
F 69.056781 5.144883 15.280865
F 69.056781 12.862210 15.280865
F 60.148498 5.145666 18.008721
F 60.148498 12.862993 18.008721
F 69.056785 5.144882 18.009352
F 69.056785 12.862209 18.009352
F 60.150858 7.716185 21.645933
F 53.500986 9.007024 15.281519
F 69.056779 7.717324 21.647337
F 53.557836 1.298652 3.428821
F 62.376009 24.438841 3.456870
F 62.376009 16.721513 3.456870
F 71.284588 24.438201 3.457417
F 71.284588 16.720874 3.457417
F 62.375640 27.010085 7.095119
F 62.375640 19.292758 7.095119
F 71.284581 27.010645 7.095401
F 71.284581 19.293318 7.095401
F 62.376261 27.009930 4.367421
F 62.376261 19.292603 4.367421
F 71.284587 27.010644 4.366913
F 71.284587 19.293317 4.366913
F 62.374716 24.438558 0.729014
F 62.374716 16.721230 0.729014
F 71.284581 24.438201 0.728928
F 71.284581 16.720873 0.728928
F 55.739247 15.426659 4.370001
F 55.739247 23.143988 4.370001
F 64.601815 15.434488 4.367009
F 64.601815 23.151816 4.367009
F 55.725403 20.581054 0.725379
F 64.601813 20.579710 0.729029
F 55.743061 20.587045 3.446778
F 64.601857 20.579710 3.457309
F 55.734596 15.427668 7.091212
F 55.734596 23.144996 7.091212
F 64.601696 15.434517 7.095319
F 64.601696 23.151845 7.095318
F 57.941764 24.443116 3.452393
F 57.941764 16.725788 3.452393
F 66.829098 24.438229 3.457397
F 66.829098 16.720901 3.457397
F 57.938361 27.006487 7.093671
F 57.938361 19.289160 7.093671
F 66.829065 27.010624 7.095389
F 66.829065 19.293297 7.095389
F 57.942063 27.005364 4.370380
F 57.942063 19.288037 4.370380
F 66.829101 27.010617 4.366932
F 66.829101 19.293290 4.366932
F 57.931158 24.440156 0.728564
F 57.931158 16.722829 0.728564
F 66.828998 24.438207 0.728927
F 66.828998 16.720879 0.728927
F 60.154475 15.432629 4.368242
F 60.154475 23.149957 4.368242
F 69.056798 15.434650 4.366914
F 69.056798 23.151979 4.366914
F 60.152686 20.581315 0.729522
F 69.056794 20.579541 0.728930
F 60.155217 20.581798 3.455805
F 69.056798 20.579541 3.457415
F 60.153278 15.432855 7.094393
F 60.153278 23.150183 7.094393
F 69.056789 15.434651 7.095400
F 69.056789 23.151979 7.095400
F 62.375024 24.438610 10.733206
F 62.375024 16.721283 10.733206
F 71.284587 24.438201 10.733385
F 71.284587 16.720873 10.733385
F 62.374462 27.010374 14.371261
F 62.374462 19.293046 14.371261
F 71.284580 27.010645 14.371369
F 71.284580 19.293318 14.371369
F 62.375061 27.010234 11.643242
F 62.375061 19.292907 11.643242
F 71.284586 27.010645 11.642881
F 71.284586 19.293318 11.642880
F 62.375628 24.438751 8.005343
F 62.375628 16.721424 8.005342
F 71.284582 24.438201 8.004897
F 71.284582 16.720873 8.004896
F 55.724513 15.428819 11.651209
F 55.724513 23.146148 11.651209
F 64.601559 15.434556 11.642958
F 64.601559 23.151884 11.642958
F 55.734719 20.587302 8.013748
F 64.601700 20.579673 8.005000
F 55.723771 20.584930 10.734329
F 64.601560 20.579638 10.733331
F 55.713768 15.431141 14.372215
F 55.713768 23.148469 14.372215
F 64.601414 15.434589 14.371338
F 64.601414 23.151918 14.371338
F 57.933158 24.441244 10.732710
F 57.933158 16.723916 10.732711
F 66.829046 24.438216 10.733376
F 66.829046 16.720888 10.733377
F 57.928557 27.008329 14.371063
F 57.928557 19.291002 14.371063
F 66.829014 27.010635 14.371364
F 66.829014 19.293309 14.371364
F 57.933851 27.006925 11.646692
F 57.933851 19.289598 11.646691
F 66.829047 27.010630 11.642892
F 66.829047 19.293303 11.642892
F 57.938479 24.442650 8.009148
F 57.938479 16.725322 8.009148
F 66.829068 24.438222 8.004912
F 66.829068 16.720895 8.004912
F 60.151420 15.433233 11.644245
F 60.151420 23.150562 11.644246
F 69.056791 15.434651 11.642881
F 69.056791 23.151980 11.642882
F 60.153517 20.581479 8.006593
F 69.056788 20.579540 8.004898
F 60.151342 20.580892 10.732912
F 69.056790 20.579539 10.733384
F 60.149311 15.433805 14.371174
F 60.149311 23.151134 14.371174
F 69.056782 15.434652 14.371368
F 69.056782 23.151981 14.371368
F 62.373909 24.438323 18.009282
F 62.373909 16.720995 18.009283
F 71.284587 24.438201 18.009353
F 71.284587 16.720873 18.009353
F 62.375697 27.010098 21.646815
F 62.375697 19.292771 21.646815
F 71.284581 27.010645 21.647337
F 71.284581 19.293317 21.647337
F 62.374142 27.010451 18.918830
F 62.374142 19.293124 18.918830
F 71.284586 27.010645 18.918849
F 71.284586 19.293318 18.918849
F 62.374459 24.438469 15.281116
F 62.374459 16.721141 15.281116
F 71.284581 24.438201 15.280864
F 71.284581 16.720873 15.280864
F 55.705706 15.431115 18.915405
F 55.705706 23.148443 18.915405
F 64.601287 15.434622 18.918871
F 64.601287 23.151951 18.918871
F 55.713643 20.583740 15.283644
F 64.601415 20.579600 15.280911
F 55.709312 20.582679 18.004340
F 64.601330 20.579576 18.009308
F 55.725563 15.424308 21.635620
F 55.725563 23.141637 21.635619
F 64.601389 15.434605 21.647291
F 64.601389 23.151934 21.647291
F 57.925246 24.439750 18.008075
F 57.925246 16.722422 18.008075
F 66.828998 24.438205 18.009351
F 66.828998 16.720878 18.009351
F 57.937570 27.005611 21.642094
F 57.937570 19.288284 21.642094
F 66.829103 27.010615 21.647312
F 66.829103 19.293288 21.647312
F 57.925622 27.008705 18.918089
F 57.925622 19.291378 18.918089
F 66.829001 27.010641 18.918850
F 66.829001 19.293314 18.918850
F 57.928708 24.440799 15.283458
F 57.928708 16.723471 15.283458
F 66.829016 24.438211 15.280872
F 66.829016 16.720883 15.280872
F 60.147787 15.434072 18.919035
F 60.147787 23.151401 18.919036
F 69.056785 15.434653 18.918849
F 69.056785 23.151981 18.918849
F 60.149526 20.580531 15.281658
F 69.056781 20.579539 15.280865
F 60.148498 20.580322 18.008721
F 69.056785 20.579538 18.009352
F 60.150858 15.433513 21.645933
F 60.150858 23.150841 21.645933
F 69.056779 15.434652 21.647337
F 69.056779 23.151981 21.647337
F 53.557836 24.450634 3.428821
F 53.500985 16.724353 15.281518
F 53.500986 24.441680 15.281519
F 53.489997 19.288969 18.901590
F 53.489997 27.006297 18.901590
F 53.534532 19.275504 21.617752
F 53.534532 26.992831 21.617752
F 53.491085 16.720673 17.999443
F 53.491085 24.438001 17.999443
F 53.542380 16.731396 8.017524
F 53.542380 24.448723 8.017524
F 53.521269 19.286514 11.653574
F 53.521270 27.003841 11.653574
F 53.503705 19.288205 14.371490
F 53.503705 27.005532 14.371490
F 53.523683 16.729218 10.733830
F 53.523683 24.446546 10.733830
F 53.513600 16.718922 0.711210
F 53.513600 24.436250 0.711210
F 53.556581 19.276730 4.370432
F 53.556581 26.994057 4.370432
F 53.544801 19.281049 7.086583
F 53.544801 26.998376 7.086583
F 53.557836 16.733306 3.428821
F 62.376009 32.156167 3.456870
F 62.376009 39.873495 3.456870
F 71.284588 32.155527 3.457417
F 71.284588 39.872856 3.457417
F 62.375640 34.727411 7.095119
F 71.284581 34.727971 7.095401
F 62.376261 34.727256 4.367421
F 71.284587 34.727971 4.366913
F 62.374716 32.155884 0.729014
F 62.374716 39.873212 0.729014
F 71.284581 32.155527 0.728928
F 71.284581 39.872856 0.728928
F 55.739247 30.861314 4.370001
F 55.739247 38.578642 4.370001
F 64.601815 30.869142 4.367009
F 64.601815 38.586470 4.367009
F 55.725403 28.298380 0.725380
F 55.725403 36.015707 0.725379
F 64.601813 28.297036 0.729030
F 64.601813 36.014363 0.729029
F 55.743061 28.304371 3.446778
F 55.743061 36.021698 3.446778
F 64.601857 28.297036 3.457309
F 64.601857 36.014363 3.457309
F 55.734596 30.862322 7.091212
F 55.734596 38.579650 7.091212
F 64.601696 30.869171 7.095318
F 64.601696 38.586499 7.095319
F 57.941764 32.160442 3.452393
F 57.941764 39.877770 3.452393
F 66.829098 32.155555 3.457397
F 66.829098 39.872883 3.457397
F 57.938361 34.723814 7.093671
F 66.829065 34.727950 7.095389
F 57.942063 34.722691 4.370380
F 66.829101 34.727943 4.366932
F 57.931158 32.157482 0.728564
F 57.931158 39.874811 0.728564
F 66.828998 32.155533 0.728927
F 66.828998 39.872862 0.728927
F 60.154475 30.867283 4.368242
F 60.154475 38.584611 4.368242
F 69.056798 30.869304 4.366914
F 69.056798 38.586632 4.366914
F 60.152686 28.298641 0.729522
F 60.152686 36.015968 0.729522
F 69.056794 28.296867 0.728930
F 69.056794 36.014194 0.728930
F 60.155217 28.299125 3.455805
F 60.155217 36.016452 3.455805
F 69.056798 28.296867 3.457415
F 69.056798 36.014194 3.457415
F 60.153278 30.867509 7.094393
F 60.153278 38.584837 7.094393
F 69.056789 30.869305 7.095399
F 69.056789 38.586633 7.095400
F 62.375024 32.155936 10.733206
F 62.375024 39.873265 10.733206
F 71.284587 32.155527 10.733385
F 71.284587 39.872856 10.733385
F 62.374462 34.727700 14.371261
F 71.284580 34.727971 14.371369
F 62.375061 34.727561 11.643242
F 71.284586 34.727971 11.642880
F 62.375628 32.156077 8.005343
F 62.375628 39.873406 8.005342
F 71.284581 32.155527 8.004897
F 71.284581 39.872856 8.004896
F 55.724513 30.863474 11.651209
F 55.724513 38.580801 11.651209
F 64.601559 30.869210 11.642958
F 64.601559 38.586538 11.642958
F 55.734720 28.304628 8.013748
F 55.734719 36.021955 8.013748
F 64.601700 28.296999 8.005000
F 64.601700 36.014326 8.005000
F 55.723771 28.302256 10.734329
F 55.723771 36.019583 10.734329
F 64.601560 28.296964 10.733331
F 64.601560 36.014291 10.733331
F 55.713768 30.865795 14.372215
F 55.713768 38.583123 14.372215
F 64.601414 30.869244 14.371338
F 64.601414 38.586571 14.371338
F 57.933158 32.158569 10.732710
F 57.933158 39.875898 10.732710
F 66.829046 32.155542 10.733376
F 66.829046 39.872871 10.733377
F 57.928557 34.725655 14.371063
F 66.829014 34.727962 14.371364
F 57.933851 34.724252 11.646692
F 66.829047 34.727956 11.642892
F 57.938479 32.159976 8.009148
F 57.938479 39.877304 8.009148
F 66.829068 32.155548 8.004912
F 66.829068 39.872877 8.004912
F 60.151420 30.867888 11.644246
F 60.151420 38.585216 11.644245
F 69.056791 30.869306 11.642882
F 69.056791 38.586634 11.642881
F 60.153517 28.298806 8.006593
F 60.153517 36.016133 8.006593
F 69.056788 28.296866 8.004898
F 69.056788 36.014193 8.004898
F 60.151342 28.298218 10.732912
F 60.151342 36.015545 10.732912
F 69.056790 28.296865 10.733384
F 69.056790 36.014192 10.733384
F 60.149311 30.868460 14.371174
F 60.149311 38.585787 14.371174
F 69.056782 30.869306 14.371368
F 69.056782 38.586634 14.371368
F 62.373909 32.155649 18.009282
F 62.373909 39.872977 18.009283
F 71.284587 32.155527 18.009353
F 71.284587 39.872856 18.009353
F 62.375698 34.727425 21.646815
F 71.284581 34.727971 21.647337
F 62.374142 34.727777 18.918830
F 71.284586 34.727971 18.918849
F 62.374459 32.155795 15.281116
F 62.374459 39.873123 15.281116
F 71.284581 32.155527 15.280864
F 71.284581 39.872856 15.280864
F 55.705706 30.865769 18.915405
F 55.705706 38.583097 18.915405
F 64.601287 30.869276 18.918871
F 64.601287 38.586604 18.918871
F 55.713643 28.301067 15.283644
F 55.713643 36.018394 15.283644
F 64.601415 28.296926 15.280911
F 64.601415 36.014253 15.280911
F 55.709312 28.300005 18.004340
F 55.709312 36.017332 18.004340
F 64.601330 28.296902 18.009308
F 64.601330 36.014229 18.009308
F 55.725563 30.858963 21.635619
F 55.725563 38.576290 21.635620
F 64.601389 30.869260 21.647291
F 64.601389 38.586588 21.647291
F 57.925246 32.157076 18.008075
F 57.925246 39.874405 18.008075
F 66.828998 32.155531 18.009351
F 66.828998 39.872860 18.009351
F 57.937570 34.722938 21.642094
F 66.829103 34.727941 21.647312
F 57.925622 34.726031 18.918089
F 66.829001 34.727967 18.918850
F 57.928708 32.158125 15.283458
F 57.928708 39.875454 15.283458
F 66.829016 32.155536 15.280872
F 66.829016 39.872865 15.280872
F 60.147787 30.868727 18.919036
F 60.147787 38.586055 18.919035
F 69.056785 30.869307 18.918849
F 69.056785 38.586635 18.918849
F 60.149526 28.297857 15.281658
F 60.149526 36.015184 15.281658
F 69.056781 28.296865 15.280865
F 69.056781 36.014192 15.280865
F 60.148498 28.297649 18.008721
F 60.148498 36.014976 18.008721
F 69.056785 28.296864 18.009352
F 69.056785 36.014191 18.009352
F 60.150858 30.868167 21.645933
F 60.150858 38.585495 21.645933
F 69.056779 30.869306 21.647337
F 69.056779 38.586634 21.647337
F 53.557836 32.167960 3.428821
F 53.500986 39.876335 15.281518
F 53.500986 32.159006 15.281519
F 53.489997 34.723623 18.901590
F 53.534532 34.710158 21.617752
F 53.491085 39.872655 17.999443
F 53.491085 32.155326 17.999443
F 53.542380 39.883378 8.017524
F 53.542380 32.166049 8.017524
F 53.521269 34.721167 11.653574
F 53.503705 34.722858 14.371490
F 53.523683 39.881200 10.733830
F 53.523683 32.163872 10.733830
F 53.513600 39.870905 0.711210
F 53.513600 32.153576 0.711210
F 53.556581 34.711384 4.370432
F 53.544801 34.715702 7.086583
F 53.557836 39.885289 3.428821
F 62.376009 47.590823 3.456870
F 62.376008 55.308149 3.456870
F 71.284588 47.590183 3.457417
F 71.284588 55.307509 3.457417
F 62.375640 50.162067 7.095119
F 62.375640 42.444740 7.095119
F 71.284581 50.162627 7.095401
F 71.284581 42.445300 7.095401
F 62.376261 50.161912 4.367421
F 62.376261 42.444585 4.367421
F 71.284587 50.162627 4.366913
F 71.284587 42.445300 4.366913
F 62.374716 47.590540 0.729014
F 62.374715 55.307866 0.729014
F 71.284581 47.590183 0.728928
F 71.284581 55.307509 0.728928
F 55.739247 54.013296 4.370001
F 55.739247 46.295970 4.370001
F 64.601815 54.021125 4.367009
F 64.601815 46.303799 4.367009
F 55.725403 51.450362 0.725380
F 55.725403 43.733036 0.725379
F 64.601813 51.449018 0.729030
F 64.601813 43.731692 0.729029
F 55.743061 51.456353 3.446778
F 55.743061 43.739027 3.446778
F 64.601857 51.449018 3.457309
F 64.601857 43.731692 3.457309
F 55.734596 54.014305 7.091212
F 55.734596 46.296979 7.091212
F 64.601696 54.021154 7.095318
F 64.601696 46.303828 7.095318
F 57.941764 47.595098 3.452393
F 57.941764 55.312424 3.452393
F 66.829098 47.590211 3.457397
F 66.829098 55.307537 3.457397
F 57.938361 50.158470 7.093671
F 57.938361 42.441143 7.093671
F 66.829065 50.162606 7.095389
F 66.829065 42.445279 7.095389
F 57.942063 50.157346 4.370380
F 57.942063 42.440019 4.370380
F 66.829101 50.162599 4.366932
F 66.829101 42.445272 4.366932
F 57.931158 47.592139 0.728564
F 57.931158 55.309464 0.728564
F 66.828998 47.590189 0.728927
F 66.828998 55.307515 0.728927
F 60.154475 54.019265 4.368242
F 60.154475 46.301939 4.368242
F 69.056798 54.021287 4.366914
F 69.056798 46.303961 4.366914
F 60.152687 51.450623 0.729522
F 60.152686 43.733297 0.729522
F 69.056794 51.448849 0.728930
F 69.056794 43.731523 0.728930
F 60.155217 51.451106 3.455805
F 60.155217 43.733780 3.455805
F 69.056798 51.448849 3.457415
F 69.056798 43.731523 3.457415
F 60.153278 54.019491 7.094393
F 60.153278 46.302165 7.094393
F 69.056789 54.021287 7.095399
F 69.056789 46.303962 7.095400
F 62.375024 47.590593 10.733206
F 62.375024 55.307918 10.733206
F 71.284587 47.590183 10.733385
F 71.284587 55.307509 10.733385
F 62.374462 50.162356 14.371261
F 62.374462 42.445029 14.371261
F 71.284580 50.162627 14.371369
F 71.284580 42.445300 14.371369
F 62.375061 50.162216 11.643242
F 62.375061 42.444889 11.643242
F 71.284586 50.162627 11.642881
F 71.284586 42.445300 11.642880
F 62.375628 47.590734 8.005343
F 62.375628 55.308059 8.005343
F 71.284582 47.590183 8.004897
F 71.284582 55.307509 8.004897
F 55.724513 54.015456 11.651209
F 55.724513 46.298130 11.651209
F 64.601559 54.021193 11.642958
F 64.601559 46.303867 11.642958
F 55.734720 51.456610 8.013748
F 55.734719 43.739284 8.013748
F 64.601700 51.448981 8.005000
F 64.601700 43.731655 8.005000
F 55.723771 51.454238 10.734329
F 55.723771 43.736912 10.734329
F 64.601560 51.448946 10.733331
F 64.601560 43.731620 10.733331
F 55.713768 54.017777 14.372215
F 55.713768 46.300451 14.372215
F 64.601414 54.021226 14.371338
F 64.601414 46.303900 14.371338
F 57.933158 47.593226 10.732710
F 57.933158 55.310551 10.732710
F 66.829046 47.590198 10.733376
F 66.829046 55.307524 10.733376
F 57.928557 50.160311 14.371063
F 57.928557 42.442984 14.371063
F 66.829014 50.162618 14.371364
F 66.829014 42.445291 14.371364
F 57.933851 50.158907 11.646692
F 57.933851 42.441580 11.646691
F 66.829047 50.162612 11.642892
F 66.829047 42.445285 11.642892
F 57.938479 47.594632 8.009148
F 57.938479 55.311958 8.009148
F 66.829068 47.590204 8.004912
F 66.829068 55.307530 8.004912
F 60.151420 54.019870 11.644246
F 60.151420 46.302544 11.644246
F 69.056791 54.021288 11.642882
F 69.056791 46.303962 11.642882
F 60.153517 51.450788 8.006593
F 60.153517 43.733461 8.006593
F 69.056788 51.448848 8.004898
F 69.056788 43.731522 8.004898
F 60.151342 51.450200 10.732912
F 60.151342 43.732874 10.732912
F 69.056790 51.448848 10.733384
F 69.056790 43.731521 10.733384
F 60.149311 54.020441 14.371174
F 60.149311 46.303116 14.371174
F 69.056782 54.021289 14.371368
F 69.056782 46.303963 14.371368
F 62.373909 47.590305 18.009282
F 62.373909 55.307631 18.009282
F 71.284587 47.590183 18.009353
F 71.284587 55.307509 18.009353
F 62.375698 50.162080 21.646815
F 62.375698 42.444753 21.646815
F 71.284581 50.162627 21.647337
F 71.284581 42.445300 21.647337
F 62.374142 50.162433 18.918830
F 62.374142 42.445106 18.918830
F 71.284586 50.162627 18.918849
F 71.284586 42.445300 18.918849
F 62.374459 47.590451 15.281116
F 62.374459 55.307777 15.281116
F 71.284581 47.590183 15.280864
F 71.284581 55.307509 15.280864
F 55.705706 54.017751 18.915405
F 55.705706 46.300426 18.915405
F 64.601287 54.021259 18.918871
F 64.601287 46.303933 18.918871
F 55.713643 51.453049 15.283645
F 55.713643 43.735723 15.283644
F 64.601415 51.448909 15.280911
F 64.601415 43.731582 15.280911
F 55.709312 51.451987 18.004340
F 55.709312 43.734661 18.004340
F 64.601330 51.448884 18.009308
F 64.601330 43.731558 18.009308
F 55.725563 54.010945 21.635619
F 55.725563 46.293619 21.635619
F 64.601389 54.021242 21.647291
F 64.601389 46.303916 21.647291
F 57.925246 47.591732 18.008075
F 57.925246 55.309058 18.008075
F 66.828998 47.590188 18.009351
F 66.828998 55.307513 18.009351
F 57.937570 50.157594 21.642094
F 57.937569 42.440267 21.642094
F 66.829103 50.162597 21.647312
F 66.829103 42.445270 21.647312
F 57.925622 50.160687 18.918089
F 57.925622 42.443360 18.918089
F 66.829001 50.162623 18.918850
F 66.829001 42.445296 18.918850
F 57.928708 47.592781 15.283458
F 57.928708 55.310107 15.283458
F 66.829016 47.590193 15.280872
F 66.829016 55.307519 15.280872
F 60.147787 54.020709 18.919036
F 60.147787 46.303383 18.919036
F 69.056785 54.021289 18.918849
F 69.056785 46.303963 18.918849
F 60.149526 51.449839 15.281658
F 60.149526 43.732513 15.281658
F 69.056781 51.448847 15.280865
F 69.056781 43.731521 15.280865
F 60.148498 51.449631 18.008721
F 60.148498 43.732305 18.008721
F 69.056785 51.448847 18.009352
F 69.056785 43.731520 18.009352
F 60.150858 54.020149 21.645933
F 60.150858 46.302823 21.645933
F 69.056779 54.021289 21.647337
F 69.056779 46.303963 21.647337
F 53.557836 47.602616 3.428821
F 53.500986 55.310988 15.281519
F 53.500986 47.593663 15.281519
F 53.489997 42.440952 18.901590
F 53.489997 50.158279 18.901590
F 53.534532 42.427486 21.617752
F 53.534532 50.144813 21.617752
F 53.491085 55.307308 17.999443
F 53.491085 47.589983 17.999443
F 53.542380 55.318031 8.017524
F 53.542380 47.600706 8.017524
F 53.521269 42.438496 11.653574
F 53.521269 50.155823 11.653575
F 53.503705 42.440187 14.371490
F 53.503705 50.157514 14.371490
F 53.523683 55.315854 10.733830
F 53.523683 47.598528 10.733830
F 53.513600 55.305558 0.711210
F 53.513600 47.588232 0.711210
F 53.556581 42.428712 4.370432
F 53.556581 50.146039 4.370432
F 53.544801 42.433031 7.086583
F 53.544801 50.150358 7.086583
F 53.557836 55.319942 3.428821
F 62.376009 63.025477 3.456870
F 71.284588 63.024838 3.457417
F 62.375640 57.879393 7.095119
F 62.375639 65.596722 7.095119
F 71.284581 57.879953 7.095401
F 71.284581 65.597282 7.095401
F 62.376261 57.879238 4.367421
F 62.376261 65.596567 4.367420
F 71.284587 57.879953 4.366913
F 71.284587 65.597282 4.366913
F 62.374716 63.025194 0.729014
F 71.284581 63.024838 0.728928
F 55.739247 61.730624 4.370001
F 64.601815 61.738452 4.367009
F 55.725403 59.167689 0.725379
F 55.725403 66.885018 0.725379
F 64.601813 59.166345 0.729029
F 64.601813 66.883674 0.729029
F 55.743061 59.173680 3.446778
F 55.743061 66.891009 3.446778
F 64.601857 59.166345 3.457309
F 64.601857 66.883674 3.457309
F 55.734596 61.731632 7.091212
F 64.601696 61.738481 7.095319
F 57.941764 63.029753 3.452393
F 66.829098 63.024865 3.457397
F 57.938361 57.875796 7.093671
F 57.938361 65.593125 7.093671
F 66.829065 57.879932 7.095389
F 66.829065 65.597261 7.095389
F 57.942063 57.874673 4.370380
F 57.942063 65.592002 4.370380
F 66.829101 57.879926 4.366932
F 66.829101 65.597254 4.366932
F 57.931158 63.026793 0.728564
F 66.828998 63.024844 0.728927
F 60.154475 61.736593 4.368242
F 69.056798 61.738614 4.366914
F 60.152686 59.167950 0.729522
F 60.152686 66.885279 0.729522
F 69.056794 59.166176 0.728930
F 69.056794 66.883505 0.728930
F 60.155217 59.168434 3.455805
F 60.155217 66.885763 3.455805
F 69.056798 59.166176 3.457415
F 69.056798 66.883505 3.457415
F 60.153278 61.736819 7.094393
F 69.056789 61.738615 7.095400
F 62.375024 63.025247 10.733206
F 71.284587 63.024838 10.733385
F 62.374462 57.879682 14.371261
F 62.374462 65.597011 14.371261
F 71.284580 57.879953 14.371369
F 71.284580 65.597282 14.371369
F 62.375061 57.879543 11.643242
F 62.375061 65.596872 11.643242
F 71.284586 57.879953 11.642880
F 71.284586 65.597282 11.642880
F 62.375628 63.025388 8.005342
F 71.284582 63.024838 8.004896
F 55.724513 61.732784 11.651209
F 64.601559 61.738520 11.642958
F 55.734719 59.173937 8.013748
F 55.734719 66.891266 8.013748
F 64.601700 59.166308 8.005000
F 64.601700 66.883638 8.005000
F 55.723771 59.171565 10.734329
F 55.723771 66.888894 10.734329
F 64.601560 59.166273 10.733331
F 64.601560 66.883602 10.733331
F 55.713768 61.735105 14.372215
F 64.601414 61.738554 14.371338
F 57.933158 63.027880 10.732710
F 66.829046 63.024853 10.733377
F 57.928557 57.877637 14.371063
F 57.928557 65.594966 14.371063
F 66.829014 57.879944 14.371364
F 66.829014 65.597273 14.371364
F 57.933851 57.876234 11.646692
F 57.933851 65.593563 11.646691
F 66.829047 57.879938 11.642892
F 66.829047 65.597267 11.642892
F 57.938479 63.029287 8.009148
F 66.829068 63.024859 8.004912
F 60.151420 61.737198 11.644245
F 69.056791 61.738616 11.642881
F 60.153517 59.168115 8.006593
F 60.153517 66.885444 8.006593
F 69.056788 59.166175 8.004898
F 69.056788 66.883504 8.004898
F 60.151342 59.167527 10.732912
F 60.151342 66.884856 10.732912
F 69.056790 59.166175 10.733384
F 69.056790 66.883504 10.733384
F 60.149311 61.737769 14.371174
F 69.056782 61.738616 14.371368
F 62.373909 63.024960 18.009283
F 71.284587 63.024838 18.009353
F 62.375697 57.879407 21.646815
F 62.375697 65.596736 21.646815
F 71.284581 57.879953 21.647337
F 71.284581 65.597282 21.647337
F 62.374142 57.879759 18.918830
F 62.374142 65.597088 18.918830
F 71.284586 57.879953 18.918849
F 71.284586 65.597282 18.918849
F 62.374459 63.025106 15.281116
F 71.284581 63.024838 15.280864
F 55.705706 61.735079 18.915405
F 64.601287 61.738586 18.918871
F 55.713643 59.170376 15.283644
F 55.713643 66.887705 15.283644
F 64.601415 59.166236 15.280911
F 64.601415 66.883565 15.280911
F 55.709312 59.169314 18.004340
F 55.709312 66.886643 18.004340
F 64.601330 59.166211 18.009308
F 64.601330 66.883540 18.009309
F 55.725563 61.728273 21.635620
F 64.601389 61.738570 21.647291
F 57.925246 63.026387 18.008075
F 66.828998 63.024842 18.009351
F 57.937570 57.874920 21.642094
F 57.937570 65.592249 21.642094
F 66.829103 57.879923 21.647312
F 66.829103 65.597252 21.647312
F 57.925622 57.878013 18.918089
F 57.925622 65.595342 18.918089
F 66.829001 57.879949 18.918850
F 66.829001 65.597278 18.918850
F 57.928708 63.027436 15.283458
F 66.829016 63.024847 15.280872
F 60.147787 61.738037 18.919035
F 69.056785 61.738617 18.918849
F 60.149526 59.167166 15.281658
F 60.149526 66.884495 15.281658
F 69.056781 59.166174 15.280865
F 69.056781 66.883503 15.280865
F 60.148498 59.166958 18.008721
F 60.148498 66.884287 18.008721
F 69.056785 59.166174 18.009352
F 69.056785 66.883503 18.009352
F 60.150858 61.737477 21.645933
F 69.056779 61.738616 21.647337
F 53.557836 63.037271 3.428821
F 53.500985 63.028317 15.281518
F 53.489997 65.592934 18.901590
F 53.489997 57.875605 18.901590
F 53.534532 65.579469 21.617752
F 53.534532 57.862140 21.617752
F 53.491085 63.024637 17.999443
F 53.542380 63.035360 8.017523
F 53.521269 65.590478 11.653574
F 53.521269 57.873149 11.653575
F 53.503705 65.592169 14.371490
F 53.503705 57.874840 14.371490
F 53.523683 63.033182 10.733830
F 53.513600 63.022887 0.711210
F 53.556581 65.580695 4.370432
F 53.556581 57.863366 4.370432
F 53.544801 65.585013 7.086583
F 53.544801 57.867684 7.086583
F 55.739247 69.447953 4.370001
F 64.601815 69.455781 4.367009
F 55.734596 69.448961 7.091212
F 64.601696 69.455810 7.095318
F 60.154475 69.453922 4.368242
F 69.056798 69.455943 4.366914
F 60.153278 69.454148 7.094393
F 69.056789 69.455944 7.095400
F 55.724513 69.450112 11.651209
F 64.601559 69.455849 11.642958
F 55.713768 69.452434 14.372215
F 64.601414 69.455882 14.371338
F 60.151420 69.454527 11.644246
F 69.056791 69.455945 11.642882
F 60.149311 69.455098 14.371174
F 69.056782 69.455945 14.371368
F 55.705706 69.452408 18.915405
F 64.601287 69.455915 18.918871
F 55.725563 69.445601 21.635619
F 64.601389 69.455899 21.647291
F 60.147787 69.455366 18.919036
F 69.056785 69.455946 18.918849
F 60.150858 69.454806 21.645933
F 69.056779 69.455945 21.647337
F 80.195798 1.286219 3.457417
F 80.195798 9.003545 3.457417
F 89.107018 1.286217 3.457418
F 89.107018 9.003543 3.457418
F 80.195791 3.858662 7.095401
F 80.195791 11.575988 7.095401
F 89.107009 3.858664 7.095402
F 89.107009 11.575990 7.095402
F 80.195797 3.858662 4.366913
F 80.195797 11.575988 4.366912
F 89.107013 3.858664 4.366912
F 89.107013 11.575990 4.366912
F 80.195792 1.286219 0.728929
F 80.195792 9.003545 0.728929
F 89.107008 1.286217 0.728927
F 89.107008 9.003543 0.728927
F 82.423600 7.717325 4.366913
F 77.967990 7.717325 21.647337
F 73.512390 7.717325 4.366912
F 86.879198 7.717325 21.647337
F 82.423593 5.144882 0.728929
F 82.423593 12.862209 0.728928
F 73.512383 5.144882 0.728928
F 73.512383 12.862209 0.728928
F 82.423598 5.144882 3.457417
F 82.423598 12.862209 3.457417
F 73.512389 5.144882 3.457417
F 73.512389 12.862209 3.457417
F 82.423594 7.717325 7.095401
F 77.967994 12.862209 18.009353
F 73.512384 7.717325 7.095401
F 77.967995 5.144882 18.009353
F 84.651401 1.286219 3.457417
F 84.651401 9.003545 3.457417
F 75.740193 1.286219 3.457417
F 75.740193 9.003545 3.457417
F 84.651394 3.858662 7.095401
F 84.651394 11.575988 7.095401
F 75.740186 3.858662 7.095401
F 75.740186 11.575988 7.095401
F 84.651400 3.858662 4.366913
F 84.651400 11.575988 4.366913
F 75.740192 3.858662 4.366913
F 75.740192 11.575988 4.366912
F 84.651395 1.286219 0.728929
F 84.651395 9.003545 0.728929
F 75.740187 1.286219 0.728928
F 75.740187 9.003545 0.728928
F 86.879204 7.717325 4.366913
F 86.879202 12.862209 18.009353
F 77.967995 7.717325 4.366913
F 86.879202 5.144882 18.009353
F 86.879196 5.144882 0.728929
F 86.879196 12.862209 0.728929
F 77.967989 5.144882 0.728928
F 77.967989 12.862209 0.728928
F 86.879203 5.144882 3.457417
F 86.879203 12.862209 3.457417
F 77.967994 5.144882 3.457417
F 77.967995 12.862209 3.457417
F 86.879197 7.717325 7.095401
F 77.967989 12.862209 15.280865
F 77.967990 7.717325 7.095401
F 77.967989 5.144882 15.280865
F 80.195798 1.286219 10.733385
F 80.195798 9.003545 10.733385
F 89.107014 1.286218 10.733386
F 89.107014 9.003544 10.733386
F 80.195791 3.858662 14.371368
F 80.195791 11.575988 14.371369
F 89.107005 3.858663 14.371369
F 89.107005 11.575989 14.371369
F 80.195797 3.858662 11.642881
F 80.195797 11.575988 11.642881
F 89.107009 3.858663 11.642880
F 89.107009 11.575990 11.642880
F 80.195792 1.286219 8.004897
F 80.195792 9.003545 8.004897
F 89.107006 1.286217 8.004896
F 89.107006 9.003543 8.004896
F 82.423600 7.717325 11.642881
F 86.879196 12.862209 15.280865
F 73.512390 7.717325 11.642880
F 86.879196 5.144882 15.280865
F 82.423593 5.144882 8.004897
F 82.423593 12.862209 8.004897
F 73.512383 5.144882 8.004896
F 73.512383 12.862209 8.004896
F 82.423598 5.144882 10.733384
F 82.423598 12.862209 10.733385
F 73.512389 5.144882 10.733385
F 73.512389 12.862209 10.733385
F 82.423594 7.717325 14.371368
F 77.967995 7.717325 18.918849
F 73.512384 7.717325 14.371369
F 86.879203 7.717325 18.918849
F 84.651401 1.286219 10.733385
F 84.651401 9.003545 10.733385
F 75.740193 1.286219 10.733385
F 75.740193 9.003545 10.733385
F 84.651394 3.858662 14.371369
F 84.651394 11.575988 14.371369
F 75.740186 3.858662 14.371369
F 75.740186 11.575988 14.371369
F 84.651400 3.858662 11.642881
F 84.651400 11.575988 11.642881
F 75.740192 3.858662 11.642881
F 75.740192 11.575988 11.642880
F 84.651395 1.286219 8.004897
F 84.651395 9.003545 8.004897
F 75.740187 1.286219 8.004897
F 75.740187 9.003545 8.004897
F 86.879204 7.717325 11.642881
F 75.740187 9.003545 15.280865
F 77.967995 7.717325 11.642881
F 75.740187 1.286219 15.280865
F 86.879197 5.144882 8.004897
F 86.879197 12.862209 8.004897
F 77.967989 5.144882 8.004897
F 77.967989 12.862209 8.004896
F 86.879202 5.144882 10.733385
F 86.879202 12.862209 10.733385
F 77.967995 5.144882 10.733385
F 77.967995 12.862209 10.733385
F 86.879197 7.717325 14.371369
F 84.651395 9.003545 15.280865
F 77.967990 7.717325 14.371369
F 84.651395 1.286219 15.280865
F 80.195798 1.286219 18.009353
F 80.195798 9.003545 18.009353
F 89.107010 1.286219 18.009353
F 89.107010 9.003545 18.009353
F 80.195791 3.858662 21.647337
F 80.195791 11.575988 21.647337
F 89.107001 3.858663 21.647337
F 89.107001 11.575989 21.647337
F 80.195797 3.858662 18.918849
F 80.195797 11.575988 18.918849
F 89.107003 3.858662 18.918849
F 89.107003 11.575989 18.918848
F 80.195792 1.286219 15.280865
F 80.195792 9.003545 15.280865
F 89.107001 1.286218 15.280864
F 89.107001 9.003544 15.280864
F 82.423600 7.717325 18.918849
F 75.740192 11.575988 18.918849
F 73.512390 7.717325 18.918849
F 75.740192 3.858662 18.918849
F 82.423593 5.144882 15.280865
F 82.423593 12.862209 15.280865
F 73.512383 5.144882 15.280865
F 73.512383 12.862209 15.280864
F 82.423598 5.144882 18.009353
F 82.423598 12.862209 18.009353
F 73.512389 5.144882 18.009353
F 73.512389 12.862209 18.009353
F 82.423594 7.717325 21.647337
F 84.651400 11.575988 18.918849
F 73.512384 7.717325 21.647337
F 84.651400 3.858662 18.918849
F 84.651401 1.286219 18.009353
F 84.651401 9.003545 18.009353
F 75.740193 1.286219 18.009353
F 75.740193 9.003545 18.009353
F 84.651394 3.858662 21.647337
F 84.651394 11.575988 21.647337
F 75.740186 3.858662 21.647337
F 75.740186 11.575988 21.647337
F 80.195798 24.438202 3.457417
F 80.195798 16.720874 3.457417
F 89.107018 24.438200 3.457418
F 89.107018 16.720872 3.457418
F 80.195791 27.010644 7.095400
F 80.195791 19.293317 7.095401
F 89.107009 27.010646 7.095402
F 89.107009 19.293319 7.095402
F 80.195797 27.010644 4.366913
F 80.195797 19.293317 4.366912
F 89.107013 27.010646 4.366912
F 89.107013 19.293319 4.366912
F 80.195792 24.438202 0.728929
F 80.195792 16.720874 0.728928
F 89.107008 24.438200 0.728927
F 89.107008 16.720872 0.728927
F 82.423599 15.434653 4.366912
F 82.423599 23.151981 4.366913
F 73.512390 15.434653 4.366912
F 73.512390 23.151982 4.366913
F 82.423593 20.579538 0.728928
F 73.512383 20.579538 0.728928
F 82.423598 20.579538 3.457417
F 73.512389 20.579538 3.457417
F 82.423594 15.434653 7.095401
F 82.423594 23.151981 7.095401
F 73.512384 15.434653 7.095401
F 73.512384 23.151982 7.095401
F 84.651401 24.438202 3.457417
F 84.651401 16.720874 3.457417
F 75.740193 24.438201 3.457417
F 75.740193 16.720874 3.457417
F 84.651394 27.010644 7.095401
F 84.651394 19.293317 7.095401
F 75.740186 27.010645 7.095401
F 75.740186 19.293317 7.095401
F 84.651400 27.010644 4.366913
F 84.651400 19.293317 4.366913
F 75.740192 27.010645 4.366913
F 75.740192 19.293317 4.366912
F 84.651395 24.438202 0.728929
F 84.651395 16.720874 0.728928
F 75.740187 24.438201 0.728928
F 75.740187 16.720874 0.728928
F 86.879204 15.434653 4.366912
F 86.879204 23.151981 4.366913
F 77.967995 15.434653 4.366912
F 77.967995 23.151981 4.366913
F 86.879196 20.579538 0.728929
F 77.967989 20.579538 0.728928
F 86.879203 20.579538 3.457417
F 77.967995 20.579538 3.457417
F 86.879197 15.434653 7.095401
F 86.879197 23.151981 7.095401
F 77.967990 15.434653 7.095401
F 77.967990 23.151981 7.095401
F 80.195798 24.438202 10.733385
F 80.195798 16.720874 10.733385
F 89.107014 24.438200 10.733386
F 89.107014 16.720872 10.733386
F 80.195791 27.010644 14.371368
F 80.195791 19.293317 14.371369
F 89.107005 27.010645 14.371369
F 89.107005 19.293318 14.371369
F 80.195797 27.010644 11.642880
F 80.195797 19.293317 11.642880
F 89.107009 27.010646 11.642880
F 89.107009 19.293319 11.642880
F 80.195792 24.438202 8.004897
F 80.195792 16.720874 8.004896
F 89.107006 24.438200 8.004896
F 89.107006 16.720872 8.004895
F 82.423599 15.434653 11.642880
F 82.423599 23.151981 11.642881
F 73.512390 15.434653 11.642880
F 73.512390 23.151981 11.642880
F 82.423593 20.579538 8.004897
F 73.512383 20.579538 8.004896
F 82.423598 20.579538 10.733385
F 73.512389 20.579538 10.733385
F 82.423593 15.434653 14.371369
F 82.423594 23.151981 14.371369
F 73.512384 15.434653 14.371369
F 73.512384 23.151982 14.371369
F 84.651401 24.438202 10.733385
F 84.651401 16.720874 10.733385
F 75.740193 24.438201 10.733385
F 75.740193 16.720873 10.733385
F 84.651394 27.010644 14.371369
F 84.651394 19.293317 14.371369
F 75.740186 27.010645 14.371369
F 75.740186 19.293317 14.371369
F 84.651400 27.010644 11.642881
F 84.651400 19.293317 11.642880
F 75.740192 27.010645 11.642881
F 75.740192 19.293317 11.642880
F 84.651395 24.438202 8.004897
F 84.651395 16.720874 8.004897
F 75.740187 24.438201 8.004897
F 75.740187 16.720874 8.004896
F 86.879204 15.434653 11.642881
F 86.879204 23.151981 11.642881
F 77.967995 15.434653 11.642880
F 77.967995 23.151981 11.642881
F 86.879197 20.579538 8.004897
F 77.967989 20.579538 8.004897
F 86.879202 20.579538 10.733385
F 77.967995 20.579538 10.733385
F 86.879197 15.434653 14.371369
F 86.879197 23.151981 14.371369
F 77.967990 15.434653 14.371369
F 77.967990 23.151981 14.371369
F 80.195798 24.438202 18.009353
F 80.195798 16.720874 18.009353
F 89.107010 24.438201 18.009353
F 89.107010 16.720873 18.009354
F 80.195791 27.010644 21.647337
F 80.195791 19.293317 21.647337
F 89.107001 27.010645 21.647337
F 89.107001 19.293318 21.647337
F 80.195797 27.010644 18.918849
F 80.195797 19.293317 18.918849
F 89.107003 27.010645 18.918849
F 89.107003 19.293318 18.918849
F 80.195792 24.438202 15.280865
F 80.195792 16.720874 15.280865
F 89.107001 24.438201 15.280864
F 89.107001 16.720873 15.280864
F 82.423600 15.434653 18.918849
F 82.423599 23.151981 18.918849
F 73.512390 15.434653 18.918849
F 73.512390 23.151981 18.918849
F 82.423593 20.579538 15.280865
F 73.512383 20.579538 15.280864
F 82.423598 20.579538 18.009353
F 73.512389 20.579538 18.009353
F 82.423594 15.434653 21.647337
F 82.423594 23.151981 21.647337
F 73.512384 15.434653 21.647337
F 73.512384 23.151982 21.647337
F 84.651401 24.438202 18.009353
F 84.651401 16.720874 18.009353
F 75.740193 24.438201 18.009353
F 75.740193 16.720874 18.009353
F 84.651394 27.010644 21.647337
F 84.651394 19.293317 21.647337
F 75.740186 27.010645 21.647337
F 75.740186 19.293317 21.647337
F 84.651400 27.010644 18.918849
F 84.651400 19.293317 18.918849
F 75.740192 27.010645 18.918849
F 75.740192 19.293317 18.918849
F 84.651395 24.438202 15.280865
F 84.651395 16.720874 15.280865
F 75.740187 24.438201 15.280865
F 75.740187 16.720874 15.280864
F 86.879203 15.434653 18.918849
F 86.879203 23.151981 18.918849
F 77.967995 15.434653 18.918849
F 77.967995 23.151981 18.918849
F 86.879196 20.579538 15.280865
F 77.967989 20.579538 15.280865
F 86.879202 20.579538 18.009353
F 77.967995 20.579538 18.009353
F 86.879198 15.434653 21.647337
F 86.879198 23.151981 21.647337
F 77.967990 15.434653 21.647337
F 77.967990 23.151981 21.647337
F 80.195798 32.155527 3.457417
F 80.195798 39.872856 3.457417
F 89.107018 32.155526 3.457418
F 89.107018 39.872854 3.457418
F 80.195791 34.727970 7.095401
F 89.107009 34.727972 7.095402
F 80.195797 34.727971 4.366912
F 89.107013 34.727973 4.366912
F 80.195792 32.155527 0.728929
F 80.195792 39.872856 0.728928
F 89.107008 32.155526 0.728927
F 89.107008 39.872854 0.728927
F 82.423600 30.869307 4.366913
F 82.423599 38.586635 4.366912
F 73.512390 30.869307 4.366912
F 73.512390 38.586635 4.366912
F 82.423593 28.296864 0.728929
F 82.423593 36.014191 0.728928
F 73.512383 28.296864 0.728928
F 73.512383 36.014191 0.728928
F 82.423598 28.296865 3.457417
F 82.423598 36.014192 3.457417
F 73.512389 28.296864 3.457417
F 73.512389 36.014191 3.457417
F 82.423594 30.869307 7.095401
F 82.423594 38.586635 7.095401
F 73.512384 30.869307 7.095401
F 73.512384 38.586635 7.095401
F 84.651401 32.155528 3.457417
F 84.651401 39.872856 3.457417
F 75.740193 32.155527 3.457417
F 75.740193 39.872856 3.457417
F 84.651394 34.727970 7.095401
F 75.740186 34.727971 7.095401
F 84.651400 34.727971 4.366913
F 75.740192 34.727971 4.366912
F 84.651395 32.155528 0.728929
F 84.651395 39.872856 0.728928
F 75.740187 32.155527 0.728928
F 75.740187 39.872856 0.728928
F 86.879204 30.869307 4.366913
F 86.879204 38.586635 4.366912
F 77.967995 30.869307 4.366913
F 77.967995 38.586635 4.366912
F 86.879196 28.296864 0.728929
F 86.879196 36.014191 0.728928
F 77.967989 28.296864 0.728928
F 77.967989 36.014191 0.728928
F 86.879203 28.296864 3.457417
F 86.879203 36.014191 3.457417
F 77.967994 28.296864 3.457417
F 77.967995 36.014191 3.457417
F 86.879198 30.869307 7.095401
F 86.879197 38.586635 7.095401
F 77.967990 30.869307 7.095401
F 77.967990 38.586635 7.095401
F 80.195798 32.155528 10.733385
F 80.195798 39.872856 10.733385
F 89.107014 32.155526 10.733386
F 89.107014 39.872855 10.733386
F 80.195791 34.727970 14.371369
F 89.107005 34.727971 14.371369
F 80.195797 34.727971 11.642881
F 89.107009 34.727972 11.642880
F 80.195792 32.155527 8.004897
F 80.195792 39.872856 8.004896
F 89.107006 32.155526 8.004896
F 89.107006 39.872854 8.004895
F 82.423600 30.869307 11.642881
F 82.423599 38.586635 11.642880
F 73.512390 30.869307 11.642880
F 73.512390 38.586635 11.642880
F 82.423593 28.296864 8.004897
F 82.423593 36.014192 8.004896
F 73.512383 28.296864 8.004896
F 73.512383 36.014191 8.004896
F 82.423598 28.296865 10.733384
F 82.423598 36.014192 10.733385
F 73.512389 28.296864 10.733385
F 73.512389 36.014191 10.733385
F 82.423594 30.869307 14.371368
F 82.423594 38.586635 14.371369
F 73.512384 30.869307 14.371369
F 73.512384 38.586635 14.371369
F 84.651401 32.155528 10.733385
F 84.651401 39.872856 10.733385
F 75.740193 32.155527 10.733385
F 75.740193 39.872855 10.733385
F 84.651394 34.727970 14.371369
F 75.740186 34.727971 14.371369
F 84.651400 34.727971 11.642881
F 75.740192 34.727971 11.642880
F 84.651395 32.155528 8.004897
F 84.651395 39.872856 8.004897
F 75.740187 32.155527 8.004897
F 75.740187 39.872856 8.004896
F 86.879204 30.869307 11.642881
F 86.879204 38.586635 11.642881
F 77.967995 30.869307 11.642881
F 77.967995 38.586635 11.642880
F 86.879197 28.296864 8.004897
F 86.879197 36.014191 8.004897
F 77.967989 28.296864 8.004897
F 77.967989 36.014191 8.004896
F 86.879202 28.296864 10.733385
F 86.879202 36.014191 10.733385
F 77.967995 28.296864 10.733385
F 77.967995 36.014191 10.733385
F 86.879197 30.869307 14.371369
F 86.879197 38.586635 14.371369
F 77.967990 30.869307 14.371369
F 77.967990 38.586635 14.371369
F 80.195798 32.155527 18.009353
F 80.195798 39.872856 18.009353
F 89.107010 32.155527 18.009353
F 89.107010 39.872855 18.009354
F 80.195791 34.727970 21.647337
F 89.107001 34.727971 21.647337
F 80.195797 34.727971 18.918849
F 89.107003 34.727971 18.918848
F 80.195792 32.155527 15.280865
F 80.195792 39.872856 15.280865
F 89.107001 32.155527 15.280864
F 89.107001 39.872855 15.280864
F 82.423600 30.869307 18.918849
F 82.423600 38.586635 18.918849
F 73.512390 30.869307 18.918849
F 73.512390 38.586635 18.918849
F 82.423593 28.296864 15.280865
F 82.423593 36.014192 15.280865
F 73.512383 28.296864 15.280865
F 73.512383 36.014191 15.280864
F 82.423598 28.296865 18.009353
F 82.423598 36.014192 18.009353
F 73.512389 28.296864 18.009353
F 73.512389 36.014191 18.009353
F 82.423594 30.869307 21.647337
F 82.423594 38.586635 21.647337
F 73.512384 30.869307 21.647337
F 73.512384 38.586635 21.647337
F 84.651401 32.155528 18.009353
F 84.651401 39.872856 18.009353
F 75.740193 32.155527 18.009353
F 75.740193 39.872856 18.009353
F 84.651394 34.727970 21.647337
F 75.740186 34.727971 21.647337
F 84.651400 34.727971 18.918849
F 75.740192 34.727971 18.918849
F 84.651395 32.155528 15.280865
F 84.651395 39.872856 15.280865
F 75.740187 32.155527 15.280865
F 75.740187 39.872856 15.280864
F 86.879203 30.869307 18.918849
F 86.879203 38.586635 18.918849
F 77.967995 30.869307 18.918849
F 77.967995 38.586635 18.918849
F 86.879196 28.296864 15.280865
F 86.879196 36.014191 15.280865
F 77.967989 28.296864 15.280865
F 77.967989 36.014191 15.280865
F 86.879202 28.296864 18.009353
F 86.879202 36.014191 18.009353
F 77.967995 28.296864 18.009353
F 77.967995 36.014191 18.009353
F 86.879198 30.869307 21.647337
F 86.879198 38.586635 21.647337
F 77.967990 30.869307 21.647337
F 77.967990 38.586635 21.647337
F 80.195798 47.590184 3.457417
F 80.195798 55.307509 3.457417
F 89.107018 47.590182 3.457418
F 89.107018 55.307508 3.457418
F 80.195791 50.162626 7.095401
F 80.195791 42.445299 7.095401
F 89.107009 50.162628 7.095402
F 89.107009 42.445301 7.095402
F 80.195797 50.162626 4.366913
F 80.195797 42.445299 4.366912
F 89.107013 50.162628 4.366912
F 89.107013 42.445301 4.366912
F 80.195792 47.590184 0.728929
F 80.195792 55.307509 0.728929
F 89.107008 47.590182 0.728927
F 89.107008 55.307508 0.728927
F 82.423600 54.021289 4.366913
F 82.423599 46.303963 4.366913
F 73.512390 54.021289 4.366912
F 73.512390 46.303964 4.366913
F 82.423593 51.448847 0.728929
F 82.423593 43.731520 0.728928
F 73.512383 51.448846 0.728928
F 73.512383 43.731520 0.728928
F 82.423598 51.448847 3.457417
F 82.423598 43.731520 3.457417
F 73.512389 51.448846 3.457417
F 73.512389 43.731520 3.457417
F 82.423594 54.021289 7.095401
F 82.423594 46.303963 7.095401
F 73.512384 54.021289 7.095401
F 73.512384 46.303964 7.095401
F 84.651401 47.590184 3.457417
F 84.651401 55.307510 3.457417
F 75.740193 47.590183 3.457417
F 75.740193 55.307509 3.457417
F 84.651394 50.162626 7.095401
F 84.651394 42.445299 7.095401
F 75.740186 50.162626 7.095401
F 75.740186 42.445299 7.095401
F 84.651400 50.162626 4.366913
F 84.651400 42.445299 4.366913
F 75.740192 50.162626 4.366913
F 75.740192 42.445299 4.366912
F 84.651395 47.590184 0.728929
F 84.651395 55.307510 0.728929
F 75.740187 47.590183 0.728928
F 75.740187 55.307509 0.728928
F 86.879204 54.021289 4.366913
F 86.879204 46.303963 4.366913
F 77.967995 54.021289 4.366913
F 77.967995 46.303963 4.366913
F 86.879196 51.448846 0.728929
F 86.879196 43.731520 0.728929
F 77.967989 51.448846 0.728928
F 77.967989 43.731520 0.728928
F 86.879203 51.448846 3.457417
F 86.879203 43.731520 3.457417
F 77.967994 51.448846 3.457417
F 77.967994 43.731520 3.457417
F 86.879197 54.021289 7.095401
F 86.879197 46.303963 7.095401
F 77.967990 54.021289 7.095401
F 77.967990 46.303963 7.095401
F 80.195798 47.590184 10.733385
F 80.195798 55.307509 10.733385
F 89.107014 47.590182 10.733386
F 89.107014 55.307508 10.733386
F 80.195791 50.162626 14.371368
F 80.195791 42.445299 14.371369
F 89.107005 50.162627 14.371369
F 89.107005 42.445300 14.371369
F 80.195797 50.162626 11.642881
F 80.195797 42.445299 11.642880
F 89.107009 50.162628 11.642880
F 89.107009 42.445301 11.642880
F 80.195792 47.590184 8.004897
F 80.195792 55.307509 8.004897
F 89.107006 47.590182 8.004896
F 89.107006 55.307508 8.004896
F 82.423600 54.021289 11.642881
F 82.423600 46.303963 11.642881
F 73.512390 54.021289 11.642880
F 73.512390 46.303963 11.642880
F 82.423593 51.448847 8.004897
F 82.423593 43.731520 8.004897
F 73.512383 51.448846 8.004896
F 73.512383 43.731520 8.004896
F 82.423598 51.448847 10.733384
F 82.423598 43.731520 10.733385
F 73.512389 51.448846 10.733385
F 73.512389 43.731520 10.733385
F 82.423594 54.021289 14.371368
F 82.423594 46.303963 14.371369
F 73.512384 54.021289 14.371369
F 73.512384 46.303964 14.371369
F 84.651401 47.590184 10.733385
F 84.651401 55.307510 10.733385
F 75.740193 47.590183 10.733385
F 75.740193 55.307509 10.733385
F 84.651394 50.162626 14.371369
F 84.651394 42.445299 14.371369
F 75.740186 50.162627 14.371369
F 75.740186 42.445299 14.371369
F 84.651400 50.162626 11.642881
F 84.651400 42.445299 11.642881
F 75.740192 50.162626 11.642881
F 75.740192 42.445299 11.642880
F 84.651395 47.590184 8.004897
F 84.651395 55.307510 8.004897
F 75.740187 47.590183 8.004897
F 75.740187 55.307509 8.004897
F 86.879204 54.021289 11.642881
F 86.879204 46.303963 11.642881
F 77.967995 54.021289 11.642881
F 77.967995 46.303963 11.642881
F 86.879197 51.448846 8.004897
F 86.879197 43.731520 8.004897
F 77.967989 51.448846 8.004897
F 77.967989 43.731520 8.004897
F 86.879202 51.448846 10.733385
F 86.879202 43.731520 10.733385
F 77.967994 51.448846 10.733385
F 77.967994 43.731520 10.733385
F 86.879197 54.021289 14.371369
F 86.879197 46.303963 14.371369
F 77.967990 54.021289 14.371369
F 77.967990 46.303963 14.371369
F 80.195798 47.590184 18.009353
F 80.195798 55.307509 18.009353
F 89.107010 47.590183 18.009353
F 89.107010 55.307509 18.009353
F 80.195791 50.162626 21.647337
F 80.195791 42.445299 21.647337
F 89.107001 50.162627 21.647337
F 89.107001 42.445300 21.647337
F 80.195797 50.162626 18.918849
F 80.195797 42.445299 18.918849
F 89.107003 50.162627 18.918849
F 89.107003 42.445300 18.918849
F 80.195792 47.590184 15.280865
F 80.195792 55.307509 15.280865
F 89.107001 47.590183 15.280864
F 89.107001 55.307509 15.280864
F 82.423600 54.021289 18.918849
F 82.423600 46.303963 18.918849
F 73.512390 54.021289 18.918849
F 73.512390 46.303963 18.918849
F 82.423592 51.448847 15.280865
F 82.423593 43.731520 15.280865
F 73.512383 51.448846 15.280865
F 73.512383 43.731520 15.280865
F 82.423598 51.448847 18.009353
F 82.423598 43.731520 18.009353
F 73.512389 51.448846 18.009353
F 73.512389 43.731520 18.009353
F 82.423594 54.021289 21.647337
F 82.423594 46.303963 21.647337
F 73.512384 54.021289 21.647337
F 73.512384 46.303964 21.647337
F 84.651401 47.590184 18.009353
F 84.651401 55.307510 18.009353
F 75.740193 47.590183 18.009353
F 75.740193 55.307509 18.009353
F 84.651394 50.162626 21.647337
F 84.651394 42.445299 21.647337
F 75.740186 50.162626 21.647337
F 75.740186 42.445299 21.647337
F 84.651400 50.162626 18.918849
F 84.651400 42.445299 18.918849
F 75.740192 50.162626 18.918849
F 75.740192 42.445299 18.918849
F 84.651395 47.590184 15.280865
F 84.651395 55.307510 15.280865
F 75.740187 47.590183 15.280865
F 75.740187 55.307509 15.280865
F 86.879203 54.021289 18.918849
F 86.879203 46.303963 18.918849
F 77.967995 54.021289 18.918849
F 77.967995 46.303963 18.918849
F 86.879196 51.448846 15.280865
F 86.879196 43.731520 15.280865
F 77.967989 51.448846 15.280865
F 77.967989 43.731520 15.280865
F 86.879202 51.448846 18.009353
F 86.879202 43.731520 18.009353
F 77.967995 51.448846 18.009353
F 77.967994 43.731520 18.009353
F 86.879198 54.021289 21.647337
F 86.879198 46.303963 21.647337
F 77.967990 54.021289 21.647337
F 77.967990 46.303963 21.647337
F 80.195798 63.024838 3.457417
F 89.107018 63.024836 3.457418
F 80.195791 57.879953 7.095401
F 80.195791 65.597282 7.095401
F 89.107009 57.879954 7.095402
F 89.107009 65.597283 7.095402
F 80.195797 57.879953 4.366912
F 80.195797 65.597282 4.366912
F 89.107013 57.879955 4.366912
F 89.107013 65.597284 4.366912
F 80.195792 63.024838 0.728928
F 89.107008 63.024836 0.728927
F 82.423599 61.738617 4.366912
F 73.512390 61.738617 4.366912
F 82.423593 59.166174 0.728928
F 82.423593 66.883503 0.728928
F 73.512383 59.166173 0.728928
F 73.512383 66.883502 0.728928
F 82.423598 59.166174 3.457417
F 82.423598 66.883503 3.457417
F 73.512389 59.166173 3.457417
F 73.512389 66.883502 3.457417
F 82.423594 61.738617 7.095401
F 73.512384 61.738617 7.095401
F 84.651401 63.024838 3.457417
F 75.740193 63.024838 3.457417
F 84.651394 57.879953 7.095401
F 84.651394 65.597282 7.095401
F 75.740186 57.879953 7.095401
F 75.740186 65.597282 7.095401
F 84.651400 57.879953 4.366913
F 84.651400 65.597282 4.366913
F 75.740192 57.879953 4.366912
F 75.740192 65.597282 4.366912
F 84.651395 63.024838 0.728928
F 75.740187 63.024838 0.728928
F 86.879204 61.738617 4.366912
F 77.967995 61.738617 4.366912
F 86.879196 59.166174 0.728929
F 86.879196 66.883503 0.728929
F 77.967989 59.166173 0.728928
F 77.967989 66.883503 0.728928
F 86.879203 59.166173 3.457417
F 86.879203 66.883503 3.457417
F 77.967995 59.166173 3.457417
F 77.967995 66.883503 3.457417
F 86.879197 61.738617 7.095401
F 77.967990 61.738617 7.095401
F 80.195798 63.024838 10.733385
F 89.107014 63.024837 10.733386
F 80.195791 57.879953 14.371369
F 80.195791 65.597282 14.371369
F 89.107005 57.879954 14.371369
F 89.107005 65.597283 14.371369
F 80.195797 57.879953 11.642881
F 80.195797 65.597282 11.642880
F 89.107009 57.879954 11.642880
F 89.107009 65.597283 11.642880
F 80.195792 63.024838 8.004896
F 89.107006 63.024836 8.004895
F 82.423599 61.738617 11.642880
F 73.512390 61.738617 11.642880
F 82.423593 59.166174 8.004897
F 82.423592 66.883503 8.004897
F 73.512383 59.166173 8.004896
F 73.512383 66.883502 8.004896
F 82.423598 59.166174 10.733385
F 82.423598 66.883503 10.733385
F 73.512389 59.166173 10.733385
F 73.512389 66.883502 10.733385
F 82.423594 61.738617 14.371369
F 73.512384 61.738617 14.371369
F 84.651401 63.024838 10.733385
F 75.740193 63.024838 10.733385
F 84.651394 57.879953 14.371369
F 84.651394 65.597282 14.371369
F 75.740186 57.879953 14.371369
F 75.740186 65.597282 14.371369
F 84.651400 57.879953 11.642881
F 84.651400 65.597282 11.642880
F 75.740192 57.879953 11.642880
F 75.740192 65.597282 11.642880
F 84.651395 63.024838 8.004897
F 75.740187 63.024838 8.004896
F 86.879204 61.738617 11.642881
F 77.967995 61.738617 11.642880
F 86.879197 59.166174 8.004897
F 86.879197 66.883503 8.004897
F 77.967989 59.166173 8.004896
F 77.967989 66.883503 8.004897
F 86.879202 59.166173 10.733385
F 86.879202 66.883503 10.733385
F 77.967995 59.166173 10.733385
F 77.967995 66.883503 10.733385
F 86.879197 61.738617 14.371369
F 77.967990 61.738617 14.371369
F 80.195798 63.024838 18.009353
F 89.107010 63.024838 18.009354
F 80.195791 57.879953 21.647337
F 80.195791 65.597282 21.647337
F 89.107001 57.879953 21.647337
F 89.107001 65.597282 21.647337
F 80.195797 57.879953 18.918849
F 80.195797 65.597282 18.918849
F 89.107003 57.879953 18.918848
F 89.107003 65.597282 18.918849
F 80.195792 63.024838 15.280865
F 89.107001 63.024837 15.280864
F 82.423600 61.738617 18.918849
F 73.512390 61.738617 18.918849
F 82.423593 59.166174 15.280865
F 82.423593 66.883503 15.280865
F 73.512383 59.166173 15.280864
F 73.512383 66.883502 15.280864
F 82.423598 59.166174 18.009353
F 82.423598 66.883503 18.009353
F 73.512389 59.166173 18.009353
F 73.512389 66.883502 18.009353
F 82.423594 61.738617 21.647337
F 73.512384 61.738617 21.647337
F 84.651401 63.024838 18.009353
F 75.740193 63.024838 18.009353
F 84.651394 57.879953 21.647337
F 84.651394 65.597282 21.647337
F 75.740186 57.879953 21.647337
F 75.740186 65.597282 21.647337
F 84.651400 57.879953 18.918849
F 84.651400 65.597282 18.918849
F 75.740192 57.879953 18.918849
F 75.740192 65.597282 18.918849
F 84.651395 63.024838 15.280865
F 75.740187 63.024838 15.280864
F 86.879203 61.738617 18.918849
F 77.967995 61.738617 18.918849
F 86.879196 59.166174 15.280865
F 86.879196 66.883503 15.280865
F 77.967989 59.166173 15.280865
F 77.967989 66.883502 15.280864
F 86.879202 59.166174 18.009353
F 86.879202 66.883503 18.009353
F 77.967995 59.166173 18.009353
F 77.967995 66.883503 18.009353
F 86.879198 61.738617 21.647337
F 77.967990 61.738617 21.647337
F 82.423600 69.455946 4.366913
F 77.967990 69.455946 21.647337
F 73.512390 69.455946 4.366913
F 86.879198 69.455946 21.647337
F 82.423594 69.455946 7.095401
F 73.512384 69.455946 7.095401
F 86.879204 69.455946 4.366913
F 77.967995 69.455946 4.366913
F 86.879197 69.455946 7.095401
F 77.967990 69.455946 7.095401
F 82.423600 69.455946 11.642881
F 73.512390 69.455946 11.642880
F 82.423594 69.455946 14.371369
F 77.967995 69.455946 18.918849
F 73.512384 69.455946 14.371369
F 86.879203 69.455946 18.918849
F 86.879204 69.455946 11.642881
F 77.967995 69.455946 11.642881
F 86.879197 69.455946 14.371369
F 77.967990 69.455946 14.371369
F 82.423600 69.455946 18.918849
F 73.512390 69.455946 18.918849
F 82.423594 69.455946 21.647337
F 73.512384 69.455946 21.647337
F 98.028037 1.282792 3.459966
F 98.028037 9.000118 3.459966
F 98.026489 3.861769 7.097524
F 98.026489 11.579096 7.097524
F 98.024938 3.859010 4.366994
F 98.024938 11.576336 4.366994
F 98.022918 1.286097 0.729608
F 98.022918 9.003423 0.729608
F 91.334924 7.717354 4.366893
F 91.334924 0.000027 4.366893
F 100.272776 7.721399 4.362528
F 100.272776 0.004073 4.362528
F 91.334835 5.144870 0.728924
F 91.334835 12.862197 0.728924
F 100.261357 5.143804 0.728322
F 100.261357 12.861131 0.728322
F 91.334875 5.144869 3.457426
F 91.334875 12.862196 3.457426
F 100.264752 5.139936 3.460999
F 100.264752 12.857263 3.460999
F 91.334854 7.717334 7.095406
F 91.334854 0.000008 7.095406
F 100.261787 7.721758 7.095815
F 100.261787 0.004432 7.095815
F 93.563310 1.286058 3.457522
F 93.563310 9.003384 3.457522
F 102.515965 1.285764 3.435579
F 102.515965 9.003090 3.435579
F 93.563202 3.858799 7.095487
F 93.563202 11.576125 7.095488
F 102.508079 3.858031 7.068283
F 102.508079 11.575358 7.068283
F 93.562993 3.858772 4.366856
F 93.562993 11.576099 4.366855
F 102.533115 3.873707 4.330098
F 102.533115 11.591033 4.330098
F 93.562954 1.286121 0.728867
F 93.562954 9.003447 0.728867
F 102.518850 1.276843 0.698095
F 102.518850 8.994169 0.698095
F 95.793224 7.717885 4.366509
F 95.793224 0.000559 4.366509
F 104.838828 7.748591 4.163647
F 104.838828 0.031265 4.163647
F 95.791537 5.144730 0.728954
F 95.791537 12.862057 0.728953
F 104.802065 5.127526 0.541328
F 104.802065 12.844853 0.541327
F 95.792411 5.144227 3.457950
F 95.792411 12.861554 3.457950
F 104.752961 5.150076 3.292356
F 104.752961 12.867403 3.292356
F 95.792071 7.717895 7.095702
F 95.792071 0.000569 7.095702
F 104.738855 7.711738 6.916152
F 106.922990 8.983576 17.485776
F 98.024865 1.283471 10.735055
F 98.024865 9.000797 10.735055
F 98.022998 3.860948 14.372740
F 98.022998 11.578274 14.372740
F 98.022264 3.858458 11.642815
F 98.022264 11.575784 11.642815
F 98.024088 1.285987 8.004589
F 98.024088 9.003313 8.004589
F 91.334891 7.717347 11.642864
F 91.334891 0.000021 11.642864
F 100.265196 7.719871 11.638289
F 100.265196 0.002545 11.638289
F 91.334902 5.144856 8.004878
F 91.334902 12.862183 8.004878
F 100.269381 5.141655 7.999859
F 100.269381 12.858983 7.999859
F 91.334840 5.144877 10.733387
F 91.334840 12.862204 10.733387
F 100.256968 5.141412 10.732936
F 100.256968 12.858739 10.732936
F 91.334813 7.717325 14.371367
F 106.922990 1.266250 17.485776
F 100.252340 7.720072 14.370639
F 100.252340 0.002746 14.370639
F 93.563087 1.286115 10.733445
F 93.563087 9.003441 10.733445
F 102.497946 1.288333 10.702435
F 102.497946 9.005659 10.702435
F 93.562944 3.858731 14.371403
F 93.562944 11.576057 14.371404
F 102.487950 3.854770 14.340812
F 102.487949 11.572096 14.340812
F 93.562799 3.858720 11.642832
F 93.562799 11.576046 11.642832
F 102.516756 3.870775 11.603551
F 102.516756 11.588101 11.603551
F 93.562905 1.286132 8.004830
F 93.562905 9.003458 8.004830
F 102.526831 1.272111 7.964430
F 102.526831 8.989437 7.964430
F 95.792261 7.717636 11.642580
F 95.792261 0.000310 11.642580
F 104.806500 7.742322 11.434540
F 104.806500 0.024996 11.434540
F 95.792764 5.144442 8.004525
F 95.792764 12.861769 8.004524
F 104.824665 5.117949 7.795440
F 104.824665 12.835276 7.795440
F 95.791571 5.144439 10.733586
F 95.791571 12.861766 10.733586
F 104.718596 5.153678 10.548034
F 104.718596 12.871005 10.548034
F 95.791048 7.717636 14.371492
F 95.791048 0.000310 14.371492
F 104.698464 7.705685 14.185928
F 104.728818 0.001484 21.484599
F 98.022228 1.283996 18.011058
F 98.022228 9.001322 18.011058
F 98.023455 3.860891 21.649581
F 98.023455 11.578217 21.649581
F 98.018589 3.857604 18.919790
F 98.018589 11.574931 18.919789
F 98.020412 1.286834 15.281315
F 98.020412 9.004160 15.281315
F 91.334853 7.717338 18.918840
F 91.334853 0.000012 18.918840
F 100.257645 7.718340 18.918081
F 100.257645 0.001014 18.918081
F 91.334862 5.144865 15.280851
F 91.334862 12.862192 15.280851
F 100.260321 5.143322 15.277329
F 100.260321 12.860650 15.277329
F 91.334794 5.144887 18.009348
F 91.334794 12.862214 18.009348
F 100.248386 5.143060 18.009149
F 100.248386 12.860387 18.009149
F 91.334869 7.717337 21.647348
F 91.334869 0.000011 21.647348
F 100.259404 7.722053 21.650347
F 100.259404 0.004727 21.650347
F 93.562874 1.286172 18.009398
F 93.562874 9.003498 18.009398
F 102.482873 1.290591 17.983302
F 102.482873 9.007917 17.983302
F 93.562848 3.858708 21.647375
F 93.562848 11.576035 21.647375
F 102.496392 3.860746 21.626679
F 102.496392 11.578072 21.626680
F 93.562538 3.858655 18.918850
F 93.562538 11.575981 18.918850
F 102.498752 3.868915 18.889625
F 102.498752 11.586242 18.889626
F 93.562671 1.286193 15.280841
F 93.562671 9.003520 15.280841
F 102.506367 1.275628 15.246448
F 102.506367 8.992954 15.246448
F 95.791375 7.717418 18.918873
F 95.791375 0.000092 18.918873
F 104.778867 7.741268 18.733455
F 104.778867 0.023942 18.733454
F 95.791679 5.144711 15.280658
F 95.791679 12.862038 15.280658
F 104.788196 5.122314 15.080071
F 104.788196 12.839641 15.080071
F 95.790492 5.144718 18.009414
F 95.790492 12.862045 18.009414
F 104.685343 5.160942 17.831301
F 104.685343 12.878269 17.831301
F 95.791995 7.717853 21.647805
F 95.791995 0.000527 21.647805
F 104.728818 7.718810 21.484599
F 98.028037 24.434775 3.459966
F 98.028037 16.717447 3.459966
F 98.026489 27.013752 7.097524
F 98.026489 19.296425 7.097524
F 98.024938 27.010992 4.366994
F 98.024938 19.293665 4.366994
F 98.022918 24.438079 0.729608
F 98.022918 16.720751 0.729608
F 91.334924 15.434681 4.366893
F 91.334924 23.152010 4.366893
F 100.272776 15.438727 4.362528
F 100.272776 23.156055 4.362528
F 91.334835 20.579526 0.728924
F 100.261357 20.578460 0.728322
F 91.334875 20.579525 3.457426
F 100.264752 20.574592 3.460999
F 91.334854 15.434662 7.095406
F 91.334854 23.151991 7.095406
F 100.261787 15.439085 7.095815
F 100.261787 23.156414 7.095815
F 93.563310 24.438040 3.457522
F 93.563310 16.720712 3.457522
F 102.515965 24.437747 3.435579
F 102.515965 16.720419 3.435579
F 93.563202 27.010781 7.095487
F 93.563202 19.293454 7.095488
F 102.508079 27.010014 7.068283
F 102.508079 19.292687 7.068283
F 93.562993 27.010754 4.366856
F 93.562993 19.293427 4.366856
F 102.533115 27.025689 4.330098
F 102.533115 19.308362 4.330098
F 93.562954 24.438103 0.728867
F 93.562954 16.720775 0.728867
F 102.518850 24.428826 0.698095
F 102.518850 16.711498 0.698095
F 95.793224 15.435213 4.366509
F 95.793224 23.152541 4.366509
F 104.838828 15.465919 4.163647
F 104.838828 23.183248 4.163647
F 95.791537 20.579386 0.728953
F 104.802065 20.562182 0.541328
F 95.792411 20.578883 3.457950
F 104.752961 20.584732 3.292356
F 95.792071 15.435223 7.095703
F 95.792071 23.152551 7.095702
F 104.738855 15.429066 6.916152
F 104.738855 23.146395 6.916152
F 98.024865 24.435453 10.735055
F 98.024865 16.718125 10.735055
F 98.022998 27.012930 14.372740
F 98.022998 19.295603 14.372740
F 98.022264 27.010440 11.642815
F 98.022264 19.293113 11.642815
F 98.024088 24.437969 8.004589
F 98.024088 16.720641 8.004589
F 91.334891 15.434675 11.642864
F 91.334891 23.152003 11.642864
F 100.265196 15.437199 11.638289
F 100.265196 23.154528 11.638289
F 91.334902 20.579512 8.004878
F 100.269381 20.576312 7.999859
F 91.334840 20.579533 10.733387
F 100.256968 20.576068 10.732936
F 91.334813 15.434653 14.371367
F 91.334813 23.151981 14.371367
F 100.252340 15.437400 14.370639
F 100.252340 23.154729 14.370639
F 93.563087 24.438097 10.733445
F 93.563087 16.720769 10.733445
F 102.497946 24.440316 10.702435
F 102.497946 16.722988 10.702435
F 93.562944 27.010713 14.371403
F 93.562944 19.293386 14.371404
F 102.487950 27.006752 14.340812
F 102.487949 19.289425 14.340812
F 93.562799 27.010702 11.642832
F 93.562799 19.293375 11.642832
F 102.516756 27.022758 11.603551
F 102.516756 19.305430 11.603551
F 93.562905 24.438114 8.004830
F 93.562905 16.720786 8.004830
F 102.526831 24.424093 7.964430
F 102.526831 16.706765 7.964430
F 95.792261 15.434964 11.642580
F 95.792261 23.152292 11.642580
F 104.806500 15.459649 11.434540
F 104.806500 23.176978 11.434540
F 95.792764 20.579098 8.004524
F 104.824665 20.552605 7.795440
F 95.791571 20.579095 10.733586
F 104.718596 20.588334 10.548034
F 95.791048 15.434964 14.371492
F 95.791048 23.152292 14.371492
F 104.698464 15.423013 14.185928
F 104.698464 23.140342 14.185928
F 98.022228 24.435979 18.011058
F 98.022228 16.718651 18.011059
F 98.023455 27.012873 21.649581
F 98.023455 19.295546 21.649581
F 98.018589 27.009587 18.919790
F 98.018589 19.292260 18.919790
F 98.020412 24.438817 15.281315
F 98.020412 16.721489 15.281315
F 91.334853 15.434666 18.918840
F 91.334853 23.151995 18.918840
F 100.257645 15.435668 18.918081
F 100.257645 23.152996 18.918081
F 91.334862 20.579520 15.280851
F 100.260321 20.577979 15.277329
F 91.334794 20.579543 18.009348
F 100.248386 20.577716 18.009149
F 91.334869 15.434665 21.647348
F 91.334869 23.151993 21.647348
F 100.259404 15.439381 21.650347
F 100.259404 23.156709 21.650347
F 93.562874 24.438154 18.009397
F 93.562874 16.720826 18.009397
F 102.482873 24.442574 17.983302
F 102.482873 16.725246 17.983302
F 93.562848 27.010691 21.647375
F 93.562848 19.293364 21.647375
F 102.496392 27.012728 21.626679
F 102.496392 19.295401 21.626680
F 93.562538 27.010637 18.918850
F 93.562538 19.293310 18.918849
F 102.498752 27.020898 18.889625
F 102.498752 19.303571 18.889626
F 93.562671 24.438176 15.280841
F 93.562671 16.720848 15.280841
F 102.506367 24.427610 15.246448
F 102.506367 16.710282 15.246448
F 95.791375 15.434746 18.918872
F 95.791375 23.152074 18.918873
F 104.778867 15.458596 18.733454
F 104.778867 23.175925 18.733454
F 95.791679 20.579367 15.280658
F 104.788196 20.556970 15.080071
F 95.790492 20.579374 18.009414
F 104.685343 20.595598 17.831301
F 95.791995 15.435181 21.647805
F 95.791995 23.152510 21.647805
F 104.728818 15.436137 21.484599
F 104.728818 23.153466 21.484599
F 106.922990 24.418233 17.485776
F 106.922990 16.700905 17.485776
F 98.028037 32.152101 3.459966
F 98.028037 39.869429 3.459966
F 98.026489 34.731078 7.097524
F 98.024938 34.728319 4.366994
F 98.022918 32.155405 0.729608
F 98.022918 39.872733 0.729608
F 91.334924 30.869336 4.366893
F 91.334924 38.586664 4.366893
F 100.272776 30.873381 4.362528
F 100.272776 38.590709 4.362528
F 91.334835 28.296852 0.728924
F 91.334835 36.014179 0.728924
F 100.261357 28.295786 0.728322
F 100.261357 36.013113 0.728322
F 91.334875 28.296851 3.457426
F 91.334875 36.014178 3.457426
F 100.264752 28.291918 3.460999
F 100.264752 36.009245 3.460999
F 91.334854 30.869316 7.095406
F 91.334854 38.586644 7.095406
F 100.261787 30.873740 7.095815
F 100.261787 38.591068 7.095815
F 93.563310 32.155366 3.457522
F 93.563310 39.872694 3.457522
F 102.515965 32.155072 3.435579
F 102.515965 39.872401 3.435579
F 93.563202 34.728107 7.095487
F 102.508079 34.727340 7.068283
F 93.562993 34.728081 4.366855
F 102.533115 34.743015 4.330098
F 93.562954 32.155429 0.728867
F 93.562954 39.872757 0.728867
F 102.518850 32.146151 0.698095
F 102.518850 39.863480 0.698095
F 95.793224 30.869867 4.366509
F 95.793224 38.587195 4.366509
F 104.838828 30.900573 4.163647
F 104.838828 38.617901 4.163647
F 95.791537 28.296712 0.728954
F 95.791537 36.014039 0.728953
F 104.802065 28.279509 0.541328
F 104.802065 35.996836 0.541327
F 95.792411 28.296209 3.457950
F 95.792411 36.013536 3.457950
F 104.752961 28.302058 3.292356
F 104.752961 36.019385 3.292356
F 95.792071 30.869877 7.095702
F 95.792071 38.587205 7.095703
F 104.738855 30.863721 6.916152
F 104.738855 38.581048 6.916152
F 98.024865 32.152779 10.735055
F 98.024865 39.870107 10.735055
F 98.022998 34.730256 14.372740
F 98.022264 34.727766 11.642815
F 98.024088 32.155295 8.004589
F 98.024088 39.872624 8.004589
F 91.334891 30.869329 11.642864
F 91.334891 38.586657 11.642864
F 100.265196 30.871854 11.638289
F 100.265196 38.589181 11.638289
F 91.334902 28.296838 8.004878
F 91.334902 36.014165 8.004878
F 100.269381 28.293638 7.999859
F 100.269381 36.010965 7.999859
F 91.334840 28.296859 10.733387
F 91.334840 36.014186 10.733387
F 100.256968 28.293394 10.732936
F 100.256968 36.010721 10.732936
F 91.334813 30.869307 14.371367
F 91.334813 38.586635 14.371367
F 100.252340 30.872055 14.370639
F 100.252340 38.589382 14.370639
F 93.563087 32.155423 10.733445
F 93.563087 39.872751 10.733445
F 102.497946 32.157641 10.702435
F 102.497946 39.874970 10.702435
F 93.562945 34.728039 14.371404
F 102.487949 34.724078 14.340812
F 93.562799 34.728028 11.642832
F 102.516756 34.740084 11.603551
F 93.562905 32.155440 8.004830
F 93.562905 39.872768 8.004830
F 102.526831 32.141419 7.964430
F 102.526831 39.858747 7.964430
F 95.792261 30.869618 11.642580
F 95.792261 38.586946 11.642580
F 104.806500 30.894304 11.434540
F 104.806500 38.611631 11.434540
F 95.792764 28.296424 8.004525
F 95.792764 36.013751 8.004524
F 104.824665 28.269931 7.795440
F 104.824665 35.987258 7.795440
F 95.791571 28.296421 10.733586
F 95.791571 36.013748 10.733586
F 104.718596 28.305661 10.548034
F 104.718596 36.022987 10.548034
F 95.791048 30.869618 14.371492
F 95.791048 38.586946 14.371492
F 104.698464 30.857668 14.185928
F 104.698464 38.574995 14.185928
F 98.022228 32.153305 18.011058
F 98.022228 39.870633 18.011059
F 98.023455 34.730199 21.649581
F 98.018589 34.726913 18.919789
F 98.020412 32.156142 15.281315
F 98.020412 39.873471 15.281315
F 91.334852 30.869320 18.918840
F 91.334853 38.586648 18.918840
F 100.257645 30.870322 18.918081
F 100.257645 38.587650 18.918081
F 91.334862 28.296847 15.280851
F 91.334862 36.014174 15.280851
F 100.260321 28.295305 15.277329
F 100.260321 36.012632 15.277329
F 91.334794 28.296869 18.009348
F 91.334794 36.014197 18.009348
F 100.248386 28.295042 18.009149
F 100.248386 36.012369 18.009149
F 91.334869 30.869319 21.647348
F 91.334869 38.586647 21.647348
F 100.259404 30.874035 21.650347
F 100.259404 38.591363 21.650347
F 93.562873 32.155480 18.009398
F 93.562874 39.872809 18.009397
F 102.482873 32.159900 17.983302
F 102.482873 39.877228 17.983302
F 93.562848 34.728017 21.647375
F 102.496392 34.730054 21.626680
F 93.562538 34.727963 18.918850
F 102.498752 34.738224 18.889626
F 93.562671 32.155502 15.280841
F 93.562671 39.872830 15.280841
F 102.506367 32.144936 15.246448
F 102.506367 39.862264 15.246448
F 95.791375 30.869400 18.918873
F 95.791375 38.586728 18.918872
F 104.778867 30.893251 18.733455
F 104.778867 38.610578 18.733454
F 95.791679 28.296693 15.280658
F 95.791679 36.014020 15.280658
F 104.788196 28.274296 15.080071
F 104.788196 35.991623 15.080071
F 95.790492 28.296700 18.009414
F 95.790492 36.014027 18.009414
F 104.685343 28.312924 17.831301
F 104.685343 36.030251 17.831301
F 95.791995 30.869835 21.647805
F 95.791995 38.587163 21.647805
F 104.728818 30.870792 21.484599
F 104.728818 38.588120 21.484599
F 106.922990 32.135559 17.485776
F 106.922990 39.852887 17.485776
F 98.028037 47.586757 3.459966
F 98.028037 55.304083 3.459966
F 98.026489 50.165734 7.097524
F 98.026489 42.448407 7.097524
F 98.024938 50.162975 4.366994
F 98.024938 42.445647 4.366994
F 98.022918 47.590061 0.729608
F 98.022918 55.307387 0.729608
F 91.334924 54.021318 4.366893
F 91.334924 46.303992 4.366893
F 100.272776 54.025363 4.362528
F 100.272776 46.308037 4.362528
F 91.334835 51.448835 0.728924
F 91.334835 43.731508 0.728924
F 100.261357 51.447768 0.728322
F 100.261357 43.730442 0.728322
F 91.334875 51.448833 3.457426
F 91.334875 43.731507 3.457426
F 100.264752 51.443900 3.460999
F 100.264752 43.726574 3.460999
F 91.334854 54.021299 7.095406
F 91.334854 46.303973 7.095406
F 100.261787 54.025722 7.095815
F 100.261787 46.308396 7.095815
F 93.563310 47.590022 3.457522
F 93.563310 55.307348 3.457522
F 102.515965 47.589729 3.435579
F 102.515965 55.307054 3.435579
F 93.563202 50.162763 7.095487
F 93.563202 42.445436 7.095488
F 102.508079 50.161996 7.068283
F 102.508079 42.444669 7.068283
F 93.562993 50.162737 4.366856
F 93.562993 42.445410 4.366856
F 102.533115 50.177671 4.330098
F 102.533115 42.460344 4.330098
F 93.562954 47.590085 0.728867
F 93.562954 55.307411 0.728867
F 102.518850 47.580808 0.698095
F 102.518850 55.298133 0.698095
F 95.793224 54.021849 4.366509
F 95.793224 46.304524 4.366509
F 104.838828 54.052555 4.163647
F 104.838828 46.335230 4.163647
F 95.791537 51.448694 0.728954
F 95.791537 43.731368 0.728953
F 104.802065 51.431491 0.541328
F 104.802065 43.714164 0.541328
F 95.792411 51.448191 3.457950
F 95.792411 43.730865 3.457950
F 104.752961 51.454040 3.292356
F 104.752961 43.736714 3.292356
F 95.792071 54.021859 7.095702
F 95.792071 46.304533 7.095702
F 104.738855 54.015703 6.916152
F 104.738855 46.298377 6.916152
F 98.024865 47.587435 10.735055
F 98.024865 55.304761 10.735055
F 98.022998 50.164912 14.372740
F 98.022998 42.447585 14.372740
F 98.022264 50.162422 11.642815
F 98.022264 42.445095 11.642815
F 98.024088 47.589951 8.004589
F 98.024088 55.307277 8.004589
F 91.334891 54.021311 11.642864
F 91.334891 46.303986 11.642864
F 100.265196 54.023836 11.638289
F 100.265196 46.306510 11.638289
F 91.334902 51.448820 8.004878
F 91.334902 43.731494 8.004878
F 100.269381 51.445620 7.999859
F 100.269381 43.728294 7.999859
F 91.334840 51.448841 10.733387
F 91.334840 43.731515 10.733387
F 100.256968 51.445376 10.732936
F 100.256968 43.728050 10.732936
F 91.334813 54.021289 14.371367
F 91.334813 46.303963 14.371367
F 100.252340 54.024037 14.370639
F 100.252340 46.306711 14.370639
F 93.563087 47.590079 10.733445
F 93.563087 55.307405 10.733445
F 102.497946 47.592298 10.702435
F 102.497946 55.309624 10.702435
F 93.562944 50.162695 14.371403
F 93.562944 42.445368 14.371404
F 102.487950 50.158734 14.340812
F 102.487949 42.441407 14.340812
F 93.562799 50.162685 11.642832
F 93.562799 42.445358 11.642832
F 102.516756 50.174740 11.603551
F 102.516756 42.457412 11.603551
F 93.562905 47.590096 8.004830
F 93.562905 55.307422 8.004830
F 102.526831 47.576075 7.964430
F 102.526831 55.293401 7.964430
F 95.792261 54.021600 11.642580
F 95.792261 46.304274 11.642580
F 104.806500 54.046286 11.434540
F 104.806500 46.328960 11.434540
F 95.792764 51.448407 8.004525
F 95.792764 43.731080 8.004524
F 104.824665 51.421913 7.795440
F 104.824665 43.704587 7.795440
F 95.791571 51.448403 10.733586
F 95.791571 43.731077 10.733586
F 104.718596 51.457643 10.548034
F 104.718596 43.740316 10.548034
F 95.791048 54.021600 14.371492
F 95.791048 46.304275 14.371492
F 104.698464 54.009650 14.185928
F 104.698464 46.292324 14.185928
F 98.022228 47.587961 18.011058
F 98.022228 55.305287 18.011058
F 98.023455 50.164855 21.649581
F 98.023455 42.447528 21.649581
F 98.018589 50.161569 18.919790
F 98.018589 42.444242 18.919790
F 98.020412 47.590799 15.281315
F 98.020412 55.308124 15.281315
F 91.334853 54.021303 18.918840
F 91.334853 46.303977 18.918840
F 100.257645 54.022304 18.918081
F 100.257645 46.304978 18.918081
F 91.334862 51.448829 15.280851
F 91.334862 43.731503 15.280851
F 100.260321 51.447287 15.277329
F 100.260321 43.729961 15.277329
F 91.334794 51.448852 18.009348
F 91.334794 43.731525 18.009348
F 100.248386 51.447024 18.009149
F 100.248386 43.729698 18.009149
F 91.334869 54.021301 21.647348
F 91.334869 46.303975 21.647348
F 100.259404 54.026017 21.650347
F 100.259404 46.308691 21.650347
F 93.562874 47.590136 18.009398
F 93.562874 55.307462 18.009398
F 102.482873 47.594556 17.983302
F 102.482873 55.311882 17.983302
F 93.562848 50.162673 21.647375
F 93.562848 42.445346 21.647375
F 102.496392 50.164710 21.626679
F 102.496392 42.447383 21.626680
F 93.562538 50.162620 18.918850
F 93.562538 42.445293 18.918849
F 102.498752 50.172880 18.889625
F 102.498752 42.455553 18.889626
F 93.562671 47.590158 15.280841
F 93.562671 55.307484 15.280841
F 102.506367 47.579592 15.246448
F 102.506367 55.296918 15.246448
F 95.791375 54.021382 18.918873
F 95.791375 46.304056 18.918873
F 104.778867 54.045233 18.733455
F 104.778867 46.327907 18.733454
F 95.791679 51.448675 15.280658
F 95.791679 43.731349 15.280658
F 104.788196 51.426278 15.080071
F 104.788196 43.708952 15.080071
F 95.790492 51.448682 18.009414
F 95.790492 43.731356 18.009414
F 104.685343 51.464906 17.831301
F 104.685343 43.747580 17.831301
F 95.791995 54.021818 21.647805
F 95.791995 46.304492 21.647805
F 104.728818 54.022774 21.484599
F 104.728818 46.305448 21.484599
F 106.922990 47.570215 17.485776
F 106.922990 55.287541 17.485776
F 98.028037 63.021411 3.459966
F 98.026489 57.883060 7.097524
F 98.026489 65.600389 7.097524
F 98.024938 57.880301 4.366994
F 98.024938 65.597630 4.366994
F 98.022918 63.024716 0.729608
F 91.334924 61.738646 4.366893
F 100.272776 61.742691 4.362528
F 91.334835 59.166162 0.728924
F 91.334835 66.883491 0.728924
F 100.261357 59.165095 0.728322
F 100.261357 66.882424 0.728322
F 91.334875 59.166160 3.457426
F 91.334875 66.883489 3.457426
F 100.264752 59.161227 3.460999
F 100.264752 66.878556 3.460999
F 91.334854 61.738626 7.095406
F 100.261787 61.743050 7.095815
F 93.563310 63.024676 3.457522
F 102.515965 63.024383 3.435579
F 93.563202 57.880089 7.095488
F 93.563202 65.597418 7.095488
F 102.508079 57.879322 7.068283
F 102.508079 65.596651 7.068283
F 93.562993 57.880063 4.366855
F 93.562993 65.597392 4.366856
F 102.533115 57.894998 4.330098
F 102.533115 65.612327 4.330098
F 93.562954 63.024740 0.728867
F 102.518850 63.015462 0.698095
F 95.793224 61.739177 4.366509
F 104.838828 61.769883 4.163647
F 95.791537 59.166021 0.728953
F 95.791537 66.883350 0.728953
F 104.802065 59.148818 0.541327
F 104.802065 66.866147 0.541328
F 95.792411 59.165519 3.457950
F 95.792411 66.882848 3.457950
F 104.752961 59.171367 3.292356
F 104.752961 66.888696 3.292356
F 95.792071 61.739187 7.095703
F 104.738855 61.733031 6.916152
F 98.024865 63.022090 10.735055
F 98.022998 57.882238 14.372740
F 98.022998 65.599567 14.372740
F 98.022264 57.879748 11.642815
F 98.022264 65.597078 11.642815
F 98.024088 63.024606 8.004589
F 91.334891 61.738639 11.642864
F 100.265196 61.741164 11.638289
F 91.334902 59.166147 8.004878
F 91.334902 66.883476 8.004878
F 100.269381 59.162947 7.999859
F 100.269381 66.880276 7.999859
F 91.334840 59.166168 10.733387
F 91.334840 66.883497 10.733387
F 100.256968 59.162703 10.732936
F 100.256968 66.880032 10.732936
F 91.334813 61.738617 14.371367
F 100.252340 61.741364 14.370639
F 93.563087 63.024734 10.733445
F 102.497946 63.026952 10.702435
F 93.562944 57.880021 14.371404
F 93.562944 65.597351 14.371404
F 102.487949 57.876060 14.340812
F 102.487949 65.593390 14.340812
F 93.562799 57.880011 11.642832
F 93.562799 65.597340 11.642832
F 102.516756 57.892066 11.603551
F 102.516756 65.609395 11.603551
F 93.562905 63.024751 8.004830
F 102.526831 63.010730 7.964430
F 95.792261 61.738928 11.642580
F 104.806500 61.763614 11.434540
F 95.792764 59.165734 8.004524
F 95.792764 66.883063 8.004524
F 104.824665 59.139240 7.795440
F 104.824665 66.856569 7.795440
F 95.791571 59.165730 10.733586
F 95.791571 66.883059 10.733587
F 104.718596 59.174970 10.548034
F 104.718596 66.892299 10.548034
F 95.791048 61.738928 14.371492
F 104.698464 61.726977 14.185928
F 98.022228 63.022615 18.011059
F 98.023455 57.882181 21.649581
F 98.023455 65.599511 21.649582
F 98.018589 57.878895 18.919789
F 98.018589 65.596224 18.919790
F 98.020412 63.025453 15.281315
F 91.334853 61.738630 18.918840
F 100.257645 61.739632 18.918081
F 91.334862 59.166156 15.280851
F 91.334862 66.883485 15.280851
F 100.260321 59.164614 15.277329
F 100.260321 66.881943 15.277329
F 91.334794 59.166179 18.009348
F 91.334794 66.883508 18.009348
F 100.248386 59.164352 18.009149
F 100.248386 66.881681 18.009149
F 91.334869 61.738629 21.647348
F 100.259404 61.743345 21.650347
F 93.562874 63.024791 18.009397
F 102.482873 63.029211 17.983302
F 93.562848 57.879999 21.647375
F 93.562848 65.597328 21.647375
F 102.496392 57.882036 21.626680
F 102.496392 65.599365 21.626680
F 93.562538 57.879946 18.918850
F 93.562538 65.597275 18.918849
F 102.498752 57.890206 18.889626
F 102.498752 65.607535 18.889625
F 93.562671 63.024812 15.280841
F 102.506367 63.014247 15.246448
F 95.791375 61.738710 18.918872
F 104.778867 61.762561 18.733454
F 95.791679 59.166002 15.280658
F 95.791679 66.883331 15.280658
F 104.788196 59.143605 15.080071
F 104.788196 66.860935 15.080071
F 95.790492 59.166009 18.009414
F 95.790492 66.883338 18.009414
F 104.685343 59.182233 17.831301
F 104.685343 66.899562 17.831301
F 95.791995 61.739145 21.647805
F 104.728818 61.740102 21.484599
F 106.922990 63.004869 17.485776
F 104.738855 69.450359 6.916152
F 91.334813 69.455946 14.371367
F 104.698464 69.444306 14.185928
