# Supplementary material for: Molecular-resolution imaging of ice crystallized from liquid water by cryogenic liquid-cell TEM
Source: Nat Commun. 2025 Sep 25;16:8342. doi: 10.1038/s41467-025-62451-0 (PMC12462463; doi:10.1038/s41467-025-62451-0)
Supplement: Supplementary file 9 — Supplementary Data 1 [file 41467_2025_62451_MOESM9_ESM.zip › supercell_4_3_1/1.0/93K_relaxed.xyz]

5184
F5184
F 0.111206 1.258979 3.038335
F 0.111206 8.976199 3.038335
F 9.179728 1.286789 2.885225
F 9.179728 9.004009 2.885225
F 0.087147 3.889489 6.656855
F 0.087147 11.606729 6.656855
F 9.150008 3.859579 6.522765
F 9.150008 11.576829 6.522765
F 0.200549 3.859709 3.901885
F 0.200549 11.576929 3.901875
F 9.170248 3.860939 3.791705
F 9.170248 11.578129 3.791705
F 0.150695 1.303549 0.285250
F 0.150695 9.020779 0.285250
F 9.081148 1.282929 0.153052
F 9.081148 9.000159 0.153052
F 2.443108 7.717949 3.738465
F 2.443108 0.000720 3.738465
F 11.402048 7.718229 3.831595
F 11.402048 0.001001 3.831595
F 2.364938 5.153339 0.107653
F 2.364938 12.870529 0.107653
F 11.311048 5.142349 0.192366
F 11.311048 12.859529 0.192366
F 2.417208 5.129649 2.845965
F 2.417208 12.846829 2.845965
F 11.411748 5.145939 2.923575
F 11.411748 12.863129 2.923575
F 2.395718 7.733999 6.476955
F 2.395718 0.016778 6.476955
F 11.381848 7.717729 6.561645
F 11.381848 0.000508 6.561645
F 4.689168 1.281689 2.820605
F 4.689168 8.998909 2.820605
F 13.640648 1.287579 2.962325
F 13.640648 9.004809 2.962325
F 4.662528 3.864169 6.454495
F 4.662528 11.581429 6.454495
F 13.610348 3.858949 6.600455
F 13.610348 11.576129 6.600455
F 4.690398 3.864909 3.719495
F 4.690398 11.582129 3.719495
F 13.631248 3.859149 3.870805
F 13.631248 11.576329 3.870805
F 4.609978 1.283519 0.084678
F 4.609978 9.000749 0.084678
F 13.540648 1.284269 0.231547
F 13.540648 9.001489 0.231547
F 6.932108 7.722439 3.751185
F 6.932108 0.005215 3.751185
F 15.858848 7.578289 3.947275
F 15.743148 7.753499 18.296455
F 6.842768 5.139259 0.113266
F 6.842768 12.856529 0.113266
F 15.842248 5.162929 0.270972
F 15.861348 12.822629 0.214143
F 6.942368 5.144709 2.847125
F 6.942368 12.861929 2.847125
F 15.931248 5.121759 3.047505
F 15.844048 12.575129 3.018985
F 6.914608 7.718519 6.484025
F 6.914608 0.001299 6.484025
F 15.866948 7.585399 6.650015
F 6.781268 5.141099 14.662055
F 0.048916 1.258499 10.281355
F 0.048916 8.975729 10.281355
F 9.090668 1.285669 10.158855
F 9.090668 9.002899 10.158855
F 0.010693 3.883419 13.916955
F 0.010693 11.600629 13.916955
F 9.030298 3.858829 13.794855
F 9.030298 11.576029 13.794855
F 0.140474 3.849899 11.161755
F 0.140474 11.567129 11.161755
F 9.075208 3.860099 11.065755
F 9.075208 11.577329 11.065755
F 0.177131 1.291389 7.525495
F 0.177131 9.008619 7.525495
F 9.135538 1.284629 7.429495
F 9.135538 9.001849 7.429495
F 2.362878 7.714179 11.002955
F 15.698648 12.856529 17.403655
F 11.305448 7.717709 11.105555
F 11.305448 0.000489 11.105555
F 2.412268 5.145659 7.367545
F 2.412268 12.862929 7.367545
F 11.366448 5.144339 7.469355
F 11.366448 12.861529 7.469355
F 2.348248 5.129769 10.105755
F 2.348248 12.847029 10.105755
F 11.321648 5.144569 10.197855
F 11.321648 12.861829 10.197855
F 2.299528 7.730349 13.741255
F 2.299518 0.013120 13.741255
F 11.260748 7.717259 13.833855
F 11.260748 0.000037 13.833855
F 4.608588 1.281899 10.089055
F 4.608588 8.999119 10.089055
F 13.549948 1.286069 10.236755
F 13.549948 9.003289 10.236755
F 4.552878 3.862219 13.725055
F 4.552878 11.579429 13.725055
F 13.488648 3.858629 13.872855
F 13.488648 11.575829 13.872855
F 4.604428 3.862319 10.992055
F 4.604428 11.579529 10.992055
F 13.534348 3.858699 11.144755
F 13.534348 11.575929 11.144755
F 4.659878 1.281809 7.355715
F 4.659878 8.999029 7.355715
F 13.595648 1.286189 7.508645
F 13.595648 9.003419 7.508645
F 6.839318 7.721189 11.024555
F 6.839318 0.003960 11.024555
F 15.740348 7.749099 11.193755
F 15.602148 5.019289 14.776655
F 6.897908 5.140379 7.388195
F 6.897908 12.857629 7.388195
F 15.997048 5.065009 7.555265
F 15.803148 12.747129 7.537115
F 6.857058 5.144199 10.119355
F 6.857058 12.861429 10.119355
F 15.938148 5.188659 10.308555
F 15.934648 12.894429 10.227455
F 6.798678 7.717149 13.755355
F 15.688648 5.162819 17.404655
F 15.546048 7.560569 13.887055
F 6.763668 12.861429 17.394055
F 6.781268 12.858329 14.662055
F 15.809748 7.870099 21.171455
F 8.995198 1.285619 17.432955
F 8.995198 9.002849 17.432955
F 0.042779 3.893269 21.224155
F 0.042779 11.610529 21.224155
F 9.083028 3.861159 21.073155
F 9.083028 11.578429 21.073155
F 6.849988 0.002522 21.034755
F 6.849988 7.719749 21.034755
F 0.083222 3.848699 18.469255
F 0.083222 11.565929 18.469255
F 8.985898 3.858269 18.341255
F 8.985898 11.575529 18.341255
F 0.104477 1.298359 14.809255
F 0.104477 9.015589 14.809255
F 9.015848 1.284779 14.702455
F 9.015848 9.001999 14.702455
F 2.290268 7.711129 18.294155
F 6.763668 5.144219 17.394055
F 11.215148 7.716049 18.380255
F 15.735448 12.801029 14.690655
F 2.314728 5.149919 14.646555
F 2.314728 12.867129 14.646555
F 11.245148 5.144209 14.741955
F 11.245148 12.861429 14.741955
F 2.268088 5.132009 17.386455
F 2.268088 12.849229 17.386455
F 11.225148 5.144299 17.471755
F 11.225148 12.861529 17.471755
F 2.339658 7.738659 21.033655
F 2.339658 0.021434 21.033655
F 11.315348 7.719269 21.111255
F 11.315348 0.002041 21.111255
F 4.520068 1.282459 17.365055
F 4.520068 8.999679 17.365055
F 13.452948 1.285719 17.510655
F 13.452948 9.002939 17.510655
F 4.596778 3.867199 21.009255
F 4.596778 11.584429 21.009255
F 13.543448 3.860649 21.150055
F 13.543448 11.577829 21.150055
F 4.521918 3.859399 18.273755
F 4.521918 11.576629 18.273755
F 13.443648 3.857099 18.419355
F 13.443648 11.574329 18.419355
F 4.550248 1.283529 14.630755
F 4.550248 9.000759 14.630755
F 13.473948 1.285969 14.781055
F 13.473948 9.003199 14.781055
F 6.752328 7.718899 18.301455
F 6.752328 0.001671 18.301455
F 15.718348 -0.108574 11.292355
F 17.976048 1.197779 10.119755
F 18.047248 9.017179 7.594715
F 15.784748 0.026656 13.990855
F 15.584948 -0.030965 21.066955
F 0.111206 24.410629 3.038335
F 0.111206 16.693429 3.038335
F 9.179728 24.438429 2.885225
F 9.179728 16.721229 2.885225
F 0.087147 27.041129 6.656855
F 0.087147 19.323929 6.656855
F 9.150008 27.011229 6.522765
F 9.150008 19.294029 6.522765
F 0.200549 27.011429 3.901885
F 0.200549 19.294129 3.901875
F 9.170248 27.012629 3.791705
F 9.170248 19.295429 3.791705
F 0.150695 24.455229 0.285250
F 0.150695 16.738029 0.285250
F 9.081148 24.434629 0.153052
F 9.081148 16.717429 0.153052
F 2.443108 15.435129 3.738465
F 2.443108 23.152429 3.738465
F 11.402048 15.435429 3.831595
F 11.402048 23.152629 3.831595
F 2.364938 20.587829 0.107653
F 11.311048 20.576829 0.192366
F 2.417208 20.564129 2.845965
F 11.411748 20.580429 2.923575
F 2.395718 15.451229 6.476955
F 2.395718 23.168429 6.476955
F 11.381848 15.434929 6.561645
F 11.381848 23.152229 6.561645
F 4.689168 24.433329 2.820605
F 4.689168 16.716129 2.820605
F 13.640648 24.439229 2.962325
F 13.640648 16.722029 2.962325
F 4.662528 27.015829 6.454495
F 4.662528 19.298629 6.454495
F 13.610348 27.010629 6.600455
F 13.610348 19.293429 6.600455
F 4.690398 27.016629 3.719495
F 4.690398 19.299329 3.719495
F 13.631248 27.010829 3.870805
F 13.631248 19.293629 3.870805
F 4.609978 24.435229 0.084678
F 4.609978 16.717929 0.084678
F 13.540648 24.435929 0.231547
F 13.540648 16.718729 0.231547
F 6.932108 15.439629 3.751185
F 6.932108 23.156929 3.751185
F 15.829248 15.385829 3.991775
F 15.735248 23.033229 3.934825
F 6.842768 20.573729 0.113266
F 15.847848 20.637829 0.168786
F 6.942368 20.579129 2.847125
F 15.761548 20.535129 2.915595
F 6.914608 15.435729 6.484025
F 6.914608 23.152929 6.484025
F 15.782548 15.343929 6.684265
F 15.832648 23.105529 6.576135
F 0.048916 24.410129 10.281355
F 0.048916 16.692929 10.281355
F 9.090668 24.437329 10.158855
F 9.090668 16.720129 10.158855
F 0.010693 27.035129 13.916955
F 0.010693 19.317829 13.916955
F 9.030298 27.010529 13.794855
F 9.030298 19.293329 13.794855
F 0.140474 27.001529 11.161755
F 0.140474 19.284329 11.161755
F 9.075208 27.011729 11.065755
F 9.075208 19.294529 11.065755
F 0.177131 24.443029 7.525495
F 0.177131 16.725829 7.525495
F 9.135538 24.436329 7.429495
F 9.135538 16.719029 7.429495
F 2.362878 15.431429 11.002955
F 2.362878 23.148629 11.002955
F 11.305448 15.434929 11.105555
F 11.305448 23.152129 11.105555
F 2.412268 20.580129 7.367545
F 11.366448 20.578829 7.469355
F 2.348248 20.564229 10.105755
F 11.321648 20.579029 10.197855
F 2.299518 15.447529 13.741255
F 2.299528 23.164829 13.741255
F 11.260748 15.434529 13.833855
F 11.260748 23.151729 13.833855
F 4.608588 24.433529 10.089055
F 4.608588 16.716329 10.089055
F 13.549948 24.437729 10.236755
F 13.549948 16.720529 10.236755
F 4.552878 27.013929 13.725055
F 4.552878 19.296629 13.725055
F 13.488648 27.010329 13.872855
F 13.488648 19.293029 13.872855
F 4.604428 27.014029 10.992055
F 4.604428 19.296729 10.992055
F 13.534348 27.010329 11.144755
F 13.534348 19.293129 11.144755
F 4.659878 24.433529 7.355715
F 4.659878 16.716229 7.355715
F 13.595648 24.437829 7.508645
F 13.595648 16.720629 7.508645
F 6.839318 15.438429 11.024555
F 6.839318 23.155629 11.024555
F 15.814348 15.434929 11.055755
F 15.925448 23.170829 10.941055
F 6.897908 20.574829 7.388195
F 15.735848 20.562529 7.490015
F 6.857058 20.578629 10.119355
F 15.729948 20.432129 10.189155
F 6.798678 15.434329 13.755355
F 6.798678 23.151629 13.755355
F 15.593748 15.487529 13.755555
F 15.667248 22.959529 13.718455
F 15.802048 23.271029 21.069055
F 15.700948 15.301929 21.215555
F 8.995198 24.437329 17.432955
F 8.995198 16.720029 17.432955
F 0.042779 27.044929 21.224155
F 0.042779 19.327729 21.224155
F 9.083028 27.012829 21.073155
F 9.083028 19.295629 21.073155
F 6.849988 23.154229 21.034755
F 6.849988 15.436929 21.034755
F 0.083222 27.000329 18.469255
F 0.083222 19.283129 18.469255
F 8.985888 27.009929 18.341255
F 8.985888 19.292729 18.341255
F 0.104477 24.450029 14.809255
F 0.104477 16.732829 14.809255
F 9.015848 24.436429 14.702455
F 9.015848 16.719229 14.702455
F 2.290268 15.428329 18.294155
F 2.290268 23.145629 18.294155
F 11.215148 15.433229 18.380255
F 11.215148 23.150529 18.380255
F 2.314728 20.584329 14.646555
F 11.245148 20.578629 14.741955
F 2.268088 20.566429 17.386455
F 11.225148 20.578729 17.471755
F 2.339658 15.455929 21.033655
F 2.339658 23.173129 21.033655
F 11.315348 15.436529 21.111255
F 11.315348 23.153729 21.111255
F 4.520068 24.434129 17.365055
F 4.520068 16.716929 17.365055
F 13.452948 24.437429 17.510655
F 13.452948 16.720129 17.510655
F 4.596778 27.018829 21.009255
F 4.596778 19.301629 21.009255
F 13.543448 27.012329 21.150055
F 13.543448 19.295129 21.150055
F 4.521918 27.011029 18.273755
F 4.521918 19.293829 18.273755
F 13.443648 27.008729 18.419355
F 13.443648 19.291529 18.419355
F 4.550248 24.435229 14.630755
F 4.550248 16.718029 14.630755
F 13.473948 24.437629 14.781055
F 13.473948 16.720429 14.781055
F 6.752328 15.436129 18.301455
F 6.752328 23.153329 18.301455
F 15.666248 15.450029 18.363655
F 15.976348 23.119529 18.287555
F 6.781268 20.575529 14.662055
F 15.838148 20.508329 14.640155
F 6.763668 20.578629 17.394055
F 15.652548 20.548029 17.391355
F 18.015548 19.256829 21.088055
F 17.925748 19.217229 18.306255
F 18.222548 24.342429 0.382594
F 17.900248 16.717429 0.228098
F 18.069548 24.506129 17.449155
F 0.111206 32.127929 3.038335
F 0.111206 39.845129 3.038335
F 9.179728 32.155729 2.885225
F 9.179728 39.872929 2.885225
F 0.087147 34.758429 6.656855
F 9.150008 34.728529 6.522765
F 0.200549 34.728629 3.901875
F 9.170248 34.729829 3.791705
F 0.150695 32.172429 0.285250
F 0.150695 39.889629 0.285250
F 9.081148 32.151829 0.153052
F 9.081148 39.869029 0.153052
F 2.443108 30.869629 3.738465
F 2.443108 38.586829 3.738465
F 11.402048 30.869929 3.831595
F 11.402048 38.587129 3.831595
F 2.364938 28.305029 0.107653
F 2.364938 36.022229 0.107653
F 11.311048 28.294029 0.192366
F 11.311048 36.011229 0.192366
F 2.417208 28.281329 2.845965
F 2.417208 35.998529 2.845965
F 11.411748 28.297629 2.923575
F 11.411748 36.014829 2.923575
F 2.395718 30.885729 6.476955
F 2.395718 38.602929 6.476955
F 11.381848 30.869429 6.561645
F 11.381848 38.586629 6.561645
F 4.689168 32.150629 2.820605
F 4.689168 39.867829 2.820605
F 13.640648 32.156529 2.962325
F 13.640648 39.873729 2.962325
F 4.662528 34.733029 6.454495
F 13.610348 34.727829 6.600455
F 4.690398 34.733829 3.719495
F 13.631248 34.728029 3.870805
F 4.609978 32.152429 0.084678
F 4.609978 39.869629 0.084678
F 13.540648 32.153129 0.231547
F 13.540648 39.870429 0.231547
F 6.932108 30.874129 3.751185
F 6.932108 38.591329 3.751185
F 15.876748 30.706729 3.819005
F 15.650448 38.547929 4.152195
F 6.842768 28.290929 0.113266
F 6.842768 36.008129 0.113266
F 6.849988 30.871429 21.034755
F 15.648548 36.114429 0.344937
F 6.942368 28.296429 2.847125
F 6.942368 36.013629 2.847125
F 16.015548 28.166329 0.138308
F 15.810248 36.084729 3.093445
F 6.914608 30.870229 6.484025
F 6.914608 38.587429 6.484025
F 15.742048 30.949029 6.486025
F 15.833048 38.588129 6.838365
F 0.048916 32.127429 10.281355
F 0.048916 39.844629 10.281355
F 9.090668 32.154529 10.158855
F 9.090668 39.871829 10.158855
F 0.010693 34.752329 13.916955
F 9.030298 34.727729 13.794855
F 0.140474 34.718829 11.161755
F 9.075208 34.729029 11.065755
F 0.177131 32.160329 7.525495
F 0.177131 39.877529 7.525495
F 9.135538 32.153529 7.429495
F 9.135538 39.870729 7.429495
F 2.362878 30.865829 11.002955
F 2.362878 38.583029 11.002955
F 11.305448 30.869429 11.105555
F 11.305448 38.586629 11.105555
F 2.412268 28.297329 7.367545
F 2.412268 36.014529 7.367545
F 11.366448 28.296029 7.469355
F 11.366448 36.013229 7.469355
F 2.348248 28.281429 10.105755
F 2.348248 35.998629 10.105755
F 11.321648 28.296229 10.197855
F 11.321648 36.013429 10.197855
F 2.299528 30.882029 13.741255
F 2.299528 38.599229 13.741255
F 11.260748 30.868929 13.833855
F 11.260748 38.586129 13.833855
F 4.608588 32.150829 10.089055
F 4.608588 39.868029 10.089055
F 13.549948 32.154929 10.236755
F 13.549948 39.872229 10.236755
F 4.552878 34.731129 13.725055
F 13.488648 34.727529 13.872855
F 4.604428 34.731229 10.992055
F 13.534348 34.727629 11.144755
F 4.659878 32.150729 7.355715
F 4.659878 39.867929 7.355715
F 13.595648 32.155129 7.508645
F 13.595648 39.872329 7.508645
F 6.839318 30.872829 11.024555
F 6.839318 38.590129 11.024555
F 15.814348 30.986129 11.254555
F 15.802948 38.634529 11.216155
F 6.897908 28.292029 7.388195
F 6.897908 36.009229 7.388195
F 15.831848 28.176229 14.790155
F 15.757048 35.889729 7.728355
F 6.857058 28.295929 10.119355
F 6.857058 36.013129 10.119355
F 15.781348 28.338929 10.319655
F 15.713148 36.025329 10.370455
F 6.798678 30.868829 13.755355
F 6.798678 38.586029 13.755355
F 15.770948 30.849929 14.016955
F 15.747548 38.662429 13.988755
F 15.743148 38.580629 21.272955
F 15.819848 30.879229 21.152555
F 8.995198 32.154529 17.432955
F 8.995198 39.871729 17.432955
F 0.042779 34.762129 21.224155
F 9.083028 34.730029 21.073155
F 6.849988 38.588629 21.034755
F 0.083222 34.717629 18.469255
F 8.985898 34.727129 18.341255
F 0.104477 32.167229 14.809255
F 0.104477 39.884529 14.809255
F 9.015848 32.153729 14.702455
F 9.015848 39.870929 14.702455
F 2.290268 30.862829 18.294155
F 2.290268 38.580029 18.294155
F 11.215148 30.867729 18.380255
F 11.215148 38.584929 18.380255
F 2.314728 28.301629 14.646555
F 2.314728 36.018829 14.646555
F 11.245148 28.295929 14.741955
F 11.245148 36.013129 14.741955
F 2.268088 28.283729 17.386455
F 2.268088 36.000929 17.386455
F 11.225148 28.295929 17.471755
F 11.225148 36.013229 17.471755
F 2.339658 30.890329 21.033655
F 2.339658 38.607529 21.033655
F 11.315348 30.870929 21.111255
F 11.315348 38.588129 21.111255
F 4.520068 32.151329 17.365055
F 4.520068 39.868629 17.365055
F 13.452948 32.154629 17.510655
F 13.452948 39.871829 17.510655
F 4.596778 34.736129 21.009255
F 13.543448 34.729529 21.150055
F 4.521918 34.728329 18.273755
F 13.443648 34.726029 18.419355
F 4.550248 32.152429 14.630755
F 4.550248 39.869629 14.630755
F 13.473948 32.154829 14.781055
F 13.473948 39.872129 14.781055
F 6.752328 30.870529 18.301455
F 6.752328 38.587829 18.301455
F 15.792148 30.942629 18.469755
F 15.632948 38.514529 18.589255
F 6.781268 28.292829 14.662055
F 6.781268 36.010029 14.662055
F 15.891348 28.144329 2.860215
F 15.688248 35.980829 14.831555
F 6.763668 28.295929 17.394055
F 6.763668 36.013129 17.394055
F 15.767948 28.410529 7.623995
F 15.670448 36.003729 17.507055
F 15.776848 28.390629 17.567855
F 0.111206 47.562329 3.038335
F 0.111206 55.279529 3.038335
F 9.179728 47.590129 2.885225
F 9.179728 55.307329 2.885225
F 0.087147 50.192829 6.656855
F 0.087147 42.475629 6.656855
F 9.150008 50.162929 6.522765
F 9.150008 42.445729 6.522765
F 0.200549 50.163029 3.901885
F 0.200549 42.445829 3.901875
F 9.170248 50.164329 3.791705
F 9.170248 42.447029 3.791705
F 0.150695 47.606929 0.285250
F 0.150695 55.324129 0.285250
F 9.081148 47.586329 0.153052
F 9.081148 55.303529 0.153052
F 2.443108 54.021329 3.738465
F 2.443108 46.304029 3.738465
F 11.402048 54.021629 3.831595
F 11.402048 46.304329 3.831595
F 2.364938 51.456729 0.107653
F 2.364938 43.739429 0.107653
F 11.311048 51.445729 0.192366
F 11.311048 43.728429 0.192366
F 2.417208 51.433029 2.845965
F 2.417208 43.715729 2.845965
F 11.411748 51.449329 2.923575
F 11.411748 43.732029 2.923575
F 2.395718 54.037329 6.476955
F 2.395718 46.320129 6.476955
F 11.381848 54.021129 6.561645
F 11.381848 46.303829 6.561645
F 4.689168 47.585029 2.820605
F 4.689168 55.302229 2.820605
F 13.640648 47.590929 2.962325
F 13.640648 55.308129 2.962325
F 4.662528 50.167529 6.454495
F 4.662528 42.450329 6.454495
F 13.610348 50.162329 6.600455
F 13.610348 42.445029 6.600455
F 4.690398 50.168229 3.719495
F 4.690398 42.451029 3.719495
F 13.631248 50.162529 3.870805
F 13.631248 42.445229 3.870805
F 4.609978 47.586829 0.084678
F 4.609978 55.304129 0.084678
F 13.540648 47.587629 0.231547
F 13.540648 55.304829 0.231547
F 6.932108 54.025829 3.751185
F 6.932108 46.308529 3.751185
F 15.862248 54.226129 3.928735
F 15.764748 46.322529 3.933675
F 6.842768 51.442629 0.113266
F 6.842768 43.725429 0.113266
F 15.875448 51.404329 0.282174
F 15.765948 43.622429 0.305600
F 6.942368 51.448029 2.847125
F 6.942368 43.730829 2.847125
F 15.690748 51.610329 2.960725
F 15.769448 43.778029 3.028515
F 6.914608 54.021829 6.484025
F 6.914608 46.304629 6.484025
F 15.846048 54.026129 6.626435
F 15.838448 46.449729 6.689275
F 0.048916 47.561829 10.281355
F 0.048916 55.279029 10.281355
F 9.090668 47.589029 10.158855
F 9.090668 55.306229 10.158855
F 0.010693 50.186729 13.916955
F 0.010693 42.469529 13.916955
F 9.030298 50.162229 13.794855
F 9.030298 42.444929 13.794855
F 0.140474 50.153229 11.161755
F 0.140474 42.436029 11.161755
F 9.075208 50.163429 11.065755
F 9.075208 42.446229 11.065755
F 0.177131 47.594729 7.525495
F 0.177131 55.311929 7.525495
F 9.135538 47.587929 7.429495
F 9.135538 55.305229 7.429495
F 2.362878 54.017529 11.002955
F 2.362878 46.300329 11.002955
F 11.305448 54.021029 11.105555
F 11.305448 46.303829 11.105555
F 2.412268 51.449029 7.367545
F 2.412268 43.731829 7.367545
F 11.366448 51.447729 7.469355
F 11.366448 43.730429 7.469355
F 2.348248 51.433129 10.105755
F 2.348248 43.715929 10.105755
F 11.321648 51.447929 10.197855
F 11.321648 43.730729 10.197855
F 2.299528 54.033729 13.741255
F 2.299518 46.316429 13.741255
F 11.260748 54.020629 13.833855
F 11.260748 46.303429 13.833855
F 4.608588 47.585229 10.089055
F 4.608588 55.302429 10.089055
F 13.549948 47.589429 10.236755
F 13.549948 55.306629 10.236755
F 4.552878 50.165529 13.725055
F 4.552878 42.448329 13.725055
F 13.488648 50.162029 13.872855
F 13.488648 42.444729 13.872855
F 4.604428 50.165629 10.992055
F 4.604428 42.448429 10.992055
F 13.534348 50.162029 11.144755
F 13.534348 42.444829 11.144755
F 4.659878 47.585129 7.355715
F 4.659878 55.302429 7.355715
F 13.595648 47.589529 7.508645
F 13.595648 55.306729 7.508645
F 6.839318 54.024529 11.024555
F 6.839318 46.307329 11.024555
F 15.720748 53.939129 11.248755
F 15.864048 46.270529 11.132555
F 6.897908 51.443729 7.388195
F 6.897908 43.726529 7.388195
F 15.858448 51.449929 7.488345
F 15.778148 43.846329 7.443375
F 6.857058 51.447529 10.119355
F 6.857058 43.730329 10.119355
F 15.706248 51.438829 10.164155
F 15.847248 43.718229 10.288055
F 6.798678 54.020529 13.755355
F 6.798678 46.303229 13.755355
F 15.710048 54.030529 13.980955
F 15.807248 46.233729 13.849755
F 15.774948 46.225929 21.295855
F 15.699748 54.039529 21.227455
F 8.995198 47.588929 17.432955
F 8.995198 55.306229 17.432955
F 0.042779 50.196629 21.224155
F 0.042779 42.479429 21.224155
F 9.083028 50.164529 21.073155
F 9.083028 42.447329 21.073155
F 6.849988 46.305829 21.034755
F 6.849988 54.023129 21.034755
F 0.083222 50.152029 18.469255
F 0.083222 42.434829 18.469255
F 8.985898 50.161629 18.341255
F 8.985898 42.444429 18.341255
F 0.104477 47.601729 14.809255
F 0.104477 55.318929 14.809255
F 9.015848 47.588129 14.702455
F 9.015848 55.305329 14.702455
F 2.290268 54.014529 18.294155
F 2.290268 46.297229 18.294155
F 11.215148 54.019429 18.380255
F 11.215148 46.302129 18.380255
F 2.314728 51.453229 14.646555
F 2.314728 43.736029 14.646555
F 11.245148 51.447529 14.741955
F 11.245148 43.730329 14.741955
F 2.268088 51.435329 17.386455
F 2.268088 43.718129 17.386455
F 11.225148 51.447629 17.471755
F 11.225148 43.730429 17.471755
F 2.339658 54.042029 21.033655
F 2.339658 46.324829 21.033655
F 11.315348 54.022629 21.111255
F 11.315348 46.305429 21.111255
F 4.520068 47.585829 17.365055
F 4.520068 55.303029 17.365055
F 13.452948 47.589029 17.510655
F 13.452948 55.306329 17.510655
F 4.596778 50.170529 21.009255
F 4.596778 42.453329 21.009255
F 13.543448 50.164029 21.150055
F 13.543448 42.446729 21.150055
F 4.521918 50.162729 18.273755
F 4.521918 42.445529 18.273755
F 13.443648 50.160429 18.419355
F 13.443648 42.443229 18.419355
F 4.550248 47.586929 14.630755
F 4.550248 55.304129 14.630755
F 13.473948 47.589329 14.781055
F 13.473948 55.306529 14.781055
F 6.752328 54.022229 18.301455
F 6.752328 46.305029 18.301455
F 15.688348 54.048129 18.416355
F 15.618948 46.412229 18.577455
F 6.781268 51.444429 14.662055
F 6.781268 43.727229 14.662055
F 15.618148 51.515729 14.929555
F 15.756248 43.707629 14.806355
F 6.763668 51.447529 17.394055
F 6.763668 43.730329 17.394055
F 15.734348 51.432329 17.820955
F 15.794848 43.811429 17.482055
F 17.934748 50.099329 18.612755
F 0.111206 62.996829 3.038335
F 9.179728 63.024629 2.885225
F 0.087147 57.910029 6.656855
F 0.087147 65.627329 6.656855
F 9.150008 57.880129 6.522765
F 9.150008 65.597429 6.522765
F 0.200549 57.880329 3.901875
F 0.200549 65.597529 3.901875
F 9.170248 57.881529 3.791705
F 9.170248 65.598729 3.791705
F 0.150695 63.041329 0.285250
F 9.081148 63.020729 0.153052
F 2.443108 61.738529 3.738465
F 11.402048 61.738829 3.831595
F 2.364938 59.173929 0.107653
F 2.364938 66.891129 0.107653
F 11.311048 59.162929 0.192366
F 11.311048 66.880129 0.192366
F 2.417208 59.150229 2.845965
F 2.417208 66.867429 2.845965
F 11.411748 59.166529 2.923575
F 11.411748 66.883729 2.923575
F 2.395718 61.754629 6.476955
F 11.381848 61.738329 6.561645
F 4.689168 63.019529 2.820605
F 13.640648 63.025429 2.962325
F 4.662528 57.884729 6.454495
F 4.662528 65.601929 6.454495
F 13.610348 57.879529 6.600455
F 13.610348 65.596729 6.600455
F 4.690398 57.885529 3.719495
F 4.690398 65.602729 3.719495
F 13.631248 57.879729 3.870805
F 13.631248 65.596929 3.870805
F 4.609978 63.021329 0.084678
F 13.540648 63.022029 0.231547
F 6.932108 61.743029 3.751185
F 15.877048 61.720329 3.835055
F 6.842768 59.159829 0.113266
F 6.842768 66.877029 0.113266
F 15.779948 59.115629 0.200269
F 15.920348 66.837429 0.206012
F 6.942368 59.165329 2.847125
F 6.942368 66.882529 2.847125
F 15.927648 59.051729 2.897435
F 15.914948 66.853329 2.916875
F 6.914608 61.739129 6.484025
F 15.874448 61.744829 6.610875
F 0.048916 62.996329 10.281355
F 9.090668 63.023429 10.158855
F 0.010693 57.904029 13.916955
F 0.010693 65.621229 13.916955
F 9.030298 57.879429 13.794855
F 9.030298 65.596629 13.794855
F 0.140474 57.870429 11.161755
F 0.140474 65.587729 11.161755
F 9.075208 57.880629 11.065755
F 9.075208 65.597929 11.065755
F 0.177131 63.029229 7.525495
F 9.135538 63.022429 7.429495
F 2.362878 61.734729 11.002955
F 11.305448 61.738329 11.105555
F 2.412268 59.166229 7.367545
F 2.412268 66.883429 7.367545
F 11.366448 59.164929 7.469355
F 11.366448 66.882129 7.469355
F 2.348248 59.150329 10.105755
F 2.348248 66.867529 10.105755
F 11.321648 59.165129 10.197855
F 11.321648 66.882329 10.197855
F 2.299518 61.750929 13.741255
F 11.260748 61.737829 13.833855
F 4.608588 63.019729 10.089055
F 13.549948 63.023829 10.236755
F 4.552878 57.882829 13.725055
F 4.552878 65.600029 13.725055
F 13.488648 57.879229 13.872855
F 13.488648 65.596429 13.872855
F 4.604428 57.882929 10.992055
F 4.604428 65.600129 10.992055
F 13.534348 57.879229 11.144755
F 13.534348 65.596529 11.144755
F 4.659878 63.019629 7.355715
F 13.595648 63.024029 7.508645
F 6.839318 61.741729 11.024555
F 15.697748 61.859729 11.285955
F 6.897908 59.160929 7.388195
F 6.897908 66.878229 7.388195
F 15.732748 59.281629 7.359405
F 15.835348 66.794129 7.602935
F 6.857058 59.164829 10.119355
F 6.857058 66.882029 10.119355
F 15.645448 59.152129 10.087555
F 15.787848 66.905829 10.272055
F 6.798678 61.737729 13.755355
F 15.752648 61.693929 13.929855
F 15.819248 61.608029 21.205255
F 8.995198 63.023429 17.432955
F 0.042779 57.913829 21.224155
F 0.042779 65.631029 21.224155
F 9.083028 57.881729 21.073155
F 9.083028 65.598929 21.073155
F 6.849988 61.740329 21.034755
F 15.827648 66.616929 17.669555
F 0.083222 57.869229 18.469255
F 0.083222 65.586529 18.469255
F 8.985888 57.878829 18.341255
F 8.985888 65.596029 18.341255
F 0.104477 63.036129 14.809255
F 9.015848 63.022629 14.702455
F 2.290268 61.731729 18.294155
F 11.215148 61.736629 18.380255
F 2.314728 59.170529 14.646555
F 2.314728 66.887729 14.646555
F 11.245148 59.164829 14.741955
F 11.245148 66.882029 14.741955
F 2.268088 59.152629 17.386455
F 2.268088 66.869829 17.386455
F 11.225148 59.164829 17.471755
F 11.225148 66.882129 17.471755
F 2.339658 61.759229 21.033655
F 11.315348 61.739829 21.111255
F 4.520068 63.020229 17.365055
F 13.452948 63.023529 17.510655
F 4.596778 57.887729 21.009255
F 4.596778 65.605029 21.009255
F 13.543448 57.881229 21.150055
F 13.543448 65.598429 21.150055
F 4.521918 57.879929 18.273755
F 4.521918 65.597229 18.273755
F 13.443648 57.877629 18.419355
F 13.443648 65.594929 18.419355
F 4.550248 63.021329 14.630755
F 13.473948 63.023729 14.781055
F 6.752328 61.739429 18.301455
F 15.796048 61.671029 18.419855
F 6.781268 59.161729 14.662055
F 6.781268 66.878929 14.662055
F 15.878448 59.139029 14.866855
F 15.637748 66.781829 14.913255
F 6.763668 59.164829 17.394055
F 6.763668 66.882029 17.394055
F 15.763348 59.029929 17.692955
F 2.362878 69.452029 11.002955
F 6.798678 69.454929 13.755355
F 11.215148 69.453829 18.380255
F 2.290268 69.448929 18.294155
F 18.043248 65.564529 14.005455
F 17.864348 57.795729 11.276555
F 15.802148 69.297229 6.593215
F 15.825648 69.427029 3.917555
F 18.206948 57.926029 3.959135
F 17.962248 63.059029 15.008455
F 18.098748 62.974229 17.630155
F 15.903048 69.332629 18.334955
F 26.872848 1.202389 3.057855
F 26.963348 8.875049 2.934135
F 18.074648 8.799089 17.326155
F 18.130048 11.563029 3.836435
F 26.955648 3.807259 6.736485
F 27.044648 11.507929 6.669195
F 17.884448 8.751089 14.746455
F 33.697248 4.957559 14.959255
F 26.978548 3.713349 4.004255
F 26.933048 11.389029 3.953705
F 17.981048 1.248259 17.558255
F 17.835548 11.356129 13.817155
F 26.998448 1.112489 0.398602
F 27.158248 8.961079 0.172289
F 18.102648 1.136359 14.991155
F 24.689548 7.494569 18.501455
F 29.143648 7.654269 3.849355
F 20.515248 7.690879 21.034755
F 20.287248 7.479109 3.917615
F 22.361648 11.414329 21.176055
F 29.167348 4.968319 0.424565
F 18.102248 11.564229 20.988455
F 20.421348 5.191109 0.308026
F 20.301548 13.013329 0.108553
F 29.236848 5.014959 3.183965
F 29.020548 5.081149 17.576655
F 20.378648 4.906009 3.004475
F 20.400748 12.694329 2.857635
F 29.167248 7.728239 6.672775
F 29.322148 7.617779 21.225455
F 20.371948 7.737489 6.723345
F 20.132148 12.641729 14.799755
F 31.439648 1.095559 3.152265
F 31.317948 8.972819 2.955615
F 22.531148 1.035119 2.910115
F 22.495148 8.852649 2.991475
F 31.379248 3.700959 6.734585
F 31.399648 11.503229 6.808445
F 22.501948 3.746939 6.571215
F 22.684248 11.548629 6.712815
F 31.457948 3.561519 4.021905
F 31.570448 11.398629 4.081085
F 22.573648 3.676729 3.876795
F 22.432848 11.290129 4.054955
F 31.460048 1.119499 0.398032
F 31.458048 8.944019 0.217192
F 22.683748 0.991589 0.231926
F 22.593748 8.897839 0.235314
F 33.563548 7.595799 3.932875
F 20.267448 12.868929 17.448655
F 24.722248 7.677769 3.837445
F 31.367748 3.646579 21.351555
F 33.623348 4.959249 0.381861
F 29.257548 12.766029 10.309355
F 24.675348 5.041839 0.356054
F 24.527148 12.702429 0.154775
F 33.643648 5.113429 3.115085
F 33.563748 12.772029 2.952195
F 24.782648 5.134249 3.135405
F 24.518948 12.795829 2.939815
F 33.726248 7.597449 6.513365
F 29.227548 12.673529 3.062655
F 24.791848 7.791319 6.535305
F 22.564948 8.884799 17.487655
F 26.980348 1.438619 10.350955
F 26.853048 8.911409 10.227855
F 29.177948 12.794229 0.227978
F 20.389848 5.026339 17.498355
F 26.911948 3.964719 13.854755
F 26.962648 11.654029 13.955955
F 22.522448 1.040909 17.628155
F 22.477148 11.552229 18.356055
F 26.970648 3.940609 11.180955
F 27.012148 11.449129 11.236955
F 33.676348 12.828029 7.443795
F 31.313248 1.080769 17.795155
F 26.959748 1.238729 7.613775
F 26.957148 8.967529 7.583595
F 22.611148 3.693899 18.308055
F 31.236948 3.697479 18.515755
F 29.229148 7.676499 11.046655
F 31.435348 8.969309 17.495655
F 20.302048 7.693409 11.263355
F 29.238148 12.990729 7.471855
F 29.186548 5.232389 7.677415
F 33.745448 12.654129 0.095810
F 20.404648 5.169839 7.526285
F 20.405748 12.782229 7.432255
F 29.079548 5.151139 10.297755
F 33.375548 12.971329 10.165255
F 20.376248 5.051019 10.379755
F 20.270548 12.964129 10.270255
F 29.140248 7.644609 13.743255
F 22.492848 3.653629 21.060555
F 20.216048 7.669799 13.958055
F 33.608448 7.565819 21.004355
F 31.357848 1.177269 10.451355
F 31.616948 9.020269 10.366155
F 22.672848 1.215559 10.245755
F 22.501348 9.009389 10.322555
F 31.396448 3.626519 14.252655
F 31.317048 11.470729 13.947955
F 22.657048 3.786689 13.999755
F 22.501648 11.734729 14.019455
F 31.494848 3.782769 11.427355
F 31.440148 11.543429 11.172455
F 22.716648 3.857789 11.149055
F 22.555948 11.576929 11.320255
F 31.423648 1.034899 7.679935
F 31.449748 8.888069 7.438895
F 22.589048 1.186209 7.471605
F 22.612648 8.942659 7.592085
F 33.826348 7.791659 10.878755
F 29.059348 12.786129 17.583255
F 24.712848 7.741659 11.330255
F 24.743048 5.058189 17.574655
F 33.590448 5.054159 7.678715
F 33.443948 13.065929 14.804455
F 24.836548 5.261879 7.498425
F 25.004448 13.019129 7.676835
F 33.599748 5.115229 10.337055
F 24.723648 12.917529 17.647655
F 24.766548 5.325869 10.209155
F 24.704348 13.019029 10.424655
F 33.792748 7.381379 13.562655
F 33.557648 12.727329 17.481755
F 24.658348 7.840029 14.053755
F 33.644848 4.822869 17.718955
F 27.210848 1.175689 17.612755
F 26.933948 8.787359 17.596855
F 33.613548 7.600919 18.337655
F 31.335648 11.518129 21.099455
F 26.855448 3.714519 21.295455
F 26.782748 11.609229 21.099755
F 31.395548 11.538229 18.365255
F 24.806848 7.629619 21.152955
F 26.873548 3.669909 18.639255
F 26.826348 11.458929 18.433655
F 22.317748 9.097979 14.688255
F 22.596848 1.304379 14.988955
F 26.955548 1.333319 14.768755
F 27.074348 9.035869 14.863955
F 31.499848 8.823799 14.739655
F 31.396948 1.012339 15.040155
F 29.212048 7.588099 18.309455
F 24.540648 13.034029 14.970255
F 20.308748 7.686689 18.311655
F 24.778048 5.196329 15.043355
F 29.226948 5.081609 14.786355
F 29.141948 12.868729 14.898855
F 20.334948 5.017019 14.741055
F 18.293548 11.540629 11.146755
F 17.860748 11.537429 18.266955
F 18.143748 8.937929 3.029375
F 17.962548 3.695919 21.281755
F 17.962548 4.028629 18.419055
F 17.931848 1.212509 7.379685
F 18.067548 1.016389 0.093005
F 18.128548 11.620229 6.611125
F 18.058648 3.786409 6.765805
F 35.870248 3.815889 11.348955
F 18.102948 8.779479 10.292855
F 18.049548 3.692989 4.065385
F 35.925348 3.703019 3.913625
F 35.865548 9.032609 7.431595
F 20.294848 -0.016273 11.141755
F 18.098848 9.022189 0.288447
F 17.966248 3.664199 14.046555
F 18.108648 3.704069 11.250155
F 17.975248 1.239509 2.929115
F 35.810348 3.856009 6.778475
F 35.937848 11.508929 6.502745
F 35.829448 3.741759 13.978555
F 35.843048 1.137689 10.318755
F 20.227248 -0.056895 4.077865
F 20.208048 -0.266192 18.329755
F 26.857348 24.467629 2.776005
F 26.907648 16.516429 2.671505
F 26.952348 27.213129 21.040755
F 26.961348 26.939429 6.408385
F 26.933048 27.027329 18.228655
F 26.881248 19.186029 6.514945
F 31.617948 27.020729 18.392955
F 18.065248 27.121729 6.817955
F 22.550448 27.120029 11.115055
F 26.961948 19.103629 3.740485
F 22.491748 27.197929 6.602945
F 26.941948 27.049929 10.943855
F 27.164348 24.716029 0.103262
F 26.768648 16.546229 -0.062687
F 33.606148 20.268729 17.479055
F 18.025948 16.594629 2.935675
F 29.241048 15.423729 3.625005
F 29.170048 23.086229 3.786115
F 20.343648 15.239929 3.712765
F 20.322848 23.112529 3.730805
F 29.068748 20.705829 0.154727
F 20.162148 20.585529 0.225235
F 29.013348 20.527329 2.818985
F 20.197648 20.370029 2.979995
F 29.307848 15.485229 6.410925
F 29.207348 22.994929 6.410615
F 20.417848 15.315829 6.563555
F 20.197148 23.067729 6.500815
F 31.424048 24.331329 2.833835
F 31.454048 16.686829 3.058215
F 22.369748 24.447129 2.932075
F 22.395248 16.677629 2.845355
F 31.318348 27.007529 11.157555
F 31.374148 19.260129 6.564775
F 31.322548 26.880729 3.761785
F 22.436648 19.197329 6.601135
F 22.553348 27.074929 21.126355
F 31.226548 19.127629 3.900505
F 31.575248 26.969329 13.816655
F 22.441448 19.207429 3.885255
F 31.544548 24.574529 0.188955
F 31.325548 16.612929 0.291828
F 22.399748 24.432329 0.074259
F 22.266948 16.697529 0.002948
F 33.495848 15.287329 3.901765
F 33.591448 22.971529 3.859825
F 24.592748 15.421829 3.741555
F 24.697248 23.013429 3.721825
F 33.743648 20.468429 0.314878
F 24.668548 20.355429 0.206302
F 33.721348 20.449529 2.961615
F 24.675048 20.367729 2.942915
F 33.698248 15.326729 6.640425
F 33.499348 23.123029 6.575695
F 24.726648 15.448229 6.446205
F 24.670848 23.110729 6.464485
F 26.867248 24.295429 10.190055
F 26.906148 16.538929 10.192455
F 24.517348 20.888929 14.933755
F 22.585048 24.817529 14.790055
F 26.808448 26.819729 13.637855
F 26.752348 19.350229 13.953555
F 33.626448 20.264829 14.774655
F 27.049548 26.970529 3.700865
F 22.378948 19.378629 21.201655
F 26.918148 19.038429 11.165755
F 24.850548 23.123829 18.377655
F 22.623848 26.928529 3.915695
F 27.001348 24.364629 7.321145
F 26.955348 16.694929 7.380285
F 24.492348 15.554829 18.323155
F 22.650248 27.270929 13.735455
F 29.295148 15.366429 11.247255
F 29.140848 22.951929 11.198255
F 20.113548 15.477629 11.208455
F 20.257048 23.166629 11.311155
F 29.044148 20.401429 7.464875
F 20.243848 20.576429 7.338255
F 29.098648 20.326929 10.440255
F 20.078348 20.603429 10.125955
F 29.246648 15.516129 13.949755
F 29.058748 23.196729 13.918155
F 20.102648 15.301329 14.074055
F 20.328548 23.335129 13.977655
F 31.273948 24.346029 10.277855
F 31.541148 16.664029 10.330155
F 22.447448 24.498629 10.234655
F 22.368048 16.759029 10.415455
F 31.411048 27.045829 6.520665
F 31.096748 19.336729 14.025655
F 31.630548 27.158229 21.067855
F 22.311148 19.338329 13.867555
F 31.481248 19.098029 18.494855
F 31.499748 19.268329 11.125355
F 31.534548 16.854629 14.925855
F 22.403648 19.385829 11.147555
F 31.170348 24.344129 7.472915
F 31.410248 16.622029 7.634335
F 22.402948 24.416929 7.409815
F 22.526348 16.576429 7.521695
F 33.817248 15.496929 11.159655
F 33.530948 23.032629 11.194055
F 24.661848 15.618429 11.182455
F 24.499948 23.171729 11.235555
F 33.608948 20.424029 7.463165
F 24.870648 20.582429 7.369465
F 33.684248 20.380329 10.213455
F 24.840648 20.474129 10.256255
F 33.673048 15.615229 13.838055
F 33.661048 22.950429 13.917555
F 24.568748 15.534329 13.911755
F 24.487248 23.198229 13.815455
F 27.119548 24.256329 17.403955
F 26.888848 16.622629 17.689755
F 33.561648 15.293729 21.079355
F 33.720348 23.063929 18.509055
F 22.288648 26.932029 18.398055
F 26.925448 19.155829 21.258155
F 24.788548 23.231529 21.291055
F 24.425448 15.232029 20.949055
F 31.393648 24.307529 14.683455
F 26.999348 19.368329 18.513355
F 33.692548 15.173529 18.353655
F 33.753248 23.161829 21.249055
F 26.727448 24.359229 14.680755
F 26.889248 16.712829 14.788555
F 22.420648 16.836329 14.885755
F 24.637648 20.494129 17.561155
F 29.195048 15.365529 18.344955
F 29.350548 23.146229 18.251055
F 20.139448 15.506229 18.267855
F 20.293348 23.254429 18.377355
F 28.985948 20.788129 14.982755
F 20.166548 20.737329 14.908055
F 29.284748 20.402829 17.582455
F 20.114248 20.707729 17.597755
F 29.109148 15.402529 21.043155
F 29.255948 23.377329 21.007155
F 20.030948 15.500629 20.916755
F 20.238948 23.067029 21.039055
F 31.558448 24.471029 17.384655
F 31.448348 16.579129 17.562155
F 22.643648 24.452129 17.568455
F 22.282648 16.801029 17.538755
F 22.318548 19.260529 18.485055
F 31.354748 19.202429 21.224455
F 18.268048 26.909029 21.233055
F 17.934148 16.633429 14.630055
F 17.899248 16.735329 17.307055
F 18.089248 24.469529 10.202055
F 17.950748 19.116429 11.017955
F 18.133648 27.111229 4.149435
F 17.951448 24.396529 7.522345
F 17.969548 24.641629 3.198655
F 17.925748 19.223429 3.841755
F 17.992748 16.505929 7.415975
F 17.989648 26.948329 13.778955
F 18.113648 19.167829 6.515725
F 17.987148 26.944829 18.447355
F 17.879748 27.005729 11.086055
F 18.056448 19.224629 13.707055
F 17.984848 16.660629 10.080655
F 35.846848 18.908529 21.201255
F 35.808648 18.974829 18.422755
F 35.961648 19.146729 3.918405
F 35.930048 16.439429 7.433665
F 17.932548 24.389429 14.683955
F 26.842348 32.197229 2.904705
F 26.726748 39.801229 3.063235
F 29.319948 28.274529 0.190231
F 20.333348 28.396729 7.748225
F 26.981348 34.854729 6.525795
F 33.735248 28.323929 10.214255
F 27.062548 34.728129 3.747625
F 24.831548 28.311629 14.795755
F 26.938048 32.046529 0.323827
F 26.987448 39.648129 0.439635
F 17.883448 34.772829 6.724205
F 24.734248 30.898029 21.134955
F 29.021448 30.823529 3.940455
F 29.112048 38.457429 3.916325
F 20.297148 30.989929 3.982745
F 20.079748 38.625129 3.962805
F 20.270448 28.294829 10.371755
F 29.086048 35.914929 0.193570
F 20.434248 28.377029 3.347545
F 20.101548 35.938229 0.329690
F 20.374248 28.334929 0.529786
F 29.266348 36.166729 2.849845
F 18.069248 32.224829 3.043515
F 20.309148 36.042129 3.030475
F 29.208948 30.946829 6.569775
F 29.300348 38.554629 6.540145
F 20.171648 30.812829 6.647845
F 20.271748 38.712629 6.771345
F 31.348148 32.057629 3.057195
F 31.478948 39.859729 3.152985
F 22.525648 32.151929 2.963035
F 22.411948 39.742929 3.171795
F 31.423648 34.793729 6.704725
F 22.443048 34.726029 6.843435
F 31.428948 34.754129 3.939685
F 22.496048 34.743329 4.067225
F 31.605748 32.041529 0.321241
F 31.393348 39.870829 0.392769
F 22.562548 32.105129 0.240423
F 22.394048 39.782529 0.404256
F 33.598248 30.792929 4.041745
F 33.658648 38.559729 4.048585
F 24.709448 30.775529 3.847095
F 24.676248 38.565529 4.155435
F 29.166648 28.418529 2.899335
F 33.592848 35.975429 0.267495
F 33.565948 28.181229 3.091425
F 24.537548 36.083229 0.442887
F 24.807448 28.394729 0.156761
F 33.575548 36.037929 2.970395
F 24.827048 28.243029 7.564585
F 24.652348 35.993829 3.158475
F 33.556548 31.096529 6.894215
F 33.727648 38.568529 6.803805
F 24.717748 30.894329 6.607915
F 24.749248 38.465929 6.800735
F 26.896448 32.302129 10.250755
F 26.924448 39.842329 10.358355
F 24.826748 28.355229 10.198955
F 33.558748 38.566129 21.474555
F 26.979548 34.596229 13.808155
F 29.180348 28.300729 10.003255
F 27.096048 34.908229 11.067255
F 29.064248 28.035029 14.702055
F 26.938648 32.392829 7.447665
F 27.034948 39.790729 7.554685
F 33.852048 30.748529 21.103355
F 20.317948 28.170929 14.903255
F 29.040948 30.941029 11.133855
F 29.123848 38.664129 11.353655
F 20.068448 30.857529 11.325355
F 20.456048 38.600729 11.213055
F 24.595448 28.282329 17.441155
F 29.229748 36.065829 7.535405
F 29.249348 28.336429 7.330855
F 20.161448 36.084729 7.546515
F 33.987748 28.285729 17.458855
F 29.210248 36.234929 10.226555
F 33.580148 28.402429 7.508475
F 20.371948 36.077829 10.313555
F 29.134848 30.580629 13.814055
F 29.063248 38.435529 14.168055
F 20.117348 30.746129 14.255255
F 20.250248 38.684529 13.983255
F 31.362148 32.141929 10.369955
F 31.370448 39.782529 10.474455
F 22.265148 32.019829 10.411455
F 22.530748 39.939829 10.333555
F 31.409248 34.706929 14.136255
F 22.284648 34.771129 13.861755
F 31.402248 34.758729 11.395655
F 22.563248 34.599529 11.157155
F 31.312548 32.253729 7.616585
F 31.557548 39.979029 7.823605
F 22.367648 32.018029 7.651065
F 22.444748 39.981529 7.620205
F 33.735148 30.886029 11.275655
F 33.628548 38.596029 11.313355
F 24.633248 30.930429 11.079855
F 24.725848 38.621029 11.350155
F 29.412348 28.205829 17.486555
F 33.658248 36.060629 7.769635
F 20.080048 28.319429 17.537355
F 24.786748 35.857429 7.742225
F 33.702248 35.971629 14.817255
F 33.623448 36.118129 10.527955
F 24.675448 38.660229 18.706055
F 24.811548 36.110129 10.476555
F 33.805948 30.859829 14.003255
F 33.608648 38.541729 14.144655
F 24.754548 30.893229 13.808755
F 24.714448 38.456329 14.071855
F 27.022848 32.075529 17.420555
F 27.140948 39.700729 17.876655
F 33.720948 35.814229 17.492855
F 24.844748 36.135429 17.562355
F 26.637048 34.786429 21.260855
F 24.645448 38.633229 21.415855
F 26.822948 34.641329 18.514355
F 33.918148 28.275229 0.326029
F 27.088048 31.935829 14.644255
F 26.886348 39.740929 15.162755
F 24.809348 28.300229 2.974075
F 24.681348 35.829529 14.818755
F 29.148148 30.732229 18.354655
F 29.447348 38.266529 18.615255
F 20.257648 30.913329 18.500755
F 20.393248 38.551529 18.463955
F 22.560848 39.988229 14.837655
F 29.156748 35.871429 15.012155
F 33.770948 30.825529 18.483355
F 20.146248 36.143629 14.621555
F 33.768148 38.274229 18.734555
F 29.225948 35.767529 17.709655
F 24.582248 30.993629 18.306255
F 20.378148 36.099429 17.428455
F 29.254948 30.932029 21.184155
F 29.244048 38.566529 21.291555
F 20.296748 30.853429 21.273655
F 20.197648 38.436329 21.295455
F 31.403448 31.997929 17.438255
F 31.583548 39.788029 17.824355
F 22.420248 32.197129 17.471455
F 22.615048 40.013629 17.547255
F 31.386748 34.566729 21.250655
F 22.339348 34.735629 21.222355
F 31.527048 34.582629 18.461855
F 22.557348 34.723129 18.452755
F 31.446848 31.977429 14.689855
F 31.291748 39.830629 14.899055
F 22.530048 32.176229 14.777355
F 18.022048 39.804029 0.256214
F 33.800648 28.198229 14.763155
F 18.140348 32.199129 0.328699
F 18.049548 34.676629 11.223655
F 18.070548 32.380829 17.807055
F 17.779948 39.860429 3.184715
F 18.050348 34.749329 3.945265
F 18.014948 39.869629 15.032155
F 18.046748 40.040429 7.616985
F 17.904548 34.919929 18.485555
F 17.944948 32.251229 14.941855
F 18.078148 39.818029 17.745955
F 17.965848 34.779929 21.264155
F 35.948648 34.823229 11.340955
F 17.872448 34.670929 13.942455
F 18.050548 32.134529 7.518765
F 18.066548 32.142529 10.252255
F 18.108748 39.901829 10.455555
F 26.913048 47.625429 3.015595
F 22.525748 42.428629 18.620055
F 17.870548 50.345829 13.981555
F 31.454248 42.469729 11.216955
F 26.811548 50.071729 6.833585
F 22.695448 55.367229 14.821255
F 22.635548 42.557129 6.841355
F 22.374348 42.326529 21.279555
F 26.773548 50.079129 4.007565
F 27.063648 42.439929 11.477655
F 22.514848 55.283729 7.646135
F 31.499648 42.490129 21.332255
F 26.827848 47.477029 0.364983
F 26.883748 42.309229 14.187155
F 18.027848 55.279429 0.335367
F 22.537848 42.521629 14.142055
F 29.267048 54.022029 3.993915
F 29.286348 46.445729 3.757295
F 20.205648 53.864029 3.656525
F 20.232448 46.079829 3.895905
F 29.136648 51.484329 0.418640
F 29.348048 43.874629 0.233902
F 20.175748 51.376429 0.313351
F 20.247348 43.791729 0.433073
F 29.328648 51.446629 3.066265
F 29.287248 43.729029 3.027065
F 20.184248 51.354529 3.066145
F 20.317148 43.504929 2.984035
F 29.124448 53.981429 6.652615
F 29.280848 46.382529 6.617945
F 20.227648 54.158029 6.456895
F 20.222848 46.442129 6.804215
F 31.529648 47.725229 2.993565
F 31.405948 55.191829 7.614665
F 22.490248 47.215129 3.232975
F 27.078248 42.208529 18.671855
F 31.484348 50.219129 6.759205
F 17.975348 42.391029 21.197655
F 22.379348 50.140529 6.820245
F 26.924948 55.315029 2.885655
F 31.789248 50.257829 3.995585
F 31.443048 50.301329 21.415155
F 22.384048 49.892729 3.922855
F 22.668448 55.394629 10.476655
F 31.213048 47.644929 0.338816
F 27.172248 42.302729 21.521855
F 22.707648 47.350529 0.481799
F 31.686748 55.307429 3.323585
F 33.906048 53.931829 4.120145
F 33.624548 46.192829 3.767165
F 24.905948 53.955229 4.079905
F 24.889448 46.152129 4.008355
F 33.812748 51.234029 0.336855
F 33.684948 43.910729 0.421878
F 24.835948 51.304729 0.568581
F 24.752048 43.369829 0.234706
F 33.892448 51.497129 3.102415
F 33.814148 43.710729 3.133735
F 24.649648 51.356929 3.297685
F 24.655948 43.642929 2.947995
F 33.578748 53.797029 6.818445
F 33.786648 46.225629 6.516445
F 22.546748 42.325629 4.042655
F 24.660648 46.256629 6.640515
F 27.128448 47.588329 10.416655
F 31.469648 50.364529 18.703455
F 33.515648 46.456029 21.197655
F 17.881848 42.425129 11.283255
F 27.164648 50.240929 14.021055
F 22.588048 50.025429 21.561755
F 31.756948 42.436629 6.692555
F 33.778948 53.738229 21.177355
F 27.077448 50.207029 11.282355
F 24.680748 53.971229 6.815765
F 24.899448 43.398329 17.646355
F 26.970748 42.404929 4.009345
F 27.040148 47.499429 7.682435
F 31.404148 47.740529 14.822755
F 22.259848 50.136029 18.783255
F 24.499848 51.284129 17.628455
F 29.144148 53.948029 11.527655
F 29.401148 46.251529 11.212455
F 20.499448 54.151029 11.270755
F 20.197148 46.300629 11.397155
F 29.176348 51.395029 7.562465
F 29.438848 43.669229 7.648755
F 20.161248 51.678529 7.469175
F 20.417948 43.801429 7.762055
F 29.306148 51.384829 10.198255
F 29.170848 43.714829 10.506055
F 20.367548 51.638829 10.292455
F 20.258248 43.780229 10.548155
F 29.079448 54.004929 14.112255
F 29.264948 46.316529 14.043455
F 20.392748 54.107729 14.058255
F 20.254948 46.510829 14.242955
F 31.588748 47.617829 10.249155
F 31.251848 55.185129 10.474255
F 22.432348 47.648329 10.503255
F 24.813548 46.139229 18.659155
F 31.370348 50.187829 14.050655
F 18.095248 55.229329 14.777255
F 22.411548 50.334029 14.143155
F 22.577048 47.449729 18.009155
F 31.409548 50.341729 11.310455
F 31.480748 42.499129 4.051535
F 22.447148 50.354129 11.370155
F 22.530748 55.463429 0.443679
F 31.635748 47.562129 7.427045
F 22.463848 47.653229 15.139655
F 22.425548 47.540529 7.779945
F 24.633348 53.739429 18.680955
F 33.578948 53.935029 11.160355
F 33.758648 46.421629 11.380155
F 24.964848 54.047929 11.571655
F 24.781548 46.428529 11.387455
F 33.881948 51.312029 7.975305
F 33.895848 43.765429 7.674105
F 24.439348 51.483729 7.810815
F 24.939248 43.655229 7.664245
F 33.734448 51.382029 10.547155
F 33.642948 43.761829 10.433955
F 24.810648 51.448329 10.610955
F 24.828048 43.724829 10.439155
F 33.579748 53.985829 13.869255
F 33.703348 46.466229 14.082255
F 24.747748 53.862729 14.344555
F 24.840848 46.537029 14.216955
F 27.031748 47.524929 17.739155
F 33.622648 46.419229 18.333555
F 24.818348 51.284229 14.922155
F 33.931448 54.018029 18.567955
F 26.968648 50.043229 21.397555
F 26.926648 55.394629 14.958455
F 24.708148 46.012029 21.350855
F 24.807948 53.877129 21.593455
F 26.793248 50.088429 18.686855
F 27.219948 42.339729 6.735455
F 33.842348 43.824529 17.490455
F 33.862648 51.522129 17.636855
F 27.134248 47.766029 15.089555
F 33.555048 43.837229 14.705455
F 33.641848 51.480729 14.893755
F 24.830248 43.905029 14.917055
F 29.065648 53.968129 18.574655
F 29.334548 46.407929 18.507255
F 20.298848 54.052629 18.563755
F 20.123848 46.438429 18.685055
F 29.316348 51.478129 14.996555
F 29.187248 43.890229 15.137455
F 20.239548 51.588129 14.910555
F 20.133048 43.733129 14.856555
F 29.119448 51.388329 17.658555
F 29.343348 43.508229 17.838555
F 20.012048 51.351129 17.664955
F 20.290848 43.735129 17.615155
F 29.266648 53.938229 21.341755
F 29.167448 46.351229 21.218855
F 20.194648 53.937929 21.287255
F 20.379548 46.173329 21.320755
F 31.411348 47.952529 17.585155
F 22.575348 55.186229 17.692455
F 31.265648 42.484929 13.916955
F 31.697748 42.412229 18.544055
F 22.453248 42.498029 11.347955
F 31.455348 55.181329 0.558603
F 22.564248 55.387429 3.203915
F 27.020848 55.334629 0.239092
F 17.814948 50.102629 3.908695
F 18.127848 55.502929 2.998955
F 26.906048 55.122429 7.740935
F 18.068548 47.561829 10.364155
F 26.859748 55.253829 17.793655
F 31.317748 55.141029 14.887855
F 18.109848 50.311629 11.115655
F 18.060648 47.777929 7.575355
F 18.073748 50.224729 6.659965
F 18.052548 47.578029 3.024635
F 31.498148 55.114629 17.710155
F 17.950248 47.436229 0.265661
F 18.030248 49.978029 21.269355
F 18.049948 42.540229 3.949255
F 17.948848 42.357929 14.010655
F 18.043148 42.577029 6.747715
F 18.121948 55.256229 10.397755
F 18.017148 55.348629 7.498515
F 17.962848 47.611229 14.996655
F 17.876648 47.648829 17.727955
F 35.910148 50.263929 14.184555
F 18.087148 55.337029 17.695355
F 35.796548 42.513129 13.965155
F 35.918748 49.935229 4.019445
F 36.039448 50.162029 18.485855
F 35.926848 50.110929 11.375255
F 18.047948 42.531329 18.480055
F 27.086448 55.369029 10.420955
F 26.959948 63.103329 2.945705
F 18.167348 57.883129 18.542155
F 27.169848 57.788129 6.731915
F 26.975948 65.583829 6.428915
F 20.212448 69.433329 6.804945
F 18.109848 57.799029 13.937255
F 27.060948 57.820729 4.029375
F 27.001948 65.713029 3.739555
F 18.048848 57.875129 21.185955
F 18.115448 65.606729 3.732695
F 27.067848 62.906729 0.205012
F 24.712948 59.238729 14.894855
F 29.148548 61.695629 3.875755
F 20.260048 61.854529 3.839705
F 29.456648 59.212629 0.284643
F 29.277248 66.653129 0.314098
F 20.198248 59.047929 0.182319
F 20.486848 66.863129 0.179616
F 29.235548 59.077929 3.000815
F 29.250148 66.784829 3.049255
F 20.393048 59.235829 3.046725
F 20.185348 67.008729 2.950175
F 29.123648 61.692429 6.610445
F 20.216148 61.690929 6.505465
F 31.540148 62.982129 3.159315
F 22.484848 63.100329 2.944045
F 31.547248 57.712129 6.710565
F 31.406748 65.606029 6.477465
F 22.411948 57.829329 6.797315
F 22.555148 65.530129 6.620035
F 31.532348 57.904429 3.964185
F 31.554048 65.556229 3.806795
F 22.413448 57.855829 4.163235
F 22.424648 65.793929 3.691645
F 31.532948 62.909729 0.473331
F 22.662348 62.814729 0.213480
F 33.852748 61.721229 4.083575
F 24.786748 61.920229 3.978575
F 33.719848 59.052329 0.308923
F 33.766548 66.553629 0.410628
F 24.866948 59.202729 0.548702
F 24.908948 66.888329 0.127534
F 33.924448 59.200229 3.020045
F 33.758648 66.781929 3.024955
F 24.889848 59.240729 3.256005
F 24.785248 66.956129 2.873435
F 33.687948 61.704329 6.698055
F 24.862848 61.683729 6.597515
F 26.940448 62.931929 10.337755
F 33.618348 66.507929 14.736055
F 26.919548 57.976229 13.976055
F 27.019948 65.614629 13.749055
F 18.284348 65.584629 21.168455
F 24.827348 69.501429 18.415055
F 26.938748 57.923329 11.289555
F 26.976248 65.520529 11.090255
F 18.141548 65.500829 18.495555
F 33.642348 58.914129 15.000855
F 27.000448 62.958229 7.697445
F 33.837848 58.917729 17.714055
F 29.100748 61.525929 11.134555
F 20.016048 61.823629 11.369655
F 29.344148 58.900529 7.603205
F 29.263748 66.925029 7.478885
F 20.093248 59.343829 7.624845
F 20.296348 66.937429 7.541795
F 29.302048 59.066829 10.285655
F 29.255548 66.813029 10.331655
F 19.987548 59.228029 10.434855
F 20.356648 66.878229 10.272155
F 29.058648 61.526729 13.826255
F 20.270848 61.806529 14.144855
F 31.231448 62.846529 10.240055
F 22.267348 63.005329 10.468855
F 31.453648 57.643029 14.027355
F 31.301248 65.279029 13.968655
F 22.445348 57.999229 13.863655
F 22.528948 65.650229 14.050955
F 31.459848 57.743129 11.299955
F 31.507548 65.434629 11.199755
F 22.333348 58.224729 11.177055
F 22.549148 65.586129 11.248255
F 31.460848 62.998629 7.481295
F 22.616148 62.906329 7.530675
F 33.647648 61.810529 11.235555
F 24.651448 61.708929 11.183455
F 33.689748 59.036529 7.489885
F 33.668448 66.732529 7.642855
F 24.860448 59.166329 7.493125
F 24.806948 66.758729 7.380785
F 33.463348 59.212929 10.277555
F 33.595348 66.701429 10.383655
F 24.670848 59.045529 10.182655
F 24.767148 66.671929 10.270555
F 33.702448 61.571429 13.938755
F 24.824948 61.641129 13.848855
F 27.247748 62.913829 17.492155
F 24.807348 59.196629 17.527755
F 27.183948 57.925529 21.217955
F 27.106748 65.409929 20.957255
F 24.887648 61.674829 21.132255
F 33.636048 61.690129 21.382555
F 27.105248 57.979029 18.519555
F 27.200048 65.475029 18.275755
F 33.889748 66.781829 17.493955
F 24.767248 66.987629 14.830255
F 27.052748 63.043629 14.821355
F 24.889448 67.023429 17.550755
F 29.475248 61.619029 18.425855
F 20.376448 61.743329 18.456655
F 29.254848 58.926629 14.843955
F 29.161848 66.794629 14.819055
F 20.325848 59.036429 14.934855
F 20.446348 66.887429 14.690755
F 29.299548 59.080729 17.423055
F 29.434748 66.757229 17.604755
F 20.505348 58.979529 17.745755
F 20.346148 66.659029 17.356255
F 29.390748 61.767729 21.155455
F 20.354748 61.631929 21.158955
F 31.646848 62.835729 17.511155
F 22.774448 62.934429 17.304255
F 31.566748 57.734629 21.314355
F 31.540648 65.377729 21.046755
F 22.593448 58.048229 21.281055
F 22.640948 65.419829 21.145055
F 31.432948 57.717729 18.584755
F 31.659548 65.353129 18.296655
F 22.695348 57.736129 18.635455
F 22.581048 65.471629 18.271355
F 31.399748 62.681529 14.869055
F 22.686148 62.963629 14.635955
F 33.932748 61.714329 18.618455
F 25.036648 61.750629 18.327955
F 17.923648 63.114329 10.292455
F 17.993348 63.036329 2.766575
F 33.569648 69.234729 6.828675
F 29.206748 69.253929 18.607555
F 18.061548 57.894229 6.674275
F 18.078248 65.742429 6.456685
F 33.662248 69.098529 21.362355
F 17.941948 65.765729 11.377055
F 18.129848 62.926529 0.122746
F 18.178948 63.135829 7.376935
F 35.873648 65.625629 11.207455
F 33.827048 69.422329 3.929895
F 33.604248 69.481729 11.302855
F 29.207348 69.375729 3.851665
F 29.146748 69.341929 6.607585
F 29.201548 69.212529 21.360755
F 24.880148 69.394629 21.103355
F 35.715548 57.908729 11.287955
F 29.206648 69.435929 11.340355
F 24.751348 69.333929 4.113895
F 33.567548 69.361029 18.690855
F 29.156948 69.313929 14.051255
F 33.673448 69.057729 13.952755
F 24.916148 69.338629 11.229455
F 20.399648 69.429129 21.049555
F 20.358548 69.550929 13.907955
F 24.729848 69.381429 6.748755
F 24.681548 69.512729 13.794955
F 40.431748 1.296799 10.257055
F 49.000148 1.246239 17.421355
F 44.789548 1.235959 2.971675
F 44.710548 8.997479 3.080275
F 51.673348 12.634729 7.581595
F 40.272948 1.416769 15.005955
F 44.951648 3.899639 6.725605
F 44.774448 11.622329 6.675825
F 54.003348 1.195539 10.303355
F 38.110348 12.715929 17.693655
F 44.927848 3.795059 3.914125
F 44.914348 11.508429 4.034275
F 49.396848 11.438529 18.477555
F 53.892448 11.451629 3.865345
F 44.949248 1.164669 0.220452
F 44.881348 8.776239 0.298333
F 38.083848 7.568129 3.920335
F 35.761048 1.125869 14.948055
F 47.186448 7.848469 3.797685
F 49.430848 3.749189 18.545655
F 38.149848 5.034269 0.145575
F 38.318548 12.718829 0.177373
F 46.952248 4.942779 0.207357
F 47.057648 5.313449 14.733855
F 38.098748 5.070549 2.896095
F 51.712548 12.685129 14.863255
F 46.915848 5.329829 3.042355
F 44.971948 1.255159 10.416555
F 38.168448 7.785069 6.541905
F 40.430548 11.521029 18.449955
F 47.105648 7.745649 6.507865
F 51.622648 7.605839 21.258455
F 40.358948 1.188249 2.891785
F 40.225248 8.855919 3.040485
F 49.192848 1.130469 3.103415
F 49.468348 8.877379 2.895685
F 40.332648 3.803279 6.436085
F 40.516348 11.641829 6.424255
F 49.280948 3.652989 6.462365
F 49.264048 11.593629 6.573665
F 40.190348 3.656039 3.645605
F 40.299448 11.370329 3.702605
F 49.167148 3.966449 3.620335
F 49.320548 11.343529 3.811015
F 40.433048 1.161019 0.139825
F 40.389948 8.982119 0.203548
F 49.303348 1.074399 0.319468
F 49.264048 8.758099 0.242421
F 42.483048 7.571499 3.753325
F 49.389948 1.362119 10.309755
F 51.600548 7.507629 4.013105
F 42.621048 7.613389 21.214055
F 42.459348 5.064089 0.230829
F 47.211848 12.633229 3.004375
F 51.382548 5.009639 0.260389
F 51.523848 12.805329 17.509855
F 42.462548 4.973689 3.103195
F 42.652548 12.663529 10.398555
F 51.430848 5.068889 2.971605
F 42.541748 12.718229 0.242695
F 42.782648 7.790119 6.512055
F 38.241948 12.688229 7.479495
F 51.553848 7.579409 6.763535
F 51.492048 5.105319 17.581455
F 38.139348 12.647629 10.206255
F 40.290548 3.804069 18.346955
F 47.111848 12.631429 17.789755
F 44.837148 9.002169 10.300955
F 49.699148 11.392729 21.214755
F 49.304548 3.598059 21.203155
F 44.926248 3.913329 13.955855
F 44.938148 11.697529 13.956455
F 40.467248 11.480429 21.060655
F 40.377148 3.735289 21.082255
F 44.928448 3.913379 11.183255
F 44.986548 11.516529 11.328855
F 47.089848 7.489949 21.115855
F 38.030848 7.677519 21.107255
F 44.833048 1.238889 7.575355
F 44.949248 9.008569 7.546795
F 38.241648 7.613639 11.104355
F 42.585848 12.820529 7.630425
F 46.961348 7.702099 11.175655
F 42.557348 4.988179 17.599455
F 38.054848 5.224799 7.574645
F 47.135148 12.800729 7.657855
F 47.208048 5.299889 7.481995
F 47.185248 12.773529 14.977555
F 38.205748 5.005559 10.307055
F 47.236548 12.620729 0.339330
F 47.181748 5.072779 10.182655
F 51.758948 12.738629 10.402855
F 38.160148 7.683349 13.770655
F 51.533348 12.772429 3.200065
F 47.156148 7.849009 13.915455
F 51.535548 5.056509 14.906655
F 42.636648 12.783629 17.604555
F 40.589348 8.859939 10.096955
F 51.764748 12.827429 0.546776
F 49.322148 8.902319 10.300355
F 40.430448 3.922419 13.916055
F 40.405848 11.390229 13.782555
F 49.269848 3.889669 13.915255
F 49.468748 11.559129 14.062755
F 40.471848 3.856729 11.198355
F 40.340648 11.410529 11.041555
F 49.431948 3.913109 11.306155
F 49.543548 11.679629 11.319755
F 40.339148 1.389769 7.611685
F 40.470348 9.186059 7.326705
F 49.368648 1.097559 7.611735
F 49.414148 8.988479 7.502875
F 42.677748 7.673159 11.157655
F 42.703248 12.708329 14.679055
F 51.532648 7.743799 11.247355
F 42.683948 5.253159 14.884655
F 42.597348 5.196629 7.504225
F 47.211248 4.982849 17.440455
F 51.566648 5.061009 7.603835
F 38.057048 12.633829 14.815555
F 42.681448 5.134809 10.190655
F 38.092748 12.807229 2.867965
F 51.650948 5.030229 10.301055
F 42.604348 12.679029 2.908315
F 42.510448 7.766549 13.894755
F 51.469148 7.627279 18.527655
F 51.702448 7.460369 13.917855
F 42.425848 7.508769 18.622055
F 49.210448 8.828609 17.436655
F 37.986248 4.949909 17.496455
F 44.728148 1.157999 17.652655
F 44.789548 8.742899 17.565255
F 44.669348 3.766609 21.191455
F 44.768448 11.443829 21.233655
F 40.297648 8.880669 17.638855
F 40.271648 8.942219 14.939055
F 44.893248 3.768749 18.405155
F 44.859548 11.327629 18.450955
F 40.331948 1.026699 17.632455
F 47.262148 12.821029 10.475355
F 44.762048 1.286679 14.810555
F 44.873048 9.102519 14.752855
F 37.917448 7.512169 18.431455
F 49.498848 8.813909 14.791655
F 47.022848 7.553909 18.384955
F 49.248348 1.277979 14.764455
F 38.116648 5.099009 14.726055
F 51.715248 0.009145 11.292055
F 35.793148 1.290259 7.628405
F 35.689148 8.910179 0.304573
F 35.855748 8.734989 17.292555
F 35.975448 1.211999 3.061295
F 53.777448 8.889289 3.084425
F 35.836648 8.914999 14.601255
F 53.816748 3.776579 6.614785
F 35.811448 1.089499 17.804555
F 35.840548 8.877669 2.980585
F 35.799148 3.781209 21.263155
F 36.105648 9.002869 10.102955
F 53.531348 1.221189 17.752955
F 53.864048 8.880129 7.449425
F 36.039548 1.196729 0.323823
F 35.812148 11.353229 18.322655
F 35.528648 11.767229 11.225655
F 35.992348 11.478929 21.073055
F 35.628748 11.537429 14.013855
F 35.827048 11.539129 3.657845
F 35.908448 3.729019 18.555255
F 53.750748 1.169959 7.392235
F 53.811248 1.323239 14.980155
F 53.702448 11.478829 6.631145
F 51.518048 -0.073135 6.756205
F 47.045148 -0.082760 21.173855
F 51.247748 0.083739 18.557755
F 42.698848 -0.100666 3.866545
F 47.014948 -0.141651 3.833155
F 49.309548 26.998729 13.989055
F 49.285648 27.043729 18.449155
F 44.733048 24.289829 2.911445
F 44.754748 16.474029 3.046415
F 44.865248 26.750729 4.043755
F 40.448348 27.009929 13.990655
F 44.885348 26.956229 13.873455
F 44.802548 19.217129 6.634525
F 44.879948 26.996329 21.075455
F 49.089048 26.955629 11.200655
F 45.082548 26.936829 18.417855
F 44.680748 19.043429 3.942425
F 42.605748 20.513129 14.660655
F 51.669748 23.047029 20.967455
F 44.896848 24.217429 0.232203
F 44.892648 16.445129 0.407169
F 38.064648 15.498729 3.860315
F 38.237248 23.049529 3.770895
F 47.094148 15.338029 4.009015
F 47.050348 23.014029 3.798135
F 38.031948 20.465029 0.198668
F 46.954648 20.250729 0.264757
F 38.181848 20.482429 2.909695
F 46.892048 20.448529 2.930955
F 38.330948 15.278529 6.575025
F 37.937048 23.026329 6.559685
F 47.153648 15.332129 6.760285
F 46.905148 23.199029 6.547245
F 40.405148 24.358329 2.811825
F 40.447548 16.667429 3.057475
F 49.436748 24.169129 2.803365
F 49.368148 16.594529 3.037925
F 49.384548 26.929529 21.113555
F 40.296248 18.982229 6.641915
F 49.411048 26.791829 4.007885
F 49.307948 19.060729 6.736695
F 40.299048 24.410129 14.921355
F 40.347548 19.252429 3.967595
F 40.248648 19.073029 18.256555
F 49.325948 19.166129 3.897485
F 40.530848 24.266429 0.104368
F 40.371848 16.659129 0.358891
F 49.361148 24.333529 0.071942
F 49.307648 16.563829 0.224006
F 42.513648 15.186829 3.863295
F 42.546948 23.133229 3.967005
F 51.466548 15.338829 4.090235
F 51.697748 22.957929 3.880425
F 42.588348 20.272129 0.291403
F 51.737548 20.542129 0.097858
F 42.683048 20.632329 2.979245
F 51.546148 20.406629 2.978195
F 42.856548 15.296929 6.619825
F 42.395348 22.983229 6.624165
F 51.368248 15.239029 6.777575
F 51.527048 22.827929 6.584135
F 51.453948 15.240029 21.239555
F 49.340248 19.212029 18.443955
F 44.625648 24.176529 10.210455
F 44.958548 16.518229 10.357455
F 42.723648 22.781429 21.140555
F 44.833948 26.767929 6.693545
F 44.651448 26.810429 11.109055
F 44.876948 19.047129 14.021255
F 49.413548 19.214929 21.164655
F 49.261848 16.875629 15.017855
F 40.276248 26.933129 11.173255
F 44.958548 19.094329 11.261455
F 51.670048 15.287329 18.555755
F 42.531248 15.346629 21.236455
F 44.608548 24.189629 7.594565
F 44.979548 16.761729 7.670795
F 38.258248 15.197129 11.237155
F 38.039548 23.128429 11.207455
F 47.192848 15.246829 11.388255
F 46.955848 23.065229 11.179155
F 38.049548 20.421429 7.505785
F 47.192148 20.549629 7.522215
F 38.112948 20.540229 10.168755
F 47.143048 20.425729 10.279155
F 38.336148 15.353729 13.860155
F 37.991348 23.123029 13.996055
F 47.183548 15.322629 14.134955
F 46.943248 23.002229 13.941255
F 40.231148 24.377729 10.233255
F 40.478148 16.585529 10.223555
F 49.026548 24.458129 10.287855
F 49.460648 16.604329 10.512555
F 40.367148 26.886629 21.152555
F 40.459348 19.147929 13.676455
F 40.480748 26.951629 18.508355
F 49.442648 19.324629 13.878255
F 40.420948 26.958229 3.734335
F 40.131248 19.079529 10.995755
F 40.368048 26.787229 6.615305
F 49.558348 19.186429 11.235555
F 40.111148 24.292829 7.553885
F 40.559248 16.485129 7.501375
F 49.330848 24.068729 7.518995
F 49.234448 16.568129 7.803725
F 42.779048 15.165229 11.202655
F 42.371248 22.911829 11.146655
F 51.518648 15.277929 11.208155
F 51.403048 23.134629 11.015755
F 42.465948 20.395129 7.441775
F 51.575448 20.292029 7.447225
F 42.618048 20.115629 10.168455
F 51.650548 20.432929 10.199055
F 42.772448 15.159429 13.889655
F 42.453248 23.200829 13.907755
F 51.400448 15.368529 13.959455
F 51.408248 23.039629 13.691855
F 51.558348 20.551629 17.603855
F 51.477148 23.189629 18.271255
F 44.673848 24.320229 17.573455
F 44.818648 16.471629 17.565855
F 40.596648 16.542129 14.700455
F 44.732048 18.894629 21.165755
F 42.436948 15.306929 18.428555
F 42.498548 20.365029 17.358155
F 49.197148 24.402829 14.689755
F 44.694648 19.002829 18.407355
F 51.708448 20.555029 14.869055
F 42.513848 22.933829 18.440055
F 44.769948 24.325429 14.686355
F 44.877848 16.397229 14.950755
F 38.024348 15.267529 18.555955
F 38.034948 22.940829 18.310755
F 47.013348 15.362029 18.515355
F 46.979848 23.018629 18.443555
F 38.312148 20.466629 14.675955
F 47.074048 20.434829 14.880955
F 37.888348 20.387829 17.437455
F 46.998548 20.351429 17.624755
F 37.938548 15.348329 21.346855
F 38.311048 22.999129 21.078855
F 47.149248 15.286029 21.193155
F 47.184948 22.854329 21.207155
F 40.308348 24.343529 17.728155
F 40.303648 16.569429 17.336455
F 49.248448 24.379729 17.341055
F 49.346948 16.594729 17.664755
F 49.277148 26.729529 6.907055
F 40.262948 19.168029 20.974055
F 35.915348 16.424829 17.490955
F 36.018248 24.368629 0.237137
F 35.599248 24.524529 7.570505
F 35.709948 27.009029 6.371505
F 53.808048 24.243729 2.864415
F 36.170548 27.039029 18.573655
F 36.097748 26.972929 21.107255
F 53.884748 26.748629 3.788495
F 35.904048 24.169729 2.863775
F 35.804648 24.438629 17.551455
F 35.825548 16.545629 3.001105
F 36.179448 16.620029 14.787655
F 36.058848 26.954629 13.901055
F 35.763048 24.419829 10.246655
F 35.641948 16.521529 0.342752
F 35.877048 19.107929 6.654875
F 35.858348 26.831029 3.610905
F 36.000348 19.251829 14.076055
F 35.965548 27.038429 11.166255
F 36.020348 16.623029 10.057455
F 35.905448 19.150729 11.236855
F 35.739548 24.454029 14.883955
F 53.791048 16.317629 7.521605
F 53.821648 19.091029 3.855935
F 53.863348 24.443629 0.223461
F 53.812848 26.738729 6.416475
F 53.867648 16.577229 17.615255
F 42.631148 28.151129 15.054355
F 47.142848 28.327729 17.572055
F 44.924248 32.105729 3.015735
F 44.871748 39.848129 2.841505
F 51.499248 38.635629 21.118555
F 44.862748 34.351429 6.490345
F 35.906748 39.649129 2.976425
F 44.655948 34.622829 3.753745
F 38.309548 28.280629 0.317445
F 35.803048 39.942229 10.322255
F 44.968748 31.966229 0.272436
F 44.909048 39.780429 0.226142
F 38.030648 30.917729 3.816485
F 38.246548 38.496029 3.872675
F 47.208848 30.734929 3.947385
F 46.990748 38.613029 3.922555
F 49.253848 32.288829 14.802655
F 38.197048 35.937029 0.399318
F 51.399548 28.058429 10.155855
F 46.878748 35.935729 0.317155
F 47.096948 28.223029 14.825155
F 38.068048 35.964829 3.108745
F 42.608948 38.562429 18.359255
F 47.015648 35.993129 2.985015
F 38.123948 30.722229 6.566535
F 37.950348 38.423929 6.613505
F 47.076948 30.602529 6.716225
F 47.019848 38.306529 6.553915
F 40.420648 32.200029 2.869005
F 40.397048 39.871929 2.973355
F 49.367048 32.070729 2.732805
F 49.329448 39.635329 2.915505
F 40.349548 34.468329 6.633465
F 49.143248 34.557429 6.543295
F 40.284548 34.670529 3.955705
F 49.189248 34.634029 3.871535
F 40.459748 32.104229 0.171349
F 40.484748 39.766229 0.271433
F 49.307348 32.321929 -0.047739
F 49.200248 39.740929 0.269850
F 42.717848 30.950429 3.752565
F 42.563148 38.527829 3.923135
F 51.568248 30.861329 3.959245
F 51.577848 38.413029 3.827285
F 51.492848 28.019829 7.606795
F 42.646648 35.972229 0.186299
F 42.510248 28.265029 10.286155
F 51.538848 36.035029 22.070655
F 38.077248 28.127229 7.424195
F 42.369848 36.019829 3.035865
F 38.326248 28.255729 14.903055
F 51.578448 35.849029 2.916545
F 42.703948 30.599929 6.490895
F 42.655248 38.559029 6.623215
F 51.557048 30.638429 6.594555
F 51.543948 38.358829 6.454155
F 40.261448 39.999629 14.790355
F 46.861648 28.321929 10.376755
F 44.787348 32.109229 10.251755
F 44.754848 39.722729 10.039555
F 42.713248 28.288529 0.327611
F 44.831448 34.735529 14.174055
F 51.532248 30.709629 21.258055
F 44.765748 34.599529 11.273555
F 42.660748 38.435829 21.198055
F 42.499848 36.098329 17.500455
F 44.831548 31.739029 7.550505
F 44.863948 39.689129 7.444495
F 38.206948 30.817129 11.173355
F 38.059448 38.621729 11.124755
F 46.960448 30.793029 11.370555
F 46.984148 38.477029 10.903755
F 40.437948 32.065329 14.699555
F 37.803448 35.776829 7.508925
F 38.140848 28.319929 10.166055
F 47.045348 35.816529 7.493375
F 51.620448 28.214029 14.829655
F 38.123248 36.033129 10.199755
F 51.456948 28.272729 0.289556
F 46.972448 35.860929 10.280755
F 38.273148 30.653329 13.847355
F 38.080948 38.496529 13.891055
F 46.934648 30.868229 14.084955
F 47.108948 38.611429 13.637055
F 40.396048 32.201429 10.238255
F 40.228048 40.031429 10.265355
F 49.125748 32.203729 10.229155
F 49.358148 39.772029 10.126855
F 40.315248 34.682729 13.892055
F 49.311448 34.757029 13.974555
F 40.400948 34.715529 11.123155
F 49.369748 34.715029 11.248455
F 40.371148 31.859129 7.501605
F 40.271048 39.766929 7.470135
F 49.238648 32.076329 7.508055
F 49.363448 39.605229 7.462835
F 42.664048 30.847129 11.202455
F 42.449648 38.664329 11.170355
F 51.315948 30.639729 10.969055
F 51.507048 38.372329 11.127655
F 49.267548 34.592229 18.290855
F 42.596148 35.837729 7.326205
F 40.212648 34.638429 18.506055
F 51.396148 35.779429 7.370805
F 47.053648 27.991029 3.034485
F 42.687748 36.134729 10.119655
F 42.617348 30.781429 18.713655
F 51.742348 35.841029 10.063555
F 42.695848 30.785629 13.972955
F 42.441648 38.827229 13.795355
F 51.567348 30.882929 13.788755
F 51.621448 38.726329 13.933655
F 51.596548 38.611929 18.358655
F 42.653148 30.793529 21.313355
F 44.778548 32.073229 17.658255
F 44.801848 39.857729 17.348255
F 44.852648 34.621829 21.089755
F 51.710348 30.812629 18.438655
F 44.779348 34.626829 18.394855
F 51.623648 36.022929 14.703155
F 51.552448 36.051629 17.642655
F 44.816448 32.187429 14.895655
F 44.864748 39.943329 14.653455
F 38.187148 30.859729 18.459555
F 38.239448 38.591829 18.527355
F 47.102548 30.851629 18.415555
F 46.950048 38.600329 18.477355
F 42.742148 28.196229 17.766055
F 38.243848 36.010029 14.957755
F 42.486148 36.261729 14.788855
F 47.127648 36.073629 14.863455
F 49.247548 39.799129 14.770155
F 38.005648 35.996729 17.742755
F 49.243948 34.858529 20.936755
F 47.042848 36.109929 17.675755
F 38.325648 30.849629 21.130855
F 38.081148 38.565529 21.383155
F 47.193448 30.731929 21.123155
F 47.054448 38.485629 21.287255
F 40.449648 32.088829 17.486955
F 40.378348 39.907629 17.451855
F 49.380548 31.968429 17.493255
F 49.260148 39.715129 17.466555
F 40.424548 34.761829 21.221955
F 46.911848 28.122329 7.692405
F 47.152048 28.022029 0.262674
F 42.734648 28.299829 3.006275
F 51.566248 28.210429 17.466355
F 38.365748 28.289729 17.606055
F 42.600048 28.044829 7.640815
F 51.579348 28.149729 3.125515
F 38.149648 28.245629 3.016025
F 35.918848 31.856429 0.317110
F 35.948948 32.078829 17.418755
F 35.973548 39.941129 7.611845
F 36.012748 32.064229 7.743725
F 35.904048 40.002729 0.312199
F 35.877648 34.532729 18.635055
F 35.882048 34.756829 14.045055
F 36.095148 32.324429 10.354755
F 53.953048 39.883229 17.509855
F 53.942448 39.804529 14.789955
F 53.840248 32.143929 17.389655
F 53.863048 31.990229 0.234383
F 35.910248 34.704029 21.323455
F 35.919848 39.844429 14.876055
F 35.826948 34.626329 3.719015
F 35.652948 31.996429 3.065555
F 36.126148 32.079329 14.713355
F 35.749048 34.437629 6.498345
F 35.898248 39.609329 17.674955
F 40.560348 55.346229 7.548235
F 44.834248 42.243529 21.215055
F 44.885748 47.373329 2.765495
F 36.004948 42.424129 6.646915
F 42.523948 43.683329 14.775655
F 42.804648 51.384229 14.821755
F 44.839348 50.026729 6.461395
F 49.161348 42.436829 13.816955
F 42.641048 46.156329 18.500755
F 42.622548 53.864229 18.414055
F 44.720448 49.977229 3.665575
F 44.921548 55.023829 0.170028
F 44.723348 42.430429 13.515155
F 49.424748 47.408129 14.662955
F 44.814548 47.464329 0.120299
F 51.501448 46.218329 18.542555
F 38.109848 53.966129 3.886805
F 38.024448 46.088529 3.836925
F 47.038948 53.986829 3.742355
F 47.156048 46.225129 3.852195
F 38.288948 51.647229 0.343436
F 38.174548 43.775329 0.204501
F 47.155548 51.197829 0.242985
F 47.072748 43.633729 -0.065307
F 38.083648 51.230629 3.129475
F 38.065048 43.571329 2.848085
F 47.074248 51.293129 2.996685
F 47.197448 43.834429 2.668415
F 38.198348 54.009529 6.612095
F 38.353448 46.566429 6.539845
F 47.270848 53.947229 6.501215
F 47.127948 46.119229 6.565585
F 40.272648 47.406129 3.025375
F 44.678248 42.364829 18.373955
F 49.527548 47.443929 2.943795
F 40.372048 55.141829 17.759355
F 40.459848 50.129929 6.682095
F 49.334448 55.209229 17.590655
F 49.169048 49.993629 6.462315
F 40.268548 42.471629 13.867055
F 40.348848 49.978029 3.925685
F 49.283748 42.264029 18.274355
F 49.305648 50.024529 3.925895
F 47.023948 53.653729 21.024555
F 40.252548 47.630829 0.339149
F 49.281248 50.069229 18.380755
F 49.180548 47.632629 0.322765
F 44.781948 55.423229 17.604155
F 42.456148 53.904529 4.025465
F 42.699548 46.340129 3.853185
F 49.252848 54.940029 0.222191
F 51.628948 46.099929 3.899005
F 42.577648 51.400929 0.183195
F 42.596448 43.667029 0.223548
F 51.595548 51.392229 0.174582
F 51.447248 43.710529 0.407948
F 42.483148 51.258429 2.805065
F 42.634948 43.845729 2.900375
F 51.621348 51.349329 2.922395
F 51.433948 43.603029 2.964645
F 42.826848 53.990129 6.690315
F 42.546448 46.312129 6.606275
F 51.582448 53.997329 6.650055
F 51.571348 46.348629 6.554905
F 42.523148 51.279529 17.578055
F 51.649448 53.954129 18.358255
F 44.949848 47.442129 10.190255
F 40.313748 49.977929 18.341755
F 40.475048 54.982929 10.302355
F 51.400048 46.355629 21.393955
F 44.874048 49.915029 13.839255
F 49.219248 42.317329 3.851085
F 44.866548 42.539029 3.621835
F 51.598648 54.010529 20.970555
F 44.780248 49.963229 11.206055
F 35.878948 55.290029 7.638075
F 51.544348 43.754929 14.575655
F 42.576048 46.220429 21.211855
F 44.897848 47.465929 7.406385
F 40.001248 42.416829 6.537185
F 38.153248 53.886929 11.183155
F 38.218748 46.482029 11.262755
F 47.291848 53.966329 11.065455
F 47.134048 46.217729 11.004455
F 38.370248 51.399029 7.474025
F 37.914148 43.932829 7.599495
F 47.114348 51.436629 7.448165
F 47.011248 43.738329 7.421775
F 38.168748 51.399329 10.244155
F 38.197448 44.036229 10.315655
F 47.187848 51.269029 10.118155
F 47.022148 43.672329 10.083455
F 38.200948 54.094029 13.833455
F 38.244448 46.326629 13.893055
F 47.147848 54.010129 13.772455
F 47.061648 46.276229 13.695955
F 40.509748 47.729829 10.288955
F 40.382848 42.514329 3.867785
F 49.334148 47.429329 10.130655
F 40.314848 47.370129 17.488155
F 40.537448 50.175829 13.977355
F 44.660948 42.244229 6.522305
F 49.429248 50.007329 13.657755
F 40.281048 42.268229 21.139155
F 40.360448 50.213029 11.315655
F 49.381148 42.187929 6.587235
F 49.327048 49.957829 11.039555
F 40.330048 42.389529 18.471455
F 40.533548 47.677729 7.588465
F 51.686248 53.844729 3.899645
F 49.318748 47.512829 7.384045
F 49.348848 50.137629 21.109455
F 42.699048 53.944729 11.217455
F 42.644948 46.271329 11.069155
F 51.642248 54.004929 11.055455
F 51.534048 46.225729 11.059855
F 42.785148 51.431729 7.585935
F 42.523948 43.743029 7.401775
F 51.451148 51.342629 7.301055
F 51.668748 43.728029 7.515065
F 42.639648 51.362529 10.262155
F 42.504648 43.703629 10.148455
F 51.533748 51.482729 10.036055
F 51.589448 43.622429 10.163655
F 42.488548 53.870629 13.882755
F 42.433048 46.244029 13.715755
F 51.420448 53.888729 13.700355
F 51.654348 46.357829 13.707255
F 42.521948 53.966929 21.093955
F 51.443648 43.728829 17.445155
F 44.745348 47.641029 17.577155
F 49.168548 47.506329 17.410355
F 44.822348 50.119529 21.204155
F 40.221148 42.536429 11.112055
F 40.386648 50.173729 21.116055
F 51.674848 51.344629 14.489555
F 44.869848 50.218729 18.508355
F 47.135048 46.258429 20.951255
F 51.581148 51.387429 17.279355
F 42.518448 43.709829 17.501755
F 44.716248 47.317329 14.793155
F 40.335448 47.647829 14.917955
F 38.134248 53.803229 18.570355
F 38.107348 46.168729 18.357055
F 46.981548 54.029829 18.322255
F 46.948448 46.204529 18.208255
F 38.318848 51.576629 14.800355
F 38.090348 43.673629 14.829555
F 47.182648 51.414329 14.701355
F 46.971248 43.679029 14.592155
F 38.418548 51.413429 17.472455
F 38.062348 43.571929 17.623355
F 47.060948 51.451629 17.305355
F 46.934648 43.665529 17.382955
F 38.077748 54.189629 21.289555
F 38.144748 46.337529 21.203355
F 44.830148 42.362929 10.818055
F 49.202548 42.300429 21.088655
F 49.278648 42.464329 10.941855
F 36.005548 42.164129 3.994975
F 40.372748 55.328429 0.358826
F 35.894548 47.586129 0.212787
F 49.449748 55.077329 2.931335
F 35.945948 55.317629 14.874855
F 49.493348 55.244129 10.157655
F 35.889948 55.340829 10.343055
F 44.908248 55.259629 14.779055
F 40.363548 55.136029 14.966855
F 45.027448 55.240629 7.523225
F 36.044848 50.341929 6.697065
F 40.405248 55.270629 2.977195
F 49.338348 55.309629 7.571445
F 35.670548 55.341529 0.438830
F 49.333548 55.087829 14.882255
F 44.755448 54.965629 2.898195
F 36.218848 50.060229 21.216055
F 44.909848 55.228229 10.256555
F 36.004348 42.680729 11.270855
F 35.853248 47.709029 17.601255
F 35.844648 47.298329 2.977955
F 35.822548 42.342629 18.451855
F 35.945948 42.636029 21.167855
F 53.727948 55.445229 17.343655
F 53.833448 50.237829 10.773555
F 53.781648 42.248929 3.802465
F 53.759848 42.398829 13.684455
F 53.955148 47.468329 14.648855
F 53.739748 42.509729 18.599355
F 53.652748 47.493429 0.261510
F 35.925748 47.630529 7.291295
F 36.083648 55.279129 17.560855
F 36.078248 47.745429 10.104655
F 35.810048 55.399129 3.180335
F 35.965648 47.572829 14.766155
F 36.005848 65.426929 18.574555
F 45.008848 62.903929 2.878605
F 35.883848 65.659229 6.851575
F 35.861148 57.903129 14.084155
F 44.803448 57.834529 6.802295
F 44.973148 65.428529 6.679385
F 36.031048 65.464029 14.018255
F 51.594448 67.085829 17.488555
F 44.998048 57.447829 4.032695
F 44.866048 65.287229 4.062895
F 42.740448 61.709529 18.475455
F 44.884248 62.886429 0.187693
F 38.116748 61.614029 4.032795
F 47.245448 61.523429 3.808385
F 38.336148 59.041329 0.367067
F 38.360648 66.774729 0.401241
F 47.291048 58.901429 0.371905
F 47.208648 66.737829 0.221050
F 38.254148 59.040129 3.122145
F 38.217848 66.978229 3.168785
F 47.189948 58.822729 3.035435
F 46.985548 66.628129 2.981685
F 38.148648 61.449629 6.741915
F 47.190648 61.480329 6.480195
F 40.604148 62.906929 3.118295
F 49.438448 62.890429 3.010965
F 40.488648 57.814929 6.630465
F 40.341148 65.579029 6.858235
F 49.249548 57.723029 6.388985
F 49.198248 65.561829 6.895805
F 40.623948 57.878429 3.958455
F 40.669448 65.528529 4.025905
F 49.449648 57.622229 3.651545
F 49.310048 65.385229 4.105295
F 40.345848 62.980629 22.178455
F 49.324048 62.936429 0.386553
F 42.838348 61.659429 3.978695
F 51.616648 61.671229 4.063805
F 42.806148 59.145429 0.495473
F 42.654448 66.786729 0.417370
F 51.445548 59.063929 0.307895
F 51.681748 66.639129 0.641279
F 42.939048 59.044329 3.264765
F 42.897648 66.782029 3.105125
F 51.663248 59.140229 3.040305
F 51.683548 66.836029 3.292155
F 42.690248 61.851729 6.627665
F 51.633548 61.797629 6.730735
F 51.576948 61.646129 18.336255
F 44.926148 62.887029 10.411355
F 42.533248 66.809329 14.852055
F 42.711348 59.086529 14.884255
F 44.870048 57.860229 13.979955
F 44.943448 65.502129 14.096755
F 51.537148 59.144329 17.323655
F 51.514048 58.959529 14.625255
F 44.717048 57.928629 11.107655
F 44.876548 65.433229 11.357155
F 51.476248 66.994929 14.805655
F 45.027448 62.809929 7.589835
F 38.147848 61.577229 11.292755
F 47.193648 61.549229 11.276755
F 38.235848 58.867729 7.686365
F 38.084148 66.971029 7.570235
F 47.188748 58.834129 7.407205
F 46.956448 66.976929 7.630385
F 38.254148 58.866629 10.542955
F 38.092148 66.995229 10.401655
F 47.186248 59.062629 10.143955
F 47.015348 66.835629 10.383455
F 38.283048 61.536229 14.114755
F 47.230348 61.668229 13.984655
F 40.379948 62.939329 10.573155
F 49.515348 62.809329 10.367755
F 40.472348 57.792129 14.052455
F 40.239748 65.420229 13.927855
F 49.302248 57.640329 13.866255
F 49.334048 65.497229 13.880355
F 40.630148 57.564729 11.244455
F 40.288648 65.589029 11.312955
F 49.298248 57.844529 11.111955
F 49.446848 65.608729 11.035955
F 40.285248 62.829029 7.718955
F 49.179448 62.961629 7.562555
F 42.744148 61.846329 11.443355
F 51.622148 61.523329 11.415155
F 42.591648 59.348229 7.593365
F 42.744948 66.863929 7.463375
F 51.642248 59.081229 7.305065
F 51.618348 66.928329 7.707865
F 42.646448 59.412029 10.410155
F 42.688848 66.703029 10.282855
F 51.531348 59.107429 10.103155
F 51.822348 66.832629 10.435055
F 42.804648 61.759829 14.186955
F 51.524748 61.695029 14.074755
F 42.490848 66.775829 17.619455
F 45.094248 62.838029 17.901155
F 44.920648 57.693529 21.260455
F 44.918748 65.477029 21.186555
F 42.753748 59.050529 17.650255
F 51.508248 61.734629 21.153055
F 44.934148 57.891829 18.616155
F 44.727048 65.497629 18.286055
F 42.584848 61.709229 21.206855
F 45.025548 62.960029 15.081855
F 38.376848 61.450429 18.737255
F 47.344248 61.686629 18.702855
F 38.247348 58.914929 14.849255
F 38.288248 66.905729 14.943055
F 47.103748 59.171829 14.961455
F 47.080148 66.900729 14.841955
F 38.424448 58.961829 17.659555
F 38.197048 66.732029 17.593355
F 47.221348 59.176829 17.739755
F 47.015948 66.819729 17.516855
F 38.065048 61.702129 21.393155
F 47.126048 61.505229 21.407155
F 40.357748 63.004829 17.741555
F 49.402048 63.009029 17.624555
F 40.613048 57.839329 21.187355
F 40.498248 65.523829 21.346855
F 49.391248 57.775729 21.249255
F 49.380748 65.405429 21.202655
F 40.661248 57.720129 18.621055
F 40.356948 65.567529 18.621955
F 49.455748 57.747829 18.474555
F 49.277748 65.563829 18.437055
F 40.507648 62.916129 14.992055
F 49.354248 63.043329 14.956555
F 36.131348 62.876229 10.290155
F 36.016948 57.832829 18.570055
F 36.216748 62.744929 17.625255
F 36.059348 62.910029 7.627355
F 38.103248 69.261529 18.574855
F 53.744148 63.063129 3.155325
F 38.126248 69.566329 4.037095
F 47.014548 69.520329 14.099055
F 53.603948 65.556929 18.512155
F 35.768448 57.769429 6.715375
F 36.051448 65.507529 21.330855
F 42.525348 69.453129 14.162055
F 35.999448 65.620129 4.076855
F 36.013548 57.916929 4.078915
F 36.066248 57.852829 21.190755
F 42.607048 69.387129 11.290955
F 46.969848 69.332929 18.466455
F 42.631848 69.197029 21.193055
F 36.171348 63.080129 3.118335
F 38.210248 69.567029 11.281355
F 35.826348 62.919529 0.338159
F 47.079648 69.476829 6.656235
F 35.909348 62.857329 14.946855
F 53.694748 57.922629 18.376055
F 51.561148 69.205929 21.420755
F 53.672248 57.789429 13.684055
F 42.584548 69.265129 18.536055
F 51.512948 69.453329 3.954695
F 38.065048 69.593329 6.716175
F 53.972848 65.610229 11.443855
F 47.176448 69.472529 11.245855
F 51.618548 69.534729 14.085655
F 42.611048 69.474429 6.696185
F 38.317048 69.267729 21.267255
F 38.151048 69.446629 14.096555
F 62.667948 1.143729 3.067055
F 62.920648 8.705159 3.158115
F 69.663048 7.614989 21.225955
F 65.099148 12.793129 15.072855
F 62.833348 3.760689 6.692755
F 62.651348 11.250229 6.772415
F 67.246948 1.025779 3.124835
F 64.682548 12.659829 3.229785
F 62.763148 3.659439 4.092375
F 62.450648 11.292329 4.056055
F 58.427748 1.133939 7.554855
F 62.806648 1.162739 14.768355
F 62.757348 1.142899 0.295020
F 62.776748 8.888449 0.396871
F 69.584248 12.602629 14.806755
F 60.508548 7.692099 21.493355
F 56.039548 7.513709 3.743515
F 67.239048 1.298639 7.565365
F 65.182848 7.381129 3.930415
F 69.481848 4.957249 17.477055
F 55.969448 5.070199 0.274139
F 64.977648 12.543929 7.580505
F 64.872248 5.102929 0.244324
F 62.817648 0.948857 10.350055
F 56.242148 4.941599 2.996155
F 56.002148 12.677629 7.582125
F 65.060848 5.000339 2.854615
F 60.423348 -0.307776 3.863655
F 56.090648 7.659419 6.619035
F 71.625048 11.404729 3.902365
F 65.034648 7.515129 6.609445
F 60.489148 5.222539 17.766655
F 58.286748 1.110429 3.166375
F 58.226548 8.842849 3.061575
F 62.616748 1.104919 17.503455
F 67.353148 8.763209 3.090395
F 58.369448 3.752319 6.744755
F 58.553648 11.324929 6.741785
F 67.229848 3.838009 6.506655
F 67.142648 11.301229 6.794825
F 58.363148 3.584279 4.127955
F 58.317448 11.408029 4.021385
F 67.212648 3.552089 3.855675
F 67.199848 11.389229 3.913735
F 58.260748 1.345709 0.252430
F 58.276548 8.920709 0.356177
F 60.390148 12.632129 3.056265
F 67.340448 8.782619 0.446488
F 60.484348 7.568259 3.990845
F 53.753348 3.813899 3.890675
F 69.562348 7.549489 4.003755
F 69.483748 4.871509 14.771155
F 60.445948 5.022829 0.306986
F 55.999448 5.259899 14.776855
F 69.298548 4.990109 0.150973
F 55.904848 5.083979 17.669555
F 60.516448 5.025669 3.035745
F 64.972248 4.940379 17.396455
F 69.327748 5.033579 2.923555
F 60.613348 12.788229 17.561155
F 60.388048 7.340989 6.607395
F 58.103748 1.237719 17.587555
F 69.768948 7.488329 6.666975
F 60.549648 5.186789 15.026855
F 69.539848 12.706229 10.445055
F 62.656648 8.837499 10.243455
F 67.093148 1.152919 22.176555
F 69.412348 7.526869 18.578455
F 62.733348 3.886649 14.152555
F 62.926948 11.329829 14.257255
F 60.401248 7.899499 18.652555
F 69.384348 12.594429 2.930145
F 62.766548 3.523089 11.483255
F 62.672148 11.283329 11.616855
F 65.049648 7.706189 21.226455
F 67.152748 8.685209 14.773955
F 62.777048 1.149979 7.569675
F 62.713048 8.650569 7.427205
F 67.290048 1.101539 14.855455
F 55.908648 7.753269 21.293255
F 56.108748 7.767729 11.028355
F 58.456848 8.836229 14.935955
F 64.826048 7.465229 11.029455
F 58.192348 1.570939 14.903655
F 56.250348 5.039079 7.575835
F 69.479848 12.595129 0.129404
F 65.070948 4.939029 7.595905
F 56.093248 12.815029 0.195226
F 56.163448 5.204739 10.281455
F 60.569348 12.873029 7.622715
F 64.875848 4.750779 10.259155
F 65.256748 12.757229 0.555564
F 56.156148 7.676529 13.749055
F 67.178348 11.364429 18.338055
F 65.039348 7.393039 13.757055
F 67.256648 3.646799 18.430055
F 58.426148 1.185579 10.216455
F 58.394248 8.742969 10.089255
F 69.384948 12.673329 17.432155
F 67.166848 8.825619 10.352655
F 58.360248 4.138569 13.945155
F 58.414148 11.428429 13.830655
F 67.244748 3.608949 13.806455
F 67.180648 11.345829 13.955055
F 58.303948 3.797999 11.262755
F 58.479248 11.365229 11.115555
F 67.253448 3.746549 10.947455
F 67.167148 11.481929 11.245855
F 56.109848 12.747529 2.864355
F 58.359548 8.741539 7.453455
F 69.574848 12.419729 7.833425
F 67.378448 8.654779 7.540865
F 60.406448 7.494269 11.208355
F 58.405648 11.574829 18.544755
F 69.406148 7.526739 11.060055
F 58.316248 3.913549 18.517655
F 60.627648 4.889439 7.709415
F 67.257048 1.127259 10.228955
F 69.501248 4.947299 7.349945
F 56.019048 12.840329 17.893855
F 60.675648 4.918299 10.367155
F 56.238648 12.551229 15.088855
F 69.455548 5.075749 10.118355
F 64.754748 12.587429 10.381455
F 60.608048 7.642599 13.924055
F 67.174648 11.278229 21.143055
F 69.491148 7.501189 13.701955
F 67.056048 3.676989 21.103955
F 64.974448 12.746729 17.736055
F 62.679148 8.958999 17.628755
F 65.150348 4.958139 14.696955
F 60.610948 12.598429 14.889555
F 62.625348 3.727159 21.276355
F 62.875948 11.485429 21.258955
F 58.303548 11.494229 21.217955
F 58.239948 3.943049 21.213255
F 62.639048 3.714979 18.488255
F 62.743748 11.501129 18.552155
F 60.564448 12.620429 0.386269
F 67.269848 8.804229 17.463155
F 56.386048 12.700529 10.199755
F 62.885748 8.703919 14.908155
F 60.792848 12.587329 10.321755
F 67.010248 1.192799 17.490055
F 56.120348 7.663859 18.608955
F 58.234648 9.085539 17.694055
F 64.903548 7.452179 18.430155
F 53.755148 11.642529 18.635555
F 53.728748 8.909449 0.385058
F 53.786148 8.919199 17.839755
F 53.622448 3.878259 18.620855
F 53.760948 1.256559 3.152615
F 53.933848 8.816869 15.066655
F 53.877148 11.422029 21.263055
F 71.596948 8.756959 10.260455
F 71.713748 1.289689 3.049715
F 53.938148 3.773949 11.202055
F 53.762048 9.087699 10.236855
F 71.765648 11.339029 6.687565
F 71.724448 8.819829 2.979855
F 71.943148 8.764799 7.626615
F 71.855948 3.742149 6.605215
F 53.762248 1.142219 0.467805
F 54.015748 11.304729 13.937655
F 53.688548 3.818789 21.316955
F 53.846748 3.928769 13.992055
F 54.048048 11.687329 11.187355
F 60.328948 -0.099340 21.148255
F 56.096448 -0.099558 21.509755
F 65.024148 -0.222432 21.205855
F 56.063048 -0.024488 6.613445
F 60.220548 -0.024027 18.440855
F 55.848948 0.025947 18.743255
F 56.092848 0.121710 13.985155
F 60.498848 -0.206688 6.604215
F 65.098048 -0.110241 13.854655
F 62.869648 24.158129 2.854705
F 62.803448 16.399629 3.189275
F 58.313148 26.796529 6.525575
F 58.267148 27.086729 21.073655
F 58.268648 26.634929 3.663285
F 62.854948 19.063729 6.787535
F 62.762248 26.679429 18.410555
F 62.731348 26.648529 6.523655
F 67.359748 26.898529 11.115055
F 62.899248 18.915229 3.923435
F 62.760948 26.871329 13.791655
F 58.346248 26.751129 11.014055
F 62.730648 24.476329 0.140650
F 62.654448 16.456429 0.533581
F 62.793448 26.717829 3.854605
F 62.820348 26.760129 11.061955
F 56.043748 15.290829 3.853035
F 56.008148 22.986629 3.978555
F 65.091548 15.207429 4.002305
F 64.883248 22.687729 3.922345
F 55.918148 20.513529 0.461835
F 64.963148 20.215429 0.353479
F 56.143548 20.384629 2.973105
F 65.038748 20.162029 2.989445
F 56.064248 15.196429 6.643535
F 56.161148 22.876429 6.611565
F 65.228548 15.142829 6.680445
F 65.046448 22.882729 6.602365
F 58.159848 24.044229 2.784035
F 58.354848 16.451529 2.944005
F 67.182748 24.203129 3.132815
F 67.333648 16.368029 3.106845
F 62.675348 27.070829 21.201855
F 58.357048 19.099129 6.571395
F 67.411248 19.182729 21.342555
F 67.236848 18.945929 6.541525
F 67.228248 19.141429 18.387655
F 58.313948 18.913329 3.933775
F 58.083348 19.239929 18.466155
F 67.362748 18.951829 3.817645
F 58.153948 24.403329 0.078644
F 58.231048 16.860729 0.269515
F 67.334348 24.193429 0.305923
F 67.306848 16.563629 0.253762
F 60.548648 15.289229 3.913445
F 60.657648 22.811929 3.821745
F 69.563848 15.092529 3.878695
F 69.517448 22.996729 3.917495
F 60.750748 20.577829 0.314460
F 69.665848 20.425829 0.304026
F 60.665348 20.259729 3.062005
F 69.544048 20.311729 3.054725
F 60.787048 15.332529 6.604335
F 60.584548 23.121229 6.437205
F 69.551848 15.039629 6.700655
F 69.566048 22.955029 6.685865
F 62.730948 24.275229 10.145255
F 62.890048 16.391529 10.182655
F 60.327148 20.442529 17.531455
F 69.514448 20.428429 14.822855
F 67.132648 26.910529 21.160155
F 62.800748 18.920529 13.867055
F 60.505948 15.339629 18.639755
F 69.676648 22.861829 21.192955
F 67.201248 26.819229 3.836685
F 62.680548 18.926729 10.995555
F 58.363048 19.434029 21.188355
F 69.552348 15.291329 21.062655
F 62.868348 24.096629 7.476285
F 62.956248 16.563329 7.441425
F 60.444548 20.402129 14.753055
F 60.418048 23.075429 21.056055
F 56.108648 15.206829 11.279655
F 56.153348 22.967829 11.067455
F 65.028148 15.111229 11.324555
F 65.009048 22.883329 11.167955
F 56.090048 20.252729 7.579445
F 65.188048 20.346729 7.548195
F 56.106948 20.362429 10.225255
F 65.133048 20.353129 10.206155
F 55.924948 15.108429 14.099255
F 56.115248 23.003429 13.766355
F 64.948448 15.227729 13.991755
F 64.846848 22.804129 14.030155
F 58.439148 24.197929 10.159555
F 58.244048 16.452329 10.232755
F 67.301848 24.212029 10.256055
F 67.342248 16.301829 10.547955
F 58.240948 24.510229 14.700655
F 58.238048 18.930729 13.916455
F 58.174348 27.036929 13.634355
F 67.224648 18.996929 13.877655
F 67.202748 16.599029 17.604955
F 58.432548 18.974229 11.056555
F 67.118548 24.212329 17.490455
F 67.420048 19.037329 11.136755
F 58.321648 24.257629 7.455525
F 58.469748 16.452229 7.463355
F 67.326748 24.300029 7.415545
F 67.373448 16.315229 7.892315
F 60.611848 15.194929 11.177455
F 60.560548 22.941329 11.150855
F 69.745348 15.266729 11.362655
F 69.526848 22.986429 11.160755
F 60.538248 20.467329 7.400065
F 69.411848 20.335729 7.490355
F 60.527448 20.260929 10.064855
F 69.472848 20.475929 10.160255
F 60.387948 15.073529 13.872955
F 60.489448 23.002229 13.726955
F 69.466848 15.167429 14.075255
F 69.484748 22.843629 13.842955
F 62.641148 24.151229 17.439555
F 62.698048 16.575729 17.707255
F 60.337348 15.247229 21.494255
F 69.425448 22.841329 18.388955
F 67.331248 26.704429 13.788755
F 62.706648 19.059129 21.238355
F 69.469748 20.328429 17.549755
F 67.190648 24.255629 14.742255
F 58.223348 16.637029 17.621955
F 62.439748 19.152429 18.555155
F 69.307448 15.255629 18.372555
F 60.286148 23.021029 18.367755
F 62.728448 24.275529 14.713055
F 62.564248 16.366929 15.025755
F 58.193448 16.351329 14.935655
F 67.227048 16.539329 14.803355
F 55.984548 15.313029 18.509455
F 55.877548 23.141429 18.381755
F 64.869348 15.460529 18.731755
F 64.845948 22.810429 18.536655
F 56.020448 20.321429 14.840455
F 65.040248 20.227929 14.841355
F 55.906248 20.556329 17.484255
F 64.802548 20.054929 17.622455
F 55.932348 15.402329 21.168155
F 56.011248 22.948129 21.136055
F 64.876848 15.351129 21.444155
F 64.986048 22.928429 21.099055
F 58.158448 24.497129 17.328355
F 67.126648 26.755829 6.541115
F 58.123248 27.003029 18.242855
F 67.264648 26.748029 18.435955
F 53.885948 24.200929 7.607365
F 53.805348 26.857129 13.827955
F 53.831048 18.903829 6.616145
F 53.630948 16.564529 0.332014
F 53.919048 19.169429 21.116755
F 53.818848 24.563429 17.439755
F 53.719548 24.302829 10.316255
F 53.716148 19.178929 13.907255
F 53.805948 27.084529 21.244255
F 53.667848 24.243529 14.724555
F 71.598048 26.670029 21.187555
F 53.769248 16.613129 14.886755
F 53.786248 16.469929 3.117695
F 53.837148 16.525929 10.400855
F 71.633148 16.471429 17.505455
F 71.668248 26.768129 18.423255
F 53.948448 19.068229 11.109555
F 53.820948 19.221429 18.364055
F 71.717148 19.223029 11.109455
F 71.860848 24.184929 0.304210
F 71.813848 16.580529 10.255755
F 53.821548 27.095229 18.348955
F 53.765948 26.901129 11.059855
F 56.136248 28.127529 10.143555
F 62.705548 31.881129 2.972095
F 62.700748 39.621229 3.199895
F 69.354248 28.236029 3.112035
F 69.419048 30.672129 18.519055
F 62.598648 34.338129 6.570035
F 69.452448 35.803329 14.728455
F 62.660148 34.367929 3.993465
F 69.178148 38.493429 21.072055
F 62.778148 31.825929 0.194879
F 62.714848 39.820729 0.444937
F 60.340748 38.332729 18.559855
F 60.630548 30.703629 18.399055
F 56.040248 30.703529 3.708855
F 56.012048 38.382929 3.878585
F 64.957548 30.649629 3.802835
F 64.985748 38.355729 3.880405
F 53.734248 31.902029 7.414845
F 56.082348 35.657429 0.270432
F 65.024748 27.981129 14.759955
F 64.979448 36.069429 0.090452
F 53.896548 32.161029 14.723455
F 55.928348 35.834229 2.988545
F 60.500448 28.132029 14.673555
F 64.854848 35.843929 2.977015
F 55.870948 30.677029 6.496415
F 56.049548 38.398529 6.657205
F 65.118248 30.525629 6.508525
F 65.018148 38.421429 6.648025
F 58.316748 32.031729 3.032415
F 58.271448 39.708529 3.067415
F 67.110348 31.963929 2.835805
F 67.226348 39.658629 3.087315
F 58.253148 34.838329 6.868285
F 67.146448 34.419129 6.419245
F 58.188148 34.692329 4.206665
F 67.277148 34.516429 3.569095
F 58.316248 32.025329 0.211919
F 58.168748 39.484629 0.278521
F 67.214848 31.911029 0.178344
F 66.959948 39.597429 0.200884
F 60.341948 30.447829 3.864355
F 60.433948 38.395529 3.894475
F 69.368648 30.824929 3.988065
F 69.441648 38.235929 3.733605
F 55.939748 28.168829 7.350975
F 60.551148 35.626129 0.320398
F 60.486848 28.001729 7.512335
F 69.376648 35.909829 0.091778
F 56.009848 28.159029 0.424371
F 60.405048 35.797929 3.185085
F 60.460548 28.211729 17.343355
F 69.564248 35.663129 2.737375
F 60.504348 30.623129 6.614785
F 60.624548 38.309129 6.608605
F 69.525248 30.507929 6.686885
F 69.285548 38.409229 6.407375
F 62.973248 31.849229 10.132255
F 62.801548 39.479229 10.275355
F 67.241748 39.825529 14.623655
F 69.433448 30.675029 21.273455
F 62.719748 34.461629 14.058255
F 60.501348 38.290429 21.379255
F 62.759048 34.532429 11.229755
F 60.492248 28.252229 0.238559
F 62.834248 31.801929 7.399215
F 62.762948 39.649229 7.526425
F 60.646248 35.791229 14.882955
F 60.445448 30.627629 21.147855
F 56.144448 30.652829 11.137755
F 56.073448 38.364929 11.122955
F 65.004148 30.604329 11.309155
F 65.058548 38.510529 11.184555
F 69.348848 28.053129 7.650545
F 55.837848 35.837129 7.532525
F 53.789948 34.573929 3.989405
F 64.933948 35.774529 7.454305
F 58.441648 32.168329 17.518955
F 56.020948 35.751329 10.263855
F 64.685748 38.579429 21.096055
F 64.982248 35.756229 10.267055
F 56.004048 30.984629 13.855155
F 56.192348 38.435529 13.892155
F 65.030648 30.567729 13.944955
F 65.121648 38.409429 13.800755
F 58.353148 31.762229 10.190255
F 58.273648 39.594429 10.272955
F 67.251748 32.054529 10.344155
F 67.128848 39.761429 10.152255
F 58.389248 34.558429 13.918155
F 67.182648 34.427429 13.861755
F 58.233148 34.233329 11.220355
F 67.239648 34.549929 11.188555
F 58.117748 32.025329 7.442645
F 58.355948 39.692629 7.422395
F 67.249948 31.886729 7.613635
F 67.132548 39.746629 7.486305
F 60.661948 30.654329 11.074655
F 60.518948 38.210329 11.160655
F 69.508648 30.781629 11.182255
F 69.258248 38.304329 10.954355
F 67.189748 32.126429 17.713255
F 60.656748 35.846529 7.729625
F 58.119848 34.783929 18.466955
F 69.333248 35.852229 7.640185
F 58.432548 39.700329 14.840755
F 60.427648 35.576829 10.389555
F 58.204548 31.999629 14.822655
F 69.458648 35.712229 10.339455
F 60.300648 30.724629 13.830855
F 60.698148 38.321129 13.910155
F 69.453948 30.780329 13.902255
F 69.359548 38.412929 13.718155
F 62.850548 31.972829 17.470755
F 62.417148 39.921029 17.488155
F 69.429648 35.804329 17.497655
F 58.244948 39.986329 17.458255
F 62.837148 34.504929 21.066655
F 69.183448 38.468529 18.313355
F 62.704748 34.755829 18.453255
F 65.028448 30.617329 21.000855
F 62.587048 31.902529 14.781855
F 62.842748 39.777229 14.640755
F 60.400048 35.910529 17.448755
F 67.202048 34.687829 18.479155
F 56.280448 30.821729 18.450255
F 56.115648 38.561729 18.426455
F 65.053248 30.585129 18.317355
F 64.715948 38.544229 18.314355
F 66.990248 39.896829 17.301555
F 56.077048 35.951029 14.763755
F 67.157848 31.989529 15.069555
F 65.080348 35.834629 14.810555
F 58.383948 34.469929 21.035055
F 55.978848 35.978629 17.409955
F 67.194748 34.541929 21.218455
F 64.934748 35.897029 17.476955
F 56.087048 30.739829 21.165355
F 56.067448 38.241229 21.100155
F 60.629048 28.003729 10.234655
F 69.527748 28.131829 10.360555
F 65.067148 27.944929 10.204955
F 64.926248 28.017529 3.001315
F 56.007048 28.377329 17.401455
F 56.068048 28.171329 3.010625
F 65.067048 28.100129 0.314534
F 64.968248 27.888429 17.523655
F 64.876448 27.909529 7.492745
F 69.492548 28.158329 0.273921
F 69.470748 28.126729 14.828655
F 55.996348 28.243729 14.610955
F 69.484448 28.086829 17.653955
F 60.550348 27.972729 2.866955
F 53.769648 31.780329 10.102755
F 53.703848 34.394529 6.609405
F 53.701348 34.273729 10.994855
F 53.868448 39.561429 0.156597
F 53.701148 39.577429 10.287355
F 71.735248 32.067729 10.333555
F 53.805848 34.684029 13.821955
F 71.650048 34.543629 6.695795
F 53.758548 34.586829 21.279855
F 71.776848 34.536529 11.316255
F 71.644848 39.589829 10.390455
F 71.560348 39.729529 3.009285
F 71.650448 31.996929 2.919625
F 71.801848 31.917929 14.725655
F 71.772148 34.552029 3.919425
F 71.708548 31.858229 0.207631
F 71.801448 34.574429 18.118055
F 71.434748 39.566629 17.311055
F 71.779648 34.483829 13.951455
F 53.834948 39.733529 2.843215
F 53.800548 34.713429 18.600055
F 53.734548 39.610429 7.485825
F 53.712048 32.131229 3.026165
F 62.594948 47.328929 2.970495
F 67.200348 42.363229 11.038155
F 69.410148 43.624929 17.472255
F 69.339348 51.354729 17.478655
F 62.774548 49.964329 6.613025
F 67.113948 55.357929 17.554255
F 60.521148 43.686829 17.553255
F 60.513448 51.306229 17.411455
F 62.680148 49.968729 3.925825
F 67.086148 42.304329 21.319155
F 69.276548 43.604729 14.710755
F 67.130648 42.321029 18.569455
F 62.537848 47.325429 22.085955
F 58.128048 42.210029 6.525595
F 58.135548 42.421529 3.801535
F 60.222948 46.075829 20.941655
F 56.021648 53.837929 3.744795
F 56.194248 46.144929 4.162065
F 64.930748 53.942429 3.980765
F 64.813448 46.183329 3.982775
F 55.765248 51.430029 21.978955
F 55.942948 43.452229 0.267690
F 64.818548 51.382129 0.400977
F 64.963548 43.667029 0.320838
F 55.919548 51.336229 3.007015
F 55.895248 43.648329 3.029355
F 64.894748 51.215629 3.095245
F 64.724448 43.522229 2.982815
F 55.962248 53.967029 6.489115
F 55.947148 46.108629 6.845685
F 65.039748 53.754329 6.726785
F 64.807448 45.971829 6.645045
F 58.216248 47.356729 2.927235
F 67.093648 42.283929 13.777755
F 66.929948 47.590029 2.919945
F 62.683148 42.384629 18.512855
F 58.256548 49.938329 6.731565
F 62.583448 42.195729 3.936025
F 67.150948 49.894229 6.636815
F 58.357948 42.296129 13.743155
F 58.107648 49.988129 3.988305
F 62.726048 55.433629 3.238095
F 67.241848 50.076029 3.895025
F 55.922548 46.205429 21.117055
F 58.199948 47.530229 0.271145
F 62.650148 42.343429 13.869955
F 67.212148 47.607029 0.313593
F 58.211748 42.196829 21.386355
F 60.561648 54.128429 4.037255
F 60.369548 46.110429 3.981325
F 69.434348 53.912429 3.941735
F 69.190748 46.526929 4.005445
F 60.411048 51.456829 0.386866
F 60.405148 43.652229 0.397059
F 69.322948 51.430429 0.401622
F 69.321048 43.748029 0.232273
F 60.367148 51.509529 3.227965
F 60.414548 43.618229 3.105985
F 69.433348 51.329929 3.191235
F 69.267748 43.925729 2.884835
F 60.618248 53.855929 6.800545
F 60.295548 46.159029 6.689915
F 69.428948 53.803729 6.738565
F 69.377848 46.198829 6.666685
F 62.706448 47.545529 10.321255
F 56.161848 54.000529 21.341555
F 58.210248 47.568829 17.666855
F 67.171148 47.620329 17.499955
F 62.834348 50.163229 13.951855
F 64.905748 46.222429 21.277655
F 69.324248 51.335329 14.838155
F 60.455448 43.623729 14.832055
F 62.811248 50.189329 11.106655
F 62.468748 42.240029 11.150555
F 60.470748 51.370529 14.712655
F 69.369848 46.218629 18.500355
F 62.559748 47.450429 7.657795
F 67.247148 47.430729 14.741855
F 69.443848 53.919229 18.397155
F 60.573748 46.279229 18.292055
F 56.034948 53.881729 11.090255
F 56.019548 46.183129 11.049855
F 65.022148 54.042029 11.200255
F 64.969248 46.124129 11.169355
F 55.914348 51.320629 7.372575
F 55.966748 43.476729 7.611995
F 65.001948 51.161529 7.569975
F 64.845348 43.448929 7.548315
F 56.161248 51.454329 10.041255
F 56.090148 43.444429 10.238655
F 64.997348 51.538829 10.209855
F 64.884948 43.567529 10.206155
F 55.893248 53.992629 13.842755
F 56.115148 46.138129 13.708255
F 64.801748 54.110129 13.957455
F 64.978248 46.118129 13.771955
F 58.422348 47.573129 10.233455
F 62.918548 55.226729 7.581375
F 67.134448 47.469929 10.346555
F 58.362748 47.373829 14.766055
F 58.406248 49.954829 13.835855
F 58.371048 42.147329 11.111355
F 67.180748 50.100829 13.852155
F 64.927748 51.536529 17.548855
F 58.424648 50.133229 11.124255
F 67.198248 55.441829 14.846155
F 67.203448 50.014529 11.188155
F 64.926848 53.932829 21.327055
F 58.019148 47.531429 7.555355
F 62.688948 42.388329 21.203055
F 67.104448 47.294229 7.662745
F 67.124448 50.237829 21.287555
F 60.497548 53.790529 11.038855
F 60.580448 46.221829 11.129255
F 69.484848 53.839229 11.372855
F 69.543148 46.119529 11.064255
F 60.612948 51.268929 7.309105
F 60.500348 43.498629 7.371555
F 69.307648 51.281329 7.497285
F 69.434148 43.580529 7.466055
F 60.671348 51.287729 9.982335
F 60.539148 43.692829 10.151555
F 69.333648 51.299729 10.362955
F 69.331648 43.591529 10.096955
F 60.448348 53.937729 13.864755
F 60.487748 46.093429 13.837055
F 69.424748 53.955929 14.036555
F 69.548848 46.235529 13.932955
F 62.806448 47.460829 17.424955
F 67.107848 42.374829 6.542895
F 58.038048 50.124629 18.511155
F 58.105248 50.153829 21.363155
F 62.527148 50.042729 21.286255
F 67.086048 42.406629 3.816525
F 60.442048 54.133229 21.335155
F 60.468448 54.038329 18.521955
F 62.852548 50.053929 18.533755
F 62.706348 55.196129 10.245755
F 69.469048 46.310429 21.308255
F 69.405948 53.936229 21.135955
F 62.740248 47.511829 14.734855
F 67.147748 50.146029 18.581855
F 62.685148 42.136829 6.589885
F 64.938048 43.580729 17.616055
F 55.932448 53.984829 18.426255
F 55.924348 46.070929 18.288755
F 64.931348 53.979329 18.616355
F 64.974248 46.195929 18.542355
F 56.123048 51.360729 14.750555
F 56.119148 43.536829 14.625655
F 65.044848 51.410029 14.874955
F 64.865048 43.597229 14.820155
F 55.761448 51.499329 17.565955
F 56.028548 43.489629 17.427655
F 58.310248 42.475129 18.627055
F 58.098348 55.122329 14.802655
F 53.787848 55.373229 7.282375
F 53.638948 50.059329 21.116955
F 53.780948 49.978629 3.865485
F 53.916548 55.212529 2.992885
F 67.213848 55.296329 0.244006
F 53.690348 42.229829 6.559635
F 58.277048 55.248229 17.494455
F 58.209148 55.250629 7.442735
F 62.650848 55.317129 17.707655
F 54.048348 50.086029 13.523055
F 53.695848 47.483829 10.218755
F 58.286848 55.245929 10.201055
F 62.458348 55.180229 14.930055
F 67.164248 55.171029 2.958445
F 62.790748 55.441029 22.132955
F 67.265448 55.100929 10.290155
F 67.171948 55.105029 7.613615
F 53.692348 42.315029 11.100255
F 58.211948 55.426529 3.190485
F 53.751248 49.991729 6.483445
F 58.318248 55.318429 0.470383
F 53.919348 55.228429 0.251903
F 53.695048 42.387029 21.199355
F 53.814248 47.434229 17.397955
F 71.739948 54.975029 10.315155
F 71.470248 47.718229 0.482291
F 71.553948 50.017429 13.880155
F 71.693448 55.193529 17.383155
F 71.720348 54.992829 7.636945
F 71.369548 42.000729 18.288555
F 71.500348 42.436729 13.893555
F 71.606248 50.187929 18.510255
F 71.445148 42.387729 21.046355
F 71.556648 42.357329 11.073255
F 53.856448 55.367729 9.931265
F 53.855548 47.314829 3.194535
F 53.631748 50.004229 18.279955
F 53.797748 47.522629 7.608945
F 53.676348 55.278429 14.547555
F 62.702048 63.102629 2.934405
F 53.747848 63.159729 7.710975
F 62.791248 57.788729 6.688165
F 62.849148 65.503429 6.597185
F 53.955648 65.527129 21.205555
F 69.442148 59.025329 14.507455
F 62.814448 57.987129 3.965025
F 62.580048 65.483929 3.977665
F 69.547048 69.293729 13.893555
F 60.516048 66.757429 14.865355
F 62.822248 62.943929 22.065955
F 53.855748 57.829429 6.316475
F 55.865648 61.681429 3.899105
F 64.903548 61.714129 3.833685
F 55.900648 59.169529 21.983455
F 56.015248 66.790629 0.499828
F 64.819048 59.120029 22.187155
F 64.963448 66.565629 0.295237
F 55.947648 59.095629 2.869525
F 55.882148 66.948329 3.159295
F 65.041348 59.258329 3.127845
F 64.871748 66.863929 3.010605
F 55.887848 61.849529 6.680075
F 64.999748 61.476729 6.612795
F 58.037348 62.989729 3.033375
F 67.160948 62.992129 3.140525
F 58.139148 57.915129 6.551015
F 58.340648 65.478329 6.735545
F 67.410648 57.702229 6.768345
F 67.262348 65.351029 6.666895
F 58.308948 58.101129 3.912015
F 58.047748 65.421129 3.997915
F 67.107448 57.659829 3.967465
F 67.032248 65.575329 4.067515
F 58.344648 62.946129 0.375931
F 67.300548 62.793529 22.207155
F 60.364848 61.761629 3.885105
F 69.303248 61.465329 4.139385
F 60.363248 59.407929 0.383497
F 60.403948 66.924629 0.251231
F 69.455548 58.943129 0.172184
F 69.266248 66.841829 0.292822
F 60.600648 59.159929 3.061755
F 60.237448 66.689229 2.890065
F 69.378648 58.867629 3.036845
F 69.386448 66.644629 3.031345
F 60.475848 61.666729 6.645145
F 69.566848 61.557129 6.890785
F 62.872948 62.646229 10.333955
F 67.099748 62.860629 14.683155
F 62.436248 57.663129 13.817655
F 62.659448 65.404629 13.691955
F 60.286948 59.036329 14.711355
F 58.227448 62.979029 14.884755
F 62.564748 57.676429 11.166355
F 62.835548 65.289529 11.001055
F 69.391548 61.552929 18.359355
F 69.431348 66.736529 17.503955
F 62.814348 62.857529 7.615395
F 60.308048 66.854629 17.515555
F 55.858148 61.749529 11.200655
F 65.116148 61.519829 11.100155
F 55.930348 59.270729 7.511335
F 56.017848 66.911029 7.621175
F 65.132448 58.966229 7.505615
F 65.121948 66.730729 7.399075
F 55.913248 59.199029 10.205455
F 56.084848 66.849329 10.323655
F 64.922548 58.882029 10.196655
F 65.063248 66.603029 10.035555
F 56.087048 61.499729 13.923355
F 64.782448 61.540429 13.829055
F 58.334848 62.979629 10.498755
F 67.342048 62.742829 10.060255
F 58.181348 57.688329 13.822155
F 58.226848 65.582429 13.955555
F 66.930848 57.860929 13.841555
F 67.395348 65.392629 13.712955
F 58.124548 57.772429 11.119555
F 58.332948 65.669629 11.178955
F 67.170748 57.813429 11.120755
F 67.285348 65.306529 10.964955
F 58.209848 62.791329 7.615715
F 67.212548 62.825329 7.436665
F 60.590048 61.569529 11.256555
F 69.446848 61.650329 11.068755
F 60.523148 59.033929 7.393725
F 60.532348 66.681329 7.488505
F 69.705548 58.825729 7.638825
F 69.352348 66.885429 7.519525
F 60.390448 59.012229 10.255155
F 60.561248 66.738129 10.195655
F 69.446948 59.025729 10.332355
F 69.413248 66.877429 10.164355
F 60.435048 61.594429 13.926255
F 69.276148 61.557929 13.682955
F 62.601948 63.153429 17.380255
F 60.560848 61.686929 18.374055
F 62.561148 58.075329 21.205055
F 62.639848 65.465929 21.157355
F 60.117248 59.148929 17.363455
F 69.658648 66.790029 14.690155
F 62.384848 58.016729 18.419255
F 62.649648 65.643229 18.334455
F 69.435148 61.585529 20.984755
F 60.580948 61.889029 21.060255
F 62.690048 63.011329 14.735555
F 69.302848 59.061329 17.364255
F 55.951748 61.583929 18.600655
F 64.854448 61.758229 18.443855
F 55.859148 58.901429 14.926355
F 56.022448 66.983329 14.837855
F 64.695048 59.029929 14.825555
F 64.878448 66.745329 14.568455
F 56.036148 59.155229 17.552955
F 55.878048 66.959829 17.599555
F 64.719048 59.206329 17.518155
F 64.879948 66.692729 17.296955
F 56.078648 61.733529 21.347255
F 65.148748 61.728929 21.197855
F 58.223548 62.944029 17.662255
F 67.159448 62.875529 17.537055
F 58.316248 57.871829 21.245055
F 58.277448 65.391129 21.278255
F 66.992848 57.797829 21.245855
F 67.131948 65.389929 21.161455
F 58.136748 57.708329 18.412355
F 58.118148 65.681029 18.385055
F 66.855048 57.821729 18.509255
F 67.003748 65.531129 18.416555
F 65.045748 69.492629 6.629825
F 60.500248 69.332529 11.256255
F 53.743148 62.909129 17.818955
F 56.133648 69.445829 11.321855
F 53.716048 65.655429 4.102055
F 53.818548 57.811029 11.016055
F 53.659448 63.072529 10.488355
F 69.425048 69.350429 21.241055
F 55.922048 69.519229 4.055215
F 65.130348 69.179429 11.141255
F 53.839648 57.719429 3.624155
F 71.814648 57.519529 6.617485
F 53.720348 57.876629 21.213755
F 53.821148 63.022729 0.461143
F 53.722048 65.632229 14.038855
F 53.878448 65.700329 6.838725
F 53.894748 62.973429 14.947655
F 71.567648 62.732729 14.745655
F 60.469848 69.465829 13.921955
F 69.246248 69.327529 18.559155
F 69.397848 69.389629 6.626765
F 71.604348 57.702229 20.951655
F 64.933448 69.426729 3.909635
F 64.847848 69.223929 18.441055
F 71.524748 65.455329 10.993855
F 69.594848 69.247829 3.931375
F 71.721448 57.769329 3.951215
F 71.757948 65.253729 13.815955
F 71.457948 62.748529 2.860285
F 69.435148 69.422729 11.190955
F 85.204348 0.888264 10.146755
F 80.646048 9.047899 2.962295
F 85.137648 8.637359 14.686855
F 85.114348 1.003779 14.740255
F 81.039948 3.713019 6.704465
F 80.607548 11.368229 6.749125
F 71.654048 1.133689 15.003555
F 76.140748 11.421829 18.210255
F 80.782548 3.658089 3.940975
F 80.662848 11.637929 3.998675
F 80.807948 1.088309 7.498835
F 76.029348 3.885979 18.586555
F 73.900448 12.642329 2.798005
F 80.599548 8.994629 0.107768
F 85.204648 0.825474 7.410805
F 85.057748 11.284429 18.255855
F 82.771048 7.550619 3.728435
F 78.326248 7.483159 21.158355
F 74.075348 7.593769 3.977545
F 78.455948 12.848229 3.032245
F 82.845948 5.178659 0.110463
F 80.620248 1.087329 3.044595
F 73.822448 5.122249 0.278317
F 82.618548 5.150529 17.417755
F 82.939048 5.021839 2.934475
F 78.395348 13.006929 14.841455
F 74.075248 5.055479 3.066825
F 76.045448 1.287769 17.789955
F 82.969648 7.642569 6.546825
F 87.420648 7.752599 21.303355
F 74.140248 7.464289 6.826935
F 82.997848 12.655329 10.419455
F 76.181748 1.299109 3.231935
F 85.178848 8.870149 3.063895
F 82.663148 4.826069 14.712255
F 76.166348 8.960839 2.968425
F 85.452048 3.364319 6.685115
F 85.038548 11.300029 6.485215
F 76.291948 3.810839 6.775115
F 76.399248 11.307229 6.589165
F 85.130348 3.517279 3.961645
F 85.269248 11.381229 3.797975
F 76.309748 3.857419 4.023155
F 76.081248 11.586229 3.844215
F 84.967448 1.013799 21.995755
F 85.172248 8.916079 0.361187
F 85.166848 1.138869 17.517155
F 76.270848 8.896059 0.177915
F 87.324248 7.505439 3.865455
F 80.588648 1.104539 22.087655
F 78.503148 7.751609 3.830165
F 78.171948 4.876149 17.458755
F 87.366948 4.919759 0.254565
F 87.323648 7.519219 18.623355
F 78.561548 4.960889 0.316677
F 87.267848 12.741029 0.177155
F 87.174848 4.977689 2.866035
F 78.461248 12.927629 7.332685
F 78.638348 5.104819 3.055835
F 85.058548 1.008839 2.903595
F 87.530648 7.590869 6.599995
F 73.824848 12.466829 21.994655
F 78.489248 7.416739 6.580945
F 73.916648 7.759319 18.401355
F 80.689748 1.039939 10.169055
F 80.828848 8.992099 10.162255
F 76.059148 1.375309 22.155755
F 83.034548 12.657029 2.920645
F 80.372248 3.527749 13.752755
F 80.560948 11.356429 13.847455
F 82.882248 12.549729 14.716455
F 84.981148 3.788689 18.295255
F 80.687248 3.649939 11.003255
F 80.536948 11.575829 11.125155
F 85.234148 8.652969 17.387155
F 76.174248 11.450329 21.074055
F 87.199748 12.764329 17.624555
F 80.668448 8.704569 7.517645
F 78.298048 12.880529 17.438655
F 76.058548 3.972339 21.376555
F 82.746948 7.467259 11.011655
F 87.151848 5.036919 17.536055
F 74.015348 7.690979 10.883155
F 87.176148 12.727729 7.486855
F 83.296948 4.989789 7.499805
F 82.681348 12.792429 17.540255
F 73.966148 4.955099 7.842765
F 74.148948 12.688029 7.303045
F 83.014548 4.944019 10.221255
F 78.370348 12.806229 10.161455
F 73.965948 5.060979 10.465655
F 83.015448 12.697729 0.212938
F 82.809048 7.348499 13.743455
F 78.348948 4.971729 14.738055
F 73.951448 7.800229 13.641555
F 82.737648 12.844729 7.597615
F 78.318548 12.796029 22.120955
F 85.104348 8.494269 10.178455
F 76.108048 1.209499 10.361755
F 76.305248 8.952879 10.092255
F 84.897248 3.551899 13.928455
F 85.183148 11.317629 14.042755
F 76.049648 3.708049 13.948055
F 76.160448 11.582429 13.813455
F 85.133648 3.515159 11.071955
F 85.097048 11.197829 11.320155
F 76.284948 3.948869 11.247655
F 76.220948 11.528529 10.931955
F 87.219848 12.660829 14.928355
F 85.197448 8.623029 7.365565
F 76.011048 1.115199 7.529665
F 76.393148 8.817849 7.407345
F 87.314148 7.347519 11.311855
F 73.828248 5.431579 14.841355
F 78.433148 7.805899 11.324955
F 87.281948 4.755379 14.876355
F 87.549448 4.938239 7.451185
F 73.761248 12.773629 14.794055
F 78.731648 4.918129 7.548285
F 87.162948 12.619329 10.263055
F 87.367148 4.890199 10.004955
F 73.845848 12.733629 10.034055
F 78.446848 5.350329 10.334155
F 73.956848 5.257599 17.674955
F 87.488548 7.240159 14.015355
F 73.796548 12.728229 17.492955
F 78.425848 7.594879 13.919855
F 78.261748 7.549539 18.361155
F 80.505648 1.117679 17.474655
F 80.602548 8.814509 17.609955
F 76.237448 1.281259 15.024855
F 73.864248 7.654259 21.058955
F 80.806748 3.703009 21.010655
F 80.562448 11.675829 21.160655
F 85.030148 11.355729 21.178255
F 85.028048 3.705479 21.115455
F 80.479648 3.837619 18.274055
F 80.436148 11.466229 18.325855
F 76.106248 9.038779 17.316555
F 82.864048 7.823139 21.122855
F 80.479548 0.920733 14.749455
F 80.682948 8.761179 14.874455
F 75.995548 9.136099 14.692755
F 87.509948 12.689729 2.848665
F 82.954748 7.566719 18.466255
F 71.700348 3.706409 13.872355
F 71.628548 1.125819 7.593345
F 71.582348 11.401629 20.977255
F 71.835548 8.954249 0.268759
F 71.733348 11.362629 13.793055
F 71.677248 3.819179 3.883585
F 71.655348 8.861189 17.569755
F 71.801948 11.456429 11.047255
F 71.684448 11.466129 18.243155
F 71.588348 3.798499 18.471555
F 89.608848 3.745409 13.874655
F 71.606448 1.181529 10.300255
F 89.839148 1.200729 14.825155
F 71.604848 3.786009 11.135155
F 71.668748 8.697589 14.699455
F 89.548348 1.082099 7.418695
F 71.525948 1.142479 0.371384
F 71.572948 3.738629 21.281855
F 71.485748 1.244929 17.659455
F 89.416648 3.522649 3.677805
F 89.421448 3.739069 18.450855
F 89.659548 1.171179 17.534655
F 89.609948 0.980368 2.749285
F 89.480348 0.842682 21.941755
F 89.501348 3.420179 21.148655
F 89.462848 8.929129 17.719455
F 80.633148 24.181829 3.109785
F 80.727448 16.432929 2.774795
F 78.522948 23.055229 21.129755
F 78.389348 15.399729 21.054955
F 84.925748 26.768729 4.114365
F 80.575248 19.308129 6.496175
F 80.827548 26.965029 18.492755
F 87.433548 23.272929 21.210955
F 76.242348 26.849929 13.794455
F 80.707048 19.010329 3.890405
F 87.433548 15.338829 21.339655
F 78.341348 20.370629 17.522955
F 80.766948 24.339029 0.403490
F 80.834048 16.636529 0.127253
F 80.707248 26.986029 13.895755
F 87.215248 20.644629 17.412555
F 83.005548 15.258929 3.712835
F 82.840248 22.869529 3.973935
F 74.053248 15.197629 3.811395
F 74.046948 23.004129 3.872705
F 82.934848 20.642429 0.158406
F 73.929948 20.564129 0.196465
F 82.869848 20.291629 2.894135
F 74.093248 20.368829 2.882145
F 82.789548 15.351629 6.498695
F 82.870148 23.148829 6.788875
F 73.997148 15.297429 6.539015
F 73.921148 22.988229 6.568395
F 84.822548 24.259429 3.110705
F 85.236648 16.494129 2.839275
F 76.203148 24.319029 2.858455
F 76.237648 16.620829 3.044925
F 80.526148 27.034429 11.224355
F 85.011948 19.301229 6.527935
F 84.816848 26.973229 6.819545
F 76.136348 19.253729 6.430035
F 76.137948 26.945029 11.058355
F 85.086848 19.147729 3.800935
F 85.148548 26.962829 18.460055
F 76.257248 19.231529 3.814235
F 85.204448 24.511629 0.413425
F 85.125448 16.734829 0.213147
F 76.283248 24.486029 0.147360
F 76.136248 16.525329 0.294545
F 87.373148 15.263529 3.937395
F 87.222348 23.235029 3.927595
F 78.455848 15.473129 3.869985
F 78.416848 22.947329 3.924055
F 87.348048 20.657229 0.254233
F 78.477348 20.546329 0.229113
F 87.190148 20.678129 2.946805
F 78.562548 20.389129 2.921875
F 87.143048 15.370829 6.691115
F 87.307248 23.131329 6.769345
F 78.419548 15.461729 6.446545
F 78.433648 23.102829 6.639305
F 80.601248 24.246529 10.374155
F 80.669448 16.492929 10.142155
F 76.283548 27.061629 3.949745
F 78.419648 20.135529 14.742955
F 85.112248 26.827329 13.872955
F 80.634048 18.994929 13.764655
F 87.298748 20.470629 14.724055
F 76.097148 27.014229 18.404555
F 76.112348 19.219729 21.128155
F 80.731448 19.001729 11.052055
F 80.573048 26.884829 21.234255
F 76.182548 26.963229 6.554195
F 80.469648 24.284329 7.647145
F 80.483848 16.853429 7.516265
F 76.179048 24.239129 14.804455
F 78.512548 22.932129 18.422155
F 82.965848 15.279929 11.027655
F 82.863248 22.741929 11.169855
F 73.930448 15.293029 11.105155
F 73.989648 23.080229 11.136255
F 82.755048 20.609329 7.521125
F 73.906748 20.421429 7.316085
F 82.997648 20.178029 10.243255
F 73.788248 20.417229 10.111655
F 82.809748 15.010429 13.862655
F 82.815048 23.021929 13.919355
F 73.773348 15.449529 13.778755
F 73.928148 23.071329 13.811755
F 85.127348 24.278329 10.329055
F 85.100648 16.727929 10.097555
F 76.255248 24.531929 10.060655
F 76.306648 16.543229 10.175455
F 85.020348 26.769629 11.243055
F 84.963948 19.137229 14.246155
F 85.230348 19.356129 21.191255
F 76.128648 19.092129 13.764255
F 85.093548 19.336529 18.462555
F 85.311348 19.092429 11.433555
F 76.142448 16.635929 17.420355
F 76.098848 19.086829 11.170855
F 85.031748 24.395229 7.604755
F 85.026948 16.730129 7.374375
F 76.247948 24.316429 7.401935
F 76.030548 16.871529 7.479535
F 87.182648 15.244629 11.174055
F 87.351248 23.042629 11.254855
F 78.480348 15.321529 11.111655
F 78.232348 22.839629 11.065655
F 87.348648 20.481329 7.620805
F 78.347148 20.498229 7.411685
F 87.390248 20.572029 10.379655
F 78.443548 20.342229 10.091855
F 87.242548 15.126829 13.825755
F 87.309248 23.132729 13.999355
F 78.399348 15.455329 13.856855
F 78.544948 22.761629 13.839855
F 80.677748 24.254629 17.639355
F 80.681248 16.469829 17.516755
F 78.327948 15.411829 18.454255
F 84.968048 16.466829 14.898055
F 76.310748 24.306029 17.447655
F 80.785048 19.292229 21.105355
F 84.988548 24.062129 15.025655
F 87.451548 23.076329 18.424355
F 85.189748 16.689629 17.669355
F 80.539748 19.032129 18.375255
F 80.518248 26.767829 4.110045
F 76.107248 16.518929 14.738655
F 80.569448 24.216429 14.919355
F 80.639148 16.584829 14.729755
F 87.291048 15.394929 18.566455
F 76.203448 19.112729 18.494155
F 83.011948 15.340829 18.402855
F 83.007648 23.218929 18.461055
F 73.975948 15.195129 18.421655
F 73.979748 23.219029 18.336955
F 82.658648 20.474029 14.927955
F 73.818948 20.411829 14.824255
F 82.823348 20.615729 17.606655
F 73.916348 20.661529 17.510055
F 83.071248 15.352429 21.036155
F 83.060448 23.275529 21.136355
F 74.024948 15.086629 21.139955
F 74.183348 23.073829 21.032055
F 85.142048 24.327229 17.629555
F 76.269248 26.940829 21.151755
F 85.127748 27.104429 21.222155
F 80.510648 26.777929 6.854435
F 71.683948 19.123429 6.621175
F 71.543448 16.548729 14.884455
F 71.743548 24.270029 10.297955
F 71.829048 16.604429 0.120022
F 71.566548 27.003529 3.966075
F 71.720948 19.174229 13.800555
F 71.770448 24.394829 3.160755
F 71.652948 24.034729 17.386755
F 71.744848 16.553729 2.931925
F 89.509948 19.025329 13.878655
F 71.594948 26.786229 6.778965
F 89.688448 26.981229 18.580355
F 89.425948 19.304729 3.773245
F 89.460748 19.073029 6.639165
F 71.786148 26.863529 11.262255
F 71.827748 19.078929 3.785995
F 71.756348 24.189029 7.495495
F 71.754648 19.132329 18.441355
F 89.780348 24.290129 0.521140
F 89.676248 26.867229 21.284255
F 89.634348 26.685329 13.830355
F 89.491548 26.919329 6.646065
F 89.534148 19.188429 21.150255
F 89.649848 24.188829 7.394355
F 71.655948 24.310129 14.751555
F 71.723148 26.900029 13.947655
F 71.790448 16.447829 7.505515
F 71.764348 19.188129 21.060155
F 80.596348 31.968729 3.077825
F 80.648048 39.678929 2.996695
F 78.287648 38.479529 21.032955
F 78.460248 30.849029 21.028455
F 80.744548 34.579229 6.648135
F 87.461248 28.151229 17.503355
F 80.563548 34.654129 3.869005
F 87.332948 38.384129 21.262655
F 80.578148 32.156429 0.393226
F 80.521948 39.738829 0.260890
F 87.298448 30.878729 21.318355
F 82.806848 28.336029 10.495355
F 82.843248 30.646529 3.842725
F 83.023748 38.593629 3.763775
F 74.105448 30.823829 3.742515
F 73.810048 38.419529 3.970445
F 73.939848 28.291929 10.338055
F 82.717848 35.943929 -0.018872
F 87.276348 27.964429 3.110795
F 73.867948 35.839929 0.229199
F 82.598848 28.102329 2.984145
F 82.818948 35.956429 2.884205
F 73.793848 28.088129 7.578115
F 73.885848 35.885829 3.070675
F 82.853748 30.817829 6.603805
F 83.108348 38.346729 6.467775
F 74.013448 30.687629 6.627345
F 73.785348 38.227729 6.822535
F 85.065148 32.102329 2.888825
F 85.263448 39.877829 2.970215
F 76.299248 32.110229 2.750535
F 76.062948 39.756129 3.110665
F 85.057548 34.483329 6.488355
F 76.132048 34.623629 6.634355
F 85.113748 34.617229 3.800385
F 76.200548 34.676929 3.890505
F 85.029148 32.140429 0.168726
F 85.177648 39.964029 0.267499
F 76.199548 32.113129 -0.012032
F 76.057248 39.643729 0.129760
F 87.274948 30.618529 3.856195
F 87.206448 38.393229 3.770615
F 78.386148 30.575629 3.962145
F 78.397548 38.347229 3.904645
F 78.397848 28.153929 2.791855
F 87.268548 35.932729 0.348617
F 87.362348 28.057729 14.840355
F 78.315948 35.900029 0.074780
F 85.159548 34.639229 18.281255
F 87.344648 35.837029 2.928125
F 76.037348 34.679329 21.126555
F 78.382348 35.903529 2.797915
F 87.432448 30.620329 6.613465
F 87.473048 38.397429 6.521245
F 78.455048 30.838329 6.658015
F 78.395948 38.374529 6.652145
F 80.882548 32.122329 10.388255
F 80.740548 39.758229 10.267555
F 78.441048 35.904629 17.530855
F 85.009448 39.825729 17.596255
F 80.644548 34.766829 13.867955
F 87.436848 35.808629 14.612355
F 80.667248 34.688529 11.289555
F 85.003548 34.637029 21.077755
F 80.736048 32.068729 7.662365
F 80.817348 39.636429 7.517095
F 83.066848 28.261129 17.542755
F 87.474148 35.913429 17.338955
F 82.928448 30.858229 11.283955
F 82.986148 38.649729 11.305255
F 73.973648 30.870829 11.315255
F 73.932348 38.416729 11.089655
F 85.384648 32.220929 17.357355
F 83.018548 35.754229 7.423155
F 87.153648 28.071329 7.507505
F 73.924448 35.726129 7.689865
F 85.293448 32.234529 14.654955
F 82.804348 36.089729 10.125455
F 71.640048 32.044829 17.474655
F 73.880548 35.756929 10.307555
F 83.073848 30.767429 14.043355
F 82.732048 38.694129 13.986555
F 74.062948 30.604329 14.066355
F 73.921148 38.515329 13.723755
F 85.116948 32.000529 10.255555
F 85.329248 39.962029 10.302655
F 76.112648 32.062729 10.225955
F 76.251948 39.750129 10.180555
F 85.285348 34.702029 13.604855
F 76.406848 34.659929 13.795155
F 84.968948 34.666529 10.895155
F 76.224448 34.675729 11.075955
F 85.231048 32.063529 7.601625
F 85.318148 39.772729 7.476005
F 76.316348 32.024729 7.445225
F 76.085948 39.583629 7.250395
F 87.298048 30.676029 10.964155
F 87.449448 38.431329 11.211555
F 78.393348 30.893929 11.126055
F 78.347748 38.611029 11.139555
F 76.198448 34.656129 18.364355
F 87.339348 35.872429 7.342295
F 78.401648 28.329929 0.091625
F 78.464748 35.877429 7.518395
F 75.970748 39.727129 17.611455
F 87.339648 35.990229 10.123155
F 75.926248 39.933929 14.795455
F 78.442648 36.015129 10.205855
F 87.376048 30.687829 13.795755
F 87.388848 38.290529 13.887455
F 78.334848 30.849729 13.803755
F 78.134748 38.585429 13.958355
F 80.917848 31.948329 17.680155
F 80.514948 39.820529 17.400055
F 87.186648 38.515329 18.572355
F 73.902548 28.062029 2.960345
F 80.540048 34.632029 20.917755
F 73.691548 38.444429 21.159555
F 80.546848 34.508229 18.235455
F 78.380248 38.535829 18.410455
F 80.693948 32.016629 14.844455
F 80.301448 40.089929 14.723755
F 78.407548 30.831329 18.274255
F 78.491148 35.966229 14.908055
F 83.166648 30.917629 18.291955
F 82.640348 38.539629 18.403955
F 73.831648 30.686329 18.260755
F 73.780248 38.317129 18.441255
F 76.150348 32.144029 14.793855
F 82.996648 35.881229 14.668655
F 87.346648 30.686829 18.492655
F 74.098348 35.928229 14.559255
F 85.204248 39.667229 14.874455
F 82.797248 35.886929 17.330255
F 76.159348 32.085029 17.534255
F 74.043148 35.881229 17.368655
F 82.870748 30.814329 21.027155
F 82.782148 38.569429 21.143655
F 74.009948 30.643729 20.938655
F 78.501648 28.170729 17.636255
F 78.354548 28.229029 14.784855
F 71.541248 39.642829 7.437125
F 87.341048 28.107929 10.269655
F 82.891148 28.214329 14.813355
F 87.367648 28.311629 0.495898
F 82.634048 28.390829 7.746995
F 71.702948 31.928329 7.410125
F 82.917548 28.207229 0.130448
F 78.254948 28.136329 7.674695
F 71.729348 34.424729 21.122555
F 73.924248 28.049429 0.295500
F 73.921348 28.074529 14.738655
F 78.474148 28.357329 10.309255
F 73.806948 28.130029 17.459155
F 71.549348 39.777029 14.627855
F 71.476948 39.858229 0.208320
F 89.578948 39.876129 0.471118
F 89.481848 39.801629 3.228215
F 89.513448 32.158129 0.228602
F 89.363748 39.738629 17.426955
F 89.659248 34.641029 18.448955
F 80.680448 47.453229 3.061055
F 84.952748 42.420129 18.431355
F 78.408048 46.329029 21.161355
F 78.387748 53.829229 21.132155
F 80.580148 49.788429 6.525495
F 76.260948 54.944929 15.025455
F 82.670748 51.483129 17.561455
F 87.367948 46.328529 21.360555
F 80.710048 50.045229 3.886615
F 80.603648 42.374829 11.043855
F 85.007148 42.439529 21.117555
F 80.309948 42.390429 18.467355
F 80.640148 47.639129 0.361708
F 80.316748 42.715729 13.840855
F 80.566048 42.264729 3.813565
F 76.002748 47.531129 14.958655
F 82.668448 53.950329 3.789345
F 83.045748 46.100729 3.875415
F 73.805648 53.616129 4.014455
F 73.679848 46.084029 3.880315
F 82.817148 51.483929 0.249067
F 82.929948 43.807429 0.205473
F 73.783348 51.483029 22.311455
F 73.765548 43.698529 0.070777
F 82.923848 51.290629 2.872205
F 83.072748 43.440829 2.924985
F 73.963148 51.121329 3.058335
F 73.680448 43.612229 2.849105
F 82.796448 53.942829 6.553055
F 82.816548 45.998429 6.611505
F 74.011048 53.818029 6.624935
F 73.753048 46.135029 6.636465
F 85.273548 47.557329 2.896285
F 85.043448 50.208029 18.306155
F 76.144448 47.097329 3.068455
F 76.090848 42.372429 3.796485
F 85.071048 49.981129 6.759615
F 83.047548 54.038629 20.971555
F 76.135148 49.836029 6.615655
F 85.169148 42.476429 4.026535
F 85.170148 50.154229 4.002705
F 80.670348 42.231529 6.568585
F 76.233748 49.736529 3.982935
F 80.611448 42.348829 21.215955
F 85.138448 47.549429 0.267707
F 75.992648 50.153929 21.180455
F 76.191448 47.564529 0.200957
F 87.386648 53.814529 6.602865
F 87.356548 53.822729 3.848295
F 87.491948 46.232729 3.873765
F 78.384448 53.943429 3.940105
F 78.528448 46.242029 4.116705
F 87.307648 51.216429 0.383239
F 87.207548 43.801329 0.367201
F 78.291148 51.167529 0.264819
F 78.355848 43.681829 0.243133
F 87.444948 51.278329 3.031265
F 87.255448 43.747029 2.996025
F 78.463248 51.236029 3.067365
F 78.372248 43.653129 3.011325
F 75.924348 42.550329 13.861755
F 87.372648 46.373329 6.548985
F 78.449948 53.911729 6.627525
F 78.292248 45.841529 6.632925
F 80.545248 47.409329 10.423855
F 76.047948 42.509729 18.302855
F 78.238948 50.918429 14.868255
F 85.171448 47.638529 17.771155
F 80.558248 50.115829 13.853255
F 85.129848 42.263329 13.843555
F 87.222948 43.577829 14.685755
F 87.272148 51.322429 14.825355
F 80.735248 50.133429 11.181755
F 82.668248 43.531729 17.522755
F 87.461048 53.788529 21.289055
F 78.215748 43.795329 17.509655
F 80.560648 47.204429 7.661475
F 73.577348 43.511329 17.529155
F 78.186448 51.113529 17.743955
F 78.352648 46.273629 18.499355
F 82.874248 54.067529 11.023455
F 82.724848 46.066229 11.003455
F 74.043348 53.798129 11.286555
F 73.656048 46.143929 11.263755
F 82.793548 51.257029 7.373085
F 82.775648 43.502129 7.531735
F 73.983948 51.144429 7.461645
F 73.865648 43.558429 7.340885
F 82.857948 51.415529 10.144955
F 82.797348 43.451229 10.225955
F 74.071348 51.298729 10.262455
F 73.847048 43.559329 10.112855
F 82.857548 54.154229 13.748255
F 82.740448 46.196629 13.674955
F 73.999248 53.867929 13.947255
F 73.849648 46.122129 14.168055
F 85.032248 47.270529 10.349455
F 73.880748 46.464329 21.078655
F 75.960348 47.394629 10.270855
F 85.006348 42.411329 6.758725
F 84.969548 49.991629 14.063455
F 82.876148 46.448529 21.244455
F 75.878148 50.037329 13.796755
F 85.215548 42.581329 11.192055
F 84.869548 49.798729 11.275855
F 76.266748 55.075829 10.294355
F 76.296548 49.981229 11.055555
F 75.974048 42.332329 21.029255
F 85.052948 47.285729 7.585325
F 78.296148 53.720929 18.509855
F 76.075948 47.244829 7.524945
F 75.947548 47.325529 17.653255
F 87.223548 53.607129 11.167955
F 87.269548 46.020529 11.268955
F 78.472748 53.722929 11.118955
F 78.212148 46.226229 11.198455
F 87.367348 51.268429 7.556865
F 87.320048 43.699329 7.469385
F 78.366148 51.387529 7.515025
F 78.263648 43.362329 7.614725
F 87.144448 50.885529 10.408555
F 87.461048 43.664929 10.235855
F 78.536948 51.329929 10.140955
F 78.277648 43.541529 10.351555
F 87.293748 53.876829 13.877755
F 87.269948 46.251229 13.978955
F 78.261948 53.616329 13.946655
F 78.181348 46.415129 13.794155
F 80.537348 47.585329 17.406355
F 73.912348 51.394329 17.619455
F 87.492348 46.264729 18.615655
F 87.215848 43.700329 17.395455
F 80.744248 50.145129 21.105655
F 73.759748 53.947729 21.209255
F 85.019448 47.369629 14.963755
F 87.413248 54.110429 18.527155
F 80.505948 50.151329 18.412655
F 76.025048 42.224229 11.174155
F 87.323648 51.487729 17.558655
F 76.037148 42.253429 6.614235
F 80.573248 47.564929 14.715655
F 75.974548 49.922529 18.536455
F 78.358848 43.963129 14.884155
F 85.090448 50.205029 21.016755
F 82.694548 54.069829 18.272555
F 82.822048 46.056429 18.487355
F 73.738448 53.887229 18.599755
F 73.545348 46.053329 18.483555
F 82.874848 51.536429 14.729655
F 82.774248 43.766729 14.682855
F 73.709848 51.329629 14.857355
F 73.700348 43.576029 14.940655
F 71.587448 47.505429 7.612925
F 71.544648 47.664529 17.549955
F 71.709948 50.182529 11.141255
F 76.043948 55.111829 17.749755
F 71.617448 50.117729 6.888545
F 80.529648 55.271529 7.614155
F 76.263248 55.208229 7.441615
F 80.500348 55.274529 10.439555
F 85.191048 54.965929 7.376965
F 75.960448 55.007429 22.198955
F 89.305748 42.396829 21.185855
F 80.605548 55.187329 2.903585
F 80.370948 55.198929 17.454555
F 75.981848 55.085329 3.076815
F 85.186748 55.148529 3.074445
F 85.050948 55.263829 14.882255
F 80.565448 55.023729 14.749755
F 71.564648 42.279729 6.501575
F 85.243548 55.262429 0.265322
F 85.124748 55.346229 17.592555
F 80.641348 55.129029 0.143983
F 85.211648 55.127029 10.187155
F 89.490048 47.584629 0.317976
F 71.592348 50.147429 4.131365
F 71.477348 50.304529 21.267055
F 71.419648 47.693529 3.225335
F 71.759548 55.265629 14.730255
F 71.660748 47.602429 15.029755
F 71.508348 42.355529 3.767185
F 71.482148 55.244329 0.305830
F 71.710448 47.512829 10.343055
F 89.396648 54.986629 10.398255
F 89.472848 50.089329 18.390655
F 89.524048 50.159029 6.630215
F 89.563648 47.401529 14.842055
F 89.603448 55.040429 7.585755
F 89.810948 47.535129 2.926965
F 89.531548 55.074629 2.910575
F 89.712448 50.127229 3.729075
F 89.594248 55.204729 14.936155
F 89.570148 49.997829 11.258155
F 89.575648 47.477329 17.528355
F 71.703248 55.045629 2.981325
F 80.470248 62.694529 3.153285
F 73.960748 69.549429 14.007255
F 80.713648 57.844729 6.606135
F 80.557748 65.492829 6.678875
F 78.143748 69.382129 18.531655
F 75.927048 65.424329 18.299955
F 80.728148 57.721029 3.757795
F 80.619248 65.337429 3.980625
F 76.175048 57.710929 18.577755
F 75.962248 62.860629 14.762555
F 80.579048 62.718929 0.544481
F 85.181848 62.809929 15.043655
F 82.864448 61.617729 4.063245
F 73.670848 61.406029 3.789275
F 82.781648 58.922429 0.141476
F 82.837348 66.624929 22.285655
F 73.785948 58.914729 0.144123
F 73.776148 66.765829 0.244159
F 82.787448 59.068929 2.827235
F 82.904048 66.538829 3.113175
F 74.007448 58.862529 2.909845
F 74.085848 66.781229 2.942415
F 82.775448 61.525629 6.854075
F 73.665248 61.388329 6.567175
F 85.239448 62.644629 3.009535
F 76.114248 62.674729 2.970145
F 85.124648 57.570629 6.306805
F 85.141748 65.336329 6.686555
F 76.330648 57.914229 6.581915
F 76.103348 65.226429 6.619325
F 84.908648 57.742629 3.661385
F 85.208348 65.320329 3.980515
F 76.345248 57.722229 3.823655
F 76.162348 65.226429 3.865605
F 85.042848 62.724629 22.161255
F 75.884048 62.905429 22.076655
F 87.356448 61.311729 3.881485
F 78.212248 61.392629 3.968085
F 87.393648 59.058029 0.160471
F 87.370148 66.482829 22.169255
F 78.361748 59.133729 0.027027
F 78.269948 66.620529 0.356431
F 87.270348 58.780529 2.973355
F 87.495648 66.439429 3.074615
F 78.578748 59.004229 2.847745
F 78.363048 66.673829 3.096665
F 87.337448 61.511729 6.532955
F 78.307248 61.589229 6.871715
F 80.663748 62.681229 10.478255
F 87.357348 61.801429 18.495155
F 80.678048 57.720429 14.088355
F 80.593748 65.454229 14.083555
F 78.381148 61.797029 18.649255
F 87.295348 66.655529 14.710555
F 80.688648 57.871929 11.421355
F 80.359648 65.285729 11.176355
F 78.401448 58.887929 14.974255
F 87.417748 59.215629 14.901855
F 80.541048 62.898929 7.761815
F 87.130448 66.638629 17.267555
F 82.877948 61.392729 11.243555
F 73.857148 61.400429 11.305155
F 83.080848 58.896229 7.661025
F 82.915948 66.615429 7.638905
F 73.978548 58.950929 7.515355
F 73.786848 66.517429 7.600315
F 83.057448 58.795529 10.327255
F 82.677848 66.631529 10.373755
F 73.967948 58.888029 10.239355
F 73.598148 66.935529 10.279955
F 82.875348 61.446929 13.930555
F 73.739448 61.410729 13.919955
F 85.107448 62.677929 10.383555
F 76.056148 62.742529 10.389755
F 85.190548 57.759729 14.100055
F 85.002748 65.299629 13.812355
F 76.133748 57.505829 13.982755
F 76.255348 65.412629 13.939755
F 85.264948 57.650529 11.292755
F 85.079648 65.280429 11.059255
F 76.149948 57.564429 11.295055
F 75.847048 65.440829 11.186655
F 85.026848 62.764929 7.536745
F 75.872948 62.723829 7.579145
F 87.338448 61.455129 11.209055
F 78.189648 61.568929 11.345455
F 87.275448 58.920829 7.394885
F 87.374148 66.688829 7.367005
F 78.494848 58.991829 7.570945
F 78.367948 66.808729 7.535575
F 87.433648 58.815029 10.252155
F 87.468148 66.598829 10.156555
F 78.320348 59.082029 10.371455
F 78.220448 66.770429 10.283755
F 87.327648 61.697729 14.052955
F 78.346348 61.546529 14.042555
F 80.629048 62.943129 17.758355
F 78.330248 66.733129 14.775855
F 80.423148 57.667929 21.143355
F 80.614648 65.439929 21.299355
F 87.377048 59.231629 17.539855
F 78.270148 59.199129 17.711755
F 80.444348 57.696729 18.422955
F 80.573648 65.632829 18.547255
F 78.258148 61.903229 21.306255
F 87.282248 61.589129 21.070155
F 80.563048 62.806429 14.966855
F 78.202248 66.737529 17.625955
F 82.909548 61.546029 18.596955
F 73.869148 61.439429 18.305455
F 82.909848 58.953429 15.022455
F 82.916148 66.791629 14.970455
F 73.896048 58.761429 14.775955
F 73.905848 66.719029 14.622555
F 82.770648 58.966129 17.704355
F 82.920948 66.789029 17.793155
F 73.912048 58.804429 17.494455
F 73.818748 66.812029 17.421455
F 82.777548 61.536729 21.283855
F 73.741948 61.477429 21.066955
F 85.037248 62.986229 17.614855
F 76.136548 62.671529 17.574655
F 85.128848 57.782429 21.033255
F 85.030148 65.314429 21.372855
F 76.096148 57.570529 21.304555
F 75.959348 65.486529 21.100255
F 85.082648 57.899529 18.468855
F 85.135048 65.504129 18.658955
F 78.383448 69.222529 3.958865
F 82.748848 69.187029 3.980785
F 87.395048 69.383329 18.296155
F 71.689048 65.384229 3.816585
F 71.574348 62.695429 0.174538
F 73.740348 69.150629 6.681675
F 87.458348 69.110329 3.583255
F 87.178148 69.158029 21.166655
F 87.378048 69.274929 6.361225
F 89.457448 65.589329 18.442755
F 89.734648 65.224729 13.844455
F 89.654048 62.931429 17.676555
F 71.568048 57.742729 13.806555
F 78.331148 69.408529 6.662745
F 73.820648 69.389429 11.180355
F 89.640748 65.068529 3.830985
F 73.909748 69.319529 21.324455
F 73.737348 69.407529 18.425555
F 78.393048 69.324429 11.028055
F 71.461048 57.799729 18.311455
F 82.924448 69.170529 6.615515
F 78.167848 69.219529 13.727855
F 71.644748 57.507329 11.130855
F 71.651948 62.885929 17.472555
F 89.704248 65.366829 11.108255
F 89.567748 57.603329 3.834365
F 89.748448 57.888829 21.115655
F 89.610048 65.393529 21.074255
F 71.510148 65.437029 18.482355
F 71.740448 65.305429 21.233055
F 71.795648 62.829629 10.332555
F 71.435848 65.447529 6.500725
F 71.655048 62.944429 7.641265
F 74.004848 69.272029 3.940915
F 87.548248 69.391029 14.005055
F 78.176848 69.297029 21.203855
F 87.410348 69.207129 11.233055
F 82.828948 69.429629 18.502655
F 82.931348 69.405729 11.321355
F 82.811248 69.312829 13.987755
F 82.698248 69.168729 21.217255
F 98.506148 1.148399 2.950265
F 98.510548 8.865619 2.950755
F 98.503848 3.729719 6.587105
F 98.508248 11.446929 6.587585
F 98.505548 3.727229 3.855095
F 98.509948 11.444429 3.855585
F 98.501148 1.152319 0.218521
F 98.505448 8.869539 0.219004
F 91.686448 7.491889 3.672005
F 91.830348 12.880029 3.065105
F 100.762848 7.589829 3.845175
F 96.265848 12.729229 14.769255
F 91.776548 5.058089 0.048930
F 91.835348 12.641929 0.220619
F 100.748848 5.007329 0.212479
F 100.753848 12.724529 0.212963
F 91.751848 4.793559 2.794345
F 91.794148 12.660529 7.456175
F 100.749848 5.005289 2.946595
F 100.753848 12.722529 2.947075
F 91.781548 7.492349 6.451605
F 96.261548 5.011969 14.768755
F 100.744848 7.587299 6.580235
F 94.033548 8.872229 14.768755
F 94.035448 1.154749 2.945015
F 94.037248 8.870939 2.945835
F 103.001848 1.150829 2.898095
F 103.005848 8.868049 2.898585
F 94.032348 3.729719 6.583955
F 94.040648 11.444029 6.582685
F 102.991848 3.721689 6.528875
F 102.995848 11.438929 6.529365
F 94.035148 3.727889 3.853875
F 94.040148 11.445829 3.855055
F 103.030848 3.741049 3.788315
F 103.035848 11.458229 3.788805
F 94.035148 1.155629 0.216943
F 94.040548 8.873049 0.216819
F 103.011848 1.139309 0.158800
F 103.016848 8.856529 0.159287
F 96.270448 7.586449 3.854905
F 102.984848 11.452729 18.351355
F 105.340848 7.610649 3.586825
F 96.260848 7.584699 18.407555
F 96.267448 5.012719 0.217689
F 96.271948 12.729929 0.218154
F 105.299848 4.992429 21.790355
F 105.303848 12.709629 21.790855
F 96.268748 5.011239 2.947505
F 96.273348 12.728429 2.948045
F 105.243848 5.012399 2.715275
F 105.247848 12.729629 2.715755
F 96.268048 7.586939 6.584995
F 94.030948 1.155369 14.768855
F 105.226848 7.575539 6.341295
F 107.397848 8.844639 16.878355
F 98.498148 1.148859 10.223955
F 98.502548 8.866079 10.224455
F 98.495248 3.728149 13.861855
F 98.499648 11.445329 13.862355
F 98.497448 3.725829 11.130555
F 98.501848 11.443029 11.130955
F 98.500648 1.151469 7.492085
F 98.505048 8.868699 7.492575
F 91.812348 7.646969 11.121155
F 96.262348 7.585989 21.137255
F 100.748848 7.587149 11.120355
F 102.992848 8.853999 14.706655
F 91.680148 5.016559 7.458885
F 91.634148 12.854629 17.699155
F 100.754848 5.004489 7.481285
F 100.759848 12.721729 7.481765
F 91.840348 5.064399 10.124055
F 102.980848 3.735559 18.350855
F 100.734848 5.006819 10.216155
F 100.739848 12.724029 10.216655
F 91.864048 7.464059 13.872155
F 102.988848 1.136779 14.706155
F 100.728848 7.584389 13.854355
F 105.162848 12.739229 17.255955
F 94.030748 1.153859 10.220955
F 94.037448 8.873179 10.220455
F 102.974848 1.153759 10.162955
F 102.978848 8.870979 10.163455
F 94.032648 3.726539 13.858355
F 94.032648 11.446529 13.860755
F 102.961848 3.716369 13.801755
F 102.965848 11.433629 13.802255
F 94.031348 3.728079 11.129555
F 94.038248 11.443329 11.131455
F 103.004848 3.736949 11.062455
F 103.008848 11.454129 11.062955
F 94.031848 1.155099 7.491265
F 94.034248 8.870409 7.490765
F 103.018848 1.134249 7.422615
F 103.022848 8.851469 7.423105
F 96.265648 7.585569 11.130755
F 96.263148 12.728429 17.498755
F 105.298848 7.604619 10.856455
F 105.206848 7.582779 20.907055
F 96.266548 5.011959 7.492555
F 96.271048 12.729129 7.493035
F 105.321848 4.980889 7.217965
F 105.325848 12.698129 7.218455
F 96.264048 5.011109 10.222555
F 96.268348 12.728429 10.222955
F 105.198848 5.015449 9.972445
F 105.203848 12.732629 9.972925
F 96.262948 7.586079 13.860555
F 105.157848 5.021969 17.255555
F 105.174848 7.569179 13.609755
F 107.393848 1.127459 16.877855
F 98.491048 1.149069 17.500655
F 98.495448 8.866289 17.501155
F 98.495048 3.728289 21.140155
F 98.499448 11.445529 21.140555
F 98.489048 3.724349 18.408955
F 98.493448 11.441529 18.409455
F 98.491348 1.152239 14.769455
F 98.495748 8.869459 14.769955
F 91.780848 7.529139 18.339155
F 96.258948 5.011119 17.498355
F 100.735848 7.585389 18.402655
F 105.264848 7.604659 18.153655
F 91.828148 4.943689 14.778455
F 91.795548 12.583129 10.174255
F 100.738848 5.006019 14.760255
F 100.742848 12.723229 14.760755
F 91.759248 5.033269 17.483655
F 91.673248 12.747929 14.816955
F 100.720848 5.008409 17.493755
F 100.725848 12.725629 17.494255
F 91.875448 7.594899 21.109655
F 105.272848 4.985279 14.502455
F 100.736848 7.586819 21.136355
F 105.277848 12.702529 14.502955
F 94.027048 1.153729 17.497455
F 94.031048 8.871129 17.497455
F 102.952848 1.156509 17.445155
F 102.956848 8.873729 17.445555
F 94.028548 3.727329 21.134655
F 94.035448 11.443129 21.134955
F 102.972848 3.723269 21.089155
F 102.976848 11.440529 21.089555
F 94.028048 3.727099 18.406255
F 94.029948 11.445829 18.406555
F 89.621048 1.007669 10.151355
F 89.352048 11.548529 6.468645
F 89.673248 3.567639 6.415565
F 89.500248 8.681019 14.864755
F 89.572248 11.617829 21.074155
F 89.407248 11.274429 14.013755
F 89.446948 11.461429 18.370055
F 89.672348 8.945539 7.550075
F 89.470348 8.781399 10.546855
F 89.777248 9.042429 0.084355
F 89.616548 8.899169 2.828615
F 89.587248 11.334829 3.831445
F 89.414448 11.479129 11.265155
F 89.565348 3.720319 11.062855
F 98.519348 24.300029 2.951715
F 98.514948 16.582829 2.951235
F 98.508448 26.879829 13.863355
F 98.512648 19.164129 6.588065
F 94.036148 16.588929 14.769055
F 98.514348 19.161629 3.856065
F 98.514248 24.304029 0.219972
F 98.509848 16.586729 0.219485
F 91.880748 15.439929 3.924615
F 91.929548 22.902629 3.932225
F 100.767848 15.307029 3.845665
F 100.771848 23.024229 3.846145
F 91.794448 20.369129 0.100898
F 100.757848 20.441829 0.213447
F 91.804648 20.385929 2.913995
F 100.758848 20.439729 2.947565
F 91.795048 15.191429 6.638375
F 91.864648 22.981329 6.587705
F 100.749848 15.304529 6.580715
F 100.753848 23.021729 6.581195
F 94.047848 24.306329 2.946855
F 94.045948 16.591029 2.946075
F 103.014848 24.302529 2.899555
F 103.009848 16.585229 2.899075
F 96.269548 23.019129 18.408555
F 94.041448 19.163629 6.584865
F 96.265248 15.301929 18.408055
F 102.999848 19.156129 6.529845
F 102.997848 16.571229 14.707155
F 94.045248 19.161929 3.855435
F 105.166848 20.456429 17.256455
F 103.039848 19.175529 3.789285
F 94.049348 24.307729 0.217945
F 94.046648 16.591329 0.218993
F 103.024848 24.291029 0.160256
F 103.020848 16.573729 0.159771
F 96.274948 15.303729 3.855355
F 96.279448 23.021029 3.855795
F 105.345848 15.327829 3.587305
F 105.349848 23.045129 3.587795
F 96.276148 20.447129 0.218666
F 105.307848 20.426929 21.791355
F 96.277648 20.445629 2.948525
F 105.252848 20.446829 2.716245
F 96.272548 15.304229 6.585495
F 96.276948 23.021429 6.585995
F 105.231848 15.292729 6.341785
F 105.235848 23.010029 6.342265
F 98.511248 24.300529 10.225455
F 98.506948 16.583329 10.224955
F 103.001848 24.288429 14.707655
F 98.504048 19.162629 13.862855
F 105.273848 23.039129 18.154655
F 98.506248 19.160329 11.131455
F 98.513848 24.303129 7.493535
F 98.509448 16.585929 7.493055
F 91.929748 15.132429 11.176855
F 91.786248 22.835729 11.262255
F 100.752848 15.304329 11.120755
F 100.756848 23.021629 11.121255
F 91.780548 20.432329 7.514075
F 100.763848 20.438929 7.482245
F 91.689048 20.220829 10.218955
F 100.743848 20.441229 10.217155
F 91.770348 15.272229 13.965755
F 91.725548 22.957029 13.966955
F 100.732848 15.301629 13.854855
F 100.737848 23.018829 13.855355
F 94.041948 24.304229 10.223855
F 94.039748 16.587929 10.222555
F 102.987848 24.305429 10.164455
F 102.983848 16.588229 10.163955
F 105.269848 15.321929 18.154155
F 94.038448 19.162929 13.860755
F 96.267548 20.445629 17.499255
F 102.970848 19.150829 13.802755
F 107.402848 16.561829 16.878755
F 94.041048 19.161029 11.131455
F 105.281848 20.419729 14.503455
F 103.013848 19.171429 11.063455
F 94.046448 24.307129 7.493835
F 94.040048 16.588429 7.492975
F 103.031848 24.285929 7.424075
F 103.027848 16.568729 7.423585
F 96.270248 15.302829 11.131155
F 96.274548 23.020029 11.131655
F 105.302848 15.321829 10.856955
F 105.307848 23.039029 10.857455
F 96.275448 20.446329 7.493485
F 105.329848 20.415329 7.218935
F 96.272548 20.445729 10.223355
F 105.207848 20.449929 9.973405
F 96.267148 15.303229 13.860955
F 96.271548 23.020429 13.861455
F 105.179848 15.286429 13.610255
F 105.183848 23.003629 13.610755
F 98.504248 24.300729 17.502055
F 98.499848 16.583529 17.501555
F 107.406848 24.279129 16.879255
F 98.503848 19.162729 21.141055
F 105.215848 23.017229 20.908055
F 98.497848 19.158829 18.409955
F 98.504548 24.303929 14.770955
F 98.500148 16.586729 14.770455
F 91.752548 15.368229 18.570555
F 91.625448 22.960029 18.419355
F 100.739848 15.302629 18.403155
F 100.744848 23.019829 18.403655
F 91.767448 20.428229 14.886555
F 100.747848 20.440429 14.761255
F 91.760948 20.344529 17.624855
F 100.729848 20.442829 17.494755
F 91.840248 15.229129 21.399455
F 91.871548 23.009429 21.142455
F 100.740848 15.304029 21.136855
F 100.744848 23.021229 21.137355
F 94.037848 24.304329 17.499355
F 94.035148 16.588229 17.498755
F 102.965848 24.308229 17.446555
F 102.961848 16.590929 17.446055
F 105.211848 15.300029 20.907555
F 94.038148 19.160929 21.135455
F 96.271148 23.020429 21.138255
F 102.981848 19.157729 21.090055
F 96.266748 15.303129 21.137755
F 94.037748 19.160929 18.408155
F 96.270248 20.446429 14.769755
F 102.989848 19.170029 18.351855
F 94.040348 24.305429 14.769155
F 94.047548 26.880229 6.584905
F 94.040648 26.880529 21.137655
F 103.004848 26.873329 6.530335
F 102.985848 26.874929 21.090555
F 98.502248 26.876029 18.410455
F 102.974848 26.868029 13.803155
F 94.045148 26.878629 13.860455
F 103.017848 26.888629 11.063955
F 98.517048 26.881429 6.588555
F 94.048248 26.880729 3.856185
F 98.510648 26.877529 11.131955
F 94.042748 26.881129 11.130555
F 102.993848 26.887229 18.352355
F 94.040448 26.879929 18.407555
F 98.508248 26.879929 21.141555
F 98.518748 26.878929 3.856545
F 103.044848 26.892729 3.789765
F 89.554648 24.448429 17.521155
F 89.375048 16.463029 14.892955
F 89.582348 24.290329 14.909255
F 89.678048 16.587029 22.179355
F 89.578248 16.515829 7.504825
F 89.472348 19.045729 11.248955
F 89.554148 26.863529 3.867195
F 89.702248 24.308429 3.426845
F 89.603348 16.638629 3.104235
F 89.764248 26.768429 11.022555
F 89.686948 24.192629 10.203555
F 89.526148 16.656229 17.605555
F 89.534148 16.395229 10.242355
F 89.401348 19.252429 18.453155
F 98.523748 32.017329 2.952205
F 98.528148 39.734529 2.952685
F 98.521448 34.598629 6.589035
F 98.523148 34.596129 3.857035
F 98.518648 32.021229 0.220454
F 98.523048 39.738429 0.220939
F 91.674248 30.886829 3.945375
F 91.794848 38.481929 3.932365
F 100.775848 30.741529 3.846635
F 100.780848 38.458729 3.847115
F 107.410848 31.996329 16.879755
F 91.749148 35.906929 0.207894
F 96.280848 28.164329 0.219092
F 100.766848 35.876229 0.214415
F 102.998848 34.604429 18.352755
F 91.724148 35.898929 3.025305
F 96.278348 38.453529 18.409555
F 100.767848 35.874229 2.948535
F 91.894548 30.836529 6.648175
F 91.917148 38.462729 6.708725
F 100.758848 30.738929 6.581685
F 100.762848 38.456229 6.582165
F 94.049648 32.023229 2.948405
F 94.055648 39.740729 2.948205
F 103.018848 32.019729 2.900035
F 103.023848 39.736929 2.900525
F 94.050848 34.597729 6.586105
F 103.008848 34.590629 6.530815
F 94.051448 34.598329 3.855815
F 103.048848 34.609929 3.790255
F 94.050548 32.023929 0.218388
F 94.054048 39.740329 0.217949
F 103.029848 32.008229 0.160740
F 103.033848 39.725429 0.161224
F 96.283548 30.738129 3.856385
F 96.288048 38.455429 3.856815
F 105.353848 30.762329 3.588275
F 105.358848 38.479529 3.588755
F 94.049548 39.740529 14.770255
F 96.285048 35.881629 0.219610
F 105.224848 38.451629 20.909055
F 105.316848 35.861329 21.792355
F 105.282848 38.473529 18.155555
F 96.286348 35.880129 2.949455
F 96.274148 30.736429 18.408955
F 105.261848 35.881329 2.717215
F 96.281248 30.738629 6.586445
F 96.285748 38.455829 6.586945
F 105.239848 30.727229 6.342745
F 105.244848 38.444429 6.343235
F 98.515648 32.017729 10.225955
F 98.520148 39.734929 10.226455
F 98.512848 34.597029 13.863855
F 98.515048 34.594729 11.132455
F 98.518248 32.020329 7.494025
F 98.522648 39.737629 7.494505
F 91.773448 30.803729 11.008355
F 91.835248 38.492029 11.143455
F 100.761848 30.738829 11.121755
F 100.765848 38.456029 11.122255
F 94.046148 32.023129 14.769555
F 91.722548 35.765429 7.546685
F 105.220848 30.734429 20.908555
F 100.772848 35.873429 7.483215
F 105.290848 35.854129 14.504355
F 91.789948 35.931229 10.315555
F 96.279748 38.454829 21.139155
F 100.752848 35.875729 10.218055
F 91.891248 30.565629 13.759755
F 91.761348 38.535229 13.870955
F 100.741848 30.736029 13.855755
F 100.745848 38.453329 13.856255
F 94.049548 32.024329 10.222255
F 94.055048 39.741929 10.222755
F 102.991848 32.022629 10.164955
F 102.996848 39.739829 10.165455
F 94.048248 34.596829 13.861255
F 102.978848 34.585229 13.803655
F 94.048348 34.597529 11.131955
F 103.022848 34.605829 11.064455
F 94.054848 32.026829 7.495695
F 94.057148 39.742629 7.495655
F 103.035848 32.003129 7.424555
F 103.040848 39.720329 7.425045
F 96.278748 30.737229 11.132255
F 96.283248 38.454429 11.132655
F 105.311848 30.756329 10.857855
F 105.315848 38.473529 10.858355
F 96.275348 30.737529 21.138655
F 96.284248 35.880829 7.494485
F 105.278848 30.756329 18.155055
F 105.338848 35.849829 7.219905
F 105.175848 35.890829 17.257455
F 96.281548 35.880029 10.224455
F 103.005848 32.005629 14.708155
F 105.216848 35.884329 9.974375
F 96.276248 30.737729 13.861955
F 96.280348 38.454929 13.862355
F 105.187848 30.720829 13.611255
F 105.192848 38.438129 13.611655
F 98.508648 32.017929 17.502555
F 98.513048 39.735229 17.503055
F 98.512648 34.597229 21.142055
F 98.506648 34.593229 18.410855
F 98.508948 32.021129 14.771455
F 98.513348 39.738329 14.771855
F 91.887448 30.796529 18.522455
F 91.647448 38.578129 18.488655
F 100.748848 30.737029 18.404155
F 100.752848 38.454329 18.404655
F 103.010848 39.722929 14.708655
F 91.786848 35.827529 14.824355
F 96.279048 35.880929 14.770755
F 100.755848 35.874929 14.762255
F 107.415848 39.713529 16.880255
F 91.815448 35.945329 17.478455
F 96.276548 35.880029 17.500255
F 100.738848 35.877329 17.495755
F 91.673748 30.715729 21.347555
F 91.666348 38.467329 21.174055
F 100.749848 30.738529 21.137855
F 100.753848 38.455729 21.138255
F 94.046548 32.024429 17.498755
F 94.047048 39.739729 17.500455
F 102.969848 32.025429 17.447055
F 102.974848 39.742629 17.447555
F 94.044548 34.597229 21.137455
F 102.989848 34.592129 21.091055
F 94.043948 34.597829 18.407355
F 100.761848 28.159029 0.213931
F 105.285848 28.136929 14.503855
F 105.211848 28.167129 9.973895
F 105.256848 28.164029 2.716725
F 105.171848 28.173629 17.256955
F 91.856548 28.292429 0.335764
F 91.695348 28.283729 10.153655
F 100.768848 28.156129 7.482735
F 96.274748 28.163629 14.770255
F 91.819948 28.278829 17.510755
F 100.762848 28.156929 2.948045
F 89.605148 31.900029 17.699855
F 96.277148 28.162829 10.223955
F 96.279948 28.163629 7.493975
F 100.751848 28.157729 14.761755
F 96.282048 28.162929 2.948985
F 105.312848 28.144129 21.791855
F 100.734848 28.160129 17.495255
F 100.748848 28.158529 10.217655
F 96.272248 28.162729 17.499855
F 105.334848 28.132529 7.219425
F 91.757548 28.271029 3.136385
F 91.822248 28.079029 14.878055
F 89.480448 32.057629 2.961285
F 91.811448 28.216429 7.485565
F 89.601848 39.773029 7.548055
F 89.577248 32.004129 10.222655
F 89.509648 34.513129 6.596925
F 89.562048 34.503129 3.872965
F 89.575648 31.917229 14.877255
F 89.559148 39.714129 14.700655
F 89.617648 39.803929 10.317655
F 89.566548 34.593829 11.146455
F 89.610248 34.367429 13.847655
F 89.471448 32.069829 7.542565
F 89.470448 34.675429 21.310755
F 98.532548 47.451729 2.953175
F 96.283348 43.598129 14.771255
F 98.530248 50.033029 6.590005
F 102.994848 42.309429 21.091555
F 98.531948 50.030529 3.858005
F 94.051648 42.313829 13.862055
F 98.527448 47.455629 0.221422
F 96.282848 46.170829 18.409955
F 91.708848 53.809829 3.838955
F 91.874848 46.155229 3.944205
F 100.789848 53.893129 3.848085
F 100.784848 46.175929 3.847595
F 91.814848 51.372629 0.128620
F 91.709648 43.561329 0.131801
F 100.775848 51.310729 0.215383
F 100.770848 43.593429 0.214899
F 91.882148 51.266029 2.844375
F 91.754648 43.525229 3.015405
F 100.775848 51.308629 2.949495
F 100.771848 43.591429 2.949015
F 91.851848 53.892929 6.559935
F 91.789348 46.218529 6.618525
F 100.771848 53.890629 6.583135
F 100.766848 46.173429 6.582655
F 94.061548 47.458029 2.948925
F 105.294848 43.571429 14.504855
F 103.027848 47.454129 2.901005
F 96.287648 51.315429 14.771755
F 94.060948 50.031829 6.586435
F 98.517048 42.314429 21.142555
F 103.017848 50.025029 6.531785
F 103.052848 42.327129 3.790735
F 94.062648 50.031329 3.857215
F 94.056648 42.314629 3.856505
F 103.057848 50.044429 3.791225
F 94.048248 42.314329 18.408055
F 94.059848 47.458329 0.219743
F 96.287348 53.888029 18.410455
F 103.038848 47.442629 0.161708
F 105.184848 51.325329 17.258455
F 96.296848 53.889829 3.857805
F 96.292648 46.172629 3.857265
F 105.367848 53.914029 3.589725
F 105.362848 46.196729 3.589245
F 96.293848 51.316029 0.220587
F 96.289348 43.598829 0.220136
F 105.325848 51.295729 21.793255
F 105.321848 43.578529 21.792755
F 96.295348 51.314529 2.950475
F 96.290748 43.597329 2.949935
F 105.269848 51.315729 2.718175
F 105.265848 43.598529 2.717695
F 96.294548 53.890329 6.587925
F 96.289948 46.173029 6.587405
F 105.253848 53.878929 6.344205
F 105.248848 46.161629 6.343715
F 98.524448 47.452229 10.226855
F 105.299848 51.288629 14.505355
F 98.521648 50.031529 13.864755
F 94.049648 42.313629 21.137255
F 98.523848 50.029229 11.133455
F 103.013848 42.307829 6.531295
F 98.527048 47.454829 7.494995
F 96.280848 43.597329 17.500755
F 91.823348 53.754629 11.245055
F 91.734848 46.296029 11.289155
F 100.774848 53.890529 11.123255
F 100.770848 46.173229 11.122755
F 91.921548 51.359029 7.588675
F 91.756948 43.637029 7.542425
F 100.781848 51.307829 7.484185
F 100.776848 43.590629 7.483705
F 91.782948 51.276329 10.189955
F 91.912448 43.677529 10.306055
F 100.761848 51.310129 10.219055
F 100.756848 43.592929 10.218555
F 91.811348 53.999729 13.975155
F 91.814048 45.987629 13.924155
F 100.754848 53.887729 13.857255
F 100.750848 46.170529 13.856755
F 94.055848 47.457629 10.225155
F 96.285248 51.314529 17.501255
F 103.000848 47.457129 10.165855
F 105.287848 46.190729 18.156055
F 94.054248 50.032429 13.862455
F 94.054348 42.315629 6.586475
F 102.987848 50.019729 13.804655
F 98.519448 42.311929 11.132955
F 94.057748 50.031429 11.132655
F 94.056048 42.313229 11.133355
F 103.030848 50.040329 11.065355
F 98.527548 42.313329 3.857515
F 94.057548 47.458029 7.494765
F 107.419848 47.430729 16.880755
F 103.044848 47.437629 7.425525
F 105.291848 53.908029 18.156555
F 96.292148 53.888929 11.133655
F 96.287548 46.171629 11.133155
F 105.324848 53.907929 10.859355
F 105.320848 46.190729 10.858855
F 96.293248 51.315229 7.495385
F 96.288648 43.598029 7.494945
F 105.347848 51.284229 7.220875
F 105.343848 43.567029 7.220385
F 96.290348 51.314529 10.225355
F 96.286048 43.597229 10.224955
F 105.225848 51.318829 9.975345
F 105.220848 43.601529 9.974865
F 96.289148 53.889329 13.863355
F 96.284848 46.172129 13.862955
F 105.201848 53.872529 13.612655
F 105.196848 46.155329 13.612155
F 98.517448 47.452429 17.503555
F 105.228848 46.168929 20.909555
F 98.521448 50.031629 21.143055
F 102.983848 42.302529 13.804155
F 98.515448 50.027729 18.411855
F 98.525848 42.315829 6.589525
F 98.517748 47.455629 14.772355
F 105.233848 53.886129 20.910055
F 91.788548 53.788529 18.480555
F 91.775648 46.225329 18.591755
F 100.761848 53.888729 18.405555
F 100.757848 46.171529 18.405155
F 91.622048 51.307929 14.714355
F 91.677848 43.444729 14.833255
F 100.764848 51.309329 14.763255
F 100.760848 43.592129 14.762755
F 91.742448 51.153129 17.520755
F 91.692748 43.573329 17.566855
F 100.747848 51.311729 17.496655
F 100.742848 43.594529 17.496255
F 91.818448 53.953929 21.182155
F 91.709248 46.137729 21.369755
F 100.762848 53.890129 21.139255
F 100.758848 46.172929 21.138755
F 94.052248 47.456529 17.501355
F 96.284148 46.172029 21.139655
F 102.978848 47.459829 17.448055
F 96.288648 53.889229 21.140155
F 94.054648 50.031229 21.137855
F 98.517248 42.314229 13.864355
F 102.998848 50.026629 21.092055
F 103.002848 42.321629 18.353255
F 94.055448 50.029329 18.409555
F 103.026848 42.323029 11.064955
F 103.006848 50.038929 18.353755
F 98.511048 42.310429 18.411355
F 94.053148 47.456429 14.770755
F 105.179848 43.608129 17.257955
F 103.014848 47.440129 14.709055
F 98.521848 55.169629 17.504055
F 89.504048 47.561929 7.529755
F 89.489448 42.274329 18.444655
F 102.983848 55.177129 17.448455
F 103.005848 55.174329 10.166355
F 103.049848 55.154829 7.426005
F 98.531848 55.172929 0.221907
F 103.031848 55.171429 2.901495
F 98.522148 55.172829 14.772855
F 98.528948 55.169429 10.227355
F 103.042848 55.159829 0.162192
F 94.060148 55.173829 10.225455
F 94.056248 55.173229 17.501455
F 98.531448 55.172029 7.495475
F 107.424848 55.148029 16.881255
F 94.063548 55.175829 7.495235
F 103.019848 55.157329 14.709555
F 98.536948 55.168929 2.953655
F 94.062848 55.173829 2.949675
F 94.065948 55.176529 0.220073
F 94.060948 55.176429 14.772555
F 89.448848 42.373629 13.887355
F 89.455748 47.474329 10.334455
F 89.667648 49.973029 21.074655
F 89.719348 42.358829 11.237255
F 89.484248 49.858229 13.928555
F 89.637948 55.253829 0.304091
F 89.504748 42.415629 4.006725
F 89.407048 42.319829 6.732935
F 89.642648 55.203929 17.604355
F 98.541348 62.886229 2.954135
F 98.534648 57.750329 6.590495
F 98.539048 65.467529 6.590975
F 98.536348 57.747829 3.858485
F 98.540748 65.465029 3.858965
F 98.536348 62.890129 0.222391
F 91.872748 61.603029 4.004215
F 100.793848 61.610429 3.848565
F 91.843448 59.145729 0.164056
F 91.789448 66.694629 22.110755
F 100.779848 59.027929 0.215868
F 100.783848 66.745129 0.216328
F 91.715048 58.949929 2.907125
F 91.779948 66.642829 3.001685
F 100.780848 59.025829 2.949985
F 100.784848 66.743029 2.950445
F 91.899548 61.547329 6.622295
F 100.775848 61.607829 6.583615
F 94.069848 62.892529 2.949585
F 103.036848 62.888629 2.901975
F 94.064848 57.748829 6.586295
F 94.070048 65.466329 6.586995
F 103.021848 57.742229 6.532265
F 103.026848 65.459529 6.532755
F 94.063948 57.749729 3.856655
F 94.070948 65.465929 3.858355
F 103.061848 57.761629 3.791705
F 103.066848 65.478829 3.792195
F 94.073748 62.895929 0.221716
F 103.046848 62.877129 0.162676
F 96.301448 61.607129 3.858235
F 105.371848 61.631229 3.590215
F 96.298348 59.033229 0.221046
F 96.302548 66.750529 0.221532
F 105.329848 59.013029 21.793755
F 105.334848 66.730329 21.794155
F 96.299548 59.031829 2.950895
F 96.303848 66.749029 2.951355
F 105.274848 59.032929 2.718665
F 105.278848 66.750129 2.719125
F 96.298948 61.607529 6.588415
F 105.257848 61.596129 6.344685
F 98.533348 62.886629 10.227855
F 98.526048 57.748729 13.865255
F 98.530348 65.465929 13.865755
F 98.528248 57.746429 11.133855
F 98.532648 65.463629 11.134355
F 98.535848 62.889229 7.495955
F 91.794448 61.558429 11.079455
F 100.778848 61.607729 11.123655
F 91.721948 58.948729 7.380395
F 91.904748 66.850229 7.466605
F 100.785848 59.025029 7.484665
F 100.789848 66.742329 7.485125
F 91.823148 58.967029 10.136955
F 91.848848 66.758929 10.096755
F 100.765848 59.027429 10.219555
F 100.769848 66.744629 10.219955
F 91.803548 61.572629 13.805455
F 100.759848 61.604929 13.857755
F 94.065948 62.892129 10.224855
F 103.009848 62.891529 10.166855
F 94.061248 57.748629 13.862255
F 94.064148 65.466429 13.863255
F 102.992848 57.736929 13.805155
F 102.996848 65.454129 13.805655
F 94.062948 57.748129 11.133055
F 94.066948 65.465629 11.133255
F 103.035848 57.757529 11.065855
F 103.039848 65.474729 11.066355
F 94.069348 62.893529 7.496635
F 103.053848 62.872029 7.426495
F 96.296448 61.606129 11.134155
F 105.329848 61.625229 10.859855
F 96.297348 59.032529 7.495955
F 96.301848 66.749729 7.496345
F 105.351848 59.001429 7.221355
F 105.356848 66.718829 7.221795
F 96.294748 59.031729 10.225855
F 96.299148 66.748929 10.226355
F 105.229848 59.036029 9.975825
F 105.233848 66.753229 9.976295
F 96.293648 61.606629 13.863855
F 105.205848 61.589729 13.613155
F 98.526248 62.886829 17.504455
F 98.525948 57.748829 21.143455
F 98.530248 65.466129 21.143955
F 98.519848 57.744929 18.412355
F 98.524248 65.462129 18.412855
F 98.526548 62.890029 14.773355
F 91.872448 61.528329 18.423655
F 100.766848 61.605929 18.406055
F 91.824848 59.089229 14.739455
F 91.661448 66.663129 14.721655
F 100.769848 59.026629 14.763655
F 100.773848 66.743829 14.764155
F 91.870348 59.113329 17.501055
F 91.826248 66.731429 17.381155
F 100.751848 59.029029 17.497155
F 100.755848 66.746129 17.497655
F 91.912148 61.761029 21.091855
F 100.766848 61.607429 21.139755
F 94.063048 62.892029 17.500555
F 102.987848 62.894329 17.448955
F 94.059948 57.748229 21.138355
F 94.063248 65.465529 21.139355
F 103.003848 57.743829 21.092555
F 103.007848 65.461029 21.092955
F 94.060148 57.747029 18.410055
F 94.062248 65.465229 18.409255
F 103.011848 57.756129 18.354255
F 103.015848 65.473329 18.354755
F 94.062548 62.891729 14.771055
F 103.023848 62.874529 14.710055
F 96.291748 61.605329 18.410955
F 105.295848 61.625229 18.157055
F 96.292248 59.032529 14.772155
F 96.296348 66.749929 14.772755
F 105.303848 59.005829 14.505855
F 105.307848 66.723229 14.506255
F 96.289848 59.031629 17.501755
F 96.294048 66.748929 17.502255
F 105.188848 59.042529 17.258955
F 105.193848 66.759729 17.259355
F 96.293148 61.606529 21.140655
F 105.237848 61.603329 20.910455
F 107.428848 62.865229 16.881655
F 105.170848 69.306929 13.609255
F 100.724848 69.322129 13.853855
F 105.294848 69.342529 10.855955
F 91.834248 69.127329 11.092655
F 89.640548 65.392329 6.586595
F 105.260848 69.342529 18.153155
F 89.685448 62.826629 7.637965
F 105.222848 69.313329 6.340835
F 89.517548 62.868529 10.305655
F 89.530848 57.642029 6.584465
F 100.731848 69.324629 21.135855
F 89.713948 57.663229 11.164755
F 96.261448 69.323429 11.130255
F 91.799348 69.305829 18.439455
F 91.857948 69.314129 13.962555
F 105.336848 69.348529 3.586375
F 100.730848 69.323229 18.402255
F 91.780148 69.389129 6.438175
F 96.258148 69.323829 21.136855
F 96.263848 69.324729 6.584545
F 100.758848 69.327629 3.844715
F 96.256648 69.322529 18.407155
F 100.740848 69.325029 6.579775
F 100.743848 69.325029 11.119855
F 96.258648 69.323829 13.860055
F 105.202848 69.320529 20.906655
F 96.266248 69.324329 3.854415
F 89.564548 62.603129 2.872235
F 89.640648 62.801329 14.931155
F 89.566048 57.912529 18.249755
F 89.510348 57.828229 14.053255
F 89.474248 62.839729 0.235929
F 91.864948 69.193029 21.212955
F 91.836048 69.320329 3.807865
