# Supplementary material for: Molecular-resolution imaging of ice crystallized from liquid water by cryogenic liquid-cell TEM
Source: Nat Commun. 2025 Sep 25;16:8342. doi: 10.1038/s41467-025-62451-0 (PMC12462463; doi:10.1038/s41467-025-62451-0)
Supplement: Supplementary file 9 — Supplementary Data 1 [file 41467_2025_62451_MOESM9_ESM.zip › supercell_4_3_1/1.0/input.xyz]

5184
F5184
F 0.317489 1.286291 2.728224
F 0.317489 24.439548 2.728224
F 0.317489 47.592806 2.728224
F 27.048520 1.286291 3.194816
F 27.048520 24.439548 3.194816
F 27.048520 47.592806 3.194816
F 0.317489 9.004040 2.728224
F 0.317489 32.157298 2.728224
F 0.317489 55.310555 2.728224
F 27.048520 9.004040 3.194816
F 27.048520 32.157298 3.194816
F 27.048520 55.310555 3.194816
F 0.317489 16.721795 2.728224
F 0.317489 39.875053 2.728224
F 0.317489 63.028310 2.728224
F 27.048520 16.721795 3.194816
F 27.048520 39.875053 3.194816
F 27.048520 63.028310 3.194816
F 9.227829 1.286291 2.883754
F 9.227829 24.439548 2.883754
F 9.227829 47.592806 2.883754
F 35.958860 1.286291 3.350346
F 35.958860 24.439548 3.350346
F 35.958860 47.592806 3.350346
F 9.227829 9.004040 2.883754
F 9.227829 32.157298 2.883754
F 9.227829 55.310555 2.883754
F 35.958860 9.004040 3.350346
F 35.958860 32.157298 3.350346
F 35.958860 55.310555 3.350346
F 9.227829 16.721795 2.883755
F 9.227829 39.875053 2.883755
F 9.227829 63.028310 2.883755
F 35.958860 16.721795 3.350347
F 35.958860 39.875053 3.350347
F 35.958860 63.028310 3.350347
F 18.138175 1.286290 3.039286
F 18.138175 24.439547 3.039286
F 18.138175 47.592805 3.039286
F 44.869207 1.286290 3.505878
F 44.869207 24.439547 3.505878
F 44.869207 47.592805 3.505878
F 18.138175 9.004039 3.039286
F 18.138175 32.157297 3.039286
F 18.138175 55.310554 3.039286
F 44.869207 9.004039 3.505878
F 44.869207 32.157297 3.505878
F 44.869207 55.310554 3.505878
F 18.138175 16.721795 3.039287
F 18.138175 39.875052 3.039287
F 18.138175 63.028310 3.039287
F 44.869207 16.721795 3.505879
F 44.869207 39.875052 3.505879
F 44.869207 63.028310 3.505879
F 0.253980 3.858875 6.365853
F 0.253980 27.012132 6.365853
F 0.253980 50.165390 6.365853
F 26.985011 3.858875 6.832445
F 26.985011 27.012132 6.832445
F 26.985011 50.165390 6.832445
F 0.253980 11.576625 6.365853
F 0.253980 34.729882 6.365853
F 0.253980 57.883140 6.365853
F 26.985011 11.576625 6.832445
F 26.985011 34.729882 6.832445
F 26.985011 57.883140 6.832445
F 0.253980 19.294380 6.365854
F 0.253980 42.447638 6.365854
F 0.253980 65.600895 6.365854
F 26.985011 19.294380 6.832446
F 26.985011 42.447638 6.832446
F 26.985011 65.600895 6.832446
F 9.164318 3.858875 6.521385
F 9.164318 27.012133 6.521385
F 9.164318 50.165390 6.521385
F 35.895350 3.858875 6.987977
F 35.895350 27.012133 6.987977
F 35.895350 50.165390 6.987977
F 9.164318 11.576625 6.521385
F 9.164318 34.729883 6.521385
F 9.164318 57.883140 6.521385
F 35.895350 11.576625 6.987977
F 35.895350 34.729883 6.987977
F 35.895350 57.883140 6.987977
F 9.164318 19.294380 6.521385
F 9.164318 42.447638 6.521385
F 9.164318 65.600896 6.521385
F 35.895350 19.294380 6.987977
F 35.895350 42.447638 6.987977
F 35.895350 65.600896 6.987977
F 18.074667 3.858876 6.676917
F 18.074667 27.012134 6.676917
F 18.074667 50.165391 6.676917
F 44.805698 3.858876 7.143508
F 44.805698 27.012134 7.143508
F 44.805698 50.165391 7.143508
F 18.074667 11.576626 6.676917
F 18.074667 34.729884 6.676917
F 18.074667 57.883141 6.676917
F 44.805698 11.576626 7.143508
F 44.805698 34.729884 7.143508
F 44.805698 57.883141 7.143508
F 18.074667 19.294382 6.676917
F 18.074667 42.447639 6.676917
F 18.074667 65.600897 6.676917
F 44.805698 19.294382 7.143508
F 44.805698 42.447639 7.143508
F 44.805698 65.600897 7.143508
F 0.301614 3.858875 3.637632
F 0.301614 27.012133 3.637632
F 0.301614 50.165390 3.637632
F 27.032645 3.858875 4.104224
F 27.032645 27.012133 4.104224
F 27.032645 50.165390 4.104224
F 0.301614 11.576625 3.637632
F 0.301614 34.729883 3.637632
F 0.301614 57.883140 3.637632
F 27.032645 11.576625 4.104224
F 27.032645 34.729883 4.104224
F 27.032645 57.883140 4.104224
F 0.301614 19.294381 3.637631
F 0.301614 42.447638 3.637631
F 0.301614 65.600896 3.637631
F 27.032645 19.294381 4.104223
F 27.032645 42.447638 4.104223
F 27.032645 65.600896 4.104223
F 9.211952 3.858875 3.793163
F 9.211952 27.012133 3.793163
F 9.211952 50.165390 3.793163
F 35.942984 3.858875 4.259755
F 35.942984 27.012133 4.259755
F 35.942984 50.165390 4.259755
F 9.211952 11.576625 3.793163
F 9.211952 34.729883 3.793163
F 9.211952 57.883140 3.793163
F 35.942984 11.576625 4.259755
F 35.942984 34.729883 4.259755
F 35.942984 57.883140 4.259755
F 9.211952 19.294381 3.793162
F 9.211952 42.447638 3.793162
F 9.211952 65.600896 3.793162
F 35.942984 19.294381 4.259754
F 35.942984 42.447638 4.259754
F 35.942984 65.600896 4.259754
F 18.122300 3.858876 3.948692
F 18.122300 27.012133 3.948692
F 18.122300 50.165391 3.948692
F 44.853331 3.858876 4.415284
F 44.853331 27.012133 4.415284
F 44.853331 50.165391 4.415284
F 18.122300 11.576626 3.948692
F 18.122300 34.729883 3.948692
F 18.122300 57.883141 3.948692
F 44.853331 11.576626 4.415284
F 44.853331 34.729883 4.415284
F 44.853331 57.883141 4.415284
F 18.122300 19.294381 3.948691
F 18.122300 42.447639 3.948691
F 18.122300 65.600896 3.948691
F 44.853331 19.294381 4.415283
F 44.853331 42.447639 4.415283
F 44.853331 65.600896 4.415283
F 0.365099 1.286291 0.000001
F 0.365099 24.439549 0.000001
F 0.365099 47.592806 0.000001
F 27.096130 1.286291 0.466593
F 27.096130 24.439549 0.466593
F 27.096130 47.592806 0.466593
F 0.365099 9.004040 0.000001
F 0.365099 32.157298 0.000001
F 0.365099 55.310555 0.000001
F 27.096130 9.004040 0.466593
F 27.096130 32.157298 0.466593
F 27.096130 55.310555 0.466593
F 0.365099 16.721796 0.000000
F 0.365099 39.875053 0.000000
F 0.365099 63.028311 0.000000
F 27.096130 16.721796 0.466592
F 27.096130 39.875053 0.466592
F 27.096130 63.028311 0.466592
F 9.275437 1.286291 0.155532
F 9.275437 24.439548 0.155532
F 9.275437 47.592806 0.155532
F 36.006468 1.286291 0.622123
F 36.006468 24.439548 0.622123
F 36.006468 47.592806 0.622123
F 9.275437 9.004040 0.155532
F 9.275437 32.157298 0.155532
F 9.275437 55.310555 0.155532
F 36.006468 9.004040 0.622123
F 36.006468 32.157298 0.622123
F 36.006468 55.310555 0.622123
F 9.275437 16.721795 0.155531
F 9.275437 39.875053 0.155531
F 9.275437 63.028310 0.155531
F 36.006469 16.721795 0.622122
F 36.006469 39.875053 0.622122
F 36.006469 63.028310 0.622122
F 18.185784 1.286290 0.311061
F 18.185784 24.439547 0.311061
F 18.185784 47.592805 0.311061
F 44.916816 1.286290 0.777653
F 44.916816 24.439547 0.777653
F 44.916816 47.592805 0.777653
F 18.185784 9.004039 0.311061
F 18.185784 32.157296 0.311061
F 18.185784 55.310554 0.311061
F 44.916816 9.004039 0.777653
F 44.916816 32.157296 0.777653
F 44.916816 55.310554 0.777653
F 18.185784 16.721794 0.311060
F 18.185784 39.875052 0.311060
F 18.185784 63.028309 0.311060
F 44.916816 16.721794 0.777652
F 44.916816 39.875052 0.777652
F 44.916816 63.028309 0.777652
F 2.529200 7.717750 3.676515
F 2.529200 30.871007 3.676515
F 2.529200 54.024265 3.676515
F 29.260231 7.717750 4.143107
F 29.260231 30.871007 4.143107
F 29.260231 54.024265 4.143107
F 2.529200 15.435503 3.676514
F 2.529200 38.588760 3.676514
F 2.529200 61.742018 3.676514
F 29.260231 15.435503 4.143106
F 29.260231 38.588760 4.143106
F 29.260231 61.742018 4.143106
F 2.529200 0.000000 3.676515
F 2.529200 23.153258 3.676515
F 2.529200 46.306515 3.676515
F 29.260231 0.000000 4.143107
F 29.260231 23.153258 4.143107
F 29.260231 46.306515 4.143107
F 11.439541 7.717750 3.832045
F 11.439541 30.871007 3.832045
F 11.439541 54.024265 3.832045
F 38.170572 7.717750 4.298637
F 38.170572 30.871007 4.298637
F 38.170572 54.024265 4.298637
F 11.439541 15.435502 3.832044
F 11.439541 38.588760 3.832044
F 11.439541 61.742017 3.832044
F 38.170572 15.435502 4.298636
F 38.170572 38.588760 4.298636
F 38.170572 61.742017 4.298636
F 11.439541 0.000000 3.832045
F 11.439541 23.153258 3.832045
F 11.439541 46.306515 3.832045
F 38.170572 0.000000 4.298637
F 38.170572 23.153258 4.298637
F 38.170572 46.306515 4.298637
F 20.349889 7.717750 3.987575
F 20.349889 30.871008 3.987575
F 20.349889 54.024265 3.987575
F 47.080920 7.717750 4.454167
F 47.080920 30.871008 4.454167
F 47.080920 54.024265 4.454167
F 20.349889 15.435503 3.987574
F 20.349889 38.588760 3.987574
F 20.349889 61.742018 3.987574
F 47.080920 15.435503 4.454166
F 47.080920 38.588760 4.454166
F 47.080920 61.742018 4.454166
F 20.349889 0.000001 3.987575
F 20.349889 23.153258 3.987575
F 20.349889 46.306516 3.987575
F 47.080920 0.000001 4.454167
F 47.080920 23.153258 4.454167
F 47.080920 46.306516 4.454167
F 2.592681 5.145166 0.038885
F 2.592681 28.298423 0.038885
F 2.592681 51.451681 0.038885
F 29.323712 5.145166 0.505476
F 29.323712 28.298423 0.505476
F 29.323712 51.451681 0.505476
F 2.592681 12.862918 0.038884
F 2.592681 36.016175 0.038884
F 2.592681 59.169433 0.038884
F 29.323712 12.862918 0.505475
F 29.323712 36.016175 0.505475
F 29.323712 59.169433 0.505475
F 2.592681 20.580673 0.038884
F 2.592681 43.733931 0.038884
F 2.592681 66.887188 0.038884
F 29.323712 20.580673 0.505475
F 29.323712 43.733931 0.505475
F 29.323712 66.887188 0.505475
F 11.503021 5.145165 0.194414
F 11.503021 28.298422 0.194414
F 11.503021 51.451680 0.194414
F 38.234052 5.145165 0.661006
F 38.234052 28.298422 0.661006
F 38.234052 51.451680 0.661006
F 11.503021 12.862917 0.194413
F 11.503021 36.016174 0.194413
F 11.503021 59.169432 0.194413
F 38.234052 12.862917 0.661005
F 38.234052 36.016174 0.661005
F 38.234052 59.169432 0.661005
F 11.503021 20.580672 0.194414
F 11.503021 43.733930 0.194414
F 11.503021 66.887187 0.194414
F 38.234052 20.580672 0.661006
F 38.234052 43.733930 0.661006
F 38.234052 66.887187 0.661006
F 20.413371 5.145164 0.349944
F 20.413371 28.298422 0.349944
F 20.413371 51.451679 0.349944
F 47.144402 5.145164 0.816536
F 47.144402 28.298422 0.816536
F 47.144402 51.451679 0.816536
F 20.413371 12.862916 0.349944
F 20.413371 36.016174 0.349944
F 20.413371 59.169431 0.349944
F 47.144402 12.862916 0.816536
F 47.144402 36.016174 0.816536
F 47.144402 59.169431 0.816536
F 20.413371 20.580672 0.349944
F 20.413371 43.733929 0.349944
F 20.413371 66.887187 0.349944
F 47.144402 20.580672 0.816536
F 47.144402 43.733929 0.816536
F 47.144402 66.887187 0.816536
F 2.545072 5.145165 2.767105
F 2.545072 28.298423 2.767105
F 2.545072 51.451680 2.767105
F 29.276103 5.145165 3.233697
F 29.276103 28.298423 3.233697
F 29.276103 51.451680 3.233697
F 2.545072 12.862917 2.767106
F 2.545072 36.016175 2.767106
F 2.545072 59.169432 2.767106
F 29.276103 12.862917 3.233698
F 29.276103 36.016175 3.233698
F 29.276103 59.169432 3.233698
F 2.545072 20.580673 2.767106
F 2.545072 43.733930 2.767106
F 2.545072 66.887188 2.767106
F 29.276103 20.580673 3.233698
F 29.276103 43.733930 3.233698
F 29.276103 66.887188 3.233698
F 11.455413 5.145165 2.922637
F 11.455413 28.298422 2.922637
F 11.455413 51.451680 2.922637
F 38.186444 5.145165 3.389229
F 38.186444 28.298422 3.389229
F 38.186444 51.451680 3.389229
F 11.455413 12.862917 2.922638
F 11.455413 36.016175 2.922638
F 11.455413 59.169432 2.922638
F 38.186444 12.862917 3.389230
F 38.186444 36.016175 3.389230
F 38.186444 59.169432 3.389230
F 11.455413 20.580672 2.922637
F 11.455413 43.733930 2.922637
F 11.455413 66.887187 2.922637
F 38.186444 20.580672 3.389229
F 38.186444 43.733930 3.389229
F 38.186444 66.887187 3.389229
F 20.365760 5.145164 3.078167
F 20.365760 28.298422 3.078167
F 20.365760 51.451679 3.078167
F 47.096793 5.145164 3.544759
F 47.096793 28.298422 3.544759
F 47.096793 51.451679 3.544759
F 20.365760 12.862917 3.078168
F 20.365760 36.016174 3.078168
F 20.365760 59.169432 3.078168
F 47.096793 12.862917 3.544760
F 47.096793 36.016174 3.544760
F 47.096793 59.169432 3.544760
F 20.365760 20.580672 3.078168
F 20.365760 43.733929 3.078168
F 20.365760 66.887187 3.078168
F 47.096793 20.580672 3.544760
F 47.096793 43.733929 3.544760
F 47.096793 66.887187 3.544760
F 2.481567 7.717749 6.404736
F 2.481567 30.871007 6.404736
F 2.481567 54.024264 6.404736
F 29.212598 7.717749 6.871328
F 29.212598 30.871007 6.871328
F 29.212598 54.024264 6.871328
F 2.481567 15.435502 6.404737
F 2.481567 38.588760 6.404737
F 2.481567 61.742017 6.404737
F 29.212598 15.435502 6.871329
F 29.212598 38.588760 6.871329
F 29.212598 61.742017 6.871329
F 2.481567 0.000000 6.404736
F 2.481567 23.153257 6.404736
F 2.481567 46.306515 6.404736
F 29.212598 0.000000 6.871328
F 29.212598 23.153257 6.871328
F 29.212598 46.306515 6.871328
F 11.391907 7.717750 6.560267
F 11.391907 30.871007 6.560267
F 11.391907 54.024265 6.560267
F 38.122938 7.717750 7.026859
F 38.122938 30.871007 7.026859
F 38.122938 54.024265 7.026859
F 11.391907 15.435503 6.560268
F 11.391907 38.588760 6.560268
F 11.391907 61.742018 6.560268
F 38.122938 15.435503 7.026860
F 38.122938 38.588760 7.026860
F 38.122938 61.742018 7.026860
F 11.391907 0.000000 6.560267
F 11.391907 23.153258 6.560267
F 11.391907 46.306515 6.560267
F 38.122938 0.000000 7.026859
F 38.122938 23.153258 7.026859
F 38.122938 46.306515 7.026859
F 20.302255 7.717751 6.715798
F 20.302255 30.871008 6.715798
F 20.302255 54.024266 6.715798
F 47.033286 7.717751 7.182390
F 47.033286 30.871008 7.182390
F 47.033286 54.024266 7.182390
F 20.302255 15.435503 6.715799
F 20.302255 38.588761 6.715799
F 20.302255 61.742018 6.715799
F 47.033286 15.435503 7.182391
F 47.033286 38.588761 7.182391
F 47.033286 61.742018 7.182391
F 20.302255 0.000001 6.715798
F 20.302255 23.153259 6.715798
F 20.302255 46.306516 6.715798
F 47.033286 0.000001 7.182390
F 47.033286 23.153259 7.182390
F 47.033286 46.306516 7.182390
F 4.772659 1.286291 2.805989
F 4.772659 24.439548 2.805989
F 4.772659 47.592806 2.805989
F 31.503691 1.286291 3.272581
F 31.503691 24.439548 3.272581
F 31.503691 47.592806 3.272581
F 4.772659 9.004040 2.805989
F 4.772659 32.157298 2.805989
F 4.772659 55.310555 2.805989
F 31.503691 9.004040 3.272581
F 31.503691 32.157298 3.272581
F 31.503691 55.310555 3.272581
F 4.772659 16.721795 2.805990
F 4.772659 39.875053 2.805990
F 4.772659 63.028310 2.805990
F 31.503691 16.721795 3.272582
F 31.503691 39.875053 3.272582
F 31.503691 63.028310 3.272582
F 13.683001 1.286290 2.961520
F 13.683001 24.439548 2.961520
F 13.683001 47.592806 2.961520
F 40.414033 1.286290 3.428111
F 40.414033 24.439548 3.428111
F 40.414033 47.592806 3.428111
F 13.683001 9.004040 2.961520
F 13.683001 32.157297 2.961520
F 13.683001 55.310555 2.961520
F 40.414033 9.004040 3.428111
F 40.414033 32.157297 3.428111
F 40.414033 55.310555 3.428111
F 13.683001 16.721795 2.961521
F 13.683001 39.875053 2.961521
F 13.683001 63.028310 2.961521
F 40.414033 16.721795 3.428112
F 40.414033 39.875053 3.428112
F 40.414033 63.028310 3.428112
F 22.593349 1.286290 3.117050
F 22.593349 24.439548 3.117050
F 22.593349 47.592805 3.117050
F 49.324380 1.286290 3.583642
F 49.324380 24.439548 3.583642
F 49.324380 47.592805 3.583642
F 22.593349 9.004040 3.117050
F 22.593349 32.157297 3.117050
F 22.593349 55.310555 3.117050
F 49.324380 9.004040 3.583642
F 49.324380 32.157297 3.583642
F 49.324380 55.310555 3.583642
F 22.593349 16.721795 3.117051
F 22.593349 39.875052 3.117051
F 22.593349 63.028310 3.117051
F 49.324380 16.721795 3.583643
F 49.324380 39.875052 3.583643
F 49.324380 63.028310 3.583643
F 4.709149 3.858875 6.443619
F 4.709149 27.012132 6.443619
F 4.709149 50.165390 6.443619
F 31.440181 3.858875 6.910210
F 31.440181 27.012132 6.910210
F 31.440181 50.165390 6.910210
F 4.709149 11.576625 6.443619
F 4.709149 34.729882 6.443619
F 4.709149 57.883140 6.443619
F 31.440181 11.576625 6.910210
F 31.440181 34.729882 6.910210
F 31.440181 57.883140 6.910210
F 4.709149 19.294380 6.443620
F 4.709149 42.447638 6.443620
F 4.709149 65.600895 6.443620
F 31.440181 19.294380 6.910211
F 31.440181 42.447638 6.910211
F 31.440181 65.600895 6.910211
F 13.619491 3.858876 6.599150
F 13.619491 27.012134 6.599150
F 13.619491 50.165391 6.599150
F 40.350522 3.858876 7.065742
F 40.350522 27.012134 7.065742
F 40.350522 50.165391 7.065742
F 13.619491 11.576626 6.599150
F 13.619491 34.729884 6.599150
F 13.619491 57.883141 6.599150
F 40.350522 11.576626 7.065742
F 40.350522 34.729884 7.065742
F 40.350522 57.883141 7.065742
F 13.619491 19.294382 6.599151
F 13.619491 42.447639 6.599151
F 13.619491 65.600897 6.599151
F 40.350522 19.294382 7.065743
F 40.350522 42.447639 7.065743
F 40.350522 65.600897 7.065743
F 22.529841 3.858875 6.754681
F 22.529841 27.012133 6.754681
F 22.529841 50.165390 6.754681
F 49.260872 3.858875 7.221273
F 49.260872 27.012133 7.221273
F 49.260872 50.165390 7.221273
F 22.529841 11.576625 6.754681
F 22.529841 34.729883 6.754681
F 22.529841 57.883140 6.754681
F 49.260872 11.576625 7.221273
F 49.260872 34.729883 7.221273
F 49.260872 57.883140 7.221273
F 22.529841 19.294381 6.754681
F 22.529841 42.447638 6.754681
F 22.529841 65.600896 6.754681
F 49.260872 19.294381 7.221273
F 49.260872 42.447638 7.221273
F 49.260872 65.600896 7.221273
F 4.756783 3.858875 3.715397
F 4.756783 27.012133 3.715397
F 4.756783 50.165390 3.715397
F 31.487814 3.858875 4.181989
F 31.487814 27.012133 4.181989
F 31.487814 50.165390 4.181989
F 4.756783 11.576625 3.715397
F 4.756783 34.729883 3.715397
F 4.756783 57.883140 3.715397
F 31.487814 11.576625 4.181989
F 31.487814 34.729883 4.181989
F 31.487814 57.883140 4.181989
F 4.756783 19.294381 3.715396
F 4.756783 42.447638 3.715396
F 4.756783 65.600896 3.715396
F 31.487814 19.294381 4.181988
F 31.487814 42.447638 4.181988
F 31.487814 65.600896 4.181988
F 13.667126 3.858876 3.870927
F 13.667126 27.012133 3.870927
F 13.667126 50.165391 3.870927
F 40.398157 3.858876 4.337519
F 40.398157 27.012133 4.337519
F 40.398157 50.165391 4.337519
F 13.667126 11.576626 3.870927
F 13.667126 34.729883 3.870927
F 13.667126 57.883141 3.870927
F 40.398157 11.576626 4.337519
F 40.398157 34.729883 4.337519
F 40.398157 57.883141 4.337519
F 13.667126 19.294381 3.870927
F 13.667126 42.447639 3.870927
F 13.667126 65.600896 3.870927
F 40.398157 19.294381 4.337519
F 40.398157 42.447639 4.337519
F 40.398157 65.600896 4.337519
F 22.577473 3.858875 4.026459
F 22.577473 27.012133 4.026459
F 22.577473 50.165390 4.026459
F 49.308504 3.858875 4.493051
F 49.308504 27.012133 4.493051
F 49.308504 50.165390 4.493051
F 22.577473 11.576625 4.026458
F 22.577473 34.729883 4.026458
F 22.577473 57.883140 4.026458
F 49.308504 11.576625 4.493050
F 49.308504 34.729883 4.493050
F 49.308504 57.883140 4.493050
F 22.577473 19.294381 4.026458
F 22.577473 42.447638 4.026458
F 22.577473 65.600896 4.026458
F 49.308504 19.294381 4.493050
F 49.308504 42.447638 4.493050
F 49.308504 65.600896 4.493050
F 4.820267 1.286291 0.077766
F 4.820267 24.439549 0.077766
F 4.820267 47.592806 0.077766
F 31.551299 1.286291 0.544358
F 31.551299 24.439549 0.544358
F 31.551299 47.592806 0.544358
F 4.820267 9.004041 0.077766
F 4.820267 32.157298 0.077766
F 4.820267 55.310556 0.077766
F 31.551299 9.004041 0.544358
F 31.551299 32.157298 0.544358
F 31.551299 55.310556 0.544358
F 4.820267 16.721796 0.077765
F 4.820267 39.875053 0.077765
F 4.820267 63.028311 0.077765
F 31.551299 16.721796 0.544357
F 31.551299 39.875053 0.544357
F 31.551299 63.028311 0.544357
F 13.730610 1.286290 0.233297
F 13.730610 24.439547 0.233297
F 13.730610 47.592805 0.233297
F 40.461641 1.286290 0.699889
F 40.461641 24.439547 0.699889
F 40.461641 47.592805 0.699889
F 13.730610 9.004039 0.233297
F 13.730610 32.157297 0.233297
F 13.730610 55.310554 0.233297
F 40.461641 9.004039 0.699889
F 40.461641 32.157297 0.699889
F 40.461641 55.310554 0.699889
F 13.730610 16.721795 0.233296
F 13.730610 39.875052 0.233296
F 13.730610 63.028310 0.233296
F 40.461641 16.721795 0.699888
F 40.461641 39.875052 0.699888
F 40.461641 63.028310 0.699888
F 22.640958 1.286290 0.388828
F 22.640958 24.439548 0.388828
F 22.640958 47.592805 0.388828
F 49.371991 1.286290 0.855419
F 49.371991 24.439548 0.855419
F 49.371991 47.592805 0.855419
F 22.640958 9.004039 0.388828
F 22.640958 32.157297 0.388828
F 22.640958 55.310555 0.388828
F 49.371991 9.004039 0.855419
F 49.371991 32.157297 0.855419
F 49.371991 55.310555 0.855419
F 22.640958 16.721795 0.388827
F 22.640958 39.875052 0.388827
F 22.640958 63.028310 0.388827
F 49.371991 16.721795 0.855418
F 49.371991 39.875052 0.855418
F 49.371991 63.028310 0.855418
F 6.984370 7.717750 3.754280
F 6.984370 30.871007 3.754280
F 6.984370 54.024265 3.754280
F 33.715402 7.717750 4.220872
F 33.715402 30.871007 4.220872
F 33.715402 54.024265 4.220872
F 6.984370 15.435502 3.754279
F 6.984370 38.588760 3.754279
F 6.984370 61.742018 3.754279
F 33.715402 15.435502 4.220871
F 33.715402 38.588760 4.220871
F 33.715402 61.742018 4.220871
F 6.984370 0.000000 3.754280
F 6.984370 23.153258 3.754280
F 6.984370 46.306515 3.754280
F 33.715402 0.000000 4.220872
F 33.715402 23.153258 4.220872
F 33.715402 46.306515 4.220872
F 15.894714 7.717750 3.909810
F 15.894714 30.871008 3.909810
F 15.894714 54.024265 3.909810
F 42.625745 7.717750 4.376402
F 42.625745 30.871008 4.376402
F 42.625745 54.024265 4.376402
F 15.894714 15.435503 3.909809
F 15.894714 38.588760 3.909809
F 15.894714 61.742018 3.909809
F 42.625745 15.435503 4.376401
F 42.625745 38.588760 4.376401
F 42.625745 61.742018 4.376401
F 15.894714 0.000001 3.909810
F 15.894714 23.153258 3.909810
F 15.894714 46.306516 3.909810
F 42.625745 0.000001 4.376402
F 42.625745 23.153258 4.376402
F 42.625745 46.306516 4.376402
F 24.805061 7.717750 4.065341
F 24.805061 30.871007 4.065341
F 24.805061 54.024265 4.065341
F 51.536093 7.717750 4.531933
F 51.536093 30.871007 4.531933
F 51.536093 54.024265 4.531933
F 24.805061 15.435502 4.065340
F 24.805061 38.588760 4.065340
F 24.805061 61.742018 4.065340
F 51.536093 15.435502 4.531932
F 51.536093 38.588760 4.531932
F 51.536093 61.742018 4.531932
F 24.805061 0.000000 4.065341
F 24.805061 23.153258 4.065341
F 24.805061 46.306515 4.065341
F 51.536093 0.000000 4.531933
F 51.536093 23.153258 4.531933
F 51.536093 46.306515 4.531933
F 7.047850 5.145165 0.116650
F 7.047850 28.298423 0.116650
F 7.047850 51.451680 0.116650
F 33.778881 5.145165 0.583242
F 33.778881 28.298423 0.583242
F 33.778881 51.451680 0.583242
F 7.047850 12.862918 0.116649
F 7.047850 36.016175 0.116649
F 7.047850 59.169433 0.116649
F 33.778881 12.862918 0.583241
F 33.778881 36.016175 0.583241
F 33.778881 59.169433 0.583241
F 7.047850 20.580673 0.116649
F 7.047850 43.733930 0.116649
F 7.047850 66.887188 0.116649
F 33.778881 20.580673 0.583241
F 33.778881 43.733930 0.583241
F 33.778881 66.887188 0.583241
F 15.958195 5.145164 0.272179
F 15.958195 28.298421 0.272179
F 15.958195 51.451679 0.272179
F 42.689227 5.145164 0.738770
F 42.689227 28.298421 0.738770
F 42.689227 51.451679 0.738770
F 15.958195 12.862916 0.272178
F 15.958195 36.016174 0.272178
F 15.958195 59.169431 0.272178
F 42.689227 12.862916 0.738769
F 42.689227 36.016174 0.738769
F 42.689227 59.169431 0.738769
F 15.958195 20.580671 0.272179
F 15.958195 43.733929 0.272179
F 15.958195 66.887186 0.272179
F 42.689227 20.580671 0.738770
F 42.689227 43.733929 0.738770
F 42.689227 66.887186 0.738770
F 24.868543 5.145165 0.427710
F 24.868543 28.298423 0.427710
F 24.868543 51.451680 0.427710
F 51.599574 5.145165 0.894302
F 51.599574 28.298423 0.894302
F 51.599574 51.451680 0.894302
F 24.868543 12.862917 0.427709
F 24.868543 36.016175 0.427709
F 24.868543 59.169432 0.427709
F 51.599574 12.862917 0.894301
F 51.599574 36.016175 0.894301
F 51.599574 59.169432 0.894301
F 24.868543 20.580673 0.427710
F 24.868543 43.733930 0.427710
F 24.868543 66.887188 0.427710
F 51.599574 20.580673 0.894302
F 51.599574 43.733930 0.894302
F 51.599574 66.887188 0.894302
F 7.000241 5.145165 2.844871
F 7.000241 28.298423 2.844871
F 7.000241 51.451680 2.844871
F 33.731273 5.145165 3.311463
F 33.731273 28.298423 3.311463
F 33.731273 51.451680 3.311463
F 7.000241 12.862917 2.844871
F 7.000241 36.016175 2.844871
F 7.000241 59.169432 2.844871
F 33.731273 12.862917 3.311463
F 33.731273 36.016175 3.311463
F 33.731273 59.169432 3.311463
F 7.000241 20.580673 2.844871
F 7.000241 43.733930 2.844871
F 7.000241 66.887188 2.844871
F 33.731273 20.580673 3.311463
F 33.731273 43.733930 3.311463
F 33.731273 66.887188 3.311463
F 15.910586 5.145164 3.000403
F 15.910586 28.298422 3.000403
F 15.910586 51.451679 3.000403
F 42.641617 5.145164 3.466995
F 42.641617 28.298422 3.466995
F 42.641617 51.451679 3.466995
F 15.910586 12.862917 3.000403
F 15.910586 36.016174 3.000403
F 15.910586 59.169432 3.000403
F 42.641617 12.862917 3.466995
F 42.641617 36.016174 3.466995
F 42.641617 59.169432 3.466995
F 15.910586 20.580672 3.000403
F 15.910586 43.733929 3.000403
F 15.910586 66.887187 3.000403
F 42.641617 20.580672 3.466995
F 42.641617 43.733929 3.466995
F 42.641617 66.887187 3.466995
F 24.820933 5.145165 3.155932
F 24.820933 28.298423 3.155932
F 24.820933 51.451680 3.155932
F 51.551965 5.145165 3.622524
F 51.551965 28.298423 3.622524
F 51.551965 51.451680 3.622524
F 24.820933 12.862917 3.155933
F 24.820933 36.016175 3.155933
F 24.820933 59.169432 3.155933
F 51.551965 12.862917 3.622525
F 51.551965 36.016175 3.622525
F 51.551965 59.169432 3.622525
F 24.820933 20.580672 3.155933
F 24.820933 43.733930 3.155933
F 24.820933 66.887188 3.155933
F 51.551965 20.580672 3.622525
F 51.551965 43.733930 3.622525
F 51.551965 66.887188 3.622525
F 6.936735 7.717749 6.482501
F 6.936735 30.871007 6.482501
F 6.936735 54.024264 6.482501
F 33.667767 7.717749 6.949093
F 33.667767 30.871007 6.949093
F 33.667767 54.024264 6.949093
F 6.936735 15.435502 6.482502
F 6.936735 38.588760 6.482502
F 6.936735 61.742017 6.482502
F 33.667767 15.435502 6.949094
F 33.667767 38.588760 6.949094
F 33.667767 61.742017 6.949094
F 6.936735 0.000000 6.482501
F 6.936735 23.153257 6.482501
F 6.936735 46.306515 6.482501
F 33.667767 0.000000 6.949093
F 33.667767 23.153257 6.949093
F 33.667767 46.306515 6.949093
F 15.847080 7.717751 6.638033
F 15.847080 30.871008 6.638033
F 15.847080 54.024266 6.638033
F 42.578111 7.717751 7.104625
F 42.578111 30.871008 7.104625
F 42.578111 54.024266 7.104625
F 15.847080 15.435503 6.638034
F 15.847080 38.588761 6.638034
F 15.847080 61.742018 6.638034
F 42.578111 15.435503 7.104626
F 42.578111 38.588761 7.104626
F 42.578111 61.742018 7.104626
F 15.847080 0.000001 6.638033
F 15.847080 23.153259 6.638033
F 15.847080 46.306516 6.638033
F 42.578111 0.000001 7.104625
F 42.578111 23.153259 7.104625
F 42.578111 46.306516 7.104625
F 24.757429 7.717750 6.793563
F 24.757429 30.871007 6.793563
F 24.757429 54.024265 6.793563
F 51.488460 7.717750 7.260154
F 51.488460 30.871007 7.260154
F 51.488460 54.024265 7.260154
F 24.757429 15.435502 6.793564
F 24.757429 38.588760 6.793564
F 24.757429 61.742017 6.793564
F 51.488460 15.435502 7.260155
F 51.488460 38.588760 7.260155
F 51.488460 61.742017 7.260155
F 24.757429 0.000000 6.793563
F 24.757429 23.153258 6.793563
F 24.757429 46.306515 6.793563
F 51.488460 0.000000 7.260154
F 51.488460 23.153258 7.260154
F 51.488460 46.306515 7.260154
F 0.190499 1.286291 10.003484
F 0.190499 24.439548 10.003484
F 0.190499 47.592806 10.003484
F 26.921530 1.286291 10.470076
F 26.921530 24.439548 10.470076
F 26.921530 47.592806 10.470076
F 0.190499 9.004040 10.003484
F 0.190499 32.157298 10.003484
F 0.190499 55.310555 10.003484
F 26.921530 9.004040 10.470076
F 26.921530 32.157298 10.470076
F 26.921530 55.310555 10.470076
F 0.190499 16.721795 10.003484
F 0.190499 39.875053 10.003484
F 0.190499 63.028310 10.003484
F 26.921530 16.721795 10.470076
F 26.921530 39.875053 10.470076
F 26.921530 63.028310 10.470076
F 9.100839 1.286291 10.159015
F 9.100839 24.439548 10.159015
F 9.100839 47.592806 10.159015
F 35.831870 1.286291 10.625607
F 35.831870 24.439548 10.625607
F 35.831870 47.592806 10.625607
F 9.100839 9.004040 10.159015
F 9.100839 32.157298 10.159015
F 9.100839 55.310555 10.159015
F 35.831870 9.004040 10.625607
F 35.831870 32.157298 10.625607
F 35.831870 55.310555 10.625607
F 9.100839 16.721795 10.159016
F 9.100839 39.875053 10.159016
F 9.100839 63.028310 10.159016
F 35.831870 16.721795 10.625608
F 35.831870 39.875053 10.625608
F 35.831870 63.028310 10.625608
F 18.011185 1.286290 10.314547
F 18.011185 24.439547 10.314547
F 18.011185 47.592805 10.314547
F 44.742217 1.286290 10.781139
F 44.742217 24.439547 10.781139
F 44.742217 47.592805 10.781139
F 18.011185 9.004039 10.314547
F 18.011185 32.157297 10.314547
F 18.011185 55.310554 10.314547
F 44.742217 9.004039 10.781139
F 44.742217 32.157297 10.781139
F 44.742217 55.310554 10.781139
F 18.011185 16.721795 10.314548
F 18.011185 39.875052 10.314548
F 18.011185 63.028310 10.314548
F 44.742217 16.721795 10.781140
F 44.742217 39.875052 10.781140
F 44.742217 63.028310 10.781140
F 0.126990 3.858875 13.641113
F 0.126990 27.012132 13.641113
F 0.126990 50.165390 13.641113
F 26.858021 3.858875 14.107705
F 26.858021 27.012132 14.107705
F 26.858021 50.165390 14.107705
F 0.126990 11.576625 13.641114
F 0.126990 34.729882 13.641114
F 0.126990 57.883140 13.641114
F 26.858021 11.576625 14.107706
F 26.858021 34.729882 14.107706
F 26.858021 57.883140 14.107706
F 0.126990 19.294380 13.641114
F 0.126990 42.447638 13.641114
F 0.126990 65.600895 13.641114
F 26.858021 19.294380 14.107706
F 26.858021 42.447638 14.107706
F 26.858021 65.600895 14.107706
F 9.037328 3.858875 13.796645
F 9.037328 27.012133 13.796645
F 9.037328 50.165390 13.796645
F 35.768360 3.858875 14.263236
F 35.768360 27.012133 14.263236
F 35.768360 50.165390 14.263236
F 9.037328 11.576625 13.796645
F 9.037328 34.729883 13.796645
F 9.037328 57.883140 13.796645
F 35.768360 11.576625 14.263236
F 35.768360 34.729883 14.263236
F 35.768360 57.883140 14.263236
F 9.037328 19.294380 13.796645
F 9.037328 42.447638 13.796645
F 9.037328 65.600896 13.796645
F 35.768360 19.294380 14.263236
F 35.768360 42.447638 14.263236
F 35.768360 65.600896 14.263236
F 17.947677 3.858876 13.952176
F 17.947677 27.012134 13.952176
F 17.947677 50.165391 13.952176
F 44.678708 3.858876 14.418768
F 44.678708 27.012134 14.418768
F 44.678708 50.165391 14.418768
F 17.947677 11.576626 13.952176
F 17.947677 34.729884 13.952176
F 17.947677 57.883141 13.952176
F 44.678708 11.576626 14.418768
F 44.678708 34.729884 14.418768
F 44.678708 57.883141 14.418768
F 17.947677 19.294382 13.952177
F 17.947677 42.447639 13.952177
F 17.947677 65.600897 13.952177
F 44.678708 19.294382 14.418769
F 44.678708 42.447639 14.418769
F 44.678708 65.600897 14.418769
F 0.174623 3.858875 10.912892
F 0.174623 27.012133 10.912892
F 0.174623 50.165390 10.912892
F 26.905655 3.858875 11.379484
F 26.905655 27.012133 11.379484
F 26.905655 50.165390 11.379484
F 0.174623 11.576625 10.912892
F 0.174623 34.729883 10.912892
F 0.174623 57.883140 10.912892
F 26.905655 11.576625 11.379484
F 26.905655 34.729883 11.379484
F 26.905655 57.883140 11.379484
F 0.174623 19.294381 10.912891
F 0.174623 42.447638 10.912891
F 0.174623 65.600896 10.912891
F 26.905655 19.294381 11.379483
F 26.905655 42.447638 11.379483
F 26.905655 65.600896 11.379483
F 9.084962 3.858875 11.068422
F 9.084962 27.012133 11.068422
F 9.084962 50.165390 11.068422
F 35.815994 3.858875 11.535014
F 35.815994 27.012133 11.535014
F 35.815994 50.165390 11.535014
F 9.084962 11.576625 11.068422
F 9.084962 34.729883 11.068422
F 9.084962 57.883140 11.068422
F 35.815994 11.576625 11.535014
F 35.815994 34.729883 11.535014
F 35.815994 57.883140 11.535014
F 9.084962 19.294381 11.068421
F 9.084962 42.447638 11.068421
F 9.084962 65.600896 11.068421
F 35.815994 19.294381 11.535013
F 35.815994 42.447638 11.535013
F 35.815994 65.600896 11.535013
F 17.995310 3.858876 11.223952
F 17.995310 27.012133 11.223952
F 17.995310 50.165391 11.223952
F 44.726341 3.858876 11.690544
F 44.726341 27.012133 11.690544
F 44.726341 50.165391 11.690544
F 17.995310 11.576626 11.223952
F 17.995310 34.729883 11.223952
F 17.995310 57.883141 11.223952
F 44.726341 11.576626 11.690544
F 44.726341 34.729883 11.690544
F 44.726341 57.883141 11.690544
F 17.995310 19.294381 11.223951
F 17.995310 42.447639 11.223951
F 17.995310 65.600896 11.223951
F 44.726341 19.294381 11.690543
F 44.726341 42.447639 11.690543
F 44.726341 65.600896 11.690543
F 0.238109 1.286291 7.275262
F 0.238109 24.439549 7.275262
F 0.238109 47.592806 7.275262
F 26.969140 1.286291 7.741854
F 26.969140 24.439549 7.741854
F 26.969140 47.592806 7.741854
F 0.238109 9.004040 7.275262
F 0.238109 32.157298 7.275262
F 0.238109 55.310555 7.275262
F 26.969140 9.004040 7.741854
F 26.969140 32.157298 7.741854
F 26.969140 55.310555 7.741854
F 0.238109 16.721796 7.275261
F 0.238109 39.875053 7.275261
F 0.238109 63.028311 7.275261
F 26.969140 16.721796 7.741853
F 26.969140 39.875053 7.741853
F 26.969140 63.028311 7.741853
F 9.148447 1.286291 7.430792
F 9.148447 24.439548 7.430792
F 9.148447 47.592806 7.430792
F 35.879478 1.286291 7.897384
F 35.879478 24.439548 7.897384
F 35.879478 47.592806 7.897384
F 9.148447 9.004040 7.430792
F 9.148447 32.157298 7.430792
F 9.148447 55.310555 7.430792
F 35.879478 9.004040 7.897384
F 35.879478 32.157298 7.897384
F 35.879478 55.310555 7.897384
F 9.148447 16.721795 7.430791
F 9.148447 39.875053 7.430791
F 9.148447 63.028310 7.430791
F 35.879478 16.721795 7.897383
F 35.879478 39.875053 7.897383
F 35.879478 63.028310 7.897383
F 18.058794 1.286290 7.586322
F 18.058794 24.439547 7.586322
F 18.058794 47.592805 7.586322
F 44.789826 1.286290 8.052914
F 44.789826 24.439547 8.052914
F 44.789826 47.592805 8.052914
F 18.058794 9.004039 7.586322
F 18.058794 32.157296 7.586322
F 18.058794 55.310554 7.586322
F 44.789826 9.004039 8.052914
F 44.789826 32.157296 8.052914
F 44.789826 55.310554 8.052914
F 18.058794 16.721794 7.586321
F 18.058794 39.875052 7.586321
F 18.058794 63.028309 7.586321
F 44.789826 16.721794 8.052913
F 44.789826 39.875052 8.052913
F 44.789826 63.028309 8.052913
F 2.402210 7.717750 10.951775
F 2.402210 30.871007 10.951775
F 2.402210 54.024265 10.951775
F 29.133241 7.717750 11.418366
F 29.133241 30.871007 11.418366
F 29.133241 54.024265 11.418366
F 2.402210 15.435503 10.951774
F 2.402210 38.588760 10.951774
F 2.402210 61.742018 10.951774
F 29.133241 15.435503 11.418365
F 29.133241 38.588760 11.418365
F 29.133241 61.742018 11.418365
F 2.402210 0.000000 10.951775
F 2.402210 23.153258 10.951775
F 2.402210 46.306515 10.951775
F 29.133241 0.000000 11.418366
F 29.133241 23.153258 11.418366
F 29.133241 46.306515 11.418366
F 11.312551 7.717750 11.107305
F 11.312551 30.871007 11.107305
F 11.312551 54.024265 11.107305
F 38.043582 7.717750 11.573897
F 38.043582 30.871007 11.573897
F 38.043582 54.024265 11.573897
F 11.312551 15.435502 11.107304
F 11.312551 38.588760 11.107304
F 11.312551 61.742017 11.107304
F 38.043582 15.435502 11.573896
F 38.043582 38.588760 11.573896
F 38.043582 61.742017 11.573896
F 11.312551 0.000000 11.107305
F 11.312551 23.153258 11.107305
F 11.312551 46.306515 11.107305
F 38.043582 0.000000 11.573897
F 38.043582 23.153258 11.573897
F 38.043582 46.306515 11.573897
F 20.222899 7.717750 11.262835
F 20.222899 30.871008 11.262835
F 20.222899 54.024265 11.262835
F 46.953930 7.717750 11.729427
F 46.953930 30.871008 11.729427
F 46.953930 54.024265 11.729427
F 20.222899 15.435503 11.262834
F 20.222899 38.588760 11.262834
F 20.222899 61.742018 11.262834
F 46.953930 15.435503 11.729426
F 46.953930 38.588760 11.729426
F 46.953930 61.742018 11.729426
F 20.222899 0.000001 11.262835
F 20.222899 23.153258 11.262835
F 20.222899 46.306516 11.262835
F 46.953930 0.000001 11.729427
F 46.953930 23.153258 11.729427
F 46.953930 46.306516 11.729427
F 2.465691 5.145166 7.314144
F 2.465691 28.298423 7.314144
F 2.465691 51.451681 7.314144
F 29.196722 5.145166 7.780736
F 29.196722 28.298423 7.780736
F 29.196722 51.451681 7.780736
F 2.465691 12.862918 7.314143
F 2.465691 36.016175 7.314143
F 2.465691 59.169433 7.314143
F 29.196722 12.862918 7.780735
F 29.196722 36.016175 7.780735
F 29.196722 59.169433 7.780735
F 2.465691 20.580673 7.314144
F 2.465691 43.733931 7.314144
F 2.465691 66.887188 7.314144
F 29.196722 20.580673 7.780736
F 29.196722 43.733931 7.780736
F 29.196722 66.887188 7.780736
F 11.376031 5.145165 7.469675
F 11.376031 28.298422 7.469675
F 11.376031 51.451680 7.469675
F 38.107062 5.145165 7.936267
F 38.107062 28.298422 7.936267
F 38.107062 51.451680 7.936267
F 11.376031 12.862917 7.469674
F 11.376031 36.016174 7.469674
F 11.376031 59.169432 7.469674
F 38.107062 12.862917 7.936266
F 38.107062 36.016174 7.936266
F 38.107062 59.169432 7.936266
F 11.376031 20.580672 7.469675
F 11.376031 43.733930 7.469675
F 11.376031 66.887187 7.469675
F 38.107062 20.580672 7.936267
F 38.107062 43.733930 7.936267
F 38.107062 66.887187 7.936267
F 20.286381 5.145164 7.625205
F 20.286381 28.298422 7.625205
F 20.286381 51.451679 7.625205
F 47.017412 5.145164 8.091797
F 47.017412 28.298422 8.091797
F 47.017412 51.451679 8.091797
F 20.286381 12.862916 7.625204
F 20.286381 36.016174 7.625204
F 20.286381 59.169431 7.625204
F 47.017412 12.862916 8.091796
F 47.017412 36.016174 8.091796
F 47.017412 59.169431 8.091796
F 20.286381 20.580672 7.625205
F 20.286381 43.733929 7.625205
F 20.286381 66.887187 7.625205
F 47.017412 20.580672 8.091797
F 47.017412 43.733929 8.091797
F 47.017412 66.887187 8.091797
F 2.418082 5.145165 10.042366
F 2.418082 28.298423 10.042366
F 2.418082 51.451680 10.042366
F 29.149113 5.145165 10.508958
F 29.149113 28.298423 10.508958
F 29.149113 51.451680 10.508958
F 2.418082 12.862917 10.042367
F 2.418082 36.016175 10.042367
F 2.418082 59.169432 10.042367
F 29.149113 12.862917 10.508959
F 29.149113 36.016175 10.508959
F 29.149113 59.169432 10.508959
F 2.418082 20.580673 10.042367
F 2.418082 43.733930 10.042367
F 2.418082 66.887188 10.042367
F 29.149113 20.580673 10.508959
F 29.149113 43.733930 10.508959
F 29.149113 66.887188 10.508959
F 11.328423 5.145165 10.197898
F 11.328423 28.298422 10.197898
F 11.328423 51.451680 10.197898
F 38.059454 5.145165 10.664489
F 38.059454 28.298422 10.664489
F 38.059454 51.451680 10.664489
F 11.328423 12.862917 10.197899
F 11.328423 36.016175 10.197899
F 11.328423 59.169432 10.197899
F 38.059454 12.862917 10.664490
F 38.059454 36.016175 10.664490
F 38.059454 59.169432 10.664490
F 11.328423 20.580672 10.197898
F 11.328423 43.733930 10.197898
F 11.328423 66.887187 10.197898
F 38.059454 20.580672 10.664489
F 38.059454 43.733930 10.664489
F 38.059454 66.887187 10.664489
F 20.238770 5.145164 10.353428
F 20.238770 28.298422 10.353428
F 20.238770 51.451679 10.353428
F 46.969802 5.145164 10.820020
F 46.969802 28.298422 10.820020
F 46.969802 51.451679 10.820020
F 20.238770 12.862917 10.353429
F 20.238770 36.016174 10.353429
F 20.238770 59.169432 10.353429
F 46.969802 12.862917 10.820021
F 46.969802 36.016174 10.820021
F 46.969802 59.169432 10.820021
F 20.238770 20.580672 10.353429
F 20.238770 43.733929 10.353429
F 20.238770 66.887187 10.353429
F 46.969802 20.580672 10.820021
F 46.969802 43.733929 10.820021
F 46.969802 66.887187 10.820021
F 2.354577 7.717749 13.679996
F 2.354577 30.871007 13.679996
F 2.354577 54.024264 13.679996
F 29.085608 7.717749 14.146588
F 29.085608 30.871007 14.146588
F 29.085608 54.024264 14.146588
F 2.354577 15.435502 13.679997
F 2.354577 38.588760 13.679997
F 2.354577 61.742017 13.679997
F 29.085608 15.435502 14.146589
F 29.085608 38.588760 14.146589
F 29.085608 61.742017 14.146589
F 2.354577 0.000000 13.679997
F 2.354577 23.153257 13.679997
F 2.354577 46.306515 13.679997
F 29.085608 0.000000 14.146589
F 29.085608 23.153257 14.146589
F 29.085608 46.306515 14.146589
F 11.264917 7.717750 13.835527
F 11.264917 30.871007 13.835527
F 11.264917 54.024265 13.835527
F 37.995948 7.717750 14.302119
F 37.995948 30.871007 14.302119
F 37.995948 54.024265 14.302119
F 11.264917 15.435503 13.835528
F 11.264917 38.588760 13.835528
F 11.264917 61.742018 13.835528
F 37.995948 15.435503 14.302120
F 37.995948 38.588760 14.302120
F 37.995948 61.742018 14.302120
F 11.264917 0.000000 13.835527
F 11.264917 23.153258 13.835527
F 11.264917 46.306515 13.835527
F 37.995948 0.000000 14.302119
F 37.995948 23.153258 14.302119
F 37.995948 46.306515 14.302119
F 20.175265 7.717751 13.991059
F 20.175265 30.871008 13.991059
F 20.175265 54.024266 13.991059
F 46.906296 7.717751 14.457651
F 46.906296 30.871008 14.457651
F 46.906296 54.024266 14.457651
F 20.175265 15.435503 13.991060
F 20.175265 38.588761 13.991060
F 20.175265 61.742018 13.991060
F 46.906296 15.435503 14.457652
F 46.906296 38.588761 14.457652
F 46.906296 61.742018 14.457652
F 20.175265 0.000001 13.991059
F 20.175265 23.153259 13.991059
F 20.175265 46.306516 13.991059
F 46.906296 0.000001 14.457651
F 46.906296 23.153259 14.457651
F 46.906296 46.306516 14.457651
F 4.645669 1.286291 10.081250
F 4.645669 24.439548 10.081250
F 4.645669 47.592806 10.081250
F 31.376701 1.286291 10.547842
F 31.376701 24.439548 10.547842
F 31.376701 47.592806 10.547842
F 4.645669 9.004040 10.081250
F 4.645669 32.157298 10.081250
F 4.645669 55.310555 10.081250
F 31.376701 9.004040 10.547842
F 31.376701 32.157298 10.547842
F 31.376701 55.310555 10.547842
F 4.645669 16.721795 10.081251
F 4.645669 39.875053 10.081251
F 4.645669 63.028310 10.081251
F 31.376701 16.721795 10.547843
F 31.376701 39.875053 10.547843
F 31.376701 63.028310 10.547843
F 13.556011 1.286290 10.236780
F 13.556011 24.439548 10.236780
F 13.556011 47.592806 10.236780
F 40.287042 1.286290 10.703372
F 40.287042 24.439548 10.703372
F 40.287042 47.592806 10.703372
F 13.556011 9.004040 10.236780
F 13.556011 32.157297 10.236780
F 13.556011 55.310555 10.236780
F 40.287042 9.004040 10.703372
F 40.287042 32.157297 10.703372
F 40.287042 55.310555 10.703372
F 13.556011 16.721795 10.236781
F 13.556011 39.875053 10.236781
F 13.556011 63.028310 10.236781
F 40.287042 16.721795 10.703373
F 40.287042 39.875053 10.703373
F 40.287042 63.028310 10.703373
F 22.466359 1.286290 10.392311
F 22.466359 24.439548 10.392311
F 22.466359 47.592805 10.392311
F 49.197390 1.286290 10.858903
F 49.197390 24.439548 10.858903
F 49.197390 47.592805 10.858903
F 22.466359 9.004040 10.392311
F 22.466359 32.157297 10.392311
F 22.466359 55.310555 10.392311
F 49.197390 9.004040 10.858903
F 49.197390 32.157297 10.858903
F 49.197390 55.310555 10.858903
F 22.466359 16.721795 10.392312
F 22.466359 39.875052 10.392312
F 22.466359 63.028310 10.392312
F 49.197390 16.721795 10.858904
F 49.197390 39.875052 10.858904
F 49.197390 63.028310 10.858904
F 4.582159 3.858875 13.718879
F 4.582159 27.012132 13.718879
F 4.582159 50.165390 13.718879
F 31.313191 3.858875 14.185471
F 31.313191 27.012132 14.185471
F 31.313191 50.165390 14.185471
F 4.582159 11.576625 13.718879
F 4.582159 34.729882 13.718879
F 4.582159 57.883140 13.718879
F 31.313191 11.576625 14.185471
F 31.313191 34.729882 14.185471
F 31.313191 57.883140 14.185471
F 4.582159 19.294380 13.718879
F 4.582159 42.447638 13.718879
F 4.582159 65.600895 13.718879
F 31.313191 19.294380 14.185471
F 31.313191 42.447638 14.185471
F 31.313191 65.600895 14.185471
F 13.492501 3.858876 13.874411
F 13.492501 27.012134 13.874411
F 13.492501 50.165391 13.874411
F 40.223532 3.858876 14.341003
F 40.223532 27.012134 14.341003
F 40.223532 50.165391 14.341003
F 13.492501 11.576626 13.874411
F 13.492501 34.729884 13.874411
F 13.492501 57.883141 13.874411
F 40.223532 11.576626 14.341003
F 40.223532 34.729884 14.341003
F 40.223532 57.883141 14.341003
F 13.492501 19.294382 13.874411
F 13.492501 42.447639 13.874411
F 13.492501 65.600897 13.874411
F 40.223532 19.294382 14.341003
F 40.223532 42.447639 14.341003
F 40.223532 65.600897 14.341003
F 22.402851 3.858875 14.029941
F 22.402851 27.012133 14.029941
F 22.402851 50.165390 14.029941
F 49.133882 3.858875 14.496533
F 49.133882 27.012133 14.496533
F 49.133882 50.165390 14.496533
F 22.402851 11.576625 14.029941
F 22.402851 34.729883 14.029941
F 22.402851 57.883140 14.029941
F 49.133882 11.576625 14.496533
F 49.133882 34.729883 14.496533
F 49.133882 57.883140 14.496533
F 22.402851 19.294381 14.029942
F 22.402851 42.447638 14.029942
F 22.402851 65.600896 14.029942
F 49.133882 19.294381 14.496534
F 49.133882 42.447638 14.496534
F 49.133882 65.600896 14.496534
F 4.629793 3.858875 10.990657
F 4.629793 27.012133 10.990657
F 4.629793 50.165390 10.990657
F 31.360824 3.858875 11.457249
F 31.360824 27.012133 11.457249
F 31.360824 50.165390 11.457249
F 4.629793 11.576625 10.990657
F 4.629793 34.729883 10.990657
F 4.629793 57.883140 10.990657
F 31.360824 11.576625 11.457249
F 31.360824 34.729883 11.457249
F 31.360824 57.883140 11.457249
F 4.629793 19.294381 10.990656
F 4.629793 42.447638 10.990656
F 4.629793 65.600896 10.990656
F 31.360824 19.294381 11.457248
F 31.360824 42.447638 11.457248
F 31.360824 65.600896 11.457248
F 13.540136 3.858876 11.146187
F 13.540136 27.012133 11.146187
F 13.540136 50.165391 11.146187
F 40.271167 3.858876 11.612779
F 40.271167 27.012133 11.612779
F 40.271167 50.165391 11.612779
F 13.540136 11.576626 11.146187
F 13.540136 34.729883 11.146187
F 13.540136 57.883141 11.146187
F 40.271167 11.576626 11.612779
F 40.271167 34.729883 11.612779
F 40.271167 57.883141 11.612779
F 13.540136 19.294381 11.146187
F 13.540136 42.447639 11.146187
F 13.540136 65.600896 11.146187
F 40.271167 19.294381 11.612779
F 40.271167 42.447639 11.612779
F 40.271167 65.600896 11.612779
F 22.450483 3.858875 11.301718
F 22.450483 27.012133 11.301718
F 22.450483 50.165390 11.301718
F 49.181514 3.858875 11.768310
F 49.181514 27.012133 11.768310
F 49.181514 50.165390 11.768310
F 22.450483 11.576625 11.301718
F 22.450483 34.729883 11.301718
F 22.450483 57.883140 11.301718
F 49.181514 11.576625 11.768310
F 49.181514 34.729883 11.768310
F 49.181514 57.883140 11.768310
F 22.450483 19.294381 11.301717
F 22.450483 42.447638 11.301717
F 22.450483 65.600896 11.301717
F 49.181514 19.294381 11.768309
F 49.181514 42.447638 11.768309
F 49.181514 65.600896 11.768309
F 4.693277 1.286291 7.353027
F 4.693277 24.439549 7.353027
F 4.693277 47.592806 7.353027
F 31.424309 1.286291 7.819619
F 31.424309 24.439549 7.819619
F 31.424309 47.592806 7.819619
F 4.693277 9.004041 7.353027
F 4.693277 32.157298 7.353027
F 4.693277 55.310556 7.353027
F 31.424309 9.004041 7.819619
F 31.424309 32.157298 7.819619
F 31.424309 55.310556 7.819619
F 4.693277 16.721796 7.353026
F 4.693277 39.875053 7.353026
F 4.693277 63.028311 7.353026
F 31.424309 16.721796 7.819618
F 31.424309 39.875053 7.819618
F 31.424309 63.028311 7.819618
F 13.603620 1.286290 7.508557
F 13.603620 24.439547 7.508557
F 13.603620 47.592805 7.508557
F 40.334651 1.286290 7.975149
F 40.334651 24.439547 7.975149
F 40.334651 47.592805 7.975149
F 13.603620 9.004039 7.508557
F 13.603620 32.157297 7.508557
F 13.603620 55.310554 7.508557
F 40.334651 9.004039 7.975149
F 40.334651 32.157297 7.975149
F 40.334651 55.310554 7.975149
F 13.603620 16.721795 7.508557
F 13.603620 39.875052 7.508557
F 13.603620 63.028310 7.508557
F 40.334651 16.721795 7.975149
F 40.334651 39.875052 7.975149
F 40.334651 63.028310 7.975149
F 22.513968 1.286290 7.664088
F 22.513968 24.439548 7.664088
F 22.513968 47.592805 7.664088
F 49.245000 1.286290 8.130680
F 49.245000 24.439548 8.130680
F 49.245000 47.592805 8.130680
F 22.513968 9.004039 7.664088
F 22.513968 32.157297 7.664088
F 22.513968 55.310555 7.664088
F 49.245000 9.004039 8.130680
F 49.245000 32.157297 8.130680
F 49.245000 55.310555 8.130680
F 22.513968 16.721795 7.664087
F 22.513968 39.875052 7.664087
F 22.513968 63.028310 7.664087
F 49.245000 16.721795 8.130679
F 49.245000 39.875052 8.130679
F 49.245000 63.028310 8.130679
F 6.857379 7.717750 11.029540
F 6.857379 30.871007 11.029540
F 6.857379 54.024265 11.029540
F 33.588412 7.717750 11.496132
F 33.588412 30.871007 11.496132
F 33.588412 54.024265 11.496132
F 6.857379 15.435502 11.029539
F 6.857379 38.588760 11.029539
F 6.857379 61.742018 11.029539
F 33.588412 15.435502 11.496131
F 33.588412 38.588760 11.496131
F 33.588412 61.742018 11.496131
F 6.857379 0.000000 11.029540
F 6.857379 23.153258 11.029540
F 6.857379 46.306515 11.029540
F 33.588412 0.000000 11.496132
F 33.588412 23.153258 11.496132
F 33.588412 46.306515 11.496132
F 15.767724 7.717750 11.185069
F 15.767724 30.871008 11.185069
F 15.767724 54.024265 11.185069
F 42.498755 7.717750 11.651661
F 42.498755 30.871008 11.651661
F 42.498755 54.024265 11.651661
F 15.767724 15.435503 11.185068
F 15.767724 38.588760 11.185068
F 15.767724 61.742018 11.185068
F 42.498755 15.435503 11.651660
F 42.498755 38.588760 11.651660
F 42.498755 61.742018 11.651660
F 15.767724 0.000001 11.185069
F 15.767724 23.153258 11.185069
F 15.767724 46.306516 11.185069
F 42.498755 0.000001 11.651661
F 42.498755 23.153258 11.651661
F 42.498755 46.306516 11.651661
F 24.678071 7.717750 11.340601
F 24.678071 30.871007 11.340601
F 24.678071 54.024265 11.340601
F 51.409103 7.717750 11.807193
F 51.409103 30.871007 11.807193
F 51.409103 54.024265 11.807193
F 24.678071 15.435502 11.340600
F 24.678071 38.588760 11.340600
F 24.678071 61.742018 11.340600
F 51.409103 15.435502 11.807192
F 51.409103 38.588760 11.807192
F 51.409103 61.742018 11.807192
F 24.678071 0.000000 11.340601
F 24.678071 23.153258 11.340601
F 24.678071 46.306515 11.340601
F 51.409103 0.000000 11.807193
F 51.409103 23.153258 11.807193
F 51.409103 46.306515 11.807193
F 6.920860 5.145165 7.391910
F 6.920860 28.298423 7.391910
F 6.920860 51.451680 7.391910
F 33.651891 5.145165 7.858502
F 33.651891 28.298423 7.858502
F 33.651891 51.451680 7.858502
F 6.920860 12.862918 7.391909
F 6.920860 36.016175 7.391909
F 6.920860 59.169433 7.391909
F 33.651891 12.862918 7.858501
F 33.651891 36.016175 7.858501
F 33.651891 59.169433 7.858501
F 6.920860 20.580673 7.391910
F 6.920860 43.733930 7.391910
F 6.920860 66.887188 7.391910
F 33.651891 20.580673 7.858502
F 33.651891 43.733930 7.858502
F 33.651891 66.887188 7.858502
F 15.831205 5.145164 7.547439
F 15.831205 28.298421 7.547439
F 15.831205 51.451679 7.547439
F 42.562236 5.145164 8.014031
F 42.562236 28.298421 8.014031
F 42.562236 51.451679 8.014031
F 15.831205 12.862916 7.547438
F 15.831205 36.016174 7.547438
F 15.831205 59.169431 7.547438
F 42.562236 12.862916 8.014030
F 42.562236 36.016174 8.014030
F 42.562236 59.169431 8.014030
F 15.831205 20.580671 7.547439
F 15.831205 43.733929 7.547439
F 15.831205 66.887186 7.547439
F 42.562236 20.580671 8.014031
F 42.562236 43.733929 8.014031
F 42.562236 66.887186 8.014031
F 24.741553 5.145165 7.702971
F 24.741553 28.298423 7.702971
F 24.741553 51.451680 7.702971
F 51.472584 5.145165 8.169563
F 51.472584 28.298423 8.169563
F 51.472584 51.451680 8.169563
F 24.741553 12.862917 7.702970
F 24.741553 36.016175 7.702970
F 24.741553 59.169432 7.702970
F 51.472584 12.862917 8.169562
F 51.472584 36.016175 8.169562
F 51.472584 59.169432 8.169562
F 24.741553 20.580673 7.702971
F 24.741553 43.733930 7.702971
F 24.741553 66.887188 7.702971
F 51.472584 20.580673 8.169563
F 51.472584 43.733930 8.169563
F 51.472584 66.887188 8.169563
F 6.873251 5.145165 10.120132
F 6.873251 28.298423 10.120132
F 6.873251 51.451680 10.120132
F 33.604282 5.145165 10.586724
F 33.604282 28.298423 10.586724
F 33.604282 51.451680 10.586724
F 6.873251 12.862917 10.120132
F 6.873251 36.016175 10.120132
F 6.873251 59.169432 10.120132
F 33.604282 12.862917 10.586724
F 33.604282 36.016175 10.586724
F 33.604282 59.169432 10.586724
F 6.873251 20.580673 10.120132
F 6.873251 43.733930 10.120132
F 6.873251 66.887188 10.120132
F 33.604282 20.580673 10.586724
F 33.604282 43.733930 10.586724
F 33.604282 66.887188 10.586724
F 15.783596 5.145164 10.275664
F 15.783596 28.298422 10.275664
F 15.783596 51.451679 10.275664
F 42.514627 5.145164 10.742256
F 42.514627 28.298422 10.742256
F 42.514627 51.451679 10.742256
F 15.783596 12.862917 10.275664
F 15.783596 36.016174 10.275664
F 15.783596 59.169432 10.275664
F 42.514627 12.862917 10.742256
F 42.514627 36.016174 10.742256
F 42.514627 59.169432 10.742256
F 15.783596 20.580672 10.275664
F 15.783596 43.733929 10.275664
F 15.783596 66.887187 10.275664
F 42.514627 20.580672 10.742256
F 42.514627 43.733929 10.742256
F 42.514627 66.887187 10.742256
F 24.693943 5.145165 10.431193
F 24.693943 28.298423 10.431193
F 24.693943 51.451680 10.431193
F 51.424975 5.145165 10.897784
F 51.424975 28.298423 10.897784
F 51.424975 51.451680 10.897784
F 24.693943 12.862917 10.431194
F 24.693943 36.016175 10.431194
F 24.693943 59.169432 10.431194
F 51.424975 12.862917 10.897785
F 51.424975 36.016175 10.897785
F 51.424975 59.169432 10.897785
F 24.693943 20.580672 10.431194
F 24.693943 43.733930 10.431194
F 24.693943 66.887188 10.431194
F 51.424975 20.580672 10.897785
F 51.424975 43.733930 10.897785
F 51.424975 66.887188 10.897785
F 6.809745 7.717749 13.757762
F 6.809745 30.871007 13.757762
F 6.809745 54.024264 13.757762
F 33.540777 7.717749 14.224354
F 33.540777 30.871007 14.224354
F 33.540777 54.024264 14.224354
F 6.809745 15.435502 13.757763
F 6.809745 38.588760 13.757763
F 6.809745 61.742017 13.757763
F 33.540777 15.435502 14.224355
F 33.540777 38.588760 14.224355
F 33.540777 61.742017 14.224355
F 6.809745 0.000000 13.757762
F 6.809745 23.153257 13.757762
F 6.809745 46.306515 13.757762
F 33.540777 0.000000 14.224354
F 33.540777 23.153257 14.224354
F 33.540777 46.306515 14.224354
F 15.720090 7.717751 13.913294
F 15.720090 30.871008 13.913294
F 15.720090 54.024266 13.913294
F 42.451121 7.717751 14.379885
F 42.451121 30.871008 14.379885
F 42.451121 54.024266 14.379885
F 15.720090 15.435503 13.913295
F 15.720090 38.588761 13.913295
F 15.720090 61.742018 13.913295
F 42.451121 15.435503 14.379886
F 42.451121 38.588761 14.379886
F 42.451121 61.742018 14.379886
F 15.720090 0.000001 13.913294
F 15.720090 23.153259 13.913294
F 15.720090 46.306516 13.913294
F 42.451121 0.000001 14.379885
F 42.451121 23.153259 14.379885
F 42.451121 46.306516 14.379885
F 24.630439 7.717750 14.068823
F 24.630439 30.871007 14.068823
F 24.630439 54.024265 14.068823
F 51.361470 7.717750 14.535415
F 51.361470 30.871007 14.535415
F 51.361470 54.024265 14.535415
F 24.630439 15.435502 14.068824
F 24.630439 38.588760 14.068824
F 24.630439 61.742017 14.068824
F 51.361470 15.435502 14.535416
F 51.361470 38.588760 14.535416
F 51.361470 61.742017 14.535416
F 24.630439 0.000000 14.068823
F 24.630439 23.153258 14.068823
F 24.630439 46.306515 14.068823
F 51.361470 0.000000 14.535415
F 51.361470 23.153258 14.535415
F 51.361470 46.306515 14.535415
F 0.063509 1.286291 17.278744
F 0.063509 24.439548 17.278744
F 0.063509 47.592806 17.278744
F 26.794540 1.286291 17.745336
F 26.794540 24.439548 17.745336
F 26.794540 47.592806 17.745336
F 0.063509 9.004040 17.278744
F 0.063509 32.157298 17.278744
F 0.063509 55.310555 17.278744
F 26.794540 9.004040 17.745336
F 26.794540 32.157298 17.745336
F 26.794540 55.310555 17.745336
F 0.063509 16.721795 17.278745
F 0.063509 39.875053 17.278745
F 0.063509 63.028310 17.278745
F 26.794540 16.721795 17.745337
F 26.794540 39.875053 17.745337
F 26.794540 63.028310 17.745337
F 8.973849 1.286291 17.434275
F 8.973849 24.439548 17.434275
F 8.973849 47.592806 17.434275
F 35.704880 1.286291 17.900867
F 35.704880 24.439548 17.900867
F 35.704880 47.592806 17.900867
F 8.973849 9.004040 17.434275
F 8.973849 32.157298 17.434275
F 8.973849 55.310555 17.434275
F 35.704880 9.004040 17.900867
F 35.704880 32.157298 17.900867
F 35.704880 55.310555 17.900867
F 8.973849 16.721795 17.434276
F 8.973849 39.875053 17.434276
F 8.973849 63.028310 17.434276
F 35.704880 16.721795 17.900868
F 35.704880 39.875053 17.900868
F 35.704880 63.028310 17.900868
F 17.884194 1.286290 17.589806
F 17.884194 24.439547 17.589806
F 17.884194 47.592805 17.589806
F 44.615227 1.286290 18.056398
F 44.615227 24.439547 18.056398
F 44.615227 47.592805 18.056398
F 17.884194 9.004039 17.589806
F 17.884194 32.157297 17.589806
F 17.884194 55.310554 17.589806
F 44.615227 9.004039 18.056398
F 44.615227 32.157297 18.056398
F 44.615227 55.310554 18.056398
F 17.884194 16.721795 17.589807
F 17.884194 39.875052 17.589807
F 17.884194 63.028310 17.589807
F 44.615227 16.721795 18.056399
F 44.615227 39.875052 18.056399
F 44.615227 63.028310 18.056399
F 0.000000 3.858875 20.916375
F 0.000000 27.012132 20.916375
F 0.000000 50.165390 20.916375
F 26.731031 3.858875 21.382967
F 26.731031 27.012132 21.382967
F 26.731031 50.165390 21.382967
F 0.000000 11.576625 20.916375
F 0.000000 34.729882 20.916375
F 0.000000 57.883140 20.916375
F 26.731031 11.576625 21.382967
F 26.731031 34.729882 21.382967
F 26.731031 57.883140 21.382967
F 0.000000 19.294380 20.916375
F 0.000000 42.447638 20.916375
F 0.000000 65.600895 20.916375
F 26.731031 19.294380 21.382967
F 26.731031 42.447638 21.382967
F 26.731031 65.600895 21.382967
F 8.910338 3.858875 21.071905
F 8.910338 27.012133 21.071905
F 8.910338 50.165390 21.071905
F 35.641370 3.858875 21.538497
F 35.641370 27.012133 21.538497
F 35.641370 50.165390 21.538497
F 8.910338 11.576625 21.071905
F 8.910338 34.729883 21.071905
F 8.910338 57.883140 21.071905
F 35.641370 11.576625 21.538497
F 35.641370 34.729883 21.538497
F 35.641370 57.883140 21.538497
F 8.910338 19.294380 21.071906
F 8.910338 42.447638 21.071906
F 8.910338 65.600896 21.071906
F 35.641370 19.294380 21.538498
F 35.641370 42.447638 21.538498
F 35.641370 65.600896 21.538498
F 17.820686 3.858876 21.227437
F 17.820686 27.012134 21.227437
F 17.820686 50.165391 21.227437
F 44.551718 3.858876 21.694029
F 44.551718 27.012134 21.694029
F 44.551718 50.165391 21.694029
F 17.820686 11.576626 21.227437
F 17.820686 34.729884 21.227437
F 17.820686 57.883141 21.227437
F 44.551718 11.576626 21.694029
F 44.551718 34.729884 21.694029
F 44.551718 57.883141 21.694029
F 17.820686 19.294382 21.227438
F 17.820686 42.447639 21.227438
F 17.820686 65.600897 21.227438
F 44.551717 19.294382 21.694030
F 44.551717 42.447639 21.694030
F 44.551717 65.600897 21.694030
F 0.047633 3.858875 18.188154
F 0.047633 27.012133 18.188154
F 0.047633 50.165390 18.188154
F 26.778664 3.858875 18.654745
F 26.778664 27.012133 18.654745
F 26.778664 50.165390 18.654745
F 0.047633 11.576625 18.188153
F 0.047633 34.729883 18.188153
F 0.047633 57.883140 18.188153
F 26.778664 11.576625 18.654744
F 26.778664 34.729883 18.654744
F 26.778664 57.883140 18.654744
F 0.047633 19.294381 18.188153
F 0.047633 42.447638 18.188153
F 0.047633 65.600896 18.188153
F 26.778664 19.294381 18.654744
F 26.778664 42.447638 18.654744
F 26.778664 65.600896 18.654744
F 8.957972 3.858875 18.343683
F 8.957972 27.012133 18.343683
F 8.957972 50.165390 18.343683
F 35.689004 3.858875 18.810275
F 35.689004 27.012133 18.810275
F 35.689004 50.165390 18.810275
F 8.957972 11.576625 18.343683
F 8.957972 34.729883 18.343683
F 8.957972 57.883140 18.343683
F 35.689004 11.576625 18.810275
F 35.689004 34.729883 18.810275
F 35.689004 57.883140 18.810275
F 8.957972 19.294381 18.343683
F 8.957972 42.447638 18.343683
F 8.957972 65.600896 18.343683
F 35.689004 19.294381 18.810275
F 35.689004 42.447638 18.810275
F 35.689004 65.600896 18.810275
F 17.868320 3.858876 18.499213
F 17.868320 27.012133 18.499213
F 17.868320 50.165391 18.499213
F 44.599351 3.858876 18.965805
F 44.599351 27.012133 18.965805
F 44.599351 50.165391 18.965805
F 17.868320 11.576626 18.499213
F 17.868320 34.729883 18.499213
F 17.868320 57.883141 18.499213
F 44.599351 11.576626 18.965805
F 44.599351 34.729883 18.965805
F 44.599351 57.883141 18.965805
F 17.868320 19.294381 18.499213
F 17.868320 42.447639 18.499213
F 17.868320 65.600896 18.499213
F 44.599351 19.294381 18.965805
F 44.599351 42.447639 18.965805
F 44.599351 65.600896 18.965805
F 0.111118 1.286291 14.550523
F 0.111118 24.439549 14.550523
F 0.111118 47.592806 14.550523
F 26.842149 1.286291 15.017114
F 26.842149 24.439549 15.017114
F 26.842149 47.592806 15.017114
F 0.111118 9.004040 14.550523
F 0.111118 32.157298 14.550523
F 0.111118 55.310555 14.550523
F 26.842149 9.004040 15.017114
F 26.842149 32.157298 15.017114
F 26.842149 55.310555 15.017114
F 0.111118 16.721796 14.550522
F 0.111118 39.875053 14.550522
F 0.111118 63.028311 14.550522
F 26.842149 16.721796 15.017113
F 26.842149 39.875053 15.017113
F 26.842149 63.028311 15.017113
F 9.021457 1.286291 14.706053
F 9.021457 24.439548 14.706053
F 9.021457 47.592806 14.706053
F 35.752488 1.286291 15.172645
F 35.752488 24.439548 15.172645
F 35.752488 47.592806 15.172645
F 9.021457 9.004040 14.706053
F 9.021457 32.157298 14.706053
F 9.021457 55.310555 14.706053
F 35.752488 9.004040 15.172645
F 35.752488 32.157298 15.172645
F 35.752488 55.310555 15.172645
F 9.021457 16.721795 14.706052
F 9.021457 39.875053 14.706052
F 9.021457 63.028310 14.706052
F 35.752488 16.721795 15.172644
F 35.752488 39.875053 15.172644
F 35.752488 63.028310 15.172644
F 17.931804 1.286290 14.861582
F 17.931804 24.439547 14.861582
F 17.931804 47.592805 14.861582
F 44.662836 1.286290 15.328174
F 44.662836 24.439547 15.328174
F 44.662836 47.592805 15.328174
F 17.931804 9.004039 14.861582
F 17.931804 32.157296 14.861582
F 17.931804 55.310554 14.861582
F 44.662836 9.004039 15.328174
F 44.662836 32.157296 15.328174
F 44.662836 55.310554 15.328174
F 17.931804 16.721794 14.861582
F 17.931804 39.875052 14.861582
F 17.931804 63.028309 14.861582
F 44.662836 16.721794 15.328174
F 44.662836 39.875052 15.328174
F 44.662836 63.028309 15.328174
F 2.275220 7.717750 18.227036
F 2.275220 30.871007 18.227036
F 2.275220 54.024265 18.227036
F 29.006251 7.717750 18.693628
F 29.006251 30.871007 18.693628
F 29.006251 54.024265 18.693628
F 2.275220 15.435503 18.227035
F 2.275220 38.588760 18.227035
F 2.275220 61.742018 18.227035
F 29.006251 15.435503 18.693627
F 29.006251 38.588760 18.693627
F 29.006251 61.742018 18.693627
F 2.275220 0.000000 18.227035
F 2.275220 23.153258 18.227035
F 2.275220 46.306515 18.227035
F 29.006251 0.000000 18.693627
F 29.006251 23.153258 18.693627
F 29.006251 46.306515 18.693627
F 11.185561 7.717750 18.382567
F 11.185561 30.871007 18.382567
F 11.185561 54.024265 18.382567
F 37.916592 7.717750 18.849159
F 37.916592 30.871007 18.849159
F 37.916592 54.024265 18.849159
F 11.185561 15.435502 18.382565
F 11.185561 38.588760 18.382565
F 11.185561 61.742017 18.382565
F 37.916592 15.435502 18.849157
F 37.916592 38.588760 18.849157
F 37.916592 61.742017 18.849157
F 11.185561 0.000000 18.382566
F 11.185561 23.153258 18.382566
F 11.185561 46.306515 18.382566
F 37.916592 0.000000 18.849158
F 37.916592 23.153258 18.849158
F 37.916592 46.306515 18.849158
F 20.095908 7.717750 18.538097
F 20.095908 30.871008 18.538097
F 20.095908 54.024265 18.538097
F 46.826939 7.717750 19.004688
F 46.826939 30.871008 19.004688
F 46.826939 54.024265 19.004688
F 20.095908 15.435503 18.538096
F 20.095908 38.588760 18.538096
F 20.095908 61.742018 18.538096
F 46.826940 15.435503 19.004687
F 46.826940 38.588760 19.004687
F 46.826940 61.742018 19.004687
F 20.095908 0.000001 18.538097
F 20.095908 23.153258 18.538097
F 20.095908 46.306516 18.538097
F 46.826939 0.000001 19.004688
F 46.826939 23.153258 19.004688
F 46.826939 46.306516 19.004688
F 2.338701 5.145166 14.589405
F 2.338701 28.298423 14.589405
F 2.338701 51.451681 14.589405
F 29.069732 5.145166 15.055997
F 29.069732 28.298423 15.055997
F 29.069732 51.451681 15.055997
F 2.338701 12.862918 14.589404
F 2.338701 36.016175 14.589404
F 2.338701 59.169433 14.589404
F 29.069732 12.862918 15.055996
F 29.069732 36.016175 15.055996
F 29.069732 59.169433 15.055996
F 2.338701 20.580673 14.589405
F 2.338701 43.733931 14.589405
F 2.338701 66.887188 14.589405
F 29.069732 20.580673 15.055997
F 29.069732 43.733931 15.055997
F 29.069732 66.887188 15.055997
F 11.249041 5.145165 14.744935
F 11.249041 28.298422 14.744935
F 11.249041 51.451680 14.744935
F 37.980072 5.145165 15.211527
F 37.980072 28.298422 15.211527
F 37.980072 51.451680 15.211527
F 11.249041 12.862917 14.744934
F 11.249041 36.016174 14.744934
F 11.249041 59.169432 14.744934
F 37.980072 12.862917 15.211526
F 37.980072 36.016174 15.211526
F 37.980072 59.169432 15.211526
F 11.249041 20.580672 14.744935
F 11.249041 43.733930 14.744935
F 11.249041 66.887187 14.744935
F 37.980072 20.580672 15.211527
F 37.980072 43.733930 15.211527
F 37.980072 66.887187 15.211527
F 20.159390 5.145164 14.900465
F 20.159390 28.298422 14.900465
F 20.159390 51.451679 14.900465
F 46.890422 5.145164 15.367057
F 46.890422 28.298422 15.367057
F 46.890422 51.451679 15.367057
F 20.159390 12.862916 14.900464
F 20.159390 36.016174 14.900464
F 20.159390 59.169431 14.900464
F 46.890422 12.862916 15.367056
F 46.890422 36.016174 15.367056
F 46.890422 59.169431 15.367056
F 20.159390 20.580672 14.900465
F 20.159390 43.733929 14.900465
F 20.159390 66.887187 14.900465
F 46.890422 20.580672 15.367057
F 46.890422 43.733929 15.367057
F 46.890422 66.887187 15.367057
F 2.291092 5.145165 17.317627
F 2.291092 28.298423 17.317627
F 2.291092 51.451680 17.317627
F 29.022123 5.145165 17.784219
F 29.022123 28.298423 17.784219
F 29.022123 51.451680 17.784219
F 2.291092 12.862917 17.317628
F 2.291092 36.016175 17.317628
F 2.291092 59.169432 17.317628
F 29.022123 12.862917 17.784220
F 29.022123 36.016175 17.784220
F 29.022123 59.169432 17.784220
F 2.291092 20.580673 17.317627
F 2.291092 43.733930 17.317627
F 2.291092 66.887188 17.317627
F 29.022123 20.580673 17.784219
F 29.022123 43.733930 17.784219
F 29.022123 66.887188 17.784219
F 11.201432 5.145165 17.473157
F 11.201432 28.298422 17.473157
F 11.201432 51.451680 17.473157
F 37.932464 5.145165 17.939749
F 37.932464 28.298422 17.939749
F 37.932464 51.451680 17.939749
F 11.201432 12.862917 17.473158
F 11.201432 36.016175 17.473158
F 11.201432 59.169432 17.473158
F 37.932464 12.862917 17.939750
F 37.932464 36.016175 17.939750
F 37.932464 59.169432 17.939750
F 11.201432 20.580672 17.473158
F 11.201432 43.733930 17.473158
F 11.201432 66.887187 17.473158
F 37.932464 20.580672 17.939750
F 37.932464 43.733930 17.939750
F 37.932464 66.887187 17.939750
F 20.111780 5.145164 17.628689
F 20.111780 28.298422 17.628689
F 20.111780 51.451679 17.628689
F 46.842812 5.145164 18.095281
F 46.842812 28.298422 18.095281
F 46.842812 51.451679 18.095281
F 20.111780 12.862917 17.628690
F 20.111780 36.016174 17.628690
F 20.111780 59.169432 17.628690
F 46.842812 12.862917 18.095282
F 46.842812 36.016174 18.095282
F 46.842812 59.169432 18.095282
F 20.111780 20.580672 17.628689
F 20.111780 43.733929 17.628689
F 20.111780 66.887187 17.628689
F 46.842812 20.580672 18.095281
F 46.842812 43.733929 18.095281
F 46.842812 66.887187 18.095281
F 2.227587 7.717749 20.955257
F 2.227587 30.871007 20.955257
F 2.227587 54.024264 20.955257
F 28.958618 7.717749 21.421849
F 28.958618 30.871007 21.421849
F 28.958618 54.024264 21.421849
F 2.227587 15.435502 20.955258
F 2.227587 38.588760 20.955258
F 2.227587 61.742017 20.955258
F 28.958618 15.435502 21.421850
F 28.958618 38.588760 21.421850
F 28.958618 61.742017 21.421850
F 2.227587 0.000000 20.955257
F 2.227587 23.153257 20.955257
F 2.227587 46.306515 20.955257
F 28.958618 0.000000 21.421849
F 28.958618 23.153257 21.421849
F 28.958618 46.306515 21.421849
F 11.137926 7.717750 21.110788
F 11.137926 30.871007 21.110788
F 11.137926 54.024265 21.110788
F 37.868957 7.717750 21.577380
F 37.868957 30.871007 21.577380
F 37.868957 54.024265 21.577380
F 11.137926 15.435503 21.110789
F 11.137926 38.588760 21.110789
F 11.137926 61.742018 21.110789
F 37.868957 15.435503 21.577381
F 37.868957 38.588760 21.577381
F 37.868957 61.742018 21.577381
F 11.137926 0.000000 21.110788
F 11.137926 23.153258 21.110788
F 11.137926 46.306515 21.110788
F 37.868957 0.000000 21.577380
F 37.868957 23.153258 21.577380
F 37.868957 46.306515 21.577380
F 20.048275 7.717751 21.266320
F 20.048275 30.871008 21.266320
F 20.048275 54.024266 21.266320
F 46.779306 7.717751 21.732912
F 46.779306 30.871008 21.732912
F 46.779306 54.024266 21.732912
F 20.048275 15.435503 21.266321
F 20.048275 38.588761 21.266321
F 20.048275 61.742018 21.266321
F 46.779306 15.435503 21.732913
F 46.779306 38.588761 21.732913
F 46.779306 61.742018 21.732913
F 20.048275 0.000001 21.266320
F 20.048275 23.153259 21.266320
F 20.048275 46.306516 21.266320
F 46.779306 0.000001 21.732912
F 46.779306 23.153259 21.732912
F 46.779306 46.306516 21.732912
F 4.518678 1.286291 17.356509
F 4.518678 24.439548 17.356509
F 4.518678 47.592806 17.356509
F 31.249711 1.286291 17.823101
F 31.249711 24.439548 17.823101
F 31.249711 47.592806 17.823101
F 4.518678 9.004040 17.356509
F 4.518678 32.157298 17.356509
F 4.518678 55.310555 17.356509
F 31.249711 9.004040 17.823101
F 31.249711 32.157298 17.823101
F 31.249711 55.310555 17.823101
F 4.518678 16.721795 17.356510
F 4.518678 39.875053 17.356510
F 4.518678 63.028310 17.356510
F 31.249711 16.721795 17.823102
F 31.249711 39.875053 17.823102
F 31.249711 63.028310 17.823102
F 13.429021 1.286290 17.512041
F 13.429021 24.439548 17.512041
F 13.429021 47.592806 17.512041
F 40.160052 1.286290 17.978633
F 40.160052 24.439548 17.978633
F 40.160052 47.592806 17.978633
F 13.429021 9.004040 17.512041
F 13.429021 32.157297 17.512041
F 13.429021 55.310555 17.512041
F 40.160052 9.004040 17.978633
F 40.160052 32.157297 17.978633
F 40.160052 55.310555 17.978633
F 13.429021 16.721795 17.512041
F 13.429021 39.875053 17.512041
F 13.429021 63.028310 17.512041
F 40.160052 16.721795 17.978633
F 40.160052 39.875053 17.978633
F 40.160052 63.028310 17.978633
F 22.339369 1.286290 17.667572
F 22.339369 24.439548 17.667572
F 22.339369 47.592805 17.667572
F 49.070400 1.286290 18.134164
F 49.070400 24.439548 18.134164
F 49.070400 47.592805 18.134164
F 22.339369 9.004040 17.667572
F 22.339369 32.157297 17.667572
F 22.339369 55.310555 17.667572
F 49.070400 9.004040 18.134164
F 49.070400 32.157297 18.134164
F 49.070400 55.310555 18.134164
F 22.339369 16.721795 17.667572
F 22.339369 39.875052 17.667572
F 22.339369 63.028310 17.667572
F 49.070400 16.721795 18.134164
F 49.070400 39.875052 18.134164
F 49.070400 63.028310 18.134164
F 4.455168 3.858875 20.994140
F 4.455168 27.012132 20.994140
F 4.455168 50.165390 20.994140
F 31.186200 3.858875 21.460732
F 31.186200 27.012132 21.460732
F 31.186200 50.165390 21.460732
F 4.455168 11.576625 20.994140
F 4.455168 34.729882 20.994140
F 4.455168 57.883140 20.994140
F 31.186200 11.576625 21.460732
F 31.186200 34.729882 21.460732
F 31.186200 57.883140 21.460732
F 4.455168 19.294380 20.994140
F 4.455168 42.447638 20.994140
F 4.455168 65.600895 20.994140
F 31.186200 19.294380 21.460732
F 31.186200 42.447638 21.460732
F 31.186200 65.600895 21.460732
F 13.365511 3.858876 21.149672
F 13.365511 27.012134 21.149672
F 13.365511 50.165391 21.149672
F 40.096542 3.858876 21.616264
F 40.096542 27.012134 21.616264
F 40.096542 50.165391 21.616264
F 13.365511 11.576626 21.149672
F 13.365511 34.729884 21.149672
F 13.365511 57.883141 21.149672
F 40.096542 11.576626 21.616264
F 40.096542 34.729884 21.616264
F 40.096542 57.883141 21.616264
F 13.365511 19.294382 21.149672
F 13.365511 42.447639 21.149672
F 13.365511 65.600897 21.149672
F 40.096542 19.294382 21.616264
F 40.096542 42.447639 21.616264
F 40.096542 65.600897 21.616264
F 22.275861 3.858875 21.305201
F 22.275861 27.012133 21.305201
F 22.275861 50.165390 21.305201
F 49.006892 3.858875 21.771793
F 49.006892 27.012133 21.771793
F 49.006892 50.165390 21.771793
F 22.275861 11.576625 21.305202
F 22.275861 34.729883 21.305202
F 22.275861 57.883140 21.305202
F 49.006892 11.576625 21.771794
F 49.006892 34.729883 21.771794
F 49.006892 57.883140 21.771794
F 22.275861 19.294381 21.305202
F 22.275861 42.447638 21.305202
F 22.275861 65.600896 21.305202
F 49.006892 19.294381 21.771794
F 49.006892 42.447638 21.771794
F 49.006892 65.600896 21.771794
F 4.502803 3.858875 18.265919
F 4.502803 27.012133 18.265919
F 4.502803 50.165390 18.265919
F 31.233834 3.858875 18.732511
F 31.233834 27.012133 18.732511
F 31.233834 50.165390 18.732511
F 4.502803 11.576625 18.265918
F 4.502803 34.729883 18.265918
F 4.502803 57.883140 18.265918
F 31.233834 11.576625 18.732510
F 31.233834 34.729883 18.732510
F 31.233834 57.883140 18.732510
F 4.502803 19.294381 18.265918
F 4.502803 42.447638 18.265918
F 4.502803 65.600896 18.265918
F 31.233834 19.294381 18.732510
F 31.233834 42.447638 18.732510
F 31.233834 65.600896 18.732510
F 13.413145 3.858876 18.421448
F 13.413145 27.012133 18.421448
F 13.413145 50.165391 18.421448
F 40.144176 3.858876 18.888040
F 40.144176 27.012133 18.888040
F 40.144176 50.165391 18.888040
F 13.413145 11.576626 18.421448
F 13.413145 34.729883 18.421448
F 13.413145 57.883141 18.421448
F 40.144176 11.576626 18.888040
F 40.144176 34.729883 18.888040
F 40.144176 57.883141 18.888040
F 13.413145 19.294381 18.421447
F 13.413145 42.447639 18.421447
F 13.413145 65.600896 18.421447
F 40.144176 19.294381 18.888039
F 40.144176 42.447639 18.888039
F 40.144176 65.600896 18.888039
F 22.323493 3.858875 18.576979
F 22.323493 27.012133 18.576979
F 22.323493 50.165390 18.576979
F 49.054524 3.858875 19.043571
F 49.054524 27.012133 19.043571
F 49.054524 50.165390 19.043571
F 22.323493 11.576625 18.576979
F 22.323493 34.729883 18.576979
F 22.323493 57.883140 18.576979
F 49.054524 11.576625 19.043571
F 49.054524 34.729883 19.043571
F 49.054524 57.883140 19.043571
F 22.323493 19.294381 18.576979
F 22.323493 42.447638 18.576979
F 22.323493 65.600896 18.576979
F 49.054524 19.294381 19.043571
F 49.054524 42.447638 19.043571
F 49.054524 65.600896 19.043571
F 4.566287 1.286291 14.628288
F 4.566287 24.439549 14.628288
F 4.566287 47.592806 14.628288
F 31.297319 1.286291 15.094880
F 31.297319 24.439549 15.094880
F 31.297319 47.592806 15.094880
F 4.566287 9.004041 14.628288
F 4.566287 32.157298 14.628288
F 4.566287 55.310556 14.628288
F 31.297319 9.004041 15.094880
F 31.297319 32.157298 15.094880
F 31.297319 55.310556 15.094880
F 4.566287 16.721796 14.628287
F 4.566287 39.875053 14.628287
F 4.566287 63.028311 14.628287
F 31.297319 16.721796 15.094879
F 31.297319 39.875053 15.094879
F 31.297319 63.028311 15.094879
F 13.476629 1.286290 14.783817
F 13.476629 24.439547 14.783817
F 13.476629 47.592805 14.783817
F 40.207661 1.286290 15.250409
F 40.207661 24.439547 15.250409
F 40.207661 47.592805 15.250409
F 13.476629 9.004039 14.783817
F 13.476629 32.157297 14.783817
F 13.476629 55.310554 14.783817
F 40.207661 9.004039 15.250409
F 40.207661 32.157297 15.250409
F 40.207661 55.310554 15.250409
F 13.476629 16.721795 14.783816
F 13.476629 39.875052 14.783816
F 13.476629 63.028310 14.783816
F 40.207661 16.721795 15.250408
F 40.207661 39.875052 15.250408
F 40.207661 63.028310 15.250408
F 22.386978 1.286290 14.939348
F 22.386978 24.439548 14.939348
F 22.386978 47.592805 14.939348
F 49.118010 1.286290 15.405940
F 49.118010 24.439548 15.405940
F 49.118010 47.592805 15.405940
F 22.386978 9.004039 14.939348
F 22.386978 32.157297 14.939348
F 22.386978 55.310555 14.939348
F 49.118010 9.004039 15.405940
F 49.118010 32.157297 15.405940
F 49.118010 55.310555 15.405940
F 22.386978 16.721795 14.939347
F 22.386978 39.875052 14.939347
F 22.386978 63.028310 14.939347
F 49.118010 16.721795 15.405939
F 49.118010 39.875052 15.405939
F 49.118010 63.028310 15.405939
F 6.730389 7.717750 18.304802
F 6.730389 30.871007 18.304802
F 6.730389 54.024265 18.304802
F 33.461421 7.717750 18.771393
F 33.461421 30.871007 18.771393
F 33.461421 54.024265 18.771393
F 6.730389 15.435502 18.304801
F 6.730389 38.588760 18.304801
F 6.730389 61.742018 18.304801
F 33.461421 15.435502 18.771392
F 33.461421 38.588760 18.771392
F 33.461421 61.742018 18.771392
F 6.730389 0.000000 18.304802
F 6.730389 23.153258 18.304802
F 6.730389 46.306515 18.304802
F 33.461421 0.000000 18.771393
F 33.461421 23.153258 18.771393
F 33.461421 46.306515 18.771393
F 15.640734 7.717750 18.460331
F 15.640734 30.871008 18.460331
F 15.640734 54.024265 18.460331
F 42.371765 7.717750 18.926923
F 42.371765 30.871008 18.926923
F 42.371765 54.024265 18.926923
F 15.640734 15.435503 18.460330
F 15.640734 38.588760 18.460330
F 15.640734 61.742018 18.460330
F 42.371765 15.435503 18.926922
F 42.371765 38.588760 18.926922
F 42.371765 61.742018 18.926922
F 15.640734 0.000001 18.460331
F 15.640734 23.153258 18.460331
F 15.640734 46.306516 18.460331
F 42.371765 0.000001 18.926923
F 42.371765 23.153258 18.926923
F 42.371765 46.306516 18.926923
F 24.551081 7.717750 18.615863
F 24.551081 30.871007 18.615863
F 24.551081 54.024265 18.615863
F 51.282113 7.717750 19.082455
F 51.282113 30.871007 19.082455
F 51.282113 54.024265 19.082455
F 24.551081 15.435502 18.615862
F 24.551081 38.588760 18.615862
F 24.551081 61.742018 18.615862
F 51.282113 15.435502 19.082454
F 51.282113 38.588760 19.082454
F 51.282113 61.742018 19.082454
F 24.551081 0.000000 18.615862
F 24.551081 23.153258 18.615862
F 24.551081 46.306515 18.615862
F 51.282113 0.000000 19.082454
F 51.282113 23.153258 19.082454
F 51.282113 46.306515 19.082454
F 6.793869 5.145165 14.667170
F 6.793869 28.298423 14.667170
F 6.793869 51.451680 14.667170
F 33.524901 5.145165 15.133762
F 33.524901 28.298423 15.133762
F 33.524901 51.451680 15.133762
F 6.793869 12.862918 14.667169
F 6.793869 36.016175 14.667169
F 6.793869 59.169433 14.667169
F 33.524901 12.862918 15.133761
F 33.524901 36.016175 15.133761
F 33.524901 59.169433 15.133761
F 6.793869 20.580673 14.667170
F 6.793869 43.733930 14.667170
F 6.793869 66.887188 14.667170
F 33.524901 20.580673 15.133762
F 33.524901 43.733930 15.133762
F 33.524901 66.887188 15.133762
F 15.704215 5.145164 14.822700
F 15.704215 28.298421 14.822700
F 15.704215 51.451679 14.822700
F 42.435246 5.145164 15.289292
F 42.435246 28.298421 15.289292
F 42.435246 51.451679 15.289292
F 15.704215 12.862916 14.822699
F 15.704215 36.016174 14.822699
F 15.704215 59.169431 14.822699
F 42.435246 12.862916 15.289291
F 42.435246 36.016174 15.289291
F 42.435246 59.169431 15.289291
F 15.704215 20.580671 14.822699
F 15.704215 43.733929 14.822699
F 15.704215 66.887186 14.822699
F 42.435246 20.580671 15.289291
F 42.435246 43.733929 15.289291
F 42.435246 66.887186 15.289291
F 24.614563 5.145165 14.978232
F 24.614563 28.298423 14.978232
F 24.614563 51.451680 14.978232
F 51.345594 5.145165 15.444824
F 51.345594 28.298423 15.444824
F 51.345594 51.451680 15.444824
F 24.614563 12.862917 14.978231
F 24.614563 36.016175 14.978231
F 24.614563 59.169432 14.978231
F 51.345594 12.862917 15.444823
F 51.345594 36.016175 15.444823
F 51.345594 59.169432 15.444823
F 24.614563 20.580673 14.978232
F 24.614563 43.733930 14.978232
F 24.614563 66.887188 14.978232
F 51.345594 20.580673 15.444824
F 51.345594 43.733930 15.444824
F 51.345594 66.887188 15.444824
F 6.746261 5.145165 17.395392
F 6.746261 28.298423 17.395392
F 6.746261 51.451680 17.395392
F 33.477292 5.145165 17.861984
F 33.477292 28.298423 17.861984
F 33.477292 51.451680 17.861984
F 6.746261 12.862917 17.395393
F 6.746261 36.016175 17.395393
F 6.746261 59.169432 17.395393
F 33.477292 12.862917 17.861985
F 33.477292 36.016175 17.861985
F 33.477292 59.169432 17.861985
F 6.746261 20.580673 17.395392
F 6.746261 43.733930 17.395392
F 6.746261 66.887188 17.395392
F 33.477292 20.580673 17.861984
F 33.477292 43.733930 17.861984
F 33.477292 66.887188 17.861984
F 15.656606 5.145164 17.550924
F 15.656606 28.298422 17.550924
F 15.656606 51.451679 17.550924
F 42.387637 5.145164 18.017516
F 42.387637 28.298422 18.017516
F 42.387637 51.451679 18.017516
F 15.656606 12.862917 17.550925
F 15.656606 36.016174 17.550925
F 15.656606 59.169432 17.550925
F 42.387637 12.862917 18.017517
F 42.387637 36.016174 18.017517
F 42.387637 59.169432 18.017517
F 15.656606 20.580672 17.550924
F 15.656606 43.733929 17.550924
F 15.656606 66.887187 17.550924
F 42.387637 20.580672 18.017516
F 42.387637 43.733929 18.017516
F 42.387637 66.887187 18.017516
F 24.566953 5.145165 17.706453
F 24.566953 28.298423 17.706453
F 24.566953 51.451680 17.706453
F 51.297985 5.145165 18.173045
F 51.297985 28.298423 18.173045
F 51.297985 51.451680 18.173045
F 24.566953 12.862917 17.706454
F 24.566953 36.016175 17.706454
F 24.566953 59.169432 17.706454
F 51.297985 12.862917 18.173046
F 51.297985 36.016175 18.173046
F 51.297985 59.169432 18.173046
F 24.566953 20.580672 17.706453
F 24.566953 43.733930 17.706453
F 24.566953 66.887188 17.706453
F 51.297985 20.580672 18.173045
F 51.297985 43.733930 18.173045
F 51.297985 66.887188 18.173045
F 6.682755 7.717749 21.033023
F 6.682755 30.871007 21.033023
F 6.682755 54.024264 21.033023
F 33.413787 7.717749 21.499615
F 33.413787 30.871007 21.499615
F 33.413787 54.024264 21.499615
F 6.682755 15.435502 21.033024
F 6.682755 38.588760 21.033024
F 6.682755 61.742017 21.033024
F 33.413787 15.435502 21.499616
F 33.413787 38.588760 21.499616
F 33.413787 61.742017 21.499616
F 6.682755 0.000000 21.033023
F 6.682755 23.153257 21.033023
F 6.682755 46.306515 21.033023
F 33.413787 0.000000 21.499615
F 33.413787 23.153257 21.499615
F 33.413787 46.306515 21.499615
F 15.593100 7.717751 21.188554
F 15.593100 30.871008 21.188554
F 15.593100 54.024266 21.188554
F 42.324131 7.717751 21.655146
F 42.324131 30.871008 21.655146
F 42.324131 54.024266 21.655146
F 15.593100 15.435503 21.188555
F 15.593100 38.588761 21.188555
F 15.593100 61.742018 21.188555
F 42.324131 15.435503 21.655147
F 42.324131 38.588761 21.655147
F 42.324131 61.742018 21.655147
F 15.593100 0.000001 21.188554
F 15.593100 23.153259 21.188554
F 15.593100 46.306516 21.188554
F 42.324131 0.000001 21.655146
F 42.324131 23.153259 21.655146
F 42.324131 46.306516 21.655146
F 24.503448 7.717750 21.344084
F 24.503448 30.871007 21.344084
F 24.503448 54.024265 21.344084
F 51.234480 7.717750 21.810676
F 51.234480 30.871007 21.810676
F 51.234480 54.024265 21.810676
F 24.503448 15.435502 21.344085
F 24.503448 38.588760 21.344085
F 24.503448 61.742017 21.344085
F 51.234480 15.435502 21.810677
F 51.234480 38.588760 21.810677
F 51.234480 61.742017 21.810677
F 24.503448 0.000000 21.344084
F 24.503448 23.153258 21.344084
F 24.503448 46.306515 21.344084
F 51.234480 0.000000 21.810676
F 51.234480 23.153258 21.810676
F 51.234480 46.306515 21.810676
F 53.462246 1.286291 3.639195
F 53.462246 24.439548 3.639195
F 53.462246 47.592806 3.639195
F 80.197350 1.286291 3.639195
F 80.197350 24.439548 3.639195
F 80.197350 47.592806 3.639195
F 53.462246 9.004040 3.639195
F 53.462246 32.157298 3.639195
F 53.462246 55.310555 3.639195
F 80.197350 9.004040 3.639195
F 80.197350 32.157298 3.639195
F 80.197350 55.310555 3.639195
F 53.462246 16.721795 3.639195
F 53.462246 39.875053 3.639195
F 53.462246 63.028310 3.639195
F 80.197350 16.721795 3.639195
F 80.197350 39.875053 3.639195
F 80.197350 63.028310 3.639195
F 62.373944 1.286291 3.639195
F 62.373944 24.439548 3.639195
F 62.373944 47.592806 3.639195
F 89.109047 1.286291 3.639195
F 89.109047 24.439548 3.639195
F 89.109047 47.592806 3.639195
F 62.373944 9.004040 3.639195
F 62.373944 32.157298 3.639195
F 62.373944 55.310555 3.639195
F 89.109047 9.004040 3.639195
F 89.109047 32.157298 3.639195
F 89.109047 55.310555 3.639195
F 62.373944 16.721795 3.639196
F 62.373944 39.875053 3.639196
F 62.373944 63.028310 3.639196
F 89.109047 16.721795 3.639196
F 89.109047 39.875053 3.639196
F 89.109047 63.028310 3.639196
F 71.285647 1.286290 3.639196
F 71.285647 24.439547 3.639196
F 71.285647 47.592805 3.639196
F 98.020750 1.286290 3.639196
F 98.020750 24.439547 3.639196
F 98.020750 47.592805 3.639196
F 71.285647 9.004039 3.639196
F 71.285647 32.157297 3.639196
F 71.285647 55.310554 3.639196
F 98.020750 9.004039 3.639196
F 98.020750 32.157297 3.639196
F 98.020750 55.310554 3.639196
F 71.285647 16.721795 3.639197
F 71.285647 39.875052 3.639197
F 71.285647 63.028310 3.639197
F 98.020750 16.721795 3.639197
F 98.020750 39.875052 3.639197
F 98.020750 63.028310 3.639197
F 53.462233 3.858875 7.277379
F 53.462233 27.012132 7.277379
F 53.462233 50.165390 7.277379
F 80.197336 3.858875 7.277379
F 80.197336 27.012132 7.277379
F 80.197336 50.165390 7.277379
F 53.462233 11.576625 7.277379
F 53.462233 34.729882 7.277379
F 53.462233 57.883140 7.277379
F 80.197336 11.576625 7.277379
F 80.197336 34.729882 7.277379
F 80.197336 57.883140 7.277379
F 53.462233 19.294380 7.277380
F 53.462233 42.447638 7.277380
F 53.462233 65.600895 7.277380
F 80.197336 19.294380 7.277380
F 80.197336 42.447638 7.277380
F 80.197336 65.600895 7.277380
F 62.373928 3.858875 7.277380
F 62.373928 27.012133 7.277380
F 62.373928 50.165390 7.277380
F 89.109031 3.858875 7.277380
F 89.109031 27.012133 7.277380
F 89.109031 50.165390 7.277380
F 62.373928 11.576625 7.277380
F 62.373928 34.729883 7.277380
F 62.373928 57.883140 7.277380
F 89.109031 11.576625 7.277380
F 89.109031 34.729883 7.277380
F 89.109031 57.883140 7.277380
F 62.373928 19.294380 7.277380
F 62.373928 42.447638 7.277380
F 62.373928 65.600896 7.277380
F 89.109031 19.294380 7.277380
F 89.109031 42.447638 7.277380
F 89.109031 65.600896 7.277380
F 71.285633 3.858876 7.277381
F 71.285633 27.012134 7.277381
F 71.285633 50.165391 7.277381
F 98.020737 3.858876 7.277381
F 98.020737 27.012134 7.277381
F 98.020737 50.165391 7.277381
F 71.285633 11.576626 7.277381
F 71.285633 34.729884 7.277381
F 71.285633 57.883141 7.277381
F 98.020737 11.576626 7.277381
F 98.020737 34.729884 7.277381
F 98.020737 57.883141 7.277381
F 71.285633 19.294382 7.277381
F 71.285633 42.447639 7.277381
F 71.285633 65.600897 7.277381
F 98.020737 19.294382 7.277381
F 98.020737 42.447639 7.277381
F 98.020737 65.600897 7.277381
F 53.462244 3.858875 4.548742
F 53.462244 27.012133 4.548742
F 53.462244 50.165390 4.548742
F 80.197348 3.858875 4.548742
F 80.197348 27.012133 4.548742
F 80.197348 50.165390 4.548742
F 53.462244 11.576625 4.548742
F 53.462244 34.729883 4.548742
F 53.462244 57.883140 4.548742
F 80.197348 11.576625 4.548742
F 80.197348 34.729883 4.548742
F 80.197348 57.883140 4.548742
F 53.462244 19.294381 4.548741
F 53.462244 42.447638 4.548741
F 53.462244 65.600896 4.548741
F 80.197348 19.294381 4.548741
F 80.197348 42.447638 4.548741
F 80.197348 65.600896 4.548741
F 62.373941 3.858875 4.548742
F 62.373941 27.012133 4.548742
F 62.373941 50.165390 4.548742
F 89.109044 3.858875 4.548742
F 89.109044 27.012133 4.548742
F 89.109044 50.165390 4.548742
F 62.373941 11.576625 4.548742
F 62.373941 34.729883 4.548742
F 62.373941 57.883140 4.548742
F 89.109044 11.576625 4.548742
F 89.109044 34.729883 4.548742
F 89.109044 57.883140 4.548742
F 62.373941 19.294381 4.548741
F 62.373941 42.447638 4.548741
F 62.373941 65.600896 4.548741
F 89.109044 19.294381 4.548741
F 89.109044 42.447638 4.548741
F 89.109044 65.600896 4.548741
F 71.285645 3.858876 4.548741
F 71.285645 27.012133 4.548741
F 71.285645 50.165391 4.548741
F 98.020749 3.858876 4.548741
F 98.020749 27.012133 4.548741
F 98.020749 50.165391 4.548741
F 71.285645 11.576626 4.548741
F 71.285645 34.729883 4.548741
F 71.285645 57.883141 4.548741
F 98.020749 11.576626 4.548741
F 98.020749 34.729883 4.548741
F 98.020749 57.883141 4.548741
F 71.285645 19.294381 4.548740
F 71.285645 42.447639 4.548740
F 71.285645 65.600896 4.548740
F 98.020749 19.294381 4.548740
F 98.020749 42.447639 4.548740
F 98.020749 65.600896 4.548740
F 53.462234 1.286291 0.910557
F 53.462234 24.439549 0.910557
F 53.462234 47.592806 0.910557
F 80.197338 1.286291 0.910557
F 80.197338 24.439549 0.910557
F 80.197338 47.592806 0.910557
F 53.462234 9.004040 0.910557
F 53.462234 32.157298 0.910557
F 53.462234 55.310555 0.910557
F 80.197338 9.004040 0.910557
F 80.197338 32.157298 0.910557
F 80.197338 55.310555 0.910557
F 53.462234 16.721796 0.910556
F 53.462234 39.875053 0.910556
F 53.462234 63.028311 0.910556
F 80.197338 16.721796 0.910556
F 80.197338 39.875053 0.910556
F 80.197338 63.028311 0.910556
F 62.373930 1.286291 0.910557
F 62.373930 24.439548 0.910557
F 62.373930 47.592806 0.910557
F 89.109034 1.286291 0.910557
F 89.109034 24.439548 0.910557
F 89.109034 47.592806 0.910557
F 62.373930 9.004040 0.910557
F 62.373930 32.157298 0.910557
F 62.373930 55.310555 0.910557
F 89.109034 9.004040 0.910557
F 89.109034 32.157298 0.910557
F 89.109034 55.310555 0.910557
F 62.373930 16.721795 0.910556
F 62.373930 39.875053 0.910556
F 62.373930 63.028310 0.910556
F 89.109034 16.721795 0.910556
F 89.109034 39.875053 0.910556
F 89.109034 63.028310 0.910556
F 71.285635 1.286290 0.910556
F 71.285635 24.439547 0.910556
F 71.285635 47.592805 0.910556
F 98.020738 1.286290 0.910556
F 98.020738 24.439547 0.910556
F 98.020738 47.592805 0.910556
F 71.285635 9.004039 0.910556
F 71.285635 32.157296 0.910556
F 71.285635 55.310554 0.910556
F 98.020738 9.004039 0.910556
F 98.020738 32.157296 0.910556
F 98.020738 55.310554 0.910556
F 71.285635 16.721794 0.910555
F 71.285635 39.875052 0.910555
F 71.285635 63.028309 0.910555
F 98.020738 16.721794 0.910555
F 98.020738 39.875052 0.910555
F 98.020738 63.028309 0.910555
F 55.690171 7.717750 4.548742
F 55.690171 30.871007 4.548742
F 55.690171 54.024265 4.548742
F 82.425274 7.717750 4.548742
F 82.425274 30.871007 4.548742
F 82.425274 54.024265 4.548742
F 55.690171 15.435503 4.548741
F 55.690171 38.588760 4.548741
F 55.690171 61.742018 4.548741
F 82.425274 15.435503 4.548741
F 82.425274 38.588760 4.548741
F 82.425274 61.742018 4.548741
F 55.690171 0.000000 4.548742
F 55.690171 23.153258 4.548742
F 55.690171 46.306515 4.548742
F 82.425274 0.000000 4.548742
F 82.425274 23.153258 4.548742
F 82.425274 46.306515 4.548742
F 64.601869 7.717750 4.548742
F 64.601869 30.871007 4.548742
F 64.601869 54.024265 4.548742
F 91.336972 7.717750 4.548742
F 91.336972 30.871007 4.548742
F 91.336972 54.024265 4.548742
F 64.601869 15.435502 4.548741
F 64.601869 38.588760 4.548741
F 64.601869 61.742017 4.548741
F 91.336972 15.435502 4.548741
F 91.336972 38.588760 4.548741
F 91.336972 61.742017 4.548741
F 64.601869 0.000000 4.548742
F 64.601869 23.153258 4.548742
F 64.601869 46.306515 4.548742
F 91.336972 0.000000 4.548742
F 91.336972 23.153258 4.548742
F 91.336972 46.306515 4.548742
F 73.513573 7.717750 4.548741
F 73.513573 30.871008 4.548741
F 73.513573 54.024265 4.548741
F 100.248677 7.717750 4.548741
F 100.248677 30.871008 4.548741
F 100.248677 54.024265 4.548741
F 73.513573 15.435503 4.548740
F 73.513573 38.588760 4.548740
F 73.513573 61.742018 4.548740
F 100.248677 15.435503 4.548740
F 100.248677 38.588760 4.548740
F 100.248677 61.742018 4.548740
F 73.513573 0.000001 4.548741
F 73.513573 23.153258 4.548741
F 73.513573 46.306516 4.548741
F 100.248677 0.000001 4.548741
F 100.248677 23.153258 4.548741
F 100.248677 46.306516 4.548741
F 55.690156 5.145166 0.910558
F 55.690156 28.298423 0.910558
F 55.690156 51.451681 0.910558
F 82.425260 5.145166 0.910558
F 82.425260 28.298423 0.910558
F 82.425260 51.451681 0.910558
F 55.690156 12.862918 0.910557
F 55.690156 36.016175 0.910557
F 55.690156 59.169433 0.910557
F 82.425260 12.862918 0.910557
F 82.425260 36.016175 0.910557
F 82.425260 59.169433 0.910557
F 55.690156 20.580673 0.910557
F 55.690156 43.733931 0.910557
F 55.690156 66.887188 0.910557
F 82.425260 20.580673 0.910557
F 82.425260 43.733931 0.910557
F 82.425260 66.887188 0.910557
F 64.601853 5.145165 0.910557
F 64.601853 28.298422 0.910557
F 64.601853 51.451680 0.910557
F 91.336956 5.145165 0.910557
F 91.336956 28.298422 0.910557
F 91.336956 51.451680 0.910557
F 64.601853 12.862917 0.910556
F 64.601853 36.016174 0.910556
F 64.601853 59.169432 0.910556
F 91.336956 12.862917 0.910556
F 91.336956 36.016174 0.910556
F 91.336956 59.169432 0.910556
F 64.601853 20.580672 0.910557
F 64.601853 43.733930 0.910557
F 64.601853 66.887187 0.910557
F 91.336956 20.580672 0.910557
F 91.336956 43.733930 0.910557
F 91.336956 66.887187 0.910557
F 73.513560 5.145164 0.910556
F 73.513560 28.298422 0.910556
F 73.513560 51.451679 0.910556
F 100.248664 5.145164 0.910556
F 100.248664 28.298422 0.910556
F 100.248664 51.451679 0.910556
F 73.513560 12.862916 0.910556
F 73.513560 36.016174 0.910556
F 73.513560 59.169431 0.910556
F 100.248664 12.862916 0.910556
F 100.248664 36.016174 0.910556
F 100.248664 59.169431 0.910556
F 73.513560 20.580672 0.910556
F 73.513560 43.733929 0.910556
F 73.513560 66.887187 0.910556
F 100.248664 20.580672 0.910556
F 100.248664 43.733929 0.910556
F 100.248664 66.887187 0.910556
F 55.690168 5.145165 3.639194
F 55.690168 28.298423 3.639194
F 55.690168 51.451680 3.639194
F 82.425272 5.145165 3.639194
F 82.425272 28.298423 3.639194
F 82.425272 51.451680 3.639194
F 55.690168 12.862917 3.639195
F 55.690168 36.016175 3.639195
F 55.690168 59.169432 3.639195
F 82.425272 12.862917 3.639195
F 82.425272 36.016175 3.639195
F 82.425272 59.169432 3.639195
F 55.690168 20.580673 3.639195
F 55.690168 43.733930 3.639195
F 55.690168 66.887188 3.639195
F 82.425272 20.580673 3.639195
F 82.425272 43.733930 3.639195
F 82.425272 66.887188 3.639195
F 64.601866 5.145165 3.639195
F 64.601866 28.298422 3.639195
F 64.601866 51.451680 3.639195
F 91.336969 5.145165 3.639195
F 91.336969 28.298422 3.639195
F 91.336969 51.451680 3.639195
F 64.601866 12.862917 3.639196
F 64.601866 36.016175 3.639196
F 64.601866 59.169432 3.639196
F 91.336969 12.862917 3.639196
F 91.336969 36.016175 3.639196
F 91.336969 59.169432 3.639196
F 64.601866 20.580672 3.639195
F 64.601866 43.733930 3.639195
F 64.601866 66.887187 3.639195
F 91.336969 20.580672 3.639195
F 91.336969 43.733930 3.639195
F 91.336969 66.887187 3.639195
F 73.513572 5.145164 3.639195
F 73.513572 28.298422 3.639195
F 73.513572 51.451679 3.639195
F 100.248675 5.145164 3.639195
F 100.248675 28.298422 3.639195
F 100.248675 51.451679 3.639195
F 73.513572 12.862917 3.639196
F 73.513572 36.016174 3.639196
F 73.513572 59.169432 3.639196
F 100.248675 12.862917 3.639196
F 100.248675 36.016174 3.639196
F 100.248675 59.169432 3.639196
F 73.513572 20.580672 3.639196
F 73.513572 43.733929 3.639196
F 73.513572 66.887187 3.639196
F 100.248675 20.580672 3.639196
F 100.248675 43.733929 3.639196
F 100.248675 66.887187 3.639196
F 55.690158 7.717749 7.277379
F 55.690158 30.871007 7.277379
F 55.690158 54.024264 7.277379
F 82.425262 7.717749 7.277379
F 82.425262 30.871007 7.277379
F 82.425262 54.024264 7.277379
F 55.690158 15.435502 7.277380
F 55.690158 38.588760 7.277380
F 55.690158 61.742017 7.277380
F 82.425262 15.435502 7.277380
F 82.425262 38.588760 7.277380
F 82.425262 61.742017 7.277380
F 55.690158 0.000000 7.277379
F 55.690158 23.153257 7.277379
F 55.690158 46.306515 7.277379
F 82.425262 0.000000 7.277379
F 82.425262 23.153257 7.277379
F 82.425262 46.306515 7.277379
F 64.601855 7.717750 7.277380
F 64.601855 30.871007 7.277380
F 64.601855 54.024265 7.277380
F 91.336959 7.717750 7.277380
F 91.336959 30.871007 7.277380
F 91.336959 54.024265 7.277380
F 64.601855 15.435503 7.277381
F 64.601855 38.588760 7.277381
F 64.601855 61.742018 7.277381
F 91.336959 15.435503 7.277381
F 91.336959 38.588760 7.277381
F 91.336959 61.742018 7.277381
F 64.601855 0.000000 7.277380
F 64.601855 23.153258 7.277380
F 64.601855 46.306515 7.277380
F 91.336959 0.000000 7.277380
F 91.336959 23.153258 7.277380
F 91.336959 46.306515 7.277380
F 73.513562 7.717751 7.277380
F 73.513562 30.871008 7.277380
F 73.513562 54.024266 7.277380
F 100.248665 7.717751 7.277380
F 100.248665 30.871008 7.277380
F 100.248665 54.024266 7.277380
F 73.513562 15.435503 7.277381
F 73.513562 38.588761 7.277381
F 73.513562 61.742018 7.277381
F 100.248665 15.435503 7.277381
F 100.248665 38.588761 7.277381
F 100.248665 61.742018 7.277381
F 73.513562 0.000001 7.277380
F 73.513562 23.153259 7.277380
F 73.513562 46.306516 7.277380
F 100.248665 0.000001 7.277380
F 100.248665 23.153259 7.277380
F 100.248665 46.306516 7.277380
F 57.918095 1.286291 3.639195
F 57.918095 24.439548 3.639195
F 57.918095 47.592806 3.639195
F 84.653198 1.286291 3.639195
F 84.653198 24.439548 3.639195
F 84.653198 47.592806 3.639195
F 57.918095 9.004040 3.639195
F 57.918095 32.157298 3.639195
F 57.918095 55.310555 3.639195
F 84.653198 9.004040 3.639195
F 84.653198 32.157298 3.639195
F 84.653198 55.310555 3.639195
F 57.918095 16.721795 3.639196
F 57.918095 39.875053 3.639196
F 57.918095 63.028310 3.639196
F 84.653198 16.721795 3.639196
F 84.653198 39.875053 3.639196
F 84.653198 63.028310 3.639196
F 66.829794 1.286290 3.639195
F 66.829794 24.439548 3.639195
F 66.829794 47.592806 3.639195
F 93.564897 1.286290 3.639195
F 93.564897 24.439548 3.639195
F 93.564897 47.592806 3.639195
F 66.829794 9.004040 3.639195
F 66.829794 32.157297 3.639195
F 66.829794 55.310555 3.639195
F 93.564897 9.004040 3.639195
F 93.564897 32.157297 3.639195
F 93.564897 55.310555 3.639195
F 66.829794 16.721795 3.639196
F 66.829794 39.875053 3.639196
F 66.829794 63.028310 3.639196
F 93.564897 16.721795 3.639196
F 93.564897 39.875053 3.639196
F 93.564897 63.028310 3.639196
F 75.741499 1.286290 3.639195
F 75.741499 24.439548 3.639195
F 75.741499 47.592805 3.639195
F 102.476603 1.286290 3.639195
F 102.476603 24.439548 3.639195
F 102.476603 47.592805 3.639195
F 75.741499 9.004040 3.639195
F 75.741499 32.157297 3.639195
F 75.741499 55.310555 3.639195
F 102.476603 9.004040 3.639195
F 102.476603 32.157297 3.639195
F 102.476603 55.310555 3.639195
F 75.741499 16.721795 3.639196
F 75.741499 39.875052 3.639196
F 75.741499 63.028310 3.639196
F 102.476603 16.721795 3.639196
F 102.476603 39.875052 3.639196
F 102.476603 63.028310 3.639196
F 57.918080 3.858875 7.277379
F 57.918080 27.012132 7.277379
F 57.918080 50.165390 7.277379
F 84.653183 3.858875 7.277379
F 84.653183 27.012132 7.277379
F 84.653183 50.165390 7.277379
F 57.918080 11.576625 7.277379
F 57.918080 34.729882 7.277379
F 57.918080 57.883140 7.277379
F 84.653183 11.576625 7.277379
F 84.653183 34.729882 7.277379
F 84.653183 57.883140 7.277379
F 57.918080 19.294380 7.277380
F 57.918080 42.447638 7.277380
F 57.918080 65.600895 7.277380
F 84.653183 19.294380 7.277380
F 84.653183 42.447638 7.277380
F 84.653183 65.600895 7.277380
F 66.829779 3.858876 7.277380
F 66.829779 27.012134 7.277380
F 66.829779 50.165391 7.277380
F 93.564883 3.858876 7.277380
F 93.564883 27.012134 7.277380
F 93.564883 50.165391 7.277380
F 66.829779 11.576626 7.277380
F 66.829779 34.729884 7.277380
F 66.829779 57.883141 7.277380
F 93.564883 11.576626 7.277380
F 93.564883 34.729884 7.277380
F 93.564883 57.883141 7.277380
F 66.829779 19.294382 7.277381
F 66.829779 42.447639 7.277381
F 66.829779 65.600897 7.277381
F 93.564883 19.294382 7.277381
F 93.564883 42.447639 7.277381
F 93.564883 65.600897 7.277381
F 75.741486 3.858875 7.277380
F 75.741486 27.012133 7.277380
F 75.741486 50.165390 7.277380
F 102.476590 3.858875 7.277380
F 102.476590 27.012133 7.277380
F 102.476590 50.165390 7.277380
F 75.741486 11.576625 7.277380
F 75.741486 34.729883 7.277380
F 75.741486 57.883140 7.277380
F 102.476590 11.576625 7.277380
F 102.476590 34.729883 7.277380
F 102.476590 57.883140 7.277380
F 75.741486 19.294381 7.277380
F 75.741486 42.447638 7.277380
F 75.741486 65.600896 7.277380
F 102.476590 19.294381 7.277380
F 102.476590 42.447638 7.277380
F 102.476590 65.600896 7.277380
F 57.918092 3.858875 4.548742
F 57.918092 27.012133 4.548742
F 57.918092 50.165390 4.548742
F 84.653195 3.858875 4.548742
F 84.653195 27.012133 4.548742
F 84.653195 50.165390 4.548742
F 57.918092 11.576625 4.548742
F 57.918092 34.729883 4.548742
F 57.918092 57.883140 4.548742
F 84.653195 11.576625 4.548742
F 84.653195 34.729883 4.548742
F 84.653195 57.883140 4.548742
F 57.918092 19.294381 4.548741
F 57.918092 42.447638 4.548741
F 57.918092 65.600896 4.548741
F 84.653195 19.294381 4.548741
F 84.653195 42.447638 4.548741
F 84.653195 65.600896 4.548741
F 66.829792 3.858876 4.548741
F 66.829792 27.012133 4.548741
F 66.829792 50.165391 4.548741
F 93.564895 3.858876 4.548741
F 93.564895 27.012133 4.548741
F 93.564895 50.165391 4.548741
F 66.829792 11.576626 4.548741
F 66.829792 34.729883 4.548741
F 66.829792 57.883141 4.548741
F 93.564895 11.576626 4.548741
F 93.564895 34.729883 4.548741
F 93.564895 57.883141 4.548741
F 66.829792 19.294381 4.548741
F 66.829792 42.447639 4.548741
F 66.829792 65.600896 4.548741
F 93.564895 19.294381 4.548741
F 93.564895 42.447639 4.548741
F 93.564895 65.600896 4.548741
F 75.741498 3.858875 4.548742
F 75.741498 27.012133 4.548742
F 75.741498 50.165390 4.548742
F 102.476601 3.858875 4.548742
F 102.476601 27.012133 4.548742
F 102.476601 50.165390 4.548742
F 75.741498 11.576625 4.548741
F 75.741498 34.729883 4.548741
F 75.741498 57.883140 4.548741
F 102.476601 11.576625 4.548741
F 102.476601 34.729883 4.548741
F 102.476601 57.883140 4.548741
F 75.741498 19.294381 4.548741
F 75.741498 42.447638 4.548741
F 75.741498 65.600896 4.548741
F 102.476601 19.294381 4.548741
F 102.476601 42.447638 4.548741
F 102.476601 65.600896 4.548741
F 57.918082 1.286291 0.910557
F 57.918082 24.439549 0.910557
F 57.918082 47.592806 0.910557
F 84.653185 1.286291 0.910557
F 84.653185 24.439549 0.910557
F 84.653185 47.592806 0.910557
F 57.918082 9.004041 0.910557
F 57.918082 32.157298 0.910557
F 57.918082 55.310556 0.910557
F 84.653185 9.004041 0.910557
F 84.653185 32.157298 0.910557
F 84.653185 55.310556 0.910557
F 57.918082 16.721796 0.910556
F 57.918082 39.875053 0.910556
F 57.918082 63.028311 0.910556
F 84.653185 16.721796 0.910556
F 84.653185 39.875053 0.910556
F 84.653185 63.028311 0.910556
F 66.829781 1.286290 0.910557
F 66.829781 24.439547 0.910557
F 66.829781 47.592805 0.910557
F 93.564884 1.286290 0.910557
F 93.564884 24.439547 0.910557
F 93.564884 47.592805 0.910557
F 66.829781 9.004039 0.910557
F 66.829781 32.157297 0.910557
F 66.829781 55.310554 0.910557
F 93.564884 9.004039 0.910557
F 93.564884 32.157297 0.910557
F 93.564884 55.310554 0.910557
F 66.829781 16.721795 0.910556
F 66.829781 39.875052 0.910556
F 66.829781 63.028310 0.910556
F 93.564884 16.721795 0.910556
F 93.564884 39.875052 0.910556
F 93.564884 63.028310 0.910556
F 75.741488 1.286290 0.910557
F 75.741488 24.439548 0.910557
F 75.741488 47.592805 0.910557
F 102.476591 1.286290 0.910557
F 102.476591 24.439548 0.910557
F 102.476591 47.592805 0.910557
F 75.741488 9.004039 0.910557
F 75.741488 32.157297 0.910557
F 75.741488 55.310555 0.910557
F 102.476591 9.004039 0.910557
F 102.476591 32.157297 0.910557
F 102.476591 55.310555 0.910557
F 75.741488 16.721795 0.910556
F 75.741488 39.875052 0.910556
F 75.741488 63.028310 0.910556
F 102.476591 16.721795 0.910556
F 102.476591 39.875052 0.910556
F 102.476591 63.028310 0.910556
F 60.146019 7.717750 4.548742
F 60.146019 30.871007 4.548742
F 60.146019 54.024265 4.548742
F 86.881122 7.717750 4.548742
F 86.881122 30.871007 4.548742
F 86.881122 54.024265 4.548742
F 60.146019 15.435502 4.548741
F 60.146019 38.588760 4.548741
F 60.146019 61.742018 4.548741
F 86.881122 15.435502 4.548741
F 86.881122 38.588760 4.548741
F 86.881122 61.742018 4.548741
F 60.146019 0.000000 4.548742
F 60.146019 23.153258 4.548742
F 60.146019 46.306515 4.548742
F 86.881122 0.000000 4.548742
F 86.881122 23.153258 4.548742
F 86.881122 46.306515 4.548742
F 69.057720 7.717750 4.548741
F 69.057720 30.871008 4.548741
F 69.057720 54.024265 4.548741
F 95.792824 7.717750 4.548741
F 95.792824 30.871008 4.548741
F 95.792824 54.024265 4.548741
F 69.057720 15.435503 4.548740
F 69.057720 38.588760 4.548740
F 69.057720 61.742018 4.548740
F 95.792824 15.435503 4.548740
F 95.792824 38.588760 4.548740
F 95.792824 61.742018 4.548740
F 69.057720 0.000001 4.548741
F 69.057720 23.153258 4.548741
F 69.057720 46.306516 4.548741
F 95.792824 0.000001 4.548741
F 95.792824 23.153258 4.548741
F 95.792824 46.306516 4.548741
F 77.969425 7.717750 4.548742
F 77.969425 30.871007 4.548742
F 77.969425 54.024265 4.548742
F 104.704528 7.717750 4.548742
F 104.704528 30.871007 4.548742
F 104.704528 54.024265 4.548742
F 77.969425 15.435502 4.548741
F 77.969425 38.588760 4.548741
F 77.969425 61.742018 4.548741
F 104.704528 15.435502 4.548741
F 104.704528 38.588760 4.548741
F 104.704528 61.742018 4.548741
F 77.969425 0.000000 4.548742
F 77.969425 23.153258 4.548742
F 77.969425 46.306515 4.548742
F 104.704528 0.000000 4.548742
F 104.704528 23.153258 4.548742
F 104.704528 46.306515 4.548742
F 60.146004 5.145165 0.910558
F 60.146004 28.298423 0.910558
F 60.146004 51.451680 0.910558
F 86.881107 5.145165 0.910558
F 86.881107 28.298423 0.910558
F 86.881107 51.451680 0.910558
F 60.146004 12.862918 0.910557
F 60.146004 36.016175 0.910557
F 60.146004 59.169433 0.910557
F 86.881107 12.862918 0.910557
F 86.881107 36.016175 0.910557
F 86.881107 59.169433 0.910557
F 60.146004 20.580673 0.910557
F 60.146004 43.733930 0.910557
F 60.146004 66.887188 0.910557
F 86.881107 20.580673 0.910557
F 86.881107 43.733930 0.910557
F 86.881107 66.887188 0.910557
F 69.057706 5.145164 0.910556
F 69.057706 28.298421 0.910556
F 69.057706 51.451679 0.910556
F 95.792810 5.145164 0.910556
F 95.792810 28.298421 0.910556
F 95.792810 51.451679 0.910556
F 69.057706 12.862916 0.910555
F 69.057706 36.016174 0.910555
F 69.057706 59.169431 0.910555
F 95.792810 12.862916 0.910555
F 95.792810 36.016174 0.910555
F 95.792810 59.169431 0.910555
F 69.057706 20.580671 0.910556
F 69.057706 43.733929 0.910556
F 69.057706 66.887186 0.910556
F 95.792810 20.580671 0.910556
F 95.792810 43.733929 0.910556
F 95.792810 66.887186 0.910556
F 77.969412 5.145165 0.910557
F 77.969412 28.298423 0.910557
F 77.969412 51.451680 0.910557
F 104.704515 5.145165 0.910557
F 104.704515 28.298423 0.910557
F 104.704515 51.451680 0.910557
F 77.969412 12.862917 0.910556
F 77.969412 36.016175 0.910556
F 77.969412 59.169432 0.910556
F 104.704515 12.862917 0.910556
F 104.704515 36.016175 0.910556
F 104.704515 59.169432 0.910556
F 77.969412 20.580673 0.910557
F 77.969412 43.733930 0.910557
F 77.969412 66.887188 0.910557
F 104.704515 20.580673 0.910557
F 104.704515 43.733930 0.910557
F 104.704515 66.887188 0.910557
F 60.146016 5.145165 3.639195
F 60.146016 28.298423 3.639195
F 60.146016 51.451680 3.639195
F 86.881120 5.145165 3.639195
F 86.881120 28.298423 3.639195
F 86.881120 51.451680 3.639195
F 60.146016 12.862917 3.639195
F 60.146016 36.016175 3.639195
F 60.146016 59.169432 3.639195
F 86.881120 12.862917 3.639195
F 86.881120 36.016175 3.639195
F 86.881120 59.169432 3.639195
F 60.146016 20.580673 3.639195
F 60.146016 43.733930 3.639195
F 60.146016 66.887188 3.639195
F 86.881120 20.580673 3.639195
F 86.881120 43.733930 3.639195
F 86.881120 66.887188 3.639195
F 69.057719 5.145164 3.639196
F 69.057719 28.298422 3.639196
F 69.057719 51.451679 3.639196
F 95.792822 5.145164 3.639196
F 95.792822 28.298422 3.639196
F 95.792822 51.451679 3.639196
F 69.057719 12.862917 3.639196
F 69.057719 36.016174 3.639196
F 69.057719 59.169432 3.639196
F 95.792822 12.862917 3.639196
F 95.792822 36.016174 3.639196
F 95.792822 59.169432 3.639196
F 69.057719 20.580672 3.639196
F 69.057719 43.733929 3.639196
F 69.057719 66.887187 3.639196
F 95.792822 20.580672 3.639196
F 95.792822 43.733929 3.639196
F 95.792822 66.887187 3.639196
F 77.969423 5.145165 3.639194
F 77.969423 28.298423 3.639194
F 77.969423 51.451680 3.639194
F 104.704526 5.145165 3.639194
F 104.704526 28.298423 3.639194
F 104.704526 51.451680 3.639194
F 77.969423 12.862917 3.639195
F 77.969423 36.016175 3.639195
F 77.969423 59.169432 3.639195
F 104.704526 12.862917 3.639195
F 104.704526 36.016175 3.639195
F 104.704526 59.169432 3.639195
F 77.969423 20.580672 3.639195
F 77.969423 43.733930 3.639195
F 77.969423 66.887188 3.639195
F 104.704526 20.580672 3.639195
F 104.704526 43.733930 3.639195
F 104.704526 66.887188 3.639195
F 60.146006 7.717749 7.277379
F 60.146006 30.871007 7.277379
F 60.146006 54.024264 7.277379
F 86.881109 7.717749 7.277379
F 86.881109 30.871007 7.277379
F 86.881109 54.024264 7.277379
F 60.146006 15.435502 7.277380
F 60.146006 38.588760 7.277380
F 60.146006 61.742017 7.277380
F 86.881109 15.435502 7.277380
F 86.881109 38.588760 7.277380
F 86.881109 61.742017 7.277380
F 60.146006 0.000000 7.277379
F 60.146006 23.153257 7.277379
F 60.146006 46.306515 7.277379
F 86.881109 0.000000 7.277379
F 86.881109 23.153257 7.277379
F 86.881109 46.306515 7.277379
F 69.057708 7.717751 7.277380
F 69.057708 30.871008 7.277380
F 69.057708 54.024266 7.277380
F 95.792811 7.717751 7.277380
F 95.792811 30.871008 7.277380
F 95.792811 54.024266 7.277380
F 69.057708 15.435503 7.277381
F 69.057708 38.588761 7.277381
F 69.057708 61.742018 7.277381
F 95.792811 15.435503 7.277381
F 95.792811 38.588761 7.277381
F 95.792811 61.742018 7.277381
F 69.057708 0.000001 7.277380
F 69.057708 23.153259 7.277380
F 69.057708 46.306516 7.277380
F 95.792811 0.000001 7.277380
F 95.792811 23.153259 7.277380
F 95.792811 46.306516 7.277380
F 77.969413 7.717750 7.277379
F 77.969413 30.871007 7.277379
F 77.969413 54.024265 7.277379
F 104.704517 7.717750 7.277379
F 104.704517 30.871007 7.277379
F 104.704517 54.024265 7.277379
F 77.969413 15.435502 7.277380
F 77.969413 38.588760 7.277380
F 77.969413 61.742017 7.277380
F 104.704517 15.435502 7.277380
F 104.704517 38.588760 7.277380
F 104.704517 61.742017 7.277380
F 77.969413 0.000000 7.277379
F 77.969413 23.153258 7.277379
F 77.969413 46.306515 7.277379
F 104.704517 0.000000 7.277379
F 104.704517 23.153258 7.277379
F 104.704517 46.306515 7.277379
F 53.462246 1.286291 10.915564
F 53.462246 24.439548 10.915564
F 53.462246 47.592806 10.915564
F 80.197350 1.286291 10.915564
F 80.197350 24.439548 10.915564
F 80.197350 47.592806 10.915564
F 53.462246 9.004040 10.915564
F 53.462246 32.157298 10.915564
F 53.462246 55.310555 10.915564
F 80.197350 9.004040 10.915564
F 80.197350 32.157298 10.915564
F 80.197350 55.310555 10.915564
F 53.462246 16.721795 10.915564
F 53.462246 39.875053 10.915564
F 53.462246 63.028310 10.915564
F 80.197350 16.721795 10.915564
F 80.197350 39.875053 10.915564
F 80.197350 63.028310 10.915564
F 62.373944 1.286291 10.915564
F 62.373944 24.439548 10.915564
F 62.373944 47.592806 10.915564
F 89.109047 1.286291 10.915564
F 89.109047 24.439548 10.915564
F 89.109047 47.592806 10.915564
F 62.373944 9.004040 10.915564
F 62.373944 32.157298 10.915564
F 62.373944 55.310555 10.915564
F 89.109047 9.004040 10.915564
F 89.109047 32.157298 10.915564
F 89.109047 55.310555 10.915564
F 62.373944 16.721795 10.915565
F 62.373944 39.875053 10.915565
F 62.373944 63.028310 10.915565
F 89.109047 16.721795 10.915565
F 89.109047 39.875053 10.915565
F 89.109047 63.028310 10.915565
F 71.285647 1.286290 10.915565
F 71.285647 24.439547 10.915565
F 71.285647 47.592805 10.915565
F 98.020750 1.286290 10.915565
F 98.020750 24.439547 10.915565
F 98.020750 47.592805 10.915565
F 71.285647 9.004039 10.915565
F 71.285647 32.157297 10.915565
F 71.285647 55.310554 10.915565
F 98.020750 9.004039 10.915565
F 98.020750 32.157297 10.915565
F 98.020750 55.310554 10.915565
F 71.285647 16.721795 10.915566
F 71.285647 39.875052 10.915566
F 71.285647 63.028310 10.915566
F 98.020750 16.721795 10.915566
F 98.020750 39.875052 10.915566
F 98.020750 63.028310 10.915566
F 53.462233 3.858875 14.553747
F 53.462233 27.012132 14.553747
F 53.462233 50.165390 14.553747
F 80.197336 3.858875 14.553747
F 80.197336 27.012132 14.553747
F 80.197336 50.165390 14.553747
F 53.462233 11.576625 14.553748
F 53.462233 34.729882 14.553748
F 53.462233 57.883140 14.553748
F 80.197336 11.576625 14.553748
F 80.197336 34.729882 14.553748
F 80.197336 57.883140 14.553748
F 53.462233 19.294380 14.553748
F 53.462233 42.447638 14.553748
F 53.462233 65.600895 14.553748
F 80.197336 19.294380 14.553748
F 80.197336 42.447638 14.553748
F 80.197336 65.600895 14.553748
F 62.373928 3.858875 14.553748
F 62.373928 27.012133 14.553748
F 62.373928 50.165390 14.553748
F 89.109031 3.858875 14.553748
F 89.109031 27.012133 14.553748
F 89.109031 50.165390 14.553748
F 62.373928 11.576625 14.553748
F 62.373928 34.729883 14.553748
F 62.373928 57.883140 14.553748
F 89.109031 11.576625 14.553748
F 89.109031 34.729883 14.553748
F 89.109031 57.883140 14.553748
F 62.373928 19.294380 14.553748
F 62.373928 42.447638 14.553748
F 62.373928 65.600896 14.553748
F 89.109031 19.294380 14.553748
F 89.109031 42.447638 14.553748
F 89.109031 65.600896 14.553748
F 71.285633 3.858876 14.553749
F 71.285633 27.012134 14.553749
F 71.285633 50.165391 14.553749
F 98.020737 3.858876 14.553749
F 98.020737 27.012134 14.553749
F 98.020737 50.165391 14.553749
F 71.285633 11.576626 14.553749
F 71.285633 34.729884 14.553749
F 71.285633 57.883141 14.553749
F 98.020737 11.576626 14.553749
F 98.020737 34.729884 14.553749
F 98.020737 57.883141 14.553749
F 71.285633 19.294382 14.553750
F 71.285633 42.447639 14.553750
F 71.285633 65.600897 14.553750
F 98.020737 19.294382 14.553750
F 98.020737 42.447639 14.553750
F 98.020737 65.600897 14.553750
F 53.462244 3.858875 11.825110
F 53.462244 27.012133 11.825110
F 53.462244 50.165390 11.825110
F 80.197348 3.858875 11.825110
F 80.197348 27.012133 11.825110
F 80.197348 50.165390 11.825110
F 53.462244 11.576625 11.825110
F 53.462244 34.729883 11.825110
F 53.462244 57.883140 11.825110
F 80.197348 11.576625 11.825110
F 80.197348 34.729883 11.825110
F 80.197348 57.883140 11.825110
F 53.462244 19.294381 11.825109
F 53.462244 42.447638 11.825109
F 53.462244 65.600896 11.825109
F 80.197348 19.294381 11.825109
F 80.197348 42.447638 11.825109
F 80.197348 65.600896 11.825109
F 62.373941 3.858875 11.825110
F 62.373941 27.012133 11.825110
F 62.373941 50.165390 11.825110
F 89.109044 3.858875 11.825110
F 89.109044 27.012133 11.825110
F 89.109044 50.165390 11.825110
F 62.373941 11.576625 11.825110
F 62.373941 34.729883 11.825110
F 62.373941 57.883140 11.825110
F 89.109044 11.576625 11.825110
F 89.109044 34.729883 11.825110
F 89.109044 57.883140 11.825110
F 62.373941 19.294381 11.825109
F 62.373941 42.447638 11.825109
F 62.373941 65.600896 11.825109
F 89.109044 19.294381 11.825109
F 89.109044 42.447638 11.825109
F 89.109044 65.600896 11.825109
F 71.285645 3.858876 11.825109
F 71.285645 27.012133 11.825109
F 71.285645 50.165391 11.825109
F 98.020749 3.858876 11.825109
F 98.020749 27.012133 11.825109
F 98.020749 50.165391 11.825109
F 71.285645 11.576626 11.825109
F 71.285645 34.729883 11.825109
F 71.285645 57.883141 11.825109
F 98.020749 11.576626 11.825109
F 98.020749 34.729883 11.825109
F 98.020749 57.883141 11.825109
F 71.285645 19.294381 11.825108
F 71.285645 42.447639 11.825108
F 71.285645 65.600896 11.825108
F 98.020749 19.294381 11.825108
F 98.020749 42.447639 11.825108
F 98.020749 65.600896 11.825108
F 53.462234 1.286291 8.186926
F 53.462234 24.439549 8.186926
F 53.462234 47.592806 8.186926
F 80.197338 1.286291 8.186926
F 80.197338 24.439549 8.186926
F 80.197338 47.592806 8.186926
F 53.462234 9.004040 8.186926
F 53.462234 32.157298 8.186926
F 53.462234 55.310555 8.186926
F 80.197338 9.004040 8.186926
F 80.197338 32.157298 8.186926
F 80.197338 55.310555 8.186926
F 53.462234 16.721796 8.186925
F 53.462234 39.875053 8.186925
F 53.462234 63.028311 8.186925
F 80.197338 16.721796 8.186925
F 80.197338 39.875053 8.186925
F 80.197338 63.028311 8.186925
F 62.373930 1.286291 8.186926
F 62.373930 24.439548 8.186926
F 62.373930 47.592806 8.186926
F 89.109034 1.286291 8.186926
F 89.109034 24.439548 8.186926
F 89.109034 47.592806 8.186926
F 62.373930 9.004040 8.186926
F 62.373930 32.157298 8.186926
F 62.373930 55.310555 8.186926
F 89.109034 9.004040 8.186926
F 89.109034 32.157298 8.186926
F 89.109034 55.310555 8.186926
F 62.373930 16.721795 8.186925
F 62.373930 39.875053 8.186925
F 62.373930 63.028310 8.186925
F 89.109034 16.721795 8.186925
F 89.109034 39.875053 8.186925
F 89.109034 63.028310 8.186925
F 71.285635 1.286290 8.186925
F 71.285635 24.439547 8.186925
F 71.285635 47.592805 8.186925
F 98.020738 1.286290 8.186925
F 98.020738 24.439547 8.186925
F 98.020738 47.592805 8.186925
F 71.285635 9.004039 8.186925
F 71.285635 32.157296 8.186925
F 71.285635 55.310554 8.186925
F 98.020738 9.004039 8.186925
F 98.020738 32.157296 8.186925
F 98.020738 55.310554 8.186925
F 71.285635 16.721794 8.186924
F 71.285635 39.875052 8.186924
F 71.285635 63.028309 8.186924
F 98.020738 16.721794 8.186924
F 98.020738 39.875052 8.186924
F 98.020738 63.028309 8.186924
F 55.690171 7.717750 11.825110
F 55.690171 30.871007 11.825110
F 55.690171 54.024265 11.825110
F 82.425274 7.717750 11.825110
F 82.425274 30.871007 11.825110
F 82.425274 54.024265 11.825110
F 55.690171 15.435503 11.825109
F 55.690171 38.588760 11.825109
F 55.690171 61.742018 11.825109
F 82.425274 15.435503 11.825109
F 82.425274 38.588760 11.825109
F 82.425274 61.742018 11.825109
F 55.690171 0.000000 11.825110
F 55.690171 23.153258 11.825110
F 55.690171 46.306515 11.825110
F 82.425274 0.000000 11.825110
F 82.425274 23.153258 11.825110
F 82.425274 46.306515 11.825110
F 64.601869 7.717750 11.825110
F 64.601869 30.871007 11.825110
F 64.601869 54.024265 11.825110
F 91.336972 7.717750 11.825110
F 91.336972 30.871007 11.825110
F 91.336972 54.024265 11.825110
F 64.601869 15.435502 11.825109
F 64.601869 38.588760 11.825109
F 64.601869 61.742017 11.825109
F 91.336972 15.435502 11.825109
F 91.336972 38.588760 11.825109
F 91.336972 61.742017 11.825109
F 64.601869 0.000000 11.825110
F 64.601869 23.153258 11.825110
F 64.601869 46.306515 11.825110
F 91.336972 0.000000 11.825110
F 91.336972 23.153258 11.825110
F 91.336972 46.306515 11.825110
F 73.513573 7.717750 11.825109
F 73.513573 30.871008 11.825109
F 73.513573 54.024265 11.825109
F 100.248677 7.717750 11.825109
F 100.248677 30.871008 11.825109
F 100.248677 54.024265 11.825109
F 73.513573 15.435503 11.825108
F 73.513573 38.588760 11.825108
F 73.513573 61.742018 11.825108
F 100.248677 15.435503 11.825108
F 100.248677 38.588760 11.825108
F 100.248677 61.742018 11.825108
F 73.513573 0.000001 11.825109
F 73.513573 23.153258 11.825109
F 73.513573 46.306516 11.825109
F 100.248677 0.000001 11.825109
F 100.248677 23.153258 11.825109
F 100.248677 46.306516 11.825109
F 55.690156 5.145166 8.186926
F 55.690156 28.298423 8.186926
F 55.690156 51.451681 8.186926
F 82.425260 5.145166 8.186926
F 82.425260 28.298423 8.186926
F 82.425260 51.451681 8.186926
F 55.690156 12.862918 8.186925
F 55.690156 36.016175 8.186925
F 55.690156 59.169433 8.186925
F 82.425260 12.862918 8.186925
F 82.425260 36.016175 8.186925
F 82.425260 59.169433 8.186925
F 55.690156 20.580673 8.186926
F 55.690156 43.733931 8.186926
F 55.690156 66.887188 8.186926
F 82.425260 20.580673 8.186926
F 82.425260 43.733931 8.186926
F 82.425260 66.887188 8.186926
F 64.601853 5.145165 8.186926
F 64.601853 28.298422 8.186926
F 64.601853 51.451680 8.186926
F 91.336956 5.145165 8.186926
F 91.336956 28.298422 8.186926
F 91.336956 51.451680 8.186926
F 64.601853 12.862917 8.186925
F 64.601853 36.016174 8.186925
F 64.601853 59.169432 8.186925
F 91.336956 12.862917 8.186925
F 91.336956 36.016174 8.186925
F 91.336956 59.169432 8.186925
F 64.601853 20.580672 8.186926
F 64.601853 43.733930 8.186926
F 64.601853 66.887187 8.186926
F 91.336956 20.580672 8.186926
F 91.336956 43.733930 8.186926
F 91.336956 66.887187 8.186926
F 73.513560 5.145164 8.186925
F 73.513560 28.298422 8.186925
F 73.513560 51.451679 8.186925
F 100.248664 5.145164 8.186925
F 100.248664 28.298422 8.186925
F 100.248664 51.451679 8.186925
F 73.513560 12.862916 8.186924
F 73.513560 36.016174 8.186924
F 73.513560 59.169431 8.186924
F 100.248664 12.862916 8.186924
F 100.248664 36.016174 8.186924
F 100.248664 59.169431 8.186924
F 73.513560 20.580672 8.186925
F 73.513560 43.733929 8.186925
F 73.513560 66.887187 8.186925
F 100.248664 20.580672 8.186925
F 100.248664 43.733929 8.186925
F 100.248664 66.887187 8.186925
F 55.690168 5.145165 10.915563
F 55.690168 28.298423 10.915563
F 55.690168 51.451680 10.915563
F 82.425272 5.145165 10.915563
F 82.425272 28.298423 10.915563
F 82.425272 51.451680 10.915563
F 55.690168 12.862917 10.915564
F 55.690168 36.016175 10.915564
F 55.690168 59.169432 10.915564
F 82.425272 12.862917 10.915564
F 82.425272 36.016175 10.915564
F 82.425272 59.169432 10.915564
F 55.690168 20.580673 10.915564
F 55.690168 43.733930 10.915564
F 55.690168 66.887188 10.915564
F 82.425272 20.580673 10.915564
F 82.425272 43.733930 10.915564
F 82.425272 66.887188 10.915564
F 64.601866 5.145165 10.915564
F 64.601866 28.298422 10.915564
F 64.601866 51.451680 10.915564
F 91.336969 5.145165 10.915564
F 91.336969 28.298422 10.915564
F 91.336969 51.451680 10.915564
F 64.601866 12.862917 10.915565
F 64.601866 36.016175 10.915565
F 64.601866 59.169432 10.915565
F 91.336969 12.862917 10.915565
F 91.336969 36.016175 10.915565
F 91.336969 59.169432 10.915565
F 64.601866 20.580672 10.915564
F 64.601866 43.733930 10.915564
F 64.601866 66.887187 10.915564
F 91.336969 20.580672 10.915564
F 91.336969 43.733930 10.915564
F 91.336969 66.887187 10.915564
F 73.513572 5.145164 10.915564
F 73.513572 28.298422 10.915564
F 73.513572 51.451679 10.915564
F 100.248675 5.145164 10.915564
F 100.248675 28.298422 10.915564
F 100.248675 51.451679 10.915564
F 73.513572 12.862917 10.915565
F 73.513572 36.016174 10.915565
F 73.513572 59.169432 10.915565
F 100.248675 12.862917 10.915565
F 100.248675 36.016174 10.915565
F 100.248675 59.169432 10.915565
F 73.513572 20.580672 10.915565
F 73.513572 43.733929 10.915565
F 73.513572 66.887187 10.915565
F 100.248675 20.580672 10.915565
F 100.248675 43.733929 10.915565
F 100.248675 66.887187 10.915565
F 55.690158 7.717749 14.553747
F 55.690158 30.871007 14.553747
F 55.690158 54.024264 14.553747
F 82.425262 7.717749 14.553747
F 82.425262 30.871007 14.553747
F 82.425262 54.024264 14.553747
F 55.690158 15.435502 14.553748
F 55.690158 38.588760 14.553748
F 55.690158 61.742017 14.553748
F 82.425262 15.435502 14.553748
F 82.425262 38.588760 14.553748
F 82.425262 61.742017 14.553748
F 55.690158 0.000000 14.553748
F 55.690158 23.153257 14.553748
F 55.690158 46.306515 14.553748
F 82.425262 0.000000 14.553748
F 82.425262 23.153257 14.553748
F 82.425262 46.306515 14.553748
F 64.601855 7.717750 14.553748
F 64.601855 30.871007 14.553748
F 64.601855 54.024265 14.553748
F 91.336959 7.717750 14.553748
F 91.336959 30.871007 14.553748
F 91.336959 54.024265 14.553748
F 64.601855 15.435503 14.553749
F 64.601855 38.588760 14.553749
F 64.601855 61.742018 14.553749
F 91.336959 15.435503 14.553749
F 91.336959 38.588760 14.553749
F 91.336959 61.742018 14.553749
F 64.601855 0.000000 14.553748
F 64.601855 23.153258 14.553748
F 64.601855 46.306515 14.553748
F 91.336959 0.000000 14.553748
F 91.336959 23.153258 14.553748
F 91.336959 46.306515 14.553748
F 73.513562 7.717751 14.553749
F 73.513562 30.871008 14.553749
F 73.513562 54.024266 14.553749
F 100.248665 7.717751 14.553749
F 100.248665 30.871008 14.553749
F 100.248665 54.024266 14.553749
F 73.513562 15.435503 14.553750
F 73.513562 38.588761 14.553750
F 73.513562 61.742018 14.553750
F 100.248665 15.435503 14.553750
F 100.248665 38.588761 14.553750
F 100.248665 61.742018 14.553750
F 73.513562 0.000001 14.553749
F 73.513562 23.153259 14.553749
F 73.513562 46.306516 14.553749
F 100.248665 0.000001 14.553749
F 100.248665 23.153259 14.553749
F 100.248665 46.306516 14.553749
F 57.918095 1.286291 10.915564
F 57.918095 24.439548 10.915564
F 57.918095 47.592806 10.915564
F 84.653198 1.286291 10.915564
F 84.653198 24.439548 10.915564
F 84.653198 47.592806 10.915564
F 57.918095 9.004040 10.915564
F 57.918095 32.157298 10.915564
F 57.918095 55.310555 10.915564
F 84.653198 9.004040 10.915564
F 84.653198 32.157298 10.915564
F 84.653198 55.310555 10.915564
F 57.918095 16.721795 10.915565
F 57.918095 39.875053 10.915565
F 57.918095 63.028310 10.915565
F 84.653198 16.721795 10.915565
F 84.653198 39.875053 10.915565
F 84.653198 63.028310 10.915565
F 66.829794 1.286290 10.915564
F 66.829794 24.439548 10.915564
F 66.829794 47.592806 10.915564
F 93.564897 1.286290 10.915564
F 93.564897 24.439548 10.915564
F 93.564897 47.592806 10.915564
F 66.829794 9.004040 10.915564
F 66.829794 32.157297 10.915564
F 66.829794 55.310555 10.915564
F 93.564897 9.004040 10.915564
F 93.564897 32.157297 10.915564
F 93.564897 55.310555 10.915564
F 66.829794 16.721795 10.915565
F 66.829794 39.875053 10.915565
F 66.829794 63.028310 10.915565
F 93.564897 16.721795 10.915565
F 93.564897 39.875053 10.915565
F 93.564897 63.028310 10.915565
F 75.741499 1.286290 10.915564
F 75.741499 24.439548 10.915564
F 75.741499 47.592805 10.915564
F 102.476603 1.286290 10.915564
F 102.476603 24.439548 10.915564
F 102.476603 47.592805 10.915564
F 75.741499 9.004040 10.915564
F 75.741499 32.157297 10.915564
F 75.741499 55.310555 10.915564
F 102.476603 9.004040 10.915564
F 102.476603 32.157297 10.915564
F 102.476603 55.310555 10.915564
F 75.741499 16.721795 10.915565
F 75.741499 39.875052 10.915565
F 75.741499 63.028310 10.915565
F 102.476603 16.721795 10.915565
F 102.476603 39.875052 10.915565
F 102.476603 63.028310 10.915565
F 57.918080 3.858875 14.553748
F 57.918080 27.012132 14.553748
F 57.918080 50.165390 14.553748
F 84.653183 3.858875 14.553748
F 84.653183 27.012132 14.553748
F 84.653183 50.165390 14.553748
F 57.918080 11.576625 14.553748
F 57.918080 34.729882 14.553748
F 57.918080 57.883140 14.553748
F 84.653183 11.576625 14.553748
F 84.653183 34.729882 14.553748
F 84.653183 57.883140 14.553748
F 57.918080 19.294380 14.553748
F 57.918080 42.447638 14.553748
F 57.918080 65.600895 14.553748
F 84.653183 19.294380 14.553748
F 84.653183 42.447638 14.553748
F 84.653183 65.600895 14.553748
F 66.829779 3.858876 14.553749
F 66.829779 27.012134 14.553749
F 66.829779 50.165391 14.553749
F 93.564883 3.858876 14.553749
F 93.564883 27.012134 14.553749
F 93.564883 50.165391 14.553749
F 66.829779 11.576626 14.553749
F 66.829779 34.729884 14.553749
F 66.829779 57.883141 14.553749
F 93.564883 11.576626 14.553749
F 93.564883 34.729884 14.553749
F 93.564883 57.883141 14.553749
F 66.829779 19.294382 14.553749
F 66.829779 42.447639 14.553749
F 66.829779 65.600897 14.553749
F 93.564883 19.294382 14.553749
F 93.564883 42.447639 14.553749
F 93.564883 65.600897 14.553749
F 75.741486 3.858875 14.553748
F 75.741486 27.012133 14.553748
F 75.741486 50.165390 14.553748
F 102.476590 3.858875 14.553748
F 102.476590 27.012133 14.553748
F 102.476590 50.165390 14.553748
F 75.741486 11.576625 14.553748
F 75.741486 34.729883 14.553748
F 75.741486 57.883140 14.553748
F 102.476590 11.576625 14.553748
F 102.476590 34.729883 14.553748
F 102.476590 57.883140 14.553748
F 75.741486 19.294381 14.553749
F 75.741486 42.447638 14.553749
F 75.741486 65.600896 14.553749
F 102.476590 19.294381 14.553749
F 102.476590 42.447638 14.553749
F 102.476590 65.600896 14.553749
F 57.918092 3.858875 11.825110
F 57.918092 27.012133 11.825110
F 57.918092 50.165390 11.825110
F 84.653195 3.858875 11.825110
F 84.653195 27.012133 11.825110
F 84.653195 50.165390 11.825110
F 57.918092 11.576625 11.825110
F 57.918092 34.729883 11.825110
F 57.918092 57.883140 11.825110
F 84.653195 11.576625 11.825110
F 84.653195 34.729883 11.825110
F 84.653195 57.883140 11.825110
F 57.918092 19.294381 11.825109
F 57.918092 42.447638 11.825109
F 57.918092 65.600896 11.825109
F 84.653195 19.294381 11.825109
F 84.653195 42.447638 11.825109
F 84.653195 65.600896 11.825109
F 66.829792 3.858876 11.825109
F 66.829792 27.012133 11.825109
F 66.829792 50.165391 11.825109
F 93.564895 3.858876 11.825109
F 93.564895 27.012133 11.825109
F 93.564895 50.165391 11.825109
F 66.829792 11.576626 11.825109
F 66.829792 34.729883 11.825109
F 66.829792 57.883141 11.825109
F 93.564895 11.576626 11.825109
F 93.564895 34.729883 11.825109
F 93.564895 57.883141 11.825109
F 66.829792 19.294381 11.825109
F 66.829792 42.447639 11.825109
F 66.829792 65.600896 11.825109
F 93.564895 19.294381 11.825109
F 93.564895 42.447639 11.825109
F 93.564895 65.600896 11.825109
F 75.741498 3.858875 11.825110
F 75.741498 27.012133 11.825110
F 75.741498 50.165390 11.825110
F 102.476601 3.858875 11.825110
F 102.476601 27.012133 11.825110
F 102.476601 50.165390 11.825110
F 75.741498 11.576625 11.825110
F 75.741498 34.729883 11.825110
F 75.741498 57.883140 11.825110
F 102.476601 11.576625 11.825110
F 102.476601 34.729883 11.825110
F 102.476601 57.883140 11.825110
F 75.741498 19.294381 11.825109
F 75.741498 42.447638 11.825109
F 75.741498 65.600896 11.825109
F 102.476601 19.294381 11.825109
F 102.476601 42.447638 11.825109
F 102.476601 65.600896 11.825109
F 57.918082 1.286291 8.186926
F 57.918082 24.439549 8.186926
F 57.918082 47.592806 8.186926
F 84.653185 1.286291 8.186926
F 84.653185 24.439549 8.186926
F 84.653185 47.592806 8.186926
F 57.918082 9.004041 8.186926
F 57.918082 32.157298 8.186926
F 57.918082 55.310556 8.186926
F 84.653185 9.004041 8.186926
F 84.653185 32.157298 8.186926
F 84.653185 55.310556 8.186926
F 57.918082 16.721796 8.186925
F 57.918082 39.875053 8.186925
F 57.918082 63.028311 8.186925
F 84.653185 16.721796 8.186925
F 84.653185 39.875053 8.186925
F 84.653185 63.028311 8.186925
F 66.829781 1.286290 8.186925
F 66.829781 24.439547 8.186925
F 66.829781 47.592805 8.186925
F 93.564884 1.286290 8.186925
F 93.564884 24.439547 8.186925
F 93.564884 47.592805 8.186925
F 66.829781 9.004039 8.186925
F 66.829781 32.157297 8.186925
F 66.829781 55.310554 8.186925
F 93.564884 9.004039 8.186925
F 93.564884 32.157297 8.186925
F 93.564884 55.310554 8.186925
F 66.829781 16.721795 8.186925
F 66.829781 39.875052 8.186925
F 66.829781 63.028310 8.186925
F 93.564884 16.721795 8.186925
F 93.564884 39.875052 8.186925
F 93.564884 63.028310 8.186925
F 75.741488 1.286290 8.186926
F 75.741488 24.439548 8.186926
F 75.741488 47.592805 8.186926
F 102.476591 1.286290 8.186926
F 102.476591 24.439548 8.186926
F 102.476591 47.592805 8.186926
F 75.741488 9.004039 8.186926
F 75.741488 32.157297 8.186926
F 75.741488 55.310555 8.186926
F 102.476591 9.004039 8.186926
F 102.476591 32.157297 8.186926
F 102.476591 55.310555 8.186926
F 75.741488 16.721795 8.186925
F 75.741488 39.875052 8.186925
F 75.741488 63.028310 8.186925
F 102.476591 16.721795 8.186925
F 102.476591 39.875052 8.186925
F 102.476591 63.028310 8.186925
F 60.146019 7.717750 11.825110
F 60.146019 30.871007 11.825110
F 60.146019 54.024265 11.825110
F 86.881122 7.717750 11.825110
F 86.881122 30.871007 11.825110
F 86.881122 54.024265 11.825110
F 60.146019 15.435502 11.825109
F 60.146019 38.588760 11.825109
F 60.146019 61.742018 11.825109
F 86.881122 15.435502 11.825109
F 86.881122 38.588760 11.825109
F 86.881122 61.742018 11.825109
F 60.146019 0.000000 11.825110
F 60.146019 23.153258 11.825110
F 60.146019 46.306515 11.825110
F 86.881122 0.000000 11.825110
F 86.881122 23.153258 11.825110
F 86.881122 46.306515 11.825110
F 69.057720 7.717750 11.825109
F 69.057720 30.871008 11.825109
F 69.057720 54.024265 11.825109
F 95.792824 7.717750 11.825109
F 95.792824 30.871008 11.825109
F 95.792824 54.024265 11.825109
F 69.057720 15.435503 11.825108
F 69.057720 38.588760 11.825108
F 69.057720 61.742018 11.825108
F 95.792824 15.435503 11.825108
F 95.792824 38.588760 11.825108
F 95.792824 61.742018 11.825108
F 69.057720 0.000001 11.825109
F 69.057720 23.153258 11.825109
F 69.057720 46.306516 11.825109
F 95.792824 0.000001 11.825109
F 95.792824 23.153258 11.825109
F 95.792824 46.306516 11.825109
F 77.969425 7.717750 11.825110
F 77.969425 30.871007 11.825110
F 77.969425 54.024265 11.825110
F 104.704528 7.717750 11.825110
F 104.704528 30.871007 11.825110
F 104.704528 54.024265 11.825110
F 77.969425 15.435502 11.825109
F 77.969425 38.588760 11.825109
F 77.969425 61.742018 11.825109
F 104.704528 15.435502 11.825109
F 104.704528 38.588760 11.825109
F 104.704528 61.742018 11.825109
F 77.969425 0.000000 11.825110
F 77.969425 23.153258 11.825110
F 77.969425 46.306515 11.825110
F 104.704528 0.000000 11.825110
F 104.704528 23.153258 11.825110
F 104.704528 46.306515 11.825110
F 60.146004 5.145165 8.186926
F 60.146004 28.298423 8.186926
F 60.146004 51.451680 8.186926
F 86.881107 5.145165 8.186926
F 86.881107 28.298423 8.186926
F 86.881107 51.451680 8.186926
F 60.146004 12.862918 8.186925
F 60.146004 36.016175 8.186925
F 60.146004 59.169433 8.186925
F 86.881107 12.862918 8.186925
F 86.881107 36.016175 8.186925
F 86.881107 59.169433 8.186925
F 60.146004 20.580673 8.186926
F 60.146004 43.733930 8.186926
F 60.146004 66.887188 8.186926
F 86.881107 20.580673 8.186926
F 86.881107 43.733930 8.186926
F 86.881107 66.887188 8.186926
F 69.057706 5.145164 8.186925
F 69.057706 28.298421 8.186925
F 69.057706 51.451679 8.186925
F 95.792810 5.145164 8.186925
F 95.792810 28.298421 8.186925
F 95.792810 51.451679 8.186925
F 69.057706 12.862916 8.186924
F 69.057706 36.016174 8.186924
F 69.057706 59.169431 8.186924
F 95.792810 12.862916 8.186924
F 95.792810 36.016174 8.186924
F 95.792810 59.169431 8.186924
F 69.057706 20.580671 8.186925
F 69.057706 43.733929 8.186925
F 69.057706 66.887186 8.186925
F 95.792810 20.580671 8.186925
F 95.792810 43.733929 8.186925
F 95.792810 66.887186 8.186925
F 77.969412 5.145165 8.186926
F 77.969412 28.298423 8.186926
F 77.969412 51.451680 8.186926
F 104.704515 5.145165 8.186926
F 104.704515 28.298423 8.186926
F 104.704515 51.451680 8.186926
F 77.969412 12.862917 8.186925
F 77.969412 36.016175 8.186925
F 77.969412 59.169432 8.186925
F 104.704515 12.862917 8.186925
F 104.704515 36.016175 8.186925
F 104.704515 59.169432 8.186925
F 77.969412 20.580673 8.186926
F 77.969412 43.733930 8.186926
F 77.969412 66.887188 8.186926
F 104.704515 20.580673 8.186926
F 104.704515 43.733930 8.186926
F 104.704515 66.887188 8.186926
F 60.146016 5.145165 10.915564
F 60.146016 28.298423 10.915564
F 60.146016 51.451680 10.915564
F 86.881120 5.145165 10.915564
F 86.881120 28.298423 10.915564
F 86.881120 51.451680 10.915564
F 60.146016 12.862917 10.915564
F 60.146016 36.016175 10.915564
F 60.146016 59.169432 10.915564
F 86.881120 12.862917 10.915564
F 86.881120 36.016175 10.915564
F 86.881120 59.169432 10.915564
F 60.146016 20.580673 10.915564
F 60.146016 43.733930 10.915564
F 60.146016 66.887188 10.915564
F 86.881120 20.580673 10.915564
F 86.881120 43.733930 10.915564
F 86.881120 66.887188 10.915564
F 69.057719 5.145164 10.915565
F 69.057719 28.298422 10.915565
F 69.057719 51.451679 10.915565
F 95.792822 5.145164 10.915565
F 95.792822 28.298422 10.915565
F 95.792822 51.451679 10.915565
F 69.057719 12.862917 10.915565
F 69.057719 36.016174 10.915565
F 69.057719 59.169432 10.915565
F 95.792822 12.862917 10.915565
F 95.792822 36.016174 10.915565
F 95.792822 59.169432 10.915565
F 69.057719 20.580672 10.915565
F 69.057719 43.733929 10.915565
F 69.057719 66.887187 10.915565
F 95.792822 20.580672 10.915565
F 95.792822 43.733929 10.915565
F 95.792822 66.887187 10.915565
F 77.969423 5.145165 10.915563
F 77.969423 28.298423 10.915563
F 77.969423 51.451680 10.915563
F 104.704526 5.145165 10.915563
F 104.704526 28.298423 10.915563
F 104.704526 51.451680 10.915563
F 77.969423 12.862917 10.915564
F 77.969423 36.016175 10.915564
F 77.969423 59.169432 10.915564
F 104.704526 12.862917 10.915564
F 104.704526 36.016175 10.915564
F 104.704526 59.169432 10.915564
F 77.969423 20.580672 10.915564
F 77.969423 43.733930 10.915564
F 77.969423 66.887188 10.915564
F 104.704526 20.580672 10.915564
F 104.704526 43.733930 10.915564
F 104.704526 66.887188 10.915564
F 60.146006 7.717749 14.553748
F 60.146006 30.871007 14.553748
F 60.146006 54.024264 14.553748
F 86.881109 7.717749 14.553748
F 86.881109 30.871007 14.553748
F 86.881109 54.024264 14.553748
F 60.146006 15.435502 14.553749
F 60.146006 38.588760 14.553749
F 60.146006 61.742017 14.553749
F 86.881109 15.435502 14.553749
F 86.881109 38.588760 14.553749
F 86.881109 61.742017 14.553749
F 60.146006 0.000000 14.553748
F 60.146006 23.153257 14.553748
F 60.146006 46.306515 14.553748
F 86.881109 0.000000 14.553748
F 86.881109 23.153257 14.553748
F 86.881109 46.306515 14.553748
F 69.057708 7.717751 14.553749
F 69.057708 30.871008 14.553749
F 69.057708 54.024266 14.553749
F 95.792811 7.717751 14.553749
F 95.792811 30.871008 14.553749
F 95.792811 54.024266 14.553749
F 69.057708 15.435503 14.553750
F 69.057708 38.588761 14.553750
F 69.057708 61.742018 14.553750
F 95.792811 15.435503 14.553750
F 95.792811 38.588761 14.553750
F 95.792811 61.742018 14.553750
F 69.057708 0.000001 14.553749
F 69.057708 23.153259 14.553749
F 69.057708 46.306516 14.553749
F 95.792811 0.000001 14.553749
F 95.792811 23.153259 14.553749
F 95.792811 46.306516 14.553749
F 77.969413 7.717750 14.553748
F 77.969413 30.871007 14.553748
F 77.969413 54.024265 14.553748
F 104.704517 7.717750 14.553748
F 104.704517 30.871007 14.553748
F 104.704517 54.024265 14.553748
F 77.969413 15.435502 14.553749
F 77.969413 38.588760 14.553749
F 77.969413 61.742017 14.553749
F 104.704517 15.435502 14.553749
F 104.704517 38.588760 14.553749
F 104.704517 61.742017 14.553749
F 77.969413 0.000000 14.553748
F 77.969413 23.153258 14.553748
F 77.969413 46.306515 14.553748
F 104.704517 0.000000 14.553748
F 104.704517 23.153258 14.553748
F 104.704517 46.306515 14.553748
F 53.462246 1.286291 18.191932
F 53.462246 24.439548 18.191932
F 53.462246 47.592806 18.191932
F 80.197350 1.286291 18.191932
F 80.197350 24.439548 18.191932
F 80.197350 47.592806 18.191932
F 53.462246 9.004040 18.191932
F 53.462246 32.157298 18.191932
F 53.462246 55.310555 18.191932
F 80.197350 9.004040 18.191932
F 80.197350 32.157298 18.191932
F 80.197350 55.310555 18.191932
F 53.462246 16.721795 18.191933
F 53.462246 39.875053 18.191933
F 53.462246 63.028310 18.191933
F 80.197350 16.721795 18.191933
F 80.197350 39.875053 18.191933
F 80.197350 63.028310 18.191933
F 62.373944 1.286291 18.191932
F 62.373944 24.439548 18.191932
F 62.373944 47.592806 18.191932
F 89.109047 1.286291 18.191932
F 89.109047 24.439548 18.191932
F 89.109047 47.592806 18.191932
F 62.373944 9.004040 18.191932
F 62.373944 32.157298 18.191932
F 62.373944 55.310555 18.191932
F 89.109047 9.004040 18.191932
F 89.109047 32.157298 18.191932
F 89.109047 55.310555 18.191932
F 62.373944 16.721795 18.191933
F 62.373944 39.875053 18.191933
F 62.373944 63.028310 18.191933
F 89.109047 16.721795 18.191933
F 89.109047 39.875053 18.191933
F 89.109047 63.028310 18.191933
F 71.285647 1.286290 18.191933
F 71.285647 24.439547 18.191933
F 71.285647 47.592805 18.191933
F 98.020750 1.286290 18.191933
F 98.020750 24.439547 18.191933
F 98.020750 47.592805 18.191933
F 71.285647 9.004039 18.191933
F 71.285647 32.157297 18.191933
F 71.285647 55.310554 18.191933
F 98.020750 9.004039 18.191933
F 98.020750 32.157297 18.191933
F 98.020750 55.310554 18.191933
F 71.285647 16.721795 18.191934
F 71.285647 39.875052 18.191934
F 71.285647 63.028310 18.191934
F 98.020750 16.721795 18.191934
F 98.020750 39.875052 18.191934
F 98.020750 63.028310 18.191934
F 53.462233 3.858875 21.830117
F 53.462233 27.012132 21.830117
F 53.462233 50.165390 21.830117
F 80.197336 3.858875 21.830117
F 80.197336 27.012132 21.830117
F 80.197336 50.165390 21.830117
F 53.462233 11.576625 21.830117
F 53.462233 34.729882 21.830117
F 53.462233 57.883140 21.830117
F 80.197336 11.576625 21.830117
F 80.197336 34.729882 21.830117
F 80.197336 57.883140 21.830117
F 53.462233 19.294380 21.830117
F 53.462233 42.447638 21.830117
F 53.462233 65.600895 21.830117
F 80.197336 19.294380 21.830117
F 80.197336 42.447638 21.830117
F 80.197336 65.600895 21.830117
F 62.373928 3.858875 21.830117
F 62.373928 27.012133 21.830117
F 62.373928 50.165390 21.830117
F 89.109031 3.858875 21.830117
F 89.109031 27.012133 21.830117
F 89.109031 50.165390 21.830117
F 62.373928 11.576625 21.830117
F 62.373928 34.729883 21.830117
F 62.373928 57.883140 21.830117
F 89.109031 11.576625 21.830117
F 89.109031 34.729883 21.830117
F 89.109031 57.883140 21.830117
F 62.373928 19.294380 21.830118
F 62.373928 42.447638 21.830118
F 62.373928 65.600896 21.830118
F 89.109031 19.294380 21.830118
F 89.109031 42.447638 21.830118
F 89.109031 65.600896 21.830118
F 71.285633 3.858876 21.830118
F 71.285633 27.012134 21.830118
F 71.285633 50.165391 21.830118
F 98.020737 3.858876 21.830118
F 98.020737 27.012134 21.830118
F 98.020737 50.165391 21.830118
F 71.285633 11.576626 21.830118
F 71.285633 34.729884 21.830118
F 71.285633 57.883141 21.830118
F 98.020737 11.576626 21.830118
F 98.020737 34.729884 21.830118
F 98.020737 57.883141 21.830118
F 71.285633 19.294382 21.830119
F 71.285633 42.447639 21.830119
F 71.285633 65.600897 21.830119
F 98.020737 19.294382 21.830119
F 98.020737 42.447639 21.830119
F 98.020737 65.600897 21.830119
F 53.462244 3.858875 19.101480
F 53.462244 27.012133 19.101480
F 53.462244 50.165390 19.101480
F 80.197348 3.858875 19.101480
F 80.197348 27.012133 19.101480
F 80.197348 50.165390 19.101480
F 53.462244 11.576625 19.101479
F 53.462244 34.729883 19.101479
F 53.462244 57.883140 19.101479
F 80.197348 11.576625 19.101479
F 80.197348 34.729883 19.101479
F 80.197348 57.883140 19.101479
F 53.462244 19.294381 19.101479
F 53.462244 42.447638 19.101479
F 53.462244 65.600896 19.101479
F 80.197348 19.294381 19.101479
F 80.197348 42.447638 19.101479
F 80.197348 65.600896 19.101479
F 62.373941 3.858875 19.101479
F 62.373941 27.012133 19.101479
F 62.373941 50.165390 19.101479
F 89.109044 3.858875 19.101479
F 89.109044 27.012133 19.101479
F 89.109044 50.165390 19.101479
F 62.373941 11.576625 19.101479
F 62.373941 34.729883 19.101479
F 62.373941 57.883140 19.101479
F 89.109044 11.576625 19.101479
F 89.109044 34.729883 19.101479
F 89.109044 57.883140 19.101479
F 62.373941 19.294381 19.101479
F 62.373941 42.447638 19.101479
F 62.373941 65.600896 19.101479
F 89.109044 19.294381 19.101479
F 89.109044 42.447638 19.101479
F 89.109044 65.600896 19.101479
F 71.285645 3.858876 19.101478
F 71.285645 27.012133 19.101478
F 71.285645 50.165391 19.101478
F 98.020749 3.858876 19.101478
F 98.020749 27.012133 19.101478
F 98.020749 50.165391 19.101478
F 71.285645 11.576626 19.101478
F 71.285645 34.729883 19.101478
F 71.285645 57.883141 19.101478
F 98.020749 11.576626 19.101478
F 98.020749 34.729883 19.101478
F 98.020749 57.883141 19.101478
F 71.285645 19.294381 19.101478
F 71.285645 42.447639 19.101478
F 71.285645 65.600896 19.101478
F 98.020749 19.294381 19.101478
F 98.020749 42.447639 19.101478
F 98.020749 65.600896 19.101478
F 53.462234 1.286291 15.463295
F 53.462234 24.439549 15.463295
F 53.462234 47.592806 15.463295
F 80.197338 1.286291 15.463295
F 80.197338 24.439549 15.463295
F 80.197338 47.592806 15.463295
F 53.462234 9.004040 15.463295
F 53.462234 32.157298 15.463295
F 53.462234 55.310555 15.463295
F 80.197338 9.004040 15.463295
F 80.197338 32.157298 15.463295
F 80.197338 55.310555 15.463295
F 53.462234 16.721796 15.463294
F 53.462234 39.875053 15.463294
F 53.462234 63.028311 15.463294
F 80.197338 16.721796 15.463294
F 80.197338 39.875053 15.463294
F 80.197338 63.028311 15.463294
F 62.373930 1.286291 15.463295
F 62.373930 24.439548 15.463295
F 62.373930 47.592806 15.463295
F 89.109034 1.286291 15.463295
F 89.109034 24.439548 15.463295
F 89.109034 47.592806 15.463295
F 62.373930 9.004040 15.463295
F 62.373930 32.157298 15.463295
F 62.373930 55.310555 15.463295
F 89.109034 9.004040 15.463295
F 89.109034 32.157298 15.463295
F 89.109034 55.310555 15.463295
F 62.373930 16.721795 15.463294
F 62.373930 39.875053 15.463294
F 62.373930 63.028310 15.463294
F 89.109034 16.721795 15.463294
F 89.109034 39.875053 15.463294
F 89.109034 63.028310 15.463294
F 71.285635 1.286290 15.463293
F 71.285635 24.439547 15.463293
F 71.285635 47.592805 15.463293
F 98.020738 1.286290 15.463293
F 98.020738 24.439547 15.463293
F 98.020738 47.592805 15.463293
F 71.285635 9.004039 15.463293
F 71.285635 32.157296 15.463293
F 71.285635 55.310554 15.463293
F 98.020738 9.004039 15.463293
F 98.020738 32.157296 15.463293
F 98.020738 55.310554 15.463293
F 71.285635 16.721794 15.463293
F 71.285635 39.875052 15.463293
F 71.285635 63.028309 15.463293
F 98.020738 16.721794 15.463293
F 98.020738 39.875052 15.463293
F 98.020738 63.028309 15.463293
F 55.690171 7.717750 19.101480
F 55.690171 30.871007 19.101480
F 55.690171 54.024265 19.101480
F 82.425274 7.717750 19.101480
F 82.425274 30.871007 19.101480
F 82.425274 54.024265 19.101480
F 55.690171 15.435503 19.101479
F 55.690171 38.588760 19.101479
F 55.690171 61.742018 19.101479
F 82.425274 15.435503 19.101479
F 82.425274 38.588760 19.101479
F 82.425274 61.742018 19.101479
F 55.690171 0.000000 19.101479
F 55.690171 23.153258 19.101479
F 55.690171 46.306515 19.101479
F 82.425274 0.000000 19.101479
F 82.425274 23.153258 19.101479
F 82.425274 46.306515 19.101479
F 64.601869 7.717750 19.101480
F 64.601869 30.871007 19.101480
F 64.601869 54.024265 19.101480
F 91.336972 7.717750 19.101480
F 91.336972 30.871007 19.101480
F 91.336972 54.024265 19.101480
F 64.601869 15.435502 19.101478
F 64.601869 38.588760 19.101478
F 64.601869 61.742017 19.101478
F 91.336972 15.435502 19.101478
F 91.336972 38.588760 19.101478
F 91.336972 61.742017 19.101478
F 64.601869 0.000000 19.101479
F 64.601869 23.153258 19.101479
F 64.601869 46.306515 19.101479
F 91.336972 0.000000 19.101479
F 91.336972 23.153258 19.101479
F 91.336972 46.306515 19.101479
F 73.513573 7.717750 19.101479
F 73.513573 30.871008 19.101479
F 73.513573 54.024265 19.101479
F 100.248677 7.717750 19.101479
F 100.248677 30.871008 19.101479
F 100.248677 54.024265 19.101479
F 73.513573 15.435503 19.101478
F 73.513573 38.588760 19.101478
F 73.513573 61.742018 19.101478
F 100.248677 15.435503 19.101478
F 100.248677 38.588760 19.101478
F 100.248677 61.742018 19.101478
F 73.513573 0.000001 19.101479
F 73.513573 23.153258 19.101479
F 73.513573 46.306516 19.101479
F 100.248677 0.000001 19.101479
F 100.248677 23.153258 19.101479
F 100.248677 46.306516 19.101479
F 55.690156 5.145166 15.463295
F 55.690156 28.298423 15.463295
F 55.690156 51.451681 15.463295
F 82.425260 5.145166 15.463295
F 82.425260 28.298423 15.463295
F 82.425260 51.451681 15.463295
F 55.690156 12.862918 15.463294
F 55.690156 36.016175 15.463294
F 55.690156 59.169433 15.463294
F 82.425260 12.862918 15.463294
F 82.425260 36.016175 15.463294
F 82.425260 59.169433 15.463294
F 55.690156 20.580673 15.463295
F 55.690156 43.733931 15.463295
F 55.690156 66.887188 15.463295
F 82.425260 20.580673 15.463295
F 82.425260 43.733931 15.463295
F 82.425260 66.887188 15.463295
F 64.601853 5.145165 15.463294
F 64.601853 28.298422 15.463294
F 64.601853 51.451680 15.463294
F 91.336956 5.145165 15.463294
F 91.336956 28.298422 15.463294
F 91.336956 51.451680 15.463294
F 64.601853 12.862917 15.463293
F 64.601853 36.016174 15.463293
F 64.601853 59.169432 15.463293
F 91.336956 12.862917 15.463293
F 91.336956 36.016174 15.463293
F 91.336956 59.169432 15.463293
F 64.601853 20.580672 15.463294
F 64.601853 43.733930 15.463294
F 64.601853 66.887187 15.463294
F 91.336956 20.580672 15.463294
F 91.336956 43.733930 15.463294
F 91.336956 66.887187 15.463294
F 73.513560 5.145164 15.463294
F 73.513560 28.298422 15.463294
F 73.513560 51.451679 15.463294
F 100.248664 5.145164 15.463294
F 100.248664 28.298422 15.463294
F 100.248664 51.451679 15.463294
F 73.513560 12.862916 15.463293
F 73.513560 36.016174 15.463293
F 73.513560 59.169431 15.463293
F 100.248664 12.862916 15.463293
F 100.248664 36.016174 15.463293
F 100.248664 59.169431 15.463293
F 73.513560 20.580672 15.463294
F 73.513560 43.733929 15.463294
F 73.513560 66.887187 15.463294
F 100.248664 20.580672 15.463294
F 100.248664 43.733929 15.463294
F 100.248664 66.887187 15.463294
F 55.690168 5.145165 18.191932
F 55.690168 28.298423 18.191932
F 55.690168 51.451680 18.191932
F 82.425272 5.145165 18.191932
F 82.425272 28.298423 18.191932
F 82.425272 51.451680 18.191932
F 55.690168 12.862917 18.191933
F 55.690168 36.016175 18.191933
F 55.690168 59.169432 18.191933
F 82.425272 12.862917 18.191933
F 82.425272 36.016175 18.191933
F 82.425272 59.169432 18.191933
F 55.690168 20.580673 18.191932
F 55.690168 43.733930 18.191932
F 55.690168 66.887188 18.191932
F 82.425272 20.580673 18.191932
F 82.425272 43.733930 18.191932
F 82.425272 66.887188 18.191932
F 64.601866 5.145165 18.191932
F 64.601866 28.298422 18.191932
F 64.601866 51.451680 18.191932
F 91.336969 5.145165 18.191932
F 91.336969 28.298422 18.191932
F 91.336969 51.451680 18.191932
F 64.601866 12.862917 18.191933
F 64.601866 36.016175 18.191933
F 64.601866 59.169432 18.191933
F 91.336969 12.862917 18.191933
F 91.336969 36.016175 18.191933
F 91.336969 59.169432 18.191933
F 64.601866 20.580672 18.191933
F 64.601866 43.733930 18.191933
F 64.601866 66.887187 18.191933
F 91.336969 20.580672 18.191933
F 91.336969 43.733930 18.191933
F 91.336969 66.887187 18.191933
F 73.513572 5.145164 18.191933
F 73.513572 28.298422 18.191933
F 73.513572 51.451679 18.191933
F 100.248675 5.145164 18.191933
F 100.248675 28.298422 18.191933
F 100.248675 51.451679 18.191933
F 73.513572 12.862917 18.191934
F 73.513572 36.016174 18.191934
F 73.513572 59.169432 18.191934
F 100.248675 12.862917 18.191934
F 100.248675 36.016174 18.191934
F 100.248675 59.169432 18.191934
F 73.513572 20.580672 18.191933
F 73.513572 43.733929 18.191933
F 73.513572 66.887187 18.191933
F 100.248675 20.580672 18.191933
F 100.248675 43.733929 18.191933
F 100.248675 66.887187 18.191933
F 55.690158 7.717749 21.830117
F 55.690158 30.871007 21.830117
F 55.690158 54.024264 21.830117
F 82.425262 7.717749 21.830117
F 82.425262 30.871007 21.830117
F 82.425262 54.024264 21.830117
F 55.690158 15.435502 21.830118
F 55.690158 38.588760 21.830118
F 55.690158 61.742017 21.830118
F 82.425262 15.435502 21.830118
F 82.425262 38.588760 21.830118
F 82.425262 61.742017 21.830118
F 55.690158 0.000000 21.830117
F 55.690158 23.153257 21.830117
F 55.690158 46.306515 21.830117
F 82.425262 0.000000 21.830117
F 82.425262 23.153257 21.830117
F 82.425262 46.306515 21.830117
F 64.601855 7.717750 21.830117
F 64.601855 30.871007 21.830117
F 64.601855 54.024265 21.830117
F 91.336959 7.717750 21.830117
F 91.336959 30.871007 21.830117
F 91.336959 54.024265 21.830117
F 64.601855 15.435503 21.830118
F 64.601855 38.588760 21.830118
F 64.601855 61.742018 21.830118
F 91.336959 15.435503 21.830118
F 91.336959 38.588760 21.830118
F 91.336959 61.742018 21.830118
F 64.601855 0.000000 21.830117
F 64.601855 23.153258 21.830117
F 64.601855 46.306515 21.830117
F 91.336959 0.000000 21.830117
F 91.336959 23.153258 21.830117
F 91.336959 46.306515 21.830117
F 73.513562 7.717751 21.830118
F 73.513562 30.871008 21.830118
F 73.513562 54.024266 21.830118
F 100.248665 7.717751 21.830118
F 100.248665 30.871008 21.830118
F 100.248665 54.024266 21.830118
F 73.513562 15.435503 21.830119
F 73.513562 38.588761 21.830119
F 73.513562 61.742018 21.830119
F 100.248665 15.435503 21.830119
F 100.248665 38.588761 21.830119
F 100.248665 61.742018 21.830119
F 73.513562 0.000001 21.830118
F 73.513562 23.153259 21.830118
F 73.513562 46.306516 21.830118
F 100.248665 0.000001 21.830118
F 100.248665 23.153259 21.830118
F 100.248665 46.306516 21.830118
F 57.918095 1.286291 18.191932
F 57.918095 24.439548 18.191932
F 57.918095 47.592806 18.191932
F 84.653198 1.286291 18.191932
F 84.653198 24.439548 18.191932
F 84.653198 47.592806 18.191932
F 57.918095 9.004040 18.191932
F 57.918095 32.157298 18.191932
F 57.918095 55.310555 18.191932
F 84.653198 9.004040 18.191932
F 84.653198 32.157298 18.191932
F 84.653198 55.310555 18.191932
F 57.918095 16.721795 18.191933
F 57.918095 39.875053 18.191933
F 57.918095 63.028310 18.191933
F 84.653198 16.721795 18.191933
F 84.653198 39.875053 18.191933
F 84.653198 63.028310 18.191933
F 66.829794 1.286290 18.191933
F 66.829794 24.439548 18.191933
F 66.829794 47.592806 18.191933
F 93.564897 1.286290 18.191933
F 93.564897 24.439548 18.191933
F 93.564897 47.592806 18.191933
F 66.829794 9.004040 18.191933
F 66.829794 32.157297 18.191933
F 66.829794 55.310555 18.191933
F 93.564897 9.004040 18.191933
F 93.564897 32.157297 18.191933
F 93.564897 55.310555 18.191933
F 66.829794 16.721795 18.191933
F 66.829794 39.875053 18.191933
F 66.829794 63.028310 18.191933
F 93.564897 16.721795 18.191933
F 93.564897 39.875053 18.191933
F 93.564897 63.028310 18.191933
F 75.741499 1.286290 18.191933
F 75.741499 24.439548 18.191933
F 75.741499 47.592805 18.191933
F 102.476603 1.286290 18.191933
F 102.476603 24.439548 18.191933
F 102.476603 47.592805 18.191933
F 75.741499 9.004040 18.191933
F 75.741499 32.157297 18.191933
F 75.741499 55.310555 18.191933
F 102.476603 9.004040 18.191933
F 102.476603 32.157297 18.191933
F 102.476603 55.310555 18.191933
F 75.741499 16.721795 18.191933
F 75.741499 39.875052 18.191933
F 75.741499 63.028310 18.191933
F 102.476603 16.721795 18.191933
F 102.476603 39.875052 18.191933
F 102.476603 63.028310 18.191933
F 57.918080 3.858875 21.830117
F 57.918080 27.012132 21.830117
F 57.918080 50.165390 21.830117
F 84.653183 3.858875 21.830117
F 84.653183 27.012132 21.830117
F 84.653183 50.165390 21.830117
F 57.918080 11.576625 21.830117
F 57.918080 34.729882 21.830117
F 57.918080 57.883140 21.830117
F 84.653183 11.576625 21.830117
F 84.653183 34.729882 21.830117
F 84.653183 57.883140 21.830117
F 57.918080 19.294380 21.830117
F 57.918080 42.447638 21.830117
F 57.918080 65.600895 21.830117
F 84.653183 19.294380 21.830117
F 84.653183 42.447638 21.830117
F 84.653183 65.600895 21.830117
F 66.829779 3.858876 21.830118
F 66.829779 27.012134 21.830118
F 66.829779 50.165391 21.830118
F 93.564883 3.858876 21.830118
F 93.564883 27.012134 21.830118
F 93.564883 50.165391 21.830118
F 66.829779 11.576626 21.830118
F 66.829779 34.729884 21.830118
F 66.829779 57.883141 21.830118
F 93.564883 11.576626 21.830118
F 93.564883 34.729884 21.830118
F 93.564883 57.883141 21.830118
F 66.829779 19.294382 21.830118
F 66.829779 42.447639 21.830118
F 66.829779 65.600897 21.830118
F 93.564883 19.294382 21.830118
F 93.564883 42.447639 21.830118
F 93.564883 65.600897 21.830118
F 75.741486 3.858875 21.830117
F 75.741486 27.012133 21.830117
F 75.741486 50.165390 21.830117
F 102.476590 3.858875 21.830117
F 102.476590 27.012133 21.830117
F 102.476590 50.165390 21.830117
F 75.741486 11.576625 21.830118
F 75.741486 34.729883 21.830118
F 75.741486 57.883140 21.830118
F 102.476590 11.576625 21.830118
F 102.476590 34.729883 21.830118
F 102.476590 57.883140 21.830118
F 75.741486 19.294381 21.830118
F 75.741486 42.447638 21.830118
F 75.741486 65.600896 21.830118
F 102.476590 19.294381 21.830118
F 102.476590 42.447638 21.830118
F 102.476590 65.600896 21.830118
F 57.918092 3.858875 19.101480
F 57.918092 27.012133 19.101480
F 57.918092 50.165390 19.101480
F 84.653195 3.858875 19.101480
F 84.653195 27.012133 19.101480
F 84.653195 50.165390 19.101480
F 57.918092 11.576625 19.101479
F 57.918092 34.729883 19.101479
F 57.918092 57.883140 19.101479
F 84.653195 11.576625 19.101479
F 84.653195 34.729883 19.101479
F 84.653195 57.883140 19.101479
F 57.918092 19.294381 19.101479
F 57.918092 42.447638 19.101479
F 57.918092 65.600896 19.101479
F 84.653195 19.294381 19.101479
F 84.653195 42.447638 19.101479
F 84.653195 65.600896 19.101479
F 66.829792 3.858876 19.101479
F 66.829792 27.012133 19.101479
F 66.829792 50.165391 19.101479
F 93.564895 3.858876 19.101479
F 93.564895 27.012133 19.101479
F 93.564895 50.165391 19.101479
F 66.829792 11.576626 19.101479
F 66.829792 34.729883 19.101479
F 66.829792 57.883141 19.101479
F 93.564895 11.576626 19.101479
F 93.564895 34.729883 19.101479
F 93.564895 57.883141 19.101479
F 66.829792 19.294381 19.101478
F 66.829792 42.447639 19.101478
F 66.829792 65.600896 19.101478
F 93.564895 19.294381 19.101478
F 93.564895 42.447639 19.101478
F 93.564895 65.600896 19.101478
F 75.741498 3.858875 19.101479
F 75.741498 27.012133 19.101479
F 75.741498 50.165390 19.101479
F 102.476601 3.858875 19.101479
F 102.476601 27.012133 19.101479
F 102.476601 50.165390 19.101479
F 75.741498 11.576625 19.101479
F 75.741498 34.729883 19.101479
F 75.741498 57.883140 19.101479
F 102.476601 11.576625 19.101479
F 102.476601 34.729883 19.101479
F 102.476601 57.883140 19.101479
F 75.741498 19.294381 19.101479
F 75.741498 42.447638 19.101479
F 75.741498 65.600896 19.101479
F 102.476601 19.294381 19.101479
F 102.476601 42.447638 19.101479
F 102.476601 65.600896 19.101479
F 57.918082 1.286291 15.463295
F 57.918082 24.439549 15.463295
F 57.918082 47.592806 15.463295
F 84.653185 1.286291 15.463295
F 84.653185 24.439549 15.463295
F 84.653185 47.592806 15.463295
F 57.918082 9.004041 15.463295
F 57.918082 32.157298 15.463295
F 57.918082 55.310556 15.463295
F 84.653185 9.004041 15.463295
F 84.653185 32.157298 15.463295
F 84.653185 55.310556 15.463295
F 57.918082 16.721796 15.463294
F 57.918082 39.875053 15.463294
F 57.918082 63.028311 15.463294
F 84.653185 16.721796 15.463294
F 84.653185 39.875053 15.463294
F 84.653185 63.028311 15.463294
F 66.829781 1.286290 15.463294
F 66.829781 24.439547 15.463294
F 66.829781 47.592805 15.463294
F 93.564884 1.286290 15.463294
F 93.564884 24.439547 15.463294
F 93.564884 47.592805 15.463294
F 66.829781 9.004039 15.463294
F 66.829781 32.157297 15.463294
F 66.829781 55.310554 15.463294
F 93.564884 9.004039 15.463294
F 93.564884 32.157297 15.463294
F 93.564884 55.310554 15.463294
F 66.829781 16.721795 15.463293
F 66.829781 39.875052 15.463293
F 66.829781 63.028310 15.463293
F 93.564884 16.721795 15.463293
F 93.564884 39.875052 15.463293
F 93.564884 63.028310 15.463293
F 75.741488 1.286290 15.463294
F 75.741488 24.439548 15.463294
F 75.741488 47.592805 15.463294
F 102.476591 1.286290 15.463294
F 102.476591 24.439548 15.463294
F 102.476591 47.592805 15.463294
F 75.741488 9.004039 15.463294
F 75.741488 32.157297 15.463294
F 75.741488 55.310555 15.463294
F 102.476591 9.004039 15.463294
F 102.476591 32.157297 15.463294
F 102.476591 55.310555 15.463294
F 75.741488 16.721795 15.463293
F 75.741488 39.875052 15.463293
F 75.741488 63.028310 15.463293
F 102.476591 16.721795 15.463293
F 102.476591 39.875052 15.463293
F 102.476591 63.028310 15.463293
F 60.146019 7.717750 19.101480
F 60.146019 30.871007 19.101480
F 60.146019 54.024265 19.101480
F 86.881122 7.717750 19.101480
F 86.881122 30.871007 19.101480
F 86.881122 54.024265 19.101480
F 60.146019 15.435502 19.101479
F 60.146019 38.588760 19.101479
F 60.146019 61.742018 19.101479
F 86.881122 15.435502 19.101479
F 86.881122 38.588760 19.101479
F 86.881122 61.742018 19.101479
F 60.146019 0.000000 19.101480
F 60.146019 23.153258 19.101480
F 60.146019 46.306515 19.101480
F 86.881122 0.000000 19.101480
F 86.881122 23.153258 19.101480
F 86.881122 46.306515 19.101480
F 69.057720 7.717750 19.101479
F 69.057720 30.871008 19.101479
F 69.057720 54.024265 19.101479
F 95.792824 7.717750 19.101479
F 95.792824 30.871008 19.101479
F 95.792824 54.024265 19.101479
F 69.057720 15.435503 19.101478
F 69.057720 38.588760 19.101478
F 69.057720 61.742018 19.101478
F 95.792824 15.435503 19.101478
F 95.792824 38.588760 19.101478
F 95.792824 61.742018 19.101478
F 69.057720 0.000001 19.101479
F 69.057720 23.153258 19.101479
F 69.057720 46.306516 19.101479
F 95.792824 0.000001 19.101479
F 95.792824 23.153258 19.101479
F 95.792824 46.306516 19.101479
F 77.969425 7.717750 19.101480
F 77.969425 30.871007 19.101480
F 77.969425 54.024265 19.101480
F 104.704528 7.717750 19.101480
F 104.704528 30.871007 19.101480
F 104.704528 54.024265 19.101480
F 77.969425 15.435502 19.101479
F 77.969425 38.588760 19.101479
F 77.969425 61.742018 19.101479
F 104.704528 15.435502 19.101479
F 104.704528 38.588760 19.101479
F 104.704528 61.742018 19.101479
F 77.969425 0.000000 19.101479
F 77.969425 23.153258 19.101479
F 77.969425 46.306515 19.101479
F 104.704528 0.000000 19.101479
F 104.704528 23.153258 19.101479
F 104.704528 46.306515 19.101479
F 60.146004 5.145165 15.463295
F 60.146004 28.298423 15.463295
F 60.146004 51.451680 15.463295
F 86.881107 5.145165 15.463295
F 86.881107 28.298423 15.463295
F 86.881107 51.451680 15.463295
F 60.146004 12.862918 15.463294
F 60.146004 36.016175 15.463294
F 60.146004 59.169433 15.463294
F 86.881107 12.862918 15.463294
F 86.881107 36.016175 15.463294
F 86.881107 59.169433 15.463294
F 60.146004 20.580673 15.463295
F 60.146004 43.733930 15.463295
F 60.146004 66.887188 15.463295
F 86.881107 20.580673 15.463295
F 86.881107 43.733930 15.463295
F 86.881107 66.887188 15.463295
F 69.057706 5.145164 15.463294
F 69.057706 28.298421 15.463294
F 69.057706 51.451679 15.463294
F 95.792810 5.145164 15.463294
F 95.792810 28.298421 15.463294
F 95.792810 51.451679 15.463294
F 69.057706 12.862916 15.463293
F 69.057706 36.016174 15.463293
F 69.057706 59.169431 15.463293
F 95.792810 12.862916 15.463293
F 95.792810 36.016174 15.463293
F 95.792810 59.169431 15.463293
F 69.057706 20.580671 15.463293
F 69.057706 43.733929 15.463293
F 69.057706 66.887186 15.463293
F 95.792810 20.580671 15.463293
F 95.792810 43.733929 15.463293
F 95.792810 66.887186 15.463293
F 77.969412 5.145165 15.463295
F 77.969412 28.298423 15.463295
F 77.969412 51.451680 15.463295
F 104.704515 5.145165 15.463295
F 104.704515 28.298423 15.463295
F 104.704515 51.451680 15.463295
F 77.969412 12.862917 15.463294
F 77.969412 36.016175 15.463294
F 77.969412 59.169432 15.463294
F 104.704515 12.862917 15.463294
F 104.704515 36.016175 15.463294
F 104.704515 59.169432 15.463294
F 77.969412 20.580673 15.463295
F 77.969412 43.733930 15.463295
F 77.969412 66.887188 15.463295
F 104.704515 20.580673 15.463295
F 104.704515 43.733930 15.463295
F 104.704515 66.887188 15.463295
F 60.146016 5.145165 18.191932
F 60.146016 28.298423 18.191932
F 60.146016 51.451680 18.191932
F 86.881120 5.145165 18.191932
F 86.881120 28.298423 18.191932
F 86.881120 51.451680 18.191932
F 60.146016 12.862917 18.191933
F 60.146016 36.016175 18.191933
F 60.146016 59.169432 18.191933
F 86.881120 12.862917 18.191933
F 86.881120 36.016175 18.191933
F 86.881120 59.169432 18.191933
F 60.146016 20.580673 18.191932
F 60.146016 43.733930 18.191932
F 60.146016 66.887188 18.191932
F 86.881120 20.580673 18.191932
F 86.881120 43.733930 18.191932
F 86.881120 66.887188 18.191932
F 69.057719 5.145164 18.191933
F 69.057719 28.298422 18.191933
F 69.057719 51.451679 18.191933
F 95.792822 5.145164 18.191933
F 95.792822 28.298422 18.191933
F 95.792822 51.451679 18.191933
F 69.057719 12.862917 18.191934
F 69.057719 36.016174 18.191934
F 69.057719 59.169432 18.191934
F 95.792822 12.862917 18.191934
F 95.792822 36.016174 18.191934
F 95.792822 59.169432 18.191934
F 69.057719 20.580672 18.191933
F 69.057719 43.733929 18.191933
F 69.057719 66.887187 18.191933
F 95.792822 20.580672 18.191933
F 95.792822 43.733929 18.191933
F 95.792822 66.887187 18.191933
F 77.969423 5.145165 18.191932
F 77.969423 28.298423 18.191932
F 77.969423 51.451680 18.191932
F 104.704526 5.145165 18.191932
F 104.704526 28.298423 18.191932
F 104.704526 51.451680 18.191932
F 77.969423 12.862917 18.191933
F 77.969423 36.016175 18.191933
F 77.969423 59.169432 18.191933
F 104.704526 12.862917 18.191933
F 104.704526 36.016175 18.191933
F 104.704526 59.169432 18.191933
F 77.969423 20.580672 18.191932
F 77.969423 43.733930 18.191932
F 77.969423 66.887188 18.191932
F 104.704526 20.580672 18.191932
F 104.704526 43.733930 18.191932
F 104.704526 66.887188 18.191932
F 60.146006 7.717749 21.830117
F 60.146006 30.871007 21.830117
F 60.146006 54.024264 21.830117
F 86.881109 7.717749 21.830117
F 86.881109 30.871007 21.830117
F 86.881109 54.024264 21.830117
F 60.146006 15.435502 21.830118
F 60.146006 38.588760 21.830118
F 60.146006 61.742017 21.830118
F 86.881109 15.435502 21.830118
F 86.881109 38.588760 21.830118
F 86.881109 61.742017 21.830118
F 60.146006 0.000000 21.830117
F 60.146006 23.153257 21.830117
F 60.146006 46.306515 21.830117
F 86.881109 0.000000 21.830117
F 86.881109 23.153257 21.830117
F 86.881109 46.306515 21.830117
F 69.057708 7.717751 21.830118
F 69.057708 30.871008 21.830118
F 69.057708 54.024266 21.830118
F 95.792811 7.717751 21.830118
F 95.792811 30.871008 21.830118
F 95.792811 54.024266 21.830118
F 69.057708 15.435503 21.830119
F 69.057708 38.588761 21.830119
F 69.057708 61.742018 21.830119
F 95.792811 15.435503 21.830119
F 95.792811 38.588761 21.830119
F 95.792811 61.742018 21.830119
F 69.057708 0.000001 21.830118
F 69.057708 23.153259 21.830118
F 69.057708 46.306516 21.830118
F 95.792811 0.000001 21.830118
F 95.792811 23.153259 21.830118
F 95.792811 46.306516 21.830118
F 77.969413 7.717750 21.830117
F 77.969413 30.871007 21.830117
F 77.969413 54.024265 21.830117
F 104.704517 7.717750 21.830117
F 104.704517 30.871007 21.830117
F 104.704517 54.024265 21.830117
F 77.969413 15.435502 21.830118
F 77.969413 38.588760 21.830118
F 77.969413 61.742017 21.830118
F 104.704517 15.435502 21.830118
F 104.704517 38.588760 21.830118
F 104.704517 61.742017 21.830118
F 77.969413 0.000000 21.830117
F 77.969413 23.153258 21.830117
F 77.969413 46.306515 21.830117
F 104.704517 0.000000 21.830117
F 104.704517 23.153258 21.830117
F 104.704517 46.306515 21.830117
