# Supplementary material for: Molecular-resolution imaging of ice crystallized from liquid water by cryogenic liquid-cell TEM
Source: Nat Commun. 2025 Sep 25;16:8342. doi: 10.1038/s41467-025-62451-0 (PMC12462463; doi:10.1038/s41467-025-62451-0)
Supplement: Supplementary file 9 — Supplementary Data 1 [file 41467_2025_62451_MOESM9_ESM.zip › supercell_4_3_1/1.0/minimized.xyz]

5184
F5184
F 0.115707 1.258978 3.038339
F 0.115707 8.976202 3.038339
F 9.184229 1.286789 2.885221
F 9.184229 9.004014 2.885221
F 0.091648 3.889487 6.656853
F 0.091648 11.606712 6.656853
F 9.154508 3.859580 6.522768
F 9.154508 11.576805 6.522768
F 0.205050 3.859710 3.901880
F 0.205051 11.576934 3.901880
F 9.174752 3.860940 3.791705
F 9.174752 11.578165 3.791705
F 0.155196 1.303551 0.285250
F 0.155196 9.020775 0.285250
F 9.085646 1.282932 0.153052
F 9.085646 9.000157 0.153052
F 2.447605 7.717944 3.738461
F 2.447605 0.000720 3.738461
F 11.406511 7.718225 3.831596
F 11.406511 0.001001 3.831596
F 2.369441 5.153336 0.107653
F 2.369441 12.870561 0.107653
F 11.315555 5.142346 0.192366
F 11.315555 12.859571 0.192366
F 2.421704 5.129646 2.845969
F 2.421704 12.846871 2.845969
F 11.416258 5.145936 2.923576
F 11.416258 12.863161 2.923576
F 2.400216 7.734002 6.476957
F 2.400216 0.016778 6.476957
F 11.386309 7.717733 6.561647
F 11.386309 0.000508 6.561647
F 4.693664 1.281685 2.820600
F 4.693664 8.998909 2.820600
F 13.645158 1.287583 2.962328
F 13.645158 9.004807 2.962328
F 4.667031 3.864164 6.454493
F 4.667031 11.581389 6.454493
F 13.614877 3.858948 6.600451
F 13.614877 11.576173 6.600451
F 4.694900 3.864907 3.719493
F 4.694900 11.582132 3.719493
F 13.635772 3.859146 3.870804
F 13.635772 11.576371 3.870803
F 4.614483 1.283523 0.084678
F 4.614483 9.000747 0.084678
F 13.545113 1.284264 0.231546
F 13.545113 9.001489 0.231546
F 6.936609 7.722440 3.751182
F 6.936609 0.005215 3.751182
F 15.863687 7.717653 3.909765
F 15.863687 0.000428 3.909765
F 6.847265 5.139257 0.113266
F 6.847265 12.856482 0.113266
F 15.772777 5.142913 0.270435
F 15.772777 12.860138 0.270435
F 6.946871 5.144706 2.847125
F 6.946871 12.861931 2.847125
F 15.873142 5.146337 3.001094
F 15.873142 12.863562 3.001094
F 6.919112 7.718523 6.484024
F 6.919112 0.001298 6.484024
F 15.842844 7.717428 6.639262
F 15.842844 0.000203 6.639262
F 0.053417 1.258501 10.281341
F 0.053417 8.975725 10.281341
F 9.095164 1.285672 10.158823
F 9.095164 9.002896 10.158823
F 0.015195 3.883423 13.916907
F 0.015195 11.600647 13.916907
F 9.034796 3.858830 13.794896
F 9.034796 11.576055 13.794896
F 0.144976 3.849898 11.161767
F 0.144976 11.567122 11.161767
F 9.079712 3.860094 11.065766
F 9.079712 11.577319 11.065766
F 0.181633 1.291390 7.525498
F 0.181633 9.008614 7.525498
F 9.140041 1.284624 7.429497
F 9.140041 9.001849 7.429497
F 2.367380 7.714176 11.002927
F 15.685244 12.861635 17.549487
F 11.309919 7.717713 11.105534
F 11.309918 0.000489 11.105534
F 2.416772 5.145655 7.367548
F 2.416772 12.862880 7.367548
F 11.370925 5.144338 7.469359
F 11.370925 12.861564 7.469359
F 2.352754 5.129764 10.105777
F 2.352754 12.846990 10.105778
F 11.326176 5.144567 10.197814
F 11.326176 12.861792 10.197814
F 2.304024 7.730344 13.741244
F 2.304024 0.013120 13.741245
F 11.265247 7.717261 13.833892
F 11.265247 0.000037 13.833892
F 4.613092 1.281895 10.089041
F 4.613092 8.999119 10.089041
F 13.554458 1.286066 10.236714
F 13.554458 9.003291 10.236714
F 4.557382 3.862223 13.725058
F 4.557382 11.579448 13.725058
F 13.493172 3.858626 13.872834
F 13.493172 11.575851 13.872834
F 4.608928 3.862321 10.992013
F 4.608928 11.579546 10.992012
F 13.538848 3.858697 11.144792
F 13.538848 11.575922 11.144792
F 4.664380 1.281808 7.355720
F 4.664380 8.999032 7.355720
F 13.600108 1.286191 7.508646
F 13.600108 9.003416 7.508646
F 6.843823 7.721184 11.024587
F 6.843823 0.003960 11.024587
F 15.766565 7.717252 11.183718
F 15.766565 0.000027 11.183718
F 6.902414 5.140375 7.388194
F 6.902414 12.857601 7.388193
F 15.827909 5.144878 7.547585
F 15.827909 12.862104 7.547585
F 6.861560 5.144202 10.119346
F 6.861560 12.861427 10.119346
F 15.782345 5.144790 10.275534
F 15.782345 12.862016 10.275534
F 6.803182 7.717149 13.755328
F 15.685244 5.144410 17.549487
F 15.721002 7.717139 13.911657
F 6.768170 12.861448 17.394098
F 15.776056 0.001874 21.188821
F 15.776055 7.719098 21.188821
F 8.999697 1.285623 17.432948
F 8.999697 9.002847 17.432948
F 0.047281 3.893266 21.224146
F 0.047281 11.610491 21.224146
F 9.087526 3.861155 21.073108
F 9.087526 11.578380 21.073108
F 6.854492 0.002522 21.034741
F 6.854492 7.719746 21.034741
F 0.087723 3.848696 18.469228
F 0.087723 11.565921 18.469228
F 8.990394 3.858268 18.341242
F 8.990394 11.575492 18.341242
F 0.108978 1.298360 14.809241
F 0.108978 9.015584 14.809241
F 9.020350 1.284778 14.702406
F 9.020350 9.002003 14.702406
F 2.294772 7.711126 18.294137
F 6.768170 5.144223 17.394098
F 11.219632 7.716047 18.380250
F 15.706055 12.861842 14.820003
F 2.319228 5.149921 14.646569
F 2.319228 12.867147 14.646569
F 11.249694 5.144209 14.741930
F 11.249694 12.861434 14.741930
F 2.272591 5.132010 17.386458
F 2.272591 12.849235 17.386458
F 11.229619 5.144294 17.471800
F 11.229619 12.861519 17.471800
F 2.344160 7.738658 21.033649
F 2.344160 0.021434 21.033649
F 11.319844 7.719266 21.111282
F 11.319844 0.002041 21.111282
F 4.524569 1.282456 17.365088
F 4.524569 8.999681 17.365088
F 13.457493 1.285719 17.510668
F 13.457493 9.002943 17.510668
F 4.601282 3.867197 21.009268
F 4.601282 11.584422 21.009268
F 13.547948 3.860644 21.150091
F 13.547948 11.577869 21.150091
F 4.526416 3.859398 18.273769
F 4.526416 11.576622 18.273769
F 13.448186 3.857100 18.419336
F 13.448186 11.574325 18.419335
F 4.554747 1.283533 14.630729
F 4.554747 9.000758 14.630729
F 13.478450 1.285973 14.781102
F 13.478450 9.003197 14.781102
F 6.756833 7.718895 18.301476
F 6.756833 0.001670 18.301476
F 15.675766 7.715682 18.458183
F 15.706055 5.144617 14.820003
F 6.785765 5.141102 14.662015
F 6.785765 12.858327 14.662015
F 0.115707 24.410655 3.038339
F 0.115707 16.693429 3.038339
F 9.184229 24.438466 2.885221
F 9.184229 16.721240 2.885221
F 0.091648 27.041164 6.656853
F 0.091648 19.323939 6.656853
F 9.154508 27.011257 6.522768
F 9.154508 19.294032 6.522768
F 0.205050 27.011387 3.901880
F 0.205051 19.294161 3.901880
F 9.174752 27.012617 3.791705
F 9.174752 19.295391 3.791705
F 0.155196 24.455228 0.285250
F 0.155196 16.738002 0.285250
F 9.085646 24.434609 0.153052
F 9.085646 16.717383 0.153052
F 2.447605 15.435170 3.738460
F 2.447605 23.152397 3.738461
F 11.406511 15.435451 3.831596
F 11.406511 23.152678 3.831596
F 2.369441 20.587788 0.107653
F 11.315555 20.576798 0.192366
F 2.421704 20.564098 2.845968
F 11.416258 20.580388 2.923576
F 2.400216 15.451228 6.476957
F 2.400216 23.168455 6.476957
F 11.386309 15.434959 6.561648
F 11.386309 23.152185 6.561647
F 4.693664 24.433361 2.820600
F 4.693664 16.716136 2.820600
F 13.645158 24.439260 2.962328
F 13.645158 16.722034 2.962328
F 4.667031 27.015841 6.454493
F 4.667031 19.298616 6.454493
F 13.614877 27.010625 6.600451
F 13.614877 19.293399 6.600451
F 4.694900 27.016584 3.719493
F 4.694900 19.299358 3.719493
F 13.635772 27.010823 3.870804
F 13.635772 19.293598 3.870804
F 4.614483 24.435200 0.084678
F 4.614483 16.717974 0.084678
F 13.545113 24.435941 0.231546
F 13.545113 16.718715 0.231546
F 6.936609 15.439665 3.751182
F 6.936609 23.156892 3.751182
F 15.863687 15.434879 3.909765
F 15.863687 23.152105 3.909765
F 6.847265 20.573709 0.113266
F 15.772777 20.577365 0.270435
F 6.946871 20.579158 2.847125
F 15.873142 20.580789 3.001094
F 6.919112 15.435749 6.484024
F 6.919112 23.152975 6.484024
F 15.842844 15.434654 6.639262
F 15.842844 23.151880 6.639262
F 0.053417 24.410177 10.281341
F 0.053417 16.692952 10.281341
F 9.095164 24.437349 10.158823
F 9.095164 16.720123 10.158823
F 0.015195 27.035099 13.916907
F 0.015195 19.317874 13.916907
F 9.034796 27.010507 13.794896
F 9.034796 19.293281 13.794896
F 0.144976 27.001574 11.161767
F 0.144976 19.284349 11.161766
F 9.079712 27.011771 11.065766
F 9.079712 19.294545 11.065766
F 0.181633 24.443067 7.525498
F 0.181632 16.725841 7.525498
F 9.140041 24.436301 7.429497
F 9.140041 16.719075 7.429497
F 2.367380 15.431402 11.002927
F 2.367380 23.148628 11.002927
F 11.309918 15.434939 11.105533
F 11.309918 23.152166 11.105534
F 2.416772 20.580107 7.367548
F 11.370925 20.578790 7.469359
F 2.352754 20.564216 10.105778
F 11.326176 20.579019 10.197814
F 2.304024 15.447570 13.741245
F 2.304024 23.164796 13.741245
F 11.265247 15.434487 13.833892
F 11.265247 23.151714 13.833892
F 4.613092 24.433572 10.089041
F 4.613092 16.716346 10.089041
F 13.554458 24.437743 10.236714
F 13.554458 16.720517 10.236714
F 4.557382 27.013900 13.725058
F 4.557382 19.296674 13.725058
F 13.493172 27.010303 13.872834
F 13.493172 19.293077 13.872834
F 4.608928 27.013998 10.992013
F 4.608929 19.296773 10.992012
F 13.538848 27.010374 11.144792
F 13.538848 19.293149 11.144792
F 4.664380 24.433485 7.355720
F 4.664380 16.716259 7.355719
F 13.600108 24.437868 7.508646
F 13.600108 16.720642 7.508646
F 6.843823 15.438410 11.024587
F 6.843823 23.155637 11.024587
F 15.766565 15.434478 11.183718
F 15.766565 23.151704 11.183718
F 6.902414 20.574827 7.388193
F 15.827909 20.579330 7.547585
F 6.861561 20.578654 10.119346
F 15.782345 20.579243 10.275534
F 6.803182 15.434375 13.755328
F 6.803182 23.151601 13.755328
F 15.721002 15.434365 13.911657
F 15.721002 23.151592 13.911657
F 15.776056 23.153551 21.188821
F 15.776056 15.436324 21.188821
F 8.999697 24.437299 17.432948
F 8.999697 16.720074 17.432948
F 0.047281 27.044943 21.224146
F 0.047281 19.327718 21.224146
F 9.087526 27.012832 21.073108
F 9.087526 19.295607 21.073109
F 6.854492 23.154199 21.034741
F 6.854492 15.436972 21.034741
F 0.087723 27.000373 18.469228
F 0.087723 19.283148 18.469228
F 8.990394 27.009945 18.341242
F 8.990394 19.292719 18.341242
F 0.108978 24.450037 14.809241
F 0.108978 16.732811 14.809241
F 9.020350 24.436455 14.702406
F 9.020350 16.719229 14.702406
F 2.294772 15.428352 18.294136
F 2.294772 23.145579 18.294136
F 11.219632 15.433272 18.380250
F 11.219632 23.150499 18.380250
F 2.319228 20.584373 14.646569
F 11.249694 20.578661 14.741930
F 2.272591 20.566462 17.386458
F 11.229619 20.578746 17.471800
F 2.344160 15.455884 21.033649
F 2.344160 23.173111 21.033649
F 11.319844 15.436492 21.111282
F 11.319844 23.153718 21.111282
F 4.524569 24.434133 17.365088
F 4.524569 16.716907 17.365088
F 13.457493 24.437396 17.510668
F 13.457493 16.720170 17.510668
F 4.601282 27.018874 21.009268
F 4.601282 19.301649 21.009268
F 13.547948 27.012321 21.150091
F 13.547949 19.295095 21.150091
F 4.526416 27.011075 18.273769
F 4.526416 19.293849 18.273769
F 13.448186 27.008777 18.419336
F 13.448186 19.291552 18.419335
F 4.554747 24.435210 14.630729
F 4.554747 16.717984 14.630728
F 13.478450 24.437649 14.781102
F 13.478450 16.720424 14.781102
F 6.756833 15.436121 18.301476
F 6.756833 23.153347 18.301476
F 15.675766 15.432908 18.458183
F 15.675766 23.150135 18.458183
F 6.785765 20.575554 14.662015
F 15.706055 20.579069 14.820003
F 6.768170 20.578675 17.394098
F 15.685244 20.578862 17.549487
F 0.115707 32.127879 3.038339
F 0.115707 39.845106 3.038339
F 9.184229 32.155690 2.885221
F 9.184229 39.872917 2.885221
F 0.091648 34.758389 6.656853
F 9.154508 34.728482 6.522768
F 0.205051 34.728611 3.901880
F 9.174752 34.729842 3.791705
F 0.155196 32.172452 0.285250
F 0.155196 39.889679 0.285250
F 9.085646 32.151834 0.153052
F 9.085646 39.869060 0.153052
F 2.447605 30.869621 3.738461
F 2.447605 38.586847 3.738460
F 11.406511 30.869902 3.831596
F 11.406511 38.587128 3.831596
F 2.369441 28.305013 0.107653
F 2.369441 36.022238 0.107653
F 11.315555 28.294023 0.192366
F 11.315555 36.011248 0.192366
F 2.421704 28.281322 2.845969
F 2.421704 35.998548 2.845968
F 11.416258 28.297613 2.923576
F 11.416258 36.014838 2.923576
F 2.400216 30.885679 6.476957
F 2.400216 38.602905 6.476957
F 11.386309 30.869409 6.561647
F 11.386309 38.586635 6.561648
F 4.693664 32.150586 2.820600
F 4.693664 39.867812 2.820600
F 13.645158 32.156484 2.962328
F 13.645158 39.873711 2.962329
F 4.667031 34.733066 6.454493
F 13.614877 34.727849 6.600451
F 4.694900 34.733808 3.719493
F 13.635772 34.728048 3.870803
F 4.614483 32.152424 0.084678
F 4.614483 39.869651 0.084678
F 13.545113 32.153165 0.231546
F 13.545113 39.870392 0.231546
F 6.936609 30.874116 3.751182
F 6.936609 38.591342 3.751182
F 15.863687 30.869330 3.909765
F 15.863687 38.586555 3.909765
F 6.847265 28.290933 0.113266
F 6.847265 36.008159 0.113266
F 15.772777 28.294589 0.270435
F 15.772777 36.011815 0.270435
F 6.946871 28.296382 2.847125
F 6.946871 36.013608 2.847125
F 15.873142 28.298013 3.001094
F 15.873142 36.015239 3.001094
F 6.919112 30.870200 6.484024
F 6.919112 38.587425 6.484024
F 15.842844 30.869104 6.639262
F 15.842844 38.586330 6.639262
F 0.053417 32.127402 10.281341
F 0.053417 39.844628 10.281341
F 9.095164 32.154573 10.158823
F 9.095164 39.871799 10.158823
F 0.015195 34.752324 13.916907
F 9.034796 34.727731 13.794896
F 0.144976 34.718799 11.161767
F 9.079712 34.728995 11.065766
F 0.181633 32.160291 7.525498
F 0.181633 39.877518 7.525498
F 9.140041 32.153526 7.429497
F 9.140041 39.870752 7.429497
F 2.367380 30.865853 11.002927
F 2.367380 38.583078 11.002927
F 11.309918 30.869390 11.105534
F 11.309918 38.586616 11.105533
F 2.416772 28.297331 7.367548
F 2.416772 36.014557 7.367548
F 11.370925 28.296015 7.469359
F 11.370925 36.013240 7.469359
F 2.352754 28.281441 10.105777
F 2.352754 35.998666 10.105778
F 11.326176 28.296243 10.197814
F 11.326176 36.013469 10.197814
F 2.304024 30.882021 13.741244
F 2.304024 38.599247 13.741245
F 11.265247 30.868938 13.833892
F 11.265247 38.586164 13.833892
F 4.613092 32.150796 10.089041
F 4.613092 39.868023 10.089041
F 13.554458 32.154967 10.236714
F 13.554458 39.872194 10.236714
F 4.557382 34.731124 13.725058
F 13.493172 34.727527 13.872834
F 4.608928 34.731223 10.992012
F 13.538848 34.727599 11.144792
F 4.664380 32.150709 7.355720
F 4.664380 39.867936 7.355719
F 13.600108 32.155092 7.508646
F 13.600108 39.872319 7.508646
F 6.843823 30.872861 11.024587
F 6.843823 38.590087 11.024587
F 15.766565 30.868929 11.183718
F 15.766565 38.586154 11.183718
F 6.902414 28.292052 7.388194
F 6.902414 36.009277 7.388193
F 15.827909 28.296555 7.547585
F 15.827909 36.013780 7.547585
F 6.861560 28.295879 10.119346
F 6.861561 36.013104 10.119346
F 15.782345 28.296467 10.275534
F 15.782345 36.013692 10.275534
F 6.803182 30.868826 13.755328
F 6.803182 38.586052 13.755328
F 15.721002 30.868816 13.911657
F 15.721002 38.586042 13.911657
F 15.776056 38.588001 21.188821
F 15.776055 30.870775 21.188821
F 8.999697 32.154524 17.432948
F 8.999697 39.871750 17.432948
F 0.047281 34.762167 21.224146
F 9.087526 34.730057 21.073108
F 6.854492 38.588649 21.034741
F 0.087723 34.717598 18.469228
F 8.990394 34.727169 18.341242
F 0.108978 32.167261 14.809241
F 0.108978 39.884488 14.809241
F 9.020350 32.153679 14.702406
F 9.020350 39.870906 14.702406
F 2.294772 30.862803 18.294137
F 2.294772 38.580029 18.294136
F 11.219632 30.867723 18.380250
F 11.219632 38.584949 18.380250
F 2.319228 28.301598 14.646569
F 2.319228 36.018823 14.646569
F 11.249694 28.295885 14.741930
F 11.249694 36.013111 14.741930
F 2.272591 28.283687 17.386458
F 2.272591 36.000912 17.386458
F 11.229619 28.295971 17.471800
F 11.229619 36.013196 17.471800
F 2.344160 30.890335 21.033649
F 2.344160 38.607561 21.033649
F 11.319844 30.870943 21.111282
F 11.319844 38.588168 21.111282
F 4.524569 32.151358 17.365088
F 4.524569 39.868584 17.365088
F 13.457493 32.154620 17.510668
F 13.457493 39.871847 17.510668
F 4.601282 34.736099 21.009268
F 13.547948 34.729545 21.150091
F 4.526416 34.728299 18.273769
F 13.448186 34.726002 18.419335
F 4.554747 32.152434 14.630729
F 4.554747 39.869661 14.630728
F 13.478450 32.154874 14.781102
F 13.478450 39.872100 14.781102
F 6.756833 30.870572 18.301476
F 6.756833 38.587797 18.301476
F 15.675766 30.867359 18.458183
F 15.675766 38.584585 18.458183
F 6.785765 28.292779 14.662015
F 6.785765 36.010004 14.662015
F 15.706055 28.296293 14.820003
F 15.706055 36.013519 14.820003
F 6.768170 28.295900 17.394098
F 6.768170 36.013125 17.394098
F 15.685244 28.296087 17.549487
F 15.685244 36.013312 17.549487
F 6.854492 30.871423 21.034741
F 0.115707 47.562331 3.038339
F 0.115707 55.279556 3.038339
F 9.184229 47.590142 2.885221
F 9.184229 55.307367 2.885221
F 0.091648 50.192841 6.656853
F 0.091648 42.475615 6.656853
F 9.154508 50.162934 6.522768
F 9.154508 42.445708 6.522768
F 0.205050 50.163063 3.901880
F 0.205051 42.445838 3.901880
F 9.174752 50.164293 3.791705
F 9.174752 42.447068 3.791705
F 0.155196 47.606904 0.285250
F 0.155196 55.324129 0.285250
F 9.085646 47.586286 0.153052
F 9.085646 55.303510 0.153052
F 2.447605 54.021297 3.738461
F 2.447605 46.304073 3.738461
F 11.406511 54.021579 3.831596
F 11.406511 46.304354 3.831596
F 2.369441 51.456689 0.107653
F 2.369441 43.739465 0.107653
F 11.315555 51.445699 0.192366
F 11.315555 43.728475 0.192366
F 2.421704 51.432999 2.845969
F 2.421704 43.715774 2.845968
F 11.416258 51.449289 2.923576
F 11.416258 43.732065 2.923576
F 2.400216 54.037356 6.476957
F 2.400216 46.320131 6.476957
F 11.386309 54.021086 6.561647
F 11.386309 46.303862 6.561647
F 4.693664 47.585038 2.820600
F 4.693664 55.302262 2.820600
F 13.645158 47.590936 2.962328
F 13.645158 55.308161 2.962328
F 4.667031 50.167517 6.454493
F 4.667031 42.450292 6.454493
F 13.614877 50.162301 6.600451
F 13.614877 42.445076 6.600451
F 4.694900 50.168260 3.719493
F 4.694900 42.451035 3.719493
F 13.635772 50.162500 3.870804
F 13.635772 42.445274 3.870804
F 4.614483 47.586876 0.084678
F 4.614483 55.304101 0.084678
F 13.545113 47.587617 0.231546
F 13.545113 55.304842 0.231546
F 6.936609 54.025793 3.751182
F 6.936609 46.308568 3.751182
F 15.863687 54.021006 3.909765
F 15.863687 46.303782 3.909765
F 6.847265 51.442610 0.113266
F 6.847265 43.725385 0.113266
F 15.772777 51.446266 0.270435
F 15.772777 43.729041 0.270435
F 6.946871 51.448059 2.847125
F 6.946871 43.730834 2.847125
F 15.873142 51.449690 3.001093
F 15.873142 43.732465 3.001094
F 6.919112 54.021876 6.484024
F 6.919112 46.304652 6.484024
F 15.842844 54.020781 6.639262
F 15.842844 46.303557 6.639262
F 0.053417 47.561854 10.281341
F 0.053417 55.279078 10.281341
F 9.095164 47.589025 10.158823
F 9.095164 55.306250 10.158823
F 0.015195 50.186776 13.916907
F 0.015195 42.469551 13.916907
F 9.034796 50.162183 13.794896
F 9.034796 42.444958 13.794896
F 0.144975 50.153251 11.161767
F 0.144976 42.436026 11.161766
F 9.079712 50.163447 11.065766
F 9.079712 42.446222 11.065766
F 0.181633 47.594743 7.525498
F 0.181633 55.311968 7.525498
F 9.140041 47.587978 7.429497
F 9.140041 55.305202 7.429497
F 2.367380 54.017529 11.002927
F 2.367380 46.300305 11.002927
F 11.309918 54.021067 11.105534
F 11.309918 46.303842 11.105534
F 2.416772 51.449008 7.367548
F 2.416772 43.731784 7.367548
F 11.370925 51.447692 7.469359
F 11.370925 43.730467 7.469359
F 2.352754 51.433118 10.105777
F 2.352754 43.715893 10.105778
F 11.326176 51.447920 10.197814
F 11.326176 43.730696 10.197814
F 2.304024 54.033697 13.741244
F 2.304024 46.316473 13.741245
F 11.265247 54.020615 13.833892
F 11.265247 46.303390 13.833892
F 4.613092 47.585248 10.089041
F 4.613092 55.302473 10.089041
F 13.554458 47.589420 10.236714
F 13.554458 55.306644 10.236714
F 4.557382 50.165576 13.725058
F 4.557382 42.448351 13.725058
F 13.493172 50.161979 13.872834
F 13.493172 42.444754 13.872834
F 4.608928 50.165674 10.992013
F 4.608928 42.448449 10.992012
F 13.538848 50.162051 11.144792
F 13.538848 42.444825 11.144792
F 4.664380 47.585161 7.355720
F 4.664380 55.302386 7.355720
F 13.600108 47.589545 7.508646
F 13.600108 55.306769 7.508646
F 6.843823 54.024538 11.024587
F 6.843823 46.307313 11.024587
F 15.766565 54.020605 11.183718
F 15.766565 46.303381 11.183718
F 6.902414 51.443729 7.388194
F 6.902414 43.726504 7.388193
F 15.827909 51.448232 7.547585
F 15.827909 43.731007 7.547585
F 6.861560 51.447555 10.119346
F 6.861561 43.730331 10.119346
F 15.782345 51.448144 10.275534
F 15.782345 43.730919 10.275534
F 6.803182 54.020502 13.755328
F 6.803182 46.303278 13.755328
F 15.721002 54.020493 13.911657
F 15.721002 46.303268 13.911657
F 15.776056 46.305227 21.188821
F 15.776056 54.022452 21.188821
F 8.999697 47.588976 17.432948
F 8.999697 55.306200 17.432948
F 0.047281 50.196620 21.224146
F 0.047281 42.479394 21.224146
F 9.087526 50.164509 21.073108
F 9.087526 42.447284 21.073109
F 6.854492 46.305875 21.034741
F 6.854492 54.023100 21.034741
F 0.087723 50.152049 18.469228
F 0.087723 42.434824 18.469228
F 8.990394 50.161621 18.341242
F 8.990394 42.444396 18.341242
F 0.108978 47.601713 14.809241
F 0.108978 55.318938 14.809241
F 9.020350 47.588132 14.702406
F 9.020350 55.305356 14.702406
F 2.294772 54.014480 18.294137
F 2.294772 46.297255 18.294136
F 11.219632 54.019400 18.380250
F 11.219632 46.302176 18.380250
F 2.319228 51.453275 14.646569
F 2.319228 43.736050 14.646569
F 11.249694 51.447562 14.741930
F 11.249694 43.730337 14.741930
F 2.272591 51.435363 17.386458
F 2.272591 43.718139 17.386458
F 11.229619 51.447648 17.471800
F 11.229619 43.730423 17.471800
F 2.344160 54.042012 21.033649
F 2.344160 46.324787 21.033649
F 11.319844 54.022619 21.111282
F 11.319844 46.305395 21.111282
F 4.524569 47.585810 17.365088
F 4.524569 55.303034 17.365088
F 13.457493 47.589072 17.510668
F 13.457493 55.306297 17.510668
F 4.601282 50.170551 21.009268
F 4.601282 42.453326 21.009268
F 13.547948 50.163998 21.150091
F 13.547949 42.446772 21.150091
F 4.526416 50.162751 18.273769
F 4.526416 42.445526 18.273769
F 13.448186 50.160454 18.419336
F 13.448186 42.443228 18.419335
F 4.554747 47.586887 14.630729
F 4.554747 55.304111 14.630729
F 13.478450 47.589326 14.781102
F 13.478450 55.306551 14.781102
F 6.756833 54.022248 18.301476
F 6.756833 46.305024 18.301476
F 15.675766 54.019036 18.458183
F 15.675766 46.301811 18.458183
F 6.785765 51.444455 14.662015
F 6.785765 43.727231 14.662015
F 15.706055 51.447970 14.820003
F 15.706055 43.730745 14.820003
F 6.768170 51.447576 17.394098
F 6.768170 43.730352 17.394098
F 15.685244 51.447763 17.549487
F 15.685244 43.730539 17.549487
F 0.115707 62.996782 3.038339
F 9.184229 63.024593 2.885221
F 0.091648 57.910065 6.656853
F 0.091648 65.627292 6.656853
F 9.154508 57.880158 6.522768
F 9.154508 65.597385 6.522768
F 0.205050 57.880288 3.901880
F 0.205051 65.597515 3.901880
F 9.174752 57.881518 3.791705
F 9.174752 65.598745 3.791705
F 0.155196 63.041355 0.285250
F 9.085646 63.020737 0.153052
F 2.447605 61.738523 3.738460
F 11.406511 61.738805 3.831596
F 2.369441 59.173915 0.107653
F 2.369441 66.891142 0.107653
F 11.315555 59.162925 0.192366
F 11.315555 66.880152 0.192366
F 2.421704 59.150224 2.845969
F 2.421704 66.867451 2.845968
F 11.416258 59.166515 2.923576
F 11.416258 66.883741 2.923576
F 2.400216 61.754581 6.476957
F 11.386309 61.738312 6.561648
F 4.693664 63.019489 2.820600
F 13.645158 63.025387 2.962329
F 4.667031 57.884742 6.454493
F 4.667031 65.601969 6.454493
F 13.614877 57.879526 6.600451
F 13.614877 65.596753 6.600451
F 4.694900 57.885485 3.719493
F 4.694900 65.602712 3.719493
F 13.635772 57.879724 3.870803
F 13.635772 65.596951 3.870804
F 4.614483 63.021327 0.084678
F 13.545113 63.022068 0.231546
F 6.936609 61.743019 3.751182
F 15.863687 61.738232 3.909765
F 6.847265 59.159835 0.113266
F 6.847265 66.877062 0.113266
F 15.772777 59.163491 0.270435
F 15.772777 66.880718 0.270435
F 6.946871 59.165284 2.847125
F 6.946871 66.882511 2.847125
F 15.873142 59.166915 3.001094
F 15.873142 66.884142 3.001094
F 6.919112 61.739102 6.484024
F 15.842844 61.738007 6.639262
F 0.053417 62.996305 10.281341
F 9.095164 63.023476 10.158823
F 0.015195 57.904001 13.916907
F 0.015195 65.621227 13.916907
F 9.034796 57.879408 13.794896
F 9.034796 65.596635 13.794896
F 0.144975 57.870475 11.161767
F 0.144976 65.587702 11.161766
F 9.079712 57.880672 11.065766
F 9.079712 65.597899 11.065766
F 0.181632 63.029194 7.525498
F 9.140041 63.022429 7.429497
F 2.367380 61.734755 11.002927
F 11.309918 61.738292 11.105533
F 2.416772 59.166233 7.367548
F 2.416772 66.883460 7.367548
F 11.370925 59.164917 7.469359
F 11.370925 66.882144 7.469359
F 2.352754 59.150343 10.105778
F 2.352754 66.867570 10.105778
F 11.326176 59.165145 10.197814
F 11.326176 66.882372 10.197814
F 2.304024 61.750923 13.741245
F 11.265247 61.737841 13.833892
F 4.613092 63.019699 10.089041
F 13.554458 63.023871 10.236714
F 4.557382 57.882801 13.725058
F 4.557382 65.600028 13.725058
F 13.493172 57.879204 13.872834
F 13.493172 65.596431 13.872834
F 4.608928 57.882899 10.992012
F 4.608929 65.600126 10.992012
F 13.538848 57.879275 11.144792
F 13.538848 65.596502 11.144792
F 4.664380 63.019612 7.355719
F 13.600108 63.023995 7.508646
F 6.843823 61.741764 11.024587
F 15.766565 61.737831 11.183718
F 6.902414 59.160954 7.388193
F 6.902414 66.878181 7.388193
F 15.827909 59.165457 7.547585
F 15.827909 66.882684 7.547585
F 6.861560 59.164781 10.119346
F 6.861561 66.882008 10.119346
F 15.782345 59.165369 10.275534
F 15.782345 66.882596 10.275534
F 6.803182 61.737728 13.755328
F 15.721002 61.737718 13.911657
F 15.776056 61.739678 21.188821
F 8.999697 63.023427 17.432948
F 0.047281 57.913844 21.224146
F 0.047281 65.631071 21.224146
F 9.087526 57.881733 21.073108
F 9.087526 65.598960 21.073109
F 6.854492 61.740326 21.034741
F 15.685244 66.882216 17.549487
F 0.087723 57.869274 18.469228
F 0.087723 65.586501 18.469228
F 8.990394 57.878846 18.341242
F 8.990394 65.596073 18.341242
F 0.108978 63.036164 14.809241
F 9.020350 63.022583 14.702406
F 2.294772 61.731706 18.294136
F 11.219632 61.736626 18.380250
F 2.319228 59.170500 14.646569
F 2.319228 66.887727 14.646569
F 11.249694 59.164787 14.741930
F 11.249694 66.882014 14.741930
F 2.272591 59.152589 17.386458
F 2.272591 66.869816 17.386458
F 11.229619 59.164873 17.471800
F 11.229619 66.882100 17.471800
F 2.344160 61.759237 21.033649
F 11.319844 61.739845 21.111282
F 4.524569 63.020261 17.365088
F 13.457493 63.023523 17.510668
F 4.601282 57.887775 21.009268
F 4.601282 65.605002 21.009268
F 13.547948 57.881222 21.150091
F 13.547949 65.598449 21.150091
F 4.526416 57.879976 18.273769
F 4.526416 65.597203 18.273769
F 13.448186 57.877678 18.419335
F 13.448186 65.594905 18.419335
F 4.554747 63.021338 14.630728
F 13.478450 63.023777 14.781102
F 6.756833 61.739474 18.301476
F 15.675766 61.736262 18.458183
F 6.785765 59.161681 14.662015
F 6.785765 66.878908 14.662015
F 15.706055 59.165195 14.820003
F 15.706055 66.882422 14.820003
F 6.768170 59.164802 17.394098
F 6.768170 66.882029 17.394098
F 15.685244 59.164989 17.549487
F 2.367380 69.451982 11.002927
F 6.803182 69.454955 13.755328
F 15.721002 69.454945 13.911657
F 2.294772 69.448932 18.294136
F 11.219632 69.453853 18.380250
F 15.675766 69.453488 18.458183
F 27.010469 1.287764 3.195472
F 27.010469 9.004989 3.195472
F 18.100695 1.287755 3.039959
F 18.100695 9.004979 3.039959
F 26.980143 3.858781 6.833641
F 26.980143 11.576006 6.833642
F 18.070370 3.858791 6.678127
F 18.070370 11.576015 6.678127
F 27.001035 3.859000 4.104192
F 27.001035 11.576224 4.104192
F 18.091268 3.859007 3.948666
F 18.091268 11.576232 3.948666
F 26.910169 1.284350 0.464864
F 26.910169 9.001574 0.464864
F 18.000417 1.284346 0.309342
F 18.000417 9.001571 0.309342
F 29.228468 7.717611 4.143073
F 29.228468 0.000387 4.143073
F 20.318728 7.717613 3.987551
F 20.318729 0.000389 3.987551
F 29.137602 5.142962 0.503744
F 29.137602 12.860188 0.503744
F 20.227857 5.142959 0.348222
F 20.227857 12.860185 0.348222
F 29.237900 5.146377 3.234352
F 29.237900 12.863602 3.234352
F 20.328161 5.146375 3.078833
F 20.328161 12.863600 3.078833
F 29.207576 7.717393 6.872521
F 29.207576 0.000169 6.872521
F 20.297838 7.717395 6.717002
F 20.297838 0.000170 6.717002
F 31.465326 1.287767 3.273231
F 31.465326 9.004991 3.273231
F 22.555601 1.287764 3.117712
F 22.555601 9.004988 3.117712
F 31.435002 3.858780 6.911400
F 31.435002 11.576004 6.911400
F 22.525275 3.858782 6.755882
F 22.525275 11.576006 6.755882
F 31.455892 3.858997 4.181954
F 31.455892 11.576222 4.181953
F 22.546167 3.859000 4.026432
F 22.546167 11.576224 4.026432
F 31.365030 1.284351 0.542625
F 31.365030 9.001576 0.542625
F 22.455302 1.284350 0.387104
F 22.455301 9.001574 0.387104
F 33.683281 7.717599 4.220840
F 33.683281 0.000374 4.220840
F 24.773602 7.717612 4.065312
F 24.773603 0.000387 4.065312
F 33.592455 5.142965 0.581503
F 33.592455 12.860190 0.581503
F 24.682735 5.142962 0.425984
F 24.682735 12.860187 0.425984
F 33.692717 5.146389 3.312102
F 33.692717 12.863614 3.312102
F 24.783035 5.146376 3.156592
F 24.783035 12.863602 3.156592
F 33.662400 7.717383 6.950275
F 33.662400 0.000159 6.950275
F 24.752711 7.717394 6.794762
F 24.752711 0.000169 6.794762
F 26.919619 1.286206 10.469920
F 26.919619 9.003431 10.469920
F 18.009849 1.286198 10.314405
F 18.009849 9.003422 10.314405
F 26.858240 3.858508 14.106049
F 26.858240 11.575732 14.106050
F 17.948474 3.858516 13.950534
F 17.948474 11.575740 13.950534
F 26.903881 3.858607 11.378148
F 26.903881 11.575832 11.378148
F 17.994126 3.858611 11.222624
F 17.994126 11.575836 11.222624
F 26.965251 1.286306 7.742018
F 26.965251 9.003530 7.742018
F 18.055489 1.286299 7.586494
F 18.055489 9.003524 7.586494
F 29.131314 7.717219 11.417028
F 18.003532 11.577701 21.227695
F 20.221574 7.717221 11.261506
F 18.003532 3.860476 21.227695
F 29.192682 5.144918 7.780898
F 29.192682 12.862143 7.780898
F 20.282943 5.144916 7.625377
F 20.282943 12.862141 7.625377
F 29.147051 5.144819 10.508800
F 29.147051 12.862044 10.508800
F 20.237314 5.144817 10.353281
F 20.237314 12.862043 10.353281
F 29.085674 7.717120 14.144929
F 33.595591 0.001844 21.499837
F 20.175938 7.717120 13.989410
F 33.595591 7.719068 21.499837
F 31.374480 1.286208 10.547679
F 31.374480 9.003432 10.547679
F 22.464751 1.286206 10.392160
F 22.464751 9.003430 10.392160
F 31.313103 3.858507 14.183809
F 31.313103 11.575732 14.183809
F 22.403372 3.858508 14.028290
F 22.403372 11.575733 14.028290
F 31.358742 3.858606 11.455909
F 31.358742 11.575830 11.455909
F 22.449013 3.858607 11.300388
F 22.449013 11.575832 11.300387
F 31.420109 1.286307 7.819780
F 31.420110 9.003532 7.819780
F 22.510383 1.286305 7.664258
F 22.510383 9.003529 7.664258
F 33.586150 7.717212 11.494794
F 24.595031 12.861651 17.704996
F 24.676448 7.717219 11.339268
F 24.595031 5.144426 17.704995
F 33.647506 5.144928 7.858665
F 33.647506 12.862153 7.858665
F 24.737817 5.144917 7.703138
F 24.737817 12.862143 7.703138
F 33.601887 5.144826 10.586556
F 33.601887 12.862051 10.586556
F 24.692185 5.144818 10.431040
F 24.692185 12.862044 10.431040
F 33.540521 7.717115 14.222687
F 33.504755 12.861653 17.860514
F 24.630808 7.717120 14.067170
F 33.504755 5.144428 17.860514
F 26.822465 1.285814 17.743875
F 26.822465 9.003038 17.743875
F 17.912704 1.285807 17.588360
F 17.912704 9.003032 17.588360
F 26.913322 3.860463 21.383204
F 26.913322 11.577688 21.383204
F 24.685889 0.001851 21.344324
F 24.685889 7.719076 21.344324
F 26.813031 3.857049 18.652596
F 26.813031 11.574274 18.652596
F 17.903291 3.857050 18.497077
F 17.903291 11.574274 18.497077
F 26.843348 1.286032 15.014426
F 26.843348 9.003256 15.014426
F 17.933602 1.286030 14.858904
F 17.933602 9.003254 14.858904
F 29.040465 7.715661 18.691476
F 24.615914 12.861869 14.975546
F 20.130726 7.715662 18.535955
F 24.615914 5.144644 14.975546
F 29.070780 5.144644 15.053306
F 29.070780 12.861870 15.053306
F 20.161040 5.144642 14.897785
F 20.161040 12.861868 14.897785
F 29.049897 5.144426 17.782755
F 29.049897 12.861651 17.782756
F 20.140163 5.144426 17.627236
F 20.140163 12.861651 17.627236
F 29.140755 7.719075 21.422084
F 29.140755 0.001851 21.422084
F 20.231019 7.719076 21.266564
F 20.231019 0.001852 21.266565
F 31.277330 1.285814 17.821635
F 31.277330 9.003039 17.821635
F 22.367597 1.285813 17.666116
F 22.367597 9.003038 17.666116
F 31.368187 3.860463 21.460964
F 31.368187 11.577688 21.460964
F 22.458453 3.860464 21.305444
F 22.458453 11.577688 21.305444
F 31.267896 3.857049 18.730356
F 31.267896 11.574273 18.730356
F 22.358164 3.857049 18.574836
F 22.358164 11.574274 18.574836
F 31.298211 1.286033 15.092187
F 31.298211 9.003257 15.092187
F 22.388480 1.286031 14.936666
F 22.388480 9.003256 14.936666
F 33.495320 7.715659 18.769237
F 33.525627 12.861874 15.131070
F 24.585598 7.715661 18.613716
F 33.525627 5.144649 15.131070
F 27.010469 24.439441 3.195472
F 27.010469 16.722215 3.195472
F 18.100695 24.439432 3.039959
F 18.100695 16.722206 3.039959
F 26.980143 27.010458 6.833641
F 26.980143 19.293233 6.833642
F 18.070370 27.010467 6.678127
F 18.070370 19.293242 6.678127
F 27.001035 27.010676 4.104192
F 27.001035 19.293451 4.104192
F 18.091268 27.010684 3.948666
F 18.091268 19.293459 3.948666
F 26.910169 24.436027 0.464864
F 26.910169 16.718801 0.464864
F 18.000417 24.436023 0.309342
F 18.000417 16.718798 0.309342
F 29.228468 15.434837 4.143072
F 29.228468 23.152064 4.143073
F 20.318729 15.434839 3.987551
F 20.318729 23.152065 3.987551
F 29.137602 20.577414 0.503744
F 20.227857 20.577412 0.348222
F 29.237900 20.580829 3.234352
F 20.328161 20.580827 3.078833
F 29.207576 15.434619 6.872521
F 29.207576 23.151846 6.872521
F 20.297838 15.434621 6.717002
F 20.297838 23.151847 6.717002
F 31.465326 24.439443 3.273231
F 31.465326 16.722218 3.273231
F 22.555601 24.439441 3.117712
F 22.555601 16.722215 3.117713
F 31.435002 27.010456 6.911400
F 31.435002 19.293231 6.911400
F 22.525275 27.010459 6.755882
F 22.525275 19.293233 6.755882
F 31.455892 27.010674 4.181954
F 31.455892 19.293449 4.181953
F 22.546167 27.010677 4.026432
F 22.546167 19.293451 4.026432
F 31.365030 24.436028 0.542625
F 31.365030 16.718802 0.542625
F 22.455302 24.436027 0.387104
F 22.455301 16.718801 0.387104
F 33.683281 15.434824 4.220840
F 33.683281 23.152051 4.220840
F 24.773602 15.434837 4.065312
F 24.773602 23.152064 4.065312
F 33.592455 20.577417 0.581503
F 24.682735 20.577414 0.425984
F 33.692717 20.580841 3.312102
F 24.783035 20.580828 3.156592
F 33.662400 15.434609 6.950275
F 33.662400 23.151836 6.950275
F 24.752710 15.434619 6.794762
F 24.752711 23.151846 6.794762
F 26.919619 24.437883 10.469920
F 26.919619 16.720657 10.469920
F 18.009849 24.437874 10.314405
F 18.009849 16.720649 10.314405
F 26.858240 27.010185 14.106049
F 26.858240 19.292959 14.106050
F 17.948474 27.010192 13.950534
F 17.948474 19.292967 13.950534
F 26.903881 27.010284 11.378148
F 26.903881 19.293058 11.378148
F 17.994126 27.010288 11.222624
F 17.994126 19.293063 11.222624
F 26.965251 24.437982 7.742018
F 26.965251 16.720756 7.742018
F 18.055489 24.437976 7.586494
F 18.055489 16.720750 7.586493
F 29.131314 15.434445 11.417028
F 29.131314 23.151671 11.417028
F 20.221574 15.434446 11.261506
F 20.221574 23.151673 11.261506
F 29.192682 20.579370 7.780898
F 20.282943 20.579368 7.625377
F 29.147051 20.579271 10.508800
F 20.237314 20.579270 10.353281
F 29.085674 15.434346 14.144929
F 29.085674 23.151572 14.144929
F 20.175938 15.434346 13.989410
F 20.175938 23.151573 13.989410
F 31.374480 24.437885 10.547679
F 31.374480 16.720659 10.547679
F 22.464751 24.437883 10.392160
F 22.464751 16.720657 10.392160
F 31.313103 27.010184 14.183809
F 31.313103 19.292958 14.183809
F 22.403372 27.010185 14.028290
F 22.403372 19.292959 14.028290
F 31.358742 27.010282 11.455909
F 31.358742 19.293057 11.455909
F 22.449013 27.010284 11.300388
F 22.449013 19.293059 11.300387
F 31.420110 24.437984 7.819780
F 31.420109 16.720758 7.819779
F 22.510383 24.437982 7.664258
F 22.510383 16.720756 7.664258
F 33.586150 15.434437 11.494793
F 33.586150 23.151664 11.494794
F 24.676448 15.434445 11.339267
F 24.676448 23.151671 11.339268
F 33.647506 20.579380 7.858665
F 24.737817 20.579370 7.703138
F 33.601887 20.579278 10.586556
F 24.692185 20.579270 10.431040
F 33.540521 15.434341 14.222687
F 33.540521 23.151567 14.222687
F 24.630807 15.434346 14.067170
F 24.630807 23.151572 14.067170
F 26.822465 24.437491 17.743875
F 26.822465 16.720265 17.743876
F 17.912704 24.437484 17.588360
F 17.912704 16.720258 17.588360
F 26.913322 27.012140 21.383204
F 26.913322 19.294915 21.383204
F 24.685889 23.153528 21.344324
F 24.685889 15.436301 21.344324
F 26.813031 27.008726 18.652596
F 26.813031 19.291500 18.652596
F 17.903291 27.008726 18.497077
F 17.903291 19.291501 18.497077
F 26.843348 24.437709 15.014426
F 26.843348 16.720483 15.014426
F 17.933602 24.437706 14.858904
F 17.933602 16.720480 14.858904
F 29.040465 15.432887 18.691476
F 29.040465 23.150113 18.691476
F 20.130726 15.432888 18.535955
F 20.130726 23.150115 18.535955
F 29.070780 20.579096 15.053306
F 20.161040 20.579094 14.897785
F 29.049897 20.578878 17.782755
F 20.140163 20.578878 17.627236
F 29.140755 15.436301 21.422084
F 29.140755 23.153528 21.422084
F 20.231019 15.436302 21.266565
F 20.231019 23.153529 21.266565
F 31.277330 24.437491 17.821635
F 31.277330 16.720265 17.821635
F 22.367597 24.437490 17.666116
F 22.367597 16.720264 17.666116
F 31.368187 27.012140 21.460964
F 31.368187 19.294914 21.460964
F 22.458453 27.012141 21.305444
F 22.458453 19.294915 21.305444
F 31.267896 27.008725 18.730356
F 31.267896 19.291500 18.730356
F 22.358164 27.008726 18.574836
F 22.358164 19.291501 18.574836
F 31.298211 24.437709 15.092187
F 31.298211 16.720484 15.092187
F 22.388480 24.437708 14.936666
F 22.388480 16.720482 14.936666
F 33.495320 15.432884 18.769237
F 33.495320 23.150111 18.769237
F 24.585598 15.432887 18.613716
F 24.585598 23.150114 18.613716
F 33.525627 20.579101 15.131070
F 24.615914 20.579096 14.975546
F 33.504755 20.578880 17.860514
F 24.595031 20.578878 17.704996
F 33.595591 15.436294 21.499837
F 33.595591 23.153520 21.499837
F 18.003532 27.012153 21.227695
F 18.003532 19.294927 21.227695
F 27.010469 32.156666 3.195472
F 27.010469 39.873892 3.195472
F 18.100695 32.156656 3.039959
F 18.100695 39.873882 3.039959
F 26.980143 34.727683 6.833642
F 18.070370 34.727692 6.678127
F 27.001035 34.727901 4.104192
F 18.091268 34.727909 3.948666
F 26.910169 32.153251 0.464864
F 26.910169 39.870478 0.464864
F 18.000417 32.153248 0.309342
F 18.000417 39.870474 0.309342
F 29.228468 30.869288 4.143073
F 29.228468 38.586514 4.143072
F 20.318729 30.869290 3.987551
F 20.318728 38.586516 3.987551
F 29.137602 28.294639 0.503744
F 29.137602 36.011864 0.503744
F 20.227857 28.294636 0.348222
F 20.227857 36.011862 0.348222
F 29.237900 28.298054 3.234352
F 29.237900 36.015279 3.234352
F 20.328161 28.298052 3.078833
F 20.328161 36.015277 3.078833
F 29.207576 30.869070 6.872521
F 29.207576 38.586296 6.872521
F 20.297838 30.869072 6.717002
F 20.297838 38.586297 6.717002
F 31.465326 32.156668 3.273231
F 31.465326 39.873894 3.273231
F 22.555601 32.156665 3.117712
F 22.555601 39.873891 3.117713
F 31.435002 34.727681 6.911400
F 22.525275 34.727683 6.755882
F 31.455892 34.727899 4.181953
F 22.546167 34.727901 4.026432
F 31.365030 32.153252 0.542625
F 31.365030 39.870479 0.542625
F 22.455301 32.153251 0.387104
F 22.455301 39.870477 0.387104
F 33.683281 30.869276 4.220840
F 33.683281 38.586501 4.220840
F 24.773602 30.869288 4.065312
F 24.773603 38.586514 4.065312
F 33.592455 28.294641 0.581503
F 33.592455 36.011867 0.581503
F 24.682735 28.294639 0.425984
F 24.682735 36.011864 0.425984
F 33.692717 28.298065 3.312102
F 33.692717 36.015291 3.312102
F 24.783035 28.298053 3.156592
F 24.783035 36.015278 3.156592
F 33.662400 30.869060 6.950275
F 33.662400 38.586286 6.950275
F 24.752711 30.869070 6.794762
F 24.752711 38.586296 6.794762
F 26.919619 32.155108 10.469920
F 26.919619 39.872334 10.469920
F 18.009849 32.155099 10.314405
F 18.009849 39.872325 10.314405
F 26.858240 34.727409 14.106050
F 17.948474 34.727417 13.950534
F 26.903881 34.727508 11.378148
F 17.994126 34.727513 11.222624
F 26.965251 32.155207 7.742018
F 26.965251 39.872433 7.742018
F 18.055489 32.155200 7.586494
F 18.055489 39.872427 7.586494
F 29.131314 30.868896 11.417028
F 29.131314 38.586121 11.417028
F 20.221574 30.868897 11.261506
F 20.221574 38.586123 11.261506
F 29.192682 28.296595 7.780898
F 29.192682 36.013820 7.780898
F 20.282942 28.296593 7.625377
F 20.282942 36.013818 7.625377
F 29.147051 28.296496 10.508800
F 29.147051 36.013721 10.508800
F 20.237314 28.296494 10.353281
F 20.237314 36.013719 10.353281
F 29.085674 30.868796 14.144929
F 29.085674 38.586022 14.144929
F 20.175938 30.868797 13.989410
F 20.175938 38.586023 13.989410
F 31.374480 32.155109 10.547679
F 31.374480 39.872335 10.547679
F 22.464751 32.155107 10.392160
F 22.464751 39.872333 10.392160
F 31.313103 34.727408 14.183809
F 22.403372 34.727409 14.028290
F 31.358742 34.727507 11.455909
F 22.449013 34.727509 11.300387
F 31.420110 32.155209 7.819780
F 31.420109 39.872435 7.819779
F 22.510383 32.155206 7.664258
F 22.510383 39.872433 7.664258
F 33.586150 30.868888 11.494794
F 33.586150 38.586114 11.494793
F 24.676448 30.868896 11.339268
F 24.676448 38.586122 11.339267
F 33.647506 28.296605 7.858665
F 33.647506 36.013830 7.858665
F 24.737817 28.296594 7.703138
F 24.737817 36.013820 7.703138
F 33.601887 28.296503 10.586556
F 33.601887 36.013728 10.586556
F 24.692185 28.296495 10.431040
F 24.692185 36.013720 10.431040
F 33.540521 30.868792 14.222687
F 33.540521 38.586018 14.222687
F 24.630808 30.868797 14.067170
F 24.630808 38.586022 14.067170
F 26.822465 32.154715 17.743875
F 26.822465 39.871941 17.743876
F 17.912704 32.154708 17.588360
F 17.912704 39.871935 17.588360
F 26.913322 34.729365 21.383204
F 24.685889 38.587978 21.344324
F 26.813031 34.725950 18.652596
F 17.903291 34.725951 18.497077
F 26.843348 32.154933 15.014426
F 26.843348 39.872159 15.014426
F 17.933602 32.154931 14.858904
F 17.933602 39.872157 14.858904
F 29.040465 30.867338 18.691476
F 29.040465 38.584564 18.691476
F 20.130726 30.867339 18.535955
F 20.130726 38.584565 18.535955
F 29.070780 28.296321 15.053306
F 29.070780 36.013546 15.053306
F 20.161040 28.296319 14.897785
F 20.161040 36.013544 14.897785
F 29.049897 28.296103 17.782755
F 29.049897 36.013328 17.782755
F 20.140163 28.296102 17.627236
F 20.140163 36.013328 17.627236
F 29.140755 30.870752 21.422084
F 29.140755 38.587978 21.422084
F 20.231019 30.870753 21.266564
F 20.231019 38.587979 21.266565
F 31.277330 32.154715 17.821635
F 31.277330 39.871942 17.821635
F 22.367597 32.154715 17.666116
F 22.367597 39.871941 17.666116
F 31.368187 34.729364 21.460964
F 22.458453 34.729365 21.305444
F 31.267896 34.725950 18.730356
F 22.358164 34.725951 18.574836
F 31.298211 32.154934 15.092187
F 31.298211 39.872160 15.092187
F 22.388480 32.154933 14.936666
F 22.388480 39.872159 14.936666
F 33.495320 30.867335 18.769237
F 33.495320 38.584561 18.769237
F 24.585598 30.867338 18.613716
F 24.585598 38.584564 18.613716
F 33.525627 28.296325 15.131070
F 33.525627 36.013551 15.131070
F 24.615914 28.296321 14.975546
F 24.615914 36.013546 14.975546
F 33.504755 28.296105 17.860514
F 33.504755 36.013330 17.860514
F 24.595031 28.296103 17.704995
F 24.595031 36.013328 17.704996
F 33.595591 30.870745 21.499837
F 33.595591 38.587971 21.499837
F 24.685889 30.870752 21.344324
F 18.003532 34.729377 21.227695
F 27.010469 47.591118 3.195472
F 27.010469 55.308342 3.195472
F 18.100695 47.591108 3.039959
F 18.100695 55.308333 3.039959
F 26.980143 50.162135 6.833641
F 26.980143 42.444910 6.833642
F 18.070370 50.162144 6.678127
F 18.070370 42.444919 6.678127
F 27.001035 50.162353 4.104192
F 27.001035 42.445128 4.104192
F 18.091268 50.162361 3.948666
F 18.091268 42.445135 3.948666
F 26.910169 47.587703 0.464864
F 26.910169 55.304928 0.464864
F 18.000417 47.587700 0.309342
F 18.000417 55.304924 0.309342
F 29.228468 54.020965 4.143073
F 29.228468 46.303740 4.143073
F 20.318729 54.020966 3.987551
F 20.318729 46.303742 3.987551
F 29.137602 51.446315 0.503744
F 29.137602 43.729091 0.503744
F 20.227857 51.446313 0.348222
F 20.227857 43.729088 0.348222
F 29.237900 51.449730 3.234352
F 29.237900 43.732506 3.234352
F 20.328161 51.449728 3.078833
F 20.328161 43.732504 3.078833
F 29.207576 54.020747 6.872521
F 29.207576 46.303522 6.872521
F 20.297838 54.020748 6.717002
F 20.297838 46.303524 6.717002
F 31.465326 47.591120 3.273231
F 31.465326 55.308344 3.273231
F 22.555601 47.591117 3.117712
F 22.555601 55.308342 3.117712
F 31.435002 50.162133 6.911400
F 31.435002 42.444908 6.911400
F 22.525275 50.162135 6.755882
F 22.525275 42.444910 6.755882
F 31.455892 50.162351 4.181954
F 31.455892 42.445125 4.181953
F 22.546167 50.162353 4.026432
F 22.546167 42.445128 4.026432
F 31.365030 47.587704 0.542625
F 31.365030 55.304929 0.542625
F 22.455302 47.587703 0.387104
F 22.455301 55.304927 0.387104
F 33.683281 54.020952 4.220840
F 33.683281 46.303728 4.220840
F 24.773602 54.020965 4.065312
F 24.773602 46.303741 4.065312
F 33.592455 51.446318 0.581503
F 33.592455 43.729093 0.581503
F 24.682735 51.446315 0.425984
F 24.682735 43.729091 0.425984
F 33.692717 51.449742 3.312102
F 33.692717 43.732517 3.312102
F 24.783035 51.449730 3.156592
F 24.783035 43.732505 3.156592
F 33.662400 54.020737 6.950275
F 33.662400 46.303512 6.950275
F 24.752711 54.020747 6.794762
F 24.752711 46.303523 6.794762
F 26.919619 47.589560 10.469920
F 26.919619 55.306784 10.469920
F 18.009849 47.589551 10.314405
F 18.009849 55.306775 10.314405
F 26.858240 50.161861 14.106049
F 26.858240 42.444636 14.106050
F 17.948474 50.161869 13.950534
F 17.948474 42.444644 13.950534
F 26.903881 50.161960 11.378148
F 26.903881 42.444735 11.378148
F 17.994126 50.161965 11.222624
F 17.994126 42.444739 11.222624
F 26.965251 47.589659 7.742018
F 26.965251 55.306883 7.742018
F 18.055489 47.589653 7.586494
F 18.055489 55.306877 7.586494
F 29.131314 54.020572 11.417028
F 29.131314 46.303348 11.417028
F 20.221574 54.020574 11.261506
F 20.221574 46.303349 11.261506
F 29.192682 51.448271 7.780898
F 29.192682 43.731047 7.780898
F 20.282943 51.448269 7.625377
F 20.282943 43.731045 7.625377
F 29.147051 51.448172 10.508800
F 29.147051 43.730947 10.508800
F 20.237314 51.448171 10.353281
F 20.237314 43.730946 10.353281
F 29.085674 54.020473 14.144929
F 29.085674 46.303249 14.144929
F 20.175938 54.020474 13.989410
F 20.175938 46.303249 13.989410
F 31.374480 47.589561 10.547679
F 31.374480 55.306786 10.547679
F 22.464751 47.589559 10.392160
F 22.464751 55.306784 10.392160
F 31.313103 50.161860 14.183809
F 31.313103 42.444635 14.183809
F 22.403372 50.161861 14.028290
F 22.403372 42.444636 14.028290
F 31.358742 50.161959 11.455909
F 31.358742 42.444734 11.455909
F 22.449013 50.161960 11.300388
F 22.449013 42.444735 11.300387
F 31.420110 47.589661 7.819780
F 31.420110 55.306885 7.819780
F 22.510383 47.589658 7.664258
F 22.510383 55.306883 7.664258
F 33.586150 54.020565 11.494794
F 33.586150 46.303341 11.494794
F 24.676448 54.020572 11.339268
F 24.676448 46.303348 11.339268
F 33.647506 51.448281 7.858665
F 33.647506 43.731057 7.858665
F 24.737817 51.448271 7.703138
F 24.737817 43.731046 7.703138
F 33.601887 51.448179 10.586556
F 33.601887 43.730955 10.586556
F 24.692185 51.448172 10.431040
F 24.692185 43.730947 10.431040
F 33.540521 54.020469 14.222687
F 33.540521 46.303244 14.222687
F 24.630807 54.020473 14.067170
F 24.630808 46.303249 14.067170
F 26.822465 47.589167 17.743875
F 26.822465 55.306392 17.743875
F 17.912704 47.589160 17.588360
F 17.912704 55.306385 17.588360
F 26.913322 50.163817 21.383204
F 26.913322 42.446591 21.383204
F 24.685889 46.305204 21.344324
F 24.685889 54.022429 21.344324
F 26.813031 50.160402 18.652596
F 26.813031 42.443177 18.652596
F 17.903291 50.160403 18.497077
F 17.903291 42.443178 18.497077
F 26.843348 47.589385 15.014426
F 26.843348 55.306610 15.014426
F 17.933602 47.589383 14.858904
F 17.933602 55.306607 14.858904
F 29.040465 54.019014 18.691476
F 29.040465 46.301790 18.691476
F 20.130726 54.019016 18.535955
F 20.130726 46.301791 18.535955
F 29.070780 51.447997 15.053306
F 29.070780 43.730773 15.053306
F 20.161040 51.447996 14.897785
F 20.161040 43.730771 14.897785
F 29.049897 51.447779 17.782755
F 29.049897 43.730555 17.782755
F 20.140163 51.447779 17.627236
F 20.140163 43.730554 17.627236
F 29.140755 54.022429 21.422084
F 29.140755 46.305204 21.422084
F 20.231019 54.022429 21.266564
F 20.231019 46.305205 21.266565
F 31.277330 47.589168 17.821635
F 31.277330 55.306392 17.821635
F 22.367597 47.589167 17.666116
F 22.367597 55.306391 17.666116
F 31.368187 50.163816 21.460964
F 31.368187 42.446591 21.460964
F 22.458453 50.163817 21.305444
F 22.458453 42.446592 21.305444
F 31.267896 50.160402 18.730356
F 31.267896 42.443177 18.730356
F 22.358164 50.160402 18.574836
F 22.358164 42.443177 18.574836
F 31.298211 47.589386 15.092187
F 31.298211 55.306610 15.092187
F 22.388480 47.589385 14.936666
F 22.388480 55.306609 14.936666
F 33.495320 54.019012 18.769237
F 33.495320 46.301787 18.769237
F 24.585598 54.019015 18.613716
F 24.585598 46.301790 18.613716
F 33.525627 51.448002 15.131070
F 33.525627 43.730777 15.131070
F 24.615914 51.447997 14.975546
F 24.615914 43.730772 14.975546
F 33.504755 51.447781 17.860514
F 33.504755 43.730557 17.860514
F 24.595031 51.447779 17.704995
F 24.595031 43.730554 17.704996
F 33.595591 54.022421 21.499837
F 33.595591 46.305197 21.499837
F 18.003532 50.163829 21.227695
F 18.003532 42.446604 21.227695
F 27.010469 63.025569 3.195472
F 18.100695 63.025559 3.039959
F 26.980143 57.879359 6.833642
F 26.980143 65.596586 6.833642
F 18.070370 57.879369 6.678127
F 18.070370 65.596595 6.678127
F 27.001035 57.879578 4.104192
F 27.001035 65.596804 4.104192
F 18.091268 57.879585 3.948666
F 18.091268 65.596812 3.948666
F 26.910169 63.022154 0.464864
F 18.000417 63.022151 0.309342
F 29.228468 61.738191 4.143072
F 20.318729 61.738192 3.987551
F 29.137602 59.163541 0.503744
F 29.137602 66.880768 0.503744
F 20.227857 59.163538 0.348222
F 20.227857 66.880765 0.348222
F 29.237900 59.166956 3.234352
F 29.237900 66.884182 3.234352
F 20.328161 59.166954 3.078833
F 20.328161 66.884181 3.078833
F 29.207576 61.737973 6.872521
F 20.297838 61.737974 6.717002
F 31.465326 63.025571 3.273231
F 22.555601 63.025568 3.117713
F 31.435002 57.879358 6.911400
F 31.435002 65.596585 6.911400
F 22.525275 57.879360 6.755882
F 22.525275 65.596587 6.755882
F 31.455892 57.879575 4.181953
F 31.455892 65.596802 4.181953
F 22.546167 57.879578 4.026432
F 22.546167 65.596805 4.026432
F 31.365030 63.022155 0.542625
F 22.455301 63.022154 0.387104
F 33.683281 61.738178 4.220840
F 24.773602 61.738191 4.065312
F 33.592455 59.163543 0.581503
F 33.592455 66.880770 0.581503
F 24.682735 59.163541 0.425984
F 24.682735 66.880768 0.425984
F 33.692717 59.166967 3.312102
F 33.692717 66.884194 3.312102
F 24.783035 59.166955 3.156592
F 24.783035 66.884182 3.156592
F 33.662400 61.737963 6.950275
F 24.752710 61.737973 6.794762
F 26.919619 63.024011 10.469920
F 18.009849 63.024002 10.314405
F 26.858240 57.879086 14.106050
F 26.858240 65.596313 14.106050
F 17.948474 57.879094 13.950534
F 17.948474 65.596320 13.950534
F 26.903881 57.879185 11.378148
F 26.903881 65.596412 11.378148
F 17.994126 57.879189 11.222624
F 17.994126 65.596416 11.222624
F 26.965251 63.024110 7.742018
F 18.055489 63.024104 7.586493
F 29.131314 61.737798 11.417028
F 20.221574 61.737800 11.261506
F 29.192682 59.165497 7.780898
F 29.192682 66.882724 7.780898
F 20.282943 59.165495 7.625377
F 20.282942 66.882722 7.625377
F 29.147051 59.165397 10.508800
F 29.147051 66.882624 10.508800
F 20.237314 59.165396 10.353281
F 20.237314 66.882623 10.353281
F 29.085674 61.737699 14.144929
F 20.175938 61.737700 13.989410
F 31.374480 63.024012 10.547679
F 22.464751 63.024010 10.392160
F 31.313103 57.879085 14.183809
F 31.313103 65.596312 14.183809
F 22.403372 57.879086 14.028290
F 22.403372 65.596313 14.028290
F 31.358742 57.879184 11.455909
F 31.358742 65.596410 11.455908
F 22.449013 57.879185 11.300387
F 22.449013 65.596412 11.300387
F 31.420109 63.024112 7.819779
F 22.510383 63.024109 7.664258
F 33.586150 61.737791 11.494793
F 24.676448 61.737798 11.339267
F 33.647506 59.165507 7.858665
F 33.647506 66.882734 7.858665
F 24.737817 59.165496 7.703138
F 24.737817 66.882723 7.703138
F 33.601887 59.165405 10.586556
F 33.601887 66.882632 10.586556
F 24.692185 59.165397 10.431040
F 24.692185 66.882624 10.431040
F 33.540521 61.737694 14.222687
F 24.630807 61.737699 14.067170
F 26.822465 63.023618 17.743876
F 17.912704 63.023612 17.588360
F 26.913322 57.881041 21.383204
F 26.913322 65.598268 21.383204
F 24.685889 61.739655 21.344324
F 33.595591 61.739647 21.499837
F 26.813031 57.877627 18.652596
F 26.813031 65.594854 18.652596
F 17.903291 57.877628 18.497077
F 17.903291 65.594855 18.497077
F 26.843348 63.023836 15.014426
F 17.933602 63.023834 14.858904
F 29.040465 61.736240 18.691476
F 20.130726 61.736242 18.535955
F 29.070780 59.165223 15.053306
F 29.070780 66.882450 15.053306
F 20.161040 59.165221 14.897785
F 20.161040 66.882448 14.897785
F 29.049897 59.165005 17.782756
F 29.049897 66.882232 17.782755
F 20.140163 59.165004 17.627236
F 20.140163 66.882231 17.627236
F 29.140755 61.739654 21.422084
F 20.231019 61.739655 21.266565
F 31.277330 63.023619 17.821635
F 22.367597 63.023618 17.666116
F 31.368187 57.881041 21.460964
F 31.368187 65.598268 21.460964
F 22.458453 57.881042 21.305444
F 22.458453 65.598269 21.305444
F 31.267896 57.877627 18.730356
F 31.267896 65.594853 18.730356
F 22.358164 57.877627 18.574836
F 22.358164 65.594854 18.574836
F 31.298211 63.023837 15.092187
F 22.388480 63.023836 14.936666
F 33.495320 61.736238 18.769237
F 24.585598 61.736240 18.613716
F 33.525627 59.165227 15.131070
F 33.525627 66.882454 15.131070
F 24.615914 59.165222 14.975546
F 24.615914 66.882449 14.975546
F 33.504755 59.165007 17.860514
F 33.504755 66.882234 17.860514
F 24.595031 59.165005 17.704996
F 24.595031 66.882231 17.704996
F 18.003532 57.881054 21.227695
F 18.003532 65.598281 21.227695
F 29.131314 69.455025 11.417028
F 20.221574 69.455027 11.261506
F 29.085674 69.454926 14.144929
F 20.175938 69.454926 13.989410
F 33.586150 69.455017 11.494794
F 24.676448 69.455025 11.339268
F 33.540521 69.454921 14.222687
F 24.630808 69.454926 14.067170
F 29.040465 69.453467 18.691476
F 20.130726 69.453468 18.535955
F 33.495320 69.453464 18.769237
F 24.585598 69.453467 18.613716
F 35.919957 1.287823 3.350947
F 35.919957 9.005048 3.350947
F 44.811300 1.290931 3.503503
F 44.811300 9.008156 3.503503
F 35.889677 3.858733 6.989131
F 35.889677 11.575958 6.989131
F 44.783458 3.856060 7.143208
F 44.783458 11.573285 7.143208
F 35.910541 3.858945 4.259741
F 35.910541 11.576170 4.259741
F 44.802960 3.855903 4.416735
F 44.802960 11.573127 4.416735
F 35.819764 1.284381 0.620394
F 35.819764 9.001606 0.620394
F 44.717526 1.286355 0.775504
F 44.717526 9.003579 0.775504
F 38.137308 7.717400 4.298713
F 38.137308 0.000175 4.298713
F 47.009050 7.711225 4.457076
F 35.822973 11.577670 21.538702
F 38.046984 5.143035 0.659252
F 38.046983 12.860260 0.659252
F 46.935579 5.144715 0.812019
F 46.935579 12.861940 0.812018
F 38.146778 5.146574 3.389692
F 38.146778 12.863799 3.389692
F 47.018903 5.152000 3.538255
F 47.018903 12.869226 3.538256
F 38.116550 7.717215 7.027940
F 35.822973 3.860445 21.538702
F 46.992552 7.712425 7.181390
F 51.330575 7.703366 21.777760
F 40.372163 1.288382 3.428228
F 40.372163 9.005607 3.428229
F 49.214057 1.296444 3.570852
F 49.214057 9.013669 3.570852
F 40.342291 3.858248 7.066600
F 40.342291 11.575472 7.066600
F 49.192346 3.850838 7.216824
F 49.192346 11.568063 7.216825
F 40.362936 3.858421 4.337771
F 40.362936 11.575646 4.337771
F 49.207896 3.848804 4.493907
F 49.207896 11.566029 4.493907
F 40.272993 1.284753 0.698193
F 40.272993 9.001977 0.698193
F 49.140255 1.283542 0.845029
F 49.140255 9.000767 0.845029
F 42.585216 7.715901 4.377280
F 42.500035 0.000934 21.654093
F 51.394509 7.708188 4.523219
F 42.500035 7.718159 21.654093
F 42.498252 5.143741 0.736877
F 42.498252 12.860966 0.736877
F 51.346257 5.139829 0.863520
F 51.346257 12.857055 0.863520
F 42.594786 5.147949 3.466112
F 42.594786 12.865175 3.466112
F 51.403215 5.149735 3.592221
F 51.403215 12.866961 3.592221
F 42.565264 7.715966 7.105059
F 51.285323 12.862327 18.159817
F 51.381822 7.708566 7.252792
F 51.285324 5.145101 18.159816
F 35.829206 1.286242 10.625422
F 35.829206 9.003466 10.625422
F 44.726522 1.288396 10.780773
F 44.726522 9.005620 10.780774
F 35.767880 3.858485 14.261560
F 35.767880 11.575710 14.261560
F 44.668924 3.856986 14.417219
F 44.668925 11.574211 14.417219
F 35.813466 3.858571 11.533696
F 35.813466 11.575796 11.533696
F 44.710561 3.856267 11.691920
F 44.710561 11.573492 11.691920
F 35.874780 1.286355 7.897575
F 35.874780 9.003579 7.897575
F 44.768242 1.289282 8.055899
F 44.768242 9.006506 8.055899
F 38.040474 7.717086 11.572662
F 42.412013 12.862150 18.015743
F 46.923710 7.712791 11.733583
F 42.412013 5.144925 18.015743
F 38.101660 5.145092 7.936551
F 38.101660 12.862317 7.936551
F 46.977716 5.150214 8.097423
F 46.977716 12.867439 8.097423
F 38.056230 5.144950 10.664260
F 38.056230 12.862175 10.664260
F 46.939946 5.148562 10.820061
F 46.939946 12.865787 10.820062
F 37.995035 7.717030 14.300416
F 51.296492 12.864669 15.437446
F 46.886019 7.714218 14.456585
F 51.296492 5.147443 15.437446
F 40.282363 1.286622 10.703046
F 40.282363 9.003846 10.703046
F 49.145644 1.292262 10.860751
F 49.145644 9.009487 10.860751
F 40.221608 3.858234 14.339261
F 40.221608 11.575459 14.339261
F 49.098153 3.854598 14.497053
F 49.098153 11.571823 14.497053
F 40.266595 3.858199 11.611817
F 40.266595 11.575423 11.611817
F 49.130271 3.852447 11.776219
F 49.130271 11.569672 11.776219
F 40.327340 1.286852 7.975743
F 40.327340 9.004077 7.975743
F 49.178199 1.294536 8.139515
F 49.178199 9.011761 8.139515
F 42.490534 7.716098 11.651446
F 42.431714 12.862641 15.287359
F 51.333103 7.712124 11.812192
F 42.431714 5.145416 15.287359
F 42.550363 5.146344 8.015414
F 42.550363 12.863569 8.015414
F 51.371354 5.151259 8.174445
F 51.371354 12.868485 8.174445
F 42.506450 5.145894 10.741758
F 42.506450 12.863120 10.741758
F 51.344611 5.151583 10.900302
F 51.344611 12.868808 10.900303
F 42.446653 7.716356 14.378091
F 51.277984 7.710511 19.054655
F 51.306839 7.712330 14.535258
F 42.402389 7.715058 18.924728
F 35.732137 1.285829 17.899384
F 35.732137 9.003053 17.899384
F 44.634850 1.287191 18.053985
F 44.634850 9.004416 18.053985
F 44.721515 3.858770 21.691420
F 44.721515 11.575995 21.691421
F 35.722716 3.857037 18.808122
F 35.722716 11.574262 18.808122
F 44.626276 3.855724 18.963533
F 44.626276 11.572949 18.963533
F 35.752985 1.286055 15.169964
F 35.752985 9.003279 15.169964
F 44.653741 1.287797 15.327063
F 44.653742 9.005022 15.327063
F 37.949948 7.715602 18.847003
F 49.084205 9.007431 15.405128
F 46.845493 7.713033 19.000658
F 49.084205 1.290207 15.405128
F 37.980140 5.144731 15.208907
F 37.980140 12.861956 15.208906
F 46.871160 5.147857 15.367587
F 46.871160 12.865082 15.367587
F 37.959417 5.144476 17.938248
F 37.959417 12.861701 17.938248
F 46.855179 5.146448 18.092221
F 46.855179 12.863674 18.092221
F 38.049930 7.718951 21.577470
F 38.049930 0.001727 21.577470
F 46.931680 7.714033 21.725958
F 40.206661 9.003543 15.247952
F 40.186143 1.286034 17.977001
F 40.186143 9.003259 17.977001
F 49.068882 1.288965 18.127010
F 49.068882 9.006189 18.127010
F 40.276501 3.860192 21.616108
F 40.276501 11.577417 21.616108
F 49.141361 3.852199 21.757039
F 49.141361 11.569424 21.757039
F 40.176855 3.856862 18.885932
F 40.176855 11.574087 18.885932
F 49.063353 3.852733 19.033813
F 49.063353 11.569958 19.033813
F 40.206661 1.286318 15.247952
F 35.919957 24.439500 3.350947
F 35.919957 16.722274 3.350947
F 44.811300 24.442608 3.503503
F 44.811300 16.725382 3.503503
F 35.889677 27.010410 6.989131
F 35.889677 19.293185 6.989131
F 44.783458 27.007737 7.143208
F 44.783458 19.290511 7.143208
F 35.910541 27.010622 4.259741
F 35.910540 19.293396 4.259741
F 44.802960 27.007579 4.416735
F 44.802960 19.290354 4.416735
F 35.819764 24.436058 0.620394
F 35.819765 16.718832 0.620393
F 44.717526 24.438031 0.775504
F 44.717526 16.720806 0.775504
F 38.137308 15.434625 4.298713
F 38.137308 23.151852 4.298713
F 47.009051 15.428451 4.457076
F 47.009051 23.145678 4.457076
F 38.046983 20.577487 0.659252
F 46.935579 20.579167 0.812019
F 38.146778 20.581026 3.389692
F 47.018904 20.586453 3.538256
F 38.116550 15.434441 7.027940
F 38.116550 23.151667 7.027940
F 46.992552 15.429650 7.181390
F 46.992552 23.146877 7.181390
F 40.372163 24.440059 3.428228
F 40.372163 16.722833 3.428229
F 49.214057 24.448121 3.570852
F 49.214057 16.730895 3.570852
F 40.342291 27.009924 7.066600
F 40.342291 19.292699 7.066600
F 49.192346 27.002515 7.216824
F 49.192346 19.285290 7.216825
F 40.362936 27.010098 4.337771
F 40.362936 19.292872 4.337771
F 49.207896 27.000481 4.493907
F 49.207896 19.283256 4.493907
F 40.272993 24.436430 0.698193
F 40.272993 16.719204 0.698193
F 49.140255 24.435219 0.845029
F 49.140255 16.717993 0.845029
F 42.585216 15.433126 4.377280
F 42.585216 23.150353 4.377280
F 51.394509 15.425414 4.523219
F 51.394509 23.142641 4.523219
F 42.498252 20.578193 0.736877
F 51.346257 20.574282 0.863520
F 42.594786 20.582402 3.466112
F 51.403215 20.584188 3.592221
F 42.565264 15.433192 7.105059
F 42.565264 23.150418 7.105059
F 51.381822 15.425792 7.252792
F 51.381822 23.143019 7.252792
F 35.829206 24.437919 10.625422
F 35.829206 16.720693 10.625422
F 44.726522 24.440073 10.780773
F 44.726522 16.722847 10.780774
F 35.767880 27.010162 14.261560
F 35.767880 19.292937 14.261560
F 44.668925 27.008663 14.417219
F 44.668925 19.291437 14.417219
F 35.813466 27.010248 11.533696
F 35.813466 19.293023 11.533696
F 44.710561 27.007944 11.691920
F 44.710561 19.290718 11.691920
F 35.874780 24.438031 7.897575
F 35.874780 16.720806 7.897574
F 44.768242 24.440959 8.055899
F 44.768242 16.723733 8.055898
F 38.040474 15.434312 11.572662
F 38.040474 23.151538 11.572662
F 46.923710 15.430017 11.733583
F 46.923710 23.147244 11.733583
F 38.101660 20.579544 7.936551
F 46.977716 20.584666 8.097423
F 38.056230 20.579402 10.664260
F 46.939946 20.583014 10.820062
F 37.995035 15.434256 14.300416
F 37.995035 23.151483 14.300416
F 46.886019 15.431444 14.456585
F 46.886019 23.148670 14.456585
F 40.282363 24.438298 10.703046
F 40.282363 16.721073 10.703047
F 49.145644 24.443939 10.860751
F 49.145644 16.726714 10.860751
F 40.221608 27.009911 14.339261
F 40.221608 19.292685 14.339261
F 49.098153 27.006275 14.497053
F 49.098153 19.289049 14.497053
F 40.266595 27.009875 11.611817
F 40.266595 19.292650 11.611817
F 49.130271 27.004124 11.776219
F 49.130271 19.286898 11.776219
F 40.327340 24.438529 7.975743
F 40.327340 16.721304 7.975743
F 49.178199 24.446213 8.139515
F 49.178200 16.728987 8.139515
F 42.490534 15.433323 11.651446
F 42.490534 23.150550 11.651446
F 51.333103 15.429349 11.812192
F 51.333103 23.146576 11.812192
F 42.550363 20.580796 8.015414
F 51.371354 20.585711 8.174445
F 42.506450 20.580346 10.741758
F 51.344611 20.586035 10.900303
F 42.446653 15.433582 14.378091
F 42.446653 23.150808 14.378091
F 51.306839 15.429556 14.535258
F 51.306839 23.146782 14.535258
F 35.732137 24.437506 17.899384
F 35.732137 16.720280 17.899384
F 44.634850 24.438868 18.053985
F 44.634850 16.721642 18.053985
F 44.721515 27.010447 21.691420
F 44.721515 19.293222 21.691421
F 35.722716 27.008714 18.808122
F 35.722716 19.291488 18.808122
F 44.626276 27.007401 18.963533
F 44.626276 19.290176 18.963533
F 35.752985 24.437732 15.169964
F 35.752985 16.720506 15.169964
F 44.653742 24.439474 15.327063
F 44.653742 16.722248 15.327063
F 37.949948 15.432828 18.847003
F 37.949948 23.150054 18.847003
F 46.845493 15.430258 19.000658
F 46.845493 23.147485 19.000658
F 37.980140 20.579183 15.208907
F 46.871161 20.582309 15.367587
F 37.959417 20.578928 17.938248
F 46.855179 20.580900 18.092221
F 38.049930 15.436177 21.577470
F 38.049930 23.153403 21.577470
F 46.931681 15.431259 21.725958
F 46.931680 23.148486 21.725958
F 40.186143 24.437711 17.977001
F 40.186143 16.720485 17.977001
F 49.068882 24.440642 18.127010
F 49.068882 16.723416 18.127010
F 40.276501 27.011869 21.616108
F 40.276501 19.294643 21.616108
F 49.141361 27.003876 21.757039
F 49.141361 19.286650 21.757039
F 40.176855 27.008539 18.885932
F 40.176855 19.291314 18.885932
F 49.063353 27.004410 19.033813
F 49.063353 19.287184 19.033813
F 40.206661 24.437995 15.247952
F 40.206661 16.720769 15.247952
F 49.084205 24.441884 15.405128
F 49.084205 16.724658 15.405128
F 42.402389 15.432284 18.924728
F 42.402389 23.149510 18.924728
F 51.277984 15.427737 19.054655
F 51.277984 23.144963 19.054655
F 42.431714 20.579868 15.287359
F 51.296492 20.581895 15.437446
F 42.412013 20.579377 18.015743
F 51.285324 20.579554 18.159816
F 42.500035 15.435385 21.654093
F 42.500035 23.152611 21.654093
F 51.330575 15.420592 21.777760
F 51.330575 23.137819 21.777760
F 35.822973 27.012122 21.538702
F 35.822973 19.294896 21.538702
F 35.919957 32.156724 3.350947
F 35.919957 39.873951 3.350947
F 44.811300 32.159832 3.503503
F 44.811300 39.877059 3.503503
F 35.889677 34.727635 6.989131
F 44.783458 34.724961 7.143208
F 35.910541 34.727847 4.259741
F 44.802960 34.724804 4.416735
F 35.819764 32.153283 0.620394
F 35.819765 39.870509 0.620393
F 44.717526 32.155256 0.775504
F 44.717526 39.872482 0.775504
F 38.137308 30.869076 4.298713
F 38.137308 38.586302 4.298713
F 47.009050 30.862902 4.457076
F 47.009050 38.580128 4.457076
F 38.046983 28.294711 0.659252
F 38.046984 36.011937 0.659252
F 46.935579 28.296391 0.812019
F 46.935578 36.013617 0.812018
F 38.146778 28.298250 3.389692
F 38.146778 36.015476 3.389692
F 47.018903 28.303677 3.538255
F 47.018903 36.020902 3.538256
F 38.116550 30.868892 7.027940
F 38.116550 38.586118 7.027940
F 46.992552 30.864101 7.181390
F 46.992552 38.581327 7.181390
F 40.372163 32.157283 3.428229
F 40.372164 39.874510 3.428229
F 49.214057 32.165345 3.570852
F 49.214057 39.882572 3.570852
F 40.342291 34.727149 7.066600
F 49.192346 34.719740 7.216825
F 40.362936 34.727322 4.337771
F 49.207896 34.717706 4.493907
F 40.272993 32.153654 0.698193
F 40.272993 39.870881 0.698193
F 49.140255 32.152443 0.845029
F 49.140255 39.869670 0.845029
F 42.585216 30.867577 4.377280
F 42.585216 38.584803 4.377280
F 51.394509 30.859865 4.523219
F 51.394509 38.577091 4.523219
F 42.498252 28.295418 0.736877
F 42.498252 36.012643 0.736877
F 51.346257 28.291506 0.863520
F 51.346257 36.008732 0.863520
F 42.594786 28.299626 3.466112
F 42.594786 36.016851 3.466112
F 51.403215 28.301412 3.592221
F 51.403215 36.018638 3.592221
F 42.565264 30.867642 7.105059
F 42.565264 38.584868 7.105059
F 51.381822 30.860243 7.252792
F 51.381822 38.577469 7.252792
F 35.829206 32.155143 10.625422
F 35.829206 39.872370 10.625422
F 44.726522 32.157297 10.780773
F 44.726522 39.874523 10.780774
F 35.767880 34.727387 14.261560
F 44.668925 34.725887 14.417219
F 35.813466 34.727473 11.533696
F 44.710561 34.725168 11.691920
F 35.874780 32.155256 7.897575
F 35.874780 39.872482 7.897574
F 44.768242 32.158183 8.055899
F 44.768242 39.875409 8.055898
F 38.040474 30.868763 11.572662
F 38.040474 38.585989 11.572662
F 46.923710 30.864468 11.733583
F 46.923710 38.581694 11.733583
F 38.101660 28.296768 7.936551
F 38.101660 36.013994 7.936551
F 46.977716 28.301891 8.097423
F 46.977716 36.019116 8.097423
F 38.056230 28.296627 10.664260
F 38.056230 36.013852 10.664260
F 46.939946 28.300239 10.820061
F 46.939946 36.017464 10.820062
F 37.995035 30.868707 14.300416
F 37.995035 38.585933 14.300416
F 46.886019 30.865895 14.456585
F 46.886019 38.583120 14.456585
F 40.282363 32.155523 10.703046
F 40.282363 39.872749 10.703047
F 49.145644 32.161164 10.860751
F 49.145644 39.878390 10.860751
F 40.221608 34.727135 14.339261
F 49.098153 34.723499 14.497053
F 40.266595 34.727100 11.611817
F 49.130271 34.721348 11.776219
F 40.327340 32.155754 7.975743
F 40.327340 39.872980 7.975743
F 49.178199 32.163438 8.139515
F 49.178199 39.880664 8.139515
F 42.490534 30.867774 11.651446
F 42.490534 38.585000 11.651446
F 51.333103 30.863800 11.812192
F 51.333103 38.581026 11.812192
F 42.550363 28.298020 8.015414
F 42.550363 36.015246 8.015414
F 51.371354 28.302936 8.174445
F 51.371354 36.020161 8.174445
F 42.506450 28.297571 10.741758
F 42.506450 36.014796 10.741758
F 51.344611 28.303260 10.900302
F 51.344611 36.020485 10.900303
F 42.446653 30.868033 14.378091
F 42.446653 38.585259 14.378091
F 51.306839 30.864007 14.535258
F 51.306839 38.581232 14.535258
F 35.732137 32.154730 17.899384
F 35.732137 39.871956 17.899384
F 44.634850 32.156092 18.053985
F 44.634850 39.873319 18.053985
F 44.721515 34.727672 21.691421
F 35.722716 34.725939 18.808122
F 44.626276 34.724625 18.963533
F 35.752985 32.154956 15.169964
F 35.752985 39.872182 15.169964
F 44.653741 32.156698 15.327063
F 44.653742 39.873925 15.327063
F 37.949948 30.867279 18.847003
F 37.949948 38.584504 18.847003
F 46.845493 30.864709 19.000658
F 46.845493 38.581935 19.000658
F 37.980140 28.296407 15.208907
F 37.980140 36.013633 15.208906
F 46.871160 28.299534 15.367587
F 46.871160 36.016759 15.367587
F 37.959417 28.296153 17.938248
F 37.959417 36.013378 17.938248
F 46.855179 28.298125 18.092221
F 46.855179 36.015350 18.092221
F 38.049930 30.870628 21.577470
F 38.049930 38.587854 21.577470
F 46.931680 30.865710 21.725958
F 46.931680 38.582936 21.725958
F 40.186143 32.154935 17.977001
F 40.186143 39.872162 17.977001
F 49.068882 32.157866 18.127010
F 49.068882 39.875092 18.127010
F 40.276501 34.729093 21.616108
F 49.141361 34.721100 21.757039
F 40.176855 34.725764 18.885932
F 49.063353 34.721634 19.033813
F 40.206661 32.155219 15.247952
F 40.206661 39.872446 15.247952
F 49.084205 32.159108 15.405128
F 49.084205 39.876334 15.405128
F 42.402389 30.866735 18.924728
F 42.402389 38.583961 18.924728
F 51.277984 30.862188 19.054655
F 51.277984 38.579413 19.054655
F 42.431714 28.297093 15.287360
F 42.431714 36.014318 15.287359
F 51.296492 28.299120 15.437446
F 51.296492 36.016345 15.437446
F 42.412013 28.296602 18.015743
F 42.412013 36.013827 18.015743
F 51.285324 28.296778 18.159816
F 51.285324 36.014004 18.159817
F 42.500035 30.869836 21.654093
F 42.500035 38.587061 21.654093
F 51.330575 30.855043 21.777760
F 51.330575 38.572269 21.777760
F 35.822973 34.729346 21.538702
F 35.919957 47.591177 3.350947
F 35.919957 55.308401 3.350947
F 44.811300 47.594285 3.503503
F 44.811300 55.311509 3.503503
F 35.889677 50.162087 6.989131
F 35.889677 42.444861 6.989131
F 44.783458 50.159413 7.143208
F 44.783458 42.442188 7.143208
F 35.910541 50.162298 4.259741
F 35.910541 42.445073 4.259741
F 44.802960 50.159256 4.416735
F 44.802960 42.442031 4.416735
F 35.819764 47.587735 0.620394
F 35.819764 55.304959 0.620394
F 44.717526 47.589708 0.775504
F 44.717526 55.306933 0.775504
F 38.137308 54.020753 4.298713
F 38.137308 46.303528 4.298713
F 47.009051 54.014579 4.457076
F 47.009050 46.297354 4.457076
F 38.046983 51.446388 0.659252
F 38.046984 43.729164 0.659252
F 46.935579 51.448068 0.812019
F 46.935578 43.730843 0.812019
F 38.146778 51.449927 3.389692
F 38.146778 43.732702 3.389692
F 47.018903 51.455354 3.538255
F 47.018903 43.738129 3.538256
F 38.116550 54.020568 7.027940
F 38.116550 46.303344 7.027940
F 46.992552 54.015778 7.181390
F 46.992552 46.298553 7.181390
F 40.372163 47.591736 3.428228
F 40.372163 55.308960 3.428229
F 49.214057 47.599797 3.570852
F 49.214057 55.317022 3.570852
F 40.342291 50.161601 7.066600
F 40.342291 42.444376 7.066600
F 49.192346 50.154191 7.216824
F 49.192346 42.436966 7.216825
F 40.362936 50.161774 4.337771
F 40.362936 42.444549 4.337771
F 49.207896 50.152158 4.493907
F 49.207896 42.434933 4.493907
F 40.272993 47.588106 0.698193
F 40.272993 55.305331 0.698193
F 49.140255 47.586895 0.845029
F 49.140255 55.304120 0.845029
F 42.585216 54.019254 4.377280
F 42.585216 46.302030 4.377280
F 51.394509 54.011542 4.523219
F 51.394509 46.294317 4.523219
F 42.498252 51.447094 0.736877
F 42.498252 43.729870 0.736877
F 51.346257 51.443183 0.863520
F 51.346257 43.725958 0.863520
F 42.594786 51.451303 3.466112
F 42.594786 43.734078 3.466112
F 51.403215 51.453089 3.592221
F 51.403215 43.735864 3.592221
F 42.565264 54.019319 7.105059
F 42.565264 46.302095 7.105059
F 51.381822 54.011920 7.252792
F 51.381822 46.294695 7.252792
F 35.829206 47.589595 10.625422
F 35.829206 55.306820 10.625422
F 44.726522 47.591749 10.780773
F 44.726522 55.308974 10.780774
F 35.767880 50.161839 14.261560
F 35.767880 42.444613 14.261560
F 44.668925 50.160339 14.417219
F 44.668925 42.443114 14.417219
F 35.813466 50.161925 11.533696
F 35.813466 42.444700 11.533696
F 44.710561 50.159620 11.691920
F 44.710561 42.442395 11.691920
F 35.874780 47.589708 7.897575
F 35.874780 55.306932 7.897575
F 44.768242 47.592635 8.055899
F 44.768242 55.309860 8.055899
F 38.040474 54.020440 11.572662
F 38.040474 46.303215 11.572662
F 46.923710 54.016145 11.733583
F 46.923710 46.298920 11.733583
F 38.101660 51.448445 7.936551
F 38.101660 43.731220 7.936551
F 46.977716 51.453567 8.097423
F 46.977716 43.736342 8.097423
F 38.056230 51.448303 10.664260
F 38.056230 43.731079 10.664260
F 46.939946 51.451915 10.820061
F 46.939946 43.734691 10.820062
F 37.995035 54.020384 14.300416
F 37.995035 46.303159 14.300416
F 46.886019 54.017571 14.456585
F 46.886019 46.300347 14.456585
F 40.282363 47.589975 10.703046
F 40.282363 55.307199 10.703046
F 49.145644 47.595616 10.860751
F 49.145644 55.312840 10.860751
F 40.221608 50.161587 14.339261
F 40.221608 42.444362 14.339261
F 49.098153 50.157951 14.497053
F 49.098153 42.440726 14.497053
F 40.266595 50.161552 11.611817
F 40.266595 42.444327 11.611817
F 49.130271 50.155800 11.776219
F 49.130271 42.438575 11.776219
F 40.327340 47.590206 7.975743
F 40.327340 55.307430 7.975743
F 49.178199 47.597890 8.139515
F 49.178199 55.315114 8.139515
F 42.490534 54.019451 11.651446
F 42.490534 46.302227 11.651446
F 51.333103 54.015477 11.812192
F 51.333103 46.298252 11.812192
F 42.550363 51.449697 8.015414
F 42.550363 43.732473 8.015414
F 51.371354 51.454613 8.174445
F 51.371354 43.737388 8.174445
F 42.506450 51.449248 10.741758
F 42.506450 43.732023 10.741758
F 51.344611 51.454936 10.900302
F 51.344611 43.737712 10.900303
F 42.446653 54.019709 14.378091
F 42.446653 46.302485 14.378091
F 51.306839 54.015683 14.535258
F 51.306839 46.298459 14.535258
F 35.732137 47.589182 17.899384
F 35.732137 55.306407 17.899384
F 44.634850 47.590545 18.053985
F 44.634850 55.307769 18.053985
F 44.721515 50.162124 21.691420
F 44.721515 42.444899 21.691421
F 35.722716 50.160391 18.808122
F 35.722716 42.443165 18.808122
F 44.626276 50.159077 18.963533
F 44.626276 42.441852 18.963533
F 35.752985 47.589408 15.169964
F 35.752985 55.306633 15.169964
F 44.653742 47.591151 15.327063
F 44.653742 55.308375 15.327063
F 37.949948 54.018955 18.847003
F 37.949948 46.301731 18.847003
F 46.845493 54.016386 19.000658
F 46.845493 46.299161 19.000658
F 37.980140 51.448084 15.208907
F 37.980140 43.730859 15.208907
F 46.871160 51.451210 15.367587
F 46.871160 43.733986 15.367587
F 37.959417 51.447829 17.938248
F 37.959417 43.730605 17.938248
F 46.855179 51.449802 18.092221
F 46.855179 43.732577 18.092221
F 38.049930 54.022305 21.577470
F 38.049930 46.305080 21.577470
F 46.931680 54.017387 21.725958
F 46.931680 46.300162 21.725958
F 40.186143 47.589387 17.977001
F 40.186143 55.306612 17.977001
F 49.068882 47.592318 18.127010
F 49.068882 55.309543 18.127010
F 40.276501 50.163546 21.616108
F 40.276501 42.446320 21.616108
F 49.141361 50.155552 21.757039
F 49.141361 42.438327 21.757039
F 40.176855 50.160216 18.885932
F 40.176855 42.442991 18.885932
F 49.063353 50.156086 19.033813
F 49.063353 42.438861 19.033813
F 40.206661 47.589672 15.247952
F 40.206661 55.306896 15.247952
F 49.084205 47.593560 15.405128
F 49.084205 55.310785 15.405128
F 42.402389 54.018411 18.924728
F 42.402389 46.301187 18.924728
F 51.277984 54.013864 19.054655
F 51.277984 46.296640 19.054655
F 42.431714 51.448769 15.287359
F 42.431714 43.731545 15.287359
F 51.296492 51.450797 15.437446
F 51.296492 43.733572 15.437446
F 42.412013 51.448278 18.015743
F 42.412013 43.731054 18.015743
F 51.285324 51.448455 18.159816
F 51.285323 43.731230 18.159816
F 42.500035 54.021512 21.654093
F 42.500035 46.304288 21.654093
F 51.330575 54.006720 21.777760
F 51.330575 46.289495 21.777760
F 35.822973 50.163798 21.538702
F 35.822973 42.446573 21.538702
F 35.919957 63.025627 3.350947
F 44.811300 63.028736 3.503503
F 35.889677 57.879311 6.989131
F 35.889677 65.596538 6.989131
F 44.783458 57.876638 7.143208
F 44.783458 65.593865 7.143208
F 35.910541 57.879523 4.259741
F 35.910541 65.596750 4.259741
F 44.802960 57.876481 4.416735
F 44.802960 65.593708 4.416735
F 35.819765 63.022186 0.620393
F 44.717526 63.024159 0.775504
F 38.137308 61.737979 4.298713
F 47.009051 61.731805 4.457076
F 38.046983 59.163614 0.659252
F 38.046984 66.880840 0.659252
F 46.935579 59.165293 0.812018
F 46.935578 66.882520 0.812019
F 38.146778 59.167152 3.389692
F 38.146778 66.884379 3.389692
F 47.018903 59.172579 3.538256
F 47.018903 66.889806 3.538256
F 38.116550 61.737794 7.027940
F 46.992552 61.733004 7.181390
F 40.372163 63.026187 3.428229
F 49.214057 63.034249 3.570852
F 40.342291 57.878826 7.066600
F 40.342291 65.596053 7.066600
F 49.192346 57.871416 7.216825
F 49.192346 65.588643 7.216825
F 40.362936 57.878999 4.337771
F 40.362936 65.596226 4.337771
F 49.207896 57.869383 4.493907
F 49.207896 65.586610 4.493907
F 40.272993 63.022557 0.698193
F 49.140255 63.021347 0.845029
F 42.585216 61.736480 4.377280
F 51.394509 61.728767 4.523219
F 42.498252 59.164320 0.736877
F 42.498252 66.881547 0.736877
F 51.346257 59.160408 0.863520
F 51.346257 66.877635 0.863520
F 42.594786 59.168528 3.466112
F 42.594786 66.885755 3.466112
F 51.403215 59.170314 3.592221
F 51.403215 66.887541 3.592221
F 42.565264 61.736545 7.105060
F 51.381822 61.729145 7.252792
F 35.829206 63.024046 10.625422
F 44.726522 63.026200 10.780774
F 35.767880 57.879063 14.261560
F 35.767880 65.596290 14.261560
F 44.668925 57.877564 14.417219
F 44.668925 65.594791 14.417219
F 35.813466 57.879149 11.533696
F 35.813466 65.596376 11.533696
F 44.710561 57.876845 11.691920
F 44.710561 65.594072 11.691920
F 35.874780 63.024159 7.897574
F 44.768242 63.027086 8.055898
F 38.040474 61.737665 11.572662
F 46.923710 61.733371 11.733583
F 38.101660 59.165670 7.936551
F 38.101660 66.882897 7.936551
F 46.977716 59.170793 8.097423
F 46.977716 66.888019 8.097423
F 38.056230 59.165529 10.664260
F 38.056230 66.882756 10.664260
F 46.939946 59.169141 10.820062
F 46.939946 66.886368 10.820062
F 37.995035 61.737610 14.300416
F 46.886019 61.734797 14.456585
F 40.282363 63.024426 10.703047
F 49.145644 63.030067 10.860751
F 40.221608 57.878812 14.339261
F 40.221608 65.596039 14.339261
F 49.098153 57.875176 14.497053
F 49.098153 65.592403 14.497053
F 40.266595 57.878777 11.611817
F 40.266595 65.596003 11.611817
F 49.130271 57.873025 11.776219
F 49.130271 65.590252 11.776219
F 40.327340 63.024657 7.975743
F 49.178199 63.032341 8.139515
F 42.490534 61.736677 11.651446
F 51.333103 61.732703 11.812192
F 42.550363 59.166922 8.015414
F 42.550363 66.884149 8.015414
F 51.371354 59.171838 8.174445
F 51.371354 66.889065 8.174445
F 42.506450 59.166473 10.741758
F 42.506450 66.883700 10.741758
F 51.344611 59.172162 10.900303
F 51.344611 66.889389 10.900303
F 42.446653 61.736935 14.378091
F 51.306839 61.732909 14.535258
F 35.732137 63.023633 17.899384
F 44.634850 63.024996 18.053985
F 44.721515 57.879348 21.691421
F 44.721515 65.596575 21.691421
F 35.722716 57.877615 18.808122
F 35.722716 65.594842 18.808122
F 44.626276 57.876302 18.963533
F 44.626276 65.593529 18.963533
F 35.752985 63.023859 15.169964
F 44.653742 63.025602 15.327063
F 37.949948 61.736181 18.847003
F 46.845493 61.733612 19.000658
F 37.980140 59.165309 15.208906
F 37.980140 66.882536 15.208907
F 46.871160 59.168436 15.367587
F 46.871160 66.885663 15.367587
F 37.959417 59.165054 17.938248
F 37.959417 66.882281 17.938248
F 46.855179 59.167027 18.092221
F 46.855179 66.884254 18.092221
F 38.049930 61.739530 21.577470
F 46.931681 61.734612 21.725958
F 40.186143 63.023838 17.977001
F 49.068882 63.026769 18.127010
F 40.276501 57.880770 21.616108
F 40.276501 65.597997 21.616108
F 49.141361 57.872777 21.757039
F 49.141361 65.590004 21.757039
F 40.176855 57.877441 18.885932
F 40.176855 65.594667 18.885932
F 49.063353 57.873311 19.033813
F 49.063353 65.590538 19.033813
F 40.206661 63.024123 15.247952
F 49.084205 63.028011 15.405128
F 42.402389 61.735637 18.924728
F 51.277984 61.731090 19.054655
F 42.431714 59.165995 15.287359
F 42.431714 66.883221 15.287359
F 51.296492 59.168022 15.437446
F 51.296492 66.885249 15.437446
F 42.412013 59.165504 18.015743
F 42.412013 66.882731 18.015743
F 51.285324 59.165680 18.159817
F 51.285324 66.882907 18.159816
F 42.500035 61.738738 21.654093
F 51.330575 61.723945 21.777760
F 35.822973 57.881023 21.538702
F 35.822973 65.598250 21.538702
F 47.009050 69.449031 4.457076
F 38.116550 69.455021 7.027940
F 46.992552 69.450230 7.181390
F 51.330575 69.441172 21.777760
F 42.585216 69.453706 4.377280
F 51.394509 69.445994 4.523219
F 42.565264 69.453772 7.105059
F 51.381822 69.446372 7.252792
F 38.040474 69.454892 11.572662
F 46.923710 69.450597 11.733583
F 37.995035 69.454836 14.300416
F 46.886019 69.452024 14.456585
F 42.490534 69.453903 11.651446
F 51.333103 69.449929 11.812192
F 42.446653 69.454162 14.378091
F 51.277984 69.448317 19.054655
F 51.306839 69.450136 14.535258
F 42.402389 69.452864 18.924728
F 37.949948 69.453408 18.847003
F 46.845493 69.450839 19.000658
F 46.931680 69.451839 21.725958
F 62.377434 1.287796 3.637466
F 62.377434 9.005020 3.637466
F 71.280826 1.286214 3.638937
F 71.280826 9.003439 3.638937
F 62.376604 3.857178 7.276219
F 62.376604 11.574402 7.276219
F 71.280813 3.858601 7.276877
F 71.280813 11.575826 7.276877
F 62.377898 3.856845 4.549627
F 62.377898 11.574070 4.549627
F 71.280831 3.858598 4.548440
F 71.280831 11.575823 4.548440
F 62.374691 1.287304 0.910618
F 62.374691 9.004528 0.910618
F 71.280793 1.286207 0.910495
F 71.280793 9.003431 0.910495
F 55.756155 7.707058 4.550848
F 53.568189 9.006323 3.606765
F 64.600246 7.716632 4.548812
F 53.559494 3.849817 7.269889
F 55.738559 5.145660 0.903255
F 55.738559 12.862885 0.903255
F 64.599696 5.145349 0.910654
F 64.599696 12.862574 0.910654
F 55.756661 5.152796 3.624043
F 55.756661 12.870021 3.624043
F 64.600415 5.145443 3.638458
F 64.600415 12.862669 3.638458
F 55.748991 7.709121 7.271393
F 53.559494 11.567042 7.269888
F 64.599900 7.716691 7.276592
F 53.569586 3.850764 4.542691
F 57.952399 1.291609 3.631489
F 57.952399 9.008834 3.631489
F 66.826100 1.286404 3.638775
F 66.826100 9.003629 3.638775
F 57.948803 3.853592 7.274774
F 57.948802 11.570816 7.274774
F 66.825984 3.858433 7.276795
F 66.825984 11.575657 7.276795
F 57.954812 3.852078 4.552478
F 57.954812 11.569303 4.552478
F 66.826149 3.858392 4.548579
F 66.826149 11.575617 4.548579
F 57.939824 1.288478 0.908696
F 57.939824 9.005703 0.908696
F 66.825715 1.286316 0.910518
F 66.825715 9.003541 0.910518
F 60.160277 7.714072 4.550500
F 53.569586 11.567989 4.542691
F 69.053231 7.717169 4.548464
F 53.532832 1.284282 0.884610
F 60.156304 5.147364 0.910637
F 60.156304 12.864590 0.910637
F 69.053195 5.144862 0.910516
F 69.053195 12.862087 0.910516
F 60.160498 5.147903 3.635881
F 60.160498 12.865128 3.635881
F 69.053254 5.144875 3.638905
F 69.053254 12.862100 3.638905
F 60.158108 7.714482 7.275494
F 53.532832 9.001507 0.884610
F 69.053195 7.717176 7.276854
F 53.535801 1.293023 10.919137
F 62.374915 1.287283 10.914566
F 62.374915 9.004508 10.914566
F 71.280806 1.286209 10.914815
F 71.280806 9.003434 10.914815
F 62.373393 3.857825 14.552624
F 62.373393 11.575050 14.552624
F 71.280790 3.858607 14.552753
F 71.280790 11.575831 14.552753
F 62.375055 3.857485 11.825504
F 62.375055 11.574709 11.825504
F 71.280806 3.858604 11.824309
F 71.280806 11.575829 11.824308
F 62.376628 1.287640 8.187742
F 62.376628 9.004864 8.187742
F 71.280814 1.286212 8.186374
F 71.280814 9.003436 8.186374
F 55.734594 7.710997 11.834110
F 53.535801 9.010248 10.919137
F 64.599334 7.716815 11.824720
F 53.512127 3.853842 14.554637
F 55.748353 5.153205 8.196465
F 55.748353 12.870430 8.196465
F 64.599969 5.145369 8.186863
F 64.599969 12.862594 8.186863
F 55.734970 5.150900 10.917520
F 55.734970 12.868126 10.917520
F 64.599320 5.145232 10.914692
F 64.599320 12.862458 10.914692
F 55.721283 7.713268 14.554892
F 53.512127 11.571067 14.554637
F 64.598705 7.716946 14.552688
F 53.531507 3.853569 11.831501
F 57.940921 1.289982 10.915270
F 57.940921 9.007206 10.915270
F 66.825783 1.286333 10.914767
F 66.825783 9.003558 10.914767
F 57.933611 3.855649 14.553312
F 57.933611 11.572873 14.553312
F 66.825605 3.858519 14.552722
F 66.825605 11.575743 14.552722
F 57.941300 3.854118 11.830097
F 57.941300 11.571342 11.830096
F 66.825800 3.858478 11.824425
F 66.825800 11.575703 11.824425
F 57.948796 1.291531 8.192441
F 57.948796 9.008755 8.192441
F 66.825976 1.286375 8.186513
F 66.825976 9.003600 8.186513
F 60.154700 7.714871 11.827178
F 53.531507 11.570793 11.831501
F 69.053148 7.717188 11.824333
F 53.555266 1.292590 8.193686
F 60.158501 5.147828 8.189531
F 60.158501 12.865053 8.189530
F 69.053199 5.144863 8.186407
F 69.053199 12.862089 8.186407
F 60.154563 5.147029 10.914770
F 60.154563 12.864254 10.914770
F 69.053147 5.144850 10.914803
F 69.053147 12.862075 10.914803
F 60.150868 7.715678 14.552857
F 53.555266 9.009814 8.193686
F 69.053090 7.717201 14.552746
F 53.498105 1.286445 18.178589
F 62.372301 1.286715 18.190314
F 62.372301 9.003939 18.190314
F 71.280784 1.286204 18.190690
F 71.280784 9.003428 18.190690
F 62.375804 3.857442 21.827192
F 62.375803 11.574667 21.827192
F 71.280819 3.858599 0.001000
F 71.280819 11.575824 0.001000
F 62.372710 3.857943 19.100098
F 62.372710 11.575168 19.100098
F 71.280788 3.858608 19.100175
F 71.280788 11.575833 19.100175
F 62.373399 1.286992 15.462997
F 62.373399 9.004217 15.462997
F 71.280791 1.286206 15.462243
F 71.280791 9.003431 15.462243
F 55.712472 7.712676 19.091987
F 53.498105 9.003669 18.178589
F 64.598320 7.717014 19.100218
F 53.539551 3.842045 21.797613
F 55.720379 5.149025 15.463696
F 55.720379 12.866250 15.463696
F 64.598761 5.145111 15.462477
F 64.598761 12.862336 15.462477
F 55.714208 5.147349 18.184731
F 55.714208 12.864575 18.184731
F 64.598487 5.145062 18.190488
F 64.598487 12.862287 18.190489
F 55.733854 7.705881 21.813806
F 53.539551 11.559270 21.797613
F 64.599204 7.716875 0.000574
F 53.498470 3.852694 19.072766
F 57.928521 1.288139 18.188853
F 57.928521 9.005363 18.188853
F 66.825464 1.286255 18.190652
F 66.825464 9.003479 18.190652
F 57.943805 3.852485 21.821236
F 57.943805 11.569710 21.821236
F 66.825958 3.858440 0.000840
F 66.825958 11.575665 0.000840
F 57.930237 3.855704 19.097680
F 57.930237 11.572929 19.097680
F 66.825512 3.858542 19.100174
F 66.825512 11.575767 19.100174
F 57.933516 1.289457 15.465297
F 57.933516 9.006682 15.465297
F 66.825599 1.286290 15.462321
F 66.825599 9.003514 15.462321
F 60.148874 7.715811 19.099920
F 53.498470 11.569918 19.072765
F 69.053052 7.717211 19.100180
F 53.507948 1.288926 15.457075
F 60.151148 5.146625 15.463695
F 60.151148 12.863850 15.463695
F 69.053094 5.144838 15.462257
F 69.053094 12.862063 15.462256
F 60.149284 5.146216 18.189566
F 60.149284 12.863441 18.189566
F 69.053074 5.144833 18.190673
F 69.053074 12.862059 18.190673
F 60.154182 7.714938 21.825645
F 53.507948 9.006150 15.457075
F 69.053122 7.717193 0.000980
F 53.568189 1.289098 3.606765
F 62.377434 24.439473 3.637466
F 62.377434 16.722247 3.637466
F 71.280826 24.437891 3.638937
F 71.280826 16.720665 3.638937
F 62.376604 27.008854 7.276219
F 62.376604 19.291629 7.276219
F 71.280813 27.010278 7.276877
F 71.280813 19.293053 7.276877
F 62.377898 27.008522 4.549627
F 62.377898 19.291297 4.549626
F 71.280831 27.010275 4.548440
F 71.280831 19.293050 4.548440
F 62.374691 24.438980 0.910618
F 62.374691 16.721754 0.910618
F 71.280793 24.437883 0.910495
F 71.280793 16.720658 0.910495
F 55.756155 15.424284 4.550848
F 55.756155 23.141511 4.550848
F 64.600246 15.433858 4.548812
F 64.600246 23.151084 4.548812
F 55.738559 20.580112 0.903255
F 64.599696 20.579801 0.910654
F 55.756661 20.587248 3.624043
F 64.600415 20.579895 3.638458
F 55.748991 15.426347 7.271394
F 55.748991 23.143573 7.271394
F 64.599900 15.433916 7.276592
F 64.599900 23.151143 7.276592
F 57.952399 24.443286 3.631489
F 57.952399 16.726060 3.631490
F 66.826100 24.438081 3.638775
F 66.826100 16.720855 3.638775
F 57.948803 27.005268 7.274774
F 57.948802 19.288043 7.274774
F 66.825984 27.010109 7.276795
F 66.825984 19.292884 7.276795
F 57.954812 27.003755 4.552478
F 57.954812 19.286529 4.552478
F 66.826149 27.010069 4.548579
F 66.826149 19.292844 4.548579
F 57.939824 24.440155 0.908696
F 57.939824 16.722929 0.908696
F 66.825715 24.437993 0.910518
F 66.825715 16.720767 0.910517
F 60.160277 15.431298 4.550500
F 60.160277 23.148525 4.550500
F 69.053231 15.434395 4.548463
F 69.053231 23.151622 4.548464
F 60.156304 20.581816 0.910637
F 69.053195 20.579314 0.910516
F 60.160498 20.582355 3.635881
F 69.053254 20.579327 3.638905
F 60.158108 15.431707 7.275494
F 60.158108 23.148934 7.275494
F 69.053195 15.434401 7.276855
F 69.053195 23.151628 7.276854
F 62.374915 24.438960 10.914566
F 62.374915 16.721734 10.914566
F 71.280806 24.437886 10.914815
F 71.280806 16.720660 10.914815
F 62.373393 27.009502 14.552624
F 62.373393 19.292276 14.552624
F 71.280790 27.010283 14.552753
F 71.280790 19.293058 14.552753
F 62.375055 27.009161 11.825504
F 62.375055 19.291936 11.825504
F 71.280806 27.010281 11.824309
F 71.280806 19.293055 11.824309
F 62.376628 24.439316 8.187742
F 62.376628 16.722091 8.187742
F 71.280814 24.437889 8.186374
F 71.280814 16.720663 8.186374
F 55.734594 15.428223 11.834110
F 55.734594 23.145449 11.834110
F 64.599334 15.434041 11.824719
F 64.599334 23.151267 11.824719
F 55.748353 20.587657 8.196465
F 64.599969 20.579821 8.186863
F 55.734970 20.585352 10.917520
F 64.599320 20.579684 10.914692
F 55.721283 15.430494 14.554892
F 55.721283 23.147721 14.554893
F 64.598705 15.434172 14.552688
F 64.598705 23.151398 14.552688
F 57.940921 24.441658 10.915270
F 57.940921 16.724433 10.915270
F 66.825783 24.438010 10.914767
F 66.825783 16.720784 10.914767
F 57.933611 27.007325 14.553312
F 57.933611 19.290100 14.553312
F 66.825605 27.010195 14.552722
F 66.825605 19.292970 14.552722
F 57.941300 27.005794 11.830097
F 57.941300 19.288569 11.830096
F 66.825800 27.010155 11.824425
F 66.825800 19.292929 11.824425
F 57.948796 24.443208 8.192441
F 57.948796 16.725982 8.192441
F 66.825976 24.438052 8.186513
F 66.825976 16.720826 8.186513
F 60.154700 15.432096 11.827178
F 60.154700 23.149323 11.827178
F 69.053148 15.434414 11.824333
F 69.053148 23.151640 11.824333
F 60.158501 20.582280 8.189530
F 69.053199 20.579315 8.186407
F 60.154563 20.581481 10.914770
F 69.053147 20.579302 10.914803
F 60.150868 15.432904 14.552857
F 60.150868 23.150130 14.552857
F 69.053090 15.434427 14.552746
F 69.053090 23.151653 14.552746
F 62.372301 24.438391 18.190314
F 62.372301 16.721166 18.190314
F 71.280784 24.437881 18.190690
F 71.280784 16.720655 18.190690
F 62.375803 27.009119 21.827192
F 62.375803 19.291893 21.827193
F 71.280819 27.010276 0.001000
F 71.280819 19.293051 0.001000
F 62.372710 27.009620 19.100098
F 62.372710 19.292395 19.100098
F 71.280788 27.010285 19.100175
F 71.280788 19.293060 19.100175
F 62.373399 24.438669 15.462997
F 62.373399 16.721443 15.462997
F 71.280791 24.437883 15.462243
F 71.280791 16.720657 15.462243
F 55.712472 15.429902 19.091987
F 55.712472 23.147128 19.091987
F 64.598320 15.434240 19.100217
F 64.598320 23.151467 19.100218
F 55.720379 20.583477 15.463696
F 64.598761 20.579563 15.462477
F 55.714208 20.581801 18.184731
F 64.598487 20.579514 18.190489
F 55.733854 15.423106 21.813806
F 55.733854 23.140333 21.813806
F 64.599204 15.434101 0.000574
F 64.599204 23.151327 0.000574
F 57.928521 24.439815 18.188853
F 57.928521 16.722590 18.188853
F 66.825464 24.437932 18.190652
F 66.825464 16.720706 18.190652
F 57.943805 27.004162 21.821236
F 57.943805 19.286936 21.821236
F 66.825958 27.010117 0.000840
F 66.825958 19.292892 0.000840
F 57.930237 27.007381 19.097680
F 57.930237 19.290155 19.097680
F 66.825512 27.010219 19.100174
F 66.825512 19.292994 19.100174
F 57.933516 24.441134 15.465297
F 57.933516 16.723908 15.465297
F 66.825599 24.437966 15.462321
F 66.825599 16.720741 15.462321
F 60.148874 15.433037 19.099920
F 60.148874 23.150264 19.099920
F 69.053052 15.434437 19.100180
F 69.053052 23.151663 19.100180
F 60.151148 20.581077 15.463695
F 69.053094 20.579290 15.462256
F 60.149284 20.580668 18.189566
F 69.053074 20.579285 18.190673
F 60.154182 15.432164 21.825645
F 60.154182 23.149391 21.825645
F 69.053122 15.434419 0.000980
F 69.053122 23.151645 0.000980
F 53.568189 24.440775 3.606765
F 53.507948 16.723377 15.457075
F 53.507948 24.440603 15.457075
F 53.498470 19.287145 19.072765
F 53.498470 27.004371 19.072766
F 53.539551 19.276496 21.797613
F 53.539551 26.993722 21.797613
F 53.498105 16.720896 18.178589
F 53.498105 24.438122 18.178589
F 53.555266 16.727041 8.193686
F 53.555266 24.444266 8.193686
F 53.531507 19.288020 11.831501
F 53.531507 27.005245 11.831501
F 53.512127 19.288293 14.554637
F 53.512127 27.005519 14.554637
F 53.535801 16.727474 10.919137
F 53.535801 24.444700 10.919137
F 53.532832 16.718733 0.884610
F 53.532832 24.435959 0.884610
F 53.569586 19.285215 4.542690
F 53.569586 27.002441 4.542691
F 53.559494 19.284268 7.269889
F 53.559494 27.001494 7.269889
F 53.568189 16.723549 3.606765
F 62.377434 32.156697 3.637466
F 62.377434 39.873923 3.637466
F 71.280826 32.155115 3.638937
F 71.280826 39.872342 3.638937
F 62.376604 34.726079 7.276219
F 71.280813 34.727503 7.276877
F 62.377898 34.725747 4.549627
F 71.280831 34.727500 4.548440
F 62.374691 32.156205 0.910618
F 62.374691 39.873431 0.910618
F 71.280793 32.155108 0.910495
F 71.280793 39.872334 0.910495
F 55.756155 30.858735 4.550848
F 55.756155 38.575961 4.550848
F 64.600246 30.868309 4.548812
F 64.600246 38.585535 4.548812
F 55.738559 28.297336 0.903255
F 55.738559 36.014562 0.903255
F 64.599696 28.297025 0.910654
F 64.599696 36.014251 0.910654
F 55.756661 28.304473 3.624043
F 55.756661 36.021698 3.624043
F 64.600415 28.297120 3.638458
F 64.600415 36.014345 3.638458
F 55.748991 30.860798 7.271393
F 55.748991 38.578023 7.271394
F 64.599900 30.868367 7.276592
F 64.599900 38.585593 7.276592
F 57.952399 32.160510 3.631489
F 57.952399 39.877737 3.631490
F 66.826100 32.155305 3.638775
F 66.826100 39.872532 3.638775
F 57.948802 34.722493 7.274774
F 66.825984 34.727334 7.276795
F 57.954812 34.720979 4.552478
F 66.826149 34.727294 4.548579
F 57.939824 32.157379 0.908696
F 57.939824 39.874606 0.908696
F 66.825715 32.155217 0.910518
F 66.825715 39.872444 0.910517
F 60.160277 30.865749 4.550500
F 60.160277 38.582975 4.550500
F 69.053231 30.868846 4.548464
F 69.053231 38.586072 4.548463
F 60.156304 28.299041 0.910637
F 60.156304 36.016266 0.910637
F 69.053195 28.296538 0.910516
F 69.053195 36.013764 0.910516
F 60.160498 28.299580 3.635881
F 60.160498 36.016805 3.635881
F 69.053254 28.296552 3.638905
F 69.053254 36.013777 3.638905
F 60.158108 30.866158 7.275494
F 60.158108 38.583384 7.275494
F 69.053195 30.868852 7.276854
F 69.053195 38.586078 7.276855
F 62.374915 32.156185 10.914566
F 62.374915 39.873411 10.914566
F 71.280806 32.155110 10.914815
F 71.280806 39.872337 10.914815
F 62.373393 34.726727 14.552624
F 71.280790 34.727508 14.552753
F 62.375055 34.726386 11.825504
F 71.280806 34.727505 11.824309
F 62.376628 32.156541 8.187742
F 62.376628 39.873767 8.187742
F 71.280814 32.155113 8.186374
F 71.280814 39.872340 8.186374
F 55.734594 30.862674 11.834110
F 55.734594 38.579900 11.834110
F 64.599334 30.868492 11.824720
F 64.599334 38.585718 11.824719
F 55.748353 28.304882 8.196465
F 55.748353 36.022107 8.196465
F 64.599969 28.297046 8.186863
F 64.599969 36.014271 8.186863
F 55.734970 28.302577 10.917520
F 55.734970 36.019802 10.917520
F 64.599320 28.296909 10.914692
F 64.599321 36.014134 10.914692
F 55.721283 30.864945 14.554892
F 55.721283 38.582171 14.554892
F 64.598705 30.868623 14.552688
F 64.598705 38.585849 14.552688
F 57.940921 32.158883 10.915270
F 57.940921 39.876109 10.915270
F 66.825783 32.155234 10.914767
F 66.825783 39.872461 10.914767
F 57.933611 34.724550 14.553312
F 66.825605 34.727420 14.552722
F 57.941300 34.723019 11.830096
F 66.825800 34.727379 11.824425
F 57.948796 32.160432 8.192441
F 57.948796 39.877659 8.192441
F 66.825976 32.155276 8.186513
F 66.825976 39.872503 8.186513
F 60.154700 30.866547 11.827178
F 60.154700 38.583773 11.827178
F 69.053148 30.868865 11.824333
F 69.053148 38.586091 11.824333
F 60.158501 28.299505 8.189531
F 60.158501 36.016730 8.189530
F 69.053199 28.296540 8.186407
F 69.053199 36.013765 8.186407
F 60.154563 28.298706 10.914770
F 60.154563 36.015931 10.914770
F 69.053147 28.296526 10.914803
F 69.053147 36.013752 10.914803
F 60.150868 30.867355 14.552857
F 60.150868 38.584581 14.552857
F 69.053090 30.868878 14.552746
F 69.053090 38.586104 14.552747
F 62.372301 32.155616 18.190314
F 62.372301 39.872842 18.190314
F 71.280784 32.155105 18.190690
F 71.280784 39.872332 18.190690
F 62.375803 34.726344 21.827192
F 71.280819 34.727501 0.001000
F 62.372710 34.726845 19.100098
F 71.280788 34.727510 19.100175
F 62.373399 32.155893 15.462997
F 62.373399 39.873120 15.462997
F 71.280791 32.155108 15.462243
F 71.280791 39.872334 15.462243
F 55.712472 30.864353 19.091987
F 55.712472 38.581578 19.091987
F 64.598320 30.868691 19.100218
F 64.598320 38.585917 19.100217
F 55.720379 28.300701 15.463696
F 55.720379 36.017927 15.463696
F 64.598761 28.296787 15.462477
F 64.598761 36.014013 15.462477
F 55.714208 28.299026 18.184731
F 55.714208 36.016251 18.184731
F 64.598487 28.296738 18.190489
F 64.598487 36.013964 18.190489
F 55.733854 30.857557 21.813806
F 55.733854 38.574783 21.813806
F 64.599204 30.868552 0.000574
F 64.599204 38.585777 0.000574
F 57.928521 32.157040 18.188853
F 57.928521 39.874266 18.188853
F 66.825464 32.155156 18.190652
F 66.825464 39.872383 18.190652
F 57.943805 34.721386 21.821236
F 66.825958 34.727341 0.000840
F 57.930237 34.724605 19.097680
F 66.825512 34.727444 19.100174
F 57.933516 32.158358 15.465297
F 57.933516 39.875585 15.465297
F 66.825599 32.155191 15.462321
F 66.825599 39.872417 15.462321
F 60.148875 30.867488 19.099920
F 60.148874 38.584714 19.099920
F 69.053052 30.868888 19.100180
F 69.053052 38.586113 19.100180
F 60.151148 28.298302 15.463695
F 60.151148 36.015527 15.463695
F 69.053094 28.296514 15.462257
F 69.053094 36.013740 15.462256
F 60.149284 28.297893 18.189566
F 60.149284 36.015118 18.189566
F 69.053074 28.296510 18.190673
F 69.053074 36.013735 18.190673
F 60.154182 30.866615 21.825645
F 60.154182 38.583841 21.825645
F 69.053122 30.868870 0.000980
F 69.053122 38.586096 0.000980
F 53.568189 32.157999 3.606765
F 53.507948 39.875053 15.457075
F 53.507948 32.157827 15.457075
F 53.498470 34.721595 19.072765
F 53.539551 34.710946 21.797613
F 53.498105 39.872572 18.178589
F 53.498105 32.155346 18.178589
F 53.555266 39.878717 8.193686
F 53.555266 32.161491 8.193686
F 53.531507 34.722470 11.831501
F 53.512127 34.722743 14.554637
F 53.535801 39.879151 10.919137
F 53.535801 32.161925 10.919137
F 53.532832 39.870410 0.884609
F 53.532832 32.153183 0.884610
F 53.569586 34.719666 4.542691
F 53.559494 34.718718 7.269889
F 53.568189 39.875226 3.606765
F 62.377434 47.591149 3.637466
F 62.377434 55.308374 3.637466
F 71.280826 47.589567 3.638937
F 71.280826 55.306792 3.638937
F 62.376604 50.160531 7.276219
F 62.376604 42.443306 7.276219
F 71.280813 50.161955 7.276877
F 71.280813 42.444729 7.276877
F 62.377898 50.160199 4.549627
F 62.377898 42.442973 4.549626
F 71.280831 50.161952 4.548440
F 71.280831 42.444726 4.548440
F 62.374691 47.590657 0.910618
F 62.374691 55.307881 0.910618
F 71.280793 47.589560 0.910495
F 71.280793 55.306784 0.910495
F 55.756155 54.010412 4.550848
F 55.756155 46.293187 4.550848
F 64.600246 54.019985 4.548812
F 64.600246 46.302761 4.548812
F 55.738559 51.449013 0.903255
F 55.738559 43.731788 0.903255
F 64.599696 51.448702 0.910654
F 64.599696 43.731477 0.910654
F 55.756661 51.456149 3.624043
F 55.756661 43.738924 3.624043
F 64.600415 51.448797 3.638458
F 64.600415 43.731572 3.638458
F 55.748991 54.012474 7.271393
F 55.748991 46.295250 7.271394
F 64.599900 54.020044 7.276592
F 64.599900 46.302820 7.276592
F 57.952399 47.594962 3.631489
F 57.952399 55.312187 3.631489
F 66.826100 47.589758 3.638775
F 66.826100 55.306982 3.638775
F 57.948803 50.156945 7.274774
F 57.948802 42.439720 7.274774
F 66.825984 50.161786 7.276795
F 66.825984 42.444561 7.276795
F 57.954812 50.155431 4.552478
F 57.954812 42.438206 4.552478
F 66.826149 50.161746 4.548579
F 66.826149 42.444521 4.548579
F 57.939824 47.591832 0.908696
F 57.939824 55.309056 0.908696
F 66.825715 47.589670 0.910518
F 66.825715 55.306894 0.910518
F 60.160277 54.017426 4.550500
F 60.160277 46.300201 4.550500
F 69.053231 54.020523 4.548464
F 69.053231 46.303298 4.548464
F 60.156304 51.450718 0.910637
F 60.156304 43.733493 0.910637
F 69.053195 51.448215 0.910516
F 69.053195 43.730990 0.910516
F 60.160498 51.451256 3.635881
F 60.160498 43.734032 3.635881
F 69.053254 51.448228 3.638905
F 69.053254 43.731004 3.638905
F 60.158108 54.017835 7.275494
F 60.158108 46.300611 7.275494
F 69.053195 54.020529 7.276854
F 69.053195 46.303305 7.276854
F 62.374915 47.590637 10.914566
F 62.374915 55.307861 10.914566
F 71.280806 47.589562 10.914815
F 71.280806 55.306787 10.914815
F 62.373393 50.161178 14.552624
F 62.373393 42.443953 14.552624
F 71.280790 50.161960 14.552753
F 71.280790 42.444735 14.552753
F 62.375055 50.160838 11.825504
F 62.375055 42.443613 11.825504
F 71.280806 50.161957 11.824309
F 71.280806 42.444732 11.824309
F 62.376628 47.590993 8.187742
F 62.376628 55.308218 8.187742
F 71.280814 47.589565 8.186374
F 71.280814 55.306790 8.186374
F 55.734594 54.014350 11.834110
F 55.734594 46.297126 11.834110
F 64.599334 54.020169 11.824720
F 64.599334 46.302944 11.824720
F 55.748353 51.456558 8.196465
F 55.748353 43.739334 8.196465
F 64.599969 51.448722 8.186863
F 64.599969 43.731498 8.186863
F 55.734970 51.454254 10.917520
F 55.734970 43.737029 10.917520
F 64.599320 51.448586 10.914692
F 64.599320 43.731361 10.914692
F 55.721283 54.016622 14.554892
F 55.721283 46.299397 14.554892
F 64.598705 54.020300 14.552688
F 64.598705 46.303075 14.552688
F 57.940921 47.593335 10.915270
F 57.940921 55.310559 10.915270
F 66.825783 47.589687 10.914767
F 66.825783 55.306911 10.914767
F 57.933611 50.159002 14.553312
F 57.933611 42.441777 14.553312
F 66.825605 50.161872 14.552722
F 66.825605 42.444647 14.552722
F 57.941300 50.157471 11.830097
F 57.941300 42.440246 11.830096
F 66.825800 50.161831 11.824425
F 66.825800 42.444606 11.824425
F 57.948796 47.594884 8.192441
F 57.948796 55.312109 8.192441
F 66.825976 47.589729 8.186513
F 66.825976 55.306953 8.186513
F 60.154700 54.018224 11.827178
F 60.154700 46.301000 11.827178
F 69.053148 54.020541 11.824333
F 69.053148 46.303317 11.824333
F 60.158501 51.451181 8.189531
F 60.158501 43.733957 8.189530
F 69.053199 51.448217 8.186407
F 69.053199 43.730992 8.186407
F 60.154563 51.450382 10.914770
F 60.154563 43.733158 10.914770
F 69.053147 51.448203 10.914803
F 69.053147 43.730978 10.914803
F 60.150868 54.019031 14.552857
F 60.150868 46.301807 14.552857
F 69.053090 54.020554 14.552746
F 69.053090 46.303330 14.552746
F 62.372301 47.590068 18.190314
F 62.372301 55.307292 18.190314
F 71.280784 47.589557 18.190690
F 71.280784 55.306782 18.190690
F 62.375804 50.160795 21.827192
F 62.375804 42.443570 21.827193
F 71.280819 50.161953 0.001000
F 71.280819 42.444727 0.001000
F 62.372710 50.161297 19.100098
F 62.372710 42.444071 19.100098
F 71.280788 50.161962 19.100175
F 71.280788 42.444736 19.100175
F 62.373399 47.590346 15.462997
F 62.373399 55.307570 15.462997
F 71.280791 47.589560 15.462243
F 71.280791 55.306784 15.462243
F 55.712472 54.016029 19.091987
F 55.712472 46.298805 19.091987
F 64.598320 54.020368 19.100218
F 64.598320 46.303143 19.100218
F 55.720379 51.452378 15.463696
F 55.720379 43.735153 15.463696
F 64.598761 51.448464 15.462477
F 64.598761 43.731239 15.462477
F 55.714208 51.450702 18.184731
F 55.714208 43.733478 18.184731
F 64.598487 51.448415 18.190488
F 64.598487 43.731190 18.190489
F 55.733854 54.009234 21.813806
F 55.733854 46.292010 21.813806
F 64.599204 54.020228 0.000574
F 64.599204 46.303004 0.000574
F 57.928521 47.591492 18.188853
F 57.928521 55.308716 18.188853
F 66.825464 47.589608 18.190652
F 66.825464 55.306833 18.190652
F 57.943805 50.155838 21.821236
F 57.943805 42.438613 21.821236
F 66.825958 50.161794 0.000840
F 66.825958 42.444568 0.000840
F 57.930237 50.159057 19.097680
F 57.930237 42.441832 19.097680
F 66.825512 50.161896 19.100174
F 66.825512 42.444670 19.100174
F 57.933516 47.592811 15.465297
F 57.933516 55.310035 15.465297
F 66.825599 47.589643 15.462321
F 66.825599 55.306868 15.462321
F 60.148874 54.019165 19.099920
F 60.148875 46.301940 19.099920
F 69.053052 54.020564 19.100180
F 69.053052 46.303340 19.100180
F 60.151148 51.449978 15.463695
F 60.151148 43.732754 15.463695
F 69.053094 51.448191 15.462257
F 69.053094 43.730966 15.462256
F 60.149284 51.449569 18.189566
F 60.149284 43.732345 18.189566
F 69.053074 51.448187 18.190673
F 69.053074 43.730962 18.190673
F 60.154182 54.018292 21.825645
F 60.154182 46.301067 21.825645
F 69.053122 54.020546 0.000980
F 69.053122 46.303322 0.000980
F 53.568189 47.592452 3.606765
F 53.507948 55.309503 15.457075
F 53.507948 47.592279 15.457075
F 53.498470 42.438822 19.072765
F 53.498470 50.156047 19.072766
F 53.539551 42.428173 21.797613
F 53.539551 50.145398 21.797613
F 53.498105 55.307022 18.178589
F 53.498105 47.589798 18.178589
F 53.555266 55.313167 8.193686
F 53.555266 47.595943 8.193686
F 53.531507 42.439697 11.831501
F 53.531507 50.156922 11.831501
F 53.512127 42.439970 14.554637
F 53.512127 50.157195 14.554637
F 53.535801 55.313601 10.919137
F 53.535801 47.596377 10.919137
F 53.532832 55.304860 0.884610
F 53.532832 47.587636 0.884610
F 53.569586 42.436892 4.542690
F 53.569586 50.154117 4.542691
F 53.559494 42.435945 7.269889
F 53.559494 50.153170 7.269889
F 53.568189 55.309676 3.606765
F 62.377434 63.025600 3.637466
F 71.280826 63.024018 3.638937
F 62.376604 57.877756 7.276219
F 62.376604 65.594983 7.276219
F 71.280813 57.879179 7.276877
F 71.280813 65.596406 7.276877
F 62.377898 57.877423 4.549627
F 62.377898 65.594650 4.549626
F 71.280831 57.879176 4.548440
F 71.280831 65.596403 4.548440
F 62.374691 63.025108 0.910618
F 71.280793 63.024011 0.910495
F 55.756155 61.727638 4.550848
F 64.600246 61.737211 4.548812
F 55.738559 59.166238 0.903255
F 55.738559 66.883465 0.903255
F 64.599696 59.165927 0.910654
F 64.599696 66.883154 0.910654
F 55.756661 59.173374 3.624043
F 55.756661 66.890601 3.624043
F 64.600415 59.166022 3.638458
F 64.600415 66.883249 3.638458
F 55.748991 61.729700 7.271394
F 64.599900 61.737270 7.276592
F 57.952399 63.029414 3.631490
F 66.826100 63.024208 3.638775
F 57.948802 57.874170 7.274774
F 57.948802 65.591396 7.274774
F 66.825984 57.879011 7.276795
F 66.825984 65.596238 7.276795
F 57.954812 57.872656 4.552478
F 57.954812 65.589883 4.552478
F 66.826149 57.878971 4.548579
F 66.826149 65.596197 4.548579
F 57.939824 63.026283 0.908696
F 66.825715 63.024121 0.910517
F 60.160277 61.734651 4.550500
F 69.053231 61.737749 4.548463
F 60.156304 59.167943 0.910637
F 60.156304 66.885170 0.910637
F 69.053195 59.165440 0.910516
F 69.053195 66.882667 0.910516
F 60.160498 59.168482 3.635881
F 60.160498 66.885709 3.635881
F 69.053254 59.165454 3.638905
F 69.053254 66.882681 3.638905
F 60.158108 61.735061 7.275494
F 69.053195 61.737755 7.276855
F 62.374915 63.025088 10.914566
F 71.280806 63.024013 10.914815
F 62.373393 57.878403 14.552624
F 62.373393 65.595630 14.552624
F 71.280790 57.879185 14.552753
F 71.280790 65.596412 14.552753
F 62.375055 57.878063 11.825504
F 62.375055 65.595289 11.825504
F 71.280806 57.879182 11.824308
F 71.280806 65.596409 11.824309
F 62.376628 63.025444 8.187742
F 71.280814 63.024016 8.186374
F 55.734594 61.731576 11.834110
F 64.599334 61.737394 11.824719
F 55.748353 59.173784 8.196465
F 55.748353 66.891010 8.196465
F 64.599969 59.165948 8.186863
F 64.599969 66.883174 8.186863
F 55.734970 59.171479 10.917520
F 55.734970 66.888706 10.917520
F 64.599320 59.165811 10.914692
F 64.599320 66.883038 10.914692
F 55.721283 61.733848 14.554892
F 64.598705 61.737525 14.552688
F 57.940921 63.027786 10.915270
F 66.825783 63.024137 10.914767
F 57.933611 57.876227 14.553312
F 57.933611 65.593453 14.553312
F 66.825605 57.879097 14.552722
F 66.825605 65.596324 14.552722
F 57.941300 57.874696 11.830096
F 57.941300 65.591922 11.830096
F 66.825800 57.879056 11.824425
F 66.825800 65.596283 11.824425
F 57.948796 63.029335 8.192441
F 66.825976 63.024180 8.186513
F 60.154700 61.735450 11.827178
F 69.053148 61.737767 11.824333
F 60.158501 59.168407 8.189530
F 60.158501 66.885633 8.189530
F 69.053199 59.165442 8.186407
F 69.053199 66.882669 8.186407
F 60.154563 59.167608 10.914770
F 60.154563 66.884835 10.914770
F 69.053147 59.165428 10.914803
F 69.053147 66.882655 10.914803
F 60.150868 61.736257 14.552857
F 69.053090 61.737780 14.552747
F 62.372301 63.024519 18.190314
F 71.280784 63.024008 18.190690
F 62.375803 57.878020 21.827192
F 62.375803 65.595247 21.827193
F 71.280819 57.879177 0.001000
F 71.280819 65.596404 0.001000
F 62.372710 57.878521 19.100098
F 62.372710 65.595748 19.100098
F 71.280788 57.879186 19.100175
F 71.280788 65.596413 19.100175
F 62.373399 63.024797 15.462997
F 71.280791 63.024011 15.462243
F 55.712472 61.733255 19.091987
F 64.598320 61.737594 19.100217
F 55.720379 59.169603 15.463696
F 55.720379 66.886830 15.463696
F 64.598761 59.165689 15.462477
F 64.598761 66.882916 15.462477
F 55.714208 59.167928 18.184731
F 55.714208 66.885155 18.184731
F 64.598487 59.165640 18.190489
F 64.598487 66.882867 18.190489
F 55.733854 61.726460 21.813806
F 64.599204 61.737454 0.000574
F 57.928521 63.025943 18.188853
F 66.825464 63.024059 18.190652
F 57.943805 57.873063 21.821236
F 57.943805 65.590290 21.821236
F 66.825958 57.879018 0.000840
F 66.825958 65.596245 0.000840
F 57.930237 57.876282 19.097680
F 57.930237 65.593509 19.097680
F 66.825512 57.879120 19.100174
F 66.825512 65.596347 19.100174
F 57.933516 63.027262 15.465297
F 66.825599 63.024094 15.462321
F 60.148874 61.736391 19.099920
F 69.053052 61.737790 19.100180
F 60.151148 59.167204 15.463695
F 60.151148 66.884431 15.463695
F 69.053094 59.165416 15.462256
F 69.053094 66.882643 15.462256
F 60.149284 59.166795 18.189566
F 60.149284 66.884022 18.189566
F 69.053074 59.165412 18.190673
F 69.053074 66.882639 18.190673
F 60.154182 61.735518 21.825645
F 69.053122 61.737772 0.000980
F 53.568189 63.026903 3.606765
F 53.507948 63.026730 15.457075
F 53.498470 65.590499 19.072765
F 53.498470 57.873272 19.072765
F 53.539551 65.579850 21.797613
F 53.539551 57.862623 21.797613
F 53.498105 63.024249 18.178589
F 53.555266 63.030394 8.193686
F 53.531507 65.591373 11.831501
F 53.531507 57.874147 11.831501
F 53.512127 65.591647 14.554637
F 53.512127 57.874420 14.554637
F 53.535801 63.030828 10.919137
F 53.532832 63.022087 0.884609
F 53.569586 65.588569 4.542690
F 53.569586 57.871342 4.542691
F 53.559494 65.587622 7.269889
F 53.559494 57.870395 7.269888
F 55.756155 69.444864 4.550848
F 64.600246 69.454438 4.548812
F 55.748991 69.446927 7.271394
F 64.599900 69.454496 7.276592
F 60.160277 69.451878 4.550500
F 69.053231 69.454975 4.548464
F 60.158108 69.452288 7.275494
F 69.053195 69.454981 7.276854
F 55.734594 69.448803 11.834110
F 64.599334 69.454621 11.824719
F 55.721283 69.451074 14.554892
F 64.598705 69.454752 14.552688
F 60.154700 69.452677 11.827178
F 69.053148 69.454994 11.824333
F 60.150868 69.453484 14.552857
F 69.053090 69.455007 14.552746
F 55.712472 69.450482 19.091987
F 64.598320 69.454820 19.100218
F 55.733854 69.443686 21.813806
F 64.599204 69.454681 0.000574
F 60.148875 69.453617 19.099920
F 69.053052 69.455017 19.100180
F 60.154182 69.452744 21.825645
F 69.053122 69.454999 0.000980
F 80.191869 1.286202 3.638947
F 80.191869 9.003427 3.638947
F 89.103152 1.286158 3.638976
F 89.103152 9.003382 3.638976
F 80.191863 3.858611 7.276883
F 80.191863 11.575836 7.276883
F 89.103126 3.858650 7.276907
F 89.103126 11.575875 7.276907
F 80.191868 3.858611 4.548431
F 80.191868 11.575836 4.548430
F 89.103110 3.858650 4.548407
F 89.103110 11.575875 4.548407
F 80.191864 1.286202 0.910494
F 80.191864 9.003427 0.910494
F 89.103089 1.286167 0.910474
F 89.103089 9.003391 0.910474
F 82.419642 7.717223 4.548431
F 77.964091 7.717223 0.001010
F 73.508558 7.717221 4.548432
F 86.875210 0.000005 0.001015
F 82.419636 5.144814 0.910495
F 82.419636 12.862040 0.910494
F 73.508554 5.144816 0.910496
F 73.508554 12.862042 0.910496
F 82.419641 5.144814 3.638947
F 82.419641 12.862040 3.638947
F 73.508558 5.144816 3.638945
F 73.508558 12.862042 3.638945
F 82.419637 7.717223 7.276883
F 86.875210 7.717230 0.001015
F 73.508552 7.717222 7.276882
F 77.964095 12.862039 18.190691
F 84.647420 1.286201 3.638947
F 84.647420 9.003425 3.638947
F 75.736324 1.286202 3.638946
F 75.736324 9.003427 3.638946
F 84.647415 3.858612 7.276883
F 84.647415 11.575837 7.276883
F 75.736319 3.858611 7.276883
F 75.736319 11.575836 7.276883
F 84.647418 3.858612 4.548430
F 84.647418 11.575837 4.548430
F 75.736323 3.858611 4.548431
F 75.736323 11.575836 4.548431
F 84.647414 1.286201 0.910494
F 84.647414 9.003426 0.910494
F 75.736318 1.286202 0.910494
F 75.736318 9.003426 0.910494
F 86.875226 7.717233 4.548424
F 86.875226 0.000008 4.548424
F 77.964096 7.717223 4.548430
F 77.964095 5.144814 18.190691
F 86.875208 5.144808 0.910492
F 86.875208 12.862033 0.910491
F 77.964091 5.144814 0.910494
F 77.964091 12.862039 0.910494
F 86.875217 5.144807 3.638952
F 86.875217 12.862032 3.638952
F 77.964095 5.144814 3.638946
F 77.964095 12.862039 3.638947
F 86.875207 7.717229 7.276887
F 86.875207 0.000005 7.276887
F 77.964091 7.717223 7.276883
F 86.875186 12.862040 18.190690
F 80.191869 1.286202 10.914819
F 80.191869 9.003427 10.914819
F 89.103108 1.286169 10.914838
F 89.103108 9.003393 10.914838
F 80.191863 3.858611 14.552755
F 80.191863 11.575836 14.552755
F 89.103075 3.858638 14.552769
F 89.103075 11.575863 14.552769
F 80.191868 3.858611 11.824303
F 80.191868 11.575836 11.824303
F 89.103061 3.858638 11.824282
F 89.103061 11.575863 11.824282
F 80.191864 1.286202 8.186367
F 80.191864 9.003427 8.186367
F 89.103084 1.286169 8.186343
F 89.103084 9.003393 8.186343
F 82.419642 7.717223 11.824302
F 86.875186 5.144815 18.190690
F 73.508554 7.717222 11.824303
F 77.964091 12.862039 15.462239
F 82.419637 5.144814 8.186366
F 82.419637 12.862040 8.186366
F 73.508552 5.144816 8.186368
F 73.508552 12.862041 8.186368
F 82.419641 5.144814 10.914819
F 82.419641 12.862040 10.914819
F 73.508554 5.144815 10.914818
F 73.508554 12.862041 10.914818
F 82.419637 7.717223 14.552755
F 77.964091 5.144814 15.462239
F 73.508548 7.717223 14.552754
F 86.875211 12.862032 15.462232
F 84.647420 1.286201 10.914820
F 84.647420 9.003425 10.914820
F 75.736323 1.286202 10.914819
F 75.736323 9.003426 10.914819
F 84.647414 3.858612 14.552755
F 84.647414 11.575837 14.552755
F 75.736318 3.858611 14.552755
F 75.736318 11.575836 14.552755
F 84.647416 3.858612 11.824302
F 84.647416 11.575837 11.824302
F 75.736323 3.858611 11.824303
F 75.736323 11.575836 11.824303
F 84.647413 1.286201 8.186366
F 84.647413 9.003426 8.186366
F 75.736319 1.286202 8.186367
F 75.736319 9.003426 8.186367
F 86.875221 7.717232 11.824296
F 86.875221 0.000007 11.824296
F 77.964096 7.717223 11.824303
F 86.875211 5.144807 15.462233
F 86.875219 5.144805 8.186360
F 86.875219 12.862031 8.186360
F 77.964091 5.144814 8.186367
F 77.964091 12.862039 8.186366
F 86.875204 5.144810 10.914821
F 86.875204 12.862036 10.914821
F 77.964095 5.144814 10.914819
F 77.964095 12.862039 10.914819
F 86.875192 7.717225 14.552755
F 86.875192 0.000001 14.552755
F 77.964091 7.717223 14.552755
F 77.964096 7.717223 19.100175
F 80.191869 1.286202 18.190691
F 80.191869 9.003427 18.190691
F 89.103064 1.286178 18.190711
F 89.103064 9.003403 18.190711
F 80.191863 3.858611 0.001010
F 80.191864 11.575836 0.001010
F 89.103079 3.858639 0.001037
F 89.103079 11.575864 0.001037
F 80.191868 3.858611 19.100175
F 80.191868 11.575836 19.100175
F 89.102988 3.858622 19.100170
F 89.102988 11.575846 19.100170
F 80.191864 1.286202 15.462239
F 80.191864 9.003427 15.462239
F 89.103025 1.286183 15.462226
F 89.103025 9.003407 15.462226
F 82.419642 7.717223 19.100175
F 86.875213 0.000005 19.100171
F 73.508550 7.717223 19.100175
F 86.875213 7.717230 19.100171
F 82.419637 5.144814 15.462239
F 82.419637 12.862040 15.462239
F 73.508547 5.144815 15.462239
F 73.508547 12.862040 15.462239
F 82.419640 5.144814 18.190691
F 82.419640 12.862040 18.190691
F 73.508550 5.144814 18.190690
F 73.508550 12.862040 18.190690
F 82.419637 7.717223 0.001010
F 75.736319 9.003426 15.462239
F 73.508547 7.717223 0.001010
F 75.736319 1.286202 15.462239
F 84.647419 1.286201 18.190692
F 84.647419 9.003426 18.190692
F 75.736323 1.286202 18.190691
F 75.736323 9.003426 18.190691
F 84.647413 3.858612 0.001011
F 84.647413 11.575837 0.001011
F 75.736319 3.858611 0.001010
F 75.736319 11.575836 0.001010
F 84.647412 3.858611 19.100175
F 84.647412 11.575836 19.100175
F 75.736322 3.858611 19.100175
F 75.736322 11.575836 19.100175
F 84.647410 1.286202 15.462239
F 84.647410 9.003426 15.462239
F 80.191869 24.437879 3.638947
F 80.191869 16.720653 3.638947
F 89.103152 24.437835 3.638976
F 89.103152 16.720609 3.638976
F 80.191863 27.010288 7.276882
F 80.191863 19.293063 7.276883
F 89.103126 27.010327 7.276907
F 89.103126 19.293101 7.276907
F 80.191868 27.010288 4.548431
F 80.191868 19.293063 4.548430
F 89.103110 27.010327 4.548407
F 89.103110 19.293102 4.548407
F 80.191864 24.437879 0.910494
F 80.191864 16.720653 0.910494
F 89.103089 24.437844 0.910474
F 89.103089 16.720618 0.910474
F 82.419642 15.434449 4.548430
F 82.419642 23.151676 4.548430
F 73.508559 15.434447 4.548432
F 73.508559 23.151673 4.548432
F 82.419636 20.579266 0.910494
F 73.508554 20.579268 0.910496
F 82.419641 20.579266 3.638947
F 73.508558 20.579268 3.638945
F 82.419637 15.434449 7.276883
F 82.419637 23.151676 7.276883
F 73.508552 15.434447 7.276882
F 73.508552 23.151674 7.276882
F 84.647420 24.437878 3.638947
F 84.647420 16.720652 3.638947
F 75.736324 24.437879 3.638946
F 75.736324 16.720653 3.638947
F 84.647415 27.010289 7.276883
F 84.647415 19.293064 7.276884
F 75.736319 27.010288 7.276883
F 75.736319 19.293063 7.276883
F 84.647418 27.010289 4.548430
F 84.647418 19.293064 4.548430
F 75.736323 27.010288 4.548431
F 75.736323 19.293062 4.548431
F 84.647414 24.437878 0.910494
F 84.647414 16.720652 0.910494
F 75.736318 24.437879 0.910494
F 75.736318 16.720653 0.910494
F 86.875226 15.434458 4.548424
F 86.875226 23.151685 4.548424
F 77.964096 15.434449 4.548430
F 77.964096 23.151676 4.548431
F 86.875208 20.579260 0.910491
F 77.964091 20.579266 0.910494
F 86.875217 20.579259 3.638952
F 77.964095 20.579266 3.638947
F 86.875207 15.434455 7.276887
F 86.875207 23.151681 7.276887
F 77.964091 15.434449 7.276883
F 77.964091 23.151676 7.276883
F 80.191869 24.437879 10.914819
F 80.191869 16.720653 10.914819
F 89.103108 24.437845 10.914838
F 89.103108 16.720619 10.914838
F 80.191863 27.010288 14.552754
F 80.191863 19.293063 14.552755
F 89.103075 27.010315 14.552769
F 89.103075 19.293089 14.552769
F 80.191868 27.010288 11.824303
F 80.191868 19.293063 11.824302
F 89.103061 27.010315 11.824282
F 89.103061 19.293089 11.824282
F 80.191864 24.437879 8.186367
F 80.191864 16.720653 8.186366
F 89.103084 24.437845 8.186343
F 89.103084 16.720620 8.186343
F 82.419642 15.434449 11.824302
F 82.419642 23.151676 11.824303
F 73.508554 15.434448 11.824303
F 73.508555 23.151674 11.824303
F 82.419637 20.579266 8.186366
F 73.508552 20.579268 8.186368
F 82.419641 20.579266 10.914819
F 73.508554 20.579267 10.914818
F 82.419637 15.434449 14.552755
F 82.419637 23.151676 14.552755
F 73.508548 15.434448 14.552755
F 73.508548 23.151675 14.552755
F 84.647420 24.437878 10.914820
F 84.647420 16.720652 10.914820
F 75.736323 24.437879 10.914819
F 75.736323 16.720653 10.914819
F 84.647414 27.010289 14.552755
F 84.647414 19.293064 14.552755
F 75.736318 27.010288 14.552755
F 75.736318 19.293063 14.552755
F 84.647416 27.010289 11.824302
F 84.647416 19.293063 11.824302
F 75.736323 27.010288 11.824303
F 75.736323 19.293063 11.824303
F 84.647413 24.437878 8.186366
F 84.647413 16.720652 8.186366
F 75.736319 24.437879 8.186367
F 75.736319 16.720653 8.186367
F 86.875221 15.434458 11.824296
F 86.875221 23.151684 11.824296
F 77.964096 15.434449 11.824302
F 77.964096 23.151676 11.824303
F 86.875219 20.579257 8.186360
F 77.964091 20.579266 8.186367
F 86.875204 20.579262 10.914821
F 77.964095 20.579266 10.914819
F 86.875192 15.434451 14.552755
F 86.875192 23.151677 14.552755
F 77.964091 15.434449 14.552755
F 77.964091 23.151676 14.552755
F 80.191869 24.437879 18.190691
F 80.191869 16.720653 18.190691
F 89.103064 24.437855 18.190711
F 89.103064 16.720629 18.190711
F 80.191863 27.010288 0.001010
F 80.191863 19.293063 0.001010
F 89.103079 27.010316 0.001037
F 89.103079 19.293090 0.001037
F 80.191868 27.010288 19.100175
F 80.191868 19.293063 19.100175
F 89.102988 27.010298 19.100170
F 89.102988 19.293073 19.100170
F 80.191864 24.437879 15.462239
F 80.191864 16.720653 15.462239
F 89.103025 24.437860 15.462226
F 89.103025 16.720634 15.462226
F 82.419642 15.434449 19.100175
F 82.419642 23.151676 19.100175
F 73.508550 15.434449 19.100175
F 73.508550 23.151675 19.100175
F 82.419637 20.579266 15.462238
F 73.508547 20.579267 15.462239
F 82.419640 20.579266 18.190691
F 73.508550 20.579266 18.190690
F 82.419637 15.434449 0.001011
F 82.419637 23.151676 0.001010
F 73.508547 15.434449 0.001010
F 73.508547 23.151675 0.001010
F 84.647419 24.437878 18.190692
F 84.647419 16.720652 18.190692
F 75.736323 24.437879 18.190691
F 75.736323 16.720653 18.190691
F 84.647413 27.010289 0.001011
F 84.647413 19.293064 0.001011
F 75.736319 27.010288 0.001010
F 75.736319 19.293062 0.001010
F 84.647412 27.010288 19.100175
F 84.647412 19.293062 19.100175
F 75.736322 27.010288 19.100175
F 75.736322 19.293063 19.100175
F 84.647410 24.437879 15.462239
F 84.647410 16.720653 15.462238
F 75.736319 24.437879 15.462239
F 75.736319 16.720653 15.462238
F 86.875213 15.434456 19.100171
F 86.875213 23.151682 19.100171
F 77.964096 15.434449 19.100175
F 77.964096 23.151676 19.100175
F 86.875211 20.579259 15.462232
F 77.964091 20.579266 15.462239
F 86.875186 20.579267 18.190690
F 77.964095 20.579266 18.190691
F 86.875210 15.434455 0.001015
F 86.875210 23.151682 0.001015
F 77.964091 15.434449 0.001010
F 77.964091 23.151676 0.001010
F 80.191869 32.155103 3.638947
F 80.191869 39.872330 3.638947
F 89.103152 32.155059 3.638976
F 89.103152 39.872285 3.638976
F 80.191863 34.727513 7.276883
F 89.103126 34.727552 7.276907
F 80.191868 34.727513 4.548430
F 89.103110 34.727552 4.548407
F 80.191864 32.155103 0.910494
F 80.191864 39.872330 0.910494
F 89.103089 32.155068 0.910474
F 89.103089 39.872294 0.910474
F 82.419642 30.868900 4.548431
F 82.419642 38.586126 4.548430
F 73.508559 30.868898 4.548432
F 73.508558 38.586124 4.548432
F 82.419636 28.296491 0.910495
F 82.419636 36.013716 0.910494
F 73.508554 28.296493 0.910496
F 73.508554 36.013718 0.910496
F 82.419641 28.296491 3.638947
F 82.419641 36.013716 3.638947
F 73.508558 28.296493 3.638945
F 73.508558 36.013718 3.638945
F 82.419637 30.868900 7.276883
F 82.419637 38.586126 7.276883
F 73.508552 30.868898 7.276882
F 73.508552 38.586124 7.276882
F 84.647420 32.155102 3.638947
F 84.647420 39.872329 3.638947
F 75.736324 32.155103 3.638946
F 75.736324 39.872330 3.638947
F 84.647415 34.727514 7.276883
F 75.736319 34.727512 7.276883
F 84.647418 34.727514 4.548430
F 75.736323 34.727512 4.548431
F 84.647414 32.155102 0.910494
F 84.647414 39.872329 0.910494
F 75.736318 32.155103 0.910494
F 75.736318 39.872329 0.910494
F 86.875226 30.868910 4.548424
F 86.875226 38.586135 4.548424
F 77.964096 30.868900 4.548431
F 77.964096 38.586126 4.548430
F 86.875208 28.296484 0.910492
F 86.875208 36.013710 0.910491
F 77.964091 28.296491 0.910494
F 77.964091 36.013716 0.910494
F 86.875217 28.296483 3.638952
F 86.875217 36.013709 3.638952
F 77.964095 28.296491 3.638946
F 77.964095 36.013716 3.638947
F 86.875207 30.868906 7.276887
F 86.875207 38.586132 7.276887
F 77.964091 30.868900 7.276883
F 77.964091 38.586126 7.276883
F 80.191869 32.155103 10.914819
F 80.191869 39.872330 10.914819
F 89.103108 32.155070 10.914838
F 89.103108 39.872296 10.914838
F 80.191863 34.727513 14.552755
F 89.103075 34.727539 14.552769
F 80.191868 34.727513 11.824303
F 89.103061 34.727539 11.824282
F 80.191864 32.155103 8.186367
F 80.191864 39.872330 8.186366
F 89.103084 32.155070 8.186343
F 89.103084 39.872296 8.186343
F 82.419642 30.868900 11.824302
F 82.419642 38.586126 11.824302
F 73.508554 30.868899 11.824303
F 73.508554 38.586125 11.824303
F 82.419637 28.296491 8.186366
F 82.419637 36.013716 8.186366
F 73.508552 28.296493 8.186368
F 73.508552 36.013718 8.186368
F 82.419641 28.296491 10.914818
F 82.419641 36.013716 10.914819
F 73.508554 28.296492 10.914818
F 73.508554 36.013717 10.914818
F 82.419637 30.868900 14.552755
F 82.419637 38.586126 14.552755
F 73.508548 30.868899 14.552754
F 73.508548 38.586125 14.552755
F 84.647420 32.155102 10.914820
F 84.647420 39.872328 10.914820
F 75.736323 32.155103 10.914819
F 75.736323 39.872330 10.914819
F 84.647414 34.727514 14.552755
F 75.736318 34.727513 14.552755
F 84.647416 34.727513 11.824302
F 75.736323 34.727512 11.824303
F 84.647413 32.155102 8.186366
F 84.647413 39.872329 8.186366
F 75.736319 32.155103 8.186367
F 75.736319 39.872330 8.186367
F 86.875221 30.868909 11.824296
F 86.875221 38.586134 11.824296
F 77.964096 30.868900 11.824303
F 77.964096 38.586126 11.824302
F 86.875219 28.296482 8.186360
F 86.875219 36.013707 8.186360
F 77.964091 28.296491 8.186367
F 77.964091 36.013716 8.186366
F 86.875204 28.296487 10.914821
F 86.875204 36.013712 10.914821
F 77.964095 28.296491 10.914819
F 77.964095 36.013716 10.914819
F 86.875192 30.868902 14.552755
F 86.875192 38.586128 14.552755
F 77.964091 30.868900 14.552755
F 77.964091 38.586126 14.552755
F 80.191869 32.155103 18.190691
F 80.191869 39.872330 18.190691
F 89.103064 32.155080 18.190711
F 89.103064 39.872306 18.190711
F 80.191863 34.727513 0.001010
F 89.103079 34.727540 0.001037
F 80.191868 34.727513 19.100175
F 89.102988 34.727523 19.100170
F 80.191864 32.155103 15.462239
F 80.191864 39.872330 15.462239
F 89.103025 32.155084 15.462226
F 89.103025 39.872310 15.462226
F 82.419642 30.868900 19.100175
F 82.419642 38.586126 19.100175
F 73.508550 30.868900 19.100175
F 73.508550 38.586125 19.100175
F 82.419637 28.296491 15.462239
F 82.419637 36.013716 15.462238
F 73.508547 28.296491 15.462239
F 73.508547 36.013717 15.462239
F 82.419640 28.296491 18.190691
F 82.419640 36.013716 18.190691
F 73.508550 28.296491 18.190690
F 73.508550 36.013716 18.190690
F 82.419637 30.868900 0.001010
F 82.419637 38.586126 0.001011
F 73.508547 30.868900 0.001010
F 73.508547 38.586125 0.001010
F 84.647419 32.155102 18.190692
F 84.647419 39.872329 18.190692
F 75.736323 32.155103 18.190691
F 75.736323 39.872329 18.190691
F 84.647413 34.727514 0.001011
F 75.736319 34.727512 0.001010
F 84.647412 34.727512 19.100175
F 75.736322 34.727513 19.100175
F 84.647410 32.155103 15.462239
F 84.647410 39.872330 15.462238
F 75.736319 32.155103 15.462239
F 75.736319 39.872329 15.462239
F 86.875213 30.868907 19.100171
F 86.875213 38.586132 19.100171
F 77.964096 30.868900 19.100175
F 77.964096 38.586126 19.100175
F 86.875211 28.296483 15.462233
F 86.875211 36.013709 15.462232
F 77.964091 28.296491 15.462239
F 77.964091 36.013716 15.462239
F 86.875186 28.296491 18.190690
F 86.875186 36.013717 18.190690
F 77.964095 28.296491 18.190691
F 77.964095 36.013716 18.190691
F 86.875210 30.868906 0.001015
F 86.875210 38.586132 0.001015
F 77.964091 30.868900 0.001010
F 77.964091 38.586126 0.001010
F 80.191869 47.589555 3.638947
F 80.191869 55.306780 3.638947
F 89.103152 47.589511 3.638976
F 89.103152 55.306736 3.638976
F 80.191863 50.161965 7.276882
F 80.191864 42.444739 7.276883
F 89.103126 50.162004 7.276907
F 89.103126 42.444778 7.276907
F 80.191868 50.161965 4.548431
F 80.191868 42.444739 4.548430
F 89.103110 50.162004 4.548407
F 89.103110 42.444778 4.548407
F 80.191864 47.589555 0.910494
F 80.191864 55.306780 0.910494
F 89.103089 47.589520 0.910474
F 89.103089 55.306745 0.910474
F 82.419642 54.020577 4.548431
F 82.419642 46.303352 4.548430
F 73.508559 54.020574 4.548432
F 73.508559 46.303350 4.548432
F 82.419636 51.448168 0.910495
F 82.419636 43.730943 0.910494
F 73.508554 51.448170 0.910496
F 73.508554 43.730945 0.910496
F 82.419641 51.448168 3.638947
F 82.419641 43.730943 3.638947
F 73.508558 51.448169 3.638945
F 73.508558 43.730945 3.638945
F 82.419637 54.020577 7.276883
F 82.419637 46.303352 7.276883
F 73.508552 54.020575 7.276882
F 73.508552 46.303351 7.276882
F 84.647420 47.589554 3.638947
F 84.647420 55.306779 3.638947
F 75.736324 47.589555 3.638946
F 75.736324 55.306780 3.638946
F 84.647415 50.161966 7.276883
F 84.647415 42.444741 7.276884
F 75.736319 50.161964 7.276883
F 75.736319 42.444739 7.276883
F 84.647418 50.161966 4.548430
F 84.647418 42.444740 4.548430
F 75.736323 50.161964 4.548431
F 75.736323 42.444739 4.548431
F 84.647414 47.589554 0.910494
F 84.647414 55.306779 0.910494
F 75.736318 47.589555 0.910494
F 75.736318 55.306780 0.910494
F 86.875226 54.020586 4.548424
F 86.875226 46.303362 4.548424
F 77.964096 54.020577 4.548431
F 77.964096 46.303352 4.548431
F 86.875208 51.448161 0.910492
F 86.875208 43.730936 0.910491
F 77.964091 51.448167 0.910494
F 77.964091 43.730943 0.910494
F 86.875217 51.448160 3.638952
F 86.875217 43.730935 3.638952
F 77.964095 51.448167 3.638946
F 77.964095 43.730943 3.638947
F 86.875207 54.020583 7.276887
F 86.875207 46.303358 7.276887
F 77.964091 54.020577 7.276883
F 77.964091 46.303352 7.276883
F 80.191869 47.589555 10.914819
F 80.191869 55.306780 10.914819
F 89.103108 47.589522 10.914838
F 89.103108 55.306746 10.914838
F 80.191863 50.161965 14.552754
F 80.191863 42.444739 14.552755
F 89.103075 50.161991 14.552769
F 89.103075 42.444766 14.552769
F 80.191868 50.161965 11.824303
F 80.191868 42.444739 11.824302
F 89.103061 50.161991 11.824282
F 89.103061 42.444766 11.824282
F 80.191864 47.589556 8.186367
F 80.191864 55.306780 8.186367
F 89.103084 47.589522 8.186343
F 89.103084 55.306746 8.186343
F 82.419642 54.020577 11.824302
F 82.419642 46.303352 11.824303
F 73.508554 54.020575 11.824303
F 73.508554 46.303351 11.824303
F 82.419637 51.448168 8.186367
F 82.419637 43.730943 8.186366
F 73.508552 51.448169 8.186368
F 73.508552 43.730944 8.186368
F 82.419641 51.448168 10.914819
F 82.419641 43.730943 10.914819
F 73.508554 51.448168 10.914818
F 73.508554 43.730944 10.914818
F 82.419637 54.020577 14.552755
F 82.419637 46.303352 14.552755
F 73.508548 54.020576 14.552754
F 73.508548 46.303352 14.552755
F 84.647420 47.589554 10.914820
F 84.647420 55.306779 10.914820
F 75.736323 47.589555 10.914819
F 75.736323 55.306780 10.914819
F 84.647414 50.161966 14.552755
F 84.647414 42.444740 14.552755
F 75.736318 50.161964 14.552755
F 75.736318 42.444739 14.552755
F 84.647416 50.161965 11.824302
F 84.647416 42.444740 11.824302
F 75.736323 50.161964 11.824303
F 75.736323 42.444739 11.824303
F 84.647413 47.589555 8.186366
F 84.647413 55.306779 8.186366
F 75.736319 47.589555 8.186367
F 75.736319 55.306780 8.186367
F 86.875221 54.020585 11.824296
F 86.875221 46.303361 11.824296
F 77.964096 54.020577 11.824303
F 77.964096 46.303352 11.824303
F 86.875219 51.448159 8.186360
F 86.875219 43.730934 8.186360
F 77.964091 51.448168 8.186367
F 77.964091 43.730943 8.186367
F 86.875204 51.448164 10.914821
F 86.875204 43.730939 10.914821
F 77.964095 51.448168 10.914819
F 77.964095 43.730943 10.914819
F 86.875192 54.020579 14.552755
F 86.875192 46.303354 14.552755
F 77.964091 54.020577 14.552755
F 77.964091 46.303352 14.552755
F 80.191869 47.589556 18.190691
F 80.191869 55.306780 18.190691
F 89.103064 47.589532 18.190711
F 89.103064 55.306756 18.190711
F 80.191863 50.161965 0.001010
F 80.191863 42.444739 0.001010
F 89.103079 50.161992 0.001037
F 89.103079 42.444767 0.001037
F 80.191868 50.161965 19.100175
F 80.191868 42.444739 19.100175
F 89.102988 50.161975 19.100170
F 89.102988 42.444750 19.100170
F 80.191864 47.589556 15.462239
F 80.191864 55.306780 15.462239
F 89.103025 47.589536 15.462226
F 89.103025 55.306761 15.462226
F 82.419642 54.020577 19.100175
F 82.419642 46.303352 19.100175
F 73.508550 54.020576 19.100175
F 73.508550 46.303352 19.100175
F 82.419637 51.448168 15.462239
F 82.419637 43.730943 15.462238
F 73.508547 51.448168 15.462239
F 73.508547 43.730943 15.462239
F 82.419640 51.448168 18.190691
F 82.419640 43.730943 18.190691
F 73.508550 51.448168 18.190690
F 73.508550 43.730943 18.190690
F 82.419637 54.020577 0.001010
F 82.419637 46.303352 0.001010
F 73.508547 54.020576 0.001010
F 73.508547 46.303352 0.001010
F 84.647419 47.589555 18.190692
F 84.647419 55.306779 18.190692
F 75.736323 47.589555 18.190691
F 75.736323 55.306780 18.190691
F 84.647413 50.161966 0.001011
F 84.647413 42.444740 0.001011
F 75.736319 50.161964 0.001010
F 75.736319 42.444739 0.001010
F 84.647412 50.161964 19.100175
F 84.647412 42.444739 19.100175
F 75.736322 50.161964 19.100175
F 75.736322 42.444739 19.100175
F 84.647410 47.589555 15.462239
F 84.647410 55.306780 15.462239
F 75.736319 47.589555 15.462239
F 75.736319 55.306780 15.462239
F 86.875213 54.020583 19.100171
F 86.875213 46.303359 19.100171
F 77.964096 54.020577 19.100175
F 77.964096 46.303352 19.100175
F 86.875211 51.448160 15.462233
F 86.875211 43.730935 15.462232
F 77.964091 51.448167 15.462239
F 77.964091 43.730943 15.462239
F 86.875186 51.448168 18.190690
F 86.875186 43.730943 18.190690
F 77.964095 51.448167 18.190691
F 77.964095 43.730943 18.190691
F 86.875210 54.020583 0.001015
F 86.875210 46.303359 0.001015
F 77.964091 54.020577 0.001010
F 77.964091 46.303352 0.001010
F 80.191869 63.024006 3.638947
F 89.103152 63.023962 3.638976
F 80.191863 57.879189 7.276883
F 80.191863 65.596416 7.276883
F 89.103126 57.879228 7.276907
F 89.103126 65.596455 7.276907
F 80.191868 57.879189 4.548430
F 80.191868 65.596416 4.548430
F 89.103110 57.879228 4.548407
F 89.103110 65.596455 4.548407
F 80.191864 63.024007 0.910494
F 89.103089 63.023971 0.910473
F 82.419642 61.737803 4.548430
F 73.508559 61.737800 4.548432
F 82.419636 59.165393 0.910494
F 82.419636 66.882620 0.910494
F 73.508554 59.165395 0.910496
F 73.508554 66.882622 0.910496
F 82.419641 59.165393 3.638947
F 82.419641 66.882620 3.638947
F 73.508558 59.165395 3.638945
F 73.508558 66.882622 3.638945
F 82.419637 61.737803 7.276883
F 73.508552 61.737801 7.276882
F 84.647420 63.024005 3.638947
F 75.736324 63.024007 3.638947
F 84.647415 57.879191 7.276884
F 84.647415 65.596417 7.276884
F 75.736319 57.879189 7.276883
F 75.736319 65.596416 7.276883
F 84.647418 57.879190 4.548430
F 84.647418 65.596417 4.548430
F 75.736323 57.879189 4.548431
F 75.736323 65.596416 4.548431
F 84.647414 63.024005 0.910494
F 75.736318 63.024006 0.910494
F 86.875226 61.737812 4.548424
F 77.964096 61.737803 4.548430
F 86.875208 59.165386 0.910491
F 86.875208 66.882613 0.910491
F 77.964091 59.165393 0.910494
F 77.964091 66.882620 0.910494
F 86.875217 59.165385 3.638952
F 86.875217 66.882612 3.638952
F 77.964095 59.165393 3.638947
F 77.964095 66.882620 3.638947
F 86.875207 61.737808 7.276887
F 77.964091 61.737802 7.276883
F 80.191869 63.024006 10.914819
F 89.103108 63.023973 10.914838
F 80.191863 57.879189 14.552755
F 80.191863 65.596416 14.552755
F 89.103075 57.879216 14.552769
F 89.103075 65.596443 14.552769
F 80.191868 57.879189 11.824303
F 80.191868 65.596416 11.824302
F 89.103061 57.879216 11.824282
F 89.103061 65.596443 11.824282
F 80.191864 63.024006 8.186366
F 89.103084 63.023973 8.186343
F 82.419642 61.737803 11.824302
F 73.508554 61.737801 11.824303
F 82.419637 59.165393 8.186366
F 82.419637 66.882620 8.186366
F 73.508552 59.165394 8.186368
F 73.508552 66.882621 8.186368
F 82.419641 59.165393 10.914819
F 82.419641 66.882620 10.914819
F 73.508554 59.165394 10.914818
F 73.508554 66.882621 10.914818
F 82.419637 61.737803 14.552755
F 73.508548 61.737802 14.552755
F 84.647420 63.024005 10.914820
F 75.736323 63.024006 10.914819
F 84.647414 57.879190 14.552755
F 84.647414 65.596417 14.552755
F 75.736318 57.879189 14.552755
F 75.736318 65.596416 14.552755
F 84.647416 57.879190 11.824302
F 84.647416 65.596417 11.824302
F 75.736323 57.879189 11.824303
F 75.736323 65.596416 11.824303
F 84.647413 63.024006 8.186366
F 75.736319 63.024006 8.186367
F 86.875221 61.737811 11.824296
F 77.964096 61.737803 11.824302
F 86.875219 59.165384 8.186360
F 86.875219 66.882611 8.186360
F 77.964091 59.165393 8.186366
F 77.964091 66.882620 8.186366
F 86.875204 59.165389 10.914821
F 86.875204 66.882616 10.914821
F 77.964095 59.165393 10.914819
F 77.964095 66.882620 10.914819
F 86.875192 61.737804 14.552755
F 77.964091 61.737802 14.552755
F 80.191869 63.024006 18.190691
F 89.103064 63.023983 18.190711
F 80.191864 57.879189 0.001010
F 80.191863 65.596416 0.001010
F 89.103079 57.879217 0.001037
F 89.103079 65.596444 0.001037
F 80.191868 57.879189 19.100175
F 80.191868 65.596416 19.100175
F 89.102988 57.879200 19.100170
F 89.102988 65.596426 19.100170
F 80.191864 63.024006 15.462238
F 89.103025 63.023987 15.462226
F 82.419642 61.737803 19.100175
F 73.508550 61.737802 19.100175
F 82.419637 59.165393 15.462239
F 82.419637 66.882620 15.462238
F 73.508547 59.165393 15.462239
F 73.508547 66.882620 15.462239
F 82.419640 59.165393 18.190691
F 82.419640 66.882620 18.190691
F 73.508550 59.165393 18.190690
F 73.508550 66.882620 18.190690
F 82.419637 61.737803 0.001011
F 73.508547 61.737802 0.001010
F 84.647419 63.024005 18.190692
F 75.736323 63.024006 18.190691
F 84.647413 57.879190 0.001011
F 84.647413 65.596417 0.001011
F 75.736319 57.879189 0.001010
F 75.736319 65.596416 0.001010
F 84.647412 57.879189 19.100175
F 84.647412 65.596416 19.100175
F 75.736322 57.879189 19.100175
F 75.736322 65.596416 19.100175
F 84.647410 63.024006 15.462238
F 75.736319 63.024006 15.462238
F 86.875213 61.737809 19.100171
F 77.964096 61.737803 19.100175
F 86.875211 59.165385 15.462232
F 86.875211 66.882612 15.462232
F 77.964091 59.165393 15.462239
F 77.964091 66.882620 15.462239
F 86.875186 59.165393 18.190690
F 86.875186 66.882620 18.190690
F 77.964095 59.165393 18.190691
F 77.964095 66.882620 18.190691
F 86.875210 61.737809 0.001015
F 77.964091 61.737802 0.001010
F 82.419642 69.455029 4.548430
F 77.964091 69.455029 0.001010
F 73.508559 69.455027 4.548432
F 82.419637 69.455029 7.276883
F 73.508552 69.455028 7.276882
F 77.964096 69.455029 4.548431
F 77.964091 69.455029 7.276883
F 82.419642 69.455029 11.824303
F 73.508554 69.455028 11.824303
F 82.419637 69.455029 14.552755
F 73.508548 69.455029 14.552755
F 77.964096 69.455029 11.824303
F 77.964091 69.455029 14.552755
F 77.964096 69.455029 19.100175
F 82.419642 69.455029 19.100175
F 73.508550 69.455029 19.100175
F 82.419637 69.455029 0.001010
F 73.508547 69.455029 0.001010
F 98.032413 1.281437 3.642651
F 98.032413 8.998661 3.642651
F 98.030077 3.862977 7.279348
F 98.030077 11.580202 7.279348
F 98.030596 3.860299 4.547352
F 98.030596 11.577524 4.547352
F 98.026636 1.285242 0.910921
F 98.026636 9.002466 0.910921
F 91.331491 7.717415 4.548296
F 91.331491 0.000190 4.548296
F 100.285834 7.724172 4.536464
F 100.285834 0.006948 4.536464
F 91.331216 5.144692 0.910438
F 91.331216 12.861917 0.910438
F 100.272236 5.141565 0.903925
F 100.272236 12.858790 0.903924
F 91.331370 5.144674 3.639056
F 91.331370 12.861900 3.639056
F 100.273862 5.139574 3.638017
F 100.273862 12.856799 3.638017
F 91.331272 7.717342 7.276943
F 91.331272 0.000118 7.276943
F 100.269115 7.721860 7.271527
F 100.269115 0.004635 7.271527
F 93.561130 1.285551 3.639419
F 93.561130 9.002775 3.639419
F 102.527465 1.286208 3.589452
F 102.527465 9.003432 3.589452
F 93.560791 3.859184 7.277236
F 93.560791 11.576409 7.277236
F 102.517490 3.857710 7.220106
F 102.517490 11.574935 7.220106
F 93.560642 3.859032 4.548179
F 93.560642 11.576257 4.548179
F 102.556138 3.876863 4.479257
F 102.556137 11.594088 4.479256
F 93.560185 1.285874 0.910389
F 93.560185 9.003098 0.910389
F 102.537341 1.274615 0.849901
F 102.537340 8.991839 0.849901
F 95.793484 7.718306 4.547733
F 95.793484 0.001081 4.547733
F 104.865284 7.748452 4.273991
F 104.865284 0.031228 4.273991
F 95.790929 5.144316 0.910676
F 95.790929 12.861542 0.910676
F 104.823618 5.128499 0.650305
F 104.823618 12.845725 0.650305
F 95.792946 5.142969 3.640547
F 95.792946 12.860195 3.640547
F 104.768798 5.148579 3.405241
F 104.768798 12.865804 3.405241
F 95.792092 7.718914 7.277848
F 95.792092 0.001690 7.277848
F 104.751890 7.713278 7.031107
F 106.926747 8.984352 17.565393
F 98.027216 1.282346 10.916424
F 98.027216 8.999571 10.916424
F 98.024317 3.861860 14.554147
F 98.024317 11.579084 14.554147
F 98.025422 3.859359 11.822782
F 98.025422 11.576583 11.822782
F 98.028607 1.284809 8.184517
F 98.028607 9.002033 8.184517
F 91.331306 7.717368 11.824179
F 91.331306 0.000144 11.824179
F 100.274240 7.721937 11.811625
F 100.274240 0.004712 11.811625
F 91.331397 5.144645 8.186232
F 91.331397 12.861870 8.186232
F 100.280970 5.139128 8.172753
F 100.280970 12.856353 8.172753
F 91.331156 5.144723 10.914855
F 91.331156 12.861948 10.914855
F 100.262092 5.141564 10.907637
F 100.262092 12.858790 10.907637
F 91.331027 7.717286 14.552772
F 91.331027 0.000062 14.552772
F 100.255528 7.719394 14.545665
F 100.255528 0.002170 14.545665
F 93.560452 1.285703 10.915081
F 93.560452 9.002928 10.915081
F 102.503581 1.289578 10.854435
F 102.503581 9.006803 10.854435
F 93.560074 3.859025 14.552964
F 93.560074 11.576250 14.552964
F 102.490512 3.852845 14.493031
F 102.490512 11.570069 14.493031
F 93.559929 3.858865 11.824058
F 93.559929 11.576090 11.824058
F 102.532581 3.873231 11.753486
F 102.532581 11.590455 11.753486
F 93.560361 1.285838 8.186061
F 93.560361 9.003062 8.186061
F 102.546364 1.269980 8.113764
F 102.546364 8.987204 8.113764
F 95.791445 7.717840 11.823610
F 95.791445 0.000615 11.823610
F 104.825539 7.742810 11.543537
F 104.825539 0.025586 11.543537
F 95.792579 5.143957 8.185544
F 95.792579 12.861183 8.185543
F 104.848466 5.117262 7.905242
F 104.848466 12.834488 7.905242
F 95.790901 5.143371 10.915525
F 95.790902 12.860597 10.915525
F 104.726485 5.152107 10.662441
F 104.726485 12.869332 10.662441
F 95.789764 7.718458 14.553344
F 95.789764 0.001233 14.553344
F 104.702371 7.707307 14.299609
F 106.926747 1.267128 17.565392
F 98.023040 1.283003 18.193027
F 98.023040 9.000228 18.193027
F 98.026608 3.862398 0.004711
F 98.026608 11.579623 0.004712
F 98.019832 3.858322 19.101215
F 98.019832 11.575547 19.101215
F 98.022238 1.286029 15.461898
F 98.022238 9.003253 15.461898
F 91.331124 7.717325 19.100123
F 91.331124 0.000101 19.100123
F 100.264147 7.720631 19.093983
F 100.264147 0.003407 19.093983
F 91.331189 5.144696 15.462131
F 91.331189 12.861921 15.462131
F 100.267325 5.141104 15.451767
F 100.267325 12.858329 15.451767
F 91.330891 5.144789 18.190696
F 91.330891 12.862014 18.190696
F 100.250963 5.143596 18.185242
F 100.250963 12.860822 18.185242
F 91.331261 7.717339 0.001108
F 91.331261 0.000115 0.001108
F 100.265835 7.722227 0.000001
F 100.265835 0.005002 0.000001
F 93.559885 1.285808 18.190985
F 93.559886 9.003032 18.190985
F 102.484674 1.292996 18.136329
F 102.484674 9.010220 18.136329
F 93.560259 3.859049 0.001445
F 93.560259 11.576274 0.001445
F 102.503814 3.860155 21.780337
F 102.503814 11.577379 21.780337
F 93.559083 3.858680 19.100196
F 93.559083 11.575904 19.100196
F 102.511220 3.872304 19.041824
F 102.511220 11.589528 19.041824
F 93.559492 1.286046 15.462120
F 93.559492 9.003270 15.462120
F 102.519222 1.272917 15.397331
F 102.519222 8.990141 15.397331
F 95.789578 7.717414 19.100424
F 95.789578 0.000189 19.100424
F 104.792658 7.742106 18.842692
F 104.792658 0.024882 18.842692
F 95.790213 5.144473 15.461818
F 95.790213 12.861698 15.461818
F 104.802563 5.122117 15.189716
F 104.802563 12.839342 15.189716
F 95.788752 5.143800 18.191363
F 95.788752 12.861026 18.191363
F 104.688801 5.159248 17.945313
F 104.688801 12.876473 17.945313
F 95.791632 7.718793 0.002490
F 95.791632 0.001568 0.002490
F 104.737576 7.721540 21.597110
F 104.737576 0.004316 21.597110
F 98.032413 24.433113 3.642651
F 98.032413 16.715888 3.642651
F 98.030077 27.014654 7.279348
F 98.030077 19.297429 7.279348
F 98.030596 27.011976 4.547352
F 98.030596 19.294750 4.547352
F 98.026636 24.436918 0.910921
F 98.026636 16.719693 0.910921
F 91.331491 15.434640 4.548296
F 91.331491 23.151867 4.548296
F 100.285834 15.441398 4.536463
F 100.285834 23.158625 4.536464
F 91.331216 20.579144 0.910438
F 100.272236 20.576017 0.903925
F 91.331370 20.579126 3.639056
F 100.273862 20.574026 3.638017
F 91.331272 15.434568 7.276943
F 91.331272 23.151795 7.276943
F 100.269115 15.439085 7.271527
F 100.269115 23.156312 7.271527
F 93.561130 24.437228 3.639419
F 93.561130 16.720002 3.639419
F 102.527465 24.437885 3.589452
F 102.527465 16.720659 3.589452
F 93.560791 27.010861 7.277236
F 93.560791 19.293636 7.277236
F 102.517490 27.009387 7.220106
F 102.517490 19.292161 7.220106
F 93.560642 27.010709 4.548179
F 93.560642 19.293483 4.548179
F 102.556137 27.028540 4.479257
F 102.556138 19.311315 4.479257
F 93.560185 24.437551 0.910389
F 93.560185 16.720325 0.910389
F 102.537341 24.426292 0.849901
F 102.537340 16.709066 0.849901
F 95.793484 15.435532 4.547733
F 95.793484 23.152758 4.547733
F 104.865284 15.465678 4.273991
F 104.865284 23.182905 4.273991
F 95.790929 20.578769 0.910676
F 104.823618 20.562952 0.650305
F 95.792946 20.577421 3.640547
F 104.768798 20.583031 3.405241
F 95.792092 15.436140 7.277848
F 95.792092 23.153367 7.277848
F 104.751890 15.430504 7.031107
F 104.751890 23.147730 7.031107
F 98.027216 24.434023 10.916424
F 98.027216 16.716797 10.916424
F 98.024317 27.013537 14.554147
F 98.024317 19.296311 14.554148
F 98.025422 27.011035 11.822782
F 98.025422 19.293810 11.822782
F 98.028607 24.436485 8.184517
F 98.028607 16.719260 8.184517
F 91.331306 15.434594 11.824179
F 91.331306 23.151821 11.824179
F 100.274240 15.439163 11.811625
F 100.274240 23.156389 11.811625
F 91.331397 20.579097 8.186232
F 100.280970 20.573580 8.172753
F 91.331155 20.579175 10.914855
F 100.262092 20.576016 10.907637
F 91.331027 15.434512 14.552772
F 91.331027 23.151739 14.552772
F 100.255528 15.436620 14.545666
F 100.255528 23.153847 14.545665
F 93.560452 24.437380 10.915081
F 93.560452 16.720154 10.915081
F 102.503581 24.441255 10.854435
F 102.503581 16.724029 10.854435
F 93.560074 27.010702 14.552964
F 93.560074 19.293477 14.552964
F 102.490512 27.004522 14.493031
F 102.490512 19.287296 14.493031
F 93.559929 27.010542 11.824058
F 93.559929 19.293317 11.824058
F 102.532581 27.024908 11.753486
F 102.532581 19.307682 11.753486
F 93.560361 24.437515 8.186061
F 93.560361 16.720289 8.186061
F 102.546364 24.421657 8.113764
F 102.546364 16.704431 8.113764
F 95.791445 15.435066 11.823610
F 95.791445 23.152292 11.823610
F 104.825539 15.460036 11.543537
F 104.825539 23.177263 11.543537
F 95.792579 20.578409 8.185544
F 104.848466 20.551715 7.905242
F 95.790901 20.577823 10.915525
F 104.726485 20.586559 10.662441
F 95.789764 15.435684 14.553344
F 95.789764 23.152910 14.553344
F 104.702371 15.424533 14.299609
F 104.702371 23.141760 14.299609
F 98.023040 24.434680 18.193027
F 98.023040 16.717454 18.193028
F 98.026608 27.014075 0.004711
F 98.026608 19.296849 0.004712
F 98.019832 27.009999 19.101215
F 98.019832 19.292773 19.101215
F 98.022238 24.437706 15.461898
F 98.022238 16.720480 15.461898
F 91.331124 15.434551 19.100123
F 91.331124 23.151778 19.100123
F 100.264147 15.437857 19.093983
F 100.264147 23.155084 19.093983
F 91.331189 20.579148 15.462131
F 100.267325 20.575556 15.451767
F 91.330891 20.579241 18.190696
F 100.250963 20.578048 18.185242
F 91.331262 15.434565 0.001108
F 91.331261 23.151792 0.001108
F 100.265835 15.439452 0.000001
F 100.265835 23.156679 0.000001
F 93.559885 24.437484 18.190985
F 93.559885 16.720259 18.190985
F 102.484674 24.444673 18.136329
F 102.484674 16.727447 18.136329
F 93.560259 27.010726 0.001445
F 93.560259 19.293501 0.001445
F 102.503814 27.011832 21.780337
F 102.503814 19.294606 21.780337
F 93.559083 27.010356 19.100196
F 93.559083 19.293131 19.100196
F 102.511220 27.023980 19.041824
F 102.511220 19.306755 19.041824
F 93.559492 24.437723 15.462120
F 93.559492 16.720497 15.462120
F 102.519222 24.424594 15.397331
F 102.519222 16.707368 15.397331
F 95.789578 15.434640 19.100424
F 95.789578 23.151866 19.100424
F 104.792658 15.459332 18.842692
F 104.792658 23.176559 18.842692
F 95.790213 20.578925 15.461818
F 104.802563 20.556569 15.189716
F 95.788752 20.578252 18.191363
F 104.688801 20.593700 17.945313
F 95.791632 15.436019 0.002490
F 95.791632 23.153245 0.002490
F 104.737576 15.438766 21.597110
F 104.737576 23.155993 21.597110
F 106.926747 24.418805 17.565392
F 106.926747 16.701579 17.565393
F 98.032413 32.150338 3.642651
F 98.032413 39.867564 3.642651
F 98.030077 34.731878 7.279348
F 98.030596 34.729200 4.547352
F 98.026636 32.154143 0.910921
F 98.026636 39.871369 0.910921
F 91.331491 30.869091 4.548296
F 91.331491 38.586317 4.548296
F 100.285834 30.875849 4.536464
F 100.285834 38.593075 4.536463
F 91.331216 28.296368 0.910438
F 91.331216 36.013594 0.910438
F 100.272236 28.293242 0.903925
F 100.272236 36.010467 0.903924
F 91.331370 28.296351 3.639056
F 91.331370 36.013576 3.639056
F 100.273862 28.291251 3.638017
F 100.273862 36.008476 3.638017
F 91.331272 30.869019 7.276943
F 91.331272 38.586245 7.276943
F 100.269115 30.873536 7.271527
F 100.269115 38.590762 7.271527
F 93.561130 32.154452 3.639419
F 93.561130 39.871679 3.639419
F 102.527465 32.155109 3.589452
F 102.527465 39.872335 3.589452
F 93.560791 34.728086 7.277236
F 102.517490 34.726611 7.220106
F 93.560642 34.727933 4.548179
F 102.556137 34.745765 4.479256
F 93.560185 32.154775 0.910389
F 93.560185 39.872002 0.910389
F 102.537340 32.143516 0.849901
F 102.537340 39.860742 0.849901
F 95.793484 30.869982 4.547733
F 95.793484 38.587208 4.547733
F 104.865284 30.900129 4.273991
F 104.865284 38.617355 4.273991
F 95.790929 28.295993 0.910676
F 95.790929 36.013219 0.910676
F 104.823618 28.280176 0.650305
F 104.823618 35.997402 0.650305
F 95.792946 28.294646 3.640547
F 95.792946 36.011871 3.640547
F 104.768798 28.300256 3.405241
F 104.768798 36.017481 3.405241
F 95.792092 30.870591 7.277848
F 95.792092 38.587817 7.277848
F 104.751890 30.864955 7.031107
F 104.751890 38.582180 7.031107
F 98.027216 32.151247 10.916424
F 98.027216 39.868474 10.916424
F 98.024317 34.730761 14.554147
F 98.025422 34.728260 11.822782
F 98.028607 32.153710 8.184517
F 98.028607 39.870936 8.184517
F 91.331306 30.869045 11.824179
F 91.331306 38.586271 11.824179
F 100.274240 30.873614 11.811625
F 100.274240 38.590839 11.811625
F 91.331397 28.296321 8.186232
F 91.331397 36.013547 8.186232
F 100.280970 28.290805 8.172753
F 100.280970 36.008030 8.172753
F 91.331156 28.296399 10.914855
F 91.331156 36.013625 10.914855
F 100.262092 28.293241 10.907637
F 100.262091 36.010466 10.907637
F 91.331027 30.868963 14.552772
F 91.331027 38.586189 14.552772
F 100.255528 30.871071 14.545665
F 100.255528 38.588297 14.545666
F 93.560452 32.154604 10.915081
F 93.560452 39.871831 10.915081
F 102.503581 32.158480 10.854435
F 102.503581 39.875706 10.854435
F 93.560074 34.727927 14.552964
F 102.490512 34.721746 14.493031
F 93.559929 34.727767 11.824058
F 102.532581 34.742132 11.753486
F 93.560361 32.154739 8.186061
F 93.560361 39.871966 8.186061
F 102.546364 32.138881 8.113764
F 102.546364 39.856107 8.113764
F 95.791445 30.869517 11.823610
F 95.791445 38.586742 11.823610
F 104.825539 30.894487 11.543537
F 104.825539 38.611713 11.543537
F 95.792579 28.295634 8.185544
F 95.792579 36.012859 8.185543
F 104.848466 28.268939 7.905242
F 104.848466 35.986164 7.905242
F 95.790901 28.295048 10.915525
F 95.790901 36.012273 10.915525
F 104.726485 28.303784 10.662441
F 104.726485 36.021009 10.662441
F 95.789764 30.870135 14.553344
F 95.789764 38.587360 14.553344
F 104.702371 30.858984 14.299609
F 104.702371 38.576210 14.299609
F 98.023040 32.151904 18.193027
F 98.023040 39.869131 18.193028
F 98.026608 34.731299 0.004712
F 98.019832 34.727223 19.101215
F 98.022238 32.154930 15.461898
F 98.022238 39.872156 15.461898
F 91.331124 30.869002 19.100123
F 91.331124 38.586228 19.100123
F 100.264147 30.872308 19.093983
F 100.264147 38.589534 19.093983
F 91.331189 28.296373 15.462131
F 91.331189 36.013598 15.462131
F 100.267325 28.292781 15.451767
F 100.267325 36.010006 15.451767
F 91.330891 28.296465 18.190696
F 91.330891 36.013691 18.190696
F 100.250963 28.295273 18.185242
F 100.250963 36.012498 18.185242
F 91.331261 30.869016 0.001108
F 91.331262 38.586242 0.001108
F 100.265835 30.873903 0.000001
F 100.265835 38.591129 0.000001
F 93.559885 32.154709 18.190985
F 93.559886 39.871935 18.190985
F 102.484674 32.161897 18.136329
F 102.484673 39.879123 18.136329
F 93.560259 34.727951 0.001445
F 102.503814 34.729056 21.780337
F 93.559083 34.727581 19.100196
F 102.511220 34.741205 19.041824
F 93.559492 32.154947 15.462120
F 93.559492 39.872174 15.462120
F 102.519222 32.141818 15.397331
F 102.519222 39.859044 15.397331
F 95.789578 30.869091 19.100424
F 95.789578 38.586316 19.100424
F 104.792658 30.893783 18.842692
F 104.792658 38.611009 18.842692
F 95.790213 28.296150 15.461818
F 95.790213 36.013375 15.461818
F 104.802563 28.273794 15.189716
F 104.802563 35.991019 15.189716
F 95.788752 28.295477 18.191363
F 95.788752 36.012702 18.191363
F 104.688801 28.310924 17.945313
F 104.688801 36.028150 17.945313
F 95.791632 30.870470 0.002490
F 95.791632 38.587696 0.002490
F 104.737576 30.873217 21.597110
F 104.737576 38.590443 21.597110
F 106.926747 32.136029 17.565393
F 106.926747 39.853255 17.565393
F 98.032413 47.584790 3.642651
F 98.032413 55.302015 3.642651
F 98.030077 50.166330 7.279348
F 98.030077 42.449105 7.279348
F 98.030596 50.163652 4.547352
F 98.030596 42.446427 4.547352
F 98.026636 47.588595 0.910921
F 98.026636 55.305819 0.910921
F 91.331491 54.020768 4.548296
F 91.331491 46.303544 4.548296
F 100.285834 54.027526 4.536464
F 100.285834 46.310301 4.536464
F 91.331216 51.448045 0.910438
F 91.331216 43.730820 0.910438
F 100.272236 51.444918 0.903925
F 100.272236 43.727694 0.903925
F 91.331370 51.448028 3.639056
F 91.331370 43.730803 3.639056
F 100.273862 51.442927 3.638017
F 100.273862 43.725703 3.638017
F 91.331272 54.020696 7.276943
F 91.331272 46.303471 7.276943
F 100.269115 54.025213 7.271527
F 100.269115 46.307988 7.271527
F 93.561130 47.588904 3.639419
F 93.561130 55.306129 3.639419
F 102.527465 47.589561 3.589452
F 102.527465 55.306786 3.589452
F 93.560791 50.162538 7.277236
F 93.560791 42.445312 7.277236
F 102.517490 50.161063 7.220106
F 102.517490 42.443838 7.220106
F 93.560642 50.162386 4.548179
F 93.560642 42.445160 4.548179
F 102.556138 50.180217 4.479257
F 102.556137 42.462991 4.479257
F 93.560185 47.589227 0.910389
F 93.560185 55.306452 0.910389
F 102.537341 47.577968 0.849901
F 102.537340 55.295192 0.849901
F 95.793484 54.021659 4.547733
F 95.793484 46.304435 4.547733
F 104.865284 54.051806 4.273991
F 104.865284 46.334581 4.273991
F 95.790929 51.447670 0.910676
F 95.790929 43.730445 0.910676
F 104.823618 51.431853 0.650305
F 104.823618 43.714628 0.650305
F 95.792946 51.446323 3.640547
F 95.792946 43.729098 3.640547
F 104.768798 51.451933 3.405241
F 104.768798 43.734708 3.405241
F 95.792092 54.022268 7.277848
F 95.792092 46.305043 7.277848
F 104.751890 54.016631 7.031107
F 104.751890 46.299407 7.031107
F 98.027216 47.585700 10.916424
F 98.027216 55.302924 10.916424
F 98.024317 50.165213 14.554147
F 98.024317 42.447988 14.554148
F 98.025422 50.162712 11.822782
F 98.025422 42.445487 11.822782
F 98.028607 47.588162 8.184517
F 98.028607 55.305386 8.184517
F 91.331306 54.020722 11.824179
F 91.331306 46.303497 11.824179
F 100.274240 54.025290 11.811625
F 100.274240 46.308066 11.811625
F 91.331397 51.447998 8.186232
F 91.331397 43.730773 8.186232
F 100.280970 51.442481 8.172753
F 100.280970 43.725257 8.172753
F 91.331156 51.448076 10.914855
F 91.331156 43.730852 10.914855
F 100.262092 51.444917 10.907637
F 100.262092 43.727693 10.907637
F 91.331027 54.020640 14.552772
F 91.331027 46.303415 14.552772
F 100.255528 54.022748 14.545665
F 100.255528 46.305523 14.545665
F 93.560452 47.589057 10.915081
F 93.560452 55.306281 10.915081
F 102.503581 47.592932 10.854435
F 102.503581 55.310156 10.854435
F 93.560074 50.162379 14.552964
F 93.560074 42.445154 14.552964
F 102.490512 50.156198 14.493031
F 102.490512 42.438973 14.493031
F 93.559929 50.162219 11.824058
F 93.559929 42.444993 11.824058
F 102.532581 50.176584 11.753486
F 102.532581 42.459359 11.753486
F 93.560361 47.589191 8.186061
F 93.560361 55.306416 8.186061
F 102.546364 47.573333 8.113764
F 102.546364 55.290557 8.113764
F 95.791445 54.021193 11.823610
F 95.791445 46.303969 11.823610
F 104.825539 54.046164 11.543537
F 104.825539 46.328939 11.543537
F 95.792579 51.447311 8.185544
F 95.792579 43.730086 8.185544
F 104.848466 51.420616 7.905242
F 104.848466 43.703391 7.905242
F 95.790902 51.446724 10.915525
F 95.790902 43.729500 10.915525
F 104.726485 51.455461 10.662441
F 104.726485 43.738236 10.662441
F 95.789764 54.021811 14.553344
F 95.789764 46.304587 14.553344
F 104.702371 54.010660 14.299609
F 104.702371 46.293436 14.299609
F 98.023040 47.586357 18.193027
F 98.023040 55.303581 18.193027
F 98.026608 50.165751 0.004711
F 98.026608 42.448526 0.004712
F 98.019832 50.161675 19.101215
F 98.019832 42.444450 19.101215
F 98.022238 47.589382 15.461898
F 98.022238 55.306607 15.461898
F 91.331124 54.020679 19.100123
F 91.331124 46.303454 19.100123
F 100.264147 54.023985 19.093983
F 100.264147 46.306760 19.093983
F 91.331189 51.448049 15.462131
F 91.331189 43.730825 15.462131
F 100.267325 51.444457 15.451767
F 100.267325 43.727233 15.451767
F 91.330891 51.448142 18.190696
F 91.330891 43.730917 18.190696
F 100.250963 51.446950 18.185242
F 100.250963 43.729725 18.185242
F 91.331261 54.020693 0.001108
F 91.331262 46.303468 0.001108
F 100.265835 54.025580 0.000001
F 100.265835 46.308356 0.000001
F 93.559885 47.589161 18.190985
F 93.559886 55.306386 18.190985
F 102.484674 47.596349 18.136329
F 102.484674 55.313573 18.136329
F 93.560259 50.162403 0.001445
F 93.560259 42.445178 0.001445
F 102.503814 50.163508 21.780337
F 102.503814 42.446283 21.780337
F 93.559083 50.162033 19.100196
F 93.559083 42.444808 19.100196
F 102.511220 50.175657 19.041824
F 102.511220 42.458432 19.041824
F 93.559492 47.589399 15.462120
F 93.559492 55.306624 15.462120
F 102.519222 47.576270 15.397331
F 102.519222 55.293495 15.397331
F 95.789578 54.020767 19.100424
F 95.789578 46.303543 19.100424
F 104.792658 54.045460 18.842692
F 104.792658 46.328235 18.842692
F 95.790213 51.447826 15.461818
F 95.790213 43.730602 15.461818
F 104.802563 51.425470 15.189716
F 104.802563 43.708246 15.189716
F 95.788752 51.447153 18.191363
F 95.788752 43.729929 18.191363
F 104.688801 51.462601 17.945313
F 104.688801 43.745376 17.945313
F 95.791632 54.022146 0.002490
F 95.791632 46.304922 0.002490
F 104.737576 54.024894 21.597110
F 104.737576 46.307669 21.597110
F 106.926747 47.570481 17.565392
F 106.926747 55.287705 17.565393
F 98.032413 63.019241 3.642651
F 98.030077 57.883555 7.279348
F 98.030077 65.600782 7.279348
F 98.030596 57.880877 4.547352
F 98.030596 65.598104 4.547352
F 98.026636 63.023046 0.910921
F 91.331491 61.737994 4.548296
F 100.285834 61.744752 4.536463
F 91.331216 59.165270 0.910438
F 91.331216 66.882497 0.910438
F 100.272236 59.162144 0.903924
F 100.272236 66.879371 0.903925
F 91.331370 59.165253 3.639056
F 91.331370 66.882480 3.639056
F 100.273862 59.160153 3.638017
F 100.273862 66.877380 3.638017
F 91.331272 61.737922 7.276943
F 100.269115 61.742439 7.271527
F 93.561130 63.023355 3.639419
F 102.527465 63.024012 3.589452
F 93.560791 57.879762 7.277236
F 93.560791 65.596989 7.277236
F 102.517490 57.878288 7.220106
F 102.517490 65.595515 7.220106
F 93.560642 57.879610 4.548179
F 93.560642 65.596837 4.548179
F 102.556137 57.897441 4.479256
F 102.556137 65.614668 4.479256
F 93.560185 63.023678 0.910389
F 102.537340 63.012419 0.849901
F 95.793484 61.738885 4.547733
F 104.865284 61.769031 4.273991
F 95.790929 59.164895 0.910676
F 95.790929 66.882122 0.910676
F 104.823618 59.149078 0.650305
F 104.823618 66.866305 0.650305
F 95.792946 59.163548 3.640547
F 95.792946 66.880775 3.640547
F 104.768798 59.169158 3.405241
F 104.768798 66.886385 3.405241
F 95.792092 61.739494 7.277848
F 104.751890 61.733857 7.031107
F 98.027216 63.020151 10.916424
F 98.024317 57.882438 14.554147
F 98.024317 65.599665 14.554148
F 98.025422 57.879937 11.822782
F 98.025422 65.597164 11.822782
F 98.028607 63.022613 8.184517
F 91.331306 61.737948 11.824179
F 100.274240 61.742516 11.811625
F 91.331397 59.165223 8.186232
F 91.331397 66.882450 8.186232
F 100.280970 59.159707 8.172753
F 100.280970 66.876934 8.172753
F 91.331156 59.165301 10.914855
F 91.331156 66.882528 10.914855
F 100.262092 59.162143 10.907637
F 100.262091 66.879370 10.907637
F 91.331027 61.737866 14.552772
F 100.255528 61.739974 14.545666
F 93.560452 63.023508 10.915081
F 102.503581 63.027383 10.854435
F 93.560074 57.879603 14.552964
F 93.560074 65.596830 14.552964
F 102.490512 57.873423 14.493031
F 102.490512 65.590650 14.493031
F 93.559929 57.879443 11.824058
F 93.559929 65.596670 11.824058
F 102.532581 57.893809 11.753486
F 102.532581 65.611036 11.753486
F 93.560361 63.023642 8.186061
F 102.546364 63.007784 8.113764
F 95.791445 61.738419 11.823610
F 104.825539 61.763389 11.543537
F 95.792579 59.164536 8.185543
F 95.792579 66.881763 8.185544
F 104.848466 59.137841 7.905242
F 104.848466 66.855068 7.905242
F 95.790902 59.163950 10.915525
F 95.790902 66.881177 10.915525
F 104.726485 59.172686 10.662441
F 104.726485 66.889913 10.662441
F 95.789764 61.739037 14.553344
F 104.702371 61.727886 14.299609
F 98.023040 63.020808 18.193028
F 98.026608 57.882976 0.004712
F 98.026608 65.600203 0.004712
F 98.019832 57.878900 19.101215
F 98.019832 65.596127 19.101215
F 98.022238 63.023833 15.461898
F 91.331124 61.737904 19.100123
F 100.264147 61.741211 19.093983
F 91.331189 59.165275 15.462131
F 91.331189 66.882502 15.462131
F 100.267325 59.161683 15.451767
F 100.267325 66.878910 15.451767
F 91.330891 59.165367 18.190696
F 91.330891 66.882594 18.190696
F 100.250963 59.164175 18.185242
F 100.250963 66.881402 18.185242
F 91.331262 61.737918 0.001108
F 100.265835 61.742806 0.000001
F 93.559885 63.023612 18.190985
F 102.484674 63.030800 18.136329
F 93.560259 57.879627 0.001445
F 93.560259 65.596854 0.001445
F 102.503814 57.880733 21.780337
F 102.503814 65.597960 21.780337
F 93.559083 57.879258 19.100196
F 93.559083 65.596484 19.100196
F 102.511220 57.892882 19.041824
F 102.511220 65.610109 19.041824
F 93.559492 63.023850 15.462120
F 102.519222 63.010721 15.397331
F 95.789578 61.737993 19.100424
F 104.792658 61.762686 18.842692
F 95.790213 59.165052 15.461818
F 95.790213 66.882279 15.461818
F 104.802563 59.142696 15.189716
F 104.802563 66.859923 15.189716
F 95.788752 59.164379 18.191363
F 95.788752 66.881606 18.191363
F 104.688801 59.179826 17.945313
F 104.688801 66.897053 17.945313
F 95.791632 61.739372 0.002490
F 104.737576 61.742120 21.597110
F 106.926747 63.004932 17.565393
F 104.751891 69.451084 7.031107
F 104.702371 69.445113 14.299609
