# Supplementary material for: Molecular-resolution imaging of ice crystallized from liquid water by cryogenic liquid-cell TEM
Source: Nat Commun. 2025 Sep 25;16:8342. doi: 10.1038/s41467-025-62451-0 (PMC12462463; doi:10.1038/s41467-025-62451-0)
Supplement: Supplementary file 9 — Supplementary Data 1 [file 41467_2025_62451_MOESM9_ESM.zip › supercell_4_3_1/1.2/93K_relaxed.xyz]

5184
F5184
F 0.434081 1.364371 2.811243
F 0.434080 9.082641 2.811243
F 9.273501 1.287911 2.916863
F 9.273501 9.006181 2.916863
F 0.107606 3.928331 6.630413
F 0.107605 11.646631 6.630413
F 9.222061 3.859331 6.555103
F 9.222061 11.577631 6.555103
F 0.296321 3.890661 3.827793
F 0.296321 11.608931 3.827793
F 9.259621 3.860661 3.826543
F 9.259621 11.578931 3.826543
F 0.218889 1.327951 0.118477
F 0.218889 9.046221 0.118477
F 9.133421 1.286231 0.186256
F 9.133421 9.004501 0.186256
F 2.584861 7.710541 3.720863
F 15.790461 12.793131 17.558533
F 11.488661 7.719451 3.873603
F 11.488661 0.001186 3.873603
F 2.408461 5.151791 0.072322
F 2.408461 12.870031 0.072322
F 11.361261 5.145601 0.233051
F 11.361261 12.863831 0.233051
F 2.541191 5.144561 2.806573
F 2.541191 12.862831 2.806573
F 11.500961 5.147011 2.963573
F 11.500961 12.865331 2.963573
F 2.486391 7.729231 6.451473
F 2.486391 0.010966 6.451473
F 11.450061 7.718421 6.601813
F 11.450061 0.000156 6.601813
F 4.815011 1.285521 2.826843
F 4.815011 9.003791 2.826843
F 13.728861 1.287941 3.010203
F 13.728861 9.006201 3.010203
F 4.752241 3.860211 6.463023
F 4.752241 11.578531 6.463023
F 13.677861 3.859231 6.648433
F 13.677861 11.577531 6.648433
F 4.789491 3.864891 3.730393
F 4.789491 11.583131 3.730393
F 13.716261 3.860301 3.920273
F 13.716261 11.578531 3.920273
F 4.669391 1.283241 0.092434
F 4.669391 9.001511 0.092434
F 13.589361 1.286591 0.279794
F 13.589361 9.004861 0.279794
F 7.033181 7.719441 3.780353
F 7.033181 0.001171 3.780353
F 16.036161 7.832061 3.937923
F 6.770391 7.719001 18.324533
F 6.896881 5.142121 0.137689
F 6.896881 12.860431 0.137689
F 15.946661 5.224691 0.196504
F 15.822961 12.868931 22.280933
F 7.040551 5.145801 2.870383
F 7.040551 12.864031 2.870383
F 15.901461 5.039401 2.970933
F 15.970161 12.885931 3.125003
F 6.990541 7.719071 6.509173
F 6.990541 0.000800 6.509173
F 15.930961 7.661581 6.794613
F 13.508561 9.004551 14.827833
F 0.067217 1.229601 10.257433
F 0.067216 8.947871 10.257433
F 9.146471 1.286191 10.190733
F 9.146471 9.004461 10.190733
F 0.010695 3.915691 13.894233
F 0.010695 11.633931 13.894233
F 9.070681 3.859241 13.826533
F 9.070681 11.577531 13.826533
F 0.199212 3.837751 11.112333
F 0.199212 11.556031 11.112333
F 9.127621 3.859441 11.098833
F 9.127621 11.577731 11.098833
F 0.246216 1.299451 7.465583
F 0.246216 9.017721 7.465593
F 9.202981 1.286131 7.463003
F 9.202981 9.004401 7.463003
F 2.413451 7.720291 10.977733
F 2.413451 0.002019 10.977733
F 11.355961 7.718301 11.145633
F 11.355961 0.000033 11.145633
F 2.484251 5.138981 7.343103
F 2.484251 12.857231 7.343103
F 11.431661 5.145561 7.509863
F 11.431661 12.863831 7.509863
F 2.416751 5.133881 10.083833
F 2.416751 12.852131 10.083833
F 11.374961 5.145461 10.237333
F 11.374961 12.863731 10.237333
F 2.351381 7.728891 13.715433
F 2.351381 0.010619 13.715433
F 11.299461 7.718211 13.873133
F 15.873161 5.093971 17.523433
F 4.673951 1.284991 10.098833
F 4.673951 9.003261 10.098833
F 13.602761 1.286371 10.283933
F 13.602761 9.004641 10.283933
F 4.598471 3.860541 13.734833
F 4.598471 11.578831 13.734833
F 13.527061 3.859061 13.919733
F 13.527061 11.577331 13.919733
F 4.661891 3.863821 11.003633
F 4.661891 11.582131 11.003633
F 13.583761 3.859141 11.192333
F 13.583761 11.577431 11.192333
F 4.734741 1.281861 7.367823
F 4.734741 9.000131 7.367823
F 13.659361 1.286451 7.556553
F 13.659361 9.004721 7.556553
F 6.895301 7.720641 11.050433
F 6.895301 0.002372 11.050433
F 15.836461 7.509571 11.175833
F 6.786141 12.863331 17.415633
F 6.972951 5.144211 7.415483
F 6.972951 12.862431 7.415483
F 15.918961 5.070661 7.650853
F 15.960661 12.633731 7.554583
F 6.916691 5.145571 10.144033
F 6.916691 12.863831 10.144033
F 15.864161 4.938001 10.298633
F 15.727561 12.783231 10.401733
F 6.842551 7.717541 13.779233
F 6.786141 5.145021 17.415633
F 15.752861 7.697741 13.976933
F 15.727061 12.721731 14.906133
F 15.855561 4.937491 14.594433
F 15.743861 7.798081 21.073033
F 9.014081 1.285081 17.462833
F 9.014081 9.003351 17.462833
F 0.044201 3.950211 21.188233
F 0.044201 11.668431 21.188233
F 9.139251 3.859491 21.103733
F 9.139251 11.577731 21.103733
F 6.819811 12.860931 14.685733
F 6.911061 7.718031 21.056333
F 0.113486 3.833221 18.415633
F 0.113486 11.551531 18.415633
F 9.002131 3.857761 18.372733
F 9.002131 11.576031 18.372733
F 0.150039 1.314571 14.755333
F 0.150039 9.032841 14.755333
F 9.052831 1.286031 14.734433
F 9.052831 9.004291 14.734433
F 2.303891 7.712971 18.253033
F 6.819811 5.142701 14.685733
F 11.229761 7.716741 18.419433
F 15.642961 7.698971 18.331833
F 2.345621 5.147381 14.617533
F 2.345621 12.865631 14.617533
F 11.280761 5.145381 14.781233
F 11.280761 12.863631 14.781233
F 2.300101 5.132731 17.355233
F 2.300101 12.851031 17.355233
F 11.242661 5.144341 17.509433
F 11.242661 12.862631 17.509433
F 2.422891 7.729591 20.982733
F 2.422891 0.011318 20.982733
F 11.369361 7.718081 21.149833
F 6.770391 0.000732 18.324533
F 4.546281 1.285061 17.370433
F 4.546281 9.003331 17.370433
F 13.470161 1.285211 17.556033
F 13.470161 9.003481 17.556033
F 4.656561 3.864231 21.016233
F 4.656561 11.582531 21.016233
F 13.596961 3.858931 21.196533
F 13.596961 11.577231 21.196533
F 4.542521 3.860781 18.280933
F 4.542521 11.579031 18.280933
F 13.457661 3.857571 18.466133
F 13.457661 11.575831 18.466133
F 4.591031 1.282541 14.639133
F 4.591021 9.000811 14.639133
F 13.508561 1.286281 14.827833
F 17.961661 1.247771 17.450833
F 15.835561 -0.135077 11.196933
F 15.949961 -0.036122 6.648893
F 0.434080 24.519231 2.811243
F 0.434081 16.800931 2.811243
F 9.273501 24.442731 2.916863
F 9.273501 16.724431 2.916863
F 0.107605 27.083131 6.630413
F 0.107603 19.364831 6.630413
F 9.222061 27.014131 6.555103
F 9.222061 19.295831 6.555103
F 0.296321 27.045431 3.827793
F 0.296321 19.327231 3.827793
F 9.259621 27.015431 3.826543
F 9.259621 19.297231 3.826543
F 0.218889 24.482731 0.118477
F 0.218889 16.764531 0.118476
F 9.133421 24.441031 0.186256
F 9.133421 16.722731 0.186256
F 2.584861 15.428831 3.720863
F 2.584861 23.147131 3.720863
F 11.488661 15.437731 3.873603
F 11.488661 23.156031 3.873603
F 2.408461 20.588331 0.072321
F 11.361261 20.582131 0.233051
F 2.541191 20.581131 2.806573
F 11.500961 20.583531 2.963573
F 2.486391 15.447531 6.451473
F 2.486391 23.165731 6.451473
F 11.450061 15.436731 6.601813
F 11.450061 23.154931 6.601813
F 4.815011 24.440331 2.826843
F 4.815021 16.722031 2.826843
F 13.728861 24.442731 3.010203
F 13.728861 16.724431 3.010203
F 4.752241 27.015031 6.463023
F 4.752241 19.296731 6.463023
F 13.677861 27.014031 6.648433
F 13.677861 19.295731 6.648433
F 4.789491 27.019731 3.730393
F 4.789491 19.301431 3.730393
F 13.716261 27.015131 3.920273
F 13.716261 19.296831 3.920273
F 4.669391 24.438031 0.092434
F 4.669391 16.719831 0.092434
F 13.589361 24.441431 0.279794
F 13.589361 16.723131 0.279794
F 7.033181 15.437731 3.780353
F 7.033181 23.156031 3.780353
F 15.783761 15.452531 4.099563
F 16.073961 23.099631 3.865773
F 6.896881 20.578631 0.137689
F 15.858661 20.452931 0.407845
F 7.040551 20.582331 2.870383
F 15.925161 20.445531 3.083493
F 6.990541 15.437331 6.509173
F 6.990541 23.155631 6.509173
F 15.863061 15.300831 6.828853
F 15.913461 23.088731 6.719083
F 0.067216 24.384431 10.257433
F 0.067217 16.666131 10.257433
F 9.146471 24.441031 10.190733
F 9.146471 16.722731 10.190733
F 0.010695 27.070531 13.894233
F 0.010695 19.352231 13.894233
F 9.070681 27.014031 13.826533
F 9.070681 19.295831 13.826533
F 0.199212 26.992531 11.112333
F 0.199212 19.274331 11.112333
F 9.127621 27.014231 11.098833
F 9.127621 19.296031 11.098833
F 0.246216 24.454231 7.465593
F 0.246216 16.736031 7.465583
F 9.202981 24.440931 7.463003
F 9.202981 16.722631 7.463003
F 2.413451 15.438531 10.977733
F 2.413451 23.156831 10.977733
F 11.355961 15.436531 11.145633
F 11.355961 23.154831 11.145633
F 2.484251 20.575531 7.343103
F 11.431661 20.582131 7.509863
F 2.416751 20.570431 10.083833
F 11.374961 20.582031 10.237333
F 2.351381 15.447131 13.715433
F 2.351381 23.165431 13.715433
F 11.299461 15.436531 13.873133
F 11.299461 23.154731 13.873133
F 4.673951 24.439831 10.098833
F 4.673951 16.721531 10.098833
F 13.602761 24.441231 10.283933
F 13.602761 16.722931 10.283933
F 4.598471 27.015331 13.734833
F 4.598471 19.297131 13.734833
F 13.527061 27.013831 13.919733
F 13.527061 19.295631 13.919733
F 4.661891 27.018631 11.003633
F 4.661891 19.300331 11.003633
F 13.583761 27.013931 11.192333
F 13.583761 19.295631 11.192333
F 4.734741 24.436631 7.367823
F 4.734741 16.718431 7.367823
F 13.659361 24.441231 7.556553
F 13.659361 16.723031 7.556553
F 6.895301 15.438931 11.050433
F 6.895301 23.157231 11.050433
F 15.812061 15.337631 11.297033
F 15.945661 23.155731 11.376033
F 6.972951 20.580731 7.415483
F 15.745961 20.510431 7.528823
F 6.916691 20.582131 10.144033
F 15.763361 20.716431 10.266433
F 6.842551 15.435831 13.779233
F 6.842551 23.154131 13.779233
F 15.752561 15.389131 14.162433
F 15.820161 23.265931 14.081733
F 15.739261 22.954431 21.183333
F 15.693661 15.308731 21.281533
F 9.014081 24.439931 17.462833
F 9.014081 16.721631 17.462833
F 0.044201 27.105031 21.188233
F 0.044201 19.386731 21.188233
F 9.139251 27.014331 21.103733
F 9.139251 19.296031 21.103733
F 6.911061 23.154531 21.056333
F 6.911061 15.436331 21.056333
F 0.113486 26.988031 18.415633
F 0.113486 19.269731 18.415633
F 9.002131 27.012531 18.372733
F 9.002131 19.294331 18.372733
F 0.150039 24.469331 14.755333
F 0.150038 16.751131 14.755333
F 9.052831 24.440831 14.734433
F 9.052831 16.722531 14.734433
F 2.303891 15.431231 18.253033
F 2.303891 23.149531 18.253033
F 11.229761 15.435031 18.419433
F 11.229761 23.153331 18.419433
F 2.345621 20.583931 14.617533
F 11.280761 20.581931 14.781233
F 2.300101 20.569231 17.355233
F 11.242661 20.580831 17.509433
F 2.422891 15.447831 20.982733
F 2.422891 23.166131 20.982733
F 11.369361 15.436331 21.149833
F 11.369361 23.154631 21.149833
F 4.546281 24.439831 17.370433
F 4.546281 16.721631 17.370433
F 13.470161 24.440031 17.556033
F 13.470161 16.721731 17.556033
F 4.656561 27.019031 21.016233
F 4.656561 19.300731 21.016233
F 13.596961 27.013731 21.196533
F 13.596961 19.295431 21.196533
F 4.542521 27.015631 18.280933
F 4.542521 19.297331 18.280933
F 13.457661 27.012331 18.466133
F 13.457661 19.294131 18.466133
F 4.591031 24.437331 14.639133
F 4.591021 16.719131 14.639133
F 13.508561 24.441131 14.827833
F 13.508561 16.722831 14.827833
F 6.770391 15.437231 18.324533
F 6.770391 23.155531 18.324533
F 15.909261 15.382531 18.311333
F 15.883861 23.041131 18.427333
F 6.819811 20.579231 14.685733
F 15.923361 20.598731 14.769933
F 6.786141 20.581531 17.415633
F 15.842861 20.497531 17.442233
F 17.993261 16.479931 0.390453
F 0.434080 32.237431 2.811243
F 0.434081 39.955731 2.811243
F 9.273501 32.161031 2.916863
F 9.273501 39.879231 2.916863
F 0.107604 34.801431 6.630413
F 9.222061 34.732431 6.555103
F 0.296321 34.763731 3.827793
F 9.259621 34.733731 3.826543
F 0.218889 32.201031 0.118477
F 0.218889 39.919331 0.118476
F 9.133421 32.159331 0.186256
F 9.133421 39.877631 0.186256
F 2.584861 30.865331 3.720863
F 2.584861 38.583631 3.720863
F 11.488661 30.874231 3.873603
F 11.488661 38.592531 3.873603
F 2.408461 28.306631 0.072322
F 2.408461 36.024831 0.072321
F 11.361261 28.300431 0.233051
F 11.361261 36.018731 0.233051
F 2.541191 28.299331 2.806573
F 2.541191 36.017631 2.806573
F 11.500961 28.301831 2.963573
F 11.500961 36.020131 2.963573
F 2.486391 30.884031 6.451473
F 2.486391 38.602331 6.451473
F 11.450061 30.873231 6.601813
F 11.450061 38.591531 6.601813
F 4.815011 32.158631 2.826843
F 4.815011 39.876831 2.826843
F 13.728861 32.161031 3.010203
F 13.728861 39.879331 3.010203
F 4.752241 34.733331 6.463023
F 13.677861 34.732331 6.648433
F 4.789491 34.737931 3.730393
F 13.716261 34.733331 3.920273
F 4.669391 32.156331 0.092434
F 4.669391 39.874631 0.092434
F 13.589361 32.159631 0.279794
F 13.589361 39.877931 0.279794
F 7.033181 30.874231 3.780353
F 7.033181 38.592531 3.780353
F 15.881561 30.741031 3.987863
F 16.045761 38.723531 4.002883
F 6.896881 28.296931 0.137689
F 6.896881 36.015231 0.137689
F 15.872161 28.369131 17.571633
F 15.899061 35.997831 0.335023
F 7.040551 28.300631 2.870383
F 7.040551 36.018931 2.870383
F 15.883961 35.949331 17.592933
F 15.925761 36.110531 3.010323
F 6.990541 30.873831 6.509173
F 6.990541 38.592131 6.509173
F 15.898161 30.902531 6.918093
F 15.908761 38.679631 6.757813
F 0.067217 32.102631 10.257433
F 0.067217 39.820931 10.257433
F 9.146471 32.159231 10.190733
F 9.146471 39.877531 10.190733
F 0.010695 34.788731 13.894233
F 9.070681 34.732331 13.826533
F 0.199212 34.710831 11.112333
F 9.127621 34.732531 11.098833
F 0.246216 32.172531 7.465583
F 0.246216 39.890831 7.465583
F 9.202981 32.159231 7.463003
F 9.202981 39.877531 7.463003
F 2.413451 30.875131 10.977733
F 2.413451 38.593331 10.977733
F 11.355961 30.873131 11.145633
F 11.355961 38.591431 11.145633
F 2.484251 28.293831 7.343103
F 2.484251 36.012031 7.343103
F 11.431661 28.300331 7.509863
F 11.431661 36.018631 7.509863
F 2.416751 28.288731 10.083833
F 2.416751 36.006931 10.083833
F 11.374961 28.300231 10.237333
F 11.374961 36.018531 10.237333
F 2.351381 30.883731 13.715433
F 2.351381 38.601931 13.715433
F 11.299461 30.873031 13.873133
F 11.299461 38.591331 13.873133
F 4.673951 32.158031 10.098833
F 4.673951 39.876331 10.098833
F 13.602761 32.159431 10.283933
F 13.602761 39.877731 10.283933
F 4.598471 34.733631 13.734833
F 13.527061 34.732131 13.919733
F 4.661891 34.736931 11.003633
F 13.583761 34.732231 11.192333
F 4.734741 32.154931 7.367823
F 4.734741 39.873231 7.367823
F 13.659361 32.159531 7.556553
F 13.659361 39.877831 7.556553
F 6.895301 30.875431 11.050433
F 6.895301 38.593731 11.050433
F 15.864661 30.845431 11.329533
F 15.813661 38.652831 11.149633
F 6.972951 28.299031 7.415483
F 6.972951 36.017331 7.415483
F 15.864761 28.426531 0.323395
F 15.838561 36.024431 7.518113
F 6.916691 28.300331 10.144033
F 6.916691 36.018631 10.144033
F 15.783161 28.180131 7.730733
F 15.810661 36.120231 10.332233
F 6.842551 30.872331 13.779233
F 6.842551 38.590631 13.779233
F 15.676261 30.834931 14.010933
F 15.667361 38.643031 13.969733
F 15.736461 38.595831 21.250433
F 15.926661 30.930931 21.160333
F 9.014081 32.158131 17.462833
F 9.014081 39.876431 17.462833
F 0.044201 34.823331 21.188233
F 9.139251 34.732531 21.103733
F 6.911061 38.591131 21.056333
F 0.113486 34.706331 18.415633
F 9.002131 34.730831 18.372733
F 0.150039 32.187631 14.755333
F 0.150039 39.905931 14.755333
F 9.052831 32.159131 14.734433
F 9.052831 39.877331 14.734433
F 2.303891 30.867831 18.253033
F 2.303891 38.586031 18.253033
F 11.229761 30.871531 18.419433
F 11.229761 38.589831 18.419433
F 2.345621 28.302231 14.617533
F 2.345621 36.020431 14.617533
F 11.280761 28.300231 14.781233
F 11.280761 36.018431 14.781233
F 2.300101 28.287531 17.355233
F 2.300101 36.005831 17.355233
F 11.242661 28.299131 17.509433
F 11.242661 36.017431 17.509433
F 2.422891 30.884431 20.982733
F 2.422891 38.602631 20.982733
F 11.369361 30.872931 21.149833
F 11.369361 38.591131 21.149833
F 4.546281 32.158131 17.370433
F 4.546281 39.876431 17.370433
F 13.470161 32.158331 17.556033
F 13.470161 39.876531 17.556033
F 4.656561 34.737331 21.016233
F 13.596961 34.732031 21.196533
F 4.542521 34.733831 18.280933
F 13.457661 34.730631 18.466133
F 4.591021 32.155631 14.639133
F 4.591021 39.873931 14.639133
F 13.508561 32.159331 14.827833
F 13.508561 39.877631 14.827833
F 6.770391 30.873831 18.324533
F 6.770391 38.592131 18.324533
F 15.662461 30.926231 18.452133
F 15.637661 38.640231 18.399333
F 6.819811 28.297531 14.685733
F 6.819811 36.015831 14.685733
F 6.911061 30.872831 21.056333
F 15.840761 36.180131 14.880633
F 6.786141 28.299831 17.415633
F 6.786141 36.018131 17.415633
F 15.903061 28.160131 10.349533
F 15.933561 28.209031 2.935873
F 15.845661 28.353331 14.953433
F 0.434080 47.674031 2.811243
F 0.434080 55.392231 2.811243
F 9.273501 47.597531 2.916863
F 9.273501 55.315831 2.916863
F 0.107606 50.237931 6.630413
F 0.107604 42.519731 6.630413
F 9.222061 50.168931 6.555103
F 9.222061 42.450631 6.555103
F 0.296321 50.200231 3.827793
F 0.296321 42.482031 3.827793
F 9.259621 50.170231 3.826543
F 9.259621 42.452031 3.826543
F 0.218889 47.637531 0.118477
F 0.218889 55.355831 0.118477
F 9.133421 47.595831 0.186256
F 9.133421 55.314131 0.186256
F 2.584861 54.020131 3.720863
F 2.584861 46.301931 3.720863
F 11.488661 54.029031 3.873603
F 11.488661 46.310831 3.873603
F 2.408461 51.461431 0.072322
F 2.408461 43.743131 0.072322
F 11.361261 51.455231 0.233051
F 11.361261 43.736931 0.233051
F 2.541191 51.454231 2.806573
F 2.541191 43.735931 2.806573
F 11.500961 51.456631 2.963573
F 11.500961 43.738331 2.963573
F 2.486391 54.038831 6.451473
F 2.486391 46.320631 6.451473
F 11.450061 54.028031 6.601813
F 11.450061 46.309731 6.601813
F 4.815011 47.595131 2.826843
F 4.815011 55.313431 2.826843
F 13.728861 47.597531 3.010203
F 13.728861 55.315831 3.010203
F 4.752241 50.169831 6.463023
F 4.752241 42.451531 6.463023
F 13.677861 50.168831 6.648433
F 13.677861 42.450631 6.648433
F 4.789491 50.174531 3.730393
F 4.789491 42.456231 3.730393
F 13.716261 50.169931 3.920273
F 13.716261 42.451631 3.920273
F 4.669391 47.592831 0.092434
F 4.669391 55.311131 0.092434
F 13.589361 47.596231 0.279794
F 13.589361 55.314531 0.279794
F 7.033181 54.029031 3.780353
F 7.033181 46.310831 3.780353
F 15.917961 53.933731 3.726633
F 15.892961 46.443631 3.992493
F 6.896881 51.451731 0.137689
F 6.896881 43.733431 0.137689
F 15.896561 51.430831 0.161493
F 15.795361 43.844831 0.492381
F 7.040551 51.455431 2.870383
F 7.040551 43.737131 2.870383
F 15.847261 51.336831 2.879633
F 15.992361 43.764031 3.113553
F 6.990541 54.028731 6.509173
F 6.990541 46.310431 6.509173
F 15.846761 54.095331 6.547393
F 15.928861 46.262231 6.760953
F 0.067217 47.539231 10.257433
F 0.067216 55.257531 10.257433
F 9.146471 47.595831 10.190733
F 9.146471 55.314131 10.190733
F 0.010695 50.225331 13.894233
F 0.010695 42.507031 13.894233
F 9.070681 50.168831 13.826533
F 9.070681 42.450631 13.826533
F 0.199212 50.147331 11.112333
F 0.199212 42.429131 11.112333
F 9.127621 50.169031 11.098833
F 9.127621 42.450831 11.098833
F 0.246216 47.609031 7.465583
F 0.246216 55.327331 7.465593
F 9.202981 47.595731 7.463003
F 9.202981 55.314031 7.463003
F 2.413451 54.029931 10.977733
F 2.413451 46.311631 10.977733
F 11.355961 54.027931 11.145633
F 11.355961 46.309631 11.145633
F 2.484251 51.448631 7.343103
F 2.484251 43.730331 7.343103
F 11.431661 51.455131 7.509863
F 11.431661 43.736931 7.509863
F 2.416751 51.443531 10.083833
F 2.416751 43.725231 10.083833
F 11.374961 51.455131 10.237333
F 11.374961 43.736831 10.237333
F 2.351381 54.038531 13.715433
F 2.351381 46.320231 13.715433
F 11.299461 54.027831 13.873133
F 11.299461 46.309531 13.873133
F 4.673951 47.594631 10.098833
F 4.673951 55.312931 10.098833
F 13.602761 47.596031 10.283933
F 13.602761 55.314231 10.283933
F 4.598471 50.170131 13.734833
F 4.598471 42.451931 13.734833
F 13.527061 50.168731 13.919733
F 13.527061 42.450431 13.919733
F 4.661891 50.173431 11.003633
F 4.661891 42.455131 11.003633
F 13.583761 50.168731 11.192333
F 13.583761 42.450531 11.192333
F 4.734741 47.591531 7.367823
F 4.734741 55.309731 7.367823
F 13.659361 47.596031 7.556553
F 13.659361 55.314331 7.556553
F 6.895301 54.030231 11.050433
F 6.895301 46.312031 11.050433
F 15.643661 53.953331 11.294933
F 15.901961 46.438531 11.156433
F 6.972951 51.453831 7.415483
F 6.972951 43.735531 7.415483
F 15.867161 51.507131 7.534003
F 16.001761 43.575231 7.784503
F 6.916691 51.455231 10.144033
F 6.916691 43.736931 10.144033
F 15.835461 51.460131 10.263233
F 15.813961 43.733231 10.479933
F 6.842551 54.027131 13.779233
F 6.842551 46.308931 13.779233
F 15.849161 54.058231 13.887033
F 15.853961 46.524531 14.004133
F 15.788561 46.293231 21.291533
F 15.893761 53.936431 21.257533
F 9.014081 47.594731 17.462833
F 9.014081 55.312931 17.462833
F 0.044201 50.259831 21.188233
F 0.044201 42.541531 21.188233
F 9.139251 50.169131 21.103733
F 9.139251 42.450831 21.103733
F 6.911061 46.309431 21.056333
F 6.911061 54.027631 21.056333
F 0.113486 50.142831 18.415633
F 0.113486 42.424531 18.415633
F 9.002131 50.167431 18.372733
F 9.002131 42.449131 18.372733
F 0.150039 47.624231 14.755333
F 0.150039 55.342431 14.755333
F 9.052831 47.595631 14.734433
F 9.052831 55.313931 14.734433
F 2.303891 54.022631 18.253033
F 2.303891 46.304331 18.253033
F 11.229761 54.026331 18.419433
F 11.229761 46.308131 18.419433
F 2.345621 51.457031 14.617533
F 2.345621 43.738731 14.617533
F 11.280761 51.455031 14.781233
F 11.280761 43.736731 14.781233
F 2.300101 51.442331 17.355233
F 2.300101 43.724131 17.355233
F 11.242661 51.453931 17.509433
F 11.242661 43.735731 17.509433
F 2.422891 54.039231 20.982733
F 2.422891 46.320931 20.982733
F 11.369361 54.027731 21.149833
F 11.369361 46.309431 21.149833
F 4.546281 47.594731 17.370433
F 4.546281 55.312931 17.370433
F 13.470161 47.594831 17.556033
F 13.470161 55.313131 17.556033
F 4.656561 50.173831 21.016233
F 4.656561 42.455631 21.016233
F 13.596961 50.168531 21.196533
F 13.596961 42.450331 21.196533
F 4.542521 50.170431 18.280933
F 4.542521 42.452131 18.280933
F 13.457661 50.167231 18.466133
F 13.457661 42.448931 18.466133
F 4.591031 47.592131 14.639133
F 4.591021 55.310431 14.639133
F 13.508561 47.595931 14.827833
F 13.508561 55.314131 14.827833
F 6.770391 54.028631 18.324533
F 6.770391 46.310331 18.324533
F 15.793261 54.135331 18.496033
F 15.745161 46.359631 18.662233
F 6.819811 51.452331 14.685733
F 6.819811 43.734031 14.685733
F 15.619661 51.576831 14.816433
F 15.754861 43.825631 14.875933
F 6.786141 51.454631 17.415633
F 6.786141 43.736331 17.415633
F 15.698461 51.446531 17.574233
F 15.682961 43.762031 17.682933
F 18.139761 55.173731 14.823333
F 18.011861 47.711431 15.060833
F 0.434081 63.110531 2.811243
F 9.273501 63.034031 2.916863
F 0.107605 57.956231 6.630413
F 0.107604 65.674531 6.630413
F 9.222061 57.887231 6.555103
F 9.222061 65.605531 6.555103
F 0.296321 57.918531 3.827793
F 0.296321 65.636831 3.827793
F 9.259621 57.888531 3.826543
F 9.259621 65.606831 3.826543
F 0.218889 63.074131 0.118476
F 9.133421 63.032431 0.186256
F 2.584861 61.738431 3.720863
F 11.488661 61.747331 3.873603
F 2.408461 59.179731 0.072322
F 2.408461 66.897931 0.072321
F 11.361261 59.173531 0.233051
F 11.361261 66.891731 0.233051
F 2.541191 59.172431 2.806573
F 2.541191 66.890731 2.806573
F 11.500961 59.174931 2.963573
F 11.500961 66.893131 2.963573
F 2.486391 61.757131 6.451473
F 11.450061 61.746331 6.601813
F 4.815011 63.031731 2.826843
F 13.728861 63.034131 3.010203
F 4.752241 57.888131 6.463023
F 4.752241 65.606331 6.463023
F 13.677861 57.887131 6.648433
F 13.677861 65.605431 6.648433
F 4.789491 57.892831 3.730393
F 4.789491 65.611031 3.730393
F 13.716261 57.888231 3.920273
F 13.716261 65.606431 3.920273
F 4.669391 63.029431 0.092434
F 13.589361 63.032731 0.279794
F 7.033181 61.747331 3.780353
F 15.996661 61.674631 3.865543
F 6.896881 59.170031 0.137689
F 6.896881 66.888331 0.137689
F 15.871561 59.097231 0.216289
F 15.858761 66.846831 0.145612
F 7.040551 59.173731 2.870383
F 7.040551 66.891931 2.870383
F 15.935361 59.094631 2.991563
F 15.927561 66.843631 3.025893
F 6.990541 61.746931 6.509173
F 15.773061 61.709131 6.475473
F 0.067217 62.975731 10.257433
F 9.146471 63.032331 10.190733
F 0.010695 57.943631 13.894233
F 0.010695 65.661831 13.894233
F 9.070681 57.887131 13.826533
F 9.070681 65.605431 13.826533
F 0.199212 57.865631 11.112333
F 0.199212 65.583931 11.112333
F 9.127621 57.887331 11.098833
F 9.127621 65.605631 11.098833
F 0.246216 63.045631 7.465583
F 9.202981 63.032331 7.463003
F 2.413451 61.748231 10.977733
F 11.355961 61.746231 11.145633
F 2.484251 59.166831 7.343103
F 2.484251 66.885131 7.343103
F 11.431661 59.173431 7.509863
F 11.431661 66.891731 7.509863
F 2.416751 59.161731 10.083833
F 2.416751 66.880031 10.083833
F 11.374961 59.173331 10.237333
F 11.374961 66.891631 10.237333
F 2.351381 61.756831 13.715433
F 11.299461 61.746131 13.873133
F 4.673951 63.031131 10.098833
F 13.602761 63.032531 10.283933
F 4.598471 57.888431 13.734833
F 4.598471 65.606731 13.734833
F 13.527061 57.886931 13.919733
F 13.527061 65.605231 13.919733
F 4.661891 57.891731 11.003633
F 4.661891 65.610031 11.003633
F 13.583761 57.887031 11.192333
F 13.583761 65.605331 11.192333
F 4.734741 63.028031 7.367823
F 13.659361 63.032631 7.556553
F 6.895301 61.748531 11.050433
F 15.714161 61.636731 11.263533
F 6.972951 59.172131 7.415483
F 6.972951 66.890331 7.415483
F 16.024761 59.168631 7.437353
F 15.976161 66.886431 7.597793
F 6.916691 59.173431 10.144033
F 6.916691 66.891731 10.144033
F 15.805661 59.032831 10.160433
F 16.009061 66.832831 10.271533
F 6.842551 61.745431 13.779233
F 15.687461 61.602931 13.999333
F 15.724961 61.709631 21.103933
F 9.014081 63.031231 17.462833
F 0.044201 57.978131 21.188233
F 0.044201 65.696331 21.188233
F 9.139251 57.887431 21.103733
F 9.139251 65.605631 21.103733
F 6.911061 61.745931 21.056333
F 15.657961 66.960231 17.529633
F 0.113486 57.861131 18.415633
F 0.113486 65.579431 18.415633
F 9.002131 57.885631 18.372733
F 9.002131 65.603931 18.372733
F 0.150038 63.060731 14.755333
F 9.052831 63.032231 14.734433
F 2.303891 61.740831 18.253033
F 11.229761 61.744631 18.419433
F 2.345621 59.175231 14.617533
F 2.345621 66.893531 14.617533
F 11.280761 59.173231 14.781233
F 11.280761 66.891531 14.781233
F 2.300101 59.160631 17.355233
F 2.300101 66.878931 17.355233
F 11.242661 59.172231 17.509433
F 11.242661 66.890531 17.509433
F 2.422891 61.757531 20.982733
F 11.369361 61.745931 21.149833
F 4.546281 63.031231 17.370433
F 13.470161 63.031331 17.556033
F 4.656561 57.892131 21.016233
F 4.656561 65.610431 21.016233
F 13.596961 57.886831 21.196533
F 13.596961 65.605131 21.196533
F 4.542521 57.888631 18.280933
F 4.542521 65.606931 18.280933
F 13.457661 57.885431 18.466133
F 13.457661 65.603731 18.466133
F 4.591021 63.028731 14.639133
F 13.508561 63.032431 14.827833
F 6.770391 61.746931 18.324533
F 15.577261 61.697031 18.444733
F 6.819811 59.170631 14.685733
F 6.819811 66.888831 14.685733
F 15.744861 59.170631 15.025033
F 15.867761 66.930231 14.691233
F 6.786141 59.172931 17.415633
F 6.786141 66.891231 17.415633
F 15.757761 59.196631 17.658033
F 2.584861 69.456731 3.720863
F 11.299461 69.464431 13.873133
F 11.369361 69.464231 21.149833
F 6.842551 69.463731 13.779233
F 2.303891 69.459131 18.253033
F 11.229761 69.462931 18.419433
F 6.911061 69.464231 21.056333
F 15.763461 69.504031 18.454533
F 16.003661 69.328831 4.005733
F 15.769061 69.578431 13.914533
F 15.758561 69.462531 21.119233
F 26.892461 1.273391 3.129103
F 26.989361 9.106141 3.259853
F 18.335861 1.321641 14.781533
F 18.187561 11.622531 21.331933
F 27.051261 3.669411 6.816263
F 27.033461 11.598831 6.734913
F 17.930661 11.562231 18.643733
F 18.072761 8.904881 7.614703
F 27.031961 3.803071 4.072543
F 26.983261 11.692231 4.048003
F 33.623661 12.888931 0.426973
F 29.172361 7.648631 21.625033
F 27.100861 1.220621 0.331331
F 26.939061 8.974251 0.649581
F 18.225961 3.791031 18.458133
F 20.138361 12.894231 17.757733
F 29.186461 7.694081 4.059673
F 18.216661 11.412031 6.664843
F 20.533361 7.743971 4.125993
F 18.088661 1.240481 7.452593
F 29.222261 5.034441 0.352553
F 33.731261 12.739031 15.037133
F 20.391761 5.061461 0.625805
F 20.509461 12.540731 0.546608
F 29.260561 5.066911 3.200593
F 26.975961 1.195231 10.643233
F 20.459261 5.139081 3.305683
F 20.325461 12.642031 3.202043
F 29.298161 7.525031 6.854483
F 33.577661 12.818331 3.169873
F 20.389661 7.700531 6.785693
F 20.457161 5.248311 17.522633
F 31.472961 1.119131 3.124943
F 31.464361 8.851901 3.191323
F 22.478961 1.406161 3.225493
F 22.659561 9.063631 3.054773
F 31.578761 3.778371 6.960873
F 31.525261 11.456931 6.928933
F 22.776361 3.862411 6.889943
F 22.635261 11.638431 6.679653
F 31.355761 3.790441 4.095583
F 31.456361 11.379431 4.080123
F 22.680161 3.971411 4.198173
F 22.640661 11.600931 4.002233
F 31.270361 1.301401 0.369654
F 31.534261 8.927971 0.526380
F 22.618261 1.260511 0.327439
F 22.622261 9.135351 0.398755
F 33.570161 7.606881 4.109973
F 33.690961 7.641761 18.788933
F 24.661261 7.826841 4.088793
F 18.115361 11.415231 4.078593
F 33.782161 4.891581 0.555986
F 24.616261 7.665671 18.683433
F 24.895361 5.259861 0.380172
F 29.338461 12.601131 3.188803
F 33.644461 5.002591 3.181053
F 17.959661 11.628131 13.907833
F 24.898661 5.216431 3.105963
F 24.872561 13.046031 3.076413
F 33.663761 7.655591 6.792173
F 20.413861 7.484521 21.310033
F 24.891561 7.752891 6.799653
F 31.419761 11.426931 21.340233
F 20.357661 12.761731 7.665943
F 27.133361 9.060481 10.399733
F 22.384461 8.893411 14.881333
F 20.146961 12.607531 10.440033
F 27.141061 3.794441 14.194433
F 26.866061 11.393831 14.023433
F 31.529661 3.910461 21.083233
F 22.539461 3.794431 18.554833
F 27.160461 3.869041 11.397833
F 26.910261 11.568731 11.442533
F 31.406561 8.870291 15.100333
F 31.528161 8.947021 17.783433
F 26.888261 1.189851 7.891373
F 27.126561 9.031171 7.522633
F 31.331861 11.507531 18.556733
F 31.666561 1.104531 14.929333
F 29.271661 7.687271 11.320033
F 31.763661 3.661671 18.414833
F 20.259761 7.512721 11.335033
F 22.458461 11.701731 18.310333
F 29.249561 5.024001 7.857723
F 29.271161 12.773131 7.699553
F 20.414661 5.117891 7.563293
F 18.124161 8.897891 0.233276
F 29.442861 5.142821 10.567533
F 29.259461 12.737931 10.437233
F 20.566061 5.039531 10.306433
F 33.624161 12.855031 17.774533
F 29.211961 7.503611 14.075733
F 33.738161 7.602791 21.577533
F 19.998261 7.765441 13.974233
F 24.700061 12.852331 17.611333
F 31.625961 1.209921 10.177933
F 31.456361 8.779551 10.513833
F 22.608261 1.224461 10.258533
F 22.377661 8.847681 10.502233
F 31.610861 3.593591 14.084033
F 31.614061 11.405931 14.089433
F 22.519461 3.767561 13.867433
F 22.471861 11.560131 13.986333
F 31.510661 3.617081 11.270133
F 31.591461 11.455131 11.401433
F 22.857461 3.751471 11.154733
F 22.539161 11.336731 11.301633
F 31.502861 1.085671 7.541043
F 31.481961 8.924251 7.772213
F 22.839861 1.172201 7.599683
F 22.646361 9.026911 7.678023
F 33.679161 7.531011 11.432933
F 24.841061 5.139501 17.615633
F 24.845661 7.743831 11.322033
F 33.918061 12.748431 10.678533
F 33.746061 5.138691 7.887133
F 33.670661 12.785131 7.780103
F 25.051661 5.144901 7.620003
F 24.729061 12.855831 7.815133
F 33.790461 4.942741 10.722033
F 24.881461 12.940431 0.292725
F 25.057461 5.155781 10.310733
F 24.659861 12.791431 10.515433
F 33.755861 7.652161 14.114333
F 33.919661 5.096211 17.690733
F 24.611561 7.725711 13.930733
F 24.843861 12.840931 14.933033
F 27.063261 1.324431 17.713933
F 26.981261 8.894921 17.863833
F 31.512961 1.043931 17.730333
F 22.470461 1.281471 17.778233
F 27.050761 3.925971 21.318033
F 27.021561 11.487231 21.329333
F 24.820261 5.133341 14.706833
F 24.797961 7.755081 21.364633
F 27.087161 3.898541 18.684233
F 26.885061 11.477231 18.764233
F 22.713261 11.498431 21.076533
F 22.678161 1.133051 14.985533
F 27.268261 1.148341 14.952533
F 26.879161 8.831931 15.040333
F 22.672861 3.856301 21.225233
F 22.492461 8.923551 17.534333
F 29.414761 7.603721 18.862533
F 18.231761 3.883601 6.679293
F 20.219761 7.845541 18.610533
F 33.764861 5.051531 14.954733
F 29.467461 5.005711 14.972033
F 29.353161 12.675931 14.958633
F 20.314061 5.093531 14.776133
F 20.195061 12.943431 15.037133
F 29.525361 5.056991 17.717733
F 29.134761 12.880531 17.679833
F 29.287861 12.684931 0.364347
F 17.836261 11.292231 11.188633
F 18.222561 3.669351 4.001633
F 18.351761 8.901941 3.067013
F 18.187561 3.874131 13.724533
F 18.015061 1.194401 10.253333
F 18.215261 1.108751 3.039453
F 17.819261 9.093031 14.868533
F 18.058561 8.576131 10.274833
F 18.155461 3.941121 21.275333
F 18.197961 3.738141 11.102133
F 17.923961 9.080011 17.624033
F 18.165861 1.305081 0.471114
F 20.523261 -0.155967 4.042203
F 20.332661 -0.053522 21.212533
F 24.818861 -0.172499 11.287233
F 33.874461 -0.110296 18.733733
F 29.199461 -0.079831 6.746963
F 20.251361 0.068362 18.412333
F 29.286061 -0.056664 11.170833
F 33.810761 0.070634 4.096873
F 33.814661 -0.183695 6.752103
F 29.297361 -0.211159 18.549933
F 33.708161 -0.272845 11.051233
F 29.189061 0.068017 3.953843
F 24.695561 -0.010879 18.354333
F 27.027961 24.381431 3.121243
F 27.242761 16.756831 3.014923
F 31.603861 26.876931 21.572333
F 26.908461 26.881931 14.173833
F 27.018261 27.051431 4.071043
F 26.811561 19.135631 6.614823
F 31.558761 26.971231 18.665033
F 31.463061 26.814431 14.080433
F 27.316161 26.661331 18.593033
F 26.780961 19.208231 3.996473
F 24.679161 20.363331 17.808933
F 22.559061 26.848231 4.061083
F 26.989661 24.361531 0.388483
F 26.968661 16.565931 0.296649
F 18.186161 16.623631 17.534933
F 18.098261 24.357131 10.261233
F 29.377861 15.250031 4.084563
F 29.365261 23.182231 3.961493
F 20.195961 15.238231 4.118523
F 20.420161 22.993731 3.983353
F 29.158761 20.327931 0.531094
F 20.280361 20.572831 0.242539
F 29.188561 20.499931 3.289413
F 20.294061 20.515831 2.934623
F 29.251761 15.284231 6.745563
F 29.209661 22.996131 6.773863
F 20.376561 15.316531 6.968413
F 20.490861 23.047731 6.767843
F 31.766961 24.623731 3.108523
F 31.482761 16.773731 3.036173
F 22.592961 24.420931 3.032233
F 22.320561 16.633731 3.208203
F 18.112361 27.058231 14.106033
F 31.387861 19.344831 6.686923
F 22.530661 27.100531 11.411333
F 22.643861 19.190831 6.831473
F 31.443061 27.102031 4.028163
F 31.632161 19.316931 4.024953
F 26.983561 26.943531 21.312633
F 22.497961 19.366631 4.098833
F 31.613261 24.259131 0.522565
F 31.493761 16.705331 0.319795
F 22.626661 24.372531 0.294622
F 22.226661 16.715731 0.456155
F 33.589961 15.429831 3.928223
F 33.853261 23.073331 4.062843
F 24.663361 15.503131 3.928473
F 24.852161 23.118031 4.072823
F 33.614261 20.389731 0.438457
F 24.645361 20.443231 0.447666
F 33.826061 20.578231 3.028503
F 24.541061 20.694531 2.991493
F 33.564661 15.508031 6.811693
F 33.750961 23.162331 6.904623
F 24.640261 15.285631 6.565063
F 24.885361 22.974831 6.911673
F 27.005661 24.293731 10.360433
F 26.800761 16.642331 10.191633
F 31.548561 26.899331 6.627393
F 22.381661 16.664331 15.037833
F 18.087661 19.429131 11.057433
F 26.702561 19.152931 13.906933
F 33.976461 20.619131 17.736133
F 24.489761 20.194531 15.015533
F 22.701861 27.044431 6.649483
F 26.960361 19.282331 11.215133
F 33.771161 20.583231 14.970133
F 22.578461 24.276031 14.766533
F 27.023261 24.327231 7.698203
F 26.956361 16.364531 7.539343
F 31.358761 16.633731 14.984633
F 26.918161 26.882531 11.335733
F 29.173361 15.351431 11.364133
F 29.249161 23.126331 11.377033
F 20.321361 15.240531 11.234833
F 20.288661 23.329031 11.284033
F 29.073761 20.440831 7.559543
F 20.384461 20.543331 7.568223
F 29.105161 20.528331 10.444633
F 20.455161 20.750831 10.266433
F 29.049661 15.313431 14.165433
F 29.104761 22.912531 14.031633
F 20.272461 15.420231 13.911733
F 20.278761 23.141831 14.023333
F 31.564161 24.252531 10.242933
F 31.535761 16.456631 10.451833
F 22.517761 24.571231 10.342333
F 22.541661 16.848431 10.452833
F 18.213061 19.157631 6.747453
F 31.385461 19.266631 13.952933
F 22.570861 26.842231 18.546333
F 22.305561 19.285531 13.897633
F 31.586761 26.799831 11.328933
F 31.403761 19.115531 11.287633
F 18.269361 16.507031 7.846153
F 22.516561 19.401631 11.106133
F 31.381861 24.380231 7.530073
F 31.353661 16.765431 7.723213
F 22.708161 24.351531 7.708783
F 22.589261 16.691731 7.715893
F 33.858461 15.386931 11.540133
F 33.814461 23.064031 11.365833
F 24.732261 15.382531 11.279233
F 24.616161 23.253831 11.201233
F 33.732761 20.428331 7.697933
F 24.713661 20.500331 7.825983
F 33.619261 20.535731 10.419333
F 24.740061 20.768731 10.395033
F 33.629761 15.409431 14.219633
F 33.880161 23.114031 14.112333
F 24.449261 15.352131 13.950833
F 24.881261 22.925131 13.988333
F 26.870961 24.098631 17.731933
F 26.988461 16.639331 17.744833
F 24.672361 22.868431 18.582033
F 24.655861 15.448031 18.622833
F 31.645161 19.258531 18.681933
F 26.975661 19.220931 21.470333
F 24.777361 22.942431 21.334333
F 24.525961 15.563531 21.384633
F 33.782161 15.412131 18.577533
F 27.181461 19.278931 18.759233
F 22.414661 19.088231 18.585233
F 33.867661 23.024431 21.472833
F 27.041261 24.376831 15.128033
F 26.581461 16.728631 15.082733
F 33.658361 23.277231 18.611333
F 33.665861 15.382231 21.269233
F 29.380661 15.366831 18.645133
F 29.247461 22.807831 18.704833
F 20.219561 15.475431 18.739433
F 20.368461 23.027131 18.511933
F 29.067961 20.402131 14.963733
F 20.225361 20.683531 15.050533
F 29.423061 20.332731 17.609233
F 20.219361 20.512431 17.951533
F 29.231761 15.402531 21.332233
F 29.284061 23.005931 21.524633
F 20.280261 15.146331 21.418733
F 20.320161 23.106531 21.283333
F 31.300661 24.521631 17.706233
F 31.647961 16.779031 17.722133
F 22.668561 24.243031 17.537133
F 22.310661 16.649131 17.736833
F 27.110561 26.927831 6.878893
F 31.342761 19.277231 21.310033
F 31.412861 24.217531 15.011133
F 22.483061 19.180031 21.263533
F 22.574861 26.948731 21.221333
F 22.461861 26.929731 14.056233
F 17.956761 26.988831 21.152833
F 18.144861 16.552431 3.066883
F 17.949861 16.635831 10.468333
F 18.061061 24.468131 14.995333
F 18.286661 26.901031 3.987433
F 18.134261 24.359531 17.640533
F 18.193361 19.147931 3.954923
F 18.125661 26.894131 11.330933
F 18.021561 24.362631 0.332638
F 18.099761 19.024131 21.441433
F 18.032661 27.116831 6.823403
F 18.239761 24.492631 2.914293
F 17.967061 27.011331 18.406433
F 18.173561 24.421331 7.502263
F 17.995661 16.707031 14.698533
F 17.990161 19.078531 18.519233
F 36.035161 19.343531 4.068893
F 35.985761 19.248531 6.765713
F 36.098261 24.359031 3.286683
F 18.138261 19.387131 13.828533
F 26.932161 32.235431 2.891943
F 27.122761 39.754131 3.119443
F 18.138661 34.525631 21.252533
F 24.996861 27.982531 17.793633
F 27.077561 34.643031 6.708523
F 33.528761 28.407831 3.334913
F 26.978261 34.669031 4.103733
F 24.941361 28.209531 7.846373
F 26.925261 31.868831 0.179332
F 27.027661 39.849531 0.575215
F 33.751061 35.950031 17.675833
F 24.793761 28.299831 10.522333
F 29.352261 31.049931 3.861893
F 29.245861 38.517531 4.040813
F 20.513261 30.745031 4.054023
F 20.459261 38.478531 3.861203
F 29.461861 28.323931 7.769623
F 29.319861 35.921331 0.237484
F 18.042261 34.703131 11.097433
F 20.343861 35.978031 0.230065
F 33.710961 28.037431 15.031533
F 29.251761 35.945731 3.041403
F 20.478061 28.185431 7.573883
F 20.520261 35.980531 2.978203
F 29.275561 30.852331 6.622443
F 29.183461 38.610331 6.777413
F 20.315761 30.855031 6.884663
F 20.323261 38.586331 6.797393
F 31.706461 32.274131 2.955493
F 31.601961 39.741331 3.305023
F 22.723661 32.134531 3.067583
F 22.639861 39.700231 2.947593
F 31.617161 34.765731 6.981723
F 22.591261 34.568931 6.853883
F 31.522261 34.762831 4.295093
F 22.603361 34.620731 4.121913
F 31.672161 31.959531 0.182336
F 31.476761 39.726731 0.669252
F 22.584461 32.110231 0.426644
F 22.548161 39.774831 0.310659
F 33.677861 30.888431 4.169803
F 33.997461 38.639331 4.323323
F 24.916161 30.932831 4.064023
F 24.829861 38.394931 3.945053
F 20.205861 28.311431 14.964633
F 33.750361 36.085531 0.715862
F 33.853961 28.151731 17.729933
F 24.845661 35.781831 0.234604
F 33.583661 38.617631 18.519633
F 33.870361 35.976831 3.434623
F 18.094861 39.913931 0.371995
F 24.794561 35.766431 3.139673
F 33.918861 30.860431 6.861263
F 33.819861 38.576231 6.970203
F 24.881261 30.754031 6.863473
F 24.865661 38.354931 6.846533
F 27.131261 32.245131 10.460933
F 27.310161 40.067731 10.231333
F 24.869461 38.475031 18.689233
F 18.050761 34.982431 13.791833
F 27.099461 34.654831 14.240333
F 24.786461 36.023531 14.717333
F 26.978161 34.661131 11.513633
F 20.344961 28.213631 0.311528
F 27.141961 32.114331 7.650253
F 26.952361 39.717231 7.586973
F 29.320061 28.174831 10.532433
F 33.955161 30.726931 18.565633
F 29.242561 30.866931 11.350933
F 29.159561 38.482431 11.399433
F 20.349461 30.834031 10.998233
F 20.144061 38.582431 11.271033
F 29.274761 28.071931 14.964533
F 29.251161 35.917931 7.859573
F 33.794261 28.213631 10.330633
F 20.250961 35.852031 7.520453
F 33.590461 35.990131 15.032933
F 29.172761 35.907331 10.512433
F 22.502861 39.747831 14.792833
F 20.271161 36.188831 10.250933
F 29.233061 30.782131 13.977833
F 29.269061 38.673131 14.175533
F 20.418961 30.925531 13.719133
F 20.274161 38.571331 13.944133
F 31.569761 31.943931 10.393733
F 31.507461 39.611431 10.382833
F 22.726261 31.983531 10.468133
F 22.590561 39.862631 10.511233
F 31.379861 34.561731 14.080333
F 22.568861 34.689831 13.850733
F 31.477261 34.553531 11.445933
F 22.525561 34.582931 11.129633
F 31.582461 32.018831 7.733783
F 31.359861 39.720731 7.652003
F 22.692161 32.012831 7.696033
F 22.612461 39.767731 7.788953
F 33.671461 30.678531 11.456933
F 33.670161 38.364731 11.269533
F 24.934861 30.913131 11.366433
F 24.984161 38.706431 11.243533
F 33.736461 28.211831 7.647033
F 33.805061 35.993331 7.834253
F 20.342161 28.104631 10.273933
F 24.739261 35.855731 7.785903
F 18.211361 40.001431 3.027283
F 33.673161 35.798231 10.485533
F 20.492261 28.238131 3.053883
F 24.712861 35.960031 10.565233
F 33.718061 30.727631 14.103033
F 33.738161 38.501931 14.071333
F 24.802261 30.783331 14.077633
F 24.950461 38.647831 13.888933
F 26.986561 32.174531 17.608733
F 27.127661 39.733931 17.543133
F 24.608661 30.743831 21.195233
F 33.500761 38.459331 21.286033
F 27.137461 34.527431 21.036033
F 24.791761 38.392431 21.413233
F 27.128561 34.759731 18.451333
F 33.902161 30.819531 21.251833
F 27.083661 32.054931 15.004133
F 27.135461 40.045231 14.857833
F 24.762461 35.863631 17.617433
F 29.314261 28.372131 17.675233
F 29.275261 30.884931 18.672233
F 29.274061 38.594531 18.711133
F 20.123861 30.848631 18.542533
F 20.326561 38.630731 18.328033
F 24.770061 28.226531 14.986733
F 29.256161 35.922431 14.982533
F 24.755561 28.277831 0.340667
F 20.316261 36.025631 14.837333
F 24.747161 30.730131 18.433733
F 29.445761 36.188231 17.586133
F 29.141761 28.348331 3.087203
F 20.446261 36.094831 17.539733
F 29.313761 30.676831 21.276233
F 29.363361 38.559931 21.382433
F 20.344261 30.820831 21.279633
F 20.246661 38.546431 21.206233
F 31.590961 32.084231 17.705833
F 31.247661 39.935831 17.604633
F 22.590161 31.985331 17.608733
F 22.496761 39.891831 17.591933
F 31.617061 34.625731 21.367933
F 22.428361 34.601831 21.126533
F 31.569261 34.709431 18.552633
F 22.395661 34.588631 18.485333
F 31.497261 32.028131 14.809733
F 31.476361 40.005631 14.858933
F 22.656861 31.939331 14.811333
F 33.812961 28.223631 22.202333
F 20.443561 28.295131 17.662733
F 29.314261 28.118731 0.450933
F 17.978361 39.748131 17.622733
F 24.775161 28.405331 3.074433
F 18.173261 31.946131 3.152933
F 17.998361 34.837331 6.473433
F 17.966561 39.942331 10.403733
F 18.111161 34.604331 3.762993
F 18.070461 32.333931 7.678053
F 18.067561 39.946531 7.739203
F 18.045961 32.235831 14.602333
F 17.955461 40.008831 14.782633
F 18.085061 32.102131 10.329733
F 17.826761 32.251331 17.395933
F 18.037261 34.662531 18.534433
F 18.115661 32.065231 0.454068
F 35.980161 34.683331 11.317533
F 36.017761 39.809631 15.019633
F 27.091661 47.580831 3.084163
F 18.152461 55.322631 17.420833
F 22.468661 42.337931 18.848133
F 26.980261 42.285531 4.084823
F 27.077161 50.179931 6.809403
F 26.831361 55.333231 17.589833
F 31.496461 55.230631 7.662973
F 27.034561 55.254731 2.982033
F 27.235161 50.255331 3.990583
F 18.037961 42.523831 21.222433
F 27.006761 54.971431 7.411873
F 22.403361 55.239031 14.618733
F 27.208861 47.428531 0.374047
F 22.682561 42.324831 3.891203
F 17.971961 55.340431 3.007923
F 31.445161 42.358931 6.733603
F 29.401661 54.105031 3.881993
F 29.196361 46.129831 4.055203
F 20.364561 54.221931 4.096693
F 20.417661 46.037731 4.162063
F 29.243061 51.357431 0.086392
F 29.213961 43.645931 0.242143
F 20.481861 51.391731 0.260832
F 20.343161 43.576131 0.275555
F 29.494561 51.372131 2.842733
F 29.119461 43.660731 3.101083
F 20.354561 51.502531 3.107063
F 20.409261 43.618631 2.975883
F 29.311561 53.792331 6.653763
F 29.258361 46.355931 6.963703
F 20.253961 53.751531 6.742613
F 20.442561 46.172231 6.886683
F 31.600761 47.293831 3.307253
F 18.003361 42.534931 11.365233
F 22.544661 47.392731 3.112773
F 22.613561 42.520131 11.489133
F 31.453861 50.191931 6.689073
F 22.575561 42.364531 14.163133
F 22.610461 49.953031 6.691433
F 18.253961 42.484531 6.845013
F 31.604961 49.877331 3.984073
F 26.964761 42.671631 13.999933
F 22.427961 49.995031 4.084133
F 22.396461 55.186431 0.428891
F 31.766361 47.659931 0.545872
F 18.124861 42.452531 4.112863
F 22.661261 47.602731 0.403998
F 33.644961 43.820231 15.043433
F 33.710461 53.724231 3.929293
F 33.769761 46.038831 4.152463
F 24.865961 53.809331 3.757633
F 24.913361 46.282131 3.967553
F 33.590261 51.315631 0.422857
F 33.610661 43.687631 0.524618
F 24.898461 51.518631 0.238926
F 24.794161 43.818231 0.385420
F 33.820661 51.204231 3.145123
F 33.727761 43.424831 3.280653
F 24.876861 51.172731 3.024623
F 24.742161 43.683731 3.120043
F 33.681761 53.943931 6.768323
F 33.722861 46.147631 6.862173
F 24.727361 53.930331 6.469333
F 24.763461 46.133431 6.609663
F 26.850361 47.763531 10.392733
F 26.986961 42.266231 18.637933
F 33.730461 51.407631 15.004833
F 31.583561 42.572331 13.933033
F 26.935861 50.338831 13.999733
F 22.760861 50.151531 18.683833
F 24.784561 43.676031 17.961133
F 33.730361 46.076731 21.312433
F 26.860761 50.322231 11.361333
F 31.441561 42.353031 21.456133
F 33.559961 53.988131 18.491233
F 18.093861 55.153631 7.455143
F 26.890361 47.640431 7.724283
F 22.672861 50.091131 21.307333
F 31.258861 47.633831 15.166533
F 27.169861 42.457031 11.262033
F 29.404661 54.200931 11.172833
F 29.211661 46.347031 11.406633
F 20.231561 53.847331 11.128533
F 20.124261 46.376031 11.401433
F 29.227961 51.329431 7.869793
F 29.241561 43.788231 7.898283
F 20.315861 51.102131 7.435563
F 20.613061 43.614731 7.753763
F 29.249861 51.463531 10.524133
F 29.341861 43.851331 10.623333
F 20.243661 51.319231 10.104133
F 20.259361 43.790731 10.383033
F 29.296561 54.203031 13.896333
F 29.112861 46.305931 14.280833
F 20.313761 53.987431 13.831033
F 20.026361 46.299631 14.104433
F 31.333661 47.627831 10.566033
F 24.846161 51.454831 17.522133
F 22.415761 47.430531 10.650833
F 18.028561 49.979431 6.627183
F 31.424461 50.250231 14.208733
F 31.474861 55.403931 17.572233
F 22.411261 50.279931 14.021433
F 26.952361 55.320031 0.297611
F 31.467461 50.184331 11.608833
F 18.094161 42.480431 14.088633
F 22.272261 50.003031 11.296633
F 26.985361 42.318831 21.465033
F 31.579761 47.631631 7.759793
F 22.724561 42.333731 21.442733
F 22.608561 47.437931 7.754493
F 31.406361 50.053631 21.243833
F 33.762161 54.036931 11.202333
F 33.621261 46.352331 11.391533
F 24.670561 53.858531 11.145833
F 24.659561 46.374731 11.541933
F 33.842761 51.246231 7.804583
F 33.647861 43.610331 7.701303
F 24.754161 51.419731 7.491043
F 25.004561 43.614631 7.647573
F 33.661961 51.397631 10.475933
F 33.910761 43.836931 10.439633
F 24.544561 51.269331 10.252433
F 24.902561 43.734231 10.420533
F 33.793861 54.023731 13.843733
F 33.645161 46.414331 14.151733
F 24.776961 54.013331 13.892833
F 24.626961 46.256431 14.142933
F 26.988561 47.620731 17.489433
F 24.760861 46.327631 18.690133
F 33.585161 53.956631 21.267633
F 24.655261 51.549131 14.925333
F 26.973561 50.012031 21.309233
F 27.130861 42.390831 6.790183
F 24.936761 46.414731 21.412733
F 24.775261 53.993531 21.243133
F 26.991961 50.048831 18.561033
F 31.720261 50.164131 18.640533
F 22.264961 47.644331 15.048733
F 22.596061 55.112231 17.262433
F 26.841461 47.630631 14.844633
F 24.677161 43.831831 15.134933
F 33.733461 43.527731 17.844233
F 24.802561 53.975631 18.543933
F 29.082761 54.132931 18.462733
F 29.270961 46.292231 18.550033
F 20.411861 54.009831 18.337233
F 20.145961 46.361831 18.687233
F 29.204961 51.697631 15.046633
F 29.280961 43.619031 14.830233
F 20.148761 51.448431 14.688333
F 20.222761 43.695531 14.972433
F 29.475761 51.397731 17.775933
F 29.161361 43.702831 17.662433
F 20.273961 51.281831 17.643333
F 20.318161 43.701931 17.910533
F 29.201461 54.090731 21.194633
F 29.448661 46.258731 21.382333
F 20.239561 53.842731 21.135433
F 20.264861 46.222731 21.459933
F 31.502361 47.487531 17.749533
F 33.894661 46.233431 18.616733
F 22.516061 47.579931 17.792433
F 33.842461 51.359931 17.805533
F 18.099861 50.089931 3.894983
F 22.874161 42.425731 6.648243
F 31.296161 42.253231 4.126783
F 31.631261 42.306531 11.117733
F 31.426861 42.301831 18.611633
F 18.089961 50.032831 21.343433
F 17.912361 55.236731 10.283333
F 18.035861 50.270431 11.368633
F 31.817361 55.483031 10.419433
F 22.422661 55.038731 7.422723
F 31.527361 55.385931 0.363003
F 18.017461 47.775731 10.473333
F 31.490161 55.407931 14.789433
F 22.567361 55.224531 3.037163
F 17.929761 50.231531 18.631633
F 26.954061 55.068831 10.170233
F 22.383761 55.277631 10.121933
F 27.030161 55.304931 14.999833
F 18.053261 47.387731 3.231643
F 18.011461 42.382831 18.565933
F 31.628561 55.259531 3.064233
F 18.115761 55.060331 0.159564
F 18.084861 47.496131 0.416905
F 18.245161 47.557831 7.766333
F 17.916461 50.306831 14.001233
F 17.967361 47.581331 17.756333
F 35.948561 42.437431 11.463433
F 35.852461 55.142131 2.931903
F 35.914161 49.941631 18.731933
F 26.996261 62.834131 2.887783
F 18.231561 63.025631 3.176943
F 26.942361 57.634931 6.558563
F 26.987661 65.378631 6.611573
F 18.156661 65.453331 6.711103
F 33.935461 69.336031 13.783133
F 27.062361 57.758531 3.936553
F 26.979361 65.450331 3.941813
F 18.223761 57.886631 6.731873
F 18.151361 57.745931 3.948133
F 26.805161 63.113631 0.300536
F 18.055361 62.814931 7.641113
F 29.253561 61.806031 4.048933
F 20.503061 61.799231 4.040423
F 29.247861 59.076731 0.371052
F 29.168761 66.646431 0.334244
F 20.214261 59.200631 0.207043
F 20.277661 66.855031 0.287117
F 29.227661 59.206431 3.170423
F 29.160261 67.029631 2.981263
F 20.333061 59.161431 2.955063
F 20.472761 66.860131 3.027373
F 29.262061 61.618431 6.785463
F 20.403761 61.511831 6.828813
F 31.297061 63.013731 2.935353
F 22.713661 62.887031 3.082093
F 31.350061 57.718631 6.562203
F 31.407661 65.474931 6.624123
F 22.488561 57.727131 6.431553
F 22.738961 65.577131 6.699953
F 31.338461 57.852631 3.860913
F 31.330461 65.578731 3.803393
F 22.665761 57.803631 3.723443
F 22.622961 65.436131 3.934993
F 31.299861 62.868931 0.227525
F 22.638061 63.194531 0.321545
F 33.569361 61.735031 3.834953
F 24.934561 61.533531 3.998343
F 33.716061 59.145631 0.105153
F 33.555561 66.646131 0.515834
F 24.537861 59.201831 0.329195
F 24.691361 66.837031 0.290723
F 33.560261 59.220931 2.926463
F 33.584361 66.983631 3.157703
F 24.864861 58.984031 2.943893
F 24.835361 66.729331 2.992423
F 33.598561 61.544931 6.557963
F 24.727961 61.645831 6.724133
F 27.035761 62.968531 10.620133
F 18.091761 62.814331 10.374033
F 27.071861 57.942431 13.869733
F 26.999061 65.625731 14.226033
F 18.124761 65.432631 11.071633
F 18.025461 57.757431 21.149433
F 27.019461 57.647231 11.179933
F 27.028161 65.660931 11.267433
F 24.696661 58.992131 14.776133
F 33.672761 66.853131 17.754333
F 26.994361 62.976131 7.747813
F 24.833061 66.833131 14.987233
F 29.140761 61.657431 11.627933
F 20.390061 61.682431 11.271233
F 29.206161 59.153131 7.538353
F 29.271461 66.706331 7.638913
F 20.510061 58.988431 7.545473
F 20.410761 66.943031 7.485373
F 29.227961 59.159931 10.290733
F 29.269861 66.814431 10.313333
F 20.347361 58.924331 10.531433
F 20.400761 66.769131 10.190133
F 29.208961 61.627331 14.263533
F 20.120961 61.797231 14.080333
F 31.197961 62.843031 10.409333
F 22.591661 62.929231 10.347733
F 31.499361 57.957131 13.851633
F 31.523361 65.357531 13.907133
F 22.450261 57.796131 13.852833
F 22.568461 65.641531 14.015733
F 31.543061 58.045131 11.244033
F 31.459861 65.292731 11.333933
F 22.710561 57.659531 11.147933
F 22.443561 65.539231 11.293433
F 31.492861 62.837231 7.567373
F 22.548661 62.869831 7.612033
F 33.710161 61.718131 11.069233
F 24.762561 61.636231 11.329633
F 33.595961 58.974131 7.505303
F 33.650361 66.683331 7.614653
F 24.890961 58.913131 7.609563
F 24.986261 66.730131 7.709193
F 33.837561 59.262231 10.281233
F 33.577161 66.666231 10.350233
F 24.941161 59.070831 10.276033
F 24.807661 66.856331 10.460533
F 33.575561 61.626831 13.827233
F 24.686361 61.583531 14.026533
F 27.092661 62.822431 17.534033
F 17.809061 62.830331 17.381933
F 26.856361 57.947731 21.351633
F 26.909161 65.645931 21.232433
F 24.686361 61.749531 21.047633
F 33.648461 61.732031 21.202733
F 26.908361 57.829631 18.572633
F 26.980761 65.497331 18.449633
F 33.808061 59.148131 17.697933
F 24.667361 59.061431 17.606133
F 26.944761 62.963731 14.831033
F 24.854061 66.689231 17.715033
F 29.251261 61.642331 18.468333
F 20.147561 61.602631 18.670833
F 29.165061 58.974531 14.888833
F 29.412361 66.696031 14.807033
F 20.265861 59.119931 14.900933
F 20.253861 66.788331 14.782133
F 29.081861 59.028531 17.631833
F 29.275461 66.744531 17.488433
F 20.232361 59.130931 17.546433
F 20.242461 66.980031 17.545033
F 29.033061 61.768631 21.184133
F 20.228361 61.816631 21.328933
F 31.459161 62.905531 17.618533
F 22.309061 62.940331 17.734633
F 31.448561 57.919331 21.298433
F 31.376461 65.419731 21.342733
F 22.424361 57.760831 21.237533
F 22.535961 65.796531 21.105533
F 31.416361 57.854831 18.557533
F 31.448361 65.514731 18.538733
F 22.374261 57.712331 18.337233
F 22.373161 65.572331 18.441333
F 31.367161 62.976131 14.997533
F 22.545161 62.983131 14.949133
F 33.796761 61.651631 18.484633
F 24.604461 61.620131 18.282833
F 33.838061 59.037531 14.863733
F 33.645261 66.683431 14.987633
F 18.119261 65.475531 21.153733
F 17.826661 62.981231 0.439931
F 18.024361 57.800431 18.386233
F 35.825761 65.633131 21.450433
F 18.212461 65.627631 4.103573
F 17.892061 57.818931 14.054633
F 18.019361 57.802731 11.204933
F 17.951861 65.622931 13.758333
F 17.834361 63.113031 14.656233
F 18.071461 65.498231 18.487033
F 35.850161 63.043831 3.001253
F 36.022561 65.459431 14.177733
F 29.200661 69.214331 21.345633
F 33.505561 69.300431 21.588433
F 29.422061 69.332231 13.908633
F 24.758261 69.220431 3.983353
F 20.575661 69.361631 13.920333
F 20.461361 69.666031 6.764743
F 20.214561 69.445331 11.198533
F 25.025361 69.562331 13.999933
F 24.904061 69.371431 21.215233
F 24.935261 69.204931 6.782373
F 40.389961 1.251261 15.053133
F 49.486461 1.357781 7.759323
F 44.934461 1.248261 3.181193
F 44.816461 8.923801 3.169433
F 35.787361 11.606431 21.258233
F 36.154061 1.189321 14.999233
F 44.843961 3.800241 6.940933
F 44.812161 11.523731 6.635583
F 47.082761 12.731231 3.266863
F 44.653961 1.187291 17.879433
F 44.975361 3.756161 4.186863
F 44.740361 11.477431 3.938303
F 49.230461 11.531031 18.752333
F 49.451461 3.840701 18.524933
F 44.784861 1.208891 0.403700
F 44.844161 9.005181 0.378075
F 38.091061 7.734451 3.917763
F 36.026061 1.143111 17.768033
F 47.209361 7.691361 3.937953
F 35.957361 8.952911 0.460701
F 38.395761 4.837711 0.405471
F 38.075361 12.815731 0.490682
F 47.086061 5.033171 0.475850
F 51.666461 12.867831 15.017933
F 38.219561 5.057181 3.114243
F 38.032561 12.708831 3.323063
F 47.201761 5.041921 3.295083
F 47.151261 5.139351 17.753433
F 38.320561 7.503031 6.654823
F 42.669061 12.958831 0.371392
F 47.031961 7.653771 6.667173
F 40.492161 11.428831 18.732333
F 40.403261 1.226281 3.090523
F 40.498761 8.875431 3.172573
F 49.305061 1.119951 2.993183
F 49.502961 8.959231 3.326713
F 40.396361 3.729141 6.971343
F 40.337861 11.424731 6.705033
F 49.318161 3.814911 6.881823
F 49.382661 11.451831 6.863553
F 40.476661 3.778751 4.131353
F 40.370061 11.604231 4.052223
F 49.372161 3.603961 4.083403
F 49.349461 11.457131 4.230033
F 40.406261 1.347731 0.391072
F 40.096361 9.132391 0.523197
F 49.324861 1.185101 0.306603
F 49.274361 8.944351 0.669203
F 42.701561 7.658641 4.301123
F 38.189361 7.499621 21.390333
F 51.609461 7.500721 4.093163
F 51.496961 7.635371 21.354533
F 42.608961 5.068531 0.374117
F 47.170361 12.770631 17.750233
F 51.538261 5.154771 0.438783
F 46.993661 12.788831 14.979233
F 42.753661 5.094091 3.278133
F 51.531661 12.734531 0.441488
F 51.635261 4.879781 3.241343
F 36.016161 1.339111 3.049283
F 42.638061 7.898731 6.990763
F 42.457061 7.691491 21.409133
F 51.639561 7.429661 6.709973
F 38.253061 5.098031 17.670133
F 42.506361 12.834031 10.409333
F 40.471661 3.728301 18.463633
F 51.567161 12.676831 3.220583
F 44.836361 8.926821 10.459033
F 49.279961 11.574531 21.393233
F 49.243161 3.813441 21.323833
F 44.784261 3.960111 14.180733
F 44.684061 11.565131 14.030233
F 40.332561 11.746531 21.398733
F 40.504361 3.742571 21.133833
F 44.687761 3.748361 11.433733
F 44.819761 11.640331 11.090133
F 49.271661 8.820711 17.782433
F 49.340961 1.224941 17.828533
F 45.045261 1.272361 7.765523
F 44.949061 9.115961 7.703643
F 38.080861 7.532631 11.242233
F 51.600861 5.097691 17.607633
F 46.938061 7.534811 11.307833
F 51.433961 12.931631 17.628633
F 38.075661 5.019371 7.754193
F 47.106261 12.873431 10.171533
F 47.244261 5.070791 7.646173
F 51.521661 12.687031 7.838403
F 37.923861 5.022221 10.399933
F 38.317061 12.684531 10.394433
F 46.989061 4.914211 10.510533
F 38.257461 12.772931 17.657333
F 38.167861 7.591971 13.955733
F 42.592861 5.100051 17.815333
F 46.911661 7.649101 14.082133
F 38.004161 12.629831 7.753693
F 40.241161 1.355031 10.511733
F 40.365161 8.926011 10.572433
F 49.238261 1.317491 10.552833
F 49.089461 8.871331 10.386633
F 40.484461 3.800341 14.189933
F 40.277861 11.578031 14.159533
F 49.325061 3.829201 14.299133
F 49.349061 11.550431 14.086533
F 40.198561 3.799791 11.357033
F 40.433161 11.398731 11.387133
F 49.323261 4.020701 11.545433
F 49.170461 11.524331 11.265433
F 40.575861 1.147321 7.843073
F 40.324761 8.997421 7.729763
F 44.675661 1.126971 10.514233
F 49.296361 8.873981 7.668963
F 42.500861 7.539071 11.320133
F 51.601161 5.124451 14.906833
F 51.544661 7.593161 11.230233
F 38.072761 12.885631 14.950133
F 42.643761 5.262011 7.786953
F 42.540161 12.841531 14.976533
F 51.705161 4.893211 7.797273
F 42.534061 12.927031 7.725133
F 42.418761 5.035411 10.415333
F 51.496661 12.688231 10.503133
F 51.604461 5.077851 10.538433
F 47.063961 12.961531 0.413700
F 42.654661 7.433461 14.057233
F 42.662961 5.050811 15.218533
F 51.401861 7.673961 13.895533
F 51.654561 7.668151 18.566133
F 40.250261 8.906351 17.684733
F 40.439261 1.069781 17.696633
F 47.086861 12.734831 7.442753
F 44.753161 8.914441 17.699933
F 44.926561 3.868811 21.211533
F 44.862761 11.550231 21.204733
F 40.436061 8.787921 14.923833
F 42.473461 12.869931 17.658633
F 44.918661 3.800451 18.527733
F 44.711561 11.541031 18.617033
F 47.188761 7.625021 21.542233
F 49.348461 1.186151 15.172033
F 44.786961 1.216591 15.067533
F 44.650561 9.051571 14.839133
F 38.150561 7.636581 18.726733
F 42.497861 7.668891 18.489333
F 46.965261 7.703711 18.750333
F 49.219361 8.964141 14.951933
F 38.290361 5.117231 14.963533
F 42.504461 12.809431 3.119763
F 47.117461 5.145831 15.145233
F 35.935061 3.724571 6.700693
F 35.919061 11.413231 14.109433
F 35.819861 8.832871 3.028323
F 35.947261 11.600631 18.524633
F 35.959961 3.847591 4.020473
F 35.807561 11.486731 6.710553
F 46.997361 -0.223243 18.483433
F 35.941161 1.214311 10.306533
F 36.003761 3.833611 14.158933
F 35.886161 8.802601 15.054033
F 36.019161 3.660791 21.398133
F 35.928661 8.956131 7.481333
F 35.728461 1.090651 0.377393
F 36.003861 1.179551 7.627063
F 35.893161 3.663621 11.403833
F 35.735961 8.913591 10.278733
F 36.133961 11.316131 11.357233
F 36.063761 3.711921 18.702533
F 35.811061 11.443331 4.021343
F 35.903661 8.973881 17.860333
F 51.727061 -0.099015 3.973943
F 38.191861 -0.169748 18.769833
F 51.662661 -0.024842 14.045833
F 42.685061 -0.104743 6.962203
F 51.610561 -0.185679 21.212933
F 38.300461 -0.177224 14.003933
F 40.198561 26.885631 11.275733
F 49.375961 26.872931 6.868533
F 44.892661 24.300131 3.174083
F 44.824361 16.722031 3.128763
F 35.824261 26.719431 21.268433
F 49.319861 26.765031 4.002023
F 40.252661 27.087031 13.976333
F 44.815561 19.097231 6.874043
F 49.212861 19.285331 21.270433
F 42.516461 15.435131 18.515933
F 49.400461 26.875431 13.923733
F 44.855761 19.173331 4.141723
F 49.408061 16.657131 14.992833
F 44.910861 27.061631 14.374933
F 44.840161 24.414831 0.394707
F 44.824561 16.840831 0.476918
F 38.224661 15.281931 4.214473
F 38.232761 23.023531 4.201513
F 47.227961 15.298931 4.017693
F 47.197461 22.949231 4.275523
F 38.312961 20.539531 0.305889
F 47.153161 20.455731 0.658069
F 38.164561 20.631631 3.046763
F 47.068561 20.489631 3.342553
F 38.091961 15.270731 6.924513
F 38.115661 23.043331 6.931753
F 47.198461 15.389531 6.698913
F 47.141061 22.908131 7.025503
F 40.467761 24.218131 3.212033
F 40.248861 16.630631 3.036243
F 49.226861 24.363531 3.090203
F 49.352861 16.665331 2.980443
F 49.284061 26.932631 18.618833
F 40.204561 18.992931 6.740143
F 44.665161 26.937931 18.867033
F 49.403161 19.032231 6.830233
F 40.597361 26.992431 7.042463
F 40.370561 19.172831 4.052893
F 40.174161 26.978231 4.248563
F 49.322461 19.032231 4.230613
F 40.265161 24.350531 0.529656
F 40.496361 16.703231 0.299465
F 49.293661 24.356831 22.268433
F 49.302961 16.783831 0.246902
F 42.477161 15.329831 4.093613
F 42.686461 23.061131 4.085833
F 51.568761 15.282331 4.005023
F 51.455361 23.009931 4.105243
F 42.709561 20.482231 0.504073
F 51.444461 20.180931 0.622180
F 42.629461 20.489331 3.245893
F 51.515461 20.201131 3.432903
F 42.408461 15.325431 6.770473
F 42.546961 22.991231 6.799083
F 51.568661 15.306431 6.718833
F 51.507161 22.808831 6.774193
F 49.349361 24.283031 15.111633
F 42.751061 20.373431 14.870233
F 44.786261 24.513531 10.488833
F 44.695861 16.698831 10.273333
F 42.740561 20.609031 17.596433
F 42.457861 23.160931 21.466233
F 49.462861 26.988131 11.232133
F 45.119461 19.081531 13.987633
F 51.675061 15.621631 18.572133
F 40.568361 16.679431 15.034333
F 44.983561 26.737731 6.972533
F 44.929761 19.271031 11.426333
F 51.613861 20.606631 15.142233
F 51.648861 20.503731 17.877533
F 44.773761 24.260331 7.689343
F 44.867161 16.518931 7.598543
F 38.133861 15.319531 11.438533
F 38.294161 23.126731 11.326833
F 46.988261 15.350931 11.133833
F 47.152661 23.157931 11.297233
F 38.170561 20.338531 7.694693
F 47.166361 20.237431 7.748623
F 38.369161 20.526631 10.443033
F 47.087961 20.473231 10.429733
F 38.194361 15.413431 14.022133
F 38.184761 23.189431 14.008633
F 47.175561 15.320231 13.958133
F 47.119161 23.137331 14.039433
F 40.548561 24.173331 10.365333
F 40.236961 16.680831 10.450733
F 49.275661 24.465631 10.384633
F 49.367861 16.663531 10.589233
F 44.943961 26.842131 4.168553
F 40.357661 19.201531 14.055733
F 49.376261 26.986631 21.334033
F 49.350561 19.290731 14.175733
F 40.495661 26.940831 18.444833
F 40.520761 19.104231 11.254933
F 44.731261 26.917031 21.461333
F 49.424061 19.339131 11.385833
F 40.275261 24.443531 7.651083
F 40.380661 16.504031 7.805063
F 49.482961 24.355331 7.734933
F 49.389761 16.490331 7.866493
F 42.671561 15.396631 11.251133
F 42.716361 23.022131 11.419433
F 51.681261 15.201231 11.393733
F 51.465561 23.124131 11.472333
F 42.524861 20.304731 7.640493
F 51.565561 20.344231 7.796723
F 42.812561 20.574231 10.369033
F 51.693161 20.570531 10.405533
F 42.867361 15.408831 13.981733
F 42.633961 23.086431 14.129133
F 51.888861 15.383731 14.203833
F 51.750261 23.250631 14.263833
F 42.611061 23.117831 18.779333
F 51.476661 23.063031 21.496933
F 44.663761 24.485831 17.869233
F 44.658761 16.772031 17.747433
F 44.738661 26.984131 11.525633
F 44.900061 19.246131 21.393333
F 51.372961 23.135131 18.828033
F 40.543061 19.315531 18.485933
F 49.400261 19.305631 18.589633
F 44.798361 19.267731 18.639233
F 51.682461 15.349631 21.256033
F 42.803061 15.474531 21.267333
F 45.028961 24.451931 15.091633
F 45.044861 16.579831 14.936333
F 38.283161 15.369031 18.787433
F 38.301561 23.131131 18.490533
F 47.126461 15.354631 18.563133
F 46.883361 23.229631 18.709333
F 38.054861 20.442431 14.983933
F 47.116661 20.616531 14.944033
F 38.341061 20.441431 17.602533
F 47.015661 20.550931 17.687233
F 38.240061 15.417131 21.545933
F 38.246661 23.032131 21.255633
F 47.047861 15.580831 21.288533
F 46.924661 23.015631 21.466433
F 40.487661 24.400731 17.645233
F 40.294161 16.752731 17.738633
F 49.192761 24.395831 17.834433
F 49.407761 16.744031 17.682833
F 40.449561 26.954731 21.294933
F 40.546261 19.179631 21.180833
F 40.385161 24.552131 14.899733
F 35.971161 19.521631 11.432433
F 36.078561 24.188231 0.506192
F 36.039961 24.495431 17.774533
F 35.842461 16.695231 3.227493
F 35.884061 19.225031 14.060333
F 35.975961 16.737331 14.892633
F 36.100461 26.953931 18.707533
F 36.047761 26.927531 13.916533
F 35.817061 16.703131 7.548293
F 36.012761 16.696831 17.626533
F 36.033061 16.712031 0.520097
F 35.752161 26.955331 4.222793
F 36.172661 19.241031 18.596433
F 35.996861 24.456131 15.017833
F 36.019861 19.191531 21.229233
F 36.003561 16.831231 10.457133
F 53.875961 19.224331 4.144503
F 53.832861 24.232431 3.167403
F 53.901361 26.902431 21.451933
F 36.032861 26.934431 11.185333
F 36.082061 26.898131 6.898103
F 35.906161 24.401631 7.728403
F 36.051861 24.371131 10.429033
F 42.595961 28.272631 17.552533
F 46.939361 28.176331 17.822633
F 45.043561 32.228231 3.396713
F 44.876661 39.818631 3.357903
F 51.768061 27.991131 7.672933
F 45.099861 34.758631 6.892593
F 51.690861 28.242731 3.190063
F 44.980661 34.734331 4.155353
F 38.024961 28.235431 0.190777
F 37.991461 28.040531 3.010303
F 44.943061 32.012931 0.681955
F 44.984261 39.796831 0.707346
F 38.342161 30.670131 3.858433
F 38.413161 38.471531 4.039353
F 47.322361 30.592931 4.174283
F 47.263461 38.603831 3.990133
F 42.624561 28.059231 3.250593
F 38.383461 35.883231 0.470091
F 47.045661 28.212331 10.477533
F 47.396661 35.988231 0.231167
F 42.608961 28.268531 0.604457
F 38.407061 35.921131 3.204653
F 47.225461 28.089831 7.762713
F 47.194161 36.050631 2.970953
F 38.321661 30.959331 6.753123
F 38.195461 38.211631 6.835963
F 47.279061 30.762031 6.768883
F 47.216261 38.595831 6.761983
F 40.684561 32.041231 2.996203
F 40.588861 39.981631 3.131813
F 49.484061 32.089331 3.073043
F 49.497361 39.866831 3.245373
F 40.393661 34.666831 6.743343
F 49.566661 34.616731 6.882443
F 40.506361 34.627231 4.052443
F 49.339461 34.685031 4.100303
F 40.588861 32.237731 0.303185
F 40.529261 39.761431 0.627618
F 49.374261 32.045931 0.402307
F 49.352061 39.774031 0.447628
F 42.871761 30.756831 4.091143
F 42.568361 38.711631 4.235063
F 51.533461 30.724831 4.232763
F 51.813961 38.587731 3.975213
F 38.246061 28.349431 17.630633
F 42.978661 35.988531 0.505935
F 51.572361 28.344531 17.728633
F 51.810761 35.993031 0.491718
F 46.977761 28.175331 3.076303
F 42.695061 35.967831 3.238193
F 49.366061 34.728731 18.490133
F 51.574961 35.907731 3.209643
F 42.586561 30.805431 6.846573
F 42.437561 38.448331 6.930463
F 51.639361 30.692431 6.872993
F 51.720361 38.447031 6.711113
F 51.657761 38.527731 21.326733
F 51.733461 30.753731 21.407433
F 45.015161 31.913231 10.393033
F 45.008061 39.817731 10.354933
F 40.639161 34.831131 21.392633
F 45.060061 34.779931 14.042033
F 42.803561 38.566831 21.358733
F 45.228761 34.580231 11.216933
F 51.584061 38.635031 18.576533
F 42.823761 30.804531 21.400033
F 44.886661 32.060931 7.593033
F 44.903761 39.802231 7.474153
F 38.130261 30.864331 11.394533
F 38.194661 38.622831 11.364333
F 47.302161 30.798531 11.235133
F 47.335261 38.640131 11.463133
F 35.914161 34.699931 14.100833
F 38.243961 35.751031 7.781483
F 38.123461 28.336031 14.876933
F 47.379161 36.091231 7.579083
F 42.737761 30.791631 18.582933
F 38.316761 36.025431 10.494333
F 38.221461 28.426331 7.667373
F 47.366661 36.065731 10.400833
F 38.205661 30.848531 14.220233
F 38.280761 38.539631 14.137733
F 47.194861 30.969531 14.027633
F 47.150361 38.513731 14.219633
F 40.348861 31.947931 10.453533
F 40.378861 39.696131 10.454233
F 49.471661 32.185831 10.252933
F 49.504761 39.866131 10.355733
F 40.361761 34.689031 14.182133
F 49.413461 34.887631 13.860133
F 40.542461 34.559431 11.351733
F 49.542761 34.816431 11.123833
F 40.359261 32.017531 7.774393
F 40.287661 39.676231 7.776383
F 49.485961 32.046331 7.635483
F 49.477261 39.820431 7.727023
F 42.682261 30.790031 11.161633
F 42.772961 38.486431 11.123533
F 51.634161 30.973831 11.332333
F 51.717661 38.624631 11.317233
F 49.510761 39.878431 14.956933
F 42.850761 35.785431 7.774433
F 42.730561 35.921531 15.024333
F 51.725561 35.945331 7.718703
F 40.584561 39.728331 14.991133
F 42.838361 35.864431 10.546133
F 49.344461 32.249131 15.068133
F 51.814661 36.169131 10.346433
F 42.596961 30.927731 13.838033
F 42.830761 38.451231 13.856033
F 51.549161 30.885531 14.045833
F 51.585161 38.457531 14.017233
F 51.755161 36.020931 17.746933
F 42.676161 35.910131 17.746733
F 44.939661 32.112831 17.631133
F 45.040461 39.704731 17.485033
F 45.116161 34.394631 21.239233
F 40.405961 34.673031 18.666533
F 44.916261 34.567431 18.578533
F 51.677661 35.881331 14.988233
F 40.491361 32.103131 15.006133
F 44.799061 32.119131 14.855033
F 44.932961 39.811631 14.778533
F 38.314161 30.847931 18.693533
F 38.194961 38.354531 18.782333
F 47.100061 30.822331 18.654833
F 47.114561 38.334331 18.678233
F 42.824861 38.424531 18.678433
F 38.049861 36.027731 15.056333
F 51.539161 30.873031 18.536333
F 47.283261 36.001031 15.065833
F 49.571061 34.644831 21.332633
F 38.082761 35.853931 17.677933
F 51.664161 28.276331 10.397533
F 47.124161 35.821731 17.811733
F 38.140961 30.955231 21.384233
F 38.338361 38.466931 21.551833
F 47.092661 30.757531 21.371233
F 47.005561 38.562131 21.409933
F 40.547761 32.138731 17.719633
F 40.461261 39.611331 17.798533
F 49.261361 32.160531 17.832933
F 49.315761 39.817231 17.746733
F 42.785361 28.192431 7.864973
F 35.966361 32.052531 10.532933
F 42.567661 28.119431 10.486833
F 35.858261 39.570031 0.277592
F 42.544361 28.419231 14.894933
F 35.964661 34.940031 21.361533
F 51.543461 28.328831 14.887933
F 38.161361 28.393831 10.359133
F 47.043661 28.190031 0.312235
F 51.688461 28.202631 0.457038
F 47.389361 28.449831 14.987333
F 36.027361 32.044931 7.813313
F 35.914461 34.646231 6.988393
F 35.934861 32.078531 14.894833
F 35.940361 32.333831 0.490479
F 35.871261 39.934831 10.525833
F 35.879461 34.518131 18.538933
F 36.025161 39.730131 7.782383
F 53.790361 39.899531 0.485630
F 36.052261 31.972631 3.141663
F 36.085561 39.723831 3.034683
F 36.079361 34.591331 4.182713
F 35.878861 39.675131 17.824433
F 54.109461 32.057331 17.936433
F 36.188861 32.058431 17.674533
F 53.660361 39.984431 17.688733
F 53.906361 39.670031 14.934933
F 44.604261 42.203231 21.321333
F 44.777561 42.424931 13.964733
F 44.816761 47.462931 3.133583
F 40.439461 42.342131 11.336033
F 44.767761 55.428831 7.716653
F 49.259261 42.602631 3.999463
F 45.160261 50.239531 6.692873
F 40.474761 42.214931 18.435733
F 49.439461 42.475231 14.044433
F 35.812561 42.461931 14.332233
F 44.946961 50.107831 4.111713
F 40.421961 54.992731 15.031733
F 40.442861 55.127031 17.776833
F 40.451561 42.194031 13.898033
F 44.799461 47.448631 0.338566
F 49.294361 55.284331 0.351360
F 38.130461 54.083531 3.781103
F 38.345061 46.216931 4.035943
F 47.121261 54.022231 4.234383
F 47.170361 46.396931 3.999673
F 38.090161 51.161431 0.311467
F 38.182461 43.646231 0.445445
F 47.185961 51.438631 0.396888
F 46.874661 43.576131 0.350724
F 38.020461 51.488031 3.124453
F 38.106661 43.483031 3.084923
F 47.114761 51.433031 3.245433
F 47.008361 43.728231 3.133473
F 38.108961 54.051331 6.604713
F 38.394561 46.217431 6.935763
F 47.015761 54.093531 6.902643
F 47.063961 46.336031 6.742233
F 40.449661 47.752331 3.127593
F 44.757461 42.236131 11.246133
F 49.374961 47.734831 2.955273
F 40.221161 47.473831 17.605833
F 40.582361 50.103231 6.665993
F 49.172961 55.295831 14.932733
F 49.437661 50.258031 6.801403
F 49.332461 55.321931 3.137053
F 40.322961 50.377631 4.041503
F 36.160161 50.107531 6.870673
F 49.428261 50.312231 3.923463
F 49.402861 42.487231 11.144933
F 40.291961 47.273531 0.382304
F 49.263461 47.514631 14.822033
F 49.271561 47.553731 0.268394
F 42.391961 46.217131 18.591333
F 42.655361 54.096831 3.960533
F 42.607561 46.269631 3.988003
F 51.756861 54.199331 3.925493
F 51.598661 46.390931 3.914043
F 42.733361 51.330931 0.261354
F 42.554261 43.456931 0.482852
F 51.693661 51.403831 0.361818
F 51.511461 43.748031 0.213503
F 42.579361 51.506231 2.991373
F 42.650061 43.689531 3.119783
F 51.701261 51.615731 3.098923
F 51.547061 43.770231 3.137843
F 42.632561 54.001031 6.769863
F 42.674361 46.387331 6.726493
F 51.762061 54.041031 6.659703
F 51.547961 46.415231 6.587513
F 51.738461 46.358031 21.271433
F 42.517061 53.826931 18.786833
F 44.830661 47.535531 10.555733
F 51.520761 51.326031 14.736633
F 42.544361 43.739231 14.851533
F 35.953661 47.228831 3.161223
F 44.940361 50.025731 13.950933
F 49.207061 42.383131 18.641833
F 51.582761 54.019931 21.272233
F 42.542861 46.056731 21.267633
F 44.787361 50.057831 11.309233
F 51.502661 54.062631 18.493233
F 42.556561 43.660231 17.629033
F 42.656561 51.314931 15.004133
F 44.892561 47.655031 7.836873
F 40.324361 47.517631 14.888433
F 38.038161 53.850731 11.185633
F 38.153861 46.197131 11.261933
F 47.072261 54.046131 11.159533
F 47.177161 46.288331 11.240033
F 38.389961 51.377431 7.555653
F 38.097061 43.595031 7.718483
F 47.168061 51.576931 7.821943
F 47.091061 43.737031 7.764763
F 38.236861 51.266231 10.273733
F 38.238461 43.532631 10.399133
F 47.149961 51.309731 10.646033
F 47.064761 43.689831 10.517133
F 38.196361 53.869031 14.122033
F 38.133561 46.291531 14.014433
F 46.866161 53.855731 13.917333
F 47.092161 46.180231 14.113633
F 40.470861 47.545831 10.584033
F 36.056361 55.311431 10.296133
F 49.415461 47.635931 10.260833
F 49.167961 50.324431 18.612433
F 40.473361 50.088931 14.111533
F 44.692261 42.201831 18.634433
F 49.322561 50.111231 14.009633
F 49.248161 47.713231 17.639933
F 40.591661 50.192531 11.370633
F 35.968361 47.542931 10.501333
F 49.422261 50.103631 11.269133
F 49.344961 42.392531 6.833793
F 40.531361 47.556331 7.775383
F 40.218861 42.094131 21.216533
F 49.416061 47.454531 7.634193
F 49.425761 50.198031 21.294633
F 42.463961 53.838231 11.145933
F 42.564961 46.112431 11.373233
F 51.612561 53.932031 11.210433
F 51.452661 46.261131 11.180833
F 42.916561 51.468431 7.647273
F 42.766461 43.715331 7.640093
F 51.762761 51.552631 7.345073
F 51.574561 43.833431 7.444453
F 42.728761 51.366431 10.320433
F 42.612361 43.616631 10.240633
F 51.648461 51.492531 10.048633
F 51.614761 43.689531 10.239333
F 42.607161 53.843531 13.825833
F 42.506361 46.167931 14.011733
F 51.493261 53.959131 14.016533
F 51.419361 46.241131 13.926433
F 40.457261 50.073031 18.714233
F 42.512261 53.959231 21.372933
F 44.367461 47.611931 17.485333
F 42.605761 51.293431 17.820133
F 44.921561 50.043831 21.411533
F 40.564461 49.926631 21.355233
F 51.739661 43.663431 14.932733
F 51.557561 46.427231 18.618233
F 44.867261 50.062531 18.573233
F 47.076261 46.231531 21.128133
F 51.380561 43.685431 17.685433
F 51.554061 51.542731 17.526033
F 44.750761 47.502931 14.785833
F 49.198561 42.493531 21.508733
F 38.233961 53.683831 18.383933
F 38.088261 46.071231 18.559133
F 47.047861 54.166631 18.603633
F 46.730561 46.333031 18.391933
F 38.166961 51.346731 15.032133
F 38.218661 43.631131 14.859133
F 46.993461 51.386231 14.808333
F 47.121961 43.582231 14.849733
F 38.185261 51.066931 17.716633
F 38.045361 43.459431 17.652833
F 46.937861 51.620131 17.619633
F 46.996261 43.560531 17.616533
F 38.123461 53.767031 21.106033
F 38.039661 46.185431 21.206033
F 46.972861 54.035831 21.339633
F 40.401561 42.509831 6.832423
F 49.352361 55.355331 17.635933
F 44.857561 42.302631 4.096033
F 40.401661 42.455231 4.240703
F 44.898861 42.429531 6.760123
F 36.002761 54.968731 17.660633
F 35.806961 47.388431 0.454143
F 35.913461 50.200731 11.203433
F 40.211461 55.172231 0.306168
F 36.029561 50.159431 13.974633
F 44.710561 55.205431 10.338033
F 44.946161 55.349431 3.178763
F 44.756561 55.288031 0.446971
F 40.505661 55.413031 7.662073
F 40.368461 55.290731 3.096493
F 49.372661 55.147031 10.214333
F 36.042861 55.254031 14.860033
F 49.360161 55.412131 7.559053
F 35.894561 55.310431 7.702133
F 40.238061 55.179431 10.361333
F 36.054961 47.482831 17.624233
F 35.940761 47.360731 7.635433
F 35.705161 50.032531 21.315333
F 35.924661 54.936931 0.324807
F 36.016461 47.608731 14.875633
F 35.837561 42.143931 18.690933
F 35.917061 42.452531 21.398733
F 44.734661 55.155931 14.714833
F 44.699361 55.184331 17.589333
F 53.740461 50.136931 11.142633
F 53.978861 50.276931 6.693373
F 53.824161 42.260931 21.246733
F 53.857461 42.220731 11.194633
F 53.837661 47.656131 3.151453
F 53.833561 55.464331 10.465733
F 53.845761 55.425731 3.159363
F 35.836561 42.304331 6.945603
F 35.924861 42.095031 4.147083
F 36.001161 49.925431 4.074543
F 36.153161 63.065631 0.354368
F 44.996361 63.150831 3.250253
F 35.748561 65.537031 3.853053
F 51.674261 69.247731 18.599933
F 44.830661 57.885531 6.604163
F 44.901161 65.573531 6.772623
F 35.884161 57.658931 6.631393
F 42.387461 66.704031 14.920133
F 44.740661 57.864531 3.796453
F 44.817061 65.735131 3.975183
F 42.756261 58.945131 14.898433
F 44.956261 63.076631 0.543348
F 38.226961 61.794431 4.004963
F 46.931861 61.644431 4.031403
F 38.166661 58.907631 0.301179
F 38.168361 66.935331 0.409023
F 47.132661 59.313831 0.339525
F 47.179361 66.400531 0.498712
F 38.084061 58.988031 3.032383
F 37.901661 66.953431 3.139633
F 46.969061 59.256031 2.988743
F 47.095161 66.768431 3.165833
F 38.218461 61.573431 6.628433
F 47.036261 61.690931 6.693353
F 40.387161 63.194731 3.038393
F 49.298261 62.903531 3.337563
F 40.487161 57.925631 6.711353
F 40.397861 65.696931 6.632073
F 49.210061 58.115431 6.656123
F 49.332561 65.459231 6.767483
F 40.261861 57.894431 4.007513
F 40.245861 65.700731 3.958163
F 49.203361 58.007131 3.954243
F 49.477961 65.443331 4.131483
F 40.212861 63.071331 0.324570
F 49.470561 62.890031 0.500582
F 42.481861 61.756631 4.154393
F 51.545861 61.715631 4.023403
F 42.590561 59.279031 0.290889
F 42.693061 66.827931 0.452259
F 51.544061 59.022031 0.403207
F 51.645761 66.813731 0.296202
F 42.565661 59.252831 3.130763
F 42.547761 66.962731 3.091683
F 51.689761 59.200631 3.096533
F 51.730861 66.848131 3.115603
F 42.633461 61.760931 6.821343
F 51.598161 61.678431 6.757663
F 35.908661 57.552031 18.343133
F 44.763061 63.163731 10.345533
F 51.665861 61.602131 18.750333
F 51.523661 59.092031 14.837033
F 45.013261 57.661731 13.958733
F 44.714061 65.493831 13.896633
F 42.443461 59.138331 17.458833
F 51.538761 66.807731 14.668033
F 44.825461 57.725931 11.202133
F 44.787361 65.595931 11.189833
F 42.532161 66.650531 17.697533
F 44.860361 62.987131 7.591303
F 38.171961 61.819731 11.137533
F 46.962861 61.825931 11.252833
F 38.165461 59.006231 7.624473
F 38.060861 66.730931 7.733583
F 46.970961 59.158031 7.553943
F 47.183661 66.972631 7.728773
F 38.288761 59.130531 10.300233
F 37.813061 66.784931 10.551633
F 47.039661 59.074131 10.382433
F 47.050461 66.803931 10.384733
F 38.177761 61.829831 13.870133
F 47.235361 61.667931 13.947233
F 40.219361 63.022731 10.086033
F 49.193961 62.999031 10.265533
F 40.330061 57.652031 14.327133
F 40.353861 65.450031 13.922033
F 49.330161 57.817031 13.956033
F 49.211361 65.433531 13.885333
F 40.486261 57.710231 11.425233
F 40.173161 65.512731 11.257433
F 49.436161 57.711231 11.197133
F 49.339061 65.522031 11.056333
F 40.445661 63.045931 7.379713
F 49.394161 62.969431 7.560823
F 42.421661 61.862731 11.133433
F 51.465961 61.850831 11.229933
F 42.711061 59.181431 7.641473
F 42.673161 66.687931 7.808833
F 51.519161 59.183231 7.655443
F 51.445361 66.833431 7.857993
F 42.463061 59.099631 10.437533
F 42.469561 66.820431 10.469333
F 51.429261 59.346131 10.351033
F 51.803561 66.860731 10.567133
F 42.610961 61.660831 13.881633
F 51.604861 61.656831 13.978433
F 51.444161 66.730231 17.573933
F 44.925961 62.931231 17.467633
F 44.852561 57.951231 21.135633
F 44.785361 65.450931 21.274133
F 51.643561 59.093931 17.586533
F 42.564861 61.897131 21.223433
F 44.737561 57.818031 18.315633
F 44.794061 65.404331 18.512533
F 51.677361 61.584231 21.366533
F 44.938061 62.927831 14.662133
F 38.203961 61.602031 18.374933
F 47.050561 61.657231 18.504533
F 38.272461 59.290331 14.867533
F 38.305261 66.788931 14.938133
F 47.058761 59.033031 14.815933
F 46.936761 66.664731 14.735033
F 38.130761 58.959231 17.553333
F 38.250561 66.813231 17.728133
F 47.069561 59.082531 17.457733
F 47.025361 66.725831 17.468133
F 38.177261 61.518231 21.209833
F 47.069761 61.866731 21.209833
F 40.389261 63.146431 17.716433
F 49.476661 62.857531 17.630033
F 40.362361 57.686131 21.184133
F 40.448461 65.762131 21.339433
F 49.138161 57.807031 21.315533
F 49.435761 65.370031 21.026933
F 40.258661 57.784431 18.361533
F 40.442561 65.576631 18.797133
F 49.381561 57.842431 18.591833
F 49.203961 65.469431 18.343533
F 40.431761 62.758831 15.044233
F 49.396161 62.897131 14.936333
F 42.628461 61.844731 18.486933
F 35.683561 65.401931 11.534633
F 35.823061 57.640431 3.870713
F 36.015861 57.795931 13.962833
F 35.773361 62.955931 15.186633
F 42.474761 69.285931 11.343733
F 47.205561 69.282331 21.241933
F 36.043061 63.162731 18.075933
F 35.743761 62.845031 7.531223
F 35.864361 62.923531 10.203733
F 35.991361 57.848731 11.294733
F 42.667961 69.330631 21.444633
F 35.951961 65.683931 18.795833
F 42.570461 69.245831 18.756533
F 38.347161 69.362031 6.787063
F 35.920661 57.604831 21.077533
F 35.911261 65.443431 6.672143
F 54.098261 65.404031 11.302833
F 51.591861 69.438831 6.665353
F 38.189561 69.515831 4.111363
F 51.558561 69.398331 11.410133
F 42.588361 69.532431 4.144073
F 42.536961 69.288931 14.055033
F 53.813161 65.545031 18.516233
F 38.250661 69.465431 21.420533
F 53.836661 62.982031 17.663533
F 53.835761 63.002331 14.827633
F 47.185561 69.327031 3.971623
F 38.097161 69.406031 11.382933
F 46.963261 69.261731 11.391333
F 47.109561 69.424331 14.197433
F 47.193061 69.617131 6.767563
F 53.648161 11.369731 6.719453
F 62.830261 8.786331 2.858053
F 67.151161 11.346731 21.301833
F 69.435161 7.459241 21.218133
F 62.681861 3.668281 6.681633
F 62.782861 11.237231 6.825183
F 67.259161 3.784501 21.220533
F 60.207161 7.556281 21.109333
F 62.849361 3.762991 3.960943
F 62.826661 11.407231 4.039443
F 60.469161 12.679431 7.641503
F 69.371561 4.779441 17.461233
F 62.701561 1.270061 0.176346
F 62.491361 8.837011 0.164613
F 53.809261 8.789911 3.385443
F 60.415261 5.081901 17.496333
F 56.127361 7.551221 3.887193
F 58.221461 11.366631 21.333333
F 65.072661 7.571641 3.924823
F 58.237061 3.779971 21.082433
F 56.039161 5.184391 0.191642
F 64.641861 7.714381 18.330533
F 64.826661 4.984231 0.122632
F 60.402361 12.604031 2.965193
F 56.219361 5.047251 2.949063
F 67.299561 1.136451 0.306514
F 65.023261 5.079181 2.946313
F 60.374261 12.679831 10.370233
F 55.976661 7.516731 6.609073
F 64.815961 12.774331 0.249333
F 64.766561 7.502781 6.730113
F 62.798361 0.935580 10.270533
F 58.433461 1.060411 3.018503
F 58.429861 8.751601 3.094873
F 67.409961 1.270541 3.001623
F 67.313061 8.755581 2.971813
F 58.407161 3.690901 6.692933
F 58.155961 11.416631 6.903613
F 67.077661 3.746911 6.882873
F 67.193161 11.325331 6.594973
F 58.338061 3.673001 3.973723
F 58.347361 11.219731 4.141643
F 67.233461 3.751921 4.072703
F 67.291461 11.393131 3.886783
F 56.100261 12.766631 17.598533
F 57.979361 8.796341 0.466779
F 56.217361 12.645631 3.227993
F 67.053661 8.727091 0.160300
F 60.659361 7.349591 3.886413
F 69.292061 12.674631 10.260433
F 69.476861 7.325371 3.831433
F 67.056461 8.752131 17.599733
F 60.488061 4.935851 0.314194
F 58.484761 1.420741 14.868633
F 69.537761 4.903431 0.232710
F 69.362561 12.777131 7.565823
F 60.568761 4.792161 3.025803
F 60.402761 12.864931 0.368870
F 69.457461 4.762931 3.048273
F 62.947661 1.327051 3.082613
F 60.431961 7.465811 6.694603
F 67.281661 1.095441 7.609073
F 69.353961 7.346841 6.656613
F 67.267761 1.332181 17.611933
F 69.336861 12.667031 0.155752
F 62.624261 8.947891 10.402433
F 55.890161 5.081261 15.018333
F 69.351561 4.960181 14.834333
F 62.579861 3.625831 13.887733
F 62.742761 11.452431 13.954133
F 56.026261 12.779831 14.931633
F 60.372861 5.010541 14.844333
F 62.847861 3.463201 11.155933
F 62.693061 11.571131 11.179833
F 57.959261 8.924071 17.559233
F 69.321461 7.314051 18.370533
F 62.855361 1.200941 7.595343
F 62.667661 8.806821 7.658073
F 58.413061 1.065411 17.549733
F 60.320561 7.632871 18.404533
F 55.938261 7.448081 11.396233
F 64.770661 7.524301 21.117633
F 64.762061 7.533611 11.239633
F 55.780161 7.758021 21.332833
F 56.254261 4.954761 7.657343
F 64.895761 12.797831 14.791933
F 64.724261 4.993581 7.626403
F 64.850861 12.804631 10.180833
F 55.947361 5.092201 10.324133
F 58.375861 1.113881 0.186978
F 65.034561 4.897481 10.243233
F 69.482261 12.417031 17.649533
F 55.874261 7.571551 14.071733
F 64.848561 12.657731 3.045943
F 64.959561 7.587841 13.909233
F 64.780561 5.057221 17.319133
F 58.357561 1.189561 10.131533
F 57.998461 8.810531 10.312533
F 67.396661 1.016141 10.329733
F 67.030961 8.700921 10.284133
F 58.113261 3.843251 13.943533
F 58.197861 11.502231 13.976633
F 67.147661 3.605381 13.945533
F 67.357861 11.371631 13.822033
F 58.138561 3.716831 11.225533
F 58.097361 11.431531 11.128833
F 67.270461 3.694961 11.198333
F 67.116461 11.395031 11.124633
F 58.336961 1.111061 7.363903
F 58.130861 8.655601 7.661613
F 65.107261 12.762631 7.475243
F 67.212661 8.749301 7.489823
F 60.339961 7.497291 11.010433
F 55.931361 12.779431 10.405233
F 69.285061 7.405411 11.231533
F 64.871161 4.941701 14.579533
F 60.504861 4.995751 7.725763
F 64.778661 12.726931 17.524333
F 69.456761 4.809791 7.702143
F 69.369761 12.764731 14.994933
F 60.595261 4.855771 10.429233
F 69.475461 12.782831 2.933813
F 69.642361 4.924171 10.521133
F 55.894361 12.718231 7.715873
F 60.382761 7.574321 13.808133
F 60.440561 12.545831 14.771633
F 69.480961 7.438951 13.851633
F 56.032661 5.115541 17.720533
F 62.826961 0.996210 17.480433
F 62.458461 9.005131 17.438633
F 67.299161 8.779391 14.886333
F 67.273161 1.070571 14.965133
F 62.580861 3.748201 21.016233
F 62.569361 11.451031 21.208233
F 58.120061 8.869491 14.948233
F 60.354961 12.860131 17.677033
F 62.740761 3.671201 18.219133
F 62.504961 11.556131 18.552633
F 67.131461 11.399531 18.369633
F 67.028361 3.985991 18.480133
F 62.861861 0.958491 14.759933
F 62.738461 8.690911 14.761833
F 58.296561 11.378031 18.589133
F 58.402861 3.696821 18.320233
F 55.762061 7.720041 18.592033
F 56.015061 12.795231 0.412752
F 53.863661 1.128471 0.204083
F 53.831261 1.121641 10.364833
F 53.959461 3.520751 6.760173
F 53.680161 11.529031 11.317733
F 53.832161 0.947721 17.618833
F 53.712961 8.909721 10.431333
F 53.799561 3.719801 21.193533
F 53.849461 11.485031 13.931833
F 53.767461 3.749881 11.208833
F 53.756161 11.642031 18.630933
F 53.834661 11.533731 3.879833
F 53.761661 11.536831 21.338533
F 53.630861 8.880201 14.872933
F 71.557861 3.669591 14.093133
F 53.765361 9.099551 17.671533
F 53.854161 8.836341 7.631053
F 53.983461 1.242001 14.855333
F 71.797161 0.976645 14.662533
F 53.821461 3.669181 18.547133
F 54.018661 3.823081 3.868493
F 53.788861 3.698121 13.865633
F 53.649161 9.008451 0.630156
F 53.777561 0.998450 7.570693
F 53.894861 1.147921 2.914263
F 56.163861 -0.162556 21.169433
F 56.262561 -0.089758 14.004733
F 62.676761 24.248631 3.079273
F 62.747861 16.662931 3.037853
F 62.650361 26.882131 11.211633
F 69.452061 22.725331 21.381233
F 67.308361 26.838531 14.195733
F 62.617961 19.183631 6.696503
F 62.798761 26.870231 3.916973
F 69.417261 15.208731 21.158033
F 62.640761 26.872331 21.096233
F 62.629261 19.348931 4.037273
F 62.736061 26.804731 13.967933
F 67.044461 19.159131 18.486333
F 62.500361 24.214731 0.247271
F 62.817061 16.686131 0.283073
F 60.395961 22.882131 21.263233
F 60.631561 15.263831 21.318633
F 56.197361 15.245631 4.154033
F 56.056661 22.995431 4.211813
F 64.980461 15.141531 3.904793
F 64.828661 22.912531 4.019043
F 56.021561 20.537131 0.323366
F 65.072561 20.566831 0.337518
F 56.032561 20.447231 3.114713
F 64.966161 20.336931 3.077943
F 56.120661 15.371431 6.953953
F 56.102961 22.999231 7.013613
F 65.090061 15.383731 6.621653
F 65.167961 22.879531 6.862323
F 58.201761 24.335331 3.263633
F 58.347861 16.375231 3.231013
F 67.110361 24.161231 3.049713
F 67.323261 16.411331 2.895963
F 62.782761 26.930331 18.499033
F 58.428161 19.006131 6.646523
F 67.291061 16.540431 17.540133
F 67.150761 19.158631 6.636893
F 67.166761 24.114331 17.580333
F 58.377361 18.928331 4.008703
F 58.148861 16.734131 17.627633
F 67.151761 19.026731 3.933073
F 58.318561 24.295831 0.487915
F 58.515161 16.466731 0.502650
F 67.278761 24.242831 0.309356
F 67.201461 16.593431 0.211404
F 60.665061 15.090731 4.097823
F 60.441961 23.127031 4.097933
F 69.655161 15.303931 3.892623
F 69.171461 22.783131 4.034703
F 60.716461 20.407631 0.269440
F 69.329361 20.238431 0.269966
F 60.426461 20.388531 3.024403
F 69.535361 20.213731 2.942593
F 60.664561 15.077031 6.728013
F 60.667061 23.091131 6.817503
F 69.460561 15.412631 6.654343
F 69.406761 22.804131 6.697973
F 62.760861 24.251031 10.339833
F 62.728861 16.600531 10.222333
F 67.074761 26.677331 4.115803
F 58.291361 19.156031 18.718733
F 67.316461 26.779831 6.808943
F 62.610961 19.174231 13.886133
F 69.337061 20.343731 17.563333
F 60.572861 20.275431 17.475033
F 58.317661 24.265831 17.740433
F 62.576261 19.193531 11.017233
F 69.493061 20.546031 14.872433
F 67.052561 16.788031 14.951033
F 62.936161 24.296631 7.520143
F 62.757761 16.528231 7.577063
F 65.017361 23.104631 21.280433
F 67.332261 24.149031 14.743433
F 56.058261 15.307031 11.377933
F 55.864861 23.266331 11.491733
F 64.984161 15.353231 11.079233
F 65.054161 22.962731 11.049133
F 56.322561 20.273731 7.719393
F 64.905461 20.301731 7.620323
F 55.816961 20.637631 10.471333
F 64.851761 20.304531 10.277533
F 56.060461 15.303431 14.102933
F 56.056461 22.966031 14.151633
F 65.062961 15.423831 13.718133
F 65.129961 22.899831 13.742433
F 58.365261 24.307631 10.499233
F 58.178461 16.485931 10.325133
F 67.218061 24.309131 10.362333
F 67.145561 16.780031 10.331533
F 64.886861 15.277931 21.118333
F 58.200361 19.081631 13.900033
F 58.172361 26.778031 11.360133
F 67.139861 19.383631 13.913533
F 58.351261 19.157631 21.375033
F 57.984061 19.107131 11.116033
F 67.180261 26.671831 18.592433
F 67.114461 19.293731 11.188433
F 58.412661 24.196231 7.747383
F 58.437061 16.573131 7.609603
F 67.302461 24.214631 7.714503
F 67.266061 16.650331 7.528493
F 60.499861 15.265731 11.057733
F 60.468661 23.045931 11.229633
F 69.271461 15.218831 11.225533
F 69.519061 23.003431 11.232733
F 60.435961 20.461831 7.589283
F 69.420561 20.241131 7.438083
F 60.261161 20.427331 10.356033
F 69.236461 20.557131 10.185033
F 60.637361 15.127831 13.826433
F 60.506861 23.004431 13.807733
F 69.074661 15.311431 13.916033
F 69.618261 23.027031 13.935533
F 62.716061 24.383331 17.489933
F 62.660161 16.594031 17.514133
F 60.402661 20.436031 14.840633
F 58.391361 24.244031 14.891533
F 56.042661 23.040431 21.332133
F 62.864361 19.181031 21.188633
F 58.427661 16.392531 14.926233
F 69.485661 22.878931 18.644033
F 67.167361 19.086831 21.209733
F 62.831361 19.143131 18.456833
F 69.413761 15.070631 18.394433
F 60.723661 22.948431 18.534133
F 62.709461 24.169931 14.729333
F 62.904461 16.586131 14.770933
F 60.471061 15.435231 18.545933
F 56.046561 15.302931 21.331233
F 56.039961 15.364631 18.517533
F 56.220861 23.157831 18.657633
F 64.981561 15.624431 18.472333
F 64.806861 23.065531 18.471833
F 56.137861 20.378831 15.040433
F 64.880561 20.499431 14.821933
F 56.228461 20.530931 17.734933
F 64.928161 20.548231 17.457133
F 58.117561 26.783131 14.076033
F 58.312661 26.841631 21.381633
F 58.192061 26.768331 18.624733
F 58.187961 26.891531 4.181993
F 67.133061 26.778631 11.520533
F 62.795961 26.799931 6.522443
F 58.393861 26.830731 6.971543
F 67.068161 26.728831 21.312433
F 54.036261 16.988731 17.697433
F 53.994261 26.804931 4.044153
F 53.736561 19.039031 11.265833
F 53.755261 19.321931 13.920633
F 53.965961 19.541931 18.688033
F 53.917061 24.396331 15.155033
F 53.804661 26.924031 14.228233
F 53.813261 19.146431 21.354633
F 53.996961 16.607131 3.209193
F 53.707161 24.177831 7.686413
F 53.846961 26.901731 11.492433
F 53.972961 16.800131 14.997333
F 53.771561 16.618031 10.353333
F 53.736061 24.350931 17.853233
F 53.802661 24.346131 10.468033
F 53.816761 16.469231 0.436512
F 53.907661 19.162431 6.797163
F 53.794761 24.180331 0.310947
F 53.725161 26.915531 18.710433
F 53.653161 16.624531 7.683423
F 71.548961 26.856031 11.482533
F 71.587361 16.486131 0.188558
F 71.529261 24.195831 7.411493
F 54.004661 26.777331 6.718093
F 62.771961 31.850831 3.249163
F 62.790761 39.698131 3.281773
F 60.482161 27.994831 0.510316
F 60.395061 28.182931 10.482433
F 62.939061 34.526331 6.724333
F 69.542361 28.027431 0.311009
F 62.832961 34.444331 3.896713
F 69.366861 38.396231 21.228633
F 62.960361 31.845031 0.490195
F 62.759561 39.583631 0.450794
F 56.101261 28.290631 3.290503
F 69.452461 38.370031 18.520833
F 56.033261 30.860431 4.151963
F 56.267761 38.243131 3.923823
F 64.951861 30.775831 4.222813
F 65.130261 38.441931 4.014423
F 69.633061 28.204531 15.085133
F 56.108761 35.802031 0.237592
F 60.564261 27.978931 15.026333
F 65.020361 35.929131 0.412559
F 64.975261 28.061531 0.575517
F 56.070561 35.781331 3.034503
F 58.432061 31.994731 14.984533
F 65.037261 35.796431 3.095033
F 56.078861 30.617631 6.892573
F 56.258961 38.433331 6.616473
F 65.007261 30.525231 6.897813
F 65.123761 38.478831 6.738693
F 58.292961 32.082331 3.073133
F 58.341361 39.774731 3.108743
F 67.107961 31.966231 2.927033
F 67.197061 39.718331 3.007953
F 58.479161 34.512031 6.783893
F 67.253161 34.557331 6.847963
F 58.255761 34.675031 3.964313
F 67.126361 34.475531 4.101093
F 58.470361 32.049331 0.474823
F 58.139061 39.683231 0.362125
F 67.525161 32.095331 0.330510
F 67.130661 39.597031 0.322654
F 60.540761 30.612531 3.978573
F 60.529361 38.343931 3.819103
F 69.097161 30.571831 4.015043
F 69.342561 38.272831 3.972723
F 67.238061 34.636731 18.519333
F 60.755361 35.897031 0.238046
F 53.932061 34.507931 14.183633
F 69.321861 35.805031 0.361196
F 56.136861 28.141831 0.539095
F 60.580961 35.802731 2.924383
F 60.778361 28.141331 7.637213
F 69.290561 35.752331 3.066633
F 60.725461 30.782831 6.756783
F 60.559661 38.633331 6.678233
F 69.353461 30.509531 6.702513
F 69.550561 38.459831 6.646763
F 62.760761 31.906231 10.669133
F 62.759361 39.859731 10.338733
F 69.565861 30.533631 21.225733
F 60.359861 38.492431 21.257033
F 62.741761 34.459631 14.187033
F 60.612861 30.569831 21.564133
F 62.682761 34.622431 11.160633
F 69.403561 35.833831 17.646633
F 62.815361 32.164431 7.794933
F 62.793661 39.830131 7.616613
F 69.228961 28.016531 2.885663
F 60.492861 28.131431 3.114143
F 56.206261 30.728531 11.333333
F 56.048161 38.376831 11.166033
F 65.008461 30.667931 11.285233
F 65.007561 38.490831 11.105533
F 65.038961 28.262831 15.114533
F 56.084261 35.814431 7.504013
F 58.131061 39.768131 17.573633
F 65.044961 35.813231 7.731513
F 53.961361 32.055331 0.577264
F 56.189761 35.808731 10.237033
F 55.994461 28.300431 15.047433
F 65.020261 35.855431 10.466233
F 56.104561 30.852731 14.161633
F 56.133761 38.332731 13.793833
F 65.164261 30.759731 14.105833
F 64.979261 38.454631 13.944633
F 58.432061 32.075331 10.329333
F 58.366261 39.702831 10.287533
F 67.225361 31.958231 10.527733
F 67.301461 39.808831 10.399533
F 58.493561 34.658631 14.132433
F 67.356361 34.598831 14.150733
F 58.333661 34.588331 11.384933
F 67.332961 34.642931 11.363533
F 58.463561 31.905531 7.603573
F 58.271761 39.915231 7.518713
F 67.202761 31.938731 7.735153
F 67.304361 39.739131 7.757313
F 60.553461 30.636831 11.518233
F 60.493561 38.257331 11.161233
F 69.561661 30.601231 11.202833
F 69.508061 38.521031 11.210133
F 67.302561 32.061331 17.640933
F 60.793261 36.042231 7.452463
F 67.230561 39.851931 17.683133
F 69.358561 36.109331 7.674033
F 58.416161 34.591231 21.224833
F 60.468261 35.733531 10.196733
F 58.329461 34.557131 18.529033
F 69.583561 35.966131 10.342133
F 60.617661 30.656331 14.234433
F 60.597661 38.405531 13.888733
F 69.525861 30.685931 14.002433
F 69.466861 38.528231 14.020933
F 62.959061 31.836731 17.916533
F 62.722261 39.804531 17.485233
F 60.660861 36.040131 15.060033
F 60.457561 38.627731 18.475033
F 62.897161 34.369831 21.298333
F 58.346561 39.738431 14.762733
F 62.879661 34.611531 18.477133
F 60.552361 35.987831 17.825533
F 62.918461 31.979731 15.161533
F 62.824861 39.928731 14.694533
F 67.125761 34.585331 21.193333
F 69.666261 35.973631 14.960833
F 56.287161 30.679031 18.583433
F 55.822061 38.628831 18.578933
F 65.206661 30.650431 18.775733
F 64.845861 38.449731 18.533533
F 60.578361 30.699831 18.677333
F 56.256361 35.783731 14.903733
F 67.058361 39.854631 14.904733
F 65.059461 35.980931 14.828533
F 67.313161 31.965331 14.978533
F 56.157261 35.997431 17.590933
F 69.474361 30.762631 18.496333
F 65.038161 35.991731 17.442233
F 56.257361 30.715331 21.388633
F 55.876761 38.466531 21.329633
F 65.299361 30.808431 21.462133
F 64.931161 38.388431 21.332833
F 58.470361 32.025831 17.673333
F 56.048161 28.095131 17.812833
F 64.980061 28.088031 17.755633
F 56.066861 28.223931 10.543033
F 69.325261 28.016831 10.601133
F 60.433561 28.102831 17.704933
F 65.111161 27.904531 7.806653
F 69.613261 28.042231 7.677223
F 56.172561 28.036831 7.869113
F 53.955861 34.783931 11.344133
F 69.251261 28.185331 17.750533
F 64.957161 28.120031 3.214323
F 53.944361 34.428731 6.931333
F 53.899961 32.143131 10.624033
F 53.757161 32.015231 15.323533
F 54.065561 39.665431 3.133983
F 53.980861 34.490131 4.157983
F 53.834461 31.982731 7.942303
F 53.946961 34.724631 18.596233
F 71.417661 39.650831 3.121003
F 71.582461 34.528431 21.205733
F 71.664261 34.575931 18.482633
F 71.505861 34.532631 6.757673
F 71.686161 32.065931 17.422633
F 71.507461 31.947531 0.282443
F 71.620861 39.537031 0.387061
F 71.884661 39.448831 14.901733
F 71.682261 39.696531 7.737633
F 71.395861 34.480831 3.925463
F 71.381061 31.784931 2.992433
F 71.716761 39.500931 17.664433
F 53.707561 31.863731 3.316693
F 53.848161 39.816631 7.365703
F 53.826861 34.532731 21.320833
F 53.995861 39.673031 10.130933
F 64.957461 28.023031 10.464233
F 62.755461 47.591131 3.113713
F 62.806161 42.414631 11.139133
F 67.305661 42.445631 11.197633
F 69.525261 53.699531 20.887433
F 62.906961 50.106031 6.868903
F 58.375461 42.513431 6.698923
F 60.505461 46.117431 21.266033
F 60.319961 53.703331 20.926933
F 62.818661 50.153831 4.166713
F 58.208061 42.348631 14.043233
F 69.757461 43.738531 17.430033
F 67.263061 42.222131 21.279333
F 62.652161 47.481731 0.397082
F 62.779061 42.189131 21.300933
F 62.410461 55.291831 0.114910
F 69.656461 51.204731 17.402833
F 58.368361 42.360731 11.372233
F 56.031461 46.300931 4.145193
F 64.964761 54.102131 3.572353
F 65.072461 46.306531 3.989333
F 55.970861 51.122631 0.336839
F 56.043661 43.509931 0.424615
F 64.930761 51.579531 0.212993
F 64.911861 43.590031 0.473624
F 56.154761 51.344131 3.159393
F 56.196261 43.663131 3.136963
F 64.863761 51.469431 2.904403
F 65.095461 43.573131 3.209233
F 56.010061 53.915131 6.709103
F 55.761561 46.229531 6.799663
F 65.030261 53.797731 6.260553
F 65.118861 46.244731 6.615223
F 58.365361 47.231731 2.977733
F 64.862661 54.264631 21.064033
F 67.350861 47.414431 3.037143
F 55.924761 46.059731 21.195433
F 58.212461 50.055731 6.815013
F 62.665761 55.195931 14.710033
F 67.613561 49.924731 6.485183
F 62.779361 42.298931 4.119203
F 58.266461 49.805431 4.048483
F 58.504861 42.367531 3.961103
F 67.106061 50.042031 3.765853
F 62.656961 42.507231 6.778223
F 58.139861 47.390131 0.227412
F 55.930861 53.781231 21.435133
F 67.227261 47.577131 0.245849
F 65.144461 43.670131 17.663533
F 60.475561 53.952731 3.780283
F 60.561961 46.327531 4.026693
F 69.457161 53.749131 3.840763
F 69.627361 46.055631 3.872173
F 60.464661 51.359831 0.470062
F 60.383561 43.578331 0.267734
F 69.558161 51.261431 0.135661
F 69.601561 43.363731 0.203100
F 60.521361 51.232531 3.188573
F 60.703361 43.629831 2.993343
F 69.400361 51.321031 2.981593
F 69.523061 43.465531 2.931263
F 60.372761 53.887331 6.458153
F 60.561761 46.404831 6.862553
F 69.600661 53.660731 6.725213
F 69.502861 46.171231 6.459853
F 62.968561 47.702731 10.314033
F 58.310161 47.607031 17.601233
F 67.388261 47.314231 14.767233
F 67.286861 42.387431 13.864333
F 62.949261 49.868831 13.960133
F 58.472061 55.110031 17.541733
F 60.584561 43.551431 17.607233
F 60.673361 51.210731 17.534733
F 62.694761 50.218931 11.282833
F 64.976961 51.000031 17.510533
F 69.590261 43.373831 14.804533
F 69.609361 51.151331 14.668233
F 62.998561 47.586131 7.591993
F 64.978261 46.274831 21.166733
F 67.322361 47.527731 17.406533
F 60.655961 43.597231 14.851833
F 56.109761 54.112231 11.286633
F 55.969761 46.216031 11.184833
F 65.095261 53.865231 11.077233
F 64.951561 46.067031 11.226433
F 56.114161 51.360431 7.683823
F 56.024561 43.558631 7.776113
F 65.261161 51.277331 7.227553
F 65.027061 43.688631 7.405583
F 55.951561 51.557831 10.362933
F 56.150161 43.628631 10.398533
F 64.979161 51.253431 10.063633
F 65.122661 43.638031 10.107733
F 55.892461 53.890931 14.001433
F 55.877561 46.163731 13.867133
F 64.891561 53.817931 13.785533
F 64.986761 46.161131 14.024633
F 58.235861 47.495331 10.314233
F 58.005961 47.561431 14.890233
F 67.294461 47.175531 10.505933
F 67.312961 55.051031 0.109420
F 58.178461 50.075731 13.967633
F 53.698461 55.312131 0.399365
F 67.295361 49.977731 13.990633
F 53.636561 47.514331 14.874833
F 58.169761 50.099931 11.239633
F 58.377361 55.332831 10.477933
F 67.247061 49.763031 11.109533
F 67.351261 42.312331 4.083853
F 58.046461 47.502531 7.650303
F 67.464161 50.092731 18.325633
F 67.358261 47.457131 7.677503
F 67.199761 50.199231 21.049933
F 60.571061 53.781831 11.287533
F 60.714861 46.287631 11.178333
F 69.279161 53.736131 10.940333
F 69.573461 45.854731 11.178033
F 60.581461 51.431431 7.511663
F 60.612161 43.933631 7.700503
F 69.661961 51.144231 7.443613
F 69.556861 43.622631 7.492403
F 60.358661 51.306531 10.260433
F 60.549261 43.700031 10.436733
F 69.306361 51.163031 10.075133
F 69.599161 43.360831 10.210833
F 60.433561 53.776231 13.936933
F 60.359461 46.238431 13.875533
F 69.328561 53.696231 13.726833
F 69.490161 45.816731 13.926733
F 62.833561 47.453131 17.589333
F 56.071461 53.985831 4.021603
F 60.562461 51.189231 14.796933
F 58.372261 50.169631 18.598033
F 62.739561 50.175731 21.371133
F 58.353561 42.360831 18.420633
F 69.410161 46.225431 18.480733
F 69.559761 53.675231 18.158933
F 62.814261 49.944931 18.597833
F 67.159261 54.896831 17.416033
F 60.500661 46.243631 18.615333
F 60.659761 53.810731 18.287133
F 62.702961 47.353031 14.854533
F 58.316961 50.019131 21.280933
F 67.469961 42.222731 6.774173
F 69.332261 46.011431 21.217333
F 56.187961 53.992531 18.557733
F 56.118261 46.199831 18.494133
F 64.979961 53.681731 18.355233
F 65.128561 46.250331 18.399833
F 55.942061 51.347331 14.779533
F 56.061861 43.690231 14.925833
F 65.098261 51.207731 14.809733
F 65.070661 43.633831 14.939333
F 55.971261 51.351431 17.637933
F 55.946761 43.576131 17.669933
F 58.161761 42.208531 21.148433
F 67.428961 42.390331 18.371333
F 62.804461 42.311831 18.526633
F 53.795061 55.480631 17.665433
F 62.901061 42.267231 13.766433
F 53.843061 42.321431 6.583453
F 53.644061 42.405931 18.611333
F 53.901161 47.451031 17.581333
F 58.286461 55.236531 2.780813
F 62.767661 54.817131 7.297613
F 62.621961 55.240131 2.735213
F 58.189661 55.223531 7.690543
F 58.279561 55.267531 0.119655
F 62.736061 54.942931 10.053733
F 53.728461 47.629931 10.294433
F 58.212761 55.174831 14.878733
F 67.210361 55.244531 9.978693
F 53.638061 50.092831 13.847233
F 67.377461 55.151331 2.821423
F 62.800361 55.141431 17.446533
F 53.779161 49.993631 21.199833
F 67.323861 55.024931 7.202083
F 67.148761 55.025431 14.634933
F 54.009961 42.140231 14.046633
F 53.879361 50.301431 4.000353
F 53.712961 50.002931 18.457633
F 53.913661 47.506731 0.380051
F 53.670461 55.340731 14.876133
F 53.941061 42.414631 3.827613
F 53.777761 47.703731 7.655453
F 53.880661 55.271831 7.652693
F 71.896361 42.232931 21.381633
F 71.804661 49.570431 18.434233
F 71.688661 49.773031 11.074633
F 71.669061 47.155231 0.292518
F 71.660061 49.905631 3.809553
F 71.543361 55.068031 10.232833
F 71.739561 55.232231 7.412063
F 71.868561 42.158731 11.298733
F 62.917961 62.883131 3.038373
F 53.938061 65.569431 21.182633
F 62.650361 57.631131 6.576783
F 62.858561 65.535331 6.548933
F 60.554161 69.267231 6.588703
F 53.864461 57.895631 3.959673
F 62.700461 57.757231 3.823983
F 62.840261 65.411931 3.849623
F 53.968761 65.624231 3.880693
F 65.096361 69.317731 18.384133
F 62.972461 62.888731 0.260836
F 60.473961 69.404631 21.089733
F 56.208361 61.895231 4.081423
F 65.081661 61.403831 3.839813
F 56.265061 59.259431 0.466629
F 56.283461 66.722831 0.137827
F 65.029361 58.799631 21.971933
F 65.017361 67.019931 0.308996
F 56.218961 59.141531 3.176633
F 56.191461 66.800831 2.912943
F 65.040061 58.869531 2.914333
F 65.145261 66.800231 2.853273
F 56.155561 61.656931 6.719243
F 64.874261 61.535031 6.587303
F 58.401161 63.066531 2.916853
F 67.300361 62.747931 2.715363
F 58.244661 57.748031 6.515743
F 58.372661 65.503531 6.477453
F 67.264661 57.622231 6.561533
F 67.105561 65.280431 6.628063
F 58.414261 57.725231 3.908993
F 58.456861 65.554331 3.659833
F 67.162161 57.636031 3.909843
F 67.156161 65.299531 3.799243
F 58.273161 62.949331 0.187582
F 67.215661 63.013631 0.046363
F 60.653161 61.754731 3.844693
F 69.565161 61.466131 3.592213
F 60.435061 59.153331 0.219103
F 60.604861 66.875631 0.175533
F 69.356761 58.889231 0.031842
F 69.489061 66.701031 0.235665
F 60.408561 59.206831 2.997103
F 60.649361 66.908331 2.795643
F 69.456161 58.863431 2.826203
F 69.415261 66.723731 2.965193
F 60.662761 61.720131 6.560973
F 69.583761 61.746331 6.354753
F 63.045161 62.840531 10.094033
F 60.627161 61.570931 18.554533
F 62.824661 57.813131 13.709333
F 62.623461 65.442231 13.776233
F 69.406561 61.542831 18.396933
F 60.686161 59.125731 14.709833
F 62.722861 57.632131 10.883633
F 62.871261 65.356231 11.114533
F 69.435161 58.867331 14.753133
F 60.375061 66.783731 14.585033
F 62.858861 62.993431 7.495073
F 60.517761 59.089531 17.510533
F 55.932361 61.669931 11.153833
F 65.251561 61.489731 11.217433
F 56.162661 59.149431 7.467923
F 56.114361 66.803331 7.451053
F 64.994261 58.945431 7.333593
F 64.956761 66.867431 7.640663
F 56.024461 59.175631 10.150433
F 56.075861 66.799231 10.192733
F 65.043561 58.875831 10.079233
F 65.044061 66.675231 10.299433
F 55.990761 61.661131 13.842833
F 65.045361 61.526331 13.958833
F 58.317261 62.589731 10.100233
F 67.300061 62.703231 10.125833
F 58.425361 57.731931 13.903833
F 58.142561 65.389931 13.725633
F 67.274361 57.524931 13.727533
F 67.255761 65.434631 13.714733
F 58.377561 57.861231 11.217333
F 58.214661 65.232431 11.006633
F 67.305661 57.740431 11.090733
F 67.343861 65.411331 10.934233
F 58.361961 63.012531 7.410523
F 67.140161 62.726231 7.365543
F 60.718961 61.737631 10.950033
F 69.656761 61.657331 11.004433
F 60.486861 59.018731 7.391693
F 60.568561 66.754131 7.389493
F 69.471861 59.071531 7.137463
F 69.381561 66.743131 7.378583
F 60.574961 59.133631 10.010233
F 60.526261 66.444831 10.152833
F 69.563761 59.128331 9.895993
F 69.715261 66.570031 10.039533
F 60.505761 61.778431 13.728933
F 69.565261 61.544931 13.726833
F 62.834161 62.816931 17.456433
F 60.635661 66.724831 17.450733
F 62.591161 57.917531 21.070533
F 62.863461 65.560831 21.239433
F 69.221961 59.019631 17.431433
F 69.340661 61.504031 21.177233
F 62.856361 57.882731 18.285133
F 62.826761 65.473731 18.628933
F 60.623161 61.805931 21.198533
F 69.372561 66.712031 17.466733
F 62.750161 62.918131 14.774133
F 69.435261 66.730931 14.798133
F 56.143761 61.529431 18.292233
F 65.272961 61.488731 18.271833
F 56.152861 59.045431 14.677333
F 56.066461 66.722231 14.888133
F 65.147061 58.820031 14.729033
F 64.929361 66.615131 14.657933
F 56.004061 58.957031 17.479733
F 56.041261 66.787131 17.614333
F 65.140961 58.888631 17.311433
F 65.002361 66.786531 17.355633
F 56.127461 61.702531 21.042133
F 65.089061 61.510431 21.044833
F 58.427561 62.825231 17.391433
F 67.413661 63.080231 17.466633
F 58.244461 57.834131 21.110033
F 58.546861 65.574031 21.107133
F 67.201461 57.507331 21.134333
F 67.225061 65.646631 21.166333
F 58.163961 57.681831 18.419633
F 58.434561 65.377231 18.390233
F 67.136161 57.399831 18.359033
F 67.145261 65.574831 18.502733
F 58.219161 62.854731 14.668333
F 67.350561 62.718931 14.644733
F 65.121761 69.146431 11.290033
F 53.885361 57.968531 21.377233
F 56.312461 69.384631 11.262933
F 53.762261 65.507731 13.992633
F 53.990961 62.906831 0.287453
F 53.817861 58.056031 11.358133
F 69.503761 69.217031 13.936833
F 53.754661 62.933031 10.273433
F 53.799361 57.856631 6.757793
F 60.635361 69.245831 18.349933
F 60.690961 69.371131 3.862013
F 69.578161 69.132631 11.136933
F 69.380261 69.178031 18.468433
F 53.838761 62.953731 7.598253
F 53.540061 65.573031 6.592433
F 53.817561 57.797631 13.998633
F 53.837461 58.076931 18.646233
F 53.886261 62.868731 3.156133
F 65.172961 69.274031 14.084833
F 65.296661 69.443531 3.871273
F 71.656661 65.293531 3.485643
F 65.093261 69.460331 20.961533
F 60.602461 69.132231 10.987933
F 71.783761 62.813231 14.600433
F 71.816661 65.498531 6.354533
F 56.024161 69.312831 6.592953
F 60.521661 69.391631 13.800333
F 69.507161 69.147531 21.089133
F 69.512961 69.205331 3.952363
F 69.490461 69.321731 6.733753
F 56.141161 69.313631 3.865713
F 56.159961 69.313531 18.455333
F 65.070061 69.550331 6.521503
F 80.597261 1.285791 2.910223
F 80.406661 8.823061 2.976583
F 76.170061 11.257731 21.229233
F 76.146261 3.718971 20.942433
F 80.717461 3.671571 6.619123
F 80.659261 11.248631 6.733643
F 85.199561 11.586531 21.230433
F 85.137561 3.906661 21.238933
F 80.695461 3.817361 3.801303
F 80.397861 11.253531 4.014393
F 76.115161 8.757151 17.555933
F 73.876961 12.520831 2.915553
F 80.699561 1.257541 0.146484
F 80.670561 8.880171 0.290540
F 85.076661 9.005851 17.446633
F 80.686061 1.023431 7.556353
F 82.765461 7.622891 3.786793
F 78.489161 7.444281 21.187333
F 73.975061 7.387871 3.898223
F 87.315461 7.716741 21.281933
F 82.773761 5.123271 0.054432
F 87.157061 12.866531 7.655743
F 73.961861 4.946101 0.095140
F 85.178961 1.177611 14.834533
F 82.905661 5.035571 2.784663
F 85.131361 1.218591 17.559933
F 73.977061 4.954871 2.871153
F 80.692661 1.148131 17.528333
F 82.828661 7.585141 6.521243
F 82.722061 12.616431 3.128113
F 73.851261 7.412881 6.623063
F 78.305861 4.899651 17.323033
F 85.261561 1.152291 2.730173
F 85.032661 8.728391 2.956603
F 78.392261 12.675631 7.485613
F 75.998561 8.779411 2.803723
F 85.186661 3.889211 6.593003
F 85.048061 11.376731 6.851763
F 76.171761 3.634861 6.734903
F 76.086761 11.361631 6.451153
F 85.007061 3.643911 3.940903
F 84.929361 11.370231 4.107473
F 76.305161 3.723881 3.999923
F 76.115261 11.410431 3.770433
F 87.469361 12.850331 14.870533
F 85.036561 8.983161 0.342003
F 76.235061 1.186681 0.131103
F 76.221161 8.713361 0.066738
F 87.403761 7.613101 4.092453
F 78.402461 12.660631 0.156329
F 78.187661 7.477381 3.910153
F 87.261061 5.231961 17.669733
F 87.323261 5.042441 0.451742
F 84.989261 1.257591 0.046909
F 78.466561 4.859281 0.399961
F 76.190761 1.140091 2.994563
F 87.192161 5.107731 3.069893
F 76.168661 1.052381 17.444933
F 78.367461 4.979731 3.036893
F 87.253561 12.858031 0.305373
F 87.411261 7.663181 6.883193
F 78.274061 12.717831 14.665233
F 78.313661 7.418811 6.576673
F 78.639961 4.950621 14.713033
F 80.894261 1.181541 10.382433
F 80.325861 8.779141 10.269133
F 85.067261 3.803161 18.419733
F 73.808561 7.447611 21.120133
F 80.913061 3.877951 13.816533
F 80.584461 11.539131 14.000133
F 85.167461 11.641231 18.501733
F 82.984761 7.679541 21.212933
F 80.629461 3.855161 11.125033
F 80.522061 11.313131 11.303233
F 82.740261 12.619331 10.494533
F 73.885561 4.843201 17.394533
F 73.797161 12.483031 17.661033
F 80.515961 8.743281 7.511743
F 73.843361 12.644531 7.420733
F 82.871161 5.004731 17.467333
F 82.642161 7.619381 11.354233
F 87.119761 12.734331 3.021323
F 73.698261 7.690611 11.364533
F 87.181961 5.073201 14.913633
F 82.836861 4.969491 7.684933
F 87.422261 12.729731 17.569033
F 73.941861 4.907821 7.572783
F 82.686661 12.874331 17.588533
F 83.062461 4.991931 10.366633
F 78.318061 12.643631 2.939253
F 74.016961 5.087921 10.135933
F 78.337061 12.654331 10.272933
F 83.007861 7.652001 13.972033
F 78.344361 7.438501 18.502833
F 73.953661 7.636041 13.983533
F 87.288361 7.763821 18.623233
F 85.323361 1.156581 10.275133
F 84.860761 8.841391 10.354633
F 76.277061 1.077231 10.167033
F 75.755661 8.900891 10.194133
F 85.223161 3.686981 13.942333
F 85.237161 11.535531 13.959933
F 76.216061 3.629071 13.902233
F 75.986661 11.367831 13.784633
F 85.165661 3.678331 11.153633
F 85.012461 11.362531 11.169933
F 76.270761 3.671751 11.123933
F 75.945961 11.346031 11.143333
F 85.090261 1.117861 7.470153
F 84.970061 8.685071 7.600393
F 76.295961 0.896721 7.328853
F 76.033161 8.772581 7.422063
F 87.261261 7.523231 11.145633
F 76.187561 8.884341 14.757333
F 78.056261 7.566721 11.190133
F 76.203161 1.036491 14.728533
F 87.403761 5.089881 7.591483
F 73.859761 12.556131 15.059233
F 78.300661 4.857941 7.588083
F 74.081361 12.825431 0.176571
F 87.335361 4.923451 10.225833
F 73.772161 12.478631 10.215233
F 78.390661 5.018301 10.294233
F 82.861661 12.563531 7.559053
F 87.458261 7.451001 13.874033
F 85.191761 8.961451 14.714833
F 78.463861 7.634281 13.961033
F 82.861861 12.672631 14.780033
F 87.264261 12.565331 10.421233
F 80.548061 8.791331 17.802133
F 78.277861 12.650531 17.476033
F 73.919861 5.052091 14.780533
F 80.585961 3.701941 20.928233
F 80.667461 11.474131 21.219733
F 82.892761 12.690631 0.296794
F 83.057461 5.016691 14.877333
F 80.633761 3.681671 18.241933
F 80.439161 11.455431 18.474633
F 76.150361 3.532311 18.300333
F 73.870561 7.474491 18.423833
F 80.787561 1.360621 14.763433
F 80.677761 8.954801 14.910133
F 76.161261 11.316431 18.467533
F 82.870661 7.584931 18.488433
F 71.819561 0.898775 2.863013
F 71.563961 11.300631 11.126933
F 71.779361 11.131331 18.688733
F 71.580761 8.868471 7.530503
F 71.659661 8.733491 0.369370
F 71.480961 8.713631 17.543533
F 71.857261 11.330631 21.361433
F 71.653161 3.672861 18.392633
F 71.549161 8.917031 14.792433
F 71.646061 3.421571 4.101093
F 71.777161 8.735401 3.052043
F 71.549761 11.311431 6.587523
F 71.553561 1.022241 17.464033
F 71.623461 11.524731 13.949433
F 89.600661 8.988601 7.690353
F 89.458661 3.837071 18.468833
F 71.687861 11.318431 3.897783
F 71.523861 8.697551 10.346133
F 71.749861 3.656311 6.767713
F 89.458661 8.915081 0.287463
F 89.725661 1.308661 3.107103
F 71.680161 3.758961 21.062733
F 71.792561 1.009501 10.381333
F 89.497461 3.682031 14.181533
F 71.982761 3.583631 11.402333
F 71.800261 1.105041 7.564113
F 89.490061 11.406931 11.499033
F 71.726761 1.195481 0.205122
F 89.410561 11.649931 6.814703
F 89.495461 4.026811 4.003473
F 87.335961 -0.016137 18.583533
F 78.464861 -0.253522 21.219333
F 73.813361 -0.133623 21.077833
F 87.231861 -0.062199 21.355433
F 87.420961 -0.025497 3.658433
F 80.499661 24.143231 3.090343
F 80.424561 16.608331 3.014843
F 78.365361 22.895031 21.253233
F 78.243861 15.299231 21.150233
F 85.091661 26.709031 11.213733
F 80.496361 19.068831 6.674513
F 87.300261 22.957031 21.387033
F 87.323461 15.492831 21.137733
F 80.504861 26.881531 6.674883
F 80.492061 19.078131 4.040413
F 78.407161 20.324131 17.723733
F 87.206661 20.367031 17.675033
F 80.691861 24.305731 0.289284
F 80.430661 16.499831 0.255553
F 78.247361 20.374631 15.048533
F 87.187561 20.293131 14.872233
F 82.753661 15.167331 3.969613
F 82.943161 23.080331 4.040273
F 73.920961 15.069131 4.083733
F 73.834061 22.979931 4.033113
F 82.870461 20.324431 0.469414
F 73.781561 20.348231 0.435087
F 82.663261 20.529931 3.151953
F 73.865961 20.272931 3.228083
F 82.772561 15.032131 6.659153
F 82.830061 22.987431 6.689273
F 73.930361 15.301231 6.876923
F 73.973161 22.901031 6.756413
F 85.250561 24.304331 3.079663
F 84.953361 16.489231 3.090183
F 76.036661 24.175331 3.099363
F 76.111861 16.317131 3.118673
F 84.976161 26.864331 21.272433
F 84.993461 18.965031 6.741903
F 76.165761 26.782231 13.998633
F 76.164161 19.077331 6.734413
F 80.690861 26.897031 4.027003
F 84.953961 19.137231 4.054813
F 85.060261 26.637931 18.543833
F 76.073061 18.864931 4.045163
F 85.098561 24.293131 0.332383
F 85.173861 16.460631 0.369854
F 76.158261 24.146531 0.275118
F 76.053161 16.610231 0.417676
F 87.276061 15.368531 3.910063
F 87.386961 22.964931 3.903803
F 78.398361 15.132631 4.020543
F 78.363961 22.842831 4.045483
F 87.317361 20.350531 0.432805
F 78.405561 20.293531 0.393473
F 87.194961 20.239231 3.157133
F 78.265761 20.272131 3.030263
F 87.421961 15.445431 6.547823
F 87.095261 22.846431 6.681923
F 78.344561 15.437931 6.743583
F 78.209061 22.943331 6.839133
F 80.825361 24.435031 10.262833
F 80.539061 16.302731 10.162833
F 78.380161 22.823631 18.621833
F 78.175161 15.226031 18.340133
F 76.162061 26.696631 3.960433
F 80.576561 19.283831 13.984433
F 87.217161 22.956031 18.634533
F 87.287161 15.280231 18.402233
F 80.560361 26.955831 11.164433
F 80.774461 18.930031 11.228833
F 76.031461 16.480931 14.846033
F 76.072061 24.173931 14.885633
F 80.613161 24.232831 7.590583
F 80.618861 16.511331 7.397833
F 85.031461 16.410531 14.580733
F 85.126661 24.232731 14.891333
F 82.881761 15.307731 11.332433
F 82.921461 23.151431 11.194733
F 73.770661 15.061431 11.533233
F 73.922261 22.920731 11.213633
F 82.828261 20.393231 7.478653
F 73.867361 20.362231 7.539603
F 82.783761 20.599931 10.244733
F 73.954861 20.426531 10.211733
F 82.790461 15.291731 14.060033
F 82.801661 22.982331 13.939433
F 73.749461 15.129631 14.234933
F 73.864361 22.895431 13.898433
F 85.141961 24.279331 10.411033
F 85.044861 16.607031 10.194033
F 76.401161 24.089731 10.452733
F 76.018461 16.508031 10.677433
F 80.608361 26.732731 13.836733
F 84.915961 18.993831 13.811933
F 84.942061 26.668931 13.980933
F 75.968361 19.060631 14.045133
F 85.005061 26.683231 6.787563
F 84.875961 19.220331 11.042433
F 75.936261 26.835631 21.251233
F 76.095161 19.228631 11.363833
F 84.993061 24.174331 7.682763
F 85.033561 16.412931 7.568853
F 76.127161 24.214331 7.802073
F 76.083661 16.643731 7.887243
F 87.266061 15.147031 11.186433
F 87.364961 22.958431 11.283233
F 78.282761 15.252331 11.266933
F 78.517161 22.861131 11.202433
F 87.160161 20.263131 7.761203
F 78.347261 20.374831 7.594243
F 87.136161 20.404531 10.503733
F 78.391761 20.223131 10.354733
F 87.333161 15.284731 13.852433
F 87.299061 22.878931 13.993933
F 78.396261 15.448031 13.971633
F 78.218361 22.863231 13.873333
F 80.540061 24.275131 17.583333
F 80.505361 16.641731 17.731833
F 76.166261 19.067431 18.672933
F 76.101061 26.767131 6.730663
F 71.634861 19.148131 21.135033
F 80.656261 19.134531 21.273633
F 85.085561 19.124531 18.414233
F 76.053661 16.577131 17.514133
F 76.252361 26.671331 18.480033
F 80.744761 19.246131 18.511533
F 76.117961 19.162331 21.393933
F 76.140961 24.172231 17.595833
F 80.403861 24.255231 14.706733
F 80.599161 16.554031 15.068433
F 85.073761 19.138731 21.306833
F 76.230261 26.706131 11.188933
F 82.818361 15.373731 18.458433
F 82.769261 22.965731 18.532733
F 73.977561 15.107131 18.383133
F 73.771761 22.893431 18.677533
F 82.865361 20.453031 14.954733
F 74.019661 20.495631 15.044233
F 82.874861 20.436131 17.575833
F 73.851361 20.431531 17.717433
F 82.787461 15.383331 21.376633
F 83.023061 22.890431 21.369033
F 73.847061 15.221331 21.009533
F 73.908361 22.889831 21.371033
F 85.047061 24.067231 17.553833
F 85.096761 16.578631 17.400833
F 80.433161 26.863231 21.240133
F 80.551261 26.814531 18.465733
F 85.019261 26.808531 4.041923
F 71.654861 24.065831 0.325608
F 71.804061 24.417231 15.028933
F 71.424561 26.760031 18.669433
F 71.472561 26.705831 3.683703
F 71.572161 26.550631 21.464033
F 71.489561 16.514131 14.726533
F 71.564661 16.634731 10.685133
F 71.613261 26.658231 6.513533
F 71.672361 18.951031 4.003413
F 71.732961 24.359131 10.102733
F 71.703161 16.477831 17.616333
F 71.450861 19.259531 11.124533
F 71.484961 19.075131 18.436333
F 71.806961 16.435831 2.942493
F 71.443661 24.039131 2.961243
F 71.749261 19.279931 13.971733
F 71.589961 24.359431 17.720433
F 71.689761 19.071331 6.679513
F 89.396061 19.178331 11.318833
F 89.614661 19.222731 18.491433
F 89.416061 24.280031 14.885333
F 89.236861 26.911731 13.861533
F 89.452061 26.970931 11.210533
F 89.450961 19.105231 21.301633
F 89.586061 26.823931 6.703223
F 89.453461 24.407831 17.702133
F 89.536961 16.593731 0.380119
F 71.554561 16.455331 7.827313
F 71.832061 26.825331 14.098533
F 80.507361 32.154731 2.995323
F 80.445161 39.653631 2.974033
F 78.452561 38.337231 21.387233
F 78.233861 30.824031 21.356833
F 80.483461 34.362331 6.771983
F 87.171361 38.617131 21.154933
F 80.647261 34.736231 4.070393
F 87.209961 30.806931 21.146633
F 80.568761 31.944631 0.303270
F 80.630561 39.617731 0.298832
F 78.288061 35.839631 17.658033
F 87.204061 28.218131 17.638633
F 82.719661 30.837531 3.914383
F 82.642361 38.449731 3.895043
F 73.666161 30.595831 3.999343
F 73.852361 38.509331 3.876943
F 71.863161 39.549631 10.290033
F 82.892561 35.765231 0.280527
F 73.761461 28.242731 0.103490
F 73.690361 35.818431 0.307740
F 87.012161 28.127231 14.971733
F 82.886161 35.909131 2.953343
F 82.861261 27.918531 17.686633
F 73.714361 35.739531 3.045983
F 82.818361 30.599231 6.652043
F 82.771361 38.298431 6.653353
F 73.641261 30.553631 6.772783
F 73.859561 38.267731 6.771363
F 85.037861 32.071331 2.976573
F 85.013461 39.759831 3.063563
F 76.033461 31.703031 3.183183
F 76.068961 39.903231 3.221073
F 84.942561 34.554731 6.456613
F 76.214261 34.460831 6.549213
F 85.071461 34.662531 3.804683
F 76.115061 34.503631 3.803193
F 84.885861 32.039131 0.276812
F 84.999961 39.876531 0.355752
F 75.960561 31.977431 0.448218
F 76.200061 39.660431 0.432521
F 87.302461 30.645931 3.762783
F 87.258461 38.525831 3.864603
F 78.379561 30.610131 4.028123
F 78.117361 38.370931 4.106413
F 87.206661 28.237331 10.221633
F 87.356361 36.046331 0.279383
F 78.419161 28.071131 14.892933
F 78.384661 35.866831 0.485990
F 71.774461 31.922431 14.701533
F 87.245861 35.946631 3.007223
F 82.757661 30.626431 21.139733
F 78.445761 35.865431 3.192973
F 87.334861 30.864331 6.590493
F 87.241961 38.415531 6.532063
F 78.296261 30.735231 6.722493
F 78.148361 38.325131 6.760453
F 80.679961 31.953931 10.239533
F 80.783161 39.573731 10.144133
F 87.146461 35.965231 17.351633
F 82.917661 38.427931 21.382133
F 80.677261 34.352931 14.194333
F 78.387061 35.691831 14.987733
F 80.628061 34.305231 11.459733
F 87.377361 28.243631 7.492103
F 80.671761 31.815731 7.614283
F 80.433261 39.508331 7.529153
F 87.245261 35.937831 14.667333
F 76.179261 34.627231 21.516533
F 82.842161 30.667931 11.115733
F 82.795361 38.148131 11.270133
F 73.961061 30.777831 11.249533
F 73.946361 38.224131 11.307333
F 73.931461 38.355831 21.235333
F 82.687361 35.800531 7.591213
F 85.040561 34.632431 21.094633
F 73.909161 35.778831 7.550183
F 85.058561 39.650931 17.531433
F 82.617161 35.684631 10.337033
F 73.863261 35.756331 17.559933
F 74.099061 35.584731 10.347833
F 82.808761 30.608931 13.966233
F 82.869661 38.427231 13.950933
F 74.061061 30.683531 13.834433
F 74.075161 38.150231 14.008433
F 85.005361 32.018331 10.261033
F 85.033061 39.580731 10.275833
F 76.109761 31.786631 10.129333
F 76.310761 39.613831 10.671933
F 85.036561 34.573931 14.032733
F 76.371061 34.449731 13.846333
F 84.937161 34.502631 11.218233
F 76.387261 34.236431 11.044733
F 85.138061 32.089331 7.475123
F 85.026261 39.639431 7.368163
F 75.929961 31.839131 7.378553
F 76.141361 39.711831 7.833423
F 87.251961 30.814531 11.195533
F 87.367461 38.358631 10.920633
F 78.495061 30.651631 11.241633
F 78.579661 38.279031 11.249133
F 73.767061 30.826531 21.116433
F 87.240961 35.763431 7.361143
F 76.126461 34.530231 18.631733
F 78.396761 35.798231 7.620773
F 76.010461 31.887831 17.716933
F 87.184961 35.830931 10.071733
F 76.159461 39.451331 17.772733
F 78.608661 35.727131 10.406133
F 87.185961 30.729031 13.815333
F 87.282861 38.546931 13.685633
F 78.359861 30.729531 13.978633
F 78.346161 38.252231 13.898233
F 80.566661 31.837631 17.680533
F 80.659361 39.763931 17.784533
F 78.675961 38.297331 18.613433
F 78.300661 30.575131 18.545633
F 80.714661 34.459231 21.323733
F 87.362461 38.534631 18.325733
F 80.583361 34.424831 18.456533
F 87.283861 30.913431 18.510733
F 80.613061 31.812831 14.926333
F 80.706361 39.679131 15.087033
F 76.241561 39.585431 14.890633
F 76.136761 31.918431 15.020833
F 82.823061 30.534531 18.367733
F 82.942461 38.357931 18.556633
F 73.739261 30.482431 18.406333
F 73.976561 38.228831 18.549833
F 84.992361 31.921031 17.582133
F 82.765761 35.906331 14.919733
F 85.047161 39.726831 14.779833
F 74.061061 35.676831 14.844433
F 85.006061 34.475931 18.443733
F 82.804361 35.917131 17.645833
F 84.963461 31.866231 14.902233
F 82.915461 28.237131 3.305973
F 73.914461 27.879631 17.668933
F 78.128161 28.116631 0.343903
F 73.866261 28.069331 3.011873
F 82.634161 28.122131 0.373331
F 78.332061 28.060231 17.624033
F 73.674261 27.974531 7.675193
F 82.858261 28.097731 10.198433
F 74.130261 28.276131 15.023933
F 87.373561 28.036031 2.972853
F 78.289361 28.170031 10.214733
F 87.143961 28.254331 0.233568
F 89.543161 39.681831 10.335833
F 82.704261 27.969931 14.888633
F 78.307661 28.140531 7.496603
F 82.834961 28.176131 7.539863
F 78.405961 28.120231 3.124753
F 73.871361 27.946331 10.549533
F 89.596861 34.778131 21.144433
F 89.519561 32.185831 17.499233
F 89.438261 32.129531 10.213833
F 89.637161 34.640731 6.546013
F 89.432561 34.664031 18.467833
F 89.537361 31.939831 14.759933
F 89.615461 39.825631 17.513333
F 89.634761 31.917931 7.414923
F 71.776161 34.578831 11.248933
F 71.525561 31.959931 7.546313
F 71.766761 31.969231 10.291333
F 71.744661 34.480031 13.973233
F 80.748661 47.526931 3.045903
F 76.193561 42.158031 18.562533
F 78.536061 46.139531 21.254633
F 78.438461 53.622031 21.003533
F 80.707061 49.873931 6.758793
F 76.218861 42.307531 11.184233
F 87.281061 46.093831 21.089133
F 87.182161 53.879431 21.213033
F 80.624661 50.068031 4.060193
F 85.226161 42.319731 13.938533
F 78.309461 43.468031 17.485333
F 78.452361 51.138831 17.499233
F 80.674161 47.395431 0.421348
F 76.237761 55.079731 2.903103
F 87.370461 43.558831 17.535533
F 87.324561 51.289531 17.617733
F 82.708661 53.877231 3.926163
F 82.842761 45.985831 3.962053
F 73.753561 53.865231 3.718313
F 74.107161 46.101531 4.004543
F 82.969961 51.455031 0.333151
F 82.666861 43.493831 0.357878
F 74.049561 51.257931 0.321072
F 74.162061 43.629331 0.425874
F 82.927461 51.126031 3.143483
F 82.778961 43.323231 3.142293
F 73.741461 51.303331 2.942193
F 74.119061 43.458431 3.236333
F 76.237461 54.824831 10.367933
F 82.649061 46.057731 6.745343
F 74.060661 53.734031 6.491703
F 74.189261 46.162531 6.801933
F 85.028061 47.377731 2.967453
F 76.059261 42.109531 13.928533
F 76.250761 47.631631 3.036163
F 84.993261 47.372831 17.437533
F 85.078761 49.937231 6.796063
F 83.013361 53.854131 14.051433
F 76.170561 50.056431 6.785803
F 80.463161 42.231731 3.989933
F 85.081461 49.795431 4.001403
F 80.580761 55.132431 2.726603
F 76.011161 50.151931 4.010083
F 80.512361 42.297831 21.232233
F 85.066861 47.315631 0.220318
F 80.702761 42.056831 11.300733
F 76.251761 47.421331 0.321110
F 73.883761 43.394031 17.596633
F 87.162761 53.775131 3.937393
F 87.157661 46.117131 3.973443
F 78.406161 53.958231 3.969983
F 78.446461 46.325631 3.896793
F 87.231561 51.335231 0.377818
F 87.375061 43.604531 0.238327
F 78.465261 51.215931 0.367250
F 78.398561 43.632231 0.553574
F 87.265661 51.111531 3.103713
F 87.329261 43.529131 2.916483
F 78.305661 51.410431 3.089893
F 78.483161 43.685031 3.130703
F 87.249961 53.809631 6.702543
F 87.170961 45.937831 6.731363
F 78.568561 53.972031 6.670813
F 78.450361 46.183231 6.655063
F 80.473161 47.241831 10.606533
F 74.000761 46.222531 21.246533
F 78.226561 43.450031 14.847033
F 78.421261 51.307831 14.745633
F 80.568861 49.975131 13.967433
F 82.862561 43.515731 17.656133
F 87.274061 43.599731 14.871433
F 87.495361 51.001331 14.778533
F 80.427661 49.915131 11.279133
F 76.250861 54.890731 0.215848
F 78.454261 46.071831 18.453533
F 78.376361 53.630431 18.259233
F 80.621761 47.474631 7.810803
F 73.926561 53.811131 21.247633
F 87.250461 46.106931 18.370233
F 87.437861 53.824331 18.488933
F 82.919961 53.752031 11.379633
F 82.930061 46.041731 11.300233
F 73.859161 53.813331 11.153833
F 73.928761 46.283031 11.176733
F 82.816761 51.253831 7.730253
F 82.895061 43.455231 7.568293
F 73.831761 51.263731 7.430353
F 74.072561 43.586031 7.677563
F 82.773761 51.044231 10.382533
F 82.942861 43.505131 10.455433
F 73.588461 51.337431 10.114133
F 74.066061 43.670231 10.391333
F 80.515661 42.293531 18.607833
F 82.792261 45.932231 13.935833
F 73.872661 53.785731 13.846733
F 73.768361 46.086931 13.839233
F 85.074061 47.429431 10.305133
F 82.946461 53.867931 20.944833
F 76.165861 47.623331 10.362333
F 82.885961 46.054931 21.248833
F 85.062561 50.096731 13.914833
F 80.567161 42.270431 14.007533
F 76.157361 50.007331 13.944933
F 76.352661 42.296031 6.964423
F 85.093561 49.929631 11.181333
F 82.728761 53.693731 6.599063
F 75.941661 50.217731 11.246033
F 85.199861 42.180631 11.275033
F 85.048461 47.282431 7.462153
F 76.387161 42.496931 4.136443
F 76.372261 47.418031 7.750783
F 85.198061 42.203031 6.828313
F 87.482061 53.685031 11.265233
F 87.590461 46.134831 11.177533
F 78.563061 53.714131 11.209333
F 78.283061 46.221631 11.378633
F 87.292161 51.300831 7.726563
F 87.329461 43.594931 7.791553
F 78.404961 51.195431 7.519033
F 78.610961 43.605931 7.856263
F 87.536061 51.113631 10.337933
F 87.482661 43.399531 10.420233
F 78.283161 51.231231 10.259233
F 78.436461 43.532831 10.489033
F 87.392161 53.741431 13.954033
F 87.373661 46.184631 13.904233
F 78.265361 53.894431 13.923233
F 78.200161 46.031731 14.188233
F 80.690961 47.255631 17.374833
F 85.079361 49.931231 21.354233
F 85.158161 42.272831 4.060763
F 76.055761 47.463031 14.726533
F 80.826061 49.885731 21.257733
F 85.070461 55.264431 3.080943
F 76.291061 49.991631 21.211833
F 85.066361 47.555331 14.689433
F 80.813161 49.810631 18.504333
F 73.870761 51.017831 17.736833
F 85.324661 55.239931 14.879033
F 76.138861 49.802131 18.386233
F 80.542461 47.415431 14.786833
F 76.214861 47.262531 17.479733
F 85.065161 42.443731 21.167533
F 85.041761 49.958131 18.572033
F 82.923561 53.991631 18.171733
F 82.818461 46.078731 18.501033
F 73.686561 53.698731 18.525633
F 74.077261 45.942831 18.549433
F 82.814161 51.270131 14.803433
F 82.998761 43.447131 15.010833
F 74.034861 51.254931 14.851933
F 73.929761 43.536931 14.980133
F 83.005261 51.319031 17.519133
F 80.711361 42.100431 6.768353
F 85.061161 42.237731 18.455533
F 76.308761 42.244531 21.283733
F 71.731761 47.229231 10.193633
F 71.921861 42.203331 6.617063
F 80.776061 54.945131 10.343633
F 85.192161 54.895331 10.333233
F 85.111161 55.258631 0.268389
F 80.487661 55.070231 17.594633
F 71.674461 55.253431 0.029827
F 71.798561 42.294631 3.816523
F 71.914261 49.859031 21.367133
F 85.024561 55.062331 7.477633
F 80.589961 55.233131 7.710253
F 75.984161 54.871131 17.505333
F 85.308761 55.279731 17.540933
F 71.728761 49.997831 6.537213
F 76.185261 55.058931 7.565133
F 71.776061 47.406331 7.425993
F 71.810061 47.368331 2.961183
F 76.000761 54.971631 14.831033
F 71.808061 41.980231 14.081333
F 80.692361 54.964531 0.079759
F 80.539261 55.052331 14.856533
F 89.601961 55.100031 17.556933
F 89.464061 55.163731 0.532977
F 89.432061 54.953131 3.210213
F 89.689961 47.631731 10.190033
F 89.530261 47.314431 14.875933
F 89.729961 55.012931 14.782233
F 71.834961 47.162531 17.527333
F 71.592161 42.010831 18.578233
F 71.628761 55.147831 2.760543
F 71.663461 47.457631 14.872433
F 71.772761 49.965331 13.716133
F 71.673361 54.997631 14.713633
F 71.632261 55.132631 17.514033
F 80.778761 62.710131 3.051683
F 71.896261 65.469731 11.097933
F 80.796261 57.618231 6.628283
F 80.676861 65.314631 6.672213
F 71.720861 57.601231 13.737733
F 71.576361 57.722731 10.911233
F 80.826561 57.479231 3.894373
F 80.742861 65.386331 3.908843
F 78.536961 61.382331 18.558433
F 87.464861 61.619031 18.575433
F 80.730361 62.815631 0.293257
F 87.265561 61.707531 21.310733
F 82.974261 61.452431 3.950773
F 73.975861 61.409231 3.435423
F 82.891661 58.833931 0.279132
F 82.915561 66.685831 0.233252
F 73.820461 58.827231 -0.246332
F 73.973861 66.619931 0.114657
F 82.806461 58.896131 3.071753
F 82.844761 66.578731 3.105423
F 74.031161 58.767931 2.509213
F 74.226561 66.558631 2.794433
F 82.970961 61.441431 6.657433
F 73.867361 61.632931 6.421673
F 85.167361 62.762031 3.057543
F 76.351261 62.671831 2.791053
F 85.268561 57.736231 6.809193
F 85.254961 65.408231 6.687453
F 76.154061 57.671231 6.592163
F 76.298761 65.226431 6.727923
F 85.213361 57.716431 4.060153
F 85.254961 65.380331 4.079963
F 76.232561 57.646531 3.799603
F 76.300061 65.110131 3.906223
F 85.087661 62.892731 0.480283
F 76.171061 62.660131 0.080217
F 87.392061 61.467631 4.033113
F 78.496761 61.277231 3.798973
F 87.341261 59.110631 0.338394
F 87.285061 66.872031 0.256805
F 78.560661 58.707631 0.359735
F 78.384261 66.390431 0.226487
F 87.412061 58.991031 3.041433
F 87.369861 66.710331 3.207473
F 78.562061 58.757631 3.007233
F 78.378461 66.639731 2.907073
F 87.430061 61.403431 6.790433
F 78.439861 61.486631 6.520863
F 80.843361 62.851131 10.363233
F 76.174261 62.677331 14.763433
F 80.591961 57.685431 14.001733
F 80.548961 65.526531 14.053033
F 85.244561 62.785131 14.719933
F 87.339161 69.417331 6.427353
F 80.600461 57.613631 11.277333
F 80.736461 65.433431 11.194933
F 87.468161 58.923831 14.977733
F 87.225461 66.756031 14.983633
F 80.692761 62.827131 7.650143
F 78.431661 66.924231 14.909333
F 83.108461 61.495331 11.197133
F 74.046861 61.465531 11.131533
F 83.078661 58.969231 7.671013
F 83.017961 66.614231 7.736103
F 73.954461 58.927431 7.289343
F 74.125861 66.602131 7.369573
F 83.093461 58.908831 10.256333
F 83.046861 66.709931 10.413133
F 73.821061 58.845331 9.972973
F 74.152161 66.723131 10.108733
F 82.929161 61.837431 13.869433
F 73.884861 61.461031 13.873733
F 85.256461 62.888231 10.214633
F 76.454961 62.754231 10.205633
F 85.075061 57.828331 13.830133
F 85.074561 65.575531 13.910233
F 76.077461 57.620431 13.658033
F 76.275461 65.282331 13.752333
F 85.264461 57.421831 11.256133
F 85.316961 65.350931 11.191033
F 76.199161 57.711331 10.870133
F 76.335461 65.390331 11.056833
F 85.225061 62.818631 7.522093
F 76.139561 62.680431 7.530633
F 87.365561 61.434031 11.116433
F 78.643661 61.386231 11.139333
F 87.548461 58.775731 7.721733
F 87.488761 66.876431 7.646823
F 78.511261 58.946731 7.526343
F 78.460361 66.716331 7.536333
F 87.406661 58.886831 10.416333
F 87.530561 66.733431 10.336233
F 78.496161 58.944331 10.135533
F 78.495961 66.799831 10.314533
F 87.462161 61.468731 13.814433
F 78.430961 61.539331 13.816333
F 80.495761 62.828831 17.505833
F 78.364161 58.865431 14.875833
F 80.761061 57.395931 21.213133
F 80.732761 65.267231 21.138833
F 87.462261 59.035631 17.642633
F 78.351261 66.793931 17.580033
F 80.651561 57.737831 18.507333
F 80.745561 65.498831 18.450633
F 78.227261 58.840731 17.569233
F 87.434561 66.939431 17.691933
F 80.550761 62.904331 14.745133
F 78.623161 61.305431 21.324233
F 82.953661 61.641831 18.430533
F 73.871961 61.397431 18.190233
F 82.889461 59.234531 14.819833
F 82.782061 66.892731 14.881833
F 73.966261 58.891831 14.736833
F 74.018261 66.528331 14.671733
F 82.926761 59.015031 17.607833
F 83.083361 66.896031 17.656533
F 73.844461 58.804931 17.469433
F 73.751161 66.702631 17.362633
F 82.946561 61.405831 21.219633
F 73.968061 61.366131 20.912333
F 85.236461 62.924631 17.660833
F 76.397061 62.934831 17.570233
F 85.198761 57.803331 21.181233
F 85.055461 65.391131 21.413333
F 76.138361 57.506231 21.293933
F 76.314361 65.226431 21.165133
F 85.204961 57.922031 18.471133
F 85.189161 65.486231 18.668933
F 76.042861 57.359431 18.474333
F 75.996561 65.514231 18.397033
F 71.753761 62.664931 2.581973
F 71.493961 57.584931 18.183533
F 71.670861 65.354231 13.888333
F 87.400861 69.257231 14.198933
F 74.100061 69.163831 3.791963
F 74.071661 69.153331 13.915533
F 71.731561 63.026531 7.164383
F 78.436061 69.328831 3.767223
F 89.436961 57.581131 21.411233
F 71.950861 62.822831 9.908823
F 73.868361 69.205431 18.248333
F 71.404061 65.265031 18.208133
F 71.741961 57.708831 6.283983
F 71.700561 65.379731 20.884433
F 71.472961 62.772031 17.284533
F 82.862261 69.215931 6.577793
F 73.983461 69.233731 11.082933
F 82.859561 69.322331 13.842633
F 87.487961 69.212631 11.398833
F 73.973761 69.203731 6.591443
F 71.789761 62.767531 -0.004118
F 71.774961 57.662231 3.593053
F 89.661561 65.525431 6.490203
F 83.263961 69.308931 11.069533
F 89.675061 65.453031 3.824633
F 89.617861 57.615631 4.018723
F 89.514461 65.528231 14.191433
F 89.658261 57.692231 18.506933
F 71.457361 57.716231 20.881933
F 78.504061 69.403531 18.431533
F 82.843761 69.168131 21.010633
F 78.537861 69.291831 11.260533
F 83.010861 69.359731 18.409933
F 82.918461 69.316931 3.838023
F 78.594861 69.462731 13.903333
F 78.656961 69.202031 6.534133
F 98.467761 1.139991 3.089093
F 98.473161 8.858241 3.087723
F 98.472061 3.714881 6.727823
F 98.477461 11.433131 6.726443
F 98.474561 3.714341 3.997413
F 98.479961 11.432631 3.996033
F 98.472661 1.139431 0.359443
F 98.478061 8.857711 0.358059
F 91.787961 7.781991 4.051103
F 105.195261 7.570011 21.095533
F 100.705261 7.574141 3.994513
F 102.961261 8.846361 14.885933
F 91.555361 5.048341 0.286458
F 91.698861 12.570231 3.134263
F 100.716261 4.996641 0.359088
F 100.721261 12.714931 0.357707
F 91.737261 5.283371 3.008683
F 91.841361 12.865831 14.979233
F 100.716261 4.993241 3.092203
F 100.721261 12.711531 3.090823
F 91.703161 7.535971 6.919693
F 102.948261 3.722911 18.526733
F 100.712261 7.575971 6.728043
F 102.953261 11.441131 18.525333
F 94.010761 1.143091 3.088473
F 94.018661 8.863271 3.086543
F 102.924261 1.143291 3.058753
F 102.929261 8.861551 3.057383
F 94.015161 3.715081 6.725513
F 94.017261 11.434431 6.724943
F 102.963261 3.715651 6.703673
F 102.968261 11.433931 6.702293
F 94.009561 3.718791 3.996133
F 94.019661 11.433631 3.996993
F 102.984261 3.717281 3.959463
F 102.989261 11.435531 3.958083
F 94.012961 1.144051 0.360114
F 94.015561 8.860301 0.357852
F 102.980261 1.125241 0.325248
F 102.985261 8.843511 0.323863
F 96.243461 7.573751 3.997243
F 96.242061 7.577171 21.280033
F 105.090261 7.485551 3.937413
F 107.355261 8.804991 16.807633
F 96.242861 5.000421 0.359203
F 96.248561 12.718531 0.357750
F 105.304261 4.957911 0.116355
F 105.310261 12.676131 0.114973
F 96.243261 5.000451 3.088363
F 96.248461 12.718831 3.086913
F 105.214261 4.969081 2.891433
F 105.220261 12.687331 2.890053
F 96.243861 7.574551 6.726263
F 105.125261 12.749131 17.441933
F 105.195261 7.550191 6.646703
F 107.350261 1.086761 16.809033
F 98.471661 1.139141 10.367333
F 98.477061 8.857401 10.366033
F 98.473061 3.717501 14.005533
F 98.478461 11.435731 14.004133
F 98.470561 3.714481 11.275133
F 98.475961 11.432731 11.273733
F 98.470661 1.140051 7.636823
F 98.476061 8.858321 7.635443
F 91.657361 7.456311 11.367933
F 105.120261 5.030841 17.443333
F 100.716261 7.573261 11.271733
F 102.955261 1.128091 14.887333
F 91.892561 4.877321 7.775453
F 91.862661 12.665431 0.277682
F 100.713261 4.997141 7.632983
F 100.719261 12.715431 7.631603
F 91.730161 4.880161 10.539033
F 91.735961 12.666231 7.571903
F 100.706261 4.994721 10.366233
F 100.712261 12.713031 10.364833
F 91.917761 7.472151 14.025533
F 96.240961 5.002751 14.912733
F 100.704261 7.575911 14.004333
F 94.015661 8.863991 14.912333
F 94.010361 1.144671 10.365633
F 94.012261 8.860771 10.365333
F 102.952261 1.138981 10.350733
F 102.957261 8.857231 10.349333
F 94.013161 3.716511 14.002733
F 94.016361 11.436731 14.002133
F 102.946261 3.707721 13.986133
F 102.952261 11.426031 13.984733
F 94.015461 3.714961 11.276533
F 94.015861 11.435831 11.272733
F 102.960261 3.719141 11.251533
F 102.966261 11.437431 11.250133
F 94.014261 1.145971 7.637843
F 94.014661 8.861681 7.635233
F 102.961261 1.133981 7.620083
F 102.966261 8.852251 7.618693
F 96.243161 7.575291 11.273933
F 105.280261 7.623881 18.316333
F 105.315261 7.633081 11.034933
F 94.007261 1.145211 14.912733
F 96.241661 5.001531 7.635973
F 96.246861 12.719831 7.634653
F 105.349261 4.912161 7.403343
F 105.355261 12.630431 7.401953
F 96.241161 5.001971 10.365033
F 96.246561 12.720131 10.363733
F 105.169261 5.015131 10.201333
F 105.175261 12.733431 10.199933
F 96.242261 7.575901 14.003033
F 105.292261 4.941611 14.668033
F 105.145261 7.542811 13.812433
F 96.244861 12.721531 17.640433
F 98.469461 1.140371 17.644633
F 98.474861 8.858631 17.643233
F 98.471961 3.718551 21.282933
F 98.477361 11.436831 21.281533
F 98.466561 3.714691 18.552833
F 98.471961 11.432931 18.551433
F 98.466761 1.142851 14.914533
F 98.472261 8.861131 14.913133
F 91.700961 7.434111 18.622533
F 96.241861 7.576541 18.550833
F 100.711261 7.573531 18.551233
F 96.239261 5.003361 17.641833
F 91.803861 4.922771 14.898933
F 91.818161 12.991231 17.763033
F 100.713261 4.998541 14.911233
F 100.718261 12.716831 14.909833
F 91.711361 4.923281 17.643733
F 91.713561 12.621831 10.341833
F 100.698261 4.997691 17.643033
F 100.703261 12.715931 17.641633
F 91.730561 7.569531 21.313933
F 105.298261 12.659931 14.666633
F 100.713261 7.579271 21.283233
F 96.246561 12.720931 14.911333
F 94.010861 1.146951 17.640833
F 94.011161 8.862421 17.641933
F 102.938261 1.142941 17.624833
F 102.943261 8.861191 17.623433
F 94.006561 3.720951 21.281133
F 94.018061 11.435931 21.277533
F 102.954261 3.716461 21.263633
F 102.959261 11.434731 21.262233
F 94.009561 3.718541 18.551333
F 94.014261 11.438731 18.549833
F 89.551161 8.760531 10.484333
F 89.501061 11.418131 4.052003
F 89.563961 1.198501 17.717533
F 89.458461 1.182411 15.067033
F 91.846261 -0.204147 4.034323
F 89.606761 1.070371 10.191433
F 89.601261 8.677331 14.929933
F 89.600061 8.931461 3.013693
F 89.496561 1.198951 0.296566
F 89.606661 11.389431 14.104333
F 89.525961 3.482881 11.338033
F 89.524461 11.495931 21.358233
F 89.624661 3.819631 6.782723
F 89.618961 8.855891 17.660333
F 89.714761 1.217311 7.507393
F 89.469861 3.758511 21.172533
F 89.602761 11.497331 18.490133
F 98.484061 24.294831 3.084953
F 98.478661 16.576531 3.086333
F 94.029461 26.870031 3.993763
F 98.482861 19.151431 6.725053
F 105.303261 20.378131 14.665233
F 98.485361 19.150931 3.994643
F 98.488961 24.294231 0.355294
F 98.483461 16.575931 0.356676
F 91.658061 15.424831 3.999263
F 91.813461 22.789331 3.952533
F 100.710261 15.292431 3.993133
F 100.715261 23.010731 3.991753
F 91.690861 20.353331 0.260750
F 100.727261 20.433131 0.356325
F 91.690561 20.264231 3.038383
F 100.727261 20.429831 3.089443
F 91.837161 15.083531 6.686953
F 91.688261 23.094031 6.741353
F 100.718261 15.294231 6.726663
F 100.723261 23.012531 6.725283
F 94.025861 24.296131 3.084913
F 94.020461 16.579231 3.086233
F 102.940261 24.298131 3.054613
F 102.935261 16.579831 3.055993
F 96.247361 15.294831 18.549433
F 94.021561 19.154531 6.724133
F 102.963261 26.862531 13.981933
F 102.974261 19.152231 6.700913
F 96.251961 20.439231 14.909933
F 94.022761 19.152431 3.994333
F 105.291261 23.060431 18.313533
F 102.994261 19.153831 3.956703
F 94.026761 24.297431 0.355756
F 94.019961 16.578131 0.356381
F 102.996261 24.280031 0.321100
F 102.991261 16.561731 0.322481
F 96.248761 15.292031 3.995873
F 96.254461 23.010331 3.994433
F 105.096261 15.203831 3.936023
F 105.101261 22.922131 3.934643
F 96.253761 20.436931 0.356427
F 105.315261 20.394431 0.113592
F 96.253861 20.437131 3.085523
F 105.225261 20.405631 2.888673
F 96.249561 15.292931 6.724943
F 96.254761 23.011131 6.723493
F 105.201261 15.268431 6.645323
F 105.206261 22.986731 6.643943
F 98.487961 24.293931 10.363233
F 98.482461 16.575631 10.364633
F 105.286261 15.342131 18.314933
F 98.483961 19.154031 14.002833
F 102.966261 16.564631 14.884533
F 98.481461 19.151031 11.272433
F 98.486961 24.294831 7.632673
F 98.481561 16.576631 7.634063
F 91.736261 15.200231 11.260433
F 91.864461 23.033331 11.277833
F 100.722261 15.291531 11.270333
F 100.727261 23.009831 11.269033
F 91.800561 20.610531 7.706463
F 100.724261 20.433631 7.630223
F 91.742461 20.436231 10.592033
F 100.717261 20.431231 10.363433
F 91.746061 15.405731 13.916333
F 91.652761 23.101131 13.986833
F 100.710261 15.294231 14.002933
F 100.715261 23.012431 14.001533
F 94.028061 24.300531 10.360433
F 94.019161 16.580031 10.362733
F 102.968261 24.293731 10.346533
F 102.963261 16.575531 10.347933
F 107.361261 16.523231 16.806233
F 94.024861 19.153131 14.000133
F 107.366261 24.241531 16.804833
F 102.957261 19.144231 13.983333
F 105.206261 23.006531 21.092733
F 94.023161 19.153231 11.272733
F 94.026161 26.873331 18.546333
F 102.971261 19.155631 11.248733
F 94.026261 24.299331 7.632243
F 94.020061 16.579231 7.633013
F 102.977261 24.288831 7.615923
F 102.971261 16.570531 7.617303
F 96.248661 15.293631 11.272533
F 96.254161 23.011831 11.271133
F 105.320261 15.351331 11.033533
F 105.326261 23.069631 11.032233
F 96.252561 20.438031 7.633223
F 105.360261 20.348731 7.400573
F 96.252061 20.438431 10.362333
F 105.180261 20.451631 10.198533
F 96.247561 15.294031 14.001633
F 96.252861 23.012331 14.000233
F 105.150261 15.261031 13.811033
F 105.156261 22.979331 13.809633
F 98.485661 24.295131 17.640433
F 98.480261 16.576931 17.641833
F 105.201261 15.288231 21.094133
F 98.482761 19.155131 21.280133
F 96.252861 23.013631 21.277233
F 98.477461 19.151231 18.550033
F 98.483061 24.297631 14.910333
F 98.477661 16.579431 14.911733
F 91.798061 15.516631 18.629433
F 91.697061 23.016531 18.690833
F 100.716261 15.291831 18.549833
F 100.721261 23.010031 18.548533
F 91.900461 20.365631 15.106233
F 100.724261 20.435031 14.908433
F 91.810961 20.447431 17.714733
F 100.709261 20.434231 17.640233
F 91.673061 15.186331 21.352033
F 91.708561 23.016131 21.450233
F 100.719261 15.297531 21.281833
F 100.724261 23.015831 21.280533
F 94.022461 24.299131 17.639633
F 94.022161 16.584431 17.638733
F 102.954261 24.297731 17.620633
F 102.948261 16.579431 17.622033
F 96.247461 15.295431 21.278633
F 94.019561 19.156031 21.277333
F 105.131261 20.467331 17.440533
F 102.965261 19.153031 21.260833
F 96.250261 20.439831 17.639133
F 94.022361 19.154931 18.549233
F 96.252761 23.013031 18.548033
F 102.959261 19.159431 18.523933
F 94.023161 24.299531 14.908733
F 94.018861 16.581631 14.909733
F 102.972261 24.282931 14.883133
F 103.000261 26.872131 3.955313
F 94.028961 26.871831 11.271033
F 94.026961 26.871731 6.723173
F 98.482861 26.869531 18.548633
F 102.979261 26.870431 6.699533
F 98.488261 26.873331 21.278733
F 102.970261 26.871231 21.259533
F 98.488361 26.869731 6.723673
F 98.489361 26.872331 14.001433
F 98.490861 26.869131 3.993263
F 98.486861 26.869231 11.271033
F 102.964261 26.877731 18.522533
F 94.026661 26.872331 13.998533
F 94.023361 26.876031 21.276633
F 102.977261 26.873931 11.247333
F 89.306061 24.181331 7.681743
F 89.460961 24.458231 0.346133
F 89.585461 19.085231 14.037833
F 89.557761 16.598531 17.550033
F 89.524261 16.486931 10.293133
F 89.578561 26.755531 3.952433
F 89.491361 26.954631 18.623533
F 89.449061 27.079231 21.365833
F 89.546861 24.286231 10.374433
F 89.423261 19.160731 7.030253
F 89.600361 24.244831 3.032323
F 89.454561 19.300731 4.171603
F 89.541961 16.750131 3.064913
F 89.606261 16.511531 14.796333
F 89.794461 16.510631 7.587423
F 98.489461 32.013031 3.083573
F 98.494961 39.731331 3.082193
F 98.493761 34.587931 6.722293
F 98.496261 34.587431 3.991883
F 98.494361 32.012531 0.353912
F 98.499761 39.730731 0.352531
F 91.722461 30.592131 3.793953
F 91.767861 38.478031 4.061373
F 100.721261 30.728931 3.990363
F 100.726261 38.447231 3.988983
F 100.729261 28.153331 14.907033
F 91.891461 35.864831 0.360072
F 102.970261 34.596031 18.521133
F 100.738261 35.869731 0.353562
F 102.983261 39.719431 14.880433
F 91.715761 35.848731 3.174223
F 94.036761 39.737231 14.905833
F 100.738261 35.866331 3.086673
F 91.928961 30.481731 6.547483
F 91.747361 38.478131 6.721513
F 100.728261 30.730731 6.723903
F 100.734261 38.449031 6.722523
F 94.031161 32.015031 3.082763
F 94.037261 39.734231 3.081883
F 102.946261 32.016331 3.053233
F 102.951261 39.734631 3.051853
F 94.035861 34.588831 6.720063
F 102.985261 34.588731 6.698143
F 94.032961 34.589531 3.992023
F 103.005261 34.590331 3.953933
F 94.032861 32.016531 0.353581
F 94.039161 39.735331 0.353426
F 103.002261 31.998331 0.319718
F 103.007261 39.716631 0.318337
F 96.259761 30.728631 3.993083
F 96.265161 38.446831 3.991693
F 105.107261 30.640331 3.933263
F 105.112261 38.358631 3.931883
F 102.977261 32.001131 14.881833
F 96.264861 35.873331 0.353594
F 96.263661 38.449631 18.545333
F 105.326261 35.831031 0.110829
F 105.302261 38.496931 18.310733
F 96.264661 35.873631 3.082783
F 96.263761 38.450231 21.274433
F 105.236261 35.842131 2.885913
F 96.260561 30.729431 6.722193
F 96.265661 38.447631 6.720743
F 105.212261 30.705031 6.642563
F 105.217261 38.423231 6.641183
F 98.493361 32.012231 10.361833
F 98.498861 39.730431 10.360433
F 98.494761 34.590531 14.000033
F 98.492261 34.587531 11.269633
F 98.492461 32.013131 7.631303
F 98.497861 39.731431 7.629913
F 91.793961 30.750531 11.336333
F 91.876861 38.570631 11.093233
F 100.733261 30.728031 11.267633
F 100.738261 38.446331 11.266233
F 96.258261 30.731931 21.275833
F 91.887961 35.915031 7.650093
F 105.142261 35.903931 17.437733
F 100.735261 35.870231 7.627463
F 107.377261 39.678031 16.802133
F 91.808261 35.903431 10.280133
F 94.034161 32.020631 14.909633
F 100.728261 35.867831 10.360733
F 91.868261 30.767731 14.113133
F 91.890061 38.506731 13.787433
F 100.721261 30.730731 14.000133
F 100.726261 38.449031 13.998733
F 94.030561 32.017031 10.360233
F 94.042861 39.739431 10.355533
F 102.974261 32.012031 10.345133
F 102.979261 39.730331 10.343833
F 94.033061 34.591531 13.997433
F 102.968261 34.580831 13.980633
F 94.032761 34.590831 11.268433
F 102.982261 34.592231 11.246033
F 94.030461 32.015231 7.629603
F 94.036661 39.735031 7.628853
F 102.982261 32.007031 7.614543
F 102.988261 39.725331 7.613163
F 96.259561 30.730131 11.269733
F 96.264961 38.448331 11.268333
F 105.331261 30.787931 11.030833
F 105.336261 38.506131 11.029433
F 96.261261 35.876331 17.636333
F 96.263461 35.874531 7.630443
F 105.297261 30.778731 18.312133
F 105.371261 35.785231 7.397813
F 105.314261 35.814731 14.662533
F 96.263061 35.874931 10.359633
F 96.258161 30.731331 18.546733
F 105.191261 35.888231 10.195833
F 96.258461 30.730631 13.998933
F 96.263961 38.448931 13.997533
F 105.161261 30.697631 13.808233
F 105.166261 38.415831 13.806933
F 98.491161 32.013431 17.639133
F 98.496561 39.731731 17.637733
F 98.493661 34.591631 21.277333
F 98.488361 34.587731 18.547333
F 98.488561 32.015931 14.909033
F 98.493961 39.734231 14.907633
F 91.740261 30.676631 18.351033
F 91.819561 38.637331 18.629633
F 100.727261 30.728331 18.547133
F 100.732261 38.446631 18.545733
F 105.217261 38.443131 21.089933
F 91.900161 36.050831 14.829533
F 105.211261 30.724831 21.091333
F 100.735261 35.871631 14.905633
F 107.372261 31.959831 16.803433
F 91.877161 36.094331 17.628633
F 96.262861 35.875731 14.907233
F 100.719261 35.870731 17.637533
F 91.686061 30.941231 21.212633
F 91.805161 38.582131 21.316433
F 100.730261 30.734031 21.279133
F 100.735261 38.452331 21.277733
F 94.029661 32.018531 17.636333
F 94.038161 39.739031 17.634433
F 102.959261 32.016031 17.619233
F 102.965261 39.734231 17.617933
F 94.033661 34.591631 21.274133
F 102.976261 34.589531 21.258133
F 94.030761 34.593031 18.545533
F 105.186261 28.169931 10.197133
F 96.257661 28.156431 7.631913
F 105.136261 28.185631 17.439133
F 91.846061 28.202631 10.546033
F 96.255661 28.158131 17.637733
F 105.308261 28.096431 14.663933
F 100.714261 28.152531 17.638933
F 89.559961 34.550531 14.024833
F 96.256961 28.157631 14.908633
F 91.779061 28.001931 17.419733
F 91.646461 28.050431 14.727633
F 91.737561 28.318431 0.359885
F 105.321261 28.112731 0.112211
F 100.730261 28.151931 7.628843
F 96.257561 28.156631 10.361033
F 96.259261 28.155331 3.084153
F 100.723261 28.149531 10.362133
F 100.732261 28.148031 3.088053
F 96.259361 28.155131 0.355000
F 105.231261 28.123931 2.887293
F 100.732261 28.151431 0.354944
F 105.366261 28.066931 7.399193
F 91.748061 27.945431 3.107263
F 91.675861 27.992731 7.717903
F 89.688761 39.765331 14.791533
F 89.474761 34.605031 3.814303
F 89.482961 39.623731 0.309081
F 89.515761 39.704031 3.044373
F 89.546661 34.679931 11.294733
F 89.504361 39.684531 7.518523
F 89.542461 32.161631 0.317010
F 89.627761 32.052231 2.954803
F 98.500361 47.449631 3.080803
F 107.383261 47.396331 16.800733
F 98.504661 50.024531 6.719533
F 98.497761 42.305831 11.268233
F 98.507161 50.023931 3.989123
F 94.036461 42.311331 18.543733
F 98.505261 47.449031 0.351150
F 96.266561 43.594631 17.634933
F 91.869561 53.792631 3.968433
F 91.758361 46.050531 4.021143
F 100.737261 53.883731 3.986223
F 100.732261 46.165531 3.987603
F 91.748861 51.249431 0.328842
F 91.802961 43.651331 0.213277
F 100.749261 51.306231 0.350799
F 100.743261 43.588031 0.352181
F 91.778961 51.144631 3.078313
F 91.790761 43.495231 3.112163
F 100.748261 51.302831 3.083913
F 100.743261 43.584631 3.085293
F 91.861861 54.000131 6.764863
F 91.925561 45.956031 6.698613
F 100.745261 53.885631 6.719763
F 100.739261 46.167331 6.721143
F 94.041361 47.451231 3.080823
F 96.273561 51.312331 14.904433
F 102.956261 47.452931 3.050473
F 105.222261 46.161331 21.088633
F 94.043661 50.026731 6.717993
F 102.974261 42.299031 13.979233
F 102.996261 50.025231 6.695383
F 98.500261 42.308831 13.998633
F 94.046461 50.024631 3.989573
F 102.988261 42.310431 11.244633
F 103.016261 50.026931 3.951173
F 98.499061 42.309931 21.276033
F 94.046161 47.454131 0.351893
F 105.228261 53.879631 21.087233
F 103.012261 47.434831 0.316955
F 96.274561 53.886131 18.542533
F 96.276161 53.883431 3.988893
F 96.270661 46.165131 3.990293
F 105.123261 53.795131 3.929123
F 105.118261 46.076931 3.930503
F 96.275661 51.309931 0.350868
F 96.270261 43.591731 0.352251
F 105.337261 51.267531 0.108066
F 105.331261 43.549231 0.109448
F 96.275661 51.310131 3.080033
F 96.270261 43.591831 3.081413
F 105.247261 51.278731 2.883153
F 105.242261 43.560431 2.884533
F 96.276661 53.884231 6.717993
F 96.271361 46.166031 6.719433
F 105.228261 53.859831 6.638423
F 105.223261 46.141531 6.639803
F 98.504261 47.448731 10.359133
F 105.308261 46.215231 18.309433
F 98.505661 50.027131 13.997233
F 94.037161 42.310831 21.272933
F 98.503161 50.024031 11.266833
F 102.981261 42.307831 21.256733
F 98.503261 47.449631 7.628533
F 96.269361 46.168531 21.273133
F 91.765761 53.821231 11.220733
F 91.751161 46.177231 11.132733
F 100.749261 53.882831 11.263433
F 100.744261 46.164631 11.264833
F 91.748061 51.334731 7.554643
F 91.864361 43.326431 7.600833
F 100.746261 51.306731 7.624693
F 100.740261 43.588431 7.626073
F 91.699661 51.379031 10.190533
F 91.751661 43.493431 10.318533
F 100.739261 51.304331 10.357933
F 100.733261 43.586031 10.359333
F 91.872961 53.799431 13.971533
F 91.769361 46.042531 13.942733
F 100.737261 53.885531 13.996033
F 100.732261 46.167231 13.997433
F 94.042761 47.454031 10.356633
F 105.313261 53.933531 18.308033
F 102.985261 47.448531 10.342433
F 96.274661 53.886831 21.271733
F 94.045061 50.027031 13.994433
F 94.037661 42.309431 11.266933
F 102.979261 50.017331 13.977833
F 102.975261 42.314231 18.519833
F 94.041061 50.028931 11.264133
F 102.990261 42.307031 6.696763
F 102.993261 50.028731 11.243233
F 94.041961 42.306131 3.991413
F 94.042461 47.452731 7.627723
F 96.268961 46.167831 18.543933
F 102.993261 47.443631 7.611783
F 105.319261 43.532931 14.661133
F 96.275861 53.884931 11.265633
F 96.270361 46.166631 11.267033
F 105.347261 53.942731 11.026633
F 105.342261 46.224431 11.028033
F 96.274061 51.311231 7.627743
F 96.268661 43.593031 7.629183
F 105.382261 51.221731 7.395053
F 105.377261 43.503531 7.396433
F 96.273861 51.311431 10.356833
F 96.268361 43.593231 10.358233
F 105.202261 51.324731 10.193033
F 105.197261 43.606431 10.194433
F 96.274861 53.885531 13.994733
F 96.269361 46.167231 13.996133
F 105.177261 53.852431 13.804133
F 105.172261 46.134131 13.805533
F 98.502061 47.449931 17.636333
F 105.325261 51.251231 14.659733
F 98.504561 50.028131 21.274633
F 94.038161 42.309231 13.996233
F 98.499161 50.024331 18.544533
F 98.493761 42.306031 18.545933
F 98.499361 47.452431 14.906233
F 96.271961 51.312931 17.633533
F 91.872661 53.959031 18.504033
F 91.747561 46.267931 18.488733
F 100.743261 53.883131 18.542933
F 100.738261 46.164831 18.544333
F 91.883861 51.299431 14.908133
F 91.777661 43.563831 14.844433
F 100.746261 51.308131 14.902933
F 100.740261 43.589831 14.904233
F 91.837261 51.349831 17.708333
F 91.780161 43.702931 17.611233
F 100.730261 51.307331 17.634733
F 100.725261 43.589031 17.636133
F 91.777461 53.912431 21.219633
F 91.875961 46.287431 21.189933
F 100.746261 53.888931 21.274933
F 100.740261 46.170631 21.276333
F 94.040661 47.455731 17.633533
F 105.147261 43.622131 17.436433
F 102.970261 47.452531 17.616533
F 96.268061 43.594131 14.905833
F 94.041761 50.029531 21.272233
F 103.011261 42.308631 3.952553
F 102.987261 50.026031 21.255333
F 94.046661 42.303331 6.716493
F 94.043361 50.028131 18.543433
F 98.501661 42.305731 3.990503
F 102.981261 50.032531 18.518433
F 98.499161 42.306231 6.720923
F 94.039661 47.453531 14.904033
F 105.152261 51.340431 17.435033
F 102.988261 47.437731 14.879033
F 89.526261 47.335331 17.591133
F 89.603961 55.135931 10.273533
F 89.507961 49.922031 6.694163
F 98.508761 55.167931 7.627153
F 89.523261 49.922731 4.024633
F 89.612461 42.406731 6.705803
F 98.510661 55.167331 0.349770
F 102.990261 55.166831 10.341033
F 98.504861 55.170731 14.904833
F 98.505761 55.167831 3.079423
F 102.994261 55.155931 14.877633
F 102.962261 55.171131 3.049093
F 89.436961 42.218931 4.027603
F 89.450561 47.220831 7.393203
F 94.046861 55.173131 14.903433
F 107.388261 55.114631 16.799333
F 94.052561 55.174531 7.628503
F 103.018261 55.153131 0.315574
F 102.999261 55.161831 7.610403
F 94.047761 55.169831 0.349208
F 94.048661 55.170931 3.078403
F 94.050461 55.175731 17.631233
F 98.507461 55.168231 17.634933
F 94.046861 55.171331 10.356033
F 102.976261 55.170831 17.615133
F 98.509661 55.167031 10.357733
F 89.834761 49.786031 14.024933
F 89.493961 47.305631 3.002323
F 89.494361 42.313731 14.022133
F 89.639561 42.399031 18.574133
F 89.575061 42.224831 21.291633
F 89.562261 50.059331 21.279833
F 89.581061 50.044831 18.587633
F 89.577861 55.088931 7.551613
F 89.649261 42.122631 11.354933
F 89.538861 47.523031 0.149891
F 89.740361 50.095231 11.268733
F 98.511261 62.886131 3.078043
F 98.510061 57.742731 6.718153
F 98.515461 65.461031 6.716763
F 98.512561 57.742231 3.987743
F 98.517961 65.460531 3.986363
F 98.516061 62.885631 0.348390
F 91.833161 61.657831 4.092033
F 100.743261 61.602031 3.984843
F 91.785661 58.921331 0.415139
F 91.682561 66.699731 0.335735
F 100.754261 59.024531 0.349418
F 100.759261 66.742731 0.348111
F 91.687261 59.046631 3.042173
F 91.902361 66.771531 2.964833
F 100.754261 59.021131 3.082533
F 100.759261 66.739531 3.081223
F 91.746261 61.665931 6.772203
F 100.750261 61.603831 6.718373
F 94.053961 62.889031 3.077863
F 102.967261 62.889431 3.047713
F 94.051361 57.744231 6.716273
F 94.059161 65.461131 6.713513
F 103.001261 57.743531 6.694003
F 103.007261 65.461831 6.692613
F 94.048061 57.745531 3.986773
F 94.056961 65.462131 3.985733
F 103.022261 57.745131 3.949793
F 103.027261 65.463431 3.948423
F 94.055261 62.888931 0.348204
F 103.023261 62.871431 0.314192
F 96.281561 61.601731 3.987523
F 105.128261 61.513431 3.927733
F 96.281061 59.028231 0.349489
F 96.286261 66.746431 0.348212
F 105.342261 58.985831 0.106684
F 105.348261 66.704031 0.105346
F 96.281061 59.028331 3.078663
F 96.286561 66.746631 3.077413
F 105.253261 58.996931 2.881763
F 105.258261 66.715431 2.880473
F 96.281961 61.602431 6.716593
F 105.233261 61.578031 6.637033
F 98.515161 62.885331 10.356333
F 98.511061 57.745331 13.995933
F 98.516461 65.463631 13.994533
F 98.508561 57.742331 11.265533
F 98.514061 65.460631 11.264133
F 98.514161 62.886231 7.625773
F 91.759161 61.437231 11.147733
F 100.755261 61.601131 11.262133
F 91.845561 58.955231 7.675663
F 91.919861 66.768631 7.487573
F 100.751261 59.025031 7.623313
F 100.757261 66.743231 7.622003
F 91.800561 58.777531 10.338333
F 91.917961 66.799431 10.188233
F 100.744261 59.022631 10.356533
F 100.750261 66.740931 10.355233
F 91.817861 61.733331 13.802733
F 100.742261 61.603831 13.994633
F 94.051261 62.888931 10.354633
F 102.995261 62.885131 10.339633
F 94.046661 57.748031 13.994433
F 94.051661 65.466831 13.993333
F 102.984261 57.735631 13.976433
F 102.990261 65.453931 13.975033
F 94.051561 57.743531 11.265733
F 94.055061 65.463631 11.262933
F 102.999261 57.747031 11.241833
F 103.004261 65.465231 11.240433
F 94.053461 62.890431 7.625663
F 103.004261 62.880131 7.609013
F 96.281261 61.603131 11.264233
F 105.353261 61.660931 11.025333
F 96.279561 59.029431 7.626343
F 96.284961 66.747631 7.625013
F 105.387261 58.940031 7.393673
F 105.393261 66.658331 7.392323
F 96.279161 59.029831 10.355433
F 96.284761 66.748031 10.354233
F 105.207261 59.043031 10.191633
F 105.213261 66.761331 10.190333
F 96.280161 61.603731 13.993333
F 105.183261 61.570731 13.802733
F 98.512861 62.886531 17.633533
F 98.509961 57.746431 21.273233
F 98.515361 65.464731 21.271833
F 98.504661 57.742531 18.543133
F 98.510061 65.460831 18.541733
F 98.510261 62.889031 14.903433
F 91.910861 61.371531 18.468633
F 100.749261 61.601431 18.541533
F 91.789661 59.213831 14.893533
F 91.757461 66.941831 14.956633
F 100.751261 59.026431 14.901533
F 100.756261 66.744631 14.900233
F 91.811861 58.807131 17.590733
F 91.741561 66.773031 17.675433
F 100.736261 59.025531 17.633333
F 100.741261 66.743931 17.632033
F 91.930461 61.540131 21.167033
F 100.751261 61.607131 21.273533
F 94.051161 62.890431 17.630933
F 102.981261 62.889031 17.613733
F 94.048061 57.746531 21.270633
F 94.050861 65.466231 21.269633
F 102.992261 57.744331 21.253933
F 102.997261 65.462631 21.252533
F 94.050161 57.745031 18.542133
F 94.051061 65.465931 18.539633
F 102.986261 57.750831 18.517033
F 102.992261 65.469031 18.515633
F 94.051461 62.891531 14.901033
F 102.999261 62.874231 14.876233
F 96.280161 61.604531 18.541133
F 105.319261 61.651731 18.306633
F 96.278961 59.030631 14.903033
F 96.284361 66.748831 14.901733
F 105.330261 58.969531 14.658333
F 105.336261 66.687831 14.657033
F 96.277261 59.031231 17.632133
F 96.282561 66.749631 17.630833
F 105.158261 59.058731 17.433633
F 105.163261 66.777031 17.432333
F 96.280361 61.605131 21.270333
F 105.233261 61.597931 21.085833
F 107.394261 62.832831 16.797933
F 105.190261 69.316231 21.096833
F 89.683861 62.749631 17.762733
F 89.679361 57.606631 6.679603
F 89.541061 57.624131 11.267633
F 105.190261 69.296431 6.648033
F 105.309261 69.379231 11.036333
F 105.085261 69.231631 3.938713
F 89.647661 62.777231 14.918633
F 100.699261 69.320231 3.995813
F 89.565661 62.909231 10.370833
F 91.884361 69.359131 6.765373
F 105.139261 69.289031 13.813733
F 89.743561 62.859531 2.973713
F 91.762561 69.355131 18.438533
F 100.708261 69.325531 21.284533
F 96.236661 69.321931 14.004233
F 91.822561 69.443531 21.200733
F 96.238061 69.321431 11.275133
F 105.275261 69.370031 18.317633
F 96.238361 69.319931 3.998473
F 96.238761 69.320931 6.727613
F 100.699261 69.322131 14.005633
F 100.707261 69.322231 6.729353
F 96.236561 69.322631 18.552133
F 96.236761 69.323431 21.281333
F 100.705261 69.319631 18.552533
F 100.711261 69.319331 11.273033
F 91.570161 69.496531 14.103033
F 89.472661 62.966931 7.652173
F 89.423061 65.598131 21.156633
F 89.810561 65.618631 11.363333
F 89.736761 57.680931 13.948933
F 89.526161 65.345431 18.475933
F 89.491361 62.855531 0.339516
F 91.786861 69.325931 11.329233
