# Supplementary material for: Molecular-resolution imaging of ice crystallized from liquid water by cryogenic liquid-cell TEM
Source: Nat Commun. 2025 Sep 25;16:8342. doi: 10.1038/s41467-025-62451-0 (PMC12462463; doi:10.1038/s41467-025-62451-0)
Supplement: Supplementary file 9 — Supplementary Data 1 [file 41467_2025_62451_MOESM9_ESM.zip › supercell_4_3_1/1.2/input.xyz]

5184
F5184
F 0.380976 1.286291 2.728041
F 0.380976 24.439548 2.728041
F 0.380976 47.592806 2.728041
F 27.110215 1.286291 3.287939
F 27.110215 24.439548 3.287939
F 27.110215 47.592806 3.287939
F 0.380976 9.004040 2.728041
F 0.380976 32.157298 2.728041
F 0.380976 55.310555 2.728041
F 27.110215 9.004040 3.287939
F 27.110215 32.157298 3.287939
F 27.110215 55.310555 3.287939
F 0.380976 16.721795 2.728041
F 0.380976 39.875053 2.728041
F 0.380976 63.028310 2.728041
F 27.110215 16.721795 3.287939
F 27.110215 39.875053 3.287939
F 27.110215 63.028310 3.287939
F 9.290718 1.286291 2.914673
F 9.290718 24.439548 2.914673
F 9.290718 47.592806 2.914673
F 36.019958 1.286291 3.474571
F 36.019958 24.439548 3.474571
F 36.019958 47.592806 3.474571
F 9.290718 9.004040 2.914673
F 9.290718 32.157298 2.914673
F 9.290718 55.310555 2.914673
F 36.019958 9.004040 3.474571
F 36.019958 32.157298 3.474571
F 36.019958 55.310555 3.474571
F 9.290718 16.721795 2.914674
F 9.290718 39.875053 2.914674
F 9.290718 63.028310 2.914674
F 36.019958 16.721795 3.474572
F 36.019958 39.875053 3.474572
F 36.019958 63.028310 3.474572
F 18.200467 1.286290 3.101307
F 18.200467 24.439547 3.101307
F 18.200467 47.592805 3.101307
F 44.929707 1.286290 3.661205
F 44.929707 24.439547 3.661205
F 44.929707 47.592805 3.661205
F 18.200467 9.004039 3.101307
F 18.200467 32.157297 3.101307
F 18.200467 55.310554 3.101307
F 44.929707 9.004039 3.661205
F 44.929707 32.157297 3.661205
F 44.929707 55.310554 3.661205
F 18.200467 16.721795 3.101308
F 18.200467 39.875052 3.101308
F 18.200467 63.028310 3.101308
F 44.929707 16.721795 3.661206
F 44.929707 39.875052 3.661206
F 44.929707 63.028310 3.661206
F 0.304770 3.858875 6.365427
F 0.304770 27.012132 6.365427
F 0.304770 50.165390 6.365427
F 27.034009 3.858875 6.925324
F 27.034009 27.012132 6.925324
F 27.034009 50.165390 6.925324
F 0.304770 11.576625 6.365427
F 0.304770 34.729882 6.365427
F 0.304770 57.883140 6.365427
F 27.034009 11.576625 6.925324
F 27.034009 34.729882 6.925324
F 27.034009 57.883140 6.925324
F 0.304770 19.294380 6.365428
F 0.304770 42.447638 6.365428
F 0.304770 65.600895 6.365428
F 27.034009 19.294380 6.925325
F 27.034009 42.447638 6.925325
F 27.034009 65.600895 6.925325
F 9.214510 3.858875 6.552060
F 9.214510 27.012133 6.552060
F 9.214510 50.165390 6.552060
F 35.943751 3.858875 7.111958
F 35.943751 27.012133 7.111958
F 35.943751 50.165390 7.111958
F 9.214510 11.576625 6.552060
F 9.214510 34.729883 6.552060
F 9.214510 57.883140 6.552060
F 35.943751 11.576625 7.111958
F 35.943751 34.729883 7.111958
F 35.943751 57.883140 7.111958
F 9.214510 19.294380 6.552060
F 9.214510 42.447638 6.552060
F 9.214510 65.600896 6.552060
F 35.943751 19.294380 7.111958
F 35.943751 42.447638 7.111958
F 35.943751 65.600896 7.111958
F 18.124262 3.858876 6.738694
F 18.124262 27.012134 6.738694
F 18.124262 50.165391 6.738694
F 44.853501 3.858876 7.298592
F 44.853501 27.012134 7.298592
F 44.853501 50.165391 7.298592
F 18.124262 11.576626 6.738694
F 18.124262 34.729884 6.738694
F 18.124262 57.883141 6.738694
F 44.853501 11.576626 7.298592
F 44.853501 34.729884 7.298592
F 44.853501 57.883141 7.298592
F 18.124262 19.294382 6.738694
F 18.124262 42.447639 6.738694
F 18.124262 65.600897 6.738694
F 44.853501 19.294382 7.298592
F 44.853501 42.447639 7.298592
F 44.853501 65.600897 7.298592
F 0.361926 3.858875 3.637388
F 0.361926 27.012133 3.637388
F 0.361926 50.165390 3.637388
F 27.091165 3.858875 4.197286
F 27.091165 27.012133 4.197286
F 27.091165 50.165390 4.197286
F 0.361926 11.576625 3.637388
F 0.361926 34.729883 3.637388
F 0.361926 57.883140 3.637388
F 27.091165 11.576625 4.197286
F 27.091165 34.729883 4.197286
F 27.091165 57.883140 4.197286
F 0.361926 19.294381 3.637387
F 0.361926 42.447638 3.637387
F 0.361926 65.600896 3.637387
F 27.091165 19.294381 4.197285
F 27.091165 42.447638 4.197285
F 27.091165 65.600896 4.197285
F 9.271667 3.858875 3.824021
F 9.271667 27.012133 3.824021
F 9.271667 50.165390 3.824021
F 36.000908 3.858875 4.383919
F 36.000908 27.012133 4.383919
F 36.000908 50.165390 4.383919
F 9.271667 11.576625 3.824021
F 9.271667 34.729883 3.824021
F 9.271667 57.883140 3.824021
F 36.000908 11.576625 4.383919
F 36.000908 34.729883 4.383919
F 36.000908 57.883140 4.383919
F 9.271667 19.294381 3.824020
F 9.271667 42.447638 3.824020
F 9.271667 65.600896 3.824020
F 36.000908 19.294381 4.383918
F 36.000908 42.447638 4.383918
F 36.000908 65.600896 4.383918
F 18.181418 3.858876 4.010652
F 18.181418 27.012133 4.010652
F 18.181418 50.165391 4.010652
F 44.910657 3.858876 4.570550
F 44.910657 27.012133 4.570550
F 44.910657 50.165391 4.570550
F 18.181418 11.576626 4.010652
F 18.181418 34.729883 4.010652
F 18.181418 57.883141 4.010652
F 44.910657 11.576626 4.570550
F 44.910657 34.729883 4.570550
F 44.910657 57.883141 4.570550
F 18.181418 19.294381 4.010651
F 18.181418 42.447639 4.010651
F 18.181418 65.600896 4.010651
F 44.910657 19.294381 4.570549
F 44.910657 42.447639 4.570549
F 44.910657 65.600896 4.570549
F 0.438108 1.286291 0.000001
F 0.438108 24.439549 0.000001
F 0.438108 47.592806 0.000001
F 27.167348 1.286291 0.559899
F 27.167348 24.439549 0.559899
F 27.167348 47.592806 0.559899
F 0.438108 9.004040 0.000001
F 0.438108 32.157298 0.000001
F 0.438108 55.310555 0.000001
F 27.167348 9.004040 0.559899
F 27.167348 32.157298 0.559899
F 27.167348 55.310555 0.559899
F 0.438108 16.721796 0.000000
F 0.438108 39.875053 0.000000
F 0.438108 63.028311 0.000000
F 27.167348 16.721796 0.559898
F 27.167348 39.875053 0.559898
F 27.167348 63.028311 0.559898
F 9.347850 1.286291 0.186633
F 9.347850 24.439548 0.186633
F 9.347850 47.592806 0.186633
F 36.077089 1.286291 0.746531
F 36.077089 24.439548 0.746531
F 36.077089 47.592806 0.746531
F 9.347850 9.004040 0.186633
F 9.347850 32.157298 0.186633
F 9.347850 55.310555 0.186633
F 36.077089 9.004040 0.746531
F 36.077089 32.157298 0.746531
F 36.077089 55.310555 0.746531
F 9.347850 16.721795 0.186632
F 9.347850 39.875053 0.186632
F 9.347850 63.028310 0.186632
F 36.077089 16.721795 0.746530
F 36.077089 39.875053 0.746530
F 36.077089 63.028310 0.746530
F 18.257599 1.286290 0.373265
F 18.257599 24.439547 0.373265
F 18.257599 47.592805 0.373265
F 44.986840 1.286290 0.933163
F 44.986840 24.439547 0.933163
F 44.986840 47.592805 0.933163
F 18.257599 9.004039 0.373265
F 18.257599 32.157296 0.373265
F 18.257599 55.310554 0.373265
F 44.986840 9.004039 0.933163
F 44.986840 32.157296 0.933163
F 44.986840 55.310554 0.933163
F 18.257599 16.721794 0.373264
F 18.257599 39.875052 0.373264
F 18.257599 63.028309 0.373264
F 44.986840 16.721794 0.933162
F 44.986840 39.875052 0.933162
F 44.986840 63.028309 0.933162
F 2.589363 7.717750 3.684046
F 2.589363 30.871007 3.684046
F 2.589363 54.024265 3.684046
F 29.318603 7.717750 4.243944
F 29.318603 30.871007 4.243944
F 29.318603 54.024265 4.243944
F 2.589363 15.435503 3.684045
F 2.589363 38.588760 3.684045
F 2.589363 61.742018 3.684045
F 29.318603 15.435503 4.243943
F 29.318603 38.588760 4.243943
F 29.318603 61.742018 4.243943
F 2.589363 0.000000 3.684046
F 2.589363 23.153258 3.684046
F 2.589363 46.306515 3.684046
F 29.318603 0.000000 4.243944
F 29.318603 23.153258 4.243944
F 29.318603 46.306515 4.243944
F 11.499107 7.717750 3.870679
F 11.499107 30.871007 3.870679
F 11.499107 54.024265 3.870679
F 38.228346 7.717750 4.430577
F 38.228346 30.871007 4.430577
F 38.228346 54.024265 4.430577
F 11.499107 15.435502 3.870678
F 11.499107 38.588760 3.870678
F 11.499107 61.742017 3.870678
F 38.228346 15.435502 4.430576
F 38.228346 38.588760 4.430576
F 38.228346 61.742017 4.430576
F 11.499107 0.000000 3.870679
F 11.499107 23.153258 3.870679
F 11.499107 46.306515 3.870679
F 38.228346 0.000000 4.430577
F 38.228346 23.153258 4.430577
F 38.228346 46.306515 4.430577
F 20.408857 7.717750 4.057311
F 20.408857 30.871008 4.057311
F 20.408857 54.024265 4.057311
F 47.138097 7.717750 4.617208
F 47.138097 30.871008 4.617208
F 47.138097 54.024265 4.617208
F 20.408857 15.435503 4.057310
F 20.408857 38.588760 4.057310
F 20.408857 61.742018 4.057310
F 47.138097 15.435503 4.617207
F 47.138097 38.588760 4.617207
F 47.138097 61.742018 4.617207
F 20.408857 0.000001 4.057311
F 20.408857 23.153258 4.057311
F 20.408857 46.306516 4.057311
F 47.138097 0.000001 4.617208
F 47.138097 23.153258 4.617208
F 47.138097 46.306516 4.617208
F 2.665542 5.145166 0.046660
F 2.665542 28.298423 0.046660
F 2.665542 51.451681 0.046660
F 29.394781 5.145166 0.606558
F 29.394781 28.298423 0.606558
F 29.394781 51.451681 0.606558
F 2.665542 12.862918 0.046659
F 2.665542 36.016175 0.046659
F 2.665542 59.169433 0.046659
F 29.394781 12.862918 0.606557
F 29.394781 36.016175 0.606557
F 29.394781 59.169433 0.606557
F 2.665542 20.580673 0.046659
F 2.665542 43.733931 0.046659
F 2.665542 66.887188 0.046659
F 29.394781 20.580673 0.606557
F 29.394781 43.733931 0.606557
F 29.394781 66.887188 0.606557
F 11.575284 5.145165 0.233292
F 11.575284 28.298422 0.233292
F 11.575284 51.451680 0.233292
F 38.304524 5.145165 0.793189
F 38.304524 28.298422 0.793189
F 38.304524 51.451680 0.793189
F 11.575284 12.862917 0.233291
F 11.575284 36.016174 0.233291
F 11.575284 59.169432 0.233291
F 38.304524 12.862917 0.793188
F 38.304524 36.016174 0.793188
F 38.304524 59.169432 0.793188
F 11.575284 20.580672 0.233292
F 11.575284 43.733930 0.233292
F 11.575284 66.887187 0.233292
F 38.304524 20.580672 0.793189
F 38.304524 43.733930 0.793189
F 38.304524 66.887187 0.793189
F 20.485037 5.145164 0.419923
F 20.485037 28.298422 0.419923
F 20.485037 51.451679 0.419923
F 47.214276 5.145164 0.979821
F 47.214276 28.298422 0.979821
F 47.214276 51.451679 0.979821
F 20.485037 12.862916 0.419923
F 20.485037 36.016174 0.419923
F 20.485037 59.169431 0.419923
F 47.214276 12.862916 0.979821
F 47.214276 36.016174 0.979821
F 47.214276 59.169431 0.979821
F 20.485037 20.580672 0.419923
F 20.485037 43.733929 0.419923
F 20.485037 66.887187 0.419923
F 47.214276 20.580672 0.979821
F 47.214276 43.733929 0.979821
F 47.214276 66.887187 0.979821
F 2.608409 5.145165 2.774698
F 2.608409 28.298423 2.774698
F 2.608409 51.451680 2.774698
F 29.337649 5.145165 3.334596
F 29.337649 28.298423 3.334596
F 29.337649 51.451680 3.334596
F 2.608409 12.862917 2.774699
F 2.608409 36.016175 2.774699
F 2.608409 59.169432 2.774699
F 29.337649 12.862917 3.334597
F 29.337649 36.016175 3.334597
F 29.337649 59.169432 3.334597
F 2.608409 20.580673 2.774699
F 2.608409 43.733930 2.774699
F 2.608409 66.887188 2.774699
F 29.337649 20.580673 3.334597
F 29.337649 43.733930 3.334597
F 29.337649 66.887188 3.334597
F 11.518153 5.145165 2.961331
F 11.518153 28.298422 2.961331
F 11.518153 51.451680 2.961331
F 38.247392 5.145165 3.521229
F 38.247392 28.298422 3.521229
F 38.247392 51.451680 3.521229
F 11.518153 12.862917 2.961332
F 11.518153 36.016175 2.961332
F 11.518153 59.169432 2.961332
F 38.247392 12.862917 3.521230
F 38.247392 36.016175 3.521230
F 38.247392 59.169432 3.521230
F 11.518153 20.580672 2.961331
F 11.518153 43.733930 2.961331
F 11.518153 66.887187 2.961331
F 38.247392 20.580672 3.521229
F 38.247392 43.733930 3.521229
F 38.247392 66.887187 3.521229
F 20.427903 5.145164 3.147964
F 20.427903 28.298422 3.147964
F 20.427903 51.451679 3.147964
F 47.157144 5.145164 3.707862
F 47.157144 28.298422 3.707862
F 47.157144 51.451679 3.707862
F 20.427903 12.862917 3.147965
F 20.427903 36.016174 3.147965
F 20.427903 59.169432 3.147965
F 47.157144 12.862917 3.707863
F 47.157144 36.016174 3.707863
F 47.157144 59.169432 3.707863
F 20.427903 20.580672 3.147965
F 20.427903 43.733929 3.147965
F 20.427903 66.887187 3.147965
F 47.157144 20.580672 3.707863
F 47.157144 43.733929 3.707863
F 47.157144 66.887187 3.707863
F 2.532207 7.717749 6.412085
F 2.532207 30.871007 6.412085
F 2.532207 54.024264 6.412085
F 29.261446 7.717749 6.971983
F 29.261446 30.871007 6.971983
F 29.261446 54.024264 6.971983
F 2.532207 15.435502 6.412086
F 2.532207 38.588760 6.412086
F 2.532207 61.742017 6.412086
F 29.261446 15.435502 6.971984
F 29.261446 38.588760 6.971984
F 29.261446 61.742017 6.971984
F 2.532207 0.000000 6.412085
F 2.532207 23.153257 6.412085
F 2.532207 46.306515 6.412085
F 29.261446 0.000000 6.971983
F 29.261446 23.153257 6.971983
F 29.261446 46.306515 6.971983
F 11.441949 7.717750 6.598718
F 11.441949 30.871007 6.598718
F 11.441949 54.024265 6.598718
F 38.171189 7.717750 7.158616
F 38.171189 30.871007 7.158616
F 38.171189 54.024265 7.158616
F 11.441949 15.435503 6.598719
F 11.441949 38.588760 6.598719
F 11.441949 61.742018 6.598719
F 38.171189 15.435503 7.158617
F 38.171189 38.588760 7.158617
F 38.171189 61.742018 7.158617
F 11.441949 0.000000 6.598718
F 11.441949 23.153258 6.598718
F 11.441949 46.306515 6.598718
F 38.171189 0.000000 7.158616
F 38.171189 23.153258 7.158616
F 38.171189 46.306515 7.158616
F 20.351701 7.717751 6.785351
F 20.351701 30.871008 6.785351
F 20.351701 54.024266 6.785351
F 47.080940 7.717751 7.345249
F 47.080940 30.871008 7.345249
F 47.080940 54.024266 7.345249
F 20.351701 15.435503 6.785352
F 20.351701 38.588761 6.785352
F 20.351701 61.742018 6.785352
F 47.080940 15.435503 7.345250
F 47.080940 38.588761 7.345250
F 47.080940 61.742018 7.345250
F 20.351701 0.000001 6.785351
F 20.351701 23.153259 6.785351
F 20.351701 46.306516 6.785351
F 47.080940 0.000001 7.345249
F 47.080940 23.153259 7.345249
F 47.080940 46.306516 7.345249
F 4.835847 1.286291 2.821357
F 4.835847 24.439548 2.821357
F 4.835847 47.592806 2.821357
F 31.565087 1.286291 3.381255
F 31.565087 24.439548 3.381255
F 31.565087 47.592806 3.381255
F 4.835847 9.004040 2.821357
F 4.835847 32.157298 2.821357
F 4.835847 55.310555 2.821357
F 31.565087 9.004040 3.381255
F 31.565087 32.157298 3.381255
F 31.565087 55.310555 3.381255
F 4.835847 16.721795 2.821358
F 4.835847 39.875053 2.821358
F 4.835847 63.028310 2.821358
F 31.565087 16.721795 3.381256
F 31.565087 39.875053 3.381256
F 31.565087 63.028310 3.381256
F 13.745592 1.286290 3.007990
F 13.745592 24.439548 3.007990
F 13.745592 47.592806 3.007990
F 40.474832 1.286290 3.567887
F 40.474832 24.439548 3.567887
F 40.474832 47.592806 3.567887
F 13.745592 9.004040 3.007990
F 13.745592 32.157297 3.007990
F 13.745592 55.310555 3.007990
F 40.474832 9.004040 3.567887
F 40.474832 32.157297 3.567887
F 40.474832 55.310555 3.567887
F 13.745592 16.721795 3.007991
F 13.745592 39.875053 3.007991
F 13.745592 63.028310 3.007991
F 40.474832 16.721795 3.567888
F 40.474832 39.875053 3.567888
F 40.474832 63.028310 3.567888
F 22.655343 1.286290 3.194622
F 22.655343 24.439548 3.194622
F 22.655343 47.592805 3.194622
F 49.384582 1.286290 3.754520
F 49.384582 24.439548 3.754520
F 49.384582 47.592805 3.754520
F 22.655343 9.004040 3.194622
F 22.655343 32.157297 3.194622
F 22.655343 55.310555 3.194622
F 49.384582 9.004040 3.754520
F 49.384582 32.157297 3.754520
F 49.384582 55.310555 3.754520
F 22.655343 16.721795 3.194623
F 22.655343 39.875052 3.194623
F 22.655343 63.028310 3.194623
F 49.384582 16.721795 3.754521
F 49.384582 39.875052 3.754521
F 49.384582 63.028310 3.754521
F 4.759639 3.858875 6.458743
F 4.759639 27.012132 6.458743
F 4.759639 50.165390 6.458743
F 31.488880 3.858875 7.018641
F 31.488880 27.012132 7.018641
F 31.488880 50.165390 7.018641
F 4.759639 11.576625 6.458743
F 4.759639 34.729882 6.458743
F 4.759639 57.883140 6.458743
F 31.488880 11.576625 7.018641
F 31.488880 34.729882 7.018641
F 31.488880 57.883140 7.018641
F 4.759639 19.294380 6.458744
F 4.759639 42.447638 6.458744
F 4.759639 65.600895 6.458744
F 31.488880 19.294380 7.018642
F 31.488880 42.447638 7.018642
F 31.488880 65.600895 7.018642
F 13.669385 3.858876 6.645376
F 13.669385 27.012134 6.645376
F 13.669385 50.165391 6.645376
F 40.398624 3.858876 7.205274
F 40.398624 27.012134 7.205274
F 40.398624 50.165391 7.205274
F 13.669385 11.576626 6.645376
F 13.669385 34.729884 6.645376
F 13.669385 57.883141 6.645376
F 40.398624 11.576626 7.205274
F 40.398624 34.729884 7.205274
F 40.398624 57.883141 7.205274
F 13.669385 19.294382 6.645377
F 13.669385 42.447639 6.645377
F 13.669385 65.600897 6.645377
F 40.398624 19.294382 7.205275
F 40.398624 42.447639 7.205275
F 40.398624 65.600897 7.205275
F 22.579137 3.858875 6.832009
F 22.579137 27.012133 6.832009
F 22.579137 50.165390 6.832009
F 49.308377 3.858875 7.391907
F 49.308377 27.012133 7.391907
F 49.308377 50.165390 7.391907
F 22.579137 11.576625 6.832009
F 22.579137 34.729883 6.832009
F 22.579137 57.883140 6.832009
F 49.308377 11.576625 7.391907
F 49.308377 34.729883 7.391907
F 49.308377 57.883140 7.391907
F 22.579137 19.294381 6.832009
F 22.579137 42.447638 6.832009
F 22.579137 65.600896 6.832009
F 49.308377 19.294381 7.391907
F 49.308377 42.447638 7.391907
F 49.308377 65.600896 7.391907
F 4.816797 3.858875 3.730705
F 4.816797 27.012133 3.730705
F 4.816797 50.165390 3.730705
F 31.546036 3.858875 4.290602
F 31.546036 27.012133 4.290602
F 31.546036 50.165390 4.290602
F 4.816797 11.576625 3.730705
F 4.816797 34.729883 3.730705
F 4.816797 57.883140 3.730705
F 31.546036 11.576625 4.290602
F 31.546036 34.729883 4.290602
F 31.546036 57.883140 4.290602
F 4.816797 19.294381 3.730704
F 4.816797 42.447638 3.730704
F 4.816797 65.600896 3.730704
F 31.546036 19.294381 4.290601
F 31.546036 42.447638 4.290601
F 31.546036 65.600896 4.290601
F 13.726542 3.858876 3.917336
F 13.726542 27.012133 3.917336
F 13.726542 50.165391 3.917336
F 40.455782 3.858876 4.477234
F 40.455782 27.012133 4.477234
F 40.455782 50.165391 4.477234
F 13.726542 11.576626 3.917336
F 13.726542 34.729883 3.917336
F 13.726542 57.883141 3.917336
F 40.455782 11.576626 4.477234
F 40.455782 34.729883 4.477234
F 40.455782 57.883141 4.477234
F 13.726542 19.294381 3.917336
F 13.726542 42.447639 3.917336
F 13.726542 65.600896 3.917336
F 40.455782 19.294381 4.477234
F 40.455782 42.447639 4.477234
F 40.455782 65.600896 4.477234
F 22.636293 3.858875 4.103970
F 22.636293 27.012133 4.103970
F 22.636293 50.165390 4.103970
F 49.365532 3.858875 4.663868
F 49.365532 27.012133 4.663868
F 49.365532 50.165390 4.663868
F 22.636293 11.576625 4.103969
F 22.636293 34.729883 4.103969
F 22.636293 57.883140 4.103969
F 49.365532 11.576625 4.663867
F 49.365532 34.729883 4.663867
F 49.365532 57.883140 4.663867
F 22.636293 19.294381 4.103969
F 22.636293 42.447638 4.103969
F 22.636293 65.600896 4.103969
F 49.365532 19.294381 4.663867
F 49.365532 42.447638 4.663867
F 49.365532 65.600896 4.663867
F 4.892978 1.286291 0.093317
F 4.892978 24.439549 0.093317
F 4.892978 47.592806 0.093317
F 31.622219 1.286291 0.653215
F 31.622219 24.439549 0.653215
F 31.622219 47.592806 0.653215
F 4.892978 9.004041 0.093317
F 4.892978 32.157298 0.093317
F 4.892978 55.310556 0.093317
F 31.622219 9.004041 0.653215
F 31.622219 32.157298 0.653215
F 31.622219 55.310556 0.653215
F 4.892978 16.721796 0.093316
F 4.892978 39.875053 0.093316
F 4.892978 63.028311 0.093316
F 31.622219 16.721796 0.653214
F 31.622219 39.875053 0.653214
F 31.622219 63.028311 0.653214
F 13.802723 1.286290 0.279950
F 13.802723 24.439547 0.279950
F 13.802723 47.592805 0.279950
F 40.531963 1.286290 0.839848
F 40.531963 24.439547 0.839848
F 40.531963 47.592805 0.839848
F 13.802723 9.004039 0.279950
F 13.802723 32.157297 0.279950
F 13.802723 55.310554 0.279950
F 40.531963 9.004039 0.839848
F 40.531963 32.157297 0.839848
F 40.531963 55.310554 0.839848
F 13.802724 16.721795 0.279949
F 13.802724 39.875052 0.279949
F 13.802724 63.028310 0.279949
F 40.531963 16.721795 0.839847
F 40.531963 39.875052 0.839847
F 40.531963 63.028310 0.839847
F 22.712475 1.286290 0.466582
F 22.712475 24.439548 0.466582
F 22.712475 47.592805 0.466582
F 49.441716 1.286290 1.026480
F 49.441716 24.439548 1.026480
F 49.441716 47.592805 1.026480
F 22.712475 9.004039 0.466582
F 22.712475 32.157297 0.466582
F 22.712475 55.310555 0.466582
F 49.441716 9.004039 1.026480
F 49.441716 32.157297 1.026480
F 49.441716 55.310555 1.026480
F 22.712475 16.721795 0.466581
F 22.712475 39.875052 0.466581
F 22.712475 63.028310 0.466581
F 49.441716 16.721795 1.026479
F 49.441716 39.875052 1.026479
F 49.441716 63.028310 1.026479
F 7.044234 7.717750 3.777363
F 7.044234 30.871007 3.777363
F 7.044234 54.024265 3.777363
F 33.773474 7.717750 4.337260
F 33.773474 30.871007 4.337260
F 33.773474 54.024265 4.337260
F 7.044234 15.435502 3.777362
F 7.044234 38.588760 3.777362
F 7.044234 61.742018 3.777362
F 33.773475 15.435502 4.337259
F 33.773475 38.588760 4.337259
F 33.773475 61.742018 4.337259
F 7.044234 0.000000 3.777363
F 7.044234 23.153258 3.777363
F 7.044234 46.306515 3.777363
F 33.773474 0.000000 4.337260
F 33.773474 23.153258 4.337260
F 33.773474 46.306515 4.337260
F 15.953981 7.717750 3.963994
F 15.953981 30.871008 3.963994
F 15.953981 54.024265 3.963994
F 42.683221 7.717750 4.523892
F 42.683221 30.871008 4.523892
F 42.683221 54.024265 4.523892
F 15.953982 15.435503 3.963993
F 15.953982 38.588760 3.963993
F 15.953982 61.742018 3.963993
F 42.683221 15.435503 4.523891
F 42.683221 38.588760 4.523891
F 42.683221 61.742018 4.523891
F 15.953981 0.000001 3.963994
F 15.953981 23.153258 3.963994
F 15.953981 46.306516 3.963994
F 42.683221 0.000001 4.523892
F 42.683221 23.153258 4.523892
F 42.683221 46.306516 4.523892
F 24.863731 7.717750 4.150628
F 24.863731 30.871007 4.150628
F 24.863731 54.024265 4.150628
F 51.592972 7.717750 4.710526
F 51.592972 30.871007 4.710526
F 51.592972 54.024265 4.710526
F 24.863731 15.435502 4.150627
F 24.863731 38.588760 4.150627
F 24.863731 61.742018 4.150627
F 51.592972 15.435502 4.710525
F 51.592972 38.588760 4.710525
F 51.592972 61.742018 4.710525
F 24.863731 0.000000 4.150628
F 24.863731 23.153258 4.150628
F 24.863731 46.306515 4.150628
F 51.592972 0.000000 4.710526
F 51.592972 23.153258 4.710526
F 51.592972 46.306515 4.710526
F 7.120411 5.145165 0.139976
F 7.120411 28.298423 0.139976
F 7.120411 51.451680 0.139976
F 33.849651 5.145165 0.699874
F 33.849651 28.298423 0.699874
F 33.849651 51.451680 0.699874
F 7.120411 12.862918 0.139975
F 7.120411 36.016175 0.139975
F 7.120411 59.169433 0.139975
F 33.849651 12.862918 0.699873
F 33.849651 36.016175 0.699873
F 33.849651 59.169433 0.699873
F 7.120411 20.580673 0.139975
F 7.120411 43.733930 0.139975
F 7.120411 66.887188 0.139975
F 33.849651 20.580673 0.699873
F 33.849651 43.733930 0.699873
F 33.849651 66.887188 0.699873
F 16.030160 5.145164 0.326607
F 16.030160 28.298421 0.326607
F 16.030160 51.451679 0.326607
F 42.759399 5.145164 0.886505
F 42.759399 28.298421 0.886505
F 42.759399 51.451679 0.886505
F 16.030160 12.862916 0.326606
F 16.030160 36.016174 0.326606
F 16.030160 59.169431 0.326606
F 42.759399 12.862916 0.886504
F 42.759399 36.016174 0.886504
F 42.759399 59.169431 0.886504
F 16.030160 20.580671 0.326607
F 16.030160 43.733929 0.326607
F 16.030160 66.887186 0.326607
F 42.759399 20.580671 0.886505
F 42.759399 43.733929 0.886505
F 42.759399 66.887186 0.886505
F 24.939910 5.145165 0.513241
F 24.939910 28.298423 0.513241
F 24.939910 51.451680 0.513241
F 51.669150 5.145165 1.073138
F 51.669150 28.298423 1.073138
F 51.669150 51.451680 1.073138
F 24.939910 12.862917 0.513240
F 24.939910 36.016175 0.513240
F 24.939910 59.169432 0.513240
F 51.669150 12.862917 1.073137
F 51.669150 36.016175 1.073137
F 51.669150 59.169432 1.073137
F 24.939910 20.580673 0.513241
F 24.939910 43.733930 0.513241
F 24.939910 66.887188 0.513241
F 51.669150 20.580673 1.073138
F 51.669150 43.733930 1.073138
F 51.669150 66.887188 1.073138
F 7.063280 5.145165 2.868015
F 7.063280 28.298423 2.868015
F 7.063280 51.451680 2.868015
F 33.792520 5.145165 3.427913
F 33.792520 28.298423 3.427913
F 33.792520 51.451680 3.427913
F 7.063280 12.862917 2.868015
F 7.063280 36.016175 2.868015
F 7.063280 59.169432 2.868015
F 33.792520 12.862917 3.427913
F 33.792520 36.016175 3.427913
F 33.792520 59.169432 3.427913
F 7.063280 20.580673 2.868015
F 7.063280 43.733930 2.868015
F 7.063280 66.887188 2.868015
F 33.792520 20.580673 3.427913
F 33.792520 43.733930 3.427913
F 33.792520 66.887188 3.427913
F 15.973028 5.145164 3.054649
F 15.973028 28.298422 3.054649
F 15.973028 51.451679 3.054649
F 42.702267 5.145164 3.614546
F 42.702267 28.298422 3.614546
F 42.702267 51.451679 3.614546
F 15.973028 12.862917 3.054649
F 15.973028 36.016174 3.054649
F 15.973028 59.169432 3.054649
F 42.702267 12.862917 3.614546
F 42.702267 36.016174 3.614546
F 42.702267 59.169432 3.614546
F 15.973028 20.580672 3.054649
F 15.973028 43.733929 3.054649
F 15.973028 66.887187 3.054649
F 42.702267 20.580672 3.614546
F 42.702267 43.733929 3.614546
F 42.702267 66.887187 3.614546
F 24.882777 5.145165 3.241279
F 24.882777 28.298423 3.241279
F 24.882777 51.451680 3.241279
F 51.612018 5.145165 3.801177
F 51.612018 28.298423 3.801177
F 51.612018 51.451680 3.801177
F 24.882777 12.862917 3.241280
F 24.882777 36.016175 3.241280
F 24.882777 59.169432 3.241280
F 51.612018 12.862917 3.801178
F 51.612018 36.016175 3.801178
F 51.612018 59.169432 3.801178
F 24.882777 20.580672 3.241280
F 24.882777 43.733930 3.241280
F 24.882777 66.887188 3.241280
F 51.612018 20.580672 3.801178
F 51.612018 43.733930 3.801178
F 51.612018 66.887188 3.801178
F 6.987077 7.717749 6.505401
F 6.987077 30.871007 6.505401
F 6.987077 54.024264 6.505401
F 33.716317 7.717749 7.065299
F 33.716317 30.871007 7.065299
F 33.716317 54.024264 7.065299
F 6.987077 15.435502 6.505402
F 6.987077 38.588760 6.505402
F 6.987077 61.742017 6.505402
F 33.716317 15.435502 7.065300
F 33.716317 38.588760 7.065300
F 33.716317 61.742017 7.065300
F 6.987077 0.000000 6.505401
F 6.987077 23.153257 6.505401
F 6.987077 46.306515 6.505401
F 33.716317 0.000000 7.065299
F 33.716317 23.153257 7.065299
F 33.716317 46.306515 7.065299
F 15.896824 7.717751 6.692035
F 15.896824 30.871008 6.692035
F 15.896824 54.024266 6.692035
F 42.626064 7.717751 7.251932
F 42.626064 30.871008 7.251932
F 42.626064 54.024266 7.251932
F 15.896824 15.435503 6.692036
F 15.896824 38.588761 6.692036
F 15.896824 61.742018 6.692036
F 42.626064 15.435503 7.251933
F 42.626064 38.588761 7.251933
F 42.626064 61.742018 7.251933
F 15.896824 0.000001 6.692035
F 15.896824 23.153259 6.692035
F 15.896824 46.306516 6.692035
F 42.626064 0.000001 7.251932
F 42.626064 23.153259 7.251932
F 42.626064 46.306516 7.251932
F 24.806576 7.717750 6.878666
F 24.806576 30.871007 6.878666
F 24.806576 54.024265 6.878666
F 51.535815 7.717750 7.438564
F 51.535815 30.871007 7.438564
F 51.535815 54.024265 7.438564
F 24.806576 15.435502 6.878667
F 24.806576 38.588760 6.878667
F 24.806576 61.742017 6.878667
F 51.535815 15.435502 7.438565
F 51.535815 38.588760 7.438565
F 51.535815 61.742017 7.438565
F 24.806576 0.000000 6.878666
F 24.806576 23.153258 6.878666
F 24.806576 46.306515 6.878666
F 51.535815 0.000000 7.438564
F 51.535815 23.153258 7.438564
F 51.535815 46.306515 7.438564
F 0.228591 1.286291 10.002814
F 0.228591 24.439548 10.002814
F 0.228591 47.592806 10.002814
F 26.957831 1.286291 10.562712
F 26.957831 24.439548 10.562712
F 26.957831 47.592806 10.562712
F 0.228591 9.004040 10.002814
F 0.228591 32.157298 10.002814
F 0.228591 55.310555 10.002814
F 26.957831 9.004040 10.562712
F 26.957831 32.157298 10.562712
F 26.957831 55.310555 10.562712
F 0.228591 16.721795 10.002814
F 0.228591 39.875053 10.002814
F 0.228591 63.028310 10.002814
F 26.957831 16.721795 10.562712
F 26.957831 39.875053 10.562712
F 26.957831 63.028310 10.562712
F 9.138334 1.286291 10.189446
F 9.138334 24.439548 10.189446
F 9.138334 47.592806 10.189446
F 35.867573 1.286291 10.749344
F 35.867573 24.439548 10.749344
F 35.867573 47.592806 10.749344
F 9.138334 9.004040 10.189446
F 9.138334 32.157298 10.189446
F 9.138334 55.310555 10.189446
F 35.867573 9.004040 10.749344
F 35.867573 32.157298 10.749344
F 35.867573 55.310555 10.749344
F 9.138334 16.721795 10.189447
F 9.138334 39.875053 10.189447
F 9.138334 63.028310 10.189447
F 35.867573 16.721795 10.749345
F 35.867573 39.875053 10.749345
F 35.867573 63.028310 10.749345
F 18.048082 1.286290 10.376080
F 18.048082 24.439547 10.376080
F 18.048082 47.592805 10.376080
F 44.777323 1.286290 10.935978
F 44.777323 24.439547 10.935978
F 44.777323 47.592805 10.935978
F 18.048082 9.004039 10.376080
F 18.048082 32.157297 10.376080
F 18.048082 55.310554 10.376080
F 44.777323 9.004039 10.935978
F 44.777323 32.157297 10.935978
F 44.777323 55.310554 10.935978
F 18.048082 16.721795 10.376081
F 18.048082 39.875052 10.376081
F 18.048082 63.028310 10.376081
F 44.777323 16.721795 10.935979
F 44.777323 39.875052 10.935979
F 44.777323 63.028310 10.935979
F 0.152385 3.858875 13.640199
F 0.152385 27.012132 13.640199
F 0.152385 50.165390 13.640199
F 26.881624 3.858875 14.200097
F 26.881624 27.012132 14.200097
F 26.881624 50.165390 14.200097
F 0.152385 11.576625 13.640200
F 0.152385 34.729882 13.640200
F 0.152385 57.883140 13.640200
F 26.881624 11.576625 14.200098
F 26.881624 34.729882 14.200098
F 26.881624 57.883140 14.200098
F 0.152385 19.294380 13.640200
F 0.152385 42.447638 13.640200
F 0.152385 65.600895 13.640200
F 26.881624 19.294380 14.200098
F 26.881624 42.447638 14.200098
F 26.881624 65.600895 14.200098
F 9.062125 3.858875 13.826832
F 9.062125 27.012133 13.826832
F 9.062125 50.165390 13.826832
F 35.791366 3.858875 14.386730
F 35.791366 27.012133 14.386730
F 35.791366 50.165390 14.386730
F 9.062125 11.576625 13.826832
F 9.062125 34.729883 13.826832
F 9.062125 57.883140 13.826832
F 35.791366 11.576625 14.386730
F 35.791366 34.729883 14.386730
F 35.791366 57.883140 14.386730
F 9.062125 19.294380 13.826832
F 9.062125 42.447638 13.826832
F 9.062125 65.600896 13.826832
F 35.791366 19.294380 14.386730
F 35.791366 42.447638 14.386730
F 35.791366 65.600896 14.386730
F 17.971877 3.858876 14.013466
F 17.971877 27.012134 14.013466
F 17.971877 50.165391 14.013466
F 44.701116 3.858876 14.573364
F 44.701116 27.012134 14.573364
F 44.701116 50.165391 14.573364
F 17.971877 11.576626 14.013466
F 17.971877 34.729884 14.013466
F 17.971877 57.883141 14.013466
F 44.701116 11.576626 14.573364
F 44.701116 34.729884 14.573364
F 44.701116 57.883141 14.573364
F 17.971877 19.294382 14.013467
F 17.971877 42.447639 14.013467
F 17.971877 65.600897 14.013467
F 44.701116 19.294382 14.573365
F 44.701116 42.447639 14.573365
F 44.701116 65.600897 14.573365
F 0.209541 3.858875 10.912160
F 0.209541 27.012133 10.912160
F 0.209541 50.165390 10.912160
F 26.938781 3.858875 11.472058
F 26.938781 27.012133 11.472058
F 26.938781 50.165390 11.472058
F 0.209541 11.576625 10.912160
F 0.209541 34.729883 10.912160
F 0.209541 57.883140 10.912160
F 26.938781 11.576625 11.472058
F 26.938781 34.729883 11.472058
F 26.938781 57.883140 11.472058
F 0.209541 19.294381 10.912159
F 0.209541 42.447638 10.912159
F 0.209541 65.600896 10.912159
F 26.938781 19.294381 11.472057
F 26.938781 42.447638 11.472057
F 26.938781 65.600896 11.472057
F 9.119283 3.858875 11.098793
F 9.119283 27.012133 11.098793
F 9.119283 50.165390 11.098793
F 35.848523 3.858875 11.658691
F 35.848523 27.012133 11.658691
F 35.848523 50.165390 11.658691
F 9.119283 11.576625 11.098793
F 9.119283 34.729883 11.098793
F 9.119283 57.883140 11.098793
F 35.848523 11.576625 11.658691
F 35.848523 34.729883 11.658691
F 35.848523 57.883140 11.658691
F 9.119283 19.294381 11.098792
F 9.119283 42.447638 11.098792
F 9.119283 65.600896 11.098792
F 35.848523 19.294381 11.658690
F 35.848523 42.447638 11.658690
F 35.848523 65.600896 11.658690
F 18.029033 3.858876 11.285425
F 18.029033 27.012133 11.285425
F 18.029033 50.165391 11.285425
F 44.758273 3.858876 11.845322
F 44.758273 27.012133 11.845322
F 44.758273 50.165391 11.845322
F 18.029033 11.576626 11.285425
F 18.029033 34.729883 11.285425
F 18.029033 57.883141 11.285425
F 44.758273 11.576626 11.845322
F 44.758273 34.729883 11.845322
F 44.758273 57.883141 11.845322
F 18.029033 19.294381 11.285424
F 18.029033 42.447639 11.285424
F 18.029033 65.600896 11.285424
F 44.758273 19.294381 11.845321
F 44.758273 42.447639 11.845321
F 44.758273 65.600896 11.845321
F 0.285723 1.286291 7.274774
F 0.285723 24.439549 7.274774
F 0.285723 47.592806 7.274774
F 27.014963 1.286291 7.834672
F 27.014963 24.439549 7.834672
F 27.014963 47.592806 7.834672
F 0.285723 9.004040 7.274774
F 0.285723 32.157298 7.274774
F 0.285723 55.310555 7.274774
F 27.014963 9.004040 7.834672
F 27.014963 32.157298 7.834672
F 27.014963 55.310555 7.834672
F 0.285723 16.721796 7.274773
F 0.285723 39.875053 7.274773
F 0.285723 63.028311 7.274773
F 27.014963 16.721796 7.834671
F 27.014963 39.875053 7.834671
F 27.014963 63.028311 7.834671
F 9.195465 1.286291 7.461407
F 9.195465 24.439548 7.461407
F 9.195465 47.592806 7.461407
F 35.924705 1.286291 8.021304
F 35.924705 24.439548 8.021304
F 35.924705 47.592806 8.021304
F 9.195465 9.004040 7.461407
F 9.195465 32.157298 7.461407
F 9.195465 55.310555 7.461407
F 35.924705 9.004040 8.021304
F 35.924705 32.157298 8.021304
F 35.924705 55.310555 8.021304
F 9.195465 16.721795 7.461406
F 9.195465 39.875053 7.461406
F 9.195465 63.028310 7.461406
F 35.924705 16.721795 8.021303
F 35.924705 39.875053 8.021303
F 35.924705 63.028310 8.021303
F 18.105214 1.286290 7.648038
F 18.105214 24.439547 7.648038
F 18.105214 47.592805 7.648038
F 44.834455 1.286290 8.207936
F 44.834455 24.439547 8.207936
F 44.834455 47.592805 8.207936
F 18.105214 9.004039 7.648038
F 18.105214 32.157296 7.648038
F 18.105214 55.310554 7.648038
F 44.834455 9.004039 8.207936
F 44.834455 32.157296 8.207936
F 44.834455 55.310554 8.207936
F 18.105215 16.721794 7.648037
F 18.105215 39.875052 7.648037
F 18.105215 63.028309 7.648037
F 44.834455 16.721794 8.207935
F 44.834455 39.875052 8.207935
F 44.834455 63.028309 8.207935
F 2.436978 7.717750 10.958819
F 2.436978 30.871007 10.958819
F 2.436978 54.024265 10.958819
F 29.166218 7.717750 11.518716
F 29.166218 30.871007 11.518716
F 29.166218 54.024265 11.518716
F 2.436978 15.435503 10.958818
F 2.436978 38.588760 10.958818
F 2.436978 61.742018 10.958818
F 29.166218 15.435503 11.518715
F 29.166218 38.588760 11.518715
F 29.166218 61.742018 11.518715
F 2.436978 0.000000 10.958819
F 2.436978 23.153258 10.958819
F 2.436978 46.306515 10.958819
F 29.166218 0.000000 11.518716
F 29.166218 23.153258 11.518716
F 29.166218 46.306515 11.518716
F 11.346722 7.717750 11.145451
F 11.346722 30.871007 11.145451
F 11.346722 54.024265 11.145451
F 38.075962 7.717750 11.705349
F 38.075962 30.871007 11.705349
F 38.075962 54.024265 11.705349
F 11.346722 15.435502 11.145450
F 11.346722 38.588760 11.145450
F 11.346722 61.742017 11.145450
F 38.075962 15.435502 11.705348
F 38.075962 38.588760 11.705348
F 38.075962 61.742017 11.705348
F 11.346722 0.000000 11.145451
F 11.346722 23.153258 11.145451
F 11.346722 46.306515 11.145451
F 38.075962 0.000000 11.705349
F 38.075962 23.153258 11.705349
F 38.075962 46.306515 11.705349
F 20.256472 7.717750 11.332083
F 20.256472 30.871008 11.332083
F 20.256472 54.024265 11.332083
F 46.985712 7.717750 11.891981
F 46.985712 30.871008 11.891981
F 46.985712 54.024265 11.891981
F 20.256473 15.435503 11.332082
F 20.256473 38.588760 11.332082
F 20.256473 61.742018 11.332082
F 46.985712 15.435503 11.891980
F 46.985712 38.588760 11.891980
F 46.985712 61.742018 11.891980
F 20.256472 0.000001 11.332083
F 20.256472 23.153258 11.332083
F 20.256472 46.306516 11.332083
F 46.985712 0.000001 11.891981
F 46.985712 23.153258 11.891981
F 46.985712 46.306516 11.891981
F 2.513157 5.145166 7.321432
F 2.513157 28.298423 7.321432
F 2.513157 51.451681 7.321432
F 29.242396 5.145166 7.881330
F 29.242396 28.298423 7.881330
F 29.242396 51.451681 7.881330
F 2.513157 12.862918 7.321431
F 2.513157 36.016175 7.321431
F 2.513157 59.169433 7.321431
F 29.242396 12.862918 7.881329
F 29.242396 36.016175 7.881329
F 29.242396 59.169433 7.881329
F 2.513157 20.580673 7.321432
F 2.513157 43.733931 7.321432
F 2.513157 66.887188 7.321432
F 29.242396 20.580673 7.881330
F 29.242396 43.733931 7.881330
F 29.242396 66.887188 7.881330
F 11.422899 5.145165 7.508065
F 11.422899 28.298422 7.508065
F 11.422899 51.451680 7.508065
F 38.152139 5.145165 8.067963
F 38.152139 28.298422 8.067963
F 38.152139 51.451680 8.067963
F 11.422899 12.862917 7.508064
F 11.422899 36.016174 7.508064
F 11.422899 59.169432 7.508064
F 38.152139 12.862917 8.067962
F 38.152139 36.016174 8.067962
F 38.152139 59.169432 8.067962
F 11.422899 20.580672 7.508065
F 11.422899 43.733930 7.508065
F 11.422899 66.887187 7.508065
F 38.152139 20.580672 8.067963
F 38.152139 43.733930 8.067963
F 38.152139 66.887187 8.067963
F 20.332652 5.145164 7.694696
F 20.332652 28.298422 7.694696
F 20.332652 51.451679 7.694696
F 47.061891 5.145164 8.254594
F 47.061891 28.298422 8.254594
F 47.061891 51.451679 8.254594
F 20.332652 12.862916 7.694695
F 20.332652 36.016174 7.694695
F 20.332652 59.169431 7.694695
F 47.061891 12.862916 8.254593
F 47.061891 36.016174 8.254593
F 47.061891 59.169431 8.254593
F 20.332652 20.580672 7.694696
F 20.332652 43.733929 7.694696
F 20.332652 66.887187 7.694696
F 47.061891 20.580672 8.254594
F 47.061891 43.733929 8.254594
F 47.061891 66.887187 8.254594
F 2.456025 5.145165 10.049471
F 2.456025 28.298423 10.049471
F 2.456025 51.451680 10.049471
F 29.185264 5.145165 10.609369
F 29.185264 28.298423 10.609369
F 29.185264 51.451680 10.609369
F 2.456025 12.862917 10.049472
F 2.456025 36.016175 10.049472
F 2.456025 59.169432 10.049472
F 29.185264 12.862917 10.609370
F 29.185264 36.016175 10.609370
F 29.185264 59.169432 10.609370
F 2.456025 20.580673 10.049472
F 2.456025 43.733930 10.049472
F 2.456025 66.887188 10.049472
F 29.185264 20.580673 10.609370
F 29.185264 43.733930 10.609370
F 29.185264 66.887188 10.609370
F 11.365768 5.145165 10.236105
F 11.365768 28.298422 10.236105
F 11.365768 51.451680 10.236105
F 38.095008 5.145165 10.796002
F 38.095008 28.298422 10.796002
F 38.095008 51.451680 10.796002
F 11.365768 12.862917 10.236106
F 11.365768 36.016175 10.236106
F 11.365768 59.169432 10.236106
F 38.095008 12.862917 10.796003
F 38.095008 36.016175 10.796003
F 38.095008 59.169432 10.796003
F 11.365768 20.580672 10.236105
F 11.365768 43.733930 10.236105
F 11.365768 66.887187 10.236105
F 38.095008 20.580672 10.796002
F 38.095008 43.733930 10.796002
F 38.095008 66.887187 10.796002
F 20.275519 5.145164 10.422737
F 20.275519 28.298422 10.422737
F 20.275519 51.451679 10.422737
F 47.004759 5.145164 10.982635
F 47.004759 28.298422 10.982635
F 47.004759 51.451679 10.982635
F 20.275519 12.862917 10.422738
F 20.275519 36.016174 10.422738
F 20.275519 59.169432 10.422738
F 47.004759 12.862917 10.982636
F 47.004759 36.016174 10.982636
F 47.004759 59.169432 10.982636
F 20.275519 20.580672 10.422738
F 20.275519 43.733929 10.422738
F 20.275519 66.887187 10.422738
F 47.004759 20.580672 10.982636
F 47.004759 43.733929 10.982636
F 47.004759 66.887187 10.982636
F 2.379822 7.717749 13.686857
F 2.379822 30.871007 13.686857
F 2.379822 54.024264 13.686857
F 29.109062 7.717749 14.246755
F 29.109062 30.871007 14.246755
F 29.109062 54.024264 14.246755
F 2.379822 15.435502 13.686858
F 2.379822 38.588760 13.686858
F 2.379822 61.742017 13.686858
F 29.109062 15.435502 14.246756
F 29.109062 38.588760 14.246756
F 29.109062 61.742017 14.246756
F 2.379822 0.000000 13.686858
F 2.379822 23.153257 13.686858
F 2.379822 46.306515 13.686858
F 29.109062 0.000000 14.246756
F 29.109062 23.153257 14.246756
F 29.109062 46.306515 14.246756
F 11.289565 7.717750 13.873490
F 11.289565 30.871007 13.873490
F 11.289565 54.024265 13.873490
F 38.018804 7.717750 14.433388
F 38.018804 30.871007 14.433388
F 38.018804 54.024265 14.433388
F 11.289565 15.435503 13.873491
F 11.289565 38.588760 13.873491
F 11.289565 61.742018 13.873491
F 38.018804 15.435503 14.433389
F 38.018804 38.588760 14.433389
F 38.018804 61.742018 14.433389
F 11.289565 0.000000 13.873490
F 11.289565 23.153258 13.873490
F 11.289565 46.306515 13.873490
F 38.018804 0.000000 14.433388
F 38.018804 23.153258 14.433388
F 38.018804 46.306515 14.433388
F 20.199316 7.717751 14.060124
F 20.199316 30.871008 14.060124
F 20.199316 54.024266 14.060124
F 46.928556 7.717751 14.620022
F 46.928556 30.871008 14.620022
F 46.928556 54.024266 14.620022
F 20.199316 15.435503 14.060125
F 20.199316 38.588761 14.060125
F 20.199316 61.742018 14.060125
F 46.928556 15.435503 14.620023
F 46.928556 38.588761 14.620023
F 46.928556 61.742018 14.620023
F 20.199316 0.000001 14.060124
F 20.199316 23.153259 14.060124
F 20.199316 46.306516 14.060124
F 46.928556 0.000001 14.620022
F 46.928556 23.153259 14.620022
F 46.928556 46.306516 14.620022
F 4.683462 1.286291 10.096130
F 4.683462 24.439548 10.096130
F 4.683462 47.592806 10.096130
F 31.412702 1.286291 10.656028
F 31.412702 24.439548 10.656028
F 31.412702 47.592806 10.656028
F 4.683462 9.004040 10.096130
F 4.683462 32.157298 10.096130
F 4.683462 55.310555 10.096130
F 31.412702 9.004040 10.656028
F 31.412702 32.157298 10.656028
F 31.412702 55.310555 10.656028
F 4.683462 16.721795 10.096131
F 4.683462 39.875053 10.096131
F 4.683462 63.028310 10.096131
F 31.412702 16.721795 10.656029
F 31.412702 39.875053 10.656029
F 31.412702 63.028310 10.656029
F 13.593207 1.286290 10.282763
F 13.593207 24.439548 10.282763
F 13.593207 47.592806 10.282763
F 40.322447 1.286290 10.842661
F 40.322447 24.439548 10.842661
F 40.322447 47.592806 10.842661
F 13.593207 9.004040 10.282763
F 13.593207 32.157297 10.282763
F 13.593207 55.310555 10.282763
F 40.322447 9.004040 10.842661
F 40.322447 32.157297 10.842661
F 40.322447 55.310555 10.842661
F 13.593207 16.721795 10.282764
F 13.593207 39.875053 10.282764
F 13.593207 63.028310 10.282764
F 40.322447 16.721795 10.842662
F 40.322447 39.875053 10.842662
F 40.322447 63.028310 10.842662
F 22.502958 1.286290 10.469395
F 22.502958 24.439548 10.469395
F 22.502958 47.592805 10.469395
F 49.232197 1.286290 11.029293
F 49.232197 24.439548 11.029293
F 49.232197 47.592805 11.029293
F 22.502958 9.004040 10.469395
F 22.502958 32.157297 10.469395
F 22.502958 55.310555 10.469395
F 49.232197 9.004040 11.029293
F 49.232197 32.157297 11.029293
F 49.232197 55.310555 11.029293
F 22.502958 16.721795 10.469396
F 22.502958 39.875052 10.469396
F 22.502958 63.028310 10.469396
F 49.232197 16.721795 11.029294
F 49.232197 39.875052 11.029294
F 49.232197 63.028310 11.029294
F 4.607255 3.858875 13.733516
F 4.607255 27.012132 13.733516
F 4.607255 50.165390 13.733516
F 31.336495 3.858875 14.293414
F 31.336495 27.012132 14.293414
F 31.336495 50.165390 14.293414
F 4.607255 11.576625 13.733516
F 4.607255 34.729882 13.733516
F 4.607255 57.883140 13.733516
F 31.336495 11.576625 14.293414
F 31.336495 34.729882 14.293414
F 31.336495 57.883140 14.293414
F 4.607255 19.294380 13.733516
F 4.607255 42.447638 13.733516
F 4.607255 65.600895 13.733516
F 31.336495 19.294380 14.293414
F 31.336495 42.447638 14.293414
F 31.336495 65.600895 14.293414
F 13.517000 3.858876 13.920150
F 13.517000 27.012134 13.920150
F 13.517000 50.165391 13.920150
F 40.246240 3.858876 14.480047
F 40.246240 27.012134 14.480047
F 40.246240 50.165391 14.480047
F 13.517000 11.576626 13.920150
F 13.517000 34.729884 13.920150
F 13.517000 57.883141 13.920150
F 40.246240 11.576626 14.480047
F 40.246240 34.729884 14.480047
F 40.246240 57.883141 14.480047
F 13.517000 19.294382 13.920150
F 13.517000 42.447639 13.920150
F 13.517000 65.600897 13.920150
F 40.246240 19.294382 14.480047
F 40.246240 42.447639 14.480047
F 40.246240 65.600897 14.480047
F 22.426753 3.858875 14.106781
F 22.426753 27.012133 14.106781
F 22.426753 50.165390 14.106781
F 49.155992 3.858875 14.666679
F 49.155992 27.012133 14.666679
F 49.155992 50.165390 14.666679
F 22.426753 11.576625 14.106781
F 22.426753 34.729883 14.106781
F 22.426753 57.883140 14.106781
F 49.155992 11.576625 14.666679
F 49.155992 34.729883 14.666679
F 49.155992 57.883140 14.666679
F 22.426753 19.294381 14.106782
F 22.426753 42.447638 14.106782
F 22.426753 65.600896 14.106782
F 49.155992 19.294381 14.666680
F 49.155992 42.447638 14.666680
F 49.155992 65.600896 14.666680
F 4.664412 3.858875 11.005477
F 4.664412 27.012133 11.005477
F 4.664412 50.165390 11.005477
F 31.393651 3.858875 11.565374
F 31.393651 27.012133 11.565374
F 31.393651 50.165390 11.565374
F 4.664412 11.576625 11.005477
F 4.664412 34.729883 11.005477
F 4.664412 57.883140 11.005477
F 31.393651 11.576625 11.565374
F 31.393651 34.729883 11.565374
F 31.393651 57.883140 11.565374
F 4.664412 19.294381 11.005476
F 4.664412 42.447638 11.005476
F 4.664412 65.600896 11.005476
F 31.393651 19.294381 11.565373
F 31.393651 42.447638 11.565373
F 31.393651 65.600896 11.565373
F 13.574157 3.858876 11.192108
F 13.574157 27.012133 11.192108
F 13.574157 50.165391 11.192108
F 40.303397 3.858876 11.752006
F 40.303397 27.012133 11.752006
F 40.303397 50.165391 11.752006
F 13.574157 11.576626 11.192108
F 13.574157 34.729883 11.192108
F 13.574157 57.883141 11.192108
F 40.303397 11.576626 11.752006
F 40.303397 34.729883 11.752006
F 40.303397 57.883141 11.752006
F 13.574157 19.294381 11.192108
F 13.574157 42.447639 11.192108
F 13.574157 65.600896 11.192108
F 40.303397 19.294381 11.752006
F 40.303397 42.447639 11.752006
F 40.303397 65.600896 11.752006
F 22.483908 3.858875 11.378742
F 22.483908 27.012133 11.378742
F 22.483908 50.165390 11.378742
F 49.213147 3.858875 11.938640
F 49.213147 27.012133 11.938640
F 49.213147 50.165390 11.938640
F 22.483908 11.576625 11.378742
F 22.483908 34.729883 11.378742
F 22.483908 57.883140 11.378742
F 49.213147 11.576625 11.938640
F 49.213147 34.729883 11.938640
F 49.213147 57.883140 11.938640
F 22.483908 19.294381 11.378741
F 22.483908 42.447638 11.378741
F 22.483908 65.600896 11.378741
F 49.213147 19.294381 11.938639
F 49.213147 42.447638 11.938639
F 49.213147 65.600896 11.938639
F 4.740593 1.286291 7.368090
F 4.740593 24.439549 7.368090
F 4.740593 47.592806 7.368090
F 31.469834 1.286291 7.927988
F 31.469834 24.439549 7.927988
F 31.469834 47.592806 7.927988
F 4.740593 9.004041 7.368090
F 4.740593 32.157298 7.368090
F 4.740593 55.310556 7.368090
F 31.469834 9.004041 7.927988
F 31.469834 32.157298 7.927988
F 31.469834 55.310556 7.927988
F 4.740593 16.721796 7.368089
F 4.740593 39.875053 7.368089
F 4.740593 63.028311 7.368089
F 31.469834 16.721796 7.927987
F 31.469834 39.875053 7.927987
F 31.469834 63.028311 7.927987
F 13.650339 1.286290 7.554722
F 13.650339 24.439547 7.554722
F 13.650339 47.592805 7.554722
F 40.379578 1.286290 8.114620
F 40.379578 24.439547 8.114620
F 40.379578 47.592805 8.114620
F 13.650339 9.004039 7.554722
F 13.650339 32.157297 7.554722
F 13.650339 55.310554 7.554722
F 40.379578 9.004039 8.114620
F 40.379578 32.157297 8.114620
F 40.379578 55.310554 8.114620
F 13.650339 16.721795 7.554722
F 13.650339 39.875052 7.554722
F 13.650339 63.028310 7.554722
F 40.379578 16.721795 8.114620
F 40.379578 39.875052 8.114620
F 40.379578 63.028310 8.114620
F 22.560090 1.286290 7.741356
F 22.560090 24.439548 7.741356
F 22.560090 47.592805 7.741356
F 49.289331 1.286290 8.301253
F 49.289331 24.439548 8.301253
F 49.289331 47.592805 8.301253
F 22.560090 9.004039 7.741356
F 22.560090 32.157297 7.741356
F 22.560090 55.310555 7.741356
F 49.289331 9.004039 8.301253
F 49.289331 32.157297 8.301253
F 49.289331 55.310555 8.301253
F 22.560090 16.721795 7.741355
F 22.560090 39.875052 7.741355
F 22.560090 63.028310 7.741355
F 49.289331 16.721795 8.301252
F 49.289331 39.875052 8.301252
F 49.289331 63.028310 8.301252
F 6.891849 7.717750 11.052135
F 6.891849 30.871007 11.052135
F 6.891849 54.024265 11.052135
F 33.621090 7.717750 11.612033
F 33.621090 30.871007 11.612033
F 33.621090 54.024265 11.612033
F 6.891849 15.435502 11.052134
F 6.891849 38.588760 11.052134
F 6.891849 61.742018 11.052134
F 33.621090 15.435502 11.612032
F 33.621090 38.588760 11.612032
F 33.621090 61.742018 11.612032
F 6.891849 0.000000 11.052135
F 6.891849 23.153258 11.052135
F 6.891849 46.306515 11.052135
F 33.621090 0.000000 11.612033
F 33.621090 23.153258 11.612033
F 33.621090 46.306515 11.612033
F 15.801597 7.717750 11.238766
F 15.801597 30.871008 11.238766
F 15.801597 54.024265 11.238766
F 42.530836 7.717750 11.798664
F 42.530836 30.871008 11.798664
F 42.530836 54.024265 11.798664
F 15.801597 15.435503 11.238765
F 15.801597 38.588760 11.238765
F 15.801597 61.742018 11.238765
F 42.530836 15.435503 11.798663
F 42.530836 38.588760 11.798663
F 42.530836 61.742018 11.798663
F 15.801597 0.000001 11.238766
F 15.801597 23.153258 11.238766
F 15.801597 46.306516 11.238766
F 42.530836 0.000001 11.798664
F 42.530836 23.153258 11.798664
F 42.530836 46.306516 11.798664
F 24.711346 7.717750 11.425400
F 24.711346 30.871007 11.425400
F 24.711346 54.024265 11.425400
F 51.440587 7.717750 11.985298
F 51.440587 30.871007 11.985298
F 51.440587 54.024265 11.985298
F 24.711346 15.435502 11.425399
F 24.711346 38.588760 11.425399
F 24.711346 61.742018 11.425399
F 51.440587 15.435502 11.985297
F 51.440587 38.588760 11.985297
F 51.440587 61.742018 11.985297
F 24.711346 0.000000 11.425400
F 24.711346 23.153258 11.425400
F 24.711346 46.306515 11.425400
F 51.440587 0.000000 11.985298
F 51.440587 23.153258 11.985298
F 51.440587 46.306515 11.985298
F 6.968027 5.145165 7.414748
F 6.968027 28.298423 7.414748
F 6.968027 51.451680 7.414748
F 33.697266 5.145165 7.974646
F 33.697266 28.298423 7.974646
F 33.697266 51.451680 7.974646
F 6.968027 12.862918 7.414747
F 6.968027 36.016175 7.414747
F 6.968027 59.169433 7.414747
F 33.697266 12.862918 7.974645
F 33.697266 36.016175 7.974645
F 33.697266 59.169433 7.974645
F 6.968027 20.580673 7.414748
F 6.968027 43.733930 7.414748
F 6.968027 66.887188 7.414748
F 33.697266 20.580673 7.974646
F 33.697266 43.733930 7.974646
F 33.697266 66.887188 7.974646
F 15.877775 5.145164 7.601380
F 15.877775 28.298421 7.601380
F 15.877775 51.451679 7.601380
F 42.607015 5.145164 8.161278
F 42.607015 28.298421 8.161278
F 42.607015 51.451679 8.161278
F 15.877775 12.862916 7.601379
F 15.877775 36.016174 7.601379
F 15.877775 59.169431 7.601379
F 42.607015 12.862916 8.161277
F 42.607015 36.016174 8.161277
F 42.607015 59.169431 8.161277
F 15.877775 20.580671 7.601380
F 15.877775 43.733929 7.601380
F 15.877775 66.887186 7.601380
F 42.607015 20.580671 8.161278
F 42.607015 43.733929 8.161278
F 42.607015 66.887186 8.161278
F 24.787526 5.145165 7.788014
F 24.787526 28.298423 7.788014
F 24.787526 51.451680 7.788014
F 51.516765 5.145165 8.347912
F 51.516765 28.298423 8.347912
F 51.516765 51.451680 8.347912
F 24.787526 12.862917 7.788013
F 24.787526 36.016175 7.788013
F 24.787526 59.169432 7.788013
F 51.516765 12.862917 8.347911
F 51.516765 36.016175 8.347911
F 51.516765 59.169432 8.347911
F 24.787526 20.580673 7.788014
F 24.787526 43.733930 7.788014
F 24.787526 66.887188 7.788014
F 51.516765 20.580673 8.347912
F 51.516765 43.733930 8.347912
F 51.516765 66.887188 8.347912
F 6.910895 5.145165 10.142788
F 6.910895 28.298423 10.142788
F 6.910895 51.451680 10.142788
F 33.640135 5.145165 10.702686
F 33.640135 28.298423 10.702686
F 33.640135 51.451680 10.702686
F 6.910895 12.862917 10.142788
F 6.910895 36.016175 10.142788
F 6.910895 59.169432 10.142788
F 33.640135 12.862917 10.702686
F 33.640135 36.016175 10.702686
F 33.640135 59.169432 10.702686
F 6.910895 20.580673 10.142788
F 6.910895 43.733930 10.142788
F 6.910895 66.887188 10.142788
F 33.640135 20.580673 10.702686
F 33.640135 43.733930 10.702686
F 33.640135 66.887188 10.702686
F 15.820643 5.145164 10.329422
F 15.820643 28.298422 10.329422
F 15.820643 51.451679 10.329422
F 42.549882 5.145164 10.889320
F 42.549882 28.298422 10.889320
F 42.549882 51.451679 10.889320
F 15.820643 12.862917 10.329422
F 15.820643 36.016174 10.329422
F 15.820643 59.169432 10.329422
F 42.549882 12.862917 10.889320
F 42.549882 36.016174 10.889320
F 42.549882 59.169432 10.889320
F 15.820643 20.580672 10.329422
F 15.820643 43.733929 10.329422
F 15.820643 66.887187 10.329422
F 42.549882 20.580672 10.889320
F 42.549882 43.733929 10.889320
F 42.549882 66.887187 10.889320
F 24.730392 5.145165 10.516053
F 24.730392 28.298423 10.516053
F 24.730392 51.451680 10.516053
F 51.459633 5.145165 11.075950
F 51.459633 28.298423 11.075950
F 51.459633 51.451680 11.075950
F 24.730392 12.862917 10.516054
F 24.730392 36.016175 10.516054
F 24.730392 59.169432 10.516054
F 51.459633 12.862917 11.075951
F 51.459633 36.016175 11.075951
F 51.459633 59.169432 11.075951
F 24.730392 20.580672 10.516054
F 24.730392 43.733930 10.516054
F 24.730392 66.887188 10.516054
F 51.459633 20.580672 11.075951
F 51.459633 43.733930 11.075951
F 51.459633 66.887188 11.075951
F 6.834692 7.717749 13.780174
F 6.834692 30.871007 13.780174
F 6.834692 54.024264 13.780174
F 33.563932 7.717749 14.340072
F 33.563932 30.871007 14.340072
F 33.563932 54.024264 14.340072
F 6.834692 15.435502 13.780175
F 6.834692 38.588760 13.780175
F 6.834692 61.742017 13.780175
F 33.563932 15.435502 14.340073
F 33.563932 38.588760 14.340073
F 33.563932 61.742017 14.340073
F 6.834692 0.000000 13.780174
F 6.834692 23.153257 13.780174
F 6.834692 46.306515 13.780174
F 33.563932 0.000000 14.340072
F 33.563932 23.153257 14.340072
F 33.563932 46.306515 14.340072
F 15.744439 7.717751 13.966808
F 15.744439 30.871008 13.966808
F 15.744439 54.024266 13.966808
F 42.473679 7.717751 14.526706
F 42.473679 30.871008 14.526706
F 42.473679 54.024266 14.526706
F 15.744439 15.435503 13.966809
F 15.744439 38.588761 13.966809
F 15.744439 61.742018 13.966809
F 42.473679 15.435503 14.526707
F 42.473679 38.588761 14.526707
F 42.473679 61.742018 14.526707
F 15.744439 0.000001 13.966808
F 15.744439 23.153259 13.966808
F 15.744439 46.306516 13.966808
F 42.473679 0.000001 14.526706
F 42.473679 23.153259 14.526706
F 42.473679 46.306516 14.526706
F 24.654191 7.717750 14.153439
F 24.654191 30.871007 14.153439
F 24.654191 54.024265 14.153439
F 51.383430 7.717750 14.713337
F 51.383430 30.871007 14.713337
F 51.383430 54.024265 14.713337
F 24.654191 15.435502 14.153440
F 24.654191 38.588760 14.153440
F 24.654191 61.742017 14.153440
F 51.383430 15.435502 14.713338
F 51.383430 38.588760 14.713338
F 51.383430 61.742017 14.713338
F 24.654191 0.000000 14.153439
F 24.654191 23.153258 14.153439
F 24.654191 46.306515 14.153439
F 51.383430 0.000000 14.713337
F 51.383430 23.153258 14.713337
F 51.383430 46.306515 14.713337
F 0.076206 1.286291 17.277586
F 0.076206 24.439548 17.277586
F 0.076206 47.592806 17.277586
F 26.805446 1.286291 17.837484
F 26.805446 24.439548 17.837484
F 26.805446 47.592806 17.837484
F 0.076206 9.004040 17.277586
F 0.076206 32.157298 17.277586
F 0.076206 55.310555 17.277586
F 26.805446 9.004040 17.837484
F 26.805446 32.157298 17.837484
F 26.805446 55.310555 17.837484
F 0.076206 16.721795 17.277587
F 0.076206 39.875053 17.277587
F 0.076206 63.028310 17.277587
F 26.805446 16.721795 17.837485
F 26.805446 39.875053 17.837485
F 26.805446 63.028310 17.837485
F 8.985949 1.286291 17.464219
F 8.985949 24.439548 17.464219
F 8.985949 47.592806 17.464219
F 35.715188 1.286291 18.024116
F 35.715188 24.439548 18.024116
F 35.715188 47.592806 18.024116
F 8.985949 9.004040 17.464219
F 8.985949 32.157298 17.464219
F 8.985949 55.310555 17.464219
F 35.715188 9.004040 18.024116
F 35.715188 32.157298 18.024116
F 35.715188 55.310555 18.024116
F 8.985949 16.721795 17.464220
F 8.985949 39.875053 17.464220
F 8.985949 63.028310 17.464220
F 35.715188 16.721795 18.024117
F 35.715188 39.875053 18.024117
F 35.715188 63.028310 18.024117
F 17.895697 1.286290 17.650852
F 17.895697 24.439547 17.650852
F 17.895697 47.592805 17.650852
F 44.624938 1.286290 18.210750
F 44.624938 24.439547 18.210750
F 44.624938 47.592805 18.210750
F 17.895697 9.004039 17.650852
F 17.895697 32.157297 17.650852
F 17.895697 55.310554 17.650852
F 44.624938 9.004039 18.210750
F 44.624938 32.157297 18.210750
F 44.624938 55.310554 18.210750
F 17.895697 16.721795 17.650853
F 17.895697 39.875052 17.650853
F 17.895697 63.028310 17.650853
F 44.624938 16.721795 18.210751
F 44.624938 39.875052 18.210751
F 44.624938 63.028310 18.210751
F 0.000000 3.858875 20.914973
F 0.000000 27.012132 20.914973
F 0.000000 50.165390 20.914973
F 26.729240 3.858875 21.474871
F 26.729240 27.012132 21.474871
F 26.729240 50.165390 21.474871
F 0.000000 11.576625 20.914973
F 0.000000 34.729882 20.914973
F 0.000000 57.883140 20.914973
F 26.729240 11.576625 21.474871
F 26.729240 34.729882 21.474871
F 26.729240 57.883140 21.474871
F 0.000000 19.294380 20.914973
F 0.000000 42.447638 20.914973
F 0.000000 65.600895 20.914973
F 26.729240 19.294380 21.474871
F 26.729240 42.447638 21.474871
F 26.729240 65.600895 21.474871
F 8.909741 3.858875 21.101605
F 8.909741 27.012133 21.101605
F 8.909741 50.165390 21.101605
F 35.638981 3.858875 21.661503
F 35.638981 27.012133 21.661503
F 35.638981 50.165390 21.661503
F 8.909741 11.576625 21.101605
F 8.909741 34.729883 21.101605
F 8.909741 57.883140 21.101605
F 35.638981 11.576625 21.661503
F 35.638981 34.729883 21.661503
F 35.638981 57.883140 21.661503
F 8.909740 19.294380 21.101606
F 8.909740 42.447638 21.101606
F 8.909740 65.600896 21.101606
F 35.638981 19.294380 21.661504
F 35.638981 42.447638 21.661504
F 35.638981 65.600896 21.661504
F 17.819492 3.858876 21.288239
F 17.819492 27.012134 21.288239
F 17.819492 50.165391 21.288239
F 44.548732 3.858876 21.848137
F 44.548732 27.012134 21.848137
F 44.548732 50.165391 21.848137
F 17.819492 11.576626 21.288239
F 17.819492 34.729884 21.288239
F 17.819492 57.883141 21.288239
F 44.548732 11.576626 21.848137
F 44.548732 34.729884 21.848137
F 44.548732 57.883141 21.848137
F 17.819492 19.294382 21.288240
F 17.819492 42.447639 21.288240
F 17.819492 65.600897 21.288240
F 44.548732 19.294382 21.848138
F 44.548732 42.447639 21.848138
F 44.548732 65.600897 21.848138
F 0.057156 3.858875 18.186935
F 0.057156 27.012133 18.186935
F 0.057156 50.165390 18.186935
F 26.786396 3.858875 18.746832
F 26.786396 27.012133 18.746832
F 26.786396 50.165390 18.746832
F 0.057156 11.576625 18.186934
F 0.057156 34.729883 18.186934
F 0.057156 57.883140 18.186934
F 26.786396 11.576625 18.746831
F 26.786396 34.729883 18.746831
F 26.786396 57.883140 18.746831
F 0.057156 19.294381 18.186934
F 0.057156 42.447638 18.186934
F 0.057156 65.600896 18.186934
F 26.786396 19.294381 18.746831
F 26.786396 42.447638 18.746831
F 26.786396 65.600896 18.746831
F 8.966898 3.858875 18.373566
F 8.966898 27.012133 18.373566
F 8.966898 50.165390 18.373566
F 35.696138 3.858875 18.933464
F 35.696138 27.012133 18.933464
F 35.696138 50.165390 18.933464
F 8.966898 11.576625 18.373566
F 8.966898 34.729883 18.373566
F 8.966898 57.883140 18.373566
F 35.696138 11.576625 18.933464
F 35.696138 34.729883 18.933464
F 35.696138 57.883140 18.933464
F 8.966898 19.294381 18.373566
F 8.966898 42.447638 18.373566
F 8.966898 65.600896 18.373566
F 35.696138 19.294381 18.933464
F 35.696138 42.447638 18.933464
F 35.696138 65.600896 18.933464
F 17.876648 3.858876 18.560198
F 17.876648 27.012133 18.560198
F 17.876648 50.165391 18.560198
F 44.605888 3.858876 19.120096
F 44.605888 27.012133 19.120096
F 44.605888 50.165391 19.120096
F 17.876648 11.576626 18.560198
F 17.876648 34.729883 18.560198
F 17.876648 57.883141 18.560198
F 44.605888 11.576626 19.120096
F 44.605888 34.729883 19.120096
F 44.605888 57.883141 19.120096
F 17.876648 19.294381 18.560198
F 17.876648 42.447639 18.560198
F 17.876648 65.600896 18.560198
F 44.605888 19.294381 19.120096
F 44.605888 42.447639 19.120096
F 44.605888 65.600896 19.120096
F 0.133339 1.286291 14.549547
F 0.133339 24.439549 14.549547
F 0.133339 47.592806 14.549547
F 26.862578 1.286291 15.109445
F 26.862578 24.439549 15.109445
F 26.862578 47.592806 15.109445
F 0.133339 9.004040 14.549547
F 0.133339 32.157298 14.549547
F 0.133339 55.310555 14.549547
F 26.862578 9.004040 15.109445
F 26.862578 32.157298 15.109445
F 26.862578 55.310555 15.109445
F 0.133339 16.721796 14.549546
F 0.133339 39.875053 14.549546
F 0.133339 63.028311 14.549546
F 26.862578 16.721796 15.109444
F 26.862578 39.875053 15.109444
F 26.862578 63.028311 15.109444
F 9.043080 1.286291 14.736180
F 9.043080 24.439548 14.736180
F 9.043080 47.592806 14.736180
F 35.772320 1.286291 15.296078
F 35.772320 24.439548 15.296078
F 35.772320 47.592806 15.296078
F 9.043080 9.004040 14.736180
F 9.043080 32.157298 14.736180
F 9.043080 55.310555 14.736180
F 35.772320 9.004040 15.296078
F 35.772320 32.157298 15.296078
F 35.772320 55.310555 15.296078
F 9.043080 16.721795 14.736179
F 9.043080 39.875053 14.736179
F 9.043080 63.028310 14.736179
F 35.772320 16.721795 15.296077
F 35.772320 39.875053 15.296077
F 35.772320 63.028310 15.296077
F 17.952830 1.286290 14.922810
F 17.952830 24.439547 14.922810
F 17.952830 47.592805 14.922810
F 44.682070 1.286290 15.482708
F 44.682070 24.439547 15.482708
F 44.682070 47.592805 15.482708
F 17.952830 9.004039 14.922810
F 17.952830 32.157296 14.922810
F 17.952830 55.310554 14.922810
F 44.682070 9.004039 15.482708
F 44.682070 32.157296 15.482708
F 44.682070 55.310554 15.482708
F 17.952830 16.721794 14.922810
F 17.952830 39.875052 14.922810
F 17.952830 63.028309 14.922810
F 44.682070 16.721794 15.482708
F 44.682070 39.875052 15.482708
F 44.682070 63.028309 15.482708
F 2.284594 7.717750 18.233593
F 2.284594 30.871007 18.233593
F 2.284594 54.024265 18.233593
F 29.013833 7.717750 18.793491
F 29.013833 30.871007 18.793491
F 29.013833 54.024265 18.793491
F 2.284594 15.435503 18.233592
F 2.284594 38.588760 18.233592
F 2.284594 61.742018 18.233592
F 29.013833 15.435503 18.793490
F 29.013833 38.588760 18.793490
F 29.013833 61.742018 18.793490
F 2.284594 0.000000 18.233592
F 2.284594 23.153258 18.233592
F 2.284594 46.306515 18.233592
F 29.013833 0.000000 18.793490
F 29.013833 23.153258 18.793490
F 29.013833 46.306515 18.793490
F 11.194337 7.717750 18.420225
F 11.194337 30.871007 18.420225
F 11.194337 54.024265 18.420225
F 37.923577 7.717750 18.980123
F 37.923577 30.871007 18.980123
F 37.923577 54.024265 18.980123
F 11.194337 15.435502 18.420223
F 11.194337 38.588760 18.420223
F 11.194337 61.742017 18.420223
F 37.923577 15.435502 18.980121
F 37.923577 38.588760 18.980121
F 37.923577 61.742017 18.980121
F 11.194337 0.000000 18.420224
F 11.194337 23.153258 18.420224
F 11.194337 46.306515 18.420224
F 37.923577 0.000000 18.980122
F 37.923577 23.153258 18.980122
F 37.923577 46.306515 18.980122
F 20.104088 7.717750 18.606857
F 20.104088 30.871008 18.606857
F 20.104088 54.024265 18.606857
F 46.833327 7.717750 19.166755
F 46.833327 30.871008 19.166755
F 46.833327 54.024265 19.166755
F 20.104088 15.435503 18.606856
F 20.104088 38.588760 18.606856
F 20.104088 61.742018 18.606856
F 46.833327 15.435503 19.166754
F 46.833327 38.588760 19.166754
F 46.833327 61.742018 19.166754
F 20.104088 0.000001 18.606857
F 20.104088 23.153258 18.606857
F 20.104088 46.306516 18.606857
F 46.833327 0.000001 19.166755
F 46.833327 23.153258 19.166755
F 46.833327 46.306516 19.166755
F 2.360772 5.145166 14.596205
F 2.360772 28.298423 14.596205
F 2.360772 51.451681 14.596205
F 29.090012 5.145166 15.156103
F 29.090012 28.298423 15.156103
F 29.090012 51.451681 15.156103
F 2.360772 12.862918 14.596204
F 2.360772 36.016175 14.596204
F 2.360772 59.169433 14.596204
F 29.090012 12.862918 15.156102
F 29.090012 36.016175 15.156102
F 29.090012 59.169433 15.156102
F 2.360772 20.580673 14.596205
F 2.360772 43.733931 14.596205
F 2.360772 66.887188 14.596205
F 29.090012 20.580673 15.156103
F 29.090012 43.733931 15.156103
F 29.090012 66.887188 15.156103
F 11.270515 5.145165 14.782837
F 11.270515 28.298422 14.782837
F 11.270515 51.451680 14.782837
F 37.999754 5.145165 15.342735
F 37.999754 28.298422 15.342735
F 37.999754 51.451680 15.342735
F 11.270515 12.862917 14.782836
F 11.270515 36.016174 14.782836
F 11.270515 59.169432 14.782836
F 37.999754 12.862917 15.342734
F 37.999754 36.016174 15.342734
F 37.999754 59.169432 15.342734
F 11.270515 20.580672 14.782837
F 11.270515 43.733930 14.782837
F 11.270515 66.887187 14.782837
F 37.999754 20.580672 15.342735
F 37.999754 43.733930 15.342735
F 37.999754 66.887187 15.342735
F 20.180267 5.145164 14.969470
F 20.180267 28.298422 14.969470
F 20.180267 51.451679 14.969470
F 46.909507 5.145164 15.529367
F 46.909507 28.298422 15.529367
F 46.909507 51.451679 15.529367
F 20.180267 12.862916 14.969469
F 20.180267 36.016174 14.969469
F 20.180267 59.169431 14.969469
F 46.909507 12.862916 15.529366
F 46.909507 36.016174 15.529366
F 46.909507 59.169431 15.529366
F 20.180267 20.580672 14.969470
F 20.180267 43.733929 14.969470
F 20.180267 66.887187 14.969470
F 46.909507 20.580672 15.529367
F 46.909507 43.733929 15.529367
F 46.909507 66.887187 15.529367
F 2.303640 5.145165 17.324244
F 2.303640 28.298423 17.324244
F 2.303640 51.451680 17.324244
F 29.032879 5.145165 17.884142
F 29.032879 28.298423 17.884142
F 29.032879 51.451680 17.884142
F 2.303640 12.862917 17.324245
F 2.303640 36.016175 17.324245
F 2.303640 59.169432 17.324245
F 29.032879 12.862917 17.884143
F 29.032879 36.016175 17.884143
F 29.032879 59.169432 17.884143
F 2.303640 20.580673 17.324244
F 2.303640 43.733930 17.324244
F 2.303640 66.887188 17.324244
F 29.032879 20.580673 17.884142
F 29.032879 43.733930 17.884142
F 29.032879 66.887188 17.884142
F 11.213383 5.145165 17.510877
F 11.213383 28.298422 17.510877
F 11.213383 51.451680 17.510877
F 37.942623 5.145165 18.070775
F 37.942623 28.298422 18.070775
F 37.942623 51.451680 18.070775
F 11.213383 12.862917 17.510878
F 11.213383 36.016175 17.510878
F 11.213383 59.169432 17.510878
F 37.942623 12.862917 18.070776
F 37.942623 36.016175 18.070776
F 37.942623 59.169432 18.070776
F 11.213383 20.580672 17.510878
F 11.213383 43.733930 17.510878
F 11.213383 66.887187 17.510878
F 37.942623 20.580672 18.070776
F 37.942623 43.733930 18.070776
F 37.942623 66.887187 18.070776
F 20.123134 5.145164 17.697510
F 20.123134 28.298422 17.697510
F 20.123134 51.451679 17.697510
F 46.852374 5.145164 18.257408
F 46.852374 28.298422 18.257408
F 46.852374 51.451679 18.257408
F 20.123134 12.862917 17.697511
F 20.123134 36.016174 17.697511
F 20.123134 59.169432 17.697511
F 46.852374 12.862917 18.257409
F 46.852374 36.016174 18.257409
F 46.852374 59.169432 18.257409
F 20.123134 20.580672 17.697510
F 20.123134 43.733929 17.697510
F 20.123134 66.887187 17.697510
F 46.852374 20.580672 18.257408
F 46.852374 43.733929 18.257408
F 46.852374 66.887187 18.257408
F 2.227437 7.717749 20.961631
F 2.227437 30.871007 20.961631
F 2.227437 54.024264 20.961631
F 28.956677 7.717749 21.521529
F 28.956677 30.871007 21.521529
F 28.956677 54.024264 21.521529
F 2.227437 15.435502 20.961632
F 2.227437 38.588760 20.961632
F 2.227437 61.742017 20.961632
F 28.956677 15.435502 21.521530
F 28.956677 38.588760 21.521530
F 28.956677 61.742017 21.521530
F 2.227437 0.000000 20.961631
F 2.227437 23.153257 20.961631
F 2.227437 46.306515 20.961631
F 28.956677 0.000000 21.521529
F 28.956677 23.153257 21.521529
F 28.956677 46.306515 21.521529
F 11.137180 7.717750 21.148264
F 11.137180 30.871007 21.148264
F 11.137180 54.024265 21.148264
F 37.866419 7.717750 21.708161
F 37.866419 30.871007 21.708161
F 37.866419 54.024265 21.708161
F 11.137180 15.435503 21.148265
F 11.137180 38.588760 21.148265
F 11.137180 61.742018 21.148265
F 37.866419 15.435503 21.708162
F 37.866419 38.588760 21.708162
F 37.866419 61.742018 21.708162
F 11.137180 0.000000 21.148264
F 11.137180 23.153258 21.148264
F 11.137180 46.306515 21.148264
F 37.866419 0.000000 21.708161
F 37.866419 23.153258 21.708161
F 37.866419 46.306515 21.708161
F 20.046931 7.717751 21.334897
F 20.046931 30.871008 21.334897
F 20.046931 54.024266 21.334897
F 46.776171 7.717751 21.894795
F 46.776171 30.871008 21.894795
F 46.776171 54.024266 21.894795
F 20.046931 15.435503 21.334898
F 20.046931 38.588761 21.334898
F 20.046931 61.742018 21.334898
F 46.776171 15.435503 21.894796
F 46.776171 38.588761 21.894796
F 46.776171 61.742018 21.894796
F 20.046931 0.000001 21.334897
F 20.046931 23.153259 21.334897
F 20.046931 46.306516 21.334897
F 46.776171 0.000001 21.894795
F 46.776171 23.153259 21.894795
F 46.776171 46.306516 21.894795
F 4.531077 1.286291 17.370902
F 4.531077 24.439548 17.370902
F 4.531077 47.592806 17.370902
F 31.260318 1.286291 17.930800
F 31.260318 24.439548 17.930800
F 31.260318 47.592806 17.930800
F 4.531077 9.004040 17.370902
F 4.531077 32.157298 17.370902
F 4.531077 55.310555 17.370902
F 31.260318 9.004040 17.930800
F 31.260318 32.157298 17.930800
F 31.260318 55.310555 17.930800
F 4.531077 16.721795 17.370903
F 4.531077 39.875053 17.370903
F 4.531077 63.028310 17.370903
F 31.260318 16.721795 17.930801
F 31.260318 39.875053 17.930801
F 31.260318 63.028310 17.930801
F 13.440823 1.286290 17.557536
F 13.440823 24.439548 17.557536
F 13.440823 47.592806 17.557536
F 40.170062 1.286290 18.117434
F 40.170062 24.439548 18.117434
F 40.170062 47.592806 18.117434
F 13.440823 9.004040 17.557536
F 13.440823 32.157297 17.557536
F 13.440823 55.310555 17.557536
F 40.170062 9.004040 18.117434
F 40.170062 32.157297 18.117434
F 40.170062 55.310555 18.117434
F 13.440823 16.721795 17.557536
F 13.440823 39.875053 17.557536
F 13.440823 63.028310 17.557536
F 40.170062 16.721795 18.117434
F 40.170062 39.875053 18.117434
F 40.170062 63.028310 18.117434
F 22.350573 1.286290 17.744169
F 22.350573 24.439548 17.744169
F 22.350573 47.592805 17.744169
F 49.079813 1.286290 18.304066
F 49.079813 24.439548 18.304066
F 49.079813 47.592805 18.304066
F 22.350573 9.004040 17.744169
F 22.350573 32.157297 17.744169
F 22.350573 55.310555 17.744169
F 49.079813 9.004040 18.304066
F 49.079813 32.157297 18.304066
F 49.079813 55.310555 18.304066
F 22.350573 16.721795 17.744169
F 22.350573 39.875052 17.744169
F 22.350573 63.028310 17.744169
F 49.079813 16.721795 18.304066
F 49.079813 39.875052 18.304066
F 49.079813 63.028310 18.304066
F 4.454870 3.858875 21.008289
F 4.454870 27.012132 21.008289
F 4.454870 50.165390 21.008289
F 31.184110 3.858875 21.568187
F 31.184110 27.012132 21.568187
F 31.184110 50.165390 21.568187
F 4.454870 11.576625 21.008289
F 4.454870 34.729882 21.008289
F 4.454870 57.883140 21.008289
F 31.184110 11.576625 21.568187
F 31.184110 34.729882 21.568187
F 31.184110 57.883140 21.568187
F 4.454870 19.294380 21.008289
F 4.454870 42.447638 21.008289
F 4.454870 65.600895 21.008289
F 31.184110 19.294380 21.568187
F 31.184110 42.447638 21.568187
F 31.184110 65.600895 21.568187
F 13.364615 3.858876 21.194923
F 13.364615 27.012134 21.194923
F 13.364615 50.165391 21.194923
F 40.093855 3.858876 21.754820
F 40.093855 27.012134 21.754820
F 40.093855 50.165391 21.754820
F 13.364615 11.576626 21.194923
F 13.364615 34.729884 21.194923
F 13.364615 57.883141 21.194923
F 40.093855 11.576626 21.754820
F 40.093855 34.729884 21.754820
F 40.093855 57.883141 21.754820
F 13.364615 19.294382 21.194923
F 13.364615 42.447639 21.194923
F 13.364615 65.600897 21.194923
F 40.093855 19.294382 21.754820
F 40.093855 42.447639 21.754820
F 40.093855 65.600897 21.754820
F 22.274368 3.858875 21.381554
F 22.274368 27.012133 21.381554
F 22.274368 50.165390 21.381554
F 49.003607 3.858875 21.941452
F 49.003607 27.012133 21.941452
F 49.003607 50.165390 21.941452
F 22.274368 11.576625 21.381555
F 22.274368 34.729883 21.381555
F 22.274368 57.883140 21.381555
F 49.003607 11.576625 21.941453
F 49.003607 34.729883 21.941453
F 49.003607 57.883140 21.941453
F 22.274368 19.294381 21.381555
F 22.274368 42.447638 21.381555
F 22.274368 65.600896 21.381555
F 49.003607 19.294381 21.941453
F 49.003607 42.447638 21.941453
F 49.003607 65.600896 21.941453
F 4.512027 3.858875 18.280251
F 4.512027 27.012133 18.280251
F 4.512027 50.165390 18.280251
F 31.241267 3.858875 18.840149
F 31.241267 27.012133 18.840149
F 31.241267 50.165390 18.840149
F 4.512027 11.576625 18.280250
F 4.512027 34.729883 18.280250
F 4.512027 57.883140 18.280250
F 31.241267 11.576625 18.840148
F 31.241267 34.729883 18.840148
F 31.241267 57.883140 18.840148
F 4.512027 19.294381 18.280250
F 4.512027 42.447638 18.280250
F 4.512027 65.600896 18.280250
F 31.241267 19.294381 18.840148
F 31.241267 42.447638 18.840148
F 31.241267 65.600896 18.840148
F 13.421773 3.858876 18.466882
F 13.421773 27.012133 18.466882
F 13.421773 50.165391 18.466882
F 40.151012 3.858876 19.026780
F 40.151012 27.012133 19.026780
F 40.151012 50.165391 19.026780
F 13.421773 11.576626 18.466882
F 13.421773 34.729883 18.466882
F 13.421773 57.883141 18.466882
F 40.151012 11.576626 19.026780
F 40.151012 34.729883 19.026780
F 40.151012 57.883141 19.026780
F 13.421773 19.294381 18.466881
F 13.421773 42.447639 18.466881
F 13.421773 65.600896 18.466881
F 40.151012 19.294381 19.026779
F 40.151012 42.447639 19.026779
F 40.151012 65.600896 19.026779
F 22.331523 3.858875 18.653515
F 22.331523 27.012133 18.653515
F 22.331523 50.165390 18.653515
F 49.060763 3.858875 19.213413
F 49.060763 27.012133 19.213413
F 49.060763 50.165390 19.213413
F 22.331523 11.576625 18.653515
F 22.331523 34.729883 18.653515
F 22.331523 57.883140 18.653515
F 49.060763 11.576625 19.213413
F 49.060763 34.729883 19.213413
F 49.060763 57.883140 19.213413
F 22.331523 19.294381 18.653515
F 22.331523 42.447638 18.653515
F 22.331523 65.600896 18.653515
F 49.060763 19.294381 19.213413
F 49.060763 42.447638 19.213413
F 49.060763 65.600896 19.213413
F 4.588208 1.286291 14.642864
F 4.588208 24.439549 14.642864
F 4.588208 47.592806 14.642864
F 31.317449 1.286291 15.202761
F 31.317449 24.439549 15.202761
F 31.317449 47.592806 15.202761
F 4.588208 9.004041 14.642864
F 4.588208 32.157298 14.642864
F 4.588208 55.310556 14.642864
F 31.317449 9.004041 15.202761
F 31.317449 32.157298 15.202761
F 31.317449 55.310556 15.202761
F 4.588208 16.721796 14.642863
F 4.588208 39.875053 14.642863
F 4.588208 63.028311 14.642863
F 31.317449 16.721796 15.202760
F 31.317449 39.875053 15.202760
F 31.317449 63.028311 15.202760
F 13.497954 1.286290 14.829495
F 13.497954 24.439547 14.829495
F 13.497954 47.592805 14.829495
F 40.227194 1.286290 15.389393
F 40.227194 24.439547 15.389393
F 40.227194 47.592805 15.389393
F 13.497954 9.004039 14.829495
F 13.497954 32.157297 14.829495
F 13.497954 55.310554 14.829495
F 40.227194 9.004039 15.389393
F 40.227194 32.157297 15.389393
F 40.227194 55.310554 15.389393
F 13.497954 16.721795 14.829494
F 13.497954 39.875052 14.829494
F 13.497954 63.028310 14.829494
F 40.227194 16.721795 15.389392
F 40.227194 39.875052 15.389392
F 40.227194 63.028310 15.389392
F 22.407705 1.286290 15.016128
F 22.407705 24.439548 15.016128
F 22.407705 47.592805 15.016128
F 49.136946 1.286290 15.576026
F 49.136946 24.439548 15.576026
F 49.136946 47.592805 15.576026
F 22.407705 9.004039 15.016128
F 22.407705 32.157297 15.016128
F 22.407705 55.310555 15.016128
F 49.136946 9.004039 15.576026
F 49.136946 32.157297 15.576026
F 49.136946 55.310555 15.576026
F 22.407705 16.721795 15.016127
F 22.407705 39.875052 15.016127
F 22.407705 63.028310 15.016127
F 49.136946 16.721795 15.576025
F 49.136946 39.875052 15.576025
F 49.136946 63.028310 15.576025
F 6.739464 7.717750 18.326909
F 6.739464 30.871007 18.326909
F 6.739464 54.024265 18.326909
F 33.468705 7.717750 18.886807
F 33.468705 30.871007 18.886807
F 33.468705 54.024265 18.886807
F 6.739464 15.435502 18.326908
F 6.739464 38.588760 18.326908
F 6.739464 61.742018 18.326908
F 33.468705 15.435502 18.886806
F 33.468705 38.588760 18.886806
F 33.468705 61.742018 18.886806
F 6.739464 0.000000 18.326909
F 6.739464 23.153258 18.326909
F 6.739464 46.306515 18.326909
F 33.468705 0.000000 18.886807
F 33.468705 23.153258 18.886807
F 33.468705 46.306515 18.886807
F 15.649212 7.717750 18.513541
F 15.649212 30.871008 18.513541
F 15.649212 54.024265 18.513541
F 42.378451 7.717750 19.073438
F 42.378451 30.871008 19.073438
F 42.378451 54.024265 19.073438
F 15.649212 15.435503 18.513540
F 15.649212 38.588760 18.513540
F 15.649212 61.742018 18.513540
F 42.378452 15.435503 19.073437
F 42.378452 38.588760 19.073437
F 42.378452 61.742018 19.073437
F 15.649212 0.000001 18.513541
F 15.649212 23.153258 18.513541
F 15.649212 46.306516 18.513541
F 42.378451 0.000001 19.073438
F 42.378451 23.153258 19.073438
F 42.378451 46.306516 19.073438
F 24.558961 7.717750 18.700174
F 24.558961 30.871007 18.700174
F 24.558961 54.024265 18.700174
F 51.288202 7.717750 19.260072
F 51.288202 30.871007 19.260072
F 51.288202 54.024265 19.260072
F 24.558961 15.435502 18.700173
F 24.558961 38.588760 18.700173
F 24.558961 61.742018 18.700173
F 51.288202 15.435502 19.260071
F 51.288202 38.588760 19.260071
F 51.288202 61.742018 19.260071
F 24.558961 0.000000 18.700173
F 24.558961 23.153258 18.700173
F 24.558961 46.306515 18.700173
F 51.288202 0.000000 19.260071
F 51.288202 23.153258 19.260071
F 51.288202 46.306515 19.260071
F 6.815642 5.145165 14.689522
F 6.815642 28.298423 14.689522
F 6.815642 51.451680 14.689522
F 33.544881 5.145165 15.249419
F 33.544881 28.298423 15.249419
F 33.544881 51.451680 15.249419
F 6.815642 12.862918 14.689521
F 6.815642 36.016175 14.689521
F 6.815642 59.169433 14.689521
F 33.544881 12.862918 15.249418
F 33.544881 36.016175 15.249418
F 33.544881 59.169433 15.249418
F 6.815642 20.580673 14.689522
F 6.815642 43.733930 14.689522
F 6.815642 66.887188 14.689522
F 33.544881 20.580673 15.249419
F 33.544881 43.733930 15.249419
F 33.544881 66.887188 15.249419
F 15.725390 5.145164 14.876153
F 15.725390 28.298421 14.876153
F 15.725390 51.451679 14.876153
F 42.454630 5.145164 15.436051
F 42.454630 28.298421 15.436051
F 42.454630 51.451679 15.436051
F 15.725390 12.862916 14.876152
F 15.725390 36.016174 14.876152
F 15.725390 59.169431 14.876152
F 42.454630 12.862916 15.436050
F 42.454630 36.016174 15.436050
F 42.454630 59.169431 15.436050
F 15.725390 20.580671 14.876152
F 15.725390 43.733929 14.876152
F 15.725390 66.887186 14.876152
F 42.454630 20.580671 15.436050
F 42.454630 43.733929 15.436050
F 42.454630 66.887186 15.436050
F 24.635141 5.145165 15.062787
F 24.635141 28.298423 15.062787
F 24.635141 51.451680 15.062787
F 51.364380 5.145165 15.622685
F 51.364380 28.298423 15.622685
F 51.364380 51.451680 15.622685
F 24.635141 12.862917 15.062786
F 24.635141 36.016175 15.062786
F 24.635141 59.169432 15.062786
F 51.364380 12.862917 15.622684
F 51.364380 36.016175 15.622684
F 51.364380 59.169432 15.622684
F 24.635141 20.580673 15.062787
F 24.635141 43.733930 15.062787
F 24.635141 66.887188 15.062787
F 51.364380 20.580673 15.622685
F 51.364380 43.733930 15.622685
F 51.364380 66.887188 15.622685
F 6.758511 5.145165 17.417560
F 6.758511 28.298423 17.417560
F 6.758511 51.451680 17.417560
F 33.487750 5.145165 17.977458
F 33.487750 28.298423 17.977458
F 33.487750 51.451680 17.977458
F 6.758511 12.862917 17.417561
F 6.758511 36.016175 17.417561
F 6.758511 59.169432 17.417561
F 33.487750 12.862917 17.977459
F 33.487750 36.016175 17.977459
F 33.487750 59.169432 17.977459
F 6.758511 20.580673 17.417560
F 6.758511 43.733930 17.417560
F 6.758511 66.887188 17.417560
F 33.487750 20.580673 17.977458
F 33.487750 43.733930 17.977458
F 33.487750 66.887188 17.977458
F 15.668258 5.145164 17.604194
F 15.668258 28.298422 17.604194
F 15.668258 51.451679 17.604194
F 42.397498 5.145164 18.164092
F 42.397498 28.298422 18.164092
F 42.397498 51.451679 18.164092
F 15.668258 12.862917 17.604195
F 15.668258 36.016174 17.604195
F 15.668258 59.169432 17.604195
F 42.397498 12.862917 18.164093
F 42.397498 36.016174 18.164093
F 42.397498 59.169432 18.164093
F 15.668258 20.580672 17.604194
F 15.668258 43.733929 17.604194
F 15.668258 66.887187 17.604194
F 42.397498 20.580672 18.164092
F 42.397498 43.733929 18.164092
F 42.397498 66.887187 18.164092
F 24.578008 5.145165 17.790826
F 24.578008 28.298423 17.790826
F 24.578008 51.451680 17.790826
F 51.307248 5.145165 18.350724
F 51.307248 28.298423 18.350724
F 51.307248 51.451680 18.350724
F 24.578008 12.862917 17.790827
F 24.578008 36.016175 17.790827
F 24.578008 59.169432 17.790827
F 51.307248 12.862917 18.350725
F 51.307248 36.016175 18.350725
F 51.307248 59.169432 18.350725
F 24.578008 20.580672 17.790826
F 24.578008 43.733930 17.790826
F 24.578008 66.887188 17.790826
F 51.307248 20.580672 18.350724
F 51.307248 43.733930 18.350724
F 51.307248 66.887188 18.350724
F 6.682307 7.717749 21.054947
F 6.682307 30.871007 21.054947
F 6.682307 54.024264 21.054947
F 33.411548 7.717749 21.614845
F 33.411548 30.871007 21.614845
F 33.411548 54.024264 21.614845
F 6.682307 15.435502 21.054948
F 6.682307 38.588760 21.054948
F 6.682307 61.742017 21.054948
F 33.411548 15.435502 21.614846
F 33.411548 38.588760 21.614846
F 33.411548 61.742017 21.614846
F 6.682307 0.000000 21.054947
F 6.682307 23.153257 21.054947
F 6.682307 46.306515 21.054947
F 33.411548 0.000000 21.614845
F 33.411548 23.153257 21.614845
F 33.411548 46.306515 21.614845
F 15.592055 7.717751 21.241581
F 15.592055 30.871008 21.241581
F 15.592055 54.024266 21.241581
F 42.321294 7.717751 21.801479
F 42.321294 30.871008 21.801479
F 42.321294 54.024266 21.801479
F 15.592055 15.435503 21.241582
F 15.592055 38.588761 21.241582
F 15.592055 61.742018 21.241582
F 42.321294 15.435503 21.801480
F 42.321294 38.588761 21.801480
F 42.321294 61.742018 21.801480
F 15.592055 0.000001 21.241581
F 15.592055 23.153259 21.241581
F 15.592055 46.306516 21.241581
F 42.321294 0.000001 21.801479
F 42.321294 23.153259 21.801479
F 42.321294 46.306516 21.801479
F 24.501806 7.717750 21.428213
F 24.501806 30.871007 21.428213
F 24.501806 54.024265 21.428213
F 51.231046 7.717750 21.988110
F 51.231046 30.871007 21.988110
F 51.231046 54.024265 21.988110
F 24.501806 15.435502 21.428214
F 24.501806 38.588760 21.428214
F 24.501806 61.742017 21.428214
F 51.231046 15.435502 21.988111
F 51.231046 38.588760 21.988111
F 51.231046 61.742017 21.988111
F 24.501806 0.000000 21.428213
F 24.501806 23.153258 21.428213
F 24.501806 46.306515 21.428213
F 51.231046 0.000000 21.988110
F 51.231046 23.153258 21.988110
F 51.231046 46.306515 21.988110
F 53.458737 1.286291 3.820517
F 53.458737 24.439548 3.820517
F 53.458737 47.592806 3.820517
F 80.193841 1.286291 3.820517
F 80.193841 24.439548 3.820517
F 80.193841 47.592806 3.820517
F 53.458737 9.004040 3.820517
F 53.458737 32.157298 3.820517
F 53.458737 55.310555 3.820517
F 80.193841 9.004040 3.820517
F 80.193841 32.157298 3.820517
F 80.193841 55.310555 3.820517
F 53.458737 16.721795 3.820517
F 53.458737 39.875053 3.820517
F 53.458737 63.028310 3.820517
F 80.193841 16.721795 3.820517
F 80.193841 39.875053 3.820517
F 80.193841 63.028310 3.820517
F 62.370435 1.286291 3.820517
F 62.370435 24.439548 3.820517
F 62.370435 47.592806 3.820517
F 89.105538 1.286291 3.820517
F 89.105538 24.439548 3.820517
F 89.105538 47.592806 3.820517
F 62.370435 9.004040 3.820517
F 62.370435 32.157298 3.820517
F 62.370435 55.310555 3.820517
F 89.105538 9.004040 3.820517
F 89.105538 32.157298 3.820517
F 89.105538 55.310555 3.820517
F 62.370435 16.721795 3.820518
F 62.370435 39.875053 3.820518
F 62.370435 63.028310 3.820518
F 89.105538 16.721795 3.820518
F 89.105538 39.875053 3.820518
F 89.105538 63.028310 3.820518
F 71.282138 1.286290 3.820518
F 71.282138 24.439547 3.820518
F 71.282138 47.592805 3.820518
F 98.017241 1.286290 3.820518
F 98.017241 24.439547 3.820518
F 98.017241 47.592805 3.820518
F 71.282138 9.004039 3.820518
F 71.282138 32.157297 3.820518
F 71.282138 55.310554 3.820518
F 98.017241 9.004039 3.820518
F 98.017241 32.157297 3.820518
F 98.017241 55.310554 3.820518
F 71.282138 16.721795 3.820519
F 71.282138 39.875052 3.820519
F 71.282138 63.028310 3.820519
F 98.017241 16.721795 3.820519
F 98.017241 39.875052 3.820519
F 98.017241 63.028310 3.820519
F 53.458724 3.858875 7.458701
F 53.458724 27.012132 7.458701
F 53.458724 50.165390 7.458701
F 80.193827 3.858875 7.458701
F 80.193827 27.012132 7.458701
F 80.193827 50.165390 7.458701
F 53.458724 11.576625 7.458701
F 53.458724 34.729882 7.458701
F 53.458724 57.883140 7.458701
F 80.193827 11.576625 7.458701
F 80.193827 34.729882 7.458701
F 80.193827 57.883140 7.458701
F 53.458724 19.294380 7.458702
F 53.458724 42.447638 7.458702
F 53.458724 65.600895 7.458702
F 80.193827 19.294380 7.458702
F 80.193827 42.447638 7.458702
F 80.193827 65.600895 7.458702
F 62.370419 3.858875 7.458702
F 62.370419 27.012133 7.458702
F 62.370419 50.165390 7.458702
F 89.105522 3.858875 7.458702
F 89.105522 27.012133 7.458702
F 89.105522 50.165390 7.458702
F 62.370419 11.576625 7.458702
F 62.370419 34.729883 7.458702
F 62.370419 57.883140 7.458702
F 89.105522 11.576625 7.458702
F 89.105522 34.729883 7.458702
F 89.105522 57.883140 7.458702
F 62.370419 19.294380 7.458702
F 62.370419 42.447638 7.458702
F 62.370419 65.600896 7.458702
F 89.105522 19.294380 7.458702
F 89.105522 42.447638 7.458702
F 89.105522 65.600896 7.458702
F 71.282124 3.858876 7.458703
F 71.282124 27.012134 7.458703
F 71.282124 50.165391 7.458703
F 98.017228 3.858876 7.458703
F 98.017228 27.012134 7.458703
F 98.017228 50.165391 7.458703
F 71.282124 11.576626 7.458703
F 71.282124 34.729884 7.458703
F 71.282124 57.883141 7.458703
F 98.017228 11.576626 7.458703
F 98.017228 34.729884 7.458703
F 98.017228 57.883141 7.458703
F 71.282124 19.294382 7.458703
F 71.282124 42.447639 7.458703
F 71.282124 65.600897 7.458703
F 98.017228 19.294382 7.458703
F 98.017228 42.447639 7.458703
F 98.017228 65.600897 7.458703
F 53.458735 3.858875 4.730064
F 53.458735 27.012133 4.730064
F 53.458735 50.165390 4.730064
F 80.193839 3.858875 4.730064
F 80.193839 27.012133 4.730064
F 80.193839 50.165390 4.730064
F 53.458735 11.576625 4.730064
F 53.458735 34.729883 4.730064
F 53.458735 57.883140 4.730064
F 80.193839 11.576625 4.730064
F 80.193839 34.729883 4.730064
F 80.193839 57.883140 4.730064
F 53.458735 19.294381 4.730063
F 53.458735 42.447638 4.730063
F 53.458735 65.600896 4.730063
F 80.193839 19.294381 4.730063
F 80.193839 42.447638 4.730063
F 80.193839 65.600896 4.730063
F 62.370432 3.858875 4.730064
F 62.370432 27.012133 4.730064
F 62.370432 50.165390 4.730064
F 89.105535 3.858875 4.730064
F 89.105535 27.012133 4.730064
F 89.105535 50.165390 4.730064
F 62.370432 11.576625 4.730064
F 62.370432 34.729883 4.730064
F 62.370432 57.883140 4.730064
F 89.105535 11.576625 4.730064
F 89.105535 34.729883 4.730064
F 89.105535 57.883140 4.730064
F 62.370432 19.294381 4.730063
F 62.370432 42.447638 4.730063
F 62.370432 65.600896 4.730063
F 89.105535 19.294381 4.730063
F 89.105535 42.447638 4.730063
F 89.105535 65.600896 4.730063
F 71.282136 3.858876 4.730063
F 71.282136 27.012133 4.730063
F 71.282136 50.165391 4.730063
F 98.017240 3.858876 4.730063
F 98.017240 27.012133 4.730063
F 98.017240 50.165391 4.730063
F 71.282136 11.576626 4.730063
F 71.282136 34.729883 4.730063
F 71.282136 57.883141 4.730063
F 98.017240 11.576626 4.730063
F 98.017240 34.729883 4.730063
F 98.017240 57.883141 4.730063
F 71.282136 19.294381 4.730062
F 71.282136 42.447639 4.730062
F 71.282136 65.600896 4.730062
F 98.017240 19.294381 4.730062
F 98.017240 42.447639 4.730062
F 98.017240 65.600896 4.730062
F 53.458725 1.286291 1.091879
F 53.458725 24.439549 1.091879
F 53.458725 47.592806 1.091879
F 80.193829 1.286291 1.091879
F 80.193829 24.439549 1.091879
F 80.193829 47.592806 1.091879
F 53.458725 9.004040 1.091879
F 53.458725 32.157298 1.091879
F 53.458725 55.310555 1.091879
F 80.193829 9.004040 1.091879
F 80.193829 32.157298 1.091879
F 80.193829 55.310555 1.091879
F 53.458725 16.721796 1.091878
F 53.458725 39.875053 1.091878
F 53.458725 63.028311 1.091878
F 80.193829 16.721796 1.091878
F 80.193829 39.875053 1.091878
F 80.193829 63.028311 1.091878
F 62.370421 1.286291 1.091879
F 62.370421 24.439548 1.091879
F 62.370421 47.592806 1.091879
F 89.105525 1.286291 1.091879
F 89.105525 24.439548 1.091879
F 89.105525 47.592806 1.091879
F 62.370421 9.004040 1.091879
F 62.370421 32.157298 1.091879
F 62.370421 55.310555 1.091879
F 89.105525 9.004040 1.091879
F 89.105525 32.157298 1.091879
F 89.105525 55.310555 1.091879
F 62.370421 16.721795 1.091878
F 62.370421 39.875053 1.091878
F 62.370421 63.028310 1.091878
F 89.105525 16.721795 1.091878
F 89.105525 39.875053 1.091878
F 89.105525 63.028310 1.091878
F 71.282126 1.286290 1.091878
F 71.282126 24.439547 1.091878
F 71.282126 47.592805 1.091878
F 98.017229 1.286290 1.091878
F 98.017229 24.439547 1.091878
F 98.017229 47.592805 1.091878
F 71.282126 9.004039 1.091878
F 71.282126 32.157296 1.091878
F 71.282126 55.310554 1.091878
F 98.017229 9.004039 1.091878
F 98.017229 32.157296 1.091878
F 98.017229 55.310554 1.091878
F 71.282126 16.721794 1.091877
F 71.282126 39.875052 1.091877
F 71.282126 63.028309 1.091877
F 98.017229 16.721794 1.091877
F 98.017229 39.875052 1.091877
F 98.017229 63.028309 1.091877
F 55.686662 7.717750 4.730064
F 55.686662 30.871007 4.730064
F 55.686662 54.024265 4.730064
F 82.421765 7.717750 4.730064
F 82.421765 30.871007 4.730064
F 82.421765 54.024265 4.730064
F 55.686662 15.435503 4.730063
F 55.686662 38.588760 4.730063
F 55.686662 61.742018 4.730063
F 82.421765 15.435503 4.730063
F 82.421765 38.588760 4.730063
F 82.421765 61.742018 4.730063
F 55.686662 0.000000 4.730064
F 55.686662 23.153258 4.730064
F 55.686662 46.306515 4.730064
F 82.421765 0.000000 4.730064
F 82.421765 23.153258 4.730064
F 82.421765 46.306515 4.730064
F 64.598360 7.717750 4.730064
F 64.598360 30.871007 4.730064
F 64.598360 54.024265 4.730064
F 91.333463 7.717750 4.730064
F 91.333463 30.871007 4.730064
F 91.333463 54.024265 4.730064
F 64.598360 15.435502 4.730063
F 64.598360 38.588760 4.730063
F 64.598360 61.742017 4.730063
F 91.333463 15.435502 4.730063
F 91.333463 38.588760 4.730063
F 91.333463 61.742017 4.730063
F 64.598360 0.000000 4.730064
F 64.598360 23.153258 4.730064
F 64.598360 46.306515 4.730064
F 91.333463 0.000000 4.730064
F 91.333463 23.153258 4.730064
F 91.333463 46.306515 4.730064
F 73.510064 7.717750 4.730063
F 73.510064 30.871008 4.730063
F 73.510064 54.024265 4.730063
F 100.245168 7.717750 4.730063
F 100.245168 30.871008 4.730063
F 100.245168 54.024265 4.730063
F 73.510064 15.435503 4.730062
F 73.510064 38.588760 4.730062
F 73.510064 61.742018 4.730062
F 100.245168 15.435503 4.730062
F 100.245168 38.588760 4.730062
F 100.245168 61.742018 4.730062
F 73.510064 0.000001 4.730063
F 73.510064 23.153258 4.730063
F 73.510064 46.306516 4.730063
F 100.245168 0.000001 4.730063
F 100.245168 23.153258 4.730063
F 100.245168 46.306516 4.730063
F 55.686647 5.145166 1.091880
F 55.686647 28.298423 1.091880
F 55.686647 51.451681 1.091880
F 82.421751 5.145166 1.091880
F 82.421751 28.298423 1.091880
F 82.421751 51.451681 1.091880
F 55.686647 12.862918 1.091879
F 55.686647 36.016175 1.091879
F 55.686647 59.169433 1.091879
F 82.421751 12.862918 1.091879
F 82.421751 36.016175 1.091879
F 82.421751 59.169433 1.091879
F 55.686647 20.580673 1.091879
F 55.686647 43.733931 1.091879
F 55.686647 66.887188 1.091879
F 82.421751 20.580673 1.091879
F 82.421751 43.733931 1.091879
F 82.421751 66.887188 1.091879
F 64.598344 5.145165 1.091879
F 64.598344 28.298422 1.091879
F 64.598344 51.451680 1.091879
F 91.333447 5.145165 1.091879
F 91.333447 28.298422 1.091879
F 91.333447 51.451680 1.091879
F 64.598344 12.862917 1.091878
F 64.598344 36.016174 1.091878
F 64.598344 59.169432 1.091878
F 91.333447 12.862917 1.091878
F 91.333447 36.016174 1.091878
F 91.333447 59.169432 1.091878
F 64.598344 20.580672 1.091879
F 64.598344 43.733930 1.091879
F 64.598344 66.887187 1.091879
F 91.333447 20.580672 1.091879
F 91.333447 43.733930 1.091879
F 91.333447 66.887187 1.091879
F 73.510051 5.145164 1.091878
F 73.510051 28.298422 1.091878
F 73.510051 51.451679 1.091878
F 100.245155 5.145164 1.091878
F 100.245155 28.298422 1.091878
F 100.245155 51.451679 1.091878
F 73.510051 12.862916 1.091878
F 73.510051 36.016174 1.091878
F 73.510051 59.169431 1.091878
F 100.245155 12.862916 1.091878
F 100.245155 36.016174 1.091878
F 100.245155 59.169431 1.091878
F 73.510051 20.580672 1.091878
F 73.510051 43.733929 1.091878
F 73.510051 66.887187 1.091878
F 100.245155 20.580672 1.091878
F 100.245155 43.733929 1.091878
F 100.245155 66.887187 1.091878
F 55.686659 5.145165 3.820516
F 55.686659 28.298423 3.820516
F 55.686659 51.451680 3.820516
F 82.421763 5.145165 3.820516
F 82.421763 28.298423 3.820516
F 82.421763 51.451680 3.820516
F 55.686659 12.862917 3.820517
F 55.686659 36.016175 3.820517
F 55.686659 59.169432 3.820517
F 82.421763 12.862917 3.820517
F 82.421763 36.016175 3.820517
F 82.421763 59.169432 3.820517
F 55.686659 20.580673 3.820517
F 55.686659 43.733930 3.820517
F 55.686659 66.887188 3.820517
F 82.421763 20.580673 3.820517
F 82.421763 43.733930 3.820517
F 82.421763 66.887188 3.820517
F 64.598357 5.145165 3.820517
F 64.598357 28.298422 3.820517
F 64.598357 51.451680 3.820517
F 91.333460 5.145165 3.820517
F 91.333460 28.298422 3.820517
F 91.333460 51.451680 3.820517
F 64.598357 12.862917 3.820518
F 64.598357 36.016175 3.820518
F 64.598357 59.169432 3.820518
F 91.333460 12.862917 3.820518
F 91.333460 36.016175 3.820518
F 91.333460 59.169432 3.820518
F 64.598357 20.580672 3.820517
F 64.598357 43.733930 3.820517
F 64.598357 66.887187 3.820517
F 91.333460 20.580672 3.820517
F 91.333460 43.733930 3.820517
F 91.333460 66.887187 3.820517
F 73.510063 5.145164 3.820517
F 73.510063 28.298422 3.820517
F 73.510063 51.451679 3.820517
F 100.245166 5.145164 3.820517
F 100.245166 28.298422 3.820517
F 100.245166 51.451679 3.820517
F 73.510063 12.862917 3.820518
F 73.510063 36.016174 3.820518
F 73.510063 59.169432 3.820518
F 100.245166 12.862917 3.820518
F 100.245166 36.016174 3.820518
F 100.245166 59.169432 3.820518
F 73.510063 20.580672 3.820518
F 73.510063 43.733929 3.820518
F 73.510063 66.887187 3.820518
F 100.245166 20.580672 3.820518
F 100.245166 43.733929 3.820518
F 100.245166 66.887187 3.820518
F 55.686649 7.717749 7.458701
F 55.686649 30.871007 7.458701
F 55.686649 54.024264 7.458701
F 82.421753 7.717749 7.458701
F 82.421753 30.871007 7.458701
F 82.421753 54.024264 7.458701
F 55.686649 15.435502 7.458702
F 55.686649 38.588760 7.458702
F 55.686649 61.742017 7.458702
F 82.421753 15.435502 7.458702
F 82.421753 38.588760 7.458702
F 82.421753 61.742017 7.458702
F 55.686649 0.000000 7.458701
F 55.686649 23.153257 7.458701
F 55.686649 46.306515 7.458701
F 82.421753 0.000000 7.458701
F 82.421753 23.153257 7.458701
F 82.421753 46.306515 7.458701
F 64.598346 7.717750 7.458702
F 64.598346 30.871007 7.458702
F 64.598346 54.024265 7.458702
F 91.333450 7.717750 7.458702
F 91.333450 30.871007 7.458702
F 91.333450 54.024265 7.458702
F 64.598346 15.435503 7.458703
F 64.598346 38.588760 7.458703
F 64.598346 61.742018 7.458703
F 91.333450 15.435503 7.458703
F 91.333450 38.588760 7.458703
F 91.333450 61.742018 7.458703
F 64.598346 0.000000 7.458702
F 64.598346 23.153258 7.458702
F 64.598346 46.306515 7.458702
F 91.333450 0.000000 7.458702
F 91.333450 23.153258 7.458702
F 91.333450 46.306515 7.458702
F 73.510053 7.717751 7.458702
F 73.510053 30.871008 7.458702
F 73.510053 54.024266 7.458702
F 100.245156 7.717751 7.458702
F 100.245156 30.871008 7.458702
F 100.245156 54.024266 7.458702
F 73.510053 15.435503 7.458703
F 73.510053 38.588761 7.458703
F 73.510053 61.742018 7.458703
F 100.245156 15.435503 7.458703
F 100.245156 38.588761 7.458703
F 100.245156 61.742018 7.458703
F 73.510053 0.000001 7.458702
F 73.510053 23.153259 7.458702
F 73.510053 46.306516 7.458702
F 100.245156 0.000001 7.458702
F 100.245156 23.153259 7.458702
F 100.245156 46.306516 7.458702
F 57.914586 1.286291 3.820517
F 57.914586 24.439548 3.820517
F 57.914586 47.592806 3.820517
F 84.649689 1.286291 3.820517
F 84.649689 24.439548 3.820517
F 84.649689 47.592806 3.820517
F 57.914586 9.004040 3.820517
F 57.914586 32.157298 3.820517
F 57.914586 55.310555 3.820517
F 84.649689 9.004040 3.820517
F 84.649689 32.157298 3.820517
F 84.649689 55.310555 3.820517
F 57.914586 16.721795 3.820518
F 57.914586 39.875053 3.820518
F 57.914586 63.028310 3.820518
F 84.649689 16.721795 3.820518
F 84.649689 39.875053 3.820518
F 84.649689 63.028310 3.820518
F 66.826285 1.286290 3.820517
F 66.826285 24.439548 3.820517
F 66.826285 47.592806 3.820517
F 93.561388 1.286290 3.820517
F 93.561388 24.439548 3.820517
F 93.561388 47.592806 3.820517
F 66.826285 9.004040 3.820517
F 66.826285 32.157297 3.820517
F 66.826285 55.310555 3.820517
F 93.561388 9.004040 3.820517
F 93.561388 32.157297 3.820517
F 93.561388 55.310555 3.820517
F 66.826285 16.721795 3.820518
F 66.826285 39.875053 3.820518
F 66.826285 63.028310 3.820518
F 93.561388 16.721795 3.820518
F 93.561388 39.875053 3.820518
F 93.561388 63.028310 3.820518
F 75.737990 1.286290 3.820517
F 75.737990 24.439548 3.820517
F 75.737990 47.592805 3.820517
F 102.473094 1.286290 3.820517
F 102.473094 24.439548 3.820517
F 102.473094 47.592805 3.820517
F 75.737990 9.004040 3.820517
F 75.737990 32.157297 3.820517
F 75.737990 55.310555 3.820517
F 102.473094 9.004040 3.820517
F 102.473094 32.157297 3.820517
F 102.473094 55.310555 3.820517
F 75.737990 16.721795 3.820518
F 75.737990 39.875052 3.820518
F 75.737990 63.028310 3.820518
F 102.473094 16.721795 3.820518
F 102.473094 39.875052 3.820518
F 102.473094 63.028310 3.820518
F 57.914571 3.858875 7.458701
F 57.914571 27.012132 7.458701
F 57.914571 50.165390 7.458701
F 84.649674 3.858875 7.458701
F 84.649674 27.012132 7.458701
F 84.649674 50.165390 7.458701
F 57.914571 11.576625 7.458701
F 57.914571 34.729882 7.458701
F 57.914571 57.883140 7.458701
F 84.649674 11.576625 7.458701
F 84.649674 34.729882 7.458701
F 84.649674 57.883140 7.458701
F 57.914571 19.294380 7.458702
F 57.914571 42.447638 7.458702
F 57.914571 65.600895 7.458702
F 84.649674 19.294380 7.458702
F 84.649674 42.447638 7.458702
F 84.649674 65.600895 7.458702
F 66.826270 3.858876 7.458702
F 66.826270 27.012134 7.458702
F 66.826270 50.165391 7.458702
F 93.561374 3.858876 7.458702
F 93.561374 27.012134 7.458702
F 93.561374 50.165391 7.458702
F 66.826270 11.576626 7.458702
F 66.826270 34.729884 7.458702
F 66.826270 57.883141 7.458702
F 93.561374 11.576626 7.458702
F 93.561374 34.729884 7.458702
F 93.561374 57.883141 7.458702
F 66.826270 19.294382 7.458703
F 66.826270 42.447639 7.458703
F 66.826270 65.600897 7.458703
F 93.561374 19.294382 7.458703
F 93.561374 42.447639 7.458703
F 93.561374 65.600897 7.458703
F 75.737977 3.858875 7.458702
F 75.737977 27.012133 7.458702
F 75.737977 50.165390 7.458702
F 102.473081 3.858875 7.458702
F 102.473081 27.012133 7.458702
F 102.473081 50.165390 7.458702
F 75.737977 11.576625 7.458702
F 75.737977 34.729883 7.458702
F 75.737977 57.883140 7.458702
F 102.473081 11.576625 7.458702
F 102.473081 34.729883 7.458702
F 102.473081 57.883140 7.458702
F 75.737977 19.294381 7.458702
F 75.737977 42.447638 7.458702
F 75.737977 65.600896 7.458702
F 102.473081 19.294381 7.458702
F 102.473081 42.447638 7.458702
F 102.473081 65.600896 7.458702
F 57.914583 3.858875 4.730064
F 57.914583 27.012133 4.730064
F 57.914583 50.165390 4.730064
F 84.649686 3.858875 4.730064
F 84.649686 27.012133 4.730064
F 84.649686 50.165390 4.730064
F 57.914583 11.576625 4.730064
F 57.914583 34.729883 4.730064
F 57.914583 57.883140 4.730064
F 84.649686 11.576625 4.730064
F 84.649686 34.729883 4.730064
F 84.649686 57.883140 4.730064
F 57.914583 19.294381 4.730063
F 57.914583 42.447638 4.730063
F 57.914583 65.600896 4.730063
F 84.649686 19.294381 4.730063
F 84.649686 42.447638 4.730063
F 84.649686 65.600896 4.730063
F 66.826283 3.858876 4.730063
F 66.826283 27.012133 4.730063
F 66.826283 50.165391 4.730063
F 93.561386 3.858876 4.730063
F 93.561386 27.012133 4.730063
F 93.561386 50.165391 4.730063
F 66.826283 11.576626 4.730063
F 66.826283 34.729883 4.730063
F 66.826283 57.883141 4.730063
F 93.561386 11.576626 4.730063
F 93.561386 34.729883 4.730063
F 93.561386 57.883141 4.730063
F 66.826283 19.294381 4.730063
F 66.826283 42.447639 4.730063
F 66.826283 65.600896 4.730063
F 93.561386 19.294381 4.730063
F 93.561386 42.447639 4.730063
F 93.561386 65.600896 4.730063
F 75.737989 3.858875 4.730064
F 75.737989 27.012133 4.730064
F 75.737989 50.165390 4.730064
F 102.473092 3.858875 4.730064
F 102.473092 27.012133 4.730064
F 102.473092 50.165390 4.730064
F 75.737989 11.576625 4.730063
F 75.737989 34.729883 4.730063
F 75.737989 57.883140 4.730063
F 102.473092 11.576625 4.730063
F 102.473092 34.729883 4.730063
F 102.473092 57.883140 4.730063
F 75.737989 19.294381 4.730063
F 75.737989 42.447638 4.730063
F 75.737989 65.600896 4.730063
F 102.473092 19.294381 4.730063
F 102.473092 42.447638 4.730063
F 102.473092 65.600896 4.730063
F 57.914573 1.286291 1.091879
F 57.914573 24.439549 1.091879
F 57.914573 47.592806 1.091879
F 84.649676 1.286291 1.091879
F 84.649676 24.439549 1.091879
F 84.649676 47.592806 1.091879
F 57.914573 9.004041 1.091879
F 57.914573 32.157298 1.091879
F 57.914573 55.310556 1.091879
F 84.649676 9.004041 1.091879
F 84.649676 32.157298 1.091879
F 84.649676 55.310556 1.091879
F 57.914573 16.721796 1.091878
F 57.914573 39.875053 1.091878
F 57.914573 63.028311 1.091878
F 84.649676 16.721796 1.091878
F 84.649676 39.875053 1.091878
F 84.649676 63.028311 1.091878
F 66.826272 1.286290 1.091879
F 66.826272 24.439547 1.091879
F 66.826272 47.592805 1.091879
F 93.561375 1.286290 1.091879
F 93.561375 24.439547 1.091879
F 93.561375 47.592805 1.091879
F 66.826272 9.004039 1.091879
F 66.826272 32.157297 1.091879
F 66.826272 55.310554 1.091879
F 93.561375 9.004039 1.091879
F 93.561375 32.157297 1.091879
F 93.561375 55.310554 1.091879
F 66.826272 16.721795 1.091878
F 66.826272 39.875052 1.091878
F 66.826272 63.028310 1.091878
F 93.561375 16.721795 1.091878
F 93.561375 39.875052 1.091878
F 93.561375 63.028310 1.091878
F 75.737979 1.286290 1.091879
F 75.737979 24.439548 1.091879
F 75.737979 47.592805 1.091879
F 102.473082 1.286290 1.091879
F 102.473082 24.439548 1.091879
F 102.473082 47.592805 1.091879
F 75.737979 9.004039 1.091879
F 75.737979 32.157297 1.091879
F 75.737979 55.310555 1.091879
F 102.473082 9.004039 1.091879
F 102.473082 32.157297 1.091879
F 102.473082 55.310555 1.091879
F 75.737979 16.721795 1.091878
F 75.737979 39.875052 1.091878
F 75.737979 63.028310 1.091878
F 102.473082 16.721795 1.091878
F 102.473082 39.875052 1.091878
F 102.473082 63.028310 1.091878
F 60.142510 7.717750 4.730064
F 60.142510 30.871007 4.730064
F 60.142510 54.024265 4.730064
F 86.877613 7.717750 4.730064
F 86.877613 30.871007 4.730064
F 86.877613 54.024265 4.730064
F 60.142510 15.435502 4.730063
F 60.142510 38.588760 4.730063
F 60.142510 61.742018 4.730063
F 86.877613 15.435502 4.730063
F 86.877613 38.588760 4.730063
F 86.877613 61.742018 4.730063
F 60.142510 0.000000 4.730064
F 60.142510 23.153258 4.730064
F 60.142510 46.306515 4.730064
F 86.877613 0.000000 4.730064
F 86.877613 23.153258 4.730064
F 86.877613 46.306515 4.730064
F 69.054211 7.717750 4.730063
F 69.054211 30.871008 4.730063
F 69.054211 54.024265 4.730063
F 95.789315 7.717750 4.730063
F 95.789315 30.871008 4.730063
F 95.789315 54.024265 4.730063
F 69.054211 15.435503 4.730062
F 69.054211 38.588760 4.730062
F 69.054211 61.742018 4.730062
F 95.789315 15.435503 4.730062
F 95.789315 38.588760 4.730062
F 95.789315 61.742018 4.730062
F 69.054211 0.000001 4.730063
F 69.054211 23.153258 4.730063
F 69.054211 46.306516 4.730063
F 95.789315 0.000001 4.730063
F 95.789315 23.153258 4.730063
F 95.789315 46.306516 4.730063
F 77.965916 7.717750 4.730064
F 77.965916 30.871007 4.730064
F 77.965916 54.024265 4.730064
F 104.701019 7.717750 4.730064
F 104.701019 30.871007 4.730064
F 104.701019 54.024265 4.730064
F 77.965916 15.435502 4.730063
F 77.965916 38.588760 4.730063
F 77.965916 61.742018 4.730063
F 104.701019 15.435502 4.730063
F 104.701019 38.588760 4.730063
F 104.701019 61.742018 4.730063
F 77.965916 0.000000 4.730064
F 77.965916 23.153258 4.730064
F 77.965916 46.306515 4.730064
F 104.701019 0.000000 4.730064
F 104.701019 23.153258 4.730064
F 104.701019 46.306515 4.730064
F 60.142495 5.145165 1.091880
F 60.142495 28.298423 1.091880
F 60.142495 51.451680 1.091880
F 86.877598 5.145165 1.091880
F 86.877598 28.298423 1.091880
F 86.877598 51.451680 1.091880
F 60.142495 12.862918 1.091879
F 60.142495 36.016175 1.091879
F 60.142495 59.169433 1.091879
F 86.877598 12.862918 1.091879
F 86.877598 36.016175 1.091879
F 86.877598 59.169433 1.091879
F 60.142495 20.580673 1.091879
F 60.142495 43.733930 1.091879
F 60.142495 66.887188 1.091879
F 86.877598 20.580673 1.091879
F 86.877598 43.733930 1.091879
F 86.877598 66.887188 1.091879
F 69.054197 5.145164 1.091878
F 69.054197 28.298421 1.091878
F 69.054197 51.451679 1.091878
F 95.789301 5.145164 1.091878
F 95.789301 28.298421 1.091878
F 95.789301 51.451679 1.091878
F 69.054197 12.862916 1.091877
F 69.054197 36.016174 1.091877
F 69.054197 59.169431 1.091877
F 95.789301 12.862916 1.091877
F 95.789301 36.016174 1.091877
F 95.789301 59.169431 1.091877
F 69.054197 20.580671 1.091878
F 69.054197 43.733929 1.091878
F 69.054197 66.887186 1.091878
F 95.789301 20.580671 1.091878
F 95.789301 43.733929 1.091878
F 95.789301 66.887186 1.091878
F 77.965903 5.145165 1.091879
F 77.965903 28.298423 1.091879
F 77.965903 51.451680 1.091879
F 104.701006 5.145165 1.091879
F 104.701006 28.298423 1.091879
F 104.701006 51.451680 1.091879
F 77.965903 12.862917 1.091878
F 77.965903 36.016175 1.091878
F 77.965903 59.169432 1.091878
F 104.701006 12.862917 1.091878
F 104.701006 36.016175 1.091878
F 104.701006 59.169432 1.091878
F 77.965903 20.580673 1.091879
F 77.965903 43.733930 1.091879
F 77.965903 66.887188 1.091879
F 104.701006 20.580673 1.091879
F 104.701006 43.733930 1.091879
F 104.701006 66.887188 1.091879
F 60.142507 5.145165 3.820517
F 60.142507 28.298423 3.820517
F 60.142507 51.451680 3.820517
F 86.877611 5.145165 3.820517
F 86.877611 28.298423 3.820517
F 86.877611 51.451680 3.820517
F 60.142507 12.862917 3.820517
F 60.142507 36.016175 3.820517
F 60.142507 59.169432 3.820517
F 86.877611 12.862917 3.820517
F 86.877611 36.016175 3.820517
F 86.877611 59.169432 3.820517
F 60.142507 20.580673 3.820517
F 60.142507 43.733930 3.820517
F 60.142507 66.887188 3.820517
F 86.877611 20.580673 3.820517
F 86.877611 43.733930 3.820517
F 86.877611 66.887188 3.820517
F 69.054210 5.145164 3.820518
F 69.054210 28.298422 3.820518
F 69.054210 51.451679 3.820518
F 95.789313 5.145164 3.820518
F 95.789313 28.298422 3.820518
F 95.789313 51.451679 3.820518
F 69.054210 12.862917 3.820518
F 69.054210 36.016174 3.820518
F 69.054210 59.169432 3.820518
F 95.789313 12.862917 3.820518
F 95.789313 36.016174 3.820518
F 95.789313 59.169432 3.820518
F 69.054210 20.580672 3.820518
F 69.054210 43.733929 3.820518
F 69.054210 66.887187 3.820518
F 95.789313 20.580672 3.820518
F 95.789313 43.733929 3.820518
F 95.789313 66.887187 3.820518
F 77.965914 5.145165 3.820516
F 77.965914 28.298423 3.820516
F 77.965914 51.451680 3.820516
F 104.701017 5.145165 3.820516
F 104.701017 28.298423 3.820516
F 104.701017 51.451680 3.820516
F 77.965914 12.862917 3.820517
F 77.965914 36.016175 3.820517
F 77.965914 59.169432 3.820517
F 104.701017 12.862917 3.820517
F 104.701017 36.016175 3.820517
F 104.701017 59.169432 3.820517
F 77.965914 20.580672 3.820517
F 77.965914 43.733930 3.820517
F 77.965914 66.887188 3.820517
F 104.701017 20.580672 3.820517
F 104.701017 43.733930 3.820517
F 104.701017 66.887188 3.820517
F 60.142497 7.717749 7.458701
F 60.142497 30.871007 7.458701
F 60.142497 54.024264 7.458701
F 86.877600 7.717749 7.458701
F 86.877600 30.871007 7.458701
F 86.877600 54.024264 7.458701
F 60.142497 15.435502 7.458702
F 60.142497 38.588760 7.458702
F 60.142497 61.742017 7.458702
F 86.877600 15.435502 7.458702
F 86.877600 38.588760 7.458702
F 86.877600 61.742017 7.458702
F 60.142497 0.000000 7.458701
F 60.142497 23.153257 7.458701
F 60.142497 46.306515 7.458701
F 86.877600 0.000000 7.458701
F 86.877600 23.153257 7.458701
F 86.877600 46.306515 7.458701
F 69.054199 7.717751 7.458702
F 69.054199 30.871008 7.458702
F 69.054199 54.024266 7.458702
F 95.789302 7.717751 7.458702
F 95.789302 30.871008 7.458702
F 95.789302 54.024266 7.458702
F 69.054199 15.435503 7.458703
F 69.054199 38.588761 7.458703
F 69.054199 61.742018 7.458703
F 95.789302 15.435503 7.458703
F 95.789302 38.588761 7.458703
F 95.789302 61.742018 7.458703
F 69.054199 0.000001 7.458702
F 69.054199 23.153259 7.458702
F 69.054199 46.306516 7.458702
F 95.789302 0.000001 7.458702
F 95.789302 23.153259 7.458702
F 95.789302 46.306516 7.458702
F 77.965904 7.717750 7.458701
F 77.965904 30.871007 7.458701
F 77.965904 54.024265 7.458701
F 104.701008 7.717750 7.458701
F 104.701008 30.871007 7.458701
F 104.701008 54.024265 7.458701
F 77.965904 15.435502 7.458702
F 77.965904 38.588760 7.458702
F 77.965904 61.742017 7.458702
F 104.701008 15.435502 7.458702
F 104.701008 38.588760 7.458702
F 104.701008 61.742017 7.458702
F 77.965904 0.000000 7.458701
F 77.965904 23.153258 7.458701
F 77.965904 46.306515 7.458701
F 104.701008 0.000000 7.458701
F 104.701008 23.153258 7.458701
F 104.701008 46.306515 7.458701
F 53.458737 1.286291 11.096886
F 53.458737 24.439548 11.096886
F 53.458737 47.592806 11.096886
F 80.193841 1.286291 11.096886
F 80.193841 24.439548 11.096886
F 80.193841 47.592806 11.096886
F 53.458737 9.004040 11.096886
F 53.458737 32.157298 11.096886
F 53.458737 55.310555 11.096886
F 80.193841 9.004040 11.096886
F 80.193841 32.157298 11.096886
F 80.193841 55.310555 11.096886
F 53.458737 16.721795 11.096886
F 53.458737 39.875053 11.096886
F 53.458737 63.028310 11.096886
F 80.193841 16.721795 11.096886
F 80.193841 39.875053 11.096886
F 80.193841 63.028310 11.096886
F 62.370435 1.286291 11.096886
F 62.370435 24.439548 11.096886
F 62.370435 47.592806 11.096886
F 89.105538 1.286291 11.096886
F 89.105538 24.439548 11.096886
F 89.105538 47.592806 11.096886
F 62.370435 9.004040 11.096886
F 62.370435 32.157298 11.096886
F 62.370435 55.310555 11.096886
F 89.105538 9.004040 11.096886
F 89.105538 32.157298 11.096886
F 89.105538 55.310555 11.096886
F 62.370435 16.721795 11.096887
F 62.370435 39.875053 11.096887
F 62.370435 63.028310 11.096887
F 89.105538 16.721795 11.096887
F 89.105538 39.875053 11.096887
F 89.105538 63.028310 11.096887
F 71.282138 1.286290 11.096887
F 71.282138 24.439547 11.096887
F 71.282138 47.592805 11.096887
F 98.017241 1.286290 11.096887
F 98.017241 24.439547 11.096887
F 98.017241 47.592805 11.096887
F 71.282138 9.004039 11.096887
F 71.282138 32.157297 11.096887
F 71.282138 55.310554 11.096887
F 98.017241 9.004039 11.096887
F 98.017241 32.157297 11.096887
F 98.017241 55.310554 11.096887
F 71.282138 16.721795 11.096888
F 71.282138 39.875052 11.096888
F 71.282138 63.028310 11.096888
F 98.017241 16.721795 11.096888
F 98.017241 39.875052 11.096888
F 98.017241 63.028310 11.096888
F 53.458724 3.858875 14.735069
F 53.458724 27.012132 14.735069
F 53.458724 50.165390 14.735069
F 80.193827 3.858875 14.735069
F 80.193827 27.012132 14.735069
F 80.193827 50.165390 14.735069
F 53.458724 11.576625 14.735070
F 53.458724 34.729882 14.735070
F 53.458724 57.883140 14.735070
F 80.193827 11.576625 14.735070
F 80.193827 34.729882 14.735070
F 80.193827 57.883140 14.735070
F 53.458724 19.294380 14.735070
F 53.458724 42.447638 14.735070
F 53.458724 65.600895 14.735070
F 80.193827 19.294380 14.735070
F 80.193827 42.447638 14.735070
F 80.193827 65.600895 14.735070
F 62.370419 3.858875 14.735070
F 62.370419 27.012133 14.735070
F 62.370419 50.165390 14.735070
F 89.105522 3.858875 14.735070
F 89.105522 27.012133 14.735070
F 89.105522 50.165390 14.735070
F 62.370419 11.576625 14.735070
F 62.370419 34.729883 14.735070
F 62.370419 57.883140 14.735070
F 89.105522 11.576625 14.735070
F 89.105522 34.729883 14.735070
F 89.105522 57.883140 14.735070
F 62.370419 19.294380 14.735070
F 62.370419 42.447638 14.735070
F 62.370419 65.600896 14.735070
F 89.105522 19.294380 14.735070
F 89.105522 42.447638 14.735070
F 89.105522 65.600896 14.735070
F 71.282124 3.858876 14.735071
F 71.282124 27.012134 14.735071
F 71.282124 50.165391 14.735071
F 98.017228 3.858876 14.735071
F 98.017228 27.012134 14.735071
F 98.017228 50.165391 14.735071
F 71.282124 11.576626 14.735071
F 71.282124 34.729884 14.735071
F 71.282124 57.883141 14.735071
F 98.017228 11.576626 14.735071
F 98.017228 34.729884 14.735071
F 98.017228 57.883141 14.735071
F 71.282124 19.294382 14.735072
F 71.282124 42.447639 14.735072
F 71.282124 65.600897 14.735072
F 98.017228 19.294382 14.735072
F 98.017228 42.447639 14.735072
F 98.017228 65.600897 14.735072
F 53.458735 3.858875 12.006432
F 53.458735 27.012133 12.006432
F 53.458735 50.165390 12.006432
F 80.193839 3.858875 12.006432
F 80.193839 27.012133 12.006432
F 80.193839 50.165390 12.006432
F 53.458735 11.576625 12.006432
F 53.458735 34.729883 12.006432
F 53.458735 57.883140 12.006432
F 80.193839 11.576625 12.006432
F 80.193839 34.729883 12.006432
F 80.193839 57.883140 12.006432
F 53.458735 19.294381 12.006431
F 53.458735 42.447638 12.006431
F 53.458735 65.600896 12.006431
F 80.193839 19.294381 12.006431
F 80.193839 42.447638 12.006431
F 80.193839 65.600896 12.006431
F 62.370432 3.858875 12.006432
F 62.370432 27.012133 12.006432
F 62.370432 50.165390 12.006432
F 89.105535 3.858875 12.006432
F 89.105535 27.012133 12.006432
F 89.105535 50.165390 12.006432
F 62.370432 11.576625 12.006432
F 62.370432 34.729883 12.006432
F 62.370432 57.883140 12.006432
F 89.105535 11.576625 12.006432
F 89.105535 34.729883 12.006432
F 89.105535 57.883140 12.006432
F 62.370432 19.294381 12.006431
F 62.370432 42.447638 12.006431
F 62.370432 65.600896 12.006431
F 89.105535 19.294381 12.006431
F 89.105535 42.447638 12.006431
F 89.105535 65.600896 12.006431
F 71.282136 3.858876 12.006431
F 71.282136 27.012133 12.006431
F 71.282136 50.165391 12.006431
F 98.017240 3.858876 12.006431
F 98.017240 27.012133 12.006431
F 98.017240 50.165391 12.006431
F 71.282136 11.576626 12.006431
F 71.282136 34.729883 12.006431
F 71.282136 57.883141 12.006431
F 98.017240 11.576626 12.006431
F 98.017240 34.729883 12.006431
F 98.017240 57.883141 12.006431
F 71.282136 19.294381 12.006430
F 71.282136 42.447639 12.006430
F 71.282136 65.600896 12.006430
F 98.017240 19.294381 12.006430
F 98.017240 42.447639 12.006430
F 98.017240 65.600896 12.006430
F 53.458725 1.286291 8.368248
F 53.458725 24.439549 8.368248
F 53.458725 47.592806 8.368248
F 80.193829 1.286291 8.368248
F 80.193829 24.439549 8.368248
F 80.193829 47.592806 8.368248
F 53.458725 9.004040 8.368248
F 53.458725 32.157298 8.368248
F 53.458725 55.310555 8.368248
F 80.193829 9.004040 8.368248
F 80.193829 32.157298 8.368248
F 80.193829 55.310555 8.368248
F 53.458725 16.721796 8.368247
F 53.458725 39.875053 8.368247
F 53.458725 63.028311 8.368247
F 80.193829 16.721796 8.368247
F 80.193829 39.875053 8.368247
F 80.193829 63.028311 8.368247
F 62.370421 1.286291 8.368248
F 62.370421 24.439548 8.368248
F 62.370421 47.592806 8.368248
F 89.105525 1.286291 8.368248
F 89.105525 24.439548 8.368248
F 89.105525 47.592806 8.368248
F 62.370421 9.004040 8.368248
F 62.370421 32.157298 8.368248
F 62.370421 55.310555 8.368248
F 89.105525 9.004040 8.368248
F 89.105525 32.157298 8.368248
F 89.105525 55.310555 8.368248
F 62.370421 16.721795 8.368247
F 62.370421 39.875053 8.368247
F 62.370421 63.028310 8.368247
F 89.105525 16.721795 8.368247
F 89.105525 39.875053 8.368247
F 89.105525 63.028310 8.368247
F 71.282126 1.286290 8.368247
F 71.282126 24.439547 8.368247
F 71.282126 47.592805 8.368247
F 98.017229 1.286290 8.368247
F 98.017229 24.439547 8.368247
F 98.017229 47.592805 8.368247
F 71.282126 9.004039 8.368247
F 71.282126 32.157296 8.368247
F 71.282126 55.310554 8.368247
F 98.017229 9.004039 8.368247
F 98.017229 32.157296 8.368247
F 98.017229 55.310554 8.368247
F 71.282126 16.721794 8.368246
F 71.282126 39.875052 8.368246
F 71.282126 63.028309 8.368246
F 98.017229 16.721794 8.368246
F 98.017229 39.875052 8.368246
F 98.017229 63.028309 8.368246
F 55.686662 7.717750 12.006432
F 55.686662 30.871007 12.006432
F 55.686662 54.024265 12.006432
F 82.421765 7.717750 12.006432
F 82.421765 30.871007 12.006432
F 82.421765 54.024265 12.006432
F 55.686662 15.435503 12.006431
F 55.686662 38.588760 12.006431
F 55.686662 61.742018 12.006431
F 82.421765 15.435503 12.006431
F 82.421765 38.588760 12.006431
F 82.421765 61.742018 12.006431
F 55.686662 0.000000 12.006432
F 55.686662 23.153258 12.006432
F 55.686662 46.306515 12.006432
F 82.421765 0.000000 12.006432
F 82.421765 23.153258 12.006432
F 82.421765 46.306515 12.006432
F 64.598360 7.717750 12.006432
F 64.598360 30.871007 12.006432
F 64.598360 54.024265 12.006432
F 91.333463 7.717750 12.006432
F 91.333463 30.871007 12.006432
F 91.333463 54.024265 12.006432
F 64.598360 15.435502 12.006431
F 64.598360 38.588760 12.006431
F 64.598360 61.742017 12.006431
F 91.333463 15.435502 12.006431
F 91.333463 38.588760 12.006431
F 91.333463 61.742017 12.006431
F 64.598360 0.000000 12.006432
F 64.598360 23.153258 12.006432
F 64.598360 46.306515 12.006432
F 91.333463 0.000000 12.006432
F 91.333463 23.153258 12.006432
F 91.333463 46.306515 12.006432
F 73.510064 7.717750 12.006431
F 73.510064 30.871008 12.006431
F 73.510064 54.024265 12.006431
F 100.245168 7.717750 12.006431
F 100.245168 30.871008 12.006431
F 100.245168 54.024265 12.006431
F 73.510064 15.435503 12.006430
F 73.510064 38.588760 12.006430
F 73.510064 61.742018 12.006430
F 100.245168 15.435503 12.006430
F 100.245168 38.588760 12.006430
F 100.245168 61.742018 12.006430
F 73.510064 0.000001 12.006431
F 73.510064 23.153258 12.006431
F 73.510064 46.306516 12.006431
F 100.245168 0.000001 12.006431
F 100.245168 23.153258 12.006431
F 100.245168 46.306516 12.006431
F 55.686647 5.145166 8.368248
F 55.686647 28.298423 8.368248
F 55.686647 51.451681 8.368248
F 82.421751 5.145166 8.368248
F 82.421751 28.298423 8.368248
F 82.421751 51.451681 8.368248
F 55.686647 12.862918 8.368247
F 55.686647 36.016175 8.368247
F 55.686647 59.169433 8.368247
F 82.421751 12.862918 8.368247
F 82.421751 36.016175 8.368247
F 82.421751 59.169433 8.368247
F 55.686647 20.580673 8.368248
F 55.686647 43.733931 8.368248
F 55.686647 66.887188 8.368248
F 82.421751 20.580673 8.368248
F 82.421751 43.733931 8.368248
F 82.421751 66.887188 8.368248
F 64.598344 5.145165 8.368248
F 64.598344 28.298422 8.368248
F 64.598344 51.451680 8.368248
F 91.333447 5.145165 8.368248
F 91.333447 28.298422 8.368248
F 91.333447 51.451680 8.368248
F 64.598344 12.862917 8.368247
F 64.598344 36.016174 8.368247
F 64.598344 59.169432 8.368247
F 91.333447 12.862917 8.368247
F 91.333447 36.016174 8.368247
F 91.333447 59.169432 8.368247
F 64.598344 20.580672 8.368248
F 64.598344 43.733930 8.368248
F 64.598344 66.887187 8.368248
F 91.333447 20.580672 8.368248
F 91.333447 43.733930 8.368248
F 91.333447 66.887187 8.368248
F 73.510051 5.145164 8.368247
F 73.510051 28.298422 8.368247
F 73.510051 51.451679 8.368247
F 100.245155 5.145164 8.368247
F 100.245155 28.298422 8.368247
F 100.245155 51.451679 8.368247
F 73.510051 12.862916 8.368246
F 73.510051 36.016174 8.368246
F 73.510051 59.169431 8.368246
F 100.245155 12.862916 8.368246
F 100.245155 36.016174 8.368246
F 100.245155 59.169431 8.368246
F 73.510051 20.580672 8.368247
F 73.510051 43.733929 8.368247
F 73.510051 66.887187 8.368247
F 100.245155 20.580672 8.368247
F 100.245155 43.733929 8.368247
F 100.245155 66.887187 8.368247
F 55.686659 5.145165 11.096885
F 55.686659 28.298423 11.096885
F 55.686659 51.451680 11.096885
F 82.421763 5.145165 11.096885
F 82.421763 28.298423 11.096885
F 82.421763 51.451680 11.096885
F 55.686659 12.862917 11.096886
F 55.686659 36.016175 11.096886
F 55.686659 59.169432 11.096886
F 82.421763 12.862917 11.096886
F 82.421763 36.016175 11.096886
F 82.421763 59.169432 11.096886
F 55.686659 20.580673 11.096886
F 55.686659 43.733930 11.096886
F 55.686659 66.887188 11.096886
F 82.421763 20.580673 11.096886
F 82.421763 43.733930 11.096886
F 82.421763 66.887188 11.096886
F 64.598357 5.145165 11.096886
F 64.598357 28.298422 11.096886
F 64.598357 51.451680 11.096886
F 91.333460 5.145165 11.096886
F 91.333460 28.298422 11.096886
F 91.333460 51.451680 11.096886
F 64.598357 12.862917 11.096887
F 64.598357 36.016175 11.096887
F 64.598357 59.169432 11.096887
F 91.333460 12.862917 11.096887
F 91.333460 36.016175 11.096887
F 91.333460 59.169432 11.096887
F 64.598357 20.580672 11.096886
F 64.598357 43.733930 11.096886
F 64.598357 66.887187 11.096886
F 91.333460 20.580672 11.096886
F 91.333460 43.733930 11.096886
F 91.333460 66.887187 11.096886
F 73.510063 5.145164 11.096886
F 73.510063 28.298422 11.096886
F 73.510063 51.451679 11.096886
F 100.245166 5.145164 11.096886
F 100.245166 28.298422 11.096886
F 100.245166 51.451679 11.096886
F 73.510063 12.862917 11.096887
F 73.510063 36.016174 11.096887
F 73.510063 59.169432 11.096887
F 100.245166 12.862917 11.096887
F 100.245166 36.016174 11.096887
F 100.245166 59.169432 11.096887
F 73.510063 20.580672 11.096887
F 73.510063 43.733929 11.096887
F 73.510063 66.887187 11.096887
F 100.245166 20.580672 11.096887
F 100.245166 43.733929 11.096887
F 100.245166 66.887187 11.096887
F 55.686649 7.717749 14.735069
F 55.686649 30.871007 14.735069
F 55.686649 54.024264 14.735069
F 82.421753 7.717749 14.735069
F 82.421753 30.871007 14.735069
F 82.421753 54.024264 14.735069
F 55.686649 15.435502 14.735070
F 55.686649 38.588760 14.735070
F 55.686649 61.742017 14.735070
F 82.421753 15.435502 14.735070
F 82.421753 38.588760 14.735070
F 82.421753 61.742017 14.735070
F 55.686649 0.000000 14.735070
F 55.686649 23.153257 14.735070
F 55.686649 46.306515 14.735070
F 82.421753 0.000000 14.735070
F 82.421753 23.153257 14.735070
F 82.421753 46.306515 14.735070
F 64.598346 7.717750 14.735070
F 64.598346 30.871007 14.735070
F 64.598346 54.024265 14.735070
F 91.333450 7.717750 14.735070
F 91.333450 30.871007 14.735070
F 91.333450 54.024265 14.735070
F 64.598346 15.435503 14.735071
F 64.598346 38.588760 14.735071
F 64.598346 61.742018 14.735071
F 91.333450 15.435503 14.735071
F 91.333450 38.588760 14.735071
F 91.333450 61.742018 14.735071
F 64.598346 0.000000 14.735070
F 64.598346 23.153258 14.735070
F 64.598346 46.306515 14.735070
F 91.333450 0.000000 14.735070
F 91.333450 23.153258 14.735070
F 91.333450 46.306515 14.735070
F 73.510053 7.717751 14.735071
F 73.510053 30.871008 14.735071
F 73.510053 54.024266 14.735071
F 100.245156 7.717751 14.735071
F 100.245156 30.871008 14.735071
F 100.245156 54.024266 14.735071
F 73.510053 15.435503 14.735072
F 73.510053 38.588761 14.735072
F 73.510053 61.742018 14.735072
F 100.245156 15.435503 14.735072
F 100.245156 38.588761 14.735072
F 100.245156 61.742018 14.735072
F 73.510053 0.000001 14.735071
F 73.510053 23.153259 14.735071
F 73.510053 46.306516 14.735071
F 100.245156 0.000001 14.735071
F 100.245156 23.153259 14.735071
F 100.245156 46.306516 14.735071
F 57.914586 1.286291 11.096886
F 57.914586 24.439548 11.096886
F 57.914586 47.592806 11.096886
F 84.649689 1.286291 11.096886
F 84.649689 24.439548 11.096886
F 84.649689 47.592806 11.096886
F 57.914586 9.004040 11.096886
F 57.914586 32.157298 11.096886
F 57.914586 55.310555 11.096886
F 84.649689 9.004040 11.096886
F 84.649689 32.157298 11.096886
F 84.649689 55.310555 11.096886
F 57.914586 16.721795 11.096887
F 57.914586 39.875053 11.096887
F 57.914586 63.028310 11.096887
F 84.649689 16.721795 11.096887
F 84.649689 39.875053 11.096887
F 84.649689 63.028310 11.096887
F 66.826285 1.286290 11.096886
F 66.826285 24.439548 11.096886
F 66.826285 47.592806 11.096886
F 93.561388 1.286290 11.096886
F 93.561388 24.439548 11.096886
F 93.561388 47.592806 11.096886
F 66.826285 9.004040 11.096886
F 66.826285 32.157297 11.096886
F 66.826285 55.310555 11.096886
F 93.561388 9.004040 11.096886
F 93.561388 32.157297 11.096886
F 93.561388 55.310555 11.096886
F 66.826285 16.721795 11.096887
F 66.826285 39.875053 11.096887
F 66.826285 63.028310 11.096887
F 93.561388 16.721795 11.096887
F 93.561388 39.875053 11.096887
F 93.561388 63.028310 11.096887
F 75.737990 1.286290 11.096886
F 75.737990 24.439548 11.096886
F 75.737990 47.592805 11.096886
F 102.473094 1.286290 11.096886
F 102.473094 24.439548 11.096886
F 102.473094 47.592805 11.096886
F 75.737990 9.004040 11.096886
F 75.737990 32.157297 11.096886
F 75.737990 55.310555 11.096886
F 102.473094 9.004040 11.096886
F 102.473094 32.157297 11.096886
F 102.473094 55.310555 11.096886
F 75.737990 16.721795 11.096887
F 75.737990 39.875052 11.096887
F 75.737990 63.028310 11.096887
F 102.473094 16.721795 11.096887
F 102.473094 39.875052 11.096887
F 102.473094 63.028310 11.096887
F 57.914571 3.858875 14.735070
F 57.914571 27.012132 14.735070
F 57.914571 50.165390 14.735070
F 84.649674 3.858875 14.735070
F 84.649674 27.012132 14.735070
F 84.649674 50.165390 14.735070
F 57.914571 11.576625 14.735070
F 57.914571 34.729882 14.735070
F 57.914571 57.883140 14.735070
F 84.649674 11.576625 14.735070
F 84.649674 34.729882 14.735070
F 84.649674 57.883140 14.735070
F 57.914571 19.294380 14.735070
F 57.914571 42.447638 14.735070
F 57.914571 65.600895 14.735070
F 84.649674 19.294380 14.735070
F 84.649674 42.447638 14.735070
F 84.649674 65.600895 14.735070
F 66.826270 3.858876 14.735071
F 66.826270 27.012134 14.735071
F 66.826270 50.165391 14.735071
F 93.561374 3.858876 14.735071
F 93.561374 27.012134 14.735071
F 93.561374 50.165391 14.735071
F 66.826270 11.576626 14.735071
F 66.826270 34.729884 14.735071
F 66.826270 57.883141 14.735071
F 93.561374 11.576626 14.735071
F 93.561374 34.729884 14.735071
F 93.561374 57.883141 14.735071
F 66.826270 19.294382 14.735071
F 66.826270 42.447639 14.735071
F 66.826270 65.600897 14.735071
F 93.561374 19.294382 14.735071
F 93.561374 42.447639 14.735071
F 93.561374 65.600897 14.735071
F 75.737977 3.858875 14.735070
F 75.737977 27.012133 14.735070
F 75.737977 50.165390 14.735070
F 102.473081 3.858875 14.735070
F 102.473081 27.012133 14.735070
F 102.473081 50.165390 14.735070
F 75.737977 11.576625 14.735070
F 75.737977 34.729883 14.735070
F 75.737977 57.883140 14.735070
F 102.473081 11.576625 14.735070
F 102.473081 34.729883 14.735070
F 102.473081 57.883140 14.735070
F 75.737977 19.294381 14.735071
F 75.737977 42.447638 14.735071
F 75.737977 65.600896 14.735071
F 102.473081 19.294381 14.735071
F 102.473081 42.447638 14.735071
F 102.473081 65.600896 14.735071
F 57.914583 3.858875 12.006432
F 57.914583 27.012133 12.006432
F 57.914583 50.165390 12.006432
F 84.649686 3.858875 12.006432
F 84.649686 27.012133 12.006432
F 84.649686 50.165390 12.006432
F 57.914583 11.576625 12.006432
F 57.914583 34.729883 12.006432
F 57.914583 57.883140 12.006432
F 84.649686 11.576625 12.006432
F 84.649686 34.729883 12.006432
F 84.649686 57.883140 12.006432
F 57.914583 19.294381 12.006431
F 57.914583 42.447638 12.006431
F 57.914583 65.600896 12.006431
F 84.649686 19.294381 12.006431
F 84.649686 42.447638 12.006431
F 84.649686 65.600896 12.006431
F 66.826283 3.858876 12.006431
F 66.826283 27.012133 12.006431
F 66.826283 50.165391 12.006431
F 93.561386 3.858876 12.006431
F 93.561386 27.012133 12.006431
F 93.561386 50.165391 12.006431
F 66.826283 11.576626 12.006431
F 66.826283 34.729883 12.006431
F 66.826283 57.883141 12.006431
F 93.561386 11.576626 12.006431
F 93.561386 34.729883 12.006431
F 93.561386 57.883141 12.006431
F 66.826283 19.294381 12.006431
F 66.826283 42.447639 12.006431
F 66.826283 65.600896 12.006431
F 93.561386 19.294381 12.006431
F 93.561386 42.447639 12.006431
F 93.561386 65.600896 12.006431
F 75.737989 3.858875 12.006432
F 75.737989 27.012133 12.006432
F 75.737989 50.165390 12.006432
F 102.473092 3.858875 12.006432
F 102.473092 27.012133 12.006432
F 102.473092 50.165390 12.006432
F 75.737989 11.576625 12.006432
F 75.737989 34.729883 12.006432
F 75.737989 57.883140 12.006432
F 102.473092 11.576625 12.006432
F 102.473092 34.729883 12.006432
F 102.473092 57.883140 12.006432
F 75.737989 19.294381 12.006431
F 75.737989 42.447638 12.006431
F 75.737989 65.600896 12.006431
F 102.473092 19.294381 12.006431
F 102.473092 42.447638 12.006431
F 102.473092 65.600896 12.006431
F 57.914573 1.286291 8.368248
F 57.914573 24.439549 8.368248
F 57.914573 47.592806 8.368248
F 84.649676 1.286291 8.368248
F 84.649676 24.439549 8.368248
F 84.649676 47.592806 8.368248
F 57.914573 9.004041 8.368248
F 57.914573 32.157298 8.368248
F 57.914573 55.310556 8.368248
F 84.649676 9.004041 8.368248
F 84.649676 32.157298 8.368248
F 84.649676 55.310556 8.368248
F 57.914573 16.721796 8.368247
F 57.914573 39.875053 8.368247
F 57.914573 63.028311 8.368247
F 84.649676 16.721796 8.368247
F 84.649676 39.875053 8.368247
F 84.649676 63.028311 8.368247
F 66.826272 1.286290 8.368247
F 66.826272 24.439547 8.368247
F 66.826272 47.592805 8.368247
F 93.561375 1.286290 8.368247
F 93.561375 24.439547 8.368247
F 93.561375 47.592805 8.368247
F 66.826272 9.004039 8.368247
F 66.826272 32.157297 8.368247
F 66.826272 55.310554 8.368247
F 93.561375 9.004039 8.368247
F 93.561375 32.157297 8.368247
F 93.561375 55.310554 8.368247
F 66.826272 16.721795 8.368247
F 66.826272 39.875052 8.368247
F 66.826272 63.028310 8.368247
F 93.561375 16.721795 8.368247
F 93.561375 39.875052 8.368247
F 93.561375 63.028310 8.368247
F 75.737979 1.286290 8.368248
F 75.737979 24.439548 8.368248
F 75.737979 47.592805 8.368248
F 102.473082 1.286290 8.368248
F 102.473082 24.439548 8.368248
F 102.473082 47.592805 8.368248
F 75.737979 9.004039 8.368248
F 75.737979 32.157297 8.368248
F 75.737979 55.310555 8.368248
F 102.473082 9.004039 8.368248
F 102.473082 32.157297 8.368248
F 102.473082 55.310555 8.368248
F 75.737979 16.721795 8.368247
F 75.737979 39.875052 8.368247
F 75.737979 63.028310 8.368247
F 102.473082 16.721795 8.368247
F 102.473082 39.875052 8.368247
F 102.473082 63.028310 8.368247
F 60.142510 7.717750 12.006432
F 60.142510 30.871007 12.006432
F 60.142510 54.024265 12.006432
F 86.877613 7.717750 12.006432
F 86.877613 30.871007 12.006432
F 86.877613 54.024265 12.006432
F 60.142510 15.435502 12.006431
F 60.142510 38.588760 12.006431
F 60.142510 61.742018 12.006431
F 86.877613 15.435502 12.006431
F 86.877613 38.588760 12.006431
F 86.877613 61.742018 12.006431
F 60.142510 0.000000 12.006432
F 60.142510 23.153258 12.006432
F 60.142510 46.306515 12.006432
F 86.877613 0.000000 12.006432
F 86.877613 23.153258 12.006432
F 86.877613 46.306515 12.006432
F 69.054211 7.717750 12.006431
F 69.054211 30.871008 12.006431
F 69.054211 54.024265 12.006431
F 95.789315 7.717750 12.006431
F 95.789315 30.871008 12.006431
F 95.789315 54.024265 12.006431
F 69.054211 15.435503 12.006430
F 69.054211 38.588760 12.006430
F 69.054211 61.742018 12.006430
F 95.789315 15.435503 12.006430
F 95.789315 38.588760 12.006430
F 95.789315 61.742018 12.006430
F 69.054211 0.000001 12.006431
F 69.054211 23.153258 12.006431
F 69.054211 46.306516 12.006431
F 95.789315 0.000001 12.006431
F 95.789315 23.153258 12.006431
F 95.789315 46.306516 12.006431
F 77.965916 7.717750 12.006432
F 77.965916 30.871007 12.006432
F 77.965916 54.024265 12.006432
F 104.701019 7.717750 12.006432
F 104.701019 30.871007 12.006432
F 104.701019 54.024265 12.006432
F 77.965916 15.435502 12.006431
F 77.965916 38.588760 12.006431
F 77.965916 61.742018 12.006431
F 104.701019 15.435502 12.006431
F 104.701019 38.588760 12.006431
F 104.701019 61.742018 12.006431
F 77.965916 0.000000 12.006432
F 77.965916 23.153258 12.006432
F 77.965916 46.306515 12.006432
F 104.701019 0.000000 12.006432
F 104.701019 23.153258 12.006432
F 104.701019 46.306515 12.006432
F 60.142495 5.145165 8.368248
F 60.142495 28.298423 8.368248
F 60.142495 51.451680 8.368248
F 86.877598 5.145165 8.368248
F 86.877598 28.298423 8.368248
F 86.877598 51.451680 8.368248
F 60.142495 12.862918 8.368247
F 60.142495 36.016175 8.368247
F 60.142495 59.169433 8.368247
F 86.877598 12.862918 8.368247
F 86.877598 36.016175 8.368247
F 86.877598 59.169433 8.368247
F 60.142495 20.580673 8.368248
F 60.142495 43.733930 8.368248
F 60.142495 66.887188 8.368248
F 86.877598 20.580673 8.368248
F 86.877598 43.733930 8.368248
F 86.877598 66.887188 8.368248
F 69.054197 5.145164 8.368247
F 69.054197 28.298421 8.368247
F 69.054197 51.451679 8.368247
F 95.789301 5.145164 8.368247
F 95.789301 28.298421 8.368247
F 95.789301 51.451679 8.368247
F 69.054197 12.862916 8.368246
F 69.054197 36.016174 8.368246
F 69.054197 59.169431 8.368246
F 95.789301 12.862916 8.368246
F 95.789301 36.016174 8.368246
F 95.789301 59.169431 8.368246
F 69.054197 20.580671 8.368247
F 69.054197 43.733929 8.368247
F 69.054197 66.887186 8.368247
F 95.789301 20.580671 8.368247
F 95.789301 43.733929 8.368247
F 95.789301 66.887186 8.368247
F 77.965903 5.145165 8.368248
F 77.965903 28.298423 8.368248
F 77.965903 51.451680 8.368248
F 104.701006 5.145165 8.368248
F 104.701006 28.298423 8.368248
F 104.701006 51.451680 8.368248
F 77.965903 12.862917 8.368247
F 77.965903 36.016175 8.368247
F 77.965903 59.169432 8.368247
F 104.701006 12.862917 8.368247
F 104.701006 36.016175 8.368247
F 104.701006 59.169432 8.368247
F 77.965903 20.580673 8.368248
F 77.965903 43.733930 8.368248
F 77.965903 66.887188 8.368248
F 104.701006 20.580673 8.368248
F 104.701006 43.733930 8.368248
F 104.701006 66.887188 8.368248
F 60.142507 5.145165 11.096886
F 60.142507 28.298423 11.096886
F 60.142507 51.451680 11.096886
F 86.877611 5.145165 11.096886
F 86.877611 28.298423 11.096886
F 86.877611 51.451680 11.096886
F 60.142507 12.862917 11.096886
F 60.142507 36.016175 11.096886
F 60.142507 59.169432 11.096886
F 86.877611 12.862917 11.096886
F 86.877611 36.016175 11.096886
F 86.877611 59.169432 11.096886
F 60.142507 20.580673 11.096886
F 60.142507 43.733930 11.096886
F 60.142507 66.887188 11.096886
F 86.877611 20.580673 11.096886
F 86.877611 43.733930 11.096886
F 86.877611 66.887188 11.096886
F 69.054210 5.145164 11.096887
F 69.054210 28.298422 11.096887
F 69.054210 51.451679 11.096887
F 95.789313 5.145164 11.096887
F 95.789313 28.298422 11.096887
F 95.789313 51.451679 11.096887
F 69.054210 12.862917 11.096887
F 69.054210 36.016174 11.096887
F 69.054210 59.169432 11.096887
F 95.789313 12.862917 11.096887
F 95.789313 36.016174 11.096887
F 95.789313 59.169432 11.096887
F 69.054210 20.580672 11.096887
F 69.054210 43.733929 11.096887
F 69.054210 66.887187 11.096887
F 95.789313 20.580672 11.096887
F 95.789313 43.733929 11.096887
F 95.789313 66.887187 11.096887
F 77.965914 5.145165 11.096885
F 77.965914 28.298423 11.096885
F 77.965914 51.451680 11.096885
F 104.701017 5.145165 11.096885
F 104.701017 28.298423 11.096885
F 104.701017 51.451680 11.096885
F 77.965914 12.862917 11.096886
F 77.965914 36.016175 11.096886
F 77.965914 59.169432 11.096886
F 104.701017 12.862917 11.096886
F 104.701017 36.016175 11.096886
F 104.701017 59.169432 11.096886
F 77.965914 20.580672 11.096886
F 77.965914 43.733930 11.096886
F 77.965914 66.887188 11.096886
F 104.701017 20.580672 11.096886
F 104.701017 43.733930 11.096886
F 104.701017 66.887188 11.096886
F 60.142497 7.717749 14.735070
F 60.142497 30.871007 14.735070
F 60.142497 54.024264 14.735070
F 86.877600 7.717749 14.735070
F 86.877600 30.871007 14.735070
F 86.877600 54.024264 14.735070
F 60.142497 15.435502 14.735071
F 60.142497 38.588760 14.735071
F 60.142497 61.742017 14.735071
F 86.877600 15.435502 14.735071
F 86.877600 38.588760 14.735071
F 86.877600 61.742017 14.735071
F 60.142497 0.000000 14.735070
F 60.142497 23.153257 14.735070
F 60.142497 46.306515 14.735070
F 86.877600 0.000000 14.735070
F 86.877600 23.153257 14.735070
F 86.877600 46.306515 14.735070
F 69.054199 7.717751 14.735071
F 69.054199 30.871008 14.735071
F 69.054199 54.024266 14.735071
F 95.789302 7.717751 14.735071
F 95.789302 30.871008 14.735071
F 95.789302 54.024266 14.735071
F 69.054199 15.435503 14.735072
F 69.054199 38.588761 14.735072
F 69.054199 61.742018 14.735072
F 95.789302 15.435503 14.735072
F 95.789302 38.588761 14.735072
F 95.789302 61.742018 14.735072
F 69.054199 0.000001 14.735071
F 69.054199 23.153259 14.735071
F 69.054199 46.306516 14.735071
F 95.789302 0.000001 14.735071
F 95.789302 23.153259 14.735071
F 95.789302 46.306516 14.735071
F 77.965904 7.717750 14.735070
F 77.965904 30.871007 14.735070
F 77.965904 54.024265 14.735070
F 104.701008 7.717750 14.735070
F 104.701008 30.871007 14.735070
F 104.701008 54.024265 14.735070
F 77.965904 15.435502 14.735071
F 77.965904 38.588760 14.735071
F 77.965904 61.742017 14.735071
F 104.701008 15.435502 14.735071
F 104.701008 38.588760 14.735071
F 104.701008 61.742017 14.735071
F 77.965904 0.000000 14.735070
F 77.965904 23.153258 14.735070
F 77.965904 46.306515 14.735070
F 104.701008 0.000000 14.735070
F 104.701008 23.153258 14.735070
F 104.701008 46.306515 14.735070
F 53.458737 1.286291 18.373254
F 53.458737 24.439548 18.373254
F 53.458737 47.592806 18.373254
F 80.193841 1.286291 18.373254
F 80.193841 24.439548 18.373254
F 80.193841 47.592806 18.373254
F 53.458737 9.004040 18.373254
F 53.458737 32.157298 18.373254
F 53.458737 55.310555 18.373254
F 80.193841 9.004040 18.373254
F 80.193841 32.157298 18.373254
F 80.193841 55.310555 18.373254
F 53.458737 16.721795 18.373255
F 53.458737 39.875053 18.373255
F 53.458737 63.028310 18.373255
F 80.193841 16.721795 18.373255
F 80.193841 39.875053 18.373255
F 80.193841 63.028310 18.373255
F 62.370435 1.286291 18.373254
F 62.370435 24.439548 18.373254
F 62.370435 47.592806 18.373254
F 89.105538 1.286291 18.373254
F 89.105538 24.439548 18.373254
F 89.105538 47.592806 18.373254
F 62.370435 9.004040 18.373254
F 62.370435 32.157298 18.373254
F 62.370435 55.310555 18.373254
F 89.105538 9.004040 18.373254
F 89.105538 32.157298 18.373254
F 89.105538 55.310555 18.373254
F 62.370435 16.721795 18.373255
F 62.370435 39.875053 18.373255
F 62.370435 63.028310 18.373255
F 89.105538 16.721795 18.373255
F 89.105538 39.875053 18.373255
F 89.105538 63.028310 18.373255
F 71.282138 1.286290 18.373255
F 71.282138 24.439547 18.373255
F 71.282138 47.592805 18.373255
F 98.017241 1.286290 18.373255
F 98.017241 24.439547 18.373255
F 98.017241 47.592805 18.373255
F 71.282138 9.004039 18.373255
F 71.282138 32.157297 18.373255
F 71.282138 55.310554 18.373255
F 98.017241 9.004039 18.373255
F 98.017241 32.157297 18.373255
F 98.017241 55.310554 18.373255
F 71.282138 16.721795 18.373256
F 71.282138 39.875052 18.373256
F 71.282138 63.028310 18.373256
F 98.017241 16.721795 18.373256
F 98.017241 39.875052 18.373256
F 98.017241 63.028310 18.373256
F 53.458724 3.858875 22.011439
F 53.458724 27.012132 22.011439
F 53.458724 50.165390 22.011439
F 80.193827 3.858875 22.011439
F 80.193827 27.012132 22.011439
F 80.193827 50.165390 22.011439
F 53.458724 11.576625 22.011439
F 53.458724 34.729882 22.011439
F 53.458724 57.883140 22.011439
F 80.193827 11.576625 22.011439
F 80.193827 34.729882 22.011439
F 80.193827 57.883140 22.011439
F 53.458724 19.294380 22.011439
F 53.458724 42.447638 22.011439
F 53.458724 65.600895 22.011439
F 80.193827 19.294380 22.011439
F 80.193827 42.447638 22.011439
F 80.193827 65.600895 22.011439
F 62.370419 3.858875 22.011439
F 62.370419 27.012133 22.011439
F 62.370419 50.165390 22.011439
F 89.105522 3.858875 22.011439
F 89.105522 27.012133 22.011439
F 89.105522 50.165390 22.011439
F 62.370419 11.576625 22.011439
F 62.370419 34.729883 22.011439
F 62.370419 57.883140 22.011439
F 89.105522 11.576625 22.011439
F 89.105522 34.729883 22.011439
F 89.105522 57.883140 22.011439
F 62.370419 19.294380 22.011440
F 62.370419 42.447638 22.011440
F 62.370419 65.600896 22.011440
F 89.105522 19.294380 22.011440
F 89.105522 42.447638 22.011440
F 89.105522 65.600896 22.011440
F 71.282124 3.858876 22.011440
F 71.282124 27.012134 22.011440
F 71.282124 50.165391 22.011440
F 98.017228 3.858876 22.011440
F 98.017228 27.012134 22.011440
F 98.017228 50.165391 22.011440
F 71.282124 11.576626 22.011440
F 71.282124 34.729884 22.011440
F 71.282124 57.883141 22.011440
F 98.017228 11.576626 22.011440
F 98.017228 34.729884 22.011440
F 98.017228 57.883141 22.011440
F 71.282124 19.294382 22.011441
F 71.282124 42.447639 22.011441
F 71.282124 65.600897 22.011441
F 98.017228 19.294382 22.011441
F 98.017228 42.447639 22.011441
F 98.017228 65.600897 22.011441
F 53.458735 3.858875 19.282802
F 53.458735 27.012133 19.282802
F 53.458735 50.165390 19.282802
F 80.193839 3.858875 19.282802
F 80.193839 27.012133 19.282802
F 80.193839 50.165390 19.282802
F 53.458735 11.576625 19.282801
F 53.458735 34.729883 19.282801
F 53.458735 57.883140 19.282801
F 80.193839 11.576625 19.282801
F 80.193839 34.729883 19.282801
F 80.193839 57.883140 19.282801
F 53.458735 19.294381 19.282801
F 53.458735 42.447638 19.282801
F 53.458735 65.600896 19.282801
F 80.193839 19.294381 19.282801
F 80.193839 42.447638 19.282801
F 80.193839 65.600896 19.282801
F 62.370432 3.858875 19.282801
F 62.370432 27.012133 19.282801
F 62.370432 50.165390 19.282801
F 89.105535 3.858875 19.282801
F 89.105535 27.012133 19.282801
F 89.105535 50.165390 19.282801
F 62.370432 11.576625 19.282801
F 62.370432 34.729883 19.282801
F 62.370432 57.883140 19.282801
F 89.105535 11.576625 19.282801
F 89.105535 34.729883 19.282801
F 89.105535 57.883140 19.282801
F 62.370432 19.294381 19.282801
F 62.370432 42.447638 19.282801
F 62.370432 65.600896 19.282801
F 89.105535 19.294381 19.282801
F 89.105535 42.447638 19.282801
F 89.105535 65.600896 19.282801
F 71.282136 3.858876 19.282800
F 71.282136 27.012133 19.282800
F 71.282136 50.165391 19.282800
F 98.017240 3.858876 19.282800
F 98.017240 27.012133 19.282800
F 98.017240 50.165391 19.282800
F 71.282136 11.576626 19.282800
F 71.282136 34.729883 19.282800
F 71.282136 57.883141 19.282800
F 98.017240 11.576626 19.282800
F 98.017240 34.729883 19.282800
F 98.017240 57.883141 19.282800
F 71.282136 19.294381 19.282800
F 71.282136 42.447639 19.282800
F 71.282136 65.600896 19.282800
F 98.017240 19.294381 19.282800
F 98.017240 42.447639 19.282800
F 98.017240 65.600896 19.282800
F 53.458725 1.286291 15.644617
F 53.458725 24.439549 15.644617
F 53.458725 47.592806 15.644617
F 80.193829 1.286291 15.644617
F 80.193829 24.439549 15.644617
F 80.193829 47.592806 15.644617
F 53.458725 9.004040 15.644617
F 53.458725 32.157298 15.644617
F 53.458725 55.310555 15.644617
F 80.193829 9.004040 15.644617
F 80.193829 32.157298 15.644617
F 80.193829 55.310555 15.644617
F 53.458725 16.721796 15.644616
F 53.458725 39.875053 15.644616
F 53.458725 63.028311 15.644616
F 80.193829 16.721796 15.644616
F 80.193829 39.875053 15.644616
F 80.193829 63.028311 15.644616
F 62.370421 1.286291 15.644617
F 62.370421 24.439548 15.644617
F 62.370421 47.592806 15.644617
F 89.105525 1.286291 15.644617
F 89.105525 24.439548 15.644617
F 89.105525 47.592806 15.644617
F 62.370421 9.004040 15.644617
F 62.370421 32.157298 15.644617
F 62.370421 55.310555 15.644617
F 89.105525 9.004040 15.644617
F 89.105525 32.157298 15.644617
F 89.105525 55.310555 15.644617
F 62.370421 16.721795 15.644616
F 62.370421 39.875053 15.644616
F 62.370421 63.028310 15.644616
F 89.105525 16.721795 15.644616
F 89.105525 39.875053 15.644616
F 89.105525 63.028310 15.644616
F 71.282126 1.286290 15.644615
F 71.282126 24.439547 15.644615
F 71.282126 47.592805 15.644615
F 98.017229 1.286290 15.644615
F 98.017229 24.439547 15.644615
F 98.017229 47.592805 15.644615
F 71.282126 9.004039 15.644615
F 71.282126 32.157296 15.644615
F 71.282126 55.310554 15.644615
F 98.017229 9.004039 15.644615
F 98.017229 32.157296 15.644615
F 98.017229 55.310554 15.644615
F 71.282126 16.721794 15.644615
F 71.282126 39.875052 15.644615
F 71.282126 63.028309 15.644615
F 98.017229 16.721794 15.644615
F 98.017229 39.875052 15.644615
F 98.017229 63.028309 15.644615
F 55.686662 7.717750 19.282802
F 55.686662 30.871007 19.282802
F 55.686662 54.024265 19.282802
F 82.421765 7.717750 19.282802
F 82.421765 30.871007 19.282802
F 82.421765 54.024265 19.282802
F 55.686662 15.435503 19.282801
F 55.686662 38.588760 19.282801
F 55.686662 61.742018 19.282801
F 82.421765 15.435503 19.282801
F 82.421765 38.588760 19.282801
F 82.421765 61.742018 19.282801
F 55.686662 0.000000 19.282801
F 55.686662 23.153258 19.282801
F 55.686662 46.306515 19.282801
F 82.421765 0.000000 19.282801
F 82.421765 23.153258 19.282801
F 82.421765 46.306515 19.282801
F 64.598360 7.717750 19.282802
F 64.598360 30.871007 19.282802
F 64.598360 54.024265 19.282802
F 91.333463 7.717750 19.282802
F 91.333463 30.871007 19.282802
F 91.333463 54.024265 19.282802
F 64.598360 15.435502 19.282800
F 64.598360 38.588760 19.282800
F 64.598360 61.742017 19.282800
F 91.333463 15.435502 19.282800
F 91.333463 38.588760 19.282800
F 91.333463 61.742017 19.282800
F 64.598360 0.000000 19.282801
F 64.598360 23.153258 19.282801
F 64.598360 46.306515 19.282801
F 91.333463 0.000000 19.282801
F 91.333463 23.153258 19.282801
F 91.333463 46.306515 19.282801
F 73.510064 7.717750 19.282801
F 73.510064 30.871008 19.282801
F 73.510064 54.024265 19.282801
F 100.245168 7.717750 19.282801
F 100.245168 30.871008 19.282801
F 100.245168 54.024265 19.282801
F 73.510064 15.435503 19.282800
F 73.510064 38.588760 19.282800
F 73.510064 61.742018 19.282800
F 100.245168 15.435503 19.282800
F 100.245168 38.588760 19.282800
F 100.245168 61.742018 19.282800
F 73.510064 0.000001 19.282801
F 73.510064 23.153258 19.282801
F 73.510064 46.306516 19.282801
F 100.245168 0.000001 19.282801
F 100.245168 23.153258 19.282801
F 100.245168 46.306516 19.282801
F 55.686647 5.145166 15.644617
F 55.686647 28.298423 15.644617
F 55.686647 51.451681 15.644617
F 82.421751 5.145166 15.644617
F 82.421751 28.298423 15.644617
F 82.421751 51.451681 15.644617
F 55.686647 12.862918 15.644616
F 55.686647 36.016175 15.644616
F 55.686647 59.169433 15.644616
F 82.421751 12.862918 15.644616
F 82.421751 36.016175 15.644616
F 82.421751 59.169433 15.644616
F 55.686647 20.580673 15.644617
F 55.686647 43.733931 15.644617
F 55.686647 66.887188 15.644617
F 82.421751 20.580673 15.644617
F 82.421751 43.733931 15.644617
F 82.421751 66.887188 15.644617
F 64.598344 5.145165 15.644616
F 64.598344 28.298422 15.644616
F 64.598344 51.451680 15.644616
F 91.333447 5.145165 15.644616
F 91.333447 28.298422 15.644616
F 91.333447 51.451680 15.644616
F 64.598344 12.862917 15.644615
F 64.598344 36.016174 15.644615
F 64.598344 59.169432 15.644615
F 91.333447 12.862917 15.644615
F 91.333447 36.016174 15.644615
F 91.333447 59.169432 15.644615
F 64.598344 20.580672 15.644616
F 64.598344 43.733930 15.644616
F 64.598344 66.887187 15.644616
F 91.333447 20.580672 15.644616
F 91.333447 43.733930 15.644616
F 91.333447 66.887187 15.644616
F 73.510051 5.145164 15.644616
F 73.510051 28.298422 15.644616
F 73.510051 51.451679 15.644616
F 100.245155 5.145164 15.644616
F 100.245155 28.298422 15.644616
F 100.245155 51.451679 15.644616
F 73.510051 12.862916 15.644615
F 73.510051 36.016174 15.644615
F 73.510051 59.169431 15.644615
F 100.245155 12.862916 15.644615
F 100.245155 36.016174 15.644615
F 100.245155 59.169431 15.644615
F 73.510051 20.580672 15.644616
F 73.510051 43.733929 15.644616
F 73.510051 66.887187 15.644616
F 100.245155 20.580672 15.644616
F 100.245155 43.733929 15.644616
F 100.245155 66.887187 15.644616
F 55.686659 5.145165 18.373254
F 55.686659 28.298423 18.373254
F 55.686659 51.451680 18.373254
F 82.421763 5.145165 18.373254
F 82.421763 28.298423 18.373254
F 82.421763 51.451680 18.373254
F 55.686659 12.862917 18.373255
F 55.686659 36.016175 18.373255
F 55.686659 59.169432 18.373255
F 82.421763 12.862917 18.373255
F 82.421763 36.016175 18.373255
F 82.421763 59.169432 18.373255
F 55.686659 20.580673 18.373254
F 55.686659 43.733930 18.373254
F 55.686659 66.887188 18.373254
F 82.421763 20.580673 18.373254
F 82.421763 43.733930 18.373254
F 82.421763 66.887188 18.373254
F 64.598357 5.145165 18.373254
F 64.598357 28.298422 18.373254
F 64.598357 51.451680 18.373254
F 91.333460 5.145165 18.373254
F 91.333460 28.298422 18.373254
F 91.333460 51.451680 18.373254
F 64.598357 12.862917 18.373255
F 64.598357 36.016175 18.373255
F 64.598357 59.169432 18.373255
F 91.333460 12.862917 18.373255
F 91.333460 36.016175 18.373255
F 91.333460 59.169432 18.373255
F 64.598357 20.580672 18.373255
F 64.598357 43.733930 18.373255
F 64.598357 66.887187 18.373255
F 91.333460 20.580672 18.373255
F 91.333460 43.733930 18.373255
F 91.333460 66.887187 18.373255
F 73.510063 5.145164 18.373255
F 73.510063 28.298422 18.373255
F 73.510063 51.451679 18.373255
F 100.245166 5.145164 18.373255
F 100.245166 28.298422 18.373255
F 100.245166 51.451679 18.373255
F 73.510063 12.862917 18.373256
F 73.510063 36.016174 18.373256
F 73.510063 59.169432 18.373256
F 100.245166 12.862917 18.373256
F 100.245166 36.016174 18.373256
F 100.245166 59.169432 18.373256
F 73.510063 20.580672 18.373255
F 73.510063 43.733929 18.373255
F 73.510063 66.887187 18.373255
F 100.245166 20.580672 18.373255
F 100.245166 43.733929 18.373255
F 100.245166 66.887187 18.373255
F 55.686649 7.717749 22.011439
F 55.686649 30.871007 22.011439
F 55.686649 54.024264 22.011439
F 82.421753 7.717749 22.011439
F 82.421753 30.871007 22.011439
F 82.421753 54.024264 22.011439
F 55.686649 15.435502 22.011440
F 55.686649 38.588760 22.011440
F 55.686649 61.742017 22.011440
F 82.421753 15.435502 22.011440
F 82.421753 38.588760 22.011440
F 82.421753 61.742017 22.011440
F 55.686649 0.000000 22.011439
F 55.686649 23.153257 22.011439
F 55.686649 46.306515 22.011439
F 82.421753 0.000000 22.011439
F 82.421753 23.153257 22.011439
F 82.421753 46.306515 22.011439
F 64.598346 7.717750 22.011439
F 64.598346 30.871007 22.011439
F 64.598346 54.024265 22.011439
F 91.333450 7.717750 22.011439
F 91.333450 30.871007 22.011439
F 91.333450 54.024265 22.011439
F 64.598346 15.435503 22.011440
F 64.598346 38.588760 22.011440
F 64.598346 61.742018 22.011440
F 91.333450 15.435503 22.011440
F 91.333450 38.588760 22.011440
F 91.333450 61.742018 22.011440
F 64.598346 0.000000 22.011439
F 64.598346 23.153258 22.011439
F 64.598346 46.306515 22.011439
F 91.333450 0.000000 22.011439
F 91.333450 23.153258 22.011439
F 91.333450 46.306515 22.011439
F 73.510053 7.717751 22.011440
F 73.510053 30.871008 22.011440
F 73.510053 54.024266 22.011440
F 100.245156 7.717751 22.011440
F 100.245156 30.871008 22.011440
F 100.245156 54.024266 22.011440
F 73.510053 15.435503 22.011441
F 73.510053 38.588761 22.011441
F 73.510053 61.742018 22.011441
F 100.245156 15.435503 22.011441
F 100.245156 38.588761 22.011441
F 100.245156 61.742018 22.011441
F 73.510053 0.000001 22.011440
F 73.510053 23.153259 22.011440
F 73.510053 46.306516 22.011440
F 100.245156 0.000001 22.011440
F 100.245156 23.153259 22.011440
F 100.245156 46.306516 22.011440
F 57.914586 1.286291 18.373254
F 57.914586 24.439548 18.373254
F 57.914586 47.592806 18.373254
F 84.649689 1.286291 18.373254
F 84.649689 24.439548 18.373254
F 84.649689 47.592806 18.373254
F 57.914586 9.004040 18.373254
F 57.914586 32.157298 18.373254
F 57.914586 55.310555 18.373254
F 84.649689 9.004040 18.373254
F 84.649689 32.157298 18.373254
F 84.649689 55.310555 18.373254
F 57.914586 16.721795 18.373255
F 57.914586 39.875053 18.373255
F 57.914586 63.028310 18.373255
F 84.649689 16.721795 18.373255
F 84.649689 39.875053 18.373255
F 84.649689 63.028310 18.373255
F 66.826285 1.286290 18.373255
F 66.826285 24.439548 18.373255
F 66.826285 47.592806 18.373255
F 93.561388 1.286290 18.373255
F 93.561388 24.439548 18.373255
F 93.561388 47.592806 18.373255
F 66.826285 9.004040 18.373255
F 66.826285 32.157297 18.373255
F 66.826285 55.310555 18.373255
F 93.561388 9.004040 18.373255
F 93.561388 32.157297 18.373255
F 93.561388 55.310555 18.373255
F 66.826285 16.721795 18.373255
F 66.826285 39.875053 18.373255
F 66.826285 63.028310 18.373255
F 93.561388 16.721795 18.373255
F 93.561388 39.875053 18.373255
F 93.561388 63.028310 18.373255
F 75.737990 1.286290 18.373255
F 75.737990 24.439548 18.373255
F 75.737990 47.592805 18.373255
F 102.473094 1.286290 18.373255
F 102.473094 24.439548 18.373255
F 102.473094 47.592805 18.373255
F 75.737990 9.004040 18.373255
F 75.737990 32.157297 18.373255
F 75.737990 55.310555 18.373255
F 102.473094 9.004040 18.373255
F 102.473094 32.157297 18.373255
F 102.473094 55.310555 18.373255
F 75.737990 16.721795 18.373255
F 75.737990 39.875052 18.373255
F 75.737990 63.028310 18.373255
F 102.473094 16.721795 18.373255
F 102.473094 39.875052 18.373255
F 102.473094 63.028310 18.373255
F 57.914571 3.858875 22.011439
F 57.914571 27.012132 22.011439
F 57.914571 50.165390 22.011439
F 84.649674 3.858875 22.011439
F 84.649674 27.012132 22.011439
F 84.649674 50.165390 22.011439
F 57.914571 11.576625 22.011439
F 57.914571 34.729882 22.011439
F 57.914571 57.883140 22.011439
F 84.649674 11.576625 22.011439
F 84.649674 34.729882 22.011439
F 84.649674 57.883140 22.011439
F 57.914571 19.294380 22.011439
F 57.914571 42.447638 22.011439
F 57.914571 65.600895 22.011439
F 84.649674 19.294380 22.011439
F 84.649674 42.447638 22.011439
F 84.649674 65.600895 22.011439
F 66.826270 3.858876 22.011440
F 66.826270 27.012134 22.011440
F 66.826270 50.165391 22.011440
F 93.561374 3.858876 22.011440
F 93.561374 27.012134 22.011440
F 93.561374 50.165391 22.011440
F 66.826270 11.576626 22.011440
F 66.826270 34.729884 22.011440
F 66.826270 57.883141 22.011440
F 93.561374 11.576626 22.011440
F 93.561374 34.729884 22.011440
F 93.561374 57.883141 22.011440
F 66.826270 19.294382 22.011440
F 66.826270 42.447639 22.011440
F 66.826270 65.600897 22.011440
F 93.561374 19.294382 22.011440
F 93.561374 42.447639 22.011440
F 93.561374 65.600897 22.011440
F 75.737977 3.858875 22.011439
F 75.737977 27.012133 22.011439
F 75.737977 50.165390 22.011439
F 102.473081 3.858875 22.011439
F 102.473081 27.012133 22.011439
F 102.473081 50.165390 22.011439
F 75.737977 11.576625 22.011440
F 75.737977 34.729883 22.011440
F 75.737977 57.883140 22.011440
F 102.473081 11.576625 22.011440
F 102.473081 34.729883 22.011440
F 102.473081 57.883140 22.011440
F 75.737977 19.294381 22.011440
F 75.737977 42.447638 22.011440
F 75.737977 65.600896 22.011440
F 102.473081 19.294381 22.011440
F 102.473081 42.447638 22.011440
F 102.473081 65.600896 22.011440
F 57.914583 3.858875 19.282802
F 57.914583 27.012133 19.282802
F 57.914583 50.165390 19.282802
F 84.649686 3.858875 19.282802
F 84.649686 27.012133 19.282802
F 84.649686 50.165390 19.282802
F 57.914583 11.576625 19.282801
F 57.914583 34.729883 19.282801
F 57.914583 57.883140 19.282801
F 84.649686 11.576625 19.282801
F 84.649686 34.729883 19.282801
F 84.649686 57.883140 19.282801
F 57.914583 19.294381 19.282801
F 57.914583 42.447638 19.282801
F 57.914583 65.600896 19.282801
F 84.649686 19.294381 19.282801
F 84.649686 42.447638 19.282801
F 84.649686 65.600896 19.282801
F 66.826283 3.858876 19.282801
F 66.826283 27.012133 19.282801
F 66.826283 50.165391 19.282801
F 93.561386 3.858876 19.282801
F 93.561386 27.012133 19.282801
F 93.561386 50.165391 19.282801
F 66.826283 11.576626 19.282801
F 66.826283 34.729883 19.282801
F 66.826283 57.883141 19.282801
F 93.561386 11.576626 19.282801
F 93.561386 34.729883 19.282801
F 93.561386 57.883141 19.282801
F 66.826283 19.294381 19.282800
F 66.826283 42.447639 19.282800
F 66.826283 65.600896 19.282800
F 93.561386 19.294381 19.282800
F 93.561386 42.447639 19.282800
F 93.561386 65.600896 19.282800
F 75.737989 3.858875 19.282801
F 75.737989 27.012133 19.282801
F 75.737989 50.165390 19.282801
F 102.473092 3.858875 19.282801
F 102.473092 27.012133 19.282801
F 102.473092 50.165390 19.282801
F 75.737989 11.576625 19.282801
F 75.737989 34.729883 19.282801
F 75.737989 57.883140 19.282801
F 102.473092 11.576625 19.282801
F 102.473092 34.729883 19.282801
F 102.473092 57.883140 19.282801
F 75.737989 19.294381 19.282801
F 75.737989 42.447638 19.282801
F 75.737989 65.600896 19.282801
F 102.473092 19.294381 19.282801
F 102.473092 42.447638 19.282801
F 102.473092 65.600896 19.282801
F 57.914573 1.286291 15.644617
F 57.914573 24.439549 15.644617
F 57.914573 47.592806 15.644617
F 84.649676 1.286291 15.644617
F 84.649676 24.439549 15.644617
F 84.649676 47.592806 15.644617
F 57.914573 9.004041 15.644617
F 57.914573 32.157298 15.644617
F 57.914573 55.310556 15.644617
F 84.649676 9.004041 15.644617
F 84.649676 32.157298 15.644617
F 84.649676 55.310556 15.644617
F 57.914573 16.721796 15.644616
F 57.914573 39.875053 15.644616
F 57.914573 63.028311 15.644616
F 84.649676 16.721796 15.644616
F 84.649676 39.875053 15.644616
F 84.649676 63.028311 15.644616
F 66.826272 1.286290 15.644616
F 66.826272 24.439547 15.644616
F 66.826272 47.592805 15.644616
F 93.561375 1.286290 15.644616
F 93.561375 24.439547 15.644616
F 93.561375 47.592805 15.644616
F 66.826272 9.004039 15.644616
F 66.826272 32.157297 15.644616
F 66.826272 55.310554 15.644616
F 93.561375 9.004039 15.644616
F 93.561375 32.157297 15.644616
F 93.561375 55.310554 15.644616
F 66.826272 16.721795 15.644615
F 66.826272 39.875052 15.644615
F 66.826272 63.028310 15.644615
F 93.561375 16.721795 15.644615
F 93.561375 39.875052 15.644615
F 93.561375 63.028310 15.644615
F 75.737979 1.286290 15.644616
F 75.737979 24.439548 15.644616
F 75.737979 47.592805 15.644616
F 102.473082 1.286290 15.644616
F 102.473082 24.439548 15.644616
F 102.473082 47.592805 15.644616
F 75.737979 9.004039 15.644616
F 75.737979 32.157297 15.644616
F 75.737979 55.310555 15.644616
F 102.473082 9.004039 15.644616
F 102.473082 32.157297 15.644616
F 102.473082 55.310555 15.644616
F 75.737979 16.721795 15.644615
F 75.737979 39.875052 15.644615
F 75.737979 63.028310 15.644615
F 102.473082 16.721795 15.644615
F 102.473082 39.875052 15.644615
F 102.473082 63.028310 15.644615
F 60.142510 7.717750 19.282802
F 60.142510 30.871007 19.282802
F 60.142510 54.024265 19.282802
F 86.877613 7.717750 19.282802
F 86.877613 30.871007 19.282802
F 86.877613 54.024265 19.282802
F 60.142510 15.435502 19.282801
F 60.142510 38.588760 19.282801
F 60.142510 61.742018 19.282801
F 86.877613 15.435502 19.282801
F 86.877613 38.588760 19.282801
F 86.877613 61.742018 19.282801
F 60.142510 0.000000 19.282802
F 60.142510 23.153258 19.282802
F 60.142510 46.306515 19.282802
F 86.877613 0.000000 19.282802
F 86.877613 23.153258 19.282802
F 86.877613 46.306515 19.282802
F 69.054211 7.717750 19.282801
F 69.054211 30.871008 19.282801
F 69.054211 54.024265 19.282801
F 95.789315 7.717750 19.282801
F 95.789315 30.871008 19.282801
F 95.789315 54.024265 19.282801
F 69.054211 15.435503 19.282800
F 69.054211 38.588760 19.282800
F 69.054211 61.742018 19.282800
F 95.789315 15.435503 19.282800
F 95.789315 38.588760 19.282800
F 95.789315 61.742018 19.282800
F 69.054211 0.000001 19.282801
F 69.054211 23.153258 19.282801
F 69.054211 46.306516 19.282801
F 95.789315 0.000001 19.282801
F 95.789315 23.153258 19.282801
F 95.789315 46.306516 19.282801
F 77.965916 7.717750 19.282802
F 77.965916 30.871007 19.282802
F 77.965916 54.024265 19.282802
F 104.701019 7.717750 19.282802
F 104.701019 30.871007 19.282802
F 104.701019 54.024265 19.282802
F 77.965916 15.435502 19.282801
F 77.965916 38.588760 19.282801
F 77.965916 61.742018 19.282801
F 104.701019 15.435502 19.282801
F 104.701019 38.588760 19.282801
F 104.701019 61.742018 19.282801
F 77.965916 0.000000 19.282801
F 77.965916 23.153258 19.282801
F 77.965916 46.306515 19.282801
F 104.701019 0.000000 19.282801
F 104.701019 23.153258 19.282801
F 104.701019 46.306515 19.282801
F 60.142495 5.145165 15.644617
F 60.142495 28.298423 15.644617
F 60.142495 51.451680 15.644617
F 86.877598 5.145165 15.644617
F 86.877598 28.298423 15.644617
F 86.877598 51.451680 15.644617
F 60.142495 12.862918 15.644616
F 60.142495 36.016175 15.644616
F 60.142495 59.169433 15.644616
F 86.877598 12.862918 15.644616
F 86.877598 36.016175 15.644616
F 86.877598 59.169433 15.644616
F 60.142495 20.580673 15.644617
F 60.142495 43.733930 15.644617
F 60.142495 66.887188 15.644617
F 86.877598 20.580673 15.644617
F 86.877598 43.733930 15.644617
F 86.877598 66.887188 15.644617
F 69.054197 5.145164 15.644616
F 69.054197 28.298421 15.644616
F 69.054197 51.451679 15.644616
F 95.789301 5.145164 15.644616
F 95.789301 28.298421 15.644616
F 95.789301 51.451679 15.644616
F 69.054197 12.862916 15.644615
F 69.054197 36.016174 15.644615
F 69.054197 59.169431 15.644615
F 95.789301 12.862916 15.644615
F 95.789301 36.016174 15.644615
F 95.789301 59.169431 15.644615
F 69.054197 20.580671 15.644615
F 69.054197 43.733929 15.644615
F 69.054197 66.887186 15.644615
F 95.789301 20.580671 15.644615
F 95.789301 43.733929 15.644615
F 95.789301 66.887186 15.644615
F 77.965903 5.145165 15.644617
F 77.965903 28.298423 15.644617
F 77.965903 51.451680 15.644617
F 104.701006 5.145165 15.644617
F 104.701006 28.298423 15.644617
F 104.701006 51.451680 15.644617
F 77.965903 12.862917 15.644616
F 77.965903 36.016175 15.644616
F 77.965903 59.169432 15.644616
F 104.701006 12.862917 15.644616
F 104.701006 36.016175 15.644616
F 104.701006 59.169432 15.644616
F 77.965903 20.580673 15.644617
F 77.965903 43.733930 15.644617
F 77.965903 66.887188 15.644617
F 104.701006 20.580673 15.644617
F 104.701006 43.733930 15.644617
F 104.701006 66.887188 15.644617
F 60.142507 5.145165 18.373254
F 60.142507 28.298423 18.373254
F 60.142507 51.451680 18.373254
F 86.877611 5.145165 18.373254
F 86.877611 28.298423 18.373254
F 86.877611 51.451680 18.373254
F 60.142507 12.862917 18.373255
F 60.142507 36.016175 18.373255
F 60.142507 59.169432 18.373255
F 86.877611 12.862917 18.373255
F 86.877611 36.016175 18.373255
F 86.877611 59.169432 18.373255
F 60.142507 20.580673 18.373254
F 60.142507 43.733930 18.373254
F 60.142507 66.887188 18.373254
F 86.877611 20.580673 18.373254
F 86.877611 43.733930 18.373254
F 86.877611 66.887188 18.373254
F 69.054210 5.145164 18.373255
F 69.054210 28.298422 18.373255
F 69.054210 51.451679 18.373255
F 95.789313 5.145164 18.373255
F 95.789313 28.298422 18.373255
F 95.789313 51.451679 18.373255
F 69.054210 12.862917 18.373256
F 69.054210 36.016174 18.373256
F 69.054210 59.169432 18.373256
F 95.789313 12.862917 18.373256
F 95.789313 36.016174 18.373256
F 95.789313 59.169432 18.373256
F 69.054210 20.580672 18.373255
F 69.054210 43.733929 18.373255
F 69.054210 66.887187 18.373255
F 95.789313 20.580672 18.373255
F 95.789313 43.733929 18.373255
F 95.789313 66.887187 18.373255
F 77.965914 5.145165 18.373254
F 77.965914 28.298423 18.373254
F 77.965914 51.451680 18.373254
F 104.701017 5.145165 18.373254
F 104.701017 28.298423 18.373254
F 104.701017 51.451680 18.373254
F 77.965914 12.862917 18.373255
F 77.965914 36.016175 18.373255
F 77.965914 59.169432 18.373255
F 104.701017 12.862917 18.373255
F 104.701017 36.016175 18.373255
F 104.701017 59.169432 18.373255
F 77.965914 20.580672 18.373254
F 77.965914 43.733930 18.373254
F 77.965914 66.887188 18.373254
F 104.701017 20.580672 18.373254
F 104.701017 43.733930 18.373254
F 104.701017 66.887188 18.373254
F 60.142497 7.717749 22.011439
F 60.142497 30.871007 22.011439
F 60.142497 54.024264 22.011439
F 86.877600 7.717749 22.011439
F 86.877600 30.871007 22.011439
F 86.877600 54.024264 22.011439
F 60.142497 15.435502 22.011440
F 60.142497 38.588760 22.011440
F 60.142497 61.742017 22.011440
F 86.877600 15.435502 22.011440
F 86.877600 38.588760 22.011440
F 86.877600 61.742017 22.011440
F 60.142497 0.000000 22.011439
F 60.142497 23.153257 22.011439
F 60.142497 46.306515 22.011439
F 86.877600 0.000000 22.011439
F 86.877600 23.153257 22.011439
F 86.877600 46.306515 22.011439
F 69.054199 7.717751 22.011440
F 69.054199 30.871008 22.011440
F 69.054199 54.024266 22.011440
F 95.789302 7.717751 22.011440
F 95.789302 30.871008 22.011440
F 95.789302 54.024266 22.011440
F 69.054199 15.435503 22.011441
F 69.054199 38.588761 22.011441
F 69.054199 61.742018 22.011441
F 95.789302 15.435503 22.011441
F 95.789302 38.588761 22.011441
F 95.789302 61.742018 22.011441
F 69.054199 0.000001 22.011440
F 69.054199 23.153259 22.011440
F 69.054199 46.306516 22.011440
F 95.789302 0.000001 22.011440
F 95.789302 23.153259 22.011440
F 95.789302 46.306516 22.011440
F 77.965904 7.717750 22.011439
F 77.965904 30.871007 22.011439
F 77.965904 54.024265 22.011439
F 104.701008 7.717750 22.011439
F 104.701008 30.871007 22.011439
F 104.701008 54.024265 22.011439
F 77.965904 15.435502 22.011440
F 77.965904 38.588760 22.011440
F 77.965904 61.742017 22.011440
F 104.701008 15.435502 22.011440
F 104.701008 38.588760 22.011440
F 104.701008 61.742017 22.011440
F 77.965904 0.000000 22.011439
F 77.965904 23.153258 22.011439
F 77.965904 46.306515 22.011439
F 104.701008 0.000000 22.011439
F 104.701008 23.153258 22.011439
F 104.701008 46.306515 22.011439
