# Supplementary material for: Molecular-resolution imaging of ice crystallized from liquid water by cryogenic liquid-cell TEM
Source: Nat Commun. 2025 Sep 25;16:8342. doi: 10.1038/s41467-025-62451-0 (PMC12462463; doi:10.1038/s41467-025-62451-0)
Supplement: Supplementary file 9 — Supplementary Data 1 [file 41467_2025_62451_MOESM9_ESM.zip › supercell_4_3_1/1.2/minimized.xyz]

5184
F5184
F 0.425409 1.364374 2.811243
F 0.425409 9.082642 2.811243
F 9.264827 1.287915 2.916861
F 9.264827 9.006183 2.916861
F 0.098934 3.928331 6.630410
F 0.098933 11.646601 6.630412
F 9.213386 3.859328 6.555098
F 9.213386 11.577597 6.555098
F 0.287649 3.890656 3.827790
F 0.287649 11.608925 3.827790
F 9.250948 3.860657 3.826544
F 9.250948 11.578926 3.826543
F 0.210217 1.327952 0.118476
F 0.210217 9.046221 0.118476
F 9.124753 1.286232 0.186256
F 9.124753 9.004501 0.186256
F 2.576190 7.710542 3.720864
F 15.689161 12.862624 17.602693
F 11.479947 7.719456 3.873606
F 11.479947 0.001187 3.873606
F 2.399794 5.151791 0.072322
F 2.399794 12.870061 0.072321
F 11.352588 5.145602 0.233051
F 11.352588 12.863872 0.233051
F 2.532517 5.144559 2.806575
F 2.532517 12.862829 2.806575
F 11.492337 5.147013 2.963576
F 11.492337 12.865283 2.963576
F 2.477721 7.729235 6.451473
F 2.477721 0.010966 6.451473
F 11.441411 7.718425 6.601809
F 11.441411 0.000156 6.601809
F 4.806344 1.285525 2.826839
F 4.806344 9.003794 2.826839
F 13.720211 1.287937 3.010200
F 13.720211 9.006206 3.010200
F 4.743571 3.860213 6.463019
F 4.743571 11.578482 6.463019
F 13.669235 3.859235 6.648433
F 13.669235 11.577504 6.648433
F 4.780817 3.864892 3.730397
F 4.780817 11.583161 3.730397
F 13.707562 3.860299 3.920272
F 13.707562 11.578568 3.920272
F 4.660722 1.283245 0.092434
F 4.660722 9.001514 0.092434
F 13.580733 1.286595 0.279794
F 13.580733 9.004864 0.279794
F 7.024513 7.719440 3.780352
F 7.024513 0.001171 3.780352
F 15.935194 7.719425 3.966943
F 15.935194 0.001156 3.966943
F 6.888207 5.142120 0.137689
F 6.888207 12.860390 0.137689
F 15.808326 5.145731 0.326455
F 15.808326 12.864001 0.326455
F 7.031879 5.145802 2.870381
F 7.031879 12.864072 2.870381
F 15.947807 5.147075 3.056858
F 15.947807 12.865346 3.056858
F 6.981873 7.719069 6.509168
F 6.981873 0.000800 6.509168
F 15.896841 7.718363 6.695092
F 15.896841 0.000094 6.695092
F 0.058545 1.229598 10.257449
F 0.058545 8.947867 10.257449
F 9.137798 1.286193 10.190707
F 9.137798 9.004462 10.190707
F 0.002023 3.915695 13.894212
F 0.002023 11.633964 13.894213
F 9.062012 3.859243 13.826535
F 9.062012 11.577512 13.826535
F 0.190540 3.837756 11.112334
F 0.190540 11.556025 11.112334
F 9.118954 3.859446 11.098846
F 9.118954 11.577715 11.098846
F 0.237544 1.299453 7.465588
F 0.237544 9.017722 7.465588
F 9.194307 1.286131 7.463001
F 9.194307 9.004400 7.463001
F 2.404782 7.720288 10.977696
F 2.404782 0.002019 10.977696
F 11.347283 7.718303 11.145675
F 11.347283 0.000033 11.145675
F 2.475579 5.138982 7.343106
F 2.475579 12.857253 7.343106
F 11.422989 5.145557 7.509866
F 11.422989 12.863827 7.509866
F 2.408084 5.133885 10.083799
F 2.408084 12.852155 10.083799
F 11.366324 5.145463 10.237313
F 11.366324 12.863733 10.237313
F 2.342714 7.728888 13.715408
F 2.342714 0.010620 13.715408
F 11.290760 7.718216 13.873111
F 15.689161 5.144354 17.602693
F 4.665281 1.284992 10.098832
F 4.665281 9.003260 10.098832
F 13.594067 1.286370 10.283949
F 13.594067 9.004639 10.283949
F 4.589800 3.860541 13.734804
F 4.589800 11.578810 13.734804
F 13.518404 3.859059 13.919760
F 13.518404 11.577328 13.919760
F 4.653222 3.863819 11.003639
F 4.653222 11.582089 11.003638
F 13.575055 3.859138 11.192364
F 13.575055 11.577407 11.192364
F 4.726066 1.281862 7.367827
F 4.726066 9.000131 7.367827
F 13.650688 1.286453 7.556552
F 13.650688 9.004722 7.556552
F 6.886633 7.720641 11.050448
F 6.886633 0.002372 11.050448
F 15.802670 7.718267 11.239029
F 6.777468 12.863289 17.415652
F 6.964282 5.144208 7.415487
F 6.964282 12.862479 7.415486
F 15.878312 5.145595 7.603220
F 15.878312 12.863865 7.603219
F 6.908018 5.145568 10.144061
F 6.908018 12.863839 10.144061
F 15.821681 5.145512 10.330606
F 15.821681 12.863782 10.330607
F 6.833884 7.717538 13.779203
F 6.777468 5.145018 17.415652
F 15.746026 7.718184 13.966416
F 15.727494 12.863686 14.874544
F 15.727494 5.145416 14.874544
F 15.816004 7.718046 21.243180
F 9.005408 1.285079 17.462839
F 9.005408 9.003348 17.462839
F 0.035529 3.950210 21.188201
F 0.035530 11.668479 21.188201
F 9.130575 3.859490 21.103714
F 9.130575 11.577759 21.103714
F 6.811135 12.860973 14.685779
F 6.902386 7.718030 21.056299
F 0.104814 3.833225 18.415654
F 0.104814 11.551494 18.415653
F 8.993460 3.857765 18.372737
F 8.993460 11.576034 18.372736
F 0.141367 1.314568 14.755311
F 0.141367 9.032837 14.755311
F 9.044156 1.286027 14.734412
F 9.044156 9.004296 14.734412
F 2.295220 7.712973 18.253077
F 6.811135 5.142703 14.685779
F 11.221139 7.716740 18.419424
F 15.676542 7.716703 18.512778
F 2.336951 5.147384 14.617497
F 2.336952 12.865654 14.617497
F 11.272074 5.145379 14.781189
F 11.272074 12.863649 14.781189
F 2.291431 5.132729 17.355198
F 2.291430 12.850999 17.355198
F 11.233969 5.144337 17.509390
F 11.233969 12.862607 17.509390
F 2.414223 7.729587 20.982752
F 2.414223 0.011318 20.982752
F 11.360712 7.718085 21.149871
F 6.761715 0.000732 18.324514
F 4.537605 1.285062 17.370420
F 4.537605 9.003331 17.370420
F 13.461538 1.285210 17.556039
F 13.461538 9.003479 17.556039
F 4.647888 3.864235 21.016260
F 4.647888 11.582504 21.016260
F 13.588319 3.858936 21.196537
F 13.588319 11.577205 21.196538
F 4.533847 3.860777 18.280966
F 4.533847 11.579046 18.280966
F 13.448953 3.857568 18.466118
F 13.448953 11.575838 18.466118
F 4.582354 1.282544 14.639130
F 4.582354 9.000813 14.639130
F 13.499894 1.286279 14.827881
F 13.499894 9.004548 14.827881
F 6.761715 7.719001 18.324515
F 0.425409 24.519185 2.811243
F 0.425409 16.800915 2.811243
F 9.264827 24.442726 2.916861
F 9.264827 16.724455 2.916861
F 0.098933 27.083143 6.630411
F 0.098932 19.364874 6.630412
F 9.213386 27.014139 6.555098
F 9.213386 19.295869 6.555098
F 0.287649 27.045468 3.827790
F 0.287649 19.327198 3.827789
F 9.250948 27.015469 3.826544
F 9.250948 19.297198 3.826543
F 0.210217 24.482764 0.118477
F 0.210217 16.764493 0.118476
F 9.124753 24.441044 0.186256
F 9.124753 16.722772 0.186255
F 2.576190 15.428812 3.720863
F 2.576190 23.147085 3.720864
F 11.479947 15.437727 3.873606
F 11.479947 23.155999 3.873606
F 2.399794 20.588333 0.072321
F 11.352588 20.582144 0.233051
F 2.532517 20.581102 2.806574
F 11.492337 20.583555 2.963576
F 2.477721 15.447506 6.451473
F 2.477721 23.165778 6.451473
F 11.441411 15.436696 6.601809
F 11.441411 23.154968 6.601809
F 4.806344 24.440337 2.826839
F 4.806344 16.722066 2.826839
F 13.720211 24.442749 3.010200
F 13.720211 16.724478 3.010200
F 4.743571 27.015025 6.463019
F 4.743571 19.296755 6.463019
F 13.669235 27.014047 6.648433
F 13.669235 19.295777 6.648433
F 4.780817 27.019703 3.730397
F 4.780817 19.301433 3.730397
F 13.707562 27.015111 3.920272
F 13.707562 19.296841 3.920272
F 4.660722 24.438057 0.092434
F 4.660722 16.719786 0.092434
F 13.580733 24.441407 0.279794
F 13.580733 16.723136 0.279794
F 7.024513 15.437710 3.780351
F 7.024513 23.155983 3.780352
F 15.935194 15.437696 3.966943
F 15.935194 23.155967 3.966943
F 6.888207 20.578663 0.137689
F 15.808326 20.582274 0.326455
F 7.031879 20.582345 2.870381
F 15.947807 20.583618 3.056858
F 6.981873 15.437340 6.509168
F 6.981873 23.155612 6.509168
F 15.896841 15.436634 6.695092
F 15.896841 23.154906 6.695092
F 0.058545 24.384410 10.257449
F 0.058545 16.666139 10.257449
F 9.137798 24.441004 10.190707
F 9.137798 16.722733 10.190707
F 0.002023 27.070507 13.894212
F 0.002023 19.352236 13.894213
F 9.062012 27.014055 13.826535
F 9.062012 19.295784 13.826535
F 0.190540 26.992568 11.112334
F 0.190541 19.274298 11.112334
F 9.118954 27.014258 11.098846
F 9.118954 19.295988 11.098846
F 0.237544 24.454265 7.465588
F 0.237544 16.735994 7.465587
F 9.194307 24.440943 7.463001
F 9.194307 16.722672 7.463000
F 2.404782 15.438559 10.977696
F 2.404782 23.156831 10.977696
F 11.347283 15.436573 11.145675
F 11.347283 23.154845 11.145675
F 2.475579 20.575525 7.343106
F 11.422989 20.582099 7.509866
F 2.408084 20.570427 10.083799
F 11.366323 20.582005 10.237313
F 2.342714 15.447159 13.715408
F 2.342714 23.165431 13.715408
F 11.290760 15.436487 13.873111
F 11.290760 23.154759 13.873111
F 4.665281 24.439803 10.098832
F 4.665281 16.721532 10.098832
F 13.594067 24.441182 10.283949
F 13.594067 16.722911 10.283950
F 4.589800 27.015353 13.734803
F 4.589800 19.297083 13.734804
F 13.518404 27.013870 13.919760
F 13.518404 19.295600 13.919760
F 4.653222 27.018631 11.003639
F 4.653222 19.300361 11.003638
F 13.575055 27.013950 11.192364
F 13.575055 19.295680 11.192364
F 4.726066 24.436674 7.367827
F 4.726066 16.718403 7.367827
F 13.650688 24.441265 7.556552
F 13.650688 16.722994 7.556552
F 6.886633 15.438912 11.050447
F 6.886633 23.157184 11.050448
F 15.802670 15.436538 11.239029
F 15.802670 23.154809 11.239029
F 6.964282 20.580751 7.415486
F 15.878312 20.582138 7.603220
F 6.908018 20.582111 10.144061
F 15.821681 20.582054 10.330607
F 6.833884 15.435809 13.779203
F 6.833884 23.154081 13.779203
F 15.746026 15.436454 13.966416
F 15.746026 23.154726 13.966416
F 15.816004 23.154589 21.243180
F 15.816004 15.436317 21.243180
F 9.005408 24.439891 17.462839
F 9.005408 16.721620 17.462839
F 0.035529 27.105022 21.188201
F 0.035530 19.386752 21.188201
F 9.130574 27.014302 21.103714
F 9.130574 19.296031 21.103714
F 6.902386 23.154573 21.056299
F 6.902386 15.436301 21.056299
F 0.104814 26.988037 18.415654
F 0.104814 19.269766 18.415653
F 8.993460 27.012577 18.372737
F 8.993460 19.294306 18.372737
F 0.141367 24.469380 14.755311
F 0.141367 16.751109 14.755311
F 9.044156 24.440839 14.734412
F 9.044156 16.722568 14.734412
F 2.295220 15.431244 18.253077
F 2.295220 23.149516 18.253077
F 11.221139 15.435011 18.419424
F 11.221139 23.153283 18.419424
F 2.336952 20.583926 14.617497
F 11.272074 20.581921 14.781189
F 2.291431 20.569272 17.355198
F 11.233969 20.580880 17.509390
F 2.414223 15.447858 20.982753
F 2.414223 23.166130 20.982752
F 11.360712 15.436356 21.149871
F 11.360712 23.154628 21.149871
F 4.537605 24.439874 17.370420
F 4.537605 16.721603 17.370420
F 13.461538 24.440021 17.556039
F 13.461538 16.721751 17.556039
F 4.647888 27.019047 21.016260
F 4.647888 19.300777 21.016260
F 13.588319 27.013748 21.196537
F 13.588319 19.295478 21.196537
F 4.533847 27.015589 18.280966
F 4.533847 19.297319 18.280966
F 13.448953 27.012380 18.466118
F 13.448953 19.294110 18.466118
F 4.582354 24.437356 14.639130
F 4.582354 16.719085 14.639129
F 13.499894 24.441090 14.827881
F 13.499894 16.722820 14.827880
F 6.761715 15.437272 18.324514
F 6.761715 23.155544 18.324514
F 15.676542 15.434974 18.512778
F 15.676542 23.153246 18.512778
F 6.811135 20.579245 14.685779
F 15.727494 20.581958 14.874544
F 6.777468 20.581561 17.415652
F 15.689161 20.580897 17.602693
F 0.425409 32.237454 2.811243
F 0.425409 39.955727 2.811243
F 9.264827 32.160995 2.916861
F 9.264827 39.879267 2.916861
F 0.098932 34.801413 6.630412
F 9.213386 34.732409 6.555098
F 0.287649 34.763737 3.827789
F 9.250948 34.733738 3.826543
F 0.210217 32.201032 0.118476
F 0.210217 39.919304 0.118476
F 9.124753 32.159312 0.186256
F 9.124753 39.877584 0.186255
F 2.576190 30.865353 3.720864
F 2.576190 38.583624 3.720863
F 11.479947 30.874267 3.873606
F 11.479947 38.592538 3.873606
F 2.399794 28.306602 0.072321
F 2.399794 36.024873 0.072321
F 11.352588 28.300413 0.233051
F 11.352588 36.018684 0.233051
F 2.532517 28.299371 2.806574
F 2.532517 36.017641 2.806574
F 11.492337 28.301824 2.963576
F 11.492337 36.020095 2.963576
F 2.477721 30.884047 6.451473
F 2.477721 38.602317 6.451473
F 11.441411 30.873237 6.601809
F 11.441411 38.591508 6.601809
F 4.806344 32.158606 2.826839
F 4.806344 39.876878 2.826839
F 13.720211 32.161017 3.010200
F 13.720211 39.879289 3.010200
F 4.743571 34.733294 6.463019
F 13.669235 34.732316 6.648433
F 4.780817 34.737973 3.730397
F 13.707562 34.733380 3.920272
F 4.660722 32.156326 0.092434
F 4.660722 39.874598 0.092434
F 13.580733 32.159676 0.279794
F 13.580733 39.877948 0.279794
F 7.024513 30.874251 3.780352
F 7.024513 38.592522 3.780351
F 15.935194 30.874236 3.966943
F 15.935194 38.592507 3.966943
F 6.888207 28.296932 0.137689
F 6.888207 36.015202 0.137689
F 15.808326 28.300543 0.326455
F 15.808326 36.018813 0.326455
F 7.031879 28.300614 2.870381
F 7.031879 36.018884 2.870381
F 15.947807 28.301887 3.056858
F 15.947807 36.020157 3.056858
F 6.981873 30.873881 6.509168
F 6.981873 38.592152 6.509168
F 15.896841 30.873175 6.695092
F 15.896841 38.591446 6.695092
F 0.058545 32.102679 10.257449
F 0.058545 39.820951 10.257449
F 9.137798 32.159273 10.190707
F 9.137798 39.877545 10.190707
F 0.002023 34.788776 13.894213
F 9.062012 34.732324 13.826535
F 0.190541 34.710837 11.112334
F 9.118954 34.732527 11.098846
F 0.237544 32.172533 7.465588
F 0.237544 39.890806 7.465587
F 9.194307 32.159212 7.463001
F 9.194307 39.877483 7.463000
F 2.404782 30.875100 10.977696
F 2.404782 38.593371 10.977696
F 11.347283 30.873114 11.145675
F 11.347283 38.591385 11.145675
F 2.475579 28.293794 7.343106
F 2.475579 36.012064 7.343106
F 11.422989 28.300368 7.509866
F 11.422989 36.018638 7.509866
F 2.408084 28.288696 10.083799
F 2.408084 36.006967 10.083799
F 11.366324 28.300274 10.237313
F 11.366324 36.018545 10.237313
F 2.342714 30.883700 13.715408
F 2.342714 38.601971 13.715408
F 11.290760 30.873027 13.873111
F 11.290760 38.591298 13.873111
F 4.665281 32.158072 10.098832
F 4.665281 39.876344 10.098832
F 13.594067 32.159450 10.283949
F 13.594067 39.877723 10.283950
F 4.589800 34.733622 13.734804
F 13.518404 34.732140 13.919760
F 4.653222 34.736900 11.003638
F 13.575055 34.732219 11.192364
F 4.726066 32.154943 7.367827
F 4.726066 39.873215 7.367827
F 13.650688 32.159534 7.556552
F 13.650688 39.877806 7.556552
F 6.886633 30.875453 11.050448
F 6.886633 38.593724 11.050447
F 15.802670 30.873078 11.239029
F 15.802670 38.591349 11.239029
F 6.964282 28.299020 7.415487
F 6.964282 36.017291 7.415486
F 15.878312 28.300407 7.603220
F 15.878312 36.018677 7.603219
F 6.908018 28.300380 10.144061
F 6.908018 36.018650 10.144061
F 15.821681 28.300324 10.330607
F 15.821681 36.018594 10.330607
F 6.833884 30.872350 13.779203
F 6.833884 38.590621 13.779203
F 15.746026 30.872995 13.966416
F 15.746026 38.591266 13.966416
F 15.816004 38.591129 21.243180
F 15.816004 30.872858 21.243180
F 9.005408 32.158159 17.462839
F 9.005408 39.876431 17.462839
F 0.035530 34.823291 21.188201
F 9.130575 34.732571 21.103714
F 6.902386 38.591113 21.056299
F 0.104814 34.706306 18.415653
F 8.993460 34.730846 18.372736
F 0.141367 32.187649 14.755311
F 0.141367 39.905921 14.755311
F 9.044156 32.159108 14.734412
F 9.044156 39.877380 14.734412
F 2.295220 30.867784 18.253077
F 2.295220 38.586055 18.253077
F 11.221139 30.871552 18.419424
F 11.221139 38.589823 18.419424
F 2.336951 28.302196 14.617497
F 2.336952 36.020466 14.617497
F 11.272074 28.300190 14.781189
F 11.272074 36.018461 14.781189
F 2.291430 28.287541 17.355198
F 2.291431 36.005811 17.355198
F 11.233969 28.299149 17.509390
F 11.233969 36.017419 17.509390
F 2.414223 30.884399 20.982752
F 2.414223 38.602670 20.982753
F 11.360712 30.872897 21.149871
F 11.360712 38.591168 21.149871
F 4.537605 32.158143 17.370420
F 4.537605 39.876415 17.370420
F 13.461538 32.158290 17.556039
F 13.461538 39.876562 17.556039
F 4.647888 34.737316 21.016260
F 13.588319 34.732017 21.196537
F 4.533847 34.733858 18.280966
F 13.448953 34.730649 18.466118
F 4.582354 32.155624 14.639130
F 4.582354 39.873896 14.639129
F 13.499894 32.159359 14.827881
F 13.499894 39.877631 14.827881
F 6.761715 30.873813 18.324514
F 6.761715 38.592084 18.324514
F 15.676542 30.871515 18.512778
F 15.676542 38.589786 18.512778
F 6.811135 28.297514 14.685779
F 6.811135 36.015785 14.685779
F 15.727494 28.300227 14.874544
F 15.727494 36.018497 14.874544
F 6.777468 28.299830 17.415652
F 6.777468 36.018100 17.415652
F 15.689161 28.299166 17.602693
F 15.689161 36.017436 17.602693
F 6.902386 30.872842 21.056299
F 0.425409 47.673997 2.811243
F 0.425409 55.392266 2.811243
F 9.264827 47.597538 2.916861
F 9.264827 55.315807 2.916861
F 0.098934 50.237955 6.630410
F 0.098933 42.519685 6.630412
F 9.213386 50.168951 6.555098
F 9.213386 42.450681 6.555098
F 0.287649 50.200280 3.827790
F 0.287649 42.482010 3.827790
F 9.250948 50.170280 3.826544
F 9.250948 42.452010 3.826543
F 0.210217 47.637575 0.118477
F 0.210217 55.355844 0.118476
F 9.124753 47.595855 0.186256
F 9.124753 55.314124 0.186256
F 2.576190 54.020165 3.720864
F 2.576190 46.301896 3.720864
F 11.479947 54.029079 3.873606
F 11.479947 46.310810 3.873606
F 2.399794 51.461414 0.072322
F 2.399794 43.743145 0.072321
F 11.352588 51.455225 0.233051
F 11.352588 43.736956 0.233051
F 2.532517 51.454182 2.806575
F 2.532517 43.735913 2.806574
F 11.492337 51.456636 2.963576
F 11.492337 43.738367 2.963576
F 2.477721 54.038858 6.451473
F 2.477721 46.320590 6.451473
F 11.441411 54.028048 6.601809
F 11.441411 46.309780 6.601809
F 4.806344 47.595149 2.826839
F 4.806344 55.313417 2.826839
F 13.720211 47.597560 3.010200
F 13.720211 55.315829 3.010200
F 4.743571 50.169836 6.463019
F 4.743571 42.451566 6.463019
F 13.669235 50.168859 6.648433
F 13.669235 42.450588 6.648434
F 4.780817 50.174515 3.730397
F 4.780817 42.456245 3.730397
F 13.707562 50.169923 3.920272
F 13.707562 42.451652 3.920272
F 4.660722 47.592868 0.092434
F 4.660722 55.311137 0.092434
F 13.580733 47.596218 0.279794
F 13.580733 55.314487 0.279794
F 7.024513 54.029063 3.780352
F 7.024513 46.310794 3.780352
F 15.935194 54.029048 3.966943
F 15.935194 46.310779 3.966943
F 6.888207 51.451743 0.137689
F 6.888207 43.733474 0.137689
F 15.808326 51.455354 0.326455
F 15.808326 43.737085 0.326455
F 7.031879 51.455425 2.870381
F 7.031879 43.737156 2.870381
F 15.947807 51.456699 3.056858
F 15.947807 43.738430 3.056858
F 6.981873 54.028692 6.509168
F 6.981873 46.310424 6.509168
F 15.896841 54.027987 6.695092
F 15.896841 46.309718 6.695092
F 0.058545 47.539221 10.257449
F 0.058545 55.257490 10.257449
F 9.137798 47.595816 10.190707
F 9.137798 55.314085 10.190707
F 0.002023 50.225318 13.894212
F 0.002023 42.507048 13.894213
F 9.062012 50.168866 13.826535
F 9.062012 42.450596 13.826535
F 0.190540 50.147380 11.112334
F 0.190541 42.429109 11.112334
F 9.118954 50.169069 11.098846
F 9.118954 42.450799 11.098846
F 0.237544 47.609077 7.465588
F 0.237544 55.327345 7.465588
F 9.194307 47.595754 7.463001
F 9.194307 55.314023 7.463001
F 2.404782 54.029912 10.977696
F 2.404782 46.311643 10.977696
F 11.347283 54.027926 11.145675
F 11.347283 46.309657 11.145675
F 2.475579 51.448606 7.343106
F 2.475579 43.730337 7.343106
F 11.422989 51.455180 7.509866
F 11.422989 43.736911 7.509866
F 2.408084 51.443508 10.083799
F 2.408084 43.725239 10.083799
F 11.366323 51.455086 10.237313
F 11.366324 43.736817 10.237313
F 2.342714 54.038512 13.715408
F 2.342714 46.320243 13.715408
F 11.290760 54.027839 13.873111
F 11.290760 46.309570 13.873111
F 4.665281 47.594615 10.098832
F 4.665281 55.312884 10.098832
F 13.594067 47.595993 10.283949
F 13.594067 55.314262 10.283949
F 4.589800 50.170165 13.734804
F 4.589800 42.451894 13.734804
F 13.518404 50.168682 13.919760
F 13.518404 42.450412 13.919760
F 4.653222 50.173443 11.003639
F 4.653222 42.455173 11.003638
F 13.575055 50.168761 11.192364
F 13.575055 42.450491 11.192364
F 4.726066 47.591485 7.367827
F 4.726066 55.309754 7.367827
F 13.650688 47.596077 7.556552
F 13.650688 55.314345 7.556552
F 6.886633 54.030264 11.050448
F 6.886633 46.311996 11.050448
F 15.802670 54.027890 11.239029
F 15.802670 46.309621 11.239029
F 6.964282 51.453832 7.415487
F 6.964282 43.735563 7.415486
F 15.878312 51.455218 7.603220
F 15.878312 43.736949 7.603220
F 6.908018 51.455192 10.144061
F 6.908018 43.736923 10.144061
F 15.821681 51.455135 10.330606
F 15.821681 43.736866 10.330607
F 6.833884 54.027162 13.779203
F 6.833884 46.308893 13.779203
F 15.746026 54.027807 13.966416
F 15.746026 46.309538 13.966416
F 15.816004 46.309401 21.243180
F 15.816004 54.027670 21.243180
F 9.005408 47.594702 17.462839
F 9.005408 55.312971 17.462839
F 0.035529 50.259834 21.188201
F 0.035530 42.541564 21.188201
F 9.130575 50.169113 21.103714
F 9.130574 42.450843 21.103714
F 6.902386 46.309385 21.056299
F 6.902386 54.027654 21.056299
F 0.104814 50.142848 18.415654
F 0.104814 42.424578 18.415653
F 8.993460 50.167388 18.372737
F 8.993460 42.449118 18.372737
F 0.141367 47.624192 14.755311
F 0.141367 55.342460 14.755311
F 9.044156 47.595651 14.734412
F 9.044156 55.313919 14.734412
F 2.295220 54.022596 18.253077
F 2.295220 46.304327 18.253077
F 11.221139 54.026364 18.419424
F 11.221139 46.308095 18.419424
F 2.336951 51.457007 14.617497
F 2.336952 43.738738 14.617497
F 11.272074 51.455002 14.781189
F 11.272074 43.736733 14.781189
F 2.291430 51.442352 17.355198
F 2.291431 43.724083 17.355198
F 11.233969 51.453961 17.509390
F 11.233969 43.735692 17.509390
F 2.414223 54.039210 20.982752
F 2.414223 46.320942 20.982752
F 11.360712 54.027709 21.149871
F 11.360712 46.309440 21.149871
F 4.537605 47.594686 17.370420
F 4.537605 55.312954 17.370420
F 13.461538 47.594833 17.556039
F 13.461538 55.313102 17.556039
F 4.647888 50.173858 21.016260
F 4.647888 42.455588 21.016260
F 13.588319 50.168560 21.196537
F 13.588319 42.450289 21.196537
F 4.533847 50.170401 18.280966
F 4.533847 42.452130 18.280966
F 13.448953 50.167192 18.466118
F 13.448953 42.448922 18.466118
F 4.582354 47.592167 14.639130
F 4.582354 55.310436 14.639130
F 13.499894 47.595902 14.827881
F 13.499894 55.314171 14.827881
F 6.761715 54.028624 18.324515
F 6.761715 46.310355 18.324514
F 15.676542 54.026326 18.512778
F 15.676542 46.308058 18.512778
F 6.811135 51.452326 14.685779
F 6.811135 43.734057 14.685779
F 15.727494 51.455039 14.874544
F 15.727494 43.736770 14.874544
F 6.777468 51.454642 17.415652
F 6.777468 43.736373 17.415652
F 15.689161 51.453977 17.602693
F 15.689161 43.735708 17.602693
F 0.425409 63.110538 2.811243
F 9.264827 63.034079 2.916861
F 0.098933 57.956224 6.630412
F 0.098932 65.674497 6.630412
F 9.213386 57.887220 6.555098
F 9.213386 65.605493 6.555098
F 0.287649 57.918549 3.827790
F 0.287649 65.636821 3.827789
F 9.250948 57.888549 3.826543
F 9.250948 65.606822 3.826543
F 0.210217 63.074116 0.118476
F 9.124753 63.032396 0.186255
F 2.576190 61.738436 3.720863
F 11.479947 61.747350 3.873606
F 2.399794 59.179684 0.072321
F 2.399794 66.897957 0.072321
F 11.352588 59.173495 0.233051
F 11.352588 66.891768 0.233051
F 2.532517 59.172453 2.806575
F 2.532517 66.890725 2.806574
F 11.492337 59.174906 2.963576
F 11.492337 66.893179 2.963576
F 2.477721 61.757129 6.451473
F 11.441411 61.746319 6.601809
F 4.806344 63.031690 2.826839
F 13.720211 63.034101 3.010200
F 4.743571 57.888106 6.463019
F 4.743571 65.606378 6.463019
F 13.669235 57.887128 6.648433
F 13.669235 65.605400 6.648434
F 4.780817 57.892784 3.730397
F 4.780817 65.611057 3.730397
F 13.707562 57.888192 3.920272
F 13.707562 65.606464 3.920272
F 4.660722 63.029409 0.092434
F 13.580733 63.032759 0.279794
F 7.024513 61.747334 3.780351
F 15.935194 61.747319 3.966943
F 6.888207 59.170014 0.137689
F 6.888207 66.888286 0.137689
F 15.808326 59.173625 0.326455
F 15.808326 66.891897 0.326455
F 7.031879 59.173696 2.870381
F 7.031879 66.891968 2.870381
F 15.947807 59.174969 3.056858
F 15.947807 66.893241 3.056858
F 6.981873 61.746963 6.509168
F 15.896841 61.746258 6.695092
F 0.058545 62.975762 10.257449
F 9.137798 63.032357 10.190707
F 0.002023 57.943587 13.894213
F 0.002023 65.661860 13.894213
F 9.062012 57.887135 13.826535
F 9.062012 65.605408 13.826535
F 0.190540 57.865649 11.112334
F 0.190541 65.583921 11.112334
F 9.118954 57.887339 11.098846
F 9.118954 65.605611 11.098846
F 0.237544 63.045617 7.465587
F 9.194307 63.032295 7.463000
F 2.404782 61.748182 10.977696
F 11.347283 61.746197 11.145675
F 2.475579 59.166876 7.343106
F 2.475579 66.885148 7.343106
F 11.422989 59.173450 7.509866
F 11.422989 66.891723 7.509866
F 2.408084 59.161778 10.083799
F 2.408084 66.880051 10.083799
F 11.366323 59.173356 10.237313
F 11.366324 66.891629 10.237313
F 2.342714 61.756783 13.715408
F 11.290760 61.746110 13.873111
F 4.665281 63.031156 10.098832
F 13.594067 63.032534 10.283950
F 4.589800 57.888434 13.734804
F 4.589800 65.606706 13.734804
F 13.518404 57.886951 13.919760
F 13.518404 65.605224 13.919760
F 4.653222 57.891712 11.003638
F 4.653222 65.609984 11.003638
F 13.575055 57.887031 11.192364
F 13.575055 65.605303 11.192364
F 4.726066 63.028026 7.367827
F 13.650688 63.032617 7.556552
F 6.886633 61.748535 11.050447
F 15.802670 61.746161 11.239029
F 6.964282 59.172102 7.415486
F 6.964282 66.890375 7.415486
F 15.878312 59.173489 7.603219
F 15.878312 66.891761 7.603220
F 6.908018 59.173462 10.144061
F 6.908018 66.891735 10.144061
F 15.821681 59.173406 10.330607
F 15.821681 66.891678 10.330607
F 6.833884 61.745433 13.779203
F 15.746026 61.746078 13.966416
F 15.816004 61.745941 21.243180
F 9.005408 63.031243 17.462839
F 0.035530 57.978103 21.188201
F 0.035530 65.696375 21.188201
F 9.130575 57.887382 21.103714
F 9.130574 65.605655 21.103714
F 6.902386 61.745925 21.056299
F 15.689161 66.890520 17.602693
F 0.104814 57.861117 18.415653
F 0.104814 65.579390 18.415653
F 8.993460 57.885657 18.372736
F 8.993460 65.603930 18.372737
F 0.141367 63.060732 14.755311
F 9.044156 63.032191 14.734412
F 2.295220 61.740867 18.253077
F 11.221139 61.744634 18.419423
F 2.336952 59.175277 14.617497
F 2.336952 66.893550 14.617497
F 11.272074 59.173272 14.781189
F 11.272074 66.891545 14.781189
F 2.291430 59.160623 17.355198
F 2.291431 66.878895 17.355198
F 11.233969 59.172231 17.509390
F 11.233969 66.890503 17.509390
F 2.414223 61.757481 20.982753
F 11.360712 61.745980 21.149871
F 4.537605 63.031226 17.370420
F 13.461538 63.031374 17.556039
F 4.647888 57.892128 21.016260
F 4.647888 65.610400 21.016260
F 13.588319 57.886829 21.196538
F 13.588319 65.605101 21.196537
F 4.533847 57.888670 18.280966
F 4.533847 65.606942 18.280966
F 13.448953 57.885461 18.466118
F 13.448953 65.603733 18.466118
F 4.582354 63.028708 14.639129
F 13.499894 63.032443 14.827880
F 6.761715 61.746895 18.324514
F 15.676542 61.744597 18.512778
F 6.811135 59.170596 14.685779
F 6.811135 66.888869 14.685779
F 15.727494 59.173309 14.874544
F 15.727494 66.891582 14.874544
F 6.777468 59.172912 17.415652
F 6.777468 66.891185 17.415652
F 15.689161 59.172248 17.602693
F 2.576190 69.456708 3.720864
F 11.290760 69.464382 13.873111
F 15.802670 69.464433 11.239029
F 6.833884 69.463705 13.779203
F 15.746026 69.464350 13.966416
F 15.816004 69.464213 21.243180
F 6.902386 69.464197 21.056299
F 2.295220 69.459139 18.253077
F 11.221139 69.462907 18.419424
F 15.676542 69.462869 18.512778
F 11.360712 69.464252 21.149871
F 27.085746 1.287942 3.290164
F 27.085745 9.006211 3.290164
F 18.175400 1.287942 3.103519
F 18.175400 9.006211 3.103519
F 27.034778 3.859228 6.928397
F 27.034778 11.577497 6.928398
F 18.124432 3.859229 6.741753
F 18.124432 11.577498 6.741753
F 27.073127 3.860290 4.200250
F 27.073127 11.578559 4.200249
F 18.162782 3.860290 4.013604
F 18.162782 11.578559 4.013604
F 26.946271 1.286599 0.559763
F 26.946271 9.004868 0.559763
F 18.035925 1.286599 0.373118
F 18.035925 9.004867 0.373118
F 29.300714 7.719424 4.246911
F 29.300714 0.001155 4.246911
F 20.390370 7.719424 4.060265
F 20.390370 0.001155 4.060265
F 29.173855 5.145734 0.606425
F 29.173855 12.864004 0.606424
F 20.263511 5.145733 0.419779
F 20.263511 12.864003 0.419779
F 29.313330 5.147077 3.336825
F 29.313330 12.865347 3.336826
F 20.402986 5.147076 3.150180
F 20.402986 12.865346 3.150181
F 29.262364 7.718363 6.975059
F 29.262364 0.000094 6.975059
F 20.352020 7.718363 6.788414
F 20.352020 0.000094 6.788414
F 31.540916 1.287942 3.383487
F 31.540916 9.006211 3.383487
F 22.630574 1.287942 3.196842
F 22.630573 9.006211 3.196842
F 31.489948 3.859228 7.021720
F 31.489948 11.577497 7.021720
F 22.579606 3.859228 6.835075
F 22.579606 11.577497 6.835075
F 31.528298 3.860290 4.293572
F 31.528298 11.578559 4.293572
F 22.617956 3.860290 4.106927
F 22.617956 11.578559 4.106927
F 31.401441 1.286599 0.653086
F 31.401441 9.004868 0.653086
F 22.491099 1.286599 0.466440
F 22.491099 9.004867 0.466440
F 33.755884 7.719424 4.340233
F 33.755884 0.001155 4.340233
F 24.845543 7.719424 4.153588
F 24.845543 0.001155 4.153588
F 33.629025 5.145733 0.699747
F 33.629025 12.864003 0.699747
F 24.718684 5.145733 0.513102
F 24.718684 12.864003 0.513101
F 33.768500 5.147077 3.430148
F 33.768500 12.865347 3.430148
F 24.858159 5.147076 3.243503
F 24.858159 12.865347 3.243503
F 33.717534 7.718362 7.068381
F 33.717534 0.000094 7.068381
F 24.807193 7.718363 6.881736
F 24.807193 0.000094 6.881737
F 26.959618 1.286379 10.563913
F 26.959618 9.004648 10.563913
F 18.049272 1.286378 10.377268
F 18.049272 9.004647 10.377268
F 26.883960 3.859049 14.199722
F 26.883960 11.577318 14.199722
F 17.973614 3.859049 14.013077
F 17.973614 11.577318 14.013077
F 26.940605 3.859132 11.472336
F 26.940605 11.577401 11.472336
F 18.030259 3.859132 11.285691
F 18.030259 11.577401 11.285691
F 27.016249 1.286462 7.836527
F 27.016249 9.004731 7.836527
F 18.105903 1.286461 7.649881
F 18.105903 9.004730 7.649881
F 29.168191 7.718266 11.518998
F 18.043591 11.577181 21.289841
F 20.257847 7.718266 11.332352
F 18.043591 3.858912 21.289841
F 29.243833 5.145596 7.883188
F 29.243833 12.863866 7.883188
F 20.333490 5.145596 7.696542
F 20.333490 12.863866 7.696542
F 29.187202 5.145513 10.610573
F 29.187202 12.863783 10.610574
F 20.276859 5.145513 10.423929
F 20.276859 12.863783 10.423929
F 29.111547 7.718183 14.246383
F 33.636694 7.718045 21.616470
F 20.201203 7.718183 14.059738
F 24.599509 12.862625 17.789338
F 31.414789 1.286379 10.657235
F 31.414789 9.004648 10.657235
F 22.504446 1.286378 10.470590
F 22.504446 9.004647 10.470590
F 31.339130 3.859048 14.293044
F 31.339130 11.577318 14.293044
F 22.428789 3.859049 14.106399
F 22.428789 11.577318 14.106400
F 31.395775 3.859132 11.565659
F 31.395775 11.577401 11.565659
F 22.485433 3.859132 11.379014
F 22.485433 11.577401 11.379014
F 31.471419 1.286462 7.929849
F 31.471419 9.004731 7.929849
F 22.561077 1.286461 7.743204
F 22.561077 9.004730 7.743204
F 33.623361 7.718266 11.612320
F 24.599509 5.144355 17.789338
F 24.713020 7.718266 11.425675
F 33.509850 12.862625 17.975983
F 33.699003 5.145596 7.976511
F 33.699003 12.863866 7.976510
F 24.788662 5.145596 7.789865
F 24.788662 12.863866 7.789865
F 33.642372 5.145513 10.703896
F 33.642372 12.863783 10.703896
F 24.732031 5.145513 10.517251
F 24.732031 12.863783 10.517251
F 33.566717 7.718183 14.339706
F 33.509850 5.144355 17.975983
F 24.656376 7.718183 14.153061
F 24.637845 12.863686 15.061189
F 26.827095 1.285221 17.835999
F 26.827095 9.003489 17.835999
F 17.916749 1.285220 17.649354
F 17.916749 9.003489 17.649354
F 26.953938 3.858911 21.476486
F 26.953938 11.577180 21.476486
F 24.637845 5.145416 15.061190
F 24.726353 7.718046 21.429825
F 26.814477 3.857568 18.746085
F 26.814477 11.575837 18.746085
F 17.904132 3.857568 18.559439
F 17.904132 11.575838 18.559439
F 26.865431 1.286282 15.107851
F 26.865431 9.004551 15.107851
F 17.955085 1.286282 14.921205
F 17.955085 9.004550 14.921205
F 29.042064 7.716702 18.792746
F 33.548185 12.863687 15.247834
F 20.131720 7.716703 18.606101
F 33.548185 5.145416 15.247835
F 29.093015 5.145417 15.154512
F 29.093015 12.863687 15.154512
F 20.182672 5.145416 14.967867
F 20.182672 12.863686 14.967867
F 29.054680 5.144355 17.882660
F 29.054680 12.862625 17.882661
F 20.144336 5.144354 17.696015
F 20.144336 12.862625 17.696016
F 29.181525 7.718046 21.523147
F 24.586893 7.716703 18.699424
F 20.271180 7.718046 21.336502
F 33.497234 7.716702 18.886069
F 31.282266 1.285221 17.929322
F 31.282266 9.003489 17.929322
F 22.371923 1.285220 17.742677
F 22.371923 9.003489 17.742677
F 31.409108 3.858911 21.569809
F 31.409108 11.577180 21.569809
F 22.498766 3.858911 21.383163
F 22.498766 11.577180 21.383164
F 31.269648 3.857568 18.839408
F 31.269648 11.575837 18.839407
F 22.359306 3.857568 18.652762
F 22.359305 11.575837 18.652762
F 31.320602 1.286282 15.201173
F 31.320602 9.004551 15.201173
F 22.410259 1.286282 15.014528
F 22.410259 9.004550 15.014528
F 27.085745 24.442754 3.290164
F 27.085745 16.724483 3.290164
F 18.175400 24.442753 3.103519
F 18.175400 16.724483 3.103519
F 27.034778 27.014040 6.928397
F 27.034778 19.295770 6.928398
F 18.124432 27.014040 6.741753
F 18.124432 19.295770 6.741753
F 27.073127 27.015102 4.200249
F 27.073127 19.296831 4.200249
F 18.162782 27.015102 4.013604
F 18.162782 19.296832 4.013604
F 26.946271 24.441411 0.559763
F 26.946271 16.723140 0.559763
F 18.035925 24.441410 0.373118
F 18.035925 16.723139 0.373117
F 29.300714 15.437695 4.246911
F 29.300714 23.155967 4.246911
F 20.390370 15.437695 4.060265
F 20.390370 23.155967 4.060266
F 29.173855 20.582276 0.606424
F 20.263511 20.582276 0.419779
F 29.313330 20.583619 3.336825
F 20.402986 20.583619 3.150180
F 29.262364 15.436634 6.975059
F 29.262364 23.154905 6.975059
F 20.352020 15.436634 6.788414
F 20.352020 23.154906 6.788414
F 31.540916 24.442754 3.383487
F 31.540916 16.724483 3.383487
F 22.630574 24.442754 3.196842
F 22.630574 16.724483 3.196842
F 31.489948 27.014040 7.021720
F 31.489948 19.295770 7.021720
F 22.579606 27.014040 6.835075
F 22.579606 19.295770 6.835075
F 31.528298 27.015102 4.293572
F 31.528298 19.296831 4.293572
F 22.617956 27.015102 4.106927
F 22.617956 19.296831 4.106927
F 31.401441 24.441411 0.653086
F 31.401441 16.723140 0.653086
F 22.491099 24.441411 0.466440
F 22.491099 16.723140 0.466440
F 33.755884 15.437695 4.340233
F 33.755884 23.155967 4.340233
F 24.845543 15.437695 4.153588
F 24.845543 23.155967 4.153588
F 33.629025 20.582276 0.699747
F 24.718684 20.582276 0.513102
F 33.768500 20.583619 3.430148
F 24.858159 20.583619 3.243503
F 33.717534 15.436633 7.068381
F 33.717534 23.154905 7.068381
F 24.807193 15.436633 6.881737
F 24.807193 23.154906 6.881737
F 26.959618 24.441191 10.563913
F 26.959618 16.722920 10.563913
F 18.049272 24.441190 10.377268
F 18.049272 16.722919 10.377268
F 26.883960 27.013860 14.199722
F 26.883960 19.295590 14.199722
F 17.973614 27.013861 14.013077
F 17.973614 19.295590 14.013077
F 26.940605 27.013943 11.472336
F 26.940605 19.295673 11.472336
F 18.030259 27.013944 11.285691
F 18.030259 19.295674 11.285691
F 27.016249 24.441274 7.836527
F 27.016249 16.723003 7.836526
F 18.105903 24.441273 7.649881
F 18.105903 16.723002 7.649881
F 29.168191 15.436537 11.518997
F 29.168191 23.154809 11.518998
F 20.257847 15.436537 11.332352
F 20.257847 23.154809 11.332352
F 29.243833 20.582139 7.883188
F 20.333490 20.582138 7.696542
F 29.187202 20.582056 10.610574
F 20.276858 20.582055 10.423929
F 29.111547 15.436454 14.246383
F 29.111547 23.154726 14.246383
F 20.201203 15.436454 14.059738
F 20.201203 23.154726 14.059738
F 31.414789 24.441191 10.657235
F 31.414789 16.722920 10.657235
F 22.504446 24.441190 10.470590
F 22.504446 16.722919 10.470590
F 31.339130 27.013860 14.293044
F 31.339130 19.295590 14.293044
F 22.428789 27.013861 14.106399
F 22.428789 19.295590 14.106400
F 31.395775 27.013943 11.565659
F 31.395775 19.295673 11.565659
F 22.485433 27.013944 11.379014
F 22.485433 19.295673 11.379014
F 31.471419 24.441274 7.929849
F 31.471419 16.723003 7.929849
F 22.561077 24.441273 7.743204
F 22.561077 16.723002 7.743204
F 33.623361 15.436537 11.612320
F 33.623361 23.154809 11.612320
F 24.713020 15.436537 11.425675
F 24.713020 23.154809 11.425675
F 33.699003 20.582139 7.976510
F 24.788662 20.582139 7.789865
F 33.642372 20.582056 10.703896
F 24.732031 20.582055 10.517251
F 33.566717 15.436454 14.339706
F 33.566717 23.154726 14.339706
F 24.656376 15.436454 14.153061
F 24.656376 23.154726 14.153061
F 26.827095 24.440032 17.835999
F 26.827095 16.721761 17.835999
F 17.916749 24.440032 17.649354
F 17.916749 16.721761 17.649354
F 26.953938 27.013723 21.476486
F 26.953938 19.295453 21.476486
F 24.726353 23.154589 21.429825
F 24.726353 15.436316 21.429825
F 26.814477 27.012380 18.746085
F 26.814477 19.294110 18.746085
F 17.904132 27.012380 18.559439
F 17.904132 19.294110 18.559439
F 26.865431 24.441094 15.107851
F 26.865431 16.722823 15.107851
F 17.955085 24.441093 14.921205
F 17.955085 16.722822 14.921205
F 29.042064 15.434973 18.792746
F 29.042064 23.153245 18.792746
F 20.131720 15.434974 18.606101
F 20.131720 23.153246 18.606101
F 29.093015 20.581959 15.154512
F 20.182672 20.581959 14.967867
F 29.054680 20.580898 17.882660
F 20.144336 20.580897 17.696016
F 29.181524 15.436316 21.523148
F 29.181524 23.154588 21.523147
F 20.271180 15.436317 21.336503
F 20.271180 23.154589 21.336503
F 31.282266 24.440033 17.929322
F 31.282266 16.721761 17.929322
F 22.371923 24.440032 17.742677
F 22.371923 16.721761 17.742677
F 31.409108 27.013723 21.569809
F 31.409108 19.295453 21.569809
F 22.498766 27.013723 21.383163
F 22.498766 19.295453 21.383164
F 31.269648 27.012380 18.839408
F 31.269648 19.294110 18.839407
F 22.359305 27.012380 18.652762
F 22.359305 19.294110 18.652762
F 31.320602 24.441094 15.201174
F 31.320602 16.722823 15.201173
F 22.410259 24.441094 15.014528
F 22.410259 16.722823 15.014528
F 33.497234 15.434973 18.886068
F 33.497234 23.153245 18.886069
F 24.586893 15.434973 18.699423
F 24.586893 23.153245 18.699423
F 33.548185 20.581959 15.247834
F 24.637845 20.581959 15.061189
F 33.509850 20.580897 17.975983
F 24.599509 20.580897 17.789338
F 33.636694 15.436316 21.616470
F 33.636694 23.154588 21.616470
F 18.043591 27.013724 21.289841
F 18.043591 19.295453 21.289842
F 27.085746 32.161023 3.290164
F 27.085746 39.879295 3.290164
F 18.175400 32.161022 3.103519
F 18.175400 39.879294 3.103519
F 27.034778 34.732309 6.928398
F 18.124432 34.732310 6.741753
F 27.073127 34.733371 4.200249
F 18.162782 34.733371 4.013604
F 26.946271 32.159680 0.559763
F 26.946271 39.877952 0.559763
F 18.035925 32.159679 0.373118
F 18.035925 39.877951 0.373118
F 29.300714 30.874236 4.246911
F 29.300714 38.592507 4.246911
F 20.390370 30.874236 4.060265
F 20.390370 38.592507 4.060265
F 29.173855 28.300545 0.606425
F 29.173855 36.018815 0.606424
F 20.263511 28.300545 0.419779
F 20.263511 36.018815 0.419779
F 29.313330 28.301888 3.336825
F 29.313330 36.020159 3.336826
F 20.402986 28.301888 3.150180
F 20.402986 36.020158 3.150180
F 29.262364 30.873174 6.975059
F 29.262364 38.591445 6.975059
F 20.352020 30.873175 6.788414
F 20.352020 38.591445 6.788414
F 31.540916 32.161023 3.383487
F 31.540916 39.879295 3.383487
F 22.630574 32.161023 3.196842
F 22.630573 39.879294 3.196842
F 31.489948 34.732309 7.021720
F 22.579606 34.732309 6.835075
F 31.528298 34.733371 4.293572
F 22.617956 34.733371 4.106927
F 31.401441 32.159680 0.653086
F 31.401441 39.877952 0.653086
F 22.491099 32.159679 0.466440
F 22.491099 39.877951 0.466440
F 33.755884 30.874236 4.340233
F 33.755884 38.592507 4.340233
F 24.845543 30.874236 4.153588
F 24.845543 38.592507 4.153588
F 33.629025 28.300545 0.699747
F 33.629025 36.018815 0.699747
F 24.718684 28.300545 0.513102
F 24.718684 36.018815 0.513101
F 33.768500 28.301888 3.430148
F 33.768500 36.020159 3.430148
F 24.858159 28.301888 3.243503
F 24.858159 36.020158 3.243503
F 33.717534 30.873174 7.068381
F 33.717534 38.591445 7.068381
F 24.807193 30.873174 6.881736
F 24.807193 38.591445 6.881737
F 26.959618 32.159459 10.563913
F 26.959618 39.877731 10.563912
F 18.049272 32.159459 10.377268
F 18.049272 39.877731 10.377268
F 26.883960 34.732129 14.199722
F 17.973614 34.732130 14.013077
F 26.940605 34.732213 11.472336
F 18.030259 34.732213 11.285691
F 27.016249 32.159542 7.836527
F 27.016249 39.877814 7.836526
F 18.105903 32.159542 7.649881
F 18.105903 39.877814 7.649881
F 29.168191 30.873078 11.518998
F 29.168191 38.591348 11.518997
F 20.257847 30.873078 11.332352
F 20.257847 38.591349 11.332352
F 29.243833 28.300408 7.883188
F 29.243833 36.018678 7.883188
F 20.333490 28.300407 7.696543
F 20.333490 36.018678 7.696542
F 29.187202 28.300325 10.610573
F 29.187202 36.018595 10.610574
F 20.276858 28.300324 10.423929
F 20.276858 36.018594 10.423929
F 29.111547 30.872994 14.246383
F 29.111547 38.591265 14.246383
F 20.201203 30.872995 14.059738
F 20.201202 38.591266 14.059738
F 31.414789 32.159459 10.657235
F 31.414789 39.877731 10.657235
F 22.504446 32.159459 10.470590
F 22.504446 39.877731 10.470590
F 31.339130 34.732129 14.293044
F 22.428789 34.732130 14.106400
F 31.395775 34.732213 11.565659
F 22.485433 34.732213 11.379014
F 31.471419 32.159542 7.929849
F 31.471419 39.877814 7.929849
F 22.561077 32.159542 7.743204
F 22.561077 39.877814 7.743204
F 33.623362 30.873078 11.612320
F 33.623362 38.591348 11.612320
F 24.713020 30.873078 11.425675
F 24.713020 38.591349 11.425675
F 33.699003 28.300408 7.976511
F 33.699003 36.018678 7.976510
F 24.788662 28.300408 7.789865
F 24.788662 36.018678 7.789865
F 33.642372 28.300325 10.703896
F 33.642372 36.018595 10.703896
F 24.732031 28.300325 10.517251
F 24.732031 36.018595 10.517251
F 33.566717 30.872995 14.339706
F 33.566717 38.591265 14.339706
F 24.656376 30.872995 14.153061
F 24.656376 38.591265 14.153061
F 26.827095 32.158301 17.835999
F 26.827095 39.876573 17.835999
F 17.916749 32.158301 17.649354
F 17.916749 39.876573 17.649354
F 26.953938 34.731992 21.476486
F 24.726353 38.591128 21.429825
F 26.814477 34.730649 18.746085
F 17.904132 34.730649 18.559439
F 26.865431 32.159363 15.107851
F 26.865431 39.877635 15.107851
F 17.955085 32.159362 14.921205
F 17.955085 39.877634 14.921205
F 29.042064 30.871514 18.792746
F 29.042064 38.589785 18.792746
F 20.131720 30.871514 18.606101
F 20.131720 38.589785 18.606101
F 29.093015 28.300228 15.154512
F 29.093015 36.018498 15.154512
F 20.182672 28.300228 14.967867
F 20.182672 36.018498 14.967867
F 29.054680 28.299167 17.882660
F 29.054680 36.017437 17.882660
F 20.144336 28.299166 17.696015
F 20.144336 36.017436 17.696016
F 29.181524 30.872857 21.523148
F 29.181524 38.591128 21.523148
F 20.271180 30.872858 21.336502
F 20.271180 38.591128 21.336503
F 31.282266 32.158301 17.929322
F 31.282266 39.876573 17.929322
F 22.371923 32.158301 17.742677
F 22.371923 39.876573 17.742677
F 31.409108 34.731992 21.569809
F 22.498766 34.731992 21.383164
F 31.269648 34.730649 18.839407
F 22.359305 34.730649 18.652762
F 31.320602 32.159363 15.201173
F 31.320602 39.877635 15.201173
F 22.410259 32.159362 15.014528
F 22.410259 39.877634 15.014528
F 33.497234 30.871514 18.886069
F 33.497234 38.589785 18.886068
F 24.586893 30.871514 18.699424
F 24.586893 38.589785 18.699423
F 33.548185 28.300228 15.247835
F 33.548185 36.018498 15.247834
F 24.637845 28.300228 15.061190
F 24.637845 36.018498 15.061189
F 33.509850 28.299167 17.975983
F 33.509850 36.017437 17.975983
F 24.599509 28.299167 17.789338
F 24.599509 36.017437 17.789338
F 33.636694 30.872857 21.616470
F 33.636694 38.591128 21.616470
F 24.726353 30.872857 21.429825
F 18.043591 34.731993 21.289841
F 27.085745 47.597566 3.290164
F 27.085745 55.315834 3.290164
F 18.175400 47.597565 3.103519
F 18.175400 55.315834 3.103519
F 27.034778 50.168852 6.928397
F 27.034778 42.450581 6.928398
F 18.124432 50.168852 6.741753
F 18.124432 42.450582 6.741753
F 27.073127 50.169913 4.200250
F 27.073127 42.451643 4.200249
F 18.162782 50.169913 4.013604
F 18.162782 42.451643 4.013604
F 26.946271 47.596222 0.559763
F 26.946271 55.314491 0.559763
F 18.035925 47.596222 0.373118
F 18.035925 55.314491 0.373118
F 29.300714 54.029047 4.246911
F 29.300714 46.310779 4.246911
F 20.390370 54.029047 4.060265
F 20.390370 46.310779 4.060266
F 29.173855 51.455357 0.606425
F 29.173855 43.737088 0.606424
F 20.263511 51.455356 0.419779
F 20.263511 43.737087 0.419779
F 29.313330 51.456700 3.336825
F 29.313330 43.738431 3.336825
F 20.402986 51.456699 3.150180
F 20.402986 43.738430 3.150180
F 29.262364 54.027986 6.975059
F 29.262364 46.309717 6.975059
F 20.352020 54.027986 6.788414
F 20.352020 46.309717 6.788414
F 31.540916 47.597566 3.383487
F 31.540916 55.315835 3.383487
F 22.630574 47.597565 3.196842
F 22.630573 55.315834 3.196842
F 31.489948 50.168851 7.021720
F 31.489948 42.450581 7.021720
F 22.579606 50.168852 6.835075
F 22.579606 42.450581 6.835075
F 31.528298 50.169913 4.293572
F 31.528298 42.451643 4.293572
F 22.617956 50.169913 4.106927
F 22.617956 42.451643 4.106927
F 31.401441 47.596222 0.653086
F 31.401441 55.314491 0.653086
F 22.491099 47.596222 0.466440
F 22.491099 55.314491 0.466440
F 33.755884 54.029047 4.340233
F 33.755884 46.310778 4.340233
F 24.845543 54.029047 4.153588
F 24.845543 46.310779 4.153588
F 33.629025 51.455356 0.699747
F 33.629025 43.737087 0.699747
F 24.718684 51.455357 0.513102
F 24.718684 43.737087 0.513102
F 33.768500 51.456700 3.430148
F 33.768500 43.738431 3.430148
F 24.858159 51.456700 3.243503
F 24.858159 43.738431 3.243503
F 33.717534 54.027986 7.068381
F 33.717534 46.309717 7.068381
F 24.807193 54.027986 6.881736
F 24.807193 46.309717 6.881737
F 26.959618 47.596002 10.563913
F 26.959618 55.314271 10.563913
F 18.049272 47.596002 10.377268
F 18.049272 55.314270 10.377268
F 26.883960 50.168672 14.199722
F 26.883960 42.450402 14.199722
F 17.973614 50.168672 14.013077
F 17.973614 42.450402 14.013077
F 26.940605 50.168755 11.472336
F 26.940605 42.450485 11.472336
F 18.030259 50.168755 11.285691
F 18.030259 42.450485 11.285691
F 27.016249 47.596085 7.836527
F 27.016249 55.314354 7.836527
F 18.105903 47.596085 7.649881
F 18.105903 55.314353 7.649881
F 29.168191 54.027889 11.518998
F 29.168191 46.309620 11.518998
F 20.257847 54.027889 11.332352
F 20.257847 46.309621 11.332352
F 29.243833 51.455220 7.883188
F 29.243833 43.736950 7.883188
F 20.333490 51.455219 7.696542
F 20.333490 43.736950 7.696542
F 29.187202 51.455136 10.610573
F 29.187202 43.736867 10.610574
F 20.276859 51.455136 10.423929
F 20.276858 43.736867 10.423929
F 29.111547 54.027806 14.246383
F 29.111547 46.309537 14.246383
F 20.201203 54.027806 14.059738
F 20.201202 46.309537 14.059738
F 31.414789 47.596002 10.657235
F 31.414789 55.314271 10.657235
F 22.504446 47.596002 10.470590
F 22.504446 55.314271 10.470590
F 31.339130 50.168672 14.293044
F 31.339130 42.450402 14.293044
F 22.428789 50.168672 14.106399
F 22.428789 42.450402 14.106400
F 31.395775 50.168755 11.565659
F 31.395775 42.450485 11.565659
F 22.485433 50.168755 11.379014
F 22.485433 42.450485 11.379014
F 31.471419 47.596085 7.929849
F 31.471419 55.314354 7.929849
F 22.561077 47.596085 7.743204
F 22.561077 55.314354 7.743204
F 33.623361 54.027889 11.612320
F 33.623361 46.309620 11.612320
F 24.713020 54.027889 11.425675
F 24.713020 46.309620 11.425675
F 33.699003 51.455219 7.976511
F 33.699003 43.736950 7.976510
F 24.788662 51.455219 7.789865
F 24.788662 43.736950 7.789865
F 33.642372 51.455136 10.703896
F 33.642372 43.736867 10.703896
F 24.732031 51.455136 10.517251
F 24.732031 43.736867 10.517251
F 33.566717 54.027806 14.339706
F 33.566717 46.309537 14.339706
F 24.656375 54.027806 14.153061
F 24.656376 46.309537 14.153061
F 26.827095 47.594844 17.835999
F 26.827095 55.313113 17.835999
F 17.916749 47.594843 17.649354
F 17.916749 55.313112 17.649354
F 26.953938 50.168535 21.476486
F 26.953938 42.450264 21.476486
F 24.726353 46.309400 21.429825
F 24.726353 54.027669 21.429825
F 26.814477 50.167191 18.746085
F 26.814477 42.448921 18.746085
F 17.904132 50.167192 18.559439
F 17.904132 42.448922 18.559439
F 26.865431 47.595906 15.107851
F 26.865431 55.314174 15.107851
F 17.955085 47.595905 14.921205
F 17.955085 55.314174 14.921205
F 29.042064 54.026326 18.792746
F 29.042064 46.308057 18.792746
F 20.131720 54.026326 18.606101
F 20.131720 46.308057 18.606101
F 29.093015 51.455040 15.154512
F 29.093015 43.736771 15.154512
F 20.182672 51.455039 14.967867
F 20.182672 43.736770 14.967867
F 29.054680 51.453978 17.882660
F 29.054680 43.735709 17.882660
F 20.144336 51.453978 17.696015
F 20.144336 43.735709 17.696016
F 29.181525 54.027669 21.523147
F 29.181524 46.309400 21.523147
F 20.271180 54.027669 21.336502
F 20.271180 46.309400 21.336503
F 31.282266 47.594844 17.929322
F 31.282266 55.313113 17.929322
F 22.371923 47.594843 17.742677
F 22.371923 55.313112 17.742677
F 31.409108 50.168534 21.569809
F 31.409108 42.450264 21.569809
F 22.498766 50.168535 21.383163
F 22.498766 42.450264 21.383164
F 31.269648 50.167191 18.839408
F 31.269648 42.448921 18.839407
F 22.359306 50.167191 18.652762
F 22.359305 42.448921 18.652762
F 31.320602 47.595906 15.201174
F 31.320602 55.314174 15.201173
F 22.410259 47.595905 15.014528
F 22.410259 55.314174 15.014528
F 33.497234 54.026326 18.886069
F 33.497234 46.308057 18.886069
F 24.586893 54.026326 18.699424
F 24.586893 46.308057 18.699423
F 33.548185 51.455040 15.247835
F 33.548185 43.736771 15.247834
F 24.637845 51.455040 15.061190
F 24.637845 43.736770 15.061189
F 33.509850 51.453978 17.975983
F 33.509850 43.735709 17.975983
F 24.599509 51.453978 17.789338
F 24.599509 43.735709 17.789338
F 33.636694 54.027668 21.616470
F 33.636694 46.309400 21.616470
F 18.043591 50.168535 21.289841
F 18.043591 42.450265 21.289842
F 27.085746 63.034107 3.290164
F 18.175400 63.034106 3.103519
F 27.034778 57.887121 6.928398
F 27.034778 65.605393 6.928398
F 18.124432 57.887121 6.741753
F 18.124432 65.605394 6.741753
F 27.073127 57.888182 4.200249
F 27.073127 65.606455 4.200249
F 18.162782 57.888183 4.013604
F 18.162782 65.606455 4.013604
F 26.946271 63.032763 0.559763
F 18.035925 63.032763 0.373117
F 29.300714 61.747318 4.246911
F 20.390370 61.747319 4.060265
F 29.173855 59.173627 0.606424
F 29.173855 66.891900 0.606424
F 20.263511 59.173626 0.419779
F 20.263511 66.891899 0.419779
F 29.313330 59.174970 3.336826
F 29.313330 66.893243 3.336825
F 20.402986 59.174970 3.150181
F 20.402986 66.893242 3.150181
F 29.262364 61.746257 6.975059
F 20.352020 61.746257 6.788414
F 31.540916 63.034107 3.383487
F 22.630574 63.034106 3.196842
F 31.489948 57.887121 7.021720
F 31.489948 65.605393 7.021720
F 22.579606 57.887121 6.835075
F 22.579606 65.605393 6.835075
F 31.528298 57.888182 4.293572
F 31.528298 65.606455 4.293572
F 22.617956 57.888182 4.106927
F 22.617956 65.606455 4.106927
F 31.401441 63.032763 0.653086
F 22.491099 63.032763 0.466440
F 33.755884 61.747318 4.340233
F 24.845543 61.747318 4.153588
F 33.629025 59.173627 0.699747
F 33.629025 66.891899 0.699747
F 24.718684 59.173627 0.513102
F 24.718684 66.891899 0.513102
F 33.768500 59.174970 3.430148
F 33.768500 66.893243 3.430148
F 24.858159 59.174970 3.243503
F 24.858159 66.893243 3.243503
F 33.717534 61.746257 7.068381
F 24.807193 61.746257 6.881737
F 26.959618 63.032543 10.563912
F 18.049272 63.032542 10.377268
F 26.883960 57.886941 14.199722
F 26.883960 65.605213 14.199722
F 17.973614 57.886941 14.013077
F 17.973614 65.605214 14.013077
F 26.940605 57.887024 11.472336
F 26.940605 65.605297 11.472336
F 18.030259 57.887025 11.285691
F 18.030259 65.605297 11.285691
F 27.016249 63.032626 7.836526
F 18.105903 63.032625 7.649881
F 29.168191 61.746160 11.518997
F 20.257847 61.746160 11.332352
F 29.243833 59.173490 7.883188
F 29.243833 66.891762 7.883188
F 20.333490 59.173489 7.696542
F 20.333490 66.891762 7.696542
F 29.187202 59.173407 10.610574
F 29.187202 66.891679 10.610574
F 20.276859 59.173406 10.423929
F 20.276858 66.891679 10.423929
F 29.111547 61.746077 14.246383
F 20.201203 61.746077 14.059738
F 31.414789 63.032543 10.657235
F 22.504446 63.032543 10.470590
F 31.339130 57.886941 14.293044
F 31.339130 65.605213 14.293044
F 22.428789 57.886941 14.106399
F 22.428789 65.605214 14.106400
F 31.395775 57.887024 11.565659
F 31.395775 65.605297 11.565658
F 22.485433 57.887024 11.379014
F 22.485433 65.605297 11.379014
F 31.471419 63.032626 7.929849
F 22.561077 63.032626 7.743204
F 33.623361 61.746160 11.612320
F 24.713020 61.746160 11.425675
F 33.699003 59.173490 7.976510
F 33.699003 66.891762 7.976510
F 24.788662 59.173489 7.789865
F 24.788662 66.891762 7.789865
F 33.642372 59.173407 10.703896
F 33.642372 66.891679 10.703896
F 24.732031 59.173406 10.517251
F 24.732031 66.891679 10.517251
F 33.566717 61.746077 14.339706
F 24.656376 61.746077 14.153061
F 26.827095 63.031385 17.835999
F 17.916749 63.031384 17.649354
F 26.953938 57.886804 21.476486
F 26.953938 65.605076 21.476486
F 24.726353 61.745940 21.429825
F 33.636694 61.745940 21.616470
F 26.814477 57.885461 18.746085
F 26.814477 65.603733 18.746085
F 17.904132 57.885461 18.559439
F 17.904132 65.603733 18.559439
F 26.865431 63.032446 15.107851
F 17.955085 63.032446 14.921205
F 29.042064 61.744597 18.792746
F 20.131720 61.744597 18.606101
F 29.093015 59.173310 15.154512
F 29.093015 66.891583 15.154512
F 20.182672 59.173309 14.967867
F 20.182672 66.891582 14.967867
F 29.054680 59.172249 17.882661
F 29.054680 66.890521 17.882660
F 20.144336 59.172248 17.696016
F 20.144336 66.890521 17.696016
F 29.181524 61.745940 21.523148
F 20.271180 61.745940 21.336503
F 31.282266 63.031385 17.929322
F 22.371923 63.031385 17.742677
F 31.409108 57.886804 21.569809
F 31.409108 65.605076 21.569809
F 22.498766 57.886804 21.383164
F 22.498766 65.605076 21.383164
F 31.269648 57.885461 18.839407
F 31.269648 65.603733 18.839407
F 22.359305 57.885461 18.652762
F 22.359305 65.603733 18.652762
F 31.320602 63.032446 15.201173
F 22.410259 63.032446 15.014528
F 33.497234 61.744597 18.886068
F 24.586893 61.744597 18.699423
F 33.548185 59.173310 15.247834
F 33.548185 66.891582 15.247834
F 24.637845 59.173310 15.061189
F 24.637845 66.891582 15.061189
F 33.509850 59.172248 17.975983
F 33.509850 66.890521 17.975983
F 24.599509 59.172248 17.789338
F 24.599509 66.890521 17.789338
F 18.043591 57.886804 21.289841
F 18.043591 65.605077 21.289842
F 29.168191 69.464432 11.518998
F 20.257847 69.464433 11.332352
F 29.111547 69.464349 14.246383
F 33.636694 69.464212 21.616470
F 20.201202 69.464350 14.059738
F 33.623361 69.464432 11.612320
F 24.713020 69.464432 11.425675
F 33.566717 69.464349 14.339706
F 24.656376 69.464349 14.153061
F 24.726354 69.464212 21.429825
F 29.042064 69.462869 18.792746
F 20.131720 69.462869 18.606101
F 29.181524 69.464212 21.523147
F 24.586893 69.462869 18.699423
F 20.271180 69.464212 21.336503
F 33.497234 69.462869 18.886069
F 35.996076 1.287944 3.476808
F 35.996076 9.006213 3.476808
F 44.896561 1.290245 3.661539
F 44.896561 9.008514 3.661539
F 35.945111 3.859227 7.115042
F 35.945111 11.577496 7.115042
F 44.847398 3.857279 7.300444
F 44.847398 11.575548 7.300444
F 35.983458 3.860288 4.386896
F 35.983458 11.578557 4.386896
F 44.884312 3.857973 4.574862
F 44.884312 11.576242 4.574861
F 35.856606 1.286600 0.746409
F 35.856606 9.004869 0.746409
F 44.760574 1.288537 0.933666
F 44.760574 9.006806 0.933666
F 38.210958 7.719402 4.433568
F 38.210958 0.001133 4.433568
F 47.092307 7.712845 4.624337
F 35.864278 11.577180 21.663131
F 38.084189 5.145735 0.793067
F 38.084189 12.864005 0.793067
F 46.982034 5.148656 0.979345
F 46.982034 12.866926 0.979345
F 38.223579 5.147097 3.523455
F 38.223579 12.865367 3.523455
F 47.106566 5.152889 3.703658
F 47.106566 12.871159 3.703658
F 38.172633 7.718347 7.161693
F 38.172633 0.000078 7.161693
F 47.058916 7.713207 7.345564
F 35.864278 3.858911 21.663131
F 40.450683 1.288081 3.570029
F 40.450683 9.006350 3.570029
F 49.292764 1.300338 3.742105
F 49.292764 9.018607 3.742105
F 40.399842 3.859117 7.208289
F 40.399842 11.577386 7.208289
F 49.252332 3.848566 7.387178
F 49.252332 11.566835 7.387178
F 40.438078 3.860149 4.480291
F 40.438078 11.578418 4.480291
F 49.283716 3.848602 4.671898
F 49.283716 11.566871 4.671898
F 40.311451 1.286676 0.839772
F 40.311451 9.004945 0.839772
F 49.176755 1.292042 1.024521
F 49.176754 9.010311 1.024522
F 42.663473 7.718728 4.527307
F 42.663473 0.000459 4.527307
F 51.442307 7.694388 4.718556
F 51.358774 7.689256 0.116093
F 42.538678 5.145959 0.886366
F 42.538678 12.864229 0.886366
F 51.384315 5.141586 1.045312
F 51.384315 12.859856 1.045312
F 42.676318 5.147679 3.616253
F 42.676318 12.865950 3.616254
F 51.455648 5.165202 3.758778
F 51.455648 12.883472 3.758778
F 42.625714 7.717818 7.254683
F 42.545413 7.717655 21.802731
F 51.422222 7.699955 7.428676
F 51.293487 12.863632 18.339063
F 35.869954 1.286380 10.750557
F 35.869954 9.004649 10.750557
F 44.774348 1.287808 10.936540
F 44.774348 9.006077 10.936540
F 35.794298 3.859048 14.386366
F 35.794298 11.577317 14.386367
F 44.700838 3.858151 14.572704
F 44.700838 11.576420 14.572705
F 35.850941 3.859131 11.658982
F 35.850940 11.577400 11.658982
F 44.755194 3.857642 11.846878
F 44.755194 11.575911 11.846878
F 35.926582 1.286463 8.023173
F 35.926582 9.004732 8.023173
F 44.828570 1.288521 8.211411
F 44.828570 9.006790 8.211411
F 38.078481 7.718255 11.705650
F 51.293487 5.145362 18.339063
F 46.970057 7.713719 11.896420
F 42.419729 12.862738 18.162575
F 38.154100 5.145612 8.069844
F 38.154100 12.863882 8.069843
F 47.040025 5.151164 8.261004
F 47.040025 12.869434 8.261004
F 38.097494 5.145524 10.797212
F 38.097494 12.863794 10.797212
F 46.990031 5.149265 10.982489
F 46.990031 12.867535 10.982489
F 38.021857 7.718176 14.433024
F 42.419728 5.144468 18.162575
F 46.920139 7.715530 14.619014
F 51.313490 12.869871 15.625820
F 40.324809 1.286459 10.843830
F 40.324809 9.004728 10.843830
F 49.191340 1.294559 11.029920
F 49.191340 9.012828 11.029920
F 40.249271 3.858998 14.479661
F 40.249271 11.577268 14.479661
F 49.129847 3.853870 14.666951
F 49.129847 11.572140 14.666951
F 40.305795 3.859054 11.752359
F 40.305795 11.577323 11.752359
F 49.170961 3.850065 11.949941
F 49.170961 11.568334 11.949941
F 40.381306 1.286572 8.116569
F 40.381306 9.004841 8.116569
F 49.232715 1.298551 8.314580
F 49.232715 9.016820 8.314580
F 42.532106 7.717873 11.799271
F 51.313490 5.151600 15.625820
F 51.359222 7.707345 12.001367
F 42.457506 12.863938 15.434694
F 42.607170 5.146133 8.163539
F 42.607170 12.864404 8.163539
F 51.405987 5.161206 8.367158
F 51.405987 12.879476 8.367158
F 42.551161 5.145907 10.890327
F 42.551161 12.864178 10.890327
F 51.375771 5.158536 11.076929
F 51.375771 12.876806 11.076929
F 42.476066 7.717932 14.526231
F 42.457506 5.145668 15.434694
F 51.329280 7.709807 14.714373
F 51.281078 7.711077 19.234241
F 35.737435 1.285221 18.022644
F 35.737435 9.003490 18.022644
F 44.645363 1.285764 18.208873
F 44.645363 9.004033 18.208873
F 44.771232 3.858288 0.018258
F 44.771232 11.576558 0.018258
F 35.724817 3.857568 18.932730
F 35.724817 11.575837 18.932730
F 44.633126 3.857024 19.119730
F 44.633126 11.575293 19.119730
F 35.775769 1.286283 15.294496
F 35.775769 9.004551 15.294496
F 44.682123 1.287273 15.481975
F 44.682123 9.005541 15.481975
F 37.952391 7.716700 18.979393
F 42.406990 7.716557 19.072769
F 46.854591 7.714600 19.166029
F 49.110737 9.010941 15.579244
F 38.003325 5.145423 15.341162
F 38.003325 12.863693 15.341162
F 46.901220 5.148538 15.530861
F 46.901220 12.866808 15.530861
F 37.965009 5.144358 18.069304
F 37.965009 12.862628 18.069304
F 46.868371 5.145899 18.255127
F 46.868371 12.864170 18.255127
F 38.091816 7.718036 21.709782
F 49.110737 1.292672 15.579243
F 46.982528 7.712946 0.060877
F 40.230742 9.004599 15.387853
F 40.192504 1.285245 18.115943
F 40.192504 9.003514 18.115943
F 49.080633 1.289887 18.297174
F 49.080633 9.008156 18.297174
F 40.319371 3.858893 21.756427
F 40.319371 11.577162 21.756427
F 49.191272 3.846740 0.098320
F 49.191272 11.565009 0.098320
F 40.179900 3.857545 19.026070
F 40.179900 11.575815 19.026069
F 49.071828 3.853234 19.210167
F 49.071828 11.571503 19.210167
F 40.230742 1.286330 15.387853
F 35.996076 24.442756 3.476808
F 35.996076 16.724485 3.476808
F 44.896561 24.445057 3.661539
F 44.896561 16.726786 3.661539
F 35.945110 27.014039 7.115042
F 35.945111 19.295768 7.115042
F 44.847398 27.012091 7.300444
F 44.847398 19.293821 7.300444
F 35.983458 27.015099 4.386896
F 35.983458 19.296829 4.386895
F 44.884312 27.012784 4.574862
F 44.884312 19.294514 4.574861
F 35.856606 24.441412 0.746409
F 35.856606 16.723141 0.746409
F 44.760574 24.443349 0.933666
F 44.760574 16.725078 0.933666
F 38.210958 15.437673 4.433568
F 38.210958 23.155945 4.433568
F 47.092307 15.431116 4.624337
F 47.092307 23.149388 4.624337
F 38.084189 20.582277 0.793067
F 46.982034 20.585198 0.979345
F 38.223579 20.583639 3.523455
F 47.106567 20.589431 3.703658
F 38.172633 15.436618 7.161693
F 38.172633 23.154890 7.161693
F 47.058916 15.431478 7.345564
F 47.058916 23.149750 7.345564
F 40.450683 24.442893 3.570029
F 40.450683 16.724622 3.570029
F 49.292764 24.455150 3.742105
F 49.292765 16.736879 3.742105
F 40.399842 27.013929 7.208289
F 40.399842 19.295659 7.208289
F 49.252332 27.003378 7.387178
F 49.252332 19.285108 7.387178
F 40.438078 27.014960 4.480291
F 40.438078 19.296690 4.480291
F 49.283716 27.003413 4.671898
F 49.283716 19.285143 4.671898
F 40.311451 24.441488 0.839772
F 40.311451 16.723217 0.839771
F 49.176755 24.446854 1.024521
F 49.176755 16.728583 1.024521
F 42.663473 15.436999 4.527307
F 42.663473 23.155271 4.527307
F 51.442307 15.412659 4.718555
F 51.442307 23.130931 4.718556
F 42.538678 20.582501 0.886366
F 51.384315 20.578129 1.045312
F 42.676317 20.584222 3.616254
F 51.455648 20.601745 3.758778
F 42.625714 15.436089 7.254684
F 42.625714 23.154361 7.254684
F 51.422222 15.418226 7.428676
F 51.422222 23.136498 7.428676
F 35.869954 24.441191 10.750557
F 35.869954 16.722920 10.750557
F 44.774348 24.442620 10.936540
F 44.774348 16.724349 10.936540
F 35.794298 27.013860 14.386366
F 35.794298 19.295589 14.386367
F 44.700839 27.012963 14.572704
F 44.700839 19.294692 14.572705
F 35.850940 27.013942 11.658982
F 35.850940 19.295672 11.658982
F 44.755194 27.012453 11.846878
F 44.755194 19.294183 11.846878
F 35.926582 24.441275 8.023173
F 35.926582 16.723004 8.023173
F 44.828570 24.443333 8.211411
F 44.828570 16.725062 8.211410
F 38.078481 15.436526 11.705650
F 38.078481 23.154798 11.705650
F 46.970057 15.431990 11.896420
F 46.970057 23.150262 11.896420
F 38.154100 20.582154 8.069843
F 47.040025 20.587707 8.261004
F 38.097494 20.582066 10.797212
F 46.990031 20.585808 10.982490
F 38.021857 15.436447 14.433024
F 38.021857 23.154719 14.433024
F 46.920139 15.433801 14.619015
F 46.920139 23.152073 14.619014
F 40.324809 24.441270 10.843830
F 40.324809 16.723000 10.843830
F 49.191340 24.449371 11.029920
F 49.191340 16.731100 11.029920
F 40.249271 27.013810 14.479661
F 40.249271 19.295540 14.479661
F 49.129847 27.008682 14.666951
F 49.129847 19.290412 14.666951
F 40.305795 27.013866 11.752359
F 40.305795 19.295596 11.752359
F 49.170961 27.004877 11.949941
F 49.170961 19.286606 11.949941
F 40.381306 24.441384 8.116569
F 40.381306 16.723113 8.116569
F 49.232715 24.453363 8.314581
F 49.232715 16.735092 8.314580
F 42.532106 15.436144 11.799270
F 42.532106 23.154416 11.799271
F 51.359222 15.425616 12.001367
F 51.359222 23.143888 12.001367
F 42.607170 20.582676 8.163539
F 51.405987 20.597749 8.367158
F 42.551161 20.582450 10.890327
F 51.375771 20.595078 11.076929
F 42.476066 15.436203 14.526231
F 42.476066 23.154475 14.526231
F 51.329280 15.428078 14.714373
F 51.329280 23.146350 14.714373
F 35.737435 24.440033 18.022644
F 35.737435 16.721762 18.022644
F 44.645363 24.440575 18.208873
F 44.645363 16.722305 18.208873
F 44.771232 27.013100 0.018258
F 44.771232 19.294830 0.018258
F 35.724817 27.012380 18.932730
F 35.724817 19.294109 18.932730
F 44.633126 27.011836 19.119730
F 44.633126 19.293566 19.119730
F 35.775769 24.441094 15.294496
F 35.775769 16.722823 15.294496
F 44.682123 24.442084 15.481975
F 44.682123 16.723813 15.481975
F 37.952391 15.434971 18.979392
F 37.952391 23.153242 18.979393
F 46.854591 15.432871 19.166029
F 46.854591 23.151143 19.166029
F 38.003324 20.581965 15.341162
F 46.901220 20.585080 15.530861
F 37.965009 20.580900 18.069304
F 46.868371 20.582442 18.255127
F 38.091817 15.436307 21.709782
F 38.091816 23.154579 21.709782
F 46.982528 15.431217 0.060878
F 46.982528 23.149489 0.060877
F 40.192504 24.440056 18.115943
F 40.192504 16.721785 18.115943
F 49.080633 24.444699 18.297174
F 49.080633 16.726428 18.297174
F 40.319371 27.013704 21.756427
F 40.319371 19.295434 21.756427
F 49.191272 27.001552 0.098320
F 49.191273 19.283282 0.098320
F 40.179900 27.012357 19.026070
F 40.179900 19.294087 19.026069
F 49.071828 27.008046 19.210167
F 49.071828 19.289776 19.210167
F 40.230742 24.441142 15.387853
F 40.230742 16.722871 15.387853
F 49.110737 24.447485 15.579244
F 49.110737 16.729213 15.579243
F 42.406990 15.434828 19.072769
F 42.406990 23.153100 19.072769
F 51.281078 15.429348 19.234241
F 51.281078 23.147620 19.234241
F 42.457506 20.582211 15.434694
F 51.313490 20.588143 15.625820
F 42.419729 20.581010 18.162575
F 51.293487 20.581904 18.339063
F 42.545413 15.435926 21.802731
F 42.545413 23.154198 21.802731
F 51.358774 15.407527 0.116094
F 51.358774 23.125799 0.116093
F 35.864278 27.013723 21.663131
F 35.864278 19.295453 21.663131
F 35.996076 32.161025 3.476808
F 35.996076 39.879297 3.476808
F 44.896561 32.163326 3.661539
F 44.896561 39.881597 3.661539
F 35.945111 34.732308 7.115042
F 44.847398 34.730360 7.300444
F 35.983458 34.733369 4.386896
F 44.884312 34.731053 4.574862
F 35.856606 32.159681 0.746409
F 35.856606 39.877952 0.746409
F 44.760574 32.161618 0.933666
F 44.760574 39.879890 0.933666
F 38.210958 30.874214 4.433568
F 38.210958 38.592485 4.433568
F 47.092307 30.867657 4.624337
F 47.092307 38.585928 4.624337
F 38.084189 28.300546 0.793067
F 38.084189 36.018817 0.793067
F 46.982034 28.303467 0.979345
F 46.982034 36.021737 0.979345
F 38.223579 28.301908 3.523455
F 38.223579 36.020179 3.523455
F 47.106566 28.307701 3.703658
F 47.106566 36.025971 3.703658
F 38.172633 30.873158 7.161693
F 38.172633 38.591429 7.161693
F 47.058916 30.868019 7.345564
F 47.058916 38.586289 7.345564
F 40.450683 32.161161 3.570029
F 40.450683 39.879434 3.570029
F 49.292764 32.173418 3.742105
F 49.292764 39.891690 3.742105
F 40.399842 34.732198 7.208289
F 49.252332 34.721647 7.387178
F 40.438078 34.733229 4.480291
F 49.283716 34.721683 4.671898
F 40.311451 32.159757 0.839772
F 40.311451 39.878029 0.839771
F 49.176754 32.165123 1.024521
F 49.176755 39.883395 1.024521
F 42.663473 30.873540 4.527307
F 42.663473 38.591810 4.527307
F 51.442307 30.849200 4.718556
F 51.442307 38.567470 4.718555
F 42.538678 28.300770 0.886366
F 42.538678 36.019041 0.886366
F 51.384315 28.296398 1.045312
F 51.384315 36.014668 1.045312
F 42.676318 28.302491 3.616254
F 42.676318 36.020761 3.616254
F 51.455648 28.320014 3.758778
F 51.455648 36.038284 3.758778
F 42.625714 30.872630 7.254683
F 42.625714 38.590901 7.254684
F 51.422222 30.854767 7.428676
F 51.422222 38.573038 7.428676
F 35.869954 32.159460 10.750557
F 35.869954 39.877732 10.750557
F 44.774348 32.160889 10.936540
F 44.774348 39.879161 10.936540
F 35.794298 34.732129 14.386367
F 44.700838 34.731232 14.572705
F 35.850941 34.732212 11.658982
F 44.755194 34.730722 11.846878
F 35.926582 32.159544 8.023173
F 35.926582 39.877816 8.023172
F 44.828570 32.161602 8.211411
F 44.828570 39.879874 8.211411
F 38.078481 30.873067 11.705650
F 38.078481 38.591338 11.705650
F 46.970057 30.868530 11.896420
F 46.970057 38.586801 11.896420
F 38.154100 28.300424 8.069844
F 38.154100 36.018694 8.069843
F 47.040025 28.305976 8.261004
F 47.040025 36.024246 8.261004
F 38.097494 28.300335 10.797212
F 38.097494 36.018606 10.797212
F 46.990031 28.304077 10.982489
F 46.990031 36.022347 10.982489
F 38.021857 30.872988 14.433024
F 38.021857 38.591259 14.433024
F 46.920139 30.870342 14.619014
F 46.920139 38.588613 14.619015
F 40.324809 32.159539 10.843830
F 40.324809 39.877811 10.843830
F 49.191340 32.167640 11.029920
F 49.191340 39.885911 11.029920
F 40.249271 34.732079 14.479661
F 49.129847 34.726951 14.666951
F 40.305795 34.732135 11.752359
F 49.170961 34.723146 11.949941
F 40.381306 32.159653 8.116569
F 40.381306 39.877925 8.116569
F 49.232715 32.171632 8.314580
F 49.232715 39.889903 8.314580
F 42.532106 30.872685 11.799271
F 42.532106 38.590956 11.799270
F 51.359222 30.862157 12.001367
F 51.359222 38.580428 12.001367
F 42.607170 28.300945 8.163539
F 42.607170 36.019215 8.163539
F 51.405987 28.316018 8.367158
F 51.405987 36.034288 8.367157
F 42.551161 28.300719 10.890327
F 42.551161 36.018989 10.890327
F 51.375771 28.313348 11.076929
F 51.375771 36.031618 11.076929
F 42.476066 30.872743 14.526231
F 42.476066 38.591014 14.526231
F 51.329280 30.864619 14.714373
F 51.329280 38.582889 14.714373
F 35.737435 32.158301 18.022644
F 35.737435 39.876573 18.022644
F 44.645363 32.158844 18.208873
F 44.645363 39.877116 18.208873
F 44.771232 34.731369 0.018258
F 35.724817 34.730649 18.932730
F 44.633126 34.730105 19.119730
F 35.775769 32.159363 15.294496
F 35.775769 39.877635 15.294496
F 44.682123 32.160353 15.481975
F 44.682123 39.878625 15.481975
F 37.952391 30.871511 18.979393
F 37.952391 38.589782 18.979392
F 46.854591 30.869412 19.166029
F 46.854591 38.587683 19.166029
F 38.003324 28.300235 15.341162
F 38.003325 36.018505 15.341162
F 46.901220 28.303349 15.530861
F 46.901220 36.021619 15.530861
F 37.965009 28.299169 18.069304
F 37.965009 36.017439 18.069304
F 46.868370 28.300711 18.255127
F 46.868371 36.018981 18.255127
F 38.091816 30.872847 21.709782
F 38.091816 38.591118 21.709782
F 46.982528 30.867758 0.060877
F 46.982528 38.586029 0.060878
F 40.192504 32.158325 18.115943
F 40.192504 39.876597 18.115943
F 49.080633 32.162968 18.297174
F 49.080633 39.881240 18.297174
F 40.319371 34.731974 21.756427
F 49.191272 34.719821 0.098320
F 40.179900 34.730626 19.026069
F 49.071828 34.726315 19.210167
F 40.230742 32.159411 15.387853
F 40.230742 39.877683 15.387853
F 49.110737 32.165753 15.579244
F 49.110737 39.884025 15.579243
F 42.406990 30.871369 19.072769
F 42.406990 38.589639 19.072769
F 51.281078 30.865889 19.234241
F 51.281078 38.584160 19.234241
F 42.457506 28.300480 15.434694
F 42.457506 36.018750 15.434694
F 51.313490 28.306412 15.625820
F 51.313490 36.024682 15.625820
F 42.419729 28.299279 18.162575
F 42.419729 36.017549 18.162575
F 51.293487 28.300174 18.339063
F 51.293487 36.018444 18.339063
F 42.545413 30.872467 21.802731
F 42.545413 38.590738 21.802731
F 51.358774 30.844068 0.116093
F 51.358774 38.562339 0.116093
F 35.864278 34.731992 21.663131
F 35.996076 47.597568 3.476808
F 35.996076 55.315836 3.476808
F 44.896561 47.599868 3.661539
F 44.896561 55.318137 3.661539
F 35.945111 50.168850 7.115042
F 35.945111 42.450580 7.115042
F 44.847398 50.166903 7.300444
F 44.847398 42.448633 7.300444
F 35.983458 50.169911 4.386896
F 35.983458 42.451641 4.386895
F 44.884312 50.167596 4.574862
F 44.884312 42.449326 4.574861
F 35.856606 47.596223 0.746409
F 35.856606 55.314492 0.746409
F 44.760574 47.598161 0.933666
F 44.760574 55.316429 0.933666
F 38.210958 54.029025 4.433568
F 38.210958 46.310757 4.433568
F 47.092307 54.022469 4.624337
F 47.092307 46.304200 4.624337
F 38.084189 51.455358 0.793067
F 38.084189 43.737089 0.793067
F 46.982034 51.458279 0.979345
F 46.982034 43.740010 0.979345
F 38.223579 51.456720 3.523455
F 38.223579 43.738451 3.523455
F 47.106567 51.462512 3.703658
F 47.106567 43.744243 3.703658
F 38.172633 54.027970 7.161693
F 38.172633 46.309701 7.161693
F 47.058916 54.022830 7.345564
F 47.058916 46.304561 7.345564
F 40.450683 47.597705 3.570029
F 40.450683 55.315973 3.570029
F 49.292764 47.609961 3.742105
F 49.292764 55.328230 3.742105
F 40.399842 50.168740 7.208289
F 40.399842 42.450470 7.208289
F 49.252332 50.158189 7.387178
F 49.252332 42.439919 7.387178
F 40.438078 50.169772 4.480291
F 40.438078 42.451502 4.480291
F 49.283716 50.158225 4.671898
F 49.283716 42.439955 4.671898
F 40.311451 47.596300 0.839772
F 40.311451 55.314568 0.839772
F 49.176755 47.601666 1.024521
F 49.176754 55.319935 1.024522
F 42.663473 54.028351 4.527307
F 42.663473 46.310082 4.527307
F 51.442307 54.004011 4.718556
F 51.442307 46.285742 4.718556
F 42.538678 51.455582 0.886366
F 42.538678 43.737313 0.886366
F 51.384315 51.451209 1.045312
F 51.384315 43.732940 1.045312
F 42.676318 51.457303 3.616253
F 42.676318 43.739034 3.616254
F 51.455648 51.474825 3.758778
F 51.455648 43.756556 3.758778
F 42.625714 54.027442 7.254683
F 42.625714 46.309173 7.254683
F 51.422222 54.009578 7.428676
F 51.422222 46.291309 7.428676
F 35.869954 47.596003 10.750557
F 35.869954 55.314272 10.750557
F 44.774348 47.597432 10.936540
F 44.774348 55.315701 10.936540
F 35.794298 50.168671 14.386366
F 35.794298 42.450401 14.386367
F 44.700839 50.167774 14.572704
F 44.700839 42.449504 14.572705
F 35.850941 50.168754 11.658982
F 35.850941 42.450484 11.658982
F 44.755194 50.167265 11.846878
F 44.755194 42.448995 11.846878
F 35.926582 47.596087 8.023173
F 35.926582 55.314355 8.023173
F 44.828570 47.598145 8.211411
F 44.828570 55.316413 8.211411
F 38.078481 54.027878 11.705650
F 38.078481 46.309609 11.705650
F 46.970057 54.023342 11.896420
F 46.970057 46.305073 11.896420
F 38.154100 51.455235 8.069844
F 38.154100 43.736966 8.069844
F 47.040025 51.460788 8.261004
F 47.040025 43.742518 8.261004
F 38.097494 51.455147 10.797212
F 38.097494 43.736878 10.797212
F 46.990031 51.458888 10.982489
F 46.990031 43.740619 10.982490
F 38.021857 54.027800 14.433024
F 38.021857 46.309531 14.433024
F 46.920139 54.025153 14.619014
F 46.920139 46.306884 14.619014
F 40.324809 47.596082 10.843830
F 40.324809 55.314351 10.843830
F 49.191340 47.604182 11.029920
F 49.191340 55.322451 11.029920
F 40.249271 50.168622 14.479661
F 40.249271 42.450352 14.479661
F 49.129847 50.163494 14.666951
F 49.129847 42.445224 14.666951
F 40.305795 50.168678 11.752359
F 40.305795 42.450407 11.752359
F 49.170961 50.159688 11.949941
F 49.170961 42.441418 11.949941
F 40.381306 47.596196 8.116569
F 40.381306 55.314465 8.116569
F 49.232715 47.608174 8.314581
F 49.232715 55.326443 8.314580
F 42.532106 54.027497 11.799271
F 42.532106 46.309228 11.799270
F 51.359222 54.016968 12.001367
F 51.359222 46.298699 12.001367
F 42.607170 51.455757 8.163539
F 42.607170 43.737488 8.163539
F 51.405987 51.470830 8.367158
F 51.405987 43.752560 8.367158
F 42.551161 51.455531 10.890327
F 42.551161 43.737262 10.890327
F 51.375771 51.468159 11.076929
F 51.375771 43.749890 11.076929
F 42.476066 54.027555 14.526231
F 42.476066 46.309286 14.526231
F 51.329280 54.019430 14.714373
F 51.329280 46.301161 14.714373
F 35.737435 47.594844 18.022644
F 35.737435 55.313113 18.022644
F 44.645363 47.595387 18.208873
F 44.645363 55.313656 18.208873
F 44.771232 50.167912 0.018258
F 44.771232 42.449642 0.018258
F 35.724817 50.167191 18.932730
F 35.724817 42.448921 18.932730
F 44.633126 50.166647 19.119730
F 44.633126 42.448377 19.119730
F 35.775769 47.595906 15.294496
F 35.775769 55.314175 15.294496
F 44.682123 47.596896 15.481975
F 44.682123 55.315165 15.481975
F 37.952391 54.026323 18.979393
F 37.952391 46.308054 18.979393
F 46.854591 54.024224 19.166029
F 46.854591 46.305955 19.166029
F 38.003325 51.455046 15.341162
F 38.003324 43.736777 15.341162
F 46.901220 51.458161 15.530861
F 46.901220 43.739892 15.530861
F 37.965009 51.453981 18.069304
F 37.965009 43.735712 18.069304
F 46.868371 51.455523 18.255127
F 46.868371 43.737254 18.255127
F 38.091816 54.027659 21.709782
F 38.091816 46.309390 21.709782
F 46.982528 54.022570 0.060877
F 46.982528 46.304301 0.060877
F 40.192504 47.594868 18.115943
F 40.192504 55.313137 18.115943
F 49.080633 47.599511 18.297174
F 49.080633 55.317780 18.297174
F 40.319371 50.168516 21.756427
F 40.319371 42.450246 21.756427
F 49.191272 50.156363 0.098320
F 49.191273 42.438093 0.098320
F 40.179900 50.167169 19.026070
F 40.179900 42.448899 19.026069
F 49.071828 50.162857 19.210167
F 49.071828 42.444587 19.210167
F 40.230742 47.595954 15.387853
F 40.230742 55.314222 15.387853
F 49.110737 47.602296 15.579243
F 49.110737 55.320565 15.579244
F 42.406990 54.026180 19.072769
F 42.406990 46.307911 19.072769
F 51.281078 54.020700 19.234241
F 51.281078 46.302431 19.234241
F 42.457506 51.455292 15.434694
F 42.457506 43.737022 15.434694
F 51.313490 51.461224 15.625820
F 51.313490 43.742955 15.625820
F 42.419729 51.454091 18.162575
F 42.419729 43.735822 18.162575
F 51.293487 51.454985 18.339063
F 51.293487 43.736716 18.339063
F 42.545413 54.027278 21.802731
F 42.545413 46.309010 21.802731
F 51.358774 53.998880 0.116093
F 51.358774 46.280611 0.116093
F 35.864278 50.168534 21.663131
F 35.864278 42.450264 21.663131
F 35.996076 63.034108 3.476808
F 44.896561 63.036409 3.661539
F 35.945111 57.887119 7.115042
F 35.945110 65.605392 7.115042
F 44.847398 57.885172 7.300444
F 44.847398 65.603444 7.300444
F 35.983458 57.888180 4.386896
F 35.983458 65.606453 4.386895
F 44.884312 57.885865 4.574861
F 44.884312 65.604137 4.574861
F 35.856606 63.032764 0.746409
F 44.760574 63.034701 0.933666
F 38.210958 61.747296 4.433568
F 47.092307 61.740740 4.624337
F 38.084189 59.173628 0.793067
F 38.084189 66.891901 0.793067
F 46.982034 59.176549 0.979345
F 46.982034 66.894822 0.979345
F 38.223579 59.174990 3.523455
F 38.223579 66.893263 3.523455
F 47.106566 59.180782 3.703658
F 47.106566 66.899055 3.703658
F 38.172633 61.746241 7.161693
F 47.058916 61.741101 7.345564
F 40.450683 63.034245 3.570029
F 49.292765 63.046502 3.742105
F 40.399842 57.887009 7.208289
F 40.399842 65.605282 7.208289
F 49.252332 57.876459 7.387178
F 49.252332 65.594731 7.387178
F 40.438078 57.888041 4.480291
F 40.438078 65.606313 4.480291
F 49.283716 57.876494 4.671898
F 49.283716 65.594767 4.671898
F 40.311451 63.032840 0.839771
F 49.176755 63.038207 1.024521
F 42.663473 61.746622 4.527307
F 51.442307 61.722282 4.718555
F 42.538678 59.173852 0.886366
F 42.538678 66.892125 0.886366
F 51.384315 59.169480 1.045312
F 51.384315 66.887752 1.045312
F 42.676318 59.175573 3.616254
F 42.676317 66.893846 3.616254
F 51.455648 59.193096 3.758778
F 51.455648 66.911368 3.758778
F 42.625714 61.745713 7.254684
F 51.422222 61.727849 7.428676
F 35.869954 63.032544 10.750557
F 44.774348 63.033973 10.936540
F 35.794298 57.886940 14.386367
F 35.794298 65.605213 14.386367
F 44.700838 57.886043 14.572705
F 44.700839 65.604316 14.572705
F 35.850940 57.887023 11.658982
F 35.850940 65.605296 11.658982
F 44.755194 57.885534 11.846878
F 44.755194 65.603807 11.846878
F 35.926582 63.032627 8.023172
F 44.828570 63.034685 8.211410
F 38.078481 61.746149 11.705650
F 46.970057 61.741613 11.896420
F 38.154100 59.173506 8.069843
F 38.154100 66.891778 8.069843
F 47.040025 59.179058 8.261004
F 47.040025 66.897330 8.261004
F 38.097494 59.173417 10.797212
F 38.097494 66.891690 10.797212
F 46.990031 59.177159 10.982489
F 46.990031 66.895431 10.982490
F 38.021857 61.746071 14.433024
F 46.920139 61.743424 14.619015
F 40.324809 63.032623 10.843830
F 49.191340 63.040723 11.029920
F 40.249271 57.886891 14.479661
F 40.249271 65.605163 14.479661
F 49.129847 57.881763 14.666951
F 49.129847 65.600035 14.666951
F 40.305795 57.886947 11.752359
F 40.305795 65.605219 11.752359
F 49.170961 57.877957 11.949941
F 49.170961 65.596230 11.949941
F 40.381306 63.032737 8.116569
F 49.232715 63.044715 8.314580
F 42.532106 61.745768 11.799270
F 51.359222 61.735239 12.001367
F 42.607170 59.174027 8.163539
F 42.607170 66.892299 8.163539
F 51.405987 59.189100 8.367158
F 51.405987 66.907372 8.367158
F 42.551161 59.173801 10.890327
F 42.551161 66.892073 10.890327
F 51.375771 59.186429 11.076929
F 51.375771 66.904702 11.076929
F 42.476066 61.745826 14.526231
F 51.329280 61.737701 14.714373
F 35.737435 63.031385 18.022644
F 44.645363 63.031928 18.208873
F 44.771232 57.886181 0.018258
F 44.771232 65.604453 0.018259
F 35.724817 57.885460 18.932730
F 35.724817 65.603733 18.932730
F 44.633126 57.884917 19.119730
F 44.633126 65.603189 19.119730
F 35.775769 63.032447 15.294496
F 44.682123 63.033437 15.481975
F 37.952391 61.744594 18.979392
F 46.854591 61.742495 19.166029
F 38.003324 59.173317 15.341162
F 38.003324 66.891589 15.341162
F 46.901220 59.176431 15.530861
F 46.901220 66.894704 15.530861
F 37.965009 59.172251 18.069304
F 37.965009 66.890523 18.069304
F 46.868371 59.173793 18.255127
F 46.868371 66.892066 18.255127
F 38.091816 61.745930 21.709782
F 46.982528 61.740840 0.060878
F 40.192504 63.031409 18.115943
F 49.080633 63.036052 18.297174
F 40.319371 57.886785 21.756427
F 40.319371 65.605058 21.756427
F 49.191272 57.874633 0.098320
F 49.191273 65.592905 0.098320
F 40.179900 57.885438 19.026069
F 40.179900 65.603710 19.026069
F 49.071828 57.881127 19.210167
F 49.071828 65.599399 19.210167
F 40.230742 63.032494 15.387853
F 49.110737 63.038837 15.579243
F 42.406990 61.744451 19.072769
F 51.281078 61.738971 19.234241
F 42.457506 59.173562 15.434694
F 42.457506 66.891834 15.434694
F 51.313490 59.179494 15.625820
F 51.313490 66.897767 15.625820
F 42.419729 59.172361 18.162575
F 42.419729 66.890634 18.162575
F 51.293487 59.173255 18.339063
F 51.293487 66.891528 18.339063
F 42.545413 61.745549 21.802731
F 51.358774 61.717151 0.116094
F 35.864278 57.886804 21.663131
F 35.864278 65.605076 21.663131
F 47.092307 69.459012 4.624337
F 47.058916 69.459373 7.345564
F 51.442307 69.440554 4.718556
F 51.358774 69.435423 0.116093
F 42.625714 69.463985 7.254684
F 42.545413 69.463822 21.802731
F 51.422222 69.446121 7.428676
F 38.078481 69.464421 11.705650
F 46.970057 69.459885 11.896420
F 38.021857 69.464343 14.433024
F 46.920139 69.461697 14.619015
F 42.532106 69.464040 11.799271
F 51.359222 69.453512 12.001367
F 42.476066 69.464098 14.526231
F 51.329280 69.455973 14.714373
F 51.281078 69.457243 19.234241
F 37.952391 69.462866 18.979393
F 42.406990 69.462723 19.072769
F 46.854591 69.460767 19.166029
F 38.091816 69.464202 21.709782
F 46.982528 69.459113 0.060877
F 62.377168 1.287010 3.820259
F 62.377168 9.005279 3.820259
F 71.286921 1.286376 3.820774
F 71.286921 9.004645 3.820774
F 62.376778 3.858590 7.458916
F 62.376778 11.576859 7.458916
F 71.286912 3.859134 7.459203
F 71.286912 11.577403 7.459203
F 62.377380 3.858445 4.730872
F 62.377380 11.576714 4.730872
F 71.286920 3.859134 4.730381
F 71.286920 11.577403 4.730381
F 62.375729 1.286697 1.092021
F 62.375729 9.004966 1.092021
F 71.286913 1.286376 1.091952
F 71.286913 9.004645 1.091952
F 55.756361 7.705576 4.736050
F 53.598402 9.022991 3.777286
F 64.603245 7.718131 4.730459
F 53.579562 3.840446 7.449731
F 55.739082 5.148518 1.089367
F 55.739082 12.866788 1.089366
F 64.603258 5.145654 1.092040
F 64.603258 12.863925 1.092039
F 55.761151 5.157996 3.806132
F 55.761151 12.876267 3.806132
F 64.603275 5.145652 3.820684
F 64.603275 12.863922 3.820685
F 55.749087 7.707444 7.452477
F 53.579562 11.558715 7.449731
F 64.603135 7.718157 7.459135
F 53.598852 3.833654 4.739189
F 57.946668 1.292454 3.814794
F 57.946668 9.010723 3.814794
F 66.830862 1.286397 3.820759
F 66.830862 9.004666 3.820759
F 57.942675 3.853980 7.456908
F 57.942675 11.572250 7.456908
F 66.830833 3.859118 7.459193
F 66.830833 11.577387 7.459193
F 57.947638 3.852492 4.734846
F 57.947638 11.570762 4.734846
F 66.830864 3.859113 4.730396
F 66.830864 11.577382 4.730396
F 57.933315 1.288730 1.091944
F 57.933315 9.007000 1.091944
F 66.830779 1.286381 1.091951
F 66.830779 9.004650 1.091951
F 60.155946 7.716032 4.731809
F 53.598852 11.551923 4.739189
F 69.058855 7.718266 4.730382
F 53.534130 1.281027 1.065533
F 60.154454 5.147632 1.092806
F 60.154454 12.865902 1.092805
F 69.058849 5.145512 1.091953
F 69.058849 12.863782 1.091953
F 60.156762 5.147970 3.819108
F 60.156762 12.866240 3.819108
F 69.058854 5.145512 3.820772
F 69.058854 12.863783 3.820772
F 60.154602 7.716333 7.458110
F 53.534130 8.999296 1.065533
F 69.058845 7.718267 7.459202
F 53.549839 1.299470 11.099779
F 62.376179 1.286770 11.097446
F 62.376179 9.005039 11.097446
F 71.286920 1.286376 11.097631
F 71.286920 9.004645 11.097631
F 62.375626 3.858879 14.735949
F 62.375626 11.577148 14.735949
F 71.286912 3.859134 14.736060
F 71.286912 11.577403 14.736060
F 62.376212 3.858741 12.007574
F 62.376212 11.577010 12.007574
F 71.286919 3.859134 12.007238
F 71.286919 11.577403 12.007238
F 62.376766 1.286910 8.369233
F 62.376766 9.005179 8.369232
F 71.286913 1.286376 8.368809
F 71.286913 9.004645 8.368809
F 55.735832 7.709160 12.018860
F 53.549839 9.017738 11.099779
F 64.603015 7.718191 12.007299
F 53.521163 3.850775 14.737604
F 55.749958 5.157861 8.381657
F 55.749957 12.876131 8.381657
F 64.603137 5.145621 8.368893
F 64.603137 12.863891 8.368893
F 55.734617 5.153717 11.097935
F 55.734617 12.871987 11.097936
F 64.603017 5.145591 11.097587
F 64.603017 12.863861 11.097587
F 55.721035 7.713031 14.736544
F 53.521163 11.569044 14.737605
F 64.602889 7.718218 14.736035
F 53.546955 3.848273 12.024441
F 57.936387 1.290132 11.096500
F 57.936387 9.008400 11.096500
F 66.830819 1.286387 11.097625
F 66.830819 9.004656 11.097625
F 57.930865 3.856345 14.735409
F 57.930865 11.574614 14.735409
F 66.830791 3.859127 14.736056
F 66.830791 11.577397 14.736056
F 57.937239 3.854559 12.011642
F 57.937239 11.572828 12.011642
F 66.830820 3.859123 12.007247
F 66.830820 11.577392 12.007246
F 57.942780 1.291910 8.373729
F 57.942781 9.010179 8.373729
F 66.830835 1.286392 8.368821
F 66.830835 9.004661 8.368821
F 60.152611 7.716780 12.008611
F 53.546955 11.566542 12.024441
F 69.058850 7.718267 12.007238
F 53.577170 1.302303 8.389691
F 60.154845 5.147562 8.370556
F 60.154845 12.865832 8.370555
F 69.058844 5.145512 8.368810
F 69.058844 12.863782 8.368810
F 60.152523 5.146946 11.097070
F 60.152522 12.865216 11.097070
F 69.058849 5.145511 11.097630
F 69.058849 12.863782 11.097630
F 60.150375 7.717374 14.735813
F 53.577170 9.020572 8.389691
F 69.058840 7.718268 14.736059
F 53.501417 1.286524 18.362261
F 62.375097 1.286490 18.374423
F 62.375097 9.004759 18.374423
F 71.286920 1.286376 18.374488
F 71.286920 9.004645 18.374488
F 62.376974 3.858586 0.181831
F 62.376974 11.576855 0.181831
F 71.286913 3.859134 0.182345
F 71.286913 11.577403 0.182345
F 62.375294 3.858965 19.284096
F 62.375294 11.577234 19.284096
F 71.286919 3.859134 19.284095
F 71.286919 11.577403 19.284095
F 62.375630 1.286629 15.645897
F 62.375630 9.004898 15.645897
F 71.286913 1.286376 15.645666
F 71.286913 9.004645 15.645666
F 55.709953 7.713295 19.280608
F 53.501417 9.004793 18.362261
F 64.602782 7.718245 19.284112
F 53.568375 3.828408 0.138827
F 55.721167 5.151996 15.649865
F 55.721167 12.870266 15.649865
F 64.602887 5.145559 15.645703
F 64.602887 12.863830 15.645703
F 55.714551 5.150448 18.367798
F 55.714551 12.868719 18.367798
F 64.602814 5.145539 18.374452
F 64.602814 12.863809 18.374452
F 55.734710 7.703484 0.167547
F 53.568375 11.546677 0.138827
F 64.602847 7.718232 0.182312
F 53.501100 3.852067 19.257405
F 57.926268 1.288070 18.373197
F 57.926268 9.006339 18.373197
F 66.830782 1.286379 18.374487
F 66.830782 9.004648 18.374487
F 57.942449 3.852726 0.176304
F 57.942449 11.570995 0.176304
F 66.830863 3.859112 0.182326
F 66.830863 11.577381 0.182326
F 57.927219 3.856855 19.283357
F 57.927219 11.575125 19.283357
F 66.830784 3.859131 19.284096
F 66.830784 11.577400 19.284096
F 57.931007 1.289525 15.648750
F 57.931007 9.007794 15.648750
F 66.830794 1.286383 15.645672
F 66.830794 9.004652 15.645672
F 60.148649 7.717708 19.284351
F 53.501100 11.570336 19.257405
F 69.058845 7.718268 19.284095
F 53.518006 1.292458 15.648978
F 60.150571 5.146522 15.646477
F 60.150571 12.864793 15.646477
F 69.058839 5.145511 15.645667
F 69.058839 12.863781 15.645667
F 60.149412 5.146247 18.373847
F 60.149412 12.864518 18.373847
F 69.058845 5.145511 18.374488
F 69.058845 12.863781 18.374488
F 60.151557 7.717286 0.181089
F 53.518006 9.010727 15.648978
F 69.058838 7.718268 0.182345
F 53.598402 1.304722 3.777286
F 62.377168 24.441821 3.820259
F 62.377168 16.723550 3.820260
F 71.286921 24.441188 3.820774
F 71.286921 16.722917 3.820774
F 62.376778 27.013402 7.458916
F 62.376778 19.295131 7.458916
F 71.286912 27.013946 7.459203
F 71.286912 19.295676 7.459203
F 62.377380 27.013256 4.730872
F 62.377380 19.294986 4.730872
F 71.286920 27.013946 4.730381
F 71.286920 19.295676 4.730381
F 62.375729 24.441509 1.092021
F 62.375729 16.723238 1.092020
F 71.286913 24.441188 1.091952
F 71.286913 16.722917 1.091952
F 55.756361 15.423847 4.736050
F 55.756361 23.142119 4.736050
F 64.603245 15.436402 4.730459
F 64.603245 23.154674 4.730459
F 55.739082 20.585061 1.089366
F 64.603258 20.582197 1.092039
F 55.761151 20.594539 3.806132
F 64.603275 20.582194 3.820685
F 55.749087 15.425715 7.452477
F 55.749087 23.143987 7.452477
F 64.603135 15.436428 7.459135
F 64.603135 23.154700 7.459135
F 57.946668 24.447266 3.814794
F 57.946668 16.728995 3.814794
F 66.830862 24.441209 3.820759
F 66.830862 16.722938 3.820759
F 57.942675 27.008792 7.456908
F 57.942675 19.290522 7.456908
F 66.830833 27.013930 7.459193
F 66.830833 19.295660 7.459193
F 57.947638 27.007304 4.734846
F 57.947638 19.289034 4.734846
F 66.830864 27.013925 4.730396
F 66.830864 19.295655 4.730396
F 57.933315 24.443542 1.091944
F 57.933315 16.725271 1.091944
F 66.830779 24.441192 1.091951
F 66.830779 16.722922 1.091951
F 60.155946 15.434302 4.731809
F 60.155946 23.152575 4.731809
F 69.058855 15.436537 4.730381
F 69.058855 23.154809 4.730382
F 60.154454 20.584174 1.092805
F 69.058849 20.582055 1.091953
F 60.156762 20.584513 3.819108
F 69.058854 20.582055 3.820773
F 60.154602 15.434604 7.458110
F 60.154602 23.152876 7.458110
F 69.058845 15.436538 7.459202
F 69.058845 23.154810 7.459202
F 62.376179 24.441582 11.097446
F 62.376179 16.723311 11.097446
F 71.286920 24.441188 11.097631
F 71.286920 16.722917 11.097631
F 62.375626 27.013691 14.735949
F 62.375626 19.295420 14.735949
F 71.286912 27.013946 14.736060
F 71.286912 19.295676 14.736060
F 62.376212 27.013553 12.007574
F 62.376212 19.295282 12.007574
F 71.286919 27.013946 12.007238
F 71.286919 19.295676 12.007238
F 62.376766 24.441721 8.369233
F 62.376766 16.723450 8.369232
F 71.286913 24.441188 8.368809
F 71.286913 16.722917 8.368809
F 55.735832 15.427431 12.018860
F 55.735832 23.145703 12.018861
F 64.603015 15.436461 12.007299
F 64.603015 23.154733 12.007299
F 55.749957 20.594403 8.381657
F 64.603137 20.582163 8.368893
F 55.734617 20.590259 11.097936
F 64.603017 20.582133 11.097587
F 55.721035 15.431302 14.736544
F 55.721035 23.149574 14.736544
F 64.602889 15.436489 14.736035
F 64.602889 23.154761 14.736035
F 57.936387 24.444943 11.096500
F 57.936387 16.726672 11.096501
F 66.830819 24.441199 11.097625
F 66.830819 16.722928 11.097625
F 57.930865 27.011156 14.735409
F 57.930865 19.292886 14.735409
F 66.830791 27.013939 14.736056
F 66.830791 19.295669 14.736056
F 57.937239 27.009371 12.011642
F 57.937239 19.291101 12.011642
F 66.830820 27.013935 12.007247
F 66.830820 19.295664 12.007246
F 57.942780 24.446721 8.373729
F 57.942780 16.728450 8.373729
F 66.830835 24.441204 8.368821
F 66.830835 16.722933 8.368821
F 60.152611 15.435051 12.008611
F 60.152611 23.153323 12.008611
F 69.058850 15.436538 12.007238
F 69.058850 23.154810 12.007238
F 60.154845 20.584105 8.370555
F 69.058844 20.582054 8.368810
F 60.152523 20.583488 11.097070
F 69.058849 20.582054 11.097631
F 60.150375 15.435645 14.735813
F 60.150375 23.153917 14.735813
F 69.058840 15.436539 14.736059
F 69.058840 23.154811 14.736059
F 62.375097 24.441302 18.374423
F 62.375097 16.723031 18.374423
F 71.286920 24.441188 18.374488
F 71.286920 16.722917 18.374489
F 62.376974 27.013397 0.181831
F 62.376974 19.295127 0.181831
F 71.286913 27.013946 0.182345
F 71.286913 19.295676 0.182345
F 62.375293 27.013777 19.284096
F 62.375293 19.295507 19.284096
F 71.286919 27.013946 19.284095
F 71.286919 19.295676 19.284095
F 62.375630 24.441441 15.645897
F 62.375630 16.723170 15.645896
F 71.286913 24.441188 15.645666
F 71.286913 16.722917 15.645666
F 55.709953 15.431566 19.280608
F 55.709953 23.149838 19.280608
F 64.602782 15.436516 19.284112
F 64.602782 23.154788 19.284112
F 55.721167 20.588538 15.649865
F 64.602887 20.582102 15.645703
F 55.714551 20.586991 18.367798
F 64.602814 20.582081 18.374452
F 55.734710 15.421754 0.167547
F 55.734710 23.140026 0.167547
F 64.602847 15.436503 0.182312
F 64.602847 23.154775 0.182312
F 57.926268 24.442882 18.373197
F 57.926268 16.724611 18.373197
F 66.830782 24.441191 18.374487
F 66.830782 16.722920 18.374487
F 57.942449 27.007538 0.176304
F 57.942449 19.289267 0.176304
F 66.830863 27.013923 0.182326
F 66.830863 19.295653 0.182326
F 57.927219 27.011667 19.283357
F 57.927219 19.293397 19.283357
F 66.830784 27.013943 19.284096
F 66.830784 19.295673 19.284096
F 57.931007 24.444337 15.648750
F 57.931007 16.726066 15.648749
F 66.830794 24.441195 15.645672
F 66.830794 16.722924 15.645672
F 60.148649 15.435979 19.284351
F 60.148649 23.154251 19.284351
F 69.058845 15.436539 19.284095
F 69.058845 23.154811 19.284095
F 60.150571 20.583065 15.646477
F 69.058839 20.582054 15.645667
F 60.149412 20.582790 18.373847
F 69.058845 20.582053 18.374488
F 60.151557 15.435557 0.181089
F 60.151558 23.153829 0.181089
F 69.058838 15.436539 0.182345
F 69.058838 23.154811 0.182345
F 53.598402 24.459534 3.777286
F 53.518006 16.728999 15.648978
F 53.518006 24.447270 15.648978
F 53.501100 19.288608 19.257404
F 53.501100 27.006878 19.257405
F 53.568375 19.264950 0.138827
F 53.568375 26.983220 0.138827
F 53.501417 16.723065 18.362262
F 53.501417 24.441336 18.362261
F 53.577169 16.738844 8.389691
F 53.577170 24.457115 8.389691
F 53.546955 19.284814 12.024440
F 53.546955 27.003084 12.024441
F 53.521163 19.287317 14.737605
F 53.521163 27.005587 14.737604
F 53.549839 16.736010 11.099779
F 53.549839 24.454281 11.099779
F 53.534130 16.717568 1.065533
F 53.534130 24.435839 1.065533
F 53.598852 19.270195 4.739189
F 53.598852 26.988465 4.739189
F 53.579562 19.276988 7.449731
F 53.579562 26.995258 7.449731
F 53.598402 16.741263 3.777286
F 62.377168 32.160090 3.820260
F 62.377168 39.878362 3.820260
F 71.286921 32.159457 3.820774
F 71.286920 39.877729 3.820774
F 62.376778 34.731671 7.458916
F 71.286912 34.732215 7.459203
F 62.377380 34.731526 4.730872
F 71.286920 34.732215 4.730381
F 62.375729 32.159778 1.092021
F 62.375729 39.878049 1.092020
F 71.286913 32.159457 1.091952
F 71.286913 39.877729 1.091952
F 55.756361 30.860388 4.736050
F 55.756361 38.578659 4.736050
F 64.603245 30.872943 4.730459
F 64.603245 38.591214 4.730459
F 55.739082 28.303330 1.089367
F 55.739082 36.021600 1.089366
F 64.603258 28.300466 1.092040
F 64.603258 36.018736 1.092039
F 55.761151 28.312808 3.806131
F 55.761151 36.031078 3.806132
F 64.603275 28.300464 3.820684
F 64.603275 36.018734 3.820685
F 55.749087 30.862256 7.452477
F 55.749087 38.580527 7.452477
F 64.603135 30.872969 7.459135
F 64.603135 38.591240 7.459135
F 57.946668 32.165535 3.814794
F 57.946668 39.883807 3.814794
F 66.830862 32.159478 3.820759
F 66.830862 39.877750 3.820759
F 57.942675 34.727061 7.456908
F 66.830833 34.732199 7.459193
F 57.947638 34.725573 4.734846
F 66.830864 34.732194 4.730396
F 57.933315 32.161811 1.091944
F 57.933315 39.880083 1.091944
F 66.830779 32.159461 1.091951
F 66.830779 39.877733 1.091951
F 60.155946 30.870843 4.731809
F 60.155946 38.589114 4.731809
F 69.058855 30.873078 4.730382
F 69.058855 38.591349 4.730381
F 60.154454 28.302443 1.092806
F 60.154454 36.020714 1.092805
F 69.058849 28.300324 1.091953
F 69.058849 36.018594 1.091953
F 60.156762 28.302782 3.819108
F 60.156762 36.021052 3.819108
F 69.058854 28.300324 3.820772
F 69.058854 36.018594 3.820772
F 60.154602 30.871145 7.458110
F 60.154602 38.589416 7.458110
F 69.058845 30.873078 7.459202
F 69.058845 38.591350 7.459202
F 62.376179 32.159851 11.097446
F 62.376179 39.878123 11.097446
F 71.286920 32.159457 11.097631
F 71.286920 39.877729 11.097631
F 62.375626 34.731960 14.735949
F 71.286912 34.732215 14.736060
F 62.376212 34.731822 12.007574
F 71.286919 34.732215 12.007238
F 62.376766 32.159990 8.369232
F 62.376766 39.878262 8.369232
F 71.286913 32.159457 8.368809
F 71.286913 39.877729 8.368809
F 55.735832 30.863972 12.018860
F 55.735832 38.582243 12.018860
F 64.603015 30.873002 12.007299
F 64.603015 38.591273 12.007299
F 55.749958 28.312673 8.381657
F 55.749957 36.030943 8.381657
F 64.603137 28.300432 8.368893
F 64.603137 36.018703 8.368893
F 55.734617 28.308529 11.097935
F 55.734617 36.026799 11.097936
F 64.603017 28.300403 11.097587
F 64.603017 36.018673 11.097587
F 55.721035 30.867842 14.736544
F 55.721035 38.586113 14.736544
F 64.602889 30.873030 14.736035
F 64.602889 38.591300 14.736035
F 57.936387 32.163212 11.096500
F 57.936387 39.881484 11.096501
F 66.830819 32.159468 11.097625
F 66.830819 39.877740 11.097625
F 57.930865 34.729425 14.735409
F 66.830791 34.732208 14.736056
F 57.937239 34.727640 12.011642
F 66.830820 34.732204 12.007246
F 57.942780 32.164990 8.373729
F 57.942780 39.883262 8.373729
F 66.830835 32.159473 8.368821
F 66.830835 39.877745 8.368821
F 60.152611 30.871592 12.008611
F 60.152611 38.589863 12.008611
F 69.058850 30.873079 12.007239
F 69.058850 38.591350 12.007238
F 60.154845 28.302374 8.370556
F 60.154845 36.020644 8.370555
F 69.058844 28.300324 8.368810
F 69.058844 36.018594 8.368810
F 60.152523 28.301758 11.097070
F 60.152522 36.020028 11.097070
F 69.058849 28.300323 11.097630
F 69.058849 36.018593 11.097630
F 60.150375 30.872186 14.735813
F 60.150375 38.590457 14.735813
F 69.058840 30.873079 14.736059
F 69.058840 38.591350 14.736059
F 62.375097 32.159571 18.374423
F 62.375097 39.877843 18.374423
F 71.286920 32.159457 18.374488
F 71.286920 39.877729 18.374489
F 62.376974 34.731667 0.181831
F 71.286913 34.732215 0.182345
F 62.375294 34.732046 19.284096
F 71.286919 34.732215 19.284095
F 62.375630 32.159710 15.645897
F 62.375630 39.877982 15.645896
F 71.286913 32.159457 15.645666
F 71.286913 39.877729 15.645666
F 55.709953 30.868107 19.280608
F 55.709953 38.586378 19.280608
F 64.602782 30.873057 19.284112
F 64.602782 38.591328 19.284112
F 55.721167 28.306807 15.649865
F 55.721167 36.025077 15.649865
F 64.602887 28.300371 15.645703
F 64.602888 36.018641 15.645703
F 55.714551 28.305260 18.367797
F 55.714551 36.023530 18.367798
F 64.602814 28.300351 18.374452
F 64.602814 36.018621 18.374452
F 55.734710 30.858295 0.167547
F 55.734710 38.576566 0.167547
F 64.602847 30.873044 0.182312
F 64.602847 38.591315 0.182312
F 57.926268 32.161151 18.373197
F 57.926268 39.879423 18.373197
F 66.830782 32.159460 18.374487
F 66.830782 39.877732 18.374487
F 57.942449 34.725807 0.176304
F 66.830863 34.732193 0.182326
F 57.927219 34.729936 19.283357
F 66.830784 34.732212 19.284096
F 57.931007 32.162605 15.648750
F 57.931007 39.880877 15.648749
F 66.830794 32.159464 15.645672
F 66.830794 39.877736 15.645672
F 60.148649 30.872520 19.284351
F 60.148649 38.590790 19.284351
F 69.058845 30.873080 19.284095
F 69.058845 38.591351 19.284095
F 60.150571 28.301334 15.646477
F 60.150571 36.019604 15.646477
F 69.058839 28.300323 15.645667
F 69.058839 36.018593 15.645667
F 60.149412 28.301059 18.373847
F 60.149412 36.019329 18.373847
F 69.058845 28.300322 18.374488
F 69.058845 36.018593 18.374488
F 60.151558 30.872098 0.181089
F 60.151557 38.590369 0.181089
F 69.058838 30.873079 0.182345
F 69.058838 38.591350 0.182345
F 53.598402 32.177803 3.777286
F 53.518006 39.883811 15.648978
F 53.518006 32.165539 15.648978
F 53.501100 34.725147 19.257404
F 53.568375 34.701489 0.138827
F 53.501417 39.877877 18.362262
F 53.501417 32.159605 18.362261
F 53.577170 39.893656 8.389691
F 53.577170 32.175384 8.389691
F 53.546955 34.721354 12.024441
F 53.521163 34.723856 14.737605
F 53.549839 39.890822 11.099779
F 53.549839 32.172550 11.099779
F 53.534130 39.872380 1.065533
F 53.534130 32.154108 1.065533
F 53.598852 34.706735 4.739189
F 53.579562 34.713527 7.449731
F 53.598402 39.896074 3.777286
F 62.377168 47.596633 3.820259
F 62.377168 55.314902 3.820259
F 71.286921 47.596000 3.820774
F 71.286921 55.314268 3.820774
F 62.376778 50.168213 7.458916
F 62.376778 42.449943 7.458916
F 71.286912 50.168757 7.459203
F 71.286912 42.450487 7.459203
F 62.377380 50.168068 4.730872
F 62.377380 42.449798 4.730872
F 71.286920 50.168757 4.730381
F 71.286920 42.450487 4.730381
F 62.375729 47.596320 1.092021
F 62.375729 55.314589 1.092021
F 71.286913 47.596000 1.091952
F 71.286913 55.314268 1.091952
F 55.756361 54.015200 4.736050
F 55.756361 46.296931 4.736050
F 64.603245 54.027755 4.730459
F 64.603245 46.309486 4.730459
F 55.739082 51.458141 1.089367
F 55.739082 43.739872 1.089366
F 64.603258 51.455278 1.092040
F 64.603258 43.737009 1.092039
F 55.761151 51.467620 3.806132
F 55.761151 43.749351 3.806132
F 64.603275 51.455275 3.820684
F 64.603275 43.737006 3.820685
F 55.749087 54.017067 7.452477
F 55.749087 46.298799 7.452477
F 64.603135 54.027781 7.459135
F 64.603135 46.309512 7.459135
F 57.946668 47.602078 3.814794
F 57.946668 55.320347 3.814794
F 66.830862 47.596021 3.820759
F 66.830862 55.314290 3.820759
F 57.942675 50.163604 7.456908
F 57.942675 42.445334 7.456908
F 66.830833 50.168742 7.459193
F 66.830833 42.450471 7.459193
F 57.947638 50.162116 4.734846
F 57.947638 42.443846 4.734846
F 66.830864 50.168737 4.730396
F 66.830864 42.450466 4.730396
F 57.933315 47.598354 1.091944
F 57.933315 55.316623 1.091944
F 66.830779 47.596004 1.091951
F 66.830779 55.314273 1.091951
F 60.155946 54.025655 4.731809
F 60.155946 46.307386 4.731809
F 69.058855 54.027890 4.730382
F 69.058855 46.309621 4.730382
F 60.154454 51.457255 1.092806
F 60.154454 43.738986 1.092805
F 69.058849 51.455136 1.091953
F 69.058848 43.736867 1.091953
F 60.156762 51.457594 3.819108
F 60.156762 43.739324 3.819108
F 69.058854 51.455136 3.820772
F 69.058854 43.736867 3.820773
F 60.154602 54.025957 7.458110
F 60.154602 46.307688 7.458110
F 69.058845 54.027890 7.459202
F 69.058845 46.309621 7.459202
F 62.376179 47.596394 11.097446
F 62.376179 55.314663 11.097446
F 71.286920 47.596000 11.097631
F 71.286920 55.314268 11.097631
F 62.375626 50.168502 14.735949
F 62.375626 42.450232 14.735949
F 71.286912 50.168758 14.736060
F 71.286912 42.450487 14.736060
F 62.376212 50.168364 12.007574
F 62.376212 42.450094 12.007574
F 71.286919 50.168757 12.007238
F 71.286919 42.450487 12.007238
F 62.376766 47.596533 8.369233
F 62.376766 55.314802 8.369232
F 71.286913 47.596000 8.368809
F 71.286913 55.314268 8.368809
F 55.735832 54.018783 12.018860
F 55.735832 46.300515 12.018861
F 64.603015 54.027814 12.007299
F 64.603015 46.309545 12.007299
F 55.749958 51.467484 8.381657
F 55.749957 43.749215 8.381657
F 64.603137 51.455244 8.368893
F 64.603137 43.736975 8.368893
F 55.734617 51.463340 11.097935
F 55.734617 43.745071 11.097936
F 64.603017 51.455214 11.097587
F 64.603017 43.736945 11.097587
F 55.721035 54.022654 14.736544
F 55.721035 46.304385 14.736544
F 64.602889 54.027841 14.736035
F 64.602889 46.309572 14.736035
F 57.936387 47.599755 11.096500
F 57.936387 55.318024 11.096500
F 66.830819 47.596011 11.097625
F 66.830819 55.314280 11.097625
F 57.930865 50.165968 14.735409
F 57.930865 42.447698 14.735409
F 66.830791 50.168751 14.736056
F 66.830791 42.450481 14.736056
F 57.937239 50.164182 12.011642
F 57.937239 42.445912 12.011642
F 66.830820 50.168746 12.007247
F 66.830820 42.450476 12.007246
F 57.942780 47.601533 8.373729
F 57.942780 55.319802 8.373729
F 66.830835 47.596016 8.368821
F 66.830835 55.314284 8.368821
F 60.152611 54.026404 12.008611
F 60.152611 46.308135 12.008611
F 69.058850 54.027891 12.007238
F 69.058850 46.309622 12.007238
F 60.154845 51.457185 8.370556
F 60.154845 43.738916 8.370555
F 69.058844 51.455135 8.368810
F 69.058844 43.736866 8.368810
F 60.152523 51.456569 11.097070
F 60.152523 43.738300 11.097070
F 69.058849 51.455135 11.097630
F 69.058849 43.736866 11.097631
F 60.150375 54.026997 14.735813
F 60.150375 46.308729 14.735813
F 69.058840 54.027891 14.736059
F 69.058840 46.309622 14.736059
F 62.375097 47.596114 18.374423
F 62.375097 55.314382 18.374423
F 71.286920 47.595999 18.374488
F 71.286920 55.314268 18.374488
F 62.376974 50.168209 0.181831
F 62.376974 42.449939 0.181831
F 71.286913 50.168757 0.182345
F 71.286913 42.450487 0.182345
F 62.375294 50.168589 19.284096
F 62.375294 42.450318 19.284096
F 71.286919 50.168757 19.284095
F 71.286919 42.450487 19.284095
F 62.375630 47.596253 15.645897
F 62.375630 55.314521 15.645897
F 71.286913 47.596000 15.645666
F 71.286913 55.314268 15.645666
F 55.709953 54.022918 19.280608
F 55.709953 46.304650 19.280608
F 64.602782 54.027868 19.284112
F 64.602782 46.309600 19.284112
F 55.721167 51.461619 15.649865
F 55.721167 43.743350 15.649865
F 64.602887 51.455183 15.645703
F 64.602887 43.736914 15.645703
F 55.714551 51.460072 18.367798
F 55.714551 43.741803 18.367798
F 64.602814 51.455162 18.374452
F 64.602814 43.736893 18.374452
F 55.734710 54.013107 0.167547
F 55.734710 46.294838 0.167547
F 64.602847 54.027856 0.182312
F 64.602847 46.309587 0.182312
F 57.926268 47.597694 18.373197
F 57.926268 55.315962 18.373197
F 66.830782 47.596003 18.374487
F 66.830782 55.314271 18.374487
F 57.942449 50.162349 0.176304
F 57.942449 42.444079 0.176304
F 66.830863 50.168735 0.182326
F 66.830863 42.450465 0.182326
F 57.927219 50.166479 19.283357
F 57.927219 42.448209 19.283357
F 66.830784 50.168755 19.284096
F 66.830784 42.450484 19.284096
F 57.931007 47.599148 15.648750
F 57.931007 55.317417 15.648750
F 66.830794 47.596007 15.645672
F 66.830794 55.314275 15.645672
F 60.148649 54.027331 19.284351
F 60.148649 46.309062 19.284351
F 69.058845 54.027891 19.284095
F 69.058845 46.309623 19.284095
F 60.150571 51.456146 15.646477
F 60.150571 43.737877 15.646477
F 69.058839 51.455134 15.645667
F 69.058839 43.736865 15.645667
F 60.149412 51.455871 18.373847
F 60.149412 43.737602 18.373847
F 69.058845 51.455134 18.374488
F 69.058845 43.736865 18.374488
F 60.151557 54.026910 0.181089
F 60.151558 46.308641 0.181089
F 69.058838 54.027891 0.182345
F 69.058838 46.309622 0.182345
F 53.598402 47.614345 3.777285
F 53.518006 55.320351 15.648978
F 53.518006 47.602082 15.648978
F 53.501100 42.443420 19.257404
F 53.501100 50.161690 19.257405
F 53.568375 42.419761 0.138827
F 53.568375 50.138031 0.138827
F 53.501417 55.314416 18.362261
F 53.501417 47.596148 18.362261
F 53.577170 55.330195 8.389691
F 53.577170 47.611926 8.389691
F 53.546955 42.439626 12.024440
F 53.546955 50.157896 12.024441
F 53.521163 42.442128 14.737605
F 53.521163 50.160399 14.737604
F 53.549839 55.327362 11.099779
F 53.549839 47.609093 11.099779
F 53.534130 55.308920 1.065533
F 53.534130 47.590651 1.065533
F 53.598852 42.425007 4.739189
F 53.598852 50.143277 4.739189
F 53.579562 42.431799 7.449731
F 53.579562 50.150070 7.449731
F 53.598402 55.332614 3.777286
F 62.377168 63.033174 3.820260
F 71.286921 63.032541 3.820774
F 62.376778 57.886482 7.458916
F 62.376778 65.604755 7.458916
F 71.286912 57.887026 7.459203
F 71.286912 65.605299 7.459203
F 62.377380 57.886337 4.730872
F 62.377380 65.604610 4.730872
F 71.286920 57.887026 4.730381
F 71.286920 65.605299 4.730381
F 62.375729 63.032861 1.092020
F 71.286913 63.032540 1.091952
F 55.756361 61.733471 4.736050
F 64.603245 61.746025 4.730459
F 55.739082 59.176412 1.089366
F 55.739082 66.894684 1.089366
F 64.603258 59.173548 1.092039
F 64.603258 66.891820 1.092039
F 55.761151 59.185890 3.806132
F 55.761151 66.904163 3.806132
F 64.603275 59.173545 3.820685
F 64.603275 66.891818 3.820685
F 55.749087 61.735338 7.452477
F 64.603135 61.746052 7.459135
F 57.946668 63.038619 3.814794
F 66.830862 63.032562 3.820759
F 57.942675 57.881873 7.456908
F 57.942675 65.600145 7.456908
F 66.830833 57.887011 7.459193
F 66.830833 65.605283 7.459193
F 57.947638 57.880385 4.734846
F 57.947638 65.598657 4.734846
F 66.830864 57.887006 4.730396
F 66.830864 65.605278 4.730396
F 57.933315 63.034895 1.091944
F 66.830779 63.032545 1.091951
F 60.155946 61.743926 4.731809
F 69.058855 61.746161 4.730381
F 60.154454 59.175525 1.092805
F 60.154454 66.893798 1.092805
F 69.058849 59.173406 1.091953
F 69.058849 66.891678 1.091953
F 60.156762 59.175864 3.819108
F 60.156762 66.894136 3.819108
F 69.058854 59.173406 3.820772
F 69.058854 66.891679 3.820773
F 60.154602 61.744228 7.458110
F 69.058845 61.746161 7.459202
F 62.376179 63.032935 11.097446
F 71.286920 63.032540 11.097631
F 62.375626 57.886771 14.735949
F 62.375626 65.605044 14.735949
F 71.286912 57.887027 14.736060
F 71.286912 65.605299 14.736060
F 62.376212 57.886633 12.007574
F 62.376212 65.604906 12.007574
F 71.286919 57.887027 12.007238
F 71.286919 65.605299 12.007238
F 62.376766 63.033074 8.369232
F 71.286913 63.032540 8.368809
F 55.735832 61.737054 12.018860
F 64.603015 61.746085 12.007299
F 55.749957 59.185754 8.381657
F 55.749957 66.904027 8.381657
F 64.603137 59.173514 8.368893
F 64.603137 66.891787 8.368893
F 55.734617 59.181610 11.097936
F 55.734617 66.899883 11.097936
F 64.603017 59.173484 11.097587
F 64.603017 66.891757 11.097587
F 55.721035 61.740925 14.736544
F 64.602889 61.746112 14.736035
F 57.936387 63.036296 11.096501
F 66.830819 63.032552 11.097625
F 57.930865 57.884237 14.735409
F 57.930865 65.602509 14.735409
F 66.830791 57.887020 14.736056
F 66.830791 65.605292 14.736056
F 57.937239 57.882452 12.011642
F 57.937239 65.600724 12.011642
F 66.830820 57.887015 12.007246
F 66.830820 65.605288 12.007246
F 57.942780 63.038074 8.373729
F 66.830835 63.032556 8.368821
F 60.152611 61.744675 12.008611
F 69.058850 61.746162 12.007238
F 60.154845 59.175456 8.370555
F 60.154845 66.893728 8.370555
F 69.058844 59.173405 8.368810
F 69.058844 66.891678 8.368810
F 60.152522 59.174839 11.097070
F 60.152523 66.893112 11.097070
F 69.058849 59.173405 11.097630
F 69.058849 66.891678 11.097631
F 60.150375 61.745268 14.735813
F 69.058840 61.746162 14.736059
F 62.375097 63.032654 18.374423
F 71.286920 63.032540 18.374489
F 62.376974 57.886478 0.181831
F 62.376974 65.604751 0.181831
F 71.286913 57.887026 0.182345
F 71.286913 65.605299 0.182345
F 62.375293 57.886858 19.284096
F 62.375293 65.605130 19.284096
F 71.286919 57.887027 19.284095
F 71.286919 65.605299 19.284095
F 62.375630 63.032794 15.645896
F 71.286913 63.032540 15.645666
F 55.709953 61.741189 19.280608
F 64.602782 61.746139 19.284112
F 55.721167 59.179889 15.649865
F 55.721167 66.898161 15.649865
F 64.602887 59.173453 15.645703
F 64.602887 66.891725 15.645703
F 55.714551 59.178342 18.367798
F 55.714551 66.896615 18.367798
F 64.602814 59.173432 18.374452
F 64.602814 66.891705 18.374452
F 55.734710 61.731378 0.167547
F 64.602847 61.746127 0.182312
F 57.926268 63.034235 18.373197
F 66.830782 63.032543 18.374487
F 57.942449 57.880619 0.176304
F 57.942449 65.598891 0.176304
F 66.830863 57.887004 0.182326
F 66.830863 65.605277 0.182326
F 57.927219 57.884748 19.283357
F 57.927219 65.603020 19.283357
F 66.830784 57.887024 19.284096
F 66.830784 65.605296 19.284096
F 57.931007 63.035689 15.648749
F 66.830794 63.032547 15.645672
F 60.148649 61.745602 19.284351
F 69.058845 61.746162 19.284095
F 60.150571 59.174416 15.646477
F 60.150571 66.892689 15.646477
F 69.058839 59.173404 15.645667
F 69.058839 66.891677 15.645667
F 60.149412 59.174141 18.373847
F 60.149412 66.892414 18.373847
F 69.058845 59.173404 18.374488
F 69.058845 66.891677 18.374488
F 60.151557 61.745181 0.181089
F 69.058838 61.746162 0.182345
F 53.598402 63.050886 3.777286
F 53.518006 63.038623 15.648978
F 53.501100 65.598231 19.257404
F 53.501100 57.879959 19.257405
F 53.568375 65.574573 0.138827
F 53.568375 57.856301 0.138827
F 53.501417 63.032688 18.362262
F 53.577169 63.048467 8.389691
F 53.546955 65.594438 12.024440
F 53.546955 57.876165 12.024441
F 53.521163 65.596940 14.737605
F 53.521163 57.878668 14.737605
F 53.549839 63.045634 11.099779
F 53.534130 63.027192 1.065533
F 53.598852 65.579819 4.739189
F 53.598852 57.861546 4.739189
F 53.579562 65.586611 7.449731
F 53.579562 57.868339 7.449731
F 55.756361 69.451743 4.736050
F 64.603245 69.464298 4.730459
F 55.749087 69.453610 7.452477
F 64.603135 69.464324 7.459135
F 60.155946 69.462198 4.731809
F 69.058855 69.464433 4.730382
F 60.154602 69.462500 7.458110
F 69.058845 69.464433 7.459202
F 55.735832 69.455327 12.018861
F 64.603015 69.464357 12.007299
F 55.721035 69.459197 14.736544
F 64.602889 69.464384 14.736035
F 60.152611 69.462947 12.008611
F 69.058850 69.464434 12.007238
F 60.150375 69.463541 14.735813
F 69.058840 69.464434 14.736059
F 55.709953 69.459462 19.280608
F 64.602782 69.464411 19.284112
F 55.734710 69.449650 0.167547
F 64.602847 69.464399 0.182312
F 60.148649 69.463874 19.284351
F 69.058845 69.464435 19.284095
F 60.151558 69.463453 0.181089
F 69.058838 69.464434 0.182345
F 80.199220 1.286377 3.820773
F 80.199220 9.004645 3.820773
F 89.111519 1.286376 3.820774
F 89.111518 9.004645 3.820774
F 80.199212 3.859134 7.459202
F 80.199212 11.577403 7.459202
F 89.111510 3.859134 7.459203
F 89.111510 11.577403 7.459203
F 80.199219 3.859134 4.730381
F 80.199219 11.577403 4.730381
F 89.111520 3.859134 4.730380
F 89.111520 11.577404 4.730380
F 80.199213 1.286377 1.091952
F 80.199213 9.004645 1.091952
F 89.111515 1.286376 1.091951
F 89.111515 9.004644 1.091951
F 82.427294 7.718268 4.730381
F 77.971139 7.718268 0.182345
F 73.514995 7.718268 4.730381
F 86.883435 7.718268 0.182345
F 82.427286 5.145511 1.091952
F 82.427286 12.863781 1.091952
F 73.514988 5.145510 1.091952
F 73.514988 12.863781 1.091952
F 82.427293 5.145511 3.820773
F 82.427293 12.863781 3.820774
F 73.514994 5.145510 3.820774
F 73.514994 12.863781 3.820774
F 82.427287 7.718268 7.459202
F 77.971144 12.863781 18.374488
F 73.514989 7.718268 7.459202
F 77.971145 5.145511 18.374488
F 84.655368 1.286377 3.820773
F 84.655368 9.004646 3.820773
F 75.743071 1.286376 3.820774
F 75.743071 9.004645 3.820774
F 84.655360 3.859134 7.459202
F 84.655360 11.577403 7.459202
F 75.743063 3.859134 7.459202
F 75.743063 11.577403 7.459202
F 84.655367 3.859134 4.730381
F 84.655367 11.577403 4.730381
F 75.743070 3.859134 4.730381
F 75.743070 11.577403 4.730380
F 84.655361 1.286377 1.091952
F 84.655361 9.004646 1.091952
F 75.743064 1.286376 1.091952
F 75.743064 9.004645 1.091952
F 86.883442 7.718268 4.730381
F 86.883441 12.863781 18.374488
F 77.971146 7.718268 4.730381
F 86.883441 5.145511 18.374488
F 86.883434 5.145511 1.091952
F 86.883434 12.863781 1.091952
F 77.971138 5.145511 1.091952
F 77.971138 12.863781 1.091952
F 86.883441 5.145511 3.820774
F 86.883441 12.863781 3.820774
F 77.971144 5.145511 3.820773
F 77.971145 12.863781 3.820774
F 86.883435 7.718268 7.459202
F 77.971138 12.863781 15.645666
F 77.971139 7.718268 7.459202
F 77.971138 5.145511 15.645667
F 80.199220 1.286377 11.097631
F 80.199220 9.004645 11.097631
F 89.111520 1.286376 11.097631
F 89.111520 9.004645 11.097631
F 80.199212 3.859134 14.736059
F 80.199212 11.577403 14.736059
F 89.111511 3.859134 14.736060
F 89.111511 11.577403 14.736060
F 80.199219 3.859134 12.007238
F 80.199219 11.577403 12.007238
F 89.111519 3.859134 12.007238
F 89.111518 11.577403 12.007237
F 80.199213 1.286377 8.368809
F 80.199213 9.004645 8.368809
F 89.111514 1.286376 8.368809
F 89.111514 9.004645 8.368809
F 82.427294 7.718268 12.007238
F 86.883434 12.863781 15.645667
F 73.514995 7.718268 12.007238
F 86.883434 5.145511 15.645667
F 82.427286 5.145511 8.368809
F 82.427286 12.863781 8.368809
F 73.514988 5.145510 8.368809
F 73.514988 12.863781 8.368809
F 82.427293 5.145511 11.097630
F 82.427293 12.863781 11.097631
F 73.514994 5.145510 11.097631
F 73.514994 12.863781 11.097631
F 82.427287 7.718268 14.736059
F 77.971146 7.718268 19.284095
F 73.514989 7.718268 14.736060
F 86.883442 7.718268 19.284096
F 84.655368 1.286377 11.097631
F 84.655368 9.004646 11.097631
F 75.743071 1.286376 11.097631
F 75.743071 9.004645 11.097631
F 84.655360 3.859134 14.736059
F 84.655360 11.577403 14.736059
F 75.743063 3.859134 14.736059
F 75.743063 11.577403 14.736060
F 84.655367 3.859134 12.007238
F 84.655367 11.577403 12.007238
F 75.743070 3.859134 12.007238
F 75.743070 11.577403 12.007238
F 84.655361 1.286377 8.368810
F 84.655361 9.004646 8.368809
F 75.743064 1.286376 8.368809
F 75.743064 9.004645 8.368809
F 86.883442 7.718268 12.007238
F 75.743064 9.004645 15.645667
F 77.971146 7.718268 12.007238
F 75.743064 1.286376 15.645666
F 86.883434 5.145511 8.368810
F 86.883434 12.863781 8.368809
F 77.971138 5.145511 8.368809
F 77.971138 12.863781 8.368809
F 86.883441 5.145511 11.097631
F 86.883441 12.863781 11.097631
F 77.971145 5.145511 11.097631
F 77.971145 12.863781 11.097631
F 86.883435 7.718268 14.736059
F 84.655361 9.004646 15.645667
F 77.971139 7.718268 14.736059
F 84.655361 1.286377 15.645667
F 80.199220 1.286377 18.374488
F 80.199220 9.004645 18.374488
F 89.111520 1.286376 18.374489
F 89.111520 9.004645 18.374489
F 80.199212 3.859134 0.182345
F 80.199212 11.577403 0.182345
F 89.111511 3.859134 0.182345
F 89.111511 11.577403 0.182345
F 80.199219 3.859134 19.284096
F 80.199219 11.577403 19.284095
F 89.111515 3.859134 19.284095
F 89.111515 11.577403 19.284095
F 80.199213 1.286377 15.645667
F 80.199213 9.004645 15.645667
F 89.111511 1.286376 15.645666
F 89.111511 9.004645 15.645666
F 82.427294 7.718268 19.284096
F 75.743070 11.577403 19.284095
F 73.514995 7.718268 19.284095
F 75.743070 3.859134 19.284095
F 82.427286 5.145511 15.645667
F 82.427286 12.863781 15.645667
F 73.514988 5.145510 15.645666
F 73.514988 12.863781 15.645666
F 82.427293 5.145511 18.374488
F 82.427293 12.863781 18.374488
F 73.514994 5.145510 18.374488
F 73.514994 12.863781 18.374488
F 82.427287 7.718268 0.182345
F 84.655367 11.577403 19.284095
F 73.514988 7.718268 0.182345
F 84.655367 3.859134 19.284096
F 84.655368 1.286377 18.374488
F 84.655368 9.004645 18.374488
F 75.743071 1.286376 18.374488
F 75.743071 9.004645 18.374488
F 84.655360 3.859134 0.182345
F 84.655360 11.577403 0.182345
F 75.743063 3.859134 0.182345
F 75.743063 11.577403 0.182345
F 80.199220 24.441188 3.820773
F 80.199220 16.722917 3.820774
F 89.111519 24.441188 3.820774
F 89.111518 16.722917 3.820774
F 80.199212 27.013945 7.459202
F 80.199212 19.295675 7.459202
F 89.111510 27.013946 7.459203
F 89.111510 19.295676 7.459203
F 80.199219 27.013946 4.730381
F 80.199219 19.295675 4.730381
F 89.111520 27.013946 4.730380
F 89.111520 19.295676 4.730380
F 80.199213 24.441188 1.091952
F 80.199213 16.722917 1.091952
F 89.111515 24.441187 1.091951
F 89.111515 16.722916 1.091951
F 82.427294 15.436539 4.730381
F 82.427294 23.154811 4.730381
F 73.514995 15.436539 4.730380
F 73.514995 23.154811 4.730381
F 82.427286 20.582054 1.091952
F 73.514988 20.582053 1.091952
F 82.427293 20.582054 3.820773
F 73.514994 20.582053 3.820774
F 82.427287 15.436539 7.459202
F 82.427287 23.154811 7.459202
F 73.514989 15.436539 7.459203
F 73.514989 23.154811 7.459203
F 84.655368 24.441189 3.820773
F 84.655368 16.722918 3.820774
F 75.743071 24.441188 3.820774
F 75.743071 16.722917 3.820774
F 84.655360 27.013945 7.459202
F 84.655360 19.295675 7.459202
F 75.743063 27.013946 7.459202
F 75.743063 19.295676 7.459203
F 84.655367 27.013945 4.730381
F 84.655367 19.295675 4.730381
F 75.743070 27.013946 4.730381
F 75.743070 19.295675 4.730381
F 84.655361 24.441188 1.091952
F 84.655361 16.722918 1.091952
F 75.743064 24.441188 1.091952
F 75.743064 16.722917 1.091952
F 86.883442 15.436539 4.730381
F 86.883442 23.154811 4.730381
F 77.971146 15.436539 4.730380
F 77.971146 23.154811 4.730381
F 86.883434 20.582053 1.091952
F 77.971138 20.582053 1.091952
F 86.883441 20.582053 3.820774
F 77.971145 20.582053 3.820774
F 86.883435 15.436539 7.459202
F 86.883435 23.154811 7.459202
F 77.971139 15.436539 7.459202
F 77.971139 23.154811 7.459202
F 80.199220 24.441188 11.097631
F 80.199220 16.722917 11.097631
F 89.111520 24.441188 11.097631
F 89.111520 16.722917 11.097631
F 80.199212 27.013945 14.736059
F 80.199212 19.295675 14.736059
F 89.111511 27.013946 14.736060
F 89.111511 19.295676 14.736060
F 80.199219 27.013946 12.007238
F 80.199219 19.295675 12.007238
F 89.111518 27.013946 12.007238
F 89.111518 19.295676 12.007237
F 80.199213 24.441188 8.368809
F 80.199213 16.722917 8.368809
F 89.111514 24.441188 8.368809
F 89.111514 16.722917 8.368809
F 82.427294 15.436539 12.007238
F 82.427294 23.154811 12.007238
F 73.514995 15.436539 12.007238
F 73.514995 23.154811 12.007238
F 82.427286 20.582054 8.368809
F 73.514988 20.582053 8.368809
F 82.427293 20.582054 11.097631
F 73.514994 20.582053 11.097631
F 82.427287 15.436539 14.736059
F 82.427287 23.154811 14.736059
F 73.514989 15.436539 14.736060
F 73.514989 23.154811 14.736060
F 84.655368 24.441189 11.097631
F 84.655368 16.722917 11.097631
F 75.743071 24.441188 11.097631
F 75.743071 16.722917 11.097631
F 84.655360 27.013945 14.736059
F 84.655360 19.295675 14.736059
F 75.743063 27.013946 14.736059
F 75.743063 19.295676 14.736060
F 84.655367 27.013946 12.007238
F 84.655367 19.295675 12.007238
F 75.743070 27.013946 12.007238
F 75.743070 19.295675 12.007238
F 84.655361 24.441188 8.368810
F 84.655361 16.722918 8.368809
F 75.743064 24.441188 8.368809
F 75.743064 16.722917 8.368809
F 86.883442 15.436539 12.007238
F 86.883442 23.154811 12.007238
F 77.971146 15.436539 12.007238
F 77.971146 23.154811 12.007238
F 86.883434 20.582053 8.368809
F 77.971138 20.582053 8.368809
F 86.883441 20.582054 11.097631
F 77.971145 20.582053 11.097631
F 86.883435 15.436539 14.736060
F 86.883435 23.154811 14.736059
F 77.971139 15.436539 14.736060
F 77.971139 23.154811 14.736059
F 80.199220 24.441188 18.374488
F 80.199220 16.722917 18.374488
F 89.111520 24.441188 18.374488
F 89.111520 16.722917 18.374489
F 80.199212 27.013945 0.182345
F 80.199212 19.295675 0.182345
F 89.111511 27.013946 0.182345
F 89.111511 19.295676 0.182345
F 80.199219 27.013946 19.284095
F 80.199219 19.295675 19.284095
F 89.111515 27.013946 19.284095
F 89.111515 19.295675 19.284095
F 80.199213 24.441188 15.645667
F 80.199213 16.722917 15.645666
F 89.111511 24.441188 15.645666
F 89.111511 16.722917 15.645666
F 82.427294 15.436539 19.284095
F 82.427294 23.154811 19.284095
F 73.514995 15.436539 19.284095
F 73.514995 23.154811 19.284095
F 82.427286 20.582053 15.645666
F 73.514988 20.582053 15.645666
F 82.427293 20.582054 18.374488
F 73.514994 20.582053 18.374488
F 82.427287 15.436539 0.182345
F 82.427287 23.154811 0.182344
F 73.514989 15.436539 0.182345
F 73.514989 23.154811 0.182345
F 84.655368 24.441189 18.374488
F 84.655368 16.722917 18.374488
F 75.743071 24.441188 18.374488
F 75.743071 16.722917 18.374488
F 84.655360 27.013945 0.182345
F 84.655360 19.295675 0.182345
F 75.743063 27.013946 0.182345
F 75.743063 19.295676 0.182345
F 84.655367 27.013946 19.284096
F 84.655367 19.295675 19.284095
F 75.743070 27.013946 19.284095
F 75.743070 19.295675 19.284095
F 84.655361 24.441188 15.645667
F 84.655361 16.722918 15.645666
F 75.743064 24.441188 15.645666
F 75.743064 16.722917 15.645666
F 86.883442 15.436539 19.284095
F 86.883442 23.154811 19.284095
F 77.971146 15.436539 19.284095
F 77.971146 23.154811 19.284095
F 86.883434 20.582053 15.645667
F 77.971138 20.582053 15.645666
F 86.883441 20.582053 18.374488
F 77.971145 20.582053 18.374488
F 86.883435 15.436539 0.182345
F 86.883435 23.154811 0.182345
F 77.971139 15.436539 0.182345
F 77.971139 23.154811 0.182345
F 80.199220 32.159457 3.820774
F 80.199220 39.877729 3.820773
F 89.111519 32.159457 3.820774
F 89.111519 39.877729 3.820774
F 80.199212 34.732215 7.459202
F 89.111510 34.732215 7.459203
F 80.199219 34.732215 4.730381
F 89.111520 34.732216 4.730380
F 80.199213 32.159457 1.091952
F 80.199213 39.877729 1.091952
F 89.111515 32.159456 1.091951
F 89.111515 39.877728 1.091951
F 82.427294 30.873080 4.730381
F 82.427294 38.591351 4.730381
F 73.514995 30.873080 4.730381
F 73.514995 38.591351 4.730380
F 82.427286 28.300323 1.091952
F 82.427286 36.018593 1.091952
F 73.514988 28.300322 1.091952
F 73.514988 36.018592 1.091952
F 82.427293 28.300323 3.820773
F 82.427293 36.018593 3.820773
F 73.514994 28.300322 3.820774
F 73.514994 36.018592 3.820774
F 82.427287 30.873080 7.459202
F 82.427287 38.591351 7.459202
F 73.514989 30.873080 7.459202
F 73.514989 38.591351 7.459203
F 84.655368 32.159457 3.820774
F 84.655368 39.877729 3.820774
F 75.743071 32.159457 3.820774
F 75.743071 39.877729 3.820774
F 84.655360 34.732214 7.459202
F 75.743063 34.732215 7.459202
F 84.655367 34.732215 4.730381
F 75.743070 34.732215 4.730380
F 84.655361 32.159457 1.091952
F 84.655361 39.877729 1.091952
F 75.743064 32.159457 1.091952
F 75.743064 39.877729 1.091952
F 86.883442 30.873080 4.730381
F 86.883442 38.591351 4.730381
F 77.971146 30.873080 4.730381
F 77.971146 38.591351 4.730380
F 86.883434 28.300323 1.091952
F 86.883434 36.018593 1.091952
F 77.971138 28.300322 1.091952
F 77.971138 36.018593 1.091952
F 86.883441 28.300323 3.820774
F 86.883441 36.018593 3.820774
F 77.971145 28.300323 3.820773
F 77.971145 36.018593 3.820774
F 86.883435 30.873080 7.459202
F 86.883435 38.591351 7.459202
F 77.971139 30.873080 7.459202
F 77.971139 38.591351 7.459202
F 80.199220 32.159457 11.097631
F 80.199220 39.877729 11.097631
F 89.111520 32.159457 11.097631
F 89.111520 39.877729 11.097631
F 80.199212 34.732215 14.736059
F 89.111511 34.732215 14.736060
F 80.199219 34.732215 12.007238
F 89.111519 34.732215 12.007237
F 80.199213 32.159457 8.368809
F 80.199213 39.877729 8.368809
F 89.111514 32.159456 8.368809
F 89.111514 39.877728 8.368809
F 82.427294 30.873080 12.007238
F 82.427294 38.591351 12.007238
F 73.514995 30.873080 12.007238
F 73.514995 38.591351 12.007238
F 82.427286 28.300323 8.368809
F 82.427286 36.018593 8.368809
F 73.514988 28.300322 8.368809
F 73.514988 36.018592 8.368809
F 82.427293 28.300323 11.097630
F 82.427293 36.018593 11.097631
F 73.514994 28.300322 11.097631
F 73.514994 36.018592 11.097631
F 82.427287 30.873080 14.736059
F 82.427287 38.591351 14.736059
F 73.514989 30.873080 14.736060
F 73.514988 38.591351 14.736060
F 84.655368 32.159457 11.097631
F 84.655368 39.877729 11.097631
F 75.743071 32.159457 11.097631
F 75.743071 39.877729 11.097631
F 84.655360 34.732215 14.736059
F 75.743063 34.732215 14.736060
F 84.655367 34.732215 12.007238
F 75.743070 34.732215 12.007238
F 84.655361 32.159457 8.368809
F 84.655361 39.877729 8.368809
F 75.743064 32.159457 8.368809
F 75.743064 39.877729 8.368809
F 86.883442 30.873080 12.007238
F 86.883442 38.591351 12.007238
F 77.971146 30.873080 12.007238
F 77.971146 38.591351 12.007238
F 86.883434 28.300323 8.368810
F 86.883434 36.018593 8.368809
F 77.971138 28.300323 8.368809
F 77.971138 36.018593 8.368809
F 86.883441 28.300323 11.097631
F 86.883441 36.018593 11.097631
F 77.971145 28.300323 11.097631
F 77.971145 36.018593 11.097631
F 86.883435 30.873080 14.736059
F 86.883435 38.591351 14.736060
F 77.971139 30.873080 14.736059
F 77.971139 38.591351 14.736059
F 80.199220 32.159457 18.374488
F 80.199220 39.877729 18.374488
F 89.111520 32.159457 18.374489
F 89.111520 39.877729 18.374489
F 80.199212 34.732215 0.182345
F 89.111511 34.732215 0.182345
F 80.199219 34.732215 19.284095
F 89.111515 34.732215 19.284095
F 80.199213 32.159457 15.645667
F 80.199213 39.877729 15.645666
F 89.111511 32.159457 15.645666
F 89.111511 39.877729 15.645666
F 82.427294 30.873080 19.284096
F 82.427294 38.591351 19.284095
F 73.514995 30.873080 19.284095
F 73.514995 38.591351 19.284095
F 82.427286 28.300323 15.645667
F 82.427286 36.018593 15.645666
F 73.514988 28.300322 15.645666
F 73.514988 36.018592 15.645666
F 82.427293 28.300323 18.374488
F 82.427293 36.018593 18.374488
F 73.514994 28.300322 18.374488
F 73.514994 36.018592 18.374488
F 82.427287 30.873080 0.182345
F 82.427287 38.591351 0.182345
F 73.514988 30.873080 0.182345
F 73.514988 38.591351 0.182345
F 84.655368 32.159457 18.374488
F 84.655368 39.877729 18.374488
F 75.743071 32.159457 18.374488
F 75.743071 39.877729 18.374488
F 84.655360 34.732215 0.182345
F 75.743063 34.732215 0.182345
F 84.655367 34.732215 19.284095
F 75.743070 34.732215 19.284095
F 84.655361 32.159457 15.645667
F 84.655361 39.877729 15.645666
F 75.743064 32.159457 15.645666
F 75.743064 39.877729 15.645666
F 86.883442 30.873080 19.284096
F 86.883442 38.591351 19.284095
F 77.971146 30.873080 19.284095
F 77.971146 38.591351 19.284095
F 86.883434 28.300323 15.645667
F 86.883434 36.018593 15.645666
F 77.971138 28.300323 15.645667
F 77.971138 36.018593 15.645666
F 86.883441 28.300323 18.374488
F 86.883441 36.018593 18.374488
F 77.971145 28.300323 18.374488
F 77.971145 36.018593 18.374488
F 86.883435 30.873080 0.182345
F 86.883435 38.591351 0.182345
F 77.971139 30.873080 0.182345
F 77.971139 38.591351 0.182345
F 80.199220 47.596000 3.820773
F 80.199220 55.314269 3.820773
F 89.111518 47.596000 3.820774
F 89.111518 55.314268 3.820774
F 80.199212 50.168757 7.459202
F 80.199212 42.450487 7.459202
F 89.111510 50.168757 7.459203
F 89.111510 42.450487 7.459203
F 80.199219 50.168757 4.730381
F 80.199219 42.450487 4.730381
F 89.111520 50.168758 4.730380
F 89.111520 42.450488 4.730380
F 80.199213 47.596000 1.091952
F 80.199213 55.314269 1.091952
F 89.111515 47.595999 1.091951
F 89.111515 55.314268 1.091951
F 82.427294 54.027891 4.730381
F 82.427294 46.309623 4.730381
F 73.514995 54.027891 4.730381
F 73.514995 46.309623 4.730381
F 82.427286 51.455134 1.091952
F 82.427286 43.736865 1.091952
F 73.514988 51.455134 1.091952
F 73.514988 43.736865 1.091952
F 82.427293 51.455134 3.820773
F 82.427293 43.736865 3.820773
F 73.514994 51.455134 3.820774
F 73.514994 43.736865 3.820774
F 82.427287 54.027891 7.459202
F 82.427287 46.309623 7.459202
F 73.514989 54.027892 7.459202
F 73.514989 46.309623 7.459203
F 84.655368 47.596000 3.820773
F 84.655368 55.314269 3.820773
F 75.743071 47.595999 3.820774
F 75.743071 55.314268 3.820774
F 84.655360 50.168757 7.459202
F 84.655360 42.450487 7.459202
F 75.743063 50.168757 7.459202
F 75.743063 42.450487 7.459203
F 84.655367 50.168757 4.730381
F 84.655367 42.450487 4.730381
F 75.743070 50.168757 4.730381
F 75.743070 42.450487 4.730381
F 84.655361 47.596000 1.091952
F 84.655361 55.314269 1.091952
F 75.743064 47.596000 1.091952
F 75.743064 55.314268 1.091952
F 86.883442 54.027891 4.730381
F 86.883442 46.309623 4.730381
F 77.971146 54.027891 4.730381
F 77.971146 46.309623 4.730381
F 86.883434 51.455134 1.091952
F 86.883434 43.736865 1.091952
F 77.971138 51.455134 1.091952
F 77.971138 43.736865 1.091952
F 86.883441 51.455134 3.820774
F 86.883441 43.736865 3.820774
F 77.971144 51.455134 3.820773
F 77.971145 43.736865 3.820774
F 86.883435 54.027891 7.459202
F 86.883435 46.309623 7.459202
F 77.971139 54.027891 7.459202
F 77.971139 46.309623 7.459202
F 80.199220 47.596000 11.097631
F 80.199220 55.314269 11.097631
F 89.111520 47.595999 11.097631
F 89.111520 55.314268 11.097631
F 80.199212 50.168757 14.736059
F 80.199212 42.450487 14.736059
F 89.111511 50.168757 14.736060
F 89.111511 42.450487 14.736060
F 80.199219 50.168757 12.007238
F 80.199219 42.450487 12.007238
F 89.111519 50.168758 12.007238
F 89.111519 42.450488 12.007237
F 80.199213 47.596000 8.368809
F 80.199213 55.314269 8.368809
F 89.111514 47.595999 8.368809
F 89.111514 55.314268 8.368809
F 82.427294 54.027891 12.007238
F 82.427294 46.309623 12.007238
F 73.514995 54.027891 12.007238
F 73.514995 46.309623 12.007238
F 82.427286 51.455134 8.368809
F 82.427286 43.736865 8.368809
F 73.514988 51.455134 8.368809
F 73.514988 43.736865 8.368809
F 82.427293 51.455134 11.097630
F 82.427293 43.736865 11.097631
F 73.514994 51.455134 11.097631
F 73.514994 43.736864 11.097631
F 82.427287 54.027891 14.736059
F 82.427287 46.309623 14.736059
F 73.514989 54.027892 14.736060
F 73.514989 46.309623 14.736060
F 84.655368 47.596000 11.097631
F 84.655368 55.314269 11.097631
F 75.743071 47.595999 11.097631
F 75.743071 55.314268 11.097631
F 84.655360 50.168757 14.736059
F 84.655360 42.450487 14.736059
F 75.743063 50.168757 14.736059
F 75.743063 42.450487 14.736060
F 84.655367 50.168757 12.007238
F 84.655367 42.450487 12.007238
F 75.743070 50.168757 12.007238
F 75.743070 42.450487 12.007238
F 84.655361 47.596000 8.368810
F 84.655361 55.314269 8.368809
F 75.743064 47.596000 8.368809
F 75.743064 55.314268 8.368809
F 86.883442 54.027891 12.007238
F 86.883442 46.309623 12.007238
F 77.971146 54.027891 12.007238
F 77.971146 46.309623 12.007238
F 86.883434 51.455134 8.368810
F 86.883434 43.736865 8.368809
F 77.971138 51.455134 8.368809
F 77.971138 43.736865 8.368809
F 86.883441 51.455134 11.097631
F 86.883441 43.736865 11.097631
F 77.971145 51.455134 11.097631
F 77.971144 43.736865 11.097631
F 86.883435 54.027891 14.736059
F 86.883435 46.309623 14.736059
F 77.971139 54.027891 14.736059
F 77.971139 46.309623 14.736059
F 80.199220 47.596000 18.374488
F 80.199220 55.314269 18.374488
F 89.111520 47.596000 18.374488
F 89.111520 55.314268 18.374489
F 80.199212 50.168757 0.182345
F 80.199212 42.450487 0.182345
F 89.111511 50.168758 0.182345
F 89.111511 42.450487 0.182345
F 80.199219 50.168757 19.284096
F 80.199219 42.450487 19.284095
F 89.111515 50.168757 19.284095
F 89.111515 42.450487 19.284095
F 80.199213 47.596000 15.645667
F 80.199213 55.314269 15.645667
F 89.111511 47.595999 15.645666
F 89.111511 55.314268 15.645666
F 82.427294 54.027891 19.284096
F 82.427294 46.309623 19.284095
F 73.514995 54.027891 19.284095
F 73.514995 46.309623 19.284095
F 82.427286 51.455134 15.645667
F 82.427286 43.736865 15.645666
F 73.514988 51.455134 15.645666
F 73.514988 43.736865 15.645666
F 82.427293 51.455134 18.374488
F 82.427293 43.736865 18.374488
F 73.514994 51.455134 18.374488
F 73.514994 43.736864 18.374488
F 82.427287 54.027891 0.182345
F 82.427287 46.309623 0.182344
F 73.514989 54.027892 0.182345
F 73.514988 46.309623 0.182345
F 84.655368 47.596000 18.374488
F 84.655368 55.314269 18.374488
F 75.743071 47.595999 18.374488
F 75.743071 55.314268 18.374488
F 84.655360 50.168757 0.182345
F 84.655360 42.450487 0.182345
F 75.743063 50.168757 0.182345
F 75.743063 42.450487 0.182345
F 84.655367 50.168757 19.284096
F 84.655367 42.450487 19.284095
F 75.743070 50.168757 19.284095
F 75.743070 42.450487 19.284095
F 84.655361 47.596000 15.645667
F 84.655361 55.314269 15.645667
F 75.743064 47.596000 15.645666
F 75.743064 55.314268 15.645667
F 86.883442 54.027891 19.284096
F 86.883442 46.309623 19.284095
F 77.971146 54.027891 19.284095
F 77.971146 46.309623 19.284095
F 86.883434 51.455134 15.645667
F 86.883434 43.736865 15.645667
F 77.971138 51.455134 15.645667
F 77.971138 43.736865 15.645666
F 86.883441 51.455134 18.374488
F 86.883441 43.736865 18.374488
F 77.971145 51.455134 18.374488
F 77.971144 43.736865 18.374488
F 86.883435 54.027891 0.182345
F 86.883435 46.309623 0.182345
F 77.971139 54.027891 0.182345
F 77.971139 46.309623 0.182345
F 80.199220 63.032541 3.820773
F 89.111519 63.032540 3.820774
F 80.199212 57.887026 7.459202
F 80.199212 65.605299 7.459202
F 89.111510 57.887027 7.459203
F 89.111510 65.605299 7.459203
F 80.199219 57.887026 4.730381
F 80.199219 65.605299 4.730381
F 89.111520 57.887027 4.730380
F 89.111520 65.605299 4.730380
F 80.199213 63.032541 1.091952
F 89.111515 63.032540 1.091951
F 82.427294 61.746162 4.730381
F 73.514995 61.746163 4.730380
F 82.427286 59.173405 1.091952
F 82.427286 66.891677 1.091952
F 73.514988 59.173404 1.091952
F 73.514988 66.891677 1.091952
F 82.427293 59.173405 3.820774
F 82.427293 66.891677 3.820773
F 73.514994 59.173404 3.820774
F 73.514994 66.891677 3.820774
F 82.427287 61.746162 7.459202
F 73.514989 61.746163 7.459203
F 84.655368 63.032541 3.820774
F 75.743071 63.032541 3.820774
F 84.655360 57.887026 7.459202
F 84.655360 65.605299 7.459202
F 75.743063 57.887026 7.459202
F 75.743063 65.605299 7.459203
F 84.655367 57.887026 4.730381
F 84.655367 65.605299 4.730381
F 75.743070 57.887026 4.730380
F 75.743070 65.605299 4.730381
F 84.655361 63.032541 1.091952
F 75.743064 63.032540 1.091952
F 86.883442 61.746162 4.730381
F 77.971146 61.746162 4.730380
F 86.883434 59.173404 1.091952
F 86.883434 66.891677 1.091952
F 77.971138 59.173404 1.091952
F 77.971138 66.891677 1.091952
F 86.883441 59.173404 3.820774
F 86.883441 66.891677 3.820774
F 77.971145 59.173404 3.820774
F 77.971145 66.891677 3.820774
F 86.883435 61.746162 7.459202
F 77.971139 61.746162 7.459202
F 80.199220 63.032541 11.097631
F 89.111520 63.032540 11.097631
F 80.199212 57.887026 14.736059
F 80.199212 65.605299 14.736059
F 89.111511 57.887027 14.736060
F 89.111511 65.605299 14.736060
F 80.199219 57.887026 12.007238
F 80.199219 65.605299 12.007238
F 89.111518 57.887027 12.007237
F 89.111518 65.605299 12.007237
F 80.199213 63.032541 8.368809
F 89.111514 63.032540 8.368809
F 82.427294 61.746162 12.007238
F 73.514995 61.746163 12.007238
F 82.427286 59.173405 8.368809
F 82.427286 66.891677 8.368809
F 73.514988 59.173404 8.368809
F 73.514988 66.891677 8.368809
F 82.427293 59.173404 11.097631
F 82.427293 66.891677 11.097631
F 73.514994 59.173404 11.097631
F 73.514994 66.891677 11.097631
F 82.427287 61.746162 14.736059
F 73.514989 61.746162 14.736060
F 84.655368 63.032541 11.097631
F 75.743071 63.032541 11.097631
F 84.655360 57.887026 14.736059
F 84.655360 65.605299 14.736059
F 75.743063 57.887026 14.736060
F 75.743063 65.605299 14.736060
F 84.655367 57.887026 12.007238
F 84.655367 65.605299 12.007238
F 75.743070 57.887026 12.007238
F 75.743070 65.605299 12.007238
F 84.655361 63.032541 8.368809
F 75.743064 63.032540 8.368809
F 86.883442 61.746162 12.007238
F 77.971146 61.746162 12.007238
F 86.883434 59.173404 8.368809
F 86.883434 66.891677 8.368809
F 77.971138 59.173404 8.368809
F 77.971138 66.891677 8.368809
F 86.883441 59.173404 11.097631
F 86.883441 66.891677 11.097631
F 77.971145 59.173404 11.097631
F 77.971145 66.891677 11.097631
F 86.883435 61.746162 14.736060
F 77.971139 61.746162 14.736060
F 80.199220 63.032541 18.374488
F 89.111520 63.032540 18.374489
F 80.199212 57.887026 0.182345
F 80.199212 65.605299 0.182345
F 89.111511 57.887027 0.182345
F 89.111511 65.605299 0.182345
F 80.199219 57.887026 19.284095
F 80.199219 65.605299 19.284095
F 89.111515 57.887026 19.284095
F 89.111515 65.605299 19.284095
F 80.199213 63.032541 15.645666
F 89.111511 63.032540 15.645666
F 82.427294 61.746162 19.284095
F 73.514995 61.746163 19.284095
F 82.427286 59.173405 15.645667
F 82.427286 66.891677 15.645666
F 73.514988 59.173404 15.645666
F 73.514988 66.891677 15.645666
F 82.427293 59.173405 18.374488
F 82.427293 66.891677 18.374488
F 73.514994 59.173404 18.374488
F 73.514994 66.891677 18.374489
F 82.427287 61.746162 0.182345
F 73.514989 61.746162 0.182345
F 84.655368 63.032541 18.374488
F 75.743071 63.032541 18.374488
F 84.655360 57.887026 0.182345
F 84.655360 65.605299 0.182345
F 75.743063 57.887026 0.182345
F 75.743063 65.605299 0.182345
F 84.655367 57.887026 19.284095
F 84.655367 65.605299 19.284095
F 75.743070 57.887026 19.284095
F 75.743070 65.605299 19.284095
F 84.655361 63.032541 15.645666
F 75.743064 63.032540 15.645666
F 86.883442 61.746162 19.284095
F 77.971146 61.746162 19.284095
F 86.883434 59.173404 15.645667
F 86.883434 66.891677 15.645666
F 77.971138 59.173404 15.645666
F 77.971138 66.891677 15.645666
F 86.883441 59.173404 18.374488
F 86.883441 66.891677 18.374488
F 77.971145 59.173404 18.374488
F 77.971145 66.891677 18.374488
F 86.883435 61.746162 0.182345
F 77.971139 61.746162 0.182345
F 82.427294 69.464435 4.730381
F 77.971139 69.464435 0.182345
F 73.514995 69.464435 4.730381
F 86.883435 69.464435 0.182345
F 82.427287 69.464434 7.459202
F 73.514989 69.464435 7.459203
F 86.883442 69.464435 4.730381
F 77.971146 69.464435 4.730381
F 86.883435 69.464435 7.459202
F 77.971139 69.464435 7.459202
F 82.427294 69.464435 12.007238
F 73.514995 69.464435 12.007238
F 82.427287 69.464434 14.736059
F 77.971146 69.464435 19.284095
F 73.514988 69.464435 14.736060
F 86.883442 69.464435 19.284095
F 86.883442 69.464435 12.007238
F 77.971146 69.464435 12.007238
F 86.883435 69.464435 14.736059
F 77.971139 69.464435 14.736059
F 82.427294 69.464435 19.284095
F 73.514995 69.464435 19.284095
F 82.427287 69.464434 0.182344
F 73.514988 69.464435 0.182345
F 98.024668 1.286195 3.820766
F 98.024668 9.004464 3.820766
F 98.027538 3.860391 7.459913
F 98.027538 11.578660 7.459913
F 98.029672 3.860374 4.729551
F 98.029672 11.578643 4.729551
F 98.029144 1.285994 1.091126
F 98.029144 9.004263 1.091126
F 91.339606 7.718273 4.730378
F 91.339606 0.000004 4.730378
F 100.257275 7.721736 4.727059
F 100.257275 0.003467 4.727059
F 91.339623 5.145499 1.091946
F 91.339623 12.863769 1.091946
F 100.269860 5.144832 1.091186
F 100.269860 12.863102 1.091186
F 91.339638 5.145501 3.820780
F 91.339638 12.863771 3.820780
F 100.270100 5.141052 3.824236
F 100.270100 12.859323 3.824237
F 91.339624 7.718276 7.459208
F 91.339624 0.000007 7.459208
F 100.265251 7.723056 7.460561
F 100.265251 0.004788 7.460562
F 93.567751 1.286343 3.820792
F 93.567751 9.004612 3.820792
F 102.481021 1.292645 3.790262
F 102.481020 9.010914 3.790262
F 93.567809 3.859173 7.459224
F 93.567809 11.577442 7.459224
F 102.518225 3.864580 7.435732
F 102.518225 11.582849 7.435732
F 93.567977 3.859205 4.730325
F 93.567977 11.577474 4.730325
F 102.538655 3.866477 4.691316
F 102.538655 11.584746 4.691316
F 93.567956 1.286296 1.091901
F 93.567956 9.004565 1.091901
F 102.536266 1.275021 1.056779
F 102.536266 8.993290 1.056779
F 95.796071 7.718300 4.730374
F 95.796071 0.000031 4.730374
F 104.642604 7.636381 4.669151
F 106.911471 8.956051 17.537007
F 95.796982 5.145303 1.091858
F 95.796982 12.863573 1.091857
F 104.859756 5.108253 0.844925
F 104.859755 12.826523 0.844925
F 95.797292 5.145127 3.821061
F 95.797292 12.863398 3.821061
F 104.770195 5.119927 3.623381
F 104.770195 12.838197 3.623381
F 95.796971 7.718602 7.459461
F 95.796971 0.000333 7.459461
F 104.749531 7.701371 7.378541
F 106.911471 1.237783 17.537007
F 98.029627 1.284095 11.099015
F 98.029627 9.002364 11.099015
F 98.029844 3.861735 14.737663
F 98.029844 11.580004 14.737663
F 98.026895 3.859223 12.007291
F 98.026895 11.577492 12.007291
F 98.028257 1.285467 8.368481
F 98.028258 9.003736 8.368481
F 91.339623 7.718277 12.007232
F 91.339623 0.000008 12.007232
F 100.270211 7.719561 12.004292
F 100.270210 0.001292 12.004292
F 91.339605 5.145504 8.368805
F 91.339605 12.863774 8.368805
F 100.267937 5.144233 8.365153
F 100.267936 12.862503 8.365153
F 91.339620 5.145505 11.097635
F 91.339620 12.863775 11.097635
F 100.261792 5.141223 11.098289
F 100.261792 12.859493 11.098290
F 91.339601 7.718271 14.736062
F 91.339601 0.000002 14.736062
F 100.258689 7.721752 14.736816
F 100.258689 0.003483 14.736816
F 93.567888 1.286339 11.097650
F 93.567888 9.004608 11.097650
F 102.509909 1.286760 11.082215
F 102.509909 9.005029 11.082215
F 93.567913 3.859172 14.736079
F 93.567913 11.577442 14.736079
F 102.503183 3.855419 14.718324
F 102.503183 11.573688 14.718324
F 93.567847 3.859181 12.007205
F 93.567847 11.577450 12.007204
F 102.516525 3.866826 11.983632
F 102.516524 11.585095 11.983632
F 93.567917 1.286316 8.368767
F 93.567917 9.004585 8.368767
F 102.517921 1.282675 8.351430
F 102.517922 9.000944 8.351430
F 95.796920 7.718487 12.007067
F 95.796920 0.000218 12.007067
F 104.870170 7.784005 11.763833
F 104.870170 0.065736 11.763834
F 95.796455 5.145400 8.368732
F 95.796455 12.863670 8.368732
F 104.906713 5.061376 8.130932
F 104.906714 12.779645 8.130930
F 95.796657 5.145200 11.097841
F 95.796657 12.863471 11.097841
F 104.725533 5.164258 10.934420
F 104.725533 12.882528 10.934421
F 95.796289 7.718514 14.736202
F 95.796289 0.000245 14.736202
F 104.699465 7.692296 14.545497
F 104.751289 0.000258 21.828458
F 98.028625 1.284012 18.376256
F 98.028625 9.002281 18.376256
F 98.029694 3.861621 0.184406
F 98.029694 11.579891 0.184406
F 98.024128 3.858130 19.284939
F 98.024128 11.576399 19.284939
F 98.025539 1.286967 15.646184
F 98.025539 9.005236 15.646184
F 91.339630 7.718279 19.284088
F 91.339630 0.000009 19.284088
F 100.265573 7.718500 19.283793
F 100.265573 0.000231 19.283793
F 91.339620 5.145501 15.645659
F 91.339620 12.863771 15.645659
F 100.269254 5.144253 15.643268
F 100.269254 12.862523 15.643268
F 91.339590 5.145511 18.374487
F 91.339590 12.863781 18.374488
F 100.254463 5.142874 18.375090
F 100.254463 12.861145 18.375091
F 91.339632 7.718277 0.182350
F 91.339632 0.000008 0.182350
F 100.268551 7.723951 0.185179
F 100.268551 0.005682 0.185179
F 93.567922 1.286333 18.374527
F 93.567922 9.004602 18.374527
F 102.497074 1.289594 18.356344
F 102.497074 9.007863 18.356345
F 93.567932 3.859188 0.182384
F 93.567932 11.577457 0.182384
F 102.511582 3.862949 0.165259
F 102.511582 11.581218 0.165259
F 93.567650 3.859143 19.284091
F 93.567650 11.577413 19.284090
F 102.505386 3.869501 19.258693
F 102.505385 11.587770 19.258693
F 93.567749 1.286346 15.645647
F 93.567749 9.004615 15.645647
F 102.514078 1.275432 15.618839
F 102.514078 8.993700 15.618839
F 95.796807 7.718428 19.283994
F 95.796807 0.000159 19.283994
F 104.834174 7.771752 19.047993
F 104.834174 0.053483 19.047992
F 95.797028 5.145283 15.645468
F 95.797028 12.863554 15.645467
F 104.849945 5.089468 15.396351
F 104.849945 12.807738 15.396351
F 95.795872 5.145374 18.374562
F 95.795872 12.863644 18.374562
F 104.677233 5.178919 18.175557
F 104.677233 12.897189 18.175558
F 95.797251 7.718726 0.182597
F 95.797251 0.000457 0.182597
F 104.751289 7.718527 21.828458
F 98.024668 24.441007 3.820766
F 98.024668 16.722736 3.820766
F 98.027538 27.015202 7.459913
F 98.027538 19.296932 7.459913
F 98.029672 27.015186 4.729551
F 98.029672 19.296916 4.729551
F 98.029144 24.440806 1.091126
F 98.029144 16.722535 1.091126
F 91.339606 15.436543 4.730378
F 91.339606 23.154815 4.730378
F 100.257275 15.440007 4.727059
F 100.257275 23.158279 4.727059
F 91.339623 20.582042 1.091946
F 100.269860 20.581375 1.091186
F 91.339638 20.582044 3.820780
F 100.270100 20.577595 3.824237
F 91.339624 15.436547 7.459209
F 91.339624 23.154819 7.459208
F 100.265251 15.441327 7.460562
F 100.265251 23.159600 7.460562
F 93.567751 24.441154 3.820792
F 93.567751 16.722884 3.820792
F 102.481021 24.447457 3.790262
F 102.481021 16.729186 3.790262
F 93.567809 27.013985 7.459224
F 93.567809 19.295715 7.459224
F 102.518225 27.019392 7.435732
F 102.518225 19.301122 7.435732
F 93.567977 27.014016 4.730326
F 93.567977 19.295746 4.730326
F 102.538655 27.021289 4.691316
F 102.538655 19.303019 4.691316
F 93.567956 24.441108 1.091901
F 93.567956 16.722837 1.091901
F 102.536266 24.429833 1.056779
F 102.536266 16.711562 1.056779
F 95.796071 15.436571 4.730374
F 95.796071 23.154843 4.730374
F 104.642604 15.354651 4.669151
F 104.642604 23.072924 4.669151
F 95.796982 20.581845 1.091857
F 104.859756 20.544796 0.844925
F 95.797292 20.581670 3.821062
F 104.770195 20.556470 3.623382
F 95.796971 15.436873 7.459461
F 95.796971 23.155145 7.459461
F 104.749531 15.419642 7.378541
F 104.749531 23.137914 7.378541
F 98.029627 24.438907 11.099015
F 98.029627 16.720636 11.099015
F 98.029844 27.016547 14.737663
F 98.029844 19.298276 14.737663
F 98.026895 27.014034 12.007291
F 98.026895 19.295764 12.007291
F 98.028258 24.440279 8.368481
F 98.028258 16.722008 8.368481
F 91.339623 15.436547 12.007231
F 91.339623 23.154819 12.007232
F 100.270210 15.437832 12.004292
F 100.270211 23.156104 12.004292
F 91.339605 20.582047 8.368805
F 100.267936 20.580776 8.365153
F 91.339620 20.582047 11.097635
F 100.261792 20.577766 11.098290
F 91.339601 15.436542 14.736062
F 91.339600 23.154814 14.736062
F 100.258689 15.440023 14.736816
F 100.258689 23.158295 14.736816
F 93.567888 24.441151 11.097650
F 93.567888 16.722880 11.097651
F 102.509909 24.441572 11.082215
F 102.509909 16.723301 11.082215
F 93.567913 27.013984 14.736079
F 93.567913 19.295714 14.736079
F 102.503183 27.010231 14.718324
F 102.503183 19.291960 14.718324
F 93.567847 27.013992 12.007205
F 93.567847 19.295722 12.007204
F 102.516524 27.021638 11.983632
F 102.516524 19.303367 11.983633
F 93.567917 24.441128 8.368767
F 93.567917 16.722857 8.368767
F 102.517921 24.437487 8.351430
F 102.517921 16.719216 8.351430
F 95.796921 15.436758 12.007067
F 95.796920 23.155029 12.007067
F 104.870170 15.502276 11.763833
F 104.870170 23.220548 11.763833
F 95.796455 20.581942 8.368732
F 104.906715 20.497917 8.130930
F 95.796657 20.581743 11.097841
F 104.725533 20.600801 10.934421
F 95.796289 15.436785 14.736202
F 95.796289 23.155057 14.736202
F 104.699465 15.410567 14.545498
F 104.699465 23.128839 14.545497
F 98.028625 24.438824 18.376256
F 98.028625 16.720553 18.376257
F 98.029694 27.016433 0.184406
F 98.029694 19.298163 0.184406
F 98.024128 27.012942 19.284939
F 98.024128 19.294672 19.284939
F 98.025539 24.441779 15.646184
F 98.025539 16.723508 15.646184
F 91.339630 15.436549 19.284088
F 91.339630 23.154821 19.284088
F 100.265573 15.436771 19.283793
F 100.265573 23.155043 19.283793
F 91.339620 20.582043 15.645659
F 100.269254 20.580796 15.643268
F 91.339590 20.582054 18.374488
F 100.254463 20.579417 18.375091
F 91.339632 15.436548 0.182350
F 91.339632 23.154820 0.182350
F 100.268551 15.442222 0.185179
F 100.268551 23.160494 0.185179
F 93.567922 24.441145 18.374527
F 93.567922 16.722874 18.374527
F 102.497074 24.444406 18.356344
F 102.497074 16.726135 18.356345
F 93.567932 27.013999 0.182384
F 93.567932 19.295729 0.182384
F 102.511582 27.017761 0.165259
F 102.511582 19.299490 0.165259
F 93.567650 27.013955 19.284091
F 93.567650 19.295685 19.284090
F 102.505386 27.024313 19.258693
F 102.505386 19.306043 19.258693
F 93.567749 24.441158 15.645647
F 93.567749 16.722887 15.645646
F 102.514078 24.430244 15.618839
F 102.514078 16.711973 15.618839
F 95.796807 15.436699 19.283994
F 95.796807 23.154971 19.283994
F 104.834174 15.490022 19.047992
F 104.834174 23.208295 19.047992
F 95.797028 20.581826 15.645467
F 104.849945 20.526010 15.396351
F 95.795872 20.581917 18.374562
F 104.677233 20.615461 18.175558
F 95.797251 15.436997 0.182597
F 95.797251 23.155269 0.182597
F 104.751289 15.436797 21.828459
F 104.751289 23.155070 21.828458
F 106.911471 24.392594 17.537007
F 106.911471 16.674323 17.537008
F 98.024668 32.159276 3.820766
F 98.024668 39.877548 3.820766
F 98.027538 34.733471 7.459913
F 98.029672 34.733455 4.729551
F 98.029144 32.159075 1.091126
F 98.029144 39.877347 1.091126
F 91.339606 30.873084 4.730378
F 91.339606 38.591355 4.730378
F 100.257275 30.876548 4.727059
F 100.257275 38.594819 4.727059
F 91.339623 28.300311 1.091946
F 91.339623 36.018581 1.091946
F 100.269860 28.299644 1.091186
F 100.269860 36.017914 1.091186
F 91.339638 28.300313 3.820780
F 91.339638 36.018583 3.820780
F 100.270100 28.295864 3.824236
F 100.270100 36.014134 3.824237
F 91.339624 30.873088 7.459208
F 91.339624 38.591359 7.459209
F 100.265251 30.877868 7.460561
F 100.265251 38.596139 7.460562
F 93.567751 32.159423 3.820792
F 93.567751 39.877695 3.820792
F 102.481020 32.165726 3.790262
F 102.481020 39.883997 3.790262
F 93.567809 34.732254 7.459224
F 102.518225 34.737661 7.435732
F 93.567977 34.732286 4.730325
F 102.538655 34.739558 4.691316
F 93.567956 32.159377 1.091901
F 93.567956 39.877649 1.091901
F 102.536266 32.148102 1.056779
F 102.536266 39.866373 1.056779
F 95.796071 30.873112 4.730374
F 95.796071 38.591383 4.730374
F 104.642604 30.791193 4.669151
F 104.642604 38.509463 4.669151
F 95.796982 28.300114 1.091858
F 95.796982 36.018385 1.091857
F 104.859756 28.263065 0.844925
F 104.859756 35.981335 0.844925
F 95.797292 28.299939 3.821061
F 95.797292 36.018209 3.821061
F 104.770195 28.274739 3.623381
F 104.770195 35.993009 3.623381
F 95.796971 30.873413 7.459461
F 95.796971 38.591684 7.459461
F 104.749531 30.856182 7.378541
F 104.749531 38.574453 7.378541
F 98.029627 32.157176 11.099015
F 98.029627 39.875448 11.099015
F 98.029844 34.734816 14.737663
F 98.026895 34.732303 12.007291
F 98.028257 32.158548 8.368481
F 98.028258 39.876820 8.368481
F 91.339623 30.873088 12.007232
F 91.339623 38.591359 12.007231
F 100.270211 30.874373 12.004292
F 100.270210 38.592643 12.004292
F 91.339605 28.300316 8.368805
F 91.339605 36.018586 8.368805
F 100.267936 28.299045 8.365153
F 100.267936 36.017315 8.365153
F 91.339620 28.300316 11.097635
F 91.339620 36.018586 11.097635
F 100.261792 28.296035 11.098289
F 100.261792 36.014305 11.098290
F 91.339601 30.873083 14.736062
F 91.339601 38.591354 14.736062
F 100.258689 30.876564 14.736816
F 100.258689 38.594835 14.736816
F 93.567888 32.159420 11.097650
F 93.567888 39.877692 11.097651
F 102.509909 32.159841 11.082215
F 102.509908 39.878112 11.082215
F 93.567913 34.732253 14.736079
F 102.503183 34.728499 14.718324
F 93.567847 34.732262 12.007204
F 102.516524 34.739907 11.983632
F 93.567917 32.159397 8.368767
F 93.567917 39.877669 8.368767
F 102.517922 32.155756 8.351430
F 102.517921 39.874028 8.351430
F 95.796920 30.873298 12.007067
F 95.796920 38.591569 12.007067
F 104.870170 30.938817 11.763833
F 104.870170 38.657088 11.763833
F 95.796455 28.300211 8.368732
F 95.796455 36.018482 8.368732
F 104.906714 28.216187 8.130931
F 104.906715 35.934456 8.130930
F 95.796657 28.300012 11.097841
F 95.796657 36.018282 11.097841
F 104.725533 28.319070 10.934420
F 104.725533 36.037340 10.934421
F 95.796289 30.873325 14.736202
F 95.796289 38.591596 14.736202
F 104.699465 30.847108 14.545497
F 104.699465 38.565379 14.545498
F 98.028625 32.157093 18.376256
F 98.028625 39.875365 18.376257
F 98.029694 34.734702 0.184406
F 98.024128 34.731211 19.284939
F 98.025539 32.160047 15.646184
F 98.025539 39.878319 15.646184
F 91.339630 30.873090 19.284088
F 91.339630 38.591361 19.284088
F 100.265573 30.873311 19.283793
F 100.265573 38.591582 19.283793
F 91.339620 28.300312 15.645659
F 91.339620 36.018582 15.645659
F 100.269254 28.299065 15.643268
F 100.269254 36.017335 15.643268
F 91.339590 28.300323 18.374487
F 91.339590 36.018593 18.374488
F 100.254463 28.297686 18.375090
F 100.254463 36.015956 18.375091
F 91.339632 30.873088 0.182350
F 91.339632 38.591359 0.182350
F 100.268551 30.878763 0.185179
F 100.268551 38.597034 0.185179
F 93.567922 32.159414 18.374527
F 93.567922 39.877686 18.374527
F 102.497074 32.162675 18.356345
F 102.497073 39.880947 18.356345
F 93.567932 34.732269 0.182384
F 102.511582 34.736030 0.165259
F 93.567650 34.732224 19.284090
F 102.505386 34.742582 19.258693
F 93.567749 32.159427 15.645647
F 93.567749 39.877699 15.645646
F 102.514078 32.148512 15.618839
F 102.514078 39.866784 15.618839
F 95.796807 30.873240 19.283995
F 95.796807 38.591511 19.283994
F 104.834174 30.926563 19.047993
F 104.834174 38.644834 19.047992
F 95.797028 28.300095 15.645468
F 95.797028 36.018365 15.645467
F 104.849945 28.244279 15.396351
F 104.849945 35.962549 15.396351
F 95.795872 28.300186 18.374562
F 95.795872 36.018456 18.374562
F 104.677233 28.333731 18.175557
F 104.677233 36.052001 18.175558
F 95.797251 30.873538 0.182597
F 95.797251 38.591809 0.182597
F 104.751289 30.873338 21.828458
F 104.751289 38.591609 21.828459
F 106.911471 32.110863 17.537007
F 106.911471 39.829135 17.537008
F 98.024668 47.595819 3.820766
F 98.024668 55.314087 3.820766
F 98.027538 50.170014 7.459913
F 98.027538 42.451744 7.459913
F 98.029672 50.169997 4.729551
F 98.029672 42.451727 4.729551
F 98.029144 47.595618 1.091126
F 98.029144 55.313886 1.091126
F 91.339606 54.027896 4.730378
F 91.339606 46.309627 4.730378
F 100.257275 54.031359 4.727059
F 100.257275 46.313091 4.727059
F 91.339623 51.455122 1.091946
F 91.339623 43.736853 1.091946
F 100.269860 51.454455 1.091186
F 100.269860 43.736186 1.091186
F 91.339638 51.455125 3.820780
F 91.339638 43.736855 3.820780
F 100.270100 51.450676 3.824236
F 100.270100 43.732407 3.824237
F 91.339624 54.027900 7.459208
F 91.339624 46.309631 7.459208
F 100.265251 54.032680 7.460562
F 100.265251 46.314411 7.460562
F 93.567751 47.595966 3.820792
F 93.567751 55.314235 3.820792
F 102.481021 47.602268 3.790262
F 102.481020 55.320537 3.790262
F 93.567809 50.168796 7.459224
F 93.567809 42.450526 7.459224
F 102.518225 50.174203 7.435732
F 102.518225 42.455933 7.435732
F 93.567977 50.168828 4.730326
F 93.567977 42.450558 4.730326
F 102.538655 50.176100 4.691316
F 102.538655 42.457830 4.691316
F 93.567956 47.595920 1.091901
F 93.567956 55.314188 1.091901
F 102.536266 47.584644 1.056779
F 102.536266 55.302913 1.056779
F 95.796071 54.027923 4.730374
F 95.796071 46.309655 4.730374
F 104.642604 53.946004 4.669151
F 104.642604 46.227735 4.669151
F 95.796982 51.454926 1.091858
F 95.796982 43.736657 1.091857
F 104.859756 51.417877 0.844925
F 104.859756 43.699608 0.844925
F 95.797292 51.454751 3.821061
F 95.797292 43.736482 3.821062
F 104.770195 51.429551 3.623381
F 104.770195 43.711281 3.623382
F 95.796971 54.028225 7.459461
F 95.796971 46.309956 7.459461
F 104.749531 54.010994 7.378541
F 104.749531 46.292725 7.378541
F 98.029627 47.593719 11.099015
F 98.029627 55.311987 11.099015
F 98.029844 50.171358 14.737663
F 98.029844 42.453088 14.737663
F 98.026895 50.168846 12.007291
F 98.026895 42.450576 12.007291
F 98.028258 47.595091 8.368481
F 98.028258 55.313359 8.368481
F 91.339623 54.027900 12.007232
F 91.339623 46.309631 12.007232
F 100.270211 54.029184 12.004292
F 100.270211 46.310915 12.004292
F 91.339605 51.455128 8.368805
F 91.339605 43.736858 8.368805
F 100.267937 51.453856 8.365153
F 100.267936 43.735587 8.365153
F 91.339620 51.455128 11.097635
F 91.339620 43.736859 11.097635
F 100.261792 51.450846 11.098289
F 100.261792 43.732577 11.098290
F 91.339601 54.027895 14.736062
F 91.339601 46.309626 14.736062
F 100.258689 54.031375 14.736816
F 100.258689 46.313107 14.736816
F 93.567888 47.595963 11.097650
F 93.567888 55.314231 11.097650
F 102.509909 47.596383 11.082215
F 102.509909 55.314652 11.082215
F 93.567913 50.168796 14.736079
F 93.567913 42.450526 14.736079
F 102.503183 50.165042 14.718324
F 102.503183 42.446772 14.718324
F 93.567847 50.168804 12.007205
F 93.567847 42.450534 12.007204
F 102.516525 50.176449 11.983632
F 102.516524 42.458179 11.983632
F 93.567917 47.595940 8.368767
F 93.567917 55.314208 8.368767
F 102.517921 47.592299 8.351430
F 102.517922 55.310567 8.351430
F 95.796920 54.028110 12.007067
F 95.796920 46.309841 12.007067
F 104.870170 54.093628 11.763833
F 104.870170 46.375360 11.763834
F 95.796455 51.455023 8.368732
F 95.796455 43.736754 8.368732
F 104.906713 51.370999 8.130932
F 104.906715 43.652729 8.130930
F 95.796657 51.454824 11.097841
F 95.796657 43.736555 11.097841
F 104.725533 51.473881 10.934420
F 104.725533 43.755612 10.934421
F 95.796289 54.028137 14.736202
F 95.796289 46.309868 14.736202
F 104.699465 54.001920 14.545497
F 104.699465 46.283651 14.545498
F 98.028625 47.593636 18.376256
F 98.028625 55.311904 18.376256
F 98.029694 50.171245 0.184406
F 98.029694 42.452975 0.184406
F 98.024128 50.167754 19.284939
F 98.024128 42.449483 19.284939
F 98.025539 47.596590 15.646184
F 98.025539 55.314859 15.646184
F 91.339630 54.027902 19.284088
F 91.339630 46.309633 19.284088
F 100.265573 54.028123 19.283793
F 100.265573 46.309854 19.283793
F 91.339620 51.455124 15.645659
F 91.339620 43.736855 15.645659
F 100.269254 51.453876 15.643268
F 100.269254 43.735607 15.643268
F 91.339590 51.455135 18.374487
F 91.339590 43.736865 18.374488
F 100.254463 51.452498 18.375090
F 100.254463 43.734228 18.375091
F 91.339632 54.027900 0.182350
F 91.339632 46.309631 0.182350
F 100.268551 54.033574 0.185179
F 100.268551 46.315305 0.185179
F 93.567922 47.595957 18.374527
F 93.567922 55.314226 18.374527
F 102.497074 47.599218 18.356344
F 102.497074 55.317487 18.356345
F 93.567932 50.168811 0.182384
F 93.567932 42.450541 0.182384
F 102.511582 50.172572 0.165259
F 102.511582 42.454302 0.165259
F 93.567650 50.168767 19.284091
F 93.567650 42.450497 19.284090
F 102.505386 50.179125 19.258693
F 102.505386 42.460854 19.258693
F 93.567749 47.595970 15.645647
F 93.567749 55.314238 15.645647
F 102.514078 47.585055 15.618839
F 102.514078 55.303324 15.618839
F 95.796807 54.028052 19.283994
F 95.796807 46.309783 19.283994
F 104.834174 54.081375 19.047993
F 104.834174 46.363106 19.047992
F 95.797028 51.454907 15.645468
F 95.797028 43.736638 15.645467
F 104.849945 51.399091 15.396351
F 104.849945 43.680822 15.396351
F 95.795872 51.454997 18.374562
F 95.795872 43.736728 18.374562
F 104.677233 51.488542 18.175557
F 104.677233 43.770273 18.175558
F 95.797251 54.028350 0.182597
F 95.797251 46.310081 0.182597
F 104.751289 54.028150 21.828458
F 104.751289 46.309881 21.828458
F 106.911471 47.547406 17.537007
F 106.911471 55.265675 17.537007
F 98.024668 63.032359 3.820766
F 98.027538 57.888283 7.459913
F 98.027538 65.606555 7.459913
F 98.029672 57.888266 4.729551
F 98.029672 65.606539 4.729551
F 98.029144 63.032158 1.091126
F 91.339606 61.746167 4.730378
F 100.257275 61.749630 4.727059
F 91.339623 59.173393 1.091945
F 91.339623 66.891665 1.091946
F 100.269860 59.172725 1.091186
F 100.269860 66.890998 1.091186
F 91.339638 59.173395 3.820780
F 91.339638 66.891667 3.820780
F 100.270100 59.168946 3.824237
F 100.270100 66.887219 3.824237
F 91.339624 61.746171 7.459209
F 100.265251 61.750951 7.460562
F 93.567751 63.032507 3.820792
F 102.481020 63.038809 3.790262
F 93.567809 57.887066 7.459224
F 93.567809 65.605338 7.459224
F 102.518225 57.892473 7.435732
F 102.518225 65.610745 7.435732
F 93.567977 57.887097 4.730325
F 93.567977 65.605370 4.730326
F 102.538655 57.894370 4.691316
F 102.538655 65.612642 4.691316
F 93.567956 63.032461 1.091901
F 102.536266 63.021185 1.056779
F 95.796071 61.746194 4.730374
F 104.642604 61.664275 4.669151
F 95.796982 59.173196 1.091857
F 95.796982 66.891469 1.091858
F 104.859756 59.136147 0.844925
F 104.859756 66.854420 0.844925
F 95.797292 59.173021 3.821061
F 95.797292 66.891294 3.821062
F 104.770195 59.147820 3.623381
F 104.770195 66.866093 3.623382
F 95.796971 61.746496 7.459461
F 104.749531 61.729265 7.378541
F 98.029627 63.030260 11.099015
F 98.029844 57.889627 14.737663
F 98.029844 65.607900 14.737663
F 98.026895 57.887115 12.007291
F 98.026895 65.605388 12.007291
F 98.028258 63.031631 8.368481
F 91.339623 61.746171 12.007231
F 100.270210 61.747455 12.004292
F 91.339605 59.173398 8.368805
F 91.339605 66.891670 8.368805
F 100.267936 59.172126 8.365153
F 100.267936 66.890399 8.365153
F 91.339620 59.173398 11.097635
F 91.339620 66.891670 11.097635
F 100.261792 59.169117 11.098290
F 100.261792 66.887389 11.098290
F 91.339601 61.746166 14.736062
F 100.258689 61.749646 14.736816
F 93.567888 63.032503 11.097651
F 102.509909 63.032924 11.082215
F 93.567913 57.887065 14.736079
F 93.567913 65.605338 14.736079
F 102.503183 57.883311 14.718324
F 102.503183 65.601584 14.718324
F 93.567847 57.887073 12.007204
F 93.567847 65.605346 12.007204
F 102.516524 57.894718 11.983632
F 102.516524 65.612991 11.983633
F 93.567917 63.032480 8.368767
F 102.517921 63.028840 8.351430
F 95.796921 61.746381 12.007067
F 104.870170 61.811899 11.763833
F 95.796455 59.173293 8.368732
F 95.796455 66.891566 8.368732
F 104.906714 59.089268 8.130930
F 104.906715 66.807541 8.130930
F 95.796657 59.173094 11.097841
F 95.796657 66.891366 11.097841
F 104.725533 59.192151 10.934421
F 104.725533 66.910424 10.934421
F 95.796289 61.746408 14.736202
F 104.699465 61.720191 14.545498
F 98.028625 63.030177 18.376257
F 98.029694 57.889514 0.184406
F 98.029694 65.607786 0.184406
F 98.024128 57.886023 19.284939
F 98.024128 65.604295 19.284939
F 98.025539 63.033131 15.646184
F 91.339630 61.746173 19.284087
F 100.265573 61.746394 19.283793
F 91.339620 59.173394 15.645659
F 91.339620 66.891667 15.645659
F 100.269254 59.172146 15.643268
F 100.269254 66.890419 15.643268
F 91.339590 59.173405 18.374488
F 91.339590 66.891677 18.374488
F 100.254463 59.170768 18.375091
F 100.254463 66.889040 18.375091
F 91.339632 61.746171 0.182350
F 100.268551 61.751845 0.185179
F 93.567922 63.032497 18.374527
F 102.497074 63.035759 18.356345
F 93.567932 57.887080 0.182384
F 93.567932 65.605353 0.182384
F 102.511582 57.890841 0.165259
F 102.511582 65.609114 0.165259
F 93.567650 57.887036 19.284090
F 93.567650 65.605308 19.284090
F 102.505386 57.897394 19.258693
F 102.505386 65.615666 19.258693
F 93.567749 63.032511 15.645646
F 102.514078 63.021596 15.618839
F 95.796807 61.746323 19.283994
F 104.834174 61.799646 19.047992
F 95.797028 59.173177 15.645467
F 95.797028 66.891449 15.645467
F 104.849945 59.117361 15.396351
F 104.849945 66.835634 15.396351
F 95.795872 59.173268 18.374562
F 95.795872 66.891540 18.374562
F 104.677233 59.206812 18.175558
F 104.677233 66.925085 18.175558
F 95.797251 61.746621 0.182597
F 104.751289 61.746421 21.828459
F 106.911471 62.983947 17.537008
F 104.642604 69.382547 4.669151
F 104.749531 69.447537 7.378541
F 104.699465 69.438463 14.545498
