# Supplementary material for: Molecular-resolution imaging of ice crystallized from liquid water by cryogenic liquid-cell TEM
Source: Nat Commun. 2025 Sep 25;16:8342. doi: 10.1038/s41467-025-62451-0 (PMC12462463; doi:10.1038/s41467-025-62451-0)
Supplement: Supplementary file 9 — Supplementary Data 1 [file 41467_2025_62451_MOESM9_ESM.zip › supercell_4_3_1/1.4/93K_relaxed.xyz]

5184
F5184
F 0.443597 1.396826 2.870574
F 0.443597 9.119056 2.870574
F 9.247893 1.288876 2.943724
F 9.247893 9.011106 2.943724
F 0.390288 3.773696 6.491734
F 0.390289 11.495956 6.491734
F 9.212093 3.861506 6.586864
F 9.212093 11.583756 6.586864
F 0.263204 3.920226 3.812454
F 0.263204 11.642456 3.812454
F 9.227713 3.863976 3.853874
F 9.227713 11.586256 3.853874
F 0.161525 1.302846 0.201848
F 0.161525 9.025076 0.201849
F 9.107473 1.285776 0.212368
F 9.107473 9.008006 0.212368
F 2.572513 7.715236 3.757864
F 6.762793 12.869256 17.453234
F 11.462513 7.723446 3.910364
F 11.462513 0.001217 3.910364
F 2.385623 5.180346 0.119670
F 2.385623 12.902556 0.119670
F 11.338013 5.147836 0.267671
F 11.338013 12.870056 0.267671
F 2.500953 5.161426 2.838034
F 2.500953 12.883656 2.838034
F 11.475413 5.149636 2.998554
F 11.475413 12.871856 2.998554
F 2.474913 7.713886 6.475724
F 6.762793 5.146996 17.453234
F 11.440513 7.722896 6.642104
F 11.440513 0.000662 6.642104
F 4.787883 1.288246 2.841624
F 4.787883 9.010476 2.841624
F 13.705913 1.288946 3.052864
F 13.705913 9.011176 3.052864
F 4.750563 3.862316 6.482684
F 4.750563 11.584556 6.482684
F 13.670613 3.861406 6.696314
F 13.670613 11.583656 6.696314
F 4.745713 3.869326 3.746564
F 4.745713 11.591556 3.746564
F 13.690913 3.862356 3.964744
F 13.690913 11.584556 3.964744
F 4.626423 1.285826 0.107359
F 4.626423 9.008066 0.107359
F 13.569813 1.287536 0.322643
F 13.569813 9.009766 0.322643
F 7.004433 7.722626 3.801964
F 7.004433 0.000400 3.801964
F 15.852613 7.869546 4.024964
F 4.548883 1.283786 14.669434
F 6.856993 5.140586 0.154699
F 6.856993 12.862856 0.154698
F 15.585713 5.236296 0.195265
F 15.675513 12.917056 0.157106
F 7.003613 5.146426 2.888784
F 7.003613 12.868656 2.888784
F 15.844213 5.366776 3.024474
F 15.843613 12.931256 2.817014
F 6.972023 7.725206 6.535384
F 6.972023 0.002979 6.535384
F 15.853313 7.638366 6.644814
F 4.548883 9.006016 14.669434
F 0.313237 1.376526 10.124834
F 0.313237 9.098756 10.124834
F 9.128193 1.287116 10.226834
F 9.128193 9.009346 10.226834
F 15.733113 12.766656 14.789234
F 15.644413 7.829586 21.181234
F 9.041973 3.860806 13.862734
F 9.041973 11.583056 13.862734
F 0.176856 3.882286 11.173834
F 0.176856 11.604556 11.173834
F 9.103273 3.862076 11.133134
F 9.103273 11.584356 11.133134
F 0.226066 1.243506 7.428554
F 0.226066 8.965736 7.428554
F 9.187833 1.286056 7.497054
F 9.187833 9.008286 7.497054
F 2.436453 7.714016 11.051534
F 15.783813 5.112646 14.803534
F 11.335313 7.722336 11.188334
F 11.335313 0.000108 11.188334
F 2.524763 5.155766 7.397324
F 2.524763 12.877956 7.397324
F 11.420913 5.148256 7.552524
F 11.420913 12.870456 7.552524
F 2.395133 5.154336 10.122834
F 2.395133 12.876556 10.122834
F 11.356413 5.147856 10.281734
F 11.356413 12.870056 10.281734
F 2.285173 7.735296 13.792034
F 2.285173 0.013069 13.792034
F 11.271113 7.722166 13.917534
F 6.790253 12.868556 14.719134
F 4.665643 1.284776 10.126934
F 4.665643 9.007006 10.126934
F 13.586113 1.287016 10.336034
F 13.586113 9.009246 10.336034
F 4.568453 3.864996 13.763234
F 4.568453 11.587256 13.763234
F 13.500313 3.860906 13.971934
F 13.500313 11.583156 13.971934
F 4.631263 3.865596 11.028734
F 4.631263 11.587856 11.028734
F 13.563913 3.861186 11.242934
F 13.563913 11.583456 11.242934
F 4.710233 1.282376 7.391954
F 4.710233 9.004606 7.391954
F 13.649513 1.287176 7.607044
F 13.649513 9.009406 7.607044
F 6.877363 7.722336 11.079234
F 6.877363 0.000103 11.079234
F 15.863013 7.677366 11.223134
F 6.790253 5.146326 14.719134
F 6.961483 5.147926 7.443524
F 6.961483 12.870156 7.443524
F 15.914413 5.010826 7.686874
F 15.745113 13.012056 7.588674
F 6.890783 5.146166 10.174034
F 6.890783 12.868356 10.174034
F 15.852113 5.158036 10.486934
F 15.758613 12.923456 10.283434
F 6.807113 7.722596 13.809434
F 6.807113 0.000366 13.809434
F 15.731313 7.699716 13.991434
F 15.728013 7.764636 18.367234
F 6.744533 0.004280 18.359634
F 6.878803 7.721936 21.094034
F 8.997843 1.285496 17.505734
F 8.997843 9.007726 17.505734
F 0.010701 3.942236 21.343534
F 0.010701 11.664456 21.343534
F 9.111973 3.862636 21.149634
F 9.111973 11.584856 21.149634
F 15.651613 12.801356 17.498834
F 15.680913 5.218416 17.520134
F 0.069642 3.856026 18.593434
F 0.069642 11.578256 18.593434
F 8.984063 3.860526 18.417434
F 8.984063 11.582756 18.417434
F 0.110658 1.298386 14.939134
F 0.110658 9.020616 14.939134
F 9.019823 1.285936 14.773334
F 9.019823 9.008176 14.773334
F 2.272723 7.709676 18.322334
F 6.744533 7.726516 18.359634
F 11.214713 7.720546 18.471534
F 13.479513 9.008956 14.882734
F 2.321193 5.145566 14.693334
F 2.321203 12.867756 14.693334
F 11.250613 5.147736 14.828134
F 11.250613 12.869956 14.828134
F 2.233453 5.122686 17.441534
F 2.233453 12.844956 17.441534
F 11.229713 5.146836 17.559934
F 11.229713 12.869056 17.559934
F 2.364493 7.746946 21.042534
F 2.364493 0.024718 21.042534
F 11.350413 7.721916 21.202034
F 13.479513 1.286726 14.882734
F 4.507463 1.282096 17.407134
F 4.507463 9.004326 17.407134
F 13.458713 1.285846 17.614234
F 13.458713 9.008076 17.614234
F 4.608603 3.869716 21.055334
F 4.608603 11.591956 21.055334
F 13.579313 3.860786 21.256534
F 13.579313 11.583056 21.256534
F 4.507573 3.864676 18.321234
F 4.507573 11.586956 18.321234
F 13.444313 3.859196 18.526234
F 13.444313 11.581456 18.526234
F 17.977813 9.054006 17.607434
F 15.837313 0.104817 11.286434
F 17.954413 9.003106 10.374334
F 15.754413 0.042164 18.481734
F 18.001113 3.783926 11.323734
F 15.817613 -0.063216 14.006434
F 0.443597 24.563556 2.870574
F 0.443598 16.841256 2.870574
F 9.247893 24.455556 2.943724
F 9.247893 16.733356 2.943724
F 0.390288 26.940356 6.491734
F 0.390289 19.218156 6.491734
F 9.212093 27.028156 6.586864
F 9.212093 19.305956 6.586864
F 0.263204 27.086956 3.812454
F 0.263204 19.364656 3.812454
F 9.227713 27.030656 3.853874
F 9.227713 19.308456 3.853874
F 0.161525 24.469556 0.201849
F 0.161525 16.747356 0.201848
F 9.107473 24.452456 0.212368
F 9.107473 16.730256 0.212368
F 2.572513 15.437456 3.757864
F 2.572513 23.159656 3.757864
F 11.462513 15.445656 3.910364
F 11.462513 23.167956 3.910364
F 2.385623 20.624856 0.119670
F 11.338013 20.592256 0.267671
F 2.500953 20.605856 2.838034
F 11.475413 20.594056 2.998554
F 2.474913 15.436156 6.475724
F 2.474913 23.158356 6.475724
F 11.440513 15.445156 6.642104
F 11.440513 23.167356 6.642104
F 4.787883 24.454956 2.841624
F 4.787883 16.732756 2.841624
F 13.705913 24.455656 3.052864
F 13.705913 16.733456 3.052864
F 4.750563 27.029056 6.482684
F 4.750563 19.306756 6.482684
F 13.670613 27.028056 6.696314
F 13.670613 19.305856 6.696314
F 4.745713 27.036056 3.746564
F 4.745713 19.313756 3.746564
F 13.690913 27.029056 3.964744
F 13.690913 19.306856 3.964744
F 4.626423 24.452556 0.107359
F 4.626423 16.730256 0.107359
F 13.569813 24.454256 0.322643
F 13.569813 16.731956 0.322643
F 7.004433 15.444856 3.801964
F 7.004433 23.167056 3.801964
F 16.031213 15.489356 3.875274
F 15.815213 22.874956 3.882724
F 6.856993 20.585056 0.154698
F 15.896613 20.645656 0.060070
F 7.003613 20.590856 2.888784
F 15.913913 20.364056 2.869804
F 6.972023 15.447456 6.535384
F 6.972023 23.169656 6.535384
F 15.841513 15.485356 6.694134
F 15.852513 23.207156 6.739694
F 0.313237 24.543256 10.124834
F 0.313237 16.820956 10.124834
F 9.128193 24.453856 10.226834
F 9.128193 16.731556 10.226834
F 15.868013 23.214756 21.191934
F 15.937413 15.522856 21.189634
F 9.041973 27.027456 13.862734
F 9.041973 19.305256 13.862734
F 0.176857 27.048956 11.173834
F 0.176857 19.326756 11.173834
F 9.103273 27.028756 11.133134
F 9.103273 19.306556 11.133134
F 0.226066 24.410156 7.428554
F 0.226066 16.687956 7.428554
F 9.187833 24.452756 7.497054
F 9.187833 16.730556 7.497054
F 2.436453 15.436256 11.051534
F 2.436453 23.158456 11.051534
F 11.335313 15.444556 11.188334
F 11.335313 23.166756 11.188334
F 2.524763 20.600256 7.397324
F 11.420913 20.592756 7.552524
F 2.395143 20.598756 10.122834
F 11.356413 20.592356 10.281734
F 2.285173 15.457556 13.792034
F 2.285173 23.179756 13.792034
F 11.271113 15.444356 13.917534
F 11.271113 23.166656 13.917534
F 4.665643 24.451456 10.126934
F 4.665643 16.729256 10.126934
F 13.586113 24.453756 10.336034
F 13.586113 16.731456 10.336034
F 4.568453 27.031656 13.763234
F 4.568453 19.309456 13.763234
F 13.500313 27.027556 13.971934
F 13.500313 19.305356 13.971934
F 4.631263 27.032256 11.028734
F 4.631263 19.310056 11.028734
F 13.563913 27.027856 11.242934
F 13.563913 19.305656 11.242934
F 4.710233 24.449056 7.391954
F 4.710233 16.726856 7.391954
F 13.649513 24.453856 7.607044
F 13.649513 16.731656 7.607044
F 6.877363 15.444556 11.079234
F 6.877363 23.166756 11.079234
F 15.798513 15.439656 11.352934
F 15.848613 23.219156 11.178134
F 6.961483 20.592356 7.443524
F 15.860113 20.606256 7.828614
F 6.890783 20.590656 10.174034
F 15.863013 20.644756 10.525534
F 6.807113 15.444856 13.809434
F 6.807113 23.167056 13.809434
F 15.595713 15.397256 13.991634
F 15.713513 23.113956 13.837534
F 6.878803 23.166356 21.094034
F 6.878803 15.444156 21.094034
F 8.997843 24.452156 17.505734
F 8.997843 16.729956 17.505734
F 0.010701 27.108956 21.343534
F 0.010701 19.386656 21.343534
F 9.111973 27.029356 21.149634
F 9.111973 19.307056 21.149634
F 15.673713 20.443356 17.541734
F 6.762793 20.591456 17.453234
F 0.069642 27.022756 18.593434
F 0.069641 19.300456 18.593434
F 8.984063 27.027256 18.417434
F 8.984063 19.304956 18.417434
F 0.110658 24.465056 14.939134
F 0.110658 16.742856 14.939134
F 9.019823 24.452656 14.773334
F 9.019823 16.730356 14.773334
F 2.272723 15.431856 18.322334
F 2.272723 23.154156 18.322334
F 11.214713 15.442756 18.471534
F 11.214713 23.165056 18.471534
F 2.321203 20.590056 14.693334
F 11.250613 20.592156 14.828134
F 2.233453 20.567156 17.441534
F 11.229713 20.591256 17.559934
F 2.364493 15.469156 21.042534
F 2.364493 23.191456 21.042534
F 11.350413 15.444156 21.202034
F 11.350413 23.166356 21.202034
F 4.507463 24.448756 17.407134
F 4.507463 16.726556 17.407134
F 13.458713 24.452556 17.614234
F 13.458713 16.730356 17.614234
F 4.608603 27.036456 21.055334
F 4.608603 19.314156 21.055334
F 13.579313 27.027456 21.256534
F 13.579313 19.305256 21.256534
F 4.507573 27.031356 18.321234
F 4.507573 19.309156 18.321234
F 13.444313 27.025856 18.526234
F 13.444313 19.303656 18.526234
F 4.548883 24.450456 14.669434
F 4.548883 16.728256 14.669434
F 13.479513 24.453456 14.882734
F 13.479513 16.731156 14.882734
F 6.744533 15.448756 18.359634
F 6.744533 23.170956 18.359634
F 15.650113 15.396756 18.400034
F 15.900613 23.096756 18.450634
F 6.790253 20.590756 14.719134
F 15.817813 20.617956 14.860734
F 17.937213 19.199956 18.414234
F 17.899813 16.680756 17.334534
F 18.021313 24.552156 10.662534
F 17.843613 24.521856 14.905834
F 0.443597 32.285756 2.870574
F 0.443598 40.007956 2.870574
F 9.247893 32.177756 2.943724
F 9.247893 39.900056 2.943724
F 0.390289 34.662656 6.491734
F 9.212093 34.750456 6.586864
F 0.263204 34.809156 3.812454
F 9.227713 34.752956 3.853874
F 0.161525 32.191756 0.201848
F 0.161525 39.913956 0.201848
F 9.107473 32.174656 0.212368
F 9.107473 39.896956 0.212368
F 2.572513 30.881956 3.757864
F 2.572513 38.604156 3.757864
F 11.462513 30.890156 3.910364
F 11.462513 38.612356 3.910364
F 2.385623 28.347056 0.119670
F 2.385623 36.069256 0.119670
F 11.338013 28.314556 0.267671
F 11.338013 36.036756 0.267671
F 2.500953 28.328156 2.838034
F 2.500953 36.050356 2.838034
F 11.475413 28.316356 2.998554
F 11.475413 36.038556 2.998554
F 2.474913 30.880556 6.475724
F 2.474913 38.602856 6.475724
F 11.440513 30.889556 6.642104
F 11.440513 38.611856 6.642104
F 4.787883 32.177156 2.841624
F 4.787883 39.899356 2.841624
F 13.705913 32.177856 3.052864
F 13.705913 39.900056 3.052864
F 4.750563 34.751256 6.482684
F 13.670613 34.750356 6.696314
F 4.745713 34.758256 3.746564
F 13.690913 34.751256 3.964744
F 4.626423 32.174756 0.107359
F 4.626423 39.896956 0.107359
F 13.569813 32.176456 0.322643
F 13.569813 39.898656 0.322643
F 7.004433 30.889356 3.801964
F 7.004433 38.611556 3.801964
F 15.937313 30.941656 3.921504
F 16.026013 38.669556 3.988564
F 6.856993 28.307256 0.154699
F 6.856993 36.029556 0.154698
F 15.773513 28.379756 7.615874
F 15.940613 35.870756 0.298830
F 7.003613 28.313156 2.888784
F 7.003613 36.035356 2.888784
F 15.951613 28.422756 3.006044
F 15.842413 36.070356 3.003394
F 6.972023 30.891856 6.535384
F 6.972023 38.614156 6.535384
F 15.864113 30.882556 6.679344
F 15.821413 38.656756 6.667304
F 0.313237 32.265456 10.124834
F 0.313237 39.987656 10.124834
F 9.128193 32.176056 10.226834
F 9.128193 39.898256 10.226834
F 15.748913 38.644656 21.171534
F 9.041973 34.749756 13.862734
F 0.176857 34.771256 11.173834
F 9.103273 34.750956 11.133134
F 0.226066 32.132456 7.428554
F 0.226066 39.854656 7.428554
F 9.187833 32.174956 7.497054
F 9.187833 39.897256 7.497054
F 2.436453 30.880756 11.051534
F 2.436453 38.602956 11.051534
F 11.335313 30.889056 11.188334
F 11.335313 38.611256 11.188334
F 2.524763 28.322456 7.397324
F 2.524763 36.044656 7.397324
F 11.420913 28.314956 7.552524
F 11.420913 36.037156 7.552524
F 2.395143 28.321056 10.122834
F 2.395143 36.043256 10.122834
F 11.356413 28.314556 10.281734
F 11.356413 36.036756 10.281734
F 2.285173 30.901956 13.792034
F 2.285173 38.624256 13.792034
F 11.271113 30.888856 13.917534
F 11.271113 38.611056 13.917534
F 4.665643 32.173656 10.126934
F 4.665643 39.895956 10.126934
F 13.586113 32.175956 10.336034
F 13.586113 39.898156 10.336034
F 4.568453 34.753956 13.763234
F 13.500313 34.749856 13.971934
F 4.631263 34.754556 11.028734
F 13.563913 34.750156 11.242934
F 4.710233 32.171256 7.391954
F 4.710233 39.893556 7.391954
F 13.649513 32.176056 7.607044
F 13.649513 39.898356 7.607044
F 6.877363 30.889056 11.079234
F 6.877363 38.611256 11.079234
F 16.000413 30.908256 11.268134
F 15.815613 38.628556 11.221734
F 6.961483 28.314656 7.443524
F 6.961483 36.036856 7.443524
F 15.929413 28.423756 10.282534
F 15.819313 35.997256 7.722074
F 6.890783 28.312856 10.174034
F 6.890783 36.035056 10.174034
F 15.657213 28.483256 0.384620
F 15.732213 35.947056 10.428634
F 6.807113 30.889256 13.809434
F 6.807113 38.611556 13.809434
F 15.888913 30.964556 14.059334
F 15.823913 38.673356 13.963434
F 16.003413 31.094456 21.318734
F 6.878803 38.610856 21.094034
F 8.997843 32.174456 17.505734
F 8.997843 39.896656 17.505734
F 0.010701 34.831156 21.343534
F 9.111973 34.751556 21.149634
F 6.878803 30.888656 21.094034
F 0.069641 34.744956 18.593434
F 8.984063 34.749456 18.417434
F 0.110658 32.187356 14.939134
F 0.110658 39.909556 14.939134
F 9.019823 32.174856 14.773334
F 9.019823 39.897056 14.773334
F 2.272723 30.876356 18.322334
F 2.272723 38.598556 18.322334
F 11.214713 30.887256 18.471534
F 11.214713 38.609456 18.471534
F 2.321203 28.312256 14.693334
F 2.321203 36.034456 14.693334
F 11.250613 28.314456 14.828134
F 11.250613 36.036656 14.828134
F 2.233453 28.289356 17.441534
F 2.233453 36.011656 17.441534
F 11.229713 28.313556 17.559934
F 11.229713 36.035756 17.559934
F 2.364493 30.913656 21.042534
F 2.364493 38.635856 21.042534
F 11.350413 30.888656 21.202034
F 11.350413 38.610856 21.202034
F 4.507463 32.171056 17.407134
F 4.507463 39.893256 17.407134
F 13.458713 32.174756 17.614234
F 13.458713 39.897056 17.614234
F 4.608603 34.758656 21.055334
F 13.579313 34.749756 21.256534
F 4.507573 34.753556 18.321234
F 13.444313 34.748156 18.526234
F 4.548883 32.172756 14.669434
F 4.548883 39.894956 14.669434
F 13.479513 32.175656 14.882734
F 13.479513 39.897856 14.882734
F 6.744533 30.893256 18.359634
F 6.744533 38.615456 18.359634
F 15.699913 31.088656 18.643034
F 15.755813 38.635656 18.399634
F 6.790253 28.313056 14.719134
F 6.790253 36.035256 14.719134
F 15.746113 35.972356 17.570634
F 15.754713 35.966856 14.829434
F 6.762793 28.313656 17.453234
F 6.762793 36.035956 17.453234
F 15.653613 28.494756 14.937634
F 15.521313 28.463256 17.632534
F 18.099413 39.907156 10.353434
F 0.443597 47.730256 2.870574
F 0.443597 55.452456 2.870574
F 9.247893 47.622256 2.943724
F 9.247893 55.344456 2.943724
F 0.390288 50.107056 6.491734
F 0.390289 42.384856 6.491734
F 9.212093 50.194856 6.586864
F 9.212093 42.472656 6.586864
F 0.263204 50.253656 3.812454
F 0.263204 42.531356 3.812454
F 9.227713 50.197356 3.853874
F 9.227713 42.475156 3.853874
F 0.161525 47.636256 0.201848
F 0.161525 55.358456 0.201849
F 9.107473 47.619156 0.212368
F 9.107473 55.341356 0.212368
F 2.572513 54.048656 3.757864
F 2.572513 46.326356 3.757864
F 11.462513 54.056856 3.910364
F 11.462513 46.334656 3.910364
F 2.385623 51.513756 0.119670
F 2.385623 43.791456 0.119670
F 11.338013 51.481256 0.267671
F 11.338013 43.758956 0.267671
F 2.500953 51.494856 2.838034
F 2.500953 43.772556 2.838034
F 11.475413 51.483056 2.998554
F 11.475413 43.760756 2.998554
F 2.474913 54.047256 6.475724
F 2.474913 46.325056 6.475724
F 11.440513 54.056256 6.642104
F 11.440513 46.334056 6.642104
F 4.787883 47.621656 2.841624
F 4.787883 55.343856 2.841624
F 13.705913 47.622356 3.052864
F 13.705913 55.344556 3.052864
F 4.750563 50.195656 6.482684
F 4.750563 42.473456 6.482684
F 13.670613 50.194756 6.696314
F 13.670613 42.472556 6.696314
F 4.745713 50.202756 3.746564
F 4.745713 42.480456 3.746564
F 13.690913 50.195756 3.964744
F 13.690913 42.473556 3.964744
F 4.626423 47.619256 0.107359
F 4.626423 55.341456 0.107359
F 13.569813 47.620956 0.322643
F 13.569813 55.343156 0.322643
F 7.004433 54.056056 3.801964
F 7.004433 46.333756 3.801964
F 15.894413 54.066756 4.065484
F 15.898313 46.457656 4.159424
F 6.856993 51.473956 0.154699
F 6.856993 43.751756 0.154698
F 15.829413 51.480756 0.511928
F 15.794113 43.581856 0.520841
F 7.003613 51.479856 2.888784
F 7.003613 43.757556 2.888784
F 15.774913 51.575156 3.016554
F 15.861813 43.814556 3.156744
F 6.972023 54.058556 6.535384
F 6.972023 46.336356 6.535384
F 15.853313 54.039556 6.941464
F 15.934813 46.321756 6.733594
F 0.313237 47.709956 10.124834
F 0.313237 55.432156 10.124834
F 9.128193 47.620456 10.226834
F 9.128193 55.342756 10.226834
F 15.674013 46.181456 21.364534
F 15.596713 53.870356 21.198134
F 9.041973 50.194156 13.862734
F 9.041973 42.471956 13.862734
F 0.176856 50.215656 11.173834
F 0.176857 42.493456 11.173834
F 9.103273 50.195456 11.133134
F 9.103273 42.473256 11.133134
F 0.226066 47.576856 7.428554
F 0.226066 55.299156 7.428554
F 9.187833 47.619456 7.497054
F 9.187833 55.341656 7.497054
F 2.436453 54.047356 11.051534
F 2.436453 46.325156 11.051534
F 11.335313 54.055756 11.188334
F 11.335313 46.333456 11.188334
F 2.524763 51.489156 7.397324
F 2.524763 43.766956 7.397324
F 11.420913 51.481656 7.552524
F 11.420913 43.759456 7.552524
F 2.395133 51.487756 10.122834
F 2.395143 43.765456 10.122834
F 11.356413 51.481256 10.281734
F 11.356413 43.759056 10.281734
F 2.285173 54.068656 13.792034
F 2.285173 46.346456 13.792034
F 11.271113 54.055556 13.917534
F 11.271113 46.333356 13.917534
F 4.665643 47.618156 10.126934
F 4.665643 55.340356 10.126934
F 13.586113 47.620356 10.336034
F 13.586113 55.342656 10.336034
F 4.568453 50.198356 13.763234
F 4.568453 42.476156 13.763234
F 13.500313 50.194256 13.971934
F 13.500313 42.472056 13.971934
F 4.631263 50.198956 11.028734
F 4.631263 42.476756 11.028734
F 13.563913 50.194556 11.242934
F 13.563913 42.472356 11.242934
F 4.710233 47.615756 7.391954
F 4.710233 55.337956 7.391954
F 13.649513 47.620556 7.607044
F 13.649513 55.342756 7.607044
F 6.877363 54.055756 11.079234
F 6.877363 46.333456 11.079234
F 15.876913 53.964856 10.923834
F 15.851213 46.318156 11.176734
F 6.961483 51.481356 7.443524
F 6.961483 43.759056 7.443524
F 15.848013 51.430356 7.525304
F 15.875413 43.730156 7.668684
F 6.890783 51.479556 10.174034
F 6.890783 43.757356 10.174034
F 15.883013 51.218556 10.260834
F 15.868113 43.725956 10.299834
F 6.807113 54.055956 13.809434
F 6.807113 46.333756 13.809434
F 15.671113 54.028956 13.762434
F 15.838513 46.405156 13.981934
F 6.878803 46.333056 21.094034
F 6.878803 54.055356 21.094034
F 8.997843 47.618856 17.505734
F 8.997843 55.341156 17.505734
F 0.010701 50.275656 21.343534
F 0.010701 42.553356 21.343534
F 9.111973 50.196056 21.149634
F 9.111973 42.473756 21.149634
F 15.630213 43.668456 17.432734
F 15.687313 51.394156 17.504434
F 0.069642 50.189456 18.593434
F 0.069641 42.467156 18.593434
F 8.984063 50.193956 18.417434
F 8.984063 42.471656 18.417434
F 0.110658 47.631756 14.939134
F 0.110658 55.354056 14.939134
F 9.019823 47.619356 14.773334
F 9.019823 55.341556 14.773334
F 2.272723 54.043056 18.322334
F 2.272723 46.320856 18.322334
F 11.214713 54.053956 18.471534
F 11.214713 46.331756 18.471534
F 2.321203 51.478956 14.693334
F 2.321203 43.756756 14.693334
F 11.250613 51.481156 14.828134
F 11.250613 43.758856 14.828134
F 2.233453 51.456056 17.441534
F 2.233453 43.733856 17.441534
F 11.229713 51.480256 17.559934
F 11.229713 43.757956 17.559934
F 2.364493 54.080356 21.042534
F 2.364493 46.358156 21.042534
F 11.350413 54.055256 21.202034
F 11.350413 46.333056 21.202034
F 4.507463 47.615456 17.407134
F 4.507463 55.337756 17.407134
F 13.458713 47.619256 17.614234
F 13.458713 55.341456 17.614234
F 4.608603 50.203056 21.055334
F 4.608603 42.480856 21.055334
F 13.579313 50.194156 21.256534
F 13.579313 42.471956 21.256534
F 4.507573 50.198056 18.321234
F 4.507573 42.475856 18.321234
F 13.444313 50.192556 18.526234
F 13.444313 42.470356 18.526234
F 4.548883 47.617156 14.669434
F 4.548883 55.339456 14.669434
F 13.479513 47.620156 14.882734
F 13.479513 55.342356 14.882734
F 6.744533 54.059856 18.359634
F 6.744533 46.337656 18.359634
F 15.645413 53.960656 18.389234
F 15.590113 46.284556 18.543034
F 6.790253 51.479756 14.719134
F 6.790253 43.757456 14.719134
F 15.680513 51.445056 14.905134
F 15.721613 43.833056 14.722334
F 6.762793 51.480356 17.453234
F 6.762793 43.758156 17.453234
F 17.860713 55.338156 14.767634
F 17.914013 47.632556 17.647034
F 18.086813 42.366856 14.016634
F 18.206913 42.473856 11.335534
F 17.979113 50.329156 14.006334
F 17.980213 42.585956 18.467834
F 17.917913 55.219256 0.149321
F 0.443598 63.174656 2.870574
F 9.247893 63.066756 2.943724
F 0.390289 57.829356 6.491734
F 0.390289 65.551556 6.491734
F 9.212093 57.917156 6.586864
F 9.212093 65.639356 6.586864
F 0.263204 57.975856 3.812454
F 0.263204 65.698056 3.812454
F 9.227713 57.919556 3.853874
F 9.227713 65.641856 3.853874
F 0.161525 63.080656 0.201848
F 9.107473 63.063656 0.212368
F 2.572513 61.770856 3.757864
F 11.462513 61.779056 3.910364
F 2.385623 59.235956 0.119670
F 2.385623 66.958156 0.119670
F 11.338013 59.203456 0.267671
F 11.338013 66.925656 0.267671
F 2.500953 59.217056 2.838034
F 2.500953 66.939256 2.838034
F 11.475413 59.205256 2.998554
F 11.475413 66.927456 2.998554
F 2.474913 61.769556 6.475724
F 11.440513 61.778556 6.642104
F 4.787883 63.066056 2.841624
F 13.705913 63.066756 3.052864
F 4.750563 57.917956 6.482684
F 4.750563 65.640156 6.482684
F 13.670613 57.917056 6.696314
F 13.670613 65.639256 6.696314
F 4.745713 57.924956 3.746564
F 4.745713 65.647156 3.746564
F 13.690913 57.917956 3.964744
F 13.690913 65.640256 3.964744
F 4.626423 63.063656 0.107359
F 13.569813 63.065356 0.322643
F 7.004433 61.778256 3.801964
F 15.835913 61.714756 3.973234
F 6.856993 59.196256 0.154698
F 6.856993 66.918456 0.154698
F 15.852313 59.291556 0.220013
F 15.834713 67.044856 0.382223
F 7.003613 59.202056 2.888784
F 7.003613 66.924256 2.888784
F 15.901613 59.120056 3.024204
F 15.856413 66.874756 3.102434
F 6.972023 61.780856 6.535384
F 15.734813 61.579756 6.642114
F 0.313237 63.154356 10.124834
F 9.128193 63.064956 10.226834
F 15.845013 61.781256 21.297234
F 6.878803 61.777556 21.094034
F 9.041973 57.916456 13.862734
F 9.041973 65.638656 13.862734
F 0.176856 57.937956 11.173834
F 0.176857 65.660156 11.173834
F 9.103273 57.917656 11.133134
F 9.103273 65.639956 11.133134
F 0.226066 63.021356 7.428554
F 9.187833 63.063956 7.497054
F 2.436453 61.769656 11.051534
F 11.335313 61.777956 11.188334
F 2.524763 59.211356 7.397324
F 2.524763 66.933656 7.397324
F 11.420913 59.203856 7.552524
F 11.420913 66.926056 7.552524
F 2.395133 59.209956 10.122834
F 2.395143 66.932156 10.122834
F 11.356413 59.203456 10.281734
F 11.356413 66.925756 10.281734
F 2.285173 61.790956 13.792034
F 11.271113 61.777756 13.917534
F 4.665643 63.062656 10.126934
F 13.586113 63.064856 10.336034
F 4.568453 57.920656 13.763234
F 4.568453 65.642856 13.763234
F 13.500313 57.916556 13.971934
F 13.500313 65.638756 13.971934
F 4.631263 57.921256 11.028734
F 4.631263 65.643456 11.028734
F 13.563913 57.916856 11.242934
F 13.563913 65.639056 11.242934
F 4.710233 63.060256 7.391954
F 13.649513 63.065056 7.607044
F 6.877363 61.777956 11.079234
F 15.707413 61.746656 11.183334
F 6.961483 59.203556 7.443524
F 6.961483 66.925756 7.443524
F 15.902713 59.123456 7.596044
F 15.990813 66.914756 7.693964
F 6.890783 59.201756 10.174034
F 6.890783 66.924056 10.174034
F 15.890113 59.202756 10.386134
F 15.787313 66.877856 10.384534
F 6.807113 61.778256 13.809434
F 15.875713 61.740856 14.073934
F 15.784013 66.954356 17.759734
F 8.997843 63.063356 17.505734
F 0.010701 57.997856 21.343534
F 0.010701 65.720056 21.343534
F 9.111973 57.918256 21.149634
F 9.111973 65.640456 21.149634
F 15.811613 59.184056 17.649534
F 6.762793 66.924856 17.453234
F 0.069642 57.911656 18.593434
F 0.069641 65.633856 18.593434
F 8.984063 57.916156 18.417434
F 8.984063 65.638356 18.417434
F 0.110658 63.076256 14.939134
F 9.019823 63.063756 14.773334
F 2.272723 61.765256 18.322334
F 11.214713 61.776156 18.471534
F 2.321203 59.201156 14.693334
F 2.321203 66.923456 14.693334
F 11.250613 59.203356 14.828134
F 11.250613 66.925556 14.828134
F 2.233453 59.178356 17.441534
F 2.233453 66.900556 17.441534
F 11.229713 59.202456 17.559934
F 11.229713 66.924656 17.559934
F 2.364493 61.802556 21.042534
F 11.350413 61.777556 21.202034
F 4.507463 63.059956 17.407134
F 13.458713 63.063656 17.614234
F 4.608603 57.925356 21.055334
F 4.608603 65.647556 21.055334
F 13.579313 57.916356 21.256534
F 13.579313 65.638656 21.256534
F 4.507573 57.920256 18.321234
F 4.507573 65.642556 18.321234
F 13.444313 57.914856 18.526234
F 13.444313 65.637056 18.526234
F 4.548883 63.061656 14.669434
F 13.479513 63.064556 14.882734
F 6.744533 61.782156 18.359634
F 15.789613 61.858256 18.614834
F 6.790253 59.201956 14.719134
F 6.790253 66.924156 14.719134
F 15.805613 59.139256 14.918134
F 15.703313 66.858356 15.008534
F 6.762793 59.202656 17.453234
F 2.572513 69.493056 3.757864
F 2.474913 69.491756 6.475724
F 6.878803 69.499756 21.094034
F 2.436453 69.491856 11.051534
F 11.271113 69.500056 13.917534
F 11.350413 69.499756 21.202034
F 2.272723 69.487556 18.322334
F 11.214713 69.498356 18.471534
F 15.891713 69.439556 3.937244
F 15.806513 69.523156 21.246634
F 15.910613 69.321956 6.762774
F 27.064113 1.306996 3.029594
F 26.947213 9.136496 3.215434
F 18.093613 11.689656 3.904194
F 18.037613 9.063166 7.578944
F 26.862613 3.770316 6.740334
F 26.799413 11.562356 6.784104
F 28.974313 12.714456 0.516123
F 17.911913 4.068486 21.446934
F 26.947513 3.925516 3.941054
F 26.838413 11.647456 4.000644
F 20.354013 12.981656 0.473341
F 22.552613 1.386976 3.344364
F 26.943813 1.195686 0.370109
F 27.063913 8.890636 0.545270
F 20.367213 -0.202861 11.367434
F 22.528713 8.823116 15.037434
F 29.455313 7.771996 4.009744
F 17.899913 3.994366 18.576334
F 20.215313 7.659686 4.071514
F 22.470313 1.422436 0.514965
F 29.401713 5.237836 0.284942
F 18.060213 1.414786 17.955734
F 20.254713 5.224226 0.448760
F 33.501313 12.920356 0.393368
F 29.363413 5.145656 3.093834
F 18.061413 9.050866 0.430081
F 20.246713 5.224286 3.175644
F 20.379113 13.062356 3.131824
F 29.379813 7.736956 6.876484
F 20.165213 12.815456 10.317434
F 20.250113 7.676476 6.792714
F 33.596813 13.010056 17.947834
F 31.418113 1.315386 3.422094
F 31.742913 8.952696 3.356434
F 26.992213 1.280356 17.692734
F 22.386913 8.989826 2.938974
F 31.579013 3.869486 6.910894
F 31.289613 11.706656 6.880094
F 22.479013 3.868576 6.691234
F 22.443513 11.523756 6.729214
F 31.480413 3.893326 4.246644
F 31.589113 11.392356 4.139074
F 22.552013 3.923336 3.967974
F 22.475613 11.531756 4.022834
F 31.211513 1.353816 0.631998
F 31.564813 9.141916 0.615954
F 17.908613 11.460756 13.992734
F 22.617013 8.884226 0.242695
F 33.863213 7.693396 4.298744
F 29.274813 7.755666 21.483234
F 24.605213 7.668486 3.802374
F 24.921613 7.546426 18.777834
F 33.603613 5.239856 0.647481
F 29.223313 12.842956 3.312054
F 24.743213 4.967486 0.464320
F 24.778813 12.946556 0.498279
F 33.772913 5.101986 3.368564
F 20.431713 12.679556 17.605734
F 24.863213 5.289296 3.108194
F 24.706613 13.015756 3.223224
F 33.761213 7.910236 6.933924
F 22.557113 11.536656 21.411934
F 24.737513 7.607476 6.628234
F 22.537813 3.877936 21.282934
F 27.043813 1.287686 10.238634
F 26.748413 8.786086 10.441934
F 33.750313 7.704686 18.583334
F 33.597313 13.047656 3.238294
F 26.907913 3.804146 13.926534
F 26.987313 11.342256 14.126534
F 22.464413 1.189686 15.080234
F 31.316613 8.850996 15.109234
F 26.977813 3.835056 11.204434
F 26.707413 11.272756 11.530834
F 20.282013 7.811846 21.212434
F 22.630713 8.530596 17.812534
F 26.866313 1.229526 7.584144
F 26.892713 8.957386 7.551784
F 22.395213 1.278576 17.732434
F 31.527913 3.963136 21.402134
F 29.183513 7.452406 11.116034
F 31.469913 3.730636 18.712234
F 20.329413 7.891196 11.187034
F 31.354613 9.138626 17.729234
F 29.090513 5.059206 7.526654
F 28.844013 12.822456 7.869694
F 20.288013 4.973246 7.790194
F 20.125713 12.873556 7.522544
F 29.215913 4.825506 10.320434
F 18.048013 3.731226 13.931534
F 20.322913 5.170146 10.507034
F 17.908213 11.628156 11.283334
F 29.179713 7.647296 13.902234
F 33.599113 7.764386 21.497334
F 20.320413 7.603616 13.976534
F 24.515713 12.700456 17.716034
F 31.489213 1.305466 10.442134
F 31.441513 8.870966 10.456434
F 22.399013 1.260226 10.501334
F 22.601813 8.986646 10.399534
F 31.624613 3.830856 14.200234
F 31.368313 11.445556 14.151734
F 22.780813 3.729876 14.241434
F 22.407913 11.258956 14.170934
F 31.658413 3.786056 11.417334
F 31.299713 11.606356 11.498234
F 22.439013 3.771816 11.477634
F 22.271613 11.640656 11.360034
F 31.501213 1.287966 7.715344
F 31.430513 8.995976 7.843654
F 22.347313 1.308036 7.775194
F 22.580313 9.054876 7.749754
F 33.744713 7.981326 11.659434
F 24.776113 5.076016 17.707834
F 24.655413 7.510056 11.348934
F 20.288913 4.996566 17.581534
F 33.617613 5.335736 7.925514
F 33.588213 12.913556 7.855744
F 24.676113 5.195196 7.566854
F 24.582513 13.075256 7.639644
F 33.711913 5.399676 10.688934
F 33.599213 12.684956 10.481834
F 24.747713 4.998316 10.447634
F 24.557813 12.798856 10.494934
F 33.713713 7.846626 14.289034
F 33.601313 5.156466 17.811034
F 24.594713 7.409616 14.040334
F 24.723713 12.596756 15.072934
F 29.167813 12.786656 17.671334
F 27.045613 8.910676 17.717734
F 31.648113 1.149256 15.103334
F 31.386713 11.639856 18.762734
F 27.118713 3.806526 21.237634
F 26.922513 11.417756 21.420134
F 24.933713 5.052746 15.048434
F 24.875713 7.560756 21.439334
F 27.140813 3.877326 18.584734
F 26.775513 11.603256 18.705034
F 31.215513 11.549156 21.448134
F 22.456513 11.202556 18.742234
F 26.940813 1.186616 15.059534
F 26.831013 8.768296 15.006834
F 31.585213 1.248566 17.786434
F 22.564213 3.788296 18.435234
F 29.164313 7.672356 18.672934
F 33.493913 12.902656 15.191234
F 20.103713 7.632766 18.650634
F 33.726213 5.295416 15.058734
F 29.125913 5.048876 14.856734
F 29.144313 12.713056 15.026834
F 20.297713 5.007126 14.829334
F 20.270613 12.748956 14.881934
F 29.208213 5.141416 17.696634
F 29.053613 12.713056 10.589734
F 17.906613 1.336066 2.860304
F 18.177013 1.281486 15.160034
F 18.008613 8.960456 14.852234
F 17.890213 11.520856 6.559854
F 33.954913 0.132178 6.842104
F 18.087813 3.762656 6.595624
F 18.012113 11.532156 18.585034
F 17.977213 9.072076 3.119314
F 18.055613 1.258986 7.815754
F 18.008913 3.896626 3.835744
F 35.948013 11.745956 6.845614
F 17.912413 1.454896 0.278732
F 29.331713 0.108201 11.314734
F 18.050513 11.647256 21.329234
F 35.832213 1.276456 15.179134
F 35.945513 9.235946 7.742824
F 35.864113 9.000036 0.377530
F 18.076513 1.214286 10.625334
F 33.707613 0.115526 4.150404
F 29.303313 0.064125 14.137534
F 33.724013 0.031376 18.615534
F 24.708513 0.161889 18.723234
F 29.169613 -0.089817 21.452434
F 33.504513 0.127122 21.344234
F 29.220613 0.012867 4.228254
F 29.206713 -0.028280 6.990694
F 26.912013 24.520856 3.096194
F 26.908913 16.781356 2.965144
F 27.023813 27.148056 18.558434
F 18.044413 19.398956 11.251234
F 22.465913 27.207956 14.066934
F 26.848813 19.322656 6.740814
F 22.509913 27.146956 21.237534
F 26.824213 27.023656 21.296434
F 27.159813 27.010256 3.987454
F 26.979713 19.336256 4.047514
F 31.434413 27.019156 21.437034
F 22.463113 27.234356 6.914204
F 26.821913 24.572956 0.271261
F 26.830213 16.552256 0.354058
F 18.033013 19.495956 6.634844
F 31.470413 16.736856 15.002334
F 28.978213 15.565056 4.074644
F 29.209013 23.215256 3.800394
F 20.322813 15.659456 4.080124
F 20.350613 23.310156 4.131714
F 29.155613 20.497556 0.332412
F 20.307013 20.663756 0.258509
F 29.243313 20.497056 3.226324
F 20.251313 20.890056 3.044674
F 28.995913 15.576156 6.948754
F 29.105913 23.208256 6.513824
F 20.255413 15.473756 6.814224
F 20.200013 23.338756 6.912144
F 31.311513 24.530956 2.949264
F 31.288513 16.658756 3.251484
F 22.510913 24.677456 3.226904
F 22.559613 16.839956 3.093024
F 22.554813 27.183556 11.286934
F 31.230713 19.221356 6.804304
F 17.870513 27.085156 14.081334
F 22.385113 19.442556 6.723534
F 18.041613 16.771556 10.254334
F 31.465513 19.256156 4.125394
F 26.883813 26.974156 11.259934
F 22.443213 19.464756 3.930274
F 31.243813 24.367356 0.203772
F 31.366113 16.699556 0.484372
F 22.562913 24.645856 0.547196
F 22.641613 16.815256 0.354806
F 33.555913 15.645856 4.065494
F 33.510913 23.251756 3.797564
F 24.763513 15.533656 4.089604
F 24.708613 23.473056 4.096524
F 33.561213 20.644256 0.444257
F 24.822813 20.726256 0.692706
F 33.674113 20.590756 3.133044
F 24.660013 20.800356 3.425414
F 33.553213 15.351956 6.795034
F 33.393113 23.102856 6.688324
F 24.631013 15.640356 6.809964
F 24.581613 23.353156 6.774954
F 26.908813 24.485756 10.330334
F 27.023013 16.622956 10.644134
F 33.447913 20.739756 17.857234
F 31.238713 24.741356 14.996434
F 31.484713 27.078556 3.886154
F 26.552313 19.342656 14.079634
F 22.558413 24.547356 14.907034
F 24.477413 20.563856 15.054534
F 22.591213 27.094556 4.180124
F 26.759013 19.312356 11.258734
F 33.170413 20.705556 15.235934
F 24.656513 23.364356 18.542134
F 26.960313 24.400756 7.642474
F 26.871513 16.991356 7.916154
F 24.545013 15.289856 18.486934
F 17.940713 24.394556 7.905364
F 29.179313 15.388856 11.512934
F 29.285613 23.124556 11.137634
F 20.079213 15.378656 11.237734
F 20.488413 23.443556 11.490534
F 29.160313 20.570256 7.756134
F 20.188313 20.711556 7.660044
F 29.186113 20.561656 10.486434
F 20.241413 20.776356 10.414334
F 29.160313 15.370556 14.154734
F 29.173913 23.228156 14.032034
F 20.177013 15.463556 13.887134
F 20.179413 23.321156 14.142934
F 31.333913 24.505356 10.228234
F 31.338713 16.580856 10.575434
F 22.703713 24.573856 10.482934
F 22.411113 16.645056 10.522934
F 31.422713 27.262556 6.604144
F 31.263513 19.201356 14.081234
F 27.201913 26.999356 13.853634
F 22.499213 19.154556 14.186734
F 31.381013 27.178456 14.004334
F 31.391413 19.199056 11.310034
F 27.110613 27.087456 6.776894
F 22.432713 19.158356 11.336034
F 31.250413 24.595156 7.432534
F 31.394313 16.762856 7.867924
F 22.399713 24.611956 7.742714
F 22.343813 16.741056 7.822044
F 33.484713 15.149856 11.403834
F 33.607413 23.098656 11.265434
F 24.561013 15.493756 11.502234
F 24.792313 23.132856 11.355534
F 33.470513 20.564756 7.541604
F 24.615513 20.756856 7.721684
F 33.431113 20.622956 10.291034
F 24.488113 20.608356 10.361434
F 33.605813 15.362756 14.114534
F 33.381613 23.088056 13.964134
F 24.760413 15.288856 14.244734
F 24.639213 23.081656 13.935834
F 26.922113 24.529256 17.595634
F 26.748313 16.496456 17.629434
F 33.338513 23.371456 18.574434
F 33.420413 15.563056 18.664134
F 22.339213 27.118256 18.607034
F 26.964013 19.132356 21.156834
F 24.622913 23.202456 21.335034
F 24.635313 15.296656 21.102634
F 22.577313 19.291956 18.549034
F 26.902613 19.132356 18.454034
F 33.511113 23.202856 21.210434
F 33.570213 15.498256 21.528034
F 26.912813 24.474656 14.994934
F 26.946213 16.747456 14.949434
F 22.270413 16.477156 14.942334
F 24.825213 20.753856 17.787334
F 28.991413 15.356256 18.656834
F 29.002413 23.197656 18.604334
F 20.002313 15.259356 18.586534
F 20.194413 22.977356 18.512034
F 28.940513 20.490456 14.779934
F 20.280413 20.586456 14.938434
F 28.988213 20.547956 17.411534
F 20.370613 20.458856 17.571034
F 29.224013 15.445456 21.468334
F 28.928913 23.180456 21.310834
F 20.400713 15.433856 21.212234
F 20.339713 23.353856 21.428834
F 31.177913 24.598156 17.694134
F 31.028613 16.609956 17.561234
F 22.408213 24.487456 17.714234
F 22.194313 16.789756 17.604134
F 31.152513 19.321256 18.299734
F 31.409713 19.273156 21.141234
F 31.310213 27.046956 11.339934
F 22.683913 19.341956 21.281734
F 31.423413 27.245056 18.645434
F 17.992413 24.399756 17.634534
F 18.221013 27.112556 3.987904
F 17.943813 26.940956 6.851844
F 17.916413 16.730856 14.703134
F 35.525413 24.434556 15.018434
F 18.004013 27.122556 11.375634
F 17.954613 24.542256 3.171924
F 18.155213 16.905256 3.031644
F 18.199913 16.666456 0.333645
F 18.134013 19.298756 21.193034
F 17.934113 27.066956 21.454434
F 18.069813 19.466156 13.956734
F 18.075513 16.939356 7.534814
F 18.093013 19.465856 3.869844
F 35.906213 24.506756 0.500034
F 35.510713 19.316156 14.078434
F 35.736613 16.766656 3.133364
F 17.775813 27.132456 18.668734
F 18.070013 24.480656 0.350761
F 27.254313 32.024956 3.086894
F 26.907513 39.816356 3.192084
F 29.120513 28.202756 10.320834
F 33.698613 28.229056 17.792734
F 27.083813 34.993156 6.742754
F 20.141913 28.181056 17.725334
F 27.076713 34.616456 4.022224
F 24.757113 28.436856 3.375354
F 27.204613 32.036456 0.309223
F 27.003213 39.921756 0.520032
F 29.155713 28.369756 17.617134
F 20.105513 28.223656 7.754344
F 29.503413 30.790956 4.138604
F 29.179513 38.689356 4.037134
F 20.369613 30.926856 4.012344
F 20.212513 38.529856 3.962194
F 29.306913 28.439456 3.000054
F 29.266213 36.185956 0.709474
F 20.447413 28.374156 3.088264
F 20.418313 36.083256 0.139276
F 29.098413 28.122656 0.358378
F 29.236813 36.069256 3.358854
F 18.275713 32.259256 0.412038
F 20.438313 35.954956 2.908684
F 29.520513 30.992956 6.815314
F 29.359613 38.596556 6.766914
F 20.391313 30.805256 6.661034
F 20.147413 38.812456 6.644924
F 31.512813 32.190956 3.108574
F 31.545013 39.899256 3.096394
F 22.840113 32.103256 3.157044
F 22.485513 39.998556 3.135354
F 31.604013 34.691256 6.923964
F 22.594513 34.778556 6.762674
F 31.589813 34.694256 4.191084
F 22.610613 34.633556 3.963204
F 31.536713 32.404056 0.476522
F 31.603513 39.832756 0.452470
F 22.668913 32.082356 0.430958
F 22.255313 40.127356 0.405638
F 33.684913 30.895356 4.067934
F 33.752913 38.574256 3.948984
F 25.049813 30.996956 4.340584
F 24.639413 38.510656 3.989494
F 24.589713 28.358156 17.438034
F 33.590813 36.190956 0.259398
F 18.072713 34.748156 11.086234
F 24.813513 35.937156 0.382742
F 18.317413 32.374356 3.037194
F 33.727013 36.013156 3.066604
F 29.304313 28.433556 7.637854
F 24.842913 35.957456 3.110334
F 33.810013 30.960156 6.757074
F 33.669413 38.564456 6.724154
F 25.051013 31.004456 6.968874
F 24.856413 38.578956 6.626814
F 27.108113 32.306056 10.402234
F 26.805413 39.959956 10.284934
F 29.182813 28.378756 15.007134
F 24.905613 30.884256 21.340134
F 27.076813 34.697956 14.069434
F 24.832413 36.053856 14.952934
F 27.107813 34.844556 11.295434
F 18.075213 32.149356 10.430134
F 27.272213 32.403356 7.639824
F 27.031713 40.026856 7.548394
F 33.866913 38.631756 21.164134
F 24.851113 35.953856 17.771434
F 29.120013 30.784956 11.250134
F 29.202813 38.728256 11.179434
F 20.387313 30.896856 11.241234
F 20.491913 38.753556 11.284434
F 24.728913 28.417856 7.641264
F 29.261913 36.097956 7.665004
F 34.044413 38.661556 18.528234
F 20.387013 36.244456 7.581904
F 24.782613 28.323256 10.368734
F 29.310613 36.133756 10.396334
F 18.009913 40.101356 7.568384
F 20.360913 36.074556 10.365734
F 29.173913 30.957256 13.962334
F 29.243313 38.778056 13.985034
F 20.335613 30.904056 14.121134
F 20.383313 38.730756 14.008034
F 31.333413 32.270556 10.657434
F 31.496713 40.089856 10.398334
F 22.531713 32.430456 10.456634
F 22.693813 40.049156 10.264034
F 31.434113 34.860756 14.194534
F 22.486813 34.725656 14.180334
F 31.495213 34.954256 11.376934
F 22.504213 34.887656 11.430234
F 31.729013 32.235356 7.990924
F 31.646713 39.973256 7.705974
F 22.670813 32.306456 7.645544
F 22.591613 39.794356 7.497584
F 33.594913 30.831656 11.376434
F 33.657113 38.621256 11.404334
F 24.777313 30.967456 10.992734
F 24.753813 38.531456 11.226534
F 33.738513 30.859756 18.665134
F 33.756013 35.991056 7.686834
F 33.646013 28.469856 0.484853
F 24.844513 36.061056 7.630694
F 33.546513 28.426256 15.045534
F 33.848113 35.994956 10.366234
F 33.641413 28.403456 3.150034
F 24.816113 35.895356 10.432334
F 33.599613 30.952256 14.080534
F 33.914013 38.804556 14.087334
F 24.664813 30.798056 13.711034
F 24.944013 38.667956 13.990034
F 27.143713 32.031556 17.481734
F 26.925013 39.835856 17.757834
F 22.726313 39.955156 14.812834
F 33.746513 30.970056 21.344734
F 27.154513 34.694756 21.546234
F 24.667913 38.547156 21.436834
F 26.979713 34.502956 18.617734
F 20.276413 28.326656 10.561734
F 26.821613 32.061256 14.922334
F 26.949613 39.990956 15.000934
F 33.677913 36.160756 17.719534
F 24.767813 38.453856 18.716434
F 29.407213 30.958356 18.633934
F 29.360513 38.633256 18.648534
F 20.198913 30.839656 18.716634
F 20.263413 38.560756 18.569334
F 20.201813 28.349056 0.339594
F 29.140313 36.172956 15.003634
F 24.735613 30.911756 18.584734
F 20.168213 36.188356 14.932334
F 33.858513 36.204856 15.071734
F 29.016713 36.023356 17.790534
F 33.374813 28.407956 10.216434
F 20.350213 36.075156 17.702234
F 29.492913 30.760556 21.330234
F 29.238613 38.717656 21.425434
F 20.440213 30.911556 21.321434
F 20.079513 38.654556 21.291834
F 31.535213 32.311156 17.792934
F 31.666313 39.597556 17.708134
F 22.476813 32.148756 17.706834
F 22.483613 39.731756 17.514134
F 31.371713 34.949556 21.339534
F 22.611113 34.759556 21.331334
F 31.456113 34.998656 18.612934
F 22.633013 34.726856 18.608434
F 31.393813 32.340556 14.983634
F 31.648613 39.771656 15.021534
F 22.672313 32.138656 14.953134
F 33.638213 28.402256 7.540794
F 24.864013 28.369356 14.786434
F 24.675113 28.383556 0.502089
F 20.174713 28.273956 15.021534
F 18.185413 35.026756 3.939944
F 18.266513 34.728956 21.190134
F 18.146913 40.083756 2.924954
F 35.977513 34.817756 11.353934
F 18.245213 32.239956 14.860234
F 17.910813 39.987156 0.265837
F 18.099113 34.782556 13.891034
F 18.117113 34.970056 6.666524
F 17.975713 32.202056 17.623634
F 18.114113 34.825156 18.481334
F 36.245313 39.863856 15.020334
F 36.047913 32.334556 0.446880
F 35.973813 32.170156 3.190674
F 35.899713 34.776056 18.579234
F 35.870113 34.989256 21.301434
F 36.067513 39.822156 10.438534
F 36.150113 34.634256 6.507774
F 18.162913 39.812356 14.887534
F 18.098613 39.952156 17.673434
F 18.038413 32.344456 7.560924
F 26.886413 47.529556 3.269674
F 22.522613 42.561456 21.164834
F 18.040313 55.419256 10.284734
F 31.548813 42.337256 21.272234
F 27.267213 50.137056 6.740064
F 31.356913 42.337756 14.105334
F 31.487213 42.156956 18.580334
F 26.944613 42.546956 18.614934
F 26.992513 50.103356 3.944164
F 22.571513 42.422156 18.370734
F 31.504113 42.576956 3.922044
F 22.589913 42.553956 14.080034
F 26.909813 47.558356 0.456907
F 22.567513 55.361156 0.345216
F 17.860813 50.233356 18.692834
F 22.584813 47.692356 15.034034
F 29.101113 53.861756 4.108834
F 29.164213 46.390556 4.080594
F 20.248513 54.002256 3.855804
F 20.286813 46.290156 3.953174
F 28.953513 51.327156 0.408929
F 29.173213 43.667656 0.467069
F 20.145113 51.697256 0.324183
F 20.358513 43.901556 0.312457
F 29.239113 51.316256 3.168434
F 29.090013 43.763456 3.222674
F 20.280913 51.509456 3.043774
F 20.509613 43.792456 3.008204
F 29.250113 53.874356 6.771624
F 29.214813 46.282556 6.834664
F 20.559113 53.880056 6.691364
F 20.247613 46.313756 6.637314
F 31.423313 47.589256 3.163934
F 27.062313 55.407056 17.645434
F 22.539913 47.364156 2.964094
F 22.295513 55.355356 14.953234
F 31.760113 50.106956 6.717054
F 27.033213 55.341056 3.264004
F 22.665013 50.177056 6.816134
F 22.490613 42.420356 6.899394
F 31.390013 50.136256 4.076954
F 18.219013 42.569656 3.974204
F 22.455113 49.979756 3.855594
F 31.645013 42.614756 6.704864
F 31.298913 47.763156 0.347695
F 24.721413 51.484156 14.829934
F 22.482713 47.533756 0.126180
F 27.104813 42.579756 6.881934
F 33.726813 54.058656 4.213774
F 33.578313 46.350256 4.141634
F 24.792113 53.881356 4.090504
F 24.745413 46.213756 4.012854
F 33.550513 51.538856 0.462117
F 33.759013 43.945956 0.276196
F 24.734813 51.548256 0.312279
F 24.781913 43.593056 0.411095
F 33.468813 51.469856 3.210124
F 33.547013 43.784056 2.958684
F 24.570713 51.438556 3.043944
F 24.857513 43.792456 3.218724
F 33.904013 53.831756 6.926474
F 33.628713 46.286156 6.870534
F 24.919213 54.065956 6.882484
F 24.734713 46.322056 6.723444
F 26.967113 47.651856 10.502234
F 31.572213 55.198956 10.464034
F 33.587713 46.581056 21.262334
F 18.127513 49.969356 11.236734
F 27.098913 50.155156 14.143934
F 31.406313 55.241756 15.050934
F 33.671613 54.064256 21.379434
F 24.700413 43.813156 17.667634
F 27.065013 50.154756 11.464934
F 22.671313 42.398956 4.166384
F 24.616113 51.556156 17.554234
F 27.046713 42.353556 4.172424
F 26.995713 47.583156 7.771274
F 31.454913 42.535456 11.353034
F 33.790013 51.589156 14.795534
F 24.636713 46.378756 18.569534
F 29.414213 54.020356 11.295734
F 29.295113 46.347556 11.335334
F 20.315813 54.134556 11.176334
F 20.131413 46.392256 11.573034
F 29.508413 51.362456 7.608464
F 29.242813 43.746056 7.678404
F 20.453913 51.293556 7.577604
F 20.374913 43.783656 7.676354
F 29.342813 51.429756 10.378334
F 29.226513 43.709656 10.371934
F 20.550013 51.420856 10.403034
F 20.329213 43.877656 10.377534
F 29.175613 54.022956 14.029834
F 29.076713 46.325256 14.023134
F 20.214013 54.231456 13.932734
F 20.207813 46.584656 14.288134
F 31.494813 47.681256 10.435934
F 18.046813 47.615456 3.050844
F 22.380113 47.535456 10.389834
F 33.704513 43.550356 14.954734
F 31.581213 50.124156 14.005434
F 22.360213 50.314456 18.559534
F 22.406113 50.302256 14.074434
F 17.845713 47.605756 0.331137
F 31.596613 50.159056 11.319334
F 22.507013 55.403256 17.640334
F 22.606813 50.038556 11.400334
F 18.107213 50.243156 21.395434
F 31.477013 47.480256 7.880644
F 27.003513 42.364056 21.408034
F 22.468213 47.512456 7.700674
F 24.789113 54.203256 18.565934
F 33.844813 54.092256 11.303234
F 33.749113 46.220956 11.388834
F 24.823113 54.205856 11.228634
F 24.760913 46.347156 11.277534
F 33.975213 51.264956 7.759234
F 33.707613 43.787456 7.874684
F 24.943213 51.470256 7.716174
F 24.818713 43.705156 7.693764
F 33.841813 51.576756 10.373334
F 33.886613 43.530356 10.445634
F 24.769613 51.416656 10.486934
F 24.855413 43.755956 10.411834
F 33.621213 54.131656 13.928634
F 33.631313 46.091656 14.138234
F 24.442013 54.030156 13.953034
F 24.647913 46.404656 14.070834
F 27.036013 47.513856 17.628334
F 33.811613 46.165956 18.419434
F 33.812713 53.925856 18.702134
F 33.640113 43.572256 17.613134
F 26.672813 50.006756 21.275534
F 22.321613 50.263356 21.351834
F 24.819013 46.170456 21.313234
F 22.627613 55.618856 10.526934
F 26.796713 50.159856 18.467934
F 26.921713 42.421356 11.307534
F 33.603913 51.520356 17.523234
F 31.548513 55.291556 17.830234
F 26.907813 47.560456 14.933034
F 18.055413 47.738856 7.483984
F 31.326813 47.483256 14.910934
F 24.795513 43.907456 14.936234
F 29.186013 53.995956 18.578234
F 29.254713 46.233056 18.651234
F 20.110113 54.279856 18.495234
F 20.184513 46.280156 18.543134
F 29.365413 51.473956 15.046134
F 29.221513 43.775156 15.128934
F 20.249113 51.630156 15.010734
F 20.210713 43.903156 14.881134
F 29.120013 51.479956 17.744334
F 29.301913 43.720756 17.790834
F 20.049613 51.483756 17.810234
F 20.177313 43.626956 17.583534
F 29.124613 54.031256 21.323734
F 29.086113 46.324656 21.487034
F 20.405413 54.199956 21.166434
F 20.149213 46.360556 21.214634
F 31.494613 47.633356 17.815134
F 22.605213 55.219656 7.736454
F 22.427613 47.603156 17.822534
F 31.361413 50.279756 18.667534
F 31.426113 50.276256 21.341234
F 26.930313 42.549056 14.029934
F 22.439513 42.607456 11.281834
F 24.767513 53.972056 21.303734
F 18.190713 42.566856 6.669904
F 17.832713 55.371756 17.469534
F 17.953013 50.196856 3.910214
F 17.980113 42.502056 21.283534
F 17.971813 55.277856 2.895334
F 31.373613 55.131356 3.318874
F 27.158313 55.385256 10.465534
F 26.933513 55.174356 0.593232
F 18.073113 47.519256 10.266434
F 26.891513 55.321056 14.808234
F 18.042013 50.210956 6.640514
F 27.147013 55.459256 7.836554
F 31.377613 55.278956 7.754684
F 22.494213 55.401456 3.019084
F 31.346113 55.301756 0.609434
F 36.082113 42.639456 21.439734
F 35.904813 42.504056 6.884404
F 18.384513 55.194856 7.669864
F 17.957413 47.887856 14.992034
F 27.080613 62.972556 3.020154
F 24.827813 69.362256 3.945814
F 26.881213 58.075356 6.951334
F 26.991813 65.493356 6.846454
F 18.030713 65.547856 11.259334
F 18.066813 63.085056 0.394499
F 26.965913 57.901656 4.090134
F 27.009613 65.438056 4.103994
F 18.181813 62.960356 3.166954
F 18.086013 62.863256 14.880134
F 27.001913 62.824656 0.365277
F 18.044313 65.496256 3.962194
F 29.300413 61.780856 4.102774
F 20.229513 61.654956 4.128844
F 29.226413 59.046456 0.679348
F 29.227013 66.760456 0.556195
F 20.304513 59.120556 0.519875
F 20.426513 66.947056 0.435234
F 29.159713 59.196356 3.319654
F 29.189913 66.880056 3.232454
F 20.304913 59.136056 3.195954
F 20.389613 66.955356 3.141144
F 29.394013 61.630956 6.768624
F 20.506013 61.645656 6.983264
F 31.455913 63.045056 3.222254
F 22.423813 62.953556 3.113744
F 31.561313 57.837956 6.779604
F 31.478713 65.906756 6.932104
F 22.525713 57.678656 6.680554
F 22.484713 65.509056 6.794374
F 31.344113 57.838956 4.016334
F 31.486213 65.750856 4.323674
F 22.489113 57.843656 4.085534
F 22.515913 65.471956 3.885004
F 31.728513 63.061756 0.518691
F 22.467913 63.036856 0.343412
F 33.700913 61.893456 4.239034
F 24.862313 61.802856 4.037274
F 33.642613 59.213256 0.684954
F 33.512213 67.184356 0.500063
F 24.954613 59.160956 0.582814
F 24.957713 66.795656 0.463295
F 33.699313 59.256356 3.419254
F 33.538613 67.092856 3.293754
F 24.800913 59.170856 3.236334
F 24.790213 66.798356 3.179284
F 33.685813 61.692256 6.885914
F 24.750513 61.781256 6.699954
F 27.250613 63.080056 10.330034
F 24.712413 66.918156 15.035134
F 27.004713 57.931156 14.109334
F 26.741813 65.465356 14.171534
F 18.188813 65.692956 21.470134
F 24.694913 59.417156 17.926534
F 26.942813 58.051656 11.371034
F 26.993413 65.525256 11.477434
F 18.198713 57.768056 6.833184
F 24.679613 59.143656 15.204634
F 27.062913 62.903356 7.585944
F 33.616513 67.099156 17.880634
F 29.351213 61.707456 11.310034
F 20.386413 61.890256 11.225634
F 29.366213 59.119756 7.703734
F 29.158613 66.905056 7.880774
F 20.420513 59.076556 7.611384
F 20.283513 66.799456 7.434144
F 29.408613 59.051956 10.312134
F 29.146313 66.963556 10.686034
F 20.370913 59.367156 10.356834
F 20.241013 66.734056 10.228534
F 29.255913 61.708556 14.112634
F 20.348713 61.783356 13.938934
F 31.587313 62.917856 10.359434
F 22.610113 63.228156 10.500034
F 31.522813 57.781956 14.252934
F 31.297413 65.667456 14.002834
F 22.474913 57.988356 14.136134
F 22.485713 65.322056 14.297534
F 31.567013 57.705956 11.565634
F 31.531713 65.450556 11.243334
F 22.549213 58.148156 11.309334
F 22.486313 65.739156 11.494934
F 31.602913 63.247956 7.597734
F 22.623413 63.042056 7.772704
F 33.732813 61.636356 11.384434
F 24.855613 61.909056 11.366934
F 33.609313 59.184156 7.777574
F 33.724913 67.037556 7.872464
F 24.652813 59.304056 7.669644
F 24.659413 66.929856 7.752494
F 33.701013 59.020556 10.470234
F 33.726813 66.923956 10.497434
F 24.819613 59.271056 10.304434
F 24.836113 67.072856 10.493734
F 33.607813 61.847156 14.276634
F 25.010313 61.578356 14.122434
F 27.033013 62.998856 17.857634
F 18.105513 62.935456 17.591734
F 27.100713 57.810956 21.384734
F 27.069213 65.379556 21.135434
F 24.673313 61.690656 21.412234
F 33.811913 61.734356 21.337134
F 27.084213 57.951756 18.724634
F 26.987213 65.708356 18.437934
F 33.752413 59.404456 17.827934
F 18.056713 57.994456 14.089634
F 27.118913 63.022756 15.174534
F 24.769613 67.030656 17.786034
F 29.169313 61.663956 18.813034
F 20.133813 61.656656 18.816934
F 29.279813 59.193056 15.048834
F 29.109413 66.918856 15.082334
F 20.229913 59.160556 15.003834
F 20.220313 66.740156 15.034434
F 29.249113 59.263356 17.595234
F 29.423413 66.898056 17.673134
F 19.977113 59.188956 17.713834
F 20.217913 66.843856 17.802534
F 29.400713 61.613956 21.496734
F 20.258913 61.731756 21.371734
F 31.284513 63.164356 17.787034
F 22.461713 62.863656 17.753434
F 31.634413 57.819256 21.350634
F 31.541513 65.557356 21.632634
F 22.785513 57.984256 21.218934
F 22.787013 65.709356 21.455934
F 31.477813 57.867756 18.583534
F 31.404213 65.723456 18.878134
F 22.396213 57.970156 18.598034
F 22.480613 65.506756 18.780834
F 31.321913 63.149356 15.035334
F 22.687913 62.814356 14.981834
F 33.638013 61.957856 18.653134
F 24.780213 61.877056 18.787334
F 33.578713 59.161656 15.115634
F 33.579313 66.752756 15.086434
F 18.062513 57.698456 4.094564
F 17.922213 62.952956 10.439134
F 20.125313 69.614856 4.120974
F 18.101113 58.039456 11.172934
F 18.024913 65.463356 14.144234
F 17.936913 57.830156 18.559334
F 18.024613 62.717056 7.606404
F 18.074213 65.526256 18.668834
F 17.988213 57.830956 21.272534
F 18.106813 65.294356 6.649984
F 35.830913 65.641456 18.954234
F 35.817913 65.873056 4.086954
F 33.581713 69.436656 11.350034
F 36.043913 65.771456 14.143934
F 20.306613 69.602156 21.496534
F 20.245313 69.462456 18.769634
F 24.612513 69.501856 6.820484
F 24.701313 69.356356 21.503834
F 20.296113 69.359356 14.153034
F 24.556713 69.545556 14.137834
F 20.215413 69.485656 6.856104
F 24.705713 69.597656 11.380834
F 29.156113 69.521656 18.706534
F 33.738413 69.228456 14.142734
F 35.692313 11.622256 14.222434
F 51.501013 0.066458 11.718234
F 44.712813 1.397536 3.176114
F 44.671313 9.035876 3.276764
F 35.802713 1.378476 10.640734
F 49.437813 11.819456 18.734634
F 44.751713 3.796846 7.052234
F 44.835913 11.480356 6.896264
F 49.412013 4.176336 18.745534
F 51.448613 12.958656 0.427459
F 44.708813 3.932676 4.223304
F 44.746113 11.638056 4.199894
F 40.259613 11.560956 18.872434
F 40.422813 3.955816 18.801934
F 44.591113 1.355236 0.435777
F 44.772013 9.240096 0.436984
F 38.124113 7.750296 4.268704
F 42.542613 12.917456 15.168834
F 46.979813 7.686546 4.077104
F 49.140013 11.666956 21.403834
F 38.002313 5.240186 0.544591
F 42.518913 12.987756 17.826134
F 47.181313 5.279606 0.607422
F 38.167413 12.905956 15.149334
F 38.061113 5.194966 3.411144
F 46.905313 12.989556 3.299454
F 47.052413 4.983486 3.311974
F 37.869313 12.857856 3.119464
F 38.126313 7.831386 6.823074
F 44.871313 1.228176 15.073834
F 46.890013 7.698796 6.975144
F 49.243213 3.900866 21.586534
F 40.548913 1.473696 3.262574
F 40.356113 9.177126 3.499204
F 49.139313 1.318066 3.100774
F 49.124213 9.004186 3.047254
F 40.369713 3.983316 6.948524
F 40.348913 11.785856 7.022014
F 49.177313 4.010236 6.806444
F 49.166313 11.652156 6.799524
F 40.381713 4.027846 4.292724
F 40.209113 11.816756 4.256244
F 49.335313 3.834516 4.158434
F 49.077313 11.560956 4.065294
F 40.437313 1.343586 0.596531
F 40.285813 9.279326 0.845175
F 49.098913 1.267356 0.469798
F 49.312213 9.029326 0.381793
F 42.422313 7.803076 4.380214
F 51.575913 7.843286 21.682434
F 51.430813 7.927096 4.141974
F 42.537213 7.931066 21.661534
F 42.519813 5.180636 0.497321
F 46.923613 12.868156 15.029834
F 51.596313 5.042136 0.695581
F 47.081113 5.033566 15.138934
F 42.525113 5.199646 3.276874
F 42.648413 12.940856 10.654334
F 51.370513 5.374366 3.364874
F 35.651513 11.591156 21.412334
F 42.521013 7.744016 7.136674
F 47.227913 12.781156 10.545334
F 51.525813 7.767326 6.733664
F 51.642913 5.241296 17.840534
F 51.559513 12.819656 17.510534
F 38.082513 12.787756 17.818534
F 44.768013 1.237406 10.788034
F 44.842313 9.112016 10.627534
F 49.363913 1.590656 17.900534
F 40.266113 11.632156 21.483634
F 44.902013 3.776166 14.172234
F 44.735413 11.552156 14.135434
F 40.319213 3.812466 21.494434
F 49.419713 9.078126 18.005034
F 44.809613 3.928326 11.506034
F 44.897613 11.682356 11.425934
F 38.139913 12.862456 7.958304
F 40.241813 8.947206 15.244234
F 44.716313 1.186386 8.005944
F 44.788713 8.959026 7.972094
F 38.237713 7.831616 11.391134
F 51.566513 12.709656 14.861934
F 47.015513 7.716016 11.626234
F 42.598513 5.313846 17.994934
F 38.117413 5.263346 7.945834
F 47.055413 12.727556 17.700234
F 46.873313 5.178956 7.910864
F 37.961813 12.851156 10.707934
F 38.062113 5.231566 10.622834
F 46.887113 12.840656 0.493976
F 47.057813 5.253666 10.646134
F 37.986613 12.729656 0.446724
F 38.027413 7.752116 14.204934
F 47.031013 12.947156 7.856094
F 47.076213 7.582136 14.448734
F 51.619313 5.105146 15.181334
F 40.432313 1.424296 10.461834
F 40.396713 9.236076 10.560734
F 49.194913 1.304336 10.594834
F 49.140713 9.034916 10.445234
F 40.499313 3.860626 14.245734
F 40.276413 11.538956 14.310034
F 49.362313 3.936056 14.179234
F 49.272613 11.407356 14.200134
F 40.349213 3.885136 11.601834
F 40.283313 11.786656 11.455634
F 49.357013 3.924996 11.463334
F 49.434713 11.521056 11.427334
F 40.341913 1.318496 7.792124
F 40.306313 9.129346 7.852154
F 42.415113 12.784656 3.220904
F 49.176713 9.113536 7.717444
F 42.592213 7.759516 11.358934
F 42.340413 13.118156 0.588229
F 51.399013 7.753576 11.545134
F 42.784313 5.120576 15.186634
F 42.604413 5.214426 7.951394
F 38.373913 7.655096 21.528034
F 51.450813 5.286246 7.659574
F 51.281013 12.981856 3.149874
F 42.458213 5.117676 10.512534
F 47.115213 5.368836 17.892134
F 51.515513 5.295656 10.499134
F 38.129413 5.042846 17.849034
F 42.512913 7.647056 14.189834
F 51.518513 7.694466 18.923034
F 51.393613 7.758966 14.272334
F 42.642913 7.842196 18.833034
F 47.022213 7.829796 21.532034
F 40.273513 8.953746 17.915634
F 44.726613 1.427356 17.857934
F 44.887913 9.117436 17.939034
F 44.938513 3.986526 21.573334
F 44.614413 11.803856 21.377434
F 49.218613 1.367826 7.871714
F 40.282913 1.282466 17.978334
F 44.887513 4.167026 18.796834
F 44.747413 11.639856 18.726734
F 51.334313 12.908356 7.735634
F 40.399813 1.227456 15.138834
F 42.680913 12.914256 7.810734
F 44.626713 9.134436 15.096734
F 38.043013 7.481376 18.907134
F 49.198013 8.932776 15.388334
F 47.170413 7.844586 18.799034
F 49.230413 1.434026 15.146334
F 38.130513 5.114096 14.985634
F 51.621613 13.066956 10.579534
F 35.842013 1.472136 17.863934
F 35.868613 3.989916 7.076204
F 35.841813 11.656056 18.657434
F 51.380213 0.015686 21.503934
F 36.009613 9.058446 15.147734
F 35.834713 11.603656 4.211974
F 35.945413 3.870596 11.584634
F 35.871013 4.021326 18.804334
F 35.884413 3.873676 14.216334
F 51.552913 0.128824 6.909794
F 36.021113 1.263536 7.905344
F 35.738513 4.056016 21.649234
F 35.949213 8.970446 17.921734
F 42.557313 0.056156 6.900944
F 36.124013 9.050296 10.446134
F 35.687813 1.418626 0.428793
F 37.949313 -0.108660 18.848734
F 35.912013 3.796856 4.315194
F 38.103213 -0.095579 14.340134
F 42.560913 -0.067111 18.887734
F 38.164713 0.025394 6.960914
F 53.647513 11.708356 3.916354
F 53.864713 9.091076 3.128164
F 53.812213 9.158036 0.457656
F 53.684413 11.434656 18.396334
F 53.626713 9.181766 7.730454
F 53.731013 4.024806 11.327734
F 53.734313 8.810226 17.848634
F 35.860013 1.401326 3.130654
F 35.988113 9.066146 3.425774
F 35.696313 11.498356 11.559034
F 47.126513 0.121248 18.533834
F 47.185513 0.049414 14.340434
F 47.153913 0.008086 11.762134
F 42.443913 0.152619 11.626334
F 47.018813 0.107547 7.019374
F 51.394413 0.147091 4.276104
F 47.050013 0.042966 4.178864
F 42.616313 -0.088477 4.111534
F 42.649513 -0.055527 14.335034
F 46.891113 -0.009384 21.304834
F 49.325113 26.977456 18.775534
F 40.343013 27.124756 21.382334
F 44.666513 24.576056 3.285014
F 44.675613 16.881556 3.418464
F 42.506513 23.177356 18.699734
F 40.377713 27.050856 6.822984
F 44.728413 27.188656 18.520634
F 44.737013 19.354156 6.793244
F 35.805013 16.795156 7.841124
F 42.598913 15.555956 18.882034
F 49.114113 27.132356 21.557334
F 44.714313 19.350856 4.110784
F 45.077713 27.119956 14.129934
F 51.631013 23.291756 21.363234
F 44.833713 24.667556 0.538062
F 44.654513 16.668656 0.652516
F 37.941713 15.311756 4.293294
F 38.290513 23.163856 4.172454
F 46.946213 15.603056 4.225224
F 46.874713 23.206356 4.066424
F 38.057413 20.705556 0.428583
F 46.949713 20.414156 0.349543
F 37.955513 20.696556 3.152244
F 46.774213 20.574956 3.149044
F 38.092713 15.451656 6.967874
F 37.913813 23.365956 6.906454
F 47.146513 15.513956 6.978094
F 46.899313 23.163556 6.955464
F 40.415013 24.504156 3.132184
F 40.234213 16.818056 3.206114
F 49.210113 24.324456 3.316394
F 49.250413 16.614356 3.289034
F 49.248513 26.948456 3.914224
F 40.288913 19.227856 6.821334
F 49.344613 27.106156 6.713394
F 49.189813 19.234556 6.739134
F 40.103513 27.026256 11.248834
F 40.481013 19.371356 4.160124
F 44.803513 27.141656 4.172794
F 49.082113 19.244556 4.062004
F 40.363813 24.537656 0.362354
F 40.125713 16.781756 0.620577
F 49.435913 24.601156 0.537945
F 49.042713 16.651356 0.643247
F 42.585713 15.317256 4.102554
F 42.535213 23.187856 4.234644
F 51.460613 15.301856 4.090664
F 51.287713 22.959556 4.435554
F 42.472413 20.680856 0.388449
F 51.509013 20.668656 0.606024
F 42.650413 20.690856 3.210504
F 51.345213 20.582456 3.219834
F 42.740613 15.459956 6.798604
F 42.407813 23.259956 6.980164
F 51.430013 15.502256 6.871804
F 51.433713 23.155656 6.951324
F 51.216213 15.469656 21.392834
F 49.372013 16.753656 15.074234
F 44.656213 24.379956 10.583834
F 44.681813 16.728456 10.344434
F 49.244113 24.524156 15.008234
F 40.268413 16.879156 14.985034
F 44.905913 27.112556 6.862514
F 44.741213 19.305456 14.157934
F 42.662913 20.780256 15.009034
F 40.113513 24.485556 15.010634
F 40.428213 27.121856 18.607634
F 44.687913 19.351056 11.391934
F 40.487513 27.137556 4.066114
F 42.678213 23.238856 21.443434
F 44.672113 24.594356 7.788814
F 44.875213 16.726556 7.686474
F 37.951613 15.420156 11.696734
F 37.798713 23.263156 11.292534
F 46.867213 15.531756 11.429734
F 47.181713 23.167556 11.337334
F 38.025413 20.798456 7.912194
F 46.931413 20.592956 7.792614
F 37.892713 20.513256 10.514934
F 46.908613 20.569956 10.517034
F 37.960013 15.494256 14.373134
F 37.778413 23.263456 14.145334
F 46.979713 15.439756 14.081634
F 47.132913 23.047556 14.146234
F 40.129213 24.404156 10.564634
F 40.202213 16.763256 10.363934
F 49.410313 24.608956 10.356434
F 49.131813 16.803056 10.584234
F 44.767413 26.893956 11.414834
F 40.368213 19.534156 14.186334
F 49.183413 19.207656 18.542034
F 49.283213 19.297856 14.174834
F 49.500613 27.087856 11.437734
F 40.201213 19.184056 11.490234
F 40.119213 27.192756 13.991734
F 49.182813 19.358256 11.492134
F 40.093213 24.496656 7.774834
F 40.273513 16.750356 7.641394
F 49.141913 24.545756 7.739244
F 49.171113 16.757356 7.898414
F 42.465413 15.552556 11.432834
F 42.363113 23.055056 11.618334
F 51.404013 15.551256 11.452334
F 51.661913 23.192156 11.463234
F 42.498913 20.616056 7.774884
F 51.356413 20.597156 7.819864
F 42.324913 20.580656 10.631034
F 51.414413 20.612956 10.624234
F 42.430313 15.465056 14.027534
F 42.552613 23.376956 14.304834
F 51.504713 15.541556 14.149034
F 51.519713 23.325056 14.113634
F 42.462013 15.558656 21.564134
F 51.355413 20.605456 17.711934
F 44.692913 24.512156 17.937834
F 44.679213 16.778956 17.752334
F 49.461813 27.041756 14.088134
F 44.709613 19.205256 21.330934
F 51.541113 23.183556 18.621134
F 42.567913 20.555156 17.817334
F 44.850813 27.259956 21.256534
F 44.938213 19.363156 18.582734
F 51.549613 20.807356 15.082534
F 51.553113 15.193456 18.683534
F 44.916913 24.392956 15.144634
F 44.655213 16.743056 15.038534
F 37.999813 15.513156 18.611134
F 37.917613 23.096556 18.714634
F 46.864913 15.340256 18.597034
F 46.984513 23.193156 18.874834
F 37.975313 20.584756 14.880734
F 46.914113 20.522556 15.001934
F 38.139113 20.605856 17.679934
F 47.046013 20.768356 17.755534
F 37.855913 15.309056 21.311034
F 38.162413 23.285156 21.403034
F 46.892213 15.343456 21.437634
F 47.106313 23.107856 21.607134
F 40.150713 24.463356 17.902434
F 40.148213 16.843756 17.617134
F 49.193913 24.463556 17.925034
F 49.252513 16.609856 17.747734
F 49.443413 19.259056 21.321434
F 40.236613 19.291656 21.574434
F 40.311913 19.295356 18.757134
F 35.791313 27.072956 3.961944
F 35.774413 19.200456 11.440434
F 35.648213 16.853956 17.803434
F 35.761813 19.317056 6.687854
F 35.813413 19.439456 4.102754
F 35.607313 24.650956 10.192734
F 35.819313 19.371556 21.391634
F 53.496313 19.344956 6.713644
F 35.672213 27.088156 13.997234
F 35.902113 27.134156 21.408734
F 35.974313 27.240856 6.744584
F 35.869913 27.065956 18.694634
F 35.860013 16.715556 0.440080
F 36.053913 24.445656 3.302084
F 53.628413 19.431656 13.981634
F 53.770913 24.467756 7.570434
F 53.597313 19.279156 3.958014
F 53.830013 26.994556 18.665734
F 53.902113 24.221856 10.244734
F 35.619113 27.209156 11.172034
F 35.619113 16.578456 10.531434
F 35.741913 24.407956 17.697734
F 35.667813 24.729556 7.360674
F 35.785213 19.429756 18.594634
F 35.575713 16.734056 15.134334
F 47.195913 28.392756 14.876534
F 42.522213 28.436656 17.715834
F 44.820413 32.109556 3.167544
F 44.945713 39.926356 3.215764
F 38.089413 28.507156 0.212791
F 45.025013 34.776756 6.847024
F 51.720513 38.811356 18.800234
F 44.817713 34.688856 4.019264
F 51.560513 30.890056 18.655834
F 42.517713 28.466456 0.371127
F 44.732813 32.408156 0.546371
F 44.973013 39.975756 0.459287
F 38.203213 30.899156 4.090684
F 38.285813 38.656856 4.091594
F 47.106713 30.887956 4.057414
F 47.294913 38.485456 4.042384
F 37.923413 28.430656 10.451534
F 38.125013 36.094756 0.302350
F 51.443313 28.337956 3.151154
F 47.146713 36.208456 0.295782
F 51.600113 28.210956 17.925434
F 38.126713 36.114556 3.070124
F 51.325513 28.425956 7.714934
F 47.181813 35.944056 3.019354
F 38.172813 31.078656 6.723584
F 38.132513 38.636356 6.802664
F 46.997813 30.908656 6.750764
F 47.450013 38.715856 6.711684
F 40.413713 32.165156 3.188924
F 40.583213 40.100856 3.441424
F 49.328013 32.145756 3.209814
F 49.439113 39.956456 3.228884
F 40.684113 34.840256 6.820094
F 49.494413 34.642356 6.776554
F 40.282913 34.771056 4.014664
F 49.491113 34.790056 4.067084
F 40.162913 32.360356 0.343671
F 40.409513 39.829456 0.577098
F 48.941613 32.124756 0.493981
F 49.576913 39.989456 0.556535
F 42.566313 31.048056 4.166444
F 42.772113 38.698156 4.314644
F 51.405613 30.953956 4.184784
F 51.564013 38.638456 4.091564
F 40.556113 32.118556 14.903334
F 42.714313 36.185456 0.483667
F 42.539113 28.209656 10.573834
F 51.521513 35.973656 0.367089
F 47.244513 28.321156 7.647834
F 42.677013 36.148756 3.297584
F 42.805513 30.982056 18.752934
F 51.632913 36.126156 3.097154
F 42.735613 30.767556 6.848234
F 42.547313 38.740556 6.943504
F 51.735513 30.967856 6.902824
F 51.873213 38.507956 6.823854
F 47.011313 28.296356 3.250464
F 51.487713 36.066356 14.843134
F 44.867813 32.278756 10.308534
F 45.063113 39.942556 10.337834
F 51.637813 36.217256 17.600134
F 45.183213 34.954456 14.018634
F 51.710113 38.652156 21.556934
F 45.032913 34.828856 11.295034
F 51.319013 30.894956 21.451034
F 51.482413 28.481256 15.150034
F 44.770213 32.156256 7.613644
F 44.966513 39.759156 7.621484
F 38.104413 31.101156 11.191934
F 38.365913 38.591556 11.067334
F 47.004913 30.899056 11.256434
F 47.472113 38.855356 11.232234
F 51.618513 28.319656 10.461234
F 38.323613 36.080356 7.644434
F 47.142013 28.159956 10.591634
F 47.241413 36.250456 7.628684
F 49.304713 34.821456 18.462334
F 38.155713 35.900556 10.291834
F 40.465313 34.858256 18.471434
F 47.202113 36.369156 10.409534
F 38.013013 31.072456 13.988634
F 38.323213 38.490456 13.747234
F 47.105913 30.871256 13.993234
F 47.196013 39.095656 14.196434
F 40.373013 32.365956 10.195934
F 40.587913 40.200556 10.290434
F 49.108913 32.430956 10.469734
F 49.635213 40.373256 10.428034
F 40.490913 34.683856 14.200334
F 49.260913 34.806056 13.945534
F 40.498313 34.911156 11.349034
F 49.294713 35.030356 11.245934
F 40.565013 32.302956 7.498894
F 40.318013 39.987756 7.645084
F 49.357113 32.094556 7.773514
F 49.663013 40.079356 7.657234
F 42.505313 30.901956 11.159634
F 42.700813 38.680956 11.175134
F 51.538213 30.971556 11.423134
F 51.628013 38.683856 11.373834
F 49.465813 40.009456 15.151534
F 42.780913 36.096556 7.557634
F 49.283213 32.306056 15.007534
F 51.633013 35.860456 7.571044
F 42.632613 28.242956 7.779544
F 42.717813 36.172956 10.363634
F 38.118113 28.238456 17.729234
F 51.675113 36.134456 10.342134
F 42.775213 30.848556 13.899134
F 42.744813 38.744556 13.955034
F 51.405113 30.999556 14.179234
F 51.613913 38.657656 14.040834
F 40.454513 39.856956 14.767334
F 42.743413 38.667456 21.358334
F 44.786513 32.245856 17.466234
F 44.979813 40.043756 17.779034
F 44.918713 34.794256 21.311134
F 42.674613 36.085656 17.524434
F 44.955513 34.853256 18.513334
F 42.820613 36.145456 14.784034
F 42.456413 31.031356 21.411334
F 45.047713 32.356956 14.748634
F 44.846313 40.029456 15.134834
F 38.122113 30.928356 18.474334
F 38.287313 38.722156 18.449034
F 46.798513 31.124756 18.638234
F 47.250313 38.793756 18.751634
F 49.362013 34.698656 21.165234
F 38.258013 36.029556 14.984434
F 40.453513 34.935956 21.131834
F 47.357413 36.465056 14.995834
F 49.482813 40.137156 18.019734
F 38.160313 36.124156 17.743634
F 42.774113 38.531456 18.613534
F 47.192913 36.213956 17.794834
F 38.189413 31.030956 21.044334
F 38.067213 38.689456 21.313234
F 46.711313 30.941056 21.386634
F 47.227213 38.734856 21.351134
F 40.442113 32.189656 17.651534
F 40.734913 39.951156 17.517034
F 49.145713 32.166956 17.780134
F 37.908013 28.596356 14.839034
F 38.132113 28.339756 2.984474
F 51.491813 28.324356 0.537699
F 38.150213 28.517056 7.643894
F 42.634013 28.535656 3.208504
F 35.900813 32.254856 7.803534
F 47.141113 28.282956 17.656334
F 42.639213 28.183856 14.980434
F 46.927213 28.424756 0.465692
F 35.928813 39.815756 7.769724
F 36.191113 40.023356 17.719934
F 36.005113 39.965256 3.273164
F 35.876613 39.988956 0.569820
F 35.908513 34.720956 3.908254
F 36.071813 34.816456 14.104534
F 35.732213 32.212456 14.952934
F 35.874513 32.217556 17.599034
F 53.781313 39.907556 15.226734
F 53.680613 32.236356 0.249876
F 53.768713 32.211756 17.904334
F 53.803613 34.717056 21.252434
F 35.653113 32.277256 10.477434
F 35.971313 55.258856 7.748644
F 44.832113 55.393056 0.481161
F 44.979613 47.706256 3.420864
F 40.452813 42.432556 13.929634
F 49.332313 55.340656 7.826324
F 40.319213 42.613756 4.272494
F 45.090113 50.107156 6.811804
F 44.896913 42.533756 11.441934
F 49.439813 42.471956 4.219694
F 49.449413 42.544156 21.427534
F 44.925813 50.350856 4.076794
F 49.347113 42.757756 18.733834
F 40.471713 42.321156 21.251534
F 51.712813 46.483156 21.530634
F 45.008013 47.569556 0.645677
F 40.185013 55.548756 17.708234
F 38.261513 54.032456 4.268404
F 38.138813 46.393756 4.020654
F 47.198113 54.164756 4.072524
F 47.239513 46.400156 4.288524
F 38.254413 51.184856 0.498139
F 38.373913 43.854956 0.442733
F 47.196913 51.288956 0.517766
F 47.232013 43.849956 0.553240
F 38.205713 51.510556 3.224904
F 38.109813 43.780156 3.228564
F 47.281713 51.619556 3.299574
F 47.176713 43.958756 3.340474
F 38.210313 54.144356 6.902794
F 38.259313 46.344656 6.619034
F 47.140513 54.057556 6.728874
F 47.241713 46.358256 7.052114
F 40.442713 47.471556 3.127494
F 49.461513 55.483456 10.557834
F 49.566513 47.571856 3.261764
F 49.526913 42.804456 11.485034
F 40.372913 50.200956 6.784854
F 40.462713 42.452856 18.387834
F 49.400813 50.244656 6.976774
F 40.593613 42.725156 11.314634
F 40.357913 50.043056 4.011234
F 46.999713 53.910056 21.482334
F 49.433913 50.173056 4.073294
F 44.963313 42.572956 14.191434
F 40.454913 47.394556 0.210451
F 49.426113 50.183356 18.840034
F 49.418213 47.724456 0.535419
F 38.047813 46.405856 21.241334
F 42.817113 54.126956 3.981424
F 42.622513 46.321256 4.234424
F 51.681513 53.904456 4.187514
F 51.759813 46.409256 4.177704
F 42.493813 51.497456 0.550381
F 42.620813 43.585856 0.522121
F 51.607913 51.629156 0.470239
F 51.733913 43.851156 0.467261
F 42.544513 51.495956 3.297864
F 42.740213 43.758556 3.308534
F 51.688413 51.421056 3.173514
F 51.579013 43.886256 3.249634
F 42.840013 54.005956 6.648564
F 42.625813 46.398956 7.030084
F 51.552813 53.939356 6.963034
F 51.741013 46.543256 7.005874
F 40.256613 47.784656 14.948334
F 51.606913 54.080756 21.254034
F 45.086713 47.745856 10.430534
F 42.474713 54.327256 18.506234
F 42.559613 46.324456 18.804734
F 42.789413 46.124656 21.598634
F 44.763613 50.150756 14.177434
F 47.223413 46.364356 21.668634
F 42.564313 43.782056 15.003234
F 42.513313 53.989756 21.299834
F 44.903313 50.333456 11.329934
F 44.756313 42.717556 18.735034
F 40.464413 50.116956 18.669534
F 51.723613 44.027456 17.960534
F 44.931613 47.588856 7.772744
F 38.075313 53.893656 21.487834
F 38.205113 54.156056 11.223434
F 38.217813 46.437256 11.398934
F 47.172613 54.028456 11.379534
F 47.261613 46.567856 11.485734
F 38.300313 51.639356 7.877564
F 38.087313 43.723056 7.747394
F 47.207513 51.521056 7.650614
F 47.348813 43.608356 7.877304
F 38.243113 51.540356 10.469934
F 38.137613 43.774756 10.457234
F 47.187513 51.494656 10.386334
F 47.312113 43.822656 10.508034
F 38.121513 53.938356 14.163334
F 38.187813 46.370556 14.093834
F 47.340013 54.193856 14.137534
F 47.115413 46.536156 14.301734
F 40.458213 47.627456 10.442634
F 42.568413 51.564956 15.050534
F 49.490213 47.735356 10.453734
F 49.356313 47.837156 15.188334
F 40.387913 50.408756 14.071534
F 40.456413 42.504556 6.966594
F 49.459513 50.457056 14.020434
F 49.473413 50.226956 21.448634
F 40.534713 50.316356 11.314334
F 45.025613 42.563756 4.025574
F 49.514413 50.252156 11.291234
F 49.703513 42.707156 14.276434
F 40.372413 47.520156 7.718584
F 49.290813 47.684056 17.933634
F 49.406813 47.717656 7.825514
F 40.315513 47.591456 17.745834
F 42.798113 54.194056 11.406034
F 42.819913 46.704156 11.543434
F 51.592713 54.225556 11.386934
F 51.650413 46.531356 11.532534
F 42.631713 51.387356 7.561944
F 42.713613 43.695656 7.556574
F 51.690613 51.335256 7.691384
F 51.728613 44.027256 7.883424
F 42.762413 51.631656 10.297434
F 42.919113 43.921356 10.385934
F 51.750313 51.591356 10.458034
F 51.675613 43.976256 10.541734
F 42.766813 54.079856 14.127934
F 42.463913 46.535756 14.085434
F 51.671013 54.217256 14.083934
F 51.651013 46.393156 14.169834
F 51.469513 51.553956 17.851134
F 42.493413 43.943356 17.634434
F 44.799013 47.739556 18.071134
F 51.534013 46.678956 18.849234
F 44.836813 50.287056 21.626034
F 40.502013 49.966556 21.263034
F 51.609613 51.772756 15.086434
F 51.642313 54.251356 18.540534
F 44.741313 50.418256 18.784634
F 40.511313 55.245756 7.718854
F 42.443513 51.521656 17.692934
F 51.721213 43.985856 15.211634
F 44.668813 47.612356 15.219034
F 45.138213 42.433956 6.740964
F 37.946813 54.032556 18.727834
F 38.028513 46.399956 18.546534
F 47.070713 53.993756 18.711834
F 47.023313 46.483356 19.022134
F 38.156613 51.430056 14.993734
F 38.359713 43.847256 14.950434
F 46.894913 51.705256 14.975334
F 47.325313 43.759356 14.990434
F 38.167213 51.478856 17.709634
F 38.227813 43.838856 17.700834
F 46.979213 51.434956 17.739134
F 46.978813 43.956156 17.780934
F 36.141213 50.087956 6.735364
F 44.976813 42.490156 21.449434
F 35.855313 50.291556 3.961764
F 49.570713 42.555856 6.893284
F 35.922713 47.724956 17.669034
F 44.906413 55.515156 3.136164
F 40.358213 55.261356 0.473961
F 44.919513 55.322856 15.079334
F 44.972313 55.393156 17.900734
F 35.816713 50.308956 18.439134
F 45.095213 55.373956 7.711444
F 40.487913 55.418356 3.208994
F 45.041413 55.469556 10.601734
F 35.809513 54.998456 15.156534
F 49.596413 55.585456 15.155334
F 35.788413 50.231756 21.310434
F 49.434313 55.424156 17.865934
F 35.758713 47.402956 14.984434
F 35.900513 47.746256 0.503288
F 49.409113 55.207756 0.534233
F 40.556413 55.431156 10.380634
F 35.838313 55.423456 17.931834
F 36.068013 47.586056 7.664764
F 40.403913 55.219356 15.009934
F 35.967213 50.121556 14.192834
F 36.093613 42.387956 11.285034
F 35.805413 47.751556 10.472134
F 35.949513 50.169256 11.515534
F 36.117713 42.526556 18.741834
F 35.749413 42.490956 4.237664
F 35.818313 55.189856 0.773741
F 35.797013 47.705556 3.271414
F 35.985713 55.475956 10.386534
F 53.900413 42.724156 14.215934
F 53.737313 42.590356 4.157864
F 36.140513 42.433156 14.110834
F 36.059513 55.096656 3.430604
F 51.595313 69.602756 14.380634
F 44.993413 62.962556 3.141144
F 35.994813 65.706856 6.807404
F 35.793613 63.175656 0.580339
F 44.860013 57.991556 6.817214
F 44.930813 65.601256 6.758324
F 36.055913 57.977056 18.825234
F 35.748413 57.845856 6.720414
F 44.836513 58.018056 4.263484
F 44.767713 65.574856 4.050074
F 42.588813 59.223956 15.139234
F 44.947213 63.096856 0.353593
F 38.176713 61.740056 4.021704
F 47.126713 61.715556 4.151614
F 38.122513 59.232656 0.495468
F 38.077713 67.020256 0.526408
F 47.190613 59.292956 0.401794
F 47.097113 66.885756 0.382345
F 38.056113 59.168756 3.213164
F 38.154613 67.071856 3.369194
F 47.073413 59.144456 3.293564
F 47.094613 66.829456 3.097694
F 38.174613 61.701056 6.759274
F 47.262913 61.641056 6.918374
F 40.395013 63.033856 3.345934
F 49.371313 63.196856 3.251964
F 40.287613 57.809656 6.722644
F 40.354413 65.583056 6.981374
F 49.347013 58.035056 6.934714
F 49.442113 65.700856 6.850054
F 40.484213 57.845856 4.076064
F 40.324613 65.702856 4.272154
F 49.464513 58.002356 4.077694
F 49.367313 65.780556 4.006964
F 40.309713 63.054656 0.473942
F 49.562813 63.153156 0.661468
F 42.782913 61.797456 4.149894
F 51.451713 61.808856 4.234814
F 42.546913 59.082856 0.497004
F 42.465213 66.817956 0.511843
F 51.565413 59.203856 0.471277
F 51.598813 67.049256 0.567788
F 42.580313 59.235556 3.335364
F 42.530713 66.934956 3.279074
F 51.777313 59.255856 3.178084
F 51.681713 67.023256 3.320324
F 42.702513 61.660556 6.929794
F 51.636013 61.864356 6.986224
F 51.453613 59.412956 15.254334
F 44.787113 63.003956 10.356434
F 51.579613 66.899356 14.846434
F 42.758913 66.958956 15.027834
F 44.788613 57.961656 14.211634
F 44.900713 65.470656 14.093034
F 51.747713 61.965556 18.647534
F 42.618513 66.959756 17.748134
F 45.105113 57.865356 11.444034
F 44.897313 65.611056 11.370134
F 51.737313 59.318856 17.817434
F 44.995213 62.936656 7.703714
F 38.264913 61.882456 11.345934
F 47.173113 61.955656 11.391334
F 38.012813 59.154156 7.618174
F 38.184213 66.947756 7.906354
F 47.129113 59.197456 7.970194
F 47.103913 66.881856 7.812354
F 38.343413 59.256856 10.541034
F 38.108713 66.943056 10.674534
F 47.143413 59.345556 10.528634
F 47.065913 67.014256 10.535934
F 38.333513 61.876256 14.099634
F 46.984413 61.637756 14.171034
F 40.496513 63.109356 10.525834
F 49.310213 63.203356 10.647234
F 40.383313 57.821656 14.052434
F 40.523113 65.776456 14.103134
F 49.432913 57.972256 14.055134
F 49.275213 65.533056 14.141734
F 40.570313 57.947356 11.339134
F 40.451113 65.662856 11.451934
F 49.412113 58.084256 11.412634
F 49.464213 65.880656 11.355334
F 40.440013 62.934056 7.794744
F 49.376413 63.102456 7.904864
F 42.733213 61.780156 11.411034
F 51.574913 61.901656 11.592834
F 42.505913 58.896356 7.822634
F 42.676513 66.916656 7.578634
F 51.663113 59.334256 7.845884
F 51.652613 66.998256 7.574254
F 42.723713 59.270756 10.631634
F 42.545913 67.146056 10.526834
F 51.521913 59.391756 10.416834
F 51.699413 67.130556 10.307734
F 42.584113 61.794156 14.321934
F 51.249613 61.983856 14.368934
F 42.575213 59.338056 17.711134
F 44.867213 62.993756 17.922634
F 44.803913 58.000156 21.455034
F 44.834813 65.651556 21.387034
F 42.574713 61.783456 21.523434
F 51.462313 67.084756 17.696034
F 44.900013 58.132156 18.758434
F 44.888113 65.629756 18.515834
F 51.683613 61.836956 21.449334
F 44.831313 62.879656 15.073934
F 38.220513 61.810856 18.662234
F 47.219213 61.872956 18.789334
F 38.051013 59.186456 14.949534
F 38.332513 66.810656 14.996834
F 47.064313 59.063756 15.085034
F 47.235513 66.818656 15.091634
F 38.287213 59.139556 17.568234
F 37.921413 66.937856 17.563034
F 47.193213 59.216356 17.842934
F 47.092213 66.928056 17.743134
F 37.927113 61.850456 21.424534
F 47.271013 61.862856 21.603834
F 40.380713 63.203656 17.816334
F 49.413913 63.164356 17.896634
F 40.335813 58.053756 21.402934
F 40.337113 65.652856 21.448334
F 49.351713 57.822856 21.494634
F 49.362813 65.668256 21.635334
F 40.372113 58.120156 18.720034
F 40.241013 65.908156 18.741634
F 49.486613 58.015356 18.776434
F 49.292313 65.746656 18.714534
F 40.453713 63.279756 15.139034
F 48.996413 63.034456 15.140634
F 42.599913 61.859656 18.736434
F 35.824313 57.743556 3.915094
F 35.733713 57.886656 14.172834
F 35.927713 62.947656 7.759754
F 35.989613 63.157756 3.270324
F 35.889713 57.720256 21.737734
F 35.890713 62.937656 10.412234
F 35.954113 63.165156 15.008434
F 51.427013 69.506256 18.726934
F 35.930113 65.529656 11.412934
F 36.041613 63.162756 17.731034
F 38.129913 69.649456 4.220244
F 36.011613 58.000556 11.519034
F 35.795113 65.776856 21.744734
F 53.535913 65.571756 18.532534
F 38.150813 69.670056 11.473634
F 38.092213 69.750756 21.537634
F 42.481213 69.300356 21.559934
F 49.464413 55.327156 3.281704
F 67.256213 1.285536 17.908234
F 62.741413 8.990426 3.283164
F 53.724913 8.944786 15.040834
F 69.397613 7.952666 21.309234
F 62.802013 4.169606 6.837584
F 62.620613 11.636556 6.711634
F 69.382613 13.118156 7.527084
F 53.708713 9.086346 10.356434
F 62.804113 3.915746 4.025304
F 62.566213 11.752556 4.099654
F 62.753313 1.386886 3.342304
F 58.063813 1.487646 7.764374
F 62.900013 1.584816 10.421134
F 62.839913 8.976326 0.444306
F 62.812713 1.288086 0.570932
F 58.465813 1.281896 10.566534
F 55.846113 7.721716 4.307644
F 60.479713 7.680316 21.415734
F 65.015813 7.891826 4.034914
F 69.341213 12.855856 0.449544
F 56.031113 5.119766 0.471241
F 64.757313 12.758656 7.753664
F 64.920013 5.077606 0.257332
F 64.811013 5.084936 17.700334
F 56.038413 5.197766 3.250714
F 67.436413 1.492436 10.523034
F 64.984113 5.375936 3.005614
F 67.387313 1.055896 15.150434
F 55.956013 7.903916 6.985164
F 69.286513 5.152656 17.650534
F 65.110013 7.768226 6.877244
F 64.653113 5.073656 14.978034
F 58.205913 1.309166 3.235334
F 58.140013 8.995256 3.293624
F 56.026413 12.954656 15.087834
F 67.286613 9.039966 3.144574
F 58.160313 4.028156 7.019774
F 58.117013 11.657056 6.802354
F 67.276713 4.130096 6.760734
F 67.094713 11.731356 6.780864
F 58.130113 3.819166 4.191154
F 57.904313 11.592756 4.018374
F 66.989513 4.074006 3.904164
F 67.214513 11.499956 4.100404
F 58.117113 1.235466 0.532471
F 58.261013 8.777136 0.519657
F 67.196013 1.288716 0.515161
F 67.053513 8.934426 0.436924
F 60.343913 7.735586 4.232314
F 58.287713 1.377256 15.122034
F 69.595713 7.847806 4.124714
F 60.270013 4.940036 17.793534
F 60.490213 5.082906 0.621167
F 69.478513 12.925556 15.055434
F 69.356713 5.303276 0.435299
F 55.932813 13.002256 3.074894
F 60.364513 5.158686 3.365694
F 56.093913 12.685356 17.719434
F 69.405213 5.235976 3.291154
F 69.557713 13.016956 3.347464
F 60.538313 7.846016 7.010654
F 60.523913 12.874356 10.364034
F 69.598113 7.812876 6.795274
F 69.266413 5.226376 15.071634
F 55.749713 12.825556 7.576974
F 62.865413 9.000136 10.488134
F 65.052213 12.872556 0.471114
F 60.260813 4.949246 15.203534
F 62.469613 3.886606 14.009934
F 62.736913 11.434256 14.109634
F 58.142913 1.244836 17.938634
F 58.273813 9.022786 17.733534
F 62.661413 4.146986 11.311934
F 62.750813 11.652356 11.378034
F 69.340813 7.790426 18.677034
F 60.277613 7.564596 18.696234
F 62.990113 1.577416 7.689304
F 63.047413 9.052806 7.780804
F 67.106913 9.072986 14.930734
F 64.967513 7.571216 21.229934
F 56.022413 7.749646 11.312034
F 56.019613 12.809856 10.504434
F 64.993413 7.838326 11.474034
F 65.012913 12.773656 15.070434
F 55.913913 5.226576 7.693214
F 60.411413 12.716056 0.534116
F 65.155213 5.289386 7.844824
F 60.113313 12.860256 3.201504
F 55.953813 5.160966 10.419034
F 55.936713 5.278386 14.941934
F 65.070413 5.248306 10.624534
F 60.322613 12.847156 7.602774
F 55.920813 7.789736 14.118134
F 58.249813 9.021196 15.089134
F 64.831213 7.626186 14.197334
F 67.120213 1.502816 3.071214
F 60.548213 12.678656 17.709234
F 58.293913 9.061286 10.551434
F 60.575313 12.791256 15.078334
F 67.332213 9.082116 10.537734
F 58.057413 3.857526 14.083534
F 58.262313 11.582156 14.307734
F 67.058813 3.807966 14.332734
F 67.325013 11.613156 14.124034
F 58.240413 3.939806 11.304934
F 58.185113 11.622756 11.538734
F 67.275613 3.934476 11.666734
F 67.354313 11.673056 11.369434
F 69.660213 0.203026 11.455234
F 58.279813 9.197806 7.693874
F 67.501813 1.513196 7.667764
F 67.381413 9.219036 7.782594
F 60.531613 7.891456 11.358334
F 67.049513 11.470556 18.621834
F 69.561613 7.826846 11.308234
F 67.064813 3.860566 18.756534
F 60.564513 5.246186 7.768704
F 64.777213 7.619576 18.562034
F 69.487513 5.211226 7.704844
F 65.063013 12.868956 3.278394
F 60.487213 5.284976 10.396634
F 69.507813 13.116456 10.251434
F 69.538513 5.138996 10.455634
F 56.037013 12.676056 0.286174
F 60.313613 7.543856 14.178434
F 58.321713 11.684856 18.789934
F 69.382013 7.790006 14.148934
F 58.067413 3.833736 18.994534
F 62.563513 1.249966 17.701734
F 62.495913 8.837856 17.814434
F 55.979313 5.101476 17.775034
F 55.958413 7.704916 21.389034
F 62.663913 3.812086 21.520434
F 62.777213 11.611656 21.583834
F 67.151813 11.524656 21.348634
F 67.149013 3.979176 21.446434
F 62.686313 3.849206 18.744334
F 62.787013 11.496456 18.688534
F 65.027213 12.715056 10.471434
F 58.346613 11.466756 21.441234
F 62.652113 1.317246 14.972134
F 62.619613 8.933316 15.081534
F 64.929513 13.035356 17.723134
F 58.299113 3.806346 21.613934
F 56.013613 7.695446 18.698534
F 67.173013 8.903026 17.737334
F 69.239613 12.811556 17.906934
F 65.139813 0.298691 11.133334
F 53.818713 3.839066 18.649534
F 53.401113 11.747056 6.695074
F 60.866413 0.111718 11.299634
F 53.760913 11.613756 11.403834
F 53.869713 3.831956 14.138034
F 53.594613 1.256816 17.929034
F 69.703713 0.135474 14.160334
F 53.963513 11.482656 14.179534
F 69.468413 0.024196 6.709364
F 53.684813 11.676056 21.120134
F 53.768813 1.385366 3.275884
F 64.949413 0.098176 21.312434
F 69.482613 0.194132 21.310834
F 60.464713 0.110680 21.535134
F 53.687113 1.269256 10.629834
F 53.965013 1.326306 15.212234
F 60.379013 -0.117383 18.610534
F 64.787613 0.146740 18.541434
F 69.669313 -0.118399 18.551034
F 60.614113 0.470572 6.702604
F 65.263313 0.251734 6.722394
F 71.834113 8.841806 10.282034
F 65.059613 0.215404 14.033334
F 71.691213 1.183696 3.281254
F 53.732213 1.237326 7.922224
F 53.720613 3.855466 21.489334
F 53.687813 3.789476 6.964494
F 60.546813 -0.169471 14.029634
F 53.608913 1.227366 0.655228
F 53.813313 3.988446 4.200124
F 71.804213 9.206726 7.544414
F 71.596913 9.038216 15.054234
F 71.777713 9.031266 0.352137
F 71.580313 3.948746 6.818464
F 71.697313 11.848456 6.648134
F 71.718713 9.072496 3.005404
F 71.669813 11.721056 3.914204
F 55.847713 -0.126572 21.390634
F 60.380213 0.059487 4.030754
F 56.089613 -0.056822 14.120034
F 55.973113 0.043617 6.805314
F 56.188913 0.091712 11.481234
F 69.317713 0.060221 3.989194
F 64.970313 -0.011290 4.057054
F 56.005313 -0.051325 4.113534
F 62.598413 24.689056 3.092024
F 62.702113 16.700856 3.314424
F 67.208313 27.060056 21.513034
F 62.724913 26.977056 21.354734
F 53.520413 24.427456 3.387834
F 62.483913 19.539556 6.871864
F 53.660413 26.906756 13.933534
F 58.275313 26.890756 13.991734
F 62.662713 26.985256 14.096534
F 62.614513 19.438856 3.966054
F 62.698313 27.164056 6.827524
F 60.461213 15.214156 21.290534
F 62.661713 24.404256 0.448681
F 62.583213 16.587156 0.377265
F 58.237113 26.968356 18.550234
F 67.183713 27.175356 4.158534
F 55.834313 15.516456 3.919884
F 56.012213 23.029156 4.222134
F 64.958313 15.527056 4.212914
F 64.824413 23.265856 3.953954
F 55.809513 20.352856 0.433512
F 64.788213 20.550256 0.592741
F 55.878013 20.513156 3.162114
F 64.904713 20.710656 3.327584
F 55.923713 15.518556 6.725754
F 55.961713 22.890756 7.025674
F 64.980113 15.474656 6.966974
F 64.890613 23.198256 6.716944
F 58.103213 24.414256 3.352054
F 58.251713 16.560756 3.059964
F 67.124513 24.449256 2.964134
F 67.028413 17.025156 3.280504
F 58.158113 27.106756 21.270134
F 58.158313 19.230356 6.776974
F 62.803713 27.099856 18.646634
F 67.158513 19.426556 6.754664
F 58.244913 27.079856 4.149114
F 58.116613 19.112656 3.969074
F 62.678213 27.299056 4.022134
F 67.192513 19.545056 4.081464
F 58.082613 24.508256 0.347012
F 58.093513 16.519656 0.282478
F 67.151313 24.424956 0.297427
F 66.948813 16.779256 0.389760
F 60.429913 15.399056 4.275374
F 60.547313 23.165256 4.090784
F 69.200113 15.729156 4.125064
F 69.434213 23.267056 3.731894
F 60.460213 20.548656 0.297205
F 69.181013 20.584056 0.323781
F 60.390213 20.619656 3.014324
F 69.461313 20.680356 2.956014
F 60.524413 15.506656 6.985324
F 60.481513 23.287056 6.964674
F 69.603813 15.651156 6.768764
F 69.275713 23.151156 6.467344
F 62.699413 24.509656 10.435834
F 62.791313 16.892056 10.611534
F 69.211313 20.499256 17.723034
F 67.139913 16.575056 14.835434
F 58.438313 26.849656 11.351834
F 62.773413 19.259456 14.152934
F 60.166813 20.617056 17.886034
F 69.491213 20.428756 14.957034
F 67.224613 26.987356 18.781434
F 62.559513 19.386256 11.437234
F 60.456213 20.509556 15.098334
F 67.201813 24.547056 14.968934
F 62.724213 24.571456 7.758254
F 62.720013 16.895056 7.872874
F 69.232713 23.136256 18.527634
F 58.291813 16.642556 15.038834
F 55.935013 15.487156 11.489634
F 55.965913 22.964756 11.520834
F 65.040813 15.370556 11.321434
F 65.085413 23.300556 11.139834
F 55.839113 20.364356 7.711104
F 64.798113 20.700156 7.765374
F 55.939613 20.362156 10.430734
F 64.745213 20.634056 10.492334
F 55.993613 15.487356 14.219234
F 55.992413 22.933756 14.133434
F 65.024113 15.267356 14.110834
F 64.967313 23.395656 13.952034
F 58.026813 24.358256 10.395534
F 58.204713 16.769056 10.511434
F 67.228713 24.571656 10.185634
F 67.111813 16.816856 10.461334
F 58.306813 27.095356 6.925914
F 58.354813 19.174656 14.205034
F 62.783613 27.097256 11.351234
F 67.231013 19.358056 13.982734
F 67.265513 27.094056 14.071534
F 58.194513 19.389456 11.461434
F 58.168213 19.179456 18.748934
F 67.040413 19.333456 11.253434
F 58.121713 24.401156 7.739704
F 58.173113 16.662656 7.713304
F 67.151013 24.497056 7.459774
F 67.115413 16.924756 7.807974
F 60.422813 15.497056 11.380134
F 60.356113 23.182456 11.306434
F 69.415713 15.616656 11.284434
F 69.489913 23.065556 11.250934
F 60.209913 20.757256 7.648804
F 69.437513 20.774056 7.729984
F 60.280513 20.635556 10.293534
F 69.358413 20.436156 10.410134
F 60.465313 15.404156 14.050734
F 60.417213 23.128156 14.089534
F 69.525313 15.443456 14.082634
F 69.383513 23.088756 14.025434
F 62.563913 24.446256 17.792634
F 62.767213 16.767456 17.787834
F 58.183113 24.295256 15.064034
F 69.271913 15.438656 18.461834
F 58.052213 19.171356 21.538034
F 62.615813 19.241956 21.378834
F 69.389813 23.136256 21.178134
F 69.317913 15.423156 21.279934
F 66.968613 19.255056 21.371334
F 62.564713 19.397756 18.709834
F 60.242213 23.258556 18.682634
F 66.991313 19.305956 18.583834
F 62.736013 24.389856 15.060434
F 62.809113 16.662156 15.038734
F 60.334713 23.099056 21.328234
F 60.489413 15.368256 18.543234
F 55.795513 15.311956 18.549334
F 55.862113 22.995556 18.855434
F 64.946713 15.550756 18.678634
F 64.892313 23.052756 18.552734
F 56.009813 20.273856 15.049034
F 64.910913 20.648556 15.029534
F 55.883213 20.500256 17.861034
F 64.796313 20.439956 17.719834
F 55.847913 15.214656 21.244534
F 55.859013 22.985156 21.512634
F 64.911113 15.417456 21.333934
F 64.813213 23.046556 21.360134
F 57.976513 24.416256 17.841834
F 58.096913 16.648956 17.801434
F 67.011813 24.392456 17.763734
F 67.060513 16.824556 17.562134
F 67.444813 27.192556 6.868914
F 67.308313 27.127356 11.376834
F 53.646713 16.712956 17.614334
F 71.605913 24.473056 17.697434
F 71.733713 16.809856 7.813734
F 71.673513 19.277356 6.764254
F 53.564713 26.993856 4.189014
F 53.882713 26.783356 11.254534
F 53.846413 24.452356 15.028634
F 53.651413 16.610956 0.278082
F 53.542513 19.170256 21.185734
F 71.671513 19.440056 3.945024
F 53.736913 16.890856 14.909834
F 53.682313 24.468056 17.686534
F 71.632113 19.325456 11.241434
F 71.433613 16.864756 3.096674
F 71.572813 19.347756 18.616734
F 53.699313 16.695356 10.690234
F 53.558413 19.269856 18.578734
F 53.642813 16.735856 2.906104
F 53.760713 19.439656 11.321534
F 53.800213 24.383456 0.600020
F 53.709013 27.009956 21.479434
F 53.630913 27.058356 6.982014
F 53.732413 16.670356 7.658104
F 62.721113 32.145156 3.120834
F 62.627813 40.105356 3.072034
F 55.920413 28.563656 0.464430
F 69.587513 28.279456 15.133234
F 62.793913 34.780956 6.799494
F 60.656013 36.051556 17.830434
F 62.705013 34.643756 4.050184
F 65.075613 28.210756 17.853434
F 62.638613 32.033956 0.272381
F 62.999713 39.972256 0.412479
F 60.534913 28.470656 3.040284
F 60.502413 28.294956 17.762034
F 55.994913 30.987856 4.098404
F 56.033013 38.695756 4.140434
F 64.960413 30.964656 4.059844
F 64.930613 38.709756 4.096754
F 69.502913 28.254156 0.490023
F 55.895413 36.065556 0.441934
F 60.449613 28.263756 0.327044
F 64.957013 36.104656 0.497258
F 65.139113 28.394056 10.465534
F 55.932213 36.243856 3.067134
F 69.353013 36.139656 15.146034
F 64.861913 36.075656 3.143764
F 56.305013 30.775656 6.868614
F 56.030313 38.825356 6.986924
F 64.941613 30.875056 6.854674
F 65.114913 38.634356 6.901814
F 58.266213 32.195756 3.121154
F 58.374713 40.109756 3.214154
F 67.114613 32.232956 3.174014
F 67.351613 40.020156 3.227004
F 58.448913 34.726556 6.730574
F 67.130513 34.885556 6.804104
F 58.258713 34.842356 3.927944
F 67.162013 34.856156 4.071114
F 58.313613 32.042656 0.448155
F 58.415713 39.915456 0.377303
F 67.262313 32.123856 0.554971
F 67.295513 40.032756 0.345609
F 60.391413 31.033556 4.137374
F 60.653613 38.579756 4.132264
F 69.308413 30.822656 4.274474
F 69.555713 38.649856 4.341534
F 64.862513 28.237556 15.167634
F 60.690713 36.070856 0.382250
F 60.453713 28.239256 10.234834
F 69.391713 35.986056 0.406291
F 69.659413 28.420456 7.776794
F 60.400313 36.087056 3.070724
F 67.081513 34.660456 21.595134
F 69.410613 36.138956 3.140434
F 60.571913 31.048356 6.838614
F 60.478513 38.548656 6.761084
F 69.465313 31.146756 6.955694
F 69.442513 38.561756 7.015324
F 62.603013 32.273056 10.542634
F 62.791413 39.790756 10.622534
F 69.449513 38.457856 21.300334
F 58.327113 40.042656 17.903134
F 62.774913 34.768956 14.140834
F 69.550313 30.977556 21.521034
F 62.586613 34.755556 11.473334
F 60.564913 35.984856 15.180934
F 62.853213 32.186356 7.812274
F 62.767913 39.669556 7.859944
F 58.383513 34.808956 21.559234
F 60.842913 38.518256 21.316134
F 55.919013 30.871756 11.722334
F 55.851913 38.786956 11.410734
F 64.898013 30.953056 11.621734
F 64.895213 38.492756 11.501934
F 55.870613 28.314756 3.370054
F 56.186113 35.995556 7.585544
F 69.588813 28.239856 17.826834
F 65.084713 36.026256 7.980424
F 60.391313 28.450656 7.707514
F 56.133213 36.254856 10.493434
F 58.279513 40.010456 15.214834
F 64.871913 35.895456 10.560534
F 55.838213 31.013256 14.387234
F 56.113913 38.701956 14.164534
F 64.828113 30.980056 14.354834
F 64.776313 38.513556 14.307634
F 58.132413 32.130856 10.518034
F 58.093713 40.052756 10.542934
F 67.120313 32.136856 10.634334
F 67.181513 39.873356 10.589934
F 58.349913 34.890256 14.039934
F 67.218913 34.693756 14.210134
F 58.228013 34.703956 11.351434
F 67.162413 34.704556 11.492934
F 58.351613 32.267456 7.816904
F 58.378913 40.006456 7.862014
F 67.093313 32.263056 7.879604
F 67.306413 39.988356 7.895144
F 60.429713 30.732256 11.508134
F 60.375713 38.719656 11.425234
F 69.334113 31.009856 11.614134
F 69.441213 38.583656 11.508434
F 67.005213 39.743456 14.741234
F 60.630413 35.985856 7.823044
F 67.378613 32.197556 17.941634
F 69.464913 35.946956 7.910974
F 60.654213 38.674756 18.463734
F 60.442113 36.086856 10.620134
F 64.995813 28.275556 7.721124
F 69.320613 36.059956 10.637134
F 60.272213 30.823656 14.238734
F 60.278113 38.615456 14.115334
F 69.325613 30.843756 14.298234
F 69.498813 38.623256 14.309134
F 62.764413 32.274356 17.863834
F 62.846813 40.023456 17.658634
F 60.389013 30.798256 21.156734
F 69.301413 35.957556 17.712634
F 62.946413 34.639656 21.274734
F 69.616413 30.888756 18.769134
F 62.830513 34.861156 18.705834
F 60.420213 30.921256 18.563934
F 62.497713 32.134156 15.092434
F 62.428413 39.895356 15.061534
F 69.475313 38.672356 18.627334
F 66.960213 32.148356 15.239934
F 56.027013 30.951656 18.550334
F 56.116913 38.611356 18.569334
F 65.067713 30.975956 18.641334
F 65.048413 38.729556 18.678734
F 67.210613 34.738456 18.912334
F 56.225613 36.245956 15.077534
F 58.100213 32.374056 15.129034
F 65.019213 35.842656 15.124634
F 67.248013 39.873856 17.617434
F 56.160213 35.993656 17.680434
F 58.407813 34.867256 18.746534
F 65.087313 36.179656 17.811834
F 56.035813 30.950456 21.299334
F 56.259713 38.588956 21.304034
F 65.010313 30.854456 21.480034
F 65.127413 38.647156 21.401234
F 58.318213 32.267656 17.897334
F 60.433013 28.185756 14.989634
F 53.617413 40.048056 3.191554
F 55.851413 28.378356 17.594934
F 65.050613 28.364356 3.236214
F 69.495613 28.267856 3.421434
F 56.035913 28.165856 7.950904
F 64.845213 28.245756 0.379899
F 53.992513 34.910556 14.140034
F 69.503413 28.532956 10.526234
F 55.937913 27.946056 14.813834
F 56.201613 28.235556 10.691034
F 53.741413 40.233356 10.577834
F 53.913213 39.963856 17.915534
F 53.680913 32.459156 15.045334
F 53.769813 34.780856 18.594234
F 54.105213 32.169256 7.760274
F 54.024113 34.747556 6.652294
F 53.920213 32.193456 10.490334
F 53.929813 34.810256 11.316434
F 53.784913 32.214256 3.154294
F 53.782913 40.073456 7.811494
F 54.040113 39.992156 0.565363
F 53.868713 34.810356 4.038844
F 62.985313 47.533156 3.192444
F 62.622213 55.624156 7.626514
F 60.782213 54.215656 21.297834
F 69.472013 43.717456 17.727134
F 62.946113 50.113156 6.704684
F 67.205713 42.389056 14.031034
F 69.711213 51.479356 17.511934
F 60.650713 43.819956 17.661934
F 62.776413 50.198256 4.015224
F 53.781613 47.780056 0.554380
F 60.831813 51.747256 17.698234
F 56.108013 51.825756 17.794834
F 62.892813 47.722956 0.459866
F 56.140313 54.179156 21.514034
F 69.619313 43.889856 14.895634
F 69.551513 54.158756 21.218034
F 56.017113 54.157056 4.248884
F 56.291313 46.353556 4.016064
F 64.984113 54.349856 4.042704
F 65.206213 46.321356 3.994144
F 56.225813 51.568956 0.523126
F 56.314713 43.699356 0.485895
F 65.200913 51.656556 0.367184
F 65.176913 43.976356 0.440854
F 56.167413 51.672556 3.234784
F 56.143113 43.804656 3.143524
F 65.025213 51.630856 3.216254
F 65.128513 43.715056 3.192774
F 55.976913 54.369256 6.911364
F 56.321013 46.377356 6.720004
F 64.804913 54.250456 6.753254
F 65.080113 46.082656 6.729374
F 58.494113 47.630456 3.166114
F 58.242813 55.521756 3.253124
F 67.433013 47.758156 3.097534
F 62.820113 55.361256 14.567934
F 58.337013 50.266456 6.730484
F 62.868513 55.547456 0.290718
F 67.295213 50.411556 6.662804
F 67.379213 42.534756 6.985214
F 58.371413 50.238056 3.938744
F 58.620913 42.575856 21.417834
F 67.276413 50.420056 3.843464
F 58.270813 55.679856 10.418434
F 58.342613 47.796356 0.455013
F 63.004613 55.509356 17.442034
F 67.458213 47.523856 0.362318
F 56.025013 46.445756 21.653934
F 60.518213 54.199956 4.104584
F 60.655813 46.406256 4.178894
F 69.505613 54.208856 3.808534
F 69.578313 46.575656 3.972204
F 60.487013 51.609956 0.427424
F 60.757613 43.984456 0.480612
F 69.631613 51.664156 0.399465
F 69.532713 43.674856 0.705593
F 60.499813 51.592056 3.051644
F 60.519713 43.860156 3.260104
F 69.601013 51.532756 3.091864
F 69.805813 43.675556 3.401854
F 60.288513 54.403556 6.728184
F 60.518213 46.278256 6.798284
F 69.601813 54.257856 6.699504
F 69.590713 46.474956 6.665694
F 62.743813 47.559356 10.315434
F 67.524013 50.178256 21.579834
F 58.351013 42.547756 4.265574
F 62.849013 42.483756 14.024434
F 62.825213 50.251856 13.928834
F 62.738213 42.438156 11.228134
F 69.534113 51.361356 14.732634
F 60.571413 43.825156 14.780034
F 62.584613 50.213656 11.192134
F 62.745613 42.534256 4.153564
F 60.689613 51.570956 15.030234
F 69.750813 46.226856 18.493634
F 62.756113 47.528656 7.650574
F 58.273713 47.730556 15.202934
F 69.499813 54.089156 18.495734
F 60.311513 46.413456 18.599334
F 56.156413 54.315856 11.360134
F 56.151413 46.674256 11.426934
F 65.022913 54.151056 11.151634
F 65.137013 46.280456 11.310434
F 56.183113 51.559656 7.918074
F 56.020313 43.976056 7.679814
F 65.057513 51.718156 7.704594
F 64.970213 43.737456 7.713194
F 56.208113 51.672956 10.608634
F 56.138413 44.175556 10.342034
F 64.891913 51.461356 10.426634
F 65.012913 43.757556 10.544934
F 56.167713 54.306856 14.205234
F 55.943413 46.588356 14.056034
F 65.229613 54.015556 13.859134
F 65.033813 46.208156 14.157034
F 58.400813 48.003156 10.564334
F 62.803113 42.528156 18.696534
F 67.404713 47.391356 10.320634
F 67.312913 47.643356 17.997934
F 58.413713 50.372356 14.339534
F 65.035913 43.806356 17.752134
F 67.183313 50.082756 14.036134
F 65.113713 51.512856 17.564734
F 58.313213 50.382856 11.590134
F 67.271313 55.420656 0.343390
F 67.079013 49.940856 11.259934
F 67.035713 42.339056 11.355934
F 58.438813 47.782756 7.883874
F 58.157913 47.901456 17.910434
F 67.331013 47.790456 7.676334
F 58.517313 50.524056 18.592834
F 60.562613 54.137656 11.073734
F 60.591813 46.393256 11.361434
F 69.546713 54.233456 11.303734
F 69.634413 46.140256 11.250634
F 60.491913 51.682056 7.498014
F 60.390613 43.790156 7.683514
F 69.474113 51.819556 7.461054
F 69.594813 43.841956 7.603374
F 60.470013 51.457656 10.214634
F 60.486313 43.987056 10.440834
F 69.292413 51.629556 10.242434
F 69.396013 43.507056 10.323334
F 60.468513 54.095856 13.831234
F 60.479013 46.396656 14.125634
F 69.612313 54.120456 13.869334
F 69.407513 46.375956 13.967034
F 62.697413 47.708456 17.811134
F 65.065913 46.483856 21.407934
F 58.479613 42.703556 18.776034
F 58.155513 42.570856 14.049834
F 62.762413 50.311256 21.474634
F 65.131213 54.216156 21.145534
F 60.812713 54.271556 18.617534
F 60.514213 46.528856 21.316834
F 62.903813 50.171056 18.693034
F 56.290113 44.157856 17.864534
F 67.345813 50.216156 18.645634
F 69.536713 46.048456 21.319634
F 62.817213 47.693356 14.896434
F 58.327013 50.308456 21.305334
F 67.174413 42.485656 18.535634
F 67.241513 47.482556 15.115334
F 56.058513 54.248756 18.694534
F 55.917713 46.756856 18.883034
F 65.229413 54.126856 18.400434
F 64.907813 46.452956 18.785034
F 56.045413 51.752856 15.100634
F 56.228013 44.057856 15.189034
F 65.082213 51.445056 14.801734
F 64.898813 43.724656 14.936034
F 58.231713 42.668256 11.378734
F 58.225213 42.501156 6.993134
F 62.739413 42.429856 6.989814
F 67.268113 42.532156 21.190734
F 67.511413 42.533656 4.050334
F 62.998713 42.657856 21.368234
F 67.333113 55.465656 3.030884
F 67.256413 55.481556 10.333334
F 53.962513 47.743556 10.603834
F 53.962913 55.479556 17.672934
F 54.079513 50.377356 21.395634
F 67.233213 55.642056 7.548244
F 54.090113 50.266356 11.294434
F 53.821013 50.388956 18.538334
F 53.774013 55.347356 0.521792
F 58.113413 55.679856 7.674874
F 58.421913 55.331256 17.823134
F 67.341213 55.565256 17.546034
F 62.763113 55.543456 10.278234
F 53.799713 42.672156 6.754534
F 58.407313 55.439156 0.540854
F 67.367113 55.367256 14.764834
F 62.660813 55.586956 3.173734
F 53.960313 50.290156 4.205064
F 53.686413 55.561456 7.916874
F 71.947913 50.234956 3.870064
F 53.918813 55.593356 14.953134
F 53.931313 42.558756 21.375334
F 53.792113 55.366656 3.198994
F 54.021113 47.621456 7.891084
F 54.071113 47.723156 3.233924
F 53.977513 50.158356 7.004254
F 71.720913 42.320156 7.137314
F 71.902013 42.261456 4.307314
F 71.862313 55.298056 15.014734
F 71.672513 50.468356 6.511284
F 71.746113 47.638256 0.247744
F 71.797113 55.249756 17.685434
F 71.724913 55.482356 0.387103
F 53.707513 47.882056 17.703934
F 53.736713 47.881956 15.022834
F 53.922813 42.881156 11.487634
F 53.772713 50.444356 14.089634
F 53.972713 42.766956 18.583134
F 53.832413 55.622756 10.641034
F 62.820313 63.219256 3.257504
F 53.973513 63.200756 7.615704
F 62.812113 58.263756 6.691424
F 62.920713 65.975656 6.827974
F 53.753013 58.209456 11.397734
F 54.084013 65.875356 11.292734
F 62.714313 58.263556 4.134294
F 62.778813 65.886156 4.057194
F 67.345513 63.199956 14.906934
F 58.328713 63.141556 14.901334
F 62.821713 63.122456 0.536709
F 60.640813 59.170356 17.688334
F 56.014113 61.674956 4.080584
F 65.035413 61.774356 4.158694
F 55.955813 59.117056 0.422001
F 56.052313 66.862956 0.499068
F 65.014013 59.261556 0.222357
F 64.929213 66.971256 0.200986
F 56.028513 59.169956 3.071714
F 56.067413 67.053056 3.126904
F 65.068913 59.342056 2.928964
F 64.950513 67.014156 3.024314
F 56.220113 61.933556 6.773834
F 65.133013 62.030956 6.868814
F 58.483113 63.073256 3.223974
F 67.231813 63.214356 3.106844
F 58.486913 58.289256 6.748424
F 58.542813 65.913856 6.565504
F 67.299613 58.220256 6.601524
F 67.322913 65.808656 6.819904
F 58.239813 58.054756 4.092404
F 58.278213 65.723556 3.813104
F 67.396313 58.093456 3.759774
F 67.269213 65.679356 4.055574
F 58.317313 62.954256 0.471994
F 67.298113 63.225956 0.327386
F 60.619713 61.738756 3.884644
F 69.555813 61.937856 4.105434
F 60.574513 59.327456 0.295424
F 60.363713 66.896056 0.355473
F 69.538413 59.361556 0.181441
F 69.433213 67.008956 0.379292
F 60.539413 59.208256 3.043924
F 60.579513 67.036056 3.185304
F 69.662413 59.425456 2.908744
F 69.586113 66.981156 3.222154
F 60.635113 62.117156 6.485594
F 69.633613 61.975456 6.712704
F 62.924313 63.222956 10.453834
F 69.489713 67.074956 14.892434
F 62.834913 58.223856 14.015934
F 62.995513 65.813856 13.829734
F 67.351613 65.812856 18.671934
F 60.943813 61.764156 18.565434
F 62.770213 58.187856 11.318934
F 63.089113 65.902256 11.117534
F 69.575413 61.828556 18.643534
F 60.651513 61.896756 21.387434
F 62.753513 63.223656 7.658974
F 69.647213 66.800156 17.606534
F 56.172613 61.998056 11.287434
F 65.298113 61.810456 11.144834
F 56.236413 59.326156 7.874184
F 56.212913 67.055656 7.546514
F 65.152513 59.369156 7.575834
F 65.123713 67.192856 7.708484
F 55.988213 59.371956 10.509534
F 56.224313 67.085256 10.174334
F 65.149013 59.246056 10.226434
F 65.321913 67.273056 10.312034
F 56.143113 61.849156 13.954734
F 65.254513 61.955856 13.874634
F 58.634313 63.239256 10.317234
F 67.415113 63.317156 10.263634
F 58.308113 58.086156 14.152834
F 58.453713 65.617156 13.715634
F 67.497413 57.894656 14.105434
F 67.192913 65.737756 14.182534
F 58.451713 58.210556 11.492634
F 58.589113 65.866256 10.969034
F 67.325713 58.055856 11.306934
F 67.440013 65.761856 11.379434
F 58.592513 63.444356 7.637974
F 67.405213 63.314956 7.440274
F 60.725113 61.966656 11.408834
F 69.642713 62.073156 11.347234
F 60.603913 59.683556 7.610144
F 60.716213 67.402256 7.448274
F 69.671313 59.322456 7.642164
F 69.558013 67.021656 7.814524
F 60.544113 59.508656 10.430434
F 60.784013 67.141356 10.090934
F 69.441913 59.524656 10.413634
F 69.708213 67.073656 10.526634
F 60.583213 62.021456 14.143734
F 69.555013 61.854056 14.059334
F 62.998213 63.190756 17.538834
F 60.615913 66.853056 14.976234
F 62.656413 58.004756 21.273934
F 62.637313 65.645656 21.277434
F 69.582413 59.381056 17.727534
F 60.293513 66.827956 17.690134
F 62.957313 58.047956 18.548034
F 62.696513 65.686856 18.617034
F 69.532413 61.930956 21.334134
F 60.655213 59.427156 15.003634
F 62.833513 63.293956 14.829534
F 69.789513 59.204856 14.960934
F 56.210113 61.768556 18.767734
F 65.145313 61.912056 18.627534
F 56.025113 59.266756 14.996134
F 56.214513 66.857756 14.903634
F 65.236513 59.395856 14.981834
F 65.037613 67.156356 15.021834
F 56.318113 59.185456 17.808534
F 55.968113 66.790556 17.678334
F 65.226513 59.472056 17.645634
F 64.867413 67.051056 17.769134
F 55.956413 61.731456 21.439034
F 65.025613 61.880656 21.315934
F 58.535613 62.920656 17.623334
F 67.462413 63.121456 17.797134
F 58.358513 57.862356 21.378834
F 58.318413 65.407756 21.253034
F 67.238213 57.995056 21.396034
F 67.264613 65.678356 21.407834
F 58.477913 57.955356 18.711634
F 58.094613 65.508056 18.596834
F 67.368513 58.106156 18.649234
F 53.841813 65.799856 21.437534
F 53.673713 58.089556 14.125934
F 53.974513 58.072256 7.012634
F 53.815313 63.271156 0.482377
F 53.750113 62.925956 14.789234
F 54.094213 62.982056 17.694534
F 53.736913 57.881056 21.276934
F 53.898613 65.679156 13.982434
F 53.668513 63.026856 3.283804
F 55.905113 69.350556 18.783434
F 53.919013 65.765256 6.821724
F 53.922213 58.050256 4.263334
F 53.876013 65.594256 4.096954
F 53.901313 63.217056 10.468534
F 53.915813 58.032056 18.649234
F 71.676213 63.144256 3.161004
F 71.764513 57.850956 18.590734
F 71.781713 63.179256 7.694914
F 71.834413 57.964256 11.291534
F 71.917113 57.860056 13.944434
F 71.721413 58.006456 21.266934
F 71.858313 58.245756 3.941014
F 71.965113 63.280856 10.417134
F 58.449213 55.529456 14.971334
F 80.733413 1.458946 0.551045
F 80.572513 9.166726 3.179684
F 84.989613 11.497956 18.604034
F 85.129113 3.866356 18.587034
F 80.755413 3.844006 6.626964
F 80.742613 11.643256 6.945414
F 76.236513 1.408146 17.745834
F 76.047013 11.494056 21.336034
F 80.707613 4.213036 3.908524
F 80.675413 11.789956 4.152004
F 76.108213 3.934526 21.232634
F 80.645513 1.176236 15.044134
F 80.758913 1.402856 7.506814
F 80.881313 9.192226 0.494992
F 76.287513 1.294286 10.602934
F 85.024913 11.535756 21.236634
F 82.878613 7.848406 4.057014
F 78.652113 7.783246 21.326934
F 74.004513 7.864636 3.936634
F 85.042713 1.508846 10.292934
F 82.971013 5.156696 0.222836
F 85.172613 1.604836 7.649544
F 73.960813 5.074956 0.365261
F 76.286413 1.415306 15.090234
F 82.796113 5.351296 2.790624
F 80.601213 1.369906 17.735134
F 73.936113 5.228846 3.039204
F 84.988213 1.178576 0.537015
F 82.844113 7.790396 6.729794
F 87.423413 7.648566 21.287634
F 74.027913 8.040496 6.690824
F 73.898213 5.133036 15.112234
F 85.339713 1.479796 3.260504
F 85.040313 9.155726 3.071494
F 80.896913 1.560806 3.305314
F 76.194113 9.252266 3.129684
F 85.070913 4.078576 6.588254
F 84.970613 11.675556 6.970484
F 76.154413 3.963566 6.694814
F 76.212013 11.555956 6.797294
F 84.915413 4.144846 3.863104
F 85.129913 11.653156 4.143274
F 76.319013 3.985176 3.991684
F 76.045613 11.783256 4.074164
F 71.559413 4.121506 14.172234
F 85.102413 8.870176 0.395882
F 76.237313 1.301606 3.386334
F 76.289113 8.970516 0.363990
F 87.260913 7.767986 3.892704
F 78.398313 5.181236 17.651134
F 78.367313 7.916976 4.061354
F 82.939813 12.945756 0.433001
F 87.125513 5.074296 0.412526
F 82.895313 13.135556 7.910554
F 78.577913 5.286996 0.306741
F 73.738713 12.891356 17.772734
F 87.304513 5.198576 3.195394
F 82.930013 13.007756 14.940634
F 78.266713 5.438686 2.882584
F 74.084913 12.881056 7.694544
F 87.355213 7.898766 6.614714
F 87.143213 12.862156 17.823734
F 78.558813 7.926676 6.816974
F 87.405813 5.024986 17.654234
F 73.903913 7.850896 18.674734
F 80.692213 8.995356 10.430434
F 85.007613 3.668776 21.340534
F 76.229713 9.006466 17.574934
F 80.679613 3.861696 13.972534
F 80.911713 11.509156 14.048834
F 87.398713 12.957156 10.422134
F 85.141313 9.027396 17.715234
F 80.769713 4.038486 11.364234
F 80.714813 11.782756 11.390134
F 85.342913 9.155846 15.024834
F 73.950913 5.225566 17.782834
F 82.757313 13.017056 17.757634
F 80.788913 9.121016 7.751664
F 85.108713 1.287476 14.977634
F 73.765413 12.802056 0.219136
F 82.953313 7.697816 11.454234
F 87.251113 12.829056 0.210328
F 73.998213 7.792916 11.494534
F 78.505913 5.296446 14.946234
F 82.822613 5.254586 7.643734
F 80.621413 1.411366 10.241434
F 73.917313 5.356696 7.484564
F 78.572913 12.793656 14.912134
F 82.968813 5.281966 10.388134
F 87.547813 13.014456 15.031834
F 74.152313 5.305926 10.327634
F 78.310313 12.684656 17.693334
F 82.905113 7.823096 14.184134
F 73.983913 12.641956 15.012434
F 73.772113 7.636756 14.054034
F 87.366713 5.173996 14.851234
F 83.011913 13.021056 10.550434
F 85.038313 9.169986 10.366734
F 73.792313 13.115656 2.956034
F 76.166613 8.993636 10.500134
F 85.282813 3.880376 14.054534
F 85.246513 11.856856 14.088234
F 76.205313 3.954816 14.145334
F 76.271613 11.468856 14.084934
F 85.107613 4.076936 11.306434
F 85.161313 11.642056 11.271934
F 76.364513 3.818436 11.352234
F 76.315713 11.683356 11.382834
F 74.056913 12.803756 10.572034
F 85.317013 8.975556 7.738774
F 76.103713 1.450606 7.907484
F 76.290113 9.175876 7.811244
F 87.449313 7.834256 11.181334
F 78.462113 7.665146 18.633334
F 78.351113 7.814716 11.253034
F 87.305113 7.569746 18.541234
F 87.305613 5.370856 7.501724
F 83.082713 5.147476 14.953634
F 78.483813 5.198966 7.441034
F 78.535413 12.802556 10.503434
F 87.376713 5.200606 10.354134
F 82.988613 12.924056 3.140824
F 78.537613 5.194196 10.343634
F 82.914113 4.990336 17.613434
F 87.338413 7.727316 13.820334
F 76.250013 8.873146 14.899534
F 78.461313 7.705556 13.980734
F 78.401513 12.753056 0.461281
F 87.379113 12.964456 7.670204
F 80.803313 8.929026 17.652834
F 75.988613 11.541156 18.592634
F 76.154413 1.321146 0.581085
F 80.714613 3.954366 21.210834
F 80.666813 11.819556 21.263434
F 82.913413 7.810206 21.233334
F 78.457513 12.968156 3.318804
F 80.764913 3.867826 18.547134
F 80.670513 11.462556 18.502234
F 85.226513 1.232526 17.692234
F 87.371313 12.904956 2.993654
F 78.381913 12.952656 7.652514
F 80.620913 8.961006 15.025934
F 76.158513 3.947256 18.616734
F 74.079313 7.699986 21.408934
F 82.962213 7.566166 18.387234
F 74.087413 0.063470 11.300434
F 78.419213 0.170577 21.450034
F 74.033913 0.024047 4.199324
F 71.592213 3.958056 21.421234
F 78.535813 0.086542 4.169984
F 71.909713 1.564386 15.024234
F 71.932513 4.016466 11.461934
F 87.381313 -0.123685 21.413334
F 71.568013 1.403166 0.616384
F 71.741413 1.544496 17.806134
F 71.519713 9.077466 17.781234
F 71.729113 11.506456 11.156334
F 71.554213 4.143476 18.716834
F 89.542313 8.860056 0.394981
F 71.598713 11.485056 13.967234
F 78.464513 0.058615 11.154334
F 89.594013 9.177986 3.200694
F 89.520613 1.396046 2.959674
F 74.048913 0.082982 14.085834
F 71.787213 3.770356 4.082994
F 71.766513 1.313286 7.659164
F 89.426013 3.800086 21.287834
F 71.841413 1.486976 10.488634
F 74.048813 0.090213 18.837934
F 89.516913 4.051286 6.895844
F 89.494113 1.152326 17.769134
F 87.134213 0.154881 11.277834
F 89.357913 1.283206 10.343734
F 71.566713 11.634156 21.353834
F 73.833913 0.112128 21.595534
F 71.424513 11.670256 18.637934
F 89.573213 3.927496 4.074154
F 82.904613 0.048339 18.764934
F 78.417513 0.096681 13.967934
F 82.975013 0.046348 11.117034
F 78.296913 0.093411 6.764904
F 82.943913 0.214926 6.720444
F 73.973513 0.081230 6.865694
F 80.704813 24.611256 3.096424
F 80.589713 16.760556 3.183854
F 78.301713 23.072356 21.343634
F 78.291813 15.254356 21.298234
F 85.057113 27.224156 11.403534
F 80.759413 19.322556 6.803584
F 76.083613 27.057256 18.802734
F 87.141613 23.450156 21.556834
F 76.314213 26.966556 4.097644
F 80.708413 19.321556 4.142624
F 76.183513 27.037256 14.310834
F 87.419013 15.528856 21.364534
F 80.278813 24.644756 0.367194
F 80.545613 16.654356 0.284743
F 76.042513 26.970256 11.282434
F 80.652213 27.045156 6.925514
F 82.966413 15.594856 4.023914
F 83.006213 23.257756 3.938614
F 73.682313 15.666356 3.925274
F 73.973113 23.131356 4.117254
F 82.744513 20.661856 0.518671
F 73.726913 20.646156 0.329755
F 83.046013 20.663656 3.260784
F 73.897313 20.616056 3.042014
F 82.987813 15.487456 6.762434
F 82.912313 23.351556 6.736454
F 73.720713 15.487256 6.763804
F 74.004013 23.134456 6.762654
F 85.236813 24.539256 3.129094
F 85.358413 16.645456 2.924054
F 76.253213 24.410856 3.214074
F 76.039513 16.780556 2.937434
F 84.958413 26.976156 6.761044
F 85.341113 19.406856 6.654614
F 85.060913 27.196056 21.532334
F 76.143113 19.445956 6.550184
F 76.370613 27.113456 6.820124
F 85.317613 19.228956 3.981214
F 80.656813 27.233456 21.352634
F 76.108013 19.371956 3.889514
F 84.837213 24.552456 0.534939
F 85.157513 16.938056 0.177210
F 76.103313 24.441956 0.514126
F 75.969113 16.746556 0.311470
F 87.330613 15.323556 3.985794
F 87.375613 23.325456 3.965614
F 78.215013 15.496056 4.062874
F 78.420913 23.130556 4.054724
F 87.420613 20.869256 0.302794
F 78.269013 20.592556 0.374492
F 87.422613 20.701956 3.070384
F 78.418913 20.564756 3.064874
F 87.196213 15.639156 6.659384
F 87.590213 23.285556 6.877164
F 78.404213 15.627556 6.878484
F 78.461713 23.093456 6.689934
F 80.764213 24.478956 10.335834
F 80.822713 16.685156 10.110034
F 80.675413 26.995456 11.330734
F 78.303713 20.905256 17.579434
F 80.734213 27.110556 14.159434
F 80.394713 19.250756 14.018934
F 87.292713 20.763056 17.832134
F 76.163913 16.654356 17.714134
F 85.102613 26.949256 14.075134
F 80.613313 19.361856 11.321734
F 76.336213 24.431456 15.107734
F 84.957613 16.723356 15.119534
F 80.653913 24.362756 7.574614
F 80.693513 16.796156 7.511704
F 87.115813 23.383356 18.688734
F 78.173313 20.526556 14.920834
F 83.099313 15.603656 11.211434
F 83.007813 23.313656 11.259534
F 74.105713 15.490756 11.320734
F 73.785313 23.258256 11.154534
F 83.130013 20.840956 7.654534
F 73.907413 20.654156 7.704574
F 82.940013 20.655856 10.422834
F 73.879313 20.580256 10.349034
F 82.843913 15.641056 14.017134
F 82.840813 23.270056 13.954834
F 73.893913 15.344956 14.060534
F 73.923913 23.232256 14.077734
F 85.149113 24.625056 10.506634
F 85.251313 16.965056 10.391134
F 76.116713 24.340956 10.342934
F 76.239513 16.746156 10.188334
F 85.076813 16.922356 17.873234
F 85.057213 19.250056 14.030634
F 76.241113 26.990956 21.543034
F 75.903413 19.160756 14.116934
F 75.930713 24.556556 17.943234
F 85.414813 19.687156 11.442734
F 80.530613 27.090156 18.603434
F 76.140313 19.211656 11.437434
F 85.243213 24.465356 7.686764
F 85.094913 16.873456 7.726814
F 76.242313 24.463956 7.634844
F 75.877313 16.920356 7.518374
F 87.393013 15.595856 11.264234
F 87.363213 23.200856 11.445334
F 78.493613 15.620056 11.048634
F 78.447013 23.209056 11.228234
F 87.575913 20.829456 7.714064
F 78.423013 20.555056 7.553734
F 87.527813 20.732856 10.376934
F 78.365313 20.610556 10.448934
F 87.321213 15.697156 14.114934
F 87.109313 23.143456 14.139334
F 78.332213 15.351556 13.868334
F 78.359013 23.192156 14.066634
F 80.484313 24.419356 17.634534
F 80.612313 16.674956 17.479534
F 87.279613 20.580556 15.167334
F 84.939413 24.394256 15.305834
F 75.968313 19.340756 21.374234
F 80.653513 19.321056 21.082634
F 85.052113 19.570556 21.328734
F 78.201813 23.309756 18.603034
F 84.937213 19.603056 18.627234
F 80.503613 19.410856 18.303634
F 87.312413 15.446556 18.604934
F 76.094113 19.282256 18.634434
F 80.690613 24.546256 14.895834
F 80.568313 16.690856 14.809934
F 78.386313 15.465456 18.584634
F 76.225013 16.523356 14.921934
F 82.815713 15.425156 18.608434
F 82.547813 23.266256 18.791234
F 73.781613 15.498056 18.384134
F 73.803513 23.089756 18.668234
F 82.741013 20.589456 14.757334
F 73.826813 20.659656 15.196534
F 82.700213 20.866156 17.576334
F 73.859113 20.669856 17.832234
F 82.984113 15.526256 21.331234
F 82.657913 23.297856 21.503134
F 73.825713 15.497756 21.203134
F 73.808313 23.212656 21.314734
F 84.759213 24.637956 17.978834
F 85.011713 27.077656 4.039034
F 80.704713 27.094856 4.189154
F 85.098413 27.192256 18.720634
F 71.559213 16.747056 0.465379
F 71.519913 24.504656 10.329334
F 71.779213 16.829656 10.516434
F 71.873513 26.981856 6.910554
F 71.692213 27.157156 11.294534
F 71.504413 16.705256 17.716234
F 71.858113 26.959656 21.512534
F 71.734013 27.086456 14.015834
F 89.712513 24.777656 7.657534
F 71.817213 24.516456 3.055724
F 71.640413 24.327556 7.518734
F 89.517613 27.140056 21.381434
F 89.337413 24.504256 17.596234
F 89.560913 19.342556 18.649334
F 71.736413 19.327056 13.977034
F 71.780713 26.963056 18.755134
F 71.526513 24.451156 0.300398
F 71.735513 27.161356 4.227304
F 71.591013 24.632356 15.047034
F 71.669713 16.871156 14.981834
F 71.376613 19.455456 21.257434
F 80.618713 32.069656 3.073154
F 80.743713 39.868956 3.068814
F 78.559013 38.417756 21.523834
F 78.509913 30.931556 21.408134
F 80.542813 34.943756 6.727084
F 87.188013 28.359756 10.199934
F 80.458813 34.707156 3.913234
F 87.251913 38.952456 21.273834
F 80.722713 32.251856 0.420624
F 80.691113 39.938156 0.423512
F 87.266813 30.986756 21.242134
F 78.501813 28.371556 0.509577
F 82.910713 31.057756 4.006354
F 82.952413 38.577956 4.006434
F 73.899613 31.066056 4.341764
F 74.182713 38.557656 4.300484
F 73.935913 28.123756 15.118334
F 83.076313 36.161456 0.409949
F 73.951013 28.440956 17.761534
F 74.043813 36.033956 0.608914
F 87.242213 28.352856 17.692234
F 82.815513 36.003556 3.023364
F 78.507513 28.366056 15.276134
F 73.836013 35.969956 3.359364
F 82.775413 30.992556 6.821194
F 82.836213 38.744256 6.810454
F 73.947513 31.001356 7.123974
F 73.932513 38.620656 7.001964
F 85.194113 32.323356 3.137414
F 85.171213 39.703356 3.119174
F 76.280413 32.079956 3.430874
F 76.335313 39.758356 2.977024
F 85.040413 34.926756 6.766374
F 75.985413 34.888356 6.986084
F 84.929013 34.846256 4.067954
F 76.167513 34.660956 4.147334
F 85.195713 32.303356 0.406650
F 85.064313 40.122356 0.389389
F 76.259213 32.078456 0.763736
F 76.401413 39.882856 0.316272
F 87.304413 30.858556 3.881824
F 87.419413 38.527656 4.188294
F 78.445613 30.817656 4.289734
F 78.524213 38.483056 4.010244
F 78.555313 28.249156 3.142264
F 87.388713 36.443256 0.491028
F 82.899513 28.436356 17.857734
F 78.616913 35.931356 0.555292
F 82.866513 38.698556 21.394834
F 87.377913 35.922056 3.231494
F 85.360813 34.896556 21.369434
F 78.395713 35.983956 3.199034
F 87.284813 30.921256 6.600554
F 87.505113 38.659456 6.922564
F 78.406713 31.153556 6.901624
F 78.183013 38.795056 6.729184
F 80.568513 32.188556 10.436534
F 80.623213 39.710356 10.490734
F 78.388513 36.078256 17.947734
F 78.562313 35.970056 15.253634
F 80.691813 34.520556 14.157134
F 83.005813 30.954256 21.348934
F 80.632513 34.635956 11.279834
F 74.056613 28.351556 0.588916
F 80.527713 32.353356 7.664784
F 80.384513 39.947156 7.822604
F 87.346313 36.037656 14.889134
F 74.159413 38.530456 21.550834
F 82.868313 31.006756 11.389334
F 82.830513 38.534456 11.460834
F 73.693213 30.958656 11.729334
F 73.916613 38.563056 11.514034
F 75.966013 39.974956 17.796934
F 82.697213 36.219956 7.754224
F 87.356813 30.802656 18.545334
F 73.680513 36.054656 7.859184
F 73.984513 30.885856 21.455834
F 82.781513 36.012256 10.520334
F 76.116013 39.804156 15.021234
F 73.573713 36.069356 10.571134
F 83.063013 30.883256 14.122734
F 82.737113 38.592456 14.011234
F 73.982413 30.911556 14.462434
F 73.742313 38.660956 14.181234
F 85.178513 32.105056 10.043634
F 84.970313 39.900356 10.466034
F 76.075113 32.235056 10.817234
F 76.086613 39.856356 10.516234
F 85.153513 34.698056 13.925534
F 76.164013 34.806756 14.271734
F 85.087713 34.609056 11.209634
F 76.025713 34.839256 11.532334
F 85.075013 32.272456 7.405234
F 85.071213 39.967956 7.732894
F 76.207113 32.299356 8.047194
F 76.065213 40.069456 7.670834
F 87.330213 30.926456 11.150834
F 87.277713 38.582156 11.184434
F 78.426313 30.664756 11.544934
F 78.355313 38.514556 11.406934
F 76.147113 32.148656 17.883534
F 87.340313 36.078456 7.664864
F 84.825413 39.884856 17.667434
F 78.158613 36.194956 7.789434
F 78.619213 28.551556 7.765194
F 87.330613 36.063456 10.356834
F 76.230113 32.257556 15.262934
F 78.297713 35.949956 10.497634
F 87.336113 30.893956 13.947134
F 87.260513 38.649156 13.900834
F 78.305713 30.840856 14.304034
F 78.425813 38.532956 14.166234
F 80.698013 32.218756 17.956734
F 80.677913 39.938956 17.712934
F 78.315913 38.724856 18.736934
F 85.001313 39.854556 14.895734
F 80.842313 34.737656 21.513534
F 85.132313 32.270156 14.990934
F 80.743813 34.834356 18.760334
F 78.424713 30.950856 18.740634
F 80.807913 32.012556 15.264234
F 80.567513 40.065756 14.998334
F 87.199613 38.767156 18.572434
F 87.313113 36.141356 17.557834
F 82.960613 30.986756 18.543334
F 82.725513 38.553456 18.632334
F 73.917013 31.071556 18.757034
F 73.874313 38.645456 18.808734
F 76.000913 34.863456 18.764734
F 82.966313 36.007556 14.986634
F 76.259013 34.584656 21.419734
F 73.933713 36.133356 15.160734
F 85.193413 32.262856 17.628034
F 82.861113 36.067756 17.729234
F 85.118313 35.011056 18.659934
F 73.829713 36.077256 17.864334
F 83.067513 28.404256 15.098934
F 82.869513 28.351156 3.139814
F 74.123013 28.322156 7.820094
F 87.345913 28.230556 3.101624
F 78.360613 28.158056 10.584934
F 74.045213 28.468956 10.534634
F 71.814313 32.396256 8.119154
F 82.891913 28.408856 7.673414
F 82.811013 28.426556 0.545424
F 87.305113 28.453156 0.468063
F 82.812613 28.362956 10.316134
F 87.281013 28.407656 7.548464
F 73.958813 28.365056 3.460394
F 87.258213 28.400956 14.966534
F 71.751113 39.881456 17.804034
F 78.282513 28.414856 17.979234
F 71.590313 32.290656 3.342624
F 71.712913 34.926656 21.497234
F 71.628413 34.875056 18.730734
F 71.806813 39.622856 0.543889
F 71.831713 39.690256 3.251004
F 71.541713 34.867456 4.099344
F 89.715313 34.800456 4.163954
F 89.641413 34.813256 6.784734
F 89.500913 34.772156 18.413634
F 89.375413 39.972756 14.894834
F 89.450913 34.733756 11.329234
F 89.526513 32.264156 14.952434
F 89.476013 32.280856 3.110984
F 71.648213 32.301856 10.767434
F 71.602913 39.843656 7.967524
F 71.593313 34.918556 6.855674
F 71.724613 32.298256 15.132134
F 71.644713 39.978656 15.110334
F 71.529413 34.915156 14.381834
F 71.725513 32.379956 17.910234
F 71.750713 32.417556 0.460817
F 71.720213 39.715056 10.583634
F 71.524313 34.827756 11.676234
F 80.751913 47.667456 3.064684
F 85.100513 55.414856 17.605834
F 76.182513 42.313656 14.111034
F 78.317013 46.359356 21.348634
F 80.571413 50.286756 6.715124
F 71.856113 55.594956 7.430354
F 84.836613 42.465056 18.479034
F 78.440913 54.293456 21.235134
F 80.602313 50.248856 3.966304
F 80.765113 55.317956 7.777074
F 80.494313 42.492556 18.596434
F 82.857513 53.977856 21.238834
F 80.525513 47.655856 0.441840
F 73.807913 43.733756 17.680034
F 84.923213 50.189356 21.396334
F 84.908013 42.555656 6.668644
F 82.795013 53.982056 4.103964
F 82.873113 46.311656 3.956614
F 74.062713 54.080156 3.938094
F 74.012113 46.220956 3.852964
F 82.712113 51.469056 0.396777
F 82.539013 43.936756 0.260555
F 74.003013 51.667056 0.221171
F 73.897413 43.871856 0.398172
F 82.749413 51.512956 3.054774
F 82.713613 43.788256 2.931594
F 74.107913 51.484056 2.913814
F 74.062313 43.546356 3.158664
F 82.919813 54.095856 6.684344
F 82.770213 46.365856 6.691014
F 74.028613 54.151456 6.526584
F 74.035213 46.249856 6.617794
F 85.071313 47.646656 3.079354
F 76.272313 42.526356 4.063344
F 76.225513 47.490856 3.180304
F 84.927813 42.391756 3.695164
F 85.030613 50.090856 6.718044
F 80.579713 42.662056 14.009934
F 76.190713 50.332256 6.621744
F 85.048113 42.462456 11.091734
F 85.129313 50.202856 4.018924
F 74.186213 51.482256 17.480034
F 76.213013 50.110156 3.960804
F 80.570213 42.396756 3.993844
F 84.970013 47.648256 0.326834
F 87.528813 51.391056 15.013434
F 76.153013 47.821456 0.442313
F 84.972013 47.616156 17.742334
F 87.091713 54.123756 4.011244
F 87.300413 46.276156 3.977674
F 78.513213 53.904656 4.023914
F 78.448813 46.280156 3.982244
F 87.220213 51.334256 0.338493
F 87.214313 43.849856 0.317133
F 78.514813 51.556956 0.243152
F 78.188313 43.849256 0.440797
F 87.227613 51.533156 3.180934
F 87.127313 43.825656 3.043774
F 78.396813 51.385156 3.036214
F 78.410713 43.716656 3.130654
F 87.400113 54.115256 6.637504
F 87.212213 46.379156 6.670434
F 78.504213 54.052056 6.596984
F 78.463613 46.247956 6.831794
F 80.657513 47.716156 10.239534
F 78.452813 46.442156 18.488134
F 85.125913 50.257056 18.616734
F 87.105613 43.727456 17.515634
F 80.691013 50.226956 14.078334
F 80.390113 42.384356 21.336134
F 76.012413 42.509856 18.659834
F 82.552013 46.530156 21.242934
F 80.739513 50.305856 11.171534
F 80.480813 42.427256 6.752204
F 85.082713 42.479956 13.944834
F 87.286913 46.443856 21.256634
F 80.606713 47.719156 7.567654
F 78.537713 53.991856 18.414134
F 87.276113 54.053156 21.321734
F 87.454313 51.385256 17.745234
F 83.141013 54.104256 11.169734
F 82.890613 46.535156 11.113334
F 74.049613 54.192656 11.091234
F 73.796613 46.337356 11.338534
F 82.885213 51.484956 7.506954
F 82.672413 43.853456 7.547034
F 73.883813 51.554756 7.546394
F 73.865213 43.808756 7.547374
F 83.028713 51.572256 10.202834
F 82.694813 43.773956 10.306834
F 73.868713 51.581256 10.275934
F 74.126613 43.771156 10.240634
F 83.123813 54.114156 13.909434
F 82.826013 46.300156 13.874434
F 73.963713 54.006556 13.725434
F 74.054013 46.158056 14.050134
F 85.215713 47.759356 10.344634
F 76.140413 47.617356 17.577734
F 76.037013 47.676656 10.393634
F 78.440213 43.850856 14.942834
F 85.277913 50.133056 14.033234
F 80.532313 42.363656 11.365334
F 76.294113 50.277956 13.816434
F 76.154413 42.513256 21.348234
F 85.194113 50.336456 11.289334
F 74.062813 46.425156 21.337834
F 76.019913 50.294556 11.086934
F 84.966713 42.724656 21.167434
F 85.045113 47.431756 7.545344
F 76.306813 50.374456 21.320034
F 76.130213 47.688156 7.637014
F 74.051813 54.309556 21.243534
F 87.469013 54.051856 11.457834
F 87.280913 46.272456 11.151434
F 78.580513 54.146656 11.137234
F 78.423013 46.483156 11.419734
F 87.231213 51.463156 7.662164
F 87.247113 43.704956 7.500204
F 78.421313 51.599756 7.552294
F 78.232213 43.696656 7.806134
F 87.431213 51.512556 10.467134
F 87.276713 43.730256 10.187534
F 78.491313 51.523756 10.297434
F 78.303813 43.792856 10.505634
F 87.560613 54.060956 14.130834
F 87.251813 46.401156 13.818734
F 78.631813 54.062056 13.923834
F 78.425913 46.491556 14.098734
F 80.653713 47.483856 17.606234
F 84.967513 47.670956 14.965434
F 87.290413 46.257356 18.524834
F 78.474013 51.575456 14.854434
F 80.602713 50.217056 21.208434
F 76.058613 42.540656 6.672504
F 87.387013 54.078556 18.633434
F 76.182413 42.402656 11.361234
F 80.770713 50.160456 18.412834
F 82.823513 43.828456 17.495034
F 78.182013 43.777156 17.729634
F 87.359113 43.863656 14.749534
F 80.683313 47.658256 14.873134
F 76.322213 50.170156 18.588834
F 78.463213 51.497756 17.633334
F 75.949213 47.662656 14.902334
F 82.996513 54.068456 18.482334
F 82.755113 46.363856 18.511834
F 74.114813 53.967556 18.567434
F 74.040313 46.283256 18.646734
F 83.195713 51.604056 14.952034
F 82.910213 43.911456 14.865334
F 73.950513 51.435156 14.771534
F 73.970213 43.600156 15.048034
F 83.002413 51.503956 17.621034
F 85.381113 55.371056 10.262734
F 80.958413 55.337456 10.382134
F 71.756413 47.494856 14.793334
F 76.218513 55.491556 3.101394
F 76.228213 55.173356 17.556934
F 80.598213 55.387256 0.469722
F 80.872213 55.540056 14.507534
F 89.445613 47.533056 10.372734
F 85.110213 55.403156 7.647234
F 80.608613 55.456556 3.158404
F 76.264013 55.622256 0.327192
F 80.824213 55.256256 17.293534
F 71.781213 47.603156 10.230634
F 84.895613 55.284556 3.004684
F 76.289713 55.076156 14.745934
F 71.690213 55.647856 3.117894
F 85.037513 55.334656 0.298092
F 76.243813 55.391556 10.150634
F 89.583413 55.128656 3.070764
F 85.332513 55.486556 14.808934
F 71.732613 47.622256 2.920314
F 71.725813 55.490256 10.175834
F 72.011313 47.657456 17.546534
F 89.348513 42.517456 21.164134
F 89.754013 50.089956 11.321634
F 89.475513 47.556656 7.492764
F 89.401613 42.599556 18.510434
F 89.598913 50.212756 21.409434
F 71.956613 50.179356 18.436334
F 71.834113 42.374756 11.180134
F 71.642313 42.363956 18.707434
F 71.670713 42.455656 13.964634
F 71.817613 47.850056 7.505404
F 71.553913 50.238256 11.169234
F 71.748513 50.154456 13.931334
F 71.795213 50.286056 21.185634
F 71.716713 42.244656 21.379834
F 89.614813 55.352956 10.313034
F 89.480913 55.321356 17.729534
F 80.538613 63.083656 2.952754
F 71.895313 65.810856 18.689534
F 80.711413 57.884656 6.730244
F 80.636713 65.773956 6.574514
F 71.737913 63.280256 0.410348
F 71.791913 65.753056 6.747594
F 80.646213 58.106156 4.168654
F 80.645513 65.750756 3.924874
F 71.733913 65.771756 14.269134
F 85.008613 63.113656 14.963234
F 80.494513 63.168256 0.212935
F 87.145113 61.742356 18.514734
F 82.863213 61.913456 3.829634
F 73.953713 61.866356 4.057614
F 82.813413 59.230056 0.310579
F 82.717513 66.897056 0.607668
F 73.953213 59.351556 0.171058
F 73.940013 67.101756 0.535912
F 82.873213 59.215256 3.023654
F 82.980713 67.053756 3.323794
F 73.956613 59.403156 2.857994
F 74.003613 67.139356 3.181304
F 82.885113 61.977756 6.579374
F 74.008913 62.017456 6.862454
F 85.176213 63.096456 3.236264
F 76.214313 63.242756 3.143594
F 85.408113 57.922756 6.658014
F 85.153313 65.816256 6.690394
F 76.214913 58.017756 6.682864
F 76.029013 65.740856 6.750944
F 85.100213 57.837756 3.885534
F 85.268313 65.672856 3.968884
F 76.038113 58.176456 3.857824
F 76.247813 65.710856 3.992654
F 85.243513 63.004956 0.390355
F 76.166913 62.992656 0.280402
F 87.331513 61.637856 3.853764
F 78.446513 61.935156 4.160684
F 87.275113 59.067256 0.180741
F 87.431313 66.742656 0.389756
F 78.579113 59.291956 0.217904
F 78.237313 67.174156 0.418884
F 87.252513 59.111356 2.925264
F 87.458413 66.948756 3.072064
F 78.448713 59.343356 3.012794
F 78.425713 67.156756 3.022654
F 87.337313 61.835556 6.572144
F 78.540813 61.857956 6.820114
F 80.814113 63.213856 10.473634
F 87.396913 66.852856 14.959634
F 80.746513 58.229956 13.866134
F 80.584413 65.653456 14.066634
F 87.301313 59.231056 17.605434
F 78.465713 61.843356 18.315834
F 80.681013 58.126956 11.092334
F 80.597913 65.814256 11.410634
F 78.583313 59.125956 17.664934
F 78.517513 59.258056 15.042334
F 80.729913 63.241856 7.621804
F 76.063713 63.103356 15.086534
F 83.036113 61.730456 11.251434
F 74.131613 61.830256 11.169934
F 83.000313 59.370356 7.326954
F 82.933213 67.053256 7.536354
F 74.041513 59.385756 7.600744
F 73.922913 67.068456 7.737624
F 82.970713 59.226956 10.219734
F 83.032613 66.819456 10.371334
F 74.048013 59.217556 10.348234
F 74.098213 67.026056 10.452734
F 82.834313 61.882756 13.979034
F 73.954413 61.797856 13.966734
F 85.285413 63.049456 10.266734
F 76.305213 63.087856 10.355034
F 85.022613 58.146156 13.980534
F 85.210813 65.725756 13.917634
F 76.369213 57.760356 14.061534
F 76.220713 65.643756 14.097334
F 85.207113 57.921656 11.170034
F 85.161213 65.631956 11.140734
F 76.258513 57.894156 11.197034
F 76.231913 65.711856 11.338734
F 85.264613 63.104956 7.466544
F 76.404613 63.314556 7.758064
F 87.475013 61.727956 11.368734
F 78.544613 61.688956 11.287434
F 87.623513 59.261956 7.554304
F 87.248913 66.953356 7.712144
F 78.466313 59.227756 7.450894
F 78.241413 67.010756 7.531204
F 87.420013 59.184556 10.343934
F 87.224513 67.146556 10.369534
F 78.422813 59.205056 10.211234
F 78.218713 67.016956 10.192334
F 87.374713 61.650256 14.041934
F 78.337113 61.851856 14.240934
F 80.923013 62.927456 17.652434
F 87.280713 66.995656 17.753434
F 80.624013 57.975256 21.197834
F 80.453213 65.793256 21.386334
F 78.393413 61.724056 20.992934
F 87.367713 61.663156 21.236934
F 80.735613 57.833956 18.502234
F 80.692013 65.492756 18.463934
F 78.390713 66.950856 17.779234
F 87.296913 59.167756 14.894234
F 80.625413 63.000256 15.108134
F 78.316313 67.093856 14.996934
F 82.955513 61.570456 18.778734
F 73.994413 61.673556 18.511034
F 82.939213 59.487056 14.949534
F 82.917213 66.885956 14.844434
F 74.135213 59.070156 15.043834
F 74.084713 67.040356 15.059134
F 82.786013 59.248056 17.661934
F 82.988513 67.015856 17.659334
F 73.937813 59.051056 17.810134
F 74.111613 67.080556 17.928434
F 82.835613 61.769056 21.490334
F 73.937713 61.866456 21.221434
F 84.892913 63.088456 17.830034
F 76.141013 63.162056 17.718734
F 85.066313 57.811056 21.271834
F 85.205313 65.619256 21.568934
F 76.236413 58.200156 21.167634
F 76.145213 65.684956 21.424734
F 84.997313 58.029256 18.540634
F 85.016313 65.694356 18.756334
F 76.214413 57.780456 18.585334
F 76.180413 65.666056 18.744334
F 71.854413 58.233256 6.649054
F 71.768613 65.883256 21.460734
F 71.841113 65.621856 11.625934
F 89.550313 65.563956 18.760334
F 71.757213 63.073356 15.068934
F 82.840213 69.576656 13.890334
F 71.817713 65.653956 4.046274
F 89.537913 65.706456 6.830594
F 89.535813 63.208356 10.426134
F 71.804213 63.191656 17.943334
F 89.475513 57.813256 21.217534
F 89.433313 65.716756 11.249834
F 89.655013 62.816956 0.364929
F 87.332313 69.381556 13.946834
F 83.049813 69.676856 4.022554
F 87.273113 69.421956 18.677234
F 87.407413 69.445756 3.922624
F 87.332813 69.449556 6.679904
F 78.421613 69.481056 18.754634
F 82.796213 69.486256 21.368834
F 76.238413 55.425656 7.303324
F 98.486213 1.264686 3.042334
F 98.487213 8.986936 3.044634
F 98.484913 3.838296 6.682554
F 98.485913 11.560556 6.684844
F 98.502013 3.842736 3.949574
F 98.503013 11.564956 3.951864
F 98.501313 1.264696 0.309676
F 98.502213 8.986916 0.311967
F 91.682413 7.679246 3.946354
F 91.623913 12.798556 14.981734
F 100.726213 7.705526 3.944324
F 94.023813 8.985276 14.875634
F 91.773113 5.074986 0.272547
F 94.019613 1.261066 14.871934
F 100.758213 5.123196 0.309325
F 96.261713 12.846856 3.047024
F 91.746113 5.131916 3.003604
F 100.724213 12.842556 7.582354
F 100.754213 5.119196 3.043544
F 105.256213 12.797656 2.692134
F 91.920413 7.783736 6.666334
F 100.755213 12.841456 3.045834
F 100.739213 7.705286 6.681494
F 105.306213 7.759896 18.167034
F 94.022113 1.264206 3.043234
F 94.023213 8.986526 3.044754
F 102.940213 1.268346 2.961394
F 102.941213 8.990586 2.963694
F 94.024513 3.838416 6.682284
F 94.023313 11.561756 6.685594
F 102.932213 3.831856 6.591254
F 102.933213 11.554056 6.593534
F 94.024313 3.840976 3.951374
F 94.026113 11.562756 3.953634
F 103.047213 3.845236 3.853284
F 103.048213 11.567456 3.855574
F 94.026213 1.265356 0.311580
F 94.027613 8.988076 0.314104
F 103.047213 1.240526 0.227102
F 103.048213 8.962746 0.229397
F 96.255513 7.700416 3.954264
F 102.961213 8.984146 14.845334
F 105.066213 7.556176 3.811774
F 107.398213 8.959716 16.761934
F 96.261313 5.125826 0.312761
F 96.256313 12.845556 10.327034
F 105.362213 5.106046 21.766234
F 100.759213 12.845456 0.311613
F 96.260613 5.124656 3.044704
F 96.262213 12.848056 0.315058
F 105.255213 5.075426 2.689844
F 105.363213 12.828256 21.768534
F 96.258213 7.700826 6.685514
F 96.256113 7.697506 21.247134
F 105.217213 7.729156 6.502814
F 105.219213 7.707556 20.922834
F 98.481013 1.263066 10.321834
F 98.481913 8.985306 10.324134
F 98.481813 3.836386 13.964034
F 98.482813 11.558656 13.966334
F 98.490213 3.838736 11.231834
F 98.491113 11.560956 11.234134
F 98.494813 1.260766 7.590084
F 98.495813 8.982986 7.592374
F 91.635713 7.908426 11.187834
F 96.251513 12.843656 17.607734
F 100.712213 7.698566 11.226734
F 105.150213 5.142756 17.388034
F 91.885913 5.234806 7.556154
F 91.831413 12.900356 10.332234
F 100.723213 5.120306 7.580074
F 96.252213 12.845156 14.876734
F 91.923613 5.342966 10.309634
F 102.960213 1.261936 14.843034
F 100.728213 5.119506 10.317634
F 105.151213 12.864956 17.390334
F 91.815413 7.812146 13.940034
F 105.360213 12.747156 14.564034
F 100.717213 7.699446 13.961534
F 105.359213 5.024906 14.561734
F 94.018913 1.262206 10.323534
F 94.021913 8.985896 10.324934
F 102.915213 1.273046 10.257634
F 102.916213 8.995296 10.259934
F 94.022713 3.835966 13.962934
F 94.020113 11.559956 13.967134
F 102.942213 3.831806 13.921234
F 102.943213 11.554056 13.923534
F 94.023713 3.838336 11.233134
F 94.023413 11.560756 11.235034
F 102.974213 3.825726 11.189434
F 102.975213 11.547956 11.191734
F 94.021813 1.263376 7.591764
F 94.030313 8.989126 7.595854
F 103.000213 1.273806 7.530674
F 103.001213 8.996026 7.532974
F 96.252313 7.698046 11.235034
F 100.729213 12.841756 10.319934
F 105.065213 7.615816 11.139634
F 107.397213 1.237476 16.759634
F 96.254113 5.124896 7.593664
F 100.719213 12.844956 14.871634
F 105.068213 5.217646 7.490484
F 91.754013 12.826856 0.248739
F 96.255613 5.123226 10.324834
F 96.254913 12.847156 7.595984
F 105.183213 5.091816 10.178934
F 91.833213 12.912456 2.949664
F 96.253313 7.698086 13.965934
F 96.251313 5.122906 14.874434
F 105.159213 7.685946 13.837134
F 107.390213 11.610556 13.073934
F 98.491713 1.254936 17.608734
F 98.492713 8.977176 17.611034
F 98.499713 3.841876 21.251934
F 98.500613 11.564156 21.254234
F 98.481713 3.832766 18.518234
F 98.482613 11.554956 18.520534
F 98.484613 1.260806 14.875234
F 98.485513 8.983026 14.877534
F 91.821913 7.721076 18.726134
F 96.253813 7.696596 18.515434
F 100.738213 7.697216 18.513234
F 91.737913 12.823556 7.636844
F 91.781913 5.089036 14.858834
F 105.184213 12.814056 10.181234
F 100.718213 5.122696 14.869334
F 105.068213 12.939856 7.492774
F 91.753713 5.091966 17.524434
F 91.630213 12.793956 17.761834
F 100.715213 5.118626 17.603434
F 100.716213 12.840856 17.605634
F 91.793613 7.667446 21.354734
F 96.250813 5.121366 17.605534
F 100.747213 7.701926 21.248534
F 107.389213 3.888346 13.071734
F 94.019913 1.260156 17.604134
F 94.021313 8.982776 17.606534
F 102.951213 1.280346 17.567034
F 102.952213 9.002586 17.569334
F 94.021913 3.834516 21.244034
F 94.022113 11.557356 21.246534
F 102.986213 3.828596 21.204434
F 102.987213 11.550856 21.206734
F 94.019313 3.835446 18.513334
F 94.018713 11.557956 18.515934
F 102.973213 3.851106 18.474134
F 102.974213 11.573356 18.476434
F 100.725213 -0.016537 3.942174
F 89.424013 11.708256 6.641334
F 89.427813 1.482316 7.585784
F 91.605413 0.075137 6.839334
F 89.520613 8.829816 15.013034
F 89.605713 11.610156 11.443334
F 89.534113 1.233056 0.239557
F 89.645813 9.137226 7.359404
F 100.737213 -0.024843 18.511134
F 91.846113 -0.080269 21.339334
F 89.514013 11.351556 14.093534
F 89.635313 3.655446 13.865534
F 96.254613 -0.021611 3.952084
F 89.543413 9.024026 17.828034
F 105.158213 -0.036414 13.834934
F 89.651713 3.940746 11.147434
F 105.305213 0.037848 18.164934
F 96.251513 -0.023970 11.232834
F 96.252313 -0.024328 13.963734
F 89.529313 9.172786 10.037234
F 91.620913 0.025927 11.303434
F 96.255213 -0.024875 21.244934
F 105.216213 0.006737 6.500674
F 89.579913 11.740556 3.902774
F 105.218213 -0.014840 20.920634
F 91.830013 -0.106005 18.655534
F 100.716213 -0.022952 13.959334
F 96.256913 -0.021738 6.683254
F 100.712213 -0.023495 11.224634
F 100.747213 -0.020473 21.246434
F 100.738213 -0.017105 6.679344
F 96.252913 -0.025468 18.513334
F 89.602913 3.552606 18.520234
F 89.328713 11.455656 21.401134
F 89.615613 1.176766 14.849634
F 89.371213 11.594356 18.636634
F 98.489213 24.431356 3.049204
F 98.488213 16.709156 3.046914
F 105.361213 20.469356 14.566334
F 98.486813 19.282756 6.687134
F 96.253313 20.567356 14.879034
F 98.503913 19.287156 3.954144
F 98.504213 24.431356 0.316544
F 98.503213 16.709156 0.314255
F 91.865513 15.373156 4.033134
F 91.731413 23.191656 3.994664
F 100.727213 15.427756 3.946614
F 100.728213 23.149956 3.948904
F 91.855613 20.575256 0.459905
F 100.760213 20.567656 0.313902
F 91.698313 20.560356 3.208924
F 100.756213 20.563656 3.048124
F 91.673013 15.355256 6.775464
F 91.709013 23.330356 6.733224
F 100.740213 15.427556 6.683774
F 100.741213 23.149756 6.686064
F 94.026913 24.432056 3.048604
F 94.026813 16.710256 3.046884
F 102.943213 24.435056 2.968274
F 102.942213 16.712856 2.965984
F 94.030213 27.003856 6.688074
F 94.023113 19.285056 6.689584
F 98.484613 26.999456 18.525134
F 102.934213 19.276356 6.595824
F 105.308213 23.204356 18.171634
F 94.026313 19.285056 3.957074
F 105.307213 15.482156 18.169334
F 103.049213 19.289656 3.857864
F 94.026413 24.430856 0.316940
F 94.027913 16.709756 0.315891
F 103.050213 24.407256 0.233974
F 103.049213 16.684956 0.231685
F 96.256713 15.422756 3.956484
F 96.257513 23.144856 3.958824
F 105.067213 15.278456 3.814064
F 105.067213 23.000656 3.816354
F 96.263413 20.570256 0.317300
F 105.364213 20.550556 21.770834
F 96.262313 20.569156 3.049234
F 105.256213 20.519856 2.694424
F 96.259013 15.422956 6.687734
F 96.259913 23.145156 6.689994
F 105.218213 15.451356 6.505094
F 105.219213 23.173656 6.507384
F 98.483913 24.429756 10.328734
F 98.482913 16.707556 10.326434
F 96.252613 20.565856 17.610034
F 98.483713 19.280856 13.968534
F 105.220213 15.429756 20.925034
F 98.492113 19.283256 11.236434
F 98.497713 24.427456 7.596944
F 98.496813 16.705256 7.594664
F 91.757613 15.503556 11.180834
F 91.781113 23.295456 11.260434
F 100.713213 15.420756 11.229034
F 100.714213 23.143056 11.231334
F 91.756113 20.685756 7.868674
F 100.725213 20.564756 7.584644
F 91.794413 20.660756 10.595434
F 100.730213 20.563956 10.322234
F 91.751913 15.472756 13.996434
F 91.781913 23.059456 13.952134
F 100.718213 15.421656 13.963834
F 100.719213 23.143956 13.966134
F 94.026313 24.431256 10.328834
F 94.023713 16.708156 10.326834
F 102.918213 24.439756 10.264534
F 102.917213 16.717556 10.262234
F 98.493113 27.005456 11.238734
F 94.021513 19.281956 13.970034
F 96.257913 23.141956 21.251634
F 102.944213 19.276256 13.925834
F 96.257013 15.419656 21.249334
F 94.027113 19.281256 11.239234
F 96.254813 15.418856 18.517734
F 102.976213 19.270156 11.194034
F 94.028413 24.431656 7.599224
F 94.023513 16.706756 7.595774
F 103.003213 24.440456 7.537544
F 103.002213 16.718256 7.535254
F 96.253413 15.420356 11.237234
F 96.254413 23.142556 11.239534
F 105.066213 15.338056 11.141934
F 105.067213 23.060256 11.144234
F 96.256013 20.569456 7.598264
F 105.069213 20.662156 7.495064
F 96.257313 20.567756 10.329334
F 105.185213 20.536256 10.183534
F 96.254213 15.420256 13.968234
F 96.255313 23.142556 13.970534
F 105.160213 15.408156 13.839434
F 105.161213 23.130456 13.841734
F 98.494613 24.421656 17.615534
F 98.493613 16.699456 17.613234
F 105.152213 20.587256 17.392634
F 98.501613 19.286356 21.256534
F 107.399213 16.681956 16.764234
F 98.483613 19.277256 18.522834
F 98.487513 24.427456 14.882034
F 98.486513 16.705256 14.879834
F 91.868813 15.313856 18.585334
F 91.805813 23.185256 18.507934
F 100.739213 15.419456 18.515534
F 100.740213 23.141656 18.517834
F 91.746413 20.544256 15.100334
F 100.720213 20.567156 14.873934
F 91.719413 20.612556 17.859334
F 100.717213 20.563056 17.607934
F 91.715613 15.449756 21.296534
F 91.611213 23.087356 21.190134
F 100.748213 15.424156 21.250834
F 100.749213 23.146356 21.253134
F 94.025113 24.428556 17.609734
F 94.022413 16.704756 17.608134
F 102.954213 24.447056 17.573934
F 102.953213 16.724856 17.571634
F 107.400213 24.404156 16.766434
F 94.023913 19.279556 21.249734
F 107.390213 19.332856 13.076334
F 102.988213 19.273056 21.209034
F 105.221213 23.152056 20.927334
F 94.022013 19.279656 18.519334
F 96.255613 23.141056 18.520034
F 102.975213 19.295556 18.478734
F 94.023413 24.428056 14.879434
F 94.024013 16.706756 14.877634
F 102.963213 24.428656 14.849934
F 102.962213 16.706356 14.847634
F 102.934213 26.998556 6.598114
F 102.976213 27.017756 18.481034
F 98.502613 27.008556 21.258834
F 102.945213 26.998456 13.928134
F 94.021413 27.004956 13.971434
F 94.024613 27.005556 11.239134
F 107.391213 27.055056 13.078534
F 102.977213 26.992456 11.196334
F 98.504913 27.009456 3.956434
F 94.025113 27.000556 18.521834
F 103.050213 27.011956 3.860154
F 98.484713 27.003056 13.970834
F 94.025613 27.001056 21.251534
F 98.487813 27.004956 6.689424
F 102.988213 26.995256 21.211334
F 94.029413 27.007056 3.959374
F 89.528413 24.535156 0.443753
F 89.622913 16.694156 3.172794
F 89.512613 16.777356 7.624544
F 89.527713 24.533456 10.292034
F 89.637613 19.457056 21.362434
F 89.518913 19.374256 11.404034
F 89.594613 27.098256 18.602134
F 89.663413 16.905756 0.463791
F 89.439613 19.290156 4.198644
F 89.424113 26.959056 11.199434
F 89.547413 16.813856 10.361434
F 89.530713 16.669456 17.795034
F 89.453513 27.112356 13.984534
F 89.559413 27.086456 3.926314
F 89.769713 19.232956 6.827684
F 89.656913 16.785456 14.999634
F 89.475713 19.347656 14.139834
F 89.518713 27.216156 6.619764
F 89.454413 24.498356 14.763234
F 89.661313 24.531156 3.193264
F 98.490113 32.153656 3.051494
F 98.491113 39.875856 3.053784
F 98.488813 34.727256 6.691714
F 98.505913 34.731656 3.958724
F 98.505113 32.153656 0.318833
F 98.506113 39.875856 0.321119
F 91.772513 30.998356 3.972454
F 91.731513 38.680956 4.016794
F 100.729213 30.872256 3.951184
F 100.729213 38.594456 3.953474
F 94.024913 32.150956 14.881734
F 91.814313 36.060056 0.302850
F 102.977213 34.740056 18.483334
F 100.762213 36.012156 0.318478
F 96.254713 36.010256 17.614634
F 91.763113 36.032556 2.938964
F 105.363213 35.913856 14.570934
F 100.758213 36.008156 3.052694
F 91.737513 30.850456 6.749974
F 91.838113 38.523856 6.753614
F 100.742213 30.871956 6.688354
F 100.743213 38.594256 6.690644
F 94.029613 32.155756 3.050514
F 94.028213 39.876556 3.053724
F 102.944213 32.157256 2.970554
F 102.945213 39.879556 2.972844
F 94.030313 34.725956 6.691234
F 102.935213 34.720756 6.600404
F 94.028613 34.730056 3.960404
F 103.051213 34.734156 3.862444
F 94.029513 32.154056 0.320041
F 94.030913 39.876956 0.322518
F 103.051213 32.129456 0.236262
F 103.052213 39.851656 0.238550
F 96.258413 30.867056 3.961134
F 96.259413 38.589356 3.963404
F 105.068213 30.722856 3.818644
F 105.069213 38.445056 3.820924
F 102.965213 39.873056 14.854534
F 96.265213 36.014756 0.321901
F 102.964213 32.150856 14.852234
F 105.366213 35.994956 21.775434
F 107.402213 39.848656 16.771034
F 96.264513 36.013556 3.053864
F 96.255113 36.011856 14.883634
F 105.258213 35.964356 2.698994
F 96.261013 30.867456 6.692324
F 96.262113 38.589756 6.694664
F 105.220213 30.895856 6.509674
F 105.221213 38.618056 6.511964
F 98.484813 32.151956 10.331034
F 98.485813 39.874256 10.333334
F 98.485713 34.725356 13.973134
F 98.494013 34.727656 11.241034
F 98.498713 32.149656 7.599234
F 98.499713 39.871956 7.601524
F 91.736113 31.005256 11.177534
F 91.846813 38.437356 11.289134
F 100.715213 30.865256 11.233634
F 100.716213 38.587456 11.235934
F 105.154213 36.031656 17.397234
F 91.909813 35.968756 7.741874
F 94.025113 39.872056 14.883434
F 100.727213 36.009256 7.589224
F 105.310213 38.648856 18.176234
F 91.813613 35.891256 10.397234
F 107.392213 34.777256 13.080834
F 100.732213 36.008456 10.326834
F 91.723613 30.955156 13.950534
F 91.823613 38.507356 13.938334
F 100.720213 30.866156 13.968434
F 100.721213 38.588356 13.970634
F 94.027413 32.153556 10.330734
F 94.025813 39.873156 10.334634
F 102.919213 32.161956 10.266834
F 102.920213 39.884256 10.269134
F 94.026013 34.724656 13.972334
F 102.946213 34.720756 13.930334
F 94.029613 34.724656 11.243534
F 102.978213 34.714656 11.198634
F 94.027513 32.152456 7.600824
F 94.029913 39.875056 7.603624
F 103.004213 32.162756 7.539834
F 103.005213 39.884956 7.542124
F 96.255313 30.864756 11.241834
F 96.256613 38.587156 11.244034
F 105.068213 30.782556 11.146534
F 105.069213 38.504756 11.148834
F 105.223213 38.596456 20.931934
F 96.258013 36.013856 7.602804
F 96.256613 30.863256 18.522334
F 105.071213 36.106556 7.499634
F 105.222213 30.874256 20.929634
F 96.259213 36.012256 10.333934
F 105.309213 30.926556 18.173934
F 105.187213 35.980756 10.188034
F 96.256113 30.864756 13.972734
F 96.257213 38.587056 13.975134
F 105.162213 30.852656 13.844034
F 105.163213 38.574856 13.846334
F 98.495613 32.143856 17.617834
F 98.496513 39.866056 17.620134
F 98.503513 34.730756 21.261034
F 98.485513 34.721656 18.527334
F 98.488413 32.149756 14.884334
F 98.489413 39.871956 14.886634
F 91.806013 30.846256 18.459834
F 91.735813 38.813656 18.401634
F 100.741213 30.863956 18.520134
F 100.742213 38.586156 18.522434
F 96.257413 38.585356 18.524734
F 91.766913 35.925956 14.846634
F 96.259913 38.586356 21.256234
F 100.722213 36.011656 14.878534
F 107.401213 32.126356 16.768734
F 91.816113 36.099956 17.700734
F 96.259013 30.864256 21.253934
F 100.719213 36.007556 17.612534
F 91.770513 30.822956 21.282534
F 91.749513 38.680756 21.210134
F 100.750213 30.868656 21.255434
F 100.751213 38.590856 21.257734
F 94.024913 32.150056 17.612134
F 94.029113 39.874656 17.612934
F 102.955213 32.169256 17.576134
F 102.956213 39.891556 17.578434
F 94.024913 34.724356 21.253834
F 102.989213 34.717556 21.213634
F 94.024213 34.724256 18.523534
F 100.718213 28.285356 17.610234
F 105.070213 28.384356 7.497344
F 96.254213 28.289556 14.881334
F 96.264413 28.292456 0.319575
F 96.253713 28.288056 17.612334
F 100.721213 28.289356 14.876234
F 91.922513 28.272056 0.441842
F 105.153213 28.309456 17.394934
F 105.362213 28.191556 14.568634
F 105.257213 28.242156 2.696704
F 91.770213 28.363756 10.290034
F 100.761213 28.289856 0.316190
F 96.257013 28.291656 7.600544
F 100.731213 28.286156 10.324534
F 105.365213 28.272756 21.773134
F 100.726213 28.286956 7.586934
F 96.263613 28.291356 3.051594
F 96.258213 28.289956 10.331634
F 100.757213 28.285856 3.050414
F 91.853413 28.445556 3.127754
F 91.825613 28.279256 17.712134
F 91.877213 28.324656 7.443844
F 105.186213 28.258556 10.185834
F 91.709913 28.383256 14.929134
F 89.526713 34.851856 14.011634
F 89.745213 40.014256 7.709064
F 89.379513 39.893056 3.037164
F 89.569813 39.988556 0.265139
F 89.527613 32.187256 10.256234
F 89.645313 32.136056 0.190268
F 89.556913 34.831256 21.261634
F 89.450013 32.212356 17.692934
F 89.520013 32.128156 7.545404
F 89.633613 39.746456 10.399234
F 89.511913 40.021756 17.731234
F 98.492113 47.598056 3.056074
F 96.258313 46.307556 18.527034
F 98.490713 50.171656 6.696284
F 102.990213 42.439756 21.215934
F 98.507813 50.176156 3.963294
F 107.393213 42.499556 13.083134
F 98.507113 47.598056 0.323409
F 105.364213 43.636056 14.573234
F 91.853313 53.943656 3.951324
F 91.865913 46.274756 3.842344
F 100.731213 54.038956 3.958054
F 100.730213 46.316656 3.955764
F 91.828313 51.464056 0.511912
F 91.782213 43.664556 0.347872
F 100.764213 51.456556 0.323054
F 100.763213 43.734356 0.320766
F 91.646113 51.332156 3.117244
F 91.807513 43.729756 3.174354
F 100.760213 51.452556 3.057274
F 100.759213 43.730356 3.054984
F 91.910213 54.054956 6.705104
F 91.774713 46.400656 6.655884
F 100.745213 54.038656 6.695224
F 100.744213 46.316456 6.692934
F 94.031513 47.599456 3.054484
F 105.365213 51.358256 14.575534
F 102.946213 47.601756 2.975134
F 96.256213 43.734056 14.885834
F 94.028913 50.172256 6.696244
F 103.052213 42.456356 3.864734
F 102.937213 50.165256 6.604984
F 102.978213 42.462256 18.485634
F 94.030613 50.173056 3.965914
F 98.486513 42.443956 18.529634
F 103.053213 50.178656 3.867014
F 98.486613 42.447556 13.975434
F 94.030913 47.598356 0.323576
F 105.312213 54.093256 18.180834
F 103.053213 47.573856 0.240838
F 105.311213 46.371056 18.178534
F 96.261513 54.033856 3.967944
F 96.260413 46.311656 3.965664
F 105.071213 53.889556 3.825504
F 105.070213 46.167356 3.823214
F 96.267213 51.459156 0.326459
F 96.266213 43.736956 0.324199
F 105.368213 51.439456 21.779934
F 105.367213 43.717156 21.777634
F 96.266213 51.458156 3.058374
F 96.265413 43.735856 3.056124
F 105.260213 51.408856 2.703574
F 105.259213 43.686556 2.701284
F 96.264013 54.034256 6.699244
F 96.262913 46.311956 6.696914
F 105.223213 54.062556 6.516534
F 105.222213 46.340356 6.514254
F 98.486813 47.596456 10.335634
F 96.255513 43.732556 17.616934
F 98.487613 50.169756 13.977734
F 94.026713 42.445956 21.255934
F 98.496013 50.172156 11.245634
F 94.026613 42.447156 13.975134
F 98.500613 47.594156 7.603814
F 105.155213 43.753956 17.399534
F 91.875013 53.966356 11.248234
F 91.656613 46.149956 11.315734
F 100.718213 54.031956 11.240534
F 100.717213 46.309756 11.238234
F 91.695513 51.432656 7.413304
F 91.784413 43.762956 7.507534
F 100.729213 51.453656 7.593794
F 100.728213 43.731456 7.591514
F 91.856913 51.435856 10.157534
F 91.678313 43.700556 10.250634
F 100.734213 51.452856 10.331334
F 100.733213 43.730656 10.329134
F 91.856213 54.131856 13.954034
F 91.871213 46.182256 14.067734
F 100.723213 54.032856 13.975234
F 100.722213 46.310556 13.972934
F 94.024513 47.594556 10.337534
F 96.257213 51.456256 14.888134
F 102.921213 47.606456 10.271434
F 107.403213 47.570856 16.773334
F 94.024613 50.171656 13.978634
F 98.489713 42.449456 6.694004
F 102.948213 50.165156 13.934934
F 94.025913 42.449556 11.243534
F 94.030513 50.170156 11.246734
F 94.029113 42.449456 6.693814
F 102.980213 50.159156 11.203134
F 94.032313 42.450056 3.964574
F 94.030913 47.598156 7.605974
F 102.936213 42.443056 6.602694
F 103.006213 47.607156 7.544414
F 105.156213 51.476156 17.401834
F 96.258413 54.031556 11.248634
F 96.257313 46.309256 11.246334
F 105.071213 53.949256 11.153334
F 105.070213 46.226956 11.151034
F 96.259713 51.458456 7.607474
F 96.258813 43.736156 7.605154
F 105.073213 51.551056 7.504214
F 105.072213 43.828756 7.501924
F 96.261313 51.456656 10.338534
F 96.260113 43.734456 10.336234
F 105.189213 51.425156 10.192634
F 105.188213 43.702956 10.190334
F 96.259113 54.031456 13.979634
F 96.258213 46.309256 13.977434
F 105.165213 54.019356 13.850834
F 105.164213 46.297056 13.848634
F 98.497513 47.588356 17.622434
F 107.394213 50.221756 13.085434
F 98.505513 50.175256 21.265634
F 98.506813 42.453856 3.961014
F 98.487513 50.166156 18.531934
F 94.022313 42.447556 18.525034
F 98.490413 47.594156 14.888934
F 105.224213 46.318756 20.934234
F 91.836513 53.949256 18.640034
F 91.644513 46.378056 18.275334
F 100.744213 54.030656 18.527034
F 100.743213 46.308356 18.524734
F 91.756413 51.548656 15.122034
F 91.796613 43.658356 15.009934
F 100.724213 51.456056 14.883034
F 100.723213 43.733856 14.880734
F 91.854713 51.490456 17.695134
F 91.605113 43.694656 17.673934
F 100.721213 51.452056 17.617134
F 100.720213 43.729756 17.614834
F 91.788613 54.102556 21.485534
F 91.786213 46.334856 21.076134
F 100.753213 54.035356 21.262234
F 100.752213 46.313056 21.259934
F 94.025513 47.594156 17.616534
F 105.225213 54.040956 20.936534
F 102.957213 47.613756 17.580734
F 96.256713 51.454656 17.619234
F 94.026213 50.169456 21.259534
F 102.979213 42.436856 11.200834
F 102.991213 50.161956 21.218234
F 98.504513 42.453056 21.263334
F 94.027513 50.167656 18.528434
F 98.495013 42.449856 11.243334
F 102.979213 50.184456 18.487934
F 102.947213 42.442956 13.932634
F 94.028313 47.595456 14.886634
F 96.261013 46.308656 21.258534
F 102.966213 47.595256 14.856734
F 96.261813 54.030856 21.260734
F 96.259713 54.029956 18.529234
F 98.501613 55.316356 7.606104
F 98.493013 55.320356 3.058354
F 94.028913 55.318956 10.338334
F 103.007213 55.329456 7.546694
F 102.958213 55.335956 17.583034
F 94.031713 55.320956 3.057654
F 107.404213 55.293056 16.775634
F 94.030313 55.319056 14.889434
F 103.054213 55.296156 0.243126
F 98.508113 55.320256 0.325694
F 98.498513 55.310556 17.624734
F 94.034113 55.320956 7.609034
F 94.036113 55.323256 0.328951
F 98.487713 55.318656 10.337934
F 94.027413 55.316356 17.619834
F 98.491413 55.316456 14.891234
F 102.966213 55.317556 14.859034
F 102.922213 55.328656 10.273734
F 102.947213 55.323956 2.977424
F 89.450313 42.553356 3.740594
F 89.661013 50.122756 14.101934
F 89.547113 47.771656 17.694434
F 89.449613 50.093556 6.646194
F 89.607313 42.457156 11.141034
F 89.473413 50.090056 3.878514
F 89.565413 42.607356 6.560164
F 89.696513 50.312256 18.670434
F 89.712413 55.387056 14.974734
F 89.541513 47.465756 0.356730
F 89.675313 47.639956 14.904234
F 89.471813 55.266556 0.347790
F 89.499913 47.450256 3.002834
F 89.553013 42.435956 13.873634
F 89.647413 55.338556 7.583034
F 98.494013 63.042556 3.060644
F 98.491713 57.893956 6.698574
F 98.492613 65.616156 6.700864
F 98.508813 57.898356 3.965584
F 98.509713 65.620556 3.967884
F 98.509013 63.042556 0.327987
F 91.928713 61.735356 4.100654
F 100.732213 61.761156 3.960344
F 91.735013 59.048756 0.294513
F 91.812913 66.926156 0.486648
F 100.765213 59.178856 0.325342
F 100.766213 66.901256 0.327489
F 91.737213 59.204356 3.000854
F 91.899613 66.850756 3.089334
F 100.761213 59.174856 3.059564
F 100.761213 66.896856 3.061714
F 91.712613 61.746956 6.950004
F 100.746213 61.760856 6.697504
F 94.032613 63.043056 3.060644
F 102.948213 63.046256 2.979714
F 94.032913 57.893556 6.698124
F 94.029613 65.617656 6.701594
F 102.938213 57.887456 6.607264
F 102.939213 65.609656 6.609564
F 94.030313 57.896556 3.967234
F 94.037313 65.615856 3.971964
F 103.054213 57.900856 3.869304
F 103.055213 65.623056 3.871604
F 94.034113 63.042556 0.329542
F 103.055213 63.018356 0.245415
F 96.262513 61.756156 3.970194
F 105.072213 61.611756 3.827794
F 96.268013 59.181456 0.328808
F 96.269113 66.903856 0.330895
F 105.369213 59.161656 21.782234
F 105.370213 66.884056 21.784434
F 96.267313 59.180256 3.060704
F 96.268413 66.902256 3.062904
F 105.261213 59.131056 2.705864
F 105.262213 66.853056 2.707984
F 96.264813 61.756356 6.701444
F 105.224213 61.784756 6.518824
F 98.488713 63.040956 10.340234
F 98.488613 57.891956 13.980034
F 98.489513 65.614256 13.982334
F 98.496913 57.894356 11.247934
F 98.497913 65.616656 11.250134
F 98.502613 63.038556 7.608394
F 91.730413 61.913956 11.032134
F 100.719213 61.754156 11.242734
F 91.910713 59.198056 7.646994
F 91.748613 66.915056 7.614094
F 100.730213 59.175956 7.596084
F 100.731213 66.898356 7.598234
F 91.826613 59.331056 10.477234
F 91.754713 66.857256 10.282634
F 100.734213 59.175156 10.333634
F 100.735213 66.897156 10.335834
F 91.920113 61.798256 13.786734
F 100.724213 61.755056 13.977534
F 94.034113 63.044256 10.338634
F 102.923213 63.050956 10.275934
F 94.030213 57.891456 13.979034
F 94.029113 65.614756 13.982434
F 102.949213 57.887456 13.937234
F 102.950213 65.609656 13.939534
F 94.030813 57.893456 11.249734
F 94.030713 65.615456 11.251234
F 102.981213 57.881356 11.205434
F 102.982213 65.603556 11.207734
F 94.032613 63.042356 7.610834
F 103.008213 63.051656 7.548984
F 96.259213 61.753556 11.251034
F 105.072213 61.671456 11.155634
F 96.260913 59.180556 7.609674
F 96.261713 66.902956 7.611874
F 105.074213 59.273256 7.506504
F 105.075213 66.995656 7.508604
F 96.262213 59.178856 10.340834
F 96.263013 66.901056 10.342934
F 105.190213 59.147456 10.194934
F 105.190213 66.869456 10.197034
F 96.260213 61.753756 13.982034
F 105.166213 61.741556 13.853134
F 98.499413 63.032756 17.627034
F 98.506413 57.897456 21.267934
F 98.507413 65.619756 21.270234
F 98.488413 57.888356 18.534234
F 98.489413 65.610656 18.536534
F 98.492313 63.038656 14.893534
F 91.753613 61.847856 18.531134
F 100.745213 61.752856 18.529234
F 91.865913 59.233856 14.761534
F 91.843213 66.893256 14.989634
F 100.725213 59.178356 14.885334
F 100.726213 66.900756 14.887534
F 91.593013 59.194456 17.610734
F 91.747913 66.850856 17.809634
F 100.722213 59.174256 17.619434
F 100.722213 66.896356 17.621534
F 91.899213 61.578156 21.232734
F 100.754213 61.757556 21.264534
F 94.028813 63.039356 17.620934
F 102.959213 63.058256 17.585334
F 94.028813 57.889856 21.260334
F 94.028413 65.613356 21.263734
F 102.992213 57.884256 21.220534
F 102.993213 65.606456 21.222834
F 94.023113 57.892456 18.528734
F 94.028313 65.612656 18.533034
F 102.980213 57.906756 18.490134
F 102.981213 65.628956 18.492434
F 94.031313 63.041056 14.891034
F 102.967213 63.039756 14.861334
F 96.260413 61.752156 18.531534
F 105.313213 61.815556 18.183034
F 96.258213 59.178456 14.890434
F 96.259113 66.900856 14.892534
F 105.366213 59.080556 14.577834
F 105.367213 66.802856 14.579934
F 96.257413 59.177056 17.621434
F 96.258413 66.899056 17.623634
F 105.157213 59.198356 17.404134
F 105.158213 66.920456 17.406234
F 96.263113 61.753156 21.263134
F 105.226213 61.763156 20.938834
F 107.395213 57.943956 13.087734
F 107.396213 65.666256 13.090034
F 107.405213 63.015356 16.777934
F 89.567213 57.785556 14.020234
F 89.587313 65.626856 4.067064
F 89.660913 62.966356 3.118364
F 105.065213 69.334256 3.809684
F 89.671913 63.024656 14.918234
F 89.589613 65.727556 13.953034
F 89.332913 63.024356 17.666234
F 89.694613 57.875956 6.592984
F 89.551513 63.054656 7.603864
F 89.614413 57.866456 11.328334
F 89.421113 57.911156 18.530134
F 89.683013 65.428056 21.490434
F 89.530013 57.809656 3.747074
F 105.064213 69.393856 11.137534
F 91.730213 69.450256 13.931434
F 91.737213 69.403056 4.039284
