# Supplementary material for: Molecular-resolution imaging of ice crystallized from liquid water by cryogenic liquid-cell TEM
Source: Nat Commun. 2025 Sep 25;16:8342. doi: 10.1038/s41467-025-62451-0 (PMC12462463; doi:10.1038/s41467-025-62451-0)
Supplement: Supplementary file 9 — Supplementary Data 1 [file 41467_2025_62451_MOESM9_ESM.zip › supercell_4_3_1/1.4/input.xyz]

5184
F5184
F 0.444458 1.286291 2.727825
F 0.444458 24.439548 2.727825
F 0.444458 47.592806 2.727825
F 27.171580 1.286291 3.381022
F 27.171580 24.439548 3.381022
F 27.171580 47.592806 3.381022
F 0.444458 9.004040 2.727825
F 0.444458 32.157298 2.727825
F 0.444458 55.310555 2.727825
F 27.171580 9.004040 3.381022
F 27.171580 32.157298 3.381022
F 27.171580 55.310555 3.381022
F 0.444458 16.721795 2.727825
F 0.444458 39.875053 2.727825
F 0.444458 63.028310 2.727825
F 27.171580 16.721795 3.381022
F 27.171580 39.875053 3.381022
F 27.171580 63.028310 3.381022
F 9.353495 1.286291 2.945557
F 9.353495 24.439548 2.945557
F 9.353495 47.592806 2.945557
F 36.080617 1.286291 3.598754
F 36.080617 24.439548 3.598754
F 36.080617 47.592806 3.598754
F 9.353495 9.004040 2.945557
F 9.353495 32.157298 2.945557
F 9.353495 55.310555 2.945557
F 36.080617 9.004040 3.598754
F 36.080617 32.157298 3.598754
F 36.080617 55.310555 3.598754
F 9.353495 16.721795 2.945558
F 9.353495 39.875053 2.945558
F 9.353495 63.028310 2.945558
F 36.080617 16.721795 3.598755
F 36.080617 39.875053 3.598755
F 36.080617 63.028310 3.598755
F 18.262537 1.286290 3.163290
F 18.262537 24.439547 3.163290
F 18.262537 47.592805 3.163290
F 44.989661 1.286290 3.816487
F 44.989661 24.439547 3.816487
F 44.989661 47.592805 3.816487
F 18.262537 9.004039 3.163290
F 18.262537 32.157297 3.163290
F 18.262537 55.310554 3.163290
F 44.989661 9.004039 3.816487
F 44.989661 32.157297 3.816487
F 44.989661 55.310554 3.816487
F 18.262537 16.721795 3.163291
F 18.262537 39.875052 3.163291
F 18.262537 63.028310 3.163291
F 44.989661 16.721795 3.816488
F 44.989661 39.875052 3.816488
F 44.989661 63.028310 3.816488
F 0.355555 3.858875 6.364922
F 0.355555 27.012132 6.364922
F 0.355555 50.165390 6.364922
F 27.082677 3.858875 7.018119
F 27.082677 27.012132 7.018119
F 27.082677 50.165390 7.018119
F 0.355555 11.576625 6.364922
F 0.355555 34.729882 6.364922
F 0.355555 57.883140 6.364922
F 27.082677 11.576625 7.018119
F 27.082677 34.729882 7.018119
F 27.082677 57.883140 7.018119
F 0.355555 19.294380 6.364923
F 0.355555 42.447638 6.364923
F 0.355555 65.600895 6.364923
F 27.082677 19.294380 7.018120
F 27.082677 42.447638 7.018120
F 27.082677 65.600895 7.018120
F 9.264590 3.858875 6.582656
F 9.264590 27.012133 6.582656
F 9.264590 50.165390 6.582656
F 35.991713 3.858875 7.235852
F 35.991713 27.012133 7.235852
F 35.991713 50.165390 7.235852
F 9.264590 11.576625 6.582656
F 9.264590 34.729883 6.582656
F 9.264590 57.883140 6.582656
F 35.991713 11.576625 7.235852
F 35.991713 34.729883 7.235852
F 35.991713 57.883140 7.235852
F 9.264590 19.294380 6.582656
F 9.264590 42.447638 6.582656
F 9.264590 65.600896 6.582656
F 35.991713 19.294380 7.235852
F 35.991713 42.447638 7.235852
F 35.991713 65.600896 7.235852
F 18.173636 3.858876 6.800389
F 18.173636 27.012134 6.800389
F 18.173636 50.165391 6.800389
F 44.900758 3.858876 7.453586
F 44.900758 27.012134 7.453586
F 44.900758 50.165391 7.453586
F 18.173636 11.576626 6.800389
F 18.173636 34.729884 6.800389
F 18.173636 57.883141 6.800389
F 44.900758 11.576626 7.453586
F 44.900758 34.729884 7.453586
F 44.900758 57.883141 7.453586
F 18.173636 19.294382 6.800389
F 18.173636 42.447639 6.800389
F 18.173636 65.600897 6.800389
F 44.900758 19.294382 7.453586
F 44.900758 42.447639 7.453586
F 44.900758 65.600897 7.453586
F 0.422234 3.858875 3.637100
F 0.422234 27.012133 3.637100
F 0.422234 50.165390 3.637100
F 27.149356 3.858875 4.290297
F 27.149356 27.012133 4.290297
F 27.149356 50.165390 4.290297
F 0.422234 11.576625 3.637100
F 0.422234 34.729883 3.637100
F 0.422234 57.883140 3.637100
F 27.149356 11.576625 4.290297
F 27.149356 34.729883 4.290297
F 27.149356 57.883140 4.290297
F 0.422234 19.294381 3.637099
F 0.422234 42.447638 3.637099
F 0.422234 65.600896 3.637099
F 27.149356 19.294381 4.290296
F 27.149356 42.447638 4.290296
F 27.149356 65.600896 4.290296
F 9.331269 3.858875 3.854832
F 9.331269 27.012133 3.854832
F 9.331269 50.165390 3.854832
F 36.058393 3.858875 4.508029
F 36.058393 27.012133 4.508029
F 36.058393 50.165390 4.508029
F 9.331269 11.576625 3.854832
F 9.331269 34.729883 3.854832
F 9.331269 57.883140 3.854832
F 36.058393 11.576625 4.508029
F 36.058393 34.729883 4.508029
F 36.058393 57.883140 4.508029
F 9.331269 19.294381 3.854831
F 9.331269 42.447638 3.854831
F 9.331269 65.600896 3.854831
F 36.058393 19.294381 4.508028
F 36.058393 42.447638 4.508028
F 36.058393 65.600896 4.508028
F 18.240314 3.858876 4.072564
F 18.240314 27.012133 4.072564
F 18.240314 50.165391 4.072564
F 44.967436 3.858876 4.725761
F 44.967436 27.012133 4.725761
F 44.967436 50.165391 4.725761
F 18.240314 11.576626 4.072564
F 18.240314 34.729883 4.072564
F 18.240314 57.883141 4.072564
F 44.967436 11.576626 4.725761
F 44.967436 34.729883 4.725761
F 44.967436 57.883141 4.725761
F 18.240314 19.294381 4.072563
F 18.240314 42.447639 4.072563
F 18.240314 65.600896 4.072563
F 44.967437 19.294381 4.725760
F 44.967437 42.447639 4.725760
F 44.967437 65.600896 4.725760
F 0.511112 1.286291 0.000001
F 0.511112 24.439549 0.000001
F 0.511112 47.592806 0.000001
F 27.238235 1.286291 0.653198
F 27.238235 24.439549 0.653198
F 27.238235 47.592806 0.653198
F 0.511112 9.004040 0.000001
F 0.511112 32.157298 0.000001
F 0.511112 55.310555 0.000001
F 27.238235 9.004040 0.653198
F 27.238235 32.157298 0.653198
F 27.238235 55.310555 0.653198
F 0.511112 16.721796 0.000000
F 0.511112 39.875053 0.000000
F 0.511112 63.028311 0.000000
F 27.238235 16.721796 0.653197
F 27.238235 39.875053 0.653197
F 27.238235 63.028311 0.653197
F 9.420148 1.286291 0.217733
F 9.420148 24.439548 0.217733
F 9.420148 47.592806 0.217733
F 36.147270 1.286291 0.870930
F 36.147270 24.439548 0.870930
F 36.147270 47.592806 0.870930
F 9.420148 9.004040 0.217733
F 9.420148 32.157298 0.217733
F 9.420148 55.310555 0.217733
F 36.147270 9.004040 0.870930
F 36.147270 32.157298 0.870930
F 36.147270 55.310555 0.870930
F 9.420148 16.721795 0.217732
F 9.420148 39.875053 0.217732
F 9.420148 63.028310 0.217732
F 36.147271 16.721795 0.870929
F 36.147271 39.875053 0.870929
F 36.147271 63.028310 0.870929
F 18.329192 1.286290 0.435464
F 18.329192 24.439547 0.435464
F 18.329192 47.592805 0.435464
F 45.056315 1.286290 1.088661
F 45.056315 24.439547 1.088661
F 45.056315 47.592805 1.088661
F 18.329192 9.004039 0.435464
F 18.329192 32.157296 0.435464
F 18.329192 55.310554 0.435464
F 45.056315 9.004039 1.088661
F 45.056315 32.157296 1.088661
F 45.056315 55.310554 1.088661
F 18.329192 16.721794 0.435463
F 18.329192 39.875052 0.435463
F 18.329192 63.028309 0.435463
F 45.056315 16.721794 1.088660
F 45.056315 39.875052 1.088660
F 45.056315 63.028309 1.088660
F 2.649495 7.717750 3.691533
F 2.649495 30.871007 3.691533
F 2.649495 54.024265 3.691533
F 29.376617 7.717750 4.344730
F 29.376617 30.871007 4.344730
F 29.376617 54.024265 4.344730
F 2.649495 15.435503 3.691532
F 2.649495 38.588760 3.691532
F 2.649495 61.742018 3.691532
F 29.376617 15.435503 4.344729
F 29.376617 38.588760 4.344729
F 29.376617 61.742018 4.344729
F 2.649495 0.000000 3.691533
F 2.649495 23.153258 3.691533
F 2.649495 46.306515 3.691533
F 29.376617 0.000000 4.344730
F 29.376617 23.153258 4.344730
F 29.376617 46.306515 4.344730
F 11.558532 7.717750 3.909265
F 11.558532 30.871007 3.909265
F 11.558532 54.024265 3.909265
F 38.285655 7.717750 4.562462
F 38.285655 30.871007 4.562462
F 38.285655 54.024265 4.562462
F 11.558532 15.435502 3.909264
F 11.558532 38.588760 3.909264
F 11.558532 61.742017 3.909264
F 38.285655 15.435502 4.562461
F 38.285655 38.588760 4.562461
F 38.285655 61.742017 4.562461
F 11.558532 0.000000 3.909265
F 11.558532 23.153258 3.909265
F 11.558532 46.306515 3.909265
F 38.285655 0.000000 4.562462
F 38.285655 23.153258 4.562462
F 38.285655 46.306515 4.562462
F 20.467577 7.717750 4.126997
F 20.467577 30.871008 4.126997
F 20.467577 54.024265 4.126997
F 47.194699 7.717750 4.780194
F 47.194699 30.871008 4.780194
F 47.194699 54.024265 4.780194
F 20.467577 15.435503 4.126996
F 20.467577 38.588760 4.126996
F 20.467577 61.742018 4.126996
F 47.194699 15.435503 4.780193
F 47.194699 38.588760 4.780193
F 47.194699 61.742018 4.780193
F 20.467577 0.000001 4.126997
F 20.467577 23.153258 4.126997
F 20.467577 46.306516 4.126997
F 47.194699 0.000001 4.780194
F 47.194699 23.153258 4.780194
F 47.194699 46.306516 4.780194
F 2.738369 5.145166 0.054435
F 2.738369 28.298423 0.054435
F 2.738369 51.451681 0.054435
F 29.465492 5.145166 0.707632
F 29.465492 28.298423 0.707632
F 29.465492 51.451681 0.707632
F 2.738369 12.862918 0.054434
F 2.738369 36.016175 0.054434
F 2.738369 59.169433 0.054434
F 29.465492 12.862918 0.707631
F 29.465492 36.016175 0.707631
F 29.465492 59.169433 0.707631
F 2.738369 20.580673 0.054434
F 2.738369 43.733931 0.054434
F 2.738369 66.887188 0.054434
F 29.465492 20.580673 0.707631
F 29.465492 43.733931 0.707631
F 29.465492 66.887188 0.707631
F 11.647406 5.145165 0.272166
F 11.647406 28.298422 0.272166
F 11.647406 51.451680 0.272166
F 38.374528 5.145165 0.925363
F 38.374528 28.298422 0.925363
F 38.374528 51.451680 0.925363
F 11.647406 12.862917 0.272165
F 11.647406 36.016174 0.272165
F 11.647406 59.169432 0.272165
F 38.374528 12.862917 0.925362
F 38.374528 36.016174 0.925362
F 38.374528 59.169432 0.925362
F 11.647406 20.580672 0.272166
F 11.647406 43.733930 0.272166
F 11.647406 66.887187 0.272166
F 38.374528 20.580672 0.925363
F 38.374528 43.733930 0.925363
F 38.374528 66.887187 0.925363
F 20.556453 5.145164 0.489898
F 20.556453 28.298422 0.489898
F 20.556453 51.451679 0.489898
F 47.283575 5.145164 1.143094
F 47.283575 28.298422 1.143094
F 47.283575 51.451679 1.143094
F 20.556453 12.862916 0.489898
F 20.556453 36.016174 0.489898
F 20.556453 59.169431 0.489898
F 47.283575 12.862916 1.143094
F 47.283575 36.016174 1.143094
F 47.283575 59.169431 1.143094
F 20.556453 20.580672 0.489898
F 20.556453 43.733929 0.489898
F 20.556453 66.887187 0.489898
F 47.283575 20.580672 1.143094
F 47.283575 43.733929 1.143094
F 47.283575 66.887187 1.143094
F 2.671715 5.145165 2.782257
F 2.671715 28.298423 2.782257
F 2.671715 51.451680 2.782257
F 29.398837 5.145165 3.435454
F 29.398837 28.298423 3.435454
F 29.398837 51.451680 3.435454
F 2.671715 12.862917 2.782258
F 2.671715 36.016175 2.782258
F 2.671715 59.169432 2.782258
F 29.398837 12.862917 3.435455
F 29.398837 36.016175 3.435455
F 29.398837 59.169432 3.435455
F 2.671715 20.580673 2.782258
F 2.671715 43.733930 2.782258
F 2.671715 66.887188 2.782258
F 29.398837 20.580673 3.435455
F 29.398837 43.733930 3.435455
F 29.398837 66.887188 3.435455
F 11.580753 5.145165 2.999990
F 11.580753 28.298422 2.999990
F 11.580753 51.451680 2.999990
F 38.307875 5.145165 3.653187
F 38.307875 28.298422 3.653187
F 38.307875 51.451680 3.653187
F 11.580753 12.862917 2.999991
F 11.580753 36.016175 2.999991
F 11.580753 59.169432 2.999991
F 38.307875 12.862917 3.653188
F 38.307875 36.016175 3.653188
F 38.307875 59.169432 3.653188
F 11.580753 20.580672 2.999990
F 11.580753 43.733930 2.999990
F 11.580753 66.887187 2.999990
F 38.307875 20.580672 3.653187
F 38.307875 43.733930 3.653187
F 38.307875 66.887187 3.653187
F 20.489797 5.145164 3.217722
F 20.489797 28.298422 3.217722
F 20.489797 51.451679 3.217722
F 47.216921 5.145164 3.870919
F 47.216921 28.298422 3.870919
F 47.216921 51.451679 3.870919
F 20.489797 12.862917 3.217723
F 20.489797 36.016174 3.217723
F 20.489797 59.169432 3.217723
F 47.216921 12.862917 3.870920
F 47.216921 36.016174 3.870920
F 47.216921 59.169432 3.870920
F 20.489797 20.580672 3.217723
F 20.489797 43.733929 3.217723
F 20.489797 66.887187 3.217723
F 47.216921 20.580672 3.870920
F 47.216921 43.733929 3.870920
F 47.216921 66.887187 3.870920
F 2.582816 7.717749 6.419355
F 2.582816 30.871007 6.419355
F 2.582816 54.024264 6.419355
F 29.309938 7.717749 7.072552
F 29.309938 30.871007 7.072552
F 29.309938 54.024264 7.072552
F 2.582816 15.435502 6.419356
F 2.582816 38.588760 6.419356
F 2.582816 61.742017 6.419356
F 29.309938 15.435502 7.072553
F 29.309938 38.588760 7.072553
F 29.309938 61.742017 7.072553
F 2.582816 0.000000 6.419355
F 2.582816 23.153257 6.419355
F 2.582816 46.306515 6.419355
F 29.309938 0.000000 7.072552
F 29.309938 23.153257 7.072552
F 29.309938 46.306515 7.072552
F 11.491853 7.717750 6.637089
F 11.491853 30.871007 6.637089
F 11.491853 54.024265 6.637089
F 38.218975 7.717750 7.290285
F 38.218975 30.871007 7.290285
F 38.218975 54.024265 7.290285
F 11.491853 15.435503 6.637090
F 11.491853 38.588760 6.637090
F 11.491853 61.742018 6.637090
F 38.218975 15.435503 7.290286
F 38.218975 38.588760 7.290286
F 38.218975 61.742018 7.290286
F 11.491853 0.000000 6.637089
F 11.491853 23.153258 6.637089
F 11.491853 46.306515 6.637089
F 38.218975 0.000000 7.290285
F 38.218975 23.153258 7.290285
F 38.218975 46.306515 7.290285
F 20.400899 7.717751 6.854821
F 20.400899 30.871008 6.854821
F 20.400899 54.024266 6.854821
F 47.128021 7.717751 7.508018
F 47.128021 30.871008 7.508018
F 47.128021 54.024266 7.508018
F 20.400899 15.435503 6.854822
F 20.400899 38.588761 6.854822
F 20.400899 61.742018 6.854822
F 47.128021 15.435503 7.508019
F 47.128021 38.588761 7.508019
F 47.128021 61.742018 7.508019
F 20.400899 0.000001 6.854821
F 20.400899 23.153259 6.854821
F 20.400899 46.306516 6.854821
F 47.128021 0.000001 7.508018
F 47.128021 23.153259 7.508018
F 47.128021 46.306516 7.508018
F 4.898976 1.286291 2.836691
F 4.898976 24.439548 2.836691
F 4.898976 47.592806 2.836691
F 31.626099 1.286291 3.489888
F 31.626099 24.439548 3.489888
F 31.626099 47.592806 3.489888
F 4.898976 9.004040 2.836691
F 4.898976 32.157298 2.836691
F 4.898976 55.310555 2.836691
F 31.626099 9.004040 3.489888
F 31.626099 32.157298 3.489888
F 31.626099 55.310555 3.489888
F 4.898976 16.721795 2.836692
F 4.898976 39.875053 2.836692
F 4.898976 63.028310 2.836692
F 31.626099 16.721795 3.489889
F 31.626099 39.875053 3.489889
F 31.626099 63.028310 3.489889
F 13.808015 1.286290 3.054423
F 13.808015 24.439548 3.054423
F 13.808015 47.592806 3.054423
F 40.535138 1.286290 3.707620
F 40.535138 24.439548 3.707620
F 40.535138 47.592806 3.707620
F 13.808015 9.004040 3.054423
F 13.808015 32.157297 3.054423
F 13.808015 55.310555 3.054423
F 40.535138 9.004040 3.707620
F 40.535138 32.157297 3.707620
F 40.535138 55.310555 3.707620
F 13.808015 16.721795 3.054424
F 13.808015 39.875053 3.054424
F 13.808015 63.028310 3.054424
F 40.535138 16.721795 3.707621
F 40.535138 39.875053 3.707621
F 40.535138 63.028310 3.707621
F 22.717060 1.286290 3.272155
F 22.717060 24.439548 3.272155
F 22.717060 47.592805 3.272155
F 49.444183 1.286290 3.925352
F 49.444183 24.439548 3.925352
F 49.444183 47.592805 3.925352
F 22.717060 9.004040 3.272155
F 22.717060 32.157297 3.272155
F 22.717060 55.310555 3.272155
F 49.444183 9.004040 3.925352
F 49.444183 32.157297 3.925352
F 49.444183 55.310555 3.925352
F 22.717060 16.721795 3.272156
F 22.717060 39.875052 3.272156
F 22.717060 63.028310 3.272156
F 49.444183 16.721795 3.925353
F 49.444183 39.875052 3.925353
F 49.444183 63.028310 3.925353
F 4.810072 3.858875 6.473788
F 4.810072 27.012132 6.473788
F 4.810072 50.165390 6.473788
F 31.537195 3.858875 7.126985
F 31.537195 27.012132 7.126985
F 31.537195 50.165390 7.126985
F 4.810072 11.576625 6.473788
F 4.810072 34.729882 6.473788
F 4.810072 57.883140 6.473788
F 31.537195 11.576625 7.126985
F 31.537195 34.729882 7.126985
F 31.537195 57.883140 7.126985
F 4.810072 19.294380 6.473789
F 4.810072 42.447638 6.473789
F 4.810072 65.600895 6.473789
F 31.537195 19.294380 7.126986
F 31.537195 42.447638 7.126986
F 31.537195 65.600895 7.126986
F 13.719112 3.858876 6.691522
F 13.719112 27.012134 6.691522
F 13.719112 50.165391 6.691522
F 40.446234 3.858876 7.344718
F 40.446234 27.012134 7.344718
F 40.446234 50.165391 7.344718
F 13.719112 11.576626 6.691522
F 13.719112 34.729884 6.691522
F 13.719112 57.883141 6.691522
F 40.446234 11.576626 7.344718
F 40.446234 34.729884 7.344718
F 40.446234 57.883141 7.344718
F 13.719112 19.294382 6.691523
F 13.719112 42.447639 6.691523
F 13.719112 65.600897 6.691523
F 40.446234 19.294382 7.344719
F 40.446234 42.447639 7.344719
F 40.446234 65.600897 7.344719
F 22.628158 3.858875 6.909254
F 22.628158 27.012133 6.909254
F 22.628158 50.165390 6.909254
F 49.355281 3.858875 7.562451
F 49.355281 27.012133 7.562451
F 49.355281 50.165390 7.562451
F 22.628158 11.576625 6.909254
F 22.628158 34.729883 6.909254
F 22.628158 57.883140 6.909254
F 49.355281 11.576625 7.562451
F 49.355281 34.729883 7.562451
F 49.355281 57.883140 7.562451
F 22.628158 19.294381 6.909254
F 22.628158 42.447638 6.909254
F 22.628158 65.600896 6.909254
F 49.355281 19.294381 7.562451
F 49.355281 42.447638 7.562451
F 49.355281 65.600896 7.562451
F 4.876752 3.858875 3.745966
F 4.876752 27.012133 3.745966
F 4.876752 50.165390 3.745966
F 31.603874 3.858875 4.399163
F 31.603874 27.012133 4.399163
F 31.603874 50.165390 4.399163
F 4.876752 11.576625 3.745966
F 4.876752 34.729883 3.745966
F 4.876752 57.883140 3.745966
F 31.603874 11.576625 4.399163
F 31.603874 34.729883 4.399163
F 31.603874 57.883140 4.399163
F 4.876752 19.294381 3.745965
F 4.876752 42.447638 3.745965
F 4.876752 65.600896 3.745965
F 31.603874 19.294381 4.399162
F 31.603874 42.447638 4.399162
F 31.603874 65.600896 4.399162
F 13.785791 3.858876 3.963698
F 13.785791 27.012133 3.963698
F 13.785791 50.165391 3.963698
F 40.512914 3.858876 4.616894
F 40.512914 27.012133 4.616894
F 40.512914 50.165391 4.616894
F 13.785791 11.576626 3.963698
F 13.785791 34.729883 3.963698
F 13.785791 57.883141 3.963698
F 40.512914 11.576626 4.616894
F 40.512914 34.729883 4.616894
F 40.512914 57.883141 4.616894
F 13.785791 19.294381 3.963698
F 13.785791 42.447639 3.963698
F 13.785791 65.600896 3.963698
F 40.512914 19.294381 4.616894
F 40.512914 42.447639 4.616894
F 40.512914 65.600896 4.616894
F 22.694836 3.858875 4.181431
F 22.694836 27.012133 4.181431
F 22.694836 50.165390 4.181431
F 49.421958 3.858875 4.834628
F 49.421958 27.012133 4.834628
F 49.421958 50.165390 4.834628
F 22.694836 11.576625 4.181430
F 22.694836 34.729883 4.181430
F 22.694836 57.883140 4.181430
F 49.421958 11.576625 4.834627
F 49.421958 34.729883 4.834627
F 49.421958 57.883140 4.834627
F 22.694836 19.294381 4.181430
F 22.694836 42.447638 4.181430
F 22.694836 65.600896 4.181430
F 49.421958 19.294381 4.834627
F 49.421958 42.447638 4.834627
F 49.421958 65.600896 4.834627
F 4.965629 1.286291 0.108867
F 4.965629 24.439549 0.108867
F 4.965629 47.592806 0.108867
F 31.692753 1.286291 0.762064
F 31.692753 24.439549 0.762064
F 31.692753 47.592806 0.762064
F 4.965629 9.004041 0.108867
F 4.965629 32.157298 0.108867
F 4.965629 55.310556 0.108867
F 31.692753 9.004041 0.762064
F 31.692753 32.157298 0.762064
F 31.692753 55.310556 0.762064
F 4.965629 16.721796 0.108866
F 4.965629 39.875053 0.108866
F 4.965629 63.028311 0.108866
F 31.692753 16.721796 0.762063
F 31.692753 39.875053 0.762063
F 31.692753 63.028311 0.762063
F 13.874669 1.286290 0.326599
F 13.874669 24.439547 0.326599
F 13.874669 47.592805 0.326599
F 40.601791 1.286290 0.979796
F 40.601791 24.439547 0.979796
F 40.601791 47.592805 0.979796
F 13.874669 9.004039 0.326599
F 13.874669 32.157297 0.326599
F 13.874669 55.310554 0.326599
F 40.601791 9.004039 0.979796
F 40.601791 32.157297 0.979796
F 40.601791 55.310554 0.979796
F 13.874669 16.721795 0.326598
F 13.874669 39.875052 0.326598
F 13.874669 63.028310 0.326598
F 40.601791 16.721795 0.979795
F 40.601791 39.875052 0.979795
F 40.601791 63.028310 0.979795
F 22.783715 1.286290 0.544332
F 22.783715 24.439548 0.544332
F 22.783715 47.592805 0.544332
F 49.510838 1.286290 1.197529
F 49.510838 24.439548 1.197529
F 49.510838 47.592805 1.197529
F 22.783715 9.004039 0.544332
F 22.783715 32.157297 0.544332
F 22.783715 55.310555 0.544332
F 49.510838 9.004039 1.197529
F 49.510838 32.157297 1.197529
F 49.510838 55.310555 1.197529
F 22.783715 16.721795 0.544331
F 22.783715 39.875052 0.544331
F 22.783715 63.028310 0.544331
F 49.510838 16.721795 1.197528
F 49.510838 39.875052 1.197528
F 49.510838 63.028310 1.197528
F 7.104012 7.717750 3.800399
F 7.104012 30.871007 3.800399
F 7.104012 54.024265 3.800399
F 33.831136 7.717750 4.453596
F 33.831136 30.871007 4.453596
F 33.831136 54.024265 4.453596
F 7.104012 15.435502 3.800398
F 7.104012 38.588760 3.800398
F 7.104012 61.742018 3.800398
F 33.831136 15.435502 4.453595
F 33.831136 38.588760 4.453595
F 33.831136 61.742018 4.453595
F 7.104012 0.000000 3.800399
F 7.104012 23.153258 3.800399
F 7.104012 46.306515 3.800399
F 33.831136 0.000000 4.453596
F 33.831136 23.153258 4.453596
F 33.831136 46.306515 4.453596
F 16.013054 7.717750 4.018131
F 16.013054 30.871008 4.018131
F 16.013054 54.024265 4.018131
F 42.740177 7.717750 4.671327
F 42.740177 30.871008 4.671327
F 42.740177 54.024265 4.671327
F 16.013054 15.435503 4.018130
F 16.013054 38.588760 4.018130
F 16.013054 61.742018 4.018130
F 42.740177 15.435503 4.671326
F 42.740177 38.588760 4.671326
F 42.740177 61.742018 4.671326
F 16.013054 0.000001 4.018131
F 16.013054 23.153258 4.018131
F 16.013054 46.306516 4.018131
F 42.740177 0.000001 4.671327
F 42.740177 23.153258 4.671327
F 42.740177 46.306516 4.671327
F 24.922098 7.717750 4.235864
F 24.922098 30.871007 4.235864
F 24.922098 54.024265 4.235864
F 51.649221 7.717750 4.889061
F 51.649221 30.871007 4.889061
F 51.649221 54.024265 4.889061
F 24.922098 15.435502 4.235863
F 24.922098 38.588760 4.235863
F 24.922098 61.742018 4.235863
F 51.649221 15.435502 4.889060
F 51.649221 38.588760 4.889060
F 51.649221 61.742018 4.889060
F 24.922098 0.000000 4.235864
F 24.922098 23.153258 4.235864
F 24.922098 46.306515 4.235864
F 51.649221 0.000000 4.889061
F 51.649221 23.153258 4.889061
F 51.649221 46.306515 4.889061
F 7.192886 5.145165 0.163301
F 7.192886 28.298423 0.163301
F 7.192886 51.451680 0.163301
F 33.920009 5.145165 0.816498
F 33.920009 28.298423 0.816498
F 33.920009 51.451680 0.816498
F 7.192886 12.862918 0.163300
F 7.192886 36.016175 0.163300
F 7.192886 59.169433 0.163300
F 33.920009 12.862918 0.816497
F 33.920009 36.016175 0.816497
F 33.920009 59.169433 0.816497
F 7.192886 20.580673 0.163300
F 7.192886 43.733930 0.163300
F 7.192886 66.887188 0.163300
F 33.920009 20.580673 0.816497
F 33.920009 43.733930 0.816497
F 33.920009 66.887188 0.816497
F 16.101929 5.145164 0.381031
F 16.101929 28.298421 0.381031
F 16.101929 51.451679 0.381031
F 42.829051 5.145164 1.034228
F 42.829051 28.298421 1.034228
F 42.829051 51.451679 1.034228
F 16.101929 12.862916 0.381030
F 16.101929 36.016174 0.381030
F 16.101929 59.169431 0.381030
F 42.829051 12.862916 1.034227
F 42.829051 36.016174 1.034227
F 42.829051 59.169431 1.034227
F 16.101929 20.580671 0.381031
F 16.101929 43.733929 0.381031
F 16.101929 66.887186 0.381031
F 42.829051 20.580671 1.034228
F 42.829051 43.733929 1.034228
F 42.829051 66.887186 1.034228
F 25.010974 5.145165 0.598765
F 25.010974 28.298423 0.598765
F 25.010974 51.451680 0.598765
F 51.738096 5.145165 1.251962
F 51.738096 28.298423 1.251962
F 51.738096 51.451680 1.251962
F 25.010974 12.862917 0.598764
F 25.010974 36.016175 0.598764
F 25.010974 59.169432 0.598764
F 51.738096 12.862917 1.251961
F 51.738096 36.016175 1.251961
F 51.738096 59.169432 1.251961
F 25.010974 20.580673 0.598765
F 25.010974 43.733930 0.598765
F 25.010974 66.887188 0.598765
F 51.738096 20.580673 1.251962
F 51.738096 43.733930 1.251962
F 51.738096 66.887188 1.251962
F 7.126233 5.145165 2.891124
F 7.126233 28.298423 2.891124
F 7.126233 51.451680 2.891124
F 33.853355 5.145165 3.544321
F 33.853355 28.298423 3.544321
F 33.853355 51.451680 3.544321
F 7.126233 12.862917 2.891124
F 7.126233 36.016175 2.891124
F 7.126233 59.169432 2.891124
F 33.853355 12.862917 3.544321
F 33.853355 36.016175 3.544321
F 33.853355 59.169432 3.544321
F 7.126233 20.580673 2.891124
F 7.126233 43.733930 2.891124
F 7.126233 66.887188 2.891124
F 33.853355 20.580673 3.544321
F 33.853355 43.733930 3.544321
F 33.853355 66.887188 3.544321
F 16.035274 5.145164 3.108857
F 16.035274 28.298422 3.108857
F 16.035274 51.451679 3.108857
F 42.762397 5.145164 3.762054
F 42.762397 28.298422 3.762054
F 42.762397 51.451679 3.762054
F 16.035274 12.862917 3.108857
F 16.035274 36.016174 3.108857
F 16.035274 59.169432 3.108857
F 42.762397 12.862917 3.762054
F 42.762397 36.016174 3.762054
F 42.762397 59.169432 3.762054
F 16.035274 20.580672 3.108857
F 16.035274 43.733929 3.108857
F 16.035274 66.887187 3.108857
F 42.762397 20.580672 3.762054
F 42.762397 43.733929 3.762054
F 42.762397 66.887187 3.762054
F 24.944318 5.145165 3.326587
F 24.944318 28.298423 3.326587
F 24.944318 51.451680 3.326587
F 51.671442 5.145165 3.979784
F 51.671442 28.298423 3.979784
F 51.671442 51.451680 3.979784
F 24.944318 12.862917 3.326588
F 24.944318 36.016175 3.326588
F 24.944318 59.169432 3.326588
F 51.671441 12.862917 3.979785
F 51.671441 36.016175 3.979785
F 51.671441 59.169432 3.979785
F 24.944318 20.580672 3.326588
F 24.944318 43.733930 3.326588
F 24.944318 66.887188 3.326588
F 51.671441 20.580672 3.979785
F 51.671441 43.733930 3.979785
F 51.671441 66.887188 3.979785
F 7.037333 7.717749 6.528222
F 7.037333 30.871007 6.528222
F 7.037333 54.024264 6.528222
F 33.764456 7.717749 7.181418
F 33.764456 30.871007 7.181418
F 33.764456 54.024264 7.181418
F 7.037333 15.435502 6.528223
F 7.037333 38.588760 6.528223
F 7.037333 61.742017 6.528223
F 33.764456 15.435502 7.181419
F 33.764456 38.588760 7.181419
F 33.764456 61.742017 7.181419
F 7.037333 0.000000 6.528222
F 7.037333 23.153257 6.528222
F 7.037333 46.306515 6.528222
F 33.764456 0.000000 7.181418
F 33.764456 23.153257 7.181418
F 33.764456 46.306515 7.181418
F 15.946375 7.717751 6.745955
F 15.946375 30.871008 6.745955
F 15.946375 54.024266 6.745955
F 42.673497 7.717751 7.399152
F 42.673497 30.871008 7.399152
F 42.673497 54.024266 7.399152
F 15.946375 15.435503 6.745956
F 15.946375 38.588761 6.745956
F 15.946375 61.742018 6.745956
F 42.673497 15.435503 7.399153
F 42.673497 38.588761 7.399153
F 42.673497 61.742018 7.399153
F 15.946375 0.000001 6.745955
F 15.946375 23.153259 6.745955
F 15.946375 46.306516 6.745955
F 42.673497 0.000001 7.399152
F 42.673497 23.153259 7.399152
F 42.673497 46.306516 7.399152
F 24.855420 7.717750 6.963686
F 24.855420 30.871007 6.963686
F 24.855420 54.024265 6.963686
F 51.582543 7.717750 7.616883
F 51.582543 30.871007 7.616883
F 51.582543 54.024265 7.616883
F 24.855420 15.435502 6.963687
F 24.855420 38.588760 6.963687
F 24.855420 61.742017 6.963687
F 51.582543 15.435502 7.616884
F 51.582543 38.588760 7.616884
F 51.582543 61.742017 7.616884
F 24.855420 0.000000 6.963686
F 24.855420 23.153258 6.963686
F 24.855420 46.306515 6.963686
F 51.582543 0.000000 7.616883
F 51.582543 23.153258 7.616883
F 51.582543 46.306515 7.616883
F 0.266680 1.286291 10.002022
F 0.266680 24.439548 10.002022
F 0.266680 47.592806 10.002022
F 26.993803 1.286291 10.655218
F 26.993803 24.439548 10.655218
F 26.993803 47.592806 10.655218
F 0.266680 9.004040 10.002022
F 0.266680 32.157298 10.002022
F 0.266680 55.310555 10.002022
F 26.993803 9.004040 10.655218
F 26.993803 32.157298 10.655218
F 26.993803 55.310555 10.655218
F 0.266680 16.721795 10.002022
F 0.266680 39.875053 10.002022
F 0.266680 63.028310 10.002022
F 26.993803 16.721795 10.655218
F 26.993803 39.875053 10.655218
F 26.993803 63.028310 10.655218
F 9.175717 1.286291 10.219754
F 9.175717 24.439548 10.219754
F 9.175717 47.592806 10.219754
F 35.902839 1.286291 10.872951
F 35.902839 24.439548 10.872951
F 35.902839 47.592806 10.872951
F 9.175717 9.004040 10.219754
F 9.175717 32.157298 10.219754
F 9.175717 55.310555 10.219754
F 35.902839 9.004040 10.872951
F 35.902839 32.157298 10.872951
F 35.902839 55.310555 10.872951
F 9.175717 16.721795 10.219755
F 9.175717 39.875053 10.219755
F 9.175717 63.028310 10.219755
F 35.902839 16.721795 10.872952
F 35.902839 39.875053 10.872952
F 35.902839 63.028310 10.872952
F 18.084760 1.286290 10.437487
F 18.084760 24.439547 10.437487
F 18.084760 47.592805 10.437487
F 44.811883 1.286290 11.090684
F 44.811883 24.439547 11.090684
F 44.811883 47.592805 11.090684
F 18.084760 9.004039 10.437487
F 18.084760 32.157297 10.437487
F 18.084760 55.310554 10.437487
F 44.811883 9.004039 11.090684
F 44.811883 32.157297 11.090684
F 44.811883 55.310554 11.090684
F 18.084760 16.721795 10.437488
F 18.084760 39.875052 10.437488
F 18.084760 63.028310 10.437488
F 44.811883 16.721795 11.090685
F 44.811883 39.875052 11.090685
F 44.811883 63.028310 11.090685
F 0.177778 3.858875 13.639118
F 0.177778 27.012132 13.639118
F 0.177778 50.165390 13.639118
F 26.904900 3.858875 14.292315
F 26.904900 27.012132 14.292315
F 26.904900 50.165390 14.292315
F 0.177778 11.576625 13.639119
F 0.177778 34.729882 13.639119
F 0.177778 57.883140 13.639119
F 26.904900 11.576625 14.292316
F 26.904900 34.729882 14.292316
F 26.904900 57.883140 14.292316
F 0.177778 19.294380 13.639119
F 0.177778 42.447638 13.639119
F 0.177778 65.600895 13.639119
F 26.904900 19.294380 14.292316
F 26.904900 42.447638 14.292316
F 26.904900 65.600895 14.292316
F 9.086812 3.858875 13.856851
F 9.086812 27.012133 13.856851
F 9.086812 50.165390 13.856851
F 35.813936 3.858875 14.510048
F 35.813936 27.012133 14.510048
F 35.813936 50.165390 14.510048
F 9.086812 11.576625 13.856851
F 9.086812 34.729883 13.856851
F 9.086812 57.883140 13.856851
F 35.813936 11.576625 14.510048
F 35.813936 34.729883 14.510048
F 35.813936 57.883140 14.510048
F 9.086812 19.294380 13.856851
F 9.086812 42.447638 13.856851
F 9.086812 65.600896 13.856851
F 35.813936 19.294380 14.510048
F 35.813936 42.447638 14.510048
F 35.813936 65.600896 14.510048
F 17.995858 3.858876 14.074585
F 17.995858 27.012134 14.074585
F 17.995858 50.165391 14.074585
F 44.722980 3.858876 14.727782
F 44.722980 27.012134 14.727782
F 44.722980 50.165391 14.727782
F 17.995858 11.576626 14.074585
F 17.995858 34.729884 14.074585
F 17.995858 57.883141 14.074585
F 44.722980 11.576626 14.727782
F 44.722980 34.729884 14.727782
F 44.722980 57.883141 14.727782
F 17.995858 19.294382 14.074586
F 17.995858 42.447639 14.074586
F 17.995858 65.600897 14.074586
F 44.722980 19.294382 14.727783
F 44.722980 42.447639 14.727783
F 44.722980 65.600897 14.727783
F 0.244456 3.858875 10.911296
F 0.244456 27.012133 10.911296
F 0.244456 50.165390 10.911296
F 26.971578 3.858875 11.564493
F 26.971578 27.012133 11.564493
F 26.971578 50.165390 11.564493
F 0.244456 11.576625 10.911296
F 0.244456 34.729883 10.911296
F 0.244456 57.883140 10.911296
F 26.971578 11.576625 11.564493
F 26.971578 34.729883 11.564493
F 26.971578 57.883140 11.564493
F 0.244456 19.294381 10.911295
F 0.244456 42.447638 10.911295
F 0.244456 65.600896 10.911295
F 26.971578 19.294381 11.564492
F 26.971578 42.447638 11.564492
F 26.971578 65.600896 11.564492
F 9.153492 3.858875 11.129028
F 9.153492 27.012133 11.129028
F 9.153492 50.165390 11.129028
F 35.880615 3.858875 11.782225
F 35.880615 27.012133 11.782225
F 35.880615 50.165390 11.782225
F 9.153492 11.576625 11.129028
F 9.153492 34.729883 11.129028
F 9.153492 57.883140 11.129028
F 35.880615 11.576625 11.782225
F 35.880615 34.729883 11.782225
F 35.880615 57.883140 11.782225
F 9.153492 19.294381 11.129027
F 9.153492 42.447638 11.129027
F 9.153492 65.600896 11.129027
F 35.880615 19.294381 11.782224
F 35.880615 42.447638 11.782224
F 35.880615 65.600896 11.782224
F 18.062537 3.858876 11.346760
F 18.062537 27.012133 11.346760
F 18.062537 50.165391 11.346760
F 44.789659 3.858876 11.999956
F 44.789659 27.012133 11.999956
F 44.789659 50.165391 11.999956
F 18.062537 11.576626 11.346760
F 18.062537 34.729883 11.346760
F 18.062537 57.883141 11.346760
F 44.789659 11.576626 11.999956
F 44.789659 34.729883 11.999956
F 44.789659 57.883141 11.999956
F 18.062537 19.294381 11.346759
F 18.062537 42.447639 11.346759
F 18.062537 65.600896 11.346759
F 44.789659 19.294381 11.999955
F 44.789659 42.447639 11.999955
F 44.789659 65.600896 11.999955
F 0.333335 1.286291 7.274198
F 0.333335 24.439549 7.274198
F 0.333335 47.592806 7.274198
F 27.060457 1.286291 7.927395
F 27.060457 24.439549 7.927395
F 27.060457 47.592806 7.927395
F 0.333335 9.004040 7.274198
F 0.333335 32.157298 7.274198
F 0.333335 55.310555 7.274198
F 27.060457 9.004040 7.927395
F 27.060457 32.157298 7.927395
F 27.060457 55.310555 7.927395
F 0.333335 16.721796 7.274197
F 0.333335 39.875053 7.274197
F 0.333335 63.028311 7.274197
F 27.060457 16.721796 7.927394
F 27.060457 39.875053 7.927394
F 27.060457 63.028311 7.927394
F 9.242371 1.286291 7.491930
F 9.242371 24.439548 7.491930
F 9.242371 47.592806 7.491930
F 35.969493 1.286291 8.145127
F 35.969493 24.439548 8.145127
F 35.969493 47.592806 8.145127
F 9.242371 9.004040 7.491930
F 9.242371 32.157298 7.491930
F 9.242371 55.310555 7.491930
F 35.969493 9.004040 8.145127
F 35.969493 32.157298 8.145127
F 35.969493 55.310555 8.145127
F 9.242371 16.721795 7.491929
F 9.242371 39.875053 7.491929
F 9.242371 63.028310 7.491929
F 35.969493 16.721795 8.145126
F 35.969493 39.875053 8.145126
F 35.969493 63.028310 8.145126
F 18.151414 1.286290 7.709661
F 18.151414 24.439547 7.709661
F 18.151414 47.592805 7.709661
F 44.878538 1.286290 8.362858
F 44.878538 24.439547 8.362858
F 44.878538 47.592805 8.362858
F 18.151414 9.004039 7.709661
F 18.151414 32.157296 7.709661
F 18.151414 55.310554 7.709661
F 44.878538 9.004039 8.362858
F 44.878538 32.157296 8.362858
F 44.878538 55.310554 8.362858
F 18.151414 16.721794 7.709660
F 18.151414 39.875052 7.709660
F 18.151414 63.028309 7.709660
F 44.878538 16.721794 8.362857
F 44.878538 39.875052 8.362857
F 44.878538 63.028309 8.362857
F 2.471717 7.717750 10.965729
F 2.471717 30.871007 10.965729
F 2.471717 54.024265 10.965729
F 29.198839 7.717750 11.618926
F 29.198839 30.871007 11.618926
F 29.198839 54.024265 11.618926
F 2.471717 15.435503 10.965728
F 2.471717 38.588760 10.965728
F 2.471717 61.742018 10.965728
F 29.198839 15.435503 11.618925
F 29.198839 38.588760 11.618925
F 29.198839 61.742018 11.618925
F 2.471717 0.000000 10.965729
F 2.471717 23.153258 10.965729
F 2.471717 46.306515 10.965729
F 29.198839 0.000000 11.618926
F 29.198839 23.153258 11.618926
F 29.198839 46.306515 11.618926
F 11.380755 7.717750 11.183461
F 11.380755 30.871007 11.183461
F 11.380755 54.024265 11.183461
F 38.107877 7.717750 11.836658
F 38.107877 30.871007 11.836658
F 38.107877 54.024265 11.836658
F 11.380755 15.435502 11.183460
F 11.380755 38.588760 11.183460
F 11.380755 61.742017 11.183460
F 38.107877 15.435502 11.836657
F 38.107877 38.588760 11.836657
F 38.107877 61.742017 11.836657
F 11.380755 0.000000 11.183461
F 11.380755 23.153258 11.183461
F 11.380755 46.306515 11.183461
F 38.107877 0.000000 11.836658
F 38.107877 23.153258 11.836658
F 38.107877 46.306515 11.836658
F 20.289800 7.717750 11.401193
F 20.289800 30.871008 11.401193
F 20.289800 54.024265 11.401193
F 47.016922 7.717750 12.054390
F 47.016922 30.871008 12.054390
F 47.016922 54.024265 12.054390
F 20.289800 15.435503 11.401192
F 20.289800 38.588760 11.401192
F 20.289800 61.742018 11.401192
F 47.016922 15.435503 12.054389
F 47.016922 38.588760 12.054389
F 47.016922 61.742018 12.054389
F 20.289800 0.000001 11.401193
F 20.289800 23.153258 11.401193
F 20.289800 46.306516 11.401193
F 47.016922 0.000001 12.054390
F 47.016922 23.153258 12.054390
F 47.016922 46.306516 12.054390
F 2.560592 5.145166 7.328631
F 2.560592 28.298423 7.328631
F 2.560592 51.451681 7.328631
F 29.287714 5.145166 7.981828
F 29.287714 28.298423 7.981828
F 29.287714 51.451681 7.981828
F 2.560592 12.862918 7.328630
F 2.560592 36.016175 7.328630
F 2.560592 59.169433 7.328630
F 29.287714 12.862918 7.981827
F 29.287714 36.016175 7.981827
F 29.287714 59.169433 7.981827
F 2.560592 20.580673 7.328631
F 2.560592 43.733931 7.328631
F 2.560592 66.887188 7.328631
F 29.287714 20.580673 7.981828
F 29.287714 43.733931 7.981828
F 29.287714 66.887188 7.981828
F 11.469629 5.145165 7.546363
F 11.469629 28.298422 7.546363
F 11.469629 51.451680 7.546363
F 38.196751 5.145165 8.199560
F 38.196751 28.298422 8.199560
F 38.196751 51.451680 8.199560
F 11.469629 12.862917 7.546362
F 11.469629 36.016174 7.546362
F 11.469629 59.169432 7.546362
F 38.196751 12.862917 8.199559
F 38.196751 36.016174 8.199559
F 38.196751 59.169432 8.199559
F 11.469629 20.580672 7.546363
F 11.469629 43.733930 7.546363
F 11.469629 66.887187 7.546363
F 38.196751 20.580672 8.199560
F 38.196751 43.733930 8.199560
F 38.196751 66.887187 8.199560
F 20.378675 5.145164 7.764094
F 20.378675 28.298422 7.764094
F 20.378675 51.451679 7.764094
F 47.105798 5.145164 8.417291
F 47.105798 28.298422 8.417291
F 47.105798 51.451679 8.417291
F 20.378675 12.862916 7.764093
F 20.378675 36.016174 7.764093
F 20.378675 59.169431 7.764093
F 47.105798 12.862916 8.417290
F 47.105798 36.016174 8.417290
F 47.105798 59.169431 8.417290
F 20.378675 20.580672 7.764094
F 20.378675 43.733929 7.764094
F 20.378675 66.887187 7.764094
F 47.105798 20.580672 8.417291
F 47.105798 43.733929 8.417291
F 47.105798 66.887187 8.417291
F 2.493937 5.145165 10.056454
F 2.493937 28.298423 10.056454
F 2.493937 51.451680 10.056454
F 29.221060 5.145165 10.709650
F 29.221060 28.298423 10.709650
F 29.221060 51.451680 10.709650
F 2.493937 12.862917 10.056455
F 2.493937 36.016175 10.056455
F 2.493937 59.169432 10.056455
F 29.221060 12.862917 10.709651
F 29.221060 36.016175 10.709651
F 29.221060 59.169432 10.709651
F 2.493937 20.580673 10.056455
F 2.493937 43.733930 10.056455
F 2.493937 66.887188 10.056455
F 29.221060 20.580673 10.709651
F 29.221060 43.733930 10.709651
F 29.221060 66.887188 10.709651
F 11.402975 5.145165 10.274187
F 11.402975 28.298422 10.274187
F 11.402975 51.451680 10.274187
F 38.130097 5.145165 10.927384
F 38.130097 28.298422 10.927384
F 38.130097 51.451680 10.927384
F 11.402975 12.862917 10.274188
F 11.402975 36.016175 10.274188
F 11.402975 59.169432 10.274188
F 38.130097 12.862917 10.927385
F 38.130097 36.016175 10.927385
F 38.130097 59.169432 10.927385
F 11.402975 20.580672 10.274187
F 11.402975 43.733930 10.274187
F 11.402975 66.887187 10.274187
F 38.130097 20.580672 10.927384
F 38.130097 43.733930 10.927384
F 38.130097 66.887187 10.927384
F 20.312020 5.145164 10.491919
F 20.312020 28.298422 10.491919
F 20.312020 51.451679 10.491919
F 47.039143 5.145164 11.145116
F 47.039143 28.298422 11.145116
F 47.039143 51.451679 11.145116
F 20.312020 12.862917 10.491920
F 20.312020 36.016174 10.491920
F 20.312020 59.169432 10.491920
F 47.039143 12.862917 11.145117
F 47.039143 36.016174 11.145117
F 47.039143 59.169432 11.145117
F 20.312020 20.580672 10.491920
F 20.312020 43.733929 10.491920
F 20.312020 66.887187 10.491920
F 47.039143 20.580672 11.145117
F 47.039143 43.733929 11.145117
F 47.039143 66.887187 11.145117
F 2.405039 7.717749 13.693551
F 2.405039 30.871007 13.693551
F 2.405039 54.024264 13.693551
F 29.132161 7.717749 14.346748
F 29.132161 30.871007 14.346748
F 29.132161 54.024264 14.346748
F 2.405038 15.435502 13.693552
F 2.405038 38.588760 13.693552
F 2.405038 61.742017 13.693552
F 29.132161 15.435502 14.346749
F 29.132161 38.588760 14.346749
F 29.132161 61.742017 14.346749
F 2.405038 0.000000 13.693552
F 2.405038 23.153257 13.693552
F 2.405038 46.306515 13.693552
F 29.132161 0.000000 14.346749
F 29.132161 23.153257 14.346749
F 29.132161 46.306515 14.346749
F 11.314075 7.717750 13.911285
F 11.314075 30.871007 13.911285
F 11.314075 54.024265 13.911285
F 38.041198 7.717750 14.564481
F 38.041198 30.871007 14.564481
F 38.041198 54.024265 14.564481
F 11.314075 15.435503 13.911286
F 11.314075 38.588760 13.911286
F 11.314075 61.742018 13.911286
F 38.041198 15.435503 14.564482
F 38.041198 38.588760 14.564482
F 38.041198 61.742018 14.564482
F 11.314075 0.000000 13.911285
F 11.314075 23.153258 13.911285
F 11.314075 46.306515 13.911285
F 38.041198 0.000000 14.564481
F 38.041198 23.153258 14.564481
F 38.041198 46.306515 14.564481
F 20.223121 7.717751 14.129018
F 20.223121 30.871008 14.129018
F 20.223121 54.024266 14.129018
F 46.950243 7.717751 14.782215
F 46.950243 30.871008 14.782215
F 46.950243 54.024266 14.782215
F 20.223121 15.435503 14.129019
F 20.223121 38.588761 14.129019
F 20.223121 61.742018 14.129019
F 46.950243 15.435503 14.782216
F 46.950243 38.588761 14.782216
F 46.950243 61.742018 14.782216
F 20.223121 0.000001 14.129018
F 20.223121 23.153259 14.129018
F 20.223121 46.306516 14.129018
F 46.950243 0.000001 14.782215
F 46.950243 23.153259 14.782215
F 46.950243 46.306516 14.782215
F 4.721198 1.286291 10.110888
F 4.721198 24.439548 10.110888
F 4.721198 47.592806 10.110888
F 31.448321 1.286291 10.764085
F 31.448321 24.439548 10.764085
F 31.448321 47.592806 10.764085
F 4.721198 9.004040 10.110888
F 4.721198 32.157298 10.110888
F 4.721198 55.310555 10.110888
F 31.448321 9.004040 10.764085
F 31.448321 32.157298 10.764085
F 31.448321 55.310555 10.764085
F 4.721198 16.721795 10.110889
F 4.721198 39.875053 10.110889
F 4.721198 63.028310 10.110889
F 31.448321 16.721795 10.764086
F 31.448321 39.875053 10.764086
F 31.448321 63.028310 10.764086
F 13.630238 1.286290 10.328620
F 13.630238 24.439548 10.328620
F 13.630238 47.592806 10.328620
F 40.357360 1.286290 10.981817
F 40.357360 24.439548 10.981817
F 40.357360 47.592806 10.981817
F 13.630238 9.004040 10.328620
F 13.630238 32.157297 10.328620
F 13.630238 55.310555 10.328620
F 40.357360 9.004040 10.981817
F 40.357360 32.157297 10.981817
F 40.357360 55.310555 10.981817
F 13.630238 16.721795 10.328621
F 13.630238 39.875053 10.328621
F 13.630238 63.028310 10.328621
F 40.357360 16.721795 10.981818
F 40.357360 39.875053 10.981818
F 40.357360 63.028310 10.981818
F 22.539283 1.286290 10.546352
F 22.539283 24.439548 10.546352
F 22.539283 47.592805 10.546352
F 49.266405 1.286290 11.199549
F 49.266405 24.439548 11.199549
F 49.266405 47.592805 11.199549
F 22.539283 9.004040 10.546352
F 22.539283 32.157297 10.546352
F 22.539283 55.310555 10.546352
F 49.266405 9.004040 11.199549
F 49.266405 32.157297 11.199549
F 49.266405 55.310555 11.199549
F 22.539283 16.721795 10.546353
F 22.539283 39.875052 10.546353
F 22.539283 63.028310 10.546353
F 49.266405 16.721795 11.199550
F 49.266405 39.875052 11.199550
F 49.266405 63.028310 11.199550
F 4.632294 3.858875 13.747985
F 4.632294 27.012132 13.747985
F 4.632294 50.165390 13.747985
F 31.359418 3.858875 14.401182
F 31.359418 27.012132 14.401182
F 31.359418 50.165390 14.401182
F 4.632294 11.576625 13.747985
F 4.632294 34.729882 13.747985
F 4.632294 57.883140 13.747985
F 31.359418 11.576625 14.401182
F 31.359418 34.729882 14.401182
F 31.359418 57.883140 14.401182
F 4.632294 19.294380 13.747985
F 4.632294 42.447638 13.747985
F 4.632294 65.600895 13.747985
F 31.359418 19.294380 14.401182
F 31.359418 42.447638 14.401182
F 31.359418 65.600895 14.401182
F 13.541334 3.858876 13.965719
F 13.541334 27.012134 13.965719
F 13.541334 50.165391 13.965719
F 40.268456 3.858876 14.618915
F 40.268456 27.012134 14.618915
F 40.268456 50.165391 14.618915
F 13.541334 11.576626 13.965719
F 13.541334 34.729884 13.965719
F 13.541334 57.883141 13.965719
F 40.268456 11.576626 14.618915
F 40.268456 34.729884 14.618915
F 40.268456 57.883141 14.618915
F 13.541334 19.294382 13.965719
F 13.541334 42.447639 13.965719
F 13.541334 65.600897 13.965719
F 40.268456 19.294382 14.618915
F 40.268456 42.447639 14.618915
F 40.268456 65.600897 14.618915
F 22.450381 3.858875 14.183450
F 22.450381 27.012133 14.183450
F 22.450381 50.165390 14.183450
F 49.177503 3.858875 14.836647
F 49.177503 27.012133 14.836647
F 49.177503 50.165390 14.836647
F 22.450381 11.576625 14.183450
F 22.450381 34.729883 14.183450
F 22.450381 57.883140 14.183450
F 49.177503 11.576625 14.836647
F 49.177503 34.729883 14.836647
F 49.177503 57.883140 14.836647
F 22.450381 19.294381 14.183451
F 22.450381 42.447638 14.183451
F 22.450381 65.600896 14.183451
F 49.177503 19.294381 14.836648
F 49.177503 42.447638 14.836648
F 49.177503 65.600896 14.836648
F 4.698974 3.858875 11.020162
F 4.698974 27.012133 11.020162
F 4.698974 50.165390 11.020162
F 31.426096 3.858875 11.673359
F 31.426096 27.012133 11.673359
F 31.426096 50.165390 11.673359
F 4.698974 11.576625 11.020162
F 4.698974 34.729883 11.020162
F 4.698974 57.883140 11.020162
F 31.426096 11.576625 11.673359
F 31.426096 34.729883 11.673359
F 31.426096 57.883140 11.673359
F 4.698974 19.294381 11.020161
F 4.698974 42.447638 11.020161
F 4.698974 65.600896 11.020161
F 31.426096 19.294381 11.673358
F 31.426096 42.447638 11.673358
F 31.426096 65.600896 11.673358
F 13.608014 3.858876 11.237893
F 13.608014 27.012133 11.237893
F 13.608014 50.165391 11.237893
F 40.335136 3.858876 11.891090
F 40.335136 27.012133 11.891090
F 40.335136 50.165391 11.891090
F 13.608014 11.576626 11.237893
F 13.608014 34.729883 11.237893
F 13.608014 57.883141 11.237893
F 40.335136 11.576626 11.891090
F 40.335136 34.729883 11.891090
F 40.335136 57.883141 11.891090
F 13.608014 19.294381 11.237893
F 13.608014 42.447639 11.237893
F 13.608014 65.600896 11.237893
F 40.335136 19.294381 11.891090
F 40.335136 42.447639 11.891090
F 40.335136 65.600896 11.891090
F 22.517059 3.858875 11.455627
F 22.517059 27.012133 11.455627
F 22.517059 50.165390 11.455627
F 49.244181 3.858875 12.108824
F 49.244181 27.012133 12.108824
F 49.244181 50.165390 12.108824
F 22.517059 11.576625 11.455627
F 22.517059 34.729883 11.455627
F 22.517059 57.883140 11.455627
F 49.244181 11.576625 12.108824
F 49.244181 34.729883 12.108824
F 49.244181 57.883140 12.108824
F 22.517059 19.294381 11.455626
F 22.517059 42.447638 11.455626
F 22.517059 65.600896 11.455626
F 49.244181 19.294381 12.108823
F 49.244181 42.447638 12.108823
F 49.244181 65.600896 12.108823
F 4.787852 1.286291 7.383064
F 4.787852 24.439549 7.383064
F 4.787852 47.592806 7.383064
F 31.514975 1.286291 8.036261
F 31.514975 24.439549 8.036261
F 31.514975 47.592806 8.036261
F 4.787852 9.004041 7.383064
F 4.787852 32.157298 7.383064
F 4.787852 55.310556 7.383064
F 31.514975 9.004041 8.036261
F 31.514975 32.157298 8.036261
F 31.514975 55.310556 8.036261
F 4.787852 16.721796 7.383063
F 4.787852 39.875053 7.383063
F 4.787852 63.028311 7.383063
F 31.514975 16.721796 8.036260
F 31.514975 39.875053 8.036260
F 31.514975 63.028311 8.036260
F 13.696892 1.286290 7.600795
F 13.696892 24.439547 7.600795
F 13.696892 47.592805 7.600795
F 40.424014 1.286290 8.253992
F 40.424014 24.439547 8.253992
F 40.424014 47.592805 8.253992
F 13.696892 9.004039 7.600795
F 13.696892 32.157297 7.600795
F 13.696892 55.310554 7.600795
F 40.424014 9.004039 8.253992
F 40.424014 32.157297 8.253992
F 40.424014 55.310554 8.253992
F 13.696892 16.721795 7.600795
F 13.696892 39.875052 7.600795
F 13.696892 63.028310 7.600795
F 40.424014 16.721795 8.253992
F 40.424014 39.875052 8.253992
F 40.424014 63.028310 8.253992
F 22.605937 1.286290 7.818529
F 22.605937 24.439548 7.818529
F 22.605937 47.592805 7.818529
F 49.333061 1.286290 8.471725
F 49.333061 24.439548 8.471725
F 49.333061 47.592805 8.471725
F 22.605937 9.004039 7.818529
F 22.605937 32.157297 7.818529
F 22.605937 55.310555 7.818529
F 49.333061 9.004039 8.471725
F 49.333061 32.157297 8.471725
F 49.333061 55.310555 8.471725
F 22.605937 16.721795 7.818528
F 22.605937 39.875052 7.818528
F 22.605937 63.028310 7.818528
F 49.333061 16.721795 8.471724
F 49.333061 39.875052 8.471724
F 49.333061 63.028310 8.471724
F 6.926235 7.717750 11.074595
F 6.926235 30.871007 11.074595
F 6.926235 54.024265 11.074595
F 33.653358 7.717750 11.727792
F 33.653358 30.871007 11.727792
F 33.653358 54.024265 11.727792
F 6.926235 15.435502 11.074594
F 6.926235 38.588760 11.074594
F 6.926235 61.742018 11.074594
F 33.653358 15.435502 11.727791
F 33.653358 38.588760 11.727791
F 33.653358 61.742018 11.727791
F 6.926235 0.000000 11.074595
F 6.926235 23.153258 11.074595
F 6.926235 46.306515 11.074595
F 33.653358 0.000000 11.727792
F 33.653358 23.153258 11.727792
F 33.653358 46.306515 11.727792
F 15.835277 7.717750 11.292327
F 15.835277 30.871008 11.292327
F 15.835277 54.024265 11.292327
F 42.562399 7.717750 11.945523
F 42.562399 30.871008 11.945523
F 42.562399 54.024265 11.945523
F 15.835277 15.435503 11.292326
F 15.835277 38.588760 11.292326
F 15.835277 61.742018 11.292326
F 42.562399 15.435503 11.945522
F 42.562399 38.588760 11.945522
F 42.562399 61.742018 11.945522
F 15.835277 0.000001 11.292327
F 15.835277 23.153258 11.292327
F 15.835277 46.306516 11.292327
F 42.562399 0.000001 11.945523
F 42.562399 23.153258 11.945523
F 42.562399 46.306516 11.945523
F 24.744320 7.717750 11.510060
F 24.744320 30.871007 11.510060
F 24.744320 54.024265 11.510060
F 51.471444 7.717750 12.163257
F 51.471444 30.871007 12.163257
F 51.471444 54.024265 12.163257
F 24.744320 15.435502 11.510059
F 24.744320 38.588760 11.510059
F 24.744320 61.742018 11.510059
F 51.471444 15.435502 12.163256
F 51.471444 38.588760 12.163256
F 51.471444 61.742018 12.163256
F 24.744320 0.000000 11.510060
F 24.744320 23.153258 11.510060
F 24.744320 46.306515 11.510060
F 51.471444 0.000000 12.163257
F 51.471444 23.153258 12.163257
F 51.471444 46.306515 12.163257
F 7.015109 5.145165 7.437497
F 7.015109 28.298423 7.437497
F 7.015109 51.451680 7.437497
F 33.742231 5.145165 8.090694
F 33.742231 28.298423 8.090694
F 33.742231 51.451680 8.090694
F 7.015109 12.862918 7.437496
F 7.015109 36.016175 7.437496
F 7.015109 59.169433 7.437496
F 33.742231 12.862918 8.090693
F 33.742231 36.016175 8.090693
F 33.742231 59.169433 8.090693
F 7.015109 20.580673 7.437497
F 7.015109 43.733930 7.437497
F 7.015109 66.887188 7.437497
F 33.742231 20.580673 8.090694
F 33.742231 43.733930 8.090694
F 33.742231 66.887188 8.090694
F 15.924151 5.145164 7.655228
F 15.924151 28.298421 7.655228
F 15.924151 51.451679 7.655228
F 42.651274 5.145164 8.308425
F 42.651274 28.298421 8.308425
F 42.651274 51.451679 8.308425
F 15.924152 12.862916 7.655227
F 15.924152 36.016174 7.655227
F 15.924152 59.169431 7.655227
F 42.651274 12.862916 8.308424
F 42.651274 36.016174 8.308424
F 42.651274 59.169431 8.308424
F 15.924151 20.580671 7.655228
F 15.924151 43.733929 7.655228
F 15.924151 66.887186 7.655228
F 42.651274 20.580671 8.308425
F 42.651274 43.733929 8.308425
F 42.651274 66.887186 8.308425
F 24.833196 5.145165 7.872962
F 24.833196 28.298423 7.872962
F 24.833196 51.451680 7.872962
F 51.560319 5.145165 8.526158
F 51.560319 28.298423 8.526158
F 51.560319 51.451680 8.526158
F 24.833196 12.862917 7.872961
F 24.833196 36.016175 7.872961
F 24.833196 59.169432 7.872961
F 51.560319 12.862917 8.526157
F 51.560319 36.016175 8.526157
F 51.560319 59.169432 8.526157
F 24.833196 20.580673 7.872962
F 24.833196 43.733930 7.872962
F 24.833196 66.887188 7.872962
F 51.560319 20.580673 8.526158
F 51.560319 43.733930 8.526158
F 51.560319 66.887188 8.526158
F 6.948455 5.145165 10.165321
F 6.948455 28.298423 10.165321
F 6.948455 51.451680 10.165321
F 33.675577 5.145165 10.818518
F 33.675577 28.298423 10.818518
F 33.675577 51.451680 10.818518
F 6.948455 12.862917 10.165321
F 6.948455 36.016175 10.165321
F 6.948455 59.169432 10.165321
F 33.675577 12.862917 10.818518
F 33.675577 36.016175 10.818518
F 33.675577 59.169432 10.818518
F 6.948455 20.580673 10.165321
F 6.948455 43.733930 10.165321
F 6.948455 66.887188 10.165321
F 33.675577 20.580673 10.818518
F 33.675577 43.733930 10.818518
F 33.675577 66.887188 10.818518
F 15.857497 5.145164 10.383054
F 15.857497 28.298422 10.383054
F 15.857497 51.451679 10.383054
F 42.584619 5.145164 11.036251
F 42.584619 28.298422 11.036251
F 42.584619 51.451679 11.036251
F 15.857497 12.862917 10.383054
F 15.857497 36.016174 10.383054
F 15.857497 59.169432 10.383054
F 42.584619 12.862917 11.036251
F 42.584619 36.016174 11.036251
F 42.584619 59.169432 11.036251
F 15.857497 20.580672 10.383054
F 15.857497 43.733929 10.383054
F 15.857497 66.887187 10.383054
F 42.584619 20.580672 11.036251
F 42.584619 43.733929 11.036251
F 42.584619 66.887187 11.036251
F 24.766541 5.145165 10.600784
F 24.766541 28.298423 10.600784
F 24.766541 51.451680 10.600784
F 51.493664 5.145165 11.253981
F 51.493664 28.298423 11.253981
F 51.493664 51.451680 11.253981
F 24.766541 12.862917 10.600785
F 24.766541 36.016175 10.600785
F 24.766541 59.169432 10.600785
F 51.493664 12.862917 11.253982
F 51.493664 36.016175 11.253982
F 51.493664 59.169432 11.253982
F 24.766541 20.580672 10.600785
F 24.766541 43.733930 10.600785
F 24.766541 66.887188 10.600785
F 51.493664 20.580672 11.253982
F 51.493664 43.733930 11.253982
F 51.493664 66.887188 11.253982
F 6.859555 7.717749 13.802418
F 6.859555 30.871007 13.802418
F 6.859555 54.024264 13.802418
F 33.586679 7.717749 14.455615
F 33.586679 30.871007 14.455615
F 33.586679 54.024264 14.455615
F 6.859555 15.435502 13.802419
F 6.859555 38.588760 13.802419
F 6.859555 61.742017 13.802419
F 33.586679 15.435502 14.455616
F 33.586679 38.588760 14.455616
F 33.586679 61.742017 14.455616
F 6.859555 0.000000 13.802418
F 6.859555 23.153257 13.802418
F 6.859555 46.306515 13.802418
F 33.586679 0.000000 14.455615
F 33.586679 23.153257 14.455615
F 33.586679 46.306515 14.455615
F 15.768597 7.717751 14.020152
F 15.768597 30.871008 14.020152
F 15.768597 54.024266 14.020152
F 42.495719 7.717751 14.673349
F 42.495719 30.871008 14.673349
F 42.495719 54.024266 14.673349
F 15.768597 15.435503 14.020153
F 15.768597 38.588761 14.020153
F 15.768597 61.742018 14.020153
F 42.495719 15.435503 14.673350
F 42.495719 38.588761 14.673350
F 42.495719 61.742018 14.673350
F 15.768597 0.000001 14.020152
F 15.768597 23.153259 14.020152
F 15.768597 46.306516 14.020152
F 42.495719 0.000001 14.673349
F 42.495719 23.153259 14.673349
F 42.495719 46.306516 14.673349
F 24.677643 7.717750 14.237883
F 24.677643 30.871007 14.237883
F 24.677643 54.024265 14.237883
F 51.404765 7.717750 14.891080
F 51.404765 30.871007 14.891080
F 51.404765 54.024265 14.891080
F 24.677643 15.435502 14.237884
F 24.677643 38.588760 14.237884
F 24.677643 61.742017 14.237884
F 51.404765 15.435502 14.891081
F 51.404765 38.588760 14.891081
F 51.404765 61.742017 14.891081
F 24.677643 0.000000 14.237883
F 24.677643 23.153258 14.237883
F 24.677643 46.306515 14.237883
F 51.404765 0.000000 14.891080
F 51.404765 23.153258 14.891080
F 51.404765 46.306515 14.891080
F 0.088903 1.286291 17.276218
F 0.088903 24.439548 17.276218
F 0.088903 47.592806 17.276218
F 26.816025 1.286291 17.929414
F 26.816025 24.439548 17.929414
F 26.816025 47.592806 17.929414
F 0.088903 9.004040 17.276218
F 0.088903 32.157298 17.276218
F 0.088903 55.310555 17.276218
F 26.816025 9.004040 17.929414
F 26.816025 32.157298 17.929414
F 26.816025 55.310555 17.929414
F 0.088903 16.721795 17.276219
F 0.088903 39.875053 17.276219
F 0.088903 63.028310 17.276219
F 26.816025 16.721795 17.929415
F 26.816025 39.875053 17.929415
F 26.816025 63.028310 17.929415
F 8.997940 1.286291 17.493950
F 8.997940 24.439548 17.493950
F 8.997940 47.592806 17.493950
F 35.725062 1.286291 18.147147
F 35.725062 24.439548 18.147147
F 35.725062 47.592806 18.147147
F 8.997940 9.004040 17.493950
F 8.997940 32.157298 17.493950
F 8.997940 55.310555 17.493950
F 35.725062 9.004040 18.147147
F 35.725062 32.157298 18.147147
F 35.725062 55.310555 18.147147
F 8.997940 16.721795 17.493951
F 8.997940 39.875053 17.493951
F 8.997940 63.028310 17.493951
F 35.725062 16.721795 18.147148
F 35.725062 39.875053 18.147148
F 35.725062 63.028310 18.147148
F 17.906982 1.286290 17.711683
F 17.906982 24.439547 17.711683
F 17.906982 47.592805 17.711683
F 44.634106 1.286290 18.364880
F 44.634106 24.439547 18.364880
F 44.634106 47.592805 18.364880
F 17.906982 9.004039 17.711683
F 17.906982 32.157297 17.711683
F 17.906982 55.310554 17.711683
F 44.634106 9.004039 18.364880
F 44.634106 32.157297 18.364880
F 44.634106 55.310554 18.364880
F 17.906982 16.721795 17.711684
F 17.906982 39.875052 17.711684
F 17.906982 63.028310 17.711684
F 44.634106 16.721795 18.364881
F 44.634106 39.875052 18.364881
F 44.634106 63.028310 18.364881
F 0.000000 3.858875 20.913316
F 0.000000 27.012132 20.913316
F 0.000000 50.165390 20.913316
F 26.727122 3.858875 21.566513
F 26.727122 27.012132 21.566513
F 26.727122 50.165390 21.566513
F 0.000000 11.576625 20.913316
F 0.000000 34.729882 20.913316
F 0.000000 57.883140 20.913316
F 26.727122 11.576625 21.566513
F 26.727122 34.729882 21.566513
F 26.727122 57.883140 21.566513
F 0.000000 19.294380 20.913316
F 0.000000 42.447638 20.913316
F 0.000000 65.600895 20.913316
F 26.727122 19.294380 21.566513
F 26.727122 42.447638 21.566513
F 26.727122 65.600895 21.566513
F 8.909035 3.858875 21.131048
F 8.909035 27.012133 21.131048
F 8.909035 50.165390 21.131048
F 35.636158 3.858875 21.784245
F 35.636158 27.012133 21.784245
F 35.636158 50.165390 21.784245
F 8.909035 11.576625 21.131048
F 8.909035 34.729883 21.131048
F 8.909035 57.883140 21.131048
F 35.636158 11.576625 21.784245
F 35.636158 34.729883 21.784245
F 35.636158 57.883140 21.784245
F 8.909035 19.294380 21.131049
F 8.909035 42.447638 21.131049
F 8.909035 65.600896 21.131049
F 35.636158 19.294380 21.784246
F 35.636158 42.447638 21.784246
F 35.636158 65.600896 21.784246
F 17.818081 3.858876 21.348782
F 17.818081 27.012134 21.348782
F 17.818081 50.165391 21.348782
F 44.545203 3.858876 22.001979
F 44.545203 27.012134 22.001979
F 44.545203 50.165391 22.001979
F 17.818081 11.576626 21.348782
F 17.818081 34.729884 21.348782
F 17.818081 57.883141 21.348782
F 44.545203 11.576626 22.001979
F 44.545203 34.729884 22.001979
F 44.545203 57.883141 22.001979
F 17.818080 19.294382 21.348783
F 17.818080 42.447639 21.348783
F 17.818080 65.600897 21.348783
F 44.545203 19.294382 22.001980
F 44.545203 42.447639 22.001980
F 44.545203 65.600897 22.001980
F 0.066679 3.858875 18.185494
F 0.066679 27.012133 18.185494
F 0.066679 50.165390 18.185494
F 26.793801 3.858875 18.838691
F 26.793801 27.012133 18.838691
F 26.793801 50.165390 18.838691
F 0.066679 11.576625 18.185493
F 0.066679 34.729883 18.185493
F 0.066679 57.883140 18.185493
F 26.793801 11.576625 18.838690
F 26.793801 34.729883 18.838690
F 26.793801 57.883140 18.838690
F 0.066679 19.294381 18.185493
F 0.066679 42.447638 18.185493
F 0.066679 65.600896 18.185493
F 26.793801 19.294381 18.838690
F 26.793801 42.447638 18.838690
F 26.793801 65.600896 18.838690
F 8.975714 3.858875 18.403225
F 8.975714 27.012133 18.403225
F 8.975714 50.165390 18.403225
F 35.702838 3.858875 19.056422
F 35.702838 27.012133 19.056422
F 35.702838 50.165390 19.056422
F 8.975714 11.576625 18.403225
F 8.975714 34.729883 18.403225
F 8.975714 57.883140 18.403225
F 35.702838 11.576625 19.056422
F 35.702838 34.729883 19.056422
F 35.702838 57.883140 19.056422
F 8.975714 19.294381 18.403225
F 8.975714 42.447638 18.403225
F 8.975714 65.600896 18.403225
F 35.702838 19.294381 19.056422
F 35.702838 42.447638 19.056422
F 35.702838 65.600896 19.056422
F 17.884759 3.858876 18.620957
F 17.884759 27.012133 18.620957
F 17.884759 50.165391 18.620957
F 44.611881 3.858876 19.274153
F 44.611881 27.012133 19.274153
F 44.611881 50.165391 19.274153
F 17.884759 11.576626 18.620957
F 17.884759 34.729883 18.620957
F 17.884759 57.883141 18.620957
F 44.611881 11.576626 19.274153
F 44.611881 34.729883 19.274153
F 44.611881 57.883141 19.274153
F 17.884759 19.294381 18.620957
F 17.884759 42.447639 18.620957
F 17.884759 65.600896 18.620957
F 44.611881 19.294381 19.274153
F 44.611881 42.447639 19.274153
F 44.611881 65.600896 19.274153
F 0.155557 1.286291 14.548395
F 0.155557 24.439549 14.548395
F 0.155557 47.592806 14.548395
F 26.882680 1.286291 15.201592
F 26.882680 24.439549 15.201592
F 26.882680 47.592806 15.201592
F 0.155557 9.004040 14.548395
F 0.155557 32.157298 14.548395
F 0.155557 55.310555 14.548395
F 26.882680 9.004040 15.201592
F 26.882680 32.157298 15.201592
F 26.882680 55.310555 15.201592
F 0.155557 16.721796 14.548394
F 0.155557 39.875053 14.548394
F 0.155557 63.028311 14.548394
F 26.882680 16.721796 15.201591
F 26.882680 39.875053 15.201591
F 26.882680 63.028311 15.201591
F 9.064593 1.286291 14.766127
F 9.064593 24.439548 14.766127
F 9.064593 47.592806 14.766127
F 35.791715 1.286291 15.419324
F 35.791715 24.439548 15.419324
F 35.791715 47.592806 15.419324
F 9.064593 9.004040 14.766127
F 9.064593 32.157298 14.766127
F 9.064593 55.310555 14.766127
F 35.791715 9.004040 15.419324
F 35.791715 32.157298 15.419324
F 35.791715 55.310555 15.419324
F 9.064593 16.721795 14.766126
F 9.064593 39.875053 14.766126
F 9.064593 63.028310 14.766126
F 35.791715 16.721795 15.419323
F 35.791715 39.875053 15.419323
F 35.791715 63.028310 15.419323
F 17.973637 1.286290 14.983857
F 17.973637 24.439547 14.983857
F 17.973637 47.592805 14.983857
F 44.700760 1.286290 15.637054
F 44.700760 24.439547 15.637054
F 44.700760 47.592805 15.637054
F 17.973637 9.004039 14.983857
F 17.973637 32.157296 14.983857
F 17.973637 55.310554 14.983857
F 44.700760 9.004039 15.637054
F 44.700760 32.157296 15.637054
F 44.700760 55.310554 15.637054
F 17.973637 16.721794 14.983857
F 17.973637 39.875052 14.983857
F 17.973637 63.028309 14.983857
F 44.700760 16.721794 15.637054
F 44.700760 39.875052 15.637054
F 44.700760 63.028309 15.637054
F 2.293939 7.717750 18.239927
F 2.293939 30.871007 18.239927
F 2.293939 54.024265 18.239927
F 29.021062 7.717750 18.893124
F 29.021062 30.871007 18.893124
F 29.021062 54.024265 18.893124
F 2.293940 15.435503 18.239926
F 2.293940 38.588760 18.239926
F 2.293940 61.742018 18.239926
F 29.021062 15.435503 18.893123
F 29.021062 38.588760 18.893123
F 29.021062 61.742018 18.893123
F 2.293940 0.000000 18.239926
F 2.293940 23.153258 18.239926
F 2.293940 46.306515 18.239926
F 29.021062 0.000000 18.893123
F 29.021062 23.153258 18.893123
F 29.021062 46.306515 18.893123
F 11.202977 7.717750 18.457659
F 11.202977 30.871007 18.457659
F 11.202977 54.024265 18.457659
F 37.930100 7.717750 19.110856
F 37.930100 30.871007 19.110856
F 37.930100 54.024265 19.110856
F 11.202977 15.435502 18.457657
F 11.202977 38.588760 18.457657
F 11.202977 61.742017 18.457657
F 37.930100 15.435502 19.110854
F 37.930100 38.588760 19.110854
F 37.930100 61.742017 19.110854
F 11.202977 0.000000 18.457658
F 11.202977 23.153258 18.457658
F 11.202977 46.306515 18.457658
F 37.930100 0.000000 19.110855
F 37.930100 23.153258 19.110855
F 37.930100 46.306515 19.110855
F 20.112022 7.717750 18.675391
F 20.112022 30.871008 18.675391
F 20.112022 54.024265 18.675391
F 46.839144 7.717750 19.328588
F 46.839144 30.871008 19.328588
F 46.839144 54.024265 19.328588
F 20.112022 15.435503 18.675390
F 20.112022 38.588760 18.675390
F 20.112022 61.742018 18.675390
F 46.839144 15.435503 19.328587
F 46.839144 38.588760 19.328587
F 46.839144 61.742018 19.328587
F 20.112022 0.000001 18.675391
F 20.112022 23.153258 18.675391
F 20.112022 46.306516 18.675391
F 46.839144 0.000001 19.328588
F 46.839144 23.153258 19.328588
F 46.839144 46.306516 19.328588
F 2.382814 5.145166 14.602828
F 2.382814 28.298423 14.602828
F 2.382814 51.451681 14.602828
F 29.109937 5.145166 15.256025
F 29.109937 28.298423 15.256025
F 29.109937 51.451681 15.256025
F 2.382814 12.862918 14.602827
F 2.382814 36.016175 14.602827
F 2.382814 59.169433 14.602827
F 29.109937 12.862918 15.256024
F 29.109937 36.016175 15.256024
F 29.109937 59.169433 15.256024
F 2.382814 20.580673 14.602828
F 2.382814 43.733931 14.602828
F 2.382814 66.887188 14.602828
F 29.109937 20.580673 15.256025
F 29.109937 43.733931 15.256025
F 29.109937 66.887188 15.256025
F 11.291851 5.145165 14.820559
F 11.291851 28.298422 14.820559
F 11.291851 51.451680 14.820559
F 38.018973 5.145165 15.473756
F 38.018973 28.298422 15.473756
F 38.018973 51.451680 15.473756
F 11.291851 12.862917 14.820558
F 11.291851 36.016174 14.820558
F 11.291851 59.169432 14.820558
F 38.018973 12.862917 15.473755
F 38.018973 36.016174 15.473755
F 38.018973 59.169432 15.473755
F 11.291851 20.580672 14.820559
F 11.291851 43.733930 14.820559
F 11.291851 66.887187 14.820559
F 38.018973 20.580672 15.473756
F 38.018973 43.733930 15.473756
F 38.018973 66.887187 15.473756
F 20.200898 5.145164 15.038291
F 20.200898 28.298422 15.038291
F 20.200898 51.451679 15.038291
F 46.928020 5.145164 15.691488
F 46.928020 28.298422 15.691488
F 46.928020 51.451679 15.691488
F 20.200898 12.862916 15.038290
F 20.200898 36.016174 15.038290
F 20.200898 59.169431 15.038290
F 46.928020 12.862916 15.691487
F 46.928020 36.016174 15.691487
F 46.928020 59.169431 15.691487
F 20.200898 20.580672 15.038291
F 20.200898 43.733929 15.038291
F 20.200898 66.887187 15.038291
F 46.928020 20.580672 15.691488
F 46.928020 43.733929 15.691488
F 46.928020 66.887187 15.691488
F 2.316160 5.145165 17.330651
F 2.316160 28.298423 17.330651
F 2.316160 51.451680 17.330651
F 29.043282 5.145165 17.983847
F 29.043282 28.298423 17.983847
F 29.043282 51.451680 17.983847
F 2.316160 12.862917 17.330652
F 2.316160 36.016175 17.330652
F 2.316160 59.169432 17.330652
F 29.043282 12.862917 17.983848
F 29.043282 36.016175 17.983848
F 29.043282 59.169432 17.983848
F 2.316160 20.580673 17.330651
F 2.316160 43.733930 17.330651
F 2.316160 66.887188 17.330651
F 29.043282 20.580673 17.983847
F 29.043282 43.733930 17.983847
F 29.043282 66.887188 17.983847
F 11.225197 5.145165 17.548383
F 11.225197 28.298422 17.548383
F 11.225197 51.451680 17.548383
F 37.952320 5.145165 18.201580
F 37.952320 28.298422 18.201580
F 37.952320 51.451680 18.201580
F 11.225197 12.862917 17.548384
F 11.225197 36.016175 17.548384
F 11.225197 59.169432 17.548384
F 37.952320 12.862917 18.201581
F 37.952320 36.016175 18.201581
F 37.952320 59.169432 18.201581
F 11.225197 20.580672 17.548384
F 11.225197 43.733930 17.548384
F 11.225197 66.887187 17.548384
F 37.952320 20.580672 18.201581
F 37.952320 43.733930 18.201581
F 37.952320 66.887187 18.201581
F 20.134242 5.145164 17.766116
F 20.134242 28.298422 17.766116
F 20.134242 51.451679 17.766116
F 46.861366 5.145164 18.419313
F 46.861366 28.298422 18.419313
F 46.861366 51.451679 18.419313
F 20.134242 12.862917 17.766117
F 20.134242 36.016174 17.766117
F 20.134242 59.169432 17.766117
F 46.861366 12.862917 18.419314
F 46.861366 36.016174 18.419314
F 46.861366 59.169432 18.419314
F 20.134242 20.580672 17.766116
F 20.134242 43.733929 17.766116
F 20.134242 66.887187 17.766116
F 46.861366 20.580672 18.419313
F 46.861366 43.733929 18.419313
F 46.861366 66.887187 18.419313
F 2.227261 7.717749 20.967749
F 2.227261 30.871007 20.967749
F 2.227261 54.024264 20.967749
F 28.954383 7.717749 21.620946
F 28.954383 30.871007 21.620946
F 28.954383 54.024264 21.620946
F 2.227261 15.435502 20.967750
F 2.227261 38.588760 20.967750
F 2.227261 61.742017 20.967750
F 28.954383 15.435502 21.620947
F 28.954383 38.588760 21.620947
F 28.954383 61.742017 21.620947
F 2.227261 0.000000 20.967749
F 2.227261 23.153257 20.967749
F 2.227261 46.306515 20.967749
F 28.954383 0.000000 21.620946
F 28.954383 23.153257 21.620946
F 28.954383 46.306515 21.620946
F 11.136298 7.717750 21.185482
F 11.136298 30.871007 21.185482
F 11.136298 54.024265 21.185482
F 37.863420 7.717750 21.838678
F 37.863420 30.871007 21.838678
F 37.863420 54.024265 21.838678
F 11.136298 15.435503 21.185483
F 11.136298 38.588760 21.185483
F 11.136298 61.742018 21.185483
F 37.863420 15.435503 21.838679
F 37.863420 38.588760 21.838679
F 37.863420 61.742018 21.838679
F 11.136298 0.000000 21.185482
F 11.136298 23.153258 21.185482
F 11.136298 46.306515 21.185482
F 37.863420 0.000000 21.838678
F 37.863420 23.153258 21.838678
F 37.863420 46.306515 21.838678
F 20.045343 7.717751 21.403215
F 20.045343 30.871008 21.403215
F 20.045343 54.024266 21.403215
F 46.772466 7.717751 22.056412
F 46.772466 30.871008 22.056412
F 46.772466 54.024266 22.056412
F 20.045343 15.435503 21.403216
F 20.045343 38.588761 21.403216
F 20.045343 61.742018 21.403216
F 46.772466 15.435503 22.056413
F 46.772466 38.588761 22.056413
F 46.772466 61.742018 22.056413
F 20.045343 0.000001 21.403215
F 20.045343 23.153259 21.403215
F 20.045343 46.306516 21.403215
F 46.772466 0.000001 22.056412
F 46.772466 23.153259 22.056412
F 46.772466 46.306516 22.056412
F 4.543421 1.286291 17.385084
F 4.543421 24.439548 17.385084
F 4.543421 47.592806 17.385084
F 31.270544 1.286291 18.038281
F 31.270544 24.439548 18.038281
F 31.270544 47.592806 18.038281
F 4.543421 9.004040 17.385084
F 4.543421 32.157298 17.385084
F 4.543421 55.310555 17.385084
F 31.270544 9.004040 18.038281
F 31.270544 32.157298 18.038281
F 31.270544 55.310555 18.038281
F 4.543421 16.721795 17.385085
F 4.543421 39.875053 17.385085
F 4.543421 63.028310 17.385085
F 31.270544 16.721795 18.038282
F 31.270544 39.875053 18.038282
F 31.270544 63.028310 18.038282
F 13.452460 1.286290 17.602817
F 13.452460 24.439548 17.602817
F 13.452460 47.592806 17.602817
F 40.179583 1.286290 18.256014
F 40.179583 24.439548 18.256014
F 40.179583 47.592806 18.256014
F 13.452460 9.004040 17.602817
F 13.452460 32.157297 17.602817
F 13.452460 55.310555 17.602817
F 40.179583 9.004040 18.256014
F 40.179583 32.157297 18.256014
F 40.179583 55.310555 18.256014
F 13.452460 16.721795 17.602817
F 13.452460 39.875053 17.602817
F 13.452460 63.028310 17.602817
F 40.179583 16.721795 18.256014
F 40.179583 39.875053 18.256014
F 40.179583 63.028310 18.256014
F 22.361505 1.286290 17.820549
F 22.361505 24.439548 17.820549
F 22.361505 47.592805 17.820549
F 49.088627 1.286290 18.473746
F 49.088627 24.439548 18.473746
F 49.088627 47.592805 18.473746
F 22.361505 9.004040 17.820549
F 22.361505 32.157297 17.820549
F 22.361505 55.310555 17.820549
F 49.088627 9.004040 18.473746
F 49.088627 32.157297 18.473746
F 49.088627 55.310555 18.473746
F 22.361505 16.721795 17.820549
F 22.361505 39.875052 17.820549
F 22.361505 63.028310 17.820549
F 49.088627 16.721795 18.473746
F 49.088627 39.875052 18.473746
F 49.088627 63.028310 18.473746
F 4.454517 3.858875 21.022182
F 4.454517 27.012132 21.022182
F 4.454517 50.165390 21.022182
F 31.181640 3.858875 21.675379
F 31.181640 27.012132 21.675379
F 31.181640 50.165390 21.675379
F 4.454517 11.576625 21.022182
F 4.454517 34.729882 21.022182
F 4.454517 57.883140 21.022182
F 31.181640 11.576625 21.675379
F 31.181640 34.729882 21.675379
F 31.181640 57.883140 21.675379
F 4.454517 19.294380 21.022182
F 4.454517 42.447638 21.022182
F 4.454517 65.600895 21.022182
F 31.181640 19.294380 21.675379
F 31.181640 42.447638 21.675379
F 31.181640 65.600895 21.675379
F 13.363557 3.858876 21.239916
F 13.363557 27.012134 21.239916
F 13.363557 50.165391 21.239916
F 40.090679 3.858876 21.893112
F 40.090679 27.012134 21.893112
F 40.090679 50.165391 21.893112
F 13.363557 11.576626 21.239916
F 13.363557 34.729884 21.239916
F 13.363557 57.883141 21.239916
F 40.090679 11.576626 21.893112
F 40.090679 34.729884 21.893112
F 40.090679 57.883141 21.893112
F 13.363557 19.294382 21.239916
F 13.363557 42.447639 21.239916
F 13.363557 65.600897 21.239916
F 40.090679 19.294382 21.893112
F 40.090679 42.447639 21.893112
F 40.090679 65.600897 21.893112
F 22.272603 3.858875 21.457647
F 22.272603 27.012133 21.457647
F 22.272603 50.165390 21.457647
F 48.999726 3.858875 22.110844
F 48.999726 27.012133 22.110844
F 48.999726 50.165390 22.110844
F 22.272603 11.576625 21.457648
F 22.272603 34.729883 21.457648
F 22.272603 57.883140 21.457648
F 48.999726 11.576625 22.110845
F 48.999726 34.729883 22.110845
F 48.999726 57.883140 22.110845
F 22.272603 19.294381 21.457648
F 22.272603 42.447638 21.457648
F 22.272603 65.600896 21.457648
F 48.999726 19.294381 22.110845
F 48.999726 42.447638 22.110845
F 48.999726 65.600896 22.110845
F 4.521196 3.858875 18.294360
F 4.521196 27.012133 18.294360
F 4.521196 50.165390 18.294360
F 31.248319 3.858875 18.947557
F 31.248319 27.012133 18.947557
F 31.248319 50.165390 18.947557
F 4.521196 11.576625 18.294359
F 4.521196 34.729883 18.294359
F 4.521196 57.883140 18.294359
F 31.248319 11.576625 18.947556
F 31.248319 34.729883 18.947556
F 31.248319 57.883140 18.947556
F 4.521196 19.294381 18.294359
F 4.521196 42.447638 18.294359
F 4.521196 65.600896 18.294359
F 31.248319 19.294381 18.947556
F 31.248319 42.447638 18.947556
F 31.248319 65.600896 18.947556
F 13.430236 3.858876 18.512091
F 13.430236 27.012133 18.512091
F 13.430236 50.165391 18.512091
F 40.157359 3.858876 19.165288
F 40.157359 27.012133 19.165288
F 40.157359 50.165391 19.165288
F 13.430236 11.576626 18.512091
F 13.430236 34.729883 18.512091
F 13.430236 57.883141 18.512091
F 40.157359 11.576626 19.165288
F 40.157359 34.729883 19.165288
F 40.157359 57.883141 19.165288
F 13.430236 19.294381 18.512090
F 13.430236 42.447639 18.512090
F 13.430236 65.600896 18.512090
F 40.157359 19.294381 19.165287
F 40.157359 42.447639 19.165287
F 40.157359 65.600896 19.165287
F 22.339281 3.858875 18.729824
F 22.339281 27.012133 18.729824
F 22.339281 50.165390 18.729824
F 49.066403 3.858875 19.383021
F 49.066403 27.012133 19.383021
F 49.066403 50.165390 19.383021
F 22.339281 11.576625 18.729824
F 22.339281 34.729883 18.729824
F 22.339281 57.883140 18.729824
F 49.066403 11.576625 19.383021
F 49.066403 34.729883 19.383021
F 49.066403 57.883140 19.383021
F 22.339281 19.294381 18.729824
F 22.339281 42.447638 18.729824
F 22.339281 65.600896 18.729824
F 49.066403 19.294381 19.383021
F 49.066403 42.447638 19.383021
F 49.066403 65.600896 19.383021
F 4.610074 1.286291 14.657261
F 4.610074 24.439549 14.657261
F 4.610074 47.592806 14.657261
F 31.337198 1.286291 15.310458
F 31.337198 24.439549 15.310458
F 31.337198 47.592806 15.310458
F 4.610074 9.004041 14.657261
F 4.610074 32.157298 14.657261
F 4.610074 55.310556 14.657261
F 31.337198 9.004041 15.310458
F 31.337198 32.157298 15.310458
F 31.337198 55.310556 15.310458
F 4.610074 16.721796 14.657260
F 4.610074 39.875053 14.657260
F 4.610074 63.028311 14.657260
F 31.337198 16.721796 15.310457
F 31.337198 39.875053 15.310457
F 31.337198 63.028311 15.310457
F 13.519114 1.286290 14.874992
F 13.519114 24.439547 14.874992
F 13.519114 47.592805 14.874992
F 40.246236 1.286290 15.528189
F 40.246236 24.439547 15.528189
F 40.246236 47.592805 15.528189
F 13.519114 9.004039 14.874992
F 13.519114 32.157297 14.874992
F 13.519114 55.310554 14.874992
F 40.246236 9.004039 15.528189
F 40.246236 32.157297 15.528189
F 40.246236 55.310554 15.528189
F 13.519114 16.721795 14.874991
F 13.519114 39.875052 14.874991
F 13.519114 63.028310 14.874991
F 40.246236 16.721795 15.528188
F 40.246236 39.875052 15.528188
F 40.246236 63.028310 15.528188
F 22.428160 1.286290 15.092725
F 22.428160 24.439548 15.092725
F 22.428160 47.592805 15.092725
F 49.155283 1.286290 15.745921
F 49.155283 24.439548 15.745921
F 49.155283 47.592805 15.745921
F 22.428160 9.004039 15.092725
F 22.428160 32.157297 15.092725
F 22.428160 55.310555 15.092725
F 49.155283 9.004039 15.745921
F 49.155283 32.157297 15.745921
F 49.155283 55.310555 15.745921
F 22.428160 16.721795 15.092724
F 22.428160 39.875052 15.092724
F 22.428160 63.028310 15.092724
F 49.155283 16.721795 15.745920
F 49.155283 39.875052 15.745920
F 49.155283 63.028310 15.745920
F 6.748457 7.717750 18.348793
F 6.748457 30.871007 18.348793
F 6.748457 54.024265 18.348793
F 33.475581 7.717750 19.001990
F 33.475581 30.871007 19.001990
F 33.475581 54.024265 19.001990
F 6.748457 15.435502 18.348792
F 6.748457 38.588760 18.348792
F 6.748457 61.742018 18.348792
F 33.475581 15.435502 19.001989
F 33.475581 38.588760 19.001989
F 33.475581 61.742018 19.001989
F 6.748457 0.000000 18.348793
F 6.748457 23.153258 18.348793
F 6.748457 46.306515 18.348793
F 33.475581 0.000000 19.001990
F 33.475581 23.153258 19.001990
F 33.475581 46.306515 19.001990
F 15.657499 7.717750 18.566525
F 15.657499 30.871008 18.566525
F 15.657499 54.024265 18.566525
F 42.384621 7.717750 19.219721
F 42.384621 30.871008 19.219721
F 42.384621 54.024265 19.219721
F 15.657499 15.435503 18.566524
F 15.657499 38.588760 18.566524
F 15.657499 61.742018 18.566524
F 42.384621 15.435503 19.219720
F 42.384621 38.588760 19.219720
F 42.384621 61.742018 19.219720
F 15.657499 0.000001 18.566525
F 15.657499 23.153258 18.566525
F 15.657499 46.306516 18.566525
F 42.384621 0.000001 19.219721
F 42.384621 23.153258 19.219721
F 42.384621 46.306516 19.219721
F 24.566543 7.717750 18.784258
F 24.566543 30.871007 18.784258
F 24.566543 54.024265 18.784258
F 51.293666 7.717750 19.437455
F 51.293666 30.871007 19.437455
F 51.293666 54.024265 19.437455
F 24.566543 15.435502 18.784257
F 24.566543 38.588760 18.784257
F 24.566543 61.742018 18.784257
F 51.293666 15.435502 19.437454
F 51.293666 38.588760 19.437454
F 51.293666 61.742018 19.437454
F 24.566543 0.000000 18.784257
F 24.566543 23.153258 18.784257
F 24.566543 46.306515 18.784257
F 51.293666 0.000000 19.437454
F 51.293666 23.153258 19.437454
F 51.293666 46.306515 19.437454
F 6.837331 5.145165 14.711694
F 6.837331 28.298423 14.711694
F 6.837331 51.451680 14.711694
F 33.564453 5.145165 15.364891
F 33.564453 28.298423 15.364891
F 33.564453 51.451680 15.364891
F 6.837331 12.862918 14.711693
F 6.837331 36.016175 14.711693
F 6.837331 59.169433 14.711693
F 33.564453 12.862918 15.364890
F 33.564453 36.016175 15.364890
F 33.564453 59.169433 15.364890
F 6.837331 20.580673 14.711694
F 6.837331 43.733930 14.711694
F 6.837331 66.887188 14.711694
F 33.564453 20.580673 15.364891
F 33.564453 43.733930 15.364891
F 33.564453 66.887188 15.364891
F 15.746374 5.145164 14.929425
F 15.746374 28.298421 14.929425
F 15.746374 51.451679 14.929425
F 42.473496 5.145164 15.582622
F 42.473496 28.298421 15.582622
F 42.473496 51.451679 15.582622
F 15.746374 12.862916 14.929424
F 15.746374 36.016174 14.929424
F 15.746374 59.169431 14.929424
F 42.473496 12.862916 15.582621
F 42.473496 36.016174 15.582621
F 42.473496 59.169431 15.582621
F 15.746374 20.580671 14.929424
F 15.746374 43.733929 14.929424
F 15.746374 66.887186 14.929424
F 42.473496 20.580671 15.582621
F 42.473496 43.733929 15.582621
F 42.473496 66.887186 15.582621
F 24.655419 5.145165 15.147159
F 24.655419 28.298423 15.147159
F 24.655419 51.451680 15.147159
F 51.382541 5.145165 15.800355
F 51.382541 28.298423 15.800355
F 51.382541 51.451680 15.800355
F 24.655419 12.862917 15.147158
F 24.655419 36.016175 15.147158
F 24.655419 59.169432 15.147158
F 51.382541 12.862917 15.800354
F 51.382541 36.016175 15.800354
F 51.382541 59.169432 15.800354
F 24.655419 20.580673 15.147159
F 24.655419 43.733930 15.147159
F 24.655419 66.887188 15.147159
F 51.382541 20.580673 15.800355
F 51.382541 43.733930 15.800355
F 51.382541 66.887188 15.800355
F 6.770678 5.145165 17.439517
F 6.770678 28.298423 17.439517
F 6.770678 51.451680 17.439517
F 33.497800 5.145165 18.092713
F 33.497800 28.298423 18.092713
F 33.497800 51.451680 18.092713
F 6.770678 12.862917 17.439518
F 6.770678 36.016175 17.439518
F 6.770678 59.169432 17.439518
F 33.497800 12.862917 18.092714
F 33.497800 36.016175 18.092714
F 33.497800 59.169432 18.092714
F 6.770678 20.580673 17.439517
F 6.770678 43.733930 17.439517
F 6.770678 66.887188 17.439517
F 33.497800 20.580673 18.092713
F 33.497800 43.733930 18.092713
F 33.497800 66.887188 18.092713
F 15.679719 5.145164 17.657250
F 15.679719 28.298422 17.657250
F 15.679719 51.451679 17.657250
F 42.406842 5.145164 18.310447
F 42.406842 28.298422 18.310447
F 42.406842 51.451679 18.310447
F 15.679719 12.862917 17.657251
F 15.679719 36.016174 17.657251
F 15.679719 59.169432 17.657251
F 42.406842 12.862917 18.310448
F 42.406842 36.016174 18.310448
F 42.406842 59.169432 18.310448
F 15.679719 20.580672 17.657250
F 15.679719 43.733929 17.657250
F 15.679719 66.887187 17.657250
F 42.406842 20.580672 18.310447
F 42.406842 43.733929 18.310447
F 42.406842 66.887187 18.310447
F 24.588763 5.145165 17.874981
F 24.588763 28.298423 17.874981
F 24.588763 51.451680 17.874981
F 51.315886 5.145165 18.528178
F 51.315886 28.298423 18.528178
F 51.315886 51.451680 18.528178
F 24.588763 12.862917 17.874982
F 24.588763 36.016175 17.874982
F 24.588763 59.169432 17.874982
F 51.315886 12.862917 18.528179
F 51.315886 36.016175 18.528179
F 51.315886 59.169432 18.528179
F 24.588763 20.580672 17.874981
F 24.588763 43.733930 17.874981
F 24.588763 66.887188 17.874981
F 51.315886 20.580672 18.528178
F 51.315886 43.733930 18.528178
F 51.315886 66.887188 18.528178
F 6.681778 7.717749 21.076615
F 6.681778 30.871007 21.076615
F 6.681778 54.024264 21.076615
F 33.408901 7.717749 21.729812
F 33.408901 30.871007 21.729812
F 33.408901 54.024264 21.729812
F 6.681778 15.435502 21.076616
F 6.681778 38.588760 21.076616
F 6.681778 61.742017 21.076616
F 33.408901 15.435502 21.729813
F 33.408901 38.588760 21.729813
F 33.408901 61.742017 21.729813
F 6.681778 0.000000 21.076615
F 6.681778 23.153257 21.076615
F 6.681778 46.306515 21.076615
F 33.408901 0.000000 21.729812
F 33.408901 23.153257 21.729812
F 33.408901 46.306515 21.729812
F 15.590820 7.717751 21.294349
F 15.590820 30.871008 21.294349
F 15.590820 54.024266 21.294349
F 42.317942 7.717751 21.947545
F 42.317942 30.871008 21.947545
F 42.317942 54.024266 21.947545
F 15.590820 15.435503 21.294350
F 15.590820 38.588761 21.294350
F 15.590820 61.742018 21.294350
F 42.317942 15.435503 21.947546
F 42.317942 38.588761 21.947546
F 42.317942 61.742018 21.947546
F 15.590820 0.000001 21.294349
F 15.590820 23.153259 21.294349
F 15.590820 46.306516 21.294349
F 42.317942 0.000001 21.947545
F 42.317942 23.153259 21.947545
F 42.317942 46.306516 21.947545
F 24.499865 7.717750 21.512080
F 24.499865 30.871007 21.512080
F 24.499865 54.024265 21.512080
F 51.226988 7.717750 22.165277
F 51.226988 30.871007 22.165277
F 51.226988 54.024265 22.165277
F 24.499865 15.435502 21.512081
F 24.499865 38.588760 21.512081
F 24.499865 61.742017 21.512081
F 51.226988 15.435502 22.165278
F 51.226988 38.588760 22.165278
F 51.226988 61.742017 22.165278
F 24.499865 0.000000 21.512080
F 24.499865 23.153258 21.512080
F 24.499865 46.306515 21.512080
F 51.226988 0.000000 22.165277
F 51.226988 23.153258 22.165277
F 51.226988 46.306515 22.165277
F 53.454591 1.286291 4.001571
F 53.454591 24.439548 4.001571
F 53.454591 47.592806 4.001571
F 80.189695 1.286291 4.001571
F 80.189695 24.439548 4.001571
F 80.189695 47.592806 4.001571
F 53.454591 9.004040 4.001571
F 53.454591 32.157298 4.001571
F 53.454591 55.310555 4.001571
F 80.189695 9.004040 4.001571
F 80.189695 32.157298 4.001571
F 80.189695 55.310555 4.001571
F 53.454591 16.721795 4.001571
F 53.454591 39.875053 4.001571
F 53.454591 63.028310 4.001571
F 80.189695 16.721795 4.001571
F 80.189695 39.875053 4.001571
F 80.189695 63.028310 4.001571
F 62.366289 1.286291 4.001571
F 62.366289 24.439548 4.001571
F 62.366289 47.592806 4.001571
F 89.101392 1.286291 4.001571
F 89.101392 24.439548 4.001571
F 89.101392 47.592806 4.001571
F 62.366289 9.004040 4.001571
F 62.366289 32.157298 4.001571
F 62.366289 55.310555 4.001571
F 89.101392 9.004040 4.001571
F 89.101392 32.157298 4.001571
F 89.101392 55.310555 4.001571
F 62.366289 16.721795 4.001572
F 62.366289 39.875053 4.001572
F 62.366289 63.028310 4.001572
F 89.101392 16.721795 4.001572
F 89.101392 39.875053 4.001572
F 89.101392 63.028310 4.001572
F 71.277992 1.286290 4.001572
F 71.277992 24.439547 4.001572
F 71.277992 47.592805 4.001572
F 98.013095 1.286290 4.001572
F 98.013095 24.439547 4.001572
F 98.013095 47.592805 4.001572
F 71.277992 9.004039 4.001572
F 71.277992 32.157297 4.001572
F 71.277992 55.310554 4.001572
F 98.013095 9.004039 4.001572
F 98.013095 32.157297 4.001572
F 98.013095 55.310554 4.001572
F 71.277992 16.721795 4.001573
F 71.277992 39.875052 4.001573
F 71.277992 63.028310 4.001573
F 98.013095 16.721795 4.001573
F 98.013095 39.875052 4.001573
F 98.013095 63.028310 4.001573
F 53.454578 3.858875 7.639755
F 53.454578 27.012132 7.639755
F 53.454578 50.165390 7.639755
F 80.189681 3.858875 7.639755
F 80.189681 27.012132 7.639755
F 80.189681 50.165390 7.639755
F 53.454578 11.576625 7.639755
F 53.454578 34.729882 7.639755
F 53.454578 57.883140 7.639755
F 80.189681 11.576625 7.639755
F 80.189681 34.729882 7.639755
F 80.189681 57.883140 7.639755
F 53.454578 19.294380 7.639756
F 53.454578 42.447638 7.639756
F 53.454578 65.600895 7.639756
F 80.189681 19.294380 7.639756
F 80.189681 42.447638 7.639756
F 80.189681 65.600895 7.639756
F 62.366273 3.858875 7.639756
F 62.366273 27.012133 7.639756
F 62.366273 50.165390 7.639756
F 89.101376 3.858875 7.639756
F 89.101376 27.012133 7.639756
F 89.101376 50.165390 7.639756
F 62.366273 11.576625 7.639756
F 62.366273 34.729883 7.639756
F 62.366273 57.883140 7.639756
F 89.101376 11.576625 7.639756
F 89.101376 34.729883 7.639756
F 89.101376 57.883140 7.639756
F 62.366273 19.294380 7.639756
F 62.366273 42.447638 7.639756
F 62.366273 65.600896 7.639756
F 89.101376 19.294380 7.639756
F 89.101376 42.447638 7.639756
F 89.101376 65.600896 7.639756
F 71.277978 3.858876 7.639757
F 71.277978 27.012134 7.639757
F 71.277978 50.165391 7.639757
F 98.013082 3.858876 7.639757
F 98.013082 27.012134 7.639757
F 98.013082 50.165391 7.639757
F 71.277978 11.576626 7.639757
F 71.277978 34.729884 7.639757
F 71.277978 57.883141 7.639757
F 98.013082 11.576626 7.639757
F 98.013082 34.729884 7.639757
F 98.013082 57.883141 7.639757
F 71.277978 19.294382 7.639757
F 71.277978 42.447639 7.639757
F 71.277978 65.600897 7.639757
F 98.013082 19.294382 7.639757
F 98.013082 42.447639 7.639757
F 98.013082 65.600897 7.639757
F 53.454589 3.858875 4.911118
F 53.454589 27.012133 4.911118
F 53.454589 50.165390 4.911118
F 80.189693 3.858875 4.911118
F 80.189693 27.012133 4.911118
F 80.189693 50.165390 4.911118
F 53.454589 11.576625 4.911118
F 53.454589 34.729883 4.911118
F 53.454589 57.883140 4.911118
F 80.189693 11.576625 4.911118
F 80.189693 34.729883 4.911118
F 80.189693 57.883140 4.911118
F 53.454589 19.294381 4.911117
F 53.454589 42.447638 4.911117
F 53.454589 65.600896 4.911117
F 80.189693 19.294381 4.911117
F 80.189693 42.447638 4.911117
F 80.189693 65.600896 4.911117
F 62.366286 3.858875 4.911118
F 62.366286 27.012133 4.911118
F 62.366286 50.165390 4.911118
F 89.101389 3.858875 4.911118
F 89.101389 27.012133 4.911118
F 89.101389 50.165390 4.911118
F 62.366286 11.576625 4.911118
F 62.366286 34.729883 4.911118
F 62.366286 57.883140 4.911118
F 89.101389 11.576625 4.911118
F 89.101389 34.729883 4.911118
F 89.101389 57.883140 4.911118
F 62.366286 19.294381 4.911117
F 62.366286 42.447638 4.911117
F 62.366286 65.600896 4.911117
F 89.101389 19.294381 4.911117
F 89.101389 42.447638 4.911117
F 89.101389 65.600896 4.911117
F 71.277990 3.858876 4.911117
F 71.277990 27.012133 4.911117
F 71.277990 50.165391 4.911117
F 98.013094 3.858876 4.911117
F 98.013094 27.012133 4.911117
F 98.013094 50.165391 4.911117
F 71.277990 11.576626 4.911117
F 71.277990 34.729883 4.911117
F 71.277990 57.883141 4.911117
F 98.013094 11.576626 4.911117
F 98.013094 34.729883 4.911117
F 98.013094 57.883141 4.911117
F 71.277990 19.294381 4.911116
F 71.277990 42.447639 4.911116
F 71.277990 65.600896 4.911116
F 98.013094 19.294381 4.911116
F 98.013094 42.447639 4.911116
F 98.013094 65.600896 4.911116
F 53.454579 1.286291 1.272933
F 53.454579 24.439549 1.272933
F 53.454579 47.592806 1.272933
F 80.189683 1.286291 1.272933
F 80.189683 24.439549 1.272933
F 80.189683 47.592806 1.272933
F 53.454579 9.004040 1.272933
F 53.454579 32.157298 1.272933
F 53.454579 55.310555 1.272933
F 80.189683 9.004040 1.272933
F 80.189683 32.157298 1.272933
F 80.189683 55.310555 1.272933
F 53.454579 16.721796 1.272932
F 53.454579 39.875053 1.272932
F 53.454579 63.028311 1.272932
F 80.189683 16.721796 1.272932
F 80.189683 39.875053 1.272932
F 80.189683 63.028311 1.272932
F 62.366275 1.286291 1.272933
F 62.366275 24.439548 1.272933
F 62.366275 47.592806 1.272933
F 89.101379 1.286291 1.272933
F 89.101379 24.439548 1.272933
F 89.101379 47.592806 1.272933
F 62.366275 9.004040 1.272933
F 62.366275 32.157298 1.272933
F 62.366275 55.310555 1.272933
F 89.101379 9.004040 1.272933
F 89.101379 32.157298 1.272933
F 89.101379 55.310555 1.272933
F 62.366275 16.721795 1.272932
F 62.366275 39.875053 1.272932
F 62.366275 63.028310 1.272932
F 89.101379 16.721795 1.272932
F 89.101379 39.875053 1.272932
F 89.101379 63.028310 1.272932
F 71.277980 1.286290 1.272932
F 71.277980 24.439547 1.272932
F 71.277980 47.592805 1.272932
F 98.013083 1.286290 1.272932
F 98.013083 24.439547 1.272932
F 98.013083 47.592805 1.272932
F 71.277980 9.004039 1.272932
F 71.277980 32.157296 1.272932
F 71.277980 55.310554 1.272932
F 98.013083 9.004039 1.272932
F 98.013083 32.157296 1.272932
F 98.013083 55.310554 1.272932
F 71.277980 16.721794 1.272931
F 71.277980 39.875052 1.272931
F 71.277980 63.028309 1.272931
F 98.013083 16.721794 1.272931
F 98.013083 39.875052 1.272931
F 98.013083 63.028309 1.272931
F 55.682516 7.717750 4.911118
F 55.682516 30.871007 4.911118
F 55.682516 54.024265 4.911118
F 82.417619 7.717750 4.911118
F 82.417619 30.871007 4.911118
F 82.417619 54.024265 4.911118
F 55.682516 15.435503 4.911117
F 55.682516 38.588760 4.911117
F 55.682516 61.742018 4.911117
F 82.417619 15.435503 4.911117
F 82.417619 38.588760 4.911117
F 82.417619 61.742018 4.911117
F 55.682516 0.000000 4.911118
F 55.682516 23.153258 4.911118
F 55.682516 46.306515 4.911118
F 82.417619 0.000000 4.911118
F 82.417619 23.153258 4.911118
F 82.417619 46.306515 4.911118
F 64.594214 7.717750 4.911118
F 64.594214 30.871007 4.911118
F 64.594214 54.024265 4.911118
F 91.329317 7.717750 4.911118
F 91.329317 30.871007 4.911118
F 91.329317 54.024265 4.911118
F 64.594214 15.435502 4.911117
F 64.594214 38.588760 4.911117
F 64.594214 61.742017 4.911117
F 91.329317 15.435502 4.911117
F 91.329317 38.588760 4.911117
F 91.329317 61.742017 4.911117
F 64.594214 0.000000 4.911118
F 64.594214 23.153258 4.911118
F 64.594214 46.306515 4.911118
F 91.329317 0.000000 4.911118
F 91.329317 23.153258 4.911118
F 91.329317 46.306515 4.911118
F 73.505918 7.717750 4.911117
F 73.505918 30.871008 4.911117
F 73.505918 54.024265 4.911117
F 100.241022 7.717750 4.911117
F 100.241022 30.871008 4.911117
F 100.241022 54.024265 4.911117
F 73.505918 15.435503 4.911116
F 73.505918 38.588760 4.911116
F 73.505918 61.742018 4.911116
F 100.241022 15.435503 4.911116
F 100.241022 38.588760 4.911116
F 100.241022 61.742018 4.911116
F 73.505918 0.000001 4.911117
F 73.505918 23.153258 4.911117
F 73.505918 46.306516 4.911117
F 100.241022 0.000001 4.911117
F 100.241022 23.153258 4.911117
F 100.241022 46.306516 4.911117
F 55.682501 5.145166 1.272934
F 55.682501 28.298423 1.272934
F 55.682501 51.451681 1.272934
F 82.417605 5.145166 1.272934
F 82.417605 28.298423 1.272934
F 82.417605 51.451681 1.272934
F 55.682501 12.862918 1.272933
F 55.682501 36.016175 1.272933
F 55.682501 59.169433 1.272933
F 82.417605 12.862918 1.272933
F 82.417605 36.016175 1.272933
F 82.417605 59.169433 1.272933
F 55.682501 20.580673 1.272933
F 55.682501 43.733931 1.272933
F 55.682501 66.887188 1.272933
F 82.417605 20.580673 1.272933
F 82.417605 43.733931 1.272933
F 82.417605 66.887188 1.272933
F 64.594198 5.145165 1.272933
F 64.594198 28.298422 1.272933
F 64.594198 51.451680 1.272933
F 91.329301 5.145165 1.272933
F 91.329301 28.298422 1.272933
F 91.329301 51.451680 1.272933
F 64.594198 12.862917 1.272932
F 64.594198 36.016174 1.272932
F 64.594198 59.169432 1.272932
F 91.329301 12.862917 1.272932
F 91.329301 36.016174 1.272932
F 91.329301 59.169432 1.272932
F 64.594198 20.580672 1.272933
F 64.594198 43.733930 1.272933
F 64.594198 66.887187 1.272933
F 91.329301 20.580672 1.272933
F 91.329301 43.733930 1.272933
F 91.329301 66.887187 1.272933
F 73.505905 5.145164 1.272932
F 73.505905 28.298422 1.272932
F 73.505905 51.451679 1.272932
F 100.241009 5.145164 1.272932
F 100.241009 28.298422 1.272932
F 100.241009 51.451679 1.272932
F 73.505905 12.862916 1.272932
F 73.505905 36.016174 1.272932
F 73.505905 59.169431 1.272932
F 100.241009 12.862916 1.272932
F 100.241009 36.016174 1.272932
F 100.241009 59.169431 1.272932
F 73.505905 20.580672 1.272932
F 73.505905 43.733929 1.272932
F 73.505905 66.887187 1.272932
F 100.241009 20.580672 1.272932
F 100.241009 43.733929 1.272932
F 100.241009 66.887187 1.272932
F 55.682513 5.145165 4.001570
F 55.682513 28.298423 4.001570
F 55.682513 51.451680 4.001570
F 82.417617 5.145165 4.001570
F 82.417617 28.298423 4.001570
F 82.417617 51.451680 4.001570
F 55.682513 12.862917 4.001571
F 55.682513 36.016175 4.001571
F 55.682513 59.169432 4.001571
F 82.417617 12.862917 4.001571
F 82.417617 36.016175 4.001571
F 82.417617 59.169432 4.001571
F 55.682513 20.580673 4.001571
F 55.682513 43.733930 4.001571
F 55.682513 66.887188 4.001571
F 82.417617 20.580673 4.001571
F 82.417617 43.733930 4.001571
F 82.417617 66.887188 4.001571
F 64.594211 5.145165 4.001571
F 64.594211 28.298422 4.001571
F 64.594211 51.451680 4.001571
F 91.329314 5.145165 4.001571
F 91.329314 28.298422 4.001571
F 91.329314 51.451680 4.001571
F 64.594211 12.862917 4.001572
F 64.594211 36.016175 4.001572
F 64.594211 59.169432 4.001572
F 91.329314 12.862917 4.001572
F 91.329314 36.016175 4.001572
F 91.329314 59.169432 4.001572
F 64.594211 20.580672 4.001571
F 64.594211 43.733930 4.001571
F 64.594211 66.887187 4.001571
F 91.329314 20.580672 4.001571
F 91.329314 43.733930 4.001571
F 91.329314 66.887187 4.001571
F 73.505917 5.145164 4.001571
F 73.505917 28.298422 4.001571
F 73.505917 51.451679 4.001571
F 100.241020 5.145164 4.001571
F 100.241020 28.298422 4.001571
F 100.241020 51.451679 4.001571
F 73.505917 12.862917 4.001572
F 73.505917 36.016174 4.001572
F 73.505917 59.169432 4.001572
F 100.241020 12.862917 4.001572
F 100.241020 36.016174 4.001572
F 100.241020 59.169432 4.001572
F 73.505917 20.580672 4.001572
F 73.505917 43.733929 4.001572
F 73.505917 66.887187 4.001572
F 100.241020 20.580672 4.001572
F 100.241020 43.733929 4.001572
F 100.241020 66.887187 4.001572
F 55.682503 7.717749 7.639755
F 55.682503 30.871007 7.639755
F 55.682503 54.024264 7.639755
F 82.417607 7.717749 7.639755
F 82.417607 30.871007 7.639755
F 82.417607 54.024264 7.639755
F 55.682503 15.435502 7.639756
F 55.682503 38.588760 7.639756
F 55.682503 61.742017 7.639756
F 82.417607 15.435502 7.639756
F 82.417607 38.588760 7.639756
F 82.417607 61.742017 7.639756
F 55.682503 0.000000 7.639755
F 55.682503 23.153257 7.639755
F 55.682503 46.306515 7.639755
F 82.417607 0.000000 7.639755
F 82.417607 23.153257 7.639755
F 82.417607 46.306515 7.639755
F 64.594200 7.717750 7.639756
F 64.594200 30.871007 7.639756
F 64.594200 54.024265 7.639756
F 91.329304 7.717750 7.639756
F 91.329304 30.871007 7.639756
F 91.329304 54.024265 7.639756
F 64.594200 15.435503 7.639757
F 64.594200 38.588760 7.639757
F 64.594200 61.742018 7.639757
F 91.329304 15.435503 7.639757
F 91.329304 38.588760 7.639757
F 91.329304 61.742018 7.639757
F 64.594200 0.000000 7.639756
F 64.594200 23.153258 7.639756
F 64.594200 46.306515 7.639756
F 91.329304 0.000000 7.639756
F 91.329304 23.153258 7.639756
F 91.329304 46.306515 7.639756
F 73.505907 7.717751 7.639756
F 73.505907 30.871008 7.639756
F 73.505907 54.024266 7.639756
F 100.241010 7.717751 7.639756
F 100.241010 30.871008 7.639756
F 100.241010 54.024266 7.639756
F 73.505907 15.435503 7.639757
F 73.505907 38.588761 7.639757
F 73.505907 61.742018 7.639757
F 100.241010 15.435503 7.639757
F 100.241010 38.588761 7.639757
F 100.241010 61.742018 7.639757
F 73.505907 0.000001 7.639756
F 73.505907 23.153259 7.639756
F 73.505907 46.306516 7.639756
F 100.241010 0.000001 7.639756
F 100.241010 23.153259 7.639756
F 100.241010 46.306516 7.639756
F 57.910440 1.286291 4.001571
F 57.910440 24.439548 4.001571
F 57.910440 47.592806 4.001571
F 84.645543 1.286291 4.001571
F 84.645543 24.439548 4.001571
F 84.645543 47.592806 4.001571
F 57.910440 9.004040 4.001571
F 57.910440 32.157298 4.001571
F 57.910440 55.310555 4.001571
F 84.645543 9.004040 4.001571
F 84.645543 32.157298 4.001571
F 84.645543 55.310555 4.001571
F 57.910440 16.721795 4.001572
F 57.910440 39.875053 4.001572
F 57.910440 63.028310 4.001572
F 84.645543 16.721795 4.001572
F 84.645543 39.875053 4.001572
F 84.645543 63.028310 4.001572
F 66.822139 1.286290 4.001571
F 66.822139 24.439548 4.001571
F 66.822139 47.592806 4.001571
F 93.557242 1.286290 4.001571
F 93.557242 24.439548 4.001571
F 93.557242 47.592806 4.001571
F 66.822139 9.004040 4.001571
F 66.822139 32.157297 4.001571
F 66.822139 55.310555 4.001571
F 93.557242 9.004040 4.001571
F 93.557242 32.157297 4.001571
F 93.557242 55.310555 4.001571
F 66.822139 16.721795 4.001572
F 66.822139 39.875053 4.001572
F 66.822139 63.028310 4.001572
F 93.557242 16.721795 4.001572
F 93.557242 39.875053 4.001572
F 93.557242 63.028310 4.001572
F 75.733844 1.286290 4.001571
F 75.733844 24.439548 4.001571
F 75.733844 47.592805 4.001571
F 102.468948 1.286290 4.001571
F 102.468948 24.439548 4.001571
F 102.468948 47.592805 4.001571
F 75.733844 9.004040 4.001571
F 75.733844 32.157297 4.001571
F 75.733844 55.310555 4.001571
F 102.468948 9.004040 4.001571
F 102.468948 32.157297 4.001571
F 102.468948 55.310555 4.001571
F 75.733844 16.721795 4.001572
F 75.733844 39.875052 4.001572
F 75.733844 63.028310 4.001572
F 102.468948 16.721795 4.001572
F 102.468948 39.875052 4.001572
F 102.468948 63.028310 4.001572
F 57.910425 3.858875 7.639755
F 57.910425 27.012132 7.639755
F 57.910425 50.165390 7.639755
F 84.645528 3.858875 7.639755
F 84.645528 27.012132 7.639755
F 84.645528 50.165390 7.639755
F 57.910425 11.576625 7.639755
F 57.910425 34.729882 7.639755
F 57.910425 57.883140 7.639755
F 84.645528 11.576625 7.639755
F 84.645528 34.729882 7.639755
F 84.645528 57.883140 7.639755
F 57.910425 19.294380 7.639756
F 57.910425 42.447638 7.639756
F 57.910425 65.600895 7.639756
F 84.645528 19.294380 7.639756
F 84.645528 42.447638 7.639756
F 84.645528 65.600895 7.639756
F 66.822124 3.858876 7.639756
F 66.822124 27.012134 7.639756
F 66.822124 50.165391 7.639756
F 93.557228 3.858876 7.639756
F 93.557228 27.012134 7.639756
F 93.557228 50.165391 7.639756
F 66.822124 11.576626 7.639756
F 66.822124 34.729884 7.639756
F 66.822124 57.883141 7.639756
F 93.557228 11.576626 7.639756
F 93.557228 34.729884 7.639756
F 93.557228 57.883141 7.639756
F 66.822124 19.294382 7.639757
F 66.822124 42.447639 7.639757
F 66.822124 65.600897 7.639757
F 93.557228 19.294382 7.639757
F 93.557228 42.447639 7.639757
F 93.557228 65.600897 7.639757
F 75.733831 3.858875 7.639756
F 75.733831 27.012133 7.639756
F 75.733831 50.165390 7.639756
F 102.468935 3.858875 7.639756
F 102.468935 27.012133 7.639756
F 102.468935 50.165390 7.639756
F 75.733831 11.576625 7.639756
F 75.733831 34.729883 7.639756
F 75.733831 57.883140 7.639756
F 102.468935 11.576625 7.639756
F 102.468935 34.729883 7.639756
F 102.468935 57.883140 7.639756
F 75.733831 19.294381 7.639756
F 75.733831 42.447638 7.639756
F 75.733831 65.600896 7.639756
F 102.468935 19.294381 7.639756
F 102.468935 42.447638 7.639756
F 102.468935 65.600896 7.639756
F 57.910437 3.858875 4.911118
F 57.910437 27.012133 4.911118
F 57.910437 50.165390 4.911118
F 84.645540 3.858875 4.911118
F 84.645540 27.012133 4.911118
F 84.645540 50.165390 4.911118
F 57.910437 11.576625 4.911118
F 57.910437 34.729883 4.911118
F 57.910437 57.883140 4.911118
F 84.645540 11.576625 4.911118
F 84.645540 34.729883 4.911118
F 84.645540 57.883140 4.911118
F 57.910437 19.294381 4.911117
F 57.910437 42.447638 4.911117
F 57.910437 65.600896 4.911117
F 84.645540 19.294381 4.911117
F 84.645540 42.447638 4.911117
F 84.645540 65.600896 4.911117
F 66.822137 3.858876 4.911117
F 66.822137 27.012133 4.911117
F 66.822137 50.165391 4.911117
F 93.557240 3.858876 4.911117
F 93.557240 27.012133 4.911117
F 93.557240 50.165391 4.911117
F 66.822137 11.576626 4.911117
F 66.822137 34.729883 4.911117
F 66.822137 57.883141 4.911117
F 93.557240 11.576626 4.911117
F 93.557240 34.729883 4.911117
F 93.557240 57.883141 4.911117
F 66.822137 19.294381 4.911117
F 66.822137 42.447639 4.911117
F 66.822137 65.600896 4.911117
F 93.557240 19.294381 4.911117
F 93.557240 42.447639 4.911117
F 93.557240 65.600896 4.911117
F 75.733843 3.858875 4.911118
F 75.733843 27.012133 4.911118
F 75.733843 50.165390 4.911118
F 102.468946 3.858875 4.911118
F 102.468946 27.012133 4.911118
F 102.468946 50.165390 4.911118
F 75.733843 11.576625 4.911117
F 75.733843 34.729883 4.911117
F 75.733843 57.883140 4.911117
F 102.468946 11.576625 4.911117
F 102.468946 34.729883 4.911117
F 102.468946 57.883140 4.911117
F 75.733843 19.294381 4.911117
F 75.733843 42.447638 4.911117
F 75.733843 65.600896 4.911117
F 102.468946 19.294381 4.911117
F 102.468946 42.447638 4.911117
F 102.468946 65.600896 4.911117
F 57.910427 1.286291 1.272933
F 57.910427 24.439549 1.272933
F 57.910427 47.592806 1.272933
F 84.645530 1.286291 1.272933
F 84.645530 24.439549 1.272933
F 84.645530 47.592806 1.272933
F 57.910427 9.004041 1.272933
F 57.910427 32.157298 1.272933
F 57.910427 55.310556 1.272933
F 84.645530 9.004041 1.272933
F 84.645530 32.157298 1.272933
F 84.645530 55.310556 1.272933
F 57.910427 16.721796 1.272932
F 57.910427 39.875053 1.272932
F 57.910427 63.028311 1.272932
F 84.645530 16.721796 1.272932
F 84.645530 39.875053 1.272932
F 84.645530 63.028311 1.272932
F 66.822126 1.286290 1.272933
F 66.822126 24.439547 1.272933
F 66.822126 47.592805 1.272933
F 93.557229 1.286290 1.272933
F 93.557229 24.439547 1.272933
F 93.557229 47.592805 1.272933
F 66.822126 9.004039 1.272933
F 66.822126 32.157297 1.272933
F 66.822126 55.310554 1.272933
F 93.557229 9.004039 1.272933
F 93.557229 32.157297 1.272933
F 93.557229 55.310554 1.272933
F 66.822126 16.721795 1.272932
F 66.822126 39.875052 1.272932
F 66.822126 63.028310 1.272932
F 93.557229 16.721795 1.272932
F 93.557229 39.875052 1.272932
F 93.557229 63.028310 1.272932
F 75.733833 1.286290 1.272933
F 75.733833 24.439548 1.272933
F 75.733833 47.592805 1.272933
F 102.468936 1.286290 1.272933
F 102.468936 24.439548 1.272933
F 102.468936 47.592805 1.272933
F 75.733833 9.004039 1.272933
F 75.733833 32.157297 1.272933
F 75.733833 55.310555 1.272933
F 102.468936 9.004039 1.272933
F 102.468936 32.157297 1.272933
F 102.468936 55.310555 1.272933
F 75.733833 16.721795 1.272932
F 75.733833 39.875052 1.272932
F 75.733833 63.028310 1.272932
F 102.468936 16.721795 1.272932
F 102.468936 39.875052 1.272932
F 102.468936 63.028310 1.272932
F 60.138364 7.717750 4.911118
F 60.138364 30.871007 4.911118
F 60.138364 54.024265 4.911118
F 86.873467 7.717750 4.911118
F 86.873467 30.871007 4.911118
F 86.873467 54.024265 4.911118
F 60.138364 15.435502 4.911117
F 60.138364 38.588760 4.911117
F 60.138364 61.742018 4.911117
F 86.873467 15.435502 4.911117
F 86.873467 38.588760 4.911117
F 86.873467 61.742018 4.911117
F 60.138364 0.000000 4.911118
F 60.138364 23.153258 4.911118
F 60.138364 46.306515 4.911118
F 86.873467 0.000000 4.911118
F 86.873467 23.153258 4.911118
F 86.873467 46.306515 4.911118
F 69.050065 7.717750 4.911117
F 69.050065 30.871008 4.911117
F 69.050065 54.024265 4.911117
F 95.785169 7.717750 4.911117
F 95.785169 30.871008 4.911117
F 95.785169 54.024265 4.911117
F 69.050065 15.435503 4.911116
F 69.050065 38.588760 4.911116
F 69.050065 61.742018 4.911116
F 95.785169 15.435503 4.911116
F 95.785169 38.588760 4.911116
F 95.785169 61.742018 4.911116
F 69.050065 0.000001 4.911117
F 69.050065 23.153258 4.911117
F 69.050065 46.306516 4.911117
F 95.785169 0.000001 4.911117
F 95.785169 23.153258 4.911117
F 95.785169 46.306516 4.911117
F 77.961770 7.717750 4.911118
F 77.961770 30.871007 4.911118
F 77.961770 54.024265 4.911118
F 104.696873 7.717750 4.911118
F 104.696873 30.871007 4.911118
F 104.696873 54.024265 4.911118
F 77.961770 15.435502 4.911117
F 77.961770 38.588760 4.911117
F 77.961770 61.742018 4.911117
F 104.696873 15.435502 4.911117
F 104.696873 38.588760 4.911117
F 104.696873 61.742018 4.911117
F 77.961770 0.000000 4.911118
F 77.961770 23.153258 4.911118
F 77.961770 46.306515 4.911118
F 104.696873 0.000000 4.911118
F 104.696873 23.153258 4.911118
F 104.696873 46.306515 4.911118
F 60.138349 5.145165 1.272934
F 60.138349 28.298423 1.272934
F 60.138349 51.451680 1.272934
F 86.873452 5.145165 1.272934
F 86.873452 28.298423 1.272934
F 86.873452 51.451680 1.272934
F 60.138349 12.862918 1.272933
F 60.138349 36.016175 1.272933
F 60.138349 59.169433 1.272933
F 86.873452 12.862918 1.272933
F 86.873452 36.016175 1.272933
F 86.873452 59.169433 1.272933
F 60.138349 20.580673 1.272933
F 60.138349 43.733930 1.272933
F 60.138349 66.887188 1.272933
F 86.873452 20.580673 1.272933
F 86.873452 43.733930 1.272933
F 86.873452 66.887188 1.272933
F 69.050051 5.145164 1.272932
F 69.050051 28.298421 1.272932
F 69.050051 51.451679 1.272932
F 95.785155 5.145164 1.272932
F 95.785155 28.298421 1.272932
F 95.785155 51.451679 1.272932
F 69.050051 12.862916 1.272931
F 69.050051 36.016174 1.272931
F 69.050051 59.169431 1.272931
F 95.785155 12.862916 1.272931
F 95.785155 36.016174 1.272931
F 95.785155 59.169431 1.272931
F 69.050051 20.580671 1.272932
F 69.050051 43.733929 1.272932
F 69.050051 66.887186 1.272932
F 95.785155 20.580671 1.272932
F 95.785155 43.733929 1.272932
F 95.785155 66.887186 1.272932
F 77.961757 5.145165 1.272933
F 77.961757 28.298423 1.272933
F 77.961757 51.451680 1.272933
F 104.696860 5.145165 1.272933
F 104.696860 28.298423 1.272933
F 104.696860 51.451680 1.272933
F 77.961757 12.862917 1.272932
F 77.961757 36.016175 1.272932
F 77.961757 59.169432 1.272932
F 104.696860 12.862917 1.272932
F 104.696860 36.016175 1.272932
F 104.696860 59.169432 1.272932
F 77.961757 20.580673 1.272933
F 77.961757 43.733930 1.272933
F 77.961757 66.887188 1.272933
F 104.696860 20.580673 1.272933
F 104.696860 43.733930 1.272933
F 104.696860 66.887188 1.272933
F 60.138361 5.145165 4.001571
F 60.138361 28.298423 4.001571
F 60.138361 51.451680 4.001571
F 86.873465 5.145165 4.001571
F 86.873465 28.298423 4.001571
F 86.873465 51.451680 4.001571
F 60.138361 12.862917 4.001571
F 60.138361 36.016175 4.001571
F 60.138361 59.169432 4.001571
F 86.873465 12.862917 4.001571
F 86.873465 36.016175 4.001571
F 86.873465 59.169432 4.001571
F 60.138361 20.580673 4.001571
F 60.138361 43.733930 4.001571
F 60.138361 66.887188 4.001571
F 86.873465 20.580673 4.001571
F 86.873465 43.733930 4.001571
F 86.873465 66.887188 4.001571
F 69.050064 5.145164 4.001572
F 69.050064 28.298422 4.001572
F 69.050064 51.451679 4.001572
F 95.785167 5.145164 4.001572
F 95.785167 28.298422 4.001572
F 95.785167 51.451679 4.001572
F 69.050064 12.862917 4.001572
F 69.050064 36.016174 4.001572
F 69.050064 59.169432 4.001572
F 95.785167 12.862917 4.001572
F 95.785167 36.016174 4.001572
F 95.785167 59.169432 4.001572
F 69.050064 20.580672 4.001572
F 69.050064 43.733929 4.001572
F 69.050064 66.887187 4.001572
F 95.785167 20.580672 4.001572
F 95.785167 43.733929 4.001572
F 95.785167 66.887187 4.001572
F 77.961768 5.145165 4.001570
F 77.961768 28.298423 4.001570
F 77.961768 51.451680 4.001570
F 104.696871 5.145165 4.001570
F 104.696871 28.298423 4.001570
F 104.696871 51.451680 4.001570
F 77.961768 12.862917 4.001571
F 77.961768 36.016175 4.001571
F 77.961768 59.169432 4.001571
F 104.696871 12.862917 4.001571
F 104.696871 36.016175 4.001571
F 104.696871 59.169432 4.001571
F 77.961768 20.580672 4.001571
F 77.961768 43.733930 4.001571
F 77.961768 66.887188 4.001571
F 104.696871 20.580672 4.001571
F 104.696871 43.733930 4.001571
F 104.696871 66.887188 4.001571
F 60.138351 7.717749 7.639755
F 60.138351 30.871007 7.639755
F 60.138351 54.024264 7.639755
F 86.873454 7.717749 7.639755
F 86.873454 30.871007 7.639755
F 86.873454 54.024264 7.639755
F 60.138351 15.435502 7.639756
F 60.138351 38.588760 7.639756
F 60.138351 61.742017 7.639756
F 86.873454 15.435502 7.639756
F 86.873454 38.588760 7.639756
F 86.873454 61.742017 7.639756
F 60.138351 0.000000 7.639755
F 60.138351 23.153257 7.639755
F 60.138351 46.306515 7.639755
F 86.873454 0.000000 7.639755
F 86.873454 23.153257 7.639755
F 86.873454 46.306515 7.639755
F 69.050053 7.717751 7.639756
F 69.050053 30.871008 7.639756
F 69.050053 54.024266 7.639756
F 95.785156 7.717751 7.639756
F 95.785156 30.871008 7.639756
F 95.785156 54.024266 7.639756
F 69.050053 15.435503 7.639757
F 69.050053 38.588761 7.639757
F 69.050053 61.742018 7.639757
F 95.785156 15.435503 7.639757
F 95.785156 38.588761 7.639757
F 95.785156 61.742018 7.639757
F 69.050053 0.000001 7.639756
F 69.050053 23.153259 7.639756
F 69.050053 46.306516 7.639756
F 95.785156 0.000001 7.639756
F 95.785156 23.153259 7.639756
F 95.785156 46.306516 7.639756
F 77.961758 7.717750 7.639755
F 77.961758 30.871007 7.639755
F 77.961758 54.024265 7.639755
F 104.696862 7.717750 7.639755
F 104.696862 30.871007 7.639755
F 104.696862 54.024265 7.639755
F 77.961758 15.435502 7.639756
F 77.961758 38.588760 7.639756
F 77.961758 61.742017 7.639756
F 104.696862 15.435502 7.639756
F 104.696862 38.588760 7.639756
F 104.696862 61.742017 7.639756
F 77.961758 0.000000 7.639755
F 77.961758 23.153258 7.639755
F 77.961758 46.306515 7.639755
F 104.696862 0.000000 7.639755
F 104.696862 23.153258 7.639755
F 104.696862 46.306515 7.639755
F 53.454591 1.286291 11.277940
F 53.454591 24.439548 11.277940
F 53.454591 47.592806 11.277940
F 80.189695 1.286291 11.277940
F 80.189695 24.439548 11.277940
F 80.189695 47.592806 11.277940
F 53.454591 9.004040 11.277940
F 53.454591 32.157298 11.277940
F 53.454591 55.310555 11.277940
F 80.189695 9.004040 11.277940
F 80.189695 32.157298 11.277940
F 80.189695 55.310555 11.277940
F 53.454591 16.721795 11.277940
F 53.454591 39.875053 11.277940
F 53.454591 63.028310 11.277940
F 80.189695 16.721795 11.277940
F 80.189695 39.875053 11.277940
F 80.189695 63.028310 11.277940
F 62.366289 1.286291 11.277940
F 62.366289 24.439548 11.277940
F 62.366289 47.592806 11.277940
F 89.101392 1.286291 11.277940
F 89.101392 24.439548 11.277940
F 89.101392 47.592806 11.277940
F 62.366289 9.004040 11.277940
F 62.366289 32.157298 11.277940
F 62.366289 55.310555 11.277940
F 89.101392 9.004040 11.277940
F 89.101392 32.157298 11.277940
F 89.101392 55.310555 11.277940
F 62.366289 16.721795 11.277941
F 62.366289 39.875053 11.277941
F 62.366289 63.028310 11.277941
F 89.101392 16.721795 11.277941
F 89.101392 39.875053 11.277941
F 89.101392 63.028310 11.277941
F 71.277992 1.286290 11.277941
F 71.277992 24.439547 11.277941
F 71.277992 47.592805 11.277941
F 98.013095 1.286290 11.277941
F 98.013095 24.439547 11.277941
F 98.013095 47.592805 11.277941
F 71.277992 9.004039 11.277941
F 71.277992 32.157297 11.277941
F 71.277992 55.310554 11.277941
F 98.013095 9.004039 11.277941
F 98.013095 32.157297 11.277941
F 98.013095 55.310554 11.277941
F 71.277992 16.721795 11.277942
F 71.277992 39.875052 11.277942
F 71.277992 63.028310 11.277942
F 98.013095 16.721795 11.277942
F 98.013095 39.875052 11.277942
F 98.013095 63.028310 11.277942
F 53.454578 3.858875 14.916123
F 53.454578 27.012132 14.916123
F 53.454578 50.165390 14.916123
F 80.189681 3.858875 14.916123
F 80.189681 27.012132 14.916123
F 80.189681 50.165390 14.916123
F 53.454578 11.576625 14.916124
F 53.454578 34.729882 14.916124
F 53.454578 57.883140 14.916124
F 80.189681 11.576625 14.916124
F 80.189681 34.729882 14.916124
F 80.189681 57.883140 14.916124
F 53.454578 19.294380 14.916124
F 53.454578 42.447638 14.916124
F 53.454578 65.600895 14.916124
F 80.189681 19.294380 14.916124
F 80.189681 42.447638 14.916124
F 80.189681 65.600895 14.916124
F 62.366273 3.858875 14.916124
F 62.366273 27.012133 14.916124
F 62.366273 50.165390 14.916124
F 89.101376 3.858875 14.916124
F 89.101376 27.012133 14.916124
F 89.101376 50.165390 14.916124
F 62.366273 11.576625 14.916124
F 62.366273 34.729883 14.916124
F 62.366273 57.883140 14.916124
F 89.101376 11.576625 14.916124
F 89.101376 34.729883 14.916124
F 89.101376 57.883140 14.916124
F 62.366273 19.294380 14.916124
F 62.366273 42.447638 14.916124
F 62.366273 65.600896 14.916124
F 89.101376 19.294380 14.916124
F 89.101376 42.447638 14.916124
F 89.101376 65.600896 14.916124
F 71.277978 3.858876 14.916125
F 71.277978 27.012134 14.916125
F 71.277978 50.165391 14.916125
F 98.013082 3.858876 14.916125
F 98.013082 27.012134 14.916125
F 98.013082 50.165391 14.916125
F 71.277978 11.576626 14.916125
F 71.277978 34.729884 14.916125
F 71.277978 57.883141 14.916125
F 98.013082 11.576626 14.916125
F 98.013082 34.729884 14.916125
F 98.013082 57.883141 14.916125
F 71.277978 19.294382 14.916126
F 71.277978 42.447639 14.916126
F 71.277978 65.600897 14.916126
F 98.013082 19.294382 14.916126
F 98.013082 42.447639 14.916126
F 98.013082 65.600897 14.916126
F 53.454589 3.858875 12.187486
F 53.454589 27.012133 12.187486
F 53.454589 50.165390 12.187486
F 80.189693 3.858875 12.187486
F 80.189693 27.012133 12.187486
F 80.189693 50.165390 12.187486
F 53.454589 11.576625 12.187486
F 53.454589 34.729883 12.187486
F 53.454589 57.883140 12.187486
F 80.189693 11.576625 12.187486
F 80.189693 34.729883 12.187486
F 80.189693 57.883140 12.187486
F 53.454589 19.294381 12.187485
F 53.454589 42.447638 12.187485
F 53.454589 65.600896 12.187485
F 80.189693 19.294381 12.187485
F 80.189693 42.447638 12.187485
F 80.189693 65.600896 12.187485
F 62.366286 3.858875 12.187486
F 62.366286 27.012133 12.187486
F 62.366286 50.165390 12.187486
F 89.101389 3.858875 12.187486
F 89.101389 27.012133 12.187486
F 89.101389 50.165390 12.187486
F 62.366286 11.576625 12.187486
F 62.366286 34.729883 12.187486
F 62.366286 57.883140 12.187486
F 89.101389 11.576625 12.187486
F 89.101389 34.729883 12.187486
F 89.101389 57.883140 12.187486
F 62.366286 19.294381 12.187485
F 62.366286 42.447638 12.187485
F 62.366286 65.600896 12.187485
F 89.101389 19.294381 12.187485
F 89.101389 42.447638 12.187485
F 89.101389 65.600896 12.187485
F 71.277990 3.858876 12.187485
F 71.277990 27.012133 12.187485
F 71.277990 50.165391 12.187485
F 98.013094 3.858876 12.187485
F 98.013094 27.012133 12.187485
F 98.013094 50.165391 12.187485
F 71.277990 11.576626 12.187485
F 71.277990 34.729883 12.187485
F 71.277990 57.883141 12.187485
F 98.013094 11.576626 12.187485
F 98.013094 34.729883 12.187485
F 98.013094 57.883141 12.187485
F 71.277990 19.294381 12.187484
F 71.277990 42.447639 12.187484
F 71.277990 65.600896 12.187484
F 98.013094 19.294381 12.187484
F 98.013094 42.447639 12.187484
F 98.013094 65.600896 12.187484
F 53.454579 1.286291 8.549302
F 53.454579 24.439549 8.549302
F 53.454579 47.592806 8.549302
F 80.189683 1.286291 8.549302
F 80.189683 24.439549 8.549302
F 80.189683 47.592806 8.549302
F 53.454579 9.004040 8.549302
F 53.454579 32.157298 8.549302
F 53.454579 55.310555 8.549302
F 80.189683 9.004040 8.549302
F 80.189683 32.157298 8.549302
F 80.189683 55.310555 8.549302
F 53.454579 16.721796 8.549301
F 53.454579 39.875053 8.549301
F 53.454579 63.028311 8.549301
F 80.189683 16.721796 8.549301
F 80.189683 39.875053 8.549301
F 80.189683 63.028311 8.549301
F 62.366275 1.286291 8.549302
F 62.366275 24.439548 8.549302
F 62.366275 47.592806 8.549302
F 89.101379 1.286291 8.549302
F 89.101379 24.439548 8.549302
F 89.101379 47.592806 8.549302
F 62.366275 9.004040 8.549302
F 62.366275 32.157298 8.549302
F 62.366275 55.310555 8.549302
F 89.101379 9.004040 8.549302
F 89.101379 32.157298 8.549302
F 89.101379 55.310555 8.549302
F 62.366275 16.721795 8.549301
F 62.366275 39.875053 8.549301
F 62.366275 63.028310 8.549301
F 89.101379 16.721795 8.549301
F 89.101379 39.875053 8.549301
F 89.101379 63.028310 8.549301
F 71.277980 1.286290 8.549301
F 71.277980 24.439547 8.549301
F 71.277980 47.592805 8.549301
F 98.013083 1.286290 8.549301
F 98.013083 24.439547 8.549301
F 98.013083 47.592805 8.549301
F 71.277980 9.004039 8.549301
F 71.277980 32.157296 8.549301
F 71.277980 55.310554 8.549301
F 98.013083 9.004039 8.549301
F 98.013083 32.157296 8.549301
F 98.013083 55.310554 8.549301
F 71.277980 16.721794 8.549300
F 71.277980 39.875052 8.549300
F 71.277980 63.028309 8.549300
F 98.013083 16.721794 8.549300
F 98.013083 39.875052 8.549300
F 98.013083 63.028309 8.549300
F 55.682516 7.717750 12.187486
F 55.682516 30.871007 12.187486
F 55.682516 54.024265 12.187486
F 82.417619 7.717750 12.187486
F 82.417619 30.871007 12.187486
F 82.417619 54.024265 12.187486
F 55.682516 15.435503 12.187485
F 55.682516 38.588760 12.187485
F 55.682516 61.742018 12.187485
F 82.417619 15.435503 12.187485
F 82.417619 38.588760 12.187485
F 82.417619 61.742018 12.187485
F 55.682516 0.000000 12.187486
F 55.682516 23.153258 12.187486
F 55.682516 46.306515 12.187486
F 82.417619 0.000000 12.187486
F 82.417619 23.153258 12.187486
F 82.417619 46.306515 12.187486
F 64.594214 7.717750 12.187486
F 64.594214 30.871007 12.187486
F 64.594214 54.024265 12.187486
F 91.329317 7.717750 12.187486
F 91.329317 30.871007 12.187486
F 91.329317 54.024265 12.187486
F 64.594214 15.435502 12.187485
F 64.594214 38.588760 12.187485
F 64.594214 61.742017 12.187485
F 91.329317 15.435502 12.187485
F 91.329317 38.588760 12.187485
F 91.329317 61.742017 12.187485
F 64.594214 0.000000 12.187486
F 64.594214 23.153258 12.187486
F 64.594214 46.306515 12.187486
F 91.329317 0.000000 12.187486
F 91.329317 23.153258 12.187486
F 91.329317 46.306515 12.187486
F 73.505918 7.717750 12.187485
F 73.505918 30.871008 12.187485
F 73.505918 54.024265 12.187485
F 100.241022 7.717750 12.187485
F 100.241022 30.871008 12.187485
F 100.241022 54.024265 12.187485
F 73.505918 15.435503 12.187484
F 73.505918 38.588760 12.187484
F 73.505918 61.742018 12.187484
F 100.241022 15.435503 12.187484
F 100.241022 38.588760 12.187484
F 100.241022 61.742018 12.187484
F 73.505918 0.000001 12.187485
F 73.505918 23.153258 12.187485
F 73.505918 46.306516 12.187485
F 100.241022 0.000001 12.187485
F 100.241022 23.153258 12.187485
F 100.241022 46.306516 12.187485
F 55.682501 5.145166 8.549302
F 55.682501 28.298423 8.549302
F 55.682501 51.451681 8.549302
F 82.417605 5.145166 8.549302
F 82.417605 28.298423 8.549302
F 82.417605 51.451681 8.549302
F 55.682501 12.862918 8.549301
F 55.682501 36.016175 8.549301
F 55.682501 59.169433 8.549301
F 82.417605 12.862918 8.549301
F 82.417605 36.016175 8.549301
F 82.417605 59.169433 8.549301
F 55.682501 20.580673 8.549302
F 55.682501 43.733931 8.549302
F 55.682501 66.887188 8.549302
F 82.417605 20.580673 8.549302
F 82.417605 43.733931 8.549302
F 82.417605 66.887188 8.549302
F 64.594198 5.145165 8.549302
F 64.594198 28.298422 8.549302
F 64.594198 51.451680 8.549302
F 91.329301 5.145165 8.549302
F 91.329301 28.298422 8.549302
F 91.329301 51.451680 8.549302
F 64.594198 12.862917 8.549301
F 64.594198 36.016174 8.549301
F 64.594198 59.169432 8.549301
F 91.329301 12.862917 8.549301
F 91.329301 36.016174 8.549301
F 91.329301 59.169432 8.549301
F 64.594198 20.580672 8.549302
F 64.594198 43.733930 8.549302
F 64.594198 66.887187 8.549302
F 91.329301 20.580672 8.549302
F 91.329301 43.733930 8.549302
F 91.329301 66.887187 8.549302
F 73.505905 5.145164 8.549301
F 73.505905 28.298422 8.549301
F 73.505905 51.451679 8.549301
F 100.241009 5.145164 8.549301
F 100.241009 28.298422 8.549301
F 100.241009 51.451679 8.549301
F 73.505905 12.862916 8.549300
F 73.505905 36.016174 8.549300
F 73.505905 59.169431 8.549300
F 100.241009 12.862916 8.549300
F 100.241009 36.016174 8.549300
F 100.241009 59.169431 8.549300
F 73.505905 20.580672 8.549301
F 73.505905 43.733929 8.549301
F 73.505905 66.887187 8.549301
F 100.241009 20.580672 8.549301
F 100.241009 43.733929 8.549301
F 100.241009 66.887187 8.549301
F 55.682513 5.145165 11.277939
F 55.682513 28.298423 11.277939
F 55.682513 51.451680 11.277939
F 82.417617 5.145165 11.277939
F 82.417617 28.298423 11.277939
F 82.417617 51.451680 11.277939
F 55.682513 12.862917 11.277940
F 55.682513 36.016175 11.277940
F 55.682513 59.169432 11.277940
F 82.417617 12.862917 11.277940
F 82.417617 36.016175 11.277940
F 82.417617 59.169432 11.277940
F 55.682513 20.580673 11.277940
F 55.682513 43.733930 11.277940
F 55.682513 66.887188 11.277940
F 82.417617 20.580673 11.277940
F 82.417617 43.733930 11.277940
F 82.417617 66.887188 11.277940
F 64.594211 5.145165 11.277940
F 64.594211 28.298422 11.277940
F 64.594211 51.451680 11.277940
F 91.329314 5.145165 11.277940
F 91.329314 28.298422 11.277940
F 91.329314 51.451680 11.277940
F 64.594211 12.862917 11.277941
F 64.594211 36.016175 11.277941
F 64.594211 59.169432 11.277941
F 91.329314 12.862917 11.277941
F 91.329314 36.016175 11.277941
F 91.329314 59.169432 11.277941
F 64.594211 20.580672 11.277940
F 64.594211 43.733930 11.277940
F 64.594211 66.887187 11.277940
F 91.329314 20.580672 11.277940
F 91.329314 43.733930 11.277940
F 91.329314 66.887187 11.277940
F 73.505917 5.145164 11.277940
F 73.505917 28.298422 11.277940
F 73.505917 51.451679 11.277940
F 100.241020 5.145164 11.277940
F 100.241020 28.298422 11.277940
F 100.241020 51.451679 11.277940
F 73.505917 12.862917 11.277941
F 73.505917 36.016174 11.277941
F 73.505917 59.169432 11.277941
F 100.241020 12.862917 11.277941
F 100.241020 36.016174 11.277941
F 100.241020 59.169432 11.277941
F 73.505917 20.580672 11.277941
F 73.505917 43.733929 11.277941
F 73.505917 66.887187 11.277941
F 100.241020 20.580672 11.277941
F 100.241020 43.733929 11.277941
F 100.241020 66.887187 11.277941
F 55.682503 7.717749 14.916123
F 55.682503 30.871007 14.916123
F 55.682503 54.024264 14.916123
F 82.417607 7.717749 14.916123
F 82.417607 30.871007 14.916123
F 82.417607 54.024264 14.916123
F 55.682503 15.435502 14.916124
F 55.682503 38.588760 14.916124
F 55.682503 61.742017 14.916124
F 82.417607 15.435502 14.916124
F 82.417607 38.588760 14.916124
F 82.417607 61.742017 14.916124
F 55.682503 0.000000 14.916124
F 55.682503 23.153257 14.916124
F 55.682503 46.306515 14.916124
F 82.417607 0.000000 14.916124
F 82.417607 23.153257 14.916124
F 82.417607 46.306515 14.916124
F 64.594200 7.717750 14.916124
F 64.594200 30.871007 14.916124
F 64.594200 54.024265 14.916124
F 91.329304 7.717750 14.916124
F 91.329304 30.871007 14.916124
F 91.329304 54.024265 14.916124
F 64.594200 15.435503 14.916125
F 64.594200 38.588760 14.916125
F 64.594200 61.742018 14.916125
F 91.329304 15.435503 14.916125
F 91.329304 38.588760 14.916125
F 91.329304 61.742018 14.916125
F 64.594200 0.000000 14.916124
F 64.594200 23.153258 14.916124
F 64.594200 46.306515 14.916124
F 91.329304 0.000000 14.916124
F 91.329304 23.153258 14.916124
F 91.329304 46.306515 14.916124
F 73.505907 7.717751 14.916125
F 73.505907 30.871008 14.916125
F 73.505907 54.024266 14.916125
F 100.241010 7.717751 14.916125
F 100.241010 30.871008 14.916125
F 100.241010 54.024266 14.916125
F 73.505907 15.435503 14.916126
F 73.505907 38.588761 14.916126
F 73.505907 61.742018 14.916126
F 100.241010 15.435503 14.916126
F 100.241010 38.588761 14.916126
F 100.241010 61.742018 14.916126
F 73.505907 0.000001 14.916125
F 73.505907 23.153259 14.916125
F 73.505907 46.306516 14.916125
F 100.241010 0.000001 14.916125
F 100.241010 23.153259 14.916125
F 100.241010 46.306516 14.916125
F 57.910440 1.286291 11.277940
F 57.910440 24.439548 11.277940
F 57.910440 47.592806 11.277940
F 84.645543 1.286291 11.277940
F 84.645543 24.439548 11.277940
F 84.645543 47.592806 11.277940
F 57.910440 9.004040 11.277940
F 57.910440 32.157298 11.277940
F 57.910440 55.310555 11.277940
F 84.645543 9.004040 11.277940
F 84.645543 32.157298 11.277940
F 84.645543 55.310555 11.277940
F 57.910440 16.721795 11.277941
F 57.910440 39.875053 11.277941
F 57.910440 63.028310 11.277941
F 84.645543 16.721795 11.277941
F 84.645543 39.875053 11.277941
F 84.645543 63.028310 11.277941
F 66.822139 1.286290 11.277940
F 66.822139 24.439548 11.277940
F 66.822139 47.592806 11.277940
F 93.557242 1.286290 11.277940
F 93.557242 24.439548 11.277940
F 93.557242 47.592806 11.277940
F 66.822139 9.004040 11.277940
F 66.822139 32.157297 11.277940
F 66.822139 55.310555 11.277940
F 93.557242 9.004040 11.277940
F 93.557242 32.157297 11.277940
F 93.557242 55.310555 11.277940
F 66.822139 16.721795 11.277941
F 66.822139 39.875053 11.277941
F 66.822139 63.028310 11.277941
F 93.557242 16.721795 11.277941
F 93.557242 39.875053 11.277941
F 93.557242 63.028310 11.277941
F 75.733844 1.286290 11.277940
F 75.733844 24.439548 11.277940
F 75.733844 47.592805 11.277940
F 102.468948 1.286290 11.277940
F 102.468948 24.439548 11.277940
F 102.468948 47.592805 11.277940
F 75.733844 9.004040 11.277940
F 75.733844 32.157297 11.277940
F 75.733844 55.310555 11.277940
F 102.468948 9.004040 11.277940
F 102.468948 32.157297 11.277940
F 102.468948 55.310555 11.277940
F 75.733844 16.721795 11.277941
F 75.733844 39.875052 11.277941
F 75.733844 63.028310 11.277941
F 102.468948 16.721795 11.277941
F 102.468948 39.875052 11.277941
F 102.468948 63.028310 11.277941
F 57.910425 3.858875 14.916124
F 57.910425 27.012132 14.916124
F 57.910425 50.165390 14.916124
F 84.645528 3.858875 14.916124
F 84.645528 27.012132 14.916124
F 84.645528 50.165390 14.916124
F 57.910425 11.576625 14.916124
F 57.910425 34.729882 14.916124
F 57.910425 57.883140 14.916124
F 84.645528 11.576625 14.916124
F 84.645528 34.729882 14.916124
F 84.645528 57.883140 14.916124
F 57.910425 19.294380 14.916124
F 57.910425 42.447638 14.916124
F 57.910425 65.600895 14.916124
F 84.645528 19.294380 14.916124
F 84.645528 42.447638 14.916124
F 84.645528 65.600895 14.916124
F 66.822124 3.858876 14.916125
F 66.822124 27.012134 14.916125
F 66.822124 50.165391 14.916125
F 93.557228 3.858876 14.916125
F 93.557228 27.012134 14.916125
F 93.557228 50.165391 14.916125
F 66.822124 11.576626 14.916125
F 66.822124 34.729884 14.916125
F 66.822124 57.883141 14.916125
F 93.557228 11.576626 14.916125
F 93.557228 34.729884 14.916125
F 93.557228 57.883141 14.916125
F 66.822124 19.294382 14.916125
F 66.822124 42.447639 14.916125
F 66.822124 65.600897 14.916125
F 93.557228 19.294382 14.916125
F 93.557228 42.447639 14.916125
F 93.557228 65.600897 14.916125
F 75.733831 3.858875 14.916124
F 75.733831 27.012133 14.916124
F 75.733831 50.165390 14.916124
F 102.468935 3.858875 14.916124
F 102.468935 27.012133 14.916124
F 102.468935 50.165390 14.916124
F 75.733831 11.576625 14.916124
F 75.733831 34.729883 14.916124
F 75.733831 57.883140 14.916124
F 102.468935 11.576625 14.916124
F 102.468935 34.729883 14.916124
F 102.468935 57.883140 14.916124
F 75.733831 19.294381 14.916125
F 75.733831 42.447638 14.916125
F 75.733831 65.600896 14.916125
F 102.468935 19.294381 14.916125
F 102.468935 42.447638 14.916125
F 102.468935 65.600896 14.916125
F 57.910437 3.858875 12.187486
F 57.910437 27.012133 12.187486
F 57.910437 50.165390 12.187486
F 84.645540 3.858875 12.187486
F 84.645540 27.012133 12.187486
F 84.645540 50.165390 12.187486
F 57.910437 11.576625 12.187486
F 57.910437 34.729883 12.187486
F 57.910437 57.883140 12.187486
F 84.645540 11.576625 12.187486
F 84.645540 34.729883 12.187486
F 84.645540 57.883140 12.187486
F 57.910437 19.294381 12.187485
F 57.910437 42.447638 12.187485
F 57.910437 65.600896 12.187485
F 84.645540 19.294381 12.187485
F 84.645540 42.447638 12.187485
F 84.645540 65.600896 12.187485
F 66.822137 3.858876 12.187485
F 66.822137 27.012133 12.187485
F 66.822137 50.165391 12.187485
F 93.557240 3.858876 12.187485
F 93.557240 27.012133 12.187485
F 93.557240 50.165391 12.187485
F 66.822137 11.576626 12.187485
F 66.822137 34.729883 12.187485
F 66.822137 57.883141 12.187485
F 93.557240 11.576626 12.187485
F 93.557240 34.729883 12.187485
F 93.557240 57.883141 12.187485
F 66.822137 19.294381 12.187485
F 66.822137 42.447639 12.187485
F 66.822137 65.600896 12.187485
F 93.557240 19.294381 12.187485
F 93.557240 42.447639 12.187485
F 93.557240 65.600896 12.187485
F 75.733843 3.858875 12.187486
F 75.733843 27.012133 12.187486
F 75.733843 50.165390 12.187486
F 102.468946 3.858875 12.187486
F 102.468946 27.012133 12.187486
F 102.468946 50.165390 12.187486
F 75.733843 11.576625 12.187486
F 75.733843 34.729883 12.187486
F 75.733843 57.883140 12.187486
F 102.468946 11.576625 12.187486
F 102.468946 34.729883 12.187486
F 102.468946 57.883140 12.187486
F 75.733843 19.294381 12.187485
F 75.733843 42.447638 12.187485
F 75.733843 65.600896 12.187485
F 102.468946 19.294381 12.187485
F 102.468946 42.447638 12.187485
F 102.468946 65.600896 12.187485
F 57.910427 1.286291 8.549302
F 57.910427 24.439549 8.549302
F 57.910427 47.592806 8.549302
F 84.645530 1.286291 8.549302
F 84.645530 24.439549 8.549302
F 84.645530 47.592806 8.549302
F 57.910427 9.004041 8.549302
F 57.910427 32.157298 8.549302
F 57.910427 55.310556 8.549302
F 84.645530 9.004041 8.549302
F 84.645530 32.157298 8.549302
F 84.645530 55.310556 8.549302
F 57.910427 16.721796 8.549301
F 57.910427 39.875053 8.549301
F 57.910427 63.028311 8.549301
F 84.645530 16.721796 8.549301
F 84.645530 39.875053 8.549301
F 84.645530 63.028311 8.549301
F 66.822126 1.286290 8.549301
F 66.822126 24.439547 8.549301
F 66.822126 47.592805 8.549301
F 93.557229 1.286290 8.549301
F 93.557229 24.439547 8.549301
F 93.557229 47.592805 8.549301
F 66.822126 9.004039 8.549301
F 66.822126 32.157297 8.549301
F 66.822126 55.310554 8.549301
F 93.557229 9.004039 8.549301
F 93.557229 32.157297 8.549301
F 93.557229 55.310554 8.549301
F 66.822126 16.721795 8.549301
F 66.822126 39.875052 8.549301
F 66.822126 63.028310 8.549301
F 93.557229 16.721795 8.549301
F 93.557229 39.875052 8.549301
F 93.557229 63.028310 8.549301
F 75.733833 1.286290 8.549302
F 75.733833 24.439548 8.549302
F 75.733833 47.592805 8.549302
F 102.468936 1.286290 8.549302
F 102.468936 24.439548 8.549302
F 102.468936 47.592805 8.549302
F 75.733833 9.004039 8.549302
F 75.733833 32.157297 8.549302
F 75.733833 55.310555 8.549302
F 102.468936 9.004039 8.549302
F 102.468936 32.157297 8.549302
F 102.468936 55.310555 8.549302
F 75.733833 16.721795 8.549301
F 75.733833 39.875052 8.549301
F 75.733833 63.028310 8.549301
F 102.468936 16.721795 8.549301
F 102.468936 39.875052 8.549301
F 102.468936 63.028310 8.549301
F 60.138364 7.717750 12.187486
F 60.138364 30.871007 12.187486
F 60.138364 54.024265 12.187486
F 86.873467 7.717750 12.187486
F 86.873467 30.871007 12.187486
F 86.873467 54.024265 12.187486
F 60.138364 15.435502 12.187485
F 60.138364 38.588760 12.187485
F 60.138364 61.742018 12.187485
F 86.873467 15.435502 12.187485
F 86.873467 38.588760 12.187485
F 86.873467 61.742018 12.187485
F 60.138364 0.000000 12.187486
F 60.138364 23.153258 12.187486
F 60.138364 46.306515 12.187486
F 86.873467 0.000000 12.187486
F 86.873467 23.153258 12.187486
F 86.873467 46.306515 12.187486
F 69.050065 7.717750 12.187485
F 69.050065 30.871008 12.187485
F 69.050065 54.024265 12.187485
F 95.785169 7.717750 12.187485
F 95.785169 30.871008 12.187485
F 95.785169 54.024265 12.187485
F 69.050065 15.435503 12.187484
F 69.050065 38.588760 12.187484
F 69.050065 61.742018 12.187484
F 95.785169 15.435503 12.187484
F 95.785169 38.588760 12.187484
F 95.785169 61.742018 12.187484
F 69.050065 0.000001 12.187485
F 69.050065 23.153258 12.187485
F 69.050065 46.306516 12.187485
F 95.785169 0.000001 12.187485
F 95.785169 23.153258 12.187485
F 95.785169 46.306516 12.187485
F 77.961770 7.717750 12.187486
F 77.961770 30.871007 12.187486
F 77.961770 54.024265 12.187486
F 104.696873 7.717750 12.187486
F 104.696873 30.871007 12.187486
F 104.696873 54.024265 12.187486
F 77.961770 15.435502 12.187485
F 77.961770 38.588760 12.187485
F 77.961770 61.742018 12.187485
F 104.696873 15.435502 12.187485
F 104.696873 38.588760 12.187485
F 104.696873 61.742018 12.187485
F 77.961770 0.000000 12.187486
F 77.961770 23.153258 12.187486
F 77.961770 46.306515 12.187486
F 104.696873 0.000000 12.187486
F 104.696873 23.153258 12.187486
F 104.696873 46.306515 12.187486
F 60.138349 5.145165 8.549302
F 60.138349 28.298423 8.549302
F 60.138349 51.451680 8.549302
F 86.873452 5.145165 8.549302
F 86.873452 28.298423 8.549302
F 86.873452 51.451680 8.549302
F 60.138349 12.862918 8.549301
F 60.138349 36.016175 8.549301
F 60.138349 59.169433 8.549301
F 86.873452 12.862918 8.549301
F 86.873452 36.016175 8.549301
F 86.873452 59.169433 8.549301
F 60.138349 20.580673 8.549302
F 60.138349 43.733930 8.549302
F 60.138349 66.887188 8.549302
F 86.873452 20.580673 8.549302
F 86.873452 43.733930 8.549302
F 86.873452 66.887188 8.549302
F 69.050051 5.145164 8.549301
F 69.050051 28.298421 8.549301
F 69.050051 51.451679 8.549301
F 95.785155 5.145164 8.549301
F 95.785155 28.298421 8.549301
F 95.785155 51.451679 8.549301
F 69.050051 12.862916 8.549300
F 69.050051 36.016174 8.549300
F 69.050051 59.169431 8.549300
F 95.785155 12.862916 8.549300
F 95.785155 36.016174 8.549300
F 95.785155 59.169431 8.549300
F 69.050051 20.580671 8.549301
F 69.050051 43.733929 8.549301
F 69.050051 66.887186 8.549301
F 95.785155 20.580671 8.549301
F 95.785155 43.733929 8.549301
F 95.785155 66.887186 8.549301
F 77.961757 5.145165 8.549302
F 77.961757 28.298423 8.549302
F 77.961757 51.451680 8.549302
F 104.696860 5.145165 8.549302
F 104.696860 28.298423 8.549302
F 104.696860 51.451680 8.549302
F 77.961757 12.862917 8.549301
F 77.961757 36.016175 8.549301
F 77.961757 59.169432 8.549301
F 104.696860 12.862917 8.549301
F 104.696860 36.016175 8.549301
F 104.696860 59.169432 8.549301
F 77.961757 20.580673 8.549302
F 77.961757 43.733930 8.549302
F 77.961757 66.887188 8.549302
F 104.696860 20.580673 8.549302
F 104.696860 43.733930 8.549302
F 104.696860 66.887188 8.549302
F 60.138361 5.145165 11.277940
F 60.138361 28.298423 11.277940
F 60.138361 51.451680 11.277940
F 86.873465 5.145165 11.277940
F 86.873465 28.298423 11.277940
F 86.873465 51.451680 11.277940
F 60.138361 12.862917 11.277940
F 60.138361 36.016175 11.277940
F 60.138361 59.169432 11.277940
F 86.873465 12.862917 11.277940
F 86.873465 36.016175 11.277940
F 86.873465 59.169432 11.277940
F 60.138361 20.580673 11.277940
F 60.138361 43.733930 11.277940
F 60.138361 66.887188 11.277940
F 86.873465 20.580673 11.277940
F 86.873465 43.733930 11.277940
F 86.873465 66.887188 11.277940
F 69.050064 5.145164 11.277941
F 69.050064 28.298422 11.277941
F 69.050064 51.451679 11.277941
F 95.785167 5.145164 11.277941
F 95.785167 28.298422 11.277941
F 95.785167 51.451679 11.277941
F 69.050064 12.862917 11.277941
F 69.050064 36.016174 11.277941
F 69.050064 59.169432 11.277941
F 95.785167 12.862917 11.277941
F 95.785167 36.016174 11.277941
F 95.785167 59.169432 11.277941
F 69.050064 20.580672 11.277941
F 69.050064 43.733929 11.277941
F 69.050064 66.887187 11.277941
F 95.785167 20.580672 11.277941
F 95.785167 43.733929 11.277941
F 95.785167 66.887187 11.277941
F 77.961768 5.145165 11.277939
F 77.961768 28.298423 11.277939
F 77.961768 51.451680 11.277939
F 104.696871 5.145165 11.277939
F 104.696871 28.298423 11.277939
F 104.696871 51.451680 11.277939
F 77.961768 12.862917 11.277940
F 77.961768 36.016175 11.277940
F 77.961768 59.169432 11.277940
F 104.696871 12.862917 11.277940
F 104.696871 36.016175 11.277940
F 104.696871 59.169432 11.277940
F 77.961768 20.580672 11.277940
F 77.961768 43.733930 11.277940
F 77.961768 66.887188 11.277940
F 104.696871 20.580672 11.277940
F 104.696871 43.733930 11.277940
F 104.696871 66.887188 11.277940
F 60.138351 7.717749 14.916124
F 60.138351 30.871007 14.916124
F 60.138351 54.024264 14.916124
F 86.873454 7.717749 14.916124
F 86.873454 30.871007 14.916124
F 86.873454 54.024264 14.916124
F 60.138351 15.435502 14.916125
F 60.138351 38.588760 14.916125
F 60.138351 61.742017 14.916125
F 86.873454 15.435502 14.916125
F 86.873454 38.588760 14.916125
F 86.873454 61.742017 14.916125
F 60.138351 0.000000 14.916124
F 60.138351 23.153257 14.916124
F 60.138351 46.306515 14.916124
F 86.873454 0.000000 14.916124
F 86.873454 23.153257 14.916124
F 86.873454 46.306515 14.916124
F 69.050053 7.717751 14.916125
F 69.050053 30.871008 14.916125
F 69.050053 54.024266 14.916125
F 95.785156 7.717751 14.916125
F 95.785156 30.871008 14.916125
F 95.785156 54.024266 14.916125
F 69.050053 15.435503 14.916126
F 69.050053 38.588761 14.916126
F 69.050053 61.742018 14.916126
F 95.785156 15.435503 14.916126
F 95.785156 38.588761 14.916126
F 95.785156 61.742018 14.916126
F 69.050053 0.000001 14.916125
F 69.050053 23.153259 14.916125
F 69.050053 46.306516 14.916125
F 95.785156 0.000001 14.916125
F 95.785156 23.153259 14.916125
F 95.785156 46.306516 14.916125
F 77.961758 7.717750 14.916124
F 77.961758 30.871007 14.916124
F 77.961758 54.024265 14.916124
F 104.696862 7.717750 14.916124
F 104.696862 30.871007 14.916124
F 104.696862 54.024265 14.916124
F 77.961758 15.435502 14.916125
F 77.961758 38.588760 14.916125
F 77.961758 61.742017 14.916125
F 104.696862 15.435502 14.916125
F 104.696862 38.588760 14.916125
F 104.696862 61.742017 14.916125
F 77.961758 0.000000 14.916124
F 77.961758 23.153258 14.916124
F 77.961758 46.306515 14.916124
F 104.696862 0.000000 14.916124
F 104.696862 23.153258 14.916124
F 104.696862 46.306515 14.916124
F 53.454591 1.286291 18.554308
F 53.454591 24.439548 18.554308
F 53.454591 47.592806 18.554308
F 80.189695 1.286291 18.554308
F 80.189695 24.439548 18.554308
F 80.189695 47.592806 18.554308
F 53.454591 9.004040 18.554308
F 53.454591 32.157298 18.554308
F 53.454591 55.310555 18.554308
F 80.189695 9.004040 18.554308
F 80.189695 32.157298 18.554308
F 80.189695 55.310555 18.554308
F 53.454591 16.721795 18.554309
F 53.454591 39.875053 18.554309
F 53.454591 63.028310 18.554309
F 80.189695 16.721795 18.554309
F 80.189695 39.875053 18.554309
F 80.189695 63.028310 18.554309
F 62.366289 1.286291 18.554308
F 62.366289 24.439548 18.554308
F 62.366289 47.592806 18.554308
F 89.101392 1.286291 18.554308
F 89.101392 24.439548 18.554308
F 89.101392 47.592806 18.554308
F 62.366289 9.004040 18.554308
F 62.366289 32.157298 18.554308
F 62.366289 55.310555 18.554308
F 89.101392 9.004040 18.554308
F 89.101392 32.157298 18.554308
F 89.101392 55.310555 18.554308
F 62.366289 16.721795 18.554309
F 62.366289 39.875053 18.554309
F 62.366289 63.028310 18.554309
F 89.101392 16.721795 18.554309
F 89.101392 39.875053 18.554309
F 89.101392 63.028310 18.554309
F 71.277992 1.286290 18.554309
F 71.277992 24.439547 18.554309
F 71.277992 47.592805 18.554309
F 98.013095 1.286290 18.554309
F 98.013095 24.439547 18.554309
F 98.013095 47.592805 18.554309
F 71.277992 9.004039 18.554309
F 71.277992 32.157297 18.554309
F 71.277992 55.310554 18.554309
F 98.013095 9.004039 18.554309
F 98.013095 32.157297 18.554309
F 98.013095 55.310554 18.554309
F 71.277992 16.721795 18.554310
F 71.277992 39.875052 18.554310
F 71.277992 63.028310 18.554310
F 98.013095 16.721795 18.554310
F 98.013095 39.875052 18.554310
F 98.013095 63.028310 18.554310
F 53.454578 3.858875 22.192493
F 53.454578 27.012132 22.192493
F 53.454578 50.165390 22.192493
F 80.189681 3.858875 22.192493
F 80.189681 27.012132 22.192493
F 80.189681 50.165390 22.192493
F 53.454578 11.576625 22.192493
F 53.454578 34.729882 22.192493
F 53.454578 57.883140 22.192493
F 80.189681 11.576625 22.192493
F 80.189681 34.729882 22.192493
F 80.189681 57.883140 22.192493
F 53.454578 19.294380 22.192493
F 53.454578 42.447638 22.192493
F 53.454578 65.600895 22.192493
F 80.189681 19.294380 22.192493
F 80.189681 42.447638 22.192493
F 80.189681 65.600895 22.192493
F 62.366273 3.858875 22.192493
F 62.366273 27.012133 22.192493
F 62.366273 50.165390 22.192493
F 89.101376 3.858875 22.192493
F 89.101376 27.012133 22.192493
F 89.101376 50.165390 22.192493
F 62.366273 11.576625 22.192493
F 62.366273 34.729883 22.192493
F 62.366273 57.883140 22.192493
F 89.101376 11.576625 22.192493
F 89.101376 34.729883 22.192493
F 89.101376 57.883140 22.192493
F 62.366273 19.294380 22.192494
F 62.366273 42.447638 22.192494
F 62.366273 65.600896 22.192494
F 89.101376 19.294380 22.192494
F 89.101376 42.447638 22.192494
F 89.101376 65.600896 22.192494
F 71.277978 3.858876 22.192494
F 71.277978 27.012134 22.192494
F 71.277978 50.165391 22.192494
F 98.013082 3.858876 22.192494
F 98.013082 27.012134 22.192494
F 98.013082 50.165391 22.192494
F 71.277978 11.576626 22.192494
F 71.277978 34.729884 22.192494
F 71.277978 57.883141 22.192494
F 98.013082 11.576626 22.192494
F 98.013082 34.729884 22.192494
F 98.013082 57.883141 22.192494
F 71.277978 19.294382 22.192495
F 71.277978 42.447639 22.192495
F 71.277978 65.600897 22.192495
F 98.013082 19.294382 22.192495
F 98.013082 42.447639 22.192495
F 98.013082 65.600897 22.192495
F 53.454589 3.858875 19.463856
F 53.454589 27.012133 19.463856
F 53.454589 50.165390 19.463856
F 80.189693 3.858875 19.463856
F 80.189693 27.012133 19.463856
F 80.189693 50.165390 19.463856
F 53.454589 11.576625 19.463855
F 53.454589 34.729883 19.463855
F 53.454589 57.883140 19.463855
F 80.189693 11.576625 19.463855
F 80.189693 34.729883 19.463855
F 80.189693 57.883140 19.463855
F 53.454589 19.294381 19.463855
F 53.454589 42.447638 19.463855
F 53.454589 65.600896 19.463855
F 80.189693 19.294381 19.463855
F 80.189693 42.447638 19.463855
F 80.189693 65.600896 19.463855
F 62.366286 3.858875 19.463855
F 62.366286 27.012133 19.463855
F 62.366286 50.165390 19.463855
F 89.101389 3.858875 19.463855
F 89.101389 27.012133 19.463855
F 89.101389 50.165390 19.463855
F 62.366286 11.576625 19.463855
F 62.366286 34.729883 19.463855
F 62.366286 57.883140 19.463855
F 89.101389 11.576625 19.463855
F 89.101389 34.729883 19.463855
F 89.101389 57.883140 19.463855
F 62.366286 19.294381 19.463855
F 62.366286 42.447638 19.463855
F 62.366286 65.600896 19.463855
F 89.101389 19.294381 19.463855
F 89.101389 42.447638 19.463855
F 89.101389 65.600896 19.463855
F 71.277990 3.858876 19.463854
F 71.277990 27.012133 19.463854
F 71.277990 50.165391 19.463854
F 98.013094 3.858876 19.463854
F 98.013094 27.012133 19.463854
F 98.013094 50.165391 19.463854
F 71.277990 11.576626 19.463854
F 71.277990 34.729883 19.463854
F 71.277990 57.883141 19.463854
F 98.013094 11.576626 19.463854
F 98.013094 34.729883 19.463854
F 98.013094 57.883141 19.463854
F 71.277990 19.294381 19.463854
F 71.277990 42.447639 19.463854
F 71.277990 65.600896 19.463854
F 98.013094 19.294381 19.463854
F 98.013094 42.447639 19.463854
F 98.013094 65.600896 19.463854
F 53.454579 1.286291 15.825671
F 53.454579 24.439549 15.825671
F 53.454579 47.592806 15.825671
F 80.189683 1.286291 15.825671
F 80.189683 24.439549 15.825671
F 80.189683 47.592806 15.825671
F 53.454579 9.004040 15.825671
F 53.454579 32.157298 15.825671
F 53.454579 55.310555 15.825671
F 80.189683 9.004040 15.825671
F 80.189683 32.157298 15.825671
F 80.189683 55.310555 15.825671
F 53.454579 16.721796 15.825670
F 53.454579 39.875053 15.825670
F 53.454579 63.028311 15.825670
F 80.189683 16.721796 15.825670
F 80.189683 39.875053 15.825670
F 80.189683 63.028311 15.825670
F 62.366275 1.286291 15.825671
F 62.366275 24.439548 15.825671
F 62.366275 47.592806 15.825671
F 89.101379 1.286291 15.825671
F 89.101379 24.439548 15.825671
F 89.101379 47.592806 15.825671
F 62.366275 9.004040 15.825671
F 62.366275 32.157298 15.825671
F 62.366275 55.310555 15.825671
F 89.101379 9.004040 15.825671
F 89.101379 32.157298 15.825671
F 89.101379 55.310555 15.825671
F 62.366275 16.721795 15.825670
F 62.366275 39.875053 15.825670
F 62.366275 63.028310 15.825670
F 89.101379 16.721795 15.825670
F 89.101379 39.875053 15.825670
F 89.101379 63.028310 15.825670
F 71.277980 1.286290 15.825669
F 71.277980 24.439547 15.825669
F 71.277980 47.592805 15.825669
F 98.013083 1.286290 15.825669
F 98.013083 24.439547 15.825669
F 98.013083 47.592805 15.825669
F 71.277980 9.004039 15.825669
F 71.277980 32.157296 15.825669
F 71.277980 55.310554 15.825669
F 98.013083 9.004039 15.825669
F 98.013083 32.157296 15.825669
F 98.013083 55.310554 15.825669
F 71.277980 16.721794 15.825669
F 71.277980 39.875052 15.825669
F 71.277980 63.028309 15.825669
F 98.013083 16.721794 15.825669
F 98.013083 39.875052 15.825669
F 98.013083 63.028309 15.825669
F 55.682516 7.717750 19.463856
F 55.682516 30.871007 19.463856
F 55.682516 54.024265 19.463856
F 82.417619 7.717750 19.463856
F 82.417619 30.871007 19.463856
F 82.417619 54.024265 19.463856
F 55.682516 15.435503 19.463855
F 55.682516 38.588760 19.463855
F 55.682516 61.742018 19.463855
F 82.417619 15.435503 19.463855
F 82.417619 38.588760 19.463855
F 82.417619 61.742018 19.463855
F 55.682516 0.000000 19.463855
F 55.682516 23.153258 19.463855
F 55.682516 46.306515 19.463855
F 82.417619 0.000000 19.463855
F 82.417619 23.153258 19.463855
F 82.417619 46.306515 19.463855
F 64.594214 7.717750 19.463856
F 64.594214 30.871007 19.463856
F 64.594214 54.024265 19.463856
F 91.329317 7.717750 19.463856
F 91.329317 30.871007 19.463856
F 91.329317 54.024265 19.463856
F 64.594214 15.435502 19.463854
F 64.594214 38.588760 19.463854
F 64.594214 61.742017 19.463854
F 91.329317 15.435502 19.463854
F 91.329317 38.588760 19.463854
F 91.329317 61.742017 19.463854
F 64.594214 0.000000 19.463855
F 64.594214 23.153258 19.463855
F 64.594214 46.306515 19.463855
F 91.329317 0.000000 19.463855
F 91.329317 23.153258 19.463855
F 91.329317 46.306515 19.463855
F 73.505918 7.717750 19.463855
F 73.505918 30.871008 19.463855
F 73.505918 54.024265 19.463855
F 100.241022 7.717750 19.463855
F 100.241022 30.871008 19.463855
F 100.241022 54.024265 19.463855
F 73.505918 15.435503 19.463854
F 73.505918 38.588760 19.463854
F 73.505918 61.742018 19.463854
F 100.241022 15.435503 19.463854
F 100.241022 38.588760 19.463854
F 100.241022 61.742018 19.463854
F 73.505918 0.000001 19.463855
F 73.505918 23.153258 19.463855
F 73.505918 46.306516 19.463855
F 100.241022 0.000001 19.463855
F 100.241022 23.153258 19.463855
F 100.241022 46.306516 19.463855
F 55.682501 5.145166 15.825671
F 55.682501 28.298423 15.825671
F 55.682501 51.451681 15.825671
F 82.417605 5.145166 15.825671
F 82.417605 28.298423 15.825671
F 82.417605 51.451681 15.825671
F 55.682501 12.862918 15.825670
F 55.682501 36.016175 15.825670
F 55.682501 59.169433 15.825670
F 82.417605 12.862918 15.825670
F 82.417605 36.016175 15.825670
F 82.417605 59.169433 15.825670
F 55.682501 20.580673 15.825671
F 55.682501 43.733931 15.825671
F 55.682501 66.887188 15.825671
F 82.417605 20.580673 15.825671
F 82.417605 43.733931 15.825671
F 82.417605 66.887188 15.825671
F 64.594198 5.145165 15.825670
F 64.594198 28.298422 15.825670
F 64.594198 51.451680 15.825670
F 91.329301 5.145165 15.825670
F 91.329301 28.298422 15.825670
F 91.329301 51.451680 15.825670
F 64.594198 12.862917 15.825669
F 64.594198 36.016174 15.825669
F 64.594198 59.169432 15.825669
F 91.329301 12.862917 15.825669
F 91.329301 36.016174 15.825669
F 91.329301 59.169432 15.825669
F 64.594198 20.580672 15.825670
F 64.594198 43.733930 15.825670
F 64.594198 66.887187 15.825670
F 91.329301 20.580672 15.825670
F 91.329301 43.733930 15.825670
F 91.329301 66.887187 15.825670
F 73.505905 5.145164 15.825670
F 73.505905 28.298422 15.825670
F 73.505905 51.451679 15.825670
F 100.241009 5.145164 15.825670
F 100.241009 28.298422 15.825670
F 100.241009 51.451679 15.825670
F 73.505905 12.862916 15.825669
F 73.505905 36.016174 15.825669
F 73.505905 59.169431 15.825669
F 100.241009 12.862916 15.825669
F 100.241009 36.016174 15.825669
F 100.241009 59.169431 15.825669
F 73.505905 20.580672 15.825670
F 73.505905 43.733929 15.825670
F 73.505905 66.887187 15.825670
F 100.241009 20.580672 15.825670
F 100.241009 43.733929 15.825670
F 100.241009 66.887187 15.825670
F 55.682513 5.145165 18.554308
F 55.682513 28.298423 18.554308
F 55.682513 51.451680 18.554308
F 82.417617 5.145165 18.554308
F 82.417617 28.298423 18.554308
F 82.417617 51.451680 18.554308
F 55.682513 12.862917 18.554309
F 55.682513 36.016175 18.554309
F 55.682513 59.169432 18.554309
F 82.417617 12.862917 18.554309
F 82.417617 36.016175 18.554309
F 82.417617 59.169432 18.554309
F 55.682513 20.580673 18.554308
F 55.682513 43.733930 18.554308
F 55.682513 66.887188 18.554308
F 82.417617 20.580673 18.554308
F 82.417617 43.733930 18.554308
F 82.417617 66.887188 18.554308
F 64.594211 5.145165 18.554308
F 64.594211 28.298422 18.554308
F 64.594211 51.451680 18.554308
F 91.329314 5.145165 18.554308
F 91.329314 28.298422 18.554308
F 91.329314 51.451680 18.554308
F 64.594211 12.862917 18.554309
F 64.594211 36.016175 18.554309
F 64.594211 59.169432 18.554309
F 91.329314 12.862917 18.554309
F 91.329314 36.016175 18.554309
F 91.329314 59.169432 18.554309
F 64.594211 20.580672 18.554309
F 64.594211 43.733930 18.554309
F 64.594211 66.887187 18.554309
F 91.329314 20.580672 18.554309
F 91.329314 43.733930 18.554309
F 91.329314 66.887187 18.554309
F 73.505917 5.145164 18.554309
F 73.505917 28.298422 18.554309
F 73.505917 51.451679 18.554309
F 100.241020 5.145164 18.554309
F 100.241020 28.298422 18.554309
F 100.241020 51.451679 18.554309
F 73.505917 12.862917 18.554310
F 73.505917 36.016174 18.554310
F 73.505917 59.169432 18.554310
F 100.241020 12.862917 18.554310
F 100.241020 36.016174 18.554310
F 100.241020 59.169432 18.554310
F 73.505917 20.580672 18.554309
F 73.505917 43.733929 18.554309
F 73.505917 66.887187 18.554309
F 100.241020 20.580672 18.554309
F 100.241020 43.733929 18.554309
F 100.241020 66.887187 18.554309
F 55.682503 7.717749 22.192493
F 55.682503 30.871007 22.192493
F 55.682503 54.024264 22.192493
F 82.417607 7.717749 22.192493
F 82.417607 30.871007 22.192493
F 82.417607 54.024264 22.192493
F 55.682503 15.435502 22.192494
F 55.682503 38.588760 22.192494
F 55.682503 61.742017 22.192494
F 82.417607 15.435502 22.192494
F 82.417607 38.588760 22.192494
F 82.417607 61.742017 22.192494
F 55.682503 0.000000 22.192493
F 55.682503 23.153257 22.192493
F 55.682503 46.306515 22.192493
F 82.417607 0.000000 22.192493
F 82.417607 23.153257 22.192493
F 82.417607 46.306515 22.192493
F 64.594200 7.717750 22.192493
F 64.594200 30.871007 22.192493
F 64.594200 54.024265 22.192493
F 91.329304 7.717750 22.192493
F 91.329304 30.871007 22.192493
F 91.329304 54.024265 22.192493
F 64.594200 15.435503 22.192494
F 64.594200 38.588760 22.192494
F 64.594200 61.742018 22.192494
F 91.329304 15.435503 22.192494
F 91.329304 38.588760 22.192494
F 91.329304 61.742018 22.192494
F 64.594200 0.000000 22.192493
F 64.594200 23.153258 22.192493
F 64.594200 46.306515 22.192493
F 91.329304 0.000000 22.192493
F 91.329304 23.153258 22.192493
F 91.329304 46.306515 22.192493
F 73.505907 7.717751 22.192494
F 73.505907 30.871008 22.192494
F 73.505907 54.024266 22.192494
F 100.241010 7.717751 22.192494
F 100.241010 30.871008 22.192494
F 100.241010 54.024266 22.192494
F 73.505907 15.435503 22.192495
F 73.505907 38.588761 22.192495
F 73.505907 61.742018 22.192495
F 100.241010 15.435503 22.192495
F 100.241010 38.588761 22.192495
F 100.241010 61.742018 22.192495
F 73.505907 0.000001 22.192494
F 73.505907 23.153259 22.192494
F 73.505907 46.306516 22.192494
F 100.241010 0.000001 22.192494
F 100.241010 23.153259 22.192494
F 100.241010 46.306516 22.192494
F 57.910440 1.286291 18.554308
F 57.910440 24.439548 18.554308
F 57.910440 47.592806 18.554308
F 84.645543 1.286291 18.554308
F 84.645543 24.439548 18.554308
F 84.645543 47.592806 18.554308
F 57.910440 9.004040 18.554308
F 57.910440 32.157298 18.554308
F 57.910440 55.310555 18.554308
F 84.645543 9.004040 18.554308
F 84.645543 32.157298 18.554308
F 84.645543 55.310555 18.554308
F 57.910440 16.721795 18.554309
F 57.910440 39.875053 18.554309
F 57.910440 63.028310 18.554309
F 84.645543 16.721795 18.554309
F 84.645543 39.875053 18.554309
F 84.645543 63.028310 18.554309
F 66.822139 1.286290 18.554309
F 66.822139 24.439548 18.554309
F 66.822139 47.592806 18.554309
F 93.557242 1.286290 18.554309
F 93.557242 24.439548 18.554309
F 93.557242 47.592806 18.554309
F 66.822139 9.004040 18.554309
F 66.822139 32.157297 18.554309
F 66.822139 55.310555 18.554309
F 93.557242 9.004040 18.554309
F 93.557242 32.157297 18.554309
F 93.557242 55.310555 18.554309
F 66.822139 16.721795 18.554309
F 66.822139 39.875053 18.554309
F 66.822139 63.028310 18.554309
F 93.557242 16.721795 18.554309
F 93.557242 39.875053 18.554309
F 93.557242 63.028310 18.554309
F 75.733844 1.286290 18.554309
F 75.733844 24.439548 18.554309
F 75.733844 47.592805 18.554309
F 102.468948 1.286290 18.554309
F 102.468948 24.439548 18.554309
F 102.468948 47.592805 18.554309
F 75.733844 9.004040 18.554309
F 75.733844 32.157297 18.554309
F 75.733844 55.310555 18.554309
F 102.468948 9.004040 18.554309
F 102.468948 32.157297 18.554309
F 102.468948 55.310555 18.554309
F 75.733844 16.721795 18.554309
F 75.733844 39.875052 18.554309
F 75.733844 63.028310 18.554309
F 102.468948 16.721795 18.554309
F 102.468948 39.875052 18.554309
F 102.468948 63.028310 18.554309
F 57.910425 3.858875 22.192493
F 57.910425 27.012132 22.192493
F 57.910425 50.165390 22.192493
F 84.645528 3.858875 22.192493
F 84.645528 27.012132 22.192493
F 84.645528 50.165390 22.192493
F 57.910425 11.576625 22.192493
F 57.910425 34.729882 22.192493
F 57.910425 57.883140 22.192493
F 84.645528 11.576625 22.192493
F 84.645528 34.729882 22.192493
F 84.645528 57.883140 22.192493
F 57.910425 19.294380 22.192493
F 57.910425 42.447638 22.192493
F 57.910425 65.600895 22.192493
F 84.645528 19.294380 22.192493
F 84.645528 42.447638 22.192493
F 84.645528 65.600895 22.192493
F 66.822124 3.858876 22.192494
F 66.822124 27.012134 22.192494
F 66.822124 50.165391 22.192494
F 93.557228 3.858876 22.192494
F 93.557228 27.012134 22.192494
F 93.557228 50.165391 22.192494
F 66.822124 11.576626 22.192494
F 66.822124 34.729884 22.192494
F 66.822124 57.883141 22.192494
F 93.557228 11.576626 22.192494
F 93.557228 34.729884 22.192494
F 93.557228 57.883141 22.192494
F 66.822124 19.294382 22.192494
F 66.822124 42.447639 22.192494
F 66.822124 65.600897 22.192494
F 93.557228 19.294382 22.192494
F 93.557228 42.447639 22.192494
F 93.557228 65.600897 22.192494
F 75.733831 3.858875 22.192493
F 75.733831 27.012133 22.192493
F 75.733831 50.165390 22.192493
F 102.468935 3.858875 22.192493
F 102.468935 27.012133 22.192493
F 102.468935 50.165390 22.192493
F 75.733831 11.576625 22.192494
F 75.733831 34.729883 22.192494
F 75.733831 57.883140 22.192494
F 102.468935 11.576625 22.192494
F 102.468935 34.729883 22.192494
F 102.468935 57.883140 22.192494
F 75.733831 19.294381 22.192494
F 75.733831 42.447638 22.192494
F 75.733831 65.600896 22.192494
F 102.468935 19.294381 22.192494
F 102.468935 42.447638 22.192494
F 102.468935 65.600896 22.192494
F 57.910437 3.858875 19.463856
F 57.910437 27.012133 19.463856
F 57.910437 50.165390 19.463856
F 84.645540 3.858875 19.463856
F 84.645540 27.012133 19.463856
F 84.645540 50.165390 19.463856
F 57.910437 11.576625 19.463855
F 57.910437 34.729883 19.463855
F 57.910437 57.883140 19.463855
F 84.645540 11.576625 19.463855
F 84.645540 34.729883 19.463855
F 84.645540 57.883140 19.463855
F 57.910437 19.294381 19.463855
F 57.910437 42.447638 19.463855
F 57.910437 65.600896 19.463855
F 84.645540 19.294381 19.463855
F 84.645540 42.447638 19.463855
F 84.645540 65.600896 19.463855
F 66.822137 3.858876 19.463855
F 66.822137 27.012133 19.463855
F 66.822137 50.165391 19.463855
F 93.557240 3.858876 19.463855
F 93.557240 27.012133 19.463855
F 93.557240 50.165391 19.463855
F 66.822137 11.576626 19.463855
F 66.822137 34.729883 19.463855
F 66.822137 57.883141 19.463855
F 93.557240 11.576626 19.463855
F 93.557240 34.729883 19.463855
F 93.557240 57.883141 19.463855
F 66.822137 19.294381 19.463854
F 66.822137 42.447639 19.463854
F 66.822137 65.600896 19.463854
F 93.557240 19.294381 19.463854
F 93.557240 42.447639 19.463854
F 93.557240 65.600896 19.463854
F 75.733843 3.858875 19.463855
F 75.733843 27.012133 19.463855
F 75.733843 50.165390 19.463855
F 102.468946 3.858875 19.463855
F 102.468946 27.012133 19.463855
F 102.468946 50.165390 19.463855
F 75.733843 11.576625 19.463855
F 75.733843 34.729883 19.463855
F 75.733843 57.883140 19.463855
F 102.468946 11.576625 19.463855
F 102.468946 34.729883 19.463855
F 102.468946 57.883140 19.463855
F 75.733843 19.294381 19.463855
F 75.733843 42.447638 19.463855
F 75.733843 65.600896 19.463855
F 102.468946 19.294381 19.463855
F 102.468946 42.447638 19.463855
F 102.468946 65.600896 19.463855
F 57.910427 1.286291 15.825671
F 57.910427 24.439549 15.825671
F 57.910427 47.592806 15.825671
F 84.645530 1.286291 15.825671
F 84.645530 24.439549 15.825671
F 84.645530 47.592806 15.825671
F 57.910427 9.004041 15.825671
F 57.910427 32.157298 15.825671
F 57.910427 55.310556 15.825671
F 84.645530 9.004041 15.825671
F 84.645530 32.157298 15.825671
F 84.645530 55.310556 15.825671
F 57.910427 16.721796 15.825670
F 57.910427 39.875053 15.825670
F 57.910427 63.028311 15.825670
F 84.645530 16.721796 15.825670
F 84.645530 39.875053 15.825670
F 84.645530 63.028311 15.825670
F 66.822126 1.286290 15.825670
F 66.822126 24.439547 15.825670
F 66.822126 47.592805 15.825670
F 93.557229 1.286290 15.825670
F 93.557229 24.439547 15.825670
F 93.557229 47.592805 15.825670
F 66.822126 9.004039 15.825670
F 66.822126 32.157297 15.825670
F 66.822126 55.310554 15.825670
F 93.557229 9.004039 15.825670
F 93.557229 32.157297 15.825670
F 93.557229 55.310554 15.825670
F 66.822126 16.721795 15.825669
F 66.822126 39.875052 15.825669
F 66.822126 63.028310 15.825669
F 93.557229 16.721795 15.825669
F 93.557229 39.875052 15.825669
F 93.557229 63.028310 15.825669
F 75.733833 1.286290 15.825670
F 75.733833 24.439548 15.825670
F 75.733833 47.592805 15.825670
F 102.468936 1.286290 15.825670
F 102.468936 24.439548 15.825670
F 102.468936 47.592805 15.825670
F 75.733833 9.004039 15.825670
F 75.733833 32.157297 15.825670
F 75.733833 55.310555 15.825670
F 102.468936 9.004039 15.825670
F 102.468936 32.157297 15.825670
F 102.468936 55.310555 15.825670
F 75.733833 16.721795 15.825669
F 75.733833 39.875052 15.825669
F 75.733833 63.028310 15.825669
F 102.468936 16.721795 15.825669
F 102.468936 39.875052 15.825669
F 102.468936 63.028310 15.825669
F 60.138364 7.717750 19.463856
F 60.138364 30.871007 19.463856
F 60.138364 54.024265 19.463856
F 86.873467 7.717750 19.463856
F 86.873467 30.871007 19.463856
F 86.873467 54.024265 19.463856
F 60.138364 15.435502 19.463855
F 60.138364 38.588760 19.463855
F 60.138364 61.742018 19.463855
F 86.873467 15.435502 19.463855
F 86.873467 38.588760 19.463855
F 86.873467 61.742018 19.463855
F 60.138364 0.000000 19.463856
F 60.138364 23.153258 19.463856
F 60.138364 46.306515 19.463856
F 86.873467 0.000000 19.463856
F 86.873467 23.153258 19.463856
F 86.873467 46.306515 19.463856
F 69.050065 7.717750 19.463855
F 69.050065 30.871008 19.463855
F 69.050065 54.024265 19.463855
F 95.785169 7.717750 19.463855
F 95.785169 30.871008 19.463855
F 95.785169 54.024265 19.463855
F 69.050065 15.435503 19.463854
F 69.050065 38.588760 19.463854
F 69.050065 61.742018 19.463854
F 95.785169 15.435503 19.463854
F 95.785169 38.588760 19.463854
F 95.785169 61.742018 19.463854
F 69.050065 0.000001 19.463855
F 69.050065 23.153258 19.463855
F 69.050065 46.306516 19.463855
F 95.785169 0.000001 19.463855
F 95.785169 23.153258 19.463855
F 95.785169 46.306516 19.463855
F 77.961770 7.717750 19.463856
F 77.961770 30.871007 19.463856
F 77.961770 54.024265 19.463856
F 104.696873 7.717750 19.463856
F 104.696873 30.871007 19.463856
F 104.696873 54.024265 19.463856
F 77.961770 15.435502 19.463855
F 77.961770 38.588760 19.463855
F 77.961770 61.742018 19.463855
F 104.696873 15.435502 19.463855
F 104.696873 38.588760 19.463855
F 104.696873 61.742018 19.463855
F 77.961770 0.000000 19.463855
F 77.961770 23.153258 19.463855
F 77.961770 46.306515 19.463855
F 104.696873 0.000000 19.463855
F 104.696873 23.153258 19.463855
F 104.696873 46.306515 19.463855
F 60.138349 5.145165 15.825671
F 60.138349 28.298423 15.825671
F 60.138349 51.451680 15.825671
F 86.873452 5.145165 15.825671
F 86.873452 28.298423 15.825671
F 86.873452 51.451680 15.825671
F 60.138349 12.862918 15.825670
F 60.138349 36.016175 15.825670
F 60.138349 59.169433 15.825670
F 86.873452 12.862918 15.825670
F 86.873452 36.016175 15.825670
F 86.873452 59.169433 15.825670
F 60.138349 20.580673 15.825671
F 60.138349 43.733930 15.825671
F 60.138349 66.887188 15.825671
F 86.873452 20.580673 15.825671
F 86.873452 43.733930 15.825671
F 86.873452 66.887188 15.825671
F 69.050051 5.145164 15.825670
F 69.050051 28.298421 15.825670
F 69.050051 51.451679 15.825670
F 95.785155 5.145164 15.825670
F 95.785155 28.298421 15.825670
F 95.785155 51.451679 15.825670
F 69.050051 12.862916 15.825669
F 69.050051 36.016174 15.825669
F 69.050051 59.169431 15.825669
F 95.785155 12.862916 15.825669
F 95.785155 36.016174 15.825669
F 95.785155 59.169431 15.825669
F 69.050051 20.580671 15.825669
F 69.050051 43.733929 15.825669
F 69.050051 66.887186 15.825669
F 95.785155 20.580671 15.825669
F 95.785155 43.733929 15.825669
F 95.785155 66.887186 15.825669
F 77.961757 5.145165 15.825671
F 77.961757 28.298423 15.825671
F 77.961757 51.451680 15.825671
F 104.696860 5.145165 15.825671
F 104.696860 28.298423 15.825671
F 104.696860 51.451680 15.825671
F 77.961757 12.862917 15.825670
F 77.961757 36.016175 15.825670
F 77.961757 59.169432 15.825670
F 104.696860 12.862917 15.825670
F 104.696860 36.016175 15.825670
F 104.696860 59.169432 15.825670
F 77.961757 20.580673 15.825671
F 77.961757 43.733930 15.825671
F 77.961757 66.887188 15.825671
F 104.696860 20.580673 15.825671
F 104.696860 43.733930 15.825671
F 104.696860 66.887188 15.825671
F 60.138361 5.145165 18.554308
F 60.138361 28.298423 18.554308
F 60.138361 51.451680 18.554308
F 86.873465 5.145165 18.554308
F 86.873465 28.298423 18.554308
F 86.873465 51.451680 18.554308
F 60.138361 12.862917 18.554309
F 60.138361 36.016175 18.554309
F 60.138361 59.169432 18.554309
F 86.873465 12.862917 18.554309
F 86.873465 36.016175 18.554309
F 86.873465 59.169432 18.554309
F 60.138361 20.580673 18.554308
F 60.138361 43.733930 18.554308
F 60.138361 66.887188 18.554308
F 86.873465 20.580673 18.554308
F 86.873465 43.733930 18.554308
F 86.873465 66.887188 18.554308
F 69.050064 5.145164 18.554309
F 69.050064 28.298422 18.554309
F 69.050064 51.451679 18.554309
F 95.785167 5.145164 18.554309
F 95.785167 28.298422 18.554309
F 95.785167 51.451679 18.554309
F 69.050064 12.862917 18.554310
F 69.050064 36.016174 18.554310
F 69.050064 59.169432 18.554310
F 95.785167 12.862917 18.554310
F 95.785167 36.016174 18.554310
F 95.785167 59.169432 18.554310
F 69.050064 20.580672 18.554309
F 69.050064 43.733929 18.554309
F 69.050064 66.887187 18.554309
F 95.785167 20.580672 18.554309
F 95.785167 43.733929 18.554309
F 95.785167 66.887187 18.554309
F 77.961768 5.145165 18.554308
F 77.961768 28.298423 18.554308
F 77.961768 51.451680 18.554308
F 104.696871 5.145165 18.554308
F 104.696871 28.298423 18.554308
F 104.696871 51.451680 18.554308
F 77.961768 12.862917 18.554309
F 77.961768 36.016175 18.554309
F 77.961768 59.169432 18.554309
F 104.696871 12.862917 18.554309
F 104.696871 36.016175 18.554309
F 104.696871 59.169432 18.554309
F 77.961768 20.580672 18.554308
F 77.961768 43.733930 18.554308
F 77.961768 66.887188 18.554308
F 104.696871 20.580672 18.554308
F 104.696871 43.733930 18.554308
F 104.696871 66.887188 18.554308
F 60.138351 7.717749 22.192493
F 60.138351 30.871007 22.192493
F 60.138351 54.024264 22.192493
F 86.873454 7.717749 22.192493
F 86.873454 30.871007 22.192493
F 86.873454 54.024264 22.192493
F 60.138351 15.435502 22.192494
F 60.138351 38.588760 22.192494
F 60.138351 61.742017 22.192494
F 86.873454 15.435502 22.192494
F 86.873454 38.588760 22.192494
F 86.873454 61.742017 22.192494
F 60.138351 0.000000 22.192493
F 60.138351 23.153257 22.192493
F 60.138351 46.306515 22.192493
F 86.873454 0.000000 22.192493
F 86.873454 23.153257 22.192493
F 86.873454 46.306515 22.192493
F 69.050053 7.717751 22.192494
F 69.050053 30.871008 22.192494
F 69.050053 54.024266 22.192494
F 95.785156 7.717751 22.192494
F 95.785156 30.871008 22.192494
F 95.785156 54.024266 22.192494
F 69.050053 15.435503 22.192495
F 69.050053 38.588761 22.192495
F 69.050053 61.742018 22.192495
F 95.785156 15.435503 22.192495
F 95.785156 38.588761 22.192495
F 95.785156 61.742018 22.192495
F 69.050053 0.000001 22.192494
F 69.050053 23.153259 22.192494
F 69.050053 46.306516 22.192494
F 95.785156 0.000001 22.192494
F 95.785156 23.153259 22.192494
F 95.785156 46.306516 22.192494
F 77.961758 7.717750 22.192493
F 77.961758 30.871007 22.192493
F 77.961758 54.024265 22.192493
F 104.696862 7.717750 22.192493
F 104.696862 30.871007 22.192493
F 104.696862 54.024265 22.192493
F 77.961758 15.435502 22.192494
F 77.961758 38.588760 22.192494
F 77.961758 61.742017 22.192494
F 104.696862 15.435502 22.192494
F 104.696862 38.588760 22.192494
F 104.696862 61.742017 22.192494
F 77.961758 0.000000 22.192493
F 77.961758 23.153258 22.192493
F 77.961758 46.306515 22.192493
F 104.696862 0.000000 22.192493
F 104.696862 23.153258 22.192493
F 104.696862 46.306515 22.192493
