# Supplementary material for: Molecular-resolution imaging of ice crystallized from liquid water by cryogenic liquid-cell TEM
Source: Nat Commun. 2025 Sep 25;16:8342. doi: 10.1038/s41467-025-62451-0 (PMC12462463; doi:10.1038/s41467-025-62451-0)
Supplement: Supplementary file 9 — Supplementary Data 1 [file 41467_2025_62451_MOESM9_ESM.zip › supercell_4_3_1/1.4/minimized.xyz]

5184
F5184
F 0.495417 1.396826 2.870577
F 0.495416 9.119056 2.870577
F 9.299714 1.288873 2.943726
F 9.299714 9.011104 2.943726
F 0.442108 3.773700 6.491734
F 0.442109 11.495930 6.491734
F 9.263917 3.861511 6.586865
F 9.263917 11.583742 6.586865
F 0.315023 3.920223 3.812450
F 0.315023 11.642454 3.812450
F 9.279532 3.863980 3.853875
F 9.279532 11.586211 3.853875
F 0.213345 1.302845 0.201849
F 0.213345 9.025076 0.201849
F 9.159290 1.285778 0.212368
F 9.159290 9.008009 0.212368
F 2.624336 7.715232 3.757869
F 6.814611 12.869227 17.453198
F 11.514362 7.723448 3.910360
F 11.514362 0.001217 3.910360
F 2.437441 5.180343 0.119671
F 2.437441 12.902574 0.119670
F 11.389833 5.147839 0.267672
F 11.389833 12.870070 0.267672
F 2.552774 5.161424 2.838037
F 2.552774 12.883656 2.838037
F 11.527248 5.149637 2.998556
F 11.527248 12.871869 2.998556
F 2.526731 7.713885 6.475728
F 6.814611 5.146995 17.453198
F 11.492317 7.722893 6.642105
F 11.492317 0.000662 6.642105
F 4.839705 1.288247 2.841627
F 4.839705 9.010477 2.841627
F 13.757746 1.288944 3.052866
F 13.757746 9.011175 3.052866
F 4.802382 3.862315 6.482684
F 4.802382 11.584546 6.482684
F 13.722437 3.861410 6.696314
F 13.722437 11.583641 6.696314
F 4.797536 3.869329 3.746565
F 4.797536 11.591560 3.746565
F 13.742744 3.862355 3.964741
F 13.742744 11.584586 3.964741
F 4.678244 1.285830 0.107360
F 4.678244 9.008061 0.107360
F 13.621659 1.287538 0.322643
F 13.621659 9.009769 0.322643
F 7.056255 7.722631 3.801963
F 7.056255 0.000400 3.801963
F 15.971782 7.723359 4.019328
F 15.971782 0.001127 4.019328
F 6.908817 5.140589 0.154699
F 6.908817 12.862821 0.154699
F 15.850348 5.148682 0.377125
F 15.850348 12.870914 0.377125
F 7.055428 5.146429 2.888789
F 7.055428 12.868660 2.888789
F 15.986287 5.150069 3.107322
F 15.986287 12.872301 3.107322
F 7.023846 7.725210 6.535389
F 7.023846 0.002979 6.535389
F 15.951022 7.722512 6.750786
F 15.951022 0.000281 6.750786
F 0.365056 1.376526 10.124868
F 0.365056 9.098756 10.124868
F 9.180015 1.287116 10.226785
F 9.180015 9.009347 10.226785
F 15.760020 12.870112 14.937179
F 15.860579 7.721679 21.310817
F 9.093793 3.860802 13.862778
F 9.093793 11.583033 13.862778
F 0.228676 3.882290 11.173876
F 0.228676 11.604521 11.173873
F 9.155091 3.862076 11.133120
F 9.155091 11.584308 11.133119
F 0.277885 1.243503 7.428557
F 0.277886 8.965733 7.428558
F 9.239648 1.286055 7.497052
F 9.239648 9.008286 7.497052
F 2.488271 7.714014 11.051520
F 15.760020 5.147881 14.937179
F 11.387089 7.722339 11.188375
F 11.387089 0.000108 11.188375
F 2.576579 5.155763 7.397327
F 2.576579 12.877995 7.397327
F 11.472722 5.148252 7.552527
F 11.472722 12.870483 7.552526
F 2.446957 5.154331 10.122845
F 2.446957 12.876563 10.122845
F 11.408206 5.147857 10.281776
F 11.408206 12.870088 10.281776
F 2.336994 7.735300 13.792054
F 2.336993 0.013070 13.792054
F 11.322904 7.722164 13.917562
F 6.842073 12.868561 14.719124
F 4.717460 1.284772 10.126974
F 4.717460 9.007003 10.126974
F 13.637938 1.287013 10.336079
F 13.637938 9.009244 10.336079
F 4.620275 3.864998 13.763222
F 4.620275 11.587229 13.763222
F 13.552132 3.860903 13.971914
F 13.552132 11.583134 13.971914
F 4.683078 3.865597 11.028770
F 4.683078 11.587829 11.028770
F 13.615686 3.861190 11.242891
F 13.615686 11.583422 11.242891
F 4.762052 1.282374 7.391956
F 4.762052 9.004605 7.391956
F 13.701356 1.287179 7.607047
F 13.701356 9.009410 7.607047
F 6.929179 7.722335 11.079283
F 6.929179 0.000104 11.079283
F 15.844548 7.722231 11.297417
F 6.842073 5.146329 14.719124
F 7.013306 5.147927 7.443522
F 7.013306 12.870159 7.443522
F 15.930313 5.148393 7.661590
F 15.930313 12.870624 7.661590
F 6.942601 5.146168 10.174079
F 6.942601 12.868400 10.174079
F 15.866523 5.148142 10.390546
F 15.866523 12.870374 10.390546
F 6.858929 7.722598 13.809428
F 6.858929 0.000367 13.809428
F 15.780774 7.721991 14.026370
F 15.724741 7.720301 18.580640
F 6.796351 0.004280 18.359628
F 6.930622 7.721934 21.093993
F 9.049666 1.285497 17.505782
F 9.049666 9.007728 17.505782
F 0.062520 3.942234 21.343557
F 0.062520 11.664465 21.343557
F 9.163789 3.862636 21.149643
F 9.163789 11.584867 21.149643
F 15.739331 12.869253 17.668637
F 15.739331 5.147021 17.668637
F 0.121461 3.856030 18.593399
F 0.121461 11.578261 18.593399
F 9.035885 3.860528 18.417480
F 9.035885 11.582759 18.417479
F 0.162477 1.298390 14.939110
F 0.162477 9.020620 14.939110
F 9.071646 1.285941 14.773307
F 9.071646 9.008172 14.773307
F 2.324540 7.709672 18.322375
F 6.796351 7.726511 18.359628
F 11.266565 7.720550 18.471561
F 13.531288 9.008955 14.882689
F 2.373018 5.145568 14.693365
F 2.373019 12.867800 14.693365
F 11.302442 5.147737 14.828149
F 11.302442 12.869968 14.828149
F 2.285269 5.122691 17.441563
F 2.285269 12.844923 17.441563
F 11.281567 5.146840 17.559904
F 11.281567 12.869071 17.559904
F 2.416315 7.746950 21.042570
F 2.416315 0.024719 21.042570
F 11.402223 7.721912 21.202044
F 13.531288 1.286724 14.882689
F 4.559287 1.282097 17.407085
F 4.559287 9.004328 17.407085
F 13.510570 1.285849 17.614210
F 13.510570 9.008080 17.614210
F 4.660422 3.869716 21.055324
F 4.660422 11.591947 21.055324
F 13.631169 3.860784 21.256536
F 13.631169 11.583015 21.256536
F 4.559395 3.864677 18.321236
F 4.559395 11.586908 18.321236
F 13.496088 3.859200 18.526204
F 13.496088 11.581431 18.526204
F 4.600701 1.283786 14.669460
F 4.600701 9.006017 14.669460
F 0.495416 24.563521 2.870577
F 0.495417 16.841290 2.870577
F 9.299714 24.455568 2.943726
F 9.299714 16.733336 2.943726
F 0.442108 26.940395 6.491734
F 0.442109 19.218163 6.491734
F 9.263917 27.028206 6.586865
F 9.263917 19.305974 6.586865
F 0.315023 27.086918 3.812450
F 0.315023 19.364687 3.812450
F 9.279532 27.030675 3.853875
F 9.279532 19.308444 3.853875
F 0.213345 24.469540 0.201849
F 0.213345 16.747308 0.201849
F 9.159290 24.452473 0.212368
F 9.159290 16.730242 0.212368
F 2.624336 15.437464 3.757869
F 2.624336 23.159696 3.757869
F 11.514362 15.445680 3.910360
F 11.514362 23.167913 3.910360
F 2.437441 20.624807 0.119670
F 11.389833 20.592303 0.267672
F 2.552774 20.605889 2.838036
F 11.527248 20.594101 2.998556
F 2.526731 15.436117 6.475728
F 2.526731 23.158349 6.475728
F 11.492317 15.445125 6.642105
F 11.492317 23.167357 6.642105
F 4.839705 24.454942 2.841627
F 4.839705 16.732710 2.841627
F 13.757746 24.455639 3.052866
F 13.757746 16.733407 3.052866
F 4.802382 27.029010 6.482684
F 4.802382 19.306778 6.482684
F 13.722437 27.028105 6.696314
F 13.722437 19.305874 6.696314
F 4.797536 27.036024 3.746565
F 4.797536 19.313793 3.746565
F 13.742744 27.029050 3.964741
F 13.742744 19.306818 3.964741
F 4.678244 24.452525 0.107360
F 4.678244 16.730294 0.107360
F 13.621659 24.454233 0.322643
F 13.621659 16.732001 0.322643
F 7.056255 15.444863 3.801963
F 7.056255 23.167095 3.801963
F 15.971782 15.445590 4.019328
F 15.971782 23.167823 4.019328
F 6.908817 20.585053 0.154699
F 15.850348 20.593146 0.377125
F 7.055428 20.590893 2.888789
F 15.986287 20.594533 3.107322
F 7.023846 15.447442 6.535389
F 7.023846 23.169674 6.535389
F 15.951022 15.444744 6.750786
F 15.951022 23.166976 6.750786
F 0.365056 24.543221 10.124868
F 0.365057 16.820989 10.124866
F 9.180015 24.453811 10.226785
F 9.180015 16.731579 10.226785
F 15.860579 23.166143 21.310817
F 15.860579 15.443911 21.310817
F 9.093793 27.027497 13.862778
F 9.093793 19.305265 13.862778
F 0.228676 27.048985 11.173873
F 0.228677 19.326754 11.173865
F 9.155091 27.028772 11.133120
F 9.155091 19.306540 11.133119
F 0.277885 24.410198 7.428557
F 0.277885 16.687966 7.428557
F 9.239648 24.452750 7.497052
F 9.239648 16.730518 7.497052
F 2.488271 15.436246 11.051520
F 2.488271 23.158478 11.051520
F 11.387089 15.444571 11.188375
F 11.387089 23.166803 11.188375
F 2.576579 20.600228 7.397326
F 11.472722 20.592715 7.552526
F 2.446958 20.598796 10.122844
F 11.408206 20.592321 10.281776
F 2.336994 15.457531 13.792054
F 2.336994 23.179765 13.792054
F 11.322903 15.444396 13.917562
F 11.322903 23.166628 13.917562
F 4.717460 24.451467 10.126974
F 4.717460 16.729235 10.126974
F 13.637938 24.453708 10.336079
F 13.637938 16.731476 10.336079
F 4.620275 27.031693 13.763222
F 4.620276 19.309462 13.763222
F 13.552132 27.027598 13.971914
F 13.552132 19.305366 13.971914
F 4.683078 27.032293 11.028770
F 4.683078 19.310061 11.028770
F 13.615686 27.027885 11.242891
F 13.615686 19.305654 11.242891
F 4.762052 24.449069 7.391956
F 4.762052 16.726838 7.391956
F 13.701356 24.453874 7.607047
F 13.701356 16.731642 7.607047
F 6.929179 15.444567 11.079283
F 6.929179 23.166799 11.079283
F 15.844548 15.444463 11.297417
F 15.844548 23.166695 11.297417
F 7.013306 20.592391 7.443521
F 15.930313 20.592857 7.661590
F 6.942601 20.590632 10.174079
F 15.866523 20.592606 10.390546
F 6.858929 15.444829 13.809428
F 6.858929 23.167062 13.809428
F 15.780774 15.444223 14.026370
F 15.780774 23.166455 14.026370
F 6.930622 23.166398 21.093993
F 6.930622 15.444166 21.093993
F 9.049666 24.452192 17.505782
F 9.049666 16.729960 17.505782
F 0.062520 27.108929 21.343557
F 0.062520 19.386698 21.343557
F 9.163789 27.029331 21.149643
F 9.163789 19.307100 21.149643
F 15.739331 20.591485 17.668637
F 6.814611 20.591459 17.453198
F 0.121461 27.022726 18.593399
F 0.121461 19.300494 18.593399
F 9.035885 27.027223 18.417480
F 9.035885 19.304992 18.417479
F 0.162478 24.465084 14.939110
F 0.162478 16.742849 14.939110
F 9.071646 24.452636 14.773307
F 9.071646 16.730404 14.773307
F 2.324540 15.431904 18.322374
F 2.324540 23.154136 18.322375
F 11.266565 15.442782 18.471561
F 11.266565 23.165015 18.471561
F 2.373023 20.590034 14.693366
F 11.302442 20.592201 14.828149
F 2.285268 20.567155 17.441563
F 11.281566 20.591304 17.559904
F 2.416315 15.469181 21.042570
F 2.416315 23.191414 21.042570
F 11.402223 15.444143 21.202044
F 11.402223 23.166376 21.202044
F 4.559287 24.448792 17.407085
F 4.559287 16.726560 17.407085
F 13.510570 24.452544 17.614210
F 13.510570 16.730312 17.614210
F 4.660422 27.036411 21.055324
F 4.660422 19.314180 21.055324
F 13.631169 27.027479 21.256536
F 13.631169 19.305248 21.256536
F 4.559395 27.031372 18.321236
F 4.559395 19.309141 18.321236
F 13.496088 27.025895 18.526204
F 13.496088 19.303663 18.526204
F 4.600701 24.450481 14.669460
F 4.600701 16.728249 14.669460
F 13.531288 24.453419 14.882689
F 13.531288 16.731187 14.882689
F 6.796351 15.448743 18.359628
F 6.796351 23.170975 18.359628
F 15.724741 15.442533 18.580640
F 15.724741 23.164765 18.580640
F 6.842074 20.590793 14.719124
F 15.760020 20.592345 14.937179
F 0.495416 32.285752 2.870577
F 0.495417 40.007985 2.870577
F 9.299714 32.177799 2.943726
F 9.299714 39.900031 2.943726
F 0.442109 34.662626 6.491734
F 9.263918 34.750437 6.586865
F 0.315023 34.809149 3.812450
F 9.279532 34.752907 3.853875
F 0.213345 32.191771 0.201849
F 0.213345 39.914003 0.201849
F 9.159290 32.174704 0.212368
F 9.159290 39.896937 0.212368
F 2.624336 30.881927 3.757869
F 2.624337 38.604159 3.757869
F 11.514362 30.890143 3.910360
F 11.514362 38.612375 3.910360
F 2.437441 28.347038 0.119671
F 2.437441 36.069269 0.119670
F 11.389833 28.314534 0.267672
F 11.389833 36.036766 0.267672
F 2.552774 28.328119 2.838037
F 2.552774 36.050351 2.838037
F 11.527248 28.316332 2.998556
F 11.527248 36.038564 2.998556
F 2.526731 30.880580 6.475728
F 2.526731 38.602812 6.475728
F 11.492317 30.889588 6.642105
F 11.492317 38.611820 6.642105
F 4.839705 32.177173 2.841627
F 4.839705 39.899405 2.841627
F 13.757746 32.177869 3.052866
F 13.757746 39.900102 3.052866
F 4.802382 34.751241 6.482684
F 13.722437 34.750336 6.696314
F 4.797536 34.758255 3.746565
F 13.742744 34.751281 3.964741
F 4.678244 32.174756 0.107360
F 4.678244 39.896989 0.107360
F 13.621659 32.176464 0.322643
F 13.621659 39.898696 0.322643
F 7.056255 30.889326 3.801963
F 7.056255 38.611558 3.801963
F 15.971782 30.890053 4.019328
F 15.971782 38.612285 4.019328
F 6.908817 28.307284 0.154699
F 6.908817 36.029516 0.154699
F 15.850348 28.315377 0.377125
F 15.850348 36.037609 0.377125
F 7.055428 28.313124 2.888789
F 7.055428 36.035355 2.888789
F 15.986287 28.316764 3.107322
F 15.986287 36.038996 3.107322
F 7.023846 30.891905 6.535389
F 7.023846 38.614137 6.535389
F 15.951022 30.889207 6.750786
F 15.951022 38.611438 6.750786
F 0.365056 32.265451 10.124867
F 0.365057 39.987684 10.124867
F 9.180015 32.176042 10.226785
F 9.180015 39.898274 10.226785
F 15.860579 38.610606 21.310817
F 9.093793 34.749728 13.862778
F 0.228676 34.771216 11.173870
F 9.155091 34.751003 11.133119
F 0.277886 32.132428 7.428557
F 0.277885 39.854661 7.428557
F 9.239648 32.174981 7.497052
F 9.239648 39.897213 7.497052
F 2.488271 30.880709 11.051520
F 2.488271 38.602941 11.051520
F 11.387089 30.889034 11.188375
F 11.387089 38.611266 11.188375
F 2.576579 28.322459 7.397327
F 2.576579 36.044690 7.397327
F 11.472722 28.314947 7.552527
F 11.472722 36.037178 7.552526
F 2.446958 28.321027 10.122845
F 2.446958 36.043258 10.122845
F 11.408206 28.314552 10.281776
F 11.408206 36.036783 10.281776
F 2.336994 30.901995 13.792054
F 2.336994 38.624227 13.792054
F 11.322903 30.888859 13.917562
F 11.322903 38.611091 13.917562
F 4.717460 32.173698 10.126974
F 4.717460 39.895930 10.126974
F 13.637938 32.175939 10.336079
F 13.637938 39.898171 10.336079
F 4.620276 34.753924 13.763222
F 13.552132 34.749829 13.971914
F 4.683078 34.754524 11.028770
F 13.615686 34.750116 11.242891
F 4.762052 32.171300 7.391956
F 4.762052 39.893533 7.391956
F 13.701356 32.176105 7.607047
F 13.701356 39.898337 7.607047
F 6.929179 30.889030 11.079283
F 6.929179 38.611262 11.079283
F 15.844548 30.888926 11.297417
F 15.844548 38.611158 11.297417
F 7.013306 28.314622 7.443522
F 7.013306 36.036854 7.443521
F 15.930313 28.315088 7.661590
F 15.930313 36.037319 7.661590
F 6.942601 28.312863 10.174079
F 6.942601 36.035095 10.174079
F 15.866523 28.314837 10.390546
F 15.866523 36.037069 10.390546
F 6.858929 30.889293 13.809428
F 6.858929 38.611524 13.809428
F 15.780774 30.888686 14.026370
F 15.780774 38.610918 14.026370
F 15.860579 30.888374 21.310817
F 6.930622 38.610861 21.093993
F 9.049666 32.174423 17.505782
F 9.049666 39.896655 17.505782
F 0.062520 34.831160 21.343557
F 9.163789 34.751562 21.149643
F 6.930622 30.888629 21.093993
F 0.121461 34.744956 18.593399
F 9.035885 34.749454 18.417479
F 0.162478 32.187313 14.939110
F 0.162478 39.909545 14.939110
F 9.071646 32.174867 14.773307
F 9.071646 39.897099 14.773307
F 2.324540 30.876367 18.322375
F 2.324540 38.598599 18.322374
F 11.266565 30.887245 18.471561
F 11.266565 38.609477 18.471561
F 2.373019 28.312263 14.693365
F 2.373020 36.034495 14.693366
F 11.302442 28.314432 14.828149
F 11.302442 36.036664 14.828149
F 2.285269 28.289386 17.441563
F 2.285268 36.011617 17.441563
F 11.281567 28.313535 17.559904
F 11.281567 36.035766 17.559904
F 2.416315 30.913645 21.042570
F 2.416316 38.635876 21.042570
F 11.402223 30.888607 21.202044
F 11.402223 38.610839 21.202044
F 4.559287 32.171023 17.407085
F 4.559287 39.893255 17.407085
F 13.510570 32.174775 17.614210
F 13.510570 39.897007 17.614210
F 4.660422 34.758642 21.055324
F 13.631169 34.749710 21.256536
F 4.559395 34.753603 18.321236
F 13.496088 34.748126 18.526204
F 4.600701 32.172712 14.669460
F 4.600701 39.894944 14.669460
F 13.531288 32.175650 14.882689
F 13.531288 39.897882 14.882689
F 6.796351 30.893206 18.359628
F 6.796351 38.615438 18.359628
F 15.724741 30.886996 18.580640
F 15.724741 38.609228 18.580640
F 6.842073 28.313024 14.719124
F 6.842074 36.035256 14.719124
F 15.760020 28.314576 14.937180
F 15.760020 36.036807 14.937179
F 6.814611 28.313690 17.453198
F 6.814611 36.035922 17.453198
F 15.739331 28.313716 17.668637
F 15.739331 36.035948 17.668637
F 0.495416 47.730216 2.870577
F 0.495416 55.452446 2.870577
F 9.299714 47.622263 2.943726
F 9.299714 55.344493 2.943726
F 0.442108 50.107090 6.491734
F 0.442109 42.384858 6.491734
F 9.263917 50.194901 6.586865
F 9.263917 42.472669 6.586865
F 0.315023 50.253613 3.812450
F 0.315023 42.531382 3.812450
F 9.279532 50.197370 3.853875
F 9.279532 42.475139 3.853875
F 0.213345 47.636235 0.201849
F 0.213345 55.358466 0.201849
F 9.159290 47.619168 0.212368
F 9.159290 55.341399 0.212368
F 2.624336 54.048622 3.757869
F 2.624336 46.326391 3.757869
F 11.514362 54.056838 3.910360
F 11.514362 46.334608 3.910360
F 2.437441 51.513733 0.119671
F 2.437441 43.791502 0.119670
F 11.389833 51.481229 0.267672
F 11.389833 43.758998 0.267672
F 2.552774 51.494814 2.838037
F 2.552774 43.772583 2.838036
F 11.527248 51.483027 2.998556
F 11.527248 43.760796 2.998556
F 2.526731 54.047275 6.475728
F 2.526731 46.325044 6.475728
F 11.492317 54.056283 6.642105
F 11.492317 46.334052 6.642105
F 4.839705 47.621637 2.841627
F 4.839705 55.343867 2.841627
F 13.757746 47.622334 3.052866
F 13.757746 55.344564 3.052866
F 4.802382 50.195705 6.482684
F 4.802382 42.473473 6.482684
F 13.722437 50.194800 6.696314
F 13.722437 42.472569 6.696314
F 4.797536 50.202719 3.746565
F 4.797536 42.480488 3.746565
F 13.742744 50.195745 3.964741
F 13.742744 42.473513 3.964741
F 4.678244 47.619220 0.107360
F 4.678244 55.341451 0.107360
F 13.621659 47.620928 0.322643
F 13.621659 55.343159 0.322643
F 7.056255 54.056021 3.801963
F 7.056255 46.333790 3.801963
F 15.971782 54.056748 4.019328
F 15.971782 46.334518 4.019328
F 6.908817 51.473979 0.154699
F 6.908817 43.751748 0.154699
F 15.850348 51.482072 0.377125
F 15.850348 43.759841 0.377125
F 7.055428 51.479819 2.888789
F 7.055428 43.757588 2.888789
F 15.986287 51.483459 3.107322
F 15.986287 43.761228 3.107322
F 7.023846 54.058600 6.535389
F 7.023846 46.336369 6.535389
F 15.951022 54.055902 6.750786
F 15.951022 46.333671 6.750786
F 0.365056 47.709916 10.124868
F 0.365056 55.432146 10.124868
F 9.180015 47.620506 10.226785
F 9.180015 55.342737 10.226785
F 15.860579 46.332838 21.310817
F 15.860579 54.055069 21.310817
F 9.093793 50.194192 13.862778
F 9.093793 42.471960 13.862778
F 0.228676 50.215680 11.173876
F 0.228676 42.493449 11.173868
F 9.155091 50.195467 11.133120
F 9.155091 42.473235 11.133119
F 0.277885 47.576893 7.428557
F 0.277886 55.299123 7.428558
F 9.239648 47.619445 7.497052
F 9.239648 55.341676 7.497052
F 2.488271 54.047404 11.051520
F 2.488271 46.325173 11.051520
F 11.387089 54.055729 11.188375
F 11.387089 46.333498 11.188375
F 2.576579 51.489153 7.397327
F 2.576579 43.766923 7.397327
F 11.472722 51.481642 7.552527
F 11.472722 43.759410 7.552526
F 2.446957 51.487721 10.122845
F 2.446958 43.765491 10.122845
F 11.408206 51.481247 10.281776
F 11.408206 43.759016 10.281776
F 2.336994 54.068690 13.792054
F 2.336993 46.346460 13.792054
F 11.322903 54.055554 13.917562
F 11.322903 46.333323 13.917562
F 4.717460 47.618162 10.126974
F 4.717460 55.340393 10.126974
F 13.637938 47.620403 10.336079
F 13.637938 55.342634 10.336079
F 4.620275 50.198388 13.763222
F 4.620276 42.476156 13.763222
F 13.552132 50.194293 13.971914
F 13.552132 42.472061 13.971914
F 4.683078 50.198987 11.028770
F 4.683078 42.476756 11.028770
F 13.615686 50.194580 11.242891
F 13.615686 42.472349 11.242891
F 4.762052 47.615764 7.391956
F 4.762052 55.337995 7.391956
F 13.701356 47.620569 7.607047
F 13.701356 55.342800 7.607047
F 6.929179 54.055725 11.079283
F 6.929179 46.333494 11.079283
F 15.844548 54.055621 11.297417
F 15.844548 46.333390 11.297417
F 7.013306 51.481317 7.443522
F 7.013306 43.759086 7.443521
F 15.930313 51.481783 7.661590
F 15.930313 43.759552 7.661590
F 6.942601 51.479558 10.174079
F 6.942601 43.757327 10.174079
F 15.866523 51.481532 10.390546
F 15.866523 43.759301 10.390546
F 6.858929 54.055988 13.809428
F 6.858929 46.333757 13.809428
F 15.780774 54.055381 14.026370
F 15.780774 46.333150 14.026370
F 6.930622 46.333093 21.093993
F 6.930622 54.055324 21.093993
F 9.049666 47.618887 17.505782
F 9.049666 55.341118 17.505782
F 0.062520 50.275624 21.343557
F 0.062520 42.553393 21.343557
F 9.163789 50.196026 21.149643
F 9.163789 42.473795 21.149643
F 15.739331 43.758180 17.668637
F 15.739331 51.480411 17.668637
F 0.121461 50.189420 18.593399
F 0.121461 42.467189 18.593399
F 9.035885 50.193918 18.417480
F 9.035885 42.471687 18.417479
F 0.162477 47.631780 14.939110
F 0.162477 55.354010 14.939110
F 9.071646 47.619331 14.773307
F 9.071646 55.341562 14.773307
F 2.324540 54.043062 18.322375
F 2.324540 46.320831 18.322375
F 11.266565 54.053940 18.471561
F 11.266565 46.331710 18.471561
F 2.373018 51.478958 14.693365
F 2.373021 43.756728 14.693366
F 11.302442 51.481127 14.828149
F 11.302442 43.758896 14.828149
F 2.285269 51.456081 17.441563
F 2.285268 43.733850 17.441563
F 11.281567 51.480230 17.559904
F 11.281567 43.757999 17.559904
F 2.416315 54.080339 21.042570
F 2.416315 46.358109 21.042570
F 11.402223 54.055302 21.202044
F 11.402223 46.333071 21.202044
F 4.559287 47.615487 17.407085
F 4.559287 55.337718 17.407085
F 13.510570 47.619239 17.614210
F 13.510570 55.341470 17.614210
F 4.660422 50.203106 21.055324
F 4.660422 42.480875 21.055324
F 13.631169 50.194174 21.256536
F 13.631169 42.471943 21.256536
F 4.559395 50.198067 18.321236
F 4.559395 42.475836 18.321236
F 13.496088 50.192590 18.526204
F 13.496088 42.470358 18.526204
F 4.600701 47.617176 14.669460
F 4.600701 55.339407 14.669460
F 13.531288 47.620114 14.882689
F 13.531288 55.342345 14.882689
F 6.796351 54.059901 18.359628
F 6.796351 46.337670 18.359628
F 15.724741 54.053691 18.580640
F 15.724741 46.331460 18.580640
F 6.842073 51.479719 14.719124
F 6.842074 43.757488 14.719124
F 15.760020 51.481271 14.937180
F 15.760020 43.759040 14.937179
F 6.814611 51.480385 17.453198
F 6.814611 43.758154 17.453198
F 0.495417 63.174680 2.870577
F 9.299714 63.066726 2.943726
F 0.442109 57.829320 6.491734
F 0.442109 65.551553 6.491734
F 9.263917 57.917132 6.586865
F 9.263917 65.639364 6.586865
F 0.315023 57.975844 3.812450
F 0.315023 65.698077 3.812450
F 9.279532 57.919601 3.853875
F 9.279532 65.641834 3.853875
F 0.213345 63.080698 0.201849
F 9.159290 63.063632 0.212368
F 2.624337 61.770854 3.757869
F 11.514362 61.779070 3.910360
F 2.437441 59.235964 0.119670
F 2.437441 66.958197 0.119670
F 11.389833 59.203460 0.267672
F 11.389833 66.925693 0.267672
F 2.552774 59.217046 2.838037
F 2.552774 66.939279 2.838036
F 11.527248 59.205259 2.998556
F 11.527248 66.927492 2.998556
F 2.526731 61.769507 6.475728
F 11.492317 61.778515 6.642105
F 4.839705 63.066100 2.841627
F 13.757746 63.066797 3.052866
F 4.802382 57.917936 6.482684
F 4.802382 65.640169 6.482684
F 13.722437 57.917031 6.696314
F 13.722437 65.639264 6.696314
F 4.797536 57.924950 3.746565
F 4.797536 65.647183 3.746565
F 13.742744 57.917976 3.964741
F 13.742744 65.640209 3.964741
F 4.678244 63.063684 0.107360
F 13.621659 63.065391 0.322643
F 7.056255 61.778253 3.801963
F 15.971782 61.778980 4.019328
F 6.908817 59.196211 0.154699
F 6.908817 66.918443 0.154699
F 15.850348 59.204304 0.377125
F 15.850348 66.926536 0.377125
F 7.055428 59.202050 2.888789
F 7.055428 66.924283 2.888789
F 15.986287 59.205691 3.107322
F 15.986287 66.927923 3.107322
F 7.023846 61.780832 6.535389
F 15.951022 61.778133 6.750786
F 0.365057 63.154379 10.124866
F 9.180015 63.064969 10.226785
F 15.860579 61.777301 21.310817
F 6.930622 61.777556 21.093993
F 9.093793 57.916423 13.862778
F 9.093793 65.638656 13.862778
F 0.228676 57.937911 11.173873
F 0.228677 65.660144 11.173865
F 9.155091 57.917698 11.133119
F 9.155091 65.639930 11.133119
F 0.277885 63.021356 7.428557
F 9.239648 63.063908 7.497052
F 2.488271 61.769636 11.051520
F 11.387089 61.777961 11.188375
F 2.576579 59.211385 7.397327
F 2.576579 66.933618 7.397326
F 11.472722 59.203873 7.552526
F 11.472722 66.926106 7.552526
F 2.446957 59.209953 10.122845
F 2.446958 66.932186 10.122844
F 11.408206 59.203478 10.281776
F 11.408206 66.925711 10.281776
F 2.336994 61.790921 13.792054
F 11.322903 61.777786 13.917562
F 4.717460 63.062625 10.126974
F 13.637938 63.064866 10.336079
F 4.620275 57.920619 13.763222
F 4.620276 65.642852 13.763222
F 13.552132 57.916524 13.971914
F 13.552132 65.638756 13.971914
F 4.683078 57.921219 11.028770
F 4.683078 65.643451 11.028770
F 13.615686 57.916811 11.242891
F 13.615686 65.639044 11.242891
F 4.762052 63.060228 7.391956
F 13.701356 63.065032 7.607047
F 6.929179 61.777957 11.079283
F 15.844548 61.777853 11.297417
F 7.013306 59.203549 7.443521
F 7.013306 66.925781 7.443521
F 15.930313 59.204014 7.661590
F 15.930313 66.926247 7.661590
F 6.942601 59.201790 10.174079
F 6.942601 66.924022 10.174079
F 15.866523 59.203764 10.390546
F 15.866523 66.925996 10.390546
F 6.858929 61.778219 13.809428
F 15.780774 61.777613 14.026370
F 15.739331 66.924876 17.668637
F 9.049666 63.063350 17.505782
F 0.062520 57.997855 21.343557
F 0.062520 65.720088 21.343557
F 9.163789 57.918257 21.149643
F 9.163789 65.640490 21.149643
F 15.739331 59.202643 17.668637
F 6.814611 66.924850 17.453198
F 0.121461 57.911651 18.593399
F 0.121461 65.633884 18.593399
F 9.035885 57.916149 18.417479
F 9.035885 65.638382 18.417479
F 0.162478 63.076239 14.939110
F 9.071646 63.063795 14.773307
F 2.324540 61.765294 18.322374
F 11.266565 61.776172 18.471561
F 2.373019 59.201189 14.693365
F 2.373023 66.923424 14.693366
F 11.302442 59.203358 14.828149
F 11.302442 66.925591 14.828149
F 2.285269 59.178312 17.441563
F 2.285268 66.900545 17.441563
F 11.281567 59.202461 17.559904
F 11.281566 66.924694 17.559904
F 2.416316 61.802571 21.042570
F 11.402223 61.777533 21.202044
F 4.559287 63.059950 17.407085
F 13.510570 63.063702 17.614210
F 4.660422 57.925337 21.055324
F 4.660422 65.647570 21.055324
F 13.631169 57.916405 21.256536
F 13.631169 65.638638 21.256536
F 4.559395 57.920298 18.321236
F 4.559395 65.642531 18.321236
F 13.496088 57.914821 18.526204
F 13.496088 65.637053 18.526204
F 4.600701 63.061639 14.669460
F 13.531288 63.064577 14.882689
F 6.796351 61.782133 18.359628
F 15.724741 61.775923 18.580640
F 6.842073 59.201951 14.719124
F 6.842074 66.924183 14.719124
F 15.760020 59.203502 14.937179
F 15.760020 66.925735 14.937179
F 6.814611 59.202617 17.453198
F 2.624336 69.493086 3.757869
F 2.526731 69.491740 6.475728
F 15.860579 69.499534 21.310817
F 2.488271 69.491868 11.051520
F 11.322903 69.500018 13.917562
F 15.844548 69.500085 11.297417
F 15.780774 69.499846 14.026370
F 15.724741 69.498155 18.580640
F 6.930622 69.499789 21.093993
F 2.324540 69.487526 18.322375
F 11.266565 69.498405 18.471561
F 11.402223 69.499766 21.202044
F 27.129145 1.288973 3.379637
F 27.129145 9.011204 3.379637
F 18.214928 1.288972 3.161779
F 18.214928 9.011203 3.161779
F 27.093869 3.861378 7.023099
F 27.093869 11.583609 7.023099
F 18.179652 3.861380 6.805241
F 18.179653 11.583611 6.805241
F 27.114568 3.862236 4.291655
F 27.114568 11.584467 4.291655
F 18.200344 3.862238 4.073794
F 18.200344 11.584469 4.073794
F 26.993284 1.287603 0.649473
F 26.993284 9.009833 0.649473
F 18.079065 1.287601 0.431614
F 18.079065 9.009831 0.431614
F 29.343121 7.723351 4.346120
F 29.343121 0.001120 4.346120
F 20.428910 7.723352 4.128261
F 20.428910 0.001121 4.128261
F 29.221836 5.148718 0.703938
F 29.221836 12.870950 0.703938
F 20.307621 5.148717 0.486079
F 20.307621 12.870949 0.486079
F 29.357696 5.150089 3.434101
F 29.357696 12.872320 3.434101
F 20.443484 5.150088 3.216243
F 20.443484 12.872320 3.216243
F 29.322422 7.722494 7.077563
F 29.322421 0.000262 7.077563
F 20.408210 7.722494 6.859705
F 20.408210 0.000263 6.859705
F 31.586246 1.288974 3.488566
F 31.586246 9.011205 3.488566
F 22.672039 1.288973 3.270707
F 22.672039 9.011204 3.270707
F 31.550971 3.861378 7.132028
F 31.550971 11.583609 7.132028
F 22.636763 3.861378 6.914169
F 22.636763 11.583609 6.914169
F 31.571670 3.862235 4.400585
F 31.571670 11.584467 4.400585
F 22.657463 3.862236 4.182726
F 22.657463 11.584467 4.182726
F 31.450387 1.287603 0.758403
F 31.450387 9.009834 0.758403
F 22.536178 1.287602 0.540544
F 22.536178 9.009833 0.540544
F 33.800196 7.723345 4.455053
F 33.800196 0.001114 4.455053
F 24.886016 7.723351 4.237190
F 24.886016 0.001120 4.237190
F 33.678938 5.148718 0.812867
F 33.678938 12.870950 0.812867
F 24.764731 5.148718 0.595008
F 24.764731 12.870949 0.595008
F 33.814773 5.150095 3.543026
F 33.814773 12.872326 3.543026
F 24.900592 5.150089 3.325172
F 24.900592 12.872320 3.325172
F 33.779504 7.722489 7.186489
F 33.779504 0.000258 7.186489
F 24.865317 7.722494 6.968634
F 24.865317 0.000263 6.968634
F 27.009353 1.287041 10.662861
F 27.009353 9.009272 10.662861
F 18.095137 1.287040 10.445003
F 18.095137 9.009271 10.445003
F 26.923580 3.860866 14.298687
F 26.923580 11.583097 14.298687
F 18.009363 3.860867 14.080829
F 18.009363 11.583098 14.080829
F 26.987336 3.861109 11.569746
F 26.987336 11.583340 11.569745
F 18.073115 3.861111 11.351885
F 18.073115 11.583342 11.351885
F 27.073104 1.287285 7.933919
F 27.073104 9.009516 7.933919
F 18.158880 1.287282 7.716059
F 18.158880 9.009513 7.716059
F 29.215889 7.722224 11.624210
F 18.089157 11.582785 21.365280
F 20.301678 7.722225 11.406351
F 18.089157 3.860554 21.365280
F 29.301655 5.148400 7.988384
F 29.301655 12.870632 7.988384
F 20.387444 5.148400 7.770525
F 20.387444 12.870631 7.770525
F 29.237905 5.148157 10.717326
F 29.237905 12.870388 10.717326
F 20.323694 5.148156 10.499467
F 20.323694 12.870388 10.499467
F 29.152133 7.721981 14.353152
F 33.689040 7.721661 21.746525
F 20.237921 7.721981 14.135293
F 24.653569 12.869261 17.886487
F 31.466456 1.287042 10.771790
F 31.466456 9.009273 10.771790
F 22.552248 1.287041 10.553932
F 22.552248 9.009272 10.553932
F 31.380683 3.860865 14.407616
F 31.380683 11.583097 14.407616
F 22.466474 3.860866 14.189758
F 22.466474 11.583097 14.189758
F 31.444439 3.861109 11.678675
F 31.444439 11.583340 11.678675
F 22.530231 3.861109 11.460816
F 22.530231 11.583340 11.460816
F 31.530206 1.287285 8.042849
F 31.530206 9.009516 8.042849
F 22.615998 1.287284 7.824990
F 22.615998 9.009515 7.824990
F 33.672978 7.722221 11.733142
F 24.653569 5.147030 17.886487
F 24.758784 7.722224 11.515281
F 33.567774 12.869262 18.104345
F 33.758737 5.148405 8.097316
F 33.758737 12.870636 8.097316
F 24.844551 5.148400 7.879455
F 24.844551 12.870632 7.879455
F 33.694994 5.148160 10.826253
F 33.694994 12.870391 10.826253
F 24.780800 5.148157 10.608396
F 24.780800 12.870388 10.608397
F 33.609228 7.721979 14.462080
F 33.567774 5.147031 18.104345
F 24.695028 7.721981 14.244222
F 24.674262 12.870119 15.155043
F 26.882122 1.285914 17.940952
F 26.882122 9.008145 17.940952
F 17.967903 1.285913 17.723094
F 17.967903 9.008144 17.723094
F 27.003399 3.860548 21.583134
F 27.003399 11.582779 21.583134
F 24.674262 5.147888 15.155043
F 24.774847 7.721663 21.528669
F 26.867545 3.859177 18.852970
F 26.867545 11.581408 18.852970
F 17.953330 3.859178 18.635111
F 17.953330 11.581409 18.635111
F 26.902815 1.286772 15.209508
F 26.902815 9.009003 15.209508
F 17.988596 1.286771 14.991648
F 17.988596 9.009002 14.991648
F 29.096098 7.720292 18.907435
F 33.588461 12.870121 15.372903
F 20.181886 7.720293 18.689576
F 33.588461 5.147890 15.372903
F 29.131366 5.147888 15.263973
F 29.131366 12.870119 15.263973
F 20.217155 5.147887 15.046114
F 20.217155 12.870119 15.046114
F 29.110674 5.147030 17.995416
F 29.110674 12.869261 17.995416
F 20.196462 5.147029 17.777558
F 20.196462 12.869261 17.777558
F 29.231952 7.721663 21.637599
F 24.638993 7.720293 18.798506
F 20.317740 7.721663 21.419740
F 33.553198 7.720292 19.016365
F 31.339226 1.285915 18.049881
F 31.339226 9.008146 18.049881
F 22.425016 1.285914 17.832022
F 22.425016 9.008145 17.832022
F 31.460503 3.860548 21.692063
F 31.460503 11.582779 21.692063
F 22.546293 3.860548 21.474205
F 22.546293 11.582779 21.474205
F 31.324649 3.859177 18.961900
F 31.324649 11.581408 18.961900
F 22.410440 3.859177 18.744041
F 22.410440 11.581408 18.744041
F 31.359918 1.286772 15.318437
F 31.359918 9.009003 15.318437
F 22.445709 1.286772 15.100578
F 22.445709 9.009003 15.100579
F 27.129145 24.455669 3.379637
F 27.129145 16.733437 3.379637
F 18.214928 24.455667 3.161779
F 18.214928 16.733435 3.161779
F 27.093869 27.028073 7.023099
F 27.093869 19.305842 7.023099
F 18.179652 27.028075 6.805241
F 18.179653 19.305843 6.805241
F 27.114568 27.028931 4.291655
F 27.114568 19.306700 4.291655
F 18.200344 27.028933 4.073794
F 18.200344 19.306702 4.073794
F 26.993284 24.454298 0.649473
F 26.993284 16.732066 0.649473
F 18.079065 24.454296 0.431614
F 18.079065 16.732064 0.431614
F 29.343121 15.445583 4.346120
F 29.343121 23.167815 4.346120
F 20.428910 15.445584 4.128261
F 20.428910 23.167816 4.128261
F 29.221836 20.593182 0.703938
F 20.307621 20.593181 0.486079
F 29.357696 20.594553 3.434101
F 20.443484 20.594552 3.216243
F 29.322421 15.444725 7.077563
F 29.322421 23.166958 7.077563
F 20.408210 15.444726 6.859705
F 20.408210 23.166958 6.859705
F 31.586246 24.455669 3.488566
F 31.586246 16.733437 3.488566
F 22.672039 24.455668 3.270707
F 22.672039 16.733436 3.270707
F 31.550971 27.028073 7.132028
F 31.550971 19.305841 7.132028
F 22.636763 27.028073 6.914169
F 22.636763 19.305842 6.914169
F 31.571670 27.028931 4.400585
F 31.571670 19.306699 4.400585
F 22.657463 27.028931 4.182726
F 22.657463 19.306700 4.182726
F 31.450387 24.454298 0.758403
F 31.450387 16.732066 0.758403
F 22.536178 24.454298 0.540544
F 22.536178 16.732066 0.540544
F 33.800196 15.445577 4.455052
F 33.800196 23.167809 4.455053
F 24.886016 15.445583 4.237190
F 24.886016 23.167816 4.237190
F 33.678938 20.593182 0.812867
F 24.764731 20.593182 0.595008
F 33.814773 20.594559 3.543026
F 24.900592 20.594553 3.325172
F 33.779504 15.444721 7.186489
F 33.779504 23.166953 7.186489
F 24.865317 15.444725 6.968634
F 24.865317 23.166958 6.968634
F 27.009353 24.453737 10.662861
F 27.009353 16.731505 10.662861
F 18.095137 24.453735 10.445003
F 18.095137 16.731503 10.445003
F 26.923580 27.027561 14.298687
F 26.923580 19.305329 14.298687
F 18.009363 27.027562 14.080829
F 18.009363 19.305331 14.080829
F 26.987336 27.027804 11.569746
F 26.987336 19.305573 11.569745
F 18.073115 27.027806 11.351885
F 18.073115 19.305575 11.351885
F 27.073104 24.453980 7.933919
F 27.073104 16.731748 7.933919
F 18.158880 24.453977 7.716059
F 18.158880 16.731746 7.716059
F 29.215889 15.444456 11.624210
F 29.215889 23.166689 11.624210
F 20.301678 15.444457 11.406351
F 20.301678 23.166689 11.406351
F 29.301655 20.592864 7.988384
F 20.387444 20.592864 7.770525
F 29.237905 20.592621 10.717326
F 20.323694 20.592620 10.499467
F 29.152133 15.444213 14.353152
F 29.152133 23.166445 14.353152
F 20.237921 15.444213 14.135293
F 20.237921 23.166446 14.135293
F 31.466456 24.453737 10.771790
F 31.466456 16.731505 10.771790
F 22.552248 24.453736 10.553932
F 22.552248 16.731504 10.553932
F 31.380683 27.027561 14.407616
F 31.380683 19.305329 14.407616
F 22.466474 27.027561 14.189758
F 22.466474 19.305329 14.189758
F 31.444439 27.027804 11.678675
F 31.444439 19.305572 11.678675
F 22.530231 27.027804 11.460816
F 22.530231 19.305573 11.460816
F 31.530206 24.453980 8.042849
F 31.530206 16.731748 8.042849
F 22.615998 24.453980 7.824990
F 22.615998 16.731748 7.824990
F 33.672977 15.444453 11.733142
F 33.672977 23.166685 11.733142
F 24.758784 15.444456 11.515281
F 24.758784 23.166689 11.515281
F 33.758737 20.592869 8.097316
F 24.844551 20.592864 7.879455
F 33.694994 20.592624 10.826253
F 24.780800 20.592621 10.608397
F 33.609228 15.444211 14.462080
F 33.609228 23.166443 14.462080
F 24.695028 15.444213 14.244222
F 24.695028 23.166445 14.244222
F 26.882122 24.452610 17.940952
F 26.882122 16.730378 17.940952
F 17.967903 24.452608 17.723094
F 17.967903 16.730376 17.723094
F 27.003399 27.027243 21.583134
F 27.003399 19.305011 21.583134
F 24.774847 23.166127 21.528669
F 24.774847 15.443895 21.528669
F 26.867545 27.025872 18.852970
F 26.867545 19.303641 18.852970
F 17.953330 27.025873 18.635111
F 17.953330 19.303642 18.635111
F 26.902815 24.453467 15.209508
F 26.902815 16.731236 15.209508
F 17.988596 24.453466 14.991648
F 17.988596 16.731234 14.991648
F 29.096098 15.442524 18.907435
F 29.096098 23.164757 18.907435
F 20.181886 15.442525 18.689576
F 20.181886 23.164757 18.689576
F 29.131366 20.592352 15.263973
F 20.217155 20.592351 15.046114
F 29.110674 20.591494 17.995416
F 20.196462 20.591494 17.777558
F 29.231952 15.443895 21.637599
F 29.231952 23.166127 21.637599
F 20.317740 15.443895 21.419740
F 20.317740 23.166128 21.419740
F 31.339226 24.452610 18.049881
F 31.339226 16.730378 18.049881
F 22.425016 24.452609 17.832022
F 22.425016 16.730378 17.832022
F 31.460503 27.027243 21.692063
F 31.460503 19.305011 21.692063
F 22.546293 27.027243 21.474205
F 22.546293 19.305012 21.474205
F 31.324649 27.025872 18.961900
F 31.324649 19.303640 18.961900
F 22.410440 27.025872 18.744041
F 22.410440 19.303641 18.744041
F 31.359918 24.453468 15.318437
F 31.359918 16.731236 15.318437
F 22.445709 24.453467 15.100579
F 22.445709 16.731235 15.100578
F 33.553198 15.442523 19.016365
F 33.553198 23.164756 19.016365
F 24.638993 15.442524 18.798505
F 24.638993 23.164757 18.798506
F 33.588461 20.592354 15.372903
F 24.674262 20.592352 15.155043
F 33.567774 20.591495 18.104345
F 24.653569 20.591494 17.886487
F 33.689040 15.443892 21.746525
F 33.689040 23.166125 21.746525
F 18.089157 27.027249 21.365280
F 18.089157 19.305018 21.365280
F 27.129145 32.177899 3.379637
F 27.129145 39.900132 3.379637
F 18.214928 32.177898 3.161779
F 18.214928 39.900130 3.161779
F 27.093869 34.750304 7.023099
F 18.179652 34.750306 6.805241
F 27.114568 34.751162 4.291655
F 18.200344 34.751164 4.073794
F 26.993284 32.176529 0.649473
F 26.993284 39.898761 0.649473
F 18.079065 32.176526 0.431614
F 18.079065 39.898759 0.431614
F 29.343121 30.890046 4.346120
F 29.343121 38.612278 4.346120
F 20.428910 30.890047 4.128261
F 20.428910 38.612278 4.128261
F 29.221836 28.315413 0.703938
F 29.221836 36.037645 0.703938
F 20.307621 28.315412 0.486079
F 20.307621 36.037644 0.486079
F 29.357696 28.316784 3.434101
F 29.357696 36.039015 3.434101
F 20.443484 28.316783 3.216243
F 20.443484 36.039015 3.216243
F 29.322422 30.889189 7.077563
F 29.322422 38.611420 7.077563
F 20.408210 30.889189 6.859705
F 20.408210 38.611421 6.859705
F 31.586246 32.177900 3.488566
F 31.586246 39.900132 3.488566
F 22.672039 32.177899 3.270707
F 22.672039 39.900131 3.270707
F 31.550971 34.750304 7.132028
F 22.636763 34.750304 6.914169
F 31.571670 34.751162 4.400585
F 22.657463 34.751162 4.182726
F 31.450387 32.176529 0.758403
F 31.450387 39.898761 0.758403
F 22.536178 32.176528 0.540544
F 22.536178 39.898761 0.540544
F 33.800196 30.890040 4.455053
F 33.800196 38.612272 4.455052
F 24.886016 30.890047 4.237190
F 24.886016 38.612278 4.237190
F 33.678938 28.315414 0.812867
F 33.678938 36.037645 0.812867
F 24.764731 28.315413 0.595008
F 24.764731 36.037644 0.595008
F 33.814773 28.316790 3.543026
F 33.814773 36.039021 3.543026
F 24.900592 28.316784 3.325172
F 24.900592 36.039015 3.325172
F 33.779504 30.889184 7.186489
F 33.779504 38.611416 7.186489
F 24.865317 30.889189 6.968634
F 24.865317 38.611420 6.968634
F 27.009353 32.175967 10.662861
F 27.009353 39.898200 10.662861
F 18.095137 32.175966 10.445003
F 18.095137 39.898198 10.445003
F 26.923580 34.749792 14.298687
F 18.009363 34.749793 14.080829
F 26.987336 34.750035 11.569745
F 18.073115 34.750037 11.351885
F 27.073104 32.176211 7.933919
F 27.073104 39.898443 7.933919
F 18.158880 32.176208 7.716059
F 18.158880 39.898441 7.716059
F 29.215889 30.888919 11.624210
F 29.215889 38.611151 11.624210
F 20.301678 30.888920 11.406351
F 20.301678 38.611151 11.406351
F 29.301655 28.315095 7.988384
F 29.301655 36.037327 7.988384
F 20.387444 28.315095 7.770525
F 20.387444 36.037326 7.770525
F 29.237905 28.314852 10.717326
F 29.237905 36.037083 10.717326
F 20.323694 28.314852 10.499467
F 20.323693 36.037083 10.499467
F 29.152133 30.888676 14.353152
F 29.152133 38.610908 14.353152
F 20.237921 30.888676 14.135293
F 20.237921 38.610908 14.135293
F 31.466456 32.175968 10.771790
F 31.466456 39.898200 10.771790
F 22.552248 32.175967 10.553932
F 22.552248 39.898199 10.553932
F 31.380683 34.749792 14.407616
F 22.466474 34.749792 14.189758
F 31.444439 34.750035 11.678675
F 22.530231 34.750035 11.460816
F 31.530206 32.176211 8.042849
F 31.530206 39.898443 8.042849
F 22.615998 32.176211 7.824990
F 22.615998 39.898443 7.824990
F 33.672978 30.888916 11.733142
F 33.672978 38.611148 11.733142
F 24.758784 30.888920 11.515281
F 24.758784 38.611151 11.515281
F 33.758737 28.315100 8.097316
F 33.758737 36.037331 8.097316
F 24.844551 28.315095 7.879455
F 24.844551 36.037327 7.879455
F 33.694994 28.314855 10.826253
F 33.694994 36.037087 10.826253
F 24.780800 28.314852 10.608396
F 24.780800 36.037083 10.608396
F 33.609228 30.888674 14.462080
F 33.609228 38.610906 14.462080
F 24.695028 30.888676 14.244222
F 24.695028 38.610908 14.244222
F 26.882122 32.174840 17.940952
F 26.882122 39.897073 17.940952
F 17.967903 32.174839 17.723094
F 17.967903 39.897071 17.723094
F 27.003399 34.749474 21.583134
F 24.774847 38.610590 21.528669
F 26.867545 34.748103 18.852970
F 17.953330 34.748104 18.635111
F 26.902815 32.175698 15.209508
F 26.902815 39.897930 15.209508
F 17.988596 32.175697 14.991648
F 17.988596 39.897929 14.991648
F 29.096098 30.886988 18.907435
F 29.096098 38.609219 18.907435
F 20.181886 30.886988 18.689576
F 20.181886 38.609220 18.689576
F 29.131367 28.314583 15.263973
F 29.131366 36.036814 15.263973
F 20.217155 28.314582 15.046114
F 20.217155 36.036814 15.046114
F 29.110674 28.313725 17.995416
F 29.110674 36.035956 17.995416
F 20.196462 28.313725 17.777558
F 20.196462 36.035956 17.777558
F 29.231952 30.888358 21.637599
F 29.231952 38.610590 21.637599
F 20.317740 30.888359 21.419740
F 20.317740 38.610590 21.419740
F 31.339226 32.174841 18.049881
F 31.339226 39.897073 18.049881
F 22.425016 32.174840 17.832022
F 22.425016 39.897072 17.832022
F 31.460503 34.749474 21.692063
F 22.546293 34.749474 21.474205
F 31.324649 34.748103 18.961900
F 22.410440 34.748103 18.744041
F 31.359918 32.175699 15.318437
F 31.359918 39.897931 15.318437
F 22.445709 32.175698 15.100579
F 22.445709 39.897930 15.100578
F 33.553198 30.886987 19.016365
F 33.553198 38.609218 19.016365
F 24.638993 30.886988 18.798506
F 24.638993 38.609219 18.798505
F 33.588461 28.314585 15.372903
F 33.588461 36.036816 15.372903
F 24.674262 28.314583 15.155043
F 24.674262 36.036814 15.155043
F 33.567774 28.313726 18.104345
F 33.567774 36.035957 18.104345
F 24.653569 28.313725 17.886487
F 24.653569 36.035956 17.886487
F 33.689040 30.888356 21.746525
F 33.689040 38.610587 21.746525
F 24.774847 30.888358 21.528669
F 18.089157 34.749480 21.365280
F 27.129145 47.622363 3.379637
F 27.129145 55.344594 3.379637
F 18.214928 47.622362 3.161779
F 18.214928 55.344593 3.161779
F 27.093869 50.194768 7.023099
F 27.093869 42.472537 7.023099
F 18.179652 50.194770 6.805241
F 18.179652 42.472538 6.805241
F 27.114568 50.195626 4.291655
F 27.114568 42.473395 4.291655
F 18.200344 50.195628 4.073794
F 18.200344 42.473397 4.073794
F 26.993284 47.620993 0.649473
F 26.993284 55.343223 0.649473
F 18.079065 47.620991 0.431614
F 18.079065 55.343221 0.431614
F 29.343121 54.056741 4.346120
F 29.343121 46.334510 4.346120
F 20.428910 54.056742 4.128261
F 20.428910 46.334511 4.128261
F 29.221836 51.482108 0.703938
F 29.221836 43.759877 0.703938
F 20.307621 51.482107 0.486079
F 20.307621 43.759876 0.486079
F 29.357696 51.483479 3.434101
F 29.357696 43.761248 3.434101
F 20.443484 51.483478 3.216243
F 20.443484 43.761247 3.216243
F 29.322421 54.055883 7.077563
F 29.322421 46.333653 7.077563
F 20.408210 54.055884 6.859705
F 20.408210 46.333653 6.859705
F 31.586246 47.622364 3.488566
F 31.586246 55.344595 3.488566
F 22.672039 47.622363 3.270707
F 22.672039 55.344594 3.270707
F 31.550971 50.194768 7.132028
F 31.550971 42.472536 7.132028
F 22.636763 50.194768 6.914169
F 22.636763 42.472537 6.914170
F 31.571670 50.195625 4.400585
F 31.571670 42.473394 4.400585
F 22.657463 50.195626 4.182726
F 22.657463 42.473395 4.182726
F 31.450387 47.620993 0.758403
F 31.450387 55.343224 0.758403
F 22.536178 47.620992 0.540544
F 22.536178 55.343223 0.540544
F 33.800196 54.056735 4.455053
F 33.800196 46.334504 4.455053
F 24.886016 54.056741 4.237190
F 24.886016 46.334510 4.237190
F 33.678938 51.482108 0.812867
F 33.678938 43.759877 0.812867
F 24.764731 51.482108 0.595009
F 24.764731 43.759877 0.595008
F 33.814773 51.483485 3.543026
F 33.814773 43.761254 3.543026
F 24.900592 51.483479 3.325172
F 24.900592 43.761248 3.325172
F 33.779504 54.055879 7.186489
F 33.779504 46.333648 7.186489
F 24.865317 54.055884 6.968634
F 24.865317 46.333653 6.968634
F 27.009353 47.620431 10.662861
F 27.009353 55.342662 10.662861
F 18.095137 47.620430 10.445003
F 18.095137 55.342661 10.445003
F 26.923580 50.194256 14.298687
F 26.923580 42.472024 14.298687
F 18.009363 50.194257 14.080829
F 18.009363 42.472026 14.080829
F 26.987336 50.194499 11.569746
F 26.987336 42.472267 11.569745
F 18.073115 50.194501 11.351885
F 18.073115 42.472269 11.351885
F 27.073104 47.620675 7.933919
F 27.073104 55.342906 7.933919
F 18.158880 47.620672 7.716059
F 18.158880 55.342903 7.716059
F 29.215889 54.055614 11.624210
F 29.215889 46.333383 11.624210
F 20.301678 54.055615 11.406351
F 20.301678 46.333384 11.406351
F 29.301655 51.481790 7.988384
F 29.301655 43.759559 7.988384
F 20.387444 51.481790 7.770525
F 20.387444 43.759559 7.770525
F 29.237905 51.481547 10.717326
F 29.237905 43.759316 10.717326
F 20.323694 51.481546 10.499467
F 20.323693 43.759315 10.499467
F 29.152133 54.055371 14.353152
F 29.152133 46.333140 14.353152
F 20.237921 54.055371 14.135293
F 20.237921 46.333140 14.135293
F 31.466456 47.620432 10.771790
F 31.466456 55.342663 10.771790
F 22.552248 47.620431 10.553932
F 22.552248 55.342662 10.553932
F 31.380683 50.194255 14.407616
F 31.380683 42.472024 14.407616
F 22.466474 50.194256 14.189758
F 22.466474 42.472024 14.189758
F 31.444439 50.194499 11.678675
F 31.444439 42.472267 11.678675
F 22.530231 50.194499 11.460816
F 22.530231 42.472268 11.460816
F 31.530206 47.620675 8.042849
F 31.530206 55.342906 8.042849
F 22.615998 47.620675 7.824990
F 22.615998 55.342905 7.824990
F 33.672977 54.055611 11.733142
F 33.672978 46.333380 11.733142
F 24.758784 54.055614 11.515281
F 24.758784 46.333383 11.515281
F 33.758737 51.481795 8.097316
F 33.758737 43.759564 8.097316
F 24.844551 51.481790 7.879455
F 24.844551 43.759559 7.879455
F 33.694994 51.481550 10.826253
F 33.694994 43.759319 10.826253
F 24.780800 51.481547 10.608396
F 24.780800 43.759316 10.608397
F 33.609228 54.055369 14.462080
F 33.609228 46.333138 14.462080
F 24.695028 54.055371 14.244222
F 24.695028 46.333140 14.244222
F 26.882122 47.619305 17.940952
F 26.882122 55.341535 17.940952
F 17.967903 47.619303 17.723094
F 17.967903 55.341534 17.723094
F 27.003399 50.193938 21.583134
F 27.003399 42.471706 21.583134
F 24.774847 46.332822 21.528669
F 24.774847 54.055053 21.528669
F 26.867545 50.192567 18.852970
F 26.867545 42.470336 18.852970
F 17.953330 50.192568 18.635111
F 17.953330 42.470337 18.635111
F 26.902815 47.620162 15.209508
F 26.902815 55.342393 15.209508
F 17.988596 47.620161 14.991648
F 17.988596 55.342392 14.991648
F 29.096098 54.053682 18.907435
F 29.096098 46.331452 18.907435
F 20.181886 54.053683 18.689576
F 20.181886 46.331452 18.689576
F 29.131366 51.481278 15.263973
F 29.131366 43.759047 15.263973
F 20.217155 51.481277 15.046114
F 20.217155 43.759046 15.046114
F 29.110674 51.480420 17.995416
F 29.110674 43.758189 17.995416
F 20.196462 51.480419 17.777558
F 20.196462 43.758188 17.777558
F 29.231952 54.055053 21.637599
F 29.231952 46.332822 21.637599
F 20.317740 54.055053 21.419740
F 20.317740 46.332823 21.419740
F 31.339226 47.619305 18.049881
F 31.339226 55.341535 18.049881
F 22.425016 47.619304 17.832022
F 22.425016 55.341535 17.832022
F 31.460503 50.193938 21.692063
F 31.460503 42.471706 21.692063
F 22.546293 50.193938 21.474205
F 22.546293 42.471706 21.474205
F 31.324649 50.192567 18.961900
F 31.324649 42.470335 18.961900
F 22.410440 50.192567 18.744041
F 22.410440 42.470336 18.744041
F 31.359918 47.620163 15.318437
F 31.359918 55.342393 15.318437
F 22.445709 47.620162 15.100579
F 22.445709 55.342393 15.100579
F 33.553198 54.053681 19.016365
F 33.553198 46.331451 19.016365
F 24.638993 54.053682 18.798506
F 24.638993 46.331452 18.798506
F 33.588461 51.481280 15.372903
F 33.588461 43.759049 15.372903
F 24.674262 51.481278 15.155043
F 24.674262 43.759046 15.155043
F 33.567774 51.480421 18.104345
F 33.567774 43.758190 18.104345
F 24.653569 51.480420 17.886487
F 24.653569 43.758189 17.886487
F 33.689040 54.055051 21.746525
F 33.689040 46.332820 21.746525
F 18.089157 50.193944 21.365280
F 18.089157 42.471713 21.365280
F 27.129145 63.066827 3.379637
F 18.214928 63.066825 3.161779
F 27.093869 57.916999 7.023099
F 27.093869 65.639232 7.023099
F 18.179653 57.917001 6.805241
F 18.179652 65.639233 6.805241
F 27.114568 57.917857 4.291655
F 27.114568 65.640090 4.291655
F 18.200344 57.917859 4.073794
F 18.200344 65.640092 4.073794
F 26.993284 63.065456 0.649473
F 18.079065 63.065454 0.431614
F 29.343121 61.778973 4.346120
F 20.428910 61.778974 4.128261
F 29.221836 59.204340 0.703938
F 29.221836 66.926572 0.703938
F 20.307621 59.204339 0.486079
F 20.307621 66.926571 0.486079
F 29.357696 59.205710 3.434101
F 29.357696 66.927943 3.434101
F 20.443484 59.205710 3.216243
F 20.443484 66.927943 3.216243
F 29.322421 61.778115 7.077563
F 20.408210 61.778116 6.859705
F 31.586246 63.066827 3.488566
F 22.672039 63.066827 3.270708
F 31.550971 57.916999 7.132028
F 31.550971 65.639231 7.132028
F 22.636763 57.916999 6.914169
F 22.636763 65.639232 6.914170
F 31.571670 57.917856 4.400585
F 31.571670 65.640089 4.400585
F 22.657463 57.917857 4.182726
F 22.657463 65.640090 4.182726
F 31.450387 63.065456 0.758403
F 22.536178 63.065456 0.540544
F 33.800196 61.778967 4.455052
F 24.886016 61.778973 4.237190
F 33.678938 59.204340 0.812867
F 33.678938 66.926573 0.812867
F 24.764731 59.204339 0.595008
F 24.764731 66.926572 0.595008
F 33.814773 59.205716 3.543026
F 33.814773 66.927949 3.543026
F 24.900592 59.205710 3.325172
F 24.900592 66.927943 3.325172
F 33.779504 61.778111 7.186489
F 24.865317 61.778115 6.968634
F 27.009353 63.064895 10.662861
F 18.095137 63.064893 10.445003
F 26.923580 57.916487 14.298687
F 26.923580 65.638719 14.298687
F 18.009363 57.916488 14.080829
F 18.009363 65.638721 14.080829
F 26.987336 57.916730 11.569745
F 26.987336 65.638963 11.569745
F 18.073115 57.916732 11.351885
F 18.073115 65.638965 11.351885
F 27.073104 63.065138 7.933919
F 18.158880 63.065136 7.716059
F 29.215889 61.777846 11.624210
F 20.301678 61.777847 11.406351
F 29.301655 59.204022 7.988384
F 29.301655 66.926254 7.988384
F 20.387444 59.204021 7.770525
F 20.387444 66.926254 7.770525
F 29.237905 59.203778 10.717326
F 29.237905 66.926011 10.717326
F 20.323694 59.203778 10.499467
F 20.323693 66.926011 10.499467
F 29.152133 61.777603 14.353152
F 20.237921 61.777603 14.135293
F 31.466456 63.064895 10.771790
F 22.552248 63.064895 10.553932
F 31.380683 57.916487 14.407616
F 31.380683 65.638719 14.407616
F 22.466474 57.916487 14.189758
F 22.466474 65.638719 14.189758
F 31.444439 57.916730 11.678675
F 31.444439 65.638962 11.678675
F 22.530231 57.916730 11.460816
F 22.530231 65.638963 11.460816
F 31.530206 63.065138 8.042849
F 22.615998 63.065138 7.824990
F 33.672977 61.777843 11.733142
F 24.758784 61.777846 11.515281
F 33.758737 59.204026 8.097316
F 33.758737 66.926259 8.097316
F 24.844551 59.204022 7.879455
F 24.844551 66.926254 7.879455
F 33.694994 59.203781 10.826253
F 33.694994 66.926014 10.826253
F 24.780800 59.203778 10.608397
F 24.780800 66.926011 10.608397
F 33.609228 61.777601 14.462080
F 24.695028 61.777603 14.244222
F 26.882122 63.063768 17.940952
F 17.967903 63.063766 17.723094
F 27.003399 57.916169 21.583134
F 27.003399 65.638401 21.583134
F 24.774847 61.777285 21.528669
F 33.689040 61.777282 21.746525
F 26.867545 57.914798 18.852970
F 26.867545 65.637031 18.852970
F 17.953330 57.914799 18.635111
F 17.953330 65.637032 18.635111
F 26.902815 63.064626 15.209508
F 17.988596 63.064624 14.991648
F 29.096098 61.775914 18.907435
F 20.181886 61.775915 18.689576
F 29.131366 59.203509 15.263973
F 29.131366 66.925742 15.263972
F 20.217155 59.203509 15.046114
F 20.217155 66.925741 15.046114
F 29.110674 59.202651 17.995416
F 29.110674 66.924884 17.995416
F 20.196462 59.202651 17.777558
F 20.196462 66.924884 17.777558
F 29.231952 61.777285 21.637599
F 20.317740 61.777285 21.419740
F 31.339226 63.063768 18.049881
F 22.425016 63.063768 17.832022
F 31.460503 57.916169 21.692063
F 31.460503 65.638401 21.692063
F 22.546293 57.916169 21.474205
F 22.546293 65.638402 21.474205
F 31.324649 57.914798 18.961900
F 31.324649 65.637031 18.961900
F 22.410440 57.914798 18.744041
F 22.410440 65.637031 18.744041
F 31.359918 63.064626 15.318437
F 22.445709 63.064625 15.100578
F 33.553198 61.775913 19.016365
F 24.638993 61.775914 18.798505
F 33.588461 59.203511 15.372903
F 33.588461 66.925744 15.372903
F 24.674262 59.203509 15.155043
F 24.674262 66.925742 15.155043
F 33.567774 59.202652 18.104345
F 33.567774 66.924885 18.104345
F 24.653569 59.202651 17.886487
F 24.653569 66.924884 17.886487
F 18.089157 57.916175 21.365280
F 18.089157 65.638408 21.365280
F 29.215889 69.500079 11.624210
F 20.301678 69.500079 11.406351
F 29.152133 69.499835 14.353152
F 33.689040 69.499515 21.746525
F 20.237921 69.499836 14.135293
F 33.672978 69.500076 11.733142
F 24.758784 69.500079 11.515281
F 33.609228 69.499834 14.462080
F 24.695028 69.499836 14.244222
F 24.774847 69.499518 21.528669
F 29.096098 69.498147 18.907435
F 20.181886 69.498147 18.689576
F 29.231952 69.499518 21.637599
F 24.638993 69.498147 18.798506
F 20.317740 69.499518 21.419740
F 33.553198 69.498146 19.016365
F 36.043156 1.289020 3.597461
F 36.043156 9.011251 3.597461
F 44.925623 1.295090 3.809626
F 44.925623 9.017321 3.809626
F 36.007922 3.861341 7.240931
F 36.007922 11.583572 7.240931
F 44.894326 3.856010 7.455456
F 44.894326 11.578242 7.455456
F 36.028585 3.862189 4.509537
F 36.028585 11.584420 4.509537
F 44.912524 3.856393 4.730503
F 44.912524 11.578624 4.730503
F 35.907376 1.287628 0.867346
F 35.907376 9.009859 0.867346
F 44.800586 1.292339 1.085285
F 44.800586 9.014570 1.085285
F 38.256311 7.723096 4.564128
F 38.256311 0.000865 4.564128
F 47.105311 7.712621 4.786999
F 35.917579 11.582771 21.800983
F 38.135812 5.148766 0.921776
F 38.135812 12.870997 0.921776
F 47.010904 5.153035 1.135801
F 47.010904 12.875267 1.135801
F 38.270963 5.150320 3.651764
F 38.270963 12.872551 3.651764
F 47.121085 5.159857 3.856835
F 47.121085 12.882089 3.856835
F 38.235816 7.722292 7.295292
F 38.235816 0.000061 7.295292
F 47.091560 7.713941 7.509072
F 35.917579 3.860540 21.800983
F 40.496445 1.289916 3.705666
F 40.496445 9.012147 3.705666
F 49.299503 1.301070 3.900557
F 49.299503 9.023301 3.900557
F 40.461858 3.860564 7.349354
F 40.461858 11.582795 7.349354
F 49.277925 3.849590 7.558970
F 49.277925 11.571821 7.558970
F 40.482098 3.861316 4.618929
F 40.482098 11.583547 4.618929
F 49.290201 3.847197 4.837260
F 49.290201 11.569428 4.837260
F 40.362119 1.288259 0.976462
F 40.362119 9.010490 0.976462
F 49.206260 1.285178 1.179092
F 49.206260 9.007409 1.179092
F 42.701652 7.720287 4.674650
F 51.400425 7.706661 0.291081
F 51.473118 7.710734 4.874516
F 42.595235 7.719982 0.120620
F 42.587280 5.150211 1.030694
F 42.587280 12.872443 1.030694
F 51.402164 5.146227 1.206701
F 51.402164 12.868459 1.206701
F 42.717013 5.152695 3.758241
F 42.717013 12.874927 3.758241
F 51.484287 5.153104 3.933089
F 51.484286 12.875335 3.933089
F 42.682754 7.719944 7.402917
F 51.334930 12.868756 18.517079
F 51.461616 7.712237 7.606076
F 51.334930 5.146525 18.517079
F 35.923450 1.287068 10.880702
F 35.923450 9.009299 10.880702
F 44.816144 1.291327 11.097622
F 44.816144 9.013558 11.097622
F 35.837719 3.860849 14.516536
F 35.837719 11.583080 14.516536
F 44.737394 3.857999 14.734307
F 44.737394 11.580230 14.734307
F 35.901433 3.861083 11.787622
F 35.901433 11.583314 11.787622
F 44.793485 3.856482 12.010369
F 44.793485 11.578714 12.010369
F 35.987154 1.287322 8.151803
F 35.987154 9.009553 8.151803
F 44.872593 1.293217 8.374819
F 44.872593 9.015448 8.374818
F 38.129502 7.722080 11.842176
F 42.478869 12.869911 18.321860
F 46.996641 7.714109 12.070116
F 42.478869 5.147679 18.321860
F 38.215051 5.148600 8.206377
F 38.215051 12.870831 8.206377
F 47.070175 5.157653 8.433881
F 47.070175 12.879885 8.433881
F 38.151531 5.148302 10.935099
F 38.151531 12.870533 10.935099
F 47.020332 5.154796 11.153279
F 47.020333 12.877027 11.153279
F 38.065972 7.721890 14.570962
F 51.344458 12.872373 15.798782
F 46.947344 7.716459 14.790023
F 51.344458 5.150142 15.798782
F 40.378200 1.287655 10.989332
F 40.378200 9.009886 10.989332
F 49.215834 1.295616 11.211999
F 49.215834 9.017847 11.211999
F 40.293321 3.860473 14.625317
F 40.293321 11.582705 14.625317
F 49.151799 3.855370 14.848315
F 49.151799 11.577601 14.848315
F 40.356134 3.860502 11.897022
F 40.356135 11.582733 11.897022
F 49.193451 3.852670 12.130536
F 49.193451 11.574901 12.130535
F 40.440981 1.288117 8.261312
F 40.440981 9.010348 8.261312
F 49.257841 1.299288 8.492966
F 49.257841 9.021519 8.492966
F 42.578754 7.720291 11.952741
F 42.497155 12.871383 15.592013
F 51.393876 7.717088 12.179530
F 42.497155 5.149151 15.592013
F 42.661923 5.150933 8.317130
F 42.661923 12.873164 8.317130
F 51.448155 5.154466 8.540004
F 51.448155 12.876697 8.540004
F 42.601123 5.150038 11.043310
F 42.601123 12.872270 11.043310
F 51.409218 5.155977 11.265501
F 51.409218 12.878208 11.265501
F 42.518017 7.720716 14.679569
F 51.323685 7.713966 19.411977
F 51.357470 7.716702 14.899964
F 42.463654 7.719372 19.234272
F 35.796296 1.285922 18.158802
F 35.796296 9.008153 18.158802
F 44.699256 1.288501 18.375057
F 44.699256 9.010732 18.375057
F 44.813089 3.857016 0.171844
F 44.813089 11.579248 0.171844
F 35.781724 3.859170 19.070834
F 35.781724 11.581401 19.070834
F 44.686150 3.856806 19.289020
F 44.686150 11.579037 19.289020
F 35.816954 1.286788 15.427378
F 35.816954 9.009019 15.427378
F 44.715770 1.290208 15.648371
F 44.715770 9.012439 15.648371
F 38.010098 7.720246 19.125304
F 49.132582 9.014678 15.757367
F 46.899220 7.715386 19.340242
F 49.132582 1.292447 15.757367
F 38.045198 5.147979 15.481905
F 38.045198 12.870211 15.481905
F 46.926166 5.153999 15.706527
F 46.926166 12.876231 15.706527
F 38.024712 5.147072 18.213253
F 38.024712 12.869303 18.213253
F 46.914368 5.151223 18.428218
F 46.914368 12.873455 18.428218
F 38.145577 7.721524 0.013545
F 40.272481 9.009405 15.536620
F 47.011320 7.712300 0.218386
F 40.272481 1.287174 15.536620
F 40.252414 1.286172 18.267535
F 40.252414 9.008403 18.267535
F 49.120809 1.289746 18.475760
F 49.120809 9.011977 18.475760
F 40.373286 3.860245 0.067749
F 40.373286 11.582476 0.067749
F 49.209123 3.844389 0.259703
F 49.209123 11.566621 0.259703
F 40.238037 3.858959 19.179881
F 40.238037 11.581190 19.179880
F 49.112188 3.852938 19.383838
F 49.112188 11.575169 19.383838
F 36.043156 24.455715 3.597461
F 36.043156 16.733483 3.597461
F 44.925623 24.461785 3.809626
F 44.925623 16.739553 3.809626
F 36.007922 27.028036 7.240931
F 36.007922 19.305804 7.240931
F 44.894326 27.022706 7.455456
F 44.894326 19.300474 7.455456
F 36.028585 27.028884 4.509537
F 36.028585 19.306653 4.509537
F 44.912524 27.023088 4.730503
F 44.912524 19.300857 4.730503
F 35.907376 24.454323 0.867346
F 35.907376 16.732092 0.867346
F 44.800586 24.459034 1.085285
F 44.800586 16.736802 1.085285
F 38.256311 15.445327 4.564128
F 38.256311 23.167560 4.564128
F 47.105311 15.434853 4.786999
F 47.105311 23.157085 4.786999
F 38.135812 20.593230 0.921776
F 47.010904 20.597500 1.135801
F 38.270963 20.594784 3.651764
F 47.121085 20.604321 3.856835
F 38.235816 15.444524 7.295292
F 38.235816 23.166756 7.295292
F 47.091560 15.436173 7.509072
F 47.091560 23.158405 7.509072
F 40.496445 24.456611 3.705666
F 40.496445 16.734380 3.705666
F 49.299503 24.467765 3.900557
F 49.299503 16.745533 3.900557
F 40.461858 27.027259 7.349354
F 40.461858 19.305027 7.349354
F 49.277925 27.016285 7.558970
F 49.277925 19.294053 7.558970
F 40.482098 27.028011 4.618929
F 40.482098 19.305780 4.618929
F 49.290201 27.013892 4.837260
F 49.290202 19.291661 4.837260
F 40.362119 24.454954 0.976462
F 40.362119 16.732722 0.976462
F 49.206260 24.451873 1.179092
F 49.206260 16.729642 1.179092
F 42.701653 15.442519 4.674650
F 42.701652 23.164751 4.674650
F 51.473117 15.432966 4.874516
F 51.473118 23.155198 4.874516
F 42.587280 20.594675 1.030694
F 51.402164 20.590692 1.206701
F 42.717013 20.597159 3.758241
F 51.484286 20.597568 3.933089
F 42.682754 15.442176 7.402917
F 42.682754 23.164408 7.402917
F 51.461616 15.434468 7.606076
F 51.461616 23.156701 7.606076
F 35.923450 24.453763 10.880702
F 35.923450 16.731531 10.880702
F 44.816144 24.458022 11.097622
F 44.816144 16.735790 11.097622
F 35.837719 27.027544 14.516536
F 35.837719 19.305313 14.516536
F 44.737394 27.024694 14.734307
F 44.737394 19.302462 14.734307
F 35.901433 27.027778 11.787622
F 35.901433 19.305546 11.787622
F 44.793485 27.023178 12.010369
F 44.793485 19.300946 12.010369
F 35.987154 24.454017 8.151803
F 35.987154 16.731786 8.151803
F 44.872593 24.459912 8.374819
F 44.872593 16.737680 8.374818
F 38.129502 15.444311 11.842176
F 38.129502 23.166544 11.842176
F 46.996641 15.436340 12.070116
F 46.996641 23.158573 12.070116
F 38.215051 20.593064 8.206377
F 47.070175 20.602117 8.433881
F 38.151531 20.592766 10.935099
F 47.020333 20.599260 11.153279
F 38.065972 15.444122 14.570962
F 38.065972 23.166354 14.570962
F 46.947344 15.438691 14.790023
F 46.947344 23.160923 14.790023
F 40.378200 24.454350 10.989332
F 40.378200 16.732118 10.989332
F 49.215834 24.462311 11.211999
F 49.215835 16.740079 11.211999
F 40.293321 27.027169 14.625317
F 40.293321 19.304937 14.625317
F 49.151799 27.022065 14.848315
F 49.151799 19.299834 14.848315
F 40.356134 27.027197 11.897022
F 40.356134 19.304966 11.897022
F 49.193451 27.019365 12.130536
F 49.193451 19.297133 12.130535
F 40.440981 24.454812 8.261312
F 40.440981 16.732580 8.261312
F 49.257841 24.465983 8.492966
F 49.257841 16.743751 8.492966
F 42.578754 15.442523 11.952740
F 42.578754 23.164755 11.952741
F 51.393876 15.439320 12.179530
F 51.393876 23.161552 12.179530
F 42.661923 20.595397 8.317130
F 51.448155 20.598930 8.540004
F 42.601123 20.594502 11.043310
F 51.409218 20.600441 11.265501
F 42.518017 15.442948 14.679569
F 42.518017 23.165181 14.679569
F 51.357470 15.438934 14.899964
F 51.357470 23.161166 14.899964
F 35.796296 24.452617 18.158802
F 35.796296 16.730385 18.158802
F 44.699256 24.455196 18.375057
F 44.699256 16.732964 18.375057
F 44.813089 27.023712 0.171844
F 44.813089 19.301480 0.171844
F 35.781724 27.025865 19.070834
F 35.781724 19.303633 19.070834
F 44.686150 27.023501 19.289020
F 44.686150 19.301270 19.289020
F 35.816954 24.453484 15.427378
F 35.816954 16.731252 15.427378
F 44.715770 24.456903 15.648371
F 44.715770 16.734671 15.648371
F 38.010098 15.442478 19.125303
F 38.010098 23.164710 19.125304
F 46.899221 15.437618 19.340242
F 46.899221 23.159850 19.340242
F 38.045198 20.592443 15.481905
F 46.926166 20.598463 15.706527
F 38.024712 20.591536 18.213253
F 46.914368 20.595688 18.428218
F 38.145577 15.443756 0.013545
F 38.145577 23.165988 0.013545
F 47.011320 15.434532 0.218387
F 47.011320 23.156764 0.218387
F 40.252414 24.452868 18.267535
F 40.252414 16.730636 18.267535
F 49.120809 24.456441 18.475760
F 49.120809 16.734210 18.475760
F 40.373286 27.026940 0.067749
F 40.373286 19.304709 0.067749
F 49.209123 27.011085 0.259703
F 49.209123 19.288853 0.259703
F 40.238037 27.025654 19.179881
F 40.238037 19.303422 19.179880
F 49.112188 27.019633 19.383838
F 49.112188 19.297402 19.383838
F 40.272481 24.453869 15.536620
F 40.272481 16.731637 15.536620
F 49.132582 24.459142 15.757367
F 49.132582 16.736910 15.757367
F 42.463654 15.441604 19.234272
F 42.463654 23.163836 19.234272
F 51.323685 15.436198 19.411977
F 51.323685 23.158430 19.411977
F 42.497155 20.593615 15.592013
F 51.344458 20.594606 15.798782
F 42.478869 20.592143 18.321860
F 51.334930 20.590989 18.517079
F 42.595235 15.442214 0.120620
F 42.595235 23.164446 0.120620
F 51.400425 15.428893 0.291081
F 51.400425 23.151126 0.291081
F 35.917579 27.027235 21.800983
F 35.917579 19.305004 21.800983
F 36.043156 32.177946 3.597461
F 36.043156 39.900178 3.597461
F 44.925623 32.184016 3.809626
F 44.925623 39.906248 3.809626
F 36.007922 34.750267 7.240931
F 44.894326 34.744937 7.455456
F 36.028585 34.751116 4.509537
F 44.912524 34.745319 4.730503
F 35.907376 32.176554 0.867346
F 35.907376 39.898787 0.867346
F 44.800586 32.181265 1.085285
F 44.800586 39.903497 1.085285
F 38.256311 30.889791 4.564128
F 38.256311 38.612022 4.564128
F 47.105311 30.879316 4.786999
F 47.105311 38.601548 4.786999
F 38.135812 28.315461 0.921776
F 38.135812 36.037692 0.921776
F 47.010904 28.319731 1.135801
F 47.010904 36.041962 1.135801
F 38.270963 28.317015 3.651764
F 38.270963 36.039246 3.651764
F 47.121085 28.326552 3.856835
F 47.121085 36.048784 3.856835
F 38.235816 30.888987 7.295292
F 38.235816 38.611219 7.295292
F 47.091560 30.880636 7.509072
F 47.091560 38.602868 7.509072
F 40.496445 32.178842 3.705666
F 40.496445 39.901075 3.705666
F 49.299503 32.189996 3.900557
F 49.299503 39.912228 3.900557
F 40.461858 34.749490 7.349354
F 49.277925 34.738516 7.558970
F 40.482098 34.750242 4.618929
F 49.290201 34.736123 4.837260
F 40.362119 32.177185 0.976462
F 40.362119 39.899417 0.976462
F 49.206260 32.174104 1.179092
F 49.206260 39.896336 1.179092
F 42.701652 30.886982 4.674650
F 42.701652 38.609214 4.674650
F 51.473118 30.877429 4.874516
F 51.473117 38.599661 4.874516
F 42.587280 28.316906 1.030694
F 42.587280 36.039138 1.030694
F 51.402164 28.312923 1.206701
F 51.402164 36.035154 1.206700
F 42.717013 28.319390 3.758241
F 42.717013 36.041622 3.758241
F 51.484287 28.319799 3.933089
F 51.484286 36.042030 3.933089
F 42.682754 30.886639 7.402917
F 42.682754 38.608871 7.402917
F 51.461616 30.878932 7.606076
F 51.461616 38.601163 7.606076
F 35.923450 32.175994 10.880702
F 35.923450 39.898226 10.880702
F 44.816144 32.180253 11.097622
F 44.816144 39.902485 11.097622
F 35.837719 34.749775 14.516536
F 44.737394 34.746925 14.734307
F 35.901433 34.750009 11.787622
F 44.793485 34.745409 12.010369
F 35.987154 32.176248 8.151803
F 35.987154 39.898481 8.151803
F 44.872593 32.182143 8.374818
F 44.872593 39.904375 8.374818
F 38.129502 30.888775 11.842176
F 38.129502 38.611006 11.842176
F 46.996641 30.880804 12.070116
F 46.996641 38.603035 12.070116
F 38.215051 28.315295 8.206377
F 38.215051 36.037526 8.206377
F 47.070175 28.324348 8.433881
F 47.070175 36.046579 8.433881
F 38.151531 28.314997 10.935099
F 38.151531 36.037228 10.935099
F 47.020332 28.321491 11.153279
F 47.020332 36.043722 11.153279
F 38.065972 30.888585 14.570962
F 38.065972 38.610817 14.570962
F 46.947344 30.883154 14.790023
F 46.947344 38.605386 14.790023
F 40.378200 32.176581 10.989332
F 40.378200 39.898813 10.989332
F 49.215834 32.184542 11.211999
F 49.215834 39.906774 11.211999
F 40.293321 34.749400 14.625317
F 49.151799 34.744296 14.848315
F 40.356134 34.749428 11.897022
F 49.193451 34.741596 12.130535
F 40.440981 32.177043 8.261312
F 40.440981 39.899275 8.261312
F 49.257841 32.188214 8.492966
F 49.257841 39.910446 8.492966
F 42.578754 30.886986 11.952741
F 42.578754 38.609218 11.952740
F 51.393876 30.883783 12.179530
F 51.393876 38.606015 12.179530
F 42.661923 28.317628 8.317130
F 42.661923 36.039859 8.317130
F 51.448155 28.321161 8.540004
F 51.448155 36.043392 8.540004
F 42.601123 28.316733 11.043310
F 42.601123 36.038965 11.043310
F 51.409218 28.322672 11.265501
F 51.409218 36.044904 11.265501
F 42.518017 30.887411 14.679569
F 42.518017 38.609643 14.679569
F 51.357470 30.883397 14.899964
F 51.357470 38.605629 14.899964
F 35.796296 32.174848 18.158802
F 35.796296 39.897080 18.158802
F 44.699256 32.177427 18.375057
F 44.699256 39.899659 18.375057
F 44.813089 34.745943 0.171844
F 35.781724 34.748096 19.070834
F 44.686150 34.745732 19.289020
F 35.816954 32.175715 15.427378
F 35.816954 39.897947 15.427378
F 44.715770 32.179134 15.648371
F 44.715770 39.901366 15.648371
F 38.010098 30.886941 19.125304
F 38.010098 38.609173 19.125304
F 46.899221 30.882081 19.340242
F 46.899220 38.604313 19.340242
F 38.045198 28.314674 15.481905
F 38.045198 36.036906 15.481905
F 46.926166 28.320695 15.706527
F 46.926166 36.042926 15.706527
F 38.024712 28.313767 18.213253
F 38.024712 36.035998 18.213253
F 46.914368 28.317919 18.428218
F 46.914368 36.040150 18.428218
F 38.145577 30.888219 0.013545
F 38.145577 38.610451 0.013545
F 47.011320 30.878995 0.218386
F 47.011320 38.601227 0.218387
F 40.252414 32.175098 18.267535
F 40.252414 39.897331 18.267535
F 49.120809 32.178672 18.475760
F 49.120809 39.900904 18.475760
F 40.373286 34.749171 0.067749
F 49.209123 34.733316 0.259703
F 40.238037 34.747885 19.179880
F 49.112188 34.741864 19.383838
F 40.272481 32.176099 15.536620
F 40.272481 39.898332 15.536620
F 49.132582 32.181373 15.757367
F 49.132582 39.903605 15.757367
F 42.463654 30.886067 19.234272
F 42.463654 38.608299 19.234272
F 51.323685 30.880661 19.411977
F 51.323685 38.602893 19.411977
F 42.497155 28.315846 15.592013
F 42.497155 36.038078 15.592013
F 51.344458 28.316837 15.798782
F 51.344458 36.039068 15.798782
F 42.478869 28.314374 18.321860
F 42.478869 36.036605 18.321860
F 51.334930 28.313220 18.517079
F 51.334930 36.035451 18.517079
F 42.595235 30.886677 0.120620
F 42.595235 38.608909 0.120620
F 51.400425 30.873357 0.291081
F 51.400425 38.595588 0.291081
F 35.917579 34.749466 21.800983
F 36.043156 47.622410 3.597461
F 36.043156 55.344641 3.597461
F 44.925623 47.628480 3.809626
F 44.925623 55.350711 3.809626
F 36.007922 50.194731 7.240931
F 36.007922 42.472499 7.240931
F 44.894326 50.189400 7.455456
F 44.894326 42.467169 7.455456
F 36.028585 50.195579 4.509537
F 36.028585 42.473348 4.509537
F 44.912524 50.189783 4.730503
F 44.912524 42.467552 4.730503
F 35.907376 47.621018 0.867346
F 35.907376 55.343249 0.867346
F 44.800586 47.625729 1.085285
F 44.800586 55.347960 1.085285
F 38.256311 54.056486 4.564128
F 38.256311 46.334255 4.564128
F 47.105311 54.046011 4.786999
F 47.105311 46.323780 4.786999
F 38.135812 51.482156 0.921776
F 38.135812 43.759925 0.921776
F 47.010904 51.486425 1.135801
F 47.010904 43.764194 1.135801
F 38.270963 51.483710 3.651764
F 38.270963 43.761479 3.651764
F 47.121085 51.493247 3.856835
F 47.121085 43.771016 3.856835
F 38.235816 54.055682 7.295292
F 38.235816 46.333451 7.295292
F 47.091560 54.047331 7.509072
F 47.091560 46.325100 7.509072
F 40.496445 47.623306 3.705666
F 40.496445 55.345537 3.705666
F 49.299503 47.634460 3.900557
F 49.299503 55.356691 3.900557
F 40.461858 50.193954 7.349354
F 40.461858 42.471722 7.349354
F 49.277925 50.182980 7.558970
F 49.277925 42.460748 7.558970
F 40.482098 50.194706 4.618929
F 40.482098 42.472475 4.618929
F 49.290201 50.180587 4.837260
F 49.290201 42.458356 4.837260
F 40.362119 47.621649 0.976462
F 40.362119 55.343880 0.976462
F 49.206260 47.618568 1.179092
F 49.206260 55.340799 1.179092
F 42.701652 54.053677 4.674650
F 42.701652 46.331446 4.674650
F 51.473118 54.044124 4.874516
F 51.473118 46.321893 4.874516
F 42.587280 51.483601 1.030694
F 42.587280 43.761370 1.030694
F 51.402164 51.479617 1.206701
F 51.402164 43.757386 1.206701
F 42.717013 51.486085 3.758241
F 42.717013 43.763854 3.758241
F 51.484287 51.486494 3.933089
F 51.484286 43.764263 3.933089
F 42.682754 54.053334 7.402917
F 42.682754 46.331103 7.402917
F 51.461616 54.045627 7.606076
F 51.461616 46.323396 7.606076
F 35.923450 47.620458 10.880702
F 35.923450 55.342689 10.880702
F 44.816144 47.624717 11.097622
F 44.816144 55.346948 11.097622
F 35.837719 50.194239 14.516536
F 35.837719 42.472008 14.516536
F 44.737394 50.191389 14.734307
F 44.737394 42.469157 14.734307
F 35.901433 50.194473 11.787622
F 35.901433 42.472241 11.787622
F 44.793485 50.189872 12.010369
F 44.793485 42.467641 12.010369
F 35.987154 47.620712 8.151803
F 35.987154 55.342943 8.151803
F 44.872593 47.626607 8.374819
F 44.872593 55.348838 8.374818
F 38.129502 54.055470 11.842176
F 38.129502 46.333239 11.842176
F 46.996641 54.047499 12.070116
F 46.996641 46.325268 12.070116
F 38.215051 51.481990 8.206377
F 38.215051 43.759759 8.206377
F 47.070175 51.491043 8.433881
F 47.070175 43.768812 8.433881
F 38.151531 51.481692 10.935099
F 38.151531 43.759461 10.935099
F 47.020333 51.488186 11.153279
F 47.020333 43.765955 11.153279
F 38.065972 54.055280 14.570962
F 38.065972 46.333049 14.570962
F 46.947344 54.049849 14.790023
F 46.947344 46.327618 14.790023
F 40.378200 47.621045 10.989332
F 40.378200 55.343276 10.989332
F 49.215834 47.629006 11.211999
F 49.215834 55.351237 11.211999
F 40.293321 50.193864 14.625317
F 40.293321 42.471632 14.625317
F 49.151799 50.188760 14.848315
F 49.151799 42.466528 14.848315
F 40.356134 50.193892 11.897022
F 40.356134 42.471661 11.897022
F 49.193451 50.186060 12.130536
F 49.193451 42.463828 12.130535
F 40.440981 47.621507 8.261312
F 40.440981 55.343738 8.261312
F 49.257841 47.632678 8.492966
F 49.257841 55.354909 8.492966
F 42.578754 54.053681 11.952741
F 42.578754 46.331450 11.952741
F 51.393876 54.050478 12.179530
F 51.393876 46.328247 12.179530
F 42.661923 51.484323 8.317130
F 42.661923 43.762092 8.317130
F 51.448155 51.487856 8.540004
F 51.448155 43.765625 8.540004
F 42.601123 51.483428 11.043310
F 42.601123 43.761197 11.043310
F 51.409218 51.489367 11.265501
F 51.409218 43.767136 11.265501
F 42.518017 54.054106 14.679569
F 42.518017 46.331876 14.679569
F 51.357470 54.050092 14.899964
F 51.357470 46.327861 14.899964
F 35.796296 47.619312 18.158802
F 35.796296 55.341543 18.158802
F 44.699256 47.621891 18.375057
F 44.699256 55.344122 18.375057
F 44.813089 50.190406 0.171844
F 44.813089 42.468175 0.171844
F 35.781724 50.192560 19.070834
F 35.781724 42.470328 19.070834
F 44.686150 50.190196 19.289020
F 44.686150 42.467965 19.289020
F 35.816954 47.620179 15.427378
F 35.816954 55.342409 15.427378
F 44.715770 47.623598 15.648371
F 44.715770 55.345829 15.648371
F 38.010098 54.053636 19.125304
F 38.010098 46.331405 19.125304
F 46.899221 54.048776 19.340242
F 46.899221 46.326545 19.340242
F 38.045198 51.481369 15.481905
F 38.045198 43.759138 15.481905
F 46.926166 51.487389 15.706527
F 46.926166 43.765158 15.706527
F 38.024712 51.480462 18.213253
F 38.024712 43.758231 18.213253
F 46.914368 51.484613 18.428218
F 46.914368 43.762382 18.428218
F 38.145577 54.054914 0.013545
F 38.145577 46.332683 0.013545
F 47.011320 54.045690 0.218386
F 47.011320 46.323459 0.218387
F 40.252414 47.619563 18.267535
F 40.252414 55.341793 18.267535
F 49.120809 47.623136 18.475760
F 49.120809 55.345367 18.475760
F 40.373286 50.193635 0.067749
F 40.373286 42.471404 0.067749
F 49.209123 50.177779 0.259703
F 49.209123 42.455548 0.259703
F 40.238037 50.192349 19.179881
F 40.238037 42.470117 19.179880
F 49.112188 50.186328 19.383838
F 49.112188 42.464097 19.383838
F 40.272481 47.620564 15.536620
F 40.272481 55.342795 15.536620
F 49.132582 47.625837 15.757367
F 49.132582 55.348068 15.757367
F 42.463654 54.052762 19.234272
F 42.463654 46.330531 19.234272
F 51.323685 54.047356 19.411977
F 51.323685 46.325125 19.411977
F 42.497155 51.482541 15.592013
F 42.497155 43.760310 15.592013
F 51.344458 51.483532 15.798782
F 51.344458 43.761300 15.798782
F 42.478869 51.481069 18.321860
F 42.478869 43.758838 18.321860
F 51.334930 51.479915 18.517079
F 51.334930 43.757684 18.517079
F 42.595235 54.053372 0.120620
F 42.595235 46.331141 0.120620
F 51.400425 54.040051 0.291081
F 51.400425 46.317820 0.291081
F 35.917579 50.193930 21.800983
F 35.917579 42.471699 21.800983
F 36.043156 63.066873 3.597461
F 44.925623 63.072943 3.809626
F 36.007922 57.916962 7.240931
F 36.007922 65.639195 7.240931
F 44.894326 57.911631 7.455456
F 44.894326 65.633864 7.455456
F 36.028585 57.917810 4.509537
F 36.028585 65.640043 4.509537
F 44.912524 57.912014 4.730503
F 44.912524 65.634247 4.730503
F 35.907376 63.065482 0.867346
F 44.800586 63.070192 1.085285
F 38.256311 61.778717 4.564128
F 47.105311 61.768243 4.786999
F 38.135812 59.204387 0.921776
F 38.135812 66.926620 0.921776
F 47.010904 59.208657 1.135801
F 47.010904 66.930890 1.135801
F 38.270963 59.205941 3.651764
F 38.270963 66.928174 3.651764
F 47.121085 59.215479 3.856835
F 47.121085 66.937712 3.856835
F 38.235816 61.777914 7.295292
F 47.091560 61.769563 7.509072
F 40.496445 63.067770 3.705666
F 49.299503 63.078923 3.900557
F 40.461858 57.916185 7.349354
F 40.461858 65.638417 7.349354
F 49.277925 57.905211 7.558970
F 49.277925 65.627444 7.558970
F 40.482098 57.916937 4.618929
F 40.482098 65.639170 4.618929
F 49.290201 57.902818 4.837260
F 49.290201 65.625051 4.837260
F 40.362119 63.066112 0.976462
F 49.206260 63.063032 1.179092
F 42.701653 61.775909 4.674650
F 51.473117 61.766356 4.874516
F 42.587280 59.205833 1.030694
F 42.587280 66.928066 1.030694
F 51.402164 59.201849 1.206700
F 51.402164 66.924082 1.206701
F 42.717013 59.208317 3.758241
F 42.717013 66.930549 3.758241
F 51.484286 59.208725 3.933089
F 51.484286 66.930958 3.933089
F 42.682754 61.775566 7.402917
F 51.461616 61.767858 7.606076
F 35.923450 63.064921 10.880702
F 44.816144 63.069180 11.097622
F 35.837719 57.916470 14.516536
F 35.837719 65.638703 14.516536
F 44.737394 57.913620 14.734307
F 44.737394 65.635852 14.734307
F 35.901433 57.916704 11.787622
F 35.901433 65.638936 11.787622
F 44.793485 57.912104 12.010369
F 44.793485 65.634336 12.010369
F 35.987154 63.065176 8.151803
F 44.872593 63.071070 8.374818
F 38.129502 61.777701 11.842176
F 46.996641 61.769730 12.070116
F 38.215051 59.204221 8.206377
F 38.215051 66.926454 8.206377
F 47.070175 59.213275 8.433881
F 47.070175 66.935507 8.433881
F 38.151531 59.203923 10.935099
F 38.151531 66.926156 10.935099
F 47.020333 59.210417 11.153279
F 47.020333 66.932650 11.153279
F 38.065972 61.777512 14.570962
F 46.947344 61.772081 14.790023
F 40.378200 63.065508 10.989332
F 49.215835 63.073469 11.211999
F 40.293321 57.916095 14.625317
F 40.293321 65.638327 14.625317
F 49.151799 57.910991 14.848315
F 49.151799 65.633224 14.848315
F 40.356134 57.916123 11.897022
F 40.356134 65.638356 11.897022
F 49.193451 57.908291 12.130535
F 49.193451 65.630523 12.130535
F 40.440981 63.065970 8.261312
F 49.257841 63.077141 8.492966
F 42.578754 61.775913 11.952740
F 51.393876 61.772710 12.179530
F 42.661923 59.206554 8.317130
F 42.661923 66.928787 8.317130
F 51.448155 59.210087 8.540004
F 51.448155 66.932320 8.540004
F 42.601123 59.205660 11.043310
F 42.601123 66.927892 11.043310
F 51.409218 59.211599 11.265501
F 51.409218 66.933831 11.265501
F 42.518017 61.776338 14.679569
F 51.357470 61.772324 14.899964
F 35.796296 63.063775 18.158802
F 44.699256 63.066354 18.375057
F 44.813089 57.912638 0.171844
F 44.813089 65.634870 0.171844
F 35.781724 57.914791 19.070834
F 35.781724 65.637023 19.070834
F 44.686150 57.912427 19.289020
F 44.686150 65.634660 19.289020
F 35.816954 63.064642 15.427378
F 44.715770 63.068061 15.648371
F 38.010098 61.775868 19.125303
F 46.899221 61.771008 19.340242
F 38.045198 59.203601 15.481905
F 38.045198 66.925833 15.481905
F 46.926166 59.209621 15.706527
F 46.926166 66.931854 15.706527
F 38.024712 59.202693 18.213253
F 38.024712 66.924926 18.213253
F 46.914368 59.206845 18.428218
F 46.914368 66.929078 18.428218
F 38.145577 61.777146 0.013545
F 47.011320 61.767922 0.218387
F 40.252414 63.064026 18.267535
F 49.120809 63.067600 18.475760
F 40.373286 57.915866 0.067749
F 40.373286 65.638099 0.067749
F 49.209123 57.900011 0.259703
F 49.209123 65.622243 0.259703
F 40.238037 57.914580 19.179880
F 40.238037 65.636812 19.179880
F 49.112188 57.908559 19.383838
F 49.112188 65.630792 19.383838
F 40.272481 63.065027 15.536620
F 49.132582 63.070300 15.757367
F 42.463654 61.774994 19.234272
F 51.323685 61.769588 19.411977
F 42.497155 59.204773 15.592013
F 42.497155 66.927006 15.592013
F 51.344458 59.205763 15.798782
F 51.344458 66.927996 15.798782
F 42.478869 59.203300 18.321860
F 42.478869 66.925533 18.321860
F 51.334930 59.202146 18.517079
F 51.334930 66.924379 18.517079
F 42.595235 61.775604 0.120620
F 51.400425 61.762283 0.291081
F 35.917579 57.916161 21.800983
F 35.917579 65.638394 21.800983
F 47.105311 69.490475 4.786999
F 47.091560 69.491795 7.509072
F 42.701652 69.498142 4.674650
F 51.400425 69.484516 0.291081
F 51.473118 69.488589 4.874516
F 42.595235 69.497837 0.120620
F 42.682754 69.497798 7.402917
F 51.461616 69.490091 7.606076
F 38.129502 69.499934 11.842176
F 46.996641 69.491963 12.070116
F 38.065972 69.499744 14.570962
F 46.947344 69.494313 14.790023
F 42.578754 69.498146 11.952741
F 51.393876 69.494942 12.179530
F 42.518017 69.498571 14.679569
F 51.323685 69.491820 19.411977
F 51.357470 69.494556 14.899964
F 42.463654 69.497226 19.234272
F 38.010098 69.498101 19.125304
F 46.899221 69.493241 19.340242
F 38.145577 69.499378 0.013545
F 47.011320 69.490154 0.218387
F 62.414839 1.289809 4.001389
F 62.414839 9.012040 4.001389
F 71.319383 1.287042 4.003890
F 71.319383 9.009273 4.003889
F 62.413482 3.858565 7.643021
F 62.413482 11.580797 7.643021
F 71.319373 3.861110 7.644187
F 71.319373 11.583341 7.644187
F 62.415631 3.857991 4.916066
F 62.415631 11.580222 4.916066
F 71.319383 3.861108 4.913972
F 71.319383 11.583339 4.913971
F 62.410012 1.288926 1.274052
F 62.410012 9.011157 1.274052
F 71.319356 1.287037 1.273671
F 71.319356 9.009268 1.273671
F 55.827358 7.706770 4.916441
F 53.644560 9.013433 3.960365
F 64.635483 7.721335 4.914524
F 53.633887 3.850977 7.631243
F 55.794554 5.146585 1.258924
F 55.794554 12.868816 1.258924
F 64.634868 5.149001 1.274017
F 64.634868 12.871233 1.274017
F 55.830790 5.159323 3.978893
F 55.830790 12.881555 3.978893
F 64.635888 5.149155 4.003209
F 64.635888 12.871387 4.003209
F 55.817543 7.710072 7.636719
F 53.633887 11.573209 7.631243
F 64.635006 7.721422 7.643721
F 53.645271 3.848117 4.900793
F 58.010316 1.296657 3.990688
F 58.010316 9.018888 3.990688
F 66.861871 1.287277 4.003701
F 66.861871 9.009508 4.003701
F 58.003735 3.852432 7.640791
F 58.003735 11.574664 7.640791
F 66.861727 3.860914 7.644080
F 66.861727 11.583145 7.644080
F 58.012573 3.850067 4.920766
F 58.012573 11.572299 4.920766
F 66.861954 3.860859 4.914148
F 66.861954 11.583090 4.914148
F 57.988014 1.290915 1.270117
F 57.988014 9.013146 1.270117
F 66.861308 1.287122 1.273683
F 66.861308 9.009353 1.273683
F 60.204876 7.716211 4.917980
F 53.645271 11.570348 4.900793
F 69.090327 7.722184 4.913993
F 53.598584 1.285838 1.233022
F 60.197069 5.152732 1.274111
F 60.197069 12.874963 1.274111
F 69.090330 5.148197 1.273700
F 69.090330 12.870429 1.273700
F 60.205957 5.154455 3.998131
F 60.205957 12.876687 3.998131
F 69.090337 5.148199 4.003863
F 69.090337 12.870430 4.003863
F 60.201323 7.716850 7.641367
F 53.598584 9.008069 1.233022
F 69.090288 7.722193 7.644167
F 53.600779 1.295024 11.291846
F 62.410576 1.288907 11.283866
F 62.410575 9.011138 11.283866
F 71.319370 1.287039 11.284484
F 71.319370 9.009270 11.284484
F 62.408077 3.859794 14.924421
F 62.408077 11.582026 14.924421
F 71.319360 3.861113 14.924780
F 71.319360 11.583344 14.924780
F 62.410874 3.859182 12.196454
F 62.410874 11.581413 12.196454
F 71.319370 3.861111 12.194562
F 71.319370 11.583342 12.194562
F 62.413410 1.289532 8.556469
F 62.413410 9.011763 8.556468
F 71.319374 1.287041 8.554267
F 71.319374 9.009272 8.554267
F 55.794707 7.713563 12.211821
F 53.600779 9.017255 11.291846
F 64.634190 7.721626 12.195102
F 53.566840 3.855734 14.927317
F 55.816613 5.160338 8.571603
F 55.816613 12.882569 8.571603
F 64.635110 5.148984 8.554955
F 64.635110 12.871215 8.554955
F 55.794426 5.156796 11.290727
F 55.794426 12.879028 11.290727
F 64.634170 5.148764 11.284226
F 64.634170 12.870995 11.284226
F 55.773035 7.716625 14.929969
F 53.566840 11.577965 14.927317
F 64.633279 7.721838 14.924649
F 53.593953 3.856112 12.206795
F 57.990418 1.293787 11.285398
F 57.990418 9.016018 11.285398
F 66.861500 1.287180 11.284414
F 66.861500 9.009411 11.284414
F 57.977947 3.855549 14.925894
F 57.977947 11.577780 14.925894
F 66.861290 3.861021 14.924738
F 66.861290 11.583253 14.924738
F 57.991615 3.852851 12.205435
F 57.991615 11.575083 12.205435
F 66.861507 3.860970 12.194679
F 66.861507 11.583201 12.194679
F 58.004195 1.296439 8.565343
F 58.004195 9.018671 8.565343
F 66.861716 1.287233 8.554415
F 66.861716 9.009464 8.554415
F 60.195376 7.717621 12.199848
F 53.593953 11.578343 12.206795
F 69.090247 7.722204 12.194580
F 53.626794 1.293476 8.566272
F 60.202115 5.154128 8.560090
F 60.202115 12.876360 8.560089
F 69.090289 5.148189 8.554292
F 69.090289 12.870420 8.554291
F 60.194980 5.152486 11.283935
F 60.194980 12.874718 11.283935
F 69.090247 5.148178 11.284471
F 69.090247 12.870410 11.284471
F 60.188296 7.719289 14.924624
F 53.626794 9.015707 8.566272
F 69.090202 7.722213 14.924773
F 53.547326 1.285180 18.543738
F 62.405964 1.287759 18.564554
F 62.405964 9.009990 18.564554
F 71.319358 1.287037 18.565077
F 71.319358 9.009268 18.565077
F 62.412133 3.859100 0.361308
F 62.412133 11.581331 0.361308
F 71.319383 3.861108 0.363592
F 71.319383 11.583339 0.363592
F 62.406723 3.860054 19.475078
F 62.406723 11.582285 19.475078
F 71.319359 3.861113 19.475152
F 71.319359 11.583345 19.475151
F 62.408015 1.288314 15.836153
F 62.408015 9.010545 15.836153
F 71.319361 1.287038 15.834857
F 71.319361 9.009269 15.834857
F 55.758255 7.715240 19.460830
F 53.547326 9.007411 18.543738
F 64.632558 7.721999 19.475261
F 53.599383 3.845145 0.316606
F 55.771405 5.153787 15.837825
F 55.771405 12.876019 15.837824
F 64.633363 5.148563 15.835178
F 64.633363 12.870794 15.835177
F 55.762441 5.150972 18.555295
F 55.762441 12.873203 18.555295
F 64.632930 5.148481 18.564792
F 64.632930 12.870713 18.564792
F 55.795314 7.704255 0.337972
F 53.599383 11.567376 0.316606
F 64.633816 7.721782 0.363071
F 53.546025 3.853532 19.437215
F 57.969951 1.291071 18.561506
F 57.969951 9.013302 18.561506
F 66.861088 1.287077 18.565053
F 66.861088 9.009308 18.565053
F 57.995239 3.849942 0.349924
F 57.995239 11.572173 0.349924
F 66.861805 3.860886 0.363397
F 66.861805 11.583117 0.363397
F 57.971615 3.855803 19.471270
F 57.971615 11.578034 19.471269
F 66.861165 3.861059 19.475149
F 66.861165 11.583290 19.475149
F 57.978129 1.293243 15.841099
F 57.978129 9.015474 15.841099
F 66.861287 1.287127 15.834935
F 66.861287 9.009358 15.834935
F 60.184316 7.719621 19.475069
F 53.546025 11.575763 19.437215
F 69.090166 7.722222 19.475156
F 53.559262 1.289107 15.825604
F 60.188917 5.151680 15.837777
F 60.188917 12.873912 15.837777
F 69.090201 5.148168 15.834867
F 69.090201 12.870399 15.834867
F 60.185552 5.151046 18.562967
F 60.185552 12.873277 18.562967
F 69.090177 5.148161 18.565065
F 69.090177 12.870392 18.565065
F 60.194679 7.717636 0.357959
F 53.559262 9.011338 15.825604
F 69.090186 7.722215 0.363586
F 53.644560 1.291201 3.960365
F 62.414839 24.456504 4.001389
F 62.414839 16.734272 4.001389
F 71.319383 24.453737 4.003889
F 71.319383 16.731505 4.003890
F 62.413482 27.025260 7.643021
F 62.413482 19.303029 7.643021
F 71.319373 27.027805 7.644187
F 71.319373 19.305573 7.644187
F 62.415631 27.024686 4.916066
F 62.415631 19.302455 4.916066
F 71.319383 27.027803 4.913972
F 71.319383 19.305572 4.913972
F 62.410012 24.455621 1.274052
F 62.410012 16.733389 1.274052
F 71.319356 24.453732 1.273671
F 71.319356 16.731501 1.273671
F 55.827357 15.429001 4.916441
F 55.827358 23.151234 4.916441
F 64.635483 15.443567 4.914524
F 64.635483 23.165799 4.914524
F 55.794554 20.591049 1.258924
F 64.634868 20.593465 1.274017
F 55.830790 20.603787 3.978893
F 64.635888 20.593619 4.003209
F 55.817543 15.432304 7.636719
F 55.817543 23.154537 7.636719
F 64.635006 15.443654 7.643721
F 64.635006 23.165886 7.643721
F 58.010316 24.463352 3.990688
F 58.010316 16.741120 3.990688
F 66.861871 24.453972 4.003701
F 66.861871 16.731740 4.003701
F 58.003735 27.019128 7.640791
F 58.003735 19.296896 7.640791
F 66.861727 27.027609 7.644080
F 66.861727 19.305377 7.644080
F 58.012573 27.016763 4.920766
F 58.012573 19.294531 4.920766
F 66.861954 27.027554 4.914148
F 66.861954 19.305322 4.914148
F 57.988014 24.457610 1.270117
F 57.988014 16.735378 1.270117
F 66.861308 24.453817 1.273683
F 66.861308 16.731586 1.273683
F 60.204876 15.438443 4.917980
F 60.204876 23.160675 4.917980
F 69.090327 15.444416 4.913993
F 69.090327 23.166648 4.913993
F 60.197069 20.597196 1.274111
F 69.090330 20.592661 1.273700
F 60.205957 20.598919 3.998131
F 69.090337 20.592663 4.003863
F 60.201323 15.439081 7.641367
F 60.201323 23.161314 7.641367
F 69.090288 15.444425 7.644167
F 69.090288 23.166657 7.644167
F 62.410575 24.455602 11.283866
F 62.410575 16.733371 11.283866
F 71.319370 24.453734 11.284484
F 71.319370 16.731502 11.284484
F 62.408077 27.026489 14.924421
F 62.408077 19.304258 14.924421
F 71.319360 27.027808 14.924780
F 71.319360 19.305576 14.924781
F 62.410874 27.025877 12.196454
F 62.410873 19.303646 12.196454
F 71.319370 27.027806 12.194562
F 71.319370 19.305575 12.194562
F 62.413410 24.456227 8.556469
F 62.413410 16.733995 8.556468
F 71.319374 24.453736 8.554267
F 71.319374 16.731504 8.554266
F 55.794707 15.435795 12.211821
F 55.794707 23.158027 12.211821
F 64.634190 15.443857 12.195102
F 64.634190 23.166090 12.195102
F 55.816613 20.604802 8.571603
F 64.635110 20.593447 8.554955
F 55.794426 20.601260 11.290727
F 64.634170 20.593228 11.284226
F 55.773035 15.438857 14.929969
F 55.773035 23.161089 14.929969
F 64.633279 15.444070 14.924649
F 64.633279 23.166302 14.924649
F 57.990418 24.460482 11.285398
F 57.990418 16.738250 11.285398
F 66.861500 24.453875 11.284414
F 66.861500 16.731643 11.284414
F 57.977947 27.022244 14.925893
F 57.977947 19.300012 14.925894
F 66.861290 27.027716 14.924738
F 66.861290 19.305485 14.924738
F 57.991615 27.019547 12.205435
F 57.991615 19.297315 12.205435
F 66.861507 27.027665 12.194679
F 66.861507 19.305434 12.194679
F 58.004195 24.463135 8.565343
F 58.004195 16.740903 8.565343
F 66.861716 24.453928 8.554415
F 66.861716 16.731696 8.554415
F 60.195376 15.439853 12.199848
F 60.195376 23.162085 12.199848
F 69.090247 15.444435 12.194580
F 69.090247 23.166668 12.194580
F 60.202115 20.598592 8.560089
F 69.090289 20.592653 8.554292
F 60.194980 20.596950 11.283935
F 69.090247 20.592642 11.284471
F 60.188296 15.441521 14.924624
F 60.188296 23.163753 14.924624
F 69.090202 15.444445 14.924773
F 69.090202 23.166677 14.924773
F 62.405964 24.454454 18.564554
F 62.405964 16.732222 18.564554
F 71.319358 24.453732 18.565077
F 71.319358 16.731500 18.565077
F 62.412133 27.025795 0.361308
F 62.412132 19.303563 0.361309
F 71.319383 27.027803 0.363592
F 71.319383 19.305572 0.363592
F 62.406723 27.026749 19.475078
F 62.406723 19.304518 19.475078
F 71.319359 27.027809 19.475152
F 71.319359 19.305577 19.475152
F 62.408015 24.455009 15.836153
F 62.408015 16.732777 15.836153
F 71.319361 24.453733 15.834857
F 71.319361 16.731501 15.834857
F 55.758255 15.437472 19.460830
F 55.758255 23.159704 19.460830
F 64.632558 15.444231 19.475261
F 64.632558 23.166464 19.475261
F 55.771405 20.598251 15.837824
F 64.633363 20.593027 15.835177
F 55.762441 20.595436 18.555295
F 64.632930 20.592945 18.564792
F 55.795314 15.426487 0.337972
F 55.795314 23.148719 0.337972
F 64.633816 15.444014 0.363071
F 64.633816 23.166247 0.363071
F 57.969951 24.457766 18.561506
F 57.969951 16.735534 18.561506
F 66.861088 24.453772 18.565053
F 66.861088 16.731541 18.565053
F 57.995239 27.016637 0.349924
F 57.995239 19.294405 0.349924
F 66.861805 27.027581 0.363397
F 66.861805 19.305350 0.363397
F 57.971615 27.022498 19.471270
F 57.971615 19.300267 19.471269
F 66.861164 27.027754 19.475149
F 66.861164 19.305523 19.475149
F 57.978129 24.459938 15.841099
F 57.978129 16.737706 15.841099
F 66.861287 24.453822 15.834935
F 66.861287 16.731590 15.834935
F 60.184316 15.441853 19.475069
F 60.184316 23.164085 19.475069
F 69.090166 15.444454 19.475156
F 69.090166 23.166686 19.475156
F 60.188917 20.596144 15.837777
F 69.090201 20.592632 15.834867
F 60.185552 20.595510 18.562967
F 69.090177 20.592625 18.565065
F 60.194679 15.439868 0.357959
F 60.194679 23.162100 0.357959
F 69.090187 15.444447 0.363586
F 69.090187 23.166679 0.363586
F 53.644560 24.457897 3.960365
F 53.559262 16.733570 15.825604
F 53.559262 24.455802 15.825604
F 53.546025 19.297996 19.437215
F 53.546025 27.020227 19.437215
F 53.599383 19.289609 0.316606
F 53.599383 27.011840 0.316606
F 53.547326 16.729643 18.543738
F 53.547326 24.451875 18.543738
F 53.626794 16.737939 8.566272
F 53.626794 24.460171 8.566272
F 53.593953 19.300575 12.206795
F 53.593953 27.022807 12.206795
F 53.566840 19.300197 14.927317
F 53.566840 27.022429 14.927317
F 53.600779 16.739487 11.291846
F 53.600779 24.461719 11.291846
F 53.598584 16.730301 1.233022
F 53.598584 24.452533 1.233022
F 53.645271 19.292580 4.900793
F 53.645271 27.014812 4.900793
F 53.633887 19.295441 7.631243
F 53.633887 27.017673 7.631243
F 53.644560 16.735665 3.960365
F 62.414839 32.178735 4.001389
F 62.414839 39.900968 4.001389
F 71.319383 32.175968 4.003889
F 71.319383 39.898200 4.003890
F 62.413482 34.747492 7.643021
F 71.319373 34.750036 7.644187
F 62.415631 34.746917 4.916066
F 71.319383 34.750034 4.913971
F 62.410012 32.177852 1.274052
F 62.410012 39.900084 1.274052
F 71.319356 32.175963 1.273671
F 71.319356 39.898196 1.273671
F 55.827358 30.873465 4.916442
F 55.827357 38.595696 4.916441
F 64.635483 30.888030 4.914524
F 64.635483 38.610262 4.914524
F 55.794554 28.313280 1.258924
F 55.794554 36.035511 1.258924
F 64.634868 28.315696 1.274017
F 64.634868 36.037928 1.274017
F 55.830790 28.326018 3.978893
F 55.830790 36.048250 3.978893
F 64.635888 28.315850 4.003209
F 64.635888 36.038082 4.003209
F 55.817543 30.876767 7.636719
F 55.817543 38.598999 7.636719
F 64.635006 30.888117 7.643721
F 64.635006 38.610349 7.643721
F 58.010316 32.185583 3.990688
F 58.010316 39.907815 3.990688
F 66.861871 32.176203 4.003701
F 66.861871 39.898435 4.003701
F 58.003735 34.741359 7.640791
F 66.861727 34.749840 7.644080
F 58.012573 34.738994 4.920766
F 66.861954 34.749785 4.914148
F 57.988014 32.179841 1.270117
F 57.988014 39.902073 1.270117
F 66.861308 32.176048 1.273683
F 66.861308 39.898281 1.273683
F 60.204876 30.882906 4.917980
F 60.204876 38.605138 4.917980
F 69.090327 30.888879 4.913993
F 69.090327 38.611110 4.913993
F 60.197069 28.319427 1.274111
F 60.197069 36.041659 1.274111
F 69.090330 28.314892 1.273700
F 69.090330 36.037123 1.273700
F 60.205957 28.321151 3.998131
F 60.205957 36.043382 3.998131
F 69.090337 28.314894 4.003863
F 69.090337 36.037125 4.003863
F 60.201323 30.883545 7.641367
F 60.201323 38.605777 7.641367
F 69.090288 30.888888 7.644167
F 69.090288 38.611120 7.644167
F 62.410576 32.177833 11.283866
F 62.410575 39.900066 11.283866
F 71.319370 32.175965 11.284484
F 71.319370 39.898197 11.284484
F 62.408077 34.748721 14.924421
F 71.319360 34.750039 14.924780
F 62.410874 34.748108 12.196454
F 71.319370 34.750037 12.194561
F 62.413410 32.178458 8.556468
F 62.413410 39.900690 8.556468
F 71.319374 32.175967 8.554267
F 71.319374 39.898199 8.554266
F 55.794707 30.880258 12.211821
F 55.794707 38.602490 12.211820
F 64.634190 30.888321 12.195102
F 64.634190 38.610552 12.195102
F 55.816613 28.327033 8.571603
F 55.816613 36.049264 8.571603
F 64.635110 28.315679 8.554955
F 64.635110 36.037910 8.554955
F 55.794426 28.323491 11.290727
F 55.794426 36.045723 11.290727
F 64.634170 28.315459 11.284226
F 64.634170 36.037690 11.284226
F 55.773035 30.883320 14.929969
F 55.773035 38.605552 14.929969
F 64.633279 30.888533 14.924649
F 64.633279 38.610765 14.924649
F 57.990418 32.182713 11.285398
F 57.990418 39.904945 11.285398
F 66.861500 32.176106 11.284414
F 66.861500 39.898338 11.284414
F 57.977947 34.744475 14.925894
F 66.861290 34.749948 14.924738
F 57.991615 34.741778 12.205435
F 66.861507 34.749896 12.194679
F 58.004195 32.185366 8.565343
F 58.004195 39.907598 8.565343
F 66.861716 32.176159 8.554415
F 66.861716 39.898391 8.554415
F 60.195376 30.884316 12.199848
F 60.195376 38.606548 12.199848
F 69.090247 30.888898 12.194580
F 69.090247 38.611130 12.194580
F 60.202115 28.320823 8.560090
F 60.202115 36.043055 8.560089
F 69.090289 28.314884 8.554292
F 69.090289 36.037115 8.554291
F 60.194980 28.319181 11.283935
F 60.194980 36.041413 11.283935
F 69.090247 28.314873 11.284471
F 69.090247 36.037105 11.284471
F 60.188296 30.885984 14.924624
F 60.188296 38.608216 14.924624
F 69.090202 30.888908 14.924773
F 69.090202 38.611140 14.924773
F 62.405964 32.176685 18.564554
F 62.405964 39.898917 18.564554
F 71.319358 32.175963 18.565077
F 71.319358 39.898195 18.565077
F 62.412133 34.748026 0.361308
F 71.319383 34.750034 0.363592
F 62.406723 34.748980 19.475078
F 71.319359 34.750040 19.475151
F 62.408015 32.177240 15.836153
F 62.408015 39.899472 15.836153
F 71.319361 32.175964 15.834857
F 71.319361 39.898196 15.834857
F 55.758255 30.881935 19.460830
F 55.758255 38.604167 19.460830
F 64.632558 30.888694 19.475261
F 64.632558 38.610926 19.475261
F 55.771405 28.320483 15.837825
F 55.771405 36.042714 15.837824
F 64.633363 28.315258 15.835178
F 64.633363 36.037489 15.835177
F 55.762441 28.317667 18.555295
F 55.762441 36.039898 18.555295
F 64.632930 28.315176 18.564792
F 64.632930 36.037408 18.564792
F 55.795314 30.870950 0.337972
F 55.795314 38.593182 0.337972
F 64.633816 30.888477 0.363071
F 64.633816 38.610709 0.363071
F 57.969951 32.179997 18.561506
F 57.969951 39.902229 18.561506
F 66.861088 32.176003 18.565053
F 66.861088 39.898236 18.565053
F 57.995239 34.738868 0.349924
F 66.861805 34.749812 0.363397
F 57.971615 34.744729 19.471269
F 66.861165 34.749985 19.475149
F 57.978129 32.182169 15.841099
F 57.978129 39.904401 15.841099
F 66.861287 32.176053 15.834935
F 66.861288 39.898286 15.834935
F 60.184316 30.886316 19.475069
F 60.184316 38.608548 19.475069
F 69.090166 30.888917 19.475156
F 69.090166 38.611149 19.475156
F 60.188917 28.318375 15.837777
F 60.188917 36.040607 15.837777
F 69.090201 28.314863 15.834867
F 69.090201 36.037094 15.834867
F 60.185552 28.317741 18.562967
F 60.185552 36.039972 18.562967
F 69.090177 28.314856 18.565065
F 69.090177 36.037087 18.565065
F 60.194679 30.884331 0.357959
F 60.194679 38.606563 0.357959
F 69.090186 30.888910 0.363586
F 69.090186 38.611142 0.363586
F 53.644560 32.180128 3.960365
F 53.559262 39.900265 15.825604
F 53.559262 32.178033 15.825604
F 53.546025 34.742458 19.437215
F 53.599383 34.734071 0.316606
F 53.547326 39.896338 18.543738
F 53.547326 32.174106 18.543738
F 53.626794 39.904634 8.566272
F 53.626794 32.182402 8.566272
F 53.593953 34.745038 12.206795
F 53.566840 34.744660 14.927317
F 53.600779 39.906182 11.291846
F 53.600779 32.183950 11.291846
F 53.598584 39.896996 1.233022
F 53.598584 32.174764 1.233022
F 53.645271 34.737043 4.900793
F 53.633887 34.739904 7.631243
F 53.644560 39.902360 3.960365
F 62.414839 47.623199 4.001389
F 62.414839 55.345430 4.001389
F 71.319383 47.620432 4.003889
F 71.319383 55.342663 4.003889
F 62.413482 50.191955 7.643021
F 62.413482 42.469724 7.643021
F 71.319373 50.194500 7.644187
F 71.319373 42.472268 7.644187
F 62.415631 50.191381 4.916066
F 62.415631 42.469150 4.916066
F 71.319383 50.194498 4.913972
F 71.319383 42.472267 4.913972
F 62.410012 47.622316 1.274052
F 62.410012 55.344547 1.274052
F 71.319356 47.620427 1.273671
F 71.319356 55.342658 1.273671
F 55.827358 54.040160 4.916441
F 55.827358 46.317929 4.916441
F 64.635483 54.054725 4.914524
F 64.635483 46.332494 4.914524
F 55.794554 51.479975 1.258924
F 55.794554 43.757744 1.258924
F 64.634868 51.482391 1.274017
F 64.634868 43.760160 1.274017
F 55.830790 51.492713 3.978893
F 55.830790 43.770482 3.978893
F 64.635888 51.482545 4.003209
F 64.635888 43.760314 4.003209
F 55.817543 54.043462 7.636719
F 55.817543 46.321231 7.636719
F 64.635006 54.054812 7.643721
F 64.635006 46.332581 7.643721
F 58.010316 47.630047 3.990688
F 58.010316 55.352278 3.990688
F 66.861871 47.620667 4.003701
F 66.861871 55.342898 4.003701
F 58.003735 50.185822 7.640791
F 58.003735 42.463591 7.640791
F 66.861727 50.194304 7.644080
F 66.861727 42.472072 7.644080
F 58.012573 50.183457 4.920766
F 58.012573 42.461226 4.920766
F 66.861954 50.194249 4.914148
F 66.861954 42.472017 4.914148
F 57.988014 47.624305 1.270117
F 57.988014 55.346536 1.270117
F 66.861308 47.620512 1.273683
F 66.861308 55.342743 1.273683
F 60.204876 54.049601 4.917980
F 60.204876 46.327370 4.917980
F 69.090327 54.055574 4.913993
F 69.090327 46.333343 4.913993
F 60.197069 51.486122 1.274111
F 60.197069 43.763891 1.274111
F 69.090330 51.481587 1.273700
F 69.090330 43.759356 1.273700
F 60.205957 51.487845 3.998131
F 60.205957 43.765614 3.998131
F 69.090337 51.481589 4.003863
F 69.090337 43.759358 4.003863
F 60.201323 54.050240 7.641367
F 60.201323 46.328009 7.641367
F 69.090288 54.055583 7.644167
F 69.090288 46.333352 7.644167
F 62.410575 47.622297 11.283866
F 62.410575 55.344528 11.283866
F 71.319370 47.620429 11.284484
F 71.319370 55.342660 11.284484
F 62.408077 50.193184 14.924421
F 62.408077 42.470953 14.924421
F 71.319360 50.194503 14.924780
F 71.319360 42.472271 14.924781
F 62.410874 50.192572 12.196455
F 62.410874 42.470341 12.196454
F 71.319370 50.194501 12.194562
F 71.319370 42.472270 12.194562
F 62.413410 47.622922 8.556469
F 62.413410 55.345153 8.556468
F 71.319374 47.620431 8.554267
F 71.319374 55.342661 8.554267
F 55.794707 54.046953 12.211821
F 55.794707 46.324722 12.211821
F 64.634190 54.055016 12.195102
F 64.634190 46.332785 12.195102
F 55.816613 51.493728 8.571603
F 55.816613 43.771497 8.571603
F 64.635110 51.482374 8.554955
F 64.635110 43.760143 8.554955
F 55.794426 51.490186 11.290727
F 55.794426 43.767955 11.290727
F 64.634170 51.482154 11.284226
F 64.634170 43.759923 11.284226
F 55.773035 54.050015 14.929969
F 55.773035 46.327784 14.929969
F 64.633279 54.055228 14.924649
F 64.633279 46.332997 14.924649
F 57.990418 47.627177 11.285398
F 57.990418 55.349408 11.285398
F 66.861500 47.620570 11.284414
F 66.861500 55.342801 11.284414
F 57.977947 50.188939 14.925894
F 57.977947 42.466707 14.925894
F 66.861290 50.194412 14.924738
F 66.861290 42.472180 14.924738
F 57.991615 50.186241 12.205435
F 57.991615 42.464010 12.205435
F 66.861507 50.194360 12.194679
F 66.861507 42.472129 12.194679
F 58.004195 47.629830 8.565343
F 58.004195 55.352061 8.565343
F 66.861716 47.620623 8.554415
F 66.861716 55.342854 8.554415
F 60.195376 54.051011 12.199848
F 60.195376 46.328780 12.199848
F 69.090247 54.055594 12.194580
F 69.090247 46.333363 12.194580
F 60.202115 51.487518 8.560090
F 60.202115 43.765287 8.560089
F 69.090289 51.481579 8.554292
F 69.090289 43.759348 8.554292
F 60.194980 51.485876 11.283935
F 60.194980 43.763645 11.283935
F 69.090247 51.481568 11.284471
F 69.090247 43.759337 11.284471
F 60.188296 54.052679 14.924624
F 60.188296 46.330448 14.924624
F 69.090202 54.055603 14.924773
F 69.090202 46.333372 14.924773
F 62.405964 47.621149 18.564554
F 62.405964 55.343380 18.564554
F 71.319358 47.620427 18.565077
F 71.319358 55.342658 18.565077
F 62.412133 50.192490 0.361308
F 62.412133 42.470258 0.361309
F 71.319383 50.194498 0.363592
F 71.319383 42.472267 0.363592
F 62.406723 50.193444 19.475078
F 62.406723 42.471213 19.475078
F 71.319359 50.194503 19.475152
F 71.319359 42.472272 19.475152
F 62.408015 47.621704 15.836153
F 62.408015 55.343935 15.836153
F 71.319361 47.620428 15.834857
F 71.319361 55.342659 15.834857
F 55.758255 54.048630 19.460830
F 55.758255 46.326399 19.460830
F 64.632558 54.055389 19.475261
F 64.632558 46.333159 19.475261
F 55.771405 51.487177 15.837825
F 55.771405 43.764946 15.837824
F 64.633363 51.481953 15.835178
F 64.633363 43.759722 15.835178
F 55.762441 51.484362 18.555295
F 55.762441 43.762131 18.555295
F 64.632930 51.481871 18.564792
F 64.632930 43.759640 18.564792
F 55.795314 54.037645 0.337972
F 55.795314 46.315414 0.337972
F 64.633816 54.055172 0.363071
F 64.633816 46.332942 0.363071
F 57.969951 47.624461 18.561506
F 57.969951 55.346692 18.561506
F 66.861088 47.620467 18.565053
F 66.861088 55.342698 18.565053
F 57.995239 50.183332 0.349924
F 57.995239 42.461100 0.349924
F 66.861805 50.194276 0.363397
F 66.861805 42.472045 0.363397
F 57.971615 50.189193 19.471270
F 57.971615 42.466962 19.471269
F 66.861165 50.194449 19.475149
F 66.861165 42.472218 19.475149
F 57.978129 47.626633 15.841099
F 57.978129 55.348864 15.841099
F 66.861287 47.620517 15.834935
F 66.861287 55.342748 15.834935
F 60.184316 54.053011 19.475069
F 60.184316 46.330780 19.475069
F 69.090166 54.055612 19.475156
F 69.090166 46.333381 19.475156
F 60.188917 51.485070 15.837777
F 60.188917 43.762839 15.837777
F 69.090201 51.481558 15.834867
F 69.090201 43.759327 15.834867
F 60.185552 51.484436 18.562967
F 60.185552 43.762205 18.562967
F 69.090177 51.481551 18.565065
F 69.090177 43.759320 18.565065
F 60.194679 54.051026 0.357959
F 60.194679 46.328795 0.357959
F 69.090186 54.055605 0.363586
F 69.090186 46.333374 0.363586
F 53.644560 47.624592 3.960365
F 53.559262 55.344728 15.825604
F 53.559262 47.622497 15.825604
F 53.546025 42.464691 19.437215
F 53.546025 50.186922 19.437215
F 53.599383 42.456304 0.316606
F 53.599383 50.178535 0.316606
F 53.547326 55.340801 18.543738
F 53.547326 47.618570 18.543738
F 53.626794 55.349097 8.566272
F 53.626794 47.626866 8.566272
F 53.593953 42.467270 12.206795
F 53.593953 50.189502 12.206795
F 53.566840 42.466892 14.927317
F 53.566840 50.189124 14.927317
F 53.600779 55.350645 11.291846
F 53.600779 47.628414 11.291846
F 53.598584 55.341459 1.233022
F 53.598584 47.619228 1.233022
F 53.645271 42.459275 4.900793
F 53.645271 50.181507 4.900793
F 53.633887 42.462136 7.631243
F 53.633887 50.184368 7.631243
F 53.644560 55.346822 3.960365
F 62.414839 63.067663 4.001389
F 71.319383 63.064895 4.003890
F 62.413482 57.914186 7.643021
F 62.413482 65.636419 7.643021
F 71.319373 57.916731 7.644187
F 71.319373 65.638964 7.644187
F 62.415631 57.913612 4.916066
F 62.415631 65.635845 4.916066
F 71.319383 57.916729 4.913971
F 71.319383 65.638962 4.913972
F 62.410012 63.066779 1.274052
F 71.319356 63.064891 1.273671
F 55.827357 61.762391 4.916441
F 64.635483 61.776957 4.914524
F 55.794554 59.202206 1.258924
F 55.794554 66.924439 1.258924
F 64.634867 59.204623 1.274017
F 64.634868 66.926855 1.274017
F 55.830790 59.214945 3.978893
F 55.830790 66.937177 3.978893
F 64.635888 59.204777 4.003209
F 64.635888 66.927009 4.003209
F 55.817543 61.765694 7.636719
F 64.635006 61.777044 7.643721
F 58.010316 63.074510 3.990688
F 66.861871 63.065130 4.003701
F 58.003735 57.908054 7.640791
F 58.003735 65.630286 7.640791
F 66.861727 57.916535 7.644080
F 66.861727 65.638767 7.644080
F 58.012573 57.905689 4.920766
F 58.012573 65.627921 4.920766
F 66.861954 57.916480 4.914148
F 66.861954 65.638712 4.914148
F 57.988014 63.068768 1.270117
F 66.861308 63.064976 1.273683
F 60.204876 61.771833 4.917980
F 69.090327 61.777805 4.913993
F 60.197069 59.208353 1.274111
F 60.197069 66.930586 1.274111
F 69.090330 59.203818 1.273700
F 69.090330 66.926051 1.273700
F 60.205957 59.210077 3.998131
F 60.205957 66.932310 3.998131
F 69.090337 59.203820 4.003863
F 69.090337 66.926053 4.003863
F 60.201323 61.772472 7.641367
F 69.090288 61.777815 7.644167
F 62.410575 63.066761 11.283866
F 71.319370 63.064892 11.284484
F 62.408077 57.915415 14.924421
F 62.408077 65.637648 14.924421
F 71.319360 57.916734 14.924780
F 71.319360 65.638966 14.924781
F 62.410873 57.914803 12.196454
F 62.410873 65.637036 12.196454
F 71.319370 57.916732 12.194562
F 71.319370 65.638965 12.194562
F 62.413410 63.067385 8.556468
F 71.319374 63.064894 8.554266
F 55.794707 61.769185 12.211820
F 64.634190 61.777247 12.195102
F 55.816613 59.215959 8.571603
F 55.816613 66.938192 8.571603
F 64.635110 59.204605 8.554955
F 64.635110 66.926838 8.554955
F 55.794426 59.212417 11.290727
F 55.794426 66.934650 11.290727
F 64.634170 59.204385 11.284226
F 64.634170 66.926618 11.284226
F 55.773035 61.772247 14.929969
F 64.633279 61.777460 14.924649
F 57.990418 63.071641 11.285398
F 66.861500 63.065033 11.284414
F 57.977947 57.911170 14.925894
F 57.977947 65.633403 14.925894
F 66.861290 57.916643 14.924738
F 66.861290 65.638875 14.924738
F 57.991615 57.908473 12.205435
F 57.991615 65.630705 12.205435
F 66.861507 57.916591 12.194679
F 66.861507 65.638824 12.194679
F 58.004195 63.074293 8.565343
F 66.861716 63.065086 8.554415
F 60.195376 61.773243 12.199848
F 69.090247 61.777825 12.194580
F 60.202115 59.209750 8.560089
F 60.202115 66.931982 8.560089
F 69.090289 59.203810 8.554291
F 69.090289 66.926043 8.554292
F 60.194980 59.208108 11.283935
F 60.194980 66.930340 11.283935
F 69.090247 59.203800 11.284471
F 69.090247 66.926032 11.284471
F 60.188296 61.774911 14.924624
F 69.090202 61.777835 14.924773
F 62.405964 63.065612 18.564554
F 71.319358 63.064890 18.565077
F 62.412132 57.914721 0.361308
F 62.412132 65.636953 0.361309
F 71.319383 57.916729 0.363592
F 71.319383 65.638962 0.363592
F 62.406723 57.915675 19.475078
F 62.406723 65.637908 19.475078
F 71.319359 57.916735 19.475151
F 71.319359 65.638967 19.475152
F 62.408015 63.066167 15.836153
F 71.319361 63.064891 15.834857
F 55.758255 61.770862 19.460830
F 64.632558 61.777621 19.475261
F 55.771405 59.209409 15.837824
F 55.771405 66.931642 15.837824
F 64.633363 59.204184 15.835177
F 64.633363 66.926417 15.835177
F 55.762441 59.206593 18.555295
F 55.762441 66.928826 18.555295
F 64.632930 59.204103 18.564792
F 64.632930 66.926335 18.564792
F 55.795314 61.759877 0.337972
F 64.633816 61.777404 0.363071
F 57.969951 63.068924 18.561506
F 66.861088 63.064931 18.565053
F 57.995239 57.905563 0.349924
F 57.995239 65.627796 0.349924
F 66.861805 57.916507 0.363397
F 66.861805 65.638740 0.363397
F 57.971615 57.911424 19.471269
F 57.971615 65.633657 19.471269
F 66.861165 57.916680 19.475149
F 66.861165 65.638913 19.475149
F 57.978129 63.071096 15.841099
F 66.861287 63.064981 15.834935
F 60.184316 61.775243 19.475069
F 69.090166 61.777844 19.475156
F 60.188917 59.207302 15.837777
F 60.188917 66.929534 15.837777
F 69.090201 59.203789 15.834867
F 69.090201 66.926022 15.834867
F 60.185552 59.206667 18.562967
F 60.185552 66.928900 18.562967
F 69.090177 59.203782 18.565065
F 69.090177 66.926015 18.565065
F 60.194679 61.773258 0.357959
F 69.090187 61.777837 0.363586
F 53.644560 63.069055 3.960365
F 53.559262 63.066960 15.825604
F 53.546025 65.631386 19.437215
F 53.546025 57.909153 19.437215
F 53.599383 65.622999 0.316606
F 53.599383 57.900766 0.316606
F 53.547326 63.063033 18.543738
F 53.626794 63.071329 8.566272
F 53.593953 65.633965 12.206795
F 53.593953 57.911733 12.206795
F 53.566840 65.633587 14.927317
F 53.566840 57.911355 14.927317
F 53.600779 63.072877 11.291846
F 53.598584 63.063691 1.233022
F 53.645271 65.625971 4.900793
F 53.645271 57.903738 4.900793
F 53.633887 65.628831 7.631243
F 53.633887 57.906599 7.631243
F 55.827358 69.484624 4.916441
F 64.635483 69.499190 4.914524
F 55.817543 69.487927 7.636719
F 64.635006 69.499276 7.643721
F 60.204876 69.494065 4.917980
F 69.090327 69.500038 4.913993
F 60.201323 69.494704 7.641367
F 69.090288 69.500047 7.644167
F 55.794707 69.491417 12.211821
F 64.634190 69.499480 12.195102
F 55.773035 69.494479 14.929969
F 64.633279 69.499692 14.924649
F 60.195376 69.495476 12.199848
F 69.090247 69.500058 12.194580
F 60.188296 69.497143 14.924624
F 69.090202 69.500068 14.924773
F 55.758255 69.493095 19.460830
F 64.632558 69.499854 19.475261
F 55.795314 69.482109 0.337972
F 64.633816 69.499637 0.363071
F 60.184316 69.497475 19.475069
F 69.090166 69.500076 19.475156
F 60.194679 69.495490 0.357959
F 69.090186 69.500070 0.363586
F 80.236228 1.287036 4.003893
F 80.236228 9.009267 4.003893
F 89.153124 1.287029 4.003897
F 89.153124 9.009260 4.003897
F 80.236224 3.861114 7.644189
F 80.236224 11.583345 7.644189
F 89.153119 3.861121 7.644193
F 89.153119 11.583352 7.644193
F 80.236227 3.861114 4.913967
F 80.236228 11.583345 4.913967
F 89.153193 3.861135 4.913952
F 89.153193 11.583366 4.913951
F 80.236225 1.287036 1.273671
F 80.236225 9.009267 1.273671
F 89.153197 1.287012 1.273655
F 89.153197 9.009243 1.273655
F 82.465446 7.722230 4.913967
F 78.007007 7.722230 0.363597
F 73.548576 7.722229 4.913968
F 86.923892 0.000001 0.363599
F 82.465442 5.148152 1.273671
F 82.465442 12.870383 1.273671
F 73.548573 5.148152 1.273672
F 73.548573 12.870383 1.273672
F 82.465445 5.148152 4.003893
F 82.465445 12.870383 4.003893
F 73.548576 5.148152 4.003893
F 73.548576 12.870383 4.003893
F 82.465443 7.722230 7.644189
F 86.923892 7.722232 0.363599
F 73.548572 7.722229 7.644189
F 78.007009 12.870383 18.565077
F 84.694664 1.287036 4.003893
F 84.694664 9.009267 4.003893
F 75.777792 1.287036 4.003893
F 75.777792 9.009267 4.003893
F 84.694660 3.861114 7.644189
F 84.694660 11.583345 7.644189
F 75.777788 3.861114 7.644189
F 75.777788 11.583345 7.644189
F 84.694664 3.861114 4.913967
F 84.694664 11.583345 4.913967
F 75.777791 3.861114 4.913967
F 75.777791 11.583345 4.913967
F 84.694662 1.287036 1.273671
F 84.694662 9.009267 1.273671
F 75.777789 1.287036 1.273671
F 75.777788 9.009267 1.273671
F 86.923886 7.722231 4.913967
F 78.007009 5.148152 18.565077
F 78.007010 7.722230 4.913967
F 86.923882 12.870383 18.565078
F 86.923886 5.148150 1.273671
F 86.923886 12.870382 1.273671
F 78.007006 5.148152 1.273671
F 78.007006 12.870383 1.273671
F 86.923894 5.148149 4.003895
F 86.923894 12.870381 4.003895
F 78.007009 5.148152 4.003893
F 78.007009 12.870383 4.003893
F 86.923890 7.722232 7.644191
F 86.923890 0.000001 7.644191
F 78.007007 7.722230 7.644189
F 86.923882 5.148151 18.565078
F 80.236228 1.287036 11.284485
F 80.236228 9.009267 11.284485
F 89.153121 1.287030 11.284488
F 89.153121 9.009261 11.284488
F 80.236224 3.861114 14.924781
F 80.236224 11.583345 14.924781
F 89.153122 3.861120 14.924784
F 89.153121 11.583351 14.924784
F 80.236228 3.861114 12.194559
F 80.236228 11.583345 12.194559
F 89.153163 3.861128 12.194549
F 89.153163 11.583359 12.194549
F 80.236225 1.287036 8.554263
F 80.236225 9.009267 8.554263
F 89.153178 1.287018 8.554251
F 89.153178 9.009249 8.554251
F 82.465446 7.722230 12.194559
F 78.007006 12.870383 15.834855
F 73.548575 7.722229 12.194559
F 78.007006 5.148152 15.834855
F 82.465442 5.148152 8.554263
F 82.465442 12.870383 8.554263
F 73.548572 5.148152 8.554264
F 73.548572 12.870383 8.554263
F 82.465445 5.148152 11.284485
F 82.465445 12.870383 11.284485
F 73.548574 5.148152 11.284485
F 73.548574 12.870383 11.284485
F 82.465443 7.722230 14.924781
F 86.923882 12.870382 15.834854
F 73.548571 7.722229 14.924781
F 86.923882 5.148151 15.834854
F 84.694664 1.287036 11.284485
F 84.694664 9.009267 11.284485
F 75.777792 1.287036 11.284485
F 75.777792 9.009267 11.284485
F 84.694660 3.861114 14.924781
F 84.694660 11.583345 14.924781
F 75.777788 3.861114 14.924781
F 75.777788 11.583345 14.924781
F 84.694664 3.861114 12.194559
F 84.694664 11.583345 12.194559
F 75.777791 3.861114 12.194559
F 75.777791 11.583345 12.194559
F 84.694662 1.287036 8.554263
F 84.694662 9.009267 8.554263
F 75.777789 1.287036 8.554263
F 75.777789 9.009267 8.554263
F 86.923885 7.722231 12.194559
F 78.007010 7.722230 19.475151
F 78.007010 7.722230 12.194559
F 86.923888 7.722231 19.475151
F 86.923882 5.148150 8.554263
F 86.923882 12.870382 8.554262
F 78.007006 5.148152 8.554263
F 78.007006 12.870383 8.554263
F 86.923890 5.148150 11.284487
F 86.923890 12.870381 11.284487
F 78.007009 5.148152 11.284485
F 78.007009 12.870383 11.284485
F 86.923884 7.722231 14.924782
F 75.777789 9.009267 15.834855
F 78.007007 7.722230 14.924781
F 75.777789 1.287036 15.834855
F 80.236228 1.287036 18.565077
F 80.236228 9.009267 18.565077
F 89.153142 1.287028 18.565086
F 89.153142 9.009259 18.565086
F 80.236224 3.861114 0.363597
F 80.236224 11.583345 0.363597
F 89.153159 3.861128 0.363608
F 89.153159 11.583359 0.363608
F 80.236228 3.861114 19.475151
F 80.236228 11.583345 19.475151
F 89.153107 3.861118 19.475150
F 89.153107 11.583349 19.475150
F 80.236225 1.287036 15.834855
F 80.236225 9.009267 15.834855
F 89.153137 1.287027 15.834849
F 89.153137 9.009258 15.834849
F 82.465446 7.722230 19.475151
F 84.694661 9.009267 15.834855
F 73.548573 7.722230 19.475151
F 84.694661 1.287036 15.834855
F 82.465442 5.148152 15.834855
F 82.465442 12.870383 15.834855
F 73.548570 5.148151 15.834855
F 73.548570 12.870383 15.834855
F 82.465445 5.148152 18.565077
F 82.465445 12.870383 18.565077
F 73.548573 5.148151 18.565077
F 73.548573 12.870383 18.565077
F 82.465443 7.722230 0.363597
F 75.777791 11.583345 19.475151
F 73.548570 7.722229 0.363597
F 75.777791 3.861114 19.475151
F 84.694664 1.287036 18.565077
F 84.694664 9.009267 18.565077
F 75.777792 1.287036 18.565077
F 75.777792 9.009267 18.565077
F 84.694661 3.861114 0.363598
F 84.694661 11.583345 0.363597
F 75.777788 3.861114 0.363597
F 75.777788 11.583345 0.363598
F 84.694663 3.861114 19.475151
F 84.694663 11.583345 19.475151
F 80.236228 24.453731 4.003893
F 80.236228 16.731500 4.003893
F 89.153124 24.453724 4.003897
F 89.153124 16.731492 4.003897
F 80.236224 27.027809 7.644189
F 80.236224 19.305578 7.644189
F 89.153119 27.027816 7.644193
F 89.153119 19.305585 7.644193
F 80.236227 27.027809 4.913967
F 80.236227 19.305578 4.913967
F 89.153193 27.027830 4.913952
F 89.153193 19.305598 4.913951
F 80.236225 24.453731 1.273671
F 80.236225 16.731500 1.273671
F 89.153197 24.453707 1.273655
F 89.153197 16.731475 1.273655
F 82.465446 15.444461 4.913967
F 82.465446 23.166694 4.913967
F 73.548576 15.444461 4.913967
F 73.548576 23.166693 4.913968
F 82.465442 20.592616 1.273671
F 73.548573 20.592616 1.273672
F 82.465445 20.592616 4.003893
F 73.548576 20.592616 4.003893
F 82.465443 15.444461 7.644189
F 82.465443 23.166694 7.644189
F 73.548572 15.444461 7.644189
F 73.548572 23.166693 7.644189
F 84.694664 24.453731 4.003893
F 84.694664 16.731500 4.003893
F 75.777792 24.453731 4.003893
F 75.777792 16.731499 4.003894
F 84.694660 27.027809 7.644189
F 84.694660 19.305578 7.644189
F 75.777788 27.027809 7.644189
F 75.777788 19.305578 7.644190
F 84.694664 27.027809 4.913967
F 84.694664 19.305578 4.913967
F 75.777791 27.027809 4.913967
F 75.777791 19.305578 4.913967
F 84.694662 24.453731 1.273671
F 84.694662 16.731499 1.273671
F 75.777789 24.453731 1.273671
F 75.777789 16.731499 1.273671
F 86.923886 15.444463 4.913966
F 86.923886 23.166695 4.913967
F 78.007010 15.444461 4.913967
F 78.007010 23.166694 4.913967
F 86.923886 20.592614 1.273671
F 78.007006 20.592616 1.273671
F 86.923894 20.592613 4.003895
F 78.007009 20.592616 4.003893
F 86.923890 15.444463 7.644191
F 86.923890 23.166696 7.644191
F 78.007007 15.444461 7.644189
F 78.007007 23.166694 7.644189
F 80.236228 24.453731 11.284485
F 80.236228 16.731500 11.284485
F 89.153121 24.453725 11.284488
F 89.153121 16.731493 11.284488
F 80.236224 27.027809 14.924781
F 80.236224 19.305578 14.924781
F 89.153121 27.027815 14.924784
F 89.153121 19.305584 14.924784
F 80.236228 27.027809 12.194559
F 80.236227 19.305578 12.194559
F 89.153163 27.027823 12.194549
F 89.153163 19.305592 12.194549
F 80.236225 24.453731 8.554263
F 80.236225 16.731500 8.554263
F 89.153178 24.453714 8.554251
F 89.153178 16.731482 8.554251
F 82.465446 15.444461 12.194559
F 82.465446 23.166694 12.194559
F 73.548575 15.444461 12.194559
F 73.548575 23.166694 12.194559
F 82.465442 20.592616 8.554263
F 73.548572 20.592616 8.554263
F 82.465445 20.592616 11.284485
F 73.548574 20.592616 11.284485
F 82.465443 15.444461 14.924781
F 82.465443 23.166694 14.924781
F 73.548571 15.444461 14.924781
F 73.548571 23.166694 14.924781
F 84.694664 24.453731 11.284485
F 84.694664 16.731500 11.284485
F 75.777792 24.453731 11.284485
F 75.777792 16.731499 11.284485
F 84.694660 27.027809 14.924781
F 84.694660 19.305578 14.924781
F 75.777788 27.027809 14.924781
F 75.777788 19.305578 14.924781
F 84.694664 27.027809 12.194559
F 84.694664 19.305578 12.194559
F 75.777791 27.027809 12.194559
F 75.777791 19.305578 12.194559
F 84.694662 24.453731 8.554263
F 84.694662 16.731499 8.554263
F 75.777789 24.453731 8.554263
F 75.777789 16.731499 8.554263
F 86.923885 15.444462 12.194558
F 86.923885 23.166695 12.194558
F 78.007010 15.444461 12.194559
F 78.007010 23.166694 12.194559
F 86.923882 20.592614 8.554262
F 78.007006 20.592616 8.554263
F 86.923890 20.592614 11.284487
F 78.007009 20.592616 11.284485
F 86.923884 15.444463 14.924782
F 86.923884 23.166695 14.924782
F 78.007007 15.444461 14.924781
F 78.007007 23.166694 14.924781
F 80.236228 24.453731 18.565077
F 80.236228 16.731500 18.565077
F 89.153142 24.453723 18.565086
F 89.153142 16.731492 18.565086
F 80.236224 27.027809 0.363597
F 80.236224 19.305578 0.363597
F 89.153159 27.027823 0.363608
F 89.153159 19.305591 0.363608
F 80.236228 27.027809 19.475151
F 80.236227 19.305578 19.475151
F 89.153107 27.027813 19.475150
F 89.153107 19.305582 19.475150
F 80.236225 24.453731 15.834855
F 80.236225 16.731500 15.834855
F 89.153137 24.453722 15.834849
F 89.153137 16.731490 15.834849
F 82.465446 15.444461 19.475151
F 82.465446 23.166694 19.475151
F 73.548573 15.444461 19.475151
F 73.548573 23.166694 19.475151
F 82.465442 20.592616 15.834855
F 73.548570 20.592616 15.834855
F 82.465445 20.592616 18.565077
F 73.548573 20.592616 18.565077
F 82.465443 15.444461 0.363597
F 82.465443 23.166694 0.363597
F 73.548570 15.444461 0.363598
F 73.548570 23.166694 0.363597
F 84.694664 24.453731 18.565077
F 84.694664 16.731500 18.565077
F 75.777792 24.453731 18.565077
F 75.777792 16.731499 18.565077
F 84.694661 27.027809 0.363597
F 84.694661 19.305578 0.363597
F 75.777788 27.027809 0.363597
F 75.777788 19.305578 0.363598
F 84.694663 27.027809 19.475151
F 84.694663 19.305578 19.475151
F 75.777791 27.027809 19.475151
F 75.777791 19.305578 19.475151
F 84.694661 24.453731 15.834855
F 84.694661 16.731499 15.834855
F 75.777789 24.453731 15.834855
F 75.777789 16.731499 15.834855
F 86.923888 15.444462 19.475150
F 86.923888 23.166695 19.475150
F 78.007010 15.444461 19.475151
F 78.007010 23.166694 19.475151
F 86.923882 20.592615 15.834854
F 78.007006 20.592616 15.834855
F 86.923882 20.592615 18.565078
F 78.007009 20.592616 18.565077
F 86.923892 15.444464 0.363599
F 86.923892 23.166696 0.363599
F 78.007007 15.444461 0.363597
F 78.007007 23.166694 0.363597
F 80.236228 32.175962 4.003893
F 80.236228 39.898195 4.003893
F 89.153124 32.175955 4.003897
F 89.153124 39.898187 4.003897
F 80.236224 34.750040 7.644189
F 89.153119 34.750047 7.644193
F 80.236228 34.750040 4.913967
F 89.153193 34.750061 4.913951
F 80.236225 32.175962 1.273671
F 80.236225 39.898195 1.273671
F 89.153197 32.175938 1.273655
F 89.153197 39.898170 1.273655
F 82.465446 30.888925 4.913967
F 82.465446 38.611156 4.913967
F 73.548576 30.888924 4.913968
F 73.548576 38.611156 4.913967
F 82.465442 28.314847 1.273671
F 82.465442 36.037078 1.273671
F 73.548573 28.314847 1.273672
F 73.548573 36.037078 1.273672
F 82.465445 28.314847 4.003893
F 82.465445 36.037078 4.003893
F 73.548576 28.314847 4.003893
F 73.548576 36.037078 4.003893
F 82.465443 30.888925 7.644189
F 82.465443 38.611156 7.644189
F 73.548572 30.888924 7.644189
F 73.548572 38.611156 7.644189
F 84.694664 32.175962 4.003893
F 84.694664 39.898195 4.003893
F 75.777792 32.175962 4.003893
F 75.777792 39.898194 4.003894
F 84.694660 34.750040 7.644189
F 75.777788 34.750040 7.644189
F 84.694664 34.750040 4.913967
F 75.777791 34.750040 4.913967
F 84.694662 32.175962 1.273671
F 84.694662 39.898194 1.273671
F 75.777788 32.175962 1.273671
F 75.777788 39.898194 1.273671
F 86.923886 30.888926 4.913967
F 86.923886 38.611158 4.913966
F 78.007010 30.888925 4.913967
F 78.007010 38.611156 4.913967
F 86.923886 28.314845 1.273671
F 86.923886 36.037077 1.273671
F 78.007006 28.314847 1.273671
F 78.007006 36.037078 1.273671
F 86.923894 28.314845 4.003895
F 86.923894 36.037076 4.003895
F 78.007009 28.314847 4.003893
F 78.007009 36.037078 4.003893
F 86.923890 30.888927 7.644191
F 86.923890 38.611158 7.644191
F 78.007007 30.888925 7.644189
F 78.007007 38.611156 7.644189
F 80.236228 32.175962 11.284485
F 80.236228 39.898195 11.284485
F 89.153121 32.175956 11.284488
F 89.153121 39.898188 11.284488
F 80.236224 34.750040 14.924781
F 89.153122 34.750046 14.924784
F 80.236228 34.750040 12.194559
F 89.153163 34.750054 12.194549
F 80.236225 32.175962 8.554263
F 80.236225 39.898195 8.554263
F 89.153178 32.175944 8.554251
F 89.153178 39.898177 8.554251
F 82.465446 30.888925 12.194559
F 82.465446 38.611156 12.194559
F 73.548575 30.888924 12.194559
F 73.548575 38.611156 12.194559
F 82.465442 28.314847 8.554263
F 82.465442 36.037078 8.554263
F 73.548572 28.314847 8.554264
F 73.548572 36.037078 8.554263
F 82.465445 28.314847 11.284485
F 82.465445 36.037078 11.284485
F 73.548574 28.314847 11.284485
F 73.548574 36.037078 11.284485
F 82.465443 30.888925 14.924781
F 82.465443 38.611156 14.924781
F 73.548571 30.888925 14.924781
F 73.548571 38.611156 14.924781
F 84.694664 32.175962 11.284485
F 84.694664 39.898195 11.284485
F 75.777792 32.175962 11.284485
F 75.777792 39.898194 11.284485
F 84.694660 34.750040 14.924781
F 75.777788 34.750040 14.924781
F 84.694664 34.750040 12.194559
F 75.777791 34.750040 12.194559
F 84.694662 32.175962 8.554263
F 84.694662 39.898194 8.554263
F 75.777789 32.175962 8.554263
F 75.777789 39.898194 8.554263
F 86.923885 30.888926 12.194559
F 86.923885 38.611158 12.194558
F 78.007010 30.888925 12.194559
F 78.007010 38.611156 12.194559
F 86.923882 28.314846 8.554263
F 86.923882 36.037077 8.554262
F 78.007006 28.314847 8.554263
F 78.007006 36.037078 8.554263
F 86.923890 28.314845 11.284487
F 86.923890 36.037077 11.284487
F 78.007009 28.314847 11.284485
F 78.007009 36.037078 11.284485
F 86.923884 30.888926 14.924782
F 86.923884 38.611158 14.924782
F 78.007007 30.888925 14.924781
F 78.007007 38.611156 14.924781
F 80.236228 32.175962 18.565077
F 80.236228 39.898195 18.565077
F 89.153142 32.175954 18.565086
F 89.153142 39.898187 18.565086
F 80.236224 34.750040 0.363597
F 89.153159 34.750054 0.363608
F 80.236228 34.750040 19.475151
F 89.153107 34.750045 19.475150
F 80.236225 32.175962 15.834855
F 80.236225 39.898194 15.834855
F 89.153137 32.175953 15.834849
F 89.153137 39.898185 15.834849
F 82.465446 30.888925 19.475151
F 82.465446 38.611156 19.475151
F 73.548573 30.888925 19.475151
F 73.548573 38.611156 19.475151
F 82.465442 28.314847 15.834855
F 82.465442 36.037078 15.834855
F 73.548570 28.314847 15.834855
F 73.548570 36.037078 15.834855
F 82.465445 28.314847 18.565077
F 82.465445 36.037078 18.565077
F 73.548573 28.314847 18.565077
F 73.548573 36.037078 18.565077
F 82.465443 30.888925 0.363597
F 82.465443 38.611156 0.363597
F 73.548570 30.888925 0.363597
F 73.548570 38.611156 0.363598
F 84.694664 32.175962 18.565077
F 84.694664 39.898195 18.565077
F 75.777792 32.175962 18.565077
F 75.777792 39.898194 18.565077
F 84.694661 34.750040 0.363597
F 75.777788 34.750040 0.363597
F 84.694663 34.750040 19.475151
F 75.777791 34.750040 19.475151
F 84.694661 32.175962 15.834855
F 84.694661 39.898194 15.834855
F 75.777789 32.175962 15.834855
F 75.777789 39.898194 15.834855
F 86.923888 30.888926 19.475151
F 86.923888 38.611158 19.475150
F 78.007010 30.888925 19.475151
F 78.007010 38.611156 19.475151
F 86.923882 28.314846 15.834854
F 86.923882 36.037077 15.834854
F 78.007006 28.314847 15.834855
F 78.007006 36.037078 15.834855
F 86.923882 28.314846 18.565078
F 86.923882 36.037078 18.565078
F 78.007009 28.314847 18.565077
F 78.007009 36.037078 18.565077
F 86.923892 30.888927 0.363599
F 86.923892 38.611159 0.363599
F 78.007007 30.888925 0.363597
F 78.007007 38.611156 0.363597
F 80.236228 47.620426 4.003893
F 80.236228 55.342657 4.003893
F 89.153124 47.620419 4.003897
F 89.153124 55.342650 4.003897
F 80.236224 50.194504 7.644189
F 80.236224 42.472273 7.644189
F 89.153119 50.194511 7.644193
F 89.153119 42.472280 7.644193
F 80.236227 50.194504 4.913967
F 80.236228 42.472273 4.913967
F 89.153193 50.194525 4.913952
F 89.153193 42.472293 4.913951
F 80.236225 47.620426 1.273671
F 80.236225 55.342657 1.273671
F 89.153197 47.620402 1.273655
F 89.153197 55.342633 1.273655
F 82.465446 54.055620 4.913967
F 82.465446 46.333389 4.913967
F 73.548576 54.055619 4.913968
F 73.548576 46.333388 4.913968
F 82.465442 51.481542 1.273671
F 82.465442 43.759311 1.273671
F 73.548573 51.481542 1.273672
F 73.548573 43.759311 1.273672
F 82.465445 51.481542 4.003893
F 82.465445 43.759311 4.003893
F 73.548576 51.481542 4.003893
F 73.548576 43.759311 4.003893
F 82.465443 54.055620 7.644189
F 82.465443 46.333389 7.644189
F 73.548572 54.055619 7.644189
F 73.548572 46.333388 7.644189
F 84.694664 47.620426 4.003893
F 84.694664 55.342657 4.003893
F 75.777792 47.620426 4.003893
F 75.777792 55.342657 4.003893
F 84.694660 50.194504 7.644189
F 84.694660 42.472273 7.644189
F 75.777788 50.194504 7.644189
F 75.777788 42.472273 7.644190
F 84.694664 50.194504 4.913967
F 84.694664 42.472273 4.913967
F 75.777791 50.194504 4.913967
F 75.777791 42.472273 4.913967
F 84.694662 47.620426 1.273671
F 84.694662 55.342657 1.273671
F 75.777789 47.620426 1.273671
F 75.777788 55.342657 1.273671
F 86.923886 54.055621 4.913967
F 86.923886 46.333390 4.913967
F 78.007010 54.055619 4.913967
F 78.007010 46.333389 4.913967
F 86.923886 51.481540 1.273671
F 86.923886 43.759309 1.273671
F 78.007006 51.481542 1.273671
F 78.007006 43.759311 1.273671
F 86.923894 51.481539 4.003895
F 86.923894 43.759308 4.003895
F 78.007009 51.481542 4.003893
F 78.007009 43.759310 4.003893
F 86.923890 54.055622 7.644191
F 86.923890 46.333391 7.644191
F 78.007007 54.055620 7.644189
F 78.007007 46.333389 7.644189
F 80.236228 47.620426 11.284485
F 80.236228 55.342657 11.284485
F 89.153121 47.620420 11.284488
F 89.153121 55.342651 11.284488
F 80.236224 50.194504 14.924781
F 80.236224 42.472273 14.924781
F 89.153121 50.194510 14.924784
F 89.153121 42.472279 14.924784
F 80.236228 50.194504 12.194559
F 80.236228 42.472273 12.194559
F 89.153163 50.194518 12.194549
F 89.153163 42.472287 12.194549
F 80.236225 47.620426 8.554263
F 80.236225 55.342657 8.554263
F 89.153178 47.620408 8.554251
F 89.153178 55.342639 8.554251
F 82.465446 54.055619 12.194559
F 82.465446 46.333389 12.194559
F 73.548575 54.055619 12.194559
F 73.548575 46.333388 12.194559
F 82.465442 51.481542 8.554263
F 82.465442 43.759311 8.554263
F 73.548572 51.481542 8.554264
F 73.548572 43.759311 8.554263
F 82.465445 51.481542 11.284485
F 82.465445 43.759311 11.284485
F 73.548574 51.481542 11.284485
F 73.548574 43.759311 11.284485
F 82.465443 54.055619 14.924781
F 82.465443 46.333389 14.924781
F 73.548571 54.055619 14.924781
F 73.548571 46.333389 14.924781
F 84.694664 47.620426 11.284485
F 84.694664 55.342657 11.284485
F 75.777792 47.620426 11.284485
F 75.777792 55.342657 11.284485
F 84.694660 50.194504 14.924781
F 84.694660 42.472273 14.924781
F 75.777788 50.194504 14.924781
F 75.777788 42.472273 14.924781
F 84.694664 50.194504 12.194559
F 84.694664 42.472273 12.194559
F 75.777791 50.194504 12.194559
F 75.777791 42.472273 12.194559
F 84.694662 47.620426 8.554263
F 84.694662 55.342657 8.554263
F 75.777789 47.620426 8.554263
F 75.777789 55.342657 8.554263
F 86.923885 54.055621 12.194559
F 86.923885 46.333390 12.194559
F 78.007010 54.055620 12.194559
F 78.007010 46.333389 12.194559
F 86.923882 51.481540 8.554263
F 86.923882 43.759309 8.554262
F 78.007006 51.481542 8.554263
F 78.007006 43.759311 8.554263
F 86.923890 51.481540 11.284487
F 86.923890 43.759309 11.284487
F 78.007009 51.481542 11.284485
F 78.007009 43.759310 11.284485
F 86.923884 54.055621 14.924782
F 86.923884 46.333390 14.924782
F 78.007007 54.055620 14.924781
F 78.007007 46.333389 14.924781
F 80.236228 47.620426 18.565077
F 80.236228 55.342657 18.565077
F 89.153142 47.620418 18.565086
F 89.153142 55.342649 18.565086
F 80.236224 50.194504 0.363597
F 80.236224 42.472273 0.363597
F 89.153159 50.194518 0.363608
F 89.153159 42.472286 0.363608
F 80.236228 50.194504 19.475151
F 80.236228 42.472273 19.475151
F 89.153107 50.194508 19.475150
F 89.153107 42.472277 19.475150
F 80.236225 47.620426 15.834855
F 80.236225 55.342657 15.834855
F 89.153137 47.620417 15.834849
F 89.153137 55.342648 15.834849
F 82.465446 54.055619 19.475151
F 82.465446 46.333389 19.475151
F 73.548573 54.055620 19.475151
F 73.548573 46.333389 19.475151
F 82.465442 51.481542 15.834855
F 82.465442 43.759311 15.834855
F 73.548570 51.481541 15.834855
F 73.548570 43.759310 15.834855
F 82.465445 51.481542 18.565077
F 82.465445 43.759311 18.565077
F 73.548573 51.481541 18.565077
F 73.548573 43.759310 18.565077
F 82.465443 54.055619 0.363597
F 82.465443 46.333389 0.363597
F 73.548570 54.055619 0.363597
F 73.548570 46.333389 0.363597
F 84.694664 47.620426 18.565077
F 84.694664 55.342657 18.565077
F 75.777792 47.620426 18.565077
F 75.777792 55.342657 18.565077
F 84.694661 50.194504 0.363598
F 84.694661 42.472273 0.363597
F 75.777788 50.194504 0.363597
F 75.777788 42.472273 0.363598
F 84.694663 50.194504 19.475151
F 84.694663 42.472273 19.475151
F 75.777791 50.194504 19.475151
F 75.777791 42.472273 19.475151
F 84.694661 47.620426 15.834855
F 84.694661 55.342657 15.834855
F 75.777789 47.620426 15.834855
F 75.777789 55.342657 15.834855
F 86.923888 54.055621 19.475151
F 86.923888 46.333390 19.475150
F 78.007010 54.055620 19.475151
F 78.007010 46.333389 19.475151
F 86.923882 51.481541 15.834854
F 86.923882 43.759310 15.834854
F 78.007006 51.481542 15.834855
F 78.007006 43.759310 15.834855
F 86.923882 51.481541 18.565078
F 86.923882 43.759310 18.565078
F 78.007009 51.481542 18.565077
F 78.007009 43.759310 18.565077
F 86.923892 54.055622 0.363599
F 86.923892 46.333391 0.363599
F 78.007007 54.055620 0.363597
F 78.007007 46.333389 0.363597
F 80.236228 63.064890 4.003893
F 89.153124 63.064882 4.003897
F 80.236224 57.916735 7.644189
F 80.236224 65.638968 7.644189
F 89.153119 57.916742 7.644193
F 89.153119 65.638975 7.644193
F 80.236228 57.916735 4.913967
F 80.236228 65.638968 4.913967
F 89.153193 57.916756 4.913951
F 89.153193 65.638988 4.913951
F 80.236225 63.064890 1.273671
F 89.153197 63.064865 1.273655
F 82.465446 61.777851 4.913967
F 73.548576 61.777851 4.913967
F 82.465442 59.203773 1.273671
F 82.465442 66.926006 1.273671
F 73.548573 59.203773 1.273672
F 73.548573 66.926006 1.273672
F 82.465445 59.203773 4.003893
F 82.465445 66.926006 4.003893
F 73.548576 59.203773 4.003893
F 73.548576 66.926006 4.003893
F 82.465443 61.777851 7.644189
F 73.548572 61.777851 7.644189
F 84.694664 63.064890 4.003893
F 75.777792 63.064889 4.003894
F 84.694660 57.916735 7.644189
F 84.694660 65.638968 7.644189
F 75.777788 57.916735 7.644190
F 75.777788 65.638968 7.644190
F 84.694664 57.916735 4.913967
F 84.694664 65.638968 4.913967
F 75.777791 57.916735 4.913967
F 75.777791 65.638968 4.913967
F 84.694662 63.064889 1.273671
F 75.777789 63.064889 1.273671
F 86.923886 61.777853 4.913966
F 78.007010 61.777851 4.913967
F 86.923886 59.203772 1.273671
F 86.923886 66.926004 1.273671
F 78.007006 59.203773 1.273671
F 78.007006 66.926006 1.273671
F 86.923894 59.203771 4.003895
F 86.923894 66.926004 4.003895
F 78.007009 59.203773 4.003893
F 78.007009 66.926006 4.003893
F 86.923890 61.777853 7.644191
F 78.007007 61.777851 7.644189
F 80.236228 63.064890 11.284485
F 89.153121 63.064883 11.284488
F 80.236224 57.916735 14.924781
F 80.236224 65.638968 14.924781
F 89.153121 57.916741 14.924784
F 89.153121 65.638974 14.924784
F 80.236227 57.916735 12.194559
F 80.236228 65.638968 12.194559
F 89.153163 57.916749 12.194549
F 89.153163 65.638982 12.194549
F 80.236225 63.064890 8.554263
F 89.153178 63.064872 8.554251
F 82.465446 61.777851 12.194559
F 73.548575 61.777851 12.194559
F 82.465442 59.203773 8.554263
F 82.465442 66.926006 8.554263
F 73.548572 59.203773 8.554263
F 73.548572 66.926006 8.554263
F 82.465445 59.203773 11.284485
F 82.465445 66.926006 11.284485
F 73.548574 59.203773 11.284485
F 73.548574 66.926006 11.284485
F 82.465443 61.777851 14.924781
F 73.548571 61.777851 14.924781
F 84.694664 63.064890 11.284485
F 75.777792 63.064889 11.284486
F 84.694660 57.916735 14.924781
F 84.694660 65.638968 14.924781
F 75.777788 57.916735 14.924781
F 75.777788 65.638968 14.924781
F 84.694664 57.916735 12.194559
F 84.694664 65.638968 12.194559
F 75.777791 57.916735 12.194559
F 75.777791 65.638968 12.194559
F 84.694662 63.064890 8.554263
F 75.777789 63.064889 8.554263
F 86.923885 61.777853 12.194558
F 78.007010 61.777851 12.194559
F 86.923882 59.203772 8.554262
F 86.923882 66.926005 8.554262
F 78.007006 59.203773 8.554263
F 78.007006 66.926006 8.554263
F 86.923890 59.203771 11.284487
F 86.923890 66.926004 11.284487
F 78.007009 59.203773 11.284485
F 78.007009 66.926006 11.284485
F 86.923884 61.777853 14.924782
F 78.007007 61.777851 14.924781
F 80.236228 63.064890 18.565077
F 89.153142 63.064882 18.565086
F 80.236224 57.916735 0.363597
F 80.236224 65.638968 0.363597
F 89.153159 57.916749 0.363608
F 89.153159 65.638981 0.363608
F 80.236228 57.916735 19.475151
F 80.236228 65.638968 19.475151
F 89.153107 57.916739 19.475150
F 89.153107 65.638972 19.475150
F 80.236225 63.064890 15.834855
F 89.153137 63.064880 15.834849
F 82.465446 61.777851 19.475151
F 73.548573 61.777851 19.475151
F 82.465442 59.203773 15.834855
F 82.465442 66.926006 15.834855
F 73.548570 59.203773 15.834855
F 73.548570 66.926006 15.834855
F 82.465445 59.203773 18.565077
F 82.465445 66.926006 18.565077
F 73.548573 59.203773 18.565077
F 73.548573 66.926006 18.565077
F 82.465443 61.777851 0.363597
F 73.548570 61.777851 0.363598
F 84.694664 63.064890 18.565077
F 75.777792 63.064889 18.565077
F 84.694661 57.916735 0.363597
F 84.694661 65.638968 0.363597
F 75.777788 57.916735 0.363598
F 75.777788 65.638968 0.363598
F 84.694663 57.916735 19.475151
F 84.694663 65.638968 19.475151
F 75.777791 57.916735 19.475151
F 75.777791 65.638968 19.475151
F 84.694661 63.064890 15.834855
F 75.777789 63.064889 15.834855
F 86.923888 61.777852 19.475150
F 78.007010 61.777851 19.475151
F 86.923882 59.203772 15.834854
F 86.923882 66.926005 15.834854
F 78.007006 59.203773 15.834855
F 78.007006 66.926006 15.834855
F 86.923882 59.203773 18.565078
F 86.923882 66.926005 18.565078
F 78.007009 59.203773 18.565077
F 78.007009 66.926006 18.565077
F 86.923892 61.777854 0.363599
F 78.007007 61.777851 0.363597
F 82.465446 69.500084 4.913967
F 78.007007 69.500084 0.363597
F 73.548576 69.500084 4.913968
F 82.465443 69.500084 7.644189
F 73.548572 69.500084 7.644189
F 86.923886 69.500085 4.913967
F 78.007010 69.500084 4.913967
F 78.007007 69.500084 7.644189
F 82.465446 69.500084 12.194559
F 73.548575 69.500084 12.194559
F 82.465443 69.500084 14.924781
F 73.548571 69.500084 14.924781
F 86.923885 69.500085 12.194558
F 78.007010 69.500084 19.475151
F 78.007010 69.500084 12.194559
F 86.923888 69.500085 19.475150
F 86.923884 69.500085 14.924782
F 78.007007 69.500084 14.924781
F 82.465446 69.500084 19.475151
F 73.548573 69.500084 19.475151
F 82.465443 69.500084 0.363597
F 73.548570 69.500084 0.363598
F 98.073923 1.286670 4.003246
F 98.073923 9.008901 4.003246
F 98.073303 3.861352 7.642726
F 98.073303 11.583583 7.642727
F 98.089516 3.864947 4.909725
F 98.089516 11.587178 4.909725
F 98.088339 1.286177 1.270591
F 98.088339 9.008408 1.270591
F 91.382437 7.722262 4.913947
F 91.382437 0.000031 4.913947
F 100.312846 7.728030 4.902918
F 100.312846 0.005799 4.902918
F 91.382725 5.148044 1.273619
F 91.382725 12.870276 1.273619
F 100.344723 5.144958 1.268625
F 100.344723 12.867190 1.268625
F 91.382831 5.148029 4.003974
F 91.382831 12.870261 4.003974
F 100.341180 5.141406 4.002798
F 100.341180 12.863637 4.002798
F 91.382752 7.722338 7.644263
F 91.382752 0.000106 7.644263
F 100.327258 7.728621 7.640084
F 100.327258 0.006390 7.640084
F 93.612090 1.286870 4.003949
F 93.612090 9.009101 4.003949
F 102.528194 1.290972 3.921686
F 102.528194 9.013203 3.921686
F 93.612028 3.861254 7.644215
F 93.612028 11.583485 7.644215
F 102.520196 3.855408 7.550640
F 102.520196 11.577639 7.550640
F 93.613638 3.861619 4.913538
F 93.613638 11.583850 4.913538
F 102.635213 3.868127 4.812890
F 102.635213 11.590357 4.812890
F 93.613545 1.286510 1.273319
F 93.613545 9.008741 1.273319
F 102.634734 1.262284 1.187310
F 102.634734 8.984514 1.187310
F 95.842710 7.722415 4.913812
F 95.842710 0.000184 4.913812
F 104.651902 7.578971 4.769309
F 106.990797 8.987695 17.716338
F 95.848053 5.146999 1.273079
F 95.848053 12.869231 1.273079
F 104.950267 5.127374 0.879612
F 104.950267 12.849606 0.879611
F 95.847752 5.146372 4.005039
F 95.847752 12.868604 4.005039
F 104.843092 5.097912 3.647284
F 104.843092 12.820143 3.647284
F 95.846030 7.723560 7.645056
F 95.846030 0.001329 7.645056
F 104.806212 7.753190 7.459138
F 104.806212 0.030960 7.459138
F 98.070735 1.287195 11.282788
F 98.070735 9.009425 11.282788
F 98.072135 3.861562 14.924095
F 98.072135 11.583793 14.924096
F 98.079817 3.863143 12.192004
F 98.079817 11.585374 12.192004
F 98.083761 1.284073 8.551000
F 98.083761 9.006304 8.551000
F 91.382415 7.722259 12.194535
F 91.382415 0.000027 12.194535
F 100.301923 7.723275 12.185267
F 100.301923 0.001044 12.185267
F 91.382425 5.148121 8.554240
F 91.382425 12.870352 8.554240
F 100.311573 5.143905 8.539420
F 100.311573 12.866137 8.539420
F 91.382651 5.148069 11.284542
F 91.382651 12.870300 11.284542
F 100.317231 5.143916 11.276968
F 100.317231 12.866147 11.276968
F 91.382522 7.722280 14.924820
F 91.382522 0.000049 14.924820
F 100.307556 7.724909 14.920028
F 100.307556 0.002678 14.920028
F 93.611900 1.286930 11.284492
F 93.611900 9.009161 11.284492
F 102.505082 1.297804 11.217752
F 102.505082 9.020035 11.217752
F 93.611950 3.861230 14.924793
F 93.611950 11.583461 14.924793
F 102.531402 3.857369 14.880284
F 102.531400 11.579599 14.880284
F 93.612810 3.861406 12.194325
F 93.612810 11.583637 12.194325
F 102.563930 3.850657 12.148468
F 102.563930 11.572888 12.148468
F 93.613254 1.286628 8.553948
F 93.613254 9.008859 8.553948
F 102.589686 1.297681 8.490792
F 102.589687 9.019912 8.490792
F 95.841752 7.722268 12.194477
F 95.841752 0.000037 12.194477
F 104.653735 7.640518 12.096401
F 106.990797 1.265464 17.716338
F 95.842477 5.148002 8.554044
F 95.842477 12.870234 8.554044
F 104.655282 5.242261 8.448121
F 104.655282 12.964493 8.448121
F 95.844572 5.147160 11.285118
F 95.844572 12.869392 11.285118
F 104.772998 5.116676 11.136136
F 104.772998 12.838907 11.136136
F 95.843205 7.723016 14.925491
F 95.843205 0.000785 14.925491
F 104.749911 7.713189 14.793565
F 106.979765 11.636277 14.027959
F 98.083406 1.281221 18.569542
F 98.083406 9.003452 18.569542
F 98.091771 3.868982 0.370254
F 98.091771 11.591213 0.370254
F 98.073170 3.859286 19.478336
F 98.073170 11.581517 19.478336
F 98.075544 1.286270 15.836055
F 98.075544 9.008501 15.836055
F 91.382572 7.722298 19.475112
F 91.382572 0.000067 19.475112
F 100.329704 7.724066 19.471668
F 100.329704 0.001835 19.471668
F 91.382433 5.148116 15.834821
F 91.382433 12.870348 15.834821
F 100.308265 5.148437 15.828523
F 100.308265 12.870668 15.828523
F 91.382358 5.148149 18.565084
F 91.382358 12.870380 18.565084
F 100.306183 5.145101 18.562582
F 100.306183 12.867332 18.562582
F 91.382836 7.722351 0.363676
F 91.382836 0.000120 0.363676
F 100.339342 7.729334 0.365303
F 100.339342 0.007103 0.365303
F 93.612736 1.286762 18.565316
F 93.612736 9.008993 18.565317
F 102.543089 1.307256 18.527148
F 102.543089 9.029487 18.527148
F 93.613632 3.861603 0.364038
F 93.613632 11.583834 0.364038
F 102.577468 3.856184 0.322406
F 102.577468 11.578415 0.322406
F 93.611671 3.861146 19.475210
F 93.611671 11.583377 19.475210
F 102.564951 3.878119 19.433825
F 102.564951 11.600349 19.433825
F 93.612289 1.286880 15.834767
F 93.612289 9.009111 15.834767
F 102.550683 1.288059 15.803166
F 102.550683 9.010289 15.803167
F 95.844858 7.722839 19.475068
F 95.844858 0.000608 19.475068
F 104.896435 7.786912 19.123679
F 104.896435 0.064682 19.123680
F 95.841845 5.148086 15.834772
F 95.841845 12.870317 15.834772
F 104.951482 5.050356 15.517311
F 104.951493 12.772581 15.517303
F 95.842008 5.147383 18.565820
F 95.842008 12.869615 18.565820
F 104.742053 5.169844 18.348363
F 104.742053 12.892076 18.348366
F 95.847636 7.724273 0.364869
F 95.847636 0.002042 0.364869
F 104.811730 7.736359 0.038384
F 104.811730 0.014129 0.038384
F 106.979776 3.914040 14.027952
F 98.073923 24.453365 4.003246
F 98.073923 16.731133 4.003247
F 98.073303 27.028047 7.642726
F 98.073303 19.305816 7.642727
F 98.089516 27.031642 4.909725
F 98.089516 19.309411 4.909725
F 98.088339 24.452872 1.270591
F 98.088339 16.730640 1.270591
F 91.382437 15.444494 4.913947
F 91.382437 23.166727 4.913947
F 100.312846 15.450262 4.902918
F 100.312846 23.172494 4.902918
F 91.382725 20.592508 1.273619
F 100.344723 20.589422 1.268625
F 91.382831 20.592493 4.003974
F 100.341180 20.585870 4.002798
F 91.382752 15.444569 7.644263
F 91.382752 23.166802 7.644263
F 100.327258 15.450853 7.640084
F 100.327258 23.173086 7.640084
F 93.612090 24.453565 4.003949
F 93.612090 16.731333 4.003949
F 102.528194 24.457667 3.921686
F 102.528194 16.735435 3.921686
F 93.612028 27.027949 7.644215
F 93.612028 19.305718 7.644215
F 102.520196 27.022103 7.550640
F 102.520196 19.299871 7.550640
F 93.613638 27.028314 4.913538
F 93.613638 19.306082 4.913538
F 102.635213 27.034822 4.812890
F 102.635213 19.312590 4.812890
F 93.613545 24.453205 1.273319
F 93.613545 16.730973 1.273319
F 102.634734 24.428979 1.187310
F 102.634734 16.706747 1.187310
F 95.842710 15.444647 4.913812
F 95.842710 23.166879 4.913812
F 104.651902 15.301203 4.769309
F 104.651902 23.023436 4.769309
F 95.848053 20.591463 1.273079
F 104.950267 20.571838 0.879612
F 95.847752 20.590836 4.005039
F 104.843092 20.542376 3.647284
F 95.846030 15.445792 7.645056
F 95.846030 23.168024 7.645056
F 104.806212 15.475423 7.459138
F 104.806212 23.197655 7.459138
F 98.070735 24.453890 11.282788
F 98.070735 16.731658 11.282788
F 98.072135 27.028257 14.924095
F 98.072135 19.306025 14.924096
F 98.079817 27.029838 12.192005
F 98.079817 19.307606 12.192004
F 98.083761 24.450768 8.551000
F 98.083761 16.728537 8.551000
F 91.382415 15.444490 12.194535
F 91.382415 23.166723 12.194535
F 100.301923 15.445507 12.185267
F 100.301923 23.167739 12.185267
F 91.382425 20.592585 8.554240
F 100.311573 20.588369 8.539420
F 91.382651 20.592533 11.284542
F 100.317231 20.588380 11.276968
F 91.382522 15.444512 14.924820
F 91.382522 23.166744 14.924820
F 100.307557 15.447141 14.920028
F 100.307556 23.169374 14.920028
F 93.611900 24.453625 11.284492
F 93.611900 16.731393 11.284492
F 102.505082 24.464499 11.217752
F 102.505082 16.742267 11.217752
F 93.611950 27.027925 14.924793
F 93.611950 19.305693 14.924793
F 102.531400 27.024063 14.880284
F 102.531396 19.301830 14.880283
F 93.612810 27.028101 12.194325
F 93.612810 19.305869 12.194325
F 102.563930 27.017352 12.148468
F 102.563931 19.295121 12.148468
F 93.613254 24.453323 8.553948
F 93.613254 16.731091 8.553948
F 102.589686 24.464376 8.490792
F 102.589686 16.742144 8.490792
F 95.841752 15.444500 12.194477
F 95.841752 23.166733 12.194477
F 104.653734 15.362749 12.096401
F 104.653735 23.084982 12.096401
F 95.842477 20.592466 8.554044
F 104.655281 20.686726 8.448121
F 95.844572 20.591624 11.285118
F 104.772998 20.561140 11.136136
F 95.843205 15.445247 14.925491
F 95.843205 23.167480 14.925491
F 104.749910 15.435423 14.793565
F 104.749910 23.157659 14.793564
F 98.083406 24.447917 18.569542
F 98.083406 16.725685 18.569542
F 98.091771 27.035677 0.370254
F 98.091771 19.313445 0.370254
F 98.073170 27.025981 19.478336
F 98.073170 19.303749 19.478336
F 98.075544 24.452965 15.836055
F 98.075544 16.730733 15.836055
F 91.382572 15.444530 19.475112
F 91.382572 23.166762 19.475112
F 100.329704 15.446298 19.471668
F 100.329704 23.168531 19.471668
F 91.382433 20.592580 15.834821
F 100.308264 20.592900 15.828523
F 91.382358 20.592613 18.565084
F 100.306183 20.589565 18.562582
F 91.382836 15.444583 0.363676
F 91.382836 23.166815 0.363676
F 100.339342 15.451566 0.365303
F 100.339342 23.173798 0.365303
F 93.612736 24.453457 18.565316
F 93.612736 16.731225 18.565316
F 102.543088 24.473952 18.527148
F 102.543089 16.751720 18.527149
F 93.613632 27.028298 0.364038
F 93.613632 19.306066 0.364038
F 102.577468 27.022879 0.322406
F 102.577468 19.300648 0.322407
F 93.611671 27.027841 19.475210
F 93.611671 19.305609 19.475210
F 102.564951 27.044814 19.433825
F 102.564951 19.322582 19.433826
F 93.612289 24.453576 15.834767
F 93.612289 16.731344 15.834767
F 102.550683 24.454755 15.803166
F 102.550683 16.732522 15.803167
F 95.844858 15.445071 19.475068
F 95.844858 23.167303 19.475068
F 104.896435 15.509144 19.123679
F 104.896435 23.231377 19.123680
F 95.841845 20.592550 15.834772
F 104.951523 20.494797 15.517283
F 95.842008 20.591847 18.565820
F 104.742052 20.614309 18.348375
F 95.847636 15.446505 0.364869
F 95.847636 23.168737 0.364869
F 104.811730 15.458591 0.038383
F 104.811730 23.180824 0.038384
F 106.979765 27.080741 14.027959
F 106.979736 19.358525 14.027979
F 106.990797 24.432159 17.716338
F 106.990798 16.709928 17.716338
F 98.073923 32.175596 4.003246
F 98.073923 39.897828 4.003247
F 98.073303 34.750278 7.642726
F 98.089516 34.753873 4.909725
F 98.088339 32.175103 1.270591
F 98.088339 39.897335 1.270591
F 91.382437 30.888957 4.913947
F 91.382437 38.611189 4.913947
F 100.312846 30.894725 4.902918
F 100.312846 38.616957 4.902918
F 91.382725 28.314739 1.273619
F 91.382725 36.036971 1.273619
F 100.344723 28.311653 1.268625
F 100.344723 36.033885 1.268625
F 91.382831 28.314724 4.003974
F 91.382831 36.036956 4.003974
F 100.341180 28.308101 4.002798
F 100.341180 36.030332 4.002798
F 91.382752 30.889033 7.644263
F 91.382752 38.611264 7.644263
F 100.327258 30.895317 7.640084
F 100.327258 38.617548 7.640084
F 93.612090 32.175795 4.003949
F 93.612090 39.898028 4.003949
F 102.528194 32.179898 3.921686
F 102.528194 39.902130 3.921686
F 93.612028 34.750180 7.644215
F 102.520196 34.744334 7.550640
F 93.613638 34.750545 4.913538
F 102.635213 34.757053 4.812890
F 93.613545 32.175436 1.273319
F 93.613545 39.897668 1.273319
F 102.634734 32.151209 1.187310
F 102.634734 39.873442 1.187310
F 95.842710 30.889110 4.913812
F 95.842710 38.611342 4.913812
F 104.651902 30.745666 4.769309
F 104.651902 38.467898 4.769309
F 95.848053 28.313694 1.273079
F 95.848053 36.035926 1.273079
F 104.950267 28.294069 0.879612
F 104.950267 36.016301 0.879611
F 95.847752 28.313067 4.005039
F 95.847752 36.035299 4.005039
F 104.843092 28.264607 3.647284
F 104.843092 35.986838 3.647284
F 95.846030 30.890255 7.645056
F 95.846029 38.612487 7.645056
F 104.806212 30.919886 7.459138
F 104.806212 38.642118 7.459138
F 98.070735 32.176120 11.282788
F 98.070735 39.898353 11.282788
F 98.072135 34.750488 14.924095
F 98.079817 34.752069 12.192004
F 98.083761 32.172999 8.551000
F 98.083761 39.895231 8.551000
F 91.382415 30.888954 12.194535
F 91.382415 38.611185 12.194535
F 100.301923 30.889970 12.185267
F 100.301923 38.612202 12.185267
F 91.382425 28.314816 8.554241
F 91.382425 36.037047 8.554240
F 100.311573 28.310600 8.539420
F 100.311573 36.032831 8.539420
F 91.382651 28.314764 11.284542
F 91.382651 36.036995 11.284542
F 100.317231 28.310611 11.276968
F 100.317231 36.032842 11.276968
F 91.382522 30.888975 14.924820
F 91.382522 38.611207 14.924820
F 100.307556 30.891605 14.920028
F 100.307556 38.613836 14.920028
F 93.611900 32.175856 11.284492
F 93.611900 39.898088 11.284492
F 102.505082 32.186730 11.217752
F 102.505082 39.908962 11.217752
F 93.611950 34.750156 14.924793
F 102.531399 34.746293 14.880283
F 93.612810 34.750332 12.194325
F 102.563930 34.739583 12.148468
F 93.613254 32.175554 8.553948
F 93.613254 39.897786 8.553948
F 102.589687 32.186607 8.490792
F 102.589686 39.908839 8.490792
F 95.841752 30.888963 12.194477
F 95.841752 38.611195 12.194477
F 104.653735 30.807213 12.096401
F 104.653734 38.529444 12.096401
F 95.842477 28.314697 8.554044
F 95.842477 36.036929 8.554044
F 104.655282 28.408956 8.448121
F 104.655282 36.131188 8.448121
F 95.844572 28.313855 11.285118
F 95.844572 36.036086 11.285118
F 104.772998 28.283371 11.136136
F 104.772998 36.005602 11.136136
F 95.843205 30.889711 14.925491
F 95.843205 38.611942 14.925491
F 104.749911 30.879886 14.793565
F 104.749910 38.602119 14.793565
F 98.083406 32.170147 18.569542
F 98.083406 39.892380 18.569542
F 98.091771 34.757908 0.370254
F 98.073170 34.748212 19.478336
F 98.075544 32.175196 15.836055
F 98.075544 39.897428 15.836055
F 91.382572 30.888993 19.475112
F 91.382572 38.611225 19.475112
F 100.329704 30.890761 19.471668
F 100.329704 38.612993 19.471668
F 91.382433 28.314811 15.834821
F 91.382433 36.037043 15.834821
F 100.308264 28.315132 15.828523
F 100.308264 36.037363 15.828523
F 91.382358 28.314844 18.565084
F 91.382358 36.037075 18.565084
F 100.306183 28.311796 18.562582
F 100.306183 36.034027 18.562582
F 91.382836 30.889046 0.363676
F 91.382836 38.611278 0.363676
F 100.339342 30.896029 0.365303
F 100.339342 38.618261 0.365303
F 93.612736 32.175688 18.565317
F 93.612736 39.897920 18.565316
F 102.543089 32.196182 18.527148
F 102.543089 39.918415 18.527148
F 93.613632 34.750529 0.364038
F 102.577468 34.745110 0.322406
F 93.611671 34.750072 19.475210
F 102.564951 34.767044 19.433826
F 93.612289 32.175806 15.834767
F 93.612289 39.898039 15.834767
F 102.550683 32.176984 15.803167
F 102.550683 39.899217 15.803167
F 95.844858 30.889534 19.475068
F 95.844858 38.611766 19.475068
F 104.896435 30.953607 19.123679
F 104.896435 38.675839 19.123679
F 95.841845 28.314781 15.834772
F 95.841845 36.037012 15.834772
F 104.951493 28.217045 15.517303
F 104.951505 35.939270 15.517295
F 95.842008 28.314078 18.565820
F 95.842008 36.036310 18.565820
F 104.742053 28.336540 18.348366
F 104.742052 36.058771 18.348370
F 95.847636 30.890968 0.364869
F 95.847636 38.613200 0.364869
F 104.811730 30.903055 0.038384
F 104.811730 38.625286 0.038384
F 106.979754 34.802978 14.027967
F 106.990798 32.154390 17.716338
F 106.990798 39.876623 17.716338
F 98.073923 47.620060 4.003246
F 98.073923 55.342290 4.003246
F 98.073303 50.194742 7.642726
F 98.073303 42.472511 7.642727
F 98.089516 50.198337 4.909725
F 98.089516 42.476105 4.909725
F 98.088339 47.619567 1.270591
F 98.088339 55.341797 1.270591
F 91.382437 54.055652 4.913947
F 91.382437 46.333422 4.913947
F 100.312846 54.061420 4.902918
F 100.312846 46.339189 4.902918
F 91.382725 51.481434 1.273619
F 91.382725 43.759203 1.273619
F 100.344723 51.478348 1.268625
F 100.344723 43.756117 1.268625
F 91.382831 51.481419 4.003974
F 91.382831 43.759188 4.003974
F 100.341180 51.474796 4.002798
F 100.341180 43.752565 4.002798
F 91.382752 54.055728 7.644263
F 91.382752 46.333497 7.644263
F 100.327258 54.062011 7.640084
F 100.327258 46.339781 7.640084
F 93.612090 47.620260 4.003949
F 93.612090 55.342490 4.003949
F 102.528194 47.624362 3.921686
F 102.528194 55.346593 3.921686
F 93.612028 50.194644 7.644215
F 93.612028 42.472413 7.644215
F 102.520196 50.188798 7.550640
F 102.520196 42.466566 7.550640
F 93.613638 50.195009 4.913538
F 93.613638 42.472777 4.913538
F 102.635213 50.201517 4.812890
F 102.635213 42.479285 4.812890
F 93.613545 47.619900 1.273319
F 93.613545 55.342131 1.273319
F 102.634734 47.595674 1.187310
F 102.634734 55.317904 1.187310
F 95.842710 54.055805 4.913812
F 95.842710 46.333574 4.913812
F 104.651902 53.912361 4.769309
F 104.651902 46.190131 4.769309
F 95.848053 51.480389 1.273079
F 95.848053 43.758158 1.273079
F 104.950267 51.460764 0.879612
F 104.950267 43.738533 0.879612
F 95.847752 51.479762 4.005039
F 95.847752 43.757531 4.005039
F 104.843092 51.431302 3.647284
F 104.843092 43.709071 3.647284
F 95.846030 54.056950 7.645056
F 95.846030 46.334719 7.645056
F 104.806212 54.086580 7.459138
F 104.806212 46.364350 7.459138
F 98.070735 47.620585 11.282788
F 98.070735 55.342815 11.282788
F 98.072135 50.194952 14.924095
F 98.072135 42.472720 14.924096
F 98.079817 50.196533 12.192004
F 98.079817 42.474301 12.192004
F 98.083761 47.617463 8.551000
F 98.083761 55.339694 8.551000
F 91.382415 54.055649 12.194535
F 91.382415 46.333418 12.194535
F 100.301923 54.056665 12.185267
F 100.301923 46.334434 12.185267
F 91.382425 51.481511 8.554241
F 91.382425 43.759280 8.554240
F 100.311573 51.477295 8.539420
F 100.311573 43.755064 8.539420
F 91.382651 51.481459 11.284542
F 91.382651 43.759228 11.284542
F 100.317231 51.477306 11.276968
F 100.317231 43.755075 11.276968
F 91.382522 54.055670 14.924820
F 91.382522 46.333439 14.924820
F 100.307557 54.058299 14.920028
F 100.307556 46.336068 14.920028
F 93.611900 47.620320 11.284492
F 93.611900 55.342551 11.284492
F 102.505082 47.631194 11.217752
F 102.505082 55.353425 11.217752
F 93.611950 50.194620 14.924793
F 93.611950 42.472388 14.924793
F 102.531402 50.190759 14.880284
F 102.531398 42.468526 14.880283
F 93.612810 50.194796 12.194325
F 93.612810 42.472564 12.194325
F 102.563930 50.184047 12.148468
F 102.563930 42.461816 12.148468
F 93.613254 47.620018 8.553948
F 93.613254 55.342249 8.553948
F 102.589686 47.631071 8.490792
F 102.589687 55.353302 8.490792
F 95.841752 54.055658 12.194477
F 95.841752 46.333428 12.194477
F 104.653735 53.973908 12.096401
F 104.653735 46.251677 12.096401
F 95.842477 51.481392 8.554044
F 95.842477 43.759161 8.554044
F 104.655282 51.575651 8.448121
F 104.655281 43.853420 8.448121
F 95.844572 51.480550 11.285118
F 95.844572 43.758319 11.285118
F 104.772998 51.450066 11.136136
F 104.772998 43.727835 11.136136
F 95.843205 54.056406 14.925491
F 95.843205 46.334175 14.925491
F 104.749911 54.046579 14.793565
F 104.749910 46.324352 14.793565
F 98.083406 47.614612 18.569542
F 98.083406 55.336842 18.569542
F 98.091771 50.202372 0.370254
F 98.091771 42.480140 0.370254
F 98.073170 50.192676 19.478336
F 98.073170 42.470444 19.478336
F 98.075544 47.619660 15.836055
F 98.075544 55.341891 15.836055
F 91.382572 54.055688 19.475112
F 91.382572 46.333457 19.475112
F 100.329704 54.057456 19.471668
F 100.329704 46.335225 19.471668
F 91.382433 51.481506 15.834821
F 91.382433 43.759275 15.834821
F 100.308265 51.481827 15.828523
F 100.308264 43.759595 15.828523
F 91.382358 51.481539 18.565084
F 91.382358 43.759308 18.565084
F 100.306183 51.478491 18.562582
F 100.306183 43.756260 18.562582
F 91.382836 54.055741 0.363676
F 91.382836 46.333510 0.363676
F 100.339342 54.062724 0.365303
F 100.339342 46.340493 0.365303
F 93.612736 47.620152 18.565316
F 93.612736 55.342383 18.565316
F 102.543089 47.640646 18.527148
F 102.543089 55.362877 18.527148
F 93.613632 50.194993 0.364038
F 93.613632 42.472761 0.364038
F 102.577468 50.189574 0.322406
F 102.577468 42.467343 0.322406
F 93.611671 50.194536 19.475210
F 93.611671 42.472304 19.475210
F 102.564951 50.211509 19.433825
F 102.564951 42.489277 19.433826
F 93.612289 47.620271 15.834767
F 93.612289 55.342501 15.834767
F 102.550683 47.621449 15.803167
F 102.550683 55.343679 15.803167
F 95.844858 54.056229 19.475068
F 95.844858 46.333998 19.475068
F 104.896435 54.120302 19.123679
F 104.896435 46.398072 19.123679
F 95.841845 51.481476 15.834772
F 95.841845 43.759245 15.834772
F 104.951483 51.383746 15.517310
F 104.951510 43.661500 15.517292
F 95.842008 51.480773 18.565820
F 95.842008 43.758542 18.565820
F 104.742053 51.503234 18.348363
F 104.742052 43.781003 18.348371
F 95.847636 54.057663 0.364869
F 95.847636 46.335432 0.364869
F 104.811730 54.069749 0.038384
F 104.811730 46.347519 0.038384
F 106.979775 50.247430 14.027952
F 106.979749 42.525213 14.027970
F 106.990797 47.598854 17.716338
F 106.990797 55.321085 17.716338
F 98.073923 63.064523 4.003247
F 98.073303 57.916973 7.642727
F 98.073303 65.639206 7.642727
F 98.089516 57.920568 4.909725
F 98.089516 65.642801 4.909725
F 98.088339 63.064030 1.270591
F 91.382437 61.777884 4.913947
F 100.312846 61.783652 4.902918
F 91.382725 59.203666 1.273619
F 91.382725 66.925899 1.273619
F 100.344723 59.200580 1.268625
F 100.344723 66.922812 1.268625
F 91.382831 59.203651 4.003974
F 91.382831 66.925883 4.003974
F 100.341180 59.197027 4.002798
F 100.341180 66.919260 4.002798
F 91.382752 61.777959 7.644263
F 100.327258 61.784243 7.640084
F 93.612090 63.064723 4.003949
F 102.528194 63.068825 3.921686
F 93.612028 57.916875 7.644215
F 93.612028 65.639108 7.644215
F 102.520196 57.911029 7.550640
F 102.520196 65.633261 7.550640
F 93.613638 57.917240 4.913538
F 93.613638 65.639473 4.913538
F 102.635213 57.923748 4.812890
F 102.635213 65.645980 4.812890
F 93.613545 63.064363 1.273319
F 102.634734 63.040137 1.187310
F 95.842710 61.778037 4.913812
F 104.651902 61.634593 4.769309
F 95.848053 59.202621 1.273079
F 95.848053 66.924853 1.273079
F 104.950267 59.182996 0.879611
F 104.950267 66.905228 0.879612
F 95.847752 59.201994 4.005039
F 95.847752 66.924227 4.005039
F 104.843092 59.153533 3.647284
F 104.843092 66.875766 3.647284
F 95.846030 61.779182 7.645056
F 104.806212 61.808813 7.459138
F 98.070735 63.065048 11.282788
F 98.072135 57.917183 14.924096
F 98.072134 65.639415 14.924096
F 98.079817 57.918764 12.192004
F 98.079817 65.640996 12.192004
F 98.083761 63.061927 8.551000
F 91.382415 61.777880 12.194535
F 100.301923 61.778897 12.185267
F 91.382425 59.203742 8.554240
F 91.382425 66.925975 8.554240
F 100.311573 59.199527 8.539420
F 100.311573 66.921759 8.539420
F 91.382651 59.203690 11.284542
F 91.382651 66.925923 11.284542
F 100.317231 59.199537 11.276968
F 100.317231 66.921770 11.276968
F 91.382522 61.777902 14.924820
F 100.307556 61.780531 14.920028
F 93.611900 63.064784 11.284492
F 102.505082 63.075658 11.217752
F 93.611950 57.916851 14.924793
F 93.611950 65.639083 14.924793
F 102.531400 57.912989 14.880284
F 102.531396 65.635220 14.880283
F 93.612810 57.917027 12.194325
F 93.612810 65.639259 12.194325
F 102.563930 57.906278 12.148468
F 102.563931 65.628511 12.148468
F 93.613254 63.064481 8.553948
F 102.589686 63.075534 8.490792
F 95.841752 61.777890 12.194477
F 104.653734 61.696139 12.096401
F 95.842477 59.203624 8.554044
F 95.842477 66.925856 8.554044
F 104.655282 59.297883 8.448121
F 104.655281 67.020116 8.448121
F 95.844572 59.202781 11.285118
F 95.844572 66.925014 11.285118
F 104.772998 59.172297 11.136136
F 104.772998 66.894530 11.136136
F 95.843205 61.778637 14.925491
F 104.749910 61.768813 14.793565
F 98.083406 63.059075 18.569542
F 98.091771 57.924603 0.370254
F 98.091771 65.646835 0.370254
F 98.073170 57.914907 19.478336
F 98.073170 65.637139 19.478336
F 98.075544 63.064123 15.836055
F 91.382572 61.777920 19.475112
F 100.329704 61.779688 19.471668
F 91.382433 59.203738 15.834821
F 91.382433 66.925970 15.834821
F 100.308265 59.204058 15.828523
F 100.308264 66.926290 15.828523
F 91.382358 59.203770 18.565084
F 91.382358 66.926003 18.565084
F 100.306183 59.200722 18.562582
F 100.306183 66.922955 18.562582
F 91.382836 61.777973 0.363676
F 100.339342 61.784956 0.365303
F 93.612736 63.064615 18.565316
F 102.543089 63.085110 18.527149
F 93.613632 57.917224 0.364038
F 93.613632 65.639456 0.364038
F 102.577468 57.911805 0.322406
F 102.577468 65.634038 0.322407
F 93.611671 57.916767 19.475210
F 93.611671 65.638999 19.475210
F 102.564951 57.933739 19.433825
F 102.564951 65.655972 19.433826
F 93.612289 63.064734 15.834767
F 102.550683 63.065912 15.803167
F 95.844858 61.778461 19.475068
F 104.896435 61.842534 19.123679
F 95.841845 59.203707 15.834772
F 95.841845 66.925940 15.834772
F 104.951494 59.105971 15.517302
F 104.951523 66.828187 15.517282
F 95.842008 59.203005 18.565820
F 95.842008 66.925238 18.565820
F 104.742053 59.225466 18.348366
F 104.742052 66.947699 18.348375
F 95.847636 61.779895 0.364869
F 104.811730 61.791981 0.038384
F 106.979765 57.969667 14.027960
F 106.979736 65.691915 14.027979
F 106.990798 63.043318 17.716338
F 104.651902 69.356826 4.769309
F 104.653735 69.418372 12.096401
F 104.749910 69.491049 14.793564
