# Supplementary material for: Molecular-resolution imaging of ice crystallized from liquid water by cryogenic liquid-cell TEM
Source: Nat Commun. 2025 Sep 25;16:8342. doi: 10.1038/s41467-025-62451-0 (PMC12462463; doi:10.1038/s41467-025-62451-0)
Supplement: Supplementary file 9 — Supplementary Data 1 [file 41467_2025_62451_MOESM9_ESM.zip › supercell_4_3_1/1.6/93K_relaxed.xyz]

5184
F5184
F 0.317704 1.449380 3.090247
F 0.317704 9.178660 3.090247
F 9.067882 1.289590 2.976187
F 9.067882 9.018880 2.976187
F 0.317778 3.733620 6.710847
F 0.317778 11.462890 6.710847
F 9.092482 3.865270 6.614587
F 9.092482 11.594590 6.614587
F 0.110793 3.964850 4.045747
F 0.110793 11.694090 4.045747
F 9.037582 3.868570 3.879727
F 9.037582 11.597890 3.879727
F 0.048496 1.203300 0.433379
F 0.048496 8.932590 0.433379
F 8.988222 1.284520 0.242443
F 8.988222 9.013800 0.242443
F 2.446542 7.747800 3.913927
F 15.537252 7.585770 21.253207
F 11.284752 7.730800 3.944337
F 6.758402 7.735900 21.150507
F 2.393582 5.163690 0.284577
F 2.393582 12.892990 0.284577
F 11.229452 5.150910 0.305610
F 11.229452 12.880190 0.305610
F 2.321762 5.197890 2.999447
F 2.321762 12.927190 2.999447
F 11.293952 5.152120 3.039667
F 11.293952 12.881390 3.039667
F 2.348032 7.701930 6.625257
F 15.610952 12.889590 17.652207
F 11.321552 7.731440 6.679477
F 15.558552 5.086530 17.645107
F 4.621052 1.304260 2.901507
F 4.621052 9.033550 2.901507
F 13.534852 1.289280 3.100627
F 13.534852 9.018570 3.100627
F 4.640822 3.855620 6.536517
F 4.640822 11.584890 6.536517
F 13.559452 3.865660 6.740787
F 13.559452 11.594990 6.740787
F 4.569532 3.874550 3.810047
F 4.569532 11.603790 3.810047
F 13.514652 3.866670 4.006167
F 13.514652 11.595990 4.006167
F 4.520172 1.291140 0.175199
F 4.520182 9.020430 0.175199
F 13.462552 1.286610 0.367107
F 13.462552 9.015900 0.367107
F 6.827612 7.728570 3.832617
F 6.718122 12.879590 17.508907
F 15.838952 7.786480 4.002487
F 2.375212 0.001109 11.184007
F 6.776182 5.159350 0.197382
F 6.776182 12.888590 0.197382
F 15.664952 5.043900 0.417228
F 15.708152 12.907890 0.355038
F 6.810892 5.152850 2.928377
F 6.810892 12.882090 2.928377
F 15.793452 5.181970 3.226617
F 15.794452 12.939390 3.280827
F 6.841082 7.732160 6.564627
F 6.718122 5.150340 17.508907
F 15.804852 7.771170 6.691777
F 6.700922 0.000939 13.859507
F 0.252700 1.413430 10.308507
F 0.252700 9.142710 10.308507
F 9.020982 1.288720 10.261007
F 9.020982 9.018000 10.261007
F 0.188753 3.739160 13.960407
F 0.188754 11.468490 13.960407
F 8.945082 3.863220 13.911107
F 8.945082 11.592490 13.911107
F 0.058947 3.927610 11.276107
F 0.058947 11.656890 11.276107
F 8.988862 3.866740 11.175007
F 8.988862 11.595990 11.175007
F 0.112744 1.203100 7.631847
F 0.112744 8.932390 7.631847
F 9.062352 1.286430 7.524807
F 9.062352 9.015710 7.524807
F 2.375212 7.730390 11.184007
F 15.727752 12.924790 14.976907
F 11.228552 7.729980 11.239007
F 15.647452 5.073860 14.967007
F 2.458032 5.147440 7.539987
F 2.458032 12.876690 7.539987
F 11.304752 5.152380 7.589127
F 11.304752 12.881690 7.589127
F 2.282732 5.176610 10.255407
F 2.282732 12.905890 10.255407
F 11.248952 5.151730 10.325107
F 11.248952 12.880990 10.325107
F 2.209972 7.711660 13.907507
F 6.701472 12.883890 14.774907
F 11.173352 7.729090 13.974807
F 6.701472 5.154590 14.774907
F 4.567992 1.295090 10.183407
F 4.567992 9.024380 10.183407
F 13.485152 1.288000 10.387407
F 13.485152 9.017290 10.387407
F 4.490002 3.861280 13.838207
F 4.490002 11.590590 13.838207
F 13.407552 3.864050 14.037007
F 13.407552 11.593290 14.037007
F 4.526152 3.868280 11.102407
F 4.526152 11.597590 11.102407
F 13.459052 3.865420 11.301707
F 13.459052 11.594690 11.301707
F 4.596112 1.285030 7.451627
F 4.596112 9.014310 7.451627
F 13.536352 1.287990 7.652007
F 13.536352 9.017270 7.652007
F 6.773242 7.727100 11.124507
F 4.458412 1.286240 14.754807
F 15.674352 7.663640 11.307007
F 11.228552 0.000694 11.239007
F 6.846522 5.154890 7.473857
F 6.846522 12.884190 7.473857
F 15.820552 5.127340 7.452267
F 15.800652 12.646890 7.733957
F 6.773482 5.151050 10.208007
F 6.773482 12.880290 10.208007
F 15.742652 5.074660 10.292607
F 15.651152 12.961790 10.577407
F 6.700922 7.730220 13.859507
F 15.692152 7.660010 18.614607
F 15.587452 7.636630 14.036607
F 11.284752 0.001519 3.944337
F 0.190941 1.420030 17.645107
F 0.190941 9.149310 17.645107
F 8.964062 1.287920 17.559407
F 8.964062 9.017200 17.559407
F 0.294731 3.702700 21.295707
F 0.294732 11.431990 21.295707
F 9.011122 3.864900 21.200507
F 9.011122 11.594190 21.200507
F 13.385352 1.287120 14.948707
F 4.458412 9.015530 14.754807
F 0.017183 3.929540 18.639007
F 0.017183 11.658790 18.639007
F 8.941592 3.865280 18.466807
F 8.941592 11.594590 18.466807
F 0.010710 1.238220 14.968007
F 0.010710 8.967510 14.968007
F 8.918342 1.286010 14.824107
F 8.918342 9.015290 14.824107
F 2.319652 7.728070 18.496407
F 13.410052 11.593090 18.590107
F 11.179652 7.728560 18.528107
F 13.410052 3.863770 18.590107
F 2.303322 5.160450 14.845407
F 2.303322 12.889690 14.845407
F 11.154952 5.151600 14.886607
F 11.154952 12.880890 14.886607
F 2.217312 5.172900 17.569807
F 2.217312 12.902190 17.569807
F 11.193152 5.151350 17.621607
F 11.193152 12.880590 17.621607
F 2.256862 7.716640 21.218907
F 6.722802 7.726450 18.418107
F 11.241152 7.730930 21.262207
F 13.385352 9.016400 14.948707
F 4.505292 1.290910 17.489107
F 4.505292 9.020190 17.489107
F 13.428152 1.287500 17.683007
F 13.428152 9.016790 17.683007
F 4.562252 3.867220 21.127807
F 4.562252 11.596490 21.127807
F 13.477852 3.865870 21.323507
F 13.477852 11.595190 21.323507
F 4.476582 3.867780 18.397307
F 4.476582 11.597090 18.397307
F 11.241152 0.001648 21.262207
F 2.446542 0.018516 3.913927
F 6.841082 0.002880 6.564627
F 6.758402 0.006615 21.150507
F 11.321552 0.002157 6.679477
F 15.634352 -0.232261 21.193407
F 15.492752 -0.003930 18.526007
F 15.683252 -0.127063 14.082907
F 15.611852 -0.063457 11.358607
F 15.799552 -0.023635 6.838907
F 0.317704 24.637190 3.090247
F 0.317705 16.907990 3.090247
F 9.067882 24.477490 2.976187
F 9.067882 16.748190 2.976187
F 0.317778 26.921490 6.710847
F 0.317778 19.192190 6.710847
F 9.092482 27.053090 6.614587
F 9.092482 19.323790 6.614587
F 0.110793 27.152690 4.045747
F 0.110793 19.423390 4.045747
F 9.037592 27.056390 3.879727
F 9.037592 19.327190 3.879727
F 0.048496 24.391190 0.433379
F 0.048497 16.661890 0.433379
F 8.988222 24.472390 0.242443
F 8.988222 16.743090 0.242443
F 2.446542 15.477090 3.913927
F 2.446542 23.206390 3.913927
F 11.284752 15.460090 3.944337
F 11.284752 23.189390 3.944337
F 2.393582 20.622290 0.284577
F 11.229452 20.609490 0.305610
F 2.321762 20.656490 2.999447
F 11.293952 20.610690 3.039667
F 2.348032 15.431190 6.625257
F 2.348032 23.160490 6.625257
F 11.321552 15.460690 6.679477
F 11.321552 23.189990 6.679477
F 4.621052 24.492090 2.901507
F 4.621052 16.762790 2.901507
F 13.534852 24.477090 3.100627
F 13.534852 16.747890 3.100627
F 4.640822 27.043490 6.536517
F 4.640822 19.314190 6.536517
F 13.559452 27.053490 6.740787
F 13.559452 19.324190 6.740787
F 4.569532 27.062390 3.810047
F 4.569532 19.333090 3.810047
F 13.514652 27.054490 4.006167
F 13.514652 19.325190 4.006167
F 4.520172 24.478990 0.175199
F 4.520172 16.749690 0.175199
F 13.462552 24.474490 0.367107
F 13.462552 16.745190 0.367107
F 6.827612 15.457890 3.832617
F 6.827612 23.187090 3.832617
F 15.812052 15.471690 4.096297
F 15.743552 23.029590 4.128097
F 6.776182 20.617890 0.197382
F 15.769752 20.668290 0.541828
F 6.810892 20.611390 2.928377
F 15.871552 20.495790 3.440687
F 6.841082 15.461490 6.564627
F 6.841082 23.190690 6.564627
F 15.672952 15.387190 6.795557
F 15.752352 23.234790 6.744027
F 0.252700 24.601290 10.308507
F 0.252701 16.871990 10.308507
F 9.020982 24.476590 10.261007
F 9.020982 16.747290 10.261007
F 0.188753 26.926990 13.960407
F 0.188754 19.197690 13.960407
F 8.945082 27.051090 13.911107
F 8.945082 19.321790 13.911107
F 0.058947 27.115490 11.276107
F 0.058947 19.386190 11.276107
F 8.988862 27.054590 11.175007
F 8.988862 19.325290 11.175007
F 0.112744 24.390990 7.631847
F 0.112744 16.661690 7.631847
F 9.062352 24.474290 7.524807
F 9.062352 16.744990 7.524807
F 2.375212 15.459690 11.184007
F 2.375212 23.188990 11.184007
F 11.228552 15.459290 11.239007
F 11.228552 23.188590 11.239007
F 2.458032 20.605990 7.539987
F 11.304752 20.610990 7.589127
F 2.282732 20.635190 10.255407
F 11.248952 20.610290 10.325107
F 2.209972 15.440990 13.907507
F 2.209972 23.170190 13.907507
F 11.173352 15.458390 13.974807
F 11.173352 23.187690 13.974807
F 4.567992 24.482990 10.183407
F 4.567992 16.753690 10.183407
F 13.485152 24.475890 10.387407
F 13.485152 16.746590 10.387407
F 4.490002 27.049090 13.838207
F 4.490002 19.319890 13.838207
F 13.407552 27.051890 14.037007
F 13.407552 19.322590 14.037007
F 4.526152 27.056090 11.102407
F 4.526152 19.326890 11.102407
F 13.459052 27.053290 11.301707
F 13.459052 19.323990 11.301707
F 4.596112 24.472890 7.451627
F 4.596112 16.743590 7.451627
F 13.536352 24.475790 7.652007
F 13.536352 16.746590 7.652007
F 6.773242 15.456390 11.124507
F 6.773242 23.185690 11.124507
F 15.812352 15.568490 11.369707
F 15.652552 23.121590 11.352907
F 6.846522 20.613490 7.473857
F 15.743052 20.733090 7.768797
F 6.773482 20.609590 10.208007
F 15.706052 20.562390 10.392007
F 6.700922 15.459490 13.859507
F 6.700922 23.188790 13.859507
F 15.623452 15.506890 14.119207
F 15.802952 23.447190 14.125007
F 0.190941 24.607890 17.645107
F 0.190941 16.878590 17.645107
F 8.964062 24.475790 17.559407
F 8.964062 16.746490 17.559407
F 0.294731 26.890590 21.295707
F 0.294732 19.161290 21.295707
F 9.011122 27.052790 21.200507
F 9.011122 19.323490 21.200507
F 15.723752 23.203490 21.297707
F 15.698852 15.441690 21.258207
F 0.017183 27.117390 18.639007
F 0.017183 19.388090 18.639007
F 8.941592 27.053090 18.466807
F 8.941592 19.323890 18.466807
F 0.010710 24.426090 14.968007
F 0.010710 16.696790 14.968007
F 8.918342 24.473890 14.824107
F 8.918342 16.744590 14.824107
F 2.319652 15.457390 18.496407
F 2.319652 23.186590 18.496407
F 11.179652 15.457890 18.528107
F 11.179652 23.187090 18.528107
F 2.303322 20.618990 14.845407
F 11.154952 20.610190 14.886607
F 2.217312 20.631490 17.569807
F 11.193152 20.609890 17.621607
F 2.256862 15.445890 21.218907
F 2.256862 23.175190 21.218907
F 11.241152 15.460190 21.262207
F 11.241152 23.189490 21.262207
F 4.505292 24.478790 17.489107
F 4.505292 16.749490 17.489107
F 13.428152 24.475390 17.683007
F 13.428152 16.746090 17.683007
F 4.562252 27.055090 21.127807
F 4.562252 19.325790 21.127807
F 13.477852 27.053690 21.323507
F 13.477852 19.324490 21.323507
F 4.476582 27.055590 18.397307
F 4.476582 19.326390 18.397307
F 13.410052 27.051590 18.590107
F 13.410052 19.322290 18.590107
F 4.458412 24.474090 14.754807
F 4.458412 16.744790 14.754807
F 13.385352 24.474990 14.948707
F 13.385352 16.745690 14.948707
F 6.722802 15.455690 18.418107
F 6.722802 23.184990 18.418107
F 15.658852 15.404290 18.483607
F 15.717752 23.294190 18.623907
F 6.701472 20.613190 14.774907
F 15.611452 20.652090 14.834207
F 6.718122 20.608890 17.508907
F 15.583352 20.704290 17.559307
F 6.758402 15.465190 21.150507
F 6.758402 23.194490 21.150507
F 0.317704 32.366490 3.090247
F 0.317705 40.095790 3.090247
F 9.067882 32.206690 2.976187
F 9.067882 39.935990 2.976187
F 0.317778 34.650790 6.710847
F 9.092482 34.782390 6.614587
F 0.110793 34.881990 4.045747
F 9.037592 34.785690 3.879727
F 0.048497 32.120390 0.433379
F 0.048496 39.849690 0.433379
F 8.988222 32.201690 0.242443
F 8.988222 39.930890 0.242443
F 2.446542 30.935690 3.913927
F 2.446542 38.664890 3.913927
F 11.284752 30.918690 3.944337
F 11.284752 38.647890 3.944337
F 2.393582 28.351590 0.284577
F 2.393582 36.080790 0.284577
F 11.229452 28.338790 0.305610
F 11.229452 36.068090 0.305610
F 2.321762 28.385790 2.999447
F 2.321762 36.114990 2.999447
F 11.293952 28.339990 3.039667
F 11.293952 36.069290 3.039667
F 2.348032 30.889790 6.625257
F 2.348032 38.619090 6.625257
F 11.321552 30.919290 6.679477
F 11.321552 38.648590 6.679477
F 4.621052 32.221390 2.901507
F 4.621052 39.950690 2.901507
F 13.534852 32.206390 3.100627
F 13.534852 39.935690 3.100627
F 4.640822 34.772790 6.536517
F 13.559452 34.782790 6.740787
F 4.569532 34.791690 3.810047
F 13.514652 34.783790 4.006167
F 4.520182 32.208290 0.175199
F 4.520182 39.937590 0.175199
F 13.462552 32.203790 0.367107
F 13.462552 39.932990 0.367107
F 6.827612 30.916390 3.832617
F 6.827612 38.645690 3.832617
F 15.874952 31.023090 4.135077
F 15.775852 38.722490 4.201897
F 6.776182 28.347190 0.197382
F 6.776182 36.076490 0.197382
F 15.714052 28.369790 3.078307
F 15.627552 36.222590 0.238312
F 6.810892 28.340690 2.928377
F 6.810892 36.069990 2.928377
F 15.618152 28.280290 0.431211
F 15.694852 36.260290 2.965837
F 6.841082 30.919990 6.564627
F 6.841082 38.649290 6.564627
F 15.646252 30.858490 6.771467
F 15.866452 38.681390 6.848877
F 0.252700 32.330590 10.308507
F 0.252701 40.059890 10.308507
F 9.020982 32.205890 10.261007
F 9.020982 39.935090 10.261007
F 0.188754 34.656290 13.960407
F 8.945082 34.780390 13.911107
F 0.058947 34.844790 11.276107
F 8.988862 34.783890 11.175007
F 0.112744 32.120190 7.631847
F 0.112744 39.849490 7.631847
F 9.062352 32.203590 7.524807
F 9.062352 39.932890 7.524807
F 2.375212 30.918290 11.184007
F 2.375212 38.647490 11.184007
F 11.228552 30.917790 11.239007
F 11.228552 38.647090 11.239007
F 2.458032 28.335290 7.539987
F 2.458032 36.064590 7.539987
F 11.304752 28.340190 7.589127
F 11.304752 36.069490 7.589127
F 2.282732 28.364490 10.255407
F 2.282732 36.093790 10.255407
F 11.248952 28.339590 10.325107
F 11.248952 36.068890 10.325107
F 2.209972 30.899490 13.907507
F 2.209972 38.628790 13.907507
F 11.173352 30.916990 13.974807
F 11.173352 38.646190 13.974807
F 4.567992 32.212190 10.183407
F 4.567992 39.941490 10.183407
F 13.485152 32.205090 10.387407
F 13.485152 39.934390 10.387407
F 4.490002 34.778390 13.838207
F 13.407552 34.781190 14.037007
F 4.526152 34.785390 11.102407
F 13.459052 34.782590 11.301707
F 4.596112 32.202190 7.451627
F 4.596112 39.931490 7.451627
F 13.536352 32.205090 7.652007
F 13.536352 39.934390 7.652007
F 6.773242 30.914990 11.124507
F 6.773242 38.644190 11.124507
F 15.682152 30.820590 11.317007
F 15.692852 38.648190 11.063507
F 6.846522 28.342790 7.473857
F 6.846522 36.071990 7.473857
F 15.590052 28.315990 15.277507
F 15.818352 36.102490 7.692037
F 6.773482 28.338890 10.208007
F 6.773482 36.068190 10.208007
F 6.758402 38.652990 21.150507
F 15.743752 36.102290 10.236507
F 6.700922 30.918090 13.859507
F 6.700922 38.647390 13.859507
F 15.587452 30.907090 14.019307
F 15.676852 38.772590 13.750907
F 0.190941 32.337190 17.645107
F 0.190941 40.066490 17.645107
F 8.964062 32.205090 17.559407
F 8.964062 39.934290 17.559407
F 0.294732 34.619790 21.295707
F 9.011122 34.781990 21.200507
F 15.839752 38.852990 21.262407
F 0.017183 34.846690 18.639007
F 8.941592 34.782390 18.466807
F 0.010710 32.155390 14.968007
F 0.010710 39.884590 14.968007
F 8.918342 32.203190 14.824107
F 8.918342 39.932390 14.824107
F 2.319652 30.915890 18.496407
F 2.319652 38.645190 18.496407
F 11.179652 30.916390 18.528107
F 11.179652 38.645690 18.528107
F 2.303322 28.348290 14.845407
F 2.303322 36.077590 14.845407
F 11.154952 28.339490 14.886607
F 11.154952 36.068690 14.886607
F 2.217312 28.360790 17.569807
F 2.217312 36.089990 17.569807
F 11.193152 28.339190 17.621607
F 11.193152 36.068490 17.621607
F 2.256862 30.904490 21.218907
F 2.256862 38.633790 21.218907
F 11.241152 30.918790 21.262207
F 11.241152 38.648090 21.262207
F 4.505292 32.208090 17.489107
F 4.505292 39.937290 17.489107
F 13.428152 32.204690 17.683007
F 13.428152 39.933890 17.683007
F 4.562252 34.784390 21.127807
F 13.477852 34.782990 21.323507
F 4.476582 34.784890 18.397307
F 13.410052 34.780890 18.590107
F 4.458412 32.203390 14.754807
F 4.458412 39.932690 14.754807
F 13.385352 32.204290 14.948707
F 13.385352 39.933490 14.948707
F 6.722802 30.914290 18.418107
F 6.722802 38.643590 18.418107
F 15.647652 30.991190 18.673807
F 15.753552 38.652290 18.565207
F 6.701472 28.342490 14.774907
F 6.701472 36.071690 14.774907
F 15.662152 30.795490 21.373107
F 15.715952 36.063190 14.868607
F 6.718122 28.338190 17.508907
F 6.718122 36.067490 17.508907
F 15.728352 28.281890 7.824797
F 15.636152 36.133290 17.747907
F 6.758402 30.923790 21.150507
F 15.740352 28.309390 10.384307
F 15.674952 28.344290 18.060707
F 0.317704 47.825090 3.090247
F 0.317704 55.554390 3.090247
F 9.067882 47.665290 2.976187
F 9.067882 55.394590 2.976187
F 0.317778 50.109290 6.710847
F 0.317778 42.379990 6.710847
F 9.092482 50.240990 6.614587
F 9.092482 42.511690 6.614587
F 0.110793 50.340590 4.045747
F 0.110793 42.611290 4.045747
F 9.037582 50.244290 3.879727
F 9.037592 42.514990 3.879727
F 0.048496 47.578990 0.433379
F 0.048496 55.308290 0.433379
F 8.988222 47.660190 0.242443
F 8.988222 55.389490 0.242443
F 2.446542 54.123490 3.913927
F 2.446542 46.394190 3.913927
F 11.284752 54.106490 3.944337
F 11.284752 46.377190 3.944337
F 2.393582 51.539390 0.284577
F 2.393582 43.810090 0.284577
F 11.229452 51.526590 0.305610
F 11.229452 43.797290 0.305610
F 2.321762 51.573590 2.999447
F 2.321762 43.844290 2.999447
F 11.293952 51.527790 3.039667
F 11.293952 43.798590 3.039667
F 2.348032 54.077590 6.625257
F 2.348032 46.348390 6.625257
F 11.321552 54.107190 6.679477
F 11.321552 46.377890 6.679477
F 4.621052 47.679990 2.901507
F 4.621052 55.409290 2.901507
F 13.534852 47.664990 3.100627
F 13.534852 55.394290 3.100627
F 4.640822 50.231290 6.536517
F 4.640822 42.501990 6.536517
F 13.559452 50.241390 6.740787
F 13.559452 42.512090 6.740787
F 4.569532 50.250290 3.810047
F 4.569532 42.520990 3.810047
F 13.514652 50.242390 4.006167
F 13.514652 42.513090 4.006167
F 4.520172 47.666890 0.175199
F 4.520182 55.396090 0.175199
F 13.462552 47.662290 0.367107
F 13.462552 55.391590 0.367107
F 6.827612 54.104290 3.832617
F 6.827612 46.374990 3.832617
F 15.608052 53.990190 3.996697
F 15.659652 46.317190 4.190057
F 6.776182 51.535090 0.197382
F 6.776182 43.805790 0.197382
F 15.838752 51.519890 0.619602
F 15.800752 43.778690 0.258531
F 6.810892 51.528590 2.928377
F 6.810892 43.799290 2.928377
F 15.807152 51.456490 3.332097
F 15.786652 43.796190 3.036737
F 6.841082 54.107890 6.564627
F 6.841082 46.378590 6.564627
F 15.690952 54.079990 6.719867
F 15.725552 46.297790 6.890247
F 0.252700 47.789090 10.308507
F 0.252700 55.518390 10.308507
F 9.020982 47.664390 10.261007
F 9.020982 55.393690 10.261007
F 0.188753 50.114890 13.960407
F 0.188754 42.385590 13.960407
F 8.945082 50.238890 13.911107
F 8.945082 42.509590 13.911107
F 0.058947 50.303290 11.276107
F 0.058947 42.573990 11.276107
F 8.988862 50.242490 11.175007
F 8.988862 42.513190 11.175007
F 0.112744 47.578790 7.631847
F 0.112744 55.308090 7.631847
F 9.062352 47.662090 7.524807
F 9.062352 55.391390 7.524807
F 2.375212 54.106090 11.184007
F 2.375212 46.376790 11.184007
F 11.228552 54.105690 11.239007
F 11.228552 46.376390 11.239007
F 2.458032 51.523190 7.539987
F 2.458032 43.793890 7.539987
F 11.304752 51.528090 7.589127
F 11.304752 43.798790 7.589127
F 2.282732 51.552290 10.255407
F 2.282732 43.822990 10.255407
F 11.248952 51.527390 10.325107
F 11.248952 43.798190 10.325107
F 2.209972 54.087390 13.907507
F 2.209972 46.358090 13.907507
F 11.173352 54.104790 13.974807
F 11.173352 46.375490 13.974807
F 4.567992 47.670790 10.183407
F 4.567992 55.400090 10.183407
F 13.485152 47.663690 10.387407
F 13.485152 55.392990 10.387407
F 4.490002 50.236990 13.838207
F 4.490002 42.507690 13.838207
F 13.407552 50.239790 14.037007
F 13.407552 42.510490 14.037007
F 4.526152 50.243990 11.102407
F 4.526152 42.514690 11.102407
F 13.459052 50.241090 11.301707
F 13.459052 42.511790 11.301707
F 4.596112 47.660690 7.451627
F 4.596112 55.389990 7.451627
F 13.536352 47.663690 7.652007
F 13.536352 55.392990 7.652007
F 6.773242 54.102790 11.124507
F 6.773242 46.373490 11.124507
F 15.770252 54.131790 11.151207
F 15.652552 46.427690 11.482307
F 6.846522 51.530590 7.473857
F 6.846522 43.801290 7.473857
F 15.807752 51.446590 7.639747
F 15.957452 43.720490 7.698827
F 6.773482 51.526790 10.208007
F 6.773482 43.797490 10.208007
F 15.733252 51.471990 10.418907
F 15.691152 44.008590 10.439107
F 6.700922 54.105890 13.859507
F 6.700922 46.376690 13.859507
F 15.661152 54.058790 13.845607
F 15.758652 46.316990 14.301607
F 0.190941 47.795690 17.645107
F 0.190941 55.524990 17.645107
F 8.964062 47.663590 17.559407
F 8.964062 55.392890 17.559407
F 0.294731 50.078390 21.295707
F 0.294732 42.349090 21.295707
F 9.011122 50.240590 21.200507
F 9.011122 42.511290 21.200507
F 15.663852 46.441290 21.156207
F 15.701152 53.959390 21.284607
F 0.017183 50.305190 18.639007
F 0.017183 42.575990 18.639007
F 8.941592 50.240990 18.466807
F 8.941592 42.511690 18.466807
F 0.010710 47.613890 14.968007
F 0.010710 55.343190 14.968007
F 8.918342 47.661690 14.824107
F 8.918342 55.390990 14.824107
F 2.319652 54.103790 18.496407
F 2.319652 46.374490 18.496407
F 11.179652 54.104290 18.528107
F 11.179652 46.374990 18.528107
F 2.303322 51.536190 14.845407
F 2.303322 43.806890 14.845407
F 11.154952 51.527290 14.886607
F 11.154952 43.797990 14.886607
F 2.217312 51.548590 17.569807
F 2.217312 43.819290 17.569807
F 11.193152 51.527090 17.621607
F 11.193152 43.797790 17.621607
F 2.256862 54.092290 21.218907
F 2.256862 46.363090 21.218907
F 11.241152 54.106590 21.262207
F 11.241152 46.377390 21.262207
F 4.505292 47.666590 17.489107
F 4.505292 55.395890 17.489107
F 13.428152 47.663190 17.683007
F 13.428152 55.392490 17.683007
F 4.562252 50.242890 21.127807
F 4.562252 42.513590 21.127807
F 13.477852 50.241590 21.323507
F 13.477852 42.512290 21.323507
F 4.476582 50.243490 18.397307
F 4.476582 42.514190 18.397307
F 13.410052 50.239490 18.590107
F 13.410052 42.510190 18.590107
F 4.458412 47.661990 14.754807
F 4.458412 55.391190 14.754807
F 13.385352 47.662790 14.948707
F 13.385352 55.392090 14.948707
F 6.722802 54.102190 18.418107
F 6.722802 46.372890 18.418107
F 15.667052 54.111890 18.527407
F 15.642552 46.386390 18.555807
F 6.701472 51.530290 14.774907
F 6.701472 43.800990 14.774907
F 15.676752 51.501890 14.902207
F 15.630452 43.540890 14.850407
F 6.718122 51.526090 17.508907
F 6.718122 43.796790 17.508907
F 15.576652 51.513590 17.750107
F 15.736352 43.839290 17.568807
F 6.758402 54.111590 21.150507
F 6.758402 46.382290 21.150507
F 0.317705 63.283690 3.090247
F 9.067882 63.123890 2.976187
F 0.317778 57.838590 6.710847
F 0.317778 65.567890 6.710847
F 9.092482 57.970290 6.614587
F 9.092482 65.699490 6.614587
F 0.110793 58.069790 4.045747
F 0.110793 65.799090 4.045747
F 9.037592 57.973590 3.879727
F 9.037592 65.702890 3.879727
F 0.048497 63.037590 0.433379
F 8.988222 63.118790 0.242443
F 2.446542 61.852790 3.913927
F 11.284752 61.835790 3.944337
F 2.393582 59.268690 0.284577
F 2.393582 66.997990 0.284577
F 11.229452 59.255890 0.305610
F 11.229452 66.985190 0.305610
F 2.321762 59.302890 2.999447
F 2.321762 67.032190 2.999447
F 11.293952 59.257090 3.039667
F 11.293952 66.986390 3.039667
F 2.348032 61.806890 6.625257
F 11.321552 61.836390 6.679477
F 4.621052 63.138490 2.901507
F 13.534852 63.123590 3.100627
F 4.640822 57.960590 6.536517
F 4.640822 65.689890 6.536517
F 13.559452 57.970690 6.740787
F 13.559452 65.699890 6.740787
F 4.569532 57.979490 3.810047
F 4.569532 65.708790 3.810047
F 13.514652 57.971690 4.006167
F 13.514652 65.700890 4.006167
F 4.520172 63.125390 0.175199
F 13.462552 63.120890 0.367107
F 6.827612 61.833590 3.832617
F 15.812152 61.850990 3.890167
F 6.776182 59.264290 0.197382
F 6.776182 66.993590 0.197382
F 15.701552 59.363190 0.164008
F 15.813352 66.856590 0.395841
F 6.810892 59.257790 2.928377
F 6.810892 66.987090 2.928377
F 15.721352 59.265490 2.953697
F 15.647852 67.099990 3.057587
F 6.841082 61.837190 6.564627
F 15.713052 61.797990 6.717027
F 0.252701 63.247690 10.308507
F 9.020982 63.122990 10.261007
F 0.188754 57.844190 13.960407
F 0.188754 65.573390 13.960407
F 8.945082 57.968190 13.911107
F 8.945082 65.697490 13.911107
F 0.058947 58.032590 11.276107
F 0.058947 65.761890 11.276107
F 8.988862 57.971690 11.175007
F 8.988862 65.700990 11.175007
F 0.112744 63.037390 7.631847
F 9.062352 63.120690 7.524807
F 2.375212 61.835390 11.184007
F 11.228552 61.834990 11.239007
F 2.458032 59.252390 7.539987
F 2.458032 66.981690 7.539987
F 11.304752 59.257390 7.589127
F 11.304752 66.986690 7.589127
F 2.282732 59.281590 10.255407
F 2.282732 67.010890 10.255407
F 11.248952 59.256690 10.325107
F 11.248952 66.985990 10.325107
F 2.209972 61.816690 13.907507
F 11.173352 61.834090 13.974807
F 4.567992 63.129390 10.183407
F 13.485152 63.122290 10.387407
F 4.490002 57.966290 13.838207
F 4.490002 65.695590 13.838207
F 13.407552 57.968990 14.037007
F 13.407552 65.698290 14.037007
F 4.526152 57.973290 11.102407
F 4.526152 65.702590 11.102407
F 13.459052 57.970390 11.301707
F 13.459052 65.699690 11.301707
F 4.596112 63.119290 7.451627
F 13.536352 63.122290 7.652007
F 6.773242 61.832090 11.124507
F 15.748752 61.814490 11.109207
F 6.846522 59.259890 7.473857
F 6.846522 66.989190 7.473857
F 15.683452 59.310190 7.490597
F 15.795752 67.075890 7.603887
F 6.773482 59.255990 10.208007
F 6.773482 66.985290 10.208007
F 15.688352 59.165490 10.313707
F 15.688952 66.934590 10.322307
F 6.700922 61.835190 13.859507
F 15.556952 61.777090 13.950207
F 0.190942 63.254290 17.645107
F 8.964062 63.122190 17.559407
F 0.294732 57.807690 21.295707
F 0.294732 65.536990 21.295707
F 9.011122 57.969890 21.200507
F 9.011122 65.699190 21.200507
F 11.179652 69.562790 18.528107
F 2.256862 69.550890 21.218907
F 0.017183 58.034490 18.639007
F 0.017183 65.763790 18.639007
F 8.941592 57.970290 18.466807
F 8.941592 65.699590 18.466807
F 0.010710 63.072490 14.968007
F 8.918342 63.120290 14.824107
F 2.319652 61.833090 18.496407
F 11.179652 61.833590 18.528107
F 2.303322 59.265390 14.845407
F 2.303322 66.994690 14.845407
F 11.154952 59.256590 14.886607
F 11.154952 66.985890 14.886607
F 2.217312 59.277890 17.569807
F 2.217312 67.007190 17.569807
F 11.193152 59.256290 17.621607
F 11.193152 66.985590 17.621607
F 2.256862 61.821590 21.218907
F 11.241152 61.835890 21.262207
F 4.505292 63.125190 17.489107
F 13.428152 63.121790 17.683007
F 4.562252 57.972190 21.127807
F 4.562252 65.701490 21.127807
F 13.477852 57.970890 21.323507
F 13.477852 65.700190 21.323507
F 4.476582 57.972790 18.397307
F 4.476582 65.702090 18.397307
F 13.410052 57.968790 18.590107
F 13.410052 65.697990 18.590107
F 4.458412 63.120490 14.754807
F 13.385352 63.121390 14.948707
F 6.722802 61.831390 18.418107
F 15.668452 61.869890 18.360807
F 6.701472 59.259590 14.774907
F 6.701472 66.988890 14.774907
F 15.640052 59.236890 14.862807
F 15.604752 66.934490 14.865207
F 6.718122 59.255290 17.508907
F 6.718122 66.984590 17.508907
F 15.846052 59.214290 17.666207
F 15.601352 67.008690 17.523407
F 6.758402 61.840890 21.150507
F 15.653152 61.948390 21.175107
F 6.722802 69.560690 18.418107
F 6.827612 69.562790 3.832617
F 2.319652 69.562290 18.496407
F 6.773242 69.561390 11.124507
F 2.348032 69.536190 6.625257
F 11.173352 69.563390 13.974807
F 2.209972 69.545890 13.907507
F 15.795952 69.611090 4.056817
F 26.933152 1.218160 3.262597
F 26.820452 9.054140 3.343407
F 18.014452 8.935680 3.152527
F 28.853552 12.764190 17.872507
F 26.844252 3.968510 6.872207
F 26.983352 11.625990 6.735497
F 17.751152 9.012050 17.761807
F 17.821952 9.014540 14.997007
F 26.689652 3.769930 4.170717
F 27.055452 11.598390 4.097567
F 31.370952 11.439090 21.556007
F 17.922552 11.595390 14.100507
F 26.858252 1.364710 0.467250
F 26.790352 9.006710 0.547359
F 29.187552 12.944390 10.658007
F 18.034352 11.529490 6.808717
F 28.938852 7.651740 4.138907
F 24.565152 7.871750 21.313007
F 20.301652 7.813400 4.055557
F 33.571552 12.644390 18.072307
F 29.014752 5.281470 0.371534
F 29.104952 12.605390 0.650446
F 20.251852 5.105210 0.358177
F 20.174352 12.865490 0.325815
F 28.928052 5.238110 3.292507
F 17.890552 8.932320 0.354493
F 20.291552 5.258360 3.264377
F 20.291752 13.142190 3.123837
F 29.029552 7.723920 6.934107
F 33.627152 7.720420 21.421007
F 20.079952 7.669190 6.759227
F 17.934152 1.205810 15.091407
F 31.503852 1.232850 3.244937
F 31.307852 8.810510 3.302977
F 22.306952 1.228860 3.179157
F 22.453752 9.101920 3.201677
F 31.437652 3.837650 6.709747
F 31.391252 11.707890 7.048887
F 22.531252 3.928360 6.789447
F 22.441852 11.883090 6.936277
F 31.295552 3.800610 3.976317
F 31.543852 11.233990 4.298887
F 22.487752 3.806650 4.016917
F 22.529652 11.723090 4.211337
F 31.359852 1.495490 0.458367
F 31.444652 8.915030 0.575864
F 22.398052 1.227100 0.427134
F 22.291852 9.086230 0.395675
F 33.654252 7.541730 4.164137
F 17.818952 1.335350 17.726707
F 24.685852 7.781090 4.173057
F 24.589352 5.339880 17.622707
F 33.716652 5.106840 0.454984
F 33.556852 12.790190 0.814786
F 24.573352 5.320930 0.557917
F 17.942952 1.252870 10.385507
F 33.526052 5.024200 3.157027
F 17.771652 1.180710 0.365376
F 24.664552 5.211160 3.114887
F 17.732552 3.794580 18.666507
F 33.510152 7.716160 6.842807
F 17.958052 9.009670 10.445107
F 24.465552 7.749750 6.995027
F 33.431252 5.151040 17.850307
F 26.820152 1.427740 10.437307
F 26.859652 9.145950 10.343607
F 33.617552 12.891790 10.737407
F 20.153152 13.028090 7.643777
F 26.815552 3.765330 14.112207
F 26.554252 11.355890 14.139307
F 18.003452 3.787610 21.498507
F 22.506152 3.780690 21.421707
F 26.678252 3.912160 11.493507
F 26.944752 11.660690 11.469607
F 33.600552 12.800790 3.614847
F 22.193352 11.575690 18.732207
F 26.906152 1.391590 7.728187
F 26.861952 9.137690 7.687487
F 17.944352 1.325380 7.629027
F 18.077152 8.963420 7.836437
F 29.016852 7.669680 11.389207
F 17.850852 11.452990 21.133607
F 20.228252 7.814170 11.556507
F 24.560852 12.951890 17.697507
F 29.132952 5.071960 7.792437
F 29.114452 12.954690 7.774967
F 20.161252 5.194540 7.653417
F 24.475952 12.885590 15.126807
F 28.991652 5.023530 10.566707
F 29.313752 12.725590 3.397737
F 20.034552 5.294030 10.366907
F 17.930252 11.676390 11.334907
F 29.125752 7.786260 14.272007
F 24.677552 5.034480 15.021507
F 20.277852 7.872410 14.154707
F 22.374652 3.856920 18.652507
F 31.136052 1.303110 10.469607
F 31.301052 8.974510 10.780207
F 22.290952 1.278240 10.286407
F 22.381452 9.092150 10.420607
F 31.386452 3.961630 14.290807
F 31.195852 11.741390 14.485407
F 22.481852 3.757150 14.038807
F 22.398352 11.673790 13.966707
F 31.285252 3.881960 11.512207
F 31.340552 11.582090 11.711607
F 22.278652 3.888400 11.235707
F 22.541852 11.713490 11.298507
F 31.297752 1.296960 7.843507
F 31.431952 9.038220 8.029677
F 22.344552 1.292300 7.562627
F 22.159452 9.119920 7.729997
F 33.516052 7.739460 11.472307
F 31.353652 4.156140 21.343507
F 24.643252 7.861790 11.284007
F 33.711152 5.330340 15.114607
F 33.679952 5.105920 7.855737
F 33.585852 13.010690 7.897947
F 24.687952 5.262110 7.845287
F 24.843352 12.940090 7.612977
F 33.495552 5.153870 10.557007
F 24.597152 12.964990 0.563903
F 24.422652 5.278570 10.402407
F 24.730852 13.028490 10.352907
F 33.586252 7.860800 14.156307
F 31.073052 11.519990 18.769307
F 24.500652 7.667500 14.069807
F 24.446852 7.750060 18.637107
F 26.652052 1.444870 17.795007
F 26.685752 8.913950 17.802907
F 28.866152 12.989690 15.156407
F 17.990452 3.885070 14.268107
F 26.745752 3.916860 21.461807
F 26.778852 11.717090 21.493307
F 22.535452 9.053550 15.040307
F 22.419152 1.242900 14.861707
F 26.737052 4.076930 18.710007
F 26.676252 11.470090 18.729007
F 22.373652 11.725390 21.374107
F 31.171752 3.910450 18.625107
F 26.881452 1.175180 15.034607
F 26.809052 8.796470 15.025407
F 20.199252 12.811890 10.447307
F 24.775652 12.931390 3.274967
F 28.997752 7.666120 18.733507
F 33.496952 13.004490 15.361707
F 20.054352 7.737530 18.573507
F 31.314352 9.202000 15.210307
F 29.039752 5.059950 14.989107
F 18.112152 11.495290 4.072797
F 20.197752 5.271690 14.910807
F 20.104452 12.926790 14.907907
F 29.023452 5.193410 17.575607
F 17.930952 11.625990 18.402007
F 20.112152 5.171880 17.638307
F 20.260452 13.121190 17.670707
F 28.994352 7.892500 21.411407
F 31.116152 1.410410 14.977007
F 20.160552 7.664220 21.210707
F 33.675652 7.672630 18.639707
F 31.124852 1.503460 17.653507
F 31.416052 8.963890 17.938507
F 22.145752 1.323920 17.679007
F 22.272452 9.069100 17.709307
F 18.041552 3.856480 3.965667
F 17.927052 3.853370 11.455207
F 18.067552 3.859550 6.664937
F 18.167652 1.274070 3.154247
F 33.522252 0.215222 18.731407
F 24.721452 -0.038394 4.032077
F 29.036852 -0.102735 14.096207
F 24.461052 0.085154 18.570507
F 24.621652 0.211766 6.805737
F 20.139252 0.144830 21.217507
F 24.480052 0.096309 11.327407
F 29.132352 -0.120650 6.917667
F 20.031952 -0.219075 18.554907
F 26.818152 24.696390 3.011157
F 26.877352 16.747890 3.116347
F 17.858752 16.809590 17.866807
F 31.278152 26.975490 11.300107
F 18.023152 16.935390 10.615307
F 26.581952 19.153390 6.723967
F 17.838952 24.617390 10.556907
F 17.977552 16.815190 7.769477
F 17.972352 24.388190 3.081437
F 26.744852 19.298790 4.078897
F 22.701452 27.153090 4.003067
F 31.116652 26.984790 6.767377
F 26.924952 24.423790 0.252627
F 27.041852 16.560290 0.368656
F 18.036152 19.439590 11.377807
F 31.203652 27.313390 18.602907
F 29.052352 15.408390 4.119327
F 28.991052 23.277390 3.865977
F 20.398552 15.755390 3.914597
F 20.144452 23.214690 4.093017
F 29.110552 20.603090 0.547431
F 20.275152 20.581490 0.260326
F 28.964252 20.606990 3.205127
F 20.193452 20.679490 3.138927
F 28.917052 15.530590 6.935157
F 28.984052 23.405990 6.608017
F 20.039552 15.549590 6.466377
F 20.132652 23.359490 6.779407
F 31.345652 24.297990 3.022917
F 31.487352 16.639090 3.283317
F 22.373852 24.628190 3.009197
F 22.662752 16.910690 2.952717
F 17.954652 27.207990 21.308407
F 31.386452 19.456090 6.790747
F 22.372752 27.240590 11.363207
F 22.391852 19.419190 6.678667
F 17.839352 19.284190 14.102007
F 31.365552 19.335190 3.914097
F 18.011152 24.669490 7.551397
F 22.557652 19.513590 3.949367
F 31.410252 24.415090 0.329602
F 31.474152 16.748190 0.680657
F 22.179452 24.622690 0.261026
F 22.392152 16.792490 0.199619
F 33.597552 15.387990 4.354447
F 33.626352 23.175590 4.112147
F 24.800952 15.450090 3.999947
F 24.642652 23.343790 4.014217
F 33.753152 20.660290 0.351405
F 24.729352 20.600690 0.295016
F 33.646352 20.581790 3.183387
F 24.662952 20.799390 2.957697
F 33.371352 15.557290 6.978157
F 33.721852 23.154890 6.937717
F 24.495652 15.441490 6.743047
F 24.527352 23.495990 6.805377
F 26.870252 24.424290 10.593407
F 26.810852 16.730290 10.634207
F 22.411252 27.251190 14.014807
F 17.942452 24.496790 17.640007
F 18.194352 19.209590 4.182387
F 26.889852 19.242490 14.057307
F 27.086152 27.022690 21.309507
F 17.939152 24.751590 14.882107
F 26.796652 27.140190 14.050807
F 26.894152 19.152990 11.363007
F 33.743052 23.307290 21.338307
F 26.796552 26.984590 18.581207
F 26.880152 24.508790 7.791307
F 26.639152 16.690990 7.822007
F 31.229452 27.092890 21.387307
F 17.834652 16.717690 15.060807
F 29.187052 15.560490 11.516107
F 29.145452 22.970690 11.468407
F 20.158752 15.347990 11.229807
F 20.074452 23.431390 11.354507
F 28.846452 20.501790 7.408227
F 20.273352 20.844490 7.754847
F 29.069552 20.566590 10.258307
F 20.265952 20.862390 10.532307
F 29.108652 15.634690 14.359007
F 29.087852 23.307790 14.139107
F 20.192152 15.396590 13.966607
F 20.192752 23.294490 14.076807
F 31.349652 24.284890 10.479807
F 31.239052 16.778090 10.324007
F 22.421652 24.645990 10.443607
F 22.517452 16.724390 10.338807
F 17.582552 19.264390 18.718207
F 31.230852 19.255490 14.180607
F 17.948252 27.166690 6.665207
F 22.379452 19.357690 13.985907
F 17.944852 16.791290 0.368209
F 31.234252 19.354990 11.416907
F 26.744352 27.091490 11.233407
F 22.330952 19.186090 11.397507
F 31.287552 24.278790 7.740217
F 31.231752 16.959990 7.715477
F 22.257552 24.745990 7.691977
F 22.238452 16.898290 7.504097
F 33.310852 15.407590 11.598607
F 33.497252 23.212190 11.658807
F 24.539052 15.502290 11.516507
F 24.441952 23.097990 11.337507
F 33.674552 20.603690 7.810297
F 24.462952 20.834190 7.685267
F 33.469852 20.626190 10.685807
F 24.547752 20.571390 10.587307
F 33.680652 15.414590 14.271807
F 33.570252 23.077190 14.423107
F 24.695252 15.354990 14.241407
F 24.447552 23.458990 14.147107
F 26.982852 24.411390 17.636507
F 27.022152 16.649390 17.901607
F 33.588752 20.376790 14.962507
F 24.802552 20.500590 17.659807
F 17.891152 16.824090 3.061057
F 27.011552 19.180590 21.509007
F 24.514552 23.280090 21.467507
F 24.746952 15.548890 21.414007
F 33.556352 20.550590 17.751507
F 27.106452 19.239290 18.658307
F 17.960052 27.202490 11.292107
F 24.582252 20.640590 14.878407
F 26.915652 24.526890 14.864207
F 26.848752 16.815290 15.095307
F 17.960652 27.116590 3.891807
F 33.706052 15.268090 21.702407
F 29.176152 15.320490 18.797907
F 29.248052 23.212690 18.692207
F 20.271952 15.580690 18.635807
F 20.105552 23.265390 18.650807
F 29.029952 20.735690 15.073107
F 20.104152 20.411190 14.951707
F 29.254152 20.717190 17.871207
F 19.926652 20.515890 17.730707
F 29.300652 15.228790 21.525407
F 29.263552 23.081890 21.378607
F 20.335752 15.391290 21.414107
F 20.096052 23.164690 21.308307
F 31.245552 24.690290 17.738507
F 31.283352 16.710890 17.871307
F 22.429152 24.312190 17.921407
F 22.546252 16.843490 17.752707
F 22.436352 27.010590 18.413907
F 31.371852 19.362290 21.746107
F 26.682252 27.106090 6.764397
F 22.543452 19.440090 21.166807
F 31.225452 27.138390 14.026007
F 31.252552 19.254590 18.863907
F 31.316152 26.925690 4.013467
F 22.362452 19.594790 18.455307
F 31.353552 24.512990 15.132707
F 31.401052 16.773390 15.294607
F 22.024952 24.798990 15.180507
F 22.387052 16.741490 14.941707
F 33.574552 15.274290 18.883507
F 33.567952 23.279790 18.648007
F 24.631652 15.463390 18.739707
F 24.804452 23.078690 18.701607
F 22.279152 27.181990 6.747287
F 26.920052 27.158290 3.848657
F 22.793352 27.056690 21.154007
F 17.915152 27.045890 18.573007
F 17.916652 19.334190 21.417407
F 18.106452 19.444190 6.921177
F 17.830652 24.469890 0.284696
F 17.804752 27.310090 14.065107
F 27.012452 32.293490 3.125147
F 27.177852 40.084490 3.042577
F 29.239552 28.517990 3.025517
F 20.151652 28.510390 14.944007
F 26.870052 35.008390 6.856837
F 24.775352 28.504390 2.799907
F 26.914852 34.864590 4.168777
F 33.386852 28.294290 7.604757
F 26.990252 32.250790 0.401468
F 26.923352 40.015490 0.350482
F 28.933652 28.290590 14.788307
F 20.396052 28.281090 0.116858
F 29.096252 31.068690 4.285987
F 29.360852 38.561490 4.036037
F 20.007852 30.965690 3.965537
F 20.157052 38.768190 3.856317
F 20.154752 28.308690 10.417607
F 29.150452 36.063990 0.548429
F 24.565652 28.424190 7.502547
F 20.109652 36.050190 0.310449
F 24.583352 28.474890 10.282407
F 29.127252 36.090690 3.251947
F 33.643152 36.079790 14.687007
F 20.024952 36.190990 2.961217
F 28.848052 31.095290 6.913777
F 29.329252 38.634690 6.833697
F 20.184852 30.865190 6.689437
F 20.210152 38.621590 6.487797
F 31.351152 32.215590 3.076397
F 31.467752 39.978990 2.946387
F 22.212452 32.104690 3.085407
F 22.523852 40.090290 3.128877
F 31.301752 34.844390 6.760697
F 22.496152 34.656690 6.539747
F 31.536452 34.852590 4.019547
F 22.492552 34.808190 3.736247
F 31.315552 32.367490 0.295499
F 31.478752 39.860790 0.344690
F 22.489652 32.237590 0.339031
F 22.559552 39.965290 0.270765
F 33.588852 30.807990 4.001427
F 33.786852 38.484690 4.101517
F 24.742652 31.017690 3.827737
F 24.764952 38.947290 4.013527
F 17.967052 39.900290 10.283107
F 33.908852 36.159690 0.188350
F 20.118652 28.333290 7.762997
F 24.822552 36.083590 0.512753
F 18.173052 39.905490 7.622337
F 33.791252 36.038790 2.922417
F 17.801752 34.778690 18.623207
F 24.843452 36.246790 3.195977
F 33.471852 30.930890 6.636367
F 33.667452 38.420990 6.935787
F 24.707052 30.951590 6.557797
F 24.847752 38.719590 6.693957
F 26.850052 32.318190 10.545407
F 26.845552 39.945290 10.356807
F 18.056952 34.693790 11.285507
F 24.492852 31.062690 18.474407
F 26.679552 34.698390 14.158407
F 24.629452 28.391190 17.680207
F 26.832952 35.091390 11.557707
F 17.853652 34.865990 21.353007
F 26.587752 32.488790 7.765087
F 27.116052 39.893590 7.739457
F 17.773652 32.141790 7.764507
F 33.579952 28.216790 10.346507
F 29.143952 30.854890 11.440507
F 29.128252 38.721790 11.420807
F 20.201552 30.939490 11.220407
F 20.163852 38.606990 11.287107
F 24.644952 36.083890 15.218507
F 28.995952 36.103790 7.782237
F 17.883952 32.227690 14.749507
F 20.353652 36.112890 7.458107
F 17.900052 32.372990 3.155887
F 29.177252 35.986990 10.483107
F 20.353252 28.279090 2.924667
F 20.128452 36.017990 10.284807
F 28.974952 30.864090 14.196307
F 29.293552 38.514590 14.132707
F 20.258152 31.016690 13.892507
F 20.154552 38.798290 14.079307
F 31.291752 31.884190 10.357107
F 31.421152 39.910190 10.496207
F 22.467452 32.196190 10.249407
F 22.389652 39.927690 10.313207
F 31.261052 34.718990 13.895607
F 22.468252 34.846490 13.944607
F 31.414952 34.519990 11.128907
F 22.322052 34.723290 11.096107
F 31.327352 32.193790 7.652547
F 31.424152 39.927290 7.814447
F 22.459452 32.137990 7.539957
F 22.473252 39.990090 7.571817
F 33.741452 30.782190 11.357407
F 33.754752 38.571290 11.191707
F 24.593052 31.004190 11.251707
F 24.563452 38.671190 11.327107
F 33.678252 28.200390 3.252677
F 33.727352 35.748490 7.440437
F 24.631352 28.383590 14.943807
F 24.653152 36.239490 7.811247
F 29.086152 28.582290 0.241407
F 33.710552 35.862890 10.259207
F 24.835452 38.570890 18.790307
F 24.663452 36.142490 10.488007
F 33.550252 30.980090 14.047507
F 33.760852 38.758890 14.031807
F 24.627152 30.850190 13.936807
F 24.706052 38.586890 14.071007
F 26.739552 32.166090 17.770507
F 26.962352 39.928190 17.556207
F 33.697852 30.813590 21.473607
F 33.696752 38.637890 21.288207
F 27.021552 34.911390 21.469107
F 24.849652 38.524390 21.524507
F 27.041552 34.674990 18.724307
F 24.770452 35.968990 17.924807
F 26.837352 32.096690 15.138607
F 26.878852 39.940090 14.798307
F 28.984552 28.453190 7.600527
F 33.742252 36.129090 17.490507
F 29.133452 30.951990 18.474507
F 29.135052 38.529790 18.412307
F 20.058952 31.105890 18.570807
F 20.289052 38.562490 18.617607
F 33.744452 38.747090 18.572507
F 29.018852 35.863090 14.946007
F 17.806052 39.914090 3.025997
F 20.146052 36.104490 14.902307
F 20.171852 28.411790 17.669807
F 29.122652 35.802190 17.566407
F 24.803952 31.042590 21.166507
F 20.119252 36.087490 17.601007
F 29.164652 31.049290 21.162507
F 29.149152 38.794590 21.261007
F 20.108852 30.922990 21.253307
F 20.269852 38.705190 21.233307
F 31.380252 32.244490 17.683607
F 31.431552 39.847190 17.579207
F 22.246552 32.255990 17.591407
F 22.573052 39.730990 17.840307
F 31.550652 34.908190 21.397607
F 22.461652 34.887790 21.380607
F 31.497752 34.791490 18.672907
F 22.375652 34.798590 18.606107
F 31.223952 32.237990 14.952607
F 31.418152 39.948990 14.913407
F 22.285152 32.245390 14.874707
F 22.515352 39.814390 15.026007
F 33.589752 30.966790 18.830607
F 17.941152 34.979190 13.894007
F 17.902052 34.910190 3.827007
F 33.634652 28.193790 0.415715
F 17.952352 40.010690 0.357042
F 33.661252 28.494390 17.581907
F 18.141152 34.678290 6.650537
F 17.891552 32.210890 10.482307
F 29.107052 28.311290 10.335007
F 28.975552 28.381290 17.480607
F 24.858752 28.400090 0.123730
F 17.846952 32.184990 0.317520
F 33.575252 28.394790 14.809207
F 17.958152 39.956790 14.857607
F 17.770452 32.312390 17.493907
F 17.949452 39.746890 17.555107
F 26.927652 47.829790 3.101857
F 18.010852 42.638390 13.980207
F 18.126852 47.594790 10.585807
F 22.532652 55.407590 3.045087
F 26.944152 50.287090 6.721387
F 18.036952 47.586090 3.213077
F 22.437452 42.403890 18.351807
F 22.588052 47.673290 14.814707
F 27.064152 50.342890 3.960147
F 18.083652 55.235390 17.728807
F 31.567152 42.588590 3.942317
F 17.799952 47.764290 15.140407
F 26.901352 47.772090 0.294529
F 17.958952 55.550190 7.727067
F 18.099552 50.165090 21.580307
F 31.635352 42.524890 14.025007
F 29.250252 54.402490 3.959667
F 29.075052 46.570290 4.192497
F 20.348852 54.367790 4.186867
F 20.355452 46.426490 3.940747
F 29.335152 51.561090 0.257971
F 29.198552 43.596490 0.426804
F 20.245852 51.608890 0.556548
F 20.132052 44.020890 0.379961
F 29.212252 51.734490 3.015867
F 29.330452 44.022890 3.190987
F 20.199152 51.706590 3.240847
F 20.072752 43.847990 3.097657
F 29.244252 54.206090 6.625187
F 29.185652 46.230990 6.870317
F 20.183852 54.113190 6.860127
F 20.275452 46.267890 6.710097
F 31.317352 47.851790 3.241067
F 24.798152 54.012690 18.481007
F 22.444152 47.714290 2.986317
F 27.023352 42.360890 18.518507
F 31.110252 50.221190 6.757487
F 31.424652 42.400990 21.010307
F 22.581552 50.091990 6.752607
F 27.030252 42.426290 21.314607
F 31.470952 50.497590 4.026037
F 17.895652 47.649690 17.879707
F 22.485952 50.346390 3.980367
F 22.516552 42.546090 6.584957
F 31.425952 47.541990 0.497116
F 24.760152 43.607590 17.703607
F 22.596252 47.830590 0.288997
F 31.498052 47.652490 15.084207
F 33.744252 54.140890 4.038117
F 33.589952 46.348190 3.953427
F 24.725952 54.209190 3.954547
F 24.712252 46.537690 4.118127
F 33.669552 51.631490 0.279407
F 33.600652 43.778290 0.193608
F 24.777452 51.485590 0.285343
F 24.633452 43.812190 0.270967
F 33.732252 51.445890 3.021617
F 33.699352 43.802490 2.954217
F 24.714152 51.628290 3.054337
F 24.737852 43.985990 3.054957
F 17.642852 50.174890 18.715607
F 33.638252 46.354890 6.845837
F 24.723552 54.176290 6.779597
F 24.630152 46.444890 6.889797
F 26.848852 47.527890 10.294907
F 33.691752 51.599090 17.610207
F 18.048252 47.506190 7.760137
F 31.539752 42.582490 18.346907
F 27.018052 50.128590 14.085107
F 26.977352 42.648990 11.260207
F 22.546552 42.389490 14.161607
F 31.448652 42.455490 11.237607
F 26.917452 50.123790 11.298507
F 22.382752 50.185990 18.792107
F 26.763852 42.534090 7.098707
F 22.585652 55.267990 15.116707
F 27.129252 47.717590 7.637467
F 22.429552 42.413590 11.388007
F 33.789852 54.147190 18.525007
F 18.079252 55.421090 10.393107
F 29.371952 54.223990 11.365807
F 29.245752 46.229190 11.493307
F 20.285752 54.104990 11.224607
F 20.261452 46.341090 11.552407
F 29.045352 51.731590 7.617217
F 29.097352 43.715490 7.676477
F 20.238452 51.501290 7.714597
F 20.402852 43.787290 7.752367
F 29.205852 51.753090 10.297107
F 29.283152 43.816390 10.370507
F 20.240652 51.572090 10.379007
F 20.154352 43.595690 10.546707
F 29.300552 54.132190 14.108807
F 29.106052 46.340790 14.252007
F 20.061052 53.933790 14.046207
F 20.251952 46.517590 14.380707
F 31.220352 47.785990 10.433607
F 33.602052 54.337390 21.216507
F 22.480652 47.583990 10.553507
F 33.540852 51.487890 14.804607
F 31.439352 50.096490 13.903307
F 17.807752 42.387890 18.414107
F 22.538852 50.185590 13.874207
F 17.880152 42.585690 4.044937
F 31.232552 50.311490 11.264007
F 26.993152 55.367290 0.176794
F 22.335752 50.241490 11.274607
F 31.517152 50.271890 18.704407
F 31.332152 47.613390 7.715857
F 26.962352 42.743190 4.316007
F 22.424152 47.687290 7.873337
F 31.412852 42.604490 6.730947
F 33.601652 54.192190 10.992807
F 33.586552 46.511790 11.304707
F 24.836752 54.045490 11.320907
F 24.738252 46.145190 11.204707
F 33.480152 51.511090 7.512877
F 33.610352 43.794790 7.626657
F 24.698052 51.512490 7.655517
F 24.449352 43.859890 7.700837
F 33.498452 51.469490 10.229907
F 33.548752 43.873590 10.311807
F 24.730452 51.334490 10.500907
F 24.577852 43.592090 10.358307
F 33.805252 54.176990 13.772007
F 33.623252 46.131790 14.055007
F 24.900252 54.133790 14.027007
F 24.779352 46.234290 13.840507
F 26.988152 47.538590 17.897807
F 24.700752 51.432990 17.773607
F 24.762052 46.263890 18.626007
F 24.846552 43.553490 14.946307
F 27.128452 50.388590 21.194407
F 17.959052 50.163590 14.213907
F 24.714952 46.375090 21.260807
F 24.834652 53.963890 21.249807
F 27.148252 50.383390 18.575207
F 33.551352 54.130790 6.811257
F 33.768452 46.340390 18.780707
F 27.052352 42.515290 13.878907
F 26.804752 47.656390 15.139007
F 22.439952 42.703290 3.813567
F 33.783152 46.357190 21.362207
F 24.751052 51.572090 14.961707
F 29.423152 54.320790 18.538907
F 29.209252 46.278690 18.689507
F 20.203652 53.894090 18.700907
F 20.299652 46.274590 18.486307
F 29.245452 51.483390 14.876007
F 29.326952 43.754090 14.926607
F 20.234352 51.374590 14.957507
F 20.194752 43.892690 14.807407
F 29.480252 51.791090 17.686807
F 29.052252 43.817190 17.617007
F 20.153252 51.398590 17.561107
F 20.156352 43.561290 17.568307
F 29.294652 54.100890 21.274107
F 29.142052 46.350590 21.556107
F 20.230352 54.174090 21.392007
F 20.214052 46.611190 21.135007
F 31.545952 47.648990 17.734007
F 33.917752 43.868790 17.775607
F 22.617652 47.619390 17.599307
F 33.880452 43.665490 15.063307
F 31.548652 50.087090 21.435407
F 18.042552 42.561390 21.181207
F 22.479152 50.412790 21.336107
F 18.130052 42.518190 6.895607
F 27.066652 55.422490 17.748207
F 31.448952 55.665690 0.368092
F 17.937652 50.340990 11.404707
F 18.143652 50.281790 4.148227
F 22.349952 42.639790 21.175807
F 17.738652 42.437990 11.262007
F 31.463852 55.752590 10.299407
F 17.994552 47.534590 0.338914
F 18.197952 50.088890 6.916287
F 31.620352 55.425690 14.934307
F 26.912952 55.485090 3.010487
F 22.412952 55.181490 17.787607
F 17.964252 55.441790 14.991807
F 17.946352 55.415490 0.426409
F 31.323352 55.396890 7.570067
F 22.723152 55.404490 0.292159
F 27.085252 55.311890 15.018407
F 31.588552 55.482090 3.066887
F 31.650452 55.467590 17.686307
F 22.459152 55.428990 7.892307
F 17.913752 55.244990 3.202697
F 26.991152 55.587790 7.532097
F 22.415452 55.336890 10.486207
F 26.914152 63.211490 3.125507
F 17.957352 65.664690 18.430707
F 26.984552 57.978190 6.639697
F 26.864952 65.650390 6.741867
F 17.928952 62.963790 17.648107
F 17.804552 65.449590 11.373107
F 26.910152 58.166390 3.898627
F 26.913752 65.756990 3.920407
F 17.964852 65.779690 21.135907
F 17.844752 62.743890 14.966507
F 26.960552 63.124490 0.424633
F 17.795852 63.210090 2.987707
F 29.166552 61.714290 3.876717
F 20.109852 61.728090 3.928767
F 29.185852 59.304390 0.343457
F 29.191352 67.102090 0.505246
F 20.218452 59.251890 0.122890
F 20.100752 67.021590 0.390387
F 29.169952 59.186990 3.006707
F 29.243852 67.041190 3.184067
F 20.315452 59.208390 2.844857
F 20.099052 66.969690 3.162817
F 29.155152 61.739790 6.650317
F 20.311952 61.835090 6.585317
F 31.184452 63.283190 2.903817
F 22.247052 63.061190 3.184557
F 31.508052 57.949190 6.661247
F 31.488552 65.737590 7.103787
F 22.490252 57.814790 6.826097
F 22.504152 65.786090 6.777757
F 31.545152 58.115690 3.977187
F 31.363352 65.708390 4.232107
F 22.513252 57.863890 4.005317
F 22.325452 65.701990 4.040117
F 31.204752 63.302090 0.193496
F 22.465552 63.260390 0.441914
F 33.420952 62.064590 4.101707
F 24.729252 61.770790 3.931547
F 33.615852 59.331590 0.228255
F 33.601952 67.131190 0.547276
F 24.643752 59.414290 0.375111
F 24.699552 66.943690 0.179341
F 33.756152 59.504090 2.979967
F 33.597852 66.941790 3.259857
F 24.618952 59.279190 3.079177
F 24.657052 66.932590 3.096247
F 33.495852 61.706690 6.860327
F 24.630252 61.853590 6.729927
F 26.734352 63.153590 10.355107
F 18.027752 65.713190 6.603207
F 26.912152 57.986490 13.992507
F 26.849152 65.548290 14.044607
F 17.996552 63.002290 7.489087
F 17.949252 63.007690 10.293107
F 26.828152 58.017690 11.292307
F 26.876452 65.821790 11.442907
F 17.827552 65.743790 3.865327
F 24.797452 62.027290 21.538707
F 26.861652 63.063190 7.637597
F 33.538952 61.989290 21.276607
F 28.913252 61.896390 11.314607
F 20.110152 61.604290 11.309407
F 29.284552 59.291990 7.632837
F 29.105052 66.858390 7.657147
F 20.184752 59.283690 7.544957
F 20.230852 66.828290 7.847007
F 29.090652 59.347790 10.364907
F 29.049452 66.974990 10.333807
F 19.993552 59.176190 10.305407
F 20.121852 66.850090 10.553307
F 28.979052 61.776690 14.032207
F 20.121152 61.659490 13.991107
F 31.184152 63.308690 10.538307
F 22.340252 62.989790 10.283207
F 31.288352 57.990090 14.046507
F 31.407252 65.575990 14.227407
F 22.570252 57.790190 14.035007
F 22.248052 65.688290 13.933607
F 31.484952 58.241490 11.284907
F 31.082152 65.891090 11.633107
F 22.446652 57.958990 11.209607
F 22.474852 65.533690 11.257407
F 31.323752 63.123290 7.769027
F 22.363152 63.145790 7.622507
F 33.532552 61.995090 11.077507
F 24.611252 61.784390 11.434407
F 33.673252 59.147990 7.689957
F 33.564952 67.128990 7.978277
F 24.743152 59.234090 7.572897
F 24.626552 67.064390 7.781827
F 33.585052 59.439790 10.286707
F 33.485952 67.018490 10.645007
F 24.632352 59.226390 10.331607
F 24.702652 67.067890 10.433907
F 33.652352 61.758690 13.896907
F 24.554452 61.818490 14.146307
F 27.053452 63.135190 17.709707
F 18.062652 57.811690 18.691307
F 26.986952 58.029890 21.473607
F 26.971552 65.686790 21.167107
F 17.888852 58.125290 6.507627
F 17.943652 57.873890 3.695977
F 27.148852 58.102590 18.734407
F 26.927852 65.846190 18.385007
F 17.944352 58.023290 21.248707
F 24.500652 66.986290 17.735607
F 26.770652 63.072490 15.010407
F 17.860752 57.977690 13.948007
F 29.260852 61.831890 18.509207
F 20.284652 61.860890 18.588707
F 29.025552 59.245790 14.909307
F 29.081052 66.770690 15.100107
F 20.199752 59.100290 14.848607
F 20.038252 66.986790 14.944507
F 29.363852 59.299790 17.524607
F 29.210852 67.020490 17.808607
F 20.205452 59.261490 17.607107
F 20.065152 66.992490 17.540607
F 29.159452 61.765390 21.130407
F 20.359752 61.885890 21.164007
F 31.393452 63.282390 17.457607
F 22.514352 62.993090 17.635407
F 31.328052 58.125190 21.175307
F 31.498052 65.809790 21.234507
F 22.589852 57.936890 21.190207
F 22.306752 65.783090 21.255007
F 31.560152 58.014390 18.501007
F 31.527152 65.754890 18.567507
F 22.428452 57.784290 18.507207
F 22.193252 65.481090 18.456207
F 31.311852 62.993290 14.840007
F 22.152152 63.162090 14.936407
F 33.448852 61.881690 18.562507
F 24.748052 61.854390 18.741607
F 33.492652 59.271990 14.695407
F 33.709052 66.957490 15.037907
F 24.757452 59.207490 15.057007
F 24.527352 66.791690 14.955707
F 33.688752 59.358290 17.405807
F 33.696152 67.146490 17.671007
F 24.685452 59.312190 17.912707
F 18.108352 63.208390 0.237338
F 17.856952 65.468790 14.301807
F 17.840552 57.903290 11.304807
F 33.568252 69.641590 14.169707
F 20.129652 69.661790 14.036407
F 33.470852 69.546590 6.905107
F 20.025652 69.499790 11.346507
F 33.650052 69.733290 21.447107
F 24.628052 69.382690 14.128407
F 28.983352 69.500790 11.345307
F 33.427652 69.590790 11.513207
F 20.276852 69.392090 4.275717
F 20.272852 69.471390 6.861817
F 29.161852 69.525290 4.208817
F 24.757352 69.545390 21.237907
F 29.058352 69.533990 18.819407
F 29.140052 69.798490 21.661907
F 33.630852 69.398290 4.202307
F 26.990052 55.371090 10.358007
F 35.749652 1.343250 17.795407
F 35.749252 3.770610 4.102007
F 44.800452 1.203690 3.108667
F 44.973052 9.096880 3.203857
F 40.401752 11.396190 18.761507
F 35.721252 8.994920 10.437707
F 44.604352 3.803620 6.929667
F 44.769052 11.658690 6.890227
F 47.164052 13.179990 17.689907
F 40.461952 3.684150 18.603907
F 44.663152 3.847220 4.085247
F 45.201152 11.683390 4.178707
F 35.753052 3.887470 18.557707
F 35.879452 8.769090 15.125007
F 35.717052 1.204540 10.567007
F 44.848752 9.235720 0.400884
F 38.083852 7.845050 4.041417
F 51.673352 7.805550 18.705807
F 47.035352 7.702950 4.202497
F 42.579452 5.240040 17.610807
F 38.280352 5.196800 0.561493
F 35.897152 9.030290 7.813357
F 46.996452 5.243930 0.300160
F 51.677152 12.925990 7.617027
F 38.002352 5.175310 3.261597
F 42.565452 12.941290 10.517407
F 46.864852 5.105940 3.147437
F 36.065552 8.851830 17.959207
F 37.988352 7.747090 6.792177
F 42.650052 12.935690 17.821007
F 47.319552 7.692750 6.923337
F 42.680252 7.762560 18.648007
F 40.202352 1.073620 3.044197
F 40.402252 9.021230 3.315537
F 49.188652 1.372440 3.221197
F 49.224252 9.137350 3.264127
F 40.266052 3.751890 6.960367
F 40.214452 11.578190 6.898727
F 49.190052 3.842000 6.902937
F 49.339252 11.820090 6.842807
F 40.216852 3.583880 4.136037
F 40.448852 11.541190 4.222407
F 49.281852 4.018580 4.165337
F 49.389452 11.584890 4.135607
F 40.246152 1.505080 0.431619
F 40.377152 9.027720 0.528976
F 49.451452 1.316040 0.528089
F 49.243152 9.050110 0.413619
F 42.719052 7.697000 4.056587
F 49.228852 9.071420 15.178807
F 51.448352 7.926210 4.227737
F 51.507152 5.309050 15.205507
F 42.698052 5.154830 0.563400
F 42.481752 12.874990 7.839997
F 51.362052 5.419600 0.644841
F 35.834252 11.471590 11.712907
F 42.357452 5.063700 3.253467
F 35.936952 11.549390 4.431487
F 51.543152 5.345200 3.327367
F 35.854152 3.763960 6.896167
F 42.693352 7.519330 6.825197
F 49.435552 1.395770 15.054207
F 51.718052 7.888430 6.867297
F 35.845152 11.666290 7.174967
F 38.206552 12.783990 3.263397
F 51.571252 12.974590 14.926307
F 44.866952 1.409770 10.427507
F 44.914352 8.938990 10.391207
F 51.510752 12.854190 0.325178
F 36.027552 4.097550 21.421307
F 44.816552 3.886880 14.120707
F 44.877952 11.689990 14.115007
F 42.744652 12.783290 3.293497
F 35.837952 11.600690 21.583507
F 45.005652 3.974820 11.443507
F 44.849352 11.543490 11.255107
F 47.122652 13.136690 0.277901
F 46.992652 12.951990 7.746907
F 44.681952 1.160570 7.668307
F 44.998252 8.977120 7.706217
F 37.810752 7.539710 11.624807
F 51.609352 8.005240 21.485407
F 47.111552 7.764110 11.261207
F 40.531752 9.165850 14.987407
F 38.008352 5.218330 7.839237
F 38.104352 12.853290 7.935097
F 46.975252 5.122010 7.848517
F 35.920052 8.944220 0.607373
F 38.016952 5.009470 10.574007
F 35.913752 1.165760 15.000207
F 47.329852 5.050920 10.508107
F 51.674552 12.747490 10.318807
F 38.305952 7.644210 14.321907
F 42.551352 7.819920 21.480007
F 47.090552 7.730910 14.117007
F 40.564552 1.071610 14.974107
F 40.268752 1.225210 10.734407
F 40.135652 8.894770 10.566507
F 49.249652 1.406890 10.480207
F 49.656952 9.125090 10.453907
F 40.356652 3.712240 14.149207
F 40.210952 11.631190 14.175307
F 49.352652 3.912200 14.390707
F 49.339552 11.675090 14.061507
F 40.464052 3.873190 11.344107
F 40.222152 11.615790 11.396307
F 49.470552 3.884720 11.543107
F 49.397452 11.626290 11.270907
F 40.245652 1.265660 7.986047
F 40.526952 8.731930 7.817387
F 49.367252 1.333430 7.714387
F 49.586252 9.319660 7.694057
F 42.477352 7.692970 11.435607
F 49.419452 11.770890 18.638407
F 51.597152 7.586070 11.451407
F 42.449952 5.303540 14.880707
F 42.340852 5.043780 7.897697
F 35.830352 9.027070 3.284267
F 51.445052 5.269860 7.755037
F 38.098352 12.797790 17.853407
F 42.677852 5.150470 10.493607
F 35.904152 1.375700 0.448508
F 51.682752 5.114780 10.491407
F 42.535852 12.858790 15.011507
F 42.688752 7.893920 14.173907
F 49.252452 3.819250 18.870807
F 51.302952 7.844760 14.243407
F 42.650852 12.954190 0.594036
F 44.743152 1.297450 0.322513
F 49.291552 1.432350 17.807607
F 44.852052 1.235120 17.729407
F 44.900652 9.136860 17.809407
F 44.842152 3.787470 21.429207
F 44.856552 11.804490 21.394207
F 38.055352 12.663690 10.618307
F 38.112552 12.745190 0.498753
F 44.889052 3.983670 18.788507
F 44.904952 11.612090 18.644607
F 47.114752 13.159990 14.944807
F 35.868852 11.471990 18.845607
F 45.038952 1.345550 15.062007
F 44.797052 9.203140 15.114807
F 38.339952 7.753040 18.875207
F 35.935152 1.068570 3.248377
F 47.015852 7.784760 18.737207
F 51.461452 12.977890 3.051337
F 38.229352 5.080270 15.136107
F 37.860952 12.747590 15.100107
F 47.082752 5.206880 15.299707
F 36.039552 3.936230 14.126707
F 38.214952 5.193030 17.963907
F 35.788852 1.174990 7.868907
F 47.177252 5.243920 17.865807
F 51.654352 12.999990 17.682707
F 38.296352 7.669410 21.600907
F 47.112452 12.860890 10.457707
F 46.938152 7.796500 21.594807
F 51.565052 5.034720 18.113407
F 40.506052 1.124210 17.665907
F 40.622552 8.880020 17.796507
F 47.279952 13.133490 2.989217
F 49.316952 9.057580 17.852207
F 40.420252 3.905480 21.359807
F 40.382852 11.665490 21.629607
F 49.370152 3.825140 21.664707
F 49.260052 11.701390 21.288207
F 35.725152 3.871570 11.431707
F 35.621852 11.466290 14.435107
F 47.067052 0.129648 6.750127
F 38.087552 -0.023941 4.351167
F 47.114252 0.153407 11.434007
F 42.892152 0.007851 13.971807
F 51.541552 0.026497 11.504707
F 51.638852 -0.074357 6.956317
F 47.196352 0.110548 14.068007
F 51.430052 0.056537 18.758407
F 37.950152 0.087321 11.370807
F 51.488652 0.038079 4.180727
F 38.215452 0.004717 14.118907
F 51.605952 0.061945 21.434907
F 51.584752 -0.086586 14.302707
F 38.067652 0.044900 7.060237
F 49.417852 27.317390 14.209107
F 35.800352 16.702890 7.840337
F 44.846152 24.365690 3.288757
F 44.787952 16.749190 3.170997
F 51.599452 15.559890 21.295407
F 36.063552 16.761190 0.513952
F 35.761152 19.386790 11.347407
F 44.818652 19.454590 6.678337
F 35.840352 27.072490 21.451407
F 49.380352 27.192690 11.501207
F 44.689152 27.161490 14.096707
F 44.829452 19.487190 3.903887
F 35.887852 27.284490 18.568407
F 44.675052 27.156390 6.877327
F 44.836752 24.453990 0.672853
F 44.753652 16.832290 0.385888
F 38.272352 15.374790 4.146807
F 38.248552 23.226190 4.034257
F 47.027652 15.610790 4.037917
F 47.124252 23.284990 4.088377
F 38.320852 20.494390 0.503252
F 47.049752 20.577090 0.337277
F 38.086652 20.608290 3.173347
F 47.223052 20.609490 3.198687
F 38.024952 15.517890 6.859307
F 38.179352 23.096290 6.776327
F 47.070152 15.461490 6.651837
F 47.212752 23.081890 6.895177
F 40.549052 24.343590 2.780327
F 40.495752 16.739790 3.190427
F 49.496152 24.428990 3.470057
F 49.382052 16.864490 3.114677
F 40.429552 27.063190 6.676147
F 40.517352 19.330790 6.841497
F 35.973652 16.671990 3.358507
F 49.442452 19.204690 6.943737
F 35.979452 24.394290 7.715707
F 40.451552 19.385490 4.040467
F 35.895052 24.633490 17.779907
F 49.523652 19.429590 4.255057
F 40.401252 24.511990 0.121142
F 40.409052 16.568590 0.473451
F 49.257752 24.603590 0.719567
F 49.531152 16.878090 0.449541
F 42.673052 15.424190 3.999687
F 42.641752 23.157890 3.980117
F 51.554752 15.542990 4.035397
F 51.614552 23.062190 4.400257
F 42.659852 20.713990 0.317562
F 35.915452 24.231990 2.994617
F 42.580552 20.713490 3.059057
F 51.694552 20.679490 3.134687
F 42.519652 15.406290 6.799227
F 42.430352 23.099490 6.672347
F 51.686452 15.484490 6.725347
F 51.463952 23.103890 7.120757
F 35.850352 24.343790 10.460907
F 44.745052 27.157990 11.299107
F 44.796652 24.583390 10.340407
F 44.645652 16.851790 10.435207
F 35.998752 19.241290 14.016907
F 36.149352 19.349290 21.386507
F 35.738352 24.522990 15.085507
F 44.643352 19.334590 14.226107
F 49.185452 27.332190 6.871667
F 35.928752 16.811790 15.033707
F 45.007752 26.934990 4.262827
F 44.761652 19.353090 11.592807
F 36.007452 19.296190 7.040737
F 40.521452 27.103290 21.333807
F 44.640552 24.266190 7.587987
F 44.793452 16.793390 7.675627
F 37.925552 15.356090 11.311207
F 38.229652 23.016690 11.453707
F 46.777952 15.428890 11.356707
F 47.045652 23.305590 11.223507
F 38.274352 20.343190 7.817707
F 47.090852 20.467290 7.748607
F 38.126552 20.571990 10.555207
F 46.947552 20.566590 10.564307
F 37.888152 15.460890 14.138307
F 37.958452 23.203090 14.088907
F 46.975152 15.607490 14.038607
F 46.902252 23.283990 14.004807
F 40.297152 24.480890 10.506207
F 40.326852 16.825390 10.624207
F 49.279052 24.718690 10.548707
F 49.224852 16.650090 10.683307
F 42.713052 15.433590 21.476407
F 40.488452 19.329890 14.361607
F 36.076152 24.430890 0.267364
F 49.195052 19.567890 14.178007
F 51.489652 20.844590 0.452005
F 40.383052 19.256190 11.684807
F 40.118252 27.114390 11.357907
F 49.330452 19.291790 11.437107
F 40.333452 24.542290 7.832587
F 40.319152 16.689790 7.911257
F 49.290352 24.498690 7.805107
F 49.319952 16.585790 7.826547
F 42.478552 15.506490 11.421007
F 42.603052 23.296390 11.334307
F 51.410952 15.260390 11.391307
F 51.472652 23.390090 11.411607
F 42.692352 20.707790 7.710627
F 51.602152 20.607790 8.000747
F 42.617852 20.638790 10.463307
F 51.521952 20.723690 10.663907
F 42.606152 15.377090 14.020207
F 42.528452 23.248690 13.938307
F 51.292752 15.555690 13.989607
F 51.577052 23.346390 14.286307
F 42.501252 20.554890 17.820707
F 35.755352 19.121290 18.622807
F 44.814152 24.493590 17.865207
F 44.684652 16.891290 17.764607
F 40.328852 26.995490 18.648607
F 44.770652 19.248390 21.286307
F 51.291152 23.336190 21.403807
F 44.838552 26.957690 18.675907
F 35.721252 16.788490 10.644807
F 44.798952 19.517390 18.662607
F 51.348752 20.827190 17.853107
F 35.720852 27.221590 6.594207
F 44.704452 24.516190 14.949807
F 44.675052 16.778990 14.980907
F 37.931252 15.360390 18.715707
F 37.939352 22.892690 18.397907
F 46.992752 15.846890 18.606407
F 46.992552 23.279490 18.895507
F 38.139352 20.646190 15.057207
F 46.910052 20.723590 15.094007
F 38.111152 20.279990 17.660407
F 46.967152 20.738990 17.810007
F 38.179752 15.345090 21.338107
F 38.422452 22.965890 21.105507
F 47.201352 15.818490 21.356407
F 47.120752 23.137790 21.622407
F 40.267452 24.294890 17.532807
F 40.246352 16.591590 17.956107
F 49.104952 24.667190 17.793507
F 49.262352 16.755690 17.826407
F 35.885252 19.356790 4.215597
F 40.470252 19.168690 21.614907
F 40.545952 26.914990 3.975107
F 49.332052 19.303290 21.396407
F 49.273952 27.048490 4.216037
F 40.479452 19.263790 18.904307
F 42.697052 23.227690 21.243207
F 49.064052 19.329290 18.683607
F 40.197952 24.481690 14.944307
F 40.352252 16.473190 15.110407
F 49.167152 24.605490 14.858107
F 49.133252 16.833690 14.991207
F 42.581452 15.512990 18.747407
F 42.501952 23.109590 18.528707
F 51.541152 15.511790 18.612507
F 51.261452 23.390790 18.657607
F 42.607952 20.772790 15.134107
F 51.486052 20.744790 15.037207
F 40.176452 27.113890 14.173807
F 35.764652 27.191490 13.969007
F 49.112552 27.143890 21.356107
F 35.722952 16.595690 17.799307
F 49.363252 27.308690 18.680307
F 35.924752 26.775290 3.975407
F 35.828252 26.972190 11.311107
F 44.825152 26.985990 21.592307
F 35.863652 40.036790 10.350307
F 35.950152 34.721590 4.061307
F 44.891552 32.077890 3.179627
F 44.658952 39.882590 3.377767
F 51.362452 28.435690 3.341907
F 44.732252 34.772490 6.819687
F 46.969152 28.492190 14.960507
F 44.901652 34.774690 4.061037
F 46.984652 28.292290 0.650143
F 35.815352 32.183490 3.046717
F 44.777452 32.405190 0.543786
F 44.670752 40.036790 0.583772
F 38.079552 30.792190 3.992017
F 38.165652 38.580290 4.277137
F 47.059652 30.886690 4.232397
F 46.994152 38.705690 4.172347
F 47.069752 28.366590 10.586707
F 38.070952 36.010990 0.329744
F 51.500352 28.503090 10.297707
F 46.956252 36.217390 0.427523
F 42.639652 30.709290 18.649107
F 38.248652 35.921190 3.160057
F 35.855852 34.838690 18.478007
F 47.012552 36.202290 3.062467
F 38.108752 31.006590 6.775837
F 38.236452 38.439890 7.083957
F 47.164852 30.837090 6.987937
F 46.928552 38.857090 6.839417
F 40.458052 32.248490 3.239587
F 40.327552 39.904990 3.244977
F 49.173952 32.244090 3.154807
F 49.415852 39.951090 3.397687
F 40.647852 34.660290 6.898107
F 49.312652 34.867690 6.757457
F 40.517452 34.746990 4.168257
F 49.190652 34.796690 4.097697
F 40.303852 32.294290 0.428412
F 40.196352 39.828390 0.512932
F 49.053952 32.305490 0.515006
F 49.220852 39.781190 0.672783
F 42.762952 30.873390 4.209247
F 42.494952 38.622990 4.220387
F 51.454652 31.042890 4.067057
F 51.520052 38.466090 3.995347
F 42.662152 36.105990 17.998007
F 42.533952 36.229590 0.439524
F 36.003152 39.836890 3.103477
F 51.541552 35.820890 0.545305
F 42.790152 30.983490 21.300307
F 42.632552 36.100790 3.235417
F 35.950352 39.776590 7.680527
F 51.563752 35.879790 3.334577
F 42.537152 30.980090 6.852947
F 42.612352 38.672490 6.960837
F 51.563752 30.859490 6.656767
F 51.695852 38.652390 6.789487
F 51.449052 28.420190 7.776927
F 51.513452 31.173890 18.870707
F 44.852252 32.175290 10.528907
F 44.993752 39.851090 10.649507
F 42.464452 28.449290 7.790647
F 44.690452 34.967790 14.132207
F 42.551352 38.584890 18.739507
F 44.893552 34.763190 11.473307
F 35.825152 32.122690 10.365307
F 36.113752 39.898390 17.482707
F 44.909852 32.207390 7.873947
F 44.842352 40.054990 7.842247
F 37.978552 30.891190 11.330107
F 37.963852 38.643490 11.345807
F 47.192952 31.000990 11.256007
F 47.069552 38.401290 11.535307
F 51.350652 28.568190 0.651679
F 38.294652 35.890390 7.825067
F 49.138052 39.770290 15.131207
F 47.004052 36.182790 7.748547
F 35.956952 39.825090 0.410333
F 38.258152 36.022490 10.421207
F 42.602152 28.437590 0.442408
F 46.978652 35.975990 10.463807
F 38.022152 30.718690 14.012307
F 38.155052 38.661190 14.155707
F 47.032552 31.000390 13.961707
F 46.918152 38.549590 14.310607
F 40.359752 31.980490 10.482807
F 40.371252 40.108290 10.697307
F 49.455952 32.270090 10.371207
F 49.272352 39.633990 10.529407
F 40.492652 34.647390 14.084907
F 49.123352 34.980790 14.094007
F 40.421952 34.659690 11.316107
F 49.342152 34.771790 11.429707
F 40.338152 32.219590 7.759417
F 40.422852 39.821990 7.973217
F 49.350252 32.387890 7.652747
F 49.378152 39.629390 7.706057
F 42.595052 30.862190 11.558107
F 42.685652 38.604090 11.532807
F 51.682452 30.959590 11.227007
F 51.541652 38.424490 11.439207
F 51.331752 31.082690 21.593407
F 42.704452 36.139690 7.834717
F 35.729252 32.029990 7.729507
F 51.687252 35.985590 7.651197
F 42.578052 38.752790 21.457907
F 42.758352 36.062390 10.571407
F 51.531952 35.931490 14.982007
F 51.698152 35.881190 10.566007
F 42.581852 30.956790 14.202007
F 42.649852 38.658590 14.261707
F 51.603252 31.234290 14.001407
F 51.321752 38.446490 14.147007
F 36.083452 34.649890 6.793777
F 51.643752 35.842990 17.692107
F 44.858652 32.185090 17.661707
F 44.873352 40.001090 17.857107
F 44.891952 34.865890 21.414107
F 40.267152 32.018590 14.955607
F 44.895852 34.724290 18.725707
F 42.450252 36.064890 15.153007
F 35.891752 32.294890 0.304688
F 44.740552 32.284590 14.889007
F 44.872252 39.933690 15.177607
F 38.176452 31.085890 18.596407
F 38.167652 38.662290 18.598207
F 47.052752 30.832690 18.685107
F 46.918352 38.651090 18.743207
F 51.545852 38.460990 21.645607
F 38.347352 35.941590 15.050007
F 51.611152 38.372590 18.712707
F 46.825552 35.989690 15.213707
F 49.245352 32.341090 14.905107
F 38.254652 36.043190 17.820507
F 40.372952 39.764390 15.131907
F 46.939252 36.106390 17.924707
F 38.201552 30.952790 21.356107
F 38.200852 38.594690 21.250607
F 46.914452 30.895690 21.472307
F 46.909852 38.742190 21.457607
F 40.431952 32.061290 17.625107
F 40.452452 39.989190 17.841207
F 49.307352 32.186790 17.610007
F 49.175052 39.802290 17.841207
F 40.362052 34.742390 21.170507
F 49.306452 34.854190 21.419207
F 40.451252 34.613090 18.579507
F 49.276052 34.757990 18.680107
F 35.914852 34.832390 11.318707
F 35.944952 39.943190 14.893707
F 42.894552 28.329190 3.229747
F 35.883352 32.159090 17.787007
F 35.993352 34.826490 21.243907
F 36.020652 34.750690 14.063707
F 38.023752 28.334690 15.077207
F 35.883752 32.143290 14.950107
F 51.643852 28.709190 15.041907
F 51.527952 28.598890 17.969007
F 38.032852 28.324290 7.507787
F 38.148452 28.420190 0.395596
F 47.008052 28.290690 17.572607
F 42.437252 28.311590 14.925107
F 42.427152 28.330490 10.592107
F 42.584752 28.194690 17.713407
F 38.216252 28.297390 17.835707
F 38.107252 28.249290 3.089597
F 47.020652 28.389890 3.350487
F 46.891852 28.261890 7.896437
F 37.875752 28.368790 10.216507
F 49.165752 42.300490 14.141007
F 49.411652 42.340290 21.447007
F 44.852152 47.475190 3.201217
F 35.771652 42.339990 3.950697
F 35.872252 47.425690 3.028917
F 44.961752 42.596990 21.424907
F 45.020752 50.171590 6.736687
F 35.705852 42.540390 11.234907
F 44.877252 42.480990 3.999987
F 42.611452 51.461190 18.027307
F 44.859252 50.182090 3.956907
F 44.685652 42.388790 11.505107
F 46.945852 54.320390 21.492807
F 42.495652 51.678690 15.318207
F 44.808552 47.594090 0.467661
F 36.055452 50.121990 13.972507
F 38.174852 53.856090 4.016327
F 38.064452 46.146790 3.953417
F 46.961652 54.199890 4.202587
F 47.166052 46.394490 4.258697
F 38.177752 51.588490 0.581915
F 37.999652 43.753090 0.463273
F 46.985952 51.675990 0.537563
F 47.376852 43.778290 0.517239
F 38.099252 51.169790 3.234497
F 38.022452 43.520990 3.220767
F 46.986752 51.601990 3.210887
F 47.219552 43.798090 3.346667
F 38.081052 53.988690 6.783767
F 38.076252 46.275190 6.747857
F 47.231752 54.107490 6.949927
F 46.886952 46.444890 6.955797
F 40.428852 47.548090 3.192957
F 51.487552 51.584290 15.036307
F 49.364952 47.723790 3.394217
F 40.356752 47.715190 14.993107
F 40.333052 50.038190 6.927557
F 45.018252 42.560590 6.881587
F 49.340052 50.204090 6.903337
F 35.944152 42.356090 21.397007
F 40.505552 50.098090 4.243767
F 35.877552 50.394790 11.311907
F 49.170752 50.559590 4.201717
F 35.878852 47.747490 17.817507
F 40.336752 47.609090 0.420536
F 40.345152 42.353390 14.129707
F 49.440552 47.667390 0.589263
F 40.237252 42.361990 4.099547
F 42.718552 54.182190 4.130357
F 42.565452 46.337890 4.167787
F 51.615752 54.152290 4.247657
F 51.709652 46.330890 4.024407
F 42.582652 51.871290 0.421686
F 42.789252 43.805290 0.612079
F 51.408052 51.587590 0.447159
F 51.680952 43.608490 0.328155
F 42.508652 51.614290 3.079267
F 42.593952 43.765990 3.335197
F 51.663952 51.520590 3.322287
F 51.667752 43.615390 3.301267
F 42.898352 53.848590 6.892397
F 42.460052 46.199090 6.812807
F 51.757952 54.150290 7.115777
F 36.009352 50.332090 21.367107
F 49.422252 50.162890 18.600607
F 51.537252 46.218390 18.766307
F 44.744552 47.544190 10.478707
F 49.153352 47.566990 15.218107
F 35.955652 42.406290 6.686277
F 36.027352 47.762690 0.463036
F 44.808352 50.252290 14.400907
F 40.359152 42.485290 21.673907
F 36.084452 47.526090 14.904307
F 35.769452 50.084490 6.919197
F 44.843052 50.084590 11.649107
F 51.418252 43.645490 17.808207
F 49.371352 55.676290 17.909507
F 36.022552 42.470090 13.902107
F 44.464452 47.562390 7.820337
F 51.524752 54.391890 18.678007
F 38.230052 54.133690 11.166007
F 38.019052 46.557190 11.203707
F 46.904852 54.104890 11.533907
F 47.106152 46.370190 11.468307
F 38.082652 51.384090 7.583987
F 38.128652 43.724790 7.614507
F 47.097852 51.395490 7.834087
F 47.095652 43.851990 7.932437
F 38.127752 51.500590 10.256407
F 38.019252 43.815290 10.518307
F 46.840452 51.585690 10.499407
F 46.984752 43.722090 10.492707
F 38.095952 54.089590 14.030607
F 38.375752 46.257390 14.052307
F 47.029752 54.164590 14.229707
F 47.106052 46.184390 14.276007
F 40.419852 47.551290 10.295107
F 42.482152 43.771390 14.978207
F 49.458752 47.670890 10.599107
F 51.365352 43.593890 15.051407
F 40.452152 50.284090 13.972307
F 36.007852 42.353390 18.640007
F 49.343252 50.086790 14.123607
F 49.276452 42.302290 11.333307
F 40.339052 50.208890 11.098507
F 49.453052 42.411590 4.358847
F 49.130052 50.271390 11.424807
F 44.968852 42.656090 18.655207
F 40.373852 47.503890 7.660247
F 42.579052 46.292790 18.716807
F 49.225152 47.617590 7.940957
F 51.606452 46.299490 21.502507
F 42.571852 54.139290 11.217907
F 42.437152 46.260990 11.466607
F 51.607152 54.158590 11.445507
F 51.556252 46.249190 11.472107
F 42.770552 51.229790 7.695997
F 42.612752 43.640190 7.795107
F 51.673252 51.538390 7.939767
F 51.657952 43.840890 7.626407
F 42.700852 51.544090 10.348907
F 42.472652 43.900890 10.416307
F 51.432952 51.599990 10.637007
F 51.480452 43.710590 10.375807
F 42.450152 54.140890 13.909907
F 42.716852 46.374590 14.263407
F 51.702852 54.103390 14.159607
F 51.399752 46.260990 14.219707
F 44.801152 42.391690 14.051007
F 51.374352 54.291290 21.605007
F 44.898352 47.564890 17.880907
F 42.661952 54.324490 21.327507
F 44.810752 50.292690 21.615407
F 51.568152 51.612390 17.848407
F 51.415652 46.380190 6.709417
F 49.144752 42.402290 18.833507
F 44.914252 50.136590 18.901507
F 40.418252 42.461090 18.811207
F 35.774652 47.718990 10.425607
F 42.648752 43.689790 17.811107
F 44.954052 47.592690 15.081907
F 35.897452 50.417390 18.657307
F 38.142252 54.180990 18.509207
F 38.088752 46.320090 18.800107
F 47.017752 54.188390 18.690207
F 47.078752 46.373790 18.852907
F 38.145452 51.542990 14.944507
F 38.218752 43.873390 15.106707
F 47.203452 51.609490 15.018307
F 47.125752 43.644090 15.210507
F 38.143352 51.658490 17.687107
F 38.069452 43.699290 17.875807
F 47.122552 51.506290 17.867907
F 47.175452 43.953490 17.869107
F 37.978352 54.210890 21.461507
F 38.188152 46.432990 21.381407
F 40.181152 42.619790 11.436407
F 47.174352 46.518390 21.514807
F 40.312052 47.675890 17.821907
F 42.536652 46.366390 21.487007
F 49.362452 47.475490 17.950307
F 42.696252 54.124190 18.628407
F 40.513452 50.256390 21.543407
F 35.892352 47.556990 7.682697
F 49.153552 50.276190 21.392207
F 40.322952 42.391890 6.815567
F 40.269052 50.433990 18.803907
F 35.917952 49.935390 4.126287
F 49.326652 42.390490 7.113747
F 44.813152 55.403690 10.560307
F 44.834752 55.580890 3.039257
F 36.022452 55.408490 10.358507
F 40.268152 55.448090 15.023107
F 45.130052 55.265990 7.853347
F 35.934852 55.296890 3.234257
F 44.821652 55.581490 17.706607
F 49.582452 55.335590 15.152407
F 35.913152 55.391990 7.622257
F 49.296452 55.359290 10.731007
F 44.700952 55.363890 15.002207
F 40.323252 55.630690 0.409645
F 49.241952 55.447190 3.372387
F 49.451552 55.276990 7.968387
F 40.435152 55.310290 3.269887
F 40.514352 55.207490 7.603057
F 35.888452 55.498490 14.865507
F 35.909352 55.582590 0.431762
F 40.334252 55.673590 10.407707
F 35.823052 55.605990 17.648607
F 49.141152 55.496090 0.652853
F 44.857252 55.578690 0.386914
F 35.882852 58.129690 4.005687
F 44.727652 63.059690 3.404507
F 35.974852 58.040090 11.372407
F 35.753252 63.111290 7.553497
F 44.677952 57.912190 7.000907
F 44.786952 65.576290 6.873947
F 51.625552 61.984890 4.261357
F 35.635852 63.214890 17.854407
F 44.737552 57.970690 4.187947
F 44.737852 65.674390 4.083067
F 35.640752 63.242690 3.225197
F 44.738252 63.196290 0.534277
F 38.018152 61.929690 4.098047
F 46.873452 61.907390 4.419427
F 38.178052 59.511190 0.452351
F 38.106352 67.263490 0.418029
F 47.154852 59.459290 0.640828
F 47.039352 67.023290 0.499952
F 38.050652 59.393490 3.147207
F 38.028452 67.020290 3.184377
F 47.115152 59.250790 3.336477
F 46.902252 67.024990 3.248817
F 37.884952 61.751590 6.800357
F 47.044352 61.738590 7.130137
F 40.229952 63.121490 3.191467
F 49.254452 63.213490 3.384457
F 40.398552 57.734190 6.895277
F 40.165352 65.735490 6.830137
F 49.362752 57.938390 7.070987
F 49.150752 65.635690 7.099587
F 40.393552 57.944790 4.096807
F 40.357052 65.788290 4.109627
F 49.322852 57.989590 4.415917
F 49.364952 65.860690 4.212017
F 40.254952 63.263290 0.383003
F 49.411152 63.143590 0.722490
F 42.487152 61.899890 4.171357
F 35.789252 65.791490 6.831967
F 42.491152 59.309090 0.379644
F 42.494252 67.104990 0.529374
F 51.418552 59.378590 0.747277
F 51.544252 67.048490 0.366017
F 42.600952 59.383690 3.264417
F 42.582752 67.018590 3.359647
F 51.531252 59.385290 3.436257
F 51.537452 67.234590 3.113957
F 42.371252 61.922890 6.866717
F 51.602952 61.997590 6.957327
F 51.488852 59.248490 14.796707
F 44.643052 63.163890 10.494807
F 51.531852 59.350990 10.502307
F 35.687352 63.135490 15.018107
F 44.723352 57.907390 14.192707
F 44.957952 65.747190 13.960307
F 35.822452 65.777290 18.757907
F 35.852952 63.201890 10.297007
F 44.727152 58.006890 11.445407
F 44.889352 65.722190 11.251807
F 35.770652 58.152490 18.471407
F 44.796552 63.051890 7.753007
F 37.870952 61.886290 11.382507
F 46.832152 61.882290 11.438507
F 38.171052 59.080090 7.725537
F 38.007852 67.110190 8.103437
F 46.899852 59.017490 7.917287
F 46.930152 67.206890 7.674917
F 38.249052 59.384190 10.498807
F 38.014052 66.927390 10.829907
F 47.083952 59.265690 10.673607
F 47.078452 67.100390 10.605007
F 38.083352 62.219290 14.053007
F 46.901352 61.685790 14.173407
F 40.184452 63.184390 10.530607
F 49.156652 63.242990 10.614407
F 40.174852 57.982990 14.372907
F 40.447952 65.982790 14.241507
F 49.280352 57.840290 14.013107
F 49.382652 65.792890 14.185107
F 40.466152 58.213890 11.555907
F 40.353352 65.889890 11.520107
F 49.267852 58.005590 11.402307
F 49.335852 65.802790 11.560607
F 40.126352 63.301990 7.722997
F 49.340952 63.114390 7.926287
F 42.490352 61.998790 11.354707
F 51.474452 61.901990 11.413707
F 42.404552 59.246190 7.640137
F 42.540952 66.924490 7.776237
F 51.610052 59.178590 7.751357
F 51.468152 66.891490 7.895617
F 42.514352 59.351390 10.452807
F 42.660252 67.086390 10.594807
F 35.807852 63.271990 0.601381
F 51.536652 67.025790 10.631207
F 42.451852 61.882590 14.101307
F 51.419152 61.870990 14.160607
F 35.637852 65.713690 11.386507
F 44.639052 63.179390 17.862507
F 44.836252 58.101890 21.335507
F 44.761752 65.794290 21.338707
F 35.856452 65.772490 4.225147
F 35.953952 58.218490 21.421307
F 44.725552 58.307190 18.581607
F 44.930952 65.650390 18.609807
F 35.864652 65.843790 21.569407
F 44.707052 63.161490 14.997407
F 37.921752 62.001090 18.602407
F 47.018152 61.958590 18.749707
F 38.084252 59.639790 15.076907
F 38.090452 67.093090 15.142807
F 46.925752 59.124190 14.948207
F 47.007552 67.052790 14.929007
F 38.130752 59.397090 17.737707
F 38.096152 67.132190 17.874707
F 46.906252 59.485990 17.741107
F 47.124652 67.042690 17.649107
F 37.982052 61.929090 21.482407
F 46.967652 61.958990 21.547607
F 40.152852 63.238290 17.722007
F 49.286452 63.132690 17.768907
F 40.204252 58.086090 21.282007
F 40.261552 65.817490 21.351607
F 49.258952 58.096890 21.492707
F 49.348752 65.741890 21.558907
F 40.352652 58.052990 18.610407
F 40.282552 65.888090 18.707907
F 49.098952 58.253790 18.707707
F 49.329652 65.756590 18.801507
F 40.268752 63.275790 15.076207
F 49.106652 63.036890 15.141207
F 42.363052 62.105990 18.755907
F 51.429152 61.861390 18.756807
F 42.364852 59.341490 15.244707
F 42.803852 67.130290 14.943907
F 35.923052 65.667790 14.182307
F 51.636652 66.920890 15.139907
F 42.410952 59.533790 17.948907
F 42.595452 66.949990 17.778107
F 51.446452 59.286090 17.589607
F 51.508052 67.134490 17.779307
F 42.439852 61.900190 21.387007
F 51.584852 61.897490 21.575007
F 35.991252 58.055690 13.964707
F 35.949852 58.004590 6.699487
F 38.030252 69.658990 18.658707
F 42.397152 69.449190 6.791027
F 42.703052 69.605790 11.200107
F 47.029852 69.639290 18.614907
F 47.058352 69.622690 21.383807
F 42.464752 69.542390 21.485507
F 46.965552 69.721590 4.095297
F 42.565252 69.630790 3.996997
F 42.576552 69.517990 18.803307
F 38.164252 69.722690 21.234707
F 40.512252 55.383490 17.779507
F 58.245952 1.234320 15.145407
F 62.836752 9.131500 3.338997
F 69.461052 5.210360 17.976907
F 53.701052 9.277400 3.261657
F 62.757252 4.001890 6.709137
F 62.730152 11.761890 6.863617
F 53.755452 4.020190 6.959857
F 56.239852 12.955090 7.943337
F 62.717052 4.047620 4.001477
F 62.813252 11.704590 4.251217
F 53.730452 3.867740 4.089597
F 53.827352 11.837990 4.079577
F 62.724652 1.478440 3.230257
F 62.785752 9.090060 0.535054
F 53.884552 11.626390 21.183407
F 53.716852 1.421510 14.949307
F 55.999752 7.857990 4.099587
F 53.796952 1.403610 17.606907
F 64.959852 7.620290 4.145657
F 53.997952 9.118140 17.613107
F 55.963452 4.872330 0.484909
F 53.938052 1.417600 7.863177
F 65.121952 5.279620 0.536518
F 56.170352 13.093690 0.407003
F 56.025252 5.177610 3.283717
F 69.625652 13.060990 0.236393
F 64.974752 5.096840 3.212017
F 60.501252 13.057090 17.819007
F 56.176352 7.661040 6.823347
F 53.835952 3.800600 18.833807
F 65.034652 7.838100 6.913567
F 60.587552 12.932890 7.781387
F 58.419252 1.378930 3.314487
F 58.303052 9.038920 3.172987
F 64.931652 12.983590 3.222437
F 67.112752 9.168390 3.190007
F 58.322752 3.734580 6.965557
F 58.413052 11.753790 6.879617
F 67.234352 4.043990 6.942507
F 67.196752 11.557890 6.812847
F 58.246852 4.007070 4.222557
F 58.268952 11.679090 4.031817
F 67.355152 3.953030 4.279317
F 67.290452 11.684990 4.044897
F 58.379952 1.118420 0.480089
F 58.327652 8.964810 0.409849
F 67.136452 1.488230 0.541770
F 67.217252 9.026940 0.504228
F 60.593852 7.860750 4.147557
F 60.564252 7.748910 21.410407
F 69.496652 5.180460 3.478027
F 53.900752 11.685690 18.535007
F 60.507452 5.088830 0.454845
F 64.949952 13.113690 10.577507
F 65.105952 13.017190 15.113007
F 56.184552 13.097990 17.654207
F 60.421552 5.326330 3.291267
F 60.569252 12.940190 0.517274
F 60.648352 13.011490 10.575807
F 64.951252 12.919690 7.772727
F 60.518752 7.867560 6.917327
F 69.433252 12.974790 15.043507
F 67.102952 1.394080 7.690637
F 53.845252 1.260510 0.424673
F 62.718052 1.309150 10.330807
F 62.708852 9.114930 10.396107
F 53.695652 1.191060 10.564607
F 53.880452 9.071820 10.622207
F 62.696852 3.857280 14.083007
F 62.835152 11.753890 14.174407
F 53.732852 3.928410 14.111307
F 58.150952 1.335870 17.795807
F 62.771852 3.910260 11.442407
F 62.765852 11.639890 11.401607
F 53.727152 11.748090 14.142707
F 65.091752 13.009590 0.440033
F 62.714152 1.640480 7.723357
F 62.866152 9.123120 7.760587
F 60.569752 5.277010 15.238407
F 60.577252 7.895870 18.677707
F 56.161652 7.761350 11.423607
F 53.849652 9.119590 0.526074
F 64.874552 7.783840 11.422307
F 69.525752 5.132720 7.877967
F 56.227352 5.209400 7.908767
F 56.095152 13.096590 14.918907
F 65.003152 5.241090 7.813617
F 62.824652 1.335080 14.932007
F 56.133152 5.165470 10.700507
F 69.322352 7.848350 11.457507
F 65.019952 5.330020 10.528107
F 69.374252 5.154800 0.764293
F 55.966552 7.848840 14.166807
F 60.559152 12.959990 3.223017
F 64.840252 7.787700 14.217107
F 69.586552 7.697250 6.853187
F 58.314852 1.212120 10.747507
F 58.434652 9.087580 10.569807
F 67.336752 1.297990 10.402807
F 67.049252 9.291490 10.776907
F 58.358452 3.943270 14.237307
F 58.395752 11.773990 14.110707
F 67.210652 4.007850 14.103207
F 67.188452 11.586490 14.024307
F 58.339352 3.790300 11.500407
F 58.570552 11.622490 11.417507
F 67.151352 3.860160 11.408907
F 67.216852 11.906390 11.331507
F 58.263152 1.228570 8.057007
F 58.218952 9.175840 7.884767
F 67.276452 1.350300 3.228107
F 67.312052 8.914360 8.001657
F 60.599152 7.885070 11.457907
F 60.603752 5.367790 17.974707
F 69.561052 12.966090 17.698807
F 53.959952 9.156590 7.732737
F 60.536852 5.195330 7.856647
F 69.427452 7.812390 18.834607
F 67.370852 1.499020 15.010207
F 69.532052 12.891290 7.750597
F 60.557952 5.194450 10.603907
F 65.184352 13.066690 17.909307
F 69.422852 13.231390 3.120957
F 67.201152 4.021870 21.506307
F 60.451552 7.703450 14.189507
F 60.549752 13.044690 15.095207
F 53.939352 11.713790 6.911127
F 53.850352 3.746640 11.493707
F 53.780252 1.357960 3.187647
F 62.805152 9.061150 17.786707
F 67.045052 9.136330 15.114407
F 56.260252 12.920390 10.654607
F 62.838152 3.962190 21.478307
F 62.819452 11.637390 21.570607
F 58.300952 9.063740 15.042807
F 67.392952 11.731890 21.383907
F 62.858752 3.885720 18.769507
F 62.705552 11.799690 18.723107
F 67.270852 11.737490 18.713207
F 67.291652 3.895690 18.813407
F 62.705452 1.410850 17.655807
F 62.684352 9.261420 15.060207
F 58.259952 11.586090 18.636207
F 58.180152 4.003860 18.759407
F 56.154652 7.822170 18.596807
F 53.539052 3.835250 21.721007
F 65.031852 7.830950 18.713407
F 69.262952 7.885030 4.152347
F 56.082452 5.097520 14.912607
F 53.715352 9.089940 14.845407
F 64.957352 5.210510 15.128907
F 69.385752 7.825070 14.217307
F 55.936252 5.312420 17.631807
F 56.133152 13.031890 3.139197
F 65.202252 5.188570 17.831907
F 69.469852 7.728360 21.617207
F 56.023152 7.694900 21.470807
F 53.819952 11.589090 11.451607
F 64.937052 7.775370 21.445107
F 69.527352 5.259180 10.578807
F 62.891552 1.440150 0.573858
F 58.264052 9.100480 17.689507
F 67.272352 1.341850 17.697707
F 67.273452 9.105370 17.747507
F 58.120852 3.722690 21.476707
F 58.423252 11.693490 21.481407
F 69.525652 13.107990 10.476107
F 69.316452 5.374850 15.223807
F 65.092652 0.119335 4.195387
F 69.453052 0.100429 18.818107
F 65.088252 0.118883 11.342707
F 69.239852 -0.077454 21.440307
F 69.661352 0.122564 11.502107
F 60.531252 0.076340 4.186447
F 60.487552 0.283105 18.715507
F 64.963952 0.070290 6.847447
F 65.077052 0.203835 21.279507
F 55.929152 0.046525 14.222407
F 56.143252 -0.067692 18.757807
F 60.574252 0.022488 14.186907
F 64.940352 0.175121 18.629307
F 65.134052 0.244595 14.042507
F 69.431552 0.007718 4.178387
F 60.642652 0.118844 7.005337
F 69.363652 0.141696 14.229807
F 56.032352 0.055174 6.786047
F 69.327252 0.149258 6.854447
F 56.013752 0.006861 11.479207
F 60.743352 0.075029 21.443307
F 56.132752 -0.020753 21.414507
F 62.525652 24.384290 3.163607
F 62.828052 16.848390 3.199067
F 53.685052 27.061890 4.108957
F 53.841452 16.840890 0.323641
F 69.423952 23.180490 4.179777
F 62.759952 19.420390 6.863287
F 53.595852 24.542490 0.403375
F 53.993152 16.875590 17.797207
F 58.239652 27.015190 6.889427
F 62.827752 19.396690 4.188117
F 53.702652 27.187190 6.804447
F 53.713252 19.668390 18.552307
F 62.723952 24.315890 0.558159
F 62.766852 16.950890 0.475005
F 53.830852 19.382190 4.158517
F 53.776952 24.664790 10.591907
F 56.071552 15.500490 4.167637
F 56.100552 23.165690 4.094267
F 64.924152 15.535590 4.055217
F 64.904152 23.439190 4.098107
F 55.958352 20.835690 0.408106
F 64.969352 20.537090 0.412417
F 56.072052 20.650690 3.083437
F 64.936852 20.757590 3.212807
F 55.983852 15.658290 6.797727
F 55.915952 23.036890 6.929157
F 64.979452 15.502790 6.729277
F 65.035452 23.158590 6.737007
F 58.323252 24.364490 3.287367
F 58.248652 16.852690 3.047267
F 67.294552 24.586190 3.230047
F 67.161152 16.934990 2.985157
F 60.451952 23.517390 18.896407
F 58.336752 19.134190 6.907607
F 69.280052 15.664190 4.263097
F 67.041252 19.405090 6.867257
F 69.590152 23.145590 21.347907
F 58.318952 19.381190 4.019027
F 69.362952 15.629990 18.464107
F 67.171052 19.423390 4.207377
F 58.185852 24.539090 0.612046
F 58.192852 16.874090 0.294918
F 67.236152 24.372790 0.497126
F 67.151352 16.972290 0.376325
F 60.626752 15.549390 4.037177
F 60.430452 23.072790 4.239517
F 53.709052 27.244890 14.189407
F 53.734652 27.304190 11.344407
F 60.273852 20.650190 0.496367
F 69.154352 23.284390 14.090207
F 60.545052 20.620090 3.162937
F 69.212052 23.207990 6.897517
F 60.680052 15.628590 6.837627
F 60.437852 23.068190 6.869937
F 67.090752 16.839590 14.812507
F 53.676152 27.364290 18.754307
F 62.399452 24.636290 10.258807
F 62.681052 17.033290 10.527907
F 53.604852 16.602990 10.611807
F 67.237252 27.213990 14.295507
F 62.896952 27.138390 6.737797
F 62.741152 19.329690 14.155107
F 53.765052 19.530890 14.324007
F 60.390952 23.278490 21.564207
F 62.839052 26.936890 21.332907
F 62.594952 19.577290 11.509407
F 53.777052 19.277690 11.645207
F 53.690752 24.493890 7.788147
F 62.831252 24.528890 7.579577
F 62.802252 16.849790 7.775457
F 53.719652 16.950090 7.787267
F 67.183652 27.197790 4.024637
F 55.963952 15.442790 11.447107
F 55.931552 23.099790 11.445207
F 64.919852 15.625290 11.339107
F 64.596652 23.556890 11.528807
F 56.256952 20.487990 7.844977
F 64.896952 20.758290 7.918357
F 56.044952 20.603490 10.557307
F 64.698152 20.952090 10.614807
F 56.010152 15.743290 14.118207
F 56.042352 23.308990 14.184507
F 64.843252 15.576690 14.026907
F 64.772252 23.276390 14.317207
F 58.024052 24.433190 10.450007
F 58.161852 16.699390 10.370507
F 66.880052 24.707290 10.536607
F 67.107452 16.843090 10.558807
F 67.054452 24.640390 15.014307
F 58.330452 19.571690 14.252607
F 69.522052 23.406590 18.559207
F 67.281652 19.530290 14.269607
F 60.582952 20.706790 15.174007
F 58.262052 19.329690 11.510207
F 58.154352 27.255790 18.849807
F 67.108852 19.554990 11.420707
F 58.203252 24.351890 7.705387
F 58.306852 16.559790 7.734157
F 67.044652 24.639990 7.627057
F 67.308452 16.879190 7.802697
F 60.496152 15.567390 11.453707
F 60.268652 23.456290 11.397007
F 69.536552 20.764890 15.051607
F 69.335252 15.549090 11.345507
F 60.552952 20.600390 7.845377
F 69.410152 15.628390 21.171707
F 60.248652 20.895090 10.562907
F 69.347052 20.620390 0.439044
F 60.415352 15.609390 14.297607
F 60.450352 23.320290 14.167007
F 62.657352 27.301390 13.967207
F 53.733052 24.636890 15.174107
F 62.851352 24.681890 17.812907
F 62.633452 16.809590 17.902407
F 53.854252 19.533590 6.947967
F 60.518552 20.763390 17.879307
F 60.486352 15.548090 18.762707
F 62.572152 19.450490 21.184807
F 53.755452 19.530290 21.426907
F 67.335652 26.885390 21.460407
F 60.500852 15.534190 21.482507
F 62.726152 19.476190 18.451107
F 53.812852 16.763590 3.135287
F 69.365152 15.493890 14.106207
F 62.624252 24.747890 15.169507
F 62.628252 16.759490 15.096407
F 53.567952 16.907090 15.136207
F 53.860252 24.367990 3.256087
F 56.124452 15.663290 18.621007
F 56.032152 23.502690 18.839807
F 65.010152 15.639390 18.828007
F 65.005452 23.364290 18.661407
F 55.992252 20.770790 15.068107
F 64.861952 20.654290 15.064807
F 55.812452 21.006190 17.696807
F 64.834852 20.774490 17.754407
F 56.039552 15.597390 21.433207
F 55.941252 23.338990 21.442807
F 65.084152 15.506190 21.500107
F 64.895152 23.151390 21.523907
F 58.281152 24.655990 18.030807
F 58.358152 16.972990 17.784307
F 67.239652 24.572190 17.828607
F 67.288852 16.883290 17.533607
F 58.203852 16.924490 15.143707
F 58.263152 19.405990 21.162907
F 58.337052 26.975090 11.512407
F 67.165552 19.294990 21.226607
F 58.103552 27.170690 21.688107
F 58.139352 19.614290 18.483307
F 69.248052 20.707890 10.439207
F 67.096852 19.469890 18.399207
F 58.303252 24.565890 15.304207
F 69.389552 20.889290 17.801707
F 69.689152 15.485590 7.023977
F 69.332952 20.748490 7.713737
F 53.762252 24.810190 17.851007
F 69.285752 20.692190 3.198687
F 69.032652 23.221190 11.361807
F 62.846452 27.109690 3.981857
F 67.126852 27.255890 11.419607
F 62.669352 27.110490 11.359507
F 53.645352 27.248090 21.565007
F 62.618952 27.258690 18.744507
F 58.357152 26.959590 4.133747
F 58.299952 27.160090 14.253707
F 67.109752 27.206690 6.871257
F 67.293452 27.035890 18.748307
F 62.668552 32.304090 3.126977
F 62.644652 40.056890 3.292427
F 53.672352 32.257990 17.885607
F 53.697252 39.798590 0.611708
F 62.819552 34.842190 6.782557
F 69.546352 38.712290 14.067407
F 62.837452 34.872790 4.090267
F 69.363352 31.115990 14.118507
F 62.694152 32.169290 0.376952
F 62.636652 39.941490 0.514415
F 53.937452 34.879590 18.880407
F 54.089752 32.061190 10.466407
F 56.256552 30.872290 3.995177
F 56.043052 38.761090 4.146467
F 65.118852 31.063990 4.164067
F 64.987152 38.782390 4.078877
F 69.543952 28.561190 15.235107
F 55.994152 35.937990 0.617404
F 69.447452 30.941790 21.605807
F 64.863452 36.104490 0.375860
F 69.486152 36.231490 7.784587
F 56.170352 36.163190 3.380697
F 67.256752 32.399290 15.218907
F 65.014952 36.276590 2.976227
F 56.131252 30.927490 6.749767
F 55.899652 38.606590 6.813897
F 64.915152 31.112490 6.936497
F 64.910152 38.688690 6.769977
F 58.347452 32.263190 3.240267
F 58.416552 40.043990 3.476357
F 67.442152 32.530990 3.442617
F 67.233952 40.122690 3.257577
F 58.310952 34.723090 6.674637
F 67.191152 35.289790 6.855527
F 58.355752 34.831990 3.953597
F 67.317552 35.120190 4.134007
F 58.201052 32.375590 0.551772
F 58.244552 39.878490 0.638134
F 67.172252 32.209590 0.673297
F 67.154852 39.816990 0.509767
F 60.504152 30.991690 4.202117
F 60.577252 38.639590 4.328327
F 69.485252 30.885690 18.848707
F 69.571552 38.872290 6.982237
F 54.033552 34.572790 6.982127
F 60.535252 36.083590 0.398963
F 58.292952 39.983390 15.018807
F 53.782452 39.903790 17.867007
F 69.635352 31.109190 4.068617
F 60.603252 36.163990 3.224707
F 60.477752 30.912990 21.393007
F 69.575152 36.115690 17.836707
F 60.615652 31.004190 6.925057
F 60.431852 38.825090 7.098797
F 69.355852 36.145190 15.176707
F 69.557352 38.770990 11.325607
F 62.870252 32.358090 10.580707
F 62.479952 39.956090 10.427807
F 53.673652 40.054190 10.592907
F 53.836752 34.747090 13.981107
F 62.743852 35.041290 14.166007
F 53.987552 34.740190 11.272107
F 62.645052 34.905090 11.474207
F 53.848852 31.995190 7.921547
F 62.845552 32.336090 7.801057
F 62.648152 40.044090 7.605907
F 53.822552 39.921590 7.924317
F 53.900452 34.766590 4.326867
F 56.248752 31.037290 11.550007
F 55.829652 38.649090 11.381907
F 64.985452 31.128190 11.537507
F 64.874952 38.819790 11.430907
F 67.163952 34.748690 21.560907
F 56.094152 36.062290 7.719507
F 58.314652 32.338090 14.945107
F 64.913452 36.140990 7.802857
F 67.364552 34.788990 18.762007
F 56.175252 36.138790 10.441507
F 69.526152 38.652290 18.510507
F 64.881552 36.068890 10.534407
F 56.100052 30.909190 14.331807
F 55.930452 38.753590 13.996607
F 64.977652 31.276790 14.271707
F 65.026752 38.691390 14.216007
F 58.267252 32.395090 10.432207
F 58.116052 39.952490 10.393507
F 67.226152 32.209690 10.478407
F 67.271352 39.913290 10.329407
F 58.274252 34.956890 14.279507
F 67.074552 34.923690 14.077907
F 58.127352 34.816290 11.530007
F 67.189152 34.754690 11.418307
F 58.222952 32.244790 7.655977
F 58.094952 39.890190 7.673467
F 67.218852 32.481690 7.670307
F 67.110052 40.019390 7.700337
F 60.596552 31.115490 11.606907
F 60.234052 38.482990 11.354207
F 69.516152 38.914990 4.197857
F 58.223152 34.817590 18.709907
F 60.516052 36.266890 15.049507
F 60.495052 36.065390 7.523197
F 67.228352 40.080390 15.043007
F 65.037952 28.505590 7.803907
F 60.383952 31.244090 18.558707
F 60.398752 35.969790 10.410707
F 69.417252 36.029290 10.519007
F 60.557952 38.611790 21.383607
F 60.550952 31.051790 14.268107
F 60.501752 38.794090 14.118807
F 69.467752 30.999690 11.351807
F 69.678552 38.572190 21.366307
F 62.759452 32.492390 17.827107
F 62.964952 39.948090 17.647007
F 69.534452 36.081690 0.296455
F 53.907152 34.664690 21.582107
F 62.809252 34.731890 21.361007
F 53.640052 39.883390 3.302477
F 62.827752 35.005490 18.647907
F 53.928652 32.232490 15.169507
F 62.707452 32.426790 15.045607
F 62.813852 40.091690 15.051707
F 53.688752 39.872290 14.910907
F 53.866252 32.177490 3.279037
F 55.933252 31.182190 18.786807
F 56.002352 38.710590 18.926407
F 64.961652 31.022390 18.677207
F 65.151952 38.680990 18.879207
F 69.438752 36.415390 3.215487
F 56.012952 36.185090 15.150407
F 53.870452 31.990990 0.478612
F 65.062852 36.222090 15.154007
F 60.479152 36.045590 17.702407
F 56.069652 36.203690 17.899607
F 60.664952 38.604490 18.649607
F 65.229552 36.104690 17.888507
F 56.099952 30.801190 21.510007
F 56.009652 38.487290 21.644307
F 64.924052 30.913890 21.455407
F 64.922652 38.691390 21.614007
F 58.171252 32.324490 17.713407
F 58.369252 39.797890 17.807907
F 67.304552 32.260790 17.916107
F 67.213752 40.138390 17.781207
F 58.282852 34.833790 21.425907
F 56.092352 28.450290 7.675187
F 69.397552 31.061490 6.798677
F 55.874852 28.581390 17.959007
F 56.138652 28.205790 3.316797
F 60.534952 28.583990 10.649607
F 56.133552 28.573890 10.407307
F 60.527052 28.437090 7.878867
F 64.961552 28.669090 14.843907
F 65.005652 28.515490 10.521907
F 55.930452 28.383490 0.622399
F 60.495752 28.327890 3.347587
F 69.431752 28.540690 3.172297
F 65.107452 28.250090 0.324714
F 69.366852 28.415690 7.623667
F 60.444352 28.363190 15.092407
F 60.402152 28.579390 17.871507
F 60.504752 28.361590 0.590146
F 56.058452 28.412490 15.297707
F 69.209052 28.521390 10.467407
F 64.904152 28.465590 17.652607
F 69.481252 28.426990 0.528948
F 69.353252 28.501890 18.025707
F 65.071352 28.473390 3.070287
F 62.764652 47.633690 3.216027
F 69.423152 43.998690 10.446207
F 53.737152 47.488790 17.702207
F 58.176752 47.730690 14.977807
F 62.634852 50.326590 6.668997
F 53.906752 42.513690 6.991137
F 58.177052 42.535290 6.903297
F 53.880052 47.736590 0.429106
F 62.724152 50.297290 4.056137
F 53.841452 42.343190 21.275807
F 53.782952 50.253690 18.631407
F 62.759352 55.470690 10.460107
F 62.809452 47.646590 0.407048
F 60.274552 54.041190 18.732107
F 60.495352 54.161290 21.404407
F 53.875152 47.502290 10.519207
F 56.005852 54.308590 4.028197
F 56.066052 46.395890 4.151947
F 64.972452 54.178190 4.207607
F 65.075652 46.520290 4.178737
F 55.890652 51.634990 0.490525
F 56.136752 43.656290 0.332446
F 64.966052 51.517090 0.399109
F 65.002952 43.909090 0.357926
F 55.841652 51.723590 3.215037
F 56.021352 43.844490 3.192727
F 65.032252 51.621290 3.190637
F 64.873352 43.892690 3.138887
F 56.148252 54.318290 6.723437
F 55.835852 46.479590 6.768197
F 64.806552 54.126090 6.781777
F 64.881452 46.510590 6.957977
F 58.186952 47.747790 3.220567
F 60.470252 51.463490 15.045807
F 67.233352 47.980390 3.114207
F 53.607152 42.465490 14.063407
F 58.218752 50.204690 6.892677
F 55.917952 54.285190 21.376407
F 67.245252 50.347990 6.743367
F 69.354552 44.171990 7.694247
F 58.177152 50.331290 4.153447
F 69.429952 46.646390 6.773787
F 67.290052 50.497290 4.110477
F 69.505552 54.090490 18.562407
F 58.206452 47.875990 0.469473
F 58.305152 42.524390 14.063507
F 67.227152 47.721890 0.378187
F 67.363252 47.726590 14.980507
F 60.440852 54.167890 3.983787
F 60.507952 46.345490 4.162567
F 67.179152 42.741990 6.843017
F 58.263652 42.515590 11.341207
F 60.537452 51.587090 0.468992
F 60.504252 43.933790 0.260188
F 58.349652 42.373690 21.424907
F 53.550652 47.503690 15.097607
F 60.421052 51.488090 3.155607
F 60.488652 43.848390 3.039277
F 69.525252 51.516290 17.651507
F 62.726252 42.578190 21.516607
F 60.545452 53.868090 6.651497
F 60.478952 46.384290 6.979077
F 67.188752 42.768190 4.191707
F 62.600252 42.585490 4.071547
F 62.768652 47.697790 10.414307
F 69.290952 43.907390 0.549771
F 58.184852 50.436190 18.856907
F 53.686552 50.114690 14.267807
F 62.727352 50.441990 13.966307
F 62.512852 42.609190 6.929137
F 69.606352 46.506190 21.451507
F 53.668652 50.186490 11.544007
F 62.903252 50.292890 11.210607
F 69.437052 46.612190 4.035917
F 67.279652 42.408390 21.453107
F 53.570052 47.604290 7.822147
F 62.650852 47.830890 7.697127
F 69.548352 51.603090 14.951707
F 67.226952 50.220090 18.546507
F 53.871752 50.296990 4.308727
F 56.161952 54.110790 11.335507
F 56.019952 46.259690 11.387507
F 64.849152 54.112490 11.381007
F 65.039852 46.479490 11.385407
F 55.966652 51.675090 7.563317
F 55.976652 43.896090 7.826587
F 64.778552 51.557390 7.664927
F 64.808252 43.859190 7.663857
F 55.947552 51.524190 10.314607
F 56.050052 43.724490 10.500407
F 65.137952 51.555490 10.426407
F 64.994952 43.884090 10.316907
F 55.932452 54.053890 14.068007
F 55.749552 46.388690 14.158107
F 64.907452 54.161990 14.073007
F 65.082252 46.552590 14.104607
F 58.056152 47.818590 10.611307
F 60.480752 43.932990 17.881207
F 67.261252 47.802190 10.433707
F 69.224852 54.470690 6.914077
F 58.147052 50.301590 14.132807
F 67.252252 42.626890 11.224007
F 67.297052 50.214790 14.051107
F 69.309652 54.245290 11.523707
F 58.107052 50.472290 11.371207
F 62.858952 42.610390 14.034707
F 67.292552 50.297490 11.510707
F 69.367252 43.967590 17.611107
F 58.145952 47.573690 7.621977
F 69.456452 54.248390 14.250907
F 67.253652 47.862490 7.729437
F 60.462752 51.473490 17.826907
F 60.520152 54.068590 11.320307
F 60.397452 46.565790 11.261207
F 69.382552 51.599590 0.152115
F 53.919152 42.420790 4.270287
F 60.427552 51.497390 7.799797
F 60.332252 43.845890 7.720997
F 69.444252 44.030690 3.322007
F 69.601152 51.669390 2.995097
F 60.492852 51.561490 10.477307
F 60.395952 43.840690 10.468207
F 58.255352 42.422290 18.724407
F 69.701052 46.385290 14.082407
F 60.366152 54.127090 14.108607
F 60.450352 46.512490 14.013907
F 69.561352 54.233590 21.338707
F 67.173352 42.618190 18.647907
F 62.879352 47.679590 17.652707
F 67.225852 42.727090 14.041307
F 69.288652 46.398490 11.410207
F 53.752452 50.283390 21.331407
F 62.570152 50.275990 21.313607
F 53.730852 42.599490 11.343307
F 62.784952 42.606790 11.246607
F 53.870652 50.193490 6.957797
F 62.866552 50.168990 18.491707
F 69.636052 46.368290 18.698507
F 60.438952 46.578590 21.328607
F 62.670452 42.584290 18.729107
F 62.782752 47.902890 14.951207
F 69.461952 54.348890 4.163427
F 69.419552 43.957990 14.905507
F 53.949152 47.750590 3.264787
F 55.654552 54.189290 18.754307
F 55.979552 46.403790 18.598907
F 64.790852 53.932590 18.684707
F 65.072752 46.466190 18.623107
F 55.954952 51.450690 14.922007
F 55.972852 43.805090 15.010707
F 65.134852 51.450390 14.900007
F 65.002152 44.037990 15.015607
F 56.016652 51.609390 17.687107
F 56.054552 43.866890 17.728907
F 65.021252 51.461590 17.614207
F 64.907052 43.942390 17.608407
F 69.267352 51.861990 7.751607
F 56.007552 46.372690 21.258407
F 65.068052 54.216690 21.449007
F 64.961952 46.417490 21.414807
F 58.376752 47.808890 17.680707
F 60.667852 46.526090 18.522107
F 67.469952 47.595490 17.733007
F 60.568652 43.862390 15.098307
F 58.230352 50.390990 21.515407
F 69.437452 51.726590 10.512207
F 67.104652 50.305990 21.305607
F 58.288752 42.673790 4.110807
F 58.278752 55.541690 3.029907
F 53.780552 42.477090 18.533407
F 54.009752 55.454690 7.834567
F 53.673752 55.598790 17.731707
F 53.885452 55.508490 15.059007
F 58.344252 55.480890 10.405907
F 58.507552 55.518490 7.654017
F 62.820152 55.243990 3.052327
F 67.167252 55.509990 15.151707
F 53.926252 55.510190 10.529007
F 62.566152 55.326290 15.060307
F 58.205052 55.332190 14.975507
F 53.726952 55.447190 0.586507
F 58.042252 55.412190 17.619707
F 62.555952 55.327090 7.727177
F 58.268952 55.452090 0.391121
F 62.895552 55.449490 0.225331
F 67.066252 55.473090 10.602507
F 66.835952 55.503390 7.917807
F 53.672952 55.355290 3.212867
F 62.876152 63.177990 3.184317
F 53.671952 58.195890 21.613807
F 62.718852 57.760290 6.723897
F 62.722452 65.938790 6.602277
F 53.820652 63.124790 7.915707
F 69.464852 67.108590 17.556907
F 62.680852 57.793190 3.930907
F 62.795552 65.845490 3.896987
F 53.771052 58.083690 11.444607
F 69.405352 67.046490 14.954807
F 62.815452 63.222990 0.417562
F 53.830352 58.131090 14.113207
F 55.923752 62.011690 4.000707
F 65.070752 61.873390 4.117547
F 56.025152 59.345790 0.524953
F 56.111852 67.170290 0.541395
F 64.970252 59.330290 0.609022
F 64.843152 67.157390 0.238628
F 55.843052 59.228490 3.214387
F 56.037652 67.239390 3.192587
F 65.016252 59.195790 3.273567
F 65.013552 67.085090 3.054577
F 56.055952 62.016690 6.686907
F 65.126252 61.935290 6.775837
F 58.223752 63.019990 3.203517
F 67.317952 63.088990 3.247947
F 58.336752 58.098790 6.810117
F 58.447352 65.893990 6.653377
F 67.004552 58.134190 7.004177
F 67.142052 65.983590 6.853487
F 58.352652 58.130290 4.114497
F 58.333652 65.850190 3.890257
F 67.250352 58.043490 4.298757
F 67.235952 65.726090 4.091857
F 58.287952 63.500890 0.365690
F 67.202052 63.153790 0.261253
F 60.578352 61.997090 4.092007
F 69.371852 61.955490 18.683607
F 60.423752 59.740890 0.565852
F 60.526352 67.121290 0.424627
F 69.328652 59.354290 15.095107
F 69.376552 62.104490 11.469607
F 60.463152 59.359590 3.269187
F 60.480552 67.108990 3.050987
F 69.426452 59.257590 0.374578
F 69.423452 61.847490 21.471107
F 60.534852 61.890390 6.823347
F 69.208952 59.413490 17.771707
F 62.584852 63.166190 10.143707
F 53.686652 65.795190 6.923037
F 62.602052 57.750790 14.246907
F 62.740452 65.915890 14.095707
F 53.852852 57.863890 6.843397
F 53.737852 63.416090 3.098207
F 62.585552 58.032690 11.503507
F 63.041052 65.674090 11.300207
F 53.702652 63.182690 10.681407
F 53.829552 65.915290 4.126047
F 62.888652 63.296590 7.438497
F 69.376352 59.384690 3.147137
F 56.027752 62.051490 11.499907
F 64.932952 62.141790 11.244807
F 55.929752 59.381890 7.590337
F 55.948552 66.956690 7.876917
F 64.767152 59.394690 7.826677
F 64.867052 67.102590 7.706697
F 55.883952 59.460590 10.323207
F 56.024652 66.937490 10.648507
F 64.861852 59.353090 10.513407
F 65.091552 67.164790 10.458207
F 56.013352 61.820290 14.297207
F 65.033352 62.037390 13.962307
F 58.131652 63.332190 10.473107
F 67.204752 63.305890 10.483907
F 58.334652 57.951690 14.113907
F 58.318952 65.784890 14.223307
F 67.269452 58.033690 14.071407
F 67.161652 65.696390 14.059707
F 58.105352 57.934490 11.394807
F 58.394152 65.753290 11.569907
F 67.207552 58.014590 11.356807
F 67.217952 65.800690 11.304207
F 58.310352 63.340290 7.698987
F 67.124752 63.402690 7.752227
F 60.377752 61.984390 11.246507
F 69.453552 67.172490 10.624807
F 60.566352 59.287990 7.746967
F 60.566352 67.226290 7.708457
F 53.787352 65.688390 14.305507
F 69.308052 59.242990 7.974427
F 60.362952 59.211890 10.576507
F 60.685052 66.849690 10.619607
F 53.600652 63.229590 17.981807
F 69.416652 61.780490 4.327067
F 60.648752 61.735090 13.991707
F 69.264352 67.121590 7.885667
F 62.952552 63.161290 17.597907
F 53.740652 58.159190 18.793307
F 62.686252 58.115090 21.474007
F 62.604452 65.798490 21.383007
F 53.681552 65.876490 18.625207
F 53.901252 63.259390 0.290631
F 62.725952 57.792090 18.663707
F 62.840752 65.828890 18.725907
F 53.804552 57.788890 4.210677
F 53.658452 63.097590 15.275707
F 62.726752 63.272690 14.841907
F 53.884952 65.909190 21.514907
F 56.034252 62.073490 18.645407
F 65.179652 61.789290 18.703507
F 56.164052 59.172190 15.161907
F 56.110552 67.010790 14.975507
F 64.944252 59.175090 14.845407
F 65.162252 67.185090 14.909507
F 55.832952 59.501490 17.847907
F 56.025752 66.997890 17.720307
F 64.781152 59.240390 17.548307
F 64.983652 67.186790 17.696707
F 56.065952 61.937690 21.439007
F 64.931552 61.823790 21.345207
F 58.273852 63.242990 17.697807
F 67.181152 63.244890 17.676407
F 58.276652 58.197590 21.301607
F 58.265652 65.885090 21.391807
F 67.104652 57.944590 21.390407
F 67.182252 65.791990 21.288907
F 58.137552 58.137290 18.540207
F 58.168652 65.835890 18.647407
F 66.954452 58.022790 18.622007
F 67.194552 65.909390 18.562107
F 58.388452 63.323390 15.037707
F 67.199152 63.113890 15.003607
F 60.567752 61.992290 18.551707
F 69.515752 66.971490 0.524434
F 60.564452 59.184190 15.125907
F 60.553352 66.982190 15.001107
F 69.368852 59.370790 10.793707
F 69.364652 61.849390 7.037807
F 60.553752 59.319290 17.816607
F 60.288652 67.147890 17.728307
F 53.784352 65.713190 11.681207
F 69.350552 61.892890 14.168707
F 60.470652 62.211490 21.250707
F 69.461752 66.988690 3.284557
F 67.253552 55.473290 0.482006
F 56.073052 69.693790 4.084357
F 60.627852 69.428790 11.410407
F 66.969852 55.416790 17.808707
F 67.255752 55.568390 3.141097
F 62.551652 55.233390 17.843807
F 80.541652 1.295030 3.285037
F 80.598452 9.035630 3.334717
F 85.248652 1.453560 7.891897
F 80.540552 1.124360 10.530307
F 80.686852 3.685060 6.792607
F 80.605352 11.291690 6.875347
F 71.632352 9.216300 15.113407
F 71.627252 1.535890 15.249807
F 80.689252 3.911890 4.035477
F 80.296552 11.707390 4.078017
F 71.613452 11.712090 18.851407
F 71.651352 3.847660 18.915307
F 87.346152 5.110940 17.837007
F 80.389152 9.174640 0.516452
F 71.711852 1.430280 7.712357
F 71.417752 3.784440 21.577307
F 82.950652 7.798020 3.983717
F 78.402952 7.717330 21.443707
F 73.894752 7.611880 4.290277
F 84.938752 8.852330 14.959707
F 82.720252 5.306950 0.415268
F 71.718252 11.700890 11.368907
F 73.853852 5.005880 0.479316
F 87.291152 7.819370 7.076557
F 82.925852 5.225890 3.166197
F 76.166452 1.415540 18.002107
F 73.815452 4.927360 3.348257
F 82.600852 12.815190 3.226097
F 82.788452 7.360550 6.718167
F 73.969652 13.027090 0.650813
F 73.960652 7.672480 6.949477
F 80.757752 1.099430 7.762307
F 85.120452 1.240470 3.259497
F 85.269852 9.130690 3.282297
F 85.111552 1.246140 10.543407
F 76.134652 8.764380 3.172267
F 85.468152 3.851210 6.866457
F 85.009352 11.568290 7.109967
F 76.231652 3.853750 7.102647
F 76.194452 11.586690 6.749197
F 85.177652 4.055150 4.035957
F 84.763952 11.599190 4.269977
F 76.185152 3.999890 4.279347
F 75.914552 11.334790 4.116357
F 80.572752 1.275170 0.482909
F 85.042452 9.189090 0.596414
F 76.032052 1.282750 0.571918
F 76.099252 8.894090 0.488425
F 85.031452 1.379020 0.600419
F 84.940352 1.355080 15.099207
F 78.398652 7.880070 4.280917
F 78.350252 5.105210 17.980107
F 78.112452 12.847490 3.265557
F 78.329952 12.922990 10.636807
F 78.217652 5.160830 0.708436
F 73.987652 13.047690 7.563897
F 78.362552 12.820590 7.704417
F 82.617652 13.058190 0.481749
F 78.433352 5.263580 3.421027
F 82.747352 13.006690 17.717107
F 87.504452 7.955330 4.401547
F 76.109552 1.366800 3.237637
F 78.264852 7.657260 6.950147
F 71.812952 1.554920 10.426007
F 87.234352 12.879190 7.728487
F 80.643252 9.142840 10.522107
F 71.580852 9.158910 17.872207
F 71.762352 11.498190 21.592507
F 80.543152 3.758190 14.184807
F 80.544952 11.431790 14.039707
F 76.120952 11.529090 21.656207
F 76.111252 3.740370 21.463507
F 80.621952 3.689810 11.532107
F 80.593752 11.736390 11.307107
F 85.016252 11.730790 21.714807
F 84.988152 4.070840 21.418207
F 87.517952 5.297780 7.886387
F 80.708252 8.875070 7.797507
F 76.106152 8.927750 18.028407
F 82.900252 12.897990 10.366107
F 82.726552 7.642790 11.285807
F 84.998652 1.297290 17.852107
F 73.855052 7.758870 11.657807
F 76.068552 11.457690 18.781607
F 82.904052 4.880860 7.658997
F 78.281652 12.948890 17.747207
F 74.002652 5.130650 7.921557
F 87.215452 7.948010 11.586607
F 82.792552 4.997790 10.454507
F 76.163352 1.268600 10.745607
F 73.956452 5.236050 10.588007
F 78.397352 12.895090 0.444402
F 82.733552 7.611560 14.048707
F 78.390552 5.095920 15.173007
F 73.848552 7.902280 14.377907
F 76.066352 3.968680 18.714907
F 87.391852 7.744900 14.181207
F 84.908452 8.925150 10.372707
F 87.033652 7.953700 18.736707
F 76.208752 9.007430 10.596207
F 85.145252 3.899840 14.183607
F 85.181952 11.477890 14.247407
F 76.007452 3.929060 14.377207
F 76.128252 11.626690 14.268307
F 85.222752 3.854730 11.465407
F 84.951352 11.564090 11.436507
F 76.251252 3.909480 11.604007
F 76.140652 11.587890 11.529607
F 87.252452 12.873090 10.562407
F 84.897852 8.952030 7.697107
F 73.891452 13.116390 15.168307
F 76.219852 9.151370 7.886457
F 87.196552 12.898790 17.996707
F 76.108452 1.432010 7.982087
F 78.461152 7.719030 11.589207
F 82.761252 12.799090 15.055707
F 73.881152 12.870990 17.830207
F 76.034852 1.259480 15.223307
F 78.597952 4.998200 7.823867
F 71.774952 11.972590 14.022607
F 71.690452 9.166530 7.632127
F 73.871752 13.002890 3.362127
F 78.462052 5.226170 10.611907
F 73.990352 12.990390 10.406907
F 71.702852 1.297000 17.990907
F 78.378452 7.651200 18.743007
F 78.303252 7.707490 14.343007
F 87.426152 12.610090 15.301507
F 87.159152 13.067290 0.698162
F 80.483752 9.067480 17.640707
F 84.695952 9.138750 17.715007
F 80.708952 1.341970 17.917607
F 80.451852 3.785190 21.416607
F 80.516952 11.566590 21.369307
F 85.085352 3.740390 18.698707
F 73.698452 7.660980 21.530507
F 80.667252 3.956600 18.750407
F 80.439752 11.689790 18.563407
F 87.273852 5.120630 15.219007
F 82.766352 7.886660 21.486007
F 80.525552 1.101420 15.158907
F 80.632852 8.939350 15.066507
F 87.316452 5.342050 0.506566
F 73.843652 5.218190 17.937107
F 82.675352 7.842070 18.686307
F 76.164552 9.054710 15.263907
F 73.760952 7.882860 18.841007
F 84.858652 11.668390 18.753507
F 82.739552 4.978280 15.008907
F 87.378852 5.437120 10.691007
F 74.030552 5.341110 15.232307
F 78.503452 12.980390 15.075307
F 82.866952 5.191300 17.782707
F 71.666752 3.960040 11.644507
F 71.785652 1.282200 3.135937
F 71.759752 8.956070 3.451217
F 71.763752 4.021280 7.064387
F 71.786552 11.710890 6.769867
F 71.605652 3.724780 4.292407
F 71.618752 11.665390 4.010187
F 71.514652 1.163790 0.357270
F 71.716452 8.970780 0.706297
F 82.565652 12.901090 7.721877
F 71.595652 9.051340 10.472907
F 71.790652 4.111420 14.392907
F 87.241052 7.988510 21.422007
F 87.206552 12.999290 3.431107
F 87.372152 5.381220 3.265297
F 74.173852 -0.142825 4.094357
F 73.849752 0.065704 14.246407
F 87.193752 -0.024306 21.568107
F 82.835052 -0.000795 18.864307
F 87.312652 0.078556 4.330647
F 82.781752 -0.034398 4.176677
F 78.289152 0.086507 18.882707
F 82.844652 0.072605 11.524207
F 87.312852 0.132217 7.078777
F 83.050752 0.235597 6.769907
F 73.770052 -0.050477 21.556407
F 73.887652 0.054742 11.572307
F 78.341152 -0.059467 7.033767
F 82.851452 0.065210 21.625907
F 87.315352 -0.023577 11.485607
F 73.940252 0.127342 6.879077
F 78.335952 0.000785 21.590407
F 82.786752 0.007309 14.161807
F 78.149852 0.088194 14.267507
F 87.205452 -0.099631 18.721007
F 80.647252 24.605890 3.185077
F 80.719152 16.748890 3.222557
F 78.526752 23.334690 21.315707
F 78.418952 15.424090 21.330207
F 76.153352 27.221090 18.745307
F 80.418752 19.238190 6.899227
F 87.338352 15.378890 6.774757
F 87.261652 20.700390 15.138207
F 87.053152 15.585790 18.753807
F 80.635552 19.344790 4.003387
F 78.292752 20.761690 17.709607
F 76.018852 27.069190 11.409007
F 80.631752 24.584290 0.513881
F 80.602652 16.816090 0.474170
F 78.483852 20.610590 14.972707
F 80.720552 27.089690 18.718407
F 82.805252 15.269090 4.052377
F 83.065852 23.333690 4.034267
F 76.218152 26.968590 21.505307
F 73.847552 23.130990 4.208747
F 82.853152 20.736090 0.330273
F 73.963652 20.665090 0.429122
F 82.684352 20.829990 3.103597
F 73.806752 20.668690 3.164707
F 82.795852 15.493890 6.820727
F 82.704852 23.193090 6.777927
F 73.894752 15.700590 6.802137
F 73.789052 23.305790 6.929087
F 85.175052 24.631390 3.138747
F 84.956552 16.607490 3.084247
F 75.958252 24.489290 3.189947
F 76.037152 16.954890 3.079637
F 85.077752 27.032990 14.035207
F 85.119052 19.199190 6.761047
F 87.300452 20.466590 7.506327
F 75.896852 19.327990 6.686837
F 87.318352 20.438990 0.299781
F 84.970152 19.210990 3.802857
F 80.758152 27.193690 21.422307
F 76.113752 19.359790 4.038657
F 85.111552 24.334190 0.526925
F 84.893052 16.942490 0.332410
F 76.335852 24.437590 0.453738
F 76.070152 16.621190 0.451040
F 87.179252 20.687590 18.016607
F 85.121752 27.144590 18.657307
F 78.344552 15.503390 4.111967
F 78.266352 23.152990 3.848547
F 76.012652 27.129490 4.048767
F 78.346452 20.588590 0.309268
F 85.088652 26.935090 6.880257
F 78.359252 20.623390 3.072237
F 71.633852 27.206690 18.849107
F 71.573952 16.900490 15.133407
F 78.363752 15.431790 6.884957
F 78.332852 23.235390 6.783607
F 80.468752 24.536090 10.558407
F 80.480752 16.683090 10.662407
F 78.293352 23.294490 18.487407
F 78.416652 15.561190 18.631107
F 87.189252 23.105190 21.447907
F 80.668652 19.321090 14.029507
F 71.623052 27.080090 4.199087
F 71.405352 24.735090 14.904607
F 87.339452 23.141290 14.094107
F 80.614452 19.360790 11.225607
F 76.169652 16.761590 15.193507
F 76.089952 24.223790 15.139807
F 80.536852 24.473690 7.625497
F 80.532752 16.711490 7.799497
F 85.198752 16.605390 14.943007
F 85.001452 24.333390 14.827507
F 82.756052 15.523090 11.421407
F 82.799352 23.278190 11.309307
F 73.913352 15.683490 11.576307
F 73.635452 23.335690 11.345607
F 82.755852 20.468790 7.701967
F 73.853252 20.688390 7.706387
F 82.961552 20.639190 10.410007
F 73.809752 20.812690 10.369507
F 82.910852 15.407190 14.200007
F 82.611652 23.237390 13.964507
F 73.850452 15.705290 14.536207
F 73.670152 23.230890 14.213307
F 85.000352 24.588590 10.402907
F 85.181952 16.620090 10.522807
F 75.907952 24.583690 10.538707
F 76.206752 16.858490 10.571307
F 73.886052 15.658590 4.103987
F 85.114752 19.218490 14.007707
F 71.482752 24.519790 7.871597
F 76.199452 19.403090 14.463007
F 71.610052 19.499590 11.364907
F 85.072852 19.246090 11.326807
F 80.657352 27.165490 11.557107
F 76.024452 19.424890 11.563507
F 84.997052 24.240790 7.584557
F 85.011552 16.652390 7.719127
F 76.084052 24.560290 7.738717
F 76.222552 16.834190 7.899847
F 71.340252 24.585190 10.619407
F 84.977752 27.158190 4.100737
F 78.367152 15.439890 11.441807
F 78.199252 23.027890 11.472607
F 71.528252 16.935590 0.368369
F 78.057352 20.680090 7.612257
F 71.833352 24.350090 0.535667
F 78.165152 20.492390 10.303407
F 71.639952 19.660490 18.666907
F 71.554152 17.047190 17.942507
F 78.439052 15.488290 14.294807
F 78.395452 23.162090 14.218207
F 80.722852 24.586990 17.690607
F 80.606652 17.031490 18.043807
F 76.146852 19.449790 18.717107
F 76.187752 27.122490 6.863417
F 71.705552 24.680090 17.835407
F 80.583652 19.322990 21.500907
F 84.848152 19.450090 18.661207
F 71.592752 16.907990 10.707507
F 71.707652 19.421690 14.131507
F 80.578552 19.688490 18.793507
F 76.040852 19.264290 21.505207
F 71.719452 16.998490 8.000407
F 80.576352 24.722390 15.084007
F 80.755152 16.975190 15.192607
F 85.024152 19.382990 21.314607
F 80.468852 26.997090 4.294507
F 82.834352 15.521190 18.670207
F 82.985852 23.362890 18.553307
F 73.870252 15.427790 18.594307
F 73.900852 23.442390 18.645307
F 82.821852 20.756990 14.961507
F 73.863552 20.757990 15.064707
F 82.800652 20.833090 17.757107
F 74.016152 20.789690 17.822207
F 82.659152 15.508090 21.405807
F 82.808852 23.265090 21.300507
F 73.745252 15.489990 21.286407
F 74.126852 23.250990 21.372007
F 85.066152 24.708490 17.582807
F 84.927552 16.863990 17.611507
F 76.118052 24.700490 17.682307
F 76.007852 16.794690 18.018907
F 71.571552 24.417090 3.197207
F 71.576952 16.721790 3.158237
F 87.363552 23.161590 6.764637
F 71.500552 19.558990 6.802167
F 71.667752 19.503790 21.401307
F 71.630452 19.375890 4.083987
F 71.669252 27.013290 21.636507
F 76.180952 26.716590 14.046107
F 80.513652 27.295290 14.242207
F 71.552052 27.258690 11.450007
F 87.293252 15.576690 4.166537
F 87.190252 15.683290 21.569907
F 87.316952 15.267290 11.579107
F 80.551652 27.070390 6.947647
F 87.329552 20.754590 3.035687
F 84.989052 26.927290 21.283807
F 87.290552 15.142990 14.284607
F 87.229652 20.570690 10.354607
F 71.595052 27.090890 6.878387
F 71.601352 27.356390 14.093707
F 85.139352 27.135190 11.312907
F 87.249652 23.167690 11.422107
F 87.159752 23.390490 18.701207
F 87.446552 23.194590 3.989277
F 80.569652 32.300590 3.416177
F 80.715852 40.087790 3.185777
F 78.267352 38.667490 21.518407
F 78.677352 30.930390 21.418807
F 80.649752 34.871890 6.928507
F 87.344752 38.647390 14.336707
F 80.607052 34.871290 4.208047
F 73.867252 28.480290 10.378707
F 80.780252 32.245090 0.793164
F 80.512752 39.909790 0.465300
F 78.416852 35.876890 17.910707
F 84.860652 34.887290 18.727307
F 82.800952 30.890490 4.070097
F 82.741052 38.676290 4.304107
F 73.974852 30.946190 4.309807
F 73.967452 38.888990 3.796597
F 82.838052 28.318490 15.124407
F 82.834552 36.180390 0.458382
F 87.232652 36.154890 15.155907
F 73.986252 36.138590 0.347848
F 82.824752 28.374190 10.571607
F 82.803952 36.098790 3.171627
F 87.307752 31.124390 18.677607
F 74.109352 36.268490 3.083997
F 82.862652 30.895190 6.958827
F 82.859652 38.833390 6.936487
F 73.869752 30.950990 6.967767
F 73.908552 38.619590 6.533317
F 84.982952 32.372490 3.376157
F 84.965652 39.994890 3.478937
F 76.141452 32.405490 3.167017
F 76.321652 40.094290 3.188757
F 85.244452 34.925590 6.869307
F 76.052452 35.097690 6.932117
F 85.008452 35.051590 4.302817
F 76.212252 34.855790 4.161257
F 85.080252 32.484890 0.517527
F 85.118852 39.841790 0.723926
F 76.408952 32.140790 0.457624
F 76.001552 39.932390 0.476931
F 78.285752 28.446390 7.766267
F 87.353452 36.188890 7.834667
F 78.291952 30.962790 4.167117
F 78.387152 38.672290 4.110337
F 87.175752 28.419190 3.054827
F 76.100552 34.638390 21.288207
F 71.651552 32.286890 14.863007
F 78.480852 35.971190 0.433542
F 71.538752 40.142490 3.035787
F 87.430452 38.736290 18.909207
F 71.724052 32.548990 3.330837
F 78.397752 36.155990 3.146237
F 75.998052 34.796690 18.571907
F 87.325152 36.179290 17.905907
F 78.290752 31.108190 6.877977
F 78.440852 38.776790 6.867207
F 80.643752 32.284290 10.501807
F 80.647652 39.956690 10.790607
F 87.498852 28.318890 10.428307
F 84.974852 32.128290 15.143607
F 80.472952 34.766390 14.136007
F 78.375752 36.067290 15.218507
F 80.670452 34.871190 11.478807
F 71.775352 34.634290 18.744207
F 80.639652 32.337190 7.609477
F 80.713752 40.124990 7.855097
F 78.405552 28.245490 10.438107
F 71.695052 39.961390 15.055407
F 82.729352 31.007690 11.403807
F 82.945252 38.616390 11.594907
F 73.899552 31.155090 11.342007
F 73.990952 38.880790 11.383807
F 85.032352 39.800890 15.328407
F 82.896752 36.132690 7.736297
F 71.696752 40.061290 17.789707
F 73.777052 36.112290 7.853697
F 71.813552 35.086290 4.049487
F 82.796852 36.101990 10.515707
F 71.727252 32.131690 17.599407
F 73.904652 36.280090 10.678807
F 82.744852 30.969690 14.098107
F 82.861252 38.650090 14.280207
F 73.880352 30.853590 14.211507
F 74.006952 38.700090 14.095807
F 85.176952 32.304290 10.556707
F 85.131552 40.159090 10.611307
F 76.084652 32.364690 10.372307
F 76.200152 40.066590 10.353307
F 84.991452 34.812390 14.283207
F 76.295852 34.899490 14.047507
F 84.987052 34.802990 11.586507
F 76.210752 34.922890 11.387807
F 85.107952 32.305390 7.796017
F 85.134052 40.049390 7.901807
F 75.962252 32.549190 7.569137
F 76.105552 39.886290 7.565407
F 71.679952 34.951390 6.735387
F 71.786052 40.258090 10.370107
F 78.255052 31.000890 11.324607
F 78.376852 38.694490 11.565707
F 71.853252 40.248890 7.662967
F 71.707652 32.383790 10.381807
F 74.010952 28.327390 0.495443
F 78.400952 36.210790 7.724127
F 71.708452 34.815690 11.418307
F 71.808352 34.840790 21.487307
F 71.633152 32.394790 7.708187
F 78.581352 36.218790 10.354207
F 87.357252 30.803590 11.368307
F 71.802552 40.067790 0.379507
F 78.379752 30.905490 14.083007
F 78.570552 38.609290 14.240607
F 80.551552 32.067490 17.640307
F 80.783552 39.966090 17.806507
F 78.496552 38.579990 18.732507
F 78.231852 30.859190 18.673307
F 80.702652 34.788990 21.580007
F 87.237152 35.998290 10.604307
F 80.644952 34.594190 18.925407
F 71.739752 32.273390 0.530314
F 80.583352 32.162290 14.960507
F 80.670352 40.010290 15.153107
F 76.242952 39.965590 15.067507
F 76.047452 32.293990 15.100207
F 82.875552 30.990190 18.762007
F 82.894152 38.726990 18.733107
F 73.925252 30.935190 18.774507
F 73.846752 38.528090 18.528207
F 85.088652 35.023390 21.309307
F 82.654552 36.192490 15.063707
F 71.716252 35.027690 14.156707
F 73.970752 36.269090 14.918707
F 87.295052 28.143590 15.070107
F 82.672352 36.097490 17.755407
F 87.085352 38.529290 4.307807
F 73.928952 36.118290 17.632907
F 82.877652 30.959490 21.458307
F 82.959152 38.668390 21.309707
F 73.962952 30.852390 21.482507
F 73.831652 38.618390 21.235807
F 85.147652 32.377890 17.732207
F 85.192452 39.918890 18.038607
F 76.038152 32.204890 17.745507
F 76.188552 39.749190 17.751707
F 87.276752 36.047390 3.073777
F 87.351352 36.148190 0.421036
F 87.471952 38.755790 21.511207
F 87.106752 30.888090 21.337107
F 78.161552 28.368390 15.065607
F 87.385252 30.956690 14.307707
F 82.786952 28.418290 17.830807
F 87.300352 38.814090 11.683107
F 87.344352 30.931690 6.828107
F 82.899852 28.256790 7.844077
F 78.441752 28.229090 17.784207
F 87.390452 38.882090 6.947507
F 87.402152 28.326890 7.732807
F 87.410852 31.076390 4.048347
F 83.012252 28.346190 0.380587
F 87.326952 28.504090 17.745007
F 73.890052 28.312890 7.622377
F 73.941252 28.294890 14.950607
F 73.762152 28.440190 3.330437
F 87.064352 28.285890 0.286719
F 78.352352 28.340690 3.231507
F 82.784152 28.396490 3.117537
F 78.425652 28.313190 0.451460
F 73.818952 28.461990 17.661807
F 80.679452 47.693390 3.380057
F 71.682452 50.253990 18.607907
F 78.439652 46.401390 21.379707
F 78.411852 54.204290 21.517107
F 80.431552 50.442390 7.027757
F 85.101752 42.456790 21.565407
F 76.136152 42.467290 11.433207
F 87.154352 51.443290 10.774407
F 80.745852 50.307090 4.190577
F 87.365052 43.856290 3.275917
F 78.404552 43.719990 17.733107
F 78.563452 51.694690 18.010407
F 80.761452 47.577690 0.684413
F 85.124152 42.440490 4.425417
F 80.825652 42.518790 21.448807
F 76.137652 42.714190 3.996297
F 82.831552 54.025290 4.270927
F 82.894852 46.435190 4.396657
F 73.746052 54.261390 4.158067
F 73.993252 46.538290 4.126207
F 82.819452 51.712290 0.578491
F 82.966652 43.672690 0.768078
F 74.012852 51.465890 0.495714
F 73.731052 44.058790 0.543225
F 82.901452 51.603490 3.165227
F 82.870652 43.841290 3.392247
F 74.065552 51.666490 3.268817
F 73.905552 44.053390 3.351907
F 82.861252 54.145890 7.012557
F 82.990752 46.432790 7.078817
F 73.854752 54.408990 6.850207
F 73.783252 46.613890 6.802227
F 84.901252 47.835390 3.229777
F 78.433052 43.630890 0.350745
F 76.248352 47.775490 3.256637
F 87.224252 43.801290 0.575677
F 84.903052 50.441990 7.016107
F 87.225052 54.151590 18.778207
F 76.027652 50.522890 7.069677
F 84.921452 42.426990 14.331507
F 85.125452 50.345990 4.390717
F 84.936952 42.770590 7.073777
F 76.264552 50.323990 4.380407
F 71.677652 42.662490 21.379507
F 85.026052 47.764690 0.640383
F 71.805152 47.838790 0.347774
F 76.238652 47.689990 0.481869
F 87.290952 51.669390 15.144707
F 87.355552 46.412890 18.889807
F 87.296852 51.578890 3.390747
F 78.308052 54.298790 4.248247
F 78.327852 46.444490 4.098537
F 75.867252 42.632290 21.378107
F 87.266152 46.535290 4.155187
F 78.476652 51.564890 0.532368
F 87.360152 51.645790 17.861207
F 80.553252 42.448090 11.508707
F 87.419052 46.493290 11.636707
F 78.504252 51.677090 3.373667
F 78.258052 43.798890 3.060177
F 80.594952 42.550990 14.182807
F 71.792552 47.842790 3.141437
F 78.368552 54.460290 6.877727
F 78.439352 46.528090 6.780017
F 80.337752 47.703690 10.372607
F 71.688552 50.443390 21.313507
F 78.357452 43.828290 15.001107
F 78.344552 51.760390 15.286007
F 80.746652 50.513590 14.447407
F 71.381552 47.824790 10.449507
F 87.227852 43.832790 17.970007
F 71.573552 42.862090 6.850907
F 80.487752 50.157190 11.592607
F 76.139052 42.482890 14.056507
F 78.422052 46.276190 18.775407
F 78.443652 54.320690 18.853507
F 80.692952 47.909090 7.759847
F 85.008252 42.496390 18.889807
F 71.618752 42.671390 4.029377
F 80.683652 42.427590 18.772607
F 82.796352 54.077890 11.419907
F 82.457252 46.467090 11.392007
F 73.957652 54.087990 11.428607
F 73.679052 46.510490 11.155507
F 82.712952 51.645390 8.051377
F 82.770052 43.898190 8.100107
F 73.729552 51.751190 7.616777
F 74.047252 43.856690 7.700477
F 82.756952 51.455490 10.639407
F 82.677152 43.708590 10.775707
F 73.991552 51.643890 10.317207
F 74.050552 43.933090 10.331107
F 82.835452 54.295590 14.225507
F 82.734952 46.451490 14.361607
F 74.047752 54.351190 14.231007
F 73.955652 46.337390 13.974207
F 85.056852 47.575290 10.825107
F 71.794552 47.778490 14.957407
F 76.068552 47.789690 10.402507
F 80.610852 42.608790 4.270197
F 85.151352 50.361790 14.569907
F 76.077152 42.570890 6.825747
F 76.196252 50.502590 14.222107
F 76.075452 42.435190 18.639807
F 84.939552 50.116590 11.727107
F 87.262552 51.429090 8.068317
F 76.228352 50.352190 11.586807
F 87.210552 54.150290 4.281937
F 85.190752 47.795290 8.132137
F 87.145552 54.074890 7.046377
F 76.109852 47.735390 7.702307
F 71.662652 42.837390 11.298607
F 71.704052 50.389590 11.408407
F 87.267952 54.089890 14.058207
F 78.425052 54.266590 11.660407
F 78.240052 46.309090 11.368407
F 71.604752 42.631190 18.704907
F 71.508852 50.571290 6.749487
F 78.168452 51.853190 7.935407
F 78.228152 43.941890 7.753047
F 85.208852 42.806790 11.415807
F 87.281952 46.307390 21.560807
F 78.383552 51.716890 10.567407
F 78.307952 43.780090 10.483607
F 87.302052 43.895090 15.236507
F 87.327952 44.048590 7.692237
F 78.442752 54.281590 14.388707
F 78.404452 46.423590 14.238107
F 80.671452 47.634590 17.877107
F 71.747152 42.531690 14.052807
F 87.398352 54.207290 21.551207
F 76.068852 47.716790 15.057807
F 80.699752 50.214390 21.596907
F 87.313552 46.464790 14.344207
F 71.834752 50.343590 14.114207
F 84.967452 47.795990 15.339707
F 80.570352 50.180990 18.840307
F 76.356052 50.200790 21.428107
F 87.277952 44.054490 10.446107
F 76.410152 50.199990 18.769807
F 80.540152 47.771790 15.176607
F 71.791252 50.387690 4.060617
F 87.300852 46.582190 6.823927
F 85.093852 50.379790 18.846607
F 82.993152 54.327890 18.916907
F 82.753852 46.367090 18.894207
F 74.072352 54.208790 18.621307
F 74.028552 46.373390 18.607107
F 82.942752 51.780290 15.329907
F 82.881552 43.891690 15.212707
F 73.856852 51.745390 14.979007
F 73.900452 43.802590 15.071707
F 82.818552 51.646590 18.106407
F 82.945052 43.744990 17.962307
F 74.150752 51.450190 17.859307
F 73.960752 43.842290 17.821707
F 82.836852 54.231190 21.653107
F 82.871052 46.290590 21.535107
F 73.749252 54.153590 21.371307
F 74.046152 46.453190 21.437007
F 85.083052 47.809790 18.100507
F 71.694352 47.676090 17.697507
F 76.247752 47.797890 17.885907
F 71.649952 47.917690 7.766697
F 84.928652 50.335590 21.594107
F 87.006552 51.769790 0.656667
F 87.303552 54.046590 11.368807
F 80.677652 42.702090 7.091797
F 85.171452 55.301190 0.506162
F 85.169952 55.481090 15.121107
F 71.570552 55.589290 7.907947
F 76.217852 55.686890 15.175007
F 71.727152 55.499090 15.183807
F 84.913552 55.313390 3.236897
F 76.183952 55.515390 10.647107
F 85.116752 55.475690 7.997617
F 80.724352 55.658090 18.132207
F 80.641852 55.418190 3.372997
F 85.101252 55.466290 17.730107
F 71.660752 55.563090 0.511051
F 80.566152 55.427190 0.616043
F 71.676252 55.499990 10.756707
F 76.040652 55.489490 3.302207
F 85.116652 55.393890 10.709007
F 80.607352 55.619590 10.646007
F 71.708052 55.597790 3.095567
F 80.727152 55.575490 7.964887
F 76.010652 55.580690 7.908597
F 80.557852 63.118790 3.329007
F 71.503852 63.349790 15.036807
F 80.690352 58.063490 7.155637
F 80.589152 65.651590 7.139647
F 71.623752 65.631890 18.774407
F 71.595552 58.093590 18.659007
F 80.801552 58.042390 4.214767
F 80.639152 65.739890 4.301337
F 71.772652 65.640590 21.495007
F 71.779152 58.102990 21.374807
F 80.717952 63.223090 0.578750
F 71.630552 63.201890 17.863507
F 82.700152 61.889690 4.268877
F 73.838652 61.653790 4.255507
F 82.917152 59.212490 0.509998
F 82.797552 67.116890 0.532426
F 73.978152 59.336190 0.431771
F 73.995952 66.896090 0.578804
F 82.966652 59.422490 3.179517
F 82.871552 66.969690 3.231127
F 73.997452 59.198990 3.128837
F 73.707252 66.845790 3.229787
F 82.919952 61.809890 6.985857
F 73.527252 62.023190 6.942627
F 85.082652 63.072890 3.192167
F 76.115752 62.959590 3.314537
F 84.919552 57.937790 7.090197
F 85.225452 65.798190 7.010927
F 75.997652 58.174490 7.063347
F 76.076952 65.723690 6.896667
F 85.075452 57.895290 4.297187
F 85.118152 65.619090 4.182697
F 76.141552 57.908590 4.285897
F 76.060552 65.517990 4.144127
F 85.138552 62.926690 0.511971
F 76.397152 62.991990 0.412557
F 87.184152 61.827490 11.411607
F 78.283952 61.748290 4.194727
F 87.471252 59.186790 17.980607
F 87.378552 59.211990 3.361647
F 78.499452 59.246490 0.717407
F 78.480352 66.960290 0.616353
F 87.234452 61.764190 6.880787
F 87.441652 61.802190 4.075077
F 78.360452 59.146490 3.381717
F 78.210952 67.037090 3.343407
F 87.436252 61.715490 21.589207
F 78.258652 61.879090 7.016967
F 80.568352 63.286990 10.439307
F 87.164252 67.170490 3.489937
F 80.694752 58.071690 14.422807
F 80.507752 65.896590 14.231007
F 71.270252 63.465990 7.854307
F 71.660852 65.931790 11.500107
F 80.717552 58.054190 11.702607
F 80.626252 65.795290 11.426107
F 87.476552 59.116490 15.221107
F 87.505752 67.064690 7.956277
F 80.576652 63.080690 7.790877
F 87.450352 59.131390 0.658268
F 82.704952 62.032290 11.597707
F 73.832452 61.988490 11.523007
F 82.929352 59.362790 8.128177
F 82.965152 67.121890 7.746117
F 73.527052 59.542390 7.797357
F 74.116452 67.221490 7.918107
F 82.932552 59.390190 10.776607
F 82.869252 67.075390 10.448807
F 73.772152 59.375790 10.453107
F 73.909252 67.166490 10.654507
F 82.932452 62.025390 14.252607
F 73.617952 61.951890 14.168607
F 84.898952 63.203090 10.657907
F 76.085452 63.076290 10.485907
F 85.034652 58.083590 14.318907
F 84.876052 65.761790 13.955707
F 76.275452 58.156990 14.155307
F 75.946052 65.706190 14.448207
F 85.052252 57.946690 11.579407
F 85.054252 65.738090 11.314307
F 76.075752 58.057390 11.355907
F 75.954052 65.650290 11.700107
F 85.254452 63.290090 7.903437
F 75.959552 63.147390 7.611207
F 71.628552 66.079090 6.918537
F 78.319352 62.042890 11.441107
F 87.482252 61.745990 18.853707
F 87.210952 59.257490 10.494007
F 78.286852 59.292290 8.019167
F 78.315352 66.883090 7.844827
F 87.163052 59.291490 7.807247
F 71.606552 58.107990 4.086907
F 78.504252 59.357090 10.804807
F 78.302552 66.984390 10.723807
F 71.610652 65.808490 14.187607
F 78.312852 61.999690 14.278907
F 80.462952 63.177090 17.727307
F 71.629552 58.086190 11.512607
F 80.613152 58.132290 21.517307
F 80.707152 65.748890 21.516807
F 71.590452 63.238390 10.551707
F 78.732352 61.663690 21.383407
F 80.688752 58.226790 18.874407
F 80.565452 65.801490 18.747007
F 87.207152 66.917890 0.758238
F 78.418552 67.165690 17.953607
F 80.548452 63.235990 14.976607
F 78.272852 59.263790 17.990507
F 82.870752 62.169690 18.628607
F 73.857352 61.760090 18.885607
F 82.813852 59.407190 15.293507
F 82.813552 67.017490 15.202907
F 73.946152 59.438890 15.025707
F 73.860652 67.041990 15.251107
F 82.928952 59.477190 17.940507
F 82.853052 66.985790 17.904007
F 73.885552 59.371790 17.778607
F 73.817052 67.090090 17.987407
F 82.888952 61.770890 21.503107
F 74.013852 61.979090 21.564407
F 85.370152 63.345090 17.936607
F 75.956352 63.175990 17.790507
F 85.134252 57.907090 21.554307
F 85.015252 65.644190 21.485507
F 76.303152 57.850990 21.536807
F 76.317552 65.578790 21.566607
F 85.184952 57.915490 18.757907
F 85.064152 65.853190 18.790407
F 76.018752 58.147890 18.936207
F 76.098952 65.822190 18.922907
F 85.145352 63.295190 15.065907
F 75.916252 63.016090 15.058007
F 71.645152 63.026290 0.597731
F 78.212252 61.992590 18.726807
F 87.344652 66.878790 17.749707
F 71.515652 65.599890 4.295957
F 78.422852 59.404090 15.243507
F 78.258652 67.074290 15.300407
F 87.345352 66.995790 10.706507
F 71.739252 58.079590 14.180107
F 71.583352 63.085090 3.440817
F 71.489652 58.052090 6.742057
F 87.268152 66.991190 14.927707
F 87.269452 61.858190 14.318807
F 76.016552 55.310190 0.506479
F 73.987252 69.681190 18.898807
F 78.338852 69.579390 11.545807
F 78.254952 69.676990 4.368477
F 87.176352 69.730290 14.244207
F 76.155352 55.661690 17.968607
F 71.820052 55.418090 17.813207
F 80.675452 55.382390 15.407807
F 98.458152 1.319790 3.283717
F 98.464452 9.049070 3.282657
F 98.454152 3.894410 6.919897
F 98.460452 11.623690 6.918827
F 98.489552 3.898590 4.188097
F 98.495752 11.627890 4.187027
F 98.474252 1.317960 0.552352
F 98.480552 9.047250 0.551282
F 91.762852 7.766290 4.199157
F 89.514652 9.128660 10.560307
F 100.693952 7.750430 4.159177
F 96.219652 12.917390 15.131107
F 91.759752 5.188150 0.556609
F 91.765652 12.917990 0.555419
F 100.680952 5.192190 0.528508
F 100.686952 12.921490 0.527441
F 91.763052 5.187810 3.289547
F 91.769352 12.917790 3.288477
F 100.725952 5.173290 3.257117
F 100.731952 12.902590 3.256057
F 91.762252 7.767110 6.932737
F 105.150952 7.829040 21.201607
F 100.716952 7.767020 6.888597
F 89.477052 4.010070 11.364607
F 93.992352 1.321340 3.291047
F 93.998852 9.050520 3.290037
F 102.863952 1.305000 3.125267
F 102.870952 9.034280 3.124227
F 93.991552 3.900670 6.933017
F 93.997852 11.629990 6.931977
F 102.860952 3.900280 6.751417
F 102.866952 11.629590 6.750347
F 93.999952 3.901420 4.198607
F 94.006152 11.630690 4.197547
F 102.994952 3.861770 4.033267
F 103.000952 11.591090 4.032207
F 93.995752 1.320730 0.556944
F 94.002052 9.049970 0.555843
F 102.958952 1.344870 0.407708
F 102.964952 9.074150 0.406658
F 96.233952 7.763090 4.199427
F 89.426552 1.336000 3.251387
F 105.009952 7.613850 3.944777
F 89.659652 8.916930 15.343507
F 96.228152 5.185270 0.560476
F 96.234452 12.914590 0.559407
F 104.998952 5.307680 0.301162
F 104.998952 13.050890 7.585697
F 96.243752 5.181950 3.294277
F 96.249952 12.911190 3.293217
F 105.204952 5.100900 2.975217
F 105.211952 12.830190 2.974147
F 96.239152 7.765320 6.933577
F 89.528952 11.699490 11.578207
F 105.201952 7.834930 6.618387
F 89.556652 1.305870 10.674207
F 98.440952 1.322280 10.561607
F 98.447252 9.051550 10.560507
F 98.433252 3.893470 14.206907
F 98.439452 11.622790 14.205807
F 98.467052 3.898190 11.473407
F 98.473252 11.627490 11.472307
F 98.478552 1.317010 7.828837
F 98.484752 9.046300 7.827767
F 91.755952 7.767630 11.485807
F 96.232852 7.766400 21.512507
F 100.673952 7.752140 11.438007
F 96.213352 5.188160 15.132107
F 91.759052 5.189930 7.842407
F 91.763452 12.918190 7.841147
F 100.685952 5.189610 7.792547
F 100.691952 12.918890 7.791477
F 91.757252 5.189770 10.575507
F 91.762952 12.918390 10.575707
F 100.694952 5.177250 10.525007
F 100.700952 12.906490 10.524007
F 91.759952 7.765570 14.218807
F 105.141952 12.847390 17.569407
F 100.679952 7.762830 14.172207
F 89.521552 11.552590 14.374307
F 93.984852 1.323070 10.576307
F 93.991152 9.052350 10.575207
F 102.840952 1.314610 10.392307
F 102.846952 9.043900 10.391307
F 93.982852 3.900640 14.219707
F 93.989052 11.629890 14.218607
F 102.827952 3.892360 14.046207
F 102.833952 11.621690 14.045107
F 93.990552 3.901110 11.486007
F 93.996952 11.630490 11.484907
F 102.953952 3.865750 11.323207
F 102.960952 11.594990 11.322107
F 93.994052 1.321510 7.842177
F 94.000252 9.050820 7.841127
F 102.979952 1.346030 7.671007
F 102.985952 9.075310 7.669957
F 96.222452 7.762790 11.485607
F 104.959952 5.309250 14.893507
F 104.975952 7.621220 11.236907
F 105.135952 5.118110 17.570407
F 96.227852 5.185430 7.841137
F 96.234152 12.914690 7.840067
F 104.992952 5.321620 7.586767
F 104.965952 13.038490 14.892507
F 96.227952 5.184660 10.575407
F 96.234152 12.913990 10.574307
F 105.160952 5.108100 10.262607
F 105.166952 12.837390 10.261507
F 96.222852 7.764660 14.219607
F 89.423652 1.479400 15.080907
F 105.132952 7.821120 13.915107
F 96.223952 12.915690 17.865107
F 98.430752 1.325230 17.858107
F 98.437052 9.054500 17.857107
F 98.447052 3.897480 21.506407
F 98.453252 11.626790 21.505307
F 98.451652 3.899270 18.773507
F 98.457952 11.628590 18.772407
F 98.453152 1.320000 15.124507
F 98.459452 9.049290 15.123407
F 91.756952 7.765990 18.776407
F 96.217652 5.186450 17.866207
F 100.659952 7.757750 18.744507
F 104.963952 7.641560 18.526607
F 91.753152 5.190930 15.130207
F 91.759452 12.920190 15.130207
F 100.657952 5.190590 15.090907
F 100.664952 12.919890 15.089807
F 91.751352 5.190130 17.864407
F 91.757452 12.920090 17.863407
F 100.670952 5.186800 17.824707
F 100.677952 12.916090 17.823607
F 91.757352 7.768980 21.507907
F 105.005952 13.036990 0.300096
F 100.698952 7.766740 21.475307
F 89.454852 11.750090 18.845907
F 93.980552 1.324240 17.865407
F 93.986952 9.053450 17.864407
F 102.818952 1.330590 17.701407
F 102.824952 9.059870 17.700407
F 93.986452 3.902430 21.510207
F 93.992652 11.631690 21.509107
F 102.840952 3.901440 21.350507
F 102.846952 11.630690 21.349407
F 93.983552 3.901360 18.776307
F 93.989652 11.630590 18.775307
F 102.928952 3.881910 18.630907
F 102.934952 11.611190 18.629907
F 93.983952 1.323880 15.131707
F 93.990352 9.053120 15.130607
F 102.929952 1.342170 14.979007
F 102.935952 9.071450 14.977907
F 96.215252 7.762720 18.778807
F 89.522852 3.882460 18.901907
F 89.408152 11.719390 21.573107
F 89.514952 3.880660 21.614107
F 89.592852 9.145260 17.991807
F 89.566252 3.990680 14.103207
F 89.502852 1.281770 17.827707
F 89.527652 9.089020 7.857687
F 89.493452 9.072420 0.570424
F 89.649652 9.182430 3.312387
F 89.582952 3.987560 6.778697
F 89.619852 11.573190 6.805477
F 89.554652 3.823660 4.134887
F 89.514852 11.645090 4.144747
F 89.433352 1.226530 0.614049
F 89.570752 1.409960 7.865767
F 105.194952 0.105929 6.619367
F 105.125952 0.092097 13.916107
F 105.144952 0.100004 21.202607
F 100.667952 0.022759 11.439007
F 100.710952 0.037813 6.889597
F 100.691952 0.037533 21.476307
F 96.216752 0.035463 14.220607
F 91.756252 0.038015 6.933607
F 91.748152 0.039756 14.221007
F 96.233052 0.036115 6.934567
F 91.748152 0.037723 18.775407
F 91.750252 0.039969 21.509307
F 91.752452 0.036773 11.488007
F 100.653952 0.028369 18.745507
F 96.209152 0.033337 18.779807
F 96.227852 0.033714 4.200407
F 96.216352 0.033409 11.486607
F 100.673952 0.033627 14.173107
F 96.226752 0.037199 21.513507
F 91.754052 0.037931 4.199157
F 100.686952 0.021045 4.160177
F 98.476952 24.507590 3.280517
F 98.470752 16.778390 3.281587
F 89.518752 24.449990 10.366507
F 98.466752 19.352990 6.917767
F 89.489852 16.785690 0.609000
F 98.502052 19.357190 4.185967
F 98.493052 24.505790 0.549149
F 98.486752 16.776490 0.550216
F 91.770052 15.494590 4.198737
F 91.775052 23.224990 4.196957
F 100.699952 15.479690 4.158117
F 100.705952 23.208990 4.157047
F 91.776652 20.648990 0.556002
F 100.692952 20.650790 0.526375
F 91.775952 20.646790 3.287187
F 100.738952 20.631890 3.254987
F 91.768452 15.496690 6.931537
F 91.776852 23.224290 6.929257
F 100.722952 15.496290 6.887527
F 100.728952 23.225590 6.886467
F 94.011252 24.509090 3.287887
F 94.004952 16.779890 3.288947
F 102.882952 24.492890 3.122097
F 102.876952 16.763590 3.123157
F 89.444652 24.332790 0.554713
F 94.004152 19.359290 6.930917
F 89.679352 19.242290 21.603507
F 102.872952 19.358890 6.749287
F 89.487052 19.342790 18.972907
F 94.012452 19.359990 4.196497
F 89.600652 24.553790 3.280027
F 103.007952 19.320290 4.031137
F 94.014452 24.508590 0.553773
F 94.008352 16.779290 0.554771
F 102.977952 24.532690 0.404525
F 102.970952 16.803390 0.405592
F 96.240252 15.492390 4.198357
F 96.246552 23.221690 4.197287
F 105.015952 15.343090 3.943707
F 105.021952 23.072390 3.942637
F 96.240752 20.643790 0.558343
F 105.011952 20.766190 0.299029
F 96.256252 20.640490 3.292147
F 105.217952 20.559490 2.973077
F 96.245352 15.494590 6.932507
F 96.251652 23.223890 6.931447
F 105.207952 15.564190 6.617327
F 105.213952 23.293490 6.616257
F 98.459752 24.510090 10.558407
F 98.453452 16.780790 10.559407
F 89.561452 16.778390 17.876207
F 98.445752 19.351990 14.204807
F 89.614652 24.446590 17.905207
F 98.479552 19.356790 11.471307
F 98.497352 24.504890 7.825637
F 98.491052 16.775590 7.826707
F 91.761352 15.497090 11.483907
F 91.768452 23.225890 11.482707
F 100.679952 15.481390 11.437007
F 100.686952 23.210690 11.435907
F 91.769752 20.647490 7.839917
F 100.698952 20.648190 7.790417
F 91.767252 20.646490 10.575307
F 100.706952 20.635790 10.522907
F 91.764552 15.495490 14.217307
F 91.766752 23.227190 14.217807
F 100.685952 15.492090 14.171107
F 100.691952 23.221390 14.170007
F 94.003752 24.510890 10.573107
F 93.997352 16.781690 10.574107
F 102.858952 24.502490 10.389107
F 102.852952 16.773190 10.390207
F 89.532152 16.883390 7.786627
F 93.995252 19.359190 14.217507
F 89.489052 19.338290 4.013247
F 102.839952 19.350890 14.044007
F 89.546352 24.463490 7.710957
F 94.003252 19.359790 11.483807
F 89.592952 19.274290 6.794107
F 102.966952 19.324290 11.321007
F 94.012652 24.509490 7.839047
F 94.006452 16.780090 7.840067
F 102.998952 24.533890 7.667827
F 102.991952 16.804590 7.668897
F 96.228752 15.492090 11.484507
F 96.234952 23.221390 11.483407
F 104.981952 15.350490 11.235807
F 104.987952 23.079790 11.234807
F 96.240452 20.643990 7.838997
F 105.005952 20.780190 7.584637
F 96.240452 20.643190 10.573307
F 105.172952 20.566690 10.260507
F 96.229052 15.493990 14.218607
F 96.235352 23.223190 14.217507
F 105.138952 15.550390 13.914007
F 105.144952 23.279690 13.913007
F 98.449552 24.513090 17.854907
F 98.443352 16.783790 17.856007
F 89.488052 19.306490 11.604207
F 98.459552 19.356090 21.504207
F 89.427552 24.520490 15.124107
F 98.464252 19.357790 18.771307
F 98.471952 24.507890 15.121307
F 98.465652 16.778590 15.122307
F 91.760452 15.496690 18.773607
F 91.771152 23.223190 18.774207
F 100.666952 15.486990 18.743407
F 100.672952 23.216290 18.742407
F 91.764852 20.649190 15.128807
F 100.670952 20.649190 15.088707
F 91.763052 20.648190 17.862907
F 100.683952 20.645390 17.822607
F 91.762752 15.498590 21.507207
F 91.770852 23.226390 21.505107
F 100.704952 15.495990 21.474307
F 100.710952 23.225290 21.473207
F 93.999452 24.511990 17.862307
F 93.993052 16.782790 17.863307
F 102.837952 24.518390 17.698307
F 102.830952 16.789190 17.699307
F 89.552352 19.311990 14.306907
F 93.999252 19.361090 21.508107
F 89.584552 16.796190 3.326827
F 102.852952 19.359990 21.348307
F 89.377252 16.677890 10.515107
F 93.996152 19.359890 18.774207
F 89.522152 16.671290 15.046507
F 102.940952 19.340490 18.628807
F 94.002652 24.511790 15.128507
F 93.996452 16.782490 15.129607
F 102.948952 24.529990 14.975807
F 102.942952 16.800690 14.976907
F 96.221552 15.491990 18.777807
F 96.227852 23.221290 18.776707
F 104.970952 15.370890 18.525507
F 104.976952 23.100090 18.524407
F 96.225952 20.646690 15.130007
F 104.972952 20.767790 14.891407
F 96.230252 20.644990 17.864107
F 105.147952 20.576690 17.568307
F 96.239152 15.495690 21.511507
F 96.245352 23.224990 21.510407
F 105.157952 15.558290 21.200507
F 105.163952 23.287590 21.199407
F 103.013952 27.049590 4.030067
F 98.472952 27.082290 6.916697
F 94.018452 27.089190 4.195467
F 102.859952 27.089290 21.347307
F 98.508352 27.086390 4.184897
F 94.005352 27.090290 21.507007
F 102.972952 27.053590 11.320007
F 94.010352 27.088590 6.929857
F 102.879952 27.088090 6.748217
F 102.845952 27.080190 14.043007
F 98.452052 27.081290 14.203707
F 98.485852 27.085990 11.470207
F 94.002352 27.089190 18.773107
F 102.947952 27.069790 18.627707
F 98.470452 27.087090 18.770307
F 98.465852 27.085290 21.503207
F 94.009652 27.089090 11.482707
F 94.001552 27.088490 14.216507
F 89.515352 26.935890 21.482807
F 89.518952 27.056590 14.238307
F 89.678052 27.049790 6.844047
F 89.635952 26.992090 11.494307
F 89.375852 27.148490 4.059117
F 89.549752 27.076190 18.698907
F 98.483252 32.236890 3.279457
F 98.489552 39.966190 3.278387
F 98.479252 34.811490 6.915627
F 98.514552 34.815690 4.183827
F 98.499352 32.235090 0.548082
F 98.505552 39.964390 0.547016
F 91.781952 30.953790 4.195797
F 91.789352 38.681690 4.196567
F 100.711952 30.938290 4.155977
F 100.718952 38.667590 4.154917
F 89.634452 32.154390 17.910607
F 91.784752 36.104290 0.552132
F 89.661052 40.014690 7.906897
F 100.705952 36.109290 0.524241
F 89.507652 32.210890 7.728897
F 91.788352 36.105890 3.285007
F 89.582852 34.598990 21.589107
F 100.750952 36.090390 3.252857
F 91.781452 30.954590 6.928657
F 91.789552 38.683190 6.928177
F 100.734952 30.954890 6.885397
F 100.741952 38.684090 6.884327
F 94.017652 32.238390 3.286857
F 94.023552 39.967790 3.285657
F 102.888952 32.222090 3.121027
F 102.895952 39.951390 3.119957
F 94.016452 34.817790 6.928727
F 102.885952 34.817390 6.747147
F 94.024852 34.818490 4.194387
F 103.019952 34.778890 4.029007
F 94.020652 32.237890 0.552734
F 94.027352 39.966990 0.551495
F 102.983952 32.261990 0.403458
F 102.989952 39.991290 0.402392
F 96.252752 30.950890 4.196227
F 96.259052 38.680190 4.195147
F 105.028952 30.801690 3.941577
F 105.034952 38.530990 3.940507
F 89.470752 34.696290 11.531407
F 96.253252 36.102390 0.556211
F 96.251652 30.954290 21.509307
F 105.023952 36.224790 0.296896
F 89.599852 34.830090 14.314607
F 96.268752 36.099090 3.290017
F 89.514352 40.052790 15.153207
F 105.230952 36.017990 2.970947
F 96.257952 30.953190 6.930377
F 96.264152 38.682390 6.929307
F 105.219952 31.022790 6.615187
F 105.226952 38.752090 6.614127
F 98.466052 32.239390 10.557307
F 98.472252 39.968690 10.556207
F 98.458252 34.810590 14.202607
F 98.492052 34.815290 11.469107
F 98.503552 32.234190 7.824567
F 98.509852 39.963390 7.823507
F 91.777052 30.953490 11.483307
F 91.781952 38.684590 11.482107
F 100.692952 30.939990 11.434807
F 100.698952 38.669290 11.433807
F 89.627352 40.052590 10.551307
F 91.782152 36.105990 7.837727
F 89.519852 32.075190 10.516707
F 100.710952 36.106690 7.788287
F 89.719652 39.947490 0.809966
F 91.779152 36.104590 10.572807
F 89.584852 39.991490 17.839107
F 100.719952 36.094390 10.520807
F 91.776952 30.954290 14.215507
F 91.779552 38.686090 14.215907
F 100.698952 30.950690 14.169007
F 100.704952 38.679990 14.167907
F 94.009852 32.240290 10.572007
F 94.016352 39.969390 10.571007
F 102.865952 32.231690 10.388107
F 102.871952 39.960990 10.387007
F 94.007852 34.817790 14.215407
F 102.852952 34.809490 14.041907
F 94.015752 34.818290 11.481707
F 102.978952 34.782890 11.318907
F 94.018852 32.238790 7.837987
F 94.025452 39.967890 7.836827
F 103.004952 32.263190 7.666757
F 103.010952 39.992390 7.665697
F 96.241252 30.950590 11.482407
F 96.247552 38.679890 11.481307
F 104.994952 30.809090 11.233707
F 105.000952 38.538390 11.232607
F 89.309852 32.061190 0.535166
F 96.252952 36.102590 7.836867
F 89.516352 34.632690 18.860007
F 105.017952 36.238790 7.582497
F 89.491752 34.915090 4.068197
F 96.252952 36.101790 10.571107
F 89.620552 32.194890 15.182707
F 105.185952 36.025190 10.258307
F 96.241652 30.952490 14.216407
F 96.247852 38.681790 14.215407
F 105.150952 31.008990 13.911907
F 105.157952 38.738290 13.910807
F 98.455852 32.242390 17.853907
F 98.462152 39.971590 17.852807
F 98.472052 34.814590 21.502107
F 98.476752 34.816390 18.769207
F 98.478252 32.237090 15.120207
F 98.484452 39.966390 15.119107
F 91.777252 30.952490 18.773307
F 91.779452 38.684590 18.770407
F 100.678952 30.945590 18.741307
F 100.685952 38.674890 18.740207
F 89.513652 34.894490 6.794647
F 91.779552 36.109290 15.127207
F 89.502552 39.884190 3.608407
F 100.682952 36.107690 15.086607
F 89.667552 32.327190 3.252237
F 91.775352 36.106290 17.860707
F 105.175952 38.746190 21.197307
F 100.695952 36.103890 17.820407
F 91.773652 30.956990 21.505207
F 91.783452 38.685590 21.504207
F 100.716952 30.954590 21.472107
F 100.723952 38.683890 21.471107
F 94.005652 32.241290 17.861207
F 94.011952 39.970590 17.860107
F 102.843952 32.247690 17.697207
F 102.849952 39.976990 17.696107
F 94.011752 34.819590 21.505907
F 102.865952 34.818590 21.346207
F 94.008652 34.818490 18.772007
F 102.953952 34.798990 18.626707
F 94.009052 32.240990 15.127407
F 94.015352 39.970290 15.126407
F 102.954952 32.259290 14.974707
F 102.960952 39.988590 14.973707
F 96.234052 30.950590 18.775607
F 96.240352 38.679890 18.774607
F 104.982952 30.829390 18.523407
F 104.988952 38.558690 18.522307
F 105.169952 31.016890 21.198407
F 96.238452 36.105290 15.127907
F 105.160952 36.035190 17.566207
F 104.984952 36.226390 14.889307
F 96.257952 38.683490 21.508307
F 96.242752 36.103590 17.861907
F 105.011952 28.509490 7.583567
F 105.017952 28.495490 0.297963
F 104.978952 28.497090 14.890307
F 91.772752 28.379390 17.860107
F 100.699952 28.379990 0.525308
F 100.676952 28.378390 15.087707
F 96.232152 28.375990 15.128907
F 100.689952 28.374690 17.821507
F 100.704952 28.377490 7.789347
F 91.770752 28.378290 15.127307
F 91.778852 28.378190 7.839897
F 91.776252 28.374490 0.552276
F 91.778852 28.374790 3.287007
F 96.246952 28.373090 0.557277
F 91.776352 28.376790 10.573107
F 96.246652 28.373290 7.837937
F 96.246752 28.372490 10.572207
F 96.236452 28.374290 17.863007
F 100.744952 28.361090 3.253917
F 96.262552 28.369790 3.291077
F 100.713952 28.365090 10.521807
F 105.154952 28.305990 17.567207
F 105.223952 28.288690 2.972017
F 105.179952 28.295990 10.259407
F 98.495752 47.695490 3.277317
F 89.343152 50.533590 21.443707
F 98.491752 50.270090 6.913497
F 102.891952 42.546690 6.746087
F 98.527152 50.274290 4.181697
F 98.464552 42.539890 14.201607
F 98.511852 47.693690 0.545949
F 89.561752 47.592990 7.772437
F 91.800452 54.140790 4.193497
F 91.793052 46.412990 4.192887
F 100.730952 54.126090 4.152777
F 100.724952 46.396790 4.153847
F 91.794752 51.563790 0.549152
F 91.788752 43.833590 0.550231
F 100.717952 51.567890 0.522108
F 100.711952 43.838590 0.523175
F 91.798552 51.562790 3.284367
F 91.794552 43.834690 3.283927
F 100.763952 51.548990 3.250717
F 100.757952 43.819690 3.251787
F 91.798252 54.143190 6.926347
F 91.795752 46.412190 6.926017
F 100.753952 54.142690 6.882197
F 100.747952 46.413390 6.883267
F 94.030052 47.696990 3.284697
F 89.339452 42.651190 14.161207
F 102.901952 47.680690 3.118897
F 89.633852 47.803790 3.172917
F 94.028852 50.276290 6.926567
F 102.871952 42.547890 21.345107
F 102.898952 50.275990 6.745017
F 94.031152 42.547790 4.193307
F 94.037452 50.277090 4.192207
F 98.485552 42.540790 6.914567
F 103.032952 50.237490 4.026877
F 98.498352 42.544590 11.468107
F 94.033352 47.696390 0.550542
F 89.532652 50.263990 11.505507
F 102.995952 47.720590 0.401325
F 89.536952 50.312590 18.659607
F 96.271552 54.138790 4.193017
F 96.265352 46.409490 4.194087
F 105.046952 53.989490 3.938377
F 105.040952 46.260290 3.939437
F 96.265752 51.560990 0.554074
F 96.259552 43.831690 0.555143
F 105.036952 51.683390 0.294763
F 105.030952 43.954090 0.295829
F 96.281352 51.557590 3.287877
F 96.275052 43.828390 3.288947
F 105.242952 51.476590 2.968817
F 105.236952 43.747290 2.969877
F 96.276752 54.140990 6.927177
F 96.270452 46.411690 6.928247
F 105.238952 54.210590 6.611987
F 105.232952 46.481290 6.613057
F 98.478552 47.697990 10.555207
F 89.535052 42.667290 4.065207
F 98.470852 50.269190 14.200507
F 98.478352 42.543890 21.501007
F 98.504652 50.273890 11.467007
F 94.022852 42.547090 6.927677
F 98.516152 47.692690 7.822437
F 89.565652 50.290290 14.210107
F 91.792952 54.143090 11.478707
F 91.786352 46.414490 11.479507
F 100.711952 54.127790 11.431607
F 100.704952 46.398590 11.432707
F 91.795152 51.565190 7.836657
F 91.788152 43.835190 7.836277
F 100.723952 51.565290 7.786147
F 100.716952 43.835990 7.787217
F 91.793152 51.564190 10.570407
F 91.787052 43.835790 10.570907
F 100.731952 51.552890 10.518607
F 100.725952 43.823690 10.519707
F 91.793452 54.143590 14.213007
F 91.786652 46.414290 14.214407
F 100.716952 54.138490 14.165807
F 100.710952 46.409190 14.166807
F 94.022452 47.698790 10.569907
F 89.493852 47.628190 15.166907
F 102.877952 47.690290 10.385907
F 89.418252 47.643090 10.438807
F 94.020352 50.276290 14.213307
F 89.547252 42.560490 6.803517
F 102.864952 50.268090 14.039807
F 89.462552 42.383490 21.562107
F 94.028252 50.276890 11.479507
F 102.858952 42.538790 14.040807
F 102.991952 50.241490 11.316807
F 98.483052 42.545690 18.768107
F 94.031452 47.697290 7.835827
F 89.514852 42.592290 18.697307
F 103.016952 47.721690 7.664627
F 89.549752 47.610290 17.933407
F 96.260052 54.138490 11.479207
F 96.253752 46.409190 11.480207
F 105.013952 53.996890 11.230507
F 105.006952 46.267590 11.231607
F 96.265452 51.561090 7.834727
F 96.259252 43.831790 7.835797
F 105.030952 51.697290 7.580367
F 105.024952 43.967990 7.581437
F 96.265552 51.560390 10.569007
F 96.259252 43.831090 10.570107
F 105.197952 51.483790 10.256207
F 105.191952 43.754490 10.257307
F 96.260452 54.140390 14.213207
F 96.254152 46.411090 14.214307
F 105.169952 54.196790 13.908707
F 105.163952 46.467490 13.909807
F 98.468352 47.700890 17.851807
F 89.466152 47.800390 0.268894
F 98.484652 50.273190 21.500007
F 102.959952 42.528290 18.625607
F 98.489252 50.274990 18.767107
F 94.021752 42.547490 11.480707
F 98.490752 47.695690 15.118107
F 94.013952 42.546990 14.214307
F 91.791752 54.142590 18.767907
F 91.786152 46.413490 18.769307
F 100.697952 54.133390 18.738107
F 100.691952 46.404190 18.739207
F 91.791052 51.567090 15.124407
F 91.781152 43.836190 15.123907
F 100.695952 51.566290 15.084507
F 100.689952 43.836990 15.085507
F 91.791452 51.567090 17.856707
F 91.784452 43.837990 17.857807
F 100.708952 51.562490 17.818307
F 100.702952 43.833190 17.819407
F 91.797552 54.143590 21.501107
F 91.787752 46.416290 21.502007
F 100.735952 54.142390 21.468907
F 100.729952 46.413190 21.470007
F 94.018152 47.699890 17.859007
F 89.501252 50.285690 4.281557
F 102.855952 47.706290 17.695107
F 102.985952 42.512190 11.317807
F 94.023852 50.277990 21.503707
F 89.362952 42.714790 11.444607
F 102.877952 50.277090 21.344107
F 98.520852 42.544990 4.182767
F 94.021052 50.276990 18.769907
F 94.014852 42.547690 18.771007
F 102.966952 50.257590 18.624507
F 103.025952 42.508190 4.027937
F 94.021452 47.699590 15.125307
F 89.526452 50.340690 7.023757
F 102.967952 47.717890 14.972607
F 94.017852 42.548790 21.504907
F 96.252852 54.138390 18.772407
F 96.246652 46.409090 18.773507
F 105.001952 54.017290 18.520207
F 104.995952 46.287990 18.521207
F 96.250952 51.563890 15.125707
F 96.244752 43.834590 15.126807
F 104.997952 51.684890 14.887107
F 104.990952 43.955690 14.888207
F 96.255352 51.562090 17.859807
F 96.249052 43.832890 17.860907
F 105.172952 51.493790 17.564007
F 105.166952 43.764490 17.565107
F 96.270452 54.142090 21.506107
F 96.264152 46.412790 21.507207
F 105.188952 54.204690 21.195207
F 105.182952 46.475490 21.196207
F 89.446852 55.321790 10.460407
F 89.449352 55.388790 7.719067
F 89.554352 55.297490 17.772807
F 98.497052 55.424990 15.117007
F 98.518152 55.422890 0.544882
F 102.884952 55.419590 10.384907
F 98.474652 55.430190 17.850707
F 98.484852 55.427290 10.554107
F 94.036052 55.426390 3.283547
F 94.028652 55.428090 10.568807
F 94.037552 55.426590 7.834797
F 98.502052 55.424790 3.276257
F 98.522352 55.421990 7.821367
F 102.862952 55.435590 17.694007
F 94.027852 55.428890 15.124207
F 94.039852 55.425590 0.549399
F 89.652052 55.384190 0.676085
F 94.024352 55.429190 17.858007
F 89.507052 55.357790 3.438237
F 103.002952 55.449790 0.400258
F 102.907952 55.409990 3.117827
F 102.973952 55.447090 14.971507
F 89.536352 55.488990 15.051207
F 103.023952 55.450990 7.663557
F 98.508352 63.153990 3.275187
F 98.498052 57.999390 6.912427
F 98.504352 65.728690 6.911367
F 98.533452 58.003590 4.180627
F 98.539652 65.732790 4.179567
F 98.524352 63.152190 0.543816
F 91.804752 61.872790 4.191257
F 100.736952 61.855390 4.151717
F 91.803052 59.292190 0.549005
F 91.810952 67.023090 0.548627
F 100.724952 59.297190 0.521042
F 100.730952 67.026390 0.520045
F 91.808352 59.293690 3.281927
F 91.809852 67.021490 3.282837
F 100.769952 59.278290 3.249657
F 100.775952 67.007690 3.248657
F 91.807152 61.871090 6.924527
F 100.760952 61.871990 6.881127
F 94.042652 63.155490 3.282547
F 102.913952 63.139290 3.116757
F 94.035152 58.005590 6.925487
F 94.041552 65.734890 6.924447
F 102.904952 58.005290 6.743947
F 102.910952 65.734490 6.742907
F 94.043952 58.006490 4.191097
F 94.049852 65.735590 4.190127
F 103.038952 57.966790 4.025807
F 103.044952 65.695990 4.024767
F 94.045952 63.154990 0.548378
F 103.008952 63.179090 0.399192
F 96.277852 61.868090 4.191957
F 105.053952 61.718790 3.937307
F 96.272052 59.290190 0.553011
F 96.278152 67.019390 0.552020
F 105.042952 59.412690 0.293696
F 105.048952 67.141790 0.292688
F 96.287652 59.286890 3.286817
F 96.293652 67.016290 3.285827
F 105.248952 59.205890 2.967747
F 105.255952 66.935490 2.966777
F 96.282952 61.870290 6.926117
F 105.244952 61.939890 6.610927
F 98.491052 63.156490 10.553007
F 98.477052 57.998490 14.199407
F 98.483352 65.727690 14.198407
F 98.510852 58.003190 11.465907
F 98.517152 65.732390 11.464907
F 98.528652 63.151290 7.820307
F 91.799252 61.872290 11.477907
F 100.717952 61.857090 11.430607
F 91.799052 59.293090 7.834597
F 91.812352 67.025690 7.836367
F 100.729952 59.294590 7.785087
F 100.735952 67.023790 7.784087
F 91.798552 59.292690 10.569307
F 91.804652 67.021890 10.569107
F 100.738952 59.282190 10.517607
F 100.744952 67.011590 10.516607
F 91.801052 61.872390 14.211807
F 100.723952 61.867790 14.164707
F 94.034952 63.157290 10.567707
F 102.890952 63.148890 10.383807
F 94.026752 58.005690 14.212307
F 94.032752 65.734890 14.211107
F 102.871952 57.997290 14.038707
F 102.877952 65.726590 14.037707
F 94.034552 58.006090 11.478507
F 94.040852 65.735390 11.477407
F 102.997952 57.970690 11.315707
F 103.003952 65.699990 11.314707
F 94.043952 63.155890 7.833717
F 103.029952 63.180290 7.662497
F 96.266352 61.867790 11.478107
F 105.019952 61.726190 11.229407
F 96.271752 59.290390 7.833667
F 96.277852 67.019590 7.832677
F 105.036952 59.426590 7.579297
F 105.042952 67.155690 7.578297
F 96.271752 59.289590 10.567907
F 96.277852 67.018990 10.567007
F 105.204952 59.213090 10.255107
F 105.210952 66.942690 10.254207
F 96.266652 61.869590 14.212207
F 105.176952 61.926090 13.907607
F 98.480952 63.159490 17.849607
F 98.490852 58.002490 21.498907
F 98.497152 65.731690 21.497807
F 98.495552 58.004190 18.766007
F 98.501752 65.733490 18.764907
F 98.503252 63.154290 15.115907
F 91.796852 61.873390 18.766907
F 100.703952 61.862690 18.737007
F 91.797852 59.296490 15.123007
F 91.800852 67.024790 15.121907
F 100.701952 59.295590 15.083407
F 100.707952 67.024790 15.082407
F 91.796152 59.295090 17.856607
F 91.801052 67.024490 17.856207
F 100.714952 59.291790 17.817207
F 100.720952 67.021190 17.816207
F 91.800352 61.874290 21.500907
F 100.741952 61.871690 21.467907
F 94.030652 63.158490 17.856907
F 102.868952 63.164890 17.692907
F 94.030452 58.007390 21.502707
F 94.036752 65.736690 21.501707
F 102.884952 58.006390 21.343007
F 102.890952 65.735690 21.342007
F 94.027652 58.006390 18.768807
F 94.033652 65.735590 18.767807
F 102.972952 57.986890 18.623507
F 102.978952 65.716190 18.622407
F 94.034252 63.158090 15.123107
F 102.979952 63.176390 14.970507
F 96.259152 61.867690 18.771407
F 105.007952 61.746490 18.519107
F 96.257252 59.293090 15.124707
F 96.263352 67.022290 15.123707
F 105.003952 59.414190 14.886107
F 105.009952 67.143390 14.885007
F 96.261552 59.291390 17.858707
F 96.267652 67.020790 17.857707
F 105.179952 59.223090 17.563007
F 105.185952 66.952590 17.562007
F 96.276752 61.871390 21.505107
F 105.194952 61.933990 21.194107
F 89.547152 63.225590 17.962807
F 89.495452 63.056890 7.793537
F 89.518252 65.552290 11.549707
F 89.574952 57.813990 21.639207
F 89.608652 63.199590 15.136807
F 89.477852 65.767690 18.854607
F 89.697052 57.816590 18.856407
F 89.600152 65.725690 21.579907
F 89.634652 63.366890 3.349537
F 89.394052 58.037790 6.933147
F 89.635352 65.739890 7.135927
F 89.667552 57.967190 4.223707
F 89.387352 65.878490 4.334187
F 89.537252 63.132790 0.631280
F 89.471352 63.101490 10.482107
F 89.670352 58.044290 14.072007
F 89.473852 65.750290 14.241707
F 89.513652 57.909890 11.470007
F 104.969952 69.455290 11.237907
F 105.003952 69.447890 3.945777
F 104.957952 69.475690 18.527607
