# Supplementary material for: Molecular-resolution imaging of ice crystallized from liquid water by cryogenic liquid-cell TEM
Source: Nat Commun. 2025 Sep 25;16:8342. doi: 10.1038/s41467-025-62451-0 (PMC12462463; doi:10.1038/s41467-025-62451-0)
Supplement: Supplementary file 9 — Supplementary Data 1 [file 41467_2025_62451_MOESM9_ESM.zip › supercell_4_3_1/1.6/input.xyz]

5184
F5184
F 0.507934 1.286291 2.727575
F 0.507934 24.439548 2.727575
F 0.507934 47.592806 2.727575
F 27.232614 1.286291 3.474063
F 27.232614 24.439548 3.474063
F 27.232614 47.592806 3.474063
F 0.507934 9.004040 2.727575
F 0.507934 32.157298 2.727575
F 0.507934 55.310555 2.727575
F 27.232614 9.004040 3.474063
F 27.232614 32.157298 3.474063
F 27.232614 55.310555 3.474063
F 0.507934 16.721795 2.727575
F 0.507934 39.875053 2.727575
F 0.507934 63.028310 2.727575
F 27.232614 16.721795 3.474063
F 27.232614 39.875053 3.474063
F 27.232614 63.028310 3.474063
F 9.416157 1.286291 2.976405
F 9.416157 24.439548 2.976405
F 9.416157 47.592806 2.976405
F 36.140836 1.286291 3.722893
F 36.140836 24.439548 3.722893
F 36.140836 47.592806 3.722893
F 9.416157 9.004040 2.976405
F 9.416157 32.157298 2.976405
F 9.416157 55.310555 2.976405
F 36.140836 9.004040 3.722893
F 36.140836 32.157298 3.722893
F 36.140836 55.310555 3.722893
F 9.416157 16.721795 2.976406
F 9.416157 39.875053 2.976406
F 9.416157 63.028310 2.976406
F 36.140836 16.721795 3.722894
F 36.140836 39.875053 3.722894
F 36.140836 63.028310 3.722894
F 18.324385 1.286290 3.225235
F 18.324385 24.439547 3.225235
F 18.324385 47.592805 3.225235
F 45.049066 1.286290 3.971723
F 45.049066 24.439547 3.971723
F 45.049066 47.592805 3.971723
F 18.324385 9.004039 3.225235
F 18.324385 32.157297 3.225235
F 18.324385 55.310554 3.225235
F 45.049066 9.004039 3.971723
F 45.049066 32.157297 3.971723
F 45.049066 55.310554 3.971723
F 18.324385 16.721795 3.225236
F 18.324385 39.875052 3.225236
F 18.324385 63.028310 3.225236
F 45.049066 16.721795 3.971724
F 45.049066 39.875052 3.971724
F 45.049066 63.028310 3.971724
F 0.406336 3.858875 6.364341
F 0.406336 27.012132 6.364341
F 0.406336 50.165390 6.364341
F 27.131016 3.858875 7.110829
F 27.131016 27.012132 7.110829
F 27.131016 50.165390 7.110829
F 0.406336 11.576625 6.364341
F 0.406336 34.729882 6.364341
F 0.406336 57.883140 6.364341
F 27.131016 11.576625 7.110829
F 27.131016 34.729882 7.110829
F 27.131016 57.883140 7.110829
F 0.406336 19.294380 6.364342
F 0.406336 42.447638 6.364342
F 0.406336 65.600895 6.364342
F 27.131016 19.294380 7.110830
F 27.131016 42.447638 7.110830
F 27.131016 65.600895 7.110830
F 9.314557 3.858875 6.613171
F 9.314557 27.012133 6.613171
F 9.314557 50.165390 6.613171
F 36.039237 3.858875 7.359659
F 36.039237 27.012133 7.359659
F 36.039237 50.165390 7.359659
F 9.314557 11.576625 6.613171
F 9.314557 34.729883 6.613171
F 9.314557 57.883140 6.613171
F 36.039237 11.576625 7.359659
F 36.039237 34.729883 7.359659
F 36.039237 57.883140 7.359659
F 9.314557 19.294380 6.613171
F 9.314557 42.447638 6.613171
F 9.314557 65.600896 6.613171
F 36.039237 19.294380 7.359659
F 36.039237 42.447638 7.359659
F 36.039237 65.600896 7.359659
F 18.222788 3.858876 6.862001
F 18.222788 27.012134 6.862001
F 18.222788 50.165391 6.862001
F 44.947468 3.858876 7.608489
F 44.947468 27.012134 7.608489
F 44.947468 50.165391 7.608489
F 18.222788 11.576626 6.862001
F 18.222788 34.729884 6.862001
F 18.222788 57.883141 6.862001
F 44.947468 11.576626 7.608489
F 44.947468 34.729884 7.608489
F 44.947468 57.883141 7.608489
F 18.222788 19.294382 6.862001
F 18.222788 42.447639 6.862001
F 18.222788 65.600897 6.862001
F 44.947468 19.294382 7.608489
F 44.947468 42.447639 7.608489
F 44.947468 65.600897 7.608489
F 0.482536 3.858875 3.636768
F 0.482536 27.012133 3.636768
F 0.482536 50.165390 3.636768
F 27.207216 3.858875 4.383256
F 27.207216 27.012133 4.383256
F 27.207216 50.165390 4.383256
F 0.482536 11.576625 3.636768
F 0.482536 34.729883 3.636768
F 0.482536 57.883140 3.636768
F 27.207216 11.576625 4.383256
F 27.207216 34.729883 4.383256
F 27.207216 57.883140 4.383256
F 0.482536 19.294381 3.636767
F 0.482536 42.447638 3.636767
F 0.482536 65.600896 3.636767
F 27.207216 19.294381 4.383255
F 27.207216 42.447638 4.383255
F 27.207216 65.600896 4.383255
F 9.390758 3.858875 3.885597
F 9.390758 27.012133 3.885597
F 9.390758 50.165390 3.885597
F 36.115438 3.858875 4.632085
F 36.115438 27.012133 4.632085
F 36.115438 50.165390 4.632085
F 9.390758 11.576625 3.885597
F 9.390758 34.729883 3.885597
F 9.390758 57.883140 3.885597
F 36.115438 11.576625 4.632085
F 36.115438 34.729883 4.632085
F 36.115438 57.883140 4.632085
F 9.390758 19.294381 3.885596
F 9.390758 42.447638 3.885596
F 9.390758 65.600896 3.885596
F 36.115438 19.294381 4.632084
F 36.115438 42.447638 4.632084
F 36.115438 65.600896 4.632084
F 18.298988 3.858876 4.134425
F 18.298988 27.012133 4.134425
F 18.298988 50.165391 4.134425
F 45.023668 3.858876 4.880913
F 45.023668 27.012133 4.880913
F 45.023668 50.165391 4.880913
F 18.298988 11.576626 4.134425
F 18.298988 34.729883 4.134425
F 18.298988 57.883141 4.134425
F 45.023668 11.576626 4.880913
F 45.023668 34.729883 4.880913
F 45.023668 57.883141 4.880913
F 18.298988 19.294381 4.134424
F 18.298988 42.447639 4.134424
F 18.298988 65.600896 4.134424
F 45.023668 19.294381 4.880912
F 45.023668 42.447639 4.880912
F 45.023668 65.600896 4.880912
F 0.584110 1.286291 0.000001
F 0.584110 24.439549 0.000001
F 0.584110 47.592806 0.000001
F 27.308790 1.286291 0.746489
F 27.308790 24.439549 0.746489
F 27.308790 47.592806 0.746489
F 0.584110 9.004040 0.000001
F 0.584110 32.157298 0.000001
F 0.584110 55.310555 0.000001
F 27.308790 9.004040 0.746489
F 27.308790 32.157298 0.746489
F 27.308790 55.310555 0.746489
F 0.584110 16.721796 0.000000
F 0.584110 39.875053 0.000000
F 0.584110 63.028311 0.000000
F 27.308790 16.721796 0.746488
F 27.308790 39.875053 0.746488
F 27.308790 63.028311 0.746488
F 9.492332 1.286291 0.248830
F 9.492332 24.439548 0.248830
F 9.492332 47.592806 0.248830
F 36.217011 1.286291 0.995318
F 36.217011 24.439548 0.995318
F 36.217011 47.592806 0.995318
F 9.492332 9.004040 0.248830
F 9.492332 32.157298 0.248830
F 9.492332 55.310555 0.248830
F 36.217011 9.004040 0.995318
F 36.217011 32.157298 0.995318
F 36.217011 55.310555 0.995318
F 9.492332 16.721795 0.248829
F 9.492332 39.875053 0.248829
F 9.492332 63.028310 0.248829
F 36.217011 16.721795 0.995317
F 36.217011 39.875053 0.995317
F 36.217011 63.028310 0.995317
F 18.400561 1.286290 0.497659
F 18.400561 24.439547 0.497659
F 18.400561 47.592805 0.497659
F 45.125242 1.286290 1.244146
F 45.125242 24.439547 1.244146
F 45.125242 47.592805 1.244146
F 18.400561 9.004039 0.497659
F 18.400561 32.157296 0.497659
F 18.400561 55.310554 0.497659
F 45.125242 9.004039 1.244146
F 45.125242 32.157296 1.244146
F 45.125242 55.310554 1.244146
F 18.400561 16.721794 0.497658
F 18.400561 39.875052 0.497658
F 18.400561 63.028309 0.497658
F 45.125242 16.721794 1.244145
F 45.125242 39.875052 1.244145
F 45.125242 63.028309 1.244145
F 2.709594 7.717750 3.698975
F 2.709594 30.871007 3.698975
F 2.709594 54.024265 3.698975
F 29.434273 7.717750 4.445463
F 29.434273 30.871007 4.445463
F 29.434273 54.024265 4.445463
F 2.709594 15.435503 3.698974
F 2.709594 38.588760 3.698974
F 2.709594 61.742018 3.698974
F 29.434273 15.435503 4.445462
F 29.434273 38.588760 4.445462
F 29.434273 61.742018 4.445462
F 2.709594 0.000000 3.698975
F 2.709594 23.153258 3.698975
F 2.709594 46.306515 3.698975
F 29.434273 0.000000 4.445463
F 29.434273 23.153258 4.445463
F 29.434273 46.306515 4.445463
F 11.617817 7.717750 3.947804
F 11.617817 30.871007 3.947804
F 11.617817 54.024265 3.947804
F 38.342497 7.717750 4.694292
F 38.342497 30.871007 4.694292
F 38.342497 54.024265 4.694292
F 11.617817 15.435502 3.947803
F 11.617817 38.588760 3.947803
F 11.617817 61.742017 3.947803
F 38.342497 15.435502 4.694291
F 38.342497 38.588760 4.694291
F 38.342497 61.742017 4.694291
F 11.617817 0.000000 3.947804
F 11.617817 23.153258 3.947804
F 11.617817 46.306515 3.947804
F 38.342497 0.000000 4.694292
F 38.342497 23.153258 4.694292
F 38.342497 46.306515 4.694292
F 20.526048 7.717750 4.196633
F 20.526048 30.871008 4.196633
F 20.526048 54.024265 4.196633
F 47.250727 7.717750 4.943121
F 47.250727 30.871008 4.943121
F 47.250727 54.024265 4.943121
F 20.526048 15.435503 4.196632
F 20.526048 38.588760 4.196632
F 20.526048 61.742018 4.196632
F 47.250727 15.435503 4.943120
F 47.250727 38.588760 4.943120
F 47.250727 61.742018 4.943120
F 20.526048 0.000001 4.196633
F 20.526048 23.153258 4.196633
F 20.526048 46.306516 4.196633
F 47.250727 0.000001 4.943121
F 47.250727 23.153258 4.943121
F 47.250727 46.306516 4.943121
F 2.811164 5.145166 0.062209
F 2.811164 28.298423 0.062209
F 2.811164 51.451681 0.062209
F 29.535843 5.145166 0.808697
F 29.535843 28.298423 0.808697
F 29.535843 51.451681 0.808697
F 2.811164 12.862918 0.062208
F 2.811164 36.016175 0.062208
F 2.811164 59.169433 0.062208
F 29.535843 12.862918 0.808696
F 29.535843 36.016175 0.808696
F 29.535843 59.169433 0.808696
F 2.811164 20.580673 0.062208
F 2.811164 43.733931 0.062208
F 2.811164 66.887188 0.062208
F 29.535843 20.580673 0.808696
F 29.535843 43.733931 0.808696
F 29.535843 66.887188 0.808696
F 11.719386 5.145165 0.311037
F 11.719386 28.298422 0.311037
F 11.719386 51.451680 0.311037
F 38.444066 5.145165 1.057525
F 38.444066 28.298422 1.057525
F 38.444066 51.451680 1.057525
F 11.719386 12.862917 0.311036
F 11.719386 36.016174 0.311036
F 11.719386 59.169432 0.311036
F 38.444066 12.862917 1.057524
F 38.444066 36.016174 1.057524
F 38.444066 59.169432 1.057524
F 11.719386 20.580672 0.311037
F 11.719386 43.733930 0.311037
F 11.719386 66.887187 0.311037
F 38.444066 20.580672 1.057525
F 38.444066 43.733930 1.057525
F 38.444066 66.887187 1.057525
F 20.627619 5.145164 0.559866
F 20.627619 28.298422 0.559866
F 20.627619 51.451679 0.559866
F 47.352298 5.145164 1.306354
F 47.352298 28.298422 1.306354
F 47.352298 51.451679 1.306354
F 20.627619 12.862916 0.559866
F 20.627619 36.016174 0.559866
F 20.627619 59.169431 0.559866
F 47.352298 12.862916 1.306354
F 47.352298 36.016174 1.306354
F 47.352298 59.169431 1.306354
F 20.627619 20.580672 0.559866
F 20.627619 43.733929 0.559866
F 20.627619 66.887187 0.559866
F 47.352298 20.580672 1.306354
F 47.352298 43.733929 1.306354
F 47.352298 66.887187 1.306354
F 2.734988 5.145165 2.789782
F 2.734988 28.298423 2.789782
F 2.734988 51.451680 2.789782
F 29.459667 5.145165 3.536270
F 29.459667 28.298423 3.536270
F 29.459667 51.451680 3.536270
F 2.734988 12.862917 2.789783
F 2.734988 36.016175 2.789783
F 2.734988 59.169432 2.789783
F 29.459667 12.862917 3.536271
F 29.459667 36.016175 3.536271
F 29.459667 59.169432 3.536271
F 2.734988 20.580673 2.789783
F 2.734988 43.733930 2.789783
F 2.734988 66.887188 2.789783
F 29.459667 20.580673 3.536271
F 29.459667 43.733930 3.536271
F 29.459667 66.887188 3.536271
F 11.643211 5.145165 3.038612
F 11.643211 28.298422 3.038612
F 11.643211 51.451680 3.038612
F 38.367891 5.145165 3.785100
F 38.367891 28.298422 3.785100
F 38.367891 51.451680 3.785100
F 11.643211 12.862917 3.038613
F 11.643211 36.016175 3.038613
F 11.643211 59.169432 3.038613
F 38.367891 12.862917 3.785101
F 38.367891 36.016175 3.785101
F 38.367891 59.169432 3.785101
F 11.643211 20.580672 3.038612
F 11.643211 43.733930 3.038612
F 11.643211 66.887187 3.038612
F 38.367891 20.580672 3.785100
F 38.367891 43.733930 3.785100
F 38.367891 66.887187 3.785100
F 20.551442 5.145164 3.287441
F 20.551442 28.298422 3.287441
F 20.551442 51.451679 3.287441
F 47.276122 5.145164 4.033929
F 47.276122 28.298422 4.033929
F 47.276122 51.451679 4.033929
F 20.551442 12.862917 3.287442
F 20.551442 36.016174 3.287442
F 20.551442 59.169432 3.287442
F 47.276122 12.862917 4.033930
F 47.276122 36.016174 4.033930
F 47.276122 59.169432 4.033930
F 20.551442 20.580672 3.287442
F 20.551442 43.733929 3.287442
F 20.551442 66.887187 3.287442
F 47.276122 20.580672 4.033930
F 47.276122 43.733929 4.033930
F 47.276122 66.887187 4.033930
F 2.633394 7.717749 6.426548
F 2.633394 30.871007 6.426548
F 2.633394 54.024264 6.426548
F 29.358073 7.717749 7.173036
F 29.358073 30.871007 7.173036
F 29.358073 54.024264 7.173036
F 2.633394 15.435502 6.426549
F 2.633394 38.588760 6.426549
F 2.633394 61.742017 6.426549
F 29.358073 15.435502 7.173037
F 29.358073 38.588760 7.173037
F 29.358073 61.742017 7.173037
F 2.633394 0.000000 6.426548
F 2.633394 23.153257 6.426548
F 2.633394 46.306515 6.426548
F 29.358073 0.000000 7.173036
F 29.358073 23.153257 7.173036
F 29.358073 46.306515 7.173036
F 11.541616 7.717750 6.675378
F 11.541616 30.871007 6.675378
F 11.541616 54.024265 6.675378
F 38.266295 7.717750 7.421866
F 38.266295 30.871007 7.421866
F 38.266295 54.024265 7.421866
F 11.541616 15.435503 6.675379
F 11.541616 38.588760 6.675379
F 11.541616 61.742018 6.675379
F 38.266295 15.435503 7.421867
F 38.266295 38.588760 7.421867
F 38.266295 61.742018 7.421867
F 11.541616 0.000000 6.675378
F 11.541616 23.153258 6.675378
F 11.541616 46.306515 6.675378
F 38.266295 0.000000 7.421866
F 38.266295 23.153258 7.421866
F 38.266295 46.306515 7.421866
F 20.449848 7.717751 6.924208
F 20.449848 30.871008 6.924208
F 20.449848 54.024266 6.924208
F 47.174527 7.717751 7.670695
F 47.174527 30.871008 7.670695
F 47.174527 54.024266 7.670695
F 20.449848 15.435503 6.924209
F 20.449848 38.588761 6.924209
F 20.449848 61.742018 6.924209
F 47.174527 15.435503 7.670696
F 47.174527 38.588761 7.670696
F 47.174527 61.742018 7.670696
F 20.449848 0.000001 6.924208
F 20.449848 23.153259 6.924208
F 20.449848 46.306516 6.924208
F 47.174527 0.000001 7.670695
F 47.174527 23.153259 7.670695
F 47.174527 46.306516 7.670695
F 4.962045 1.286291 2.851990
F 4.962045 24.439548 2.851990
F 4.962045 47.592806 2.851990
F 31.686725 1.286291 3.598478
F 31.686725 24.439548 3.598478
F 31.686725 47.592806 3.598478
F 4.962045 9.004040 2.851990
F 4.962045 32.157298 2.851990
F 4.962045 55.310555 2.851990
F 31.686725 9.004040 3.598478
F 31.686725 32.157298 3.598478
F 31.686725 55.310555 3.598478
F 4.962045 16.721795 2.851991
F 4.962045 39.875053 2.851991
F 4.962045 63.028310 2.851991
F 31.686725 16.721795 3.598479
F 31.686725 39.875053 3.598479
F 31.686725 63.028310 3.598479
F 13.870271 1.286290 3.100819
F 13.870271 24.439548 3.100819
F 13.870271 47.592806 3.100819
F 40.594950 1.286290 3.847307
F 40.594950 24.439548 3.847307
F 40.594950 47.592806 3.847307
F 13.870271 9.004040 3.100819
F 13.870271 32.157297 3.100819
F 13.870271 55.310555 3.100819
F 40.594950 9.004040 3.847307
F 40.594950 32.157297 3.847307
F 40.594950 55.310555 3.847307
F 13.870271 16.721795 3.100820
F 13.870271 39.875053 3.100820
F 13.870271 63.028310 3.100820
F 40.594950 16.721795 3.847308
F 40.594950 39.875053 3.847308
F 40.594950 63.028310 3.847308
F 22.778501 1.286290 3.349649
F 22.778501 24.439548 3.349649
F 22.778501 47.592805 3.349649
F 49.503180 1.286290 4.096137
F 49.503180 24.439548 4.096137
F 49.503180 47.592805 4.096137
F 22.778501 9.004040 3.349649
F 22.778501 32.157297 3.349649
F 22.778501 55.310555 3.349649
F 49.503180 9.004040 4.096137
F 49.503180 32.157297 4.096137
F 49.503180 55.310555 4.096137
F 22.778501 16.721795 3.349650
F 22.778501 39.875052 3.349650
F 22.778501 63.028310 3.349650
F 49.503180 16.721795 4.096138
F 49.503180 39.875052 4.096138
F 49.503180 63.028310 4.096138
F 4.860446 3.858875 6.488755
F 4.860446 27.012132 6.488755
F 4.860446 50.165390 6.488755
F 31.585126 3.858875 7.235243
F 31.585126 27.012132 7.235243
F 31.585126 50.165390 7.235243
F 4.860446 11.576625 6.488755
F 4.860446 34.729882 6.488755
F 4.860446 57.883140 6.488755
F 31.585126 11.576625 7.235243
F 31.585126 34.729882 7.235243
F 31.585126 57.883140 7.235243
F 4.860446 19.294380 6.488756
F 4.860446 42.447638 6.488756
F 4.860446 65.600895 6.488756
F 31.585126 19.294380 7.235244
F 31.585126 42.447638 7.235244
F 31.585126 65.600895 7.235244
F 13.768671 3.858876 6.737585
F 13.768671 27.012134 6.737585
F 13.768671 50.165391 6.737585
F 40.493351 3.858876 7.484073
F 40.493351 27.012134 7.484073
F 40.493351 50.165391 7.484073
F 13.768671 11.576626 6.737585
F 13.768671 34.729884 6.737585
F 13.768671 57.883141 6.737585
F 40.493351 11.576626 7.484073
F 40.493351 34.729884 7.484073
F 40.493351 57.883141 7.484073
F 13.768671 19.294382 6.737586
F 13.768671 42.447639 6.737586
F 13.768671 65.600897 6.737586
F 40.493351 19.294382 7.484074
F 40.493351 42.447639 7.484074
F 40.493351 65.600897 7.484074
F 22.676904 3.858875 6.986415
F 22.676904 27.012133 6.986415
F 22.676904 50.165390 6.986415
F 49.401583 3.858875 7.732903
F 49.401583 27.012133 7.732903
F 49.401583 50.165390 7.732903
F 22.676904 11.576625 6.986415
F 22.676904 34.729883 6.986415
F 22.676904 57.883140 6.986415
F 49.401583 11.576625 7.732903
F 49.401583 34.729883 7.732903
F 49.401583 57.883140 7.732903
F 22.676904 19.294381 6.986415
F 22.676904 42.447638 6.986415
F 22.676904 65.600896 6.986415
F 49.401583 19.294381 7.732903
F 49.401583 42.447638 7.732903
F 49.401583 65.600896 7.732903
F 4.936647 3.858875 3.761182
F 4.936647 27.012133 3.761182
F 4.936647 50.165390 3.761182
F 31.661326 3.858875 4.507670
F 31.661326 27.012133 4.507670
F 31.661326 50.165390 4.507670
F 4.936647 11.576625 3.761182
F 4.936647 34.729883 3.761182
F 4.936647 57.883140 3.761182
F 31.661326 11.576625 4.507670
F 31.661326 34.729883 4.507670
F 31.661326 57.883140 4.507670
F 4.936647 19.294381 3.761181
F 4.936647 42.447638 3.761181
F 4.936647 65.600896 3.761181
F 31.661326 19.294381 4.507669
F 31.661326 42.447638 4.507669
F 31.661326 65.600896 4.507669
F 13.844873 3.858876 4.010011
F 13.844873 27.012133 4.010011
F 13.844873 50.165391 4.010011
F 40.569552 3.858876 4.756499
F 40.569552 27.012133 4.756499
F 40.569552 50.165391 4.756499
F 13.844873 11.576626 4.010011
F 13.844873 34.729883 4.010011
F 13.844873 57.883141 4.010011
F 40.569552 11.576626 4.756499
F 40.569552 34.729883 4.756499
F 40.569552 57.883141 4.756499
F 13.844873 19.294381 4.010011
F 13.844873 42.447639 4.010011
F 13.844873 65.600896 4.010011
F 40.569552 19.294381 4.756499
F 40.569552 42.447639 4.756499
F 40.569552 65.600896 4.756499
F 22.753103 3.858875 4.258841
F 22.753103 27.012133 4.258841
F 22.753103 50.165390 4.258841
F 49.477782 3.858875 5.005329
F 49.477782 27.012133 5.005329
F 49.477782 50.165390 5.005329
F 22.753103 11.576625 4.258840
F 22.753103 34.729883 4.258840
F 22.753103 57.883140 4.258840
F 49.477782 11.576625 5.005328
F 49.477782 34.729883 5.005328
F 49.477782 57.883140 5.005328
F 22.753103 19.294381 4.258840
F 22.753103 42.447638 4.258840
F 22.753103 65.600896 4.258840
F 49.477782 19.294381 5.005328
F 49.477782 42.447638 5.005328
F 49.477782 65.600896 5.005328
F 5.038220 1.286291 0.124416
F 5.038220 24.439549 0.124416
F 5.038220 47.592806 0.124416
F 31.762901 1.286291 0.870903
F 31.762901 24.439549 0.870903
F 31.762901 47.592806 0.870903
F 5.038220 9.004041 0.124416
F 5.038220 32.157298 0.124416
F 5.038220 55.310556 0.124416
F 31.762901 9.004041 0.870903
F 31.762901 32.157298 0.870903
F 31.762901 55.310556 0.870903
F 5.038220 16.721796 0.124415
F 5.038220 39.875053 0.124415
F 5.038220 63.028311 0.124415
F 31.762901 16.721796 0.870902
F 31.762901 39.875053 0.870902
F 31.762901 63.028311 0.870902
F 13.946446 1.286290 0.373245
F 13.946446 24.439547 0.373245
F 13.946446 47.592805 0.373245
F 40.671125 1.286290 1.119733
F 40.671125 24.439547 1.119733
F 40.671125 47.592805 1.119733
F 13.946446 9.004039 0.373245
F 13.946446 32.157297 0.373245
F 13.946446 55.310554 0.373245
F 40.671125 9.004039 1.119733
F 40.671125 32.157297 1.119733
F 40.671125 55.310554 1.119733
F 13.946446 16.721795 0.373244
F 13.946446 39.875052 0.373244
F 13.946446 63.028310 0.373244
F 40.671125 16.721795 1.119732
F 40.671125 39.875052 1.119732
F 40.671125 63.028310 1.119732
F 22.854677 1.286290 0.622074
F 22.854677 24.439548 0.622074
F 22.854677 47.592805 0.622074
F 49.579357 1.286290 1.368562
F 49.579357 24.439548 1.368562
F 49.579357 47.592805 1.368562
F 22.854677 9.004039 0.622074
F 22.854677 32.157297 0.622074
F 22.854677 55.310555 0.622074
F 49.579357 9.004039 1.368562
F 49.579357 32.157297 1.368562
F 49.579357 55.310555 1.368562
F 22.854677 16.721795 0.622073
F 22.854677 39.875052 0.622073
F 22.854677 63.028310 0.622073
F 49.579357 16.721795 1.368561
F 49.579357 39.875052 1.368561
F 49.579357 63.028310 1.368561
F 7.163704 7.717750 3.823390
F 7.163704 30.871007 3.823390
F 7.163704 54.024265 3.823390
F 33.888385 7.717750 4.569878
F 33.888385 30.871007 4.569878
F 33.888385 54.024265 4.569878
F 7.163704 15.435502 3.823389
F 7.163704 38.588760 3.823389
F 7.163704 61.742018 3.823389
F 33.888385 15.435502 4.569877
F 33.888385 38.588760 4.569877
F 33.888385 61.742018 4.569877
F 7.163704 0.000000 3.823390
F 7.163704 23.153258 3.823390
F 7.163704 46.306515 3.823390
F 33.888385 0.000000 4.569878
F 33.888385 23.153258 4.569878
F 33.888385 46.306515 4.569878
F 16.071932 7.717750 4.072218
F 16.071932 30.871008 4.072218
F 16.071932 54.024265 4.072218
F 42.796611 7.717750 4.818706
F 42.796611 30.871008 4.818706
F 42.796611 54.024265 4.818706
F 16.071932 15.435503 4.072217
F 16.071932 38.588760 4.072217
F 16.071932 61.742018 4.072217
F 42.796611 15.435503 4.818705
F 42.796611 38.588760 4.818705
F 42.796611 61.742018 4.818705
F 16.071932 0.000001 4.072218
F 16.071932 23.153258 4.072218
F 16.071932 46.306516 4.072218
F 42.796611 0.000001 4.818706
F 42.796611 23.153258 4.818706
F 42.796611 46.306516 4.818706
F 24.980161 7.717750 4.321048
F 24.980161 30.871007 4.321048
F 24.980161 54.024265 4.321048
F 51.704842 7.717750 5.067536
F 51.704842 30.871007 5.067536
F 51.704842 54.024265 5.067536
F 24.980161 15.435502 4.321047
F 24.980161 38.588760 4.321047
F 24.980161 61.742018 4.321047
F 51.704842 15.435502 5.067535
F 51.704842 38.588760 5.067535
F 51.704842 61.742018 5.067535
F 24.980161 0.000000 4.321048
F 24.980161 23.153258 4.321048
F 24.980161 46.306515 4.321048
F 51.704842 0.000000 5.067536
F 51.704842 23.153258 5.067536
F 51.704842 46.306515 5.067536
F 7.265273 5.145165 0.186624
F 7.265273 28.298423 0.186624
F 7.265273 51.451680 0.186624
F 33.989953 5.145165 0.933112
F 33.989953 28.298423 0.933112
F 33.989953 51.451680 0.933112
F 7.265273 12.862918 0.186623
F 7.265273 36.016175 0.186623
F 7.265273 59.169433 0.186623
F 33.989953 12.862918 0.933111
F 33.989953 36.016175 0.933111
F 33.989953 59.169433 0.933111
F 7.265273 20.580673 0.186623
F 7.265273 43.733930 0.186623
F 7.265273 66.887188 0.186623
F 33.989953 20.580673 0.933111
F 33.989953 43.733930 0.933111
F 33.989953 66.887188 0.933111
F 16.173502 5.145164 0.435451
F 16.173502 28.298421 0.435451
F 16.173502 51.451679 0.435451
F 42.898181 5.145164 1.181939
F 42.898181 28.298421 1.181939
F 42.898181 51.451679 1.181939
F 16.173502 12.862916 0.435450
F 16.173502 36.016174 0.435450
F 16.173502 59.169431 0.435450
F 42.898181 12.862916 1.181938
F 42.898181 36.016174 1.181938
F 42.898181 59.169431 1.181938
F 16.173502 20.580671 0.435451
F 16.173502 43.733929 0.435451
F 16.173502 66.887186 0.435451
F 42.898181 20.580671 1.181939
F 42.898181 43.733929 1.181939
F 42.898181 66.887186 1.181939
F 25.081732 5.145165 0.684282
F 25.081732 28.298423 0.684282
F 25.081732 51.451680 0.684282
F 51.806412 5.145165 1.430769
F 51.806412 28.298423 1.430769
F 51.806412 51.451680 1.430769
F 25.081732 12.862917 0.684281
F 25.081732 36.016175 0.684281
F 25.081732 59.169432 0.684281
F 51.806412 12.862917 1.430768
F 51.806412 36.016175 1.430768
F 51.806412 59.169432 1.430768
F 25.081732 20.580673 0.684282
F 25.081732 43.733930 0.684282
F 25.081732 66.887188 0.684282
F 51.806412 20.580673 1.430769
F 51.806412 43.733930 1.430769
F 51.806412 66.887188 1.430769
F 7.189098 5.145165 2.914197
F 7.189098 28.298423 2.914197
F 7.189098 51.451680 2.914197
F 33.913778 5.145165 3.660685
F 33.913778 28.298423 3.660685
F 33.913778 51.451680 3.660685
F 7.189098 12.862917 2.914197
F 7.189098 36.016175 2.914197
F 7.189098 59.169432 2.914197
F 33.913778 12.862917 3.660685
F 33.913778 36.016175 3.660685
F 33.913778 59.169432 3.660685
F 7.189098 20.580673 2.914197
F 7.189098 43.733930 2.914197
F 7.189098 66.887188 2.914197
F 33.913778 20.580673 3.660685
F 33.913778 43.733930 3.660685
F 33.913778 66.887188 3.660685
F 16.097326 5.145164 3.163028
F 16.097326 28.298422 3.163028
F 16.097326 51.451679 3.163028
F 42.822005 5.145164 3.909516
F 42.822005 28.298422 3.909516
F 42.822005 51.451679 3.909516
F 16.097326 12.862917 3.163028
F 16.097326 36.016174 3.163028
F 16.097326 59.169432 3.163028
F 42.822005 12.862917 3.909516
F 42.822005 36.016174 3.909516
F 42.822005 59.169432 3.909516
F 16.097326 20.580672 3.163028
F 16.097326 43.733929 3.163028
F 16.097326 66.887187 3.163028
F 42.822005 20.580672 3.909516
F 42.822005 43.733929 3.909516
F 42.822005 66.887187 3.909516
F 25.005555 5.145165 3.411855
F 25.005555 28.298423 3.411855
F 25.005555 51.451680 3.411855
F 51.730236 5.145165 4.158343
F 51.730236 28.298423 4.158343
F 51.730236 51.451680 4.158343
F 25.005555 12.862917 3.411856
F 25.005555 36.016175 3.411856
F 25.005555 59.169432 3.411856
F 51.730236 12.862917 4.158344
F 51.730236 36.016175 4.158344
F 51.730236 59.169432 4.158344
F 25.005555 20.580672 3.411856
F 25.005555 43.733930 3.411856
F 25.005555 66.887188 3.411856
F 51.730236 20.580672 4.158344
F 51.730236 43.733930 4.158344
F 51.730236 66.887188 4.158344
F 7.087503 7.717749 6.550963
F 7.087503 30.871007 6.550963
F 7.087503 54.024264 6.550963
F 33.812184 7.717749 7.297450
F 33.812184 30.871007 7.297450
F 33.812184 54.024264 7.297450
F 7.087503 15.435502 6.550964
F 7.087503 38.588760 6.550964
F 7.087503 61.742017 6.550964
F 33.812184 15.435502 7.297451
F 33.812184 38.588760 7.297451
F 33.812184 61.742017 7.297451
F 7.087503 0.000000 6.550963
F 7.087503 23.153257 6.550963
F 7.087503 46.306515 6.550963
F 33.812184 0.000000 7.297450
F 33.812184 23.153257 7.297450
F 33.812184 46.306515 7.297450
F 15.995731 7.717751 6.799793
F 15.995731 30.871008 6.799793
F 15.995731 54.024266 6.799793
F 42.720410 7.717751 7.546281
F 42.720410 30.871008 7.546281
F 42.720410 54.024266 7.546281
F 15.995731 15.435503 6.799794
F 15.995731 38.588761 6.799794
F 15.995731 61.742018 6.799794
F 42.720410 15.435503 7.546282
F 42.720410 38.588761 7.546282
F 42.720410 61.742018 7.546282
F 15.995731 0.000001 6.799793
F 15.995731 23.153259 6.799793
F 15.995731 46.306516 6.799793
F 42.720410 0.000001 7.546281
F 42.720410 23.153259 7.546281
F 42.720410 46.306516 7.546281
F 24.903962 7.717750 7.048621
F 24.903962 30.871007 7.048621
F 24.903962 54.024265 7.048621
F 51.628642 7.717750 7.795109
F 51.628642 30.871007 7.795109
F 51.628642 54.024265 7.795109
F 24.903962 15.435502 7.048622
F 24.903962 38.588760 7.048622
F 24.903962 61.742017 7.048622
F 51.628642 15.435502 7.795110
F 51.628642 38.588760 7.795110
F 51.628642 61.742017 7.795110
F 24.903962 0.000000 7.048621
F 24.903962 23.153258 7.048621
F 24.903962 46.306515 7.048621
F 51.628642 0.000000 7.795109
F 51.628642 23.153258 7.795109
F 51.628642 46.306515 7.795109
F 0.304766 1.286291 10.001108
F 0.304766 24.439548 10.001108
F 0.304766 47.592806 10.001108
F 27.029446 1.286291 10.747595
F 27.029446 24.439548 10.747595
F 27.029446 47.592806 10.747595
F 0.304766 9.004040 10.001108
F 0.304766 32.157298 10.001108
F 0.304766 55.310555 10.001108
F 27.029446 9.004040 10.747595
F 27.029446 32.157298 10.747595
F 27.029446 55.310555 10.747595
F 0.304766 16.721795 10.001108
F 0.304766 39.875053 10.001108
F 0.304766 63.028310 10.001108
F 27.029446 16.721795 10.747595
F 27.029446 39.875053 10.747595
F 27.029446 63.028310 10.747595
F 9.212989 1.286291 10.249937
F 9.212989 24.439548 10.249937
F 9.212989 47.592806 10.249937
F 35.937668 1.286291 10.996425
F 35.937668 24.439548 10.996425
F 35.937668 47.592806 10.996425
F 9.212989 9.004040 10.249937
F 9.212989 32.157298 10.249937
F 9.212989 55.310555 10.249937
F 35.937668 9.004040 10.996425
F 35.937668 32.157298 10.996425
F 35.937668 55.310555 10.996425
F 9.212989 16.721795 10.249938
F 9.212989 39.875053 10.249938
F 9.212989 63.028310 10.249938
F 35.937668 16.721795 10.996426
F 35.937668 39.875053 10.996426
F 35.937668 63.028310 10.996426
F 18.121217 1.286290 10.498767
F 18.121217 24.439547 10.498767
F 18.121217 47.592805 10.498767
F 44.845897 1.286290 11.245255
F 44.845897 24.439547 11.245255
F 44.845897 47.592805 11.245255
F 18.121217 9.004039 10.498767
F 18.121217 32.157297 10.498767
F 18.121217 55.310554 10.498767
F 44.845897 9.004039 11.245255
F 44.845897 32.157297 11.245255
F 44.845897 55.310554 11.245255
F 18.121217 16.721795 10.498768
F 18.121217 39.875052 10.498768
F 18.121217 63.028310 10.498768
F 44.845897 16.721795 11.245256
F 44.845897 39.875052 11.245256
F 44.845897 63.028310 11.245256
F 0.203168 3.858875 13.637872
F 0.203168 27.012132 13.637872
F 0.203168 50.165390 13.637872
F 26.927848 3.858875 14.384360
F 26.927848 27.012132 14.384360
F 26.927848 50.165390 14.384360
F 0.203168 11.576625 13.637873
F 0.203168 34.729882 13.637873
F 0.203168 57.883140 13.637873
F 26.927848 11.576625 14.384361
F 26.927848 34.729882 14.384361
F 26.927848 57.883140 14.384361
F 0.203168 19.294380 13.637873
F 0.203168 42.447638 13.637873
F 0.203168 65.600895 13.637873
F 26.927848 19.294380 14.384361
F 26.927848 42.447638 14.384361
F 26.927848 65.600895 14.384361
F 9.111389 3.858875 13.886702
F 9.111389 27.012133 13.886702
F 9.111389 50.165390 13.886702
F 35.836069 3.858875 14.633190
F 35.836069 27.012133 14.633190
F 35.836069 50.165390 14.633190
F 9.111389 11.576625 13.886702
F 9.111389 34.729883 13.886702
F 9.111389 57.883140 13.886702
F 35.836069 11.576625 14.633190
F 35.836069 34.729883 14.633190
F 35.836069 57.883140 14.633190
F 9.111389 19.294380 13.886702
F 9.111389 42.447638 13.886702
F 9.111389 65.600896 13.886702
F 35.836069 19.294380 14.633190
F 35.836069 42.447638 14.633190
F 35.836069 65.600896 14.633190
F 18.019620 3.858876 14.135532
F 18.019620 27.012134 14.135532
F 18.019620 50.165391 14.135532
F 44.744299 3.858876 14.882020
F 44.744299 27.012134 14.882020
F 44.744299 50.165391 14.882020
F 18.019620 11.576626 14.135532
F 18.019620 34.729884 14.135532
F 18.019620 57.883141 14.135532
F 44.744299 11.576626 14.882020
F 44.744299 34.729884 14.882020
F 44.744299 57.883141 14.882020
F 18.019620 19.294382 14.135533
F 18.019620 42.447639 14.135533
F 18.019620 65.600897 14.135533
F 44.744299 19.294382 14.882021
F 44.744299 42.447639 14.882021
F 44.744299 65.600897 14.882021
F 0.279368 3.858875 10.910299
F 0.279368 27.012133 10.910299
F 0.279368 50.165390 10.910299
F 27.004048 3.858875 11.656787
F 27.004048 27.012133 11.656787
F 27.004048 50.165390 11.656787
F 0.279368 11.576625 10.910299
F 0.279368 34.729883 10.910299
F 0.279368 57.883140 10.910299
F 27.004048 11.576625 11.656787
F 27.004048 34.729883 11.656787
F 27.004048 57.883140 11.656787
F 0.279368 19.294381 10.910298
F 0.279368 42.447638 10.910298
F 0.279368 65.600896 10.910298
F 27.004048 19.294381 11.656786
F 27.004048 42.447638 11.656786
F 27.004048 65.600896 11.656786
F 9.187590 3.858875 11.159128
F 9.187590 27.012133 11.159128
F 9.187590 50.165390 11.159128
F 35.912270 3.858875 11.905616
F 35.912270 27.012133 11.905616
F 35.912270 50.165390 11.905616
F 9.187590 11.576625 11.159128
F 9.187590 34.729883 11.159128
F 9.187590 57.883140 11.159128
F 35.912270 11.576625 11.905616
F 35.912270 34.729883 11.905616
F 35.912270 57.883140 11.905616
F 9.187590 19.294381 11.159127
F 9.187590 42.447638 11.159127
F 9.187590 65.600896 11.159127
F 35.912270 19.294381 11.905615
F 35.912270 42.447638 11.905615
F 35.912270 65.600896 11.905615
F 18.095820 3.858876 11.407956
F 18.095820 27.012133 11.407956
F 18.095820 50.165391 11.407956
F 44.820500 3.858876 12.154444
F 44.820500 27.012133 12.154444
F 44.820500 50.165391 12.154444
F 18.095820 11.576626 11.407956
F 18.095820 34.729883 11.407956
F 18.095820 57.883141 11.407956
F 44.820500 11.576626 12.154444
F 44.820500 34.729883 12.154444
F 44.820500 57.883141 12.154444
F 18.095820 19.294381 11.407955
F 18.095820 42.447639 11.407955
F 18.095820 65.600896 11.407955
F 44.820500 19.294381 12.154443
F 44.820500 42.447639 12.154443
F 44.820500 65.600896 12.154443
F 0.380942 1.286291 7.273533
F 0.380942 24.439549 7.273533
F 0.380942 47.592806 7.273533
F 27.105622 1.286291 8.020021
F 27.105622 24.439549 8.020021
F 27.105622 47.592806 8.020021
F 0.380942 9.004040 7.273533
F 0.380942 32.157298 7.273533
F 0.380942 55.310555 7.273533
F 27.105622 9.004040 8.020021
F 27.105622 32.157298 8.020021
F 27.105622 55.310555 8.020021
F 0.380942 16.721796 7.273532
F 0.380942 39.875053 7.273532
F 0.380942 63.028311 7.273532
F 27.105622 16.721796 8.020020
F 27.105622 39.875053 8.020020
F 27.105622 63.028311 8.020020
F 9.289164 1.286291 7.522362
F 9.289164 24.439548 7.522362
F 9.289164 47.592806 7.522362
F 36.013843 1.286291 8.268850
F 36.013843 24.439548 8.268850
F 36.013843 47.592806 8.268850
F 9.289164 9.004040 7.522362
F 9.289164 32.157298 7.522362
F 9.289164 55.310555 7.522362
F 36.013843 9.004040 8.268850
F 36.013843 32.157298 8.268850
F 36.013843 55.310555 8.268850
F 9.289164 16.721795 7.522361
F 9.289164 39.875053 7.522361
F 9.289164 63.028310 7.522361
F 36.013843 16.721795 8.268849
F 36.013843 39.875053 8.268849
F 36.013843 63.028310 8.268849
F 18.197393 1.286290 7.771191
F 18.197393 24.439547 7.771191
F 18.197393 47.592805 7.771191
F 44.922074 1.286290 8.517679
F 44.922074 24.439547 8.517679
F 44.922074 47.592805 8.517679
F 18.197393 9.004039 7.771191
F 18.197393 32.157296 7.771191
F 18.197393 55.310554 7.771191
F 44.922074 9.004039 8.517679
F 44.922074 32.157296 8.517679
F 44.922074 55.310554 8.517679
F 18.197393 16.721794 7.771190
F 18.197393 39.875052 7.771190
F 18.197393 63.028309 7.771190
F 44.922074 16.721794 8.517678
F 44.922074 39.875052 8.517678
F 44.922074 63.028309 8.517678
F 2.506426 7.717750 10.972506
F 2.506426 30.871007 10.972506
F 2.506426 54.024265 10.972506
F 29.231105 7.717750 11.718994
F 29.231105 30.871007 11.718994
F 29.231105 54.024265 11.718994
F 2.506426 15.435503 10.972505
F 2.506426 38.588760 10.972505
F 2.506426 61.742018 10.972505
F 29.231105 15.435503 11.718993
F 29.231105 38.588760 11.718993
F 29.231105 61.742018 11.718993
F 2.506426 0.000000 10.972506
F 2.506426 23.153258 10.972506
F 2.506426 46.306515 10.972506
F 29.231105 0.000000 11.718994
F 29.231105 23.153258 11.718994
F 29.231105 46.306515 11.718994
F 11.414649 7.717750 11.221335
F 11.414649 30.871007 11.221335
F 11.414649 54.024265 11.221335
F 38.139328 7.717750 11.967823
F 38.139328 30.871007 11.967823
F 38.139328 54.024265 11.967823
F 11.414649 15.435502 11.221334
F 11.414649 38.588760 11.221334
F 11.414649 61.742017 11.221334
F 38.139328 15.435502 11.967822
F 38.139328 38.588760 11.967822
F 38.139328 61.742017 11.967822
F 11.414649 0.000000 11.221335
F 11.414649 23.153258 11.221335
F 11.414649 46.306515 11.221335
F 38.139328 0.000000 11.967823
F 38.139328 23.153258 11.967823
F 38.139328 46.306515 11.967823
F 20.322880 7.717750 11.470164
F 20.322880 30.871008 11.470164
F 20.322880 54.024265 11.470164
F 47.047559 7.717750 12.216652
F 47.047559 30.871008 12.216652
F 47.047559 54.024265 12.216652
F 20.322880 15.435503 11.470163
F 20.322880 38.588760 11.470163
F 20.322880 61.742018 11.470163
F 47.047559 15.435503 12.216651
F 47.047559 38.588760 12.216651
F 47.047559 61.742018 12.216651
F 20.322880 0.000001 11.470164
F 20.322880 23.153258 11.470164
F 20.322880 46.306516 11.470164
F 47.047559 0.000001 12.216652
F 47.047559 23.153258 12.216652
F 47.047559 46.306516 12.216652
F 2.607996 5.145166 7.335740
F 2.607996 28.298423 7.335740
F 2.607996 51.451681 7.335740
F 29.332675 5.145166 8.082228
F 29.332675 28.298423 8.082228
F 29.332675 51.451681 8.082228
F 2.607996 12.862918 7.335739
F 2.607996 36.016175 7.335739
F 2.607996 59.169433 7.335739
F 29.332675 12.862918 8.082227
F 29.332675 36.016175 8.082227
F 29.332675 59.169433 8.082227
F 2.607996 20.580673 7.335740
F 2.607996 43.733931 7.335740
F 2.607996 66.887188 7.335740
F 29.332675 20.580673 8.082228
F 29.332675 43.733931 8.082228
F 29.332675 66.887188 8.082228
F 11.516218 5.145165 7.584569
F 11.516218 28.298422 7.584569
F 11.516218 51.451680 7.584569
F 38.240897 5.145165 8.331057
F 38.240897 28.298422 8.331057
F 38.240897 51.451680 8.331057
F 11.516218 12.862917 7.584568
F 11.516218 36.016174 7.584568
F 11.516218 59.169432 7.584568
F 38.240897 12.862917 8.331056
F 38.240897 36.016174 8.331056
F 38.240897 59.169432 8.331056
F 11.516218 20.580672 7.584569
F 11.516218 43.733930 7.584569
F 11.516218 66.887187 7.584569
F 38.240897 20.580672 8.331057
F 38.240897 43.733930 8.331057
F 38.240897 66.887187 8.331057
F 20.424451 5.145164 7.833398
F 20.424451 28.298422 7.833398
F 20.424451 51.451679 7.833398
F 47.149130 5.145164 8.579886
F 47.149130 28.298422 8.579886
F 47.149130 51.451679 8.579886
F 20.424451 12.862916 7.833397
F 20.424451 36.016174 7.833397
F 20.424451 59.169431 7.833397
F 47.149130 12.862916 8.579885
F 47.149130 36.016174 8.579885
F 47.149130 59.169431 8.579885
F 20.424451 20.580672 7.833398
F 20.424451 43.733929 7.833398
F 20.424451 66.887187 7.833398
F 47.149130 20.580672 8.579886
F 47.149130 43.733929 8.579886
F 47.149130 66.887187 8.579886
F 2.531820 5.145165 10.063314
F 2.531820 28.298423 10.063314
F 2.531820 51.451680 10.063314
F 29.256499 5.145165 10.809802
F 29.256499 28.298423 10.809802
F 29.256499 51.451680 10.809802
F 2.531820 12.862917 10.063315
F 2.531820 36.016175 10.063315
F 2.531820 59.169432 10.063315
F 29.256499 12.862917 10.809803
F 29.256499 36.016175 10.809803
F 29.256499 59.169432 10.809803
F 2.531820 20.580673 10.063315
F 2.531820 43.733930 10.063315
F 2.531820 66.887188 10.063315
F 29.256499 20.580673 10.809803
F 29.256499 43.733930 10.809803
F 29.256499 66.887188 10.809803
F 11.440043 5.145165 10.312144
F 11.440043 28.298422 10.312144
F 11.440043 51.451680 10.312144
F 38.164722 5.145165 11.058632
F 38.164722 28.298422 11.058632
F 38.164722 51.451680 11.058632
F 11.440043 12.862917 10.312145
F 11.440043 36.016175 10.312145
F 11.440043 59.169432 10.312145
F 38.164722 12.862917 11.058633
F 38.164722 36.016175 11.058633
F 38.164722 59.169432 11.058633
F 11.440043 20.580672 10.312144
F 11.440043 43.733930 10.312144
F 11.440043 66.887187 10.312144
F 38.164722 20.580672 11.058632
F 38.164722 43.733930 11.058632
F 38.164722 66.887187 11.058632
F 20.348273 5.145164 10.560973
F 20.348273 28.298422 10.560973
F 20.348273 51.451679 10.560973
F 47.072954 5.145164 11.307461
F 47.072954 28.298422 11.307461
F 47.072954 51.451679 11.307461
F 20.348273 12.862917 10.560974
F 20.348273 36.016174 10.560974
F 20.348273 59.169432 10.560974
F 47.072954 12.862917 11.307462
F 47.072954 36.016174 11.307462
F 47.072954 59.169432 11.307462
F 20.348273 20.580672 10.560974
F 20.348273 43.733929 10.560974
F 20.348273 66.887187 10.560974
F 47.072954 20.580672 11.307462
F 47.072954 43.733929 11.307462
F 47.072954 66.887187 11.307462
F 2.430226 7.717749 13.700079
F 2.430226 30.871007 13.700079
F 2.430226 54.024264 13.700079
F 29.154905 7.717749 14.446567
F 29.154905 30.871007 14.446567
F 29.154905 54.024264 14.446567
F 2.430226 15.435502 13.700080
F 2.430226 38.588760 13.700080
F 2.430226 61.742017 13.700080
F 29.154905 15.435502 14.446568
F 29.154905 38.588760 14.446568
F 29.154905 61.742017 14.446568
F 2.430226 0.000000 13.700080
F 2.430226 23.153257 13.700080
F 2.430226 46.306515 13.700080
F 29.154905 0.000000 14.446568
F 29.154905 23.153257 14.446568
F 29.154905 46.306515 14.446568
F 11.338448 7.717750 13.948909
F 11.338448 30.871007 13.948909
F 11.338448 54.024265 13.948909
F 38.063127 7.717750 14.695397
F 38.063127 30.871007 14.695397
F 38.063127 54.024265 14.695397
F 11.338448 15.435503 13.948910
F 11.338448 38.588760 13.948910
F 11.338448 61.742018 13.948910
F 38.063127 15.435503 14.695398
F 38.063127 38.588760 14.695398
F 38.063127 61.742018 14.695398
F 11.338448 0.000000 13.948909
F 11.338448 23.153258 13.948909
F 11.338448 46.306515 13.948909
F 38.063127 0.000000 14.695397
F 38.063127 23.153258 14.695397
F 38.063127 46.306515 14.695397
F 20.246679 7.717751 14.197740
F 20.246679 30.871008 14.197740
F 20.246679 54.024266 14.197740
F 46.971359 7.717751 14.944228
F 46.971359 30.871008 14.944228
F 46.971359 54.024266 14.944228
F 20.246679 15.435503 14.197741
F 20.246679 38.588761 14.197741
F 20.246679 61.742018 14.197741
F 46.971359 15.435503 14.944229
F 46.971359 38.588761 14.944229
F 46.971359 61.742018 14.944229
F 20.246679 0.000001 14.197740
F 20.246679 23.153259 14.197740
F 20.246679 46.306516 14.197740
F 46.971359 0.000001 14.944228
F 46.971359 23.153259 14.944228
F 46.971359 46.306516 14.944228
F 4.758877 1.286291 10.125522
F 4.758877 24.439548 10.125522
F 4.758877 47.592806 10.125522
F 31.483557 1.286291 10.872010
F 31.483557 24.439548 10.872010
F 31.483557 47.592806 10.872010
F 4.758877 9.004040 10.125522
F 4.758877 32.157298 10.125522
F 4.758877 55.310555 10.125522
F 31.483557 9.004040 10.872010
F 31.483557 32.157298 10.872010
F 31.483557 55.310555 10.872010
F 4.758877 16.721795 10.125523
F 4.758877 39.875053 10.125523
F 4.758877 63.028310 10.125523
F 31.483557 16.721795 10.872011
F 31.483557 39.875053 10.872011
F 31.483557 63.028310 10.872011
F 13.667102 1.286290 10.374351
F 13.667102 24.439548 10.374351
F 13.667102 47.592806 10.374351
F 40.391782 1.286290 11.120839
F 40.391782 24.439548 11.120839
F 40.391782 47.592806 11.120839
F 13.667102 9.004040 10.374351
F 13.667102 32.157297 10.374351
F 13.667102 55.310555 10.374351
F 40.391782 9.004040 11.120839
F 40.391782 32.157297 11.120839
F 40.391782 55.310555 11.120839
F 13.667102 16.721795 10.374352
F 13.667102 39.875053 10.374352
F 13.667102 63.028310 10.374352
F 40.391782 16.721795 11.120840
F 40.391782 39.875053 11.120840
F 40.391782 63.028310 11.120840
F 22.575333 1.286290 10.623181
F 22.575333 24.439548 10.623181
F 22.575333 47.592805 10.623181
F 49.300012 1.286290 11.369669
F 49.300012 24.439548 11.369669
F 49.300012 47.592805 11.369669
F 22.575333 9.004040 10.623181
F 22.575333 32.157297 10.623181
F 22.575333 55.310555 10.623181
F 49.300012 9.004040 11.369669
F 49.300012 32.157297 11.369669
F 49.300012 55.310555 11.369669
F 22.575333 16.721795 10.623182
F 22.575333 39.875052 10.623182
F 22.575333 63.028310 10.623182
F 49.300012 16.721795 11.369670
F 49.300012 39.875052 11.369670
F 49.300012 63.028310 11.369670
F 4.657278 3.858875 13.762287
F 4.657278 27.012132 13.762287
F 4.657278 50.165390 13.762287
F 31.381958 3.858875 14.508775
F 31.381958 27.012132 14.508775
F 31.381958 50.165390 14.508775
F 4.657278 11.576625 13.762287
F 4.657278 34.729882 13.762287
F 4.657278 57.883140 13.762287
F 31.381958 11.576625 14.508775
F 31.381958 34.729882 14.508775
F 31.381958 57.883140 14.508775
F 4.657278 19.294380 13.762287
F 4.657278 42.447638 13.762287
F 4.657278 65.600895 13.762287
F 31.381958 19.294380 14.508775
F 31.381958 42.447638 14.508775
F 31.381958 65.600895 14.508775
F 13.565503 3.858876 14.011117
F 13.565503 27.012134 14.011117
F 13.565503 50.165391 14.011117
F 40.290183 3.858876 14.757605
F 40.290183 27.012134 14.757605
F 40.290183 50.165391 14.757605
F 13.565503 11.576626 14.011117
F 13.565503 34.729884 14.011117
F 13.565503 57.883141 14.011117
F 40.290183 11.576626 14.757605
F 40.290183 34.729884 14.757605
F 40.290183 57.883141 14.757605
F 13.565503 19.294382 14.011117
F 13.565503 42.447639 14.011117
F 13.565503 65.600897 14.011117
F 40.290183 19.294382 14.757605
F 40.290183 42.447639 14.757605
F 40.290183 65.600897 14.757605
F 22.473736 3.858875 14.259946
F 22.473736 27.012133 14.259946
F 22.473736 50.165390 14.259946
F 49.198415 3.858875 15.006434
F 49.198415 27.012133 15.006434
F 49.198415 50.165390 15.006434
F 22.473736 11.576625 14.259946
F 22.473736 34.729883 14.259946
F 22.473736 57.883140 14.259946
F 49.198415 11.576625 15.006434
F 49.198415 34.729883 15.006434
F 49.198415 57.883140 15.006434
F 22.473736 19.294381 14.259947
F 22.473736 42.447638 14.259947
F 22.473736 65.600896 14.259947
F 49.198415 19.294381 15.006435
F 49.198415 42.447638 15.006435
F 49.198415 65.600896 15.006435
F 4.733479 3.858875 11.034713
F 4.733479 27.012133 11.034713
F 4.733479 50.165390 11.034713
F 31.458158 3.858875 11.781201
F 31.458158 27.012133 11.781201
F 31.458158 50.165390 11.781201
F 4.733479 11.576625 11.034713
F 4.733479 34.729883 11.034713
F 4.733479 57.883140 11.034713
F 31.458158 11.576625 11.781201
F 31.458158 34.729883 11.781201
F 31.458158 57.883140 11.781201
F 4.733479 19.294381 11.034712
F 4.733479 42.447638 11.034712
F 4.733479 65.600896 11.034712
F 31.458158 19.294381 11.781200
F 31.458158 42.447638 11.781200
F 31.458158 65.600896 11.781200
F 13.641704 3.858876 11.283542
F 13.641704 27.012133 11.283542
F 13.641704 50.165391 11.283542
F 40.366384 3.858876 12.030030
F 40.366384 27.012133 12.030030
F 40.366384 50.165391 12.030030
F 13.641704 11.576626 11.283542
F 13.641704 34.729883 11.283542
F 13.641704 57.883141 11.283542
F 40.366384 11.576626 12.030030
F 40.366384 34.729883 12.030030
F 40.366384 57.883141 12.030030
F 13.641704 19.294381 11.283542
F 13.641704 42.447639 11.283542
F 13.641704 65.600896 11.283542
F 40.366384 19.294381 12.030030
F 40.366384 42.447639 12.030030
F 40.366384 65.600896 12.030030
F 22.549935 3.858875 11.532372
F 22.549935 27.012133 11.532372
F 22.549935 50.165390 11.532372
F 49.274614 3.858875 12.278860
F 49.274614 27.012133 12.278860
F 49.274614 50.165390 12.278860
F 22.549935 11.576625 11.532372
F 22.549935 34.729883 11.532372
F 22.549935 57.883140 11.532372
F 49.274614 11.576625 12.278860
F 49.274614 34.729883 12.278860
F 49.274614 57.883140 12.278860
F 22.549935 19.294381 11.532371
F 22.549935 42.447638 11.532371
F 22.549935 65.600896 11.532371
F 49.274614 19.294381 12.278859
F 49.274614 42.447638 12.278859
F 49.274614 65.600896 12.278859
F 4.835052 1.286291 7.397948
F 4.835052 24.439549 7.397948
F 4.835052 47.592806 7.397948
F 31.559732 1.286291 8.144436
F 31.559732 24.439549 8.144436
F 31.559732 47.592806 8.144436
F 4.835052 9.004041 7.397948
F 4.835052 32.157298 7.397948
F 4.835052 55.310556 7.397948
F 31.559732 9.004041 8.144436
F 31.559732 32.157298 8.144436
F 31.559732 55.310556 8.144436
F 4.835052 16.721796 7.397947
F 4.835052 39.875053 7.397947
F 4.835052 63.028311 7.397947
F 31.559732 16.721796 8.144435
F 31.559732 39.875053 8.144435
F 31.559732 63.028311 8.144435
F 13.743277 1.286290 7.646776
F 13.743277 24.439547 7.646776
F 13.743277 47.592805 7.646776
F 40.467957 1.286290 8.393264
F 40.467957 24.439547 8.393264
F 40.467957 47.592805 8.393264
F 13.743277 9.004039 7.646776
F 13.743277 32.157297 7.646776
F 13.743277 55.310554 7.646776
F 40.467957 9.004039 8.393264
F 40.467957 32.157297 8.393264
F 40.467957 55.310554 8.393264
F 13.743277 16.721795 7.646776
F 13.743277 39.875052 7.646776
F 13.743277 63.028310 7.646776
F 40.467957 16.721795 8.393264
F 40.467957 39.875052 8.393264
F 40.467957 63.028310 8.393264
F 22.651509 1.286290 7.895606
F 22.651509 24.439548 7.895606
F 22.651509 47.592805 7.895606
F 49.376189 1.286290 8.642094
F 49.376189 24.439548 8.642094
F 49.376189 47.592805 8.642094
F 22.651509 9.004039 7.895606
F 22.651509 32.157297 7.895606
F 22.651509 55.310555 7.895606
F 49.376189 9.004039 8.642094
F 49.376189 32.157297 8.642094
F 49.376189 55.310555 8.642094
F 22.651509 16.721795 7.895605
F 22.651509 39.875052 7.895605
F 22.651509 63.028310 7.895605
F 49.376189 16.721795 8.642093
F 49.376189 39.875052 8.642093
F 49.376189 63.028310 8.642093
F 6.960536 7.717750 11.096921
F 6.960536 30.871007 11.096921
F 6.960536 54.024265 11.096921
F 33.685217 7.717750 11.843409
F 33.685217 30.871007 11.843409
F 33.685217 54.024265 11.843409
F 6.960536 15.435502 11.096920
F 6.960536 38.588760 11.096920
F 6.960536 61.742018 11.096920
F 33.685217 15.435502 11.843408
F 33.685217 38.588760 11.843408
F 33.685217 61.742018 11.843408
F 6.960536 0.000000 11.096921
F 6.960536 23.153258 11.096921
F 6.960536 46.306515 11.096921
F 33.685217 0.000000 11.843409
F 33.685217 23.153258 11.843409
F 33.685217 46.306515 11.843409
F 15.868764 7.717750 11.345749
F 15.868764 30.871008 11.345749
F 15.868764 54.024265 11.345749
F 42.593443 7.717750 12.092237
F 42.593443 30.871008 12.092237
F 42.593443 54.024265 12.092237
F 15.868764 15.435503 11.345748
F 15.868764 38.588760 11.345748
F 15.868764 61.742018 11.345748
F 42.593443 15.435503 12.092236
F 42.593443 38.588760 12.092236
F 42.593443 61.742018 12.092236
F 15.868764 0.000001 11.345749
F 15.868764 23.153258 11.345749
F 15.868764 46.306516 11.345749
F 42.593443 0.000001 12.092237
F 42.593443 23.153258 12.092237
F 42.593443 46.306516 12.092237
F 24.776993 7.717750 11.594579
F 24.776993 30.871007 11.594579
F 24.776993 54.024265 11.594579
F 51.501674 7.717750 12.341067
F 51.501674 30.871007 12.341067
F 51.501674 54.024265 12.341067
F 24.776993 15.435502 11.594578
F 24.776993 38.588760 11.594578
F 24.776993 61.742018 11.594578
F 51.501674 15.435502 12.341066
F 51.501674 38.588760 12.341066
F 51.501674 61.742018 12.341066
F 24.776993 0.000000 11.594579
F 24.776993 23.153258 11.594579
F 24.776993 46.306515 11.594579
F 51.501674 0.000000 12.341067
F 51.501674 23.153258 12.341067
F 51.501674 46.306515 12.341067
F 7.062105 5.145165 7.460155
F 7.062105 28.298423 7.460155
F 7.062105 51.451680 7.460155
F 33.786785 5.145165 8.206643
F 33.786785 28.298423 8.206643
F 33.786785 51.451680 8.206643
F 7.062105 12.862918 7.460154
F 7.062105 36.016175 7.460154
F 7.062105 59.169433 7.460154
F 33.786785 12.862918 8.206642
F 33.786785 36.016175 8.206642
F 33.786785 59.169433 8.206642
F 7.062105 20.580673 7.460155
F 7.062105 43.733930 7.460155
F 7.062105 66.887188 7.460155
F 33.786785 20.580673 8.206643
F 33.786785 43.733930 8.206643
F 33.786785 66.887188 8.206643
F 15.970334 5.145164 7.708983
F 15.970334 28.298421 7.708983
F 15.970334 51.451679 7.708983
F 42.695013 5.145164 8.455471
F 42.695013 28.298421 8.455471
F 42.695013 51.451679 8.455471
F 15.970334 12.862916 7.708982
F 15.970334 36.016174 7.708982
F 15.970334 59.169431 7.708982
F 42.695013 12.862916 8.455470
F 42.695013 36.016174 8.455470
F 42.695013 59.169431 8.455470
F 15.970334 20.580671 7.708983
F 15.970334 43.733929 7.708983
F 15.970334 66.887186 7.708983
F 42.695013 20.580671 8.455471
F 42.695013 43.733929 8.455471
F 42.695013 66.887186 8.455471
F 24.878564 5.145165 7.957814
F 24.878564 28.298423 7.957814
F 24.878564 51.451680 7.957814
F 51.603244 5.145165 8.704301
F 51.603244 28.298423 8.704301
F 51.603244 51.451680 8.704301
F 24.878564 12.862917 7.957813
F 24.878564 36.016175 7.957813
F 24.878564 59.169432 7.957813
F 51.603244 12.862917 8.704300
F 51.603244 36.016175 8.704300
F 51.603244 59.169432 8.704300
F 24.878564 20.580673 7.957814
F 24.878564 43.733930 7.957814
F 24.878564 66.887188 7.957814
F 51.603244 20.580673 8.704301
F 51.603244 43.733930 8.704301
F 51.603244 66.887188 8.704301
F 6.985930 5.145165 10.187729
F 6.985930 28.298423 10.187729
F 6.985930 51.451680 10.187729
F 33.710610 5.145165 10.934217
F 33.710610 28.298423 10.934217
F 33.710610 51.451680 10.934217
F 6.985930 12.862917 10.187729
F 6.985930 36.016175 10.187729
F 6.985930 59.169432 10.187729
F 33.710610 12.862917 10.934217
F 33.710610 36.016175 10.934217
F 33.710610 59.169432 10.934217
F 6.985930 20.580673 10.187729
F 6.985930 43.733930 10.187729
F 6.985930 66.887188 10.187729
F 33.710610 20.580673 10.934217
F 33.710610 43.733930 10.934217
F 33.710610 66.887188 10.934217
F 15.894158 5.145164 10.436560
F 15.894158 28.298422 10.436560
F 15.894158 51.451679 10.436560
F 42.618837 5.145164 11.183048
F 42.618837 28.298422 11.183048
F 42.618837 51.451679 11.183048
F 15.894158 12.862917 10.436560
F 15.894158 36.016174 10.436560
F 15.894158 59.169432 10.436560
F 42.618837 12.862917 11.183048
F 42.618837 36.016174 11.183048
F 42.618837 59.169432 11.183048
F 15.894158 20.580672 10.436560
F 15.894158 43.733929 10.436560
F 15.894158 66.887187 10.436560
F 42.618837 20.580672 11.183048
F 42.618837 43.733929 11.183048
F 42.618837 66.887187 11.183048
F 24.802387 5.145165 10.685387
F 24.802387 28.298423 10.685387
F 24.802387 51.451680 10.685387
F 51.527068 5.145165 11.431875
F 51.527068 28.298423 11.431875
F 51.527068 51.451680 11.431875
F 24.802387 12.862917 10.685388
F 24.802387 36.016175 10.685388
F 24.802387 59.169432 10.685388
F 51.527068 12.862917 11.431876
F 51.527068 36.016175 11.431876
F 51.527068 59.169432 11.431876
F 24.802387 20.580672 10.685388
F 24.802387 43.733930 10.685388
F 24.802387 66.887188 10.685388
F 51.527068 20.580672 11.431876
F 51.527068 43.733930 11.431876
F 51.527068 66.887188 11.431876
F 6.884335 7.717749 13.824495
F 6.884335 30.871007 13.824495
F 6.884335 54.024264 13.824495
F 33.609016 7.717749 14.570982
F 33.609016 30.871007 14.570982
F 33.609016 54.024264 14.570982
F 6.884335 15.435502 13.824496
F 6.884335 38.588760 13.824496
F 6.884335 61.742017 13.824496
F 33.609016 15.435502 14.570983
F 33.609016 38.588760 14.570983
F 33.609016 61.742017 14.570983
F 6.884335 0.000000 13.824495
F 6.884335 23.153257 13.824495
F 6.884335 46.306515 13.824495
F 33.609016 0.000000 14.570982
F 33.609016 23.153257 14.570982
F 33.609016 46.306515 14.570982
F 15.792563 7.717751 14.073325
F 15.792563 30.871008 14.073325
F 15.792563 54.024266 14.073325
F 42.517242 7.717751 14.819813
F 42.517242 30.871008 14.819813
F 42.517242 54.024266 14.819813
F 15.792563 15.435503 14.073326
F 15.792563 38.588761 14.073326
F 15.792563 61.742018 14.073326
F 42.517242 15.435503 14.819814
F 42.517242 38.588761 14.819814
F 42.517242 61.742018 14.819814
F 15.792563 0.000001 14.073325
F 15.792563 23.153259 14.073325
F 15.792563 46.306516 14.073325
F 42.517242 0.000001 14.819813
F 42.517242 23.153259 14.819813
F 42.517242 46.306516 14.819813
F 24.700794 7.717750 14.322153
F 24.700794 30.871007 14.322153
F 24.700794 54.024265 14.322153
F 51.425474 7.717750 15.068641
F 51.425474 30.871007 15.068641
F 51.425474 54.024265 15.068641
F 24.700794 15.435502 14.322154
F 24.700794 38.588760 14.322154
F 24.700794 61.742017 14.322154
F 51.425474 15.435502 15.068642
F 51.425474 38.588760 15.068642
F 51.425474 61.742017 15.068642
F 24.700794 0.000000 14.322153
F 24.700794 23.153258 14.322153
F 24.700794 46.306515 14.322153
F 51.425474 0.000000 15.068641
F 51.425474 23.153258 15.068641
F 51.425474 46.306515 15.068641
F 0.101598 1.286291 17.274639
F 0.101598 24.439548 17.274639
F 0.101598 47.592806 17.274639
F 26.826277 1.286291 18.021126
F 26.826277 24.439548 18.021126
F 26.826277 47.592806 18.021126
F 0.101598 9.004040 17.274639
F 0.101598 32.157298 17.274639
F 0.101598 55.310555 17.274639
F 26.826277 9.004040 18.021126
F 26.826277 32.157298 18.021126
F 26.826277 55.310555 18.021126
F 0.101598 16.721795 17.274640
F 0.101598 39.875053 17.274640
F 0.101598 63.028310 17.274640
F 26.826277 16.721795 18.021127
F 26.826277 39.875053 18.021127
F 26.826277 63.028310 18.021127
F 9.009821 1.286291 17.523468
F 9.009821 24.439548 17.523468
F 9.009821 47.592806 17.523468
F 35.734500 1.286291 18.269956
F 35.734500 24.439548 18.269956
F 35.734500 47.592806 18.269956
F 9.009821 9.004040 17.523468
F 9.009821 32.157298 17.523468
F 9.009821 55.310555 17.523468
F 35.734500 9.004040 18.269956
F 35.734500 32.157298 18.269956
F 35.734500 55.310555 18.269956
F 9.009821 16.721795 17.523469
F 9.009821 39.875053 17.523469
F 9.009821 63.028310 17.523469
F 35.734500 16.721795 18.269957
F 35.734500 39.875053 18.269957
F 35.734500 63.028310 18.269957
F 17.918049 1.286290 17.772298
F 17.918049 24.439547 17.772298
F 17.918049 47.592805 17.772298
F 44.642729 1.286290 18.518786
F 44.642729 24.439547 18.518786
F 44.642729 47.592805 18.518786
F 17.918049 9.004039 17.772298
F 17.918049 32.157297 17.772298
F 17.918049 55.310554 17.772298
F 44.642729 9.004039 18.518786
F 44.642729 32.157297 18.518786
F 44.642729 55.310554 18.518786
F 17.918049 16.721795 17.772299
F 17.918049 39.875052 17.772299
F 17.918049 63.028310 17.772299
F 44.642729 16.721795 18.518787
F 44.642729 39.875052 18.518787
F 44.642729 63.028310 18.518787
F 0.000000 3.858875 20.911405
F 0.000000 27.012132 20.911405
F 0.000000 50.165390 20.911405
F 26.724679 3.858875 21.657893
F 26.724679 27.012132 21.657893
F 26.724679 50.165390 21.657893
F 0.000000 11.576625 20.911405
F 0.000000 34.729882 20.911405
F 0.000000 57.883140 20.911405
F 26.724679 11.576625 21.657893
F 26.724679 34.729882 21.657893
F 26.724679 57.883140 21.657893
F 0.000000 19.294380 20.911405
F 0.000000 42.447638 20.911405
F 0.000000 65.600895 20.911405
F 26.724679 19.294380 21.657893
F 26.724679 42.447638 21.657893
F 26.724679 65.600895 21.657893
F 8.908220 3.858875 21.160234
F 8.908220 27.012133 21.160234
F 8.908220 50.165390 21.160234
F 35.632901 3.858875 21.906722
F 35.632901 27.012133 21.906722
F 35.632901 50.165390 21.906722
F 8.908220 11.576625 21.160234
F 8.908220 34.729883 21.160234
F 8.908220 57.883140 21.160234
F 35.632901 11.576625 21.906722
F 35.632901 34.729883 21.906722
F 35.632901 57.883140 21.906722
F 8.908220 19.294380 21.160235
F 8.908220 42.447638 21.160235
F 8.908220 65.600896 21.160235
F 35.632901 19.294380 21.906723
F 35.632901 42.447638 21.906723
F 35.632901 65.600896 21.906723
F 17.816452 3.858876 21.409064
F 17.816452 27.012134 21.409064
F 17.816452 50.165391 21.409064
F 44.541131 3.858876 22.155552
F 44.541131 27.012134 22.155552
F 44.541131 50.165391 22.155552
F 17.816452 11.576626 21.409064
F 17.816452 34.729884 21.409064
F 17.816452 57.883141 21.409064
F 44.541131 11.576626 22.155552
F 44.541131 34.729884 22.155552
F 44.541131 57.883141 22.155552
F 17.816452 19.294382 21.409065
F 17.816452 42.447639 21.409065
F 17.816452 65.600897 21.409065
F 44.541131 19.294382 22.155553
F 44.541131 42.447639 22.155553
F 44.541131 65.600897 22.155553
F 0.076200 3.858875 18.183832
F 0.076200 27.012133 18.183832
F 0.076200 50.165390 18.183832
F 26.800879 3.858875 18.930320
F 26.800879 27.012133 18.930320
F 26.800879 50.165390 18.930320
F 0.076200 11.576625 18.183831
F 0.076200 34.729883 18.183831
F 0.076200 57.883140 18.183831
F 26.800879 11.576625 18.930319
F 26.800879 34.729883 18.930319
F 26.800879 57.883140 18.930319
F 0.076200 19.294381 18.183831
F 0.076200 42.447638 18.183831
F 0.076200 65.600896 18.183831
F 26.800879 19.294381 18.930319
F 26.800879 42.447638 18.930319
F 26.800879 65.600896 18.930319
F 8.984422 3.858875 18.432660
F 8.984422 27.012133 18.432660
F 8.984422 50.165390 18.432660
F 35.709102 3.858875 19.179148
F 35.709102 27.012133 19.179148
F 35.709102 50.165390 19.179148
F 8.984422 11.576625 18.432660
F 8.984422 34.729883 18.432660
F 8.984422 57.883140 18.432660
F 35.709102 11.576625 19.179148
F 35.709102 34.729883 19.179148
F 35.709102 57.883140 19.179148
F 8.984422 19.294381 18.432660
F 8.984422 42.447638 18.432660
F 8.984422 65.600896 18.432660
F 35.709102 19.294381 19.179148
F 35.709102 42.447638 19.179148
F 35.709102 65.600896 19.179148
F 17.892652 3.858876 18.681488
F 17.892652 27.012133 18.681488
F 17.892652 50.165391 18.681488
F 44.617331 3.858876 19.427976
F 44.617331 27.012133 19.427976
F 44.617331 50.165391 19.427976
F 17.892652 11.576626 18.681488
F 17.892652 34.729883 18.681488
F 17.892652 57.883141 18.681488
F 44.617331 11.576626 19.427976
F 44.617331 34.729883 19.427976
F 44.617331 57.883141 19.427976
F 17.892652 19.294381 18.681488
F 17.892652 42.447639 18.681488
F 17.892652 65.600896 18.681488
F 44.617331 19.294381 19.427976
F 44.617331 42.447639 19.427976
F 44.617331 65.600896 19.427976
F 0.177774 1.286291 14.547065
F 0.177774 24.439549 14.547065
F 0.177774 47.592806 14.547065
F 26.902453 1.286291 15.293553
F 26.902453 24.439549 15.293553
F 26.902453 47.592806 15.293553
F 0.177774 9.004040 14.547065
F 0.177774 32.157298 14.547065
F 0.177774 55.310555 14.547065
F 26.902453 9.004040 15.293553
F 26.902453 32.157298 15.293553
F 26.902453 55.310555 15.293553
F 0.177774 16.721796 14.547064
F 0.177774 39.875053 14.547064
F 0.177774 63.028311 14.547064
F 26.902454 16.721796 15.293552
F 26.902454 39.875053 15.293552
F 26.902454 63.028311 15.293552
F 9.085996 1.286291 14.795894
F 9.085996 24.439548 14.795894
F 9.085996 47.592806 14.795894
F 35.810675 1.286291 15.542382
F 35.810675 24.439548 15.542382
F 35.810675 47.592806 15.542382
F 9.085996 9.004040 14.795894
F 9.085996 32.157298 14.795894
F 9.085996 55.310555 14.795894
F 35.810675 9.004040 15.542382
F 35.810675 32.157298 15.542382
F 35.810675 55.310555 15.542382
F 9.085996 16.721795 14.795893
F 9.085996 39.875053 14.795893
F 9.085996 63.028310 14.795893
F 35.810675 16.721795 15.542381
F 35.810675 39.875053 15.542381
F 35.810675 63.028310 15.542381
F 17.994225 1.286290 15.044722
F 17.994225 24.439547 15.044722
F 17.994225 47.592805 15.044722
F 44.718905 1.286290 15.791210
F 44.718905 24.439547 15.791210
F 44.718905 47.592805 15.791210
F 17.994225 9.004039 15.044722
F 17.994225 32.157296 15.044722
F 17.994225 55.310554 15.044722
F 44.718905 9.004039 15.791210
F 44.718905 32.157296 15.791210
F 44.718905 55.310554 15.791210
F 17.994225 16.721794 15.044722
F 17.994225 39.875052 15.044722
F 17.994225 63.028309 15.044722
F 44.718905 16.721794 15.791210
F 44.718905 39.875052 15.791210
F 44.718905 63.028309 15.791210
F 2.303257 7.717750 18.246039
F 2.303257 30.871007 18.246039
F 2.303257 54.024265 18.246039
F 29.027937 7.717750 18.992527
F 29.027937 30.871007 18.992527
F 29.027937 54.024265 18.992527
F 2.303257 15.435503 18.246038
F 2.303257 38.588760 18.246038
F 2.303257 61.742018 18.246038
F 29.027937 15.435503 18.992526
F 29.027937 38.588760 18.992526
F 29.027937 61.742018 18.992526
F 2.303257 0.000000 18.246038
F 2.303257 23.153258 18.246038
F 2.303257 46.306515 18.246038
F 29.027937 0.000000 18.992526
F 29.027937 23.153258 18.992526
F 29.027937 46.306515 18.992526
F 11.211481 7.717750 18.494868
F 11.211481 30.871007 18.494868
F 11.211481 54.024265 18.494868
F 37.936160 7.717750 19.241356
F 37.936160 30.871007 19.241356
F 37.936160 54.024265 19.241356
F 11.211481 15.435502 18.494866
F 11.211481 38.588760 18.494866
F 11.211481 61.742017 18.494866
F 37.936160 15.435502 19.241354
F 37.936160 38.588760 19.241354
F 37.936160 61.742017 19.241354
F 11.211481 0.000000 18.494867
F 11.211481 23.153258 18.494867
F 11.211481 46.306515 18.494867
F 37.936160 0.000000 19.241355
F 37.936160 23.153258 19.241355
F 37.936160 46.306515 19.241355
F 20.119711 7.717750 18.743697
F 20.119711 30.871008 18.743697
F 20.119711 54.024265 18.743697
F 46.844391 7.717750 19.490185
F 46.844391 30.871008 19.490185
F 46.844391 54.024265 19.490185
F 20.119711 15.435503 18.743696
F 20.119711 38.588760 18.743696
F 20.119711 61.742018 18.743696
F 46.844391 15.435503 19.490184
F 46.844391 38.588760 19.490184
F 46.844391 61.742018 19.490184
F 20.119711 0.000001 18.743697
F 20.119711 23.153258 18.743697
F 20.119711 46.306516 18.743697
F 46.844391 0.000001 19.490185
F 46.844391 23.153258 19.490185
F 46.844391 46.306516 19.490185
F 2.404827 5.145166 14.609272
F 2.404827 28.298423 14.609272
F 2.404827 51.451681 14.609272
F 29.129507 5.145166 15.355760
F 29.129507 28.298423 15.355760
F 29.129507 51.451681 15.355760
F 2.404827 12.862918 14.609271
F 2.404827 36.016175 14.609271
F 2.404827 59.169433 14.609271
F 29.129507 12.862918 15.355759
F 29.129507 36.016175 15.355759
F 29.129507 59.169433 15.355759
F 2.404827 20.580673 14.609272
F 2.404827 43.733931 14.609272
F 2.404827 66.887188 14.609272
F 29.129507 20.580673 15.355760
F 29.129507 43.733931 15.355760
F 29.129507 66.887188 15.355760
F 11.313050 5.145165 14.858101
F 11.313050 28.298422 14.858101
F 11.313050 51.451680 14.858101
F 38.037729 5.145165 15.604588
F 38.037729 28.298422 15.604588
F 38.037729 51.451680 15.604588
F 11.313050 12.862917 14.858100
F 11.313050 36.016174 14.858100
F 11.313050 59.169432 14.858100
F 38.037729 12.862917 15.604587
F 38.037729 36.016174 15.604587
F 38.037729 59.169432 15.604587
F 11.313050 20.580672 14.858101
F 11.313050 43.733930 14.858101
F 11.313050 66.887187 14.858101
F 38.037729 20.580672 15.604588
F 38.037729 43.733930 15.604588
F 38.037729 66.887187 15.604588
F 20.221282 5.145164 15.106930
F 20.221282 28.298422 15.106930
F 20.221282 51.451679 15.106930
F 46.945962 5.145164 15.853418
F 46.945962 28.298422 15.853418
F 46.945962 51.451679 15.853418
F 20.221282 12.862916 15.106929
F 20.221282 36.016174 15.106929
F 20.221282 59.169431 15.106929
F 46.945962 12.862916 15.853417
F 46.945962 36.016174 15.853417
F 46.945962 59.169431 15.853417
F 20.221282 20.580672 15.106930
F 20.221282 43.733929 15.106930
F 20.221282 66.887187 15.106930
F 46.945962 20.580672 15.853418
F 46.945962 43.733929 15.853418
F 46.945962 66.887187 15.853418
F 2.328651 5.145165 17.336846
F 2.328651 28.298423 17.336846
F 2.328651 51.451680 17.336846
F 29.053331 5.145165 18.083334
F 29.053331 28.298423 18.083334
F 29.053331 51.451680 18.083334
F 2.328651 12.862917 17.336847
F 2.328651 36.016175 17.336847
F 2.328651 59.169432 17.336847
F 29.053331 12.862917 18.083335
F 29.053331 36.016175 18.083335
F 29.053331 59.169432 18.083335
F 2.328651 20.580673 17.336846
F 2.328651 43.733930 17.336846
F 2.328651 66.887188 17.336846
F 29.053331 20.580673 18.083334
F 29.053331 43.733930 18.083334
F 29.053331 66.887188 18.083334
F 11.236875 5.145165 17.585675
F 11.236875 28.298422 17.585675
F 11.236875 51.451680 17.585675
F 37.961554 5.145165 18.332163
F 37.961554 28.298422 18.332163
F 37.961554 51.451680 18.332163
F 11.236875 12.862917 17.585676
F 11.236875 36.016175 17.585676
F 11.236875 59.169432 17.585676
F 37.961554 12.862917 18.332164
F 37.961554 36.016175 18.332164
F 37.961554 59.169432 18.332164
F 11.236875 20.580672 17.585676
F 11.236875 43.733930 17.585676
F 11.236875 66.887187 17.585676
F 37.961554 20.580672 18.332164
F 37.961554 43.733930 18.332164
F 37.961554 66.887187 18.332164
F 20.145105 5.145164 17.834505
F 20.145105 28.298422 17.834505
F 20.145105 51.451679 17.834505
F 46.869786 5.145164 18.580993
F 46.869786 28.298422 18.580993
F 46.869786 51.451679 18.580993
F 20.145105 12.862917 17.834506
F 20.145105 36.016174 17.834506
F 20.145105 59.169432 17.834506
F 46.869786 12.862917 18.580994
F 46.869786 36.016174 18.580994
F 46.869786 59.169432 18.580994
F 20.145105 20.580672 17.834505
F 20.145105 43.733929 17.834505
F 20.145105 66.887187 17.834505
F 46.869786 20.580672 18.580993
F 46.869786 43.733929 18.580993
F 46.869786 66.887187 18.580993
F 2.227057 7.717749 20.973612
F 2.227057 30.871007 20.973612
F 2.227057 54.024264 20.973612
F 28.951737 7.717749 21.720100
F 28.951737 30.871007 21.720100
F 28.951737 54.024264 21.720100
F 2.227057 15.435502 20.973613
F 2.227057 38.588760 20.973613
F 2.227057 61.742017 20.973613
F 28.951737 15.435502 21.720101
F 28.951737 38.588760 21.720101
F 28.951737 61.742017 21.720101
F 2.227057 0.000000 20.973612
F 2.227057 23.153257 20.973612
F 2.227057 46.306515 20.973612
F 28.951737 0.000000 21.720100
F 28.951737 23.153257 21.720100
F 28.951737 46.306515 21.720100
F 11.135280 7.717750 21.222441
F 11.135280 30.871007 21.222441
F 11.135280 54.024265 21.222441
F 37.859959 7.717750 21.968929
F 37.859959 30.871007 21.968929
F 37.859959 54.024265 21.968929
F 11.135280 15.435503 21.222442
F 11.135280 38.588760 21.222442
F 11.135280 61.742018 21.222442
F 37.859959 15.435503 21.968930
F 37.859959 38.588760 21.968930
F 37.859959 61.742018 21.968930
F 11.135280 0.000000 21.222441
F 11.135280 23.153258 21.222441
F 11.135280 46.306515 21.222441
F 37.859959 0.000000 21.968929
F 37.859959 23.153258 21.968929
F 37.859959 46.306515 21.968929
F 20.043511 7.717751 21.471272
F 20.043511 30.871008 21.471272
F 20.043511 54.024266 21.471272
F 46.768191 7.717751 22.217760
F 46.768191 30.871008 22.217760
F 46.768191 54.024266 22.217760
F 20.043511 15.435503 21.471273
F 20.043511 38.588761 21.471273
F 20.043511 61.742018 21.471273
F 46.768191 15.435503 22.217761
F 46.768191 38.588761 22.217761
F 46.768191 61.742018 22.217761
F 20.043511 0.000001 21.471272
F 20.043511 23.153259 21.471272
F 20.043511 46.306516 21.471272
F 46.768191 0.000001 22.217760
F 46.768191 23.153259 22.217760
F 46.768191 46.306516 22.217760
F 4.555709 1.286291 17.399053
F 4.555709 24.439548 17.399053
F 4.555709 47.592806 17.399053
F 31.280389 1.286291 18.145541
F 31.280389 24.439548 18.145541
F 31.280389 47.592806 18.145541
F 4.555709 9.004040 17.399053
F 4.555709 32.157298 17.399053
F 4.555709 55.310555 17.399053
F 31.280389 9.004040 18.145541
F 31.280389 32.157298 18.145541
F 31.280389 55.310555 18.145541
F 4.555709 16.721795 17.399054
F 4.555709 39.875053 17.399054
F 4.555709 63.028310 17.399054
F 31.280389 16.721795 18.145542
F 31.280389 39.875053 18.145542
F 31.280389 63.028310 18.145542
F 13.463934 1.286290 17.647883
F 13.463934 24.439548 17.647883
F 13.463934 47.592806 17.647883
F 40.188614 1.286290 18.394371
F 40.188614 24.439548 18.394371
F 40.188614 47.592806 18.394371
F 13.463934 9.004040 17.647883
F 13.463934 32.157297 17.647883
F 13.463934 55.310555 17.647883
F 40.188614 9.004040 18.394371
F 40.188614 32.157297 18.394371
F 40.188614 55.310555 18.394371
F 13.463934 16.721795 17.647883
F 13.463934 39.875053 17.647883
F 13.463934 63.028310 17.647883
F 40.188614 16.721795 18.394371
F 40.188614 39.875053 18.394371
F 40.188614 63.028310 18.394371
F 22.372165 1.286290 17.896713
F 22.372165 24.439548 17.896713
F 22.372165 47.592805 17.896713
F 49.096844 1.286290 18.643201
F 49.096844 24.439548 18.643201
F 49.096844 47.592805 18.643201
F 22.372165 9.004040 17.896713
F 22.372165 32.157297 17.896713
F 22.372165 55.310555 17.896713
F 49.096844 9.004040 18.643201
F 49.096844 32.157297 18.643201
F 49.096844 55.310555 18.643201
F 22.372165 16.721795 17.896713
F 22.372165 39.875052 17.896713
F 22.372165 63.028310 17.896713
F 49.096844 16.721795 18.643201
F 49.096844 39.875052 18.643201
F 49.096844 63.028310 18.643201
F 4.454110 3.858875 21.035819
F 4.454110 27.012132 21.035819
F 4.454110 50.165390 21.035819
F 31.178790 3.858875 21.782307
F 31.178790 27.012132 21.782307
F 31.178790 50.165390 21.782307
F 4.454110 11.576625 21.035819
F 4.454110 34.729882 21.035819
F 4.454110 57.883140 21.035819
F 31.178790 11.576625 21.782307
F 31.178790 34.729882 21.782307
F 31.178790 57.883140 21.782307
F 4.454110 19.294380 21.035819
F 4.454110 42.447638 21.035819
F 4.454110 65.600895 21.035819
F 31.178790 19.294380 21.782307
F 31.178790 42.447638 21.782307
F 31.178790 65.600895 21.782307
F 13.362335 3.858876 21.284650
F 13.362335 27.012134 21.284650
F 13.362335 50.165391 21.284650
F 40.087015 3.858876 22.031137
F 40.087015 27.012134 22.031137
F 40.087015 50.165391 22.031137
F 13.362335 11.576626 21.284650
F 13.362335 34.729884 21.284650
F 13.362335 57.883141 21.284650
F 40.087015 11.576626 22.031137
F 40.087015 34.729884 22.031137
F 40.087015 57.883141 22.031137
F 13.362335 19.294382 21.284650
F 13.362335 42.447639 21.284650
F 13.362335 65.600897 21.284650
F 40.087015 19.294382 22.031137
F 40.087015 42.447639 22.031137
F 40.087015 65.600897 22.031137
F 22.270568 3.858875 21.533478
F 22.270568 27.012133 21.533478
F 22.270568 50.165390 21.533478
F 48.995247 3.858875 22.279966
F 48.995247 27.012133 22.279966
F 48.995247 50.165390 22.279966
F 22.270568 11.576625 21.533479
F 22.270568 34.729883 21.533479
F 22.270568 57.883140 21.533479
F 48.995247 11.576625 22.279967
F 48.995247 34.729883 22.279967
F 48.995247 57.883140 22.279967
F 22.270568 19.294381 21.533479
F 22.270568 42.447638 21.533479
F 22.270568 65.600896 21.533479
F 48.995247 19.294381 22.279967
F 48.995247 42.447638 22.279967
F 48.995247 65.600896 22.279967
F 4.530311 3.858875 18.308246
F 4.530311 27.012133 18.308246
F 4.530311 50.165390 18.308246
F 31.254990 3.858875 19.054734
F 31.254990 27.012133 19.054734
F 31.254990 50.165390 19.054734
F 4.530311 11.576625 18.308245
F 4.530311 34.729883 18.308245
F 4.530311 57.883140 18.308245
F 31.254990 11.576625 19.054733
F 31.254990 34.729883 19.054733
F 31.254990 57.883140 19.054733
F 4.530311 19.294381 18.308245
F 4.530311 42.447638 18.308245
F 4.530311 65.600896 18.308245
F 31.254990 19.294381 19.054733
F 31.254990 42.447638 19.054733
F 31.254990 65.600896 19.054733
F 13.438536 3.858876 18.557075
F 13.438536 27.012133 18.557075
F 13.438536 50.165391 18.557075
F 40.163216 3.858876 19.303563
F 40.163216 27.012133 19.303563
F 40.163216 50.165391 19.303563
F 13.438536 11.576626 18.557075
F 13.438536 34.729883 18.557075
F 13.438536 57.883141 18.557075
F 40.163216 11.576626 19.303563
F 40.163216 34.729883 19.303563
F 40.163216 57.883141 19.303563
F 13.438536 19.294381 18.557074
F 13.438536 42.447639 18.557074
F 13.438536 65.600896 18.557074
F 40.163216 19.294381 19.303562
F 40.163216 42.447639 19.303562
F 40.163216 65.600896 19.303562
F 22.346767 3.858875 18.805904
F 22.346767 27.012133 18.805904
F 22.346767 50.165390 18.805904
F 49.071446 3.858875 19.552392
F 49.071446 27.012133 19.552392
F 49.071446 50.165390 19.552392
F 22.346767 11.576625 18.805904
F 22.346767 34.729883 18.805904
F 22.346767 57.883140 18.805904
F 49.071446 11.576625 19.552392
F 49.071446 34.729883 19.552392
F 49.071446 57.883140 19.552392
F 22.346767 19.294381 18.805904
F 22.346767 42.447638 18.805904
F 22.346767 65.600896 18.805904
F 49.071446 19.294381 19.552392
F 49.071446 42.447638 19.552392
F 49.071446 65.600896 19.552392
F 4.631884 1.286291 14.671480
F 4.631884 24.439549 14.671480
F 4.631884 47.592806 14.671480
F 31.356564 1.286291 15.417968
F 31.356564 24.439549 15.417968
F 31.356564 47.592806 15.417968
F 4.631884 9.004041 14.671480
F 4.631884 32.157298 14.671480
F 4.631884 55.310556 14.671480
F 31.356564 9.004041 15.417968
F 31.356564 32.157298 15.417968
F 31.356564 55.310556 15.417968
F 4.631884 16.721796 14.671479
F 4.631884 39.875053 14.671479
F 4.631884 63.028311 14.671479
F 31.356564 16.721796 15.417967
F 31.356564 39.875053 15.417967
F 31.356564 63.028311 15.417967
F 13.540109 1.286290 14.920308
F 13.540109 24.439547 14.920308
F 13.540109 47.592805 14.920308
F 40.264789 1.286290 15.666796
F 40.264789 24.439547 15.666796
F 40.264789 47.592805 15.666796
F 13.540109 9.004039 14.920308
F 13.540109 32.157297 14.920308
F 13.540109 55.310554 14.920308
F 40.264789 9.004039 15.666796
F 40.264789 32.157297 15.666796
F 40.264789 55.310554 15.666796
F 13.540109 16.721795 14.920307
F 13.540109 39.875052 14.920307
F 13.540109 63.028310 14.920307
F 40.264789 16.721795 15.666795
F 40.264789 39.875052 15.666795
F 40.264789 63.028310 15.666795
F 22.448341 1.286290 15.169137
F 22.448341 24.439548 15.169137
F 22.448341 47.592805 15.169137
F 49.173021 1.286290 15.915625
F 49.173021 24.439548 15.915625
F 49.173021 47.592805 15.915625
F 22.448341 9.004039 15.169137
F 22.448341 32.157297 15.169137
F 22.448341 55.310555 15.169137
F 49.173021 9.004039 15.915625
F 49.173021 32.157297 15.915625
F 49.173021 55.310555 15.915625
F 22.448341 16.721795 15.169136
F 22.448341 39.875052 15.169136
F 22.448341 63.028310 15.169136
F 49.173021 16.721795 15.915624
F 49.173021 39.875052 15.915624
F 49.173021 63.028310 15.915624
F 6.757368 7.717750 18.370454
F 6.757368 30.871007 18.370454
F 6.757368 54.024265 18.370454
F 33.482048 7.717750 19.116942
F 33.482048 30.871007 19.116942
F 33.482048 54.024265 19.116942
F 6.757368 15.435502 18.370453
F 6.757368 38.588760 18.370453
F 6.757368 61.742018 18.370453
F 33.482049 15.435502 19.116941
F 33.482049 38.588760 19.116941
F 33.482049 61.742018 19.116941
F 6.757368 0.000000 18.370454
F 6.757368 23.153258 18.370454
F 6.757368 46.306515 18.370454
F 33.482048 0.000000 19.116942
F 33.482048 23.153258 19.116942
F 33.482048 46.306515 19.116942
F 15.665596 7.717750 18.619282
F 15.665596 30.871008 18.619282
F 15.665596 54.024265 18.619282
F 42.390275 7.717750 19.365770
F 42.390275 30.871008 19.365770
F 42.390275 54.024265 19.365770
F 15.665596 15.435503 18.619281
F 15.665596 38.588760 18.619281
F 15.665596 61.742018 18.619281
F 42.390275 15.435503 19.365769
F 42.390275 38.588760 19.365769
F 42.390275 61.742018 19.365769
F 15.665596 0.000001 18.619282
F 15.665596 23.153258 18.619282
F 15.665596 46.306516 18.619282
F 42.390275 0.000001 19.365770
F 42.390275 23.153258 19.365770
F 42.390275 46.306516 19.365770
F 24.573825 7.717750 18.868113
F 24.573825 30.871007 18.868113
F 24.573825 54.024265 18.868113
F 51.298505 7.717750 19.614600
F 51.298505 30.871007 19.614600
F 51.298505 54.024265 19.614600
F 24.573825 15.435502 18.868112
F 24.573825 38.588760 18.868112
F 24.573825 61.742018 18.868112
F 51.298505 15.435502 19.614599
F 51.298505 38.588760 19.614599
F 51.298505 61.742018 19.614599
F 24.573825 0.000000 18.868112
F 24.573825 23.153258 18.868112
F 24.573825 46.306515 18.868112
F 51.298505 0.000000 19.614599
F 51.298505 23.153258 19.614599
F 51.298505 46.306515 19.614599
F 6.858937 5.145165 14.733687
F 6.858937 28.298423 14.733687
F 6.858937 51.451680 14.733687
F 33.583617 5.145165 15.480175
F 33.583617 28.298423 15.480175
F 33.583617 51.451680 15.480175
F 6.858937 12.862918 14.733686
F 6.858937 36.016175 14.733686
F 6.858937 59.169433 14.733686
F 33.583617 12.862918 15.480174
F 33.583617 36.016175 15.480174
F 33.583617 59.169433 15.480174
F 6.858937 20.580673 14.733687
F 6.858937 43.733930 14.733687
F 6.858937 66.887188 14.733687
F 33.583617 20.580673 15.480175
F 33.583617 43.733930 15.480175
F 33.583617 66.887188 15.480175
F 15.767166 5.145164 14.982515
F 15.767166 28.298421 14.982515
F 15.767166 51.451679 14.982515
F 42.491845 5.145164 15.729003
F 42.491845 28.298421 15.729003
F 42.491845 51.451679 15.729003
F 15.767166 12.862916 14.982514
F 15.767166 36.016174 14.982514
F 15.767166 59.169431 14.982514
F 42.491845 12.862916 15.729002
F 42.491845 36.016174 15.729002
F 42.491845 59.169431 15.729002
F 15.767166 20.580671 14.982514
F 15.767166 43.733929 14.982514
F 15.767166 66.887186 14.982514
F 42.491845 20.580671 15.729002
F 42.491845 43.733929 15.729002
F 42.491845 66.887186 15.729002
F 24.675396 5.145165 15.231346
F 24.675396 28.298423 15.231346
F 24.675396 51.451680 15.231346
F 51.400076 5.145165 15.977834
F 51.400076 28.298423 15.977834
F 51.400076 51.451680 15.977834
F 24.675396 12.862917 15.231345
F 24.675396 36.016175 15.231345
F 24.675396 59.169432 15.231345
F 51.400076 12.862917 15.977833
F 51.400076 36.016175 15.977833
F 51.400076 59.169432 15.977833
F 24.675396 20.580673 15.231346
F 24.675396 43.733930 15.231346
F 24.675396 66.887188 15.231346
F 51.400076 20.580673 15.977834
F 51.400076 43.733930 15.977834
F 51.400076 66.887188 15.977834
F 6.782762 5.145165 17.461260
F 6.782762 28.298423 17.461260
F 6.782762 51.451680 17.461260
F 33.507442 5.145165 18.207748
F 33.507442 28.298423 18.207748
F 33.507442 51.451680 18.207748
F 6.782762 12.862917 17.461261
F 6.782762 36.016175 17.461261
F 6.782762 59.169432 17.461261
F 33.507442 12.862917 18.207749
F 33.507442 36.016175 18.207749
F 33.507442 59.169432 18.207749
F 6.782762 20.580673 17.461260
F 6.782762 43.733930 17.461260
F 6.782762 66.887188 17.461260
F 33.507442 20.580673 18.207748
F 33.507442 43.733930 18.207748
F 33.507442 66.887188 18.207748
F 15.690990 5.145164 17.710091
F 15.690990 28.298422 17.710091
F 15.690990 51.451679 17.710091
F 42.415669 5.145164 18.456579
F 42.415669 28.298422 18.456579
F 42.415669 51.451679 18.456579
F 15.690990 12.862917 17.710092
F 15.690990 36.016174 17.710092
F 15.690990 59.169432 17.710092
F 42.415669 12.862917 18.456580
F 42.415669 36.016174 18.456580
F 42.415669 59.169432 18.456580
F 15.690990 20.580672 17.710091
F 15.690990 43.733929 17.710091
F 15.690990 66.887187 17.710091
F 42.415669 20.580672 18.456579
F 42.415669 43.733929 18.456579
F 42.415669 66.887187 18.456579
F 24.599219 5.145165 17.958919
F 24.599219 28.298423 17.958919
F 24.599219 51.451680 17.958919
F 51.323899 5.145165 18.705407
F 51.323899 28.298423 18.705407
F 51.323899 51.451680 18.705407
F 24.599219 12.862917 17.958920
F 24.599219 36.016175 17.958920
F 24.599219 59.169432 17.958920
F 51.323899 12.862917 18.705408
F 51.323899 36.016175 18.705408
F 51.323899 59.169432 18.705408
F 24.599219 20.580672 17.958919
F 24.599219 43.733930 17.958919
F 24.599219 66.887188 17.958919
F 51.323899 20.580672 18.705407
F 51.323899 43.733930 18.705407
F 51.323899 66.887188 18.705407
F 6.681167 7.717749 21.098027
F 6.681167 30.871007 21.098027
F 6.681167 54.024264 21.098027
F 33.405847 7.717749 21.844515
F 33.405847 30.871007 21.844515
F 33.405847 54.024264 21.844515
F 6.681167 15.435502 21.098028
F 6.681167 38.588760 21.098028
F 6.681167 61.742017 21.098028
F 33.405847 15.435502 21.844516
F 33.405847 38.588760 21.844516
F 33.405847 61.742017 21.844516
F 6.681167 0.000000 21.098027
F 6.681167 23.153257 21.098027
F 6.681167 46.306515 21.098027
F 33.405847 0.000000 21.844515
F 33.405847 23.153257 21.844515
F 33.405847 46.306515 21.844515
F 15.589395 7.717751 21.346857
F 15.589395 30.871008 21.346857
F 15.589395 54.024266 21.346857
F 42.314074 7.717751 22.093345
F 42.314074 30.871008 22.093345
F 42.314074 54.024266 22.093345
F 15.589395 15.435503 21.346858
F 15.589395 38.588761 21.346858
F 15.589395 61.742018 21.346858
F 42.314074 15.435503 22.093346
F 42.314074 38.588761 22.093346
F 42.314074 61.742018 22.093346
F 15.589395 0.000001 21.346857
F 15.589395 23.153259 21.346857
F 15.589395 46.306516 21.346857
F 42.314074 0.000001 22.093345
F 42.314074 23.153259 22.093345
F 42.314074 46.306516 22.093345
F 24.497626 7.717750 21.595685
F 24.497626 30.871007 21.595685
F 24.497626 54.024265 21.595685
F 51.222305 7.717750 22.342173
F 51.222305 30.871007 22.342173
F 51.222305 54.024265 22.342173
F 24.497626 15.435502 21.595686
F 24.497626 38.588760 21.595686
F 24.497626 61.742017 21.595686
F 51.222305 15.435502 22.342174
F 51.222305 38.588760 22.342174
F 51.222305 61.742017 22.342174
F 24.497626 0.000000 21.595685
F 24.497626 23.153258 21.595685
F 24.497626 46.306515 21.595685
F 51.222305 0.000000 22.342173
F 51.222305 23.153258 22.342173
F 51.222305 46.306515 22.342173
F 53.449807 1.286291 4.182355
F 53.449807 24.439548 4.182355
F 53.449807 47.592806 4.182355
F 80.184911 1.286291 4.182355
F 80.184911 24.439548 4.182355
F 80.184911 47.592806 4.182355
F 53.449807 9.004040 4.182355
F 53.449807 32.157298 4.182355
F 53.449807 55.310555 4.182355
F 80.184911 9.004040 4.182355
F 80.184911 32.157298 4.182355
F 80.184911 55.310555 4.182355
F 53.449807 16.721795 4.182355
F 53.449807 39.875053 4.182355
F 53.449807 63.028310 4.182355
F 80.184911 16.721795 4.182355
F 80.184911 39.875053 4.182355
F 80.184911 63.028310 4.182355
F 62.361505 1.286291 4.182355
F 62.361505 24.439548 4.182355
F 62.361505 47.592806 4.182355
F 89.096608 1.286291 4.182355
F 89.096608 24.439548 4.182355
F 89.096608 47.592806 4.182355
F 62.361505 9.004040 4.182355
F 62.361505 32.157298 4.182355
F 62.361505 55.310555 4.182355
F 89.096608 9.004040 4.182355
F 89.096608 32.157298 4.182355
F 89.096608 55.310555 4.182355
F 62.361505 16.721795 4.182356
F 62.361505 39.875053 4.182356
F 62.361505 63.028310 4.182356
F 89.096608 16.721795 4.182356
F 89.096608 39.875053 4.182356
F 89.096608 63.028310 4.182356
F 71.273208 1.286290 4.182356
F 71.273208 24.439547 4.182356
F 71.273208 47.592805 4.182356
F 98.008311 1.286290 4.182356
F 98.008311 24.439547 4.182356
F 98.008311 47.592805 4.182356
F 71.273208 9.004039 4.182356
F 71.273208 32.157297 4.182356
F 71.273208 55.310554 4.182356
F 98.008311 9.004039 4.182356
F 98.008311 32.157297 4.182356
F 98.008311 55.310554 4.182356
F 71.273208 16.721795 4.182357
F 71.273208 39.875052 4.182357
F 71.273208 63.028310 4.182357
F 98.008311 16.721795 4.182357
F 98.008311 39.875052 4.182357
F 98.008311 63.028310 4.182357
F 53.449794 3.858875 7.820539
F 53.449794 27.012132 7.820539
F 53.449794 50.165390 7.820539
F 80.184897 3.858875 7.820539
F 80.184897 27.012132 7.820539
F 80.184897 50.165390 7.820539
F 53.449794 11.576625 7.820539
F 53.449794 34.729882 7.820539
F 53.449794 57.883140 7.820539
F 80.184897 11.576625 7.820539
F 80.184897 34.729882 7.820539
F 80.184897 57.883140 7.820539
F 53.449794 19.294380 7.820540
F 53.449794 42.447638 7.820540
F 53.449794 65.600895 7.820540
F 80.184897 19.294380 7.820540
F 80.184897 42.447638 7.820540
F 80.184897 65.600895 7.820540
F 62.361489 3.858875 7.820540
F 62.361489 27.012133 7.820540
F 62.361489 50.165390 7.820540
F 89.096592 3.858875 7.820540
F 89.096592 27.012133 7.820540
F 89.096592 50.165390 7.820540
F 62.361489 11.576625 7.820540
F 62.361489 34.729883 7.820540
F 62.361489 57.883140 7.820540
F 89.096592 11.576625 7.820540
F 89.096592 34.729883 7.820540
F 89.096592 57.883140 7.820540
F 62.361489 19.294380 7.820540
F 62.361489 42.447638 7.820540
F 62.361489 65.600896 7.820540
F 89.096592 19.294380 7.820540
F 89.096592 42.447638 7.820540
F 89.096592 65.600896 7.820540
F 71.273194 3.858876 7.820541
F 71.273194 27.012134 7.820541
F 71.273194 50.165391 7.820541
F 98.008298 3.858876 7.820541
F 98.008298 27.012134 7.820541
F 98.008298 50.165391 7.820541
F 71.273194 11.576626 7.820541
F 71.273194 34.729884 7.820541
F 71.273194 57.883141 7.820541
F 98.008298 11.576626 7.820541
F 98.008298 34.729884 7.820541
F 98.008298 57.883141 7.820541
F 71.273194 19.294382 7.820541
F 71.273194 42.447639 7.820541
F 71.273194 65.600897 7.820541
F 98.008298 19.294382 7.820541
F 98.008298 42.447639 7.820541
F 98.008298 65.600897 7.820541
F 53.449805 3.858875 5.091902
F 53.449805 27.012133 5.091902
F 53.449805 50.165390 5.091902
F 80.184909 3.858875 5.091902
F 80.184909 27.012133 5.091902
F 80.184909 50.165390 5.091902
F 53.449805 11.576625 5.091902
F 53.449805 34.729883 5.091902
F 53.449805 57.883140 5.091902
F 80.184909 11.576625 5.091902
F 80.184909 34.729883 5.091902
F 80.184909 57.883140 5.091902
F 53.449805 19.294381 5.091901
F 53.449805 42.447638 5.091901
F 53.449805 65.600896 5.091901
F 80.184909 19.294381 5.091901
F 80.184909 42.447638 5.091901
F 80.184909 65.600896 5.091901
F 62.361502 3.858875 5.091902
F 62.361502 27.012133 5.091902
F 62.361502 50.165390 5.091902
F 89.096605 3.858875 5.091902
F 89.096605 27.012133 5.091902
F 89.096605 50.165390 5.091902
F 62.361502 11.576625 5.091902
F 62.361502 34.729883 5.091902
F 62.361502 57.883140 5.091902
F 89.096605 11.576625 5.091902
F 89.096605 34.729883 5.091902
F 89.096605 57.883140 5.091902
F 62.361502 19.294381 5.091901
F 62.361502 42.447638 5.091901
F 62.361502 65.600896 5.091901
F 89.096605 19.294381 5.091901
F 89.096605 42.447638 5.091901
F 89.096605 65.600896 5.091901
F 71.273206 3.858876 5.091901
F 71.273206 27.012133 5.091901
F 71.273206 50.165391 5.091901
F 98.008310 3.858876 5.091901
F 98.008310 27.012133 5.091901
F 98.008310 50.165391 5.091901
F 71.273206 11.576626 5.091901
F 71.273206 34.729883 5.091901
F 71.273206 57.883141 5.091901
F 98.008310 11.576626 5.091901
F 98.008310 34.729883 5.091901
F 98.008310 57.883141 5.091901
F 71.273206 19.294381 5.091900
F 71.273206 42.447639 5.091900
F 71.273206 65.600896 5.091900
F 98.008310 19.294381 5.091900
F 98.008310 42.447639 5.091900
F 98.008310 65.600896 5.091900
F 53.449795 1.286291 1.453717
F 53.449795 24.439549 1.453717
F 53.449795 47.592806 1.453717
F 80.184899 1.286291 1.453717
F 80.184899 24.439549 1.453717
F 80.184899 47.592806 1.453717
F 53.449795 9.004040 1.453717
F 53.449795 32.157298 1.453717
F 53.449795 55.310555 1.453717
F 80.184899 9.004040 1.453717
F 80.184899 32.157298 1.453717
F 80.184899 55.310555 1.453717
F 53.449795 16.721796 1.453716
F 53.449795 39.875053 1.453716
F 53.449795 63.028311 1.453716
F 80.184899 16.721796 1.453716
F 80.184899 39.875053 1.453716
F 80.184899 63.028311 1.453716
F 62.361491 1.286291 1.453717
F 62.361491 24.439548 1.453717
F 62.361491 47.592806 1.453717
F 89.096595 1.286291 1.453717
F 89.096595 24.439548 1.453717
F 89.096595 47.592806 1.453717
F 62.361491 9.004040 1.453717
F 62.361491 32.157298 1.453717
F 62.361491 55.310555 1.453717
F 89.096595 9.004040 1.453717
F 89.096595 32.157298 1.453717
F 89.096595 55.310555 1.453717
F 62.361491 16.721795 1.453716
F 62.361491 39.875053 1.453716
F 62.361491 63.028310 1.453716
F 89.096595 16.721795 1.453716
F 89.096595 39.875053 1.453716
F 89.096595 63.028310 1.453716
F 71.273196 1.286290 1.453716
F 71.273196 24.439547 1.453716
F 71.273196 47.592805 1.453716
F 98.008299 1.286290 1.453716
F 98.008299 24.439547 1.453716
F 98.008299 47.592805 1.453716
F 71.273196 9.004039 1.453716
F 71.273196 32.157296 1.453716
F 71.273196 55.310554 1.453716
F 98.008299 9.004039 1.453716
F 98.008299 32.157296 1.453716
F 98.008299 55.310554 1.453716
F 71.273196 16.721794 1.453715
F 71.273196 39.875052 1.453715
F 71.273196 63.028309 1.453715
F 98.008299 16.721794 1.453715
F 98.008299 39.875052 1.453715
F 98.008299 63.028309 1.453715
F 55.677732 7.717750 5.091902
F 55.677732 30.871007 5.091902
F 55.677732 54.024265 5.091902
F 82.412835 7.717750 5.091902
F 82.412835 30.871007 5.091902
F 82.412835 54.024265 5.091902
F 55.677732 15.435503 5.091901
F 55.677732 38.588760 5.091901
F 55.677732 61.742018 5.091901
F 82.412835 15.435503 5.091901
F 82.412835 38.588760 5.091901
F 82.412835 61.742018 5.091901
F 55.677732 0.000000 5.091902
F 55.677732 23.153258 5.091902
F 55.677732 46.306515 5.091902
F 82.412835 0.000000 5.091902
F 82.412835 23.153258 5.091902
F 82.412835 46.306515 5.091902
F 64.589430 7.717750 5.091902
F 64.589430 30.871007 5.091902
F 64.589430 54.024265 5.091902
F 91.324533 7.717750 5.091902
F 91.324533 30.871007 5.091902
F 91.324533 54.024265 5.091902
F 64.589430 15.435502 5.091901
F 64.589430 38.588760 5.091901
F 64.589430 61.742017 5.091901
F 91.324533 15.435502 5.091901
F 91.324533 38.588760 5.091901
F 91.324533 61.742017 5.091901
F 64.589430 0.000000 5.091902
F 64.589430 23.153258 5.091902
F 64.589430 46.306515 5.091902
F 91.324533 0.000000 5.091902
F 91.324533 23.153258 5.091902
F 91.324533 46.306515 5.091902
F 73.501134 7.717750 5.091901
F 73.501134 30.871008 5.091901
F 73.501134 54.024265 5.091901
F 100.236238 7.717750 5.091901
F 100.236238 30.871008 5.091901
F 100.236238 54.024265 5.091901
F 73.501134 15.435503 5.091900
F 73.501134 38.588760 5.091900
F 73.501134 61.742018 5.091900
F 100.236238 15.435503 5.091900
F 100.236238 38.588760 5.091900
F 100.236238 61.742018 5.091900
F 73.501134 0.000001 5.091901
F 73.501134 23.153258 5.091901
F 73.501134 46.306516 5.091901
F 100.236238 0.000001 5.091901
F 100.236238 23.153258 5.091901
F 100.236238 46.306516 5.091901
F 55.677717 5.145166 1.453718
F 55.677717 28.298423 1.453718
F 55.677717 51.451681 1.453718
F 82.412821 5.145166 1.453718
F 82.412821 28.298423 1.453718
F 82.412821 51.451681 1.453718
F 55.677717 12.862918 1.453717
F 55.677717 36.016175 1.453717
F 55.677717 59.169433 1.453717
F 82.412821 12.862918 1.453717
F 82.412821 36.016175 1.453717
F 82.412821 59.169433 1.453717
F 55.677717 20.580673 1.453717
F 55.677717 43.733931 1.453717
F 55.677717 66.887188 1.453717
F 82.412821 20.580673 1.453717
F 82.412821 43.733931 1.453717
F 82.412821 66.887188 1.453717
F 64.589414 5.145165 1.453717
F 64.589414 28.298422 1.453717
F 64.589414 51.451680 1.453717
F 91.324517 5.145165 1.453717
F 91.324517 28.298422 1.453717
F 91.324517 51.451680 1.453717
F 64.589414 12.862917 1.453716
F 64.589414 36.016174 1.453716
F 64.589414 59.169432 1.453716
F 91.324517 12.862917 1.453716
F 91.324517 36.016174 1.453716
F 91.324517 59.169432 1.453716
F 64.589414 20.580672 1.453717
F 64.589414 43.733930 1.453717
F 64.589414 66.887187 1.453717
F 91.324517 20.580672 1.453717
F 91.324517 43.733930 1.453717
F 91.324517 66.887187 1.453717
F 73.501121 5.145164 1.453716
F 73.501121 28.298422 1.453716
F 73.501121 51.451679 1.453716
F 100.236225 5.145164 1.453716
F 100.236225 28.298422 1.453716
F 100.236225 51.451679 1.453716
F 73.501121 12.862916 1.453716
F 73.501121 36.016174 1.453716
F 73.501121 59.169431 1.453716
F 100.236225 12.862916 1.453716
F 100.236225 36.016174 1.453716
F 100.236225 59.169431 1.453716
F 73.501121 20.580672 1.453716
F 73.501121 43.733929 1.453716
F 73.501121 66.887187 1.453716
F 100.236225 20.580672 1.453716
F 100.236225 43.733929 1.453716
F 100.236225 66.887187 1.453716
F 55.677729 5.145165 4.182354
F 55.677729 28.298423 4.182354
F 55.677729 51.451680 4.182354
F 82.412833 5.145165 4.182354
F 82.412833 28.298423 4.182354
F 82.412833 51.451680 4.182354
F 55.677729 12.862917 4.182355
F 55.677729 36.016175 4.182355
F 55.677729 59.169432 4.182355
F 82.412833 12.862917 4.182355
F 82.412833 36.016175 4.182355
F 82.412833 59.169432 4.182355
F 55.677729 20.580673 4.182355
F 55.677729 43.733930 4.182355
F 55.677729 66.887188 4.182355
F 82.412833 20.580673 4.182355
F 82.412833 43.733930 4.182355
F 82.412833 66.887188 4.182355
F 64.589427 5.145165 4.182355
F 64.589427 28.298422 4.182355
F 64.589427 51.451680 4.182355
F 91.324530 5.145165 4.182355
F 91.324530 28.298422 4.182355
F 91.324530 51.451680 4.182355
F 64.589427 12.862917 4.182356
F 64.589427 36.016175 4.182356
F 64.589427 59.169432 4.182356
F 91.324530 12.862917 4.182356
F 91.324530 36.016175 4.182356
F 91.324530 59.169432 4.182356
F 64.589427 20.580672 4.182355
F 64.589427 43.733930 4.182355
F 64.589427 66.887187 4.182355
F 91.324530 20.580672 4.182355
F 91.324530 43.733930 4.182355
F 91.324530 66.887187 4.182355
F 73.501133 5.145164 4.182355
F 73.501133 28.298422 4.182355
F 73.501133 51.451679 4.182355
F 100.236236 5.145164 4.182355
F 100.236236 28.298422 4.182355
F 100.236236 51.451679 4.182355
F 73.501133 12.862917 4.182356
F 73.501133 36.016174 4.182356
F 73.501133 59.169432 4.182356
F 100.236236 12.862917 4.182356
F 100.236236 36.016174 4.182356
F 100.236236 59.169432 4.182356
F 73.501133 20.580672 4.182356
F 73.501133 43.733929 4.182356
F 73.501133 66.887187 4.182356
F 100.236236 20.580672 4.182356
F 100.236236 43.733929 4.182356
F 100.236236 66.887187 4.182356
F 55.677719 7.717749 7.820539
F 55.677719 30.871007 7.820539
F 55.677719 54.024264 7.820539
F 82.412823 7.717749 7.820539
F 82.412823 30.871007 7.820539
F 82.412823 54.024264 7.820539
F 55.677719 15.435502 7.820540
F 55.677719 38.588760 7.820540
F 55.677719 61.742017 7.820540
F 82.412823 15.435502 7.820540
F 82.412823 38.588760 7.820540
F 82.412823 61.742017 7.820540
F 55.677719 0.000000 7.820539
F 55.677719 23.153257 7.820539
F 55.677719 46.306515 7.820539
F 82.412823 0.000000 7.820539
F 82.412823 23.153257 7.820539
F 82.412823 46.306515 7.820539
F 64.589416 7.717750 7.820540
F 64.589416 30.871007 7.820540
F 64.589416 54.024265 7.820540
F 91.324520 7.717750 7.820540
F 91.324520 30.871007 7.820540
F 91.324520 54.024265 7.820540
F 64.589416 15.435503 7.820541
F 64.589416 38.588760 7.820541
F 64.589416 61.742018 7.820541
F 91.324520 15.435503 7.820541
F 91.324520 38.588760 7.820541
F 91.324520 61.742018 7.820541
F 64.589416 0.000000 7.820540
F 64.589416 23.153258 7.820540
F 64.589416 46.306515 7.820540
F 91.324520 0.000000 7.820540
F 91.324520 23.153258 7.820540
F 91.324520 46.306515 7.820540
F 73.501123 7.717751 7.820540
F 73.501123 30.871008 7.820540
F 73.501123 54.024266 7.820540
F 100.236226 7.717751 7.820540
F 100.236226 30.871008 7.820540
F 100.236226 54.024266 7.820540
F 73.501123 15.435503 7.820541
F 73.501123 38.588761 7.820541
F 73.501123 61.742018 7.820541
F 100.236226 15.435503 7.820541
F 100.236226 38.588761 7.820541
F 100.236226 61.742018 7.820541
F 73.501123 0.000001 7.820540
F 73.501123 23.153259 7.820540
F 73.501123 46.306516 7.820540
F 100.236226 0.000001 7.820540
F 100.236226 23.153259 7.820540
F 100.236226 46.306516 7.820540
F 57.905656 1.286291 4.182355
F 57.905656 24.439548 4.182355
F 57.905656 47.592806 4.182355
F 84.640759 1.286291 4.182355
F 84.640759 24.439548 4.182355
F 84.640759 47.592806 4.182355
F 57.905656 9.004040 4.182355
F 57.905656 32.157298 4.182355
F 57.905656 55.310555 4.182355
F 84.640759 9.004040 4.182355
F 84.640759 32.157298 4.182355
F 84.640759 55.310555 4.182355
F 57.905656 16.721795 4.182356
F 57.905656 39.875053 4.182356
F 57.905656 63.028310 4.182356
F 84.640759 16.721795 4.182356
F 84.640759 39.875053 4.182356
F 84.640759 63.028310 4.182356
F 66.817355 1.286290 4.182355
F 66.817355 24.439548 4.182355
F 66.817355 47.592806 4.182355
F 93.552458 1.286290 4.182355
F 93.552458 24.439548 4.182355
F 93.552458 47.592806 4.182355
F 66.817355 9.004040 4.182355
F 66.817355 32.157297 4.182355
F 66.817355 55.310555 4.182355
F 93.552458 9.004040 4.182355
F 93.552458 32.157297 4.182355
F 93.552458 55.310555 4.182355
F 66.817355 16.721795 4.182356
F 66.817355 39.875053 4.182356
F 66.817355 63.028310 4.182356
F 93.552458 16.721795 4.182356
F 93.552458 39.875053 4.182356
F 93.552458 63.028310 4.182356
F 75.729060 1.286290 4.182355
F 75.729060 24.439548 4.182355
F 75.729060 47.592805 4.182355
F 102.464164 1.286290 4.182355
F 102.464164 24.439548 4.182355
F 102.464164 47.592805 4.182355
F 75.729060 9.004040 4.182355
F 75.729060 32.157297 4.182355
F 75.729060 55.310555 4.182355
F 102.464164 9.004040 4.182355
F 102.464164 32.157297 4.182355
F 102.464164 55.310555 4.182355
F 75.729060 16.721795 4.182356
F 75.729060 39.875052 4.182356
F 75.729060 63.028310 4.182356
F 102.464164 16.721795 4.182356
F 102.464164 39.875052 4.182356
F 102.464164 63.028310 4.182356
F 57.905641 3.858875 7.820539
F 57.905641 27.012132 7.820539
F 57.905641 50.165390 7.820539
F 84.640744 3.858875 7.820539
F 84.640744 27.012132 7.820539
F 84.640744 50.165390 7.820539
F 57.905641 11.576625 7.820539
F 57.905641 34.729882 7.820539
F 57.905641 57.883140 7.820539
F 84.640744 11.576625 7.820539
F 84.640744 34.729882 7.820539
F 84.640744 57.883140 7.820539
F 57.905641 19.294380 7.820540
F 57.905641 42.447638 7.820540
F 57.905641 65.600895 7.820540
F 84.640744 19.294380 7.820540
F 84.640744 42.447638 7.820540
F 84.640744 65.600895 7.820540
F 66.817340 3.858876 7.820540
F 66.817340 27.012134 7.820540
F 66.817340 50.165391 7.820540
F 93.552444 3.858876 7.820540
F 93.552444 27.012134 7.820540
F 93.552444 50.165391 7.820540
F 66.817340 11.576626 7.820540
F 66.817340 34.729884 7.820540
F 66.817340 57.883141 7.820540
F 93.552444 11.576626 7.820540
F 93.552444 34.729884 7.820540
F 93.552444 57.883141 7.820540
F 66.817340 19.294382 7.820541
F 66.817340 42.447639 7.820541
F 66.817340 65.600897 7.820541
F 93.552444 19.294382 7.820541
F 93.552444 42.447639 7.820541
F 93.552444 65.600897 7.820541
F 75.729047 3.858875 7.820540
F 75.729047 27.012133 7.820540
F 75.729047 50.165390 7.820540
F 102.464151 3.858875 7.820540
F 102.464151 27.012133 7.820540
F 102.464151 50.165390 7.820540
F 75.729047 11.576625 7.820540
F 75.729047 34.729883 7.820540
F 75.729047 57.883140 7.820540
F 102.464151 11.576625 7.820540
F 102.464151 34.729883 7.820540
F 102.464151 57.883140 7.820540
F 75.729047 19.294381 7.820540
F 75.729047 42.447638 7.820540
F 75.729047 65.600896 7.820540
F 102.464151 19.294381 7.820540
F 102.464151 42.447638 7.820540
F 102.464151 65.600896 7.820540
F 57.905653 3.858875 5.091902
F 57.905653 27.012133 5.091902
F 57.905653 50.165390 5.091902
F 84.640756 3.858875 5.091902
F 84.640756 27.012133 5.091902
F 84.640756 50.165390 5.091902
F 57.905653 11.576625 5.091902
F 57.905653 34.729883 5.091902
F 57.905653 57.883140 5.091902
F 84.640756 11.576625 5.091902
F 84.640756 34.729883 5.091902
F 84.640756 57.883140 5.091902
F 57.905653 19.294381 5.091901
F 57.905653 42.447638 5.091901
F 57.905653 65.600896 5.091901
F 84.640756 19.294381 5.091901
F 84.640756 42.447638 5.091901
F 84.640756 65.600896 5.091901
F 66.817353 3.858876 5.091901
F 66.817353 27.012133 5.091901
F 66.817353 50.165391 5.091901
F 93.552456 3.858876 5.091901
F 93.552456 27.012133 5.091901
F 93.552456 50.165391 5.091901
F 66.817353 11.576626 5.091901
F 66.817353 34.729883 5.091901
F 66.817353 57.883141 5.091901
F 93.552456 11.576626 5.091901
F 93.552456 34.729883 5.091901
F 93.552456 57.883141 5.091901
F 66.817353 19.294381 5.091901
F 66.817353 42.447639 5.091901
F 66.817353 65.600896 5.091901
F 93.552456 19.294381 5.091901
F 93.552456 42.447639 5.091901
F 93.552456 65.600896 5.091901
F 75.729059 3.858875 5.091902
F 75.729059 27.012133 5.091902
F 75.729059 50.165390 5.091902
F 102.464162 3.858875 5.091902
F 102.464162 27.012133 5.091902
F 102.464162 50.165390 5.091902
F 75.729059 11.576625 5.091901
F 75.729059 34.729883 5.091901
F 75.729059 57.883140 5.091901
F 102.464162 11.576625 5.091901
F 102.464162 34.729883 5.091901
F 102.464162 57.883140 5.091901
F 75.729059 19.294381 5.091901
F 75.729059 42.447638 5.091901
F 75.729059 65.600896 5.091901
F 102.464162 19.294381 5.091901
F 102.464162 42.447638 5.091901
F 102.464162 65.600896 5.091901
F 57.905643 1.286291 1.453717
F 57.905643 24.439549 1.453717
F 57.905643 47.592806 1.453717
F 84.640746 1.286291 1.453717
F 84.640746 24.439549 1.453717
F 84.640746 47.592806 1.453717
F 57.905643 9.004041 1.453717
F 57.905643 32.157298 1.453717
F 57.905643 55.310556 1.453717
F 84.640746 9.004041 1.453717
F 84.640746 32.157298 1.453717
F 84.640746 55.310556 1.453717
F 57.905643 16.721796 1.453716
F 57.905643 39.875053 1.453716
F 57.905643 63.028311 1.453716
F 84.640746 16.721796 1.453716
F 84.640746 39.875053 1.453716
F 84.640746 63.028311 1.453716
F 66.817342 1.286290 1.453717
F 66.817342 24.439547 1.453717
F 66.817342 47.592805 1.453717
F 93.552445 1.286290 1.453717
F 93.552445 24.439547 1.453717
F 93.552445 47.592805 1.453717
F 66.817342 9.004039 1.453717
F 66.817342 32.157297 1.453717
F 66.817342 55.310554 1.453717
F 93.552445 9.004039 1.453717
F 93.552445 32.157297 1.453717
F 93.552445 55.310554 1.453717
F 66.817342 16.721795 1.453716
F 66.817342 39.875052 1.453716
F 66.817342 63.028310 1.453716
F 93.552445 16.721795 1.453716
F 93.552445 39.875052 1.453716
F 93.552445 63.028310 1.453716
F 75.729049 1.286290 1.453717
F 75.729049 24.439548 1.453717
F 75.729049 47.592805 1.453717
F 102.464152 1.286290 1.453717
F 102.464152 24.439548 1.453717
F 102.464152 47.592805 1.453717
F 75.729049 9.004039 1.453717
F 75.729049 32.157297 1.453717
F 75.729049 55.310555 1.453717
F 102.464152 9.004039 1.453717
F 102.464152 32.157297 1.453717
F 102.464152 55.310555 1.453717
F 75.729049 16.721795 1.453716
F 75.729049 39.875052 1.453716
F 75.729049 63.028310 1.453716
F 102.464152 16.721795 1.453716
F 102.464152 39.875052 1.453716
F 102.464152 63.028310 1.453716
F 60.133580 7.717750 5.091902
F 60.133580 30.871007 5.091902
F 60.133580 54.024265 5.091902
F 86.868683 7.717750 5.091902
F 86.868683 30.871007 5.091902
F 86.868683 54.024265 5.091902
F 60.133580 15.435502 5.091901
F 60.133580 38.588760 5.091901
F 60.133580 61.742018 5.091901
F 86.868683 15.435502 5.091901
F 86.868683 38.588760 5.091901
F 86.868683 61.742018 5.091901
F 60.133580 0.000000 5.091902
F 60.133580 23.153258 5.091902
F 60.133580 46.306515 5.091902
F 86.868683 0.000000 5.091902
F 86.868683 23.153258 5.091902
F 86.868683 46.306515 5.091902
F 69.045281 7.717750 5.091901
F 69.045281 30.871008 5.091901
F 69.045281 54.024265 5.091901
F 95.780385 7.717750 5.091901
F 95.780385 30.871008 5.091901
F 95.780385 54.024265 5.091901
F 69.045281 15.435503 5.091900
F 69.045281 38.588760 5.091900
F 69.045281 61.742018 5.091900
F 95.780385 15.435503 5.091900
F 95.780385 38.588760 5.091900
F 95.780385 61.742018 5.091900
F 69.045281 0.000001 5.091901
F 69.045281 23.153258 5.091901
F 69.045281 46.306516 5.091901
F 95.780385 0.000001 5.091901
F 95.780385 23.153258 5.091901
F 95.780385 46.306516 5.091901
F 77.956986 7.717750 5.091902
F 77.956986 30.871007 5.091902
F 77.956986 54.024265 5.091902
F 104.692089 7.717750 5.091902
F 104.692089 30.871007 5.091902
F 104.692089 54.024265 5.091902
F 77.956986 15.435502 5.091901
F 77.956986 38.588760 5.091901
F 77.956986 61.742018 5.091901
F 104.692089 15.435502 5.091901
F 104.692089 38.588760 5.091901
F 104.692089 61.742018 5.091901
F 77.956986 0.000000 5.091902
F 77.956986 23.153258 5.091902
F 77.956986 46.306515 5.091902
F 104.692089 0.000000 5.091902
F 104.692089 23.153258 5.091902
F 104.692089 46.306515 5.091902
F 60.133565 5.145165 1.453718
F 60.133565 28.298423 1.453718
F 60.133565 51.451680 1.453718
F 86.868668 5.145165 1.453718
F 86.868668 28.298423 1.453718
F 86.868668 51.451680 1.453718
F 60.133565 12.862918 1.453717
F 60.133565 36.016175 1.453717
F 60.133565 59.169433 1.453717
F 86.868668 12.862918 1.453717
F 86.868668 36.016175 1.453717
F 86.868668 59.169433 1.453717
F 60.133565 20.580673 1.453717
F 60.133565 43.733930 1.453717
F 60.133565 66.887188 1.453717
F 86.868668 20.580673 1.453717
F 86.868668 43.733930 1.453717
F 86.868668 66.887188 1.453717
F 69.045267 5.145164 1.453716
F 69.045267 28.298421 1.453716
F 69.045267 51.451679 1.453716
F 95.780371 5.145164 1.453716
F 95.780371 28.298421 1.453716
F 95.780371 51.451679 1.453716
F 69.045267 12.862916 1.453715
F 69.045267 36.016174 1.453715
F 69.045267 59.169431 1.453715
F 95.780371 12.862916 1.453715
F 95.780371 36.016174 1.453715
F 95.780371 59.169431 1.453715
F 69.045267 20.580671 1.453716
F 69.045267 43.733929 1.453716
F 69.045267 66.887186 1.453716
F 95.780371 20.580671 1.453716
F 95.780371 43.733929 1.453716
F 95.780371 66.887186 1.453716
F 77.956973 5.145165 1.453717
F 77.956973 28.298423 1.453717
F 77.956973 51.451680 1.453717
F 104.692076 5.145165 1.453717
F 104.692076 28.298423 1.453717
F 104.692076 51.451680 1.453717
F 77.956973 12.862917 1.453716
F 77.956973 36.016175 1.453716
F 77.956973 59.169432 1.453716
F 104.692076 12.862917 1.453716
F 104.692076 36.016175 1.453716
F 104.692076 59.169432 1.453716
F 77.956973 20.580673 1.453717
F 77.956973 43.733930 1.453717
F 77.956973 66.887188 1.453717
F 104.692076 20.580673 1.453717
F 104.692076 43.733930 1.453717
F 104.692076 66.887188 1.453717
F 60.133577 5.145165 4.182355
F 60.133577 28.298423 4.182355
F 60.133577 51.451680 4.182355
F 86.868681 5.145165 4.182355
F 86.868681 28.298423 4.182355
F 86.868681 51.451680 4.182355
F 60.133577 12.862917 4.182355
F 60.133577 36.016175 4.182355
F 60.133577 59.169432 4.182355
F 86.868681 12.862917 4.182355
F 86.868681 36.016175 4.182355
F 86.868681 59.169432 4.182355
F 60.133577 20.580673 4.182355
F 60.133577 43.733930 4.182355
F 60.133577 66.887188 4.182355
F 86.868681 20.580673 4.182355
F 86.868681 43.733930 4.182355
F 86.868681 66.887188 4.182355
F 69.045280 5.145164 4.182356
F 69.045280 28.298422 4.182356
F 69.045280 51.451679 4.182356
F 95.780383 5.145164 4.182356
F 95.780383 28.298422 4.182356
F 95.780383 51.451679 4.182356
F 69.045280 12.862917 4.182356
F 69.045280 36.016174 4.182356
F 69.045280 59.169432 4.182356
F 95.780383 12.862917 4.182356
F 95.780383 36.016174 4.182356
F 95.780383 59.169432 4.182356
F 69.045280 20.580672 4.182356
F 69.045280 43.733929 4.182356
F 69.045280 66.887187 4.182356
F 95.780383 20.580672 4.182356
F 95.780383 43.733929 4.182356
F 95.780383 66.887187 4.182356
F 77.956984 5.145165 4.182354
F 77.956984 28.298423 4.182354
F 77.956984 51.451680 4.182354
F 104.692087 5.145165 4.182354
F 104.692087 28.298423 4.182354
F 104.692087 51.451680 4.182354
F 77.956984 12.862917 4.182355
F 77.956984 36.016175 4.182355
F 77.956984 59.169432 4.182355
F 104.692087 12.862917 4.182355
F 104.692087 36.016175 4.182355
F 104.692087 59.169432 4.182355
F 77.956984 20.580672 4.182355
F 77.956984 43.733930 4.182355
F 77.956984 66.887188 4.182355
F 104.692087 20.580672 4.182355
F 104.692087 43.733930 4.182355
F 104.692087 66.887188 4.182355
F 60.133567 7.717749 7.820539
F 60.133567 30.871007 7.820539
F 60.133567 54.024264 7.820539
F 86.868670 7.717749 7.820539
F 86.868670 30.871007 7.820539
F 86.868670 54.024264 7.820539
F 60.133567 15.435502 7.820540
F 60.133567 38.588760 7.820540
F 60.133567 61.742017 7.820540
F 86.868670 15.435502 7.820540
F 86.868670 38.588760 7.820540
F 86.868670 61.742017 7.820540
F 60.133567 0.000000 7.820539
F 60.133567 23.153257 7.820539
F 60.133567 46.306515 7.820539
F 86.868670 0.000000 7.820539
F 86.868670 23.153257 7.820539
F 86.868670 46.306515 7.820539
F 69.045269 7.717751 7.820540
F 69.045269 30.871008 7.820540
F 69.045269 54.024266 7.820540
F 95.780372 7.717751 7.820540
F 95.780372 30.871008 7.820540
F 95.780372 54.024266 7.820540
F 69.045269 15.435503 7.820541
F 69.045269 38.588761 7.820541
F 69.045269 61.742018 7.820541
F 95.780372 15.435503 7.820541
F 95.780372 38.588761 7.820541
F 95.780372 61.742018 7.820541
F 69.045269 0.000001 7.820540
F 69.045269 23.153259 7.820540
F 69.045269 46.306516 7.820540
F 95.780372 0.000001 7.820540
F 95.780372 23.153259 7.820540
F 95.780372 46.306516 7.820540
F 77.956974 7.717750 7.820539
F 77.956974 30.871007 7.820539
F 77.956974 54.024265 7.820539
F 104.692078 7.717750 7.820539
F 104.692078 30.871007 7.820539
F 104.692078 54.024265 7.820539
F 77.956974 15.435502 7.820540
F 77.956974 38.588760 7.820540
F 77.956974 61.742017 7.820540
F 104.692078 15.435502 7.820540
F 104.692078 38.588760 7.820540
F 104.692078 61.742017 7.820540
F 77.956974 0.000000 7.820539
F 77.956974 23.153258 7.820539
F 77.956974 46.306515 7.820539
F 104.692078 0.000000 7.820539
F 104.692078 23.153258 7.820539
F 104.692078 46.306515 7.820539
F 53.449807 1.286291 11.458724
F 53.449807 24.439548 11.458724
F 53.449807 47.592806 11.458724
F 80.184911 1.286291 11.458724
F 80.184911 24.439548 11.458724
F 80.184911 47.592806 11.458724
F 53.449807 9.004040 11.458724
F 53.449807 32.157298 11.458724
F 53.449807 55.310555 11.458724
F 80.184911 9.004040 11.458724
F 80.184911 32.157298 11.458724
F 80.184911 55.310555 11.458724
F 53.449807 16.721795 11.458724
F 53.449807 39.875053 11.458724
F 53.449807 63.028310 11.458724
F 80.184911 16.721795 11.458724
F 80.184911 39.875053 11.458724
F 80.184911 63.028310 11.458724
F 62.361505 1.286291 11.458724
F 62.361505 24.439548 11.458724
F 62.361505 47.592806 11.458724
F 89.096608 1.286291 11.458724
F 89.096608 24.439548 11.458724
F 89.096608 47.592806 11.458724
F 62.361505 9.004040 11.458724
F 62.361505 32.157298 11.458724
F 62.361505 55.310555 11.458724
F 89.096608 9.004040 11.458724
F 89.096608 32.157298 11.458724
F 89.096608 55.310555 11.458724
F 62.361505 16.721795 11.458725
F 62.361505 39.875053 11.458725
F 62.361505 63.028310 11.458725
F 89.096608 16.721795 11.458725
F 89.096608 39.875053 11.458725
F 89.096608 63.028310 11.458725
F 71.273208 1.286290 11.458725
F 71.273208 24.439547 11.458725
F 71.273208 47.592805 11.458725
F 98.008311 1.286290 11.458725
F 98.008311 24.439547 11.458725
F 98.008311 47.592805 11.458725
F 71.273208 9.004039 11.458725
F 71.273208 32.157297 11.458725
F 71.273208 55.310554 11.458725
F 98.008311 9.004039 11.458725
F 98.008311 32.157297 11.458725
F 98.008311 55.310554 11.458725
F 71.273208 16.721795 11.458726
F 71.273208 39.875052 11.458726
F 71.273208 63.028310 11.458726
F 98.008311 16.721795 11.458726
F 98.008311 39.875052 11.458726
F 98.008311 63.028310 11.458726
F 53.449794 3.858875 15.096907
F 53.449794 27.012132 15.096907
F 53.449794 50.165390 15.096907
F 80.184897 3.858875 15.096907
F 80.184897 27.012132 15.096907
F 80.184897 50.165390 15.096907
F 53.449794 11.576625 15.096908
F 53.449794 34.729882 15.096908
F 53.449794 57.883140 15.096908
F 80.184897 11.576625 15.096908
F 80.184897 34.729882 15.096908
F 80.184897 57.883140 15.096908
F 53.449794 19.294380 15.096908
F 53.449794 42.447638 15.096908
F 53.449794 65.600895 15.096908
F 80.184897 19.294380 15.096908
F 80.184897 42.447638 15.096908
F 80.184897 65.600895 15.096908
F 62.361489 3.858875 15.096908
F 62.361489 27.012133 15.096908
F 62.361489 50.165390 15.096908
F 89.096592 3.858875 15.096908
F 89.096592 27.012133 15.096908
F 89.096592 50.165390 15.096908
F 62.361489 11.576625 15.096908
F 62.361489 34.729883 15.096908
F 62.361489 57.883140 15.096908
F 89.096592 11.576625 15.096908
F 89.096592 34.729883 15.096908
F 89.096592 57.883140 15.096908
F 62.361489 19.294380 15.096908
F 62.361489 42.447638 15.096908
F 62.361489 65.600896 15.096908
F 89.096592 19.294380 15.096908
F 89.096592 42.447638 15.096908
F 89.096592 65.600896 15.096908
F 71.273194 3.858876 15.096909
F 71.273194 27.012134 15.096909
F 71.273194 50.165391 15.096909
F 98.008298 3.858876 15.096909
F 98.008298 27.012134 15.096909
F 98.008298 50.165391 15.096909
F 71.273194 11.576626 15.096909
F 71.273194 34.729884 15.096909
F 71.273194 57.883141 15.096909
F 98.008298 11.576626 15.096909
F 98.008298 34.729884 15.096909
F 98.008298 57.883141 15.096909
F 71.273194 19.294382 15.096910
F 71.273194 42.447639 15.096910
F 71.273194 65.600897 15.096910
F 98.008298 19.294382 15.096910
F 98.008298 42.447639 15.096910
F 98.008298 65.600897 15.096910
F 53.449805 3.858875 12.368270
F 53.449805 27.012133 12.368270
F 53.449805 50.165390 12.368270
F 80.184909 3.858875 12.368270
F 80.184909 27.012133 12.368270
F 80.184909 50.165390 12.368270
F 53.449805 11.576625 12.368270
F 53.449805 34.729883 12.368270
F 53.449805 57.883140 12.368270
F 80.184909 11.576625 12.368270
F 80.184909 34.729883 12.368270
F 80.184909 57.883140 12.368270
F 53.449805 19.294381 12.368269
F 53.449805 42.447638 12.368269
F 53.449805 65.600896 12.368269
F 80.184909 19.294381 12.368269
F 80.184909 42.447638 12.368269
F 80.184909 65.600896 12.368269
F 62.361502 3.858875 12.368270
F 62.361502 27.012133 12.368270
F 62.361502 50.165390 12.368270
F 89.096605 3.858875 12.368270
F 89.096605 27.012133 12.368270
F 89.096605 50.165390 12.368270
F 62.361502 11.576625 12.368270
F 62.361502 34.729883 12.368270
F 62.361502 57.883140 12.368270
F 89.096605 11.576625 12.368270
F 89.096605 34.729883 12.368270
F 89.096605 57.883140 12.368270
F 62.361502 19.294381 12.368269
F 62.361502 42.447638 12.368269
F 62.361502 65.600896 12.368269
F 89.096605 19.294381 12.368269
F 89.096605 42.447638 12.368269
F 89.096605 65.600896 12.368269
F 71.273206 3.858876 12.368269
F 71.273206 27.012133 12.368269
F 71.273206 50.165391 12.368269
F 98.008310 3.858876 12.368269
F 98.008310 27.012133 12.368269
F 98.008310 50.165391 12.368269
F 71.273206 11.576626 12.368269
F 71.273206 34.729883 12.368269
F 71.273206 57.883141 12.368269
F 98.008310 11.576626 12.368269
F 98.008310 34.729883 12.368269
F 98.008310 57.883141 12.368269
F 71.273206 19.294381 12.368268
F 71.273206 42.447639 12.368268
F 71.273206 65.600896 12.368268
F 98.008310 19.294381 12.368268
F 98.008310 42.447639 12.368268
F 98.008310 65.600896 12.368268
F 53.449795 1.286291 8.730086
F 53.449795 24.439549 8.730086
F 53.449795 47.592806 8.730086
F 80.184899 1.286291 8.730086
F 80.184899 24.439549 8.730086
F 80.184899 47.592806 8.730086
F 53.449795 9.004040 8.730086
F 53.449795 32.157298 8.730086
F 53.449795 55.310555 8.730086
F 80.184899 9.004040 8.730086
F 80.184899 32.157298 8.730086
F 80.184899 55.310555 8.730086
F 53.449795 16.721796 8.730085
F 53.449795 39.875053 8.730085
F 53.449795 63.028311 8.730085
F 80.184899 16.721796 8.730085
F 80.184899 39.875053 8.730085
F 80.184899 63.028311 8.730085
F 62.361491 1.286291 8.730086
F 62.361491 24.439548 8.730086
F 62.361491 47.592806 8.730086
F 89.096595 1.286291 8.730086
F 89.096595 24.439548 8.730086
F 89.096595 47.592806 8.730086
F 62.361491 9.004040 8.730086
F 62.361491 32.157298 8.730086
F 62.361491 55.310555 8.730086
F 89.096595 9.004040 8.730086
F 89.096595 32.157298 8.730086
F 89.096595 55.310555 8.730086
F 62.361491 16.721795 8.730085
F 62.361491 39.875053 8.730085
F 62.361491 63.028310 8.730085
F 89.096595 16.721795 8.730085
F 89.096595 39.875053 8.730085
F 89.096595 63.028310 8.730085
F 71.273196 1.286290 8.730085
F 71.273196 24.439547 8.730085
F 71.273196 47.592805 8.730085
F 98.008299 1.286290 8.730085
F 98.008299 24.439547 8.730085
F 98.008299 47.592805 8.730085
F 71.273196 9.004039 8.730085
F 71.273196 32.157296 8.730085
F 71.273196 55.310554 8.730085
F 98.008299 9.004039 8.730085
F 98.008299 32.157296 8.730085
F 98.008299 55.310554 8.730085
F 71.273196 16.721794 8.730084
F 71.273196 39.875052 8.730084
F 71.273196 63.028309 8.730084
F 98.008299 16.721794 8.730084
F 98.008299 39.875052 8.730084
F 98.008299 63.028309 8.730084
F 55.677732 7.717750 12.368270
F 55.677732 30.871007 12.368270
F 55.677732 54.024265 12.368270
F 82.412835 7.717750 12.368270
F 82.412835 30.871007 12.368270
F 82.412835 54.024265 12.368270
F 55.677732 15.435503 12.368269
F 55.677732 38.588760 12.368269
F 55.677732 61.742018 12.368269
F 82.412835 15.435503 12.368269
F 82.412835 38.588760 12.368269
F 82.412835 61.742018 12.368269
F 55.677732 0.000000 12.368270
F 55.677732 23.153258 12.368270
F 55.677732 46.306515 12.368270
F 82.412835 0.000000 12.368270
F 82.412835 23.153258 12.368270
F 82.412835 46.306515 12.368270
F 64.589430 7.717750 12.368270
F 64.589430 30.871007 12.368270
F 64.589430 54.024265 12.368270
F 91.324533 7.717750 12.368270
F 91.324533 30.871007 12.368270
F 91.324533 54.024265 12.368270
F 64.589430 15.435502 12.368269
F 64.589430 38.588760 12.368269
F 64.589430 61.742017 12.368269
F 91.324533 15.435502 12.368269
F 91.324533 38.588760 12.368269
F 91.324533 61.742017 12.368269
F 64.589430 0.000000 12.368270
F 64.589430 23.153258 12.368270
F 64.589430 46.306515 12.368270
F 91.324533 0.000000 12.368270
F 91.324533 23.153258 12.368270
F 91.324533 46.306515 12.368270
F 73.501134 7.717750 12.368269
F 73.501134 30.871008 12.368269
F 73.501134 54.024265 12.368269
F 100.236238 7.717750 12.368269
F 100.236238 30.871008 12.368269
F 100.236238 54.024265 12.368269
F 73.501134 15.435503 12.368268
F 73.501134 38.588760 12.368268
F 73.501134 61.742018 12.368268
F 100.236238 15.435503 12.368268
F 100.236238 38.588760 12.368268
F 100.236238 61.742018 12.368268
F 73.501134 0.000001 12.368269
F 73.501134 23.153258 12.368269
F 73.501134 46.306516 12.368269
F 100.236238 0.000001 12.368269
F 100.236238 23.153258 12.368269
F 100.236238 46.306516 12.368269
F 55.677717 5.145166 8.730086
F 55.677717 28.298423 8.730086
F 55.677717 51.451681 8.730086
F 82.412821 5.145166 8.730086
F 82.412821 28.298423 8.730086
F 82.412821 51.451681 8.730086
F 55.677717 12.862918 8.730085
F 55.677717 36.016175 8.730085
F 55.677717 59.169433 8.730085
F 82.412821 12.862918 8.730085
F 82.412821 36.016175 8.730085
F 82.412821 59.169433 8.730085
F 55.677717 20.580673 8.730086
F 55.677717 43.733931 8.730086
F 55.677717 66.887188 8.730086
F 82.412821 20.580673 8.730086
F 82.412821 43.733931 8.730086
F 82.412821 66.887188 8.730086
F 64.589414 5.145165 8.730086
F 64.589414 28.298422 8.730086
F 64.589414 51.451680 8.730086
F 91.324517 5.145165 8.730086
F 91.324517 28.298422 8.730086
F 91.324517 51.451680 8.730086
F 64.589414 12.862917 8.730085
F 64.589414 36.016174 8.730085
F 64.589414 59.169432 8.730085
F 91.324517 12.862917 8.730085
F 91.324517 36.016174 8.730085
F 91.324517 59.169432 8.730085
F 64.589414 20.580672 8.730086
F 64.589414 43.733930 8.730086
F 64.589414 66.887187 8.730086
F 91.324517 20.580672 8.730086
F 91.324517 43.733930 8.730086
F 91.324517 66.887187 8.730086
F 73.501121 5.145164 8.730085
F 73.501121 28.298422 8.730085
F 73.501121 51.451679 8.730085
F 100.236225 5.145164 8.730085
F 100.236225 28.298422 8.730085
F 100.236225 51.451679 8.730085
F 73.501121 12.862916 8.730084
F 73.501121 36.016174 8.730084
F 73.501121 59.169431 8.730084
F 100.236225 12.862916 8.730084
F 100.236225 36.016174 8.730084
F 100.236225 59.169431 8.730084
F 73.501121 20.580672 8.730085
F 73.501121 43.733929 8.730085
F 73.501121 66.887187 8.730085
F 100.236225 20.580672 8.730085
F 100.236225 43.733929 8.730085
F 100.236225 66.887187 8.730085
F 55.677729 5.145165 11.458723
F 55.677729 28.298423 11.458723
F 55.677729 51.451680 11.458723
F 82.412833 5.145165 11.458723
F 82.412833 28.298423 11.458723
F 82.412833 51.451680 11.458723
F 55.677729 12.862917 11.458724
F 55.677729 36.016175 11.458724
F 55.677729 59.169432 11.458724
F 82.412833 12.862917 11.458724
F 82.412833 36.016175 11.458724
F 82.412833 59.169432 11.458724
F 55.677729 20.580673 11.458724
F 55.677729 43.733930 11.458724
F 55.677729 66.887188 11.458724
F 82.412833 20.580673 11.458724
F 82.412833 43.733930 11.458724
F 82.412833 66.887188 11.458724
F 64.589427 5.145165 11.458724
F 64.589427 28.298422 11.458724
F 64.589427 51.451680 11.458724
F 91.324530 5.145165 11.458724
F 91.324530 28.298422 11.458724
F 91.324530 51.451680 11.458724
F 64.589427 12.862917 11.458725
F 64.589427 36.016175 11.458725
F 64.589427 59.169432 11.458725
F 91.324530 12.862917 11.458725
F 91.324530 36.016175 11.458725
F 91.324530 59.169432 11.458725
F 64.589427 20.580672 11.458724
F 64.589427 43.733930 11.458724
F 64.589427 66.887187 11.458724
F 91.324530 20.580672 11.458724
F 91.324530 43.733930 11.458724
F 91.324530 66.887187 11.458724
F 73.501133 5.145164 11.458724
F 73.501133 28.298422 11.458724
F 73.501133 51.451679 11.458724
F 100.236236 5.145164 11.458724
F 100.236236 28.298422 11.458724
F 100.236236 51.451679 11.458724
F 73.501133 12.862917 11.458725
F 73.501133 36.016174 11.458725
F 73.501133 59.169432 11.458725
F 100.236236 12.862917 11.458725
F 100.236236 36.016174 11.458725
F 100.236236 59.169432 11.458725
F 73.501133 20.580672 11.458725
F 73.501133 43.733929 11.458725
F 73.501133 66.887187 11.458725
F 100.236236 20.580672 11.458725
F 100.236236 43.733929 11.458725
F 100.236236 66.887187 11.458725
F 55.677719 7.717749 15.096907
F 55.677719 30.871007 15.096907
F 55.677719 54.024264 15.096907
F 82.412823 7.717749 15.096907
F 82.412823 30.871007 15.096907
F 82.412823 54.024264 15.096907
F 55.677719 15.435502 15.096908
F 55.677719 38.588760 15.096908
F 55.677719 61.742017 15.096908
F 82.412823 15.435502 15.096908
F 82.412823 38.588760 15.096908
F 82.412823 61.742017 15.096908
F 55.677719 0.000000 15.096908
F 55.677719 23.153257 15.096908
F 55.677719 46.306515 15.096908
F 82.412823 0.000000 15.096908
F 82.412823 23.153257 15.096908
F 82.412823 46.306515 15.096908
F 64.589416 7.717750 15.096908
F 64.589416 30.871007 15.096908
F 64.589416 54.024265 15.096908
F 91.324520 7.717750 15.096908
F 91.324520 30.871007 15.096908
F 91.324520 54.024265 15.096908
F 64.589416 15.435503 15.096909
F 64.589416 38.588760 15.096909
F 64.589416 61.742018 15.096909
F 91.324520 15.435503 15.096909
F 91.324520 38.588760 15.096909
F 91.324520 61.742018 15.096909
F 64.589416 0.000000 15.096908
F 64.589416 23.153258 15.096908
F 64.589416 46.306515 15.096908
F 91.324520 0.000000 15.096908
F 91.324520 23.153258 15.096908
F 91.324520 46.306515 15.096908
F 73.501123 7.717751 15.096909
F 73.501123 30.871008 15.096909
F 73.501123 54.024266 15.096909
F 100.236226 7.717751 15.096909
F 100.236226 30.871008 15.096909
F 100.236226 54.024266 15.096909
F 73.501123 15.435503 15.096910
F 73.501123 38.588761 15.096910
F 73.501123 61.742018 15.096910
F 100.236226 15.435503 15.096910
F 100.236226 38.588761 15.096910
F 100.236226 61.742018 15.096910
F 73.501123 0.000001 15.096909
F 73.501123 23.153259 15.096909
F 73.501123 46.306516 15.096909
F 100.236226 0.000001 15.096909
F 100.236226 23.153259 15.096909
F 100.236226 46.306516 15.096909
F 57.905656 1.286291 11.458724
F 57.905656 24.439548 11.458724
F 57.905656 47.592806 11.458724
F 84.640759 1.286291 11.458724
F 84.640759 24.439548 11.458724
F 84.640759 47.592806 11.458724
F 57.905656 9.004040 11.458724
F 57.905656 32.157298 11.458724
F 57.905656 55.310555 11.458724
F 84.640759 9.004040 11.458724
F 84.640759 32.157298 11.458724
F 84.640759 55.310555 11.458724
F 57.905656 16.721795 11.458725
F 57.905656 39.875053 11.458725
F 57.905656 63.028310 11.458725
F 84.640759 16.721795 11.458725
F 84.640759 39.875053 11.458725
F 84.640759 63.028310 11.458725
F 66.817355 1.286290 11.458724
F 66.817355 24.439548 11.458724
F 66.817355 47.592806 11.458724
F 93.552458 1.286290 11.458724
F 93.552458 24.439548 11.458724
F 93.552458 47.592806 11.458724
F 66.817355 9.004040 11.458724
F 66.817355 32.157297 11.458724
F 66.817355 55.310555 11.458724
F 93.552458 9.004040 11.458724
F 93.552458 32.157297 11.458724
F 93.552458 55.310555 11.458724
F 66.817355 16.721795 11.458725
F 66.817355 39.875053 11.458725
F 66.817355 63.028310 11.458725
F 93.552458 16.721795 11.458725
F 93.552458 39.875053 11.458725
F 93.552458 63.028310 11.458725
F 75.729060 1.286290 11.458724
F 75.729060 24.439548 11.458724
F 75.729060 47.592805 11.458724
F 102.464164 1.286290 11.458724
F 102.464164 24.439548 11.458724
F 102.464164 47.592805 11.458724
F 75.729060 9.004040 11.458724
F 75.729060 32.157297 11.458724
F 75.729060 55.310555 11.458724
F 102.464164 9.004040 11.458724
F 102.464164 32.157297 11.458724
F 102.464164 55.310555 11.458724
F 75.729060 16.721795 11.458725
F 75.729060 39.875052 11.458725
F 75.729060 63.028310 11.458725
F 102.464164 16.721795 11.458725
F 102.464164 39.875052 11.458725
F 102.464164 63.028310 11.458725
F 57.905641 3.858875 15.096908
F 57.905641 27.012132 15.096908
F 57.905641 50.165390 15.096908
F 84.640744 3.858875 15.096908
F 84.640744 27.012132 15.096908
F 84.640744 50.165390 15.096908
F 57.905641 11.576625 15.096908
F 57.905641 34.729882 15.096908
F 57.905641 57.883140 15.096908
F 84.640744 11.576625 15.096908
F 84.640744 34.729882 15.096908
F 84.640744 57.883140 15.096908
F 57.905641 19.294380 15.096908
F 57.905641 42.447638 15.096908
F 57.905641 65.600895 15.096908
F 84.640744 19.294380 15.096908
F 84.640744 42.447638 15.096908
F 84.640744 65.600895 15.096908
F 66.817340 3.858876 15.096909
F 66.817340 27.012134 15.096909
F 66.817340 50.165391 15.096909
F 93.552444 3.858876 15.096909
F 93.552444 27.012134 15.096909
F 93.552444 50.165391 15.096909
F 66.817340 11.576626 15.096909
F 66.817340 34.729884 15.096909
F 66.817340 57.883141 15.096909
F 93.552444 11.576626 15.096909
F 93.552444 34.729884 15.096909
F 93.552444 57.883141 15.096909
F 66.817340 19.294382 15.096909
F 66.817340 42.447639 15.096909
F 66.817340 65.600897 15.096909
F 93.552444 19.294382 15.096909
F 93.552444 42.447639 15.096909
F 93.552444 65.600897 15.096909
F 75.729047 3.858875 15.096908
F 75.729047 27.012133 15.096908
F 75.729047 50.165390 15.096908
F 102.464151 3.858875 15.096908
F 102.464151 27.012133 15.096908
F 102.464151 50.165390 15.096908
F 75.729047 11.576625 15.096908
F 75.729047 34.729883 15.096908
F 75.729047 57.883140 15.096908
F 102.464151 11.576625 15.096908
F 102.464151 34.729883 15.096908
F 102.464151 57.883140 15.096908
F 75.729047 19.294381 15.096909
F 75.729047 42.447638 15.096909
F 75.729047 65.600896 15.096909
F 102.464151 19.294381 15.096909
F 102.464151 42.447638 15.096909
F 102.464151 65.600896 15.096909
F 57.905653 3.858875 12.368270
F 57.905653 27.012133 12.368270
F 57.905653 50.165390 12.368270
F 84.640756 3.858875 12.368270
F 84.640756 27.012133 12.368270
F 84.640756 50.165390 12.368270
F 57.905653 11.576625 12.368270
F 57.905653 34.729883 12.368270
F 57.905653 57.883140 12.368270
F 84.640756 11.576625 12.368270
F 84.640756 34.729883 12.368270
F 84.640756 57.883140 12.368270
F 57.905653 19.294381 12.368269
F 57.905653 42.447638 12.368269
F 57.905653 65.600896 12.368269
F 84.640756 19.294381 12.368269
F 84.640756 42.447638 12.368269
F 84.640756 65.600896 12.368269
F 66.817353 3.858876 12.368269
F 66.817353 27.012133 12.368269
F 66.817353 50.165391 12.368269
F 93.552456 3.858876 12.368269
F 93.552456 27.012133 12.368269
F 93.552456 50.165391 12.368269
F 66.817353 11.576626 12.368269
F 66.817353 34.729883 12.368269
F 66.817353 57.883141 12.368269
F 93.552456 11.576626 12.368269
F 93.552456 34.729883 12.368269
F 93.552456 57.883141 12.368269
F 66.817353 19.294381 12.368269
F 66.817353 42.447639 12.368269
F 66.817353 65.600896 12.368269
F 93.552456 19.294381 12.368269
F 93.552456 42.447639 12.368269
F 93.552456 65.600896 12.368269
F 75.729059 3.858875 12.368270
F 75.729059 27.012133 12.368270
F 75.729059 50.165390 12.368270
F 102.464162 3.858875 12.368270
F 102.464162 27.012133 12.368270
F 102.464162 50.165390 12.368270
F 75.729059 11.576625 12.368270
F 75.729059 34.729883 12.368270
F 75.729059 57.883140 12.368270
F 102.464162 11.576625 12.368270
F 102.464162 34.729883 12.368270
F 102.464162 57.883140 12.368270
F 75.729059 19.294381 12.368269
F 75.729059 42.447638 12.368269
F 75.729059 65.600896 12.368269
F 102.464162 19.294381 12.368269
F 102.464162 42.447638 12.368269
F 102.464162 65.600896 12.368269
F 57.905643 1.286291 8.730086
F 57.905643 24.439549 8.730086
F 57.905643 47.592806 8.730086
F 84.640746 1.286291 8.730086
F 84.640746 24.439549 8.730086
F 84.640746 47.592806 8.730086
F 57.905643 9.004041 8.730086
F 57.905643 32.157298 8.730086
F 57.905643 55.310556 8.730086
F 84.640746 9.004041 8.730086
F 84.640746 32.157298 8.730086
F 84.640746 55.310556 8.730086
F 57.905643 16.721796 8.730085
F 57.905643 39.875053 8.730085
F 57.905643 63.028311 8.730085
F 84.640746 16.721796 8.730085
F 84.640746 39.875053 8.730085
F 84.640746 63.028311 8.730085
F 66.817342 1.286290 8.730085
F 66.817342 24.439547 8.730085
F 66.817342 47.592805 8.730085
F 93.552445 1.286290 8.730085
F 93.552445 24.439547 8.730085
F 93.552445 47.592805 8.730085
F 66.817342 9.004039 8.730085
F 66.817342 32.157297 8.730085
F 66.817342 55.310554 8.730085
F 93.552445 9.004039 8.730085
F 93.552445 32.157297 8.730085
F 93.552445 55.310554 8.730085
F 66.817342 16.721795 8.730085
F 66.817342 39.875052 8.730085
F 66.817342 63.028310 8.730085
F 93.552445 16.721795 8.730085
F 93.552445 39.875052 8.730085
F 93.552445 63.028310 8.730085
F 75.729049 1.286290 8.730086
F 75.729049 24.439548 8.730086
F 75.729049 47.592805 8.730086
F 102.464152 1.286290 8.730086
F 102.464152 24.439548 8.730086
F 102.464152 47.592805 8.730086
F 75.729049 9.004039 8.730086
F 75.729049 32.157297 8.730086
F 75.729049 55.310555 8.730086
F 102.464152 9.004039 8.730086
F 102.464152 32.157297 8.730086
F 102.464152 55.310555 8.730086
F 75.729049 16.721795 8.730085
F 75.729049 39.875052 8.730085
F 75.729049 63.028310 8.730085
F 102.464152 16.721795 8.730085
F 102.464152 39.875052 8.730085
F 102.464152 63.028310 8.730085
F 60.133580 7.717750 12.368270
F 60.133580 30.871007 12.368270
F 60.133580 54.024265 12.368270
F 86.868683 7.717750 12.368270
F 86.868683 30.871007 12.368270
F 86.868683 54.024265 12.368270
F 60.133580 15.435502 12.368269
F 60.133580 38.588760 12.368269
F 60.133580 61.742018 12.368269
F 86.868683 15.435502 12.368269
F 86.868683 38.588760 12.368269
F 86.868683 61.742018 12.368269
F 60.133580 0.000000 12.368270
F 60.133580 23.153258 12.368270
F 60.133580 46.306515 12.368270
F 86.868683 0.000000 12.368270
F 86.868683 23.153258 12.368270
F 86.868683 46.306515 12.368270
F 69.045281 7.717750 12.368269
F 69.045281 30.871008 12.368269
F 69.045281 54.024265 12.368269
F 95.780385 7.717750 12.368269
F 95.780385 30.871008 12.368269
F 95.780385 54.024265 12.368269
F 69.045281 15.435503 12.368268
F 69.045281 38.588760 12.368268
F 69.045281 61.742018 12.368268
F 95.780385 15.435503 12.368268
F 95.780385 38.588760 12.368268
F 95.780385 61.742018 12.368268
F 69.045281 0.000001 12.368269
F 69.045281 23.153258 12.368269
F 69.045281 46.306516 12.368269
F 95.780385 0.000001 12.368269
F 95.780385 23.153258 12.368269
F 95.780385 46.306516 12.368269
F 77.956986 7.717750 12.368270
F 77.956986 30.871007 12.368270
F 77.956986 54.024265 12.368270
F 104.692089 7.717750 12.368270
F 104.692089 30.871007 12.368270
F 104.692089 54.024265 12.368270
F 77.956986 15.435502 12.368269
F 77.956986 38.588760 12.368269
F 77.956986 61.742018 12.368269
F 104.692089 15.435502 12.368269
F 104.692089 38.588760 12.368269
F 104.692089 61.742018 12.368269
F 77.956986 0.000000 12.368270
F 77.956986 23.153258 12.368270
F 77.956986 46.306515 12.368270
F 104.692089 0.000000 12.368270
F 104.692089 23.153258 12.368270
F 104.692089 46.306515 12.368270
F 60.133565 5.145165 8.730086
F 60.133565 28.298423 8.730086
F 60.133565 51.451680 8.730086
F 86.868668 5.145165 8.730086
F 86.868668 28.298423 8.730086
F 86.868668 51.451680 8.730086
F 60.133565 12.862918 8.730085
F 60.133565 36.016175 8.730085
F 60.133565 59.169433 8.730085
F 86.868668 12.862918 8.730085
F 86.868668 36.016175 8.730085
F 86.868668 59.169433 8.730085
F 60.133565 20.580673 8.730086
F 60.133565 43.733930 8.730086
F 60.133565 66.887188 8.730086
F 86.868668 20.580673 8.730086
F 86.868668 43.733930 8.730086
F 86.868668 66.887188 8.730086
F 69.045267 5.145164 8.730085
F 69.045267 28.298421 8.730085
F 69.045267 51.451679 8.730085
F 95.780371 5.145164 8.730085
F 95.780371 28.298421 8.730085
F 95.780371 51.451679 8.730085
F 69.045267 12.862916 8.730084
F 69.045267 36.016174 8.730084
F 69.045267 59.169431 8.730084
F 95.780371 12.862916 8.730084
F 95.780371 36.016174 8.730084
F 95.780371 59.169431 8.730084
F 69.045267 20.580671 8.730085
F 69.045267 43.733929 8.730085
F 69.045267 66.887186 8.730085
F 95.780371 20.580671 8.730085
F 95.780371 43.733929 8.730085
F 95.780371 66.887186 8.730085
F 77.956973 5.145165 8.730086
F 77.956973 28.298423 8.730086
F 77.956973 51.451680 8.730086
F 104.692076 5.145165 8.730086
F 104.692076 28.298423 8.730086
F 104.692076 51.451680 8.730086
F 77.956973 12.862917 8.730085
F 77.956973 36.016175 8.730085
F 77.956973 59.169432 8.730085
F 104.692076 12.862917 8.730085
F 104.692076 36.016175 8.730085
F 104.692076 59.169432 8.730085
F 77.956973 20.580673 8.730086
F 77.956973 43.733930 8.730086
F 77.956973 66.887188 8.730086
F 104.692076 20.580673 8.730086
F 104.692076 43.733930 8.730086
F 104.692076 66.887188 8.730086
F 60.133577 5.145165 11.458724
F 60.133577 28.298423 11.458724
F 60.133577 51.451680 11.458724
F 86.868681 5.145165 11.458724
F 86.868681 28.298423 11.458724
F 86.868681 51.451680 11.458724
F 60.133577 12.862917 11.458724
F 60.133577 36.016175 11.458724
F 60.133577 59.169432 11.458724
F 86.868681 12.862917 11.458724
F 86.868681 36.016175 11.458724
F 86.868681 59.169432 11.458724
F 60.133577 20.580673 11.458724
F 60.133577 43.733930 11.458724
F 60.133577 66.887188 11.458724
F 86.868681 20.580673 11.458724
F 86.868681 43.733930 11.458724
F 86.868681 66.887188 11.458724
F 69.045280 5.145164 11.458725
F 69.045280 28.298422 11.458725
F 69.045280 51.451679 11.458725
F 95.780383 5.145164 11.458725
F 95.780383 28.298422 11.458725
F 95.780383 51.451679 11.458725
F 69.045280 12.862917 11.458725
F 69.045280 36.016174 11.458725
F 69.045280 59.169432 11.458725
F 95.780383 12.862917 11.458725
F 95.780383 36.016174 11.458725
F 95.780383 59.169432 11.458725
F 69.045280 20.580672 11.458725
F 69.045280 43.733929 11.458725
F 69.045280 66.887187 11.458725
F 95.780383 20.580672 11.458725
F 95.780383 43.733929 11.458725
F 95.780383 66.887187 11.458725
F 77.956984 5.145165 11.458723
F 77.956984 28.298423 11.458723
F 77.956984 51.451680 11.458723
F 104.692087 5.145165 11.458723
F 104.692087 28.298423 11.458723
F 104.692087 51.451680 11.458723
F 77.956984 12.862917 11.458724
F 77.956984 36.016175 11.458724
F 77.956984 59.169432 11.458724
F 104.692087 12.862917 11.458724
F 104.692087 36.016175 11.458724
F 104.692087 59.169432 11.458724
F 77.956984 20.580672 11.458724
F 77.956984 43.733930 11.458724
F 77.956984 66.887188 11.458724
F 104.692087 20.580672 11.458724
F 104.692087 43.733930 11.458724
F 104.692087 66.887188 11.458724
F 60.133567 7.717749 15.096908
F 60.133567 30.871007 15.096908
F 60.133567 54.024264 15.096908
F 86.868670 7.717749 15.096908
F 86.868670 30.871007 15.096908
F 86.868670 54.024264 15.096908
F 60.133567 15.435502 15.096909
F 60.133567 38.588760 15.096909
F 60.133567 61.742017 15.096909
F 86.868670 15.435502 15.096909
F 86.868670 38.588760 15.096909
F 86.868670 61.742017 15.096909
F 60.133567 0.000000 15.096908
F 60.133567 23.153257 15.096908
F 60.133567 46.306515 15.096908
F 86.868670 0.000000 15.096908
F 86.868670 23.153257 15.096908
F 86.868670 46.306515 15.096908
F 69.045269 7.717751 15.096909
F 69.045269 30.871008 15.096909
F 69.045269 54.024266 15.096909
F 95.780372 7.717751 15.096909
F 95.780372 30.871008 15.096909
F 95.780372 54.024266 15.096909
F 69.045269 15.435503 15.096910
F 69.045269 38.588761 15.096910
F 69.045269 61.742018 15.096910
F 95.780372 15.435503 15.096910
F 95.780372 38.588761 15.096910
F 95.780372 61.742018 15.096910
F 69.045269 0.000001 15.096909
F 69.045269 23.153259 15.096909
F 69.045269 46.306516 15.096909
F 95.780372 0.000001 15.096909
F 95.780372 23.153259 15.096909
F 95.780372 46.306516 15.096909
F 77.956974 7.717750 15.096908
F 77.956974 30.871007 15.096908
F 77.956974 54.024265 15.096908
F 104.692078 7.717750 15.096908
F 104.692078 30.871007 15.096908
F 104.692078 54.024265 15.096908
F 77.956974 15.435502 15.096909
F 77.956974 38.588760 15.096909
F 77.956974 61.742017 15.096909
F 104.692078 15.435502 15.096909
F 104.692078 38.588760 15.096909
F 104.692078 61.742017 15.096909
F 77.956974 0.000000 15.096908
F 77.956974 23.153258 15.096908
F 77.956974 46.306515 15.096908
F 104.692078 0.000000 15.096908
F 104.692078 23.153258 15.096908
F 104.692078 46.306515 15.096908
F 53.449807 1.286291 18.735092
F 53.449807 24.439548 18.735092
F 53.449807 47.592806 18.735092
F 80.184911 1.286291 18.735092
F 80.184911 24.439548 18.735092
F 80.184911 47.592806 18.735092
F 53.449807 9.004040 18.735092
F 53.449807 32.157298 18.735092
F 53.449807 55.310555 18.735092
F 80.184911 9.004040 18.735092
F 80.184911 32.157298 18.735092
F 80.184911 55.310555 18.735092
F 53.449807 16.721795 18.735093
F 53.449807 39.875053 18.735093
F 53.449807 63.028310 18.735093
F 80.184911 16.721795 18.735093
F 80.184911 39.875053 18.735093
F 80.184911 63.028310 18.735093
F 62.361505 1.286291 18.735092
F 62.361505 24.439548 18.735092
F 62.361505 47.592806 18.735092
F 89.096608 1.286291 18.735092
F 89.096608 24.439548 18.735092
F 89.096608 47.592806 18.735092
F 62.361505 9.004040 18.735092
F 62.361505 32.157298 18.735092
F 62.361505 55.310555 18.735092
F 89.096608 9.004040 18.735092
F 89.096608 32.157298 18.735092
F 89.096608 55.310555 18.735092
F 62.361505 16.721795 18.735093
F 62.361505 39.875053 18.735093
F 62.361505 63.028310 18.735093
F 89.096608 16.721795 18.735093
F 89.096608 39.875053 18.735093
F 89.096608 63.028310 18.735093
F 71.273208 1.286290 18.735093
F 71.273208 24.439547 18.735093
F 71.273208 47.592805 18.735093
F 98.008311 1.286290 18.735093
F 98.008311 24.439547 18.735093
F 98.008311 47.592805 18.735093
F 71.273208 9.004039 18.735093
F 71.273208 32.157297 18.735093
F 71.273208 55.310554 18.735093
F 98.008311 9.004039 18.735093
F 98.008311 32.157297 18.735093
F 98.008311 55.310554 18.735093
F 71.273208 16.721795 18.735094
F 71.273208 39.875052 18.735094
F 71.273208 63.028310 18.735094
F 98.008311 16.721795 18.735094
F 98.008311 39.875052 18.735094
F 98.008311 63.028310 18.735094
F 53.449794 3.858875 22.373277
F 53.449794 27.012132 22.373277
F 53.449794 50.165390 22.373277
F 80.184897 3.858875 22.373277
F 80.184897 27.012132 22.373277
F 80.184897 50.165390 22.373277
F 53.449794 11.576625 22.373277
F 53.449794 34.729882 22.373277
F 53.449794 57.883140 22.373277
F 80.184897 11.576625 22.373277
F 80.184897 34.729882 22.373277
F 80.184897 57.883140 22.373277
F 53.449794 19.294380 22.373277
F 53.449794 42.447638 22.373277
F 53.449794 65.600895 22.373277
F 80.184897 19.294380 22.373277
F 80.184897 42.447638 22.373277
F 80.184897 65.600895 22.373277
F 62.361489 3.858875 22.373277
F 62.361489 27.012133 22.373277
F 62.361489 50.165390 22.373277
F 89.096592 3.858875 22.373277
F 89.096592 27.012133 22.373277
F 89.096592 50.165390 22.373277
F 62.361489 11.576625 22.373277
F 62.361489 34.729883 22.373277
F 62.361489 57.883140 22.373277
F 89.096592 11.576625 22.373277
F 89.096592 34.729883 22.373277
F 89.096592 57.883140 22.373277
F 62.361489 19.294380 22.373278
F 62.361489 42.447638 22.373278
F 62.361489 65.600896 22.373278
F 89.096592 19.294380 22.373278
F 89.096592 42.447638 22.373278
F 89.096592 65.600896 22.373278
F 71.273194 3.858876 22.373278
F 71.273194 27.012134 22.373278
F 71.273194 50.165391 22.373278
F 98.008298 3.858876 22.373278
F 98.008298 27.012134 22.373278
F 98.008298 50.165391 22.373278
F 71.273194 11.576626 22.373278
F 71.273194 34.729884 22.373278
F 71.273194 57.883141 22.373278
F 98.008298 11.576626 22.373278
F 98.008298 34.729884 22.373278
F 98.008298 57.883141 22.373278
F 71.273194 19.294382 22.373279
F 71.273194 42.447639 22.373279
F 71.273194 65.600897 22.373279
F 98.008298 19.294382 22.373279
F 98.008298 42.447639 22.373279
F 98.008298 65.600897 22.373279
F 53.449805 3.858875 19.644640
F 53.449805 27.012133 19.644640
F 53.449805 50.165390 19.644640
F 80.184909 3.858875 19.644640
F 80.184909 27.012133 19.644640
F 80.184909 50.165390 19.644640
F 53.449805 11.576625 19.644639
F 53.449805 34.729883 19.644639
F 53.449805 57.883140 19.644639
F 80.184909 11.576625 19.644639
F 80.184909 34.729883 19.644639
F 80.184909 57.883140 19.644639
F 53.449805 19.294381 19.644639
F 53.449805 42.447638 19.644639
F 53.449805 65.600896 19.644639
F 80.184909 19.294381 19.644639
F 80.184909 42.447638 19.644639
F 80.184909 65.600896 19.644639
F 62.361502 3.858875 19.644639
F 62.361502 27.012133 19.644639
F 62.361502 50.165390 19.644639
F 89.096605 3.858875 19.644639
F 89.096605 27.012133 19.644639
F 89.096605 50.165390 19.644639
F 62.361502 11.576625 19.644639
F 62.361502 34.729883 19.644639
F 62.361502 57.883140 19.644639
F 89.096605 11.576625 19.644639
F 89.096605 34.729883 19.644639
F 89.096605 57.883140 19.644639
F 62.361502 19.294381 19.644639
F 62.361502 42.447638 19.644639
F 62.361502 65.600896 19.644639
F 89.096605 19.294381 19.644639
F 89.096605 42.447638 19.644639
F 89.096605 65.600896 19.644639
F 71.273206 3.858876 19.644638
F 71.273206 27.012133 19.644638
F 71.273206 50.165391 19.644638
F 98.008310 3.858876 19.644638
F 98.008310 27.012133 19.644638
F 98.008310 50.165391 19.644638
F 71.273206 11.576626 19.644638
F 71.273206 34.729883 19.644638
F 71.273206 57.883141 19.644638
F 98.008310 11.576626 19.644638
F 98.008310 34.729883 19.644638
F 98.008310 57.883141 19.644638
F 71.273206 19.294381 19.644638
F 71.273206 42.447639 19.644638
F 71.273206 65.600896 19.644638
F 98.008310 19.294381 19.644638
F 98.008310 42.447639 19.644638
F 98.008310 65.600896 19.644638
F 53.449795 1.286291 16.006455
F 53.449795 24.439549 16.006455
F 53.449795 47.592806 16.006455
F 80.184899 1.286291 16.006455
F 80.184899 24.439549 16.006455
F 80.184899 47.592806 16.006455
F 53.449795 9.004040 16.006455
F 53.449795 32.157298 16.006455
F 53.449795 55.310555 16.006455
F 80.184899 9.004040 16.006455
F 80.184899 32.157298 16.006455
F 80.184899 55.310555 16.006455
F 53.449795 16.721796 16.006454
F 53.449795 39.875053 16.006454
F 53.449795 63.028311 16.006454
F 80.184899 16.721796 16.006454
F 80.184899 39.875053 16.006454
F 80.184899 63.028311 16.006454
F 62.361491 1.286291 16.006455
F 62.361491 24.439548 16.006455
F 62.361491 47.592806 16.006455
F 89.096595 1.286291 16.006455
F 89.096595 24.439548 16.006455
F 89.096595 47.592806 16.006455
F 62.361491 9.004040 16.006455
F 62.361491 32.157298 16.006455
F 62.361491 55.310555 16.006455
F 89.096595 9.004040 16.006455
F 89.096595 32.157298 16.006455
F 89.096595 55.310555 16.006455
F 62.361491 16.721795 16.006454
F 62.361491 39.875053 16.006454
F 62.361491 63.028310 16.006454
F 89.096595 16.721795 16.006454
F 89.096595 39.875053 16.006454
F 89.096595 63.028310 16.006454
F 71.273196 1.286290 16.006453
F 71.273196 24.439547 16.006453
F 71.273196 47.592805 16.006453
F 98.008299 1.286290 16.006453
F 98.008299 24.439547 16.006453
F 98.008299 47.592805 16.006453
F 71.273196 9.004039 16.006453
F 71.273196 32.157296 16.006453
F 71.273196 55.310554 16.006453
F 98.008299 9.004039 16.006453
F 98.008299 32.157296 16.006453
F 98.008299 55.310554 16.006453
F 71.273196 16.721794 16.006453
F 71.273196 39.875052 16.006453
F 71.273196 63.028309 16.006453
F 98.008299 16.721794 16.006453
F 98.008299 39.875052 16.006453
F 98.008299 63.028309 16.006453
F 55.677732 7.717750 19.644640
F 55.677732 30.871007 19.644640
F 55.677732 54.024265 19.644640
F 82.412835 7.717750 19.644640
F 82.412835 30.871007 19.644640
F 82.412835 54.024265 19.644640
F 55.677732 15.435503 19.644639
F 55.677732 38.588760 19.644639
F 55.677732 61.742018 19.644639
F 82.412835 15.435503 19.644639
F 82.412835 38.588760 19.644639
F 82.412835 61.742018 19.644639
F 55.677732 0.000000 19.644639
F 55.677732 23.153258 19.644639
F 55.677732 46.306515 19.644639
F 82.412835 0.000000 19.644639
F 82.412835 23.153258 19.644639
F 82.412835 46.306515 19.644639
F 64.589430 7.717750 19.644640
F 64.589430 30.871007 19.644640
F 64.589430 54.024265 19.644640
F 91.324533 7.717750 19.644640
F 91.324533 30.871007 19.644640
F 91.324533 54.024265 19.644640
F 64.589430 15.435502 19.644638
F 64.589430 38.588760 19.644638
F 64.589430 61.742017 19.644638
F 91.324533 15.435502 19.644638
F 91.324533 38.588760 19.644638
F 91.324533 61.742017 19.644638
F 64.589430 0.000000 19.644639
F 64.589430 23.153258 19.644639
F 64.589430 46.306515 19.644639
F 91.324533 0.000000 19.644639
F 91.324533 23.153258 19.644639
F 91.324533 46.306515 19.644639
F 73.501134 7.717750 19.644639
F 73.501134 30.871008 19.644639
F 73.501134 54.024265 19.644639
F 100.236238 7.717750 19.644639
F 100.236238 30.871008 19.644639
F 100.236238 54.024265 19.644639
F 73.501134 15.435503 19.644638
F 73.501134 38.588760 19.644638
F 73.501134 61.742018 19.644638
F 100.236238 15.435503 19.644638
F 100.236238 38.588760 19.644638
F 100.236238 61.742018 19.644638
F 73.501134 0.000001 19.644639
F 73.501134 23.153258 19.644639
F 73.501134 46.306516 19.644639
F 100.236238 0.000001 19.644639
F 100.236238 23.153258 19.644639
F 100.236238 46.306516 19.644639
F 55.677717 5.145166 16.006455
F 55.677717 28.298423 16.006455
F 55.677717 51.451681 16.006455
F 82.412821 5.145166 16.006455
F 82.412821 28.298423 16.006455
F 82.412821 51.451681 16.006455
F 55.677717 12.862918 16.006454
F 55.677717 36.016175 16.006454
F 55.677717 59.169433 16.006454
F 82.412821 12.862918 16.006454
F 82.412821 36.016175 16.006454
F 82.412821 59.169433 16.006454
F 55.677717 20.580673 16.006455
F 55.677717 43.733931 16.006455
F 55.677717 66.887188 16.006455
F 82.412821 20.580673 16.006455
F 82.412821 43.733931 16.006455
F 82.412821 66.887188 16.006455
F 64.589414 5.145165 16.006454
F 64.589414 28.298422 16.006454
F 64.589414 51.451680 16.006454
F 91.324517 5.145165 16.006454
F 91.324517 28.298422 16.006454
F 91.324517 51.451680 16.006454
F 64.589414 12.862917 16.006453
F 64.589414 36.016174 16.006453
F 64.589414 59.169432 16.006453
F 91.324517 12.862917 16.006453
F 91.324517 36.016174 16.006453
F 91.324517 59.169432 16.006453
F 64.589414 20.580672 16.006454
F 64.589414 43.733930 16.006454
F 64.589414 66.887187 16.006454
F 91.324517 20.580672 16.006454
F 91.324517 43.733930 16.006454
F 91.324517 66.887187 16.006454
F 73.501121 5.145164 16.006454
F 73.501121 28.298422 16.006454
F 73.501121 51.451679 16.006454
F 100.236225 5.145164 16.006454
F 100.236225 28.298422 16.006454
F 100.236225 51.451679 16.006454
F 73.501121 12.862916 16.006453
F 73.501121 36.016174 16.006453
F 73.501121 59.169431 16.006453
F 100.236225 12.862916 16.006453
F 100.236225 36.016174 16.006453
F 100.236225 59.169431 16.006453
F 73.501121 20.580672 16.006454
F 73.501121 43.733929 16.006454
F 73.501121 66.887187 16.006454
F 100.236225 20.580672 16.006454
F 100.236225 43.733929 16.006454
F 100.236225 66.887187 16.006454
F 55.677729 5.145165 18.735092
F 55.677729 28.298423 18.735092
F 55.677729 51.451680 18.735092
F 82.412833 5.145165 18.735092
F 82.412833 28.298423 18.735092
F 82.412833 51.451680 18.735092
F 55.677729 12.862917 18.735093
F 55.677729 36.016175 18.735093
F 55.677729 59.169432 18.735093
F 82.412833 12.862917 18.735093
F 82.412833 36.016175 18.735093
F 82.412833 59.169432 18.735093
F 55.677729 20.580673 18.735092
F 55.677729 43.733930 18.735092
F 55.677729 66.887188 18.735092
F 82.412833 20.580673 18.735092
F 82.412833 43.733930 18.735092
F 82.412833 66.887188 18.735092
F 64.589427 5.145165 18.735092
F 64.589427 28.298422 18.735092
F 64.589427 51.451680 18.735092
F 91.324530 5.145165 18.735092
F 91.324530 28.298422 18.735092
F 91.324530 51.451680 18.735092
F 64.589427 12.862917 18.735093
F 64.589427 36.016175 18.735093
F 64.589427 59.169432 18.735093
F 91.324530 12.862917 18.735093
F 91.324530 36.016175 18.735093
F 91.324530 59.169432 18.735093
F 64.589427 20.580672 18.735093
F 64.589427 43.733930 18.735093
F 64.589427 66.887187 18.735093
F 91.324530 20.580672 18.735093
F 91.324530 43.733930 18.735093
F 91.324530 66.887187 18.735093
F 73.501133 5.145164 18.735093
F 73.501133 28.298422 18.735093
F 73.501133 51.451679 18.735093
F 100.236236 5.145164 18.735093
F 100.236236 28.298422 18.735093
F 100.236236 51.451679 18.735093
F 73.501133 12.862917 18.735094
F 73.501133 36.016174 18.735094
F 73.501133 59.169432 18.735094
F 100.236236 12.862917 18.735094
F 100.236236 36.016174 18.735094
F 100.236236 59.169432 18.735094
F 73.501133 20.580672 18.735093
F 73.501133 43.733929 18.735093
F 73.501133 66.887187 18.735093
F 100.236236 20.580672 18.735093
F 100.236236 43.733929 18.735093
F 100.236236 66.887187 18.735093
F 55.677719 7.717749 22.373277
F 55.677719 30.871007 22.373277
F 55.677719 54.024264 22.373277
F 82.412823 7.717749 22.373277
F 82.412823 30.871007 22.373277
F 82.412823 54.024264 22.373277
F 55.677719 15.435502 22.373278
F 55.677719 38.588760 22.373278
F 55.677719 61.742017 22.373278
F 82.412823 15.435502 22.373278
F 82.412823 38.588760 22.373278
F 82.412823 61.742017 22.373278
F 55.677719 0.000000 22.373277
F 55.677719 23.153257 22.373277
F 55.677719 46.306515 22.373277
F 82.412823 0.000000 22.373277
F 82.412823 23.153257 22.373277
F 82.412823 46.306515 22.373277
F 64.589416 7.717750 22.373277
F 64.589416 30.871007 22.373277
F 64.589416 54.024265 22.373277
F 91.324520 7.717750 22.373277
F 91.324520 30.871007 22.373277
F 91.324520 54.024265 22.373277
F 64.589416 15.435503 22.373278
F 64.589416 38.588760 22.373278
F 64.589416 61.742018 22.373278
F 91.324520 15.435503 22.373278
F 91.324520 38.588760 22.373278
F 91.324520 61.742018 22.373278
F 64.589416 0.000000 22.373277
F 64.589416 23.153258 22.373277
F 64.589416 46.306515 22.373277
F 91.324520 0.000000 22.373277
F 91.324520 23.153258 22.373277
F 91.324520 46.306515 22.373277
F 73.501123 7.717751 22.373278
F 73.501123 30.871008 22.373278
F 73.501123 54.024266 22.373278
F 100.236226 7.717751 22.373278
F 100.236226 30.871008 22.373278
F 100.236226 54.024266 22.373278
F 73.501123 15.435503 22.373279
F 73.501123 38.588761 22.373279
F 73.501123 61.742018 22.373279
F 100.236226 15.435503 22.373279
F 100.236226 38.588761 22.373279
F 100.236226 61.742018 22.373279
F 73.501123 0.000001 22.373278
F 73.501123 23.153259 22.373278
F 73.501123 46.306516 22.373278
F 100.236226 0.000001 22.373278
F 100.236226 23.153259 22.373278
F 100.236226 46.306516 22.373278
F 57.905656 1.286291 18.735092
F 57.905656 24.439548 18.735092
F 57.905656 47.592806 18.735092
F 84.640759 1.286291 18.735092
F 84.640759 24.439548 18.735092
F 84.640759 47.592806 18.735092
F 57.905656 9.004040 18.735092
F 57.905656 32.157298 18.735092
F 57.905656 55.310555 18.735092
F 84.640759 9.004040 18.735092
F 84.640759 32.157298 18.735092
F 84.640759 55.310555 18.735092
F 57.905656 16.721795 18.735093
F 57.905656 39.875053 18.735093
F 57.905656 63.028310 18.735093
F 84.640759 16.721795 18.735093
F 84.640759 39.875053 18.735093
F 84.640759 63.028310 18.735093
F 66.817355 1.286290 18.735093
F 66.817355 24.439548 18.735093
F 66.817355 47.592806 18.735093
F 93.552458 1.286290 18.735093
F 93.552458 24.439548 18.735093
F 93.552458 47.592806 18.735093
F 66.817355 9.004040 18.735093
F 66.817355 32.157297 18.735093
F 66.817355 55.310555 18.735093
F 93.552458 9.004040 18.735093
F 93.552458 32.157297 18.735093
F 93.552458 55.310555 18.735093
F 66.817355 16.721795 18.735093
F 66.817355 39.875053 18.735093
F 66.817355 63.028310 18.735093
F 93.552458 16.721795 18.735093
F 93.552458 39.875053 18.735093
F 93.552458 63.028310 18.735093
F 75.729060 1.286290 18.735093
F 75.729060 24.439548 18.735093
F 75.729060 47.592805 18.735093
F 102.464164 1.286290 18.735093
F 102.464164 24.439548 18.735093
F 102.464164 47.592805 18.735093
F 75.729060 9.004040 18.735093
F 75.729060 32.157297 18.735093
F 75.729060 55.310555 18.735093
F 102.464164 9.004040 18.735093
F 102.464164 32.157297 18.735093
F 102.464164 55.310555 18.735093
F 75.729060 16.721795 18.735093
F 75.729060 39.875052 18.735093
F 75.729060 63.028310 18.735093
F 102.464164 16.721795 18.735093
F 102.464164 39.875052 18.735093
F 102.464164 63.028310 18.735093
F 57.905641 3.858875 22.373277
F 57.905641 27.012132 22.373277
F 57.905641 50.165390 22.373277
F 84.640744 3.858875 22.373277
F 84.640744 27.012132 22.373277
F 84.640744 50.165390 22.373277
F 57.905641 11.576625 22.373277
F 57.905641 34.729882 22.373277
F 57.905641 57.883140 22.373277
F 84.640744 11.576625 22.373277
F 84.640744 34.729882 22.373277
F 84.640744 57.883140 22.373277
F 57.905641 19.294380 22.373277
F 57.905641 42.447638 22.373277
F 57.905641 65.600895 22.373277
F 84.640744 19.294380 22.373277
F 84.640744 42.447638 22.373277
F 84.640744 65.600895 22.373277
F 66.817340 3.858876 22.373278
F 66.817340 27.012134 22.373278
F 66.817340 50.165391 22.373278
F 93.552444 3.858876 22.373278
F 93.552444 27.012134 22.373278
F 93.552444 50.165391 22.373278
F 66.817340 11.576626 22.373278
F 66.817340 34.729884 22.373278
F 66.817340 57.883141 22.373278
F 93.552444 11.576626 22.373278
F 93.552444 34.729884 22.373278
F 93.552444 57.883141 22.373278
F 66.817340 19.294382 22.373278
F 66.817340 42.447639 22.373278
F 66.817340 65.600897 22.373278
F 93.552444 19.294382 22.373278
F 93.552444 42.447639 22.373278
F 93.552444 65.600897 22.373278
F 75.729047 3.858875 22.373277
F 75.729047 27.012133 22.373277
F 75.729047 50.165390 22.373277
F 102.464151 3.858875 22.373277
F 102.464151 27.012133 22.373277
F 102.464151 50.165390 22.373277
F 75.729047 11.576625 22.373278
F 75.729047 34.729883 22.373278
F 75.729047 57.883140 22.373278
F 102.464151 11.576625 22.373278
F 102.464151 34.729883 22.373278
F 102.464151 57.883140 22.373278
F 75.729047 19.294381 22.373278
F 75.729047 42.447638 22.373278
F 75.729047 65.600896 22.373278
F 102.464151 19.294381 22.373278
F 102.464151 42.447638 22.373278
F 102.464151 65.600896 22.373278
F 57.905653 3.858875 19.644640
F 57.905653 27.012133 19.644640
F 57.905653 50.165390 19.644640
F 84.640756 3.858875 19.644640
F 84.640756 27.012133 19.644640
F 84.640756 50.165390 19.644640
F 57.905653 11.576625 19.644639
F 57.905653 34.729883 19.644639
F 57.905653 57.883140 19.644639
F 84.640756 11.576625 19.644639
F 84.640756 34.729883 19.644639
F 84.640756 57.883140 19.644639
F 57.905653 19.294381 19.644639
F 57.905653 42.447638 19.644639
F 57.905653 65.600896 19.644639
F 84.640756 19.294381 19.644639
F 84.640756 42.447638 19.644639
F 84.640756 65.600896 19.644639
F 66.817353 3.858876 19.644639
F 66.817353 27.012133 19.644639
F 66.817353 50.165391 19.644639
F 93.552456 3.858876 19.644639
F 93.552456 27.012133 19.644639
F 93.552456 50.165391 19.644639
F 66.817353 11.576626 19.644639
F 66.817353 34.729883 19.644639
F 66.817353 57.883141 19.644639
F 93.552456 11.576626 19.644639
F 93.552456 34.729883 19.644639
F 93.552456 57.883141 19.644639
F 66.817353 19.294381 19.644638
F 66.817353 42.447639 19.644638
F 66.817353 65.600896 19.644638
F 93.552456 19.294381 19.644638
F 93.552456 42.447639 19.644638
F 93.552456 65.600896 19.644638
F 75.729059 3.858875 19.644639
F 75.729059 27.012133 19.644639
F 75.729059 50.165390 19.644639
F 102.464162 3.858875 19.644639
F 102.464162 27.012133 19.644639
F 102.464162 50.165390 19.644639
F 75.729059 11.576625 19.644639
F 75.729059 34.729883 19.644639
F 75.729059 57.883140 19.644639
F 102.464162 11.576625 19.644639
F 102.464162 34.729883 19.644639
F 102.464162 57.883140 19.644639
F 75.729059 19.294381 19.644639
F 75.729059 42.447638 19.644639
F 75.729059 65.600896 19.644639
F 102.464162 19.294381 19.644639
F 102.464162 42.447638 19.644639
F 102.464162 65.600896 19.644639
F 57.905643 1.286291 16.006455
F 57.905643 24.439549 16.006455
F 57.905643 47.592806 16.006455
F 84.640746 1.286291 16.006455
F 84.640746 24.439549 16.006455
F 84.640746 47.592806 16.006455
F 57.905643 9.004041 16.006455
F 57.905643 32.157298 16.006455
F 57.905643 55.310556 16.006455
F 84.640746 9.004041 16.006455
F 84.640746 32.157298 16.006455
F 84.640746 55.310556 16.006455
F 57.905643 16.721796 16.006454
F 57.905643 39.875053 16.006454
F 57.905643 63.028311 16.006454
F 84.640746 16.721796 16.006454
F 84.640746 39.875053 16.006454
F 84.640746 63.028311 16.006454
F 66.817342 1.286290 16.006454
F 66.817342 24.439547 16.006454
F 66.817342 47.592805 16.006454
F 93.552445 1.286290 16.006454
F 93.552445 24.439547 16.006454
F 93.552445 47.592805 16.006454
F 66.817342 9.004039 16.006454
F 66.817342 32.157297 16.006454
F 66.817342 55.310554 16.006454
F 93.552445 9.004039 16.006454
F 93.552445 32.157297 16.006454
F 93.552445 55.310554 16.006454
F 66.817342 16.721795 16.006453
F 66.817342 39.875052 16.006453
F 66.817342 63.028310 16.006453
F 93.552445 16.721795 16.006453
F 93.552445 39.875052 16.006453
F 93.552445 63.028310 16.006453
F 75.729049 1.286290 16.006454
F 75.729049 24.439548 16.006454
F 75.729049 47.592805 16.006454
F 102.464152 1.286290 16.006454
F 102.464152 24.439548 16.006454
F 102.464152 47.592805 16.006454
F 75.729049 9.004039 16.006454
F 75.729049 32.157297 16.006454
F 75.729049 55.310555 16.006454
F 102.464152 9.004039 16.006454
F 102.464152 32.157297 16.006454
F 102.464152 55.310555 16.006454
F 75.729049 16.721795 16.006453
F 75.729049 39.875052 16.006453
F 75.729049 63.028310 16.006453
F 102.464152 16.721795 16.006453
F 102.464152 39.875052 16.006453
F 102.464152 63.028310 16.006453
F 60.133580 7.717750 19.644640
F 60.133580 30.871007 19.644640
F 60.133580 54.024265 19.644640
F 86.868683 7.717750 19.644640
F 86.868683 30.871007 19.644640
F 86.868683 54.024265 19.644640
F 60.133580 15.435502 19.644639
F 60.133580 38.588760 19.644639
F 60.133580 61.742018 19.644639
F 86.868683 15.435502 19.644639
F 86.868683 38.588760 19.644639
F 86.868683 61.742018 19.644639
F 60.133580 0.000000 19.644640
F 60.133580 23.153258 19.644640
F 60.133580 46.306515 19.644640
F 86.868683 0.000000 19.644640
F 86.868683 23.153258 19.644640
F 86.868683 46.306515 19.644640
F 69.045281 7.717750 19.644639
F 69.045281 30.871008 19.644639
F 69.045281 54.024265 19.644639
F 95.780385 7.717750 19.644639
F 95.780385 30.871008 19.644639
F 95.780385 54.024265 19.644639
F 69.045281 15.435503 19.644638
F 69.045281 38.588760 19.644638
F 69.045281 61.742018 19.644638
F 95.780385 15.435503 19.644638
F 95.780385 38.588760 19.644638
F 95.780385 61.742018 19.644638
F 69.045281 0.000001 19.644639
F 69.045281 23.153258 19.644639
F 69.045281 46.306516 19.644639
F 95.780385 0.000001 19.644639
F 95.780385 23.153258 19.644639
F 95.780385 46.306516 19.644639
F 77.956986 7.717750 19.644640
F 77.956986 30.871007 19.644640
F 77.956986 54.024265 19.644640
F 104.692089 7.717750 19.644640
F 104.692089 30.871007 19.644640
F 104.692089 54.024265 19.644640
F 77.956986 15.435502 19.644639
F 77.956986 38.588760 19.644639
F 77.956986 61.742018 19.644639
F 104.692089 15.435502 19.644639
F 104.692089 38.588760 19.644639
F 104.692089 61.742018 19.644639
F 77.956986 0.000000 19.644639
F 77.956986 23.153258 19.644639
F 77.956986 46.306515 19.644639
F 104.692089 0.000000 19.644639
F 104.692089 23.153258 19.644639
F 104.692089 46.306515 19.644639
F 60.133565 5.145165 16.006455
F 60.133565 28.298423 16.006455
F 60.133565 51.451680 16.006455
F 86.868668 5.145165 16.006455
F 86.868668 28.298423 16.006455
F 86.868668 51.451680 16.006455
F 60.133565 12.862918 16.006454
F 60.133565 36.016175 16.006454
F 60.133565 59.169433 16.006454
F 86.868668 12.862918 16.006454
F 86.868668 36.016175 16.006454
F 86.868668 59.169433 16.006454
F 60.133565 20.580673 16.006455
F 60.133565 43.733930 16.006455
F 60.133565 66.887188 16.006455
F 86.868668 20.580673 16.006455
F 86.868668 43.733930 16.006455
F 86.868668 66.887188 16.006455
F 69.045267 5.145164 16.006454
F 69.045267 28.298421 16.006454
F 69.045267 51.451679 16.006454
F 95.780371 5.145164 16.006454
F 95.780371 28.298421 16.006454
F 95.780371 51.451679 16.006454
F 69.045267 12.862916 16.006453
F 69.045267 36.016174 16.006453
F 69.045267 59.169431 16.006453
F 95.780371 12.862916 16.006453
F 95.780371 36.016174 16.006453
F 95.780371 59.169431 16.006453
F 69.045267 20.580671 16.006453
F 69.045267 43.733929 16.006453
F 69.045267 66.887186 16.006453
F 95.780371 20.580671 16.006453
F 95.780371 43.733929 16.006453
F 95.780371 66.887186 16.006453
F 77.956973 5.145165 16.006455
F 77.956973 28.298423 16.006455
F 77.956973 51.451680 16.006455
F 104.692076 5.145165 16.006455
F 104.692076 28.298423 16.006455
F 104.692076 51.451680 16.006455
F 77.956973 12.862917 16.006454
F 77.956973 36.016175 16.006454
F 77.956973 59.169432 16.006454
F 104.692076 12.862917 16.006454
F 104.692076 36.016175 16.006454
F 104.692076 59.169432 16.006454
F 77.956973 20.580673 16.006455
F 77.956973 43.733930 16.006455
F 77.956973 66.887188 16.006455
F 104.692076 20.580673 16.006455
F 104.692076 43.733930 16.006455
F 104.692076 66.887188 16.006455
F 60.133577 5.145165 18.735092
F 60.133577 28.298423 18.735092
F 60.133577 51.451680 18.735092
F 86.868681 5.145165 18.735092
F 86.868681 28.298423 18.735092
F 86.868681 51.451680 18.735092
F 60.133577 12.862917 18.735093
F 60.133577 36.016175 18.735093
F 60.133577 59.169432 18.735093
F 86.868681 12.862917 18.735093
F 86.868681 36.016175 18.735093
F 86.868681 59.169432 18.735093
F 60.133577 20.580673 18.735092
F 60.133577 43.733930 18.735092
F 60.133577 66.887188 18.735092
F 86.868681 20.580673 18.735092
F 86.868681 43.733930 18.735092
F 86.868681 66.887188 18.735092
F 69.045280 5.145164 18.735093
F 69.045280 28.298422 18.735093
F 69.045280 51.451679 18.735093
F 95.780383 5.145164 18.735093
F 95.780383 28.298422 18.735093
F 95.780383 51.451679 18.735093
F 69.045280 12.862917 18.735094
F 69.045280 36.016174 18.735094
F 69.045280 59.169432 18.735094
F 95.780383 12.862917 18.735094
F 95.780383 36.016174 18.735094
F 95.780383 59.169432 18.735094
F 69.045280 20.580672 18.735093
F 69.045280 43.733929 18.735093
F 69.045280 66.887187 18.735093
F 95.780383 20.580672 18.735093
F 95.780383 43.733929 18.735093
F 95.780383 66.887187 18.735093
F 77.956984 5.145165 18.735092
F 77.956984 28.298423 18.735092
F 77.956984 51.451680 18.735092
F 104.692087 5.145165 18.735092
F 104.692087 28.298423 18.735092
F 104.692087 51.451680 18.735092
F 77.956984 12.862917 18.735093
F 77.956984 36.016175 18.735093
F 77.956984 59.169432 18.735093
F 104.692087 12.862917 18.735093
F 104.692087 36.016175 18.735093
F 104.692087 59.169432 18.735093
F 77.956984 20.580672 18.735092
F 77.956984 43.733930 18.735092
F 77.956984 66.887188 18.735092
F 104.692087 20.580672 18.735092
F 104.692087 43.733930 18.735092
F 104.692087 66.887188 18.735092
F 60.133567 7.717749 22.373277
F 60.133567 30.871007 22.373277
F 60.133567 54.024264 22.373277
F 86.868670 7.717749 22.373277
F 86.868670 30.871007 22.373277
F 86.868670 54.024264 22.373277
F 60.133567 15.435502 22.373278
F 60.133567 38.588760 22.373278
F 60.133567 61.742017 22.373278
F 86.868670 15.435502 22.373278
F 86.868670 38.588760 22.373278
F 86.868670 61.742017 22.373278
F 60.133567 0.000000 22.373277
F 60.133567 23.153257 22.373277
F 60.133567 46.306515 22.373277
F 86.868670 0.000000 22.373277
F 86.868670 23.153257 22.373277
F 86.868670 46.306515 22.373277
F 69.045269 7.717751 22.373278
F 69.045269 30.871008 22.373278
F 69.045269 54.024266 22.373278
F 95.780372 7.717751 22.373278
F 95.780372 30.871008 22.373278
F 95.780372 54.024266 22.373278
F 69.045269 15.435503 22.373279
F 69.045269 38.588761 22.373279
F 69.045269 61.742018 22.373279
F 95.780372 15.435503 22.373279
F 95.780372 38.588761 22.373279
F 95.780372 61.742018 22.373279
F 69.045269 0.000001 22.373278
F 69.045269 23.153259 22.373278
F 69.045269 46.306516 22.373278
F 95.780372 0.000001 22.373278
F 95.780372 23.153259 22.373278
F 95.780372 46.306516 22.373278
F 77.956974 7.717750 22.373277
F 77.956974 30.871007 22.373277
F 77.956974 54.024265 22.373277
F 104.692078 7.717750 22.373277
F 104.692078 30.871007 22.373277
F 104.692078 54.024265 22.373277
F 77.956974 15.435502 22.373278
F 77.956974 38.588760 22.373278
F 77.956974 61.742017 22.373278
F 104.692078 15.435502 22.373278
F 104.692078 38.588760 22.373278
F 104.692078 61.742017 22.373278
F 77.956974 0.000000 22.373277
F 77.956974 23.153258 22.373277
F 77.956974 46.306515 22.373277
F 104.692078 0.000000 22.373277
F 104.692078 23.153258 22.373277
F 104.692078 46.306515 22.373277
