# Supplementary material for: Molecular-resolution imaging of ice crystallized from liquid water by cryogenic liquid-cell TEM
Source: Nat Commun. 2025 Sep 25;16:8342. doi: 10.1038/s41467-025-62451-0 (PMC12462463; doi:10.1038/s41467-025-62451-0)
Supplement: Supplementary file 9 — Supplementary Data 1 [file 41467_2025_62451_MOESM9_ESM.zip › supercell_4_3_1/1.6/minimized.xyz]

5184
F5184
F 0.517642 1.449379 3.090248
F 0.517642 9.178663 3.090248
F 9.267819 1.289591 2.976191
F 9.267819 9.018876 2.976191
F 0.517716 3.733616 6.710846
F 0.517716 11.462900 6.710846
F 9.292415 3.865267 6.614583
F 9.292415 11.594552 6.614583
F 0.310731 3.964847 4.045751
F 0.310730 11.694131 4.045751
F 9.237525 3.868574 3.879723
F 9.237525 11.597859 3.879723
F 0.248434 1.203302 0.433380
F 0.248434 8.932587 0.433380
F 9.188158 1.284516 0.242444
F 9.188158 9.013801 0.242444
F 2.646483 7.747801 3.913928
F 15.910611 7.730216 21.385184
F 11.484676 7.730804 3.944342
F 6.958339 7.735900 21.150472
F 2.593517 5.163694 0.284577
F 2.593518 12.892978 0.284577
F 11.429437 5.150906 0.305610
F 11.429437 12.880190 0.305611
F 2.521696 5.197892 2.999449
F 2.521696 12.927176 2.999448
F 11.493842 5.152123 3.039664
F 11.493842 12.881407 3.039664
F 2.547967 7.701932 6.625258
F 15.858440 12.881242 17.745357
F 11.521522 7.731442 6.679479
F 15.858440 5.151958 17.745357
F 4.820988 1.304261 2.901505
F 4.820988 9.033546 2.901505
F 13.734819 1.289282 3.100623
F 13.734819 9.018567 3.100623
F 4.840760 3.855621 6.536521
F 4.840760 11.584906 6.536521
F 13.759359 3.865662 6.740791
F 13.759359 11.594947 6.740791
F 4.769469 3.874545 3.810048
F 4.769469 11.603830 3.810048
F 13.714637 3.866668 4.006163
F 13.714637 11.595953 4.006163
F 4.720115 1.291141 0.175199
F 4.720115 9.020426 0.175199
F 13.662534 1.286615 0.367107
F 13.662534 9.015900 0.367107
F 7.027546 7.728566 3.832613
F 6.918059 12.879628 17.508858
F 15.950197 7.730087 4.069623
F 15.950197 0.000802 4.069623
F 6.976122 5.159348 0.197382
F 6.976123 12.888632 0.197382
F 15.895942 5.151934 0.429937
F 15.895942 12.881218 0.429937
F 7.010832 5.152848 2.928377
F 7.010832 12.882132 2.928377
F 15.965411 5.153771 3.163021
F 15.965411 12.883055 3.163021
F 7.041023 7.732165 6.564625
F 6.918059 5.150344 17.508858
F 15.990669 7.730276 6.803591
F 15.990669 0.000992 6.803591
F 0.452638 1.413426 10.308486
F 0.452638 9.142711 10.308486
F 9.220922 1.288715 10.260979
F 9.220922 9.018000 10.260979
F 0.388691 3.739160 13.960404
F 0.388692 11.468444 13.960403
F 9.145019 3.863218 13.911139
F 9.145019 11.592503 13.911139
F 0.258885 3.927614 11.276113
F 0.258885 11.656899 11.276113
F 9.188796 3.866742 11.174970
F 9.188796 11.596027 11.174970
F 0.312682 1.203101 7.631851
F 0.312682 8.932385 7.631852
F 9.262294 1.286430 7.524803
F 9.262294 9.015715 7.524803
F 2.575150 7.730393 11.184024
F 15.817460 12.881457 15.011472
F 11.428500 7.729979 11.239006
F 15.817460 5.152173 15.011472
F 2.657970 5.147445 7.539990
F 2.657970 12.876729 7.539990
F 11.504642 5.152378 7.589130
F 11.504642 12.881662 7.589130
F 2.482668 5.176609 10.255395
F 2.482668 12.905893 10.255395
F 11.448881 5.151726 10.325091
F 11.448881 12.881011 10.325091
F 2.409913 7.711661 13.907499
F 6.901414 12.883875 14.774887
F 11.373335 7.729090 13.974803
F 6.901414 5.154591 14.774887
F 4.767927 1.295094 10.183410
F 4.767927 9.024379 10.183410
F 13.685117 1.288000 10.387376
F 13.685117 9.017285 10.387376
F 4.689936 3.861281 13.838205
F 4.689936 11.590565 13.838205
F 13.607521 3.864048 14.036968
F 13.607521 11.593332 14.036968
F 4.726085 3.868279 11.102397
F 4.726085 11.597564 11.102397
F 13.659022 3.865422 11.301707
F 13.659022 11.594706 11.301707
F 4.796050 1.285027 7.451623
F 4.796050 9.014312 7.451623
F 13.736312 1.287986 7.652008
F 13.736312 9.017271 7.652008
F 6.973177 7.727100 11.124460
F 4.658354 1.286244 14.754828
F 15.892351 7.729399 11.364772
F 15.892351 0.000114 11.364772
F 7.046460 5.154893 7.473862
F 7.046460 12.884177 7.473862
F 15.970314 5.153377 7.715131
F 15.970314 12.882661 7.715131
F 6.973417 5.151045 10.208027
F 6.973417 12.880330 10.208027
F 15.915879 5.152556 10.450022
F 15.915879 12.881840 10.450022
F 6.900861 7.730224 13.859467
F 15.842378 7.727857 18.652224
F 15.838168 7.728731 14.099558
F 11.484676 0.001519 3.944342
F 0.390879 1.420029 17.645109
F 0.390879 9.149314 17.645109
F 9.164004 1.287916 17.559416
F 9.164004 9.017201 17.559416
F 0.494669 3.702701 21.295755
F 0.494670 11.431985 21.295755
F 9.211061 3.864898 21.200549
F 9.211061 11.594183 21.200549
F 13.585266 1.287118 14.948715
F 4.658354 9.015529 14.754828
F 0.217121 3.929535 18.638994
F 0.217121 11.658820 18.638994
F 9.141528 3.865275 18.466758
F 9.141528 11.594560 18.466758
F 0.210648 1.238222 14.968041
F 0.210648 8.967506 14.968041
F 9.118276 1.286009 14.824062
F 9.118276 9.015294 14.824062
F 2.519589 7.728066 18.496381
F 13.609960 11.593055 18.590081
F 11.379573 7.728558 18.528149
F 13.609960 3.863770 18.590081
F 2.503258 5.160449 14.845434
F 2.503258 12.889733 14.845434
F 11.354871 5.151598 14.886651
F 11.354871 12.880882 14.886651
F 2.417254 5.172900 17.569773
F 2.417254 12.902184 17.569773
F 11.393132 5.151349 17.621603
F 11.393132 12.880633 17.621603
F 2.456796 7.716636 21.218872
F 6.922742 7.726454 18.418136
F 11.441089 7.730933 21.262236
F 13.585266 9.016403 14.948715
F 4.705232 1.290910 17.489151
F 4.705232 9.020195 17.489151
F 13.628044 1.287504 17.683010
F 13.628044 9.016789 17.683010
F 4.762187 3.867220 21.127843
F 4.762187 11.596505 21.127843
F 13.677797 3.865874 21.323483
F 13.677797 11.595159 21.323483
F 4.676523 3.867776 18.397354
F 4.676523 11.597061 18.397354
F 11.441088 0.001648 21.262236
F 2.646483 0.018516 3.913928
F 15.910611 0.000931 21.385184
F 6.958339 0.006616 21.150472
F 11.521522 0.002157 6.679479
F 6.900861 0.000939 13.859467
F 7.041023 0.002880 6.564625
F 11.428500 0.000694 11.239006
F 2.575149 0.001109 11.184024
F 0.517642 24.637230 3.090248
F 0.517643 16.907946 3.090247
F 9.267819 24.477442 2.976191
F 9.267819 16.748158 2.976190
F 0.517716 26.921467 6.710846
F 0.517716 19.192183 6.710845
F 9.292415 27.053118 6.614583
F 9.292415 19.323834 6.614583
F 0.310731 27.152698 4.045751
F 0.310731 19.423414 4.045751
F 9.237525 27.056425 3.879723
F 9.237525 19.327141 3.879723
F 0.248434 24.391153 0.433380
F 0.248435 16.661870 0.433380
F 9.188158 24.472368 0.242444
F 9.188158 16.743084 0.242444
F 2.646484 15.477084 3.913928
F 2.646483 23.206367 3.913928
F 11.484676 15.460087 3.944342
F 11.484676 23.189370 3.944342
F 2.593518 20.622260 0.284577
F 11.429437 20.609472 0.305611
F 2.521696 20.656459 2.999448
F 11.493842 20.610690 3.039664
F 2.547967 15.431216 6.625258
F 2.547967 23.160499 6.625258
F 11.521522 15.460726 6.679478
F 11.521522 23.190008 6.679479
F 4.820988 24.492112 2.901505
F 4.820988 16.762829 2.901505
F 13.734819 24.477133 3.100623
F 13.734819 16.747850 3.100623
F 4.840760 27.043473 6.536521
F 4.840760 19.314189 6.536521
F 13.759359 27.053513 6.740791
F 13.759359 19.324229 6.740791
F 4.769469 27.062397 3.810048
F 4.769469 19.333113 3.810048
F 13.714637 27.054519 4.006163
F 13.714637 19.325235 4.006163
F 4.720115 24.478993 0.175199
F 4.720115 16.749709 0.175199
F 13.662534 24.474466 0.367107
F 13.662534 16.745182 0.367108
F 7.027546 15.457850 3.832613
F 7.027546 23.187132 3.832613
F 15.950198 15.459370 4.069623
F 15.950197 23.188653 4.069623
F 6.976123 20.617915 0.197382
F 15.895942 20.610500 0.429937
F 7.010832 20.611414 2.928377
F 15.965411 20.612338 3.163021
F 7.041023 15.461448 6.564625
F 7.041023 23.190731 6.564625
F 15.990669 15.459560 6.803591
F 15.990669 23.188843 6.803591
F 0.452638 24.601277 10.308486
F 0.452639 16.871994 10.308486
F 9.220922 24.476566 10.260979
F 9.220922 16.747283 10.260979
F 0.388691 26.927012 13.960404
F 0.388692 19.197727 13.960403
F 9.145019 27.051069 13.911139
F 9.145019 19.321785 13.911139
F 0.258885 27.115465 11.276113
F 0.258885 19.386182 11.276113
F 9.188796 27.054593 11.174970
F 9.188796 19.325309 11.174970
F 0.312682 24.390952 7.631851
F 0.312682 16.661668 7.631852
F 9.262294 24.474281 7.524803
F 9.262294 16.744997 7.524804
F 2.575150 15.459677 11.184024
F 2.575149 23.188960 11.184024
F 11.428500 15.459262 11.239006
F 11.428500 23.188545 11.239006
F 2.657970 20.606012 7.539990
F 11.504642 20.610945 7.589130
F 2.482669 20.635175 10.255395
F 11.448881 20.610293 10.325091
F 2.409913 15.440944 13.907499
F 2.409913 23.170227 13.907499
F 11.373335 15.458374 13.974803
F 11.373335 23.187656 13.974803
F 4.767927 24.482945 10.183410
F 4.767927 16.753661 10.183410
F 13.685117 24.475851 10.387376
F 13.685117 16.746568 10.387376
F 4.689935 27.049132 13.838205
F 4.689936 19.319848 13.838205
F 13.607521 27.051899 14.036968
F 13.607521 19.322615 14.036967
F 4.726085 27.056130 11.102397
F 4.726085 19.326847 11.102398
F 13.659022 27.053273 11.301707
F 13.659022 19.323989 11.301707
F 4.796050 24.472878 7.451623
F 4.796050 16.743594 7.451623
F 13.736312 24.475837 7.652008
F 13.736312 16.746554 7.652008
F 6.973177 15.456383 11.124460
F 6.973177 23.185666 11.124460
F 15.892351 15.458682 11.364772
F 15.892351 23.187965 11.364772
F 7.046460 20.613459 7.473862
F 15.970314 20.611943 7.715131
F 6.973417 20.609612 10.208027
F 15.915879 20.611122 10.450022
F 6.900861 15.459507 13.859467
F 6.900861 23.188790 13.859467
F 15.838168 15.458014 14.099558
F 15.838168 23.187297 14.099558
F 0.390879 24.607880 17.645109
F 0.390879 16.878597 17.645108
F 9.164004 24.475767 17.559416
F 9.164004 16.746484 17.559416
F 0.494669 26.890552 21.295755
F 0.494670 19.161268 21.295755
F 9.211061 27.052749 21.200549
F 9.211061 19.323465 21.200549
F 15.910611 23.188783 21.385184
F 15.910611 15.459500 21.385184
F 0.217121 27.117387 18.638994
F 0.217121 19.388103 18.638994
F 9.141529 27.053126 18.466758
F 9.141529 19.323842 18.466758
F 0.210648 24.426073 14.968041
F 0.210648 16.696789 14.968041
F 9.118276 24.473860 14.824062
F 9.118276 16.744577 14.824062
F 2.519590 15.457349 18.496381
F 2.519589 23.186632 18.496381
F 11.379573 15.457841 18.528149
F 11.379573 23.187124 18.528149
F 2.503258 20.619016 14.845434
F 11.354871 20.610164 14.886651
F 2.417255 20.631467 17.569773
F 11.393132 20.609915 17.621603
F 2.456796 15.445919 21.218872
F 2.456796 23.175202 21.218872
F 11.441088 15.460216 21.262236
F 11.441089 23.189499 21.262236
F 4.705232 24.478761 17.489151
F 4.705232 16.749478 17.489151
F 13.628044 24.475355 17.683010
F 13.628044 16.746072 17.683010
F 4.762187 27.055071 21.127843
F 4.762187 19.325788 21.127843
F 13.677797 27.053725 21.323483
F 13.677797 19.324441 21.323483
F 4.676523 27.055628 18.397354
F 4.676523 19.326344 18.397354
F 13.609960 27.051621 18.590081
F 13.609960 19.322338 18.590081
F 4.658354 24.474095 14.754828
F 4.658354 16.744812 14.754828
F 13.585266 24.474969 14.948715
F 13.585266 16.745686 14.948715
F 6.922743 15.455738 18.418136
F 6.922742 23.185021 18.418136
F 15.842378 15.457140 18.652224
F 15.842378 23.186423 18.652224
F 6.901414 20.613157 14.774887
F 15.817460 20.610740 15.011472
F 6.918059 20.608911 17.508858
F 15.858440 20.610524 17.745357
F 6.958339 15.465184 21.150472
F 6.958339 23.194467 21.150472
F 0.517642 32.366514 3.090247
F 0.517643 40.095797 3.090247
F 9.267819 32.206726 2.976190
F 9.267819 39.936009 2.976190
F 0.517716 34.650751 6.710846
F 9.292415 34.782403 6.614583
F 0.310731 34.881982 4.045751
F 9.237525 34.785709 3.879723
F 0.248434 32.120438 0.433380
F 0.248434 39.849721 0.433380
F 9.188158 32.201652 0.242444
F 9.188158 39.930935 0.242444
F 2.646483 30.935652 3.913928
F 2.646484 38.664935 3.913928
F 11.484676 30.918655 3.944342
F 11.484676 38.647938 3.944342
F 2.593517 28.351545 0.284577
F 2.593518 36.080829 0.284577
F 11.429437 28.338757 0.305610
F 11.429437 36.068041 0.305611
F 2.521696 28.385743 2.999449
F 2.521696 36.115027 2.999448
F 11.493842 28.339975 3.039664
F 11.493842 36.069258 3.039664
F 2.547967 30.889784 6.625258
F 2.547967 38.619067 6.625258
F 11.521522 30.919293 6.679479
F 11.521522 38.648577 6.679478
F 4.820988 32.221397 2.901505
F 4.820988 39.950679 2.901505
F 13.734819 32.206418 3.100623
F 13.734819 39.935700 3.100623
F 4.840760 34.772757 6.536521
F 13.759359 34.782797 6.740791
F 4.769469 34.791681 3.810048
F 13.714637 34.783804 4.006163
F 4.720115 32.208277 0.175199
F 4.720115 39.937560 0.175199
F 13.662534 32.203751 0.367107
F 13.662534 39.933033 0.367108
F 7.027546 30.916417 3.832613
F 7.027546 38.645700 3.832613
F 15.950197 30.917938 4.069623
F 15.950198 38.647221 4.069624
F 6.976123 28.347199 0.197382
F 6.976123 36.076483 0.197382
F 15.895942 28.339785 0.429937
F 15.895942 36.069068 0.429937
F 7.010832 28.340699 2.928377
F 7.010832 36.069983 2.928377
F 15.965411 28.341622 3.163021
F 15.965411 36.070906 3.163021
F 7.041023 30.920016 6.564625
F 7.041023 38.649299 6.564625
F 15.990669 30.918127 6.803591
F 15.990669 38.647411 6.803591
F 0.452638 32.330561 10.308486
F 0.452639 40.059845 10.308486
F 9.220922 32.205851 10.260979
F 9.220922 39.935134 10.260979
F 0.388692 34.656295 13.960403
F 9.145019 34.780353 13.911139
F 0.258885 34.844750 11.276113
F 9.188796 34.783878 11.174970
F 0.312682 32.120236 7.631851
F 0.312682 39.849519 7.631852
F 9.262294 32.203565 7.524803
F 9.262294 39.932848 7.524804
F 2.575150 30.918244 11.184024
F 2.575150 38.647528 11.184024
F 11.428500 30.917830 11.239006
F 11.428500 38.647113 11.239006
F 2.657970 28.335296 7.539990
F 2.657970 36.064580 7.539990
F 11.504642 28.340229 7.589130
F 11.504642 36.069513 7.589130
F 2.482668 28.364460 10.255395
F 2.482668 36.093743 10.255395
F 11.448881 28.339578 10.325091
F 11.448881 36.068861 10.325091
F 2.409913 30.899512 13.907499
F 2.409913 38.628795 13.907499
F 11.373335 30.916941 13.974803
F 11.373335 38.646225 13.974803
F 4.767927 32.212230 10.183410
F 4.767927 39.941512 10.183410
F 13.685117 32.205136 10.387376
F 13.685117 39.934419 10.387376
F 4.689936 34.778416 13.838205
F 13.607521 34.781183 14.036968
F 4.726085 34.785415 11.102397
F 13.659022 34.782557 11.301707
F 4.796050 32.202163 7.451623
F 4.796050 39.931445 7.451623
F 13.736312 32.205122 7.652008
F 13.736312 39.934405 7.652008
F 6.973177 30.914950 11.124460
F 6.973177 38.644234 11.124460
F 15.892351 30.917250 11.364772
F 15.892351 38.646533 11.364772
F 7.046460 28.342744 7.473862
F 7.046460 36.072028 7.473862
F 15.970314 28.341228 7.715131
F 15.970314 36.070511 7.715131
F 6.973417 28.338896 10.208027
F 6.973417 36.068180 10.208027
F 15.915879 28.340407 10.450022
F 15.915879 36.069690 10.450022
F 6.900861 30.918075 13.859467
F 6.900861 38.647358 13.859467
F 15.838168 30.916582 14.099558
F 15.838168 38.645865 14.099558
F 0.390879 32.337165 17.645109
F 0.390879 40.066448 17.645108
F 9.164004 32.205052 17.559416
F 9.164004 39.934335 17.559416
F 0.494670 34.619836 21.295755
F 9.211061 34.782033 21.200549
F 15.910611 38.647351 21.385184
F 0.217121 34.846671 18.638994
F 9.141528 34.782411 18.466758
F 0.210648 32.155357 14.968041
F 0.210648 39.884640 14.968041
F 9.118276 32.203145 14.824062
F 9.118276 39.932427 14.824062
F 2.519589 30.915917 18.496381
F 2.519590 38.645200 18.496381
F 11.379573 30.916409 18.528149
F 11.379573 38.645692 18.528149
F 2.503258 28.348300 14.845434
F 2.503258 36.077584 14.845435
F 11.354871 28.339449 14.886651
F 11.354871 36.068733 14.886651
F 2.417254 28.360751 17.569773
F 2.417254 36.090035 17.569773
F 11.393132 28.339200 17.621603
F 11.393132 36.068484 17.621603
F 2.456796 30.904487 21.218872
F 2.456796 38.633770 21.218872
F 11.441089 30.918784 21.262236
F 11.441089 38.648067 21.262236
F 4.705232 32.208046 17.489151
F 4.705232 39.937329 17.489151
F 13.628044 32.204640 17.683010
F 13.628044 39.933923 17.683010
F 4.762187 34.784356 21.127842
F 13.677797 34.783010 21.323483
F 4.676523 34.784912 18.397354
F 13.609960 34.780906 18.590081
F 4.658354 32.203380 14.754828
F 4.658354 39.932663 14.754828
F 13.585266 32.204254 14.948715
F 13.585266 39.933537 14.948715
F 6.922742 30.914305 18.418136
F 6.922743 38.643589 18.418136
F 15.842378 30.915708 18.652224
F 15.842378 38.644991 18.652224
F 6.901414 28.342442 14.774887
F 6.901414 36.071726 14.774887
F 15.817460 28.340024 15.011472
F 15.817460 36.069308 15.011472
F 6.918059 28.338195 17.508858
F 6.918059 36.067479 17.508858
F 15.858440 28.339809 17.745357
F 15.858440 36.069092 17.745357
F 6.958339 30.923751 21.150472
F 6.958339 38.653035 21.150472
F 15.910611 30.918067 21.385184
F 0.517642 47.825080 3.090248
F 0.517642 55.554365 3.090248
F 9.267819 47.665293 2.976191
F 9.267819 55.394577 2.976191
F 0.517716 50.109318 6.710846
F 0.517716 42.380034 6.710845
F 9.292415 50.240969 6.614583
F 9.292415 42.511685 6.614583
F 0.310731 50.340549 4.045751
F 0.310731 42.611265 4.045751
F 9.237525 50.244276 3.879723
F 9.237525 42.514992 3.879723
F 0.248434 47.579004 0.433380
F 0.248434 55.308288 0.433380
F 9.188158 47.660218 0.242444
F 9.188158 55.389503 0.242444
F 2.646483 54.123503 3.913928
F 2.646483 46.394218 3.913928
F 11.484676 54.106506 3.944342
F 11.484676 46.377221 3.944342
F 2.593517 51.539395 0.284577
F 2.593518 43.810111 0.284577
F 11.429437 51.526608 0.305610
F 11.429437 43.797323 0.305611
F 2.521696 51.573594 2.999449
F 2.521696 43.844310 2.999448
F 11.493842 51.527825 3.039664
F 11.493842 43.798541 3.039664
F 2.547967 54.077634 6.625258
F 2.547967 46.348350 6.625258
F 11.521522 54.107144 6.679479
F 11.521522 46.377859 6.679479
F 4.820988 47.679963 2.901505
F 4.820988 55.409248 2.901505
F 13.734819 47.664984 3.100623
F 13.734819 55.394269 3.100623
F 4.840760 50.231323 6.536521
F 4.840760 42.502039 6.536521
F 13.759359 50.241364 6.740791
F 13.759359 42.512080 6.740791
F 4.769469 50.250247 3.810048
F 4.769469 42.520964 3.810048
F 13.714637 50.242370 4.006163
F 13.714637 42.513086 4.006163
F 4.720115 47.666843 0.175199
F 4.720115 55.396128 0.175199
F 13.662534 47.662317 0.367107
F 13.662534 55.391602 0.367107
F 7.027546 54.104268 3.832613
F 7.027546 46.374983 3.832613
F 15.950197 54.105789 4.069623
F 15.950198 46.376504 4.069623
F 6.976122 51.535050 0.197382
F 6.976123 43.805766 0.197382
F 15.895942 51.527636 0.429937
F 15.895942 43.798351 0.429937
F 7.010832 51.528550 2.928377
F 7.010832 43.799265 2.928377
F 15.965411 51.529473 3.163021
F 15.965411 43.800188 3.163021
F 7.041023 54.107867 6.564625
F 7.041023 46.378582 6.564625
F 15.990669 54.105978 6.803591
F 15.990669 46.376694 6.803591
F 0.452638 47.789128 10.308486
F 0.452638 55.518412 10.308486
F 9.220922 47.664417 10.260979
F 9.220922 55.393702 10.260979
F 0.388691 50.114862 13.960404
F 0.388692 42.385578 13.960403
F 9.145019 50.238920 13.911139
F 9.145019 42.509636 13.911139
F 0.258885 50.303316 11.276113
F 0.258885 42.574033 11.276113
F 9.188796 50.242444 11.174970
F 9.188796 42.513160 11.174970
F 0.312682 47.578803 7.631852
F 0.312682 55.308087 7.631852
F 9.262294 47.662132 7.524803
F 9.262294 55.391416 7.524803
F 2.575150 54.106095 11.184024
F 2.575149 46.376811 11.184024
F 11.428500 54.105680 11.239006
F 11.428500 46.376396 11.239006
F 2.657969 51.523147 7.539990
F 2.657970 43.793863 7.539990
F 11.504642 51.528080 7.589130
F 11.504642 43.798796 7.589130
F 2.482668 51.552310 10.255395
F 2.482669 43.823026 10.255395
F 11.448881 51.527428 10.325091
F 11.448881 43.798144 10.325091
F 2.409913 54.087362 13.907499
F 2.409913 46.358078 13.907499
F 11.373335 54.104792 13.974803
F 11.373335 46.375507 13.974803
F 4.767927 47.670796 10.183410
F 4.767927 55.400080 10.183410
F 13.685117 47.663702 10.387376
F 13.685117 55.392987 10.387376
F 4.689935 50.236983 13.838205
F 4.689936 42.507699 13.838205
F 13.607521 50.239750 14.036968
F 13.607521 42.510466 14.036967
F 4.726085 50.243981 11.102397
F 4.726085 42.514698 11.102398
F 13.659022 50.241124 11.301707
F 13.659022 42.511840 11.301707
F 4.796050 47.660729 7.451623
F 4.796050 55.390013 7.451623
F 13.736312 47.663688 7.652008
F 13.736312 55.392973 7.652008
F 6.973177 54.102801 11.124460
F 6.973177 46.373517 11.124460
F 15.892351 54.105101 11.364772
F 15.892351 46.375816 11.364772
F 7.046459 51.530595 7.473862
F 7.046460 43.801310 7.473862
F 15.970314 51.529078 7.715131
F 15.970314 43.799794 7.715131
F 6.973417 51.526747 10.208027
F 6.973417 43.797463 10.208027
F 15.915879 51.528257 10.450022
F 15.915879 43.798973 10.450022
F 6.900861 54.105926 13.859467
F 6.900861 46.376641 13.859467
F 15.838168 54.104432 14.099558
F 15.838168 46.375148 14.099558
F 0.390879 47.795731 17.645109
F 0.390879 55.525015 17.645109
F 9.164004 47.663618 17.559416
F 9.164004 55.392903 17.559416
F 0.494669 50.078403 21.295755
F 0.494670 42.349119 21.295755
F 9.211061 50.240600 21.200549
F 9.211061 42.511316 21.200549
F 15.910611 46.376633 21.385184
F 15.910611 54.105918 21.385184
F 0.217121 50.305237 18.638994
F 0.217121 42.575954 18.638994
F 9.141528 50.240977 18.466758
F 9.141529 42.511693 18.466758
F 0.210648 47.613924 14.968041
F 0.210648 55.343208 14.968041
F 9.118276 47.661711 14.824062
F 9.118276 55.390996 14.824062
F 2.519589 54.103768 18.496381
F 2.519589 46.374483 18.496381
F 11.379573 54.104259 18.528149
F 11.379573 46.374975 18.528149
F 2.503258 51.536151 14.845434
F 2.503258 43.806866 14.845434
F 11.354871 51.527300 14.886651
F 11.354871 43.798015 14.886651
F 2.417254 51.548602 17.569773
F 2.417255 43.819318 17.569773
F 11.393132 51.527051 17.621603
F 11.393132 43.797766 17.621603
F 2.456796 54.092338 21.218872
F 2.456796 46.363053 21.218872
F 11.441089 54.106635 21.262236
F 11.441088 46.377350 21.262236
F 4.705232 47.666612 17.489151
F 4.705232 55.395897 17.489151
F 13.628044 47.663206 17.683010
F 13.628044 55.392491 17.683010
F 4.762187 50.242922 21.127843
F 4.762187 42.513639 21.127842
F 13.677797 50.241576 21.323483
F 13.677797 42.512292 21.323483
F 4.676523 50.243478 18.397354
F 4.676523 42.514195 18.397354
F 13.609960 50.239472 18.590081
F 13.609960 42.510188 18.590081
F 4.658354 47.661946 14.754828
F 4.658354 55.391231 14.754828
F 13.585266 47.662820 14.948715
F 13.585266 55.392105 14.948715
F 6.922742 54.102156 18.418136
F 6.922742 46.372871 18.418136
F 15.842378 54.103559 18.652224
F 15.842378 46.374274 18.652224
F 6.901414 51.530293 14.774887
F 6.901414 43.801008 14.774887
F 15.817460 51.527875 15.011472
F 15.817460 43.798591 15.011472
F 6.918059 51.526046 17.508858
F 6.918059 43.796761 17.508858
F 15.858440 51.527659 17.745357
F 15.858440 43.798375 17.745357
F 6.958339 54.111602 21.150472
F 6.958339 46.382318 21.150472
F 0.517643 63.283648 3.090247
F 9.267819 63.123860 2.976190
F 0.517716 57.838602 6.710846
F 0.517716 65.567885 6.710845
F 9.292415 57.970254 6.614583
F 9.292415 65.699536 6.614583
F 0.310731 58.069833 4.045751
F 0.310731 65.799116 4.045751
F 9.237525 57.973560 3.879723
F 9.237525 65.702843 3.879723
F 0.248435 63.037572 0.433380
F 9.188158 63.118786 0.242444
F 2.646484 61.852786 3.913928
F 11.484676 61.835789 3.944342
F 2.593518 59.268679 0.284577
F 2.593518 66.997962 0.284577
F 11.429437 59.255891 0.305611
F 11.429437 66.985174 0.305611
F 2.521696 59.302878 2.999448
F 2.521696 67.032161 2.999448
F 11.493842 59.257109 3.039664
F 11.493842 66.986392 3.039664
F 2.547967 61.806918 6.625258
F 11.521522 61.836428 6.679478
F 4.820988 63.138530 2.901505
F 13.734819 63.123551 3.100623
F 4.840760 57.960608 6.536521
F 4.840760 65.689891 6.536521
F 13.759359 57.970648 6.740791
F 13.759359 65.699931 6.740791
F 4.769469 57.979532 3.810048
F 4.769469 65.708815 3.810048
F 13.714637 57.971654 4.006163
F 13.714637 65.700937 4.006163
F 4.720115 63.125411 0.175199
F 13.662534 63.120884 0.367108
F 7.027546 61.833551 3.832613
F 15.950198 61.835072 4.069623
F 6.976123 59.264334 0.197382
F 6.976123 66.993617 0.197382
F 15.895942 59.256920 0.429937
F 15.895942 66.986202 0.429937
F 7.010832 59.257834 2.928377
F 7.010832 66.987116 2.928377
F 15.965411 59.258757 3.163021
F 15.965411 66.988039 3.163021
F 7.041023 61.837150 6.564625
F 15.990669 61.835262 6.803591
F 0.452639 63.247696 10.308486
F 9.220922 63.122985 10.260979
F 0.388692 57.844146 13.960403
F 0.388692 65.573429 13.960403
F 9.145019 57.968204 13.911139
F 9.145019 65.697487 13.911139
F 0.258885 58.032600 11.276113
F 0.258885 65.761884 11.276113
F 9.188796 57.971729 11.174970
F 9.188796 65.701011 11.174970
F 0.312682 63.037370 7.631851
F 9.262294 63.120699 7.524804
F 2.575150 61.835379 11.184024
F 11.428500 61.834964 11.239006
F 2.657970 59.252431 7.539990
F 2.657970 66.981714 7.539990
F 11.504642 59.257364 7.589130
F 11.504642 66.986647 7.589130
F 2.482668 59.281594 10.255395
F 2.482669 67.010877 10.255395
F 11.448881 59.256712 10.325091
F 11.448881 66.985995 10.325091
F 2.409913 61.816646 13.907499
F 11.373335 61.834076 13.974803
F 4.767927 63.129363 10.183410
F 13.685117 63.122270 10.387376
F 4.689936 57.966267 13.838205
F 4.689936 65.695550 13.838205
F 13.607521 57.969034 14.036968
F 13.607521 65.698317 14.036968
F 4.726085 57.973266 11.102397
F 4.726085 65.702549 11.102398
F 13.659022 57.970408 11.301707
F 13.659022 65.699691 11.301707
F 4.796050 63.119296 7.451623
F 13.736312 63.122256 7.652008
F 6.973177 61.832085 11.124460
F 15.892351 61.834384 11.364772
F 7.046460 59.259879 7.473862
F 7.046460 66.989161 7.473862
F 15.970314 59.258362 7.715131
F 15.970314 66.987645 7.715131
F 6.973417 59.256031 10.208027
F 6.973417 66.985314 10.208027
F 15.915879 59.257541 10.450022
F 15.915879 66.986824 10.450022
F 6.900861 61.835209 13.859467
F 15.838168 61.833716 14.099558
F 0.390880 63.254299 17.645108
F 9.164004 63.122186 17.559416
F 0.494670 57.807687 21.295755
F 0.494670 65.536970 21.295755
F 9.211061 57.969884 21.200549
F 9.211061 65.699167 21.200549
F 11.379573 69.562826 18.528149
F 2.456796 69.550904 21.218872
F 0.217121 58.034522 18.638994
F 0.217121 65.763805 18.638994
F 9.141528 57.970262 18.466758
F 9.141529 65.699544 18.466758
F 0.210648 63.072491 14.968041
F 9.118276 63.120278 14.824062
F 2.519590 61.833051 18.496381
F 11.379573 61.833543 18.528149
F 2.503258 59.265434 14.845434
F 2.503258 66.994718 14.845434
F 11.354871 59.256584 14.886651
F 11.354871 66.985866 14.886651
F 2.417254 59.277886 17.569773
F 2.417255 67.007169 17.569773
F 11.393132 59.256335 17.621603
F 11.393132 66.985617 17.621603
F 2.456796 61.821621 21.218872
F 11.441088 61.835918 21.262236
F 4.705232 63.125180 17.489151
F 13.628044 63.121774 17.683010
F 4.762187 57.972207 21.127843
F 4.762187 65.701490 21.127842
F 13.677797 57.970861 21.323483
F 13.677797 65.700143 21.323483
F 4.676523 57.972763 18.397354
F 4.676523 65.702046 18.397354
F 13.609960 57.968757 18.590081
F 13.609960 65.698039 18.590081
F 4.658354 63.120514 14.754828
F 13.585266 63.121388 14.948715
F 6.922743 61.831440 18.418136
F 15.842378 61.832842 18.652224
F 6.901414 59.259577 14.774887
F 6.901414 66.988859 14.774887
F 15.817460 59.257159 15.011472
F 15.817460 66.986442 15.011472
F 6.918059 59.255330 17.508858
F 6.918059 66.984612 17.508858
F 15.858440 59.256943 17.745357
F 15.858440 66.986226 17.745357
F 6.958339 61.840886 21.150472
F 15.910611 61.835202 21.385184
F 6.922742 69.560722 18.418136
F 15.842378 69.562125 18.652224
F 2.519589 69.562334 18.496381
F 6.973177 69.561368 11.124460
F 2.547967 69.536201 6.625258
F 11.373335 69.563358 13.974803
F 2.409913 69.545929 13.907499
F 15.838168 69.562999 14.099558
F 7.027546 69.562834 3.832613
F 27.119688 1.289683 3.474228
F 27.119688 9.018968 3.474228
F 18.197922 1.289620 3.225059
F 18.197922 9.018905 3.225059
F 27.144360 3.865217 7.114832
F 27.144360 11.594502 7.114832
F 18.222549 3.865285 6.865630
F 18.222549 11.594570 6.865630
F 27.102989 3.865290 4.381245
F 27.102989 11.594575 4.381245
F 18.180706 3.865478 4.131870
F 18.180706 11.594762 4.131870
F 27.049773 1.287666 0.741593
F 27.049773 9.016951 0.741593
F 18.127658 1.287545 0.492304
F 18.127658 9.016829 0.492303
F 29.333293 7.729913 4.443557
F 24.834033 7.729830 21.633964
F 20.411799 7.729948 4.194334
F 20.411799 0.000663 4.194334
F 29.280144 5.152312 0.803892
F 29.280144 12.881596 0.803892
F 20.358405 5.152254 0.554659
F 20.358405 12.881538 0.554659
F 29.350001 5.154343 3.536513
F 29.350001 12.883627 3.536513
F 20.428346 5.154273 3.287353
F 20.428346 12.883556 3.287353
F 29.374679 7.729844 7.177122
F 33.754556 7.729589 0.021189
F 20.453062 7.729902 6.927957
F 20.453062 0.000617 6.927957
F 31.580039 1.289780 3.598750
F 31.580039 9.019065 3.598750
F 22.658925 1.289676 3.349632
F 22.658925 9.018961 3.349632
F 31.604782 3.865135 7.239377
F 31.604782 11.594420 7.239377
F 22.683592 3.865224 6.990234
F 22.683592 11.594508 6.990234
F 31.563364 3.865195 4.505895
F 31.563364 11.594480 4.505895
F 22.642193 3.865304 4.256632
F 22.642194 11.594588 4.256632
F 31.510296 1.287726 0.866213
F 31.510295 9.017011 0.866213
F 22.588982 1.287656 0.616987
F 22.588982 9.016941 0.616987
F 33.792473 7.729533 4.568376
F 24.780811 12.881483 17.994313
F 24.872618 7.729936 4.318943
F 24.780811 5.152199 17.994313
F 33.740203 5.152472 0.928496
F 33.740203 12.881755 0.928496
F 24.819388 5.152304 0.679290
F 24.819388 12.881588 0.679290
F 33.809304 5.154675 3.660794
F 33.809304 12.883960 3.660794
F 24.889312 5.154321 3.411931
F 24.889312 12.883605 3.411931
F 33.834082 7.729525 7.301527
F 33.701935 12.881578 18.243454
F 24.913981 7.729864 7.052534
F 33.701935 5.152294 18.243454
F 27.069201 1.288243 10.761395
F 27.069201 9.017528 10.761395
F 18.147464 1.288195 10.512197
F 18.147464 9.017480 10.512197
F 26.990944 3.863891 14.410987
F 26.990943 11.593175 14.410986
F 18.069279 3.863923 14.161783
F 18.069279 11.593208 14.161783
F 27.044981 3.864607 11.676461
F 27.044981 11.593892 11.676461
F 18.122988 3.864720 11.427153
F 18.122988 11.594004 11.427153
F 27.123247 1.288961 8.026871
F 27.123247 9.018246 8.026871
F 18.201153 1.288824 7.777550
F 18.201153 9.018109 7.777550
F 29.275317 7.729238 11.738770
F 24.739452 12.881556 15.260722
F 20.353787 7.729264 11.489547
F 24.872618 0.000651 4.318943
F 29.353568 5.153620 8.089181
F 29.353568 12.882904 8.089182
F 20.432043 5.153586 7.839953
F 20.432043 12.882870 7.839953
F 29.299539 5.152897 10.823688
F 29.299539 12.882181 10.823688
F 20.377930 5.152852 10.574512
F 20.377930 12.882136 10.574512
F 29.221298 7.728526 14.473283
F 24.739452 5.152272 15.260722
F 20.299716 7.728554 14.224096
F 33.792473 0.000248 4.568377
F 31.529708 1.288306 10.885960
F 31.529708 9.017591 10.885960
F 22.608432 1.288238 10.636796
F 22.608432 9.017523 10.636796
F 31.451549 3.863852 14.535570
F 31.451549 11.593136 14.535570
F 22.530174 3.863894 14.286387
F 22.530174 11.593179 14.286387
F 31.505484 3.864544 11.801110
F 31.505484 11.593829 11.801111
F 22.584194 3.864616 11.551854
F 22.584194 11.593901 11.551854
F 31.583653 1.289050 8.151533
F 31.583653 9.018334 8.151533
F 22.662459 1.288951 7.902262
F 22.662459 9.018236 7.902262
F 33.735034 7.728993 11.863571
F 33.660272 12.881727 15.510072
F 24.814603 7.729252 11.614160
F 33.660273 5.152443 15.510072
F 33.812966 5.153943 8.214013
F 33.812966 12.883227 8.214013
F 24.892874 5.153601 7.964568
F 24.892874 12.882885 7.964568
F 33.759291 5.153137 10.948166
F 33.759291 12.882422 10.948166
F 24.838821 5.152883 10.699096
F 24.838821 12.882167 10.699096
F 33.681391 7.728366 14.597817
F 18.142148 11.594653 21.447232
F 24.760561 7.728535 14.348687
F 24.764112 7.727814 18.901325
F 27.011193 1.287557 18.056612
F 27.011193 9.016842 18.056612
F 18.089632 1.287551 17.807425
F 18.089631 9.016836 17.807425
F 27.064420 3.865186 21.696263
F 27.064420 11.594470 21.696263
F 22.509052 9.016911 15.198418
F 22.509052 1.287626 15.198418
F 26.994495 3.863170 18.963626
F 26.994495 11.592455 18.963626
F 18.072732 3.863226 18.714458
F 18.072732 11.592510 18.714458
F 26.969831 1.287631 15.323023
F 26.969831 9.016916 15.323023
F 18.048016 1.287564 15.073761
F 18.048016 9.016849 15.073761
F 29.224859 7.727809 19.025927
F 18.142148 3.865369 21.447232
F 20.303344 7.727814 18.776729
F 31.430427 9.016958 15.447656
F 29.200186 5.152281 15.385329
F 29.200186 12.881565 15.385329
F 20.278652 5.152265 15.136116
F 20.278653 12.881549 15.136116
F 29.241564 5.152203 18.118911
F 29.241564 12.881487 18.118911
F 20.319985 5.152183 17.869732
F 20.319985 12.881467 17.869732
F 29.294753 7.729816 21.758551
F 31.430427 1.287673 15.447656
F 20.373115 7.729863 21.509390
F 33.685147 7.727693 19.150547
F 31.471851 1.287583 18.181191
F 31.471851 9.016868 18.181191
F 22.550427 1.287556 17.932013
F 22.550427 9.016841 17.932013
F 31.525038 3.865151 21.820822
F 31.525038 11.594436 21.820822
F 22.603596 3.865201 21.571675
F 22.603596 11.594485 21.571675
F 31.455172 3.863147 19.088238
F 31.455172 11.592432 19.088238
F 22.533720 3.863173 18.839026
F 22.533720 11.592458 18.839026
F 29.333293 0.000628 4.443557
F 20.373115 0.000578 21.509390
F 29.294753 0.000531 21.758551
F 24.834033 0.000545 21.633964
F 29.374679 0.000560 7.177122
F 33.754556 0.000304 0.021189
F 33.834082 0.000241 7.301527
F 24.913981 0.000579 7.052534
F 27.119688 24.477534 3.474228
F 27.119688 16.748251 3.474228
F 18.197922 24.477472 3.225059
F 18.197922 16.748188 3.225059
F 27.144360 27.053068 7.114832
F 27.144360 19.323784 7.114832
F 18.222549 27.053136 6.865630
F 18.222549 19.323852 6.865630
F 27.102989 27.053141 4.381245
F 27.102989 19.323857 4.381245
F 18.180706 27.053329 4.131870
F 18.180706 19.324045 4.131870
F 27.049773 24.475517 0.741593
F 27.049773 16.746234 0.741594
F 18.127658 24.475396 0.492304
F 18.127658 16.746112 0.492304
F 29.333293 15.459196 4.443557
F 29.333293 23.188479 4.443557
F 20.411799 15.459232 4.194334
F 20.411799 23.188515 4.194334
F 29.280144 20.610879 0.803892
F 20.358405 20.610820 0.554659
F 29.350001 20.612909 3.536513
F 20.428346 20.612839 3.287353
F 29.374679 15.459128 7.177122
F 29.374679 23.188411 7.177122
F 20.453062 15.459185 6.927957
F 20.453062 23.188468 6.927957
F 31.580039 24.477631 3.598750
F 31.580039 16.748348 3.598749
F 22.658925 24.477527 3.349632
F 22.658925 16.748244 3.349632
F 31.604782 27.052986 7.239377
F 31.604782 19.323702 7.239377
F 22.683592 27.053075 6.990234
F 22.683592 19.323791 6.990234
F 31.563364 27.053046 4.505895
F 31.563363 19.323763 4.505895
F 22.642194 27.053155 4.256632
F 22.642194 19.323871 4.256632
F 31.510296 24.475577 0.866213
F 31.510295 16.746294 0.866213
F 22.588982 24.475507 0.616987
F 22.588982 16.746224 0.616987
F 33.792473 15.458816 4.568377
F 33.792473 23.188099 4.568376
F 24.872618 15.459220 4.318943
F 24.872618 23.188503 4.318943
F 33.740203 20.611038 0.928496
F 24.819388 20.610870 0.679290
F 33.809304 20.613242 3.660794
F 24.889312 20.612887 3.411931
F 33.834082 15.458809 7.301527
F 33.834082 23.188092 7.301527
F 24.913981 15.459147 7.052534
F 24.913981 23.188430 7.052534
F 27.069201 24.476094 10.761395
F 27.069201 16.746811 10.761395
F 18.147464 24.476046 10.512197
F 18.147464 16.746763 10.512197
F 26.990944 27.051742 14.410987
F 26.990944 19.322458 14.410987
F 18.069279 27.051774 14.161783
F 18.069279 19.322491 14.161783
F 27.044981 27.052458 11.676461
F 27.044981 19.323174 11.676462
F 18.122988 27.052571 11.427153
F 18.122988 19.323287 11.427153
F 27.123247 24.476813 8.026871
F 27.123247 16.747529 8.026871
F 18.201153 24.476675 7.777550
F 18.201153 16.747392 7.777550
F 29.275317 15.458522 11.738770
F 29.275317 23.187804 11.738770
F 20.353787 15.458547 11.489547
F 20.353787 23.187830 11.489547
F 29.353568 20.612186 8.089181
F 20.432043 20.612152 7.839953
F 29.299539 20.611463 10.823688
F 20.377930 20.611418 10.574512
F 29.221298 15.457810 14.473283
F 29.221298 23.187093 14.473283
F 20.299716 15.457838 14.224096
F 20.299716 23.187120 14.224096
F 31.529708 24.476157 10.885960
F 31.529708 16.746874 10.885960
F 22.608432 24.476089 10.636796
F 22.608432 16.746806 10.636796
F 31.451549 27.051703 14.535570
F 31.451549 19.322419 14.535570
F 22.530174 27.051745 14.286387
F 22.530174 19.322461 14.286387
F 31.505484 27.052395 11.801111
F 31.505484 19.323111 11.801111
F 22.584194 27.052467 11.551854
F 22.584194 19.323183 11.551854
F 31.583653 24.476901 8.151533
F 31.583653 16.747617 8.151533
F 22.662459 24.476802 7.902262
F 22.662459 16.747518 7.902262
F 33.735034 15.458276 11.863571
F 33.735034 23.187559 11.863571
F 24.814603 15.458536 11.614160
F 24.814604 23.187818 11.614160
F 33.812966 20.612509 8.214013
F 24.892874 20.612167 7.964568
F 33.759291 20.611704 10.948166
F 24.838821 20.611449 10.699096
F 33.681390 15.457649 14.597817
F 33.681390 23.186932 14.597817
F 24.760561 15.457819 14.348687
F 24.760561 23.187101 14.348687
F 27.011193 24.475408 18.056612
F 27.011193 16.746125 18.056612
F 18.089632 24.475402 17.807425
F 18.089632 16.746118 17.807425
F 27.064420 27.053037 21.696263
F 27.064420 19.323753 21.696263
F 24.834033 23.188396 21.633964
F 24.834033 15.459113 21.633964
F 26.994495 27.051021 18.963626
F 26.994495 19.321738 18.963626
F 18.072732 27.051077 18.714458
F 18.072732 19.321793 18.714458
F 26.969831 24.475483 15.323023
F 26.969831 16.746199 15.323023
F 18.048016 24.475415 15.073761
F 18.048016 16.746132 15.073761
F 29.224859 15.457092 19.025927
F 29.224859 23.186375 19.025927
F 20.303344 15.457098 18.776729
F 20.303344 23.186381 18.776729
F 29.200186 20.610848 15.385329
F 20.278653 20.610831 15.136116
F 29.241564 20.610770 18.118911
F 20.319985 20.610750 17.869732
F 29.294753 15.459100 21.758551
F 29.294753 23.188382 21.758551
F 20.373115 15.459147 21.509390
F 20.373115 23.188429 21.509390
F 31.471851 24.475435 18.181191
F 31.471850 16.746151 18.181191
F 22.550427 24.475407 17.932013
F 22.550427 16.746124 17.932013
F 31.525038 27.053002 21.820822
F 31.525038 19.323719 21.820822
F 22.603596 27.053052 21.571675
F 22.603596 19.323768 21.571675
F 31.455172 27.050998 19.088238
F 31.455172 19.321714 19.088238
F 22.533720 27.051024 18.839026
F 22.533720 19.321740 18.839026
F 31.430427 24.475524 15.447656
F 31.430427 16.746241 15.447656
F 22.509052 24.475477 15.198418
F 22.509052 16.746194 15.198419
F 33.685147 15.456977 19.150547
F 33.685147 23.186259 19.150547
F 24.764112 15.457097 18.901325
F 24.764112 23.186380 18.901325
F 33.660272 20.611009 15.510072
F 24.739452 20.610839 15.260722
F 33.701935 20.610861 18.243454
F 24.780811 20.610765 17.994313
F 33.754556 15.458872 0.021189
F 33.754556 23.188155 0.021189
F 18.142148 27.053220 21.447232
F 18.142148 19.323936 21.447232
F 27.119688 32.206819 3.474228
F 27.119688 39.936102 3.474228
F 18.197922 32.206756 3.225059
F 18.197922 39.936039 3.225059
F 27.144360 34.782353 7.114832
F 18.222549 34.782421 6.865630
F 27.102989 34.782426 4.381245
F 18.180706 34.782613 4.131870
F 27.049773 32.204802 0.741593
F 27.049773 39.934085 0.741594
F 18.127658 32.204680 0.492304
F 18.127657 39.933963 0.492304
F 29.333293 30.917764 4.443557
F 29.333293 38.647047 4.443557
F 20.411799 30.917799 4.194334
F 20.411799 38.647083 4.194334
F 29.280144 28.340164 0.803892
F 29.280144 36.069447 0.803892
F 20.358405 28.340105 0.554658
F 20.358405 36.069389 0.554659
F 29.350001 28.342194 3.536513
F 29.350001 36.071478 3.536513
F 20.428346 28.342124 3.287353
F 20.428346 36.071407 3.287353
F 29.374679 30.917696 7.177122
F 29.374679 38.646979 7.177122
F 20.453062 30.917753 6.927957
F 20.453062 38.647036 6.927957
F 31.580039 32.206916 3.598750
F 31.580039 39.936199 3.598749
F 22.658925 32.206812 3.349632
F 22.658925 39.936094 3.349632
F 31.604782 34.782271 7.239377
F 22.683592 34.782359 6.990234
F 31.563364 34.782331 4.505895
F 22.642193 34.782439 4.256632
F 31.510296 32.204862 0.866213
F 31.510296 39.934144 0.866213
F 22.588982 32.204792 0.616987
F 22.588982 39.934075 0.616987
F 33.792473 30.917384 4.568376
F 33.792473 38.646667 4.568377
F 24.872618 30.917787 4.318943
F 24.872618 38.647071 4.318943
F 33.740203 28.340322 0.928496
F 33.740203 36.069606 0.928496
F 24.819388 28.340155 0.679290
F 24.819388 36.069439 0.679290
F 33.809304 28.342526 3.660794
F 33.809304 36.071810 3.660794
F 24.889312 28.342172 3.411931
F 24.889312 36.071456 3.411931
F 33.834082 30.917376 7.301527
F 33.834082 38.646660 7.301527
F 24.913981 30.917715 7.052534
F 24.913981 38.646998 7.052534
F 27.069201 32.205379 10.761395
F 27.069201 39.934662 10.761395
F 18.147464 32.205331 10.512197
F 18.147464 39.934613 10.512197
F 26.990944 34.781026 14.410986
F 18.069279 34.781059 14.161783
F 27.044981 34.781743 11.676461
F 18.122988 34.781855 11.427153
F 27.123247 32.206097 8.026871
F 27.123247 39.935380 8.026871
F 18.201153 32.205960 7.777550
F 18.201153 39.935243 7.777550
F 29.275317 30.917089 11.738770
F 29.275317 38.646373 11.738770
F 20.353787 30.917115 11.489547
F 20.353787 38.646398 11.489547
F 29.353568 28.341471 8.089182
F 29.353568 36.070755 8.089182
F 20.432043 28.341437 7.839953
F 20.432043 36.070720 7.839953
F 29.299539 28.340748 10.823688
F 29.299539 36.070032 10.823688
F 20.377930 28.340703 10.574512
F 20.377930 36.069987 10.574512
F 29.221298 30.916377 14.473283
F 29.221298 38.645661 14.473283
F 20.299716 30.916405 14.224096
F 20.299716 38.645688 14.224096
F 31.529708 32.205442 10.885960
F 31.529708 39.934725 10.885960
F 22.608432 32.205374 10.636796
F 22.608432 39.934657 10.636796
F 31.451549 34.780987 14.535570
F 22.530174 34.781029 14.286387
F 31.505484 34.781680 11.801111
F 22.584194 34.781751 11.551854
F 31.583653 32.206185 8.151533
F 31.583653 39.935468 8.151533
F 22.662459 32.206086 7.902262
F 22.662459 39.935369 7.902262
F 33.735034 30.916844 11.863571
F 33.735034 38.646127 11.863571
F 24.814603 30.917103 11.614160
F 24.814603 38.646386 11.614160
F 33.812966 28.341794 8.214013
F 33.812966 36.071078 8.214013
F 24.892874 28.341452 7.964568
F 24.892874 36.070736 7.964568
F 33.759291 28.340988 10.948166
F 33.759291 36.070272 10.948166
F 24.838821 28.340734 10.699096
F 24.838821 36.070018 10.699096
F 33.681390 30.916217 14.597817
F 33.681391 38.645500 14.597817
F 24.760561 30.916386 14.348687
F 24.760561 38.645669 14.348687
F 27.011193 32.204693 18.056612
F 27.011193 39.933976 18.056612
F 18.089631 32.204687 17.807425
F 18.089631 39.933969 17.807425
F 27.064420 34.782321 21.696263
F 24.834033 38.646964 21.633964
F 26.994495 34.780306 18.963626
F 18.072732 34.780361 18.714458
F 26.969831 32.204767 15.323023
F 26.969831 39.934050 15.323023
F 18.048016 32.204700 15.073761
F 18.048016 39.933983 15.073761
F 29.224859 30.915660 19.025927
F 29.224859 38.644943 19.025927
F 20.303344 30.915665 18.776729
F 20.303344 38.644949 18.776729
F 29.200186 28.340132 15.385329
F 29.200186 36.069416 15.385329
F 20.278652 28.340116 15.136116
F 20.278652 36.069399 15.136116
F 29.241564 28.340054 18.118911
F 29.241564 36.069338 18.118911
F 20.319985 28.340034 17.869732
F 20.319985 36.069318 17.869732
F 29.294753 30.917667 21.758551
F 29.294753 38.646951 21.758551
F 20.373115 30.917714 21.509390
F 20.373115 38.646998 21.509390
F 31.471851 32.204719 18.181191
F 31.471851 39.934002 18.181191
F 22.550427 32.204692 17.932013
F 22.550427 39.933975 17.932013
F 31.525038 34.782287 21.820822
F 22.603596 34.782336 21.571675
F 31.455172 34.780283 19.088238
F 22.533720 34.780309 18.839026
F 31.430427 32.204809 15.447656
F 31.430427 39.934092 15.447656
F 22.509052 32.204762 15.198418
F 22.509051 39.934045 15.198419
F 33.685147 30.915544 19.150547
F 33.685147 38.644828 19.150547
F 24.764112 30.915665 18.901325
F 24.764112 38.644948 18.901325
F 33.660273 28.340294 15.510072
F 33.660273 36.069578 15.510072
F 24.739452 28.340124 15.260722
F 24.739452 36.069407 15.260722
F 33.701935 28.340145 18.243454
F 33.701935 36.069429 18.243454
F 24.780811 28.340050 17.994313
F 24.780811 36.069334 17.994313
F 33.754556 30.917440 0.021189
F 33.754556 38.646723 0.021189
F 24.834033 30.917681 21.633964
F 18.142148 34.782504 21.447232
F 27.119688 47.665385 3.474228
F 27.119688 55.394670 3.474228
F 18.197922 47.665322 3.225059
F 18.197922 55.394607 3.225059
F 27.144360 50.240919 7.114832
F 27.144360 42.511635 7.114832
F 18.222549 50.240987 6.865630
F 18.222549 42.511703 6.865630
F 27.102989 50.240992 4.381245
F 27.102989 42.511708 4.381245
F 18.180706 50.241180 4.131870
F 18.180706 42.511896 4.131870
F 27.049773 47.663368 0.741593
F 27.049773 55.392653 0.741593
F 18.127658 47.663246 0.492304
F 18.127658 55.392531 0.492303
F 29.333293 54.105615 4.443557
F 29.333293 46.376330 4.443557
F 20.411799 54.105650 4.194334
F 20.411799 46.376365 4.194334
F 29.280144 51.528014 0.803892
F 29.280144 43.798730 0.803892
F 20.358405 51.527956 0.554659
F 20.358405 43.798671 0.554659
F 29.350001 51.530045 3.536513
F 29.350001 43.800760 3.536513
F 20.428346 51.529974 3.287353
F 20.428346 43.800690 3.287353
F 29.374679 54.105546 7.177122
F 29.374679 46.376262 7.177122
F 20.453062 54.105603 6.927957
F 20.453062 46.376319 6.927957
F 31.580039 47.665482 3.598750
F 31.580039 55.394767 3.598750
F 22.658925 47.665378 3.349632
F 22.658925 55.394663 3.349632
F 31.604782 50.240837 7.239377
F 31.604782 42.511553 7.239377
F 22.683592 50.240925 6.990234
F 22.683592 42.511642 6.990234
F 31.563363 50.240897 4.505895
F 31.563364 42.511614 4.505895
F 22.642193 50.241006 4.256632
F 22.642194 42.511722 4.256632
F 31.510295 47.663428 0.866213
F 31.510295 55.392712 0.866213
F 22.588982 47.663358 0.616987
F 22.588982 55.392643 0.616987
F 33.792473 54.105235 4.568376
F 33.792473 46.375950 4.568377
F 24.872618 54.105638 4.318943
F 24.872618 46.376353 4.318943
F 33.740203 51.528173 0.928496
F 33.740203 43.798889 0.928496
F 24.819388 51.528006 0.679290
F 24.819388 43.798721 0.679290
F 33.809304 51.530377 3.660794
F 33.809304 43.801093 3.660794
F 24.889312 51.530023 3.411931
F 24.889312 43.800738 3.411931
F 33.834082 54.105227 7.301527
F 33.834082 46.375943 7.301527
F 24.913981 54.105565 7.052534
F 24.913981 46.376281 7.052534
F 27.069201 47.663945 10.761395
F 27.069201 55.393230 10.761395
F 18.147464 47.663897 10.512197
F 18.147464 55.393182 10.512197
F 26.990944 50.239592 14.410987
F 26.990943 42.510309 14.410987
F 18.069279 50.239625 14.161783
F 18.069279 42.510341 14.161783
F 27.044981 50.240309 11.676461
F 27.044981 42.511025 11.676461
F 18.122988 50.240422 11.427153
F 18.122988 42.511138 11.427153
F 27.123247 47.664663 8.026871
F 27.123247 55.393948 8.026871
F 18.201153 47.664526 7.777550
F 18.201153 55.393811 7.777550
F 29.275317 54.104940 11.738770
F 29.275317 46.375655 11.738770
F 20.353787 54.104966 11.489547
F 20.353787 46.375681 11.489547
F 29.353568 51.529322 8.089181
F 29.353568 43.800037 8.089181
F 20.432043 51.529287 7.839953
F 20.432043 43.800003 7.839953
F 29.299539 51.528599 10.823688
F 29.299539 43.799314 10.823688
F 20.377930 51.528554 10.574512
F 20.377930 43.799269 10.574512
F 29.221298 54.104228 14.473283
F 29.221298 46.374943 14.473283
F 20.299716 54.104256 14.224096
F 20.299716 46.374971 14.224096
F 31.529708 47.664008 10.885960
F 31.529708 55.393293 10.885960
F 22.608432 47.663940 10.636796
F 22.608432 55.393225 10.636796
F 31.451549 50.239554 14.535570
F 31.451549 42.510270 14.535570
F 22.530174 50.239596 14.286387
F 22.530174 42.510312 14.286387
F 31.505484 50.240246 11.801111
F 31.505484 42.510962 11.801111
F 22.584194 50.240318 11.551854
F 22.584194 42.511034 11.551854
F 31.583653 47.664751 8.151533
F 31.583653 55.394036 8.151533
F 22.662459 47.664653 7.902262
F 22.662459 55.393937 7.902262
F 33.735034 54.104695 11.863571
F 33.735034 46.375410 11.863571
F 24.814603 54.104954 11.614160
F 24.814603 46.375669 11.614160
F 33.812966 51.529645 8.214013
F 33.812966 43.800360 8.214013
F 24.892874 51.529303 7.964568
F 24.892874 43.800018 7.964568
F 33.759291 51.528839 10.948166
F 33.759291 43.799555 10.948166
F 24.838821 51.528585 10.699096
F 24.838821 43.799300 10.699096
F 33.681390 54.104067 14.597817
F 33.681390 46.374783 14.597817
F 24.760561 54.104237 14.348687
F 24.760561 46.374952 14.348687
F 27.011193 47.663259 18.056612
F 27.011193 55.392544 18.056612
F 18.089632 47.663253 17.807425
F 18.089632 55.392537 17.807425
F 27.064420 50.240888 21.696263
F 27.064420 42.511604 21.696263
F 24.834033 46.376247 21.633964
F 24.834033 54.105532 21.633964
F 26.994495 50.238872 18.963626
F 26.994495 42.509588 18.963626
F 18.072732 50.238928 18.714458
F 18.072732 42.509644 18.714458
F 26.969831 47.663333 15.323023
F 26.969831 55.392618 15.323023
F 18.048016 47.663266 15.073761
F 18.048016 55.392551 15.073761
F 29.224859 54.103510 19.025927
F 29.224859 46.374226 19.025927
F 20.303344 54.103516 18.776729
F 20.303344 46.374231 18.776729
F 29.200186 51.527983 15.385329
F 29.200186 43.798699 15.385329
F 20.278652 51.527966 15.136116
F 20.278652 43.798682 15.136116
F 29.241564 51.527905 18.118911
F 29.241564 43.798620 18.118911
F 20.319985 51.527885 17.869732
F 20.319985 43.798600 17.869732
F 29.294753 54.105518 21.758551
F 29.294753 46.376233 21.758551
F 20.373115 54.105565 21.509390
F 20.373115 46.376280 21.509390
F 31.471851 47.663285 18.181191
F 31.471851 55.392570 18.181191
F 22.550427 47.663258 17.932013
F 22.550427 55.392543 17.932013
F 31.525038 50.240853 21.820822
F 31.525038 42.511569 21.820822
F 22.603596 50.240903 21.571675
F 22.603596 42.511619 21.571675
F 31.455172 50.238849 19.088238
F 31.455172 42.509565 19.088238
F 22.533720 50.238875 18.839026
F 22.533720 42.509591 18.839026
F 31.430427 47.663375 15.447656
F 31.430427 55.392660 15.447656
F 22.509052 47.663328 15.198418
F 22.509052 55.392613 15.198418
F 33.685147 54.103395 19.150547
F 33.685147 46.374110 19.150547
F 24.764112 54.103515 18.901325
F 24.764112 46.374231 18.901325
F 33.660272 51.528145 15.510072
F 33.660272 43.798860 15.510072
F 24.739452 51.527974 15.260722
F 24.739452 43.798690 15.260722
F 33.701935 51.527996 18.243454
F 33.701935 43.798712 18.243454
F 24.780811 51.527901 17.994313
F 24.780811 43.798616 17.994313
F 33.754556 54.105291 0.021189
F 33.754556 46.376006 0.021189
F 18.142148 50.241070 21.447232
F 18.142148 42.511787 21.447232
F 27.119688 63.123953 3.474228
F 18.197922 63.123890 3.225059
F 27.144360 57.970204 7.114832
F 27.144360 65.699486 7.114832
F 18.222549 57.970272 6.865630
F 18.222549 65.699554 6.865630
F 27.102989 57.970277 4.381245
F 27.102989 65.699559 4.381245
F 18.180706 57.970464 4.131870
F 18.180706 65.699747 4.131870
F 27.049773 63.121936 0.741594
F 18.127658 63.121814 0.492304
F 29.333293 61.834898 4.443557
F 20.411799 61.834934 4.194334
F 29.280144 59.257298 0.803892
F 29.280144 66.986581 0.803892
F 20.358405 59.257240 0.554659
F 20.358405 66.986522 0.554659
F 29.350001 59.259329 3.536513
F 29.350001 66.988611 3.536513
F 20.428346 59.259258 3.287353
F 20.428346 66.988541 3.287353
F 29.374679 61.834830 7.177122
F 20.453062 61.834887 6.927957
F 31.580039 63.124050 3.598749
F 22.658925 63.123945 3.349632
F 31.604782 57.970121 7.239377
F 31.604782 65.699404 7.239377
F 22.683592 57.970210 6.990234
F 22.683592 65.699493 6.990234
F 31.563363 57.970182 4.505895
F 31.563364 65.699465 4.505895
F 22.642194 57.970290 4.256633
F 22.642194 65.699573 4.256632
F 31.510295 63.121995 0.866213
F 22.588982 63.121926 0.616987
F 33.792473 61.834518 4.568377
F 24.872618 61.834922 4.318943
F 33.740203 59.257457 0.928496
F 33.740203 66.986740 0.928496
F 24.819388 59.257290 0.679290
F 24.819388 66.986572 0.679290
F 33.809304 59.259661 3.660794
F 33.809304 66.988944 3.660794
F 24.889312 59.259307 3.411931
F 24.889312 66.988589 3.411931
F 33.834082 61.834511 7.301527
F 24.913981 61.834849 7.052534
F 27.069201 63.122513 10.761395
F 18.147464 63.122464 10.512197
F 26.990943 57.968877 14.410986
F 26.990944 65.698160 14.410987
F 18.069279 57.968910 14.161783
F 18.069279 65.698192 14.161783
F 27.044981 57.969594 11.676461
F 27.044981 65.698876 11.676462
F 18.122988 57.969706 11.427153
F 18.122988 65.698989 11.427153
F 27.123247 63.123231 8.026871
F 18.201153 63.123094 7.777550
F 29.275317 61.834224 11.738770
F 20.353787 61.834249 11.489547
F 29.353568 59.258606 8.089182
F 29.353568 66.987888 8.089181
F 20.432043 59.258572 7.839953
F 20.432043 66.987854 7.839953
F 29.299539 59.257883 10.823688
F 29.299539 66.987165 10.823688
F 20.377930 59.257838 10.574512
F 20.377930 66.987120 10.574512
F 29.221298 61.833512 14.473283
F 20.299716 61.833539 14.224096
F 31.529708 63.122576 10.885960
F 22.608432 63.122508 10.636796
F 31.451549 57.968838 14.535570
F 31.451549 65.698121 14.535570
F 22.530174 57.968880 14.286387
F 22.530174 65.698163 14.286387
F 31.505484 57.969530 11.801111
F 31.505484 65.698813 11.801111
F 22.584194 57.969602 11.551854
F 22.584194 65.698885 11.551854
F 31.583653 63.123319 8.151533
F 22.662459 63.123220 7.902262
F 33.735034 61.833978 11.863571
F 24.814603 61.834237 11.614160
F 33.812966 59.258929 8.214013
F 33.812966 66.988211 8.214013
F 24.892874 59.258587 7.964568
F 24.892874 66.987869 7.964568
F 33.759291 59.258123 10.948166
F 33.759291 66.987406 10.948166
F 24.838821 59.257869 10.699096
F 24.838821 66.987151 10.699096
F 33.681390 61.833351 14.597817
F 24.760561 61.833520 14.348687
F 27.011193 63.121827 18.056612
F 18.089631 63.121820 17.807425
F 27.064420 57.970172 21.696263
F 27.064420 65.699455 21.696263
F 33.685147 69.561961 19.150547
F 20.303344 69.562082 18.776729
F 26.994495 57.968157 18.963626
F 26.994495 65.697439 18.963626
F 18.072732 57.968212 18.714458
F 18.072732 65.697495 18.714458
F 26.969831 63.121901 15.323023
F 18.048016 63.121834 15.073761
F 29.224859 61.832794 19.025927
F 20.303344 61.832800 18.776729
F 29.200186 59.257267 15.385329
F 29.200186 66.986550 15.385329
F 20.278653 59.257251 15.136116
F 20.278653 66.986533 15.136116
F 29.241564 59.257189 18.118911
F 29.241564 66.986471 18.118911
F 20.319985 59.257169 17.869732
F 20.319985 66.986451 17.869732
F 29.294753 61.834801 21.758551
F 20.373115 61.834849 21.509390
F 31.471851 63.121853 18.181191
F 22.550427 63.121826 17.932013
F 31.525038 57.970138 21.820822
F 31.525038 65.699420 21.820822
F 22.603596 57.970187 21.571675
F 22.603596 65.699470 21.571675
F 31.455172 57.968134 19.088238
F 31.455172 65.697416 19.088238
F 22.533720 57.968160 18.839026
F 22.533720 65.697442 18.839026
F 31.430427 63.121943 15.447656
F 22.509052 63.121896 15.198419
F 33.685147 61.832679 19.150547
F 24.764112 61.832799 18.901325
F 33.660272 59.257428 15.510072
F 33.660273 66.986711 15.510072
F 24.739452 59.257258 15.260722
F 24.739452 66.986541 15.260722
F 33.701935 59.257280 18.243454
F 33.701935 66.986563 18.243454
F 24.780811 59.257185 17.994313
F 24.780811 66.986467 17.994313
F 33.754556 61.834574 0.021189
F 24.834033 61.834815 21.633964
F 18.142148 65.699638 21.447232
F 29.224859 69.562077 19.025927
F 24.764112 69.562082 18.901325
F 33.681390 69.562634 14.597817
F 18.142148 57.970355 21.447232
F 24.760561 69.562803 14.348687
F 24.814603 69.563520 11.614160
F 33.735034 69.563261 11.863571
F 29.275317 69.563506 11.738770
F 29.221298 69.562794 14.473283
F 20.353787 69.563532 11.489547
F 20.299716 69.562822 14.224096
F 36.035923 1.290833 3.722391
F 36.035923 9.020118 3.722391
F 44.860019 1.298950 3.956935
F 44.860019 9.028235 3.956935
F 36.061209 3.864171 7.363342
F 36.061209 11.593455 7.363342
F 44.890390 3.855939 7.608241
F 44.890390 11.585224 7.608241
F 36.019428 3.864160 4.631053
F 36.019428 11.593445 4.631053
F 44.843419 3.854517 4.883984
F 44.843420 11.583802 4.883984
F 35.967906 1.288456 0.990924
F 35.967906 9.017741 0.990924
F 44.815924 1.292269 1.233860
F 44.815924 9.021554 1.233860
F 38.240256 7.726801 4.694448
F 51.425409 7.720583 19.599247
F 47.036121 7.719689 4.940747
F 42.592080 5.157411 18.488842
F 38.192684 5.154279 1.053171
F 38.192684 12.883563 1.053171
F 47.010761 5.153041 1.286472
F 47.010762 12.882325 1.286472
F 38.257696 5.157055 3.782809
F 38.257696 12.886339 3.782809
F 47.052521 5.160237 4.012911
F 47.052521 12.889521 4.012910
F 38.283005 7.727107 7.424715
F 51.404814 12.879555 15.960493
F 47.081515 7.720988 7.669546
F 42.574429 7.722176 19.398316
F 40.468939 1.295356 3.841963
F 40.468939 9.024640 3.841963
F 49.256546 1.287355 4.058637
F 49.256546 9.016640 4.058637
F 40.496114 3.859809 7.485244
F 40.496114 11.589094 7.485244
F 49.281804 3.856341 7.723151
F 49.281804 11.585626 7.723151
F 40.452655 3.859411 4.758117
F 40.452655 11.588696 4.758117
F 49.240667 3.852942 4.988460
F 49.240667 11.582227 4.988460
F 40.408321 1.292345 1.115372
F 40.408321 9.021630 1.115372
F 49.231324 1.283038 1.325055
F 49.231324 9.012323 1.325055
F 42.651304 7.720456 4.822274
F 49.174978 9.015871 15.932586
F 51.468670 7.732327 5.013816
F 51.404814 5.150271 15.960493
F 42.614695 5.159962 1.176309
F 42.614695 12.889246 1.176310
F 51.427986 5.159000 1.372107
F 51.427986 12.888284 1.372108
F 42.669584 5.163061 3.899374
F 42.669584 12.892345 3.899374
F 51.472881 5.143251 4.112020
F 51.472881 12.872535 4.112020
F 42.697111 7.721425 7.546383
F 49.174978 1.286586 15.932586
F 51.493578 7.728151 7.761279
F 42.544356 12.887819 15.765266
F 35.987090 1.289078 11.010229
F 35.987090 9.018363 11.010229
F 44.831601 1.296160 11.263498
F 44.831601 9.025445 11.263498
F 35.910079 3.863346 14.660023
F 35.910079 11.592630 14.660023
F 44.770228 3.857209 14.913323
F 44.770228 11.586493 14.913323
F 35.962818 3.863782 11.926399
F 35.962818 11.593067 11.926399
F 44.805805 3.855791 12.190448
F 44.805805 11.585075 12.190448
F 36.039907 1.290073 8.276915
F 36.039907 9.019358 8.276915
F 44.867681 1.299346 8.538760
F 44.867681 9.028631 8.538759
F 38.186239 7.727031 11.990105
F 51.470886 7.736738 0.468282
F 47.006999 7.722831 12.253369
F 40.333520 9.020528 15.700022
F 38.261800 5.156346 8.340617
F 38.261800 12.885630 8.340617
F 47.062228 5.161508 8.601760
F 47.062228 12.890792 8.601761
F 38.210852 5.155046 11.072097
F 38.210852 12.884330 11.072097
F 47.029913 5.159399 11.329435
F 47.029913 12.888683 11.329435
F 38.135589 7.726949 14.722125
F 42.629437 7.723467 0.259542
F 46.973782 7.722921 14.977187
F 40.333520 1.291243 15.700022
F 40.426876 1.292780 11.134233
F 40.426876 9.022065 11.134233
F 49.237076 1.292824 11.386961
F 49.237076 9.022109 11.386961
F 40.355522 3.860608 14.784614
F 40.355522 11.589892 14.784614
F 49.187643 3.859875 15.031428
F 49.187643 11.589160 15.031427
F 40.402045 3.860021 12.055494
F 40.402045 11.589306 12.055494
F 49.220100 3.862471 12.304799
F 49.220100 11.591755 12.304799
F 40.474080 1.294705 8.405809
F 40.474080 9.023990 8.405809
F 49.267531 1.291336 8.654246
F 49.267531 9.020621 8.654246
F 42.607264 7.721519 12.122758
F 49.202743 11.584935 19.550940
F 51.445267 7.730328 12.334614
F 42.544356 5.158535 15.765266
F 42.675166 5.162472 8.472360
F 42.675166 12.891756 8.472360
F 51.486511 5.150097 8.682972
F 51.486511 12.879381 8.682972
F 42.633173 5.159876 11.197513
F 42.633173 12.889160 11.197513
F 51.455890 5.152701 11.426527
F 51.455890 12.881985 11.426527
F 42.566238 7.722704 14.848012
F 49.202743 3.855650 19.550940
F 51.411450 7.727648 15.066026
F 42.592080 12.886694 18.488842
F 35.930877 1.288002 18.305489
F 35.930877 9.017287 18.305489
F 44.796893 1.293623 18.548525
F 44.796893 9.022908 18.548525
F 44.824958 3.853979 0.314768
F 44.824958 11.583264 0.314768
F 35.914413 3.862782 19.212928
F 35.914413 11.592067 19.212928
F 44.781002 3.855840 19.456092
F 44.781002 11.585125 19.456092
F 35.888820 1.288214 15.572701
F 35.888820 9.017499 15.572701
F 44.748252 1.295079 15.828377
F 44.748252 9.024364 15.828377
F 38.140628 7.726494 19.275173
F 35.983068 11.593840 0.082971
F 46.987537 7.721149 19.509286
F 35.983068 3.864556 0.082971
F 38.114389 5.153836 15.636014
F 38.114389 12.883120 15.636014
F 46.955965 5.156825 15.886124
F 46.955966 12.886109 15.886124
F 38.157850 5.153310 18.367358
F 38.157850 12.882594 18.367358
F 47.002847 5.155595 18.606020
F 47.002847 12.884879 18.606020
F 38.206501 7.727862 0.143581
F 51.429854 12.882291 18.687814
F 47.029470 7.718241 0.369264
F 51.429854 5.153007 18.687814
F 40.378483 1.290560 18.428286
F 40.378483 9.019845 18.428286
F 49.216874 1.283976 18.655757
F 49.216874 9.013260 18.655757
F 40.423729 3.861279 0.202540
F 40.423729 11.590564 0.202540
F 49.229683 3.856433 0.414715
F 49.229683 11.585718 0.414715
F 40.362387 3.860177 19.337361
F 40.362387 11.589462 19.337361
F 51.470886 0.007453 0.468282
F 51.445267 0.001043 12.334614
F 51.468670 0.003042 5.013816
F 36.035923 24.478684 3.722391
F 36.035923 16.749400 3.722391
F 44.860019 24.486801 3.956935
F 44.860019 16.757518 3.956935
F 36.061209 27.052022 7.363342
F 36.061209 19.322738 7.363342
F 44.890390 27.043790 7.608241
F 44.890390 19.314506 7.608241
F 36.019428 27.052011 4.631053
F 36.019428 19.322728 4.631053
F 44.843419 27.042368 4.883984
F 44.843420 19.313084 4.883984
F 35.967906 24.476307 0.990924
F 35.967906 16.747024 0.990924
F 44.815924 24.480120 1.233860
F 44.815924 16.750837 1.233860
F 38.240256 15.456084 4.694448
F 38.240256 23.185367 4.694448
F 47.036121 15.448972 4.940747
F 47.036121 23.178255 4.940747
F 38.192684 20.612846 1.053171
F 47.010762 20.611608 1.286472
F 38.257696 20.615621 3.782809
F 47.052521 20.618803 4.012910
F 38.283005 15.456390 7.424715
F 38.283005 23.185673 7.424715
F 47.081515 15.450272 7.669546
F 47.081515 23.179555 7.669546
F 40.468939 24.483207 3.841963
F 40.468939 16.753923 3.841963
F 49.256546 24.475206 4.058637
F 49.256547 16.745923 4.058637
F 40.496114 27.047660 7.485244
F 40.496114 19.318376 7.485243
F 49.281804 27.044192 7.723151
F 49.281804 19.314908 7.723151
F 40.452654 27.047262 4.758117
F 40.452655 19.317979 4.758117
F 49.240667 27.040793 4.988460
F 49.240667 19.311509 4.988460
F 40.408321 24.480196 1.115372
F 40.408321 16.750913 1.115372
F 49.231324 24.470889 1.325055
F 49.231324 16.741605 1.325055
F 42.651305 15.449740 4.822274
F 42.651305 23.179022 4.822274
F 51.468670 15.461610 5.013816
F 51.468670 23.190893 5.013816
F 42.614695 20.618528 1.176309
F 51.427986 20.617566 1.372108
F 42.669584 20.621627 3.899374
F 51.472881 20.601818 4.112019
F 42.697111 15.450709 7.546383
F 42.697111 23.179991 7.546383
F 51.493578 15.457434 7.761279
F 51.493578 23.186717 7.761279
F 35.987090 24.476929 11.010229
F 35.987090 16.747646 11.010228
F 44.831601 24.484011 11.263498
F 44.831601 16.754727 11.263498
F 35.910079 27.051197 14.660023
F 35.910079 19.321913 14.660023
F 44.770228 27.045060 14.913323
F 44.770228 19.315776 14.913323
F 35.962818 27.051634 11.926399
F 35.962818 19.322350 11.926399
F 44.805805 27.043642 12.190448
F 44.805805 19.314358 12.190448
F 36.039907 24.477924 8.276915
F 36.039907 16.748640 8.276915
F 44.867681 24.487197 8.538760
F 44.867681 16.757914 8.538760
F 38.186239 15.456315 11.990105
F 38.186239 23.185597 11.990105
F 47.007000 15.452114 12.253369
F 47.006999 23.181397 12.253369
F 38.261801 20.614913 8.340617
F 47.062228 20.620074 8.601760
F 38.210852 20.613612 11.072097
F 47.029913 20.617965 11.329435
F 38.135589 15.456232 14.722125
F 38.135589 23.185515 14.722125
F 46.973782 15.452204 14.977187
F 46.973782 23.181487 14.977187
F 40.426876 24.480631 11.134233
F 40.426876 16.751347 11.134233
F 49.237076 24.480675 11.386961
F 49.237076 16.751391 11.386960
F 40.355522 27.048459 14.784614
F 40.355522 19.319175 14.784614
F 49.187643 27.047726 15.031428
F 49.187643 19.318442 15.031427
F 40.402045 27.047872 12.055494
F 40.402045 19.318588 12.055494
F 49.220100 27.050322 12.304799
F 49.220100 19.321038 12.304799
F 40.474080 24.482556 8.405809
F 40.474080 16.753272 8.405809
F 49.267531 24.479187 8.654246
F 49.267531 16.749903 8.654246
F 42.607264 15.450802 12.122758
F 42.607264 23.180085 12.122758
F 51.445267 15.459611 12.334614
F 51.445267 23.188894 12.334614
F 42.675166 20.621039 8.472360
F 51.486511 20.608664 8.682972
F 42.633173 20.618442 11.197513
F 51.455890 20.611267 11.426527
F 42.566238 15.451987 14.848012
F 42.566238 23.181270 14.848012
F 51.411451 15.456931 15.066026
F 51.411451 23.186214 15.066026
F 35.930877 24.475853 18.305489
F 35.930877 16.746570 18.305488
F 44.796893 24.481474 18.548525
F 44.796893 16.752190 18.548524
F 44.824958 27.041830 0.314768
F 44.824958 19.312546 0.314768
F 35.914413 27.050633 19.212928
F 35.914413 19.321349 19.212928
F 44.781002 27.043691 19.456092
F 44.781003 19.314407 19.456092
F 35.888820 24.476065 15.572701
F 35.888820 16.746782 15.572701
F 44.748252 24.482930 15.828377
F 44.748252 16.753646 15.828377
F 38.140628 15.455778 19.275173
F 38.140628 23.185060 19.275173
F 46.987537 15.450432 19.509286
F 46.987537 23.179715 19.509286
F 38.114389 20.612402 15.636014
F 46.955966 20.615391 15.886124
F 38.157850 20.611876 18.367358
F 47.002847 20.614161 18.606020
F 38.206501 15.457146 0.143581
F 38.206501 23.186428 0.143581
F 47.029470 15.447525 0.369264
F 47.029470 23.176807 0.369264
F 40.378483 24.478411 18.428286
F 40.378483 16.749127 18.428286
F 49.216874 24.471827 18.655757
F 49.216874 16.742543 18.655757
F 40.423729 27.049130 0.202540
F 40.423729 19.319846 0.202540
F 49.229683 27.044284 0.414715
F 49.229683 19.315000 0.414715
F 40.362387 27.048028 19.337361
F 40.362387 19.318744 19.337361
F 49.202743 27.043501 19.550940
F 49.202743 19.314217 19.550940
F 40.333520 24.479094 15.700022
F 40.333520 16.749811 15.700022
F 49.174978 24.474437 15.932586
F 49.174978 16.745154 15.932586
F 42.574429 15.451459 19.398316
F 42.574429 23.180742 19.398316
F 51.425409 15.449866 19.599247
F 51.425409 23.179149 19.599247
F 42.544356 20.617101 15.765266
F 51.404814 20.608838 15.960493
F 42.592080 20.615977 18.488842
F 51.429854 20.611574 18.687814
F 42.629437 15.452751 0.259542
F 42.629437 23.182033 0.259542
F 51.470886 15.466022 0.468282
F 51.470886 23.195304 0.468282
F 35.983068 19.323123 0.082971
F 35.983068 27.052407 0.082971
F 36.035923 32.207969 3.722391
F 36.035923 39.937251 3.722391
F 44.860019 32.216086 3.956935
F 44.860019 39.945369 3.956935
F 36.061209 34.781306 7.363342
F 44.890390 34.773074 7.608241
F 36.019428 34.781296 4.631053
F 44.843420 34.771653 4.883984
F 35.967906 32.205592 0.990924
F 35.967906 39.934875 0.990924
F 44.815924 32.209405 1.233860
F 44.815924 39.938688 1.233860
F 38.240256 30.914652 4.694448
F 38.240256 38.643935 4.694448
F 47.036121 30.907540 4.940747
F 47.036121 38.636823 4.940747
F 38.192684 28.342130 1.053171
F 38.192684 36.071414 1.053171
F 47.010762 28.340892 1.286472
F 47.010762 36.070176 1.286472
F 38.257696 28.344906 3.782809
F 38.257696 36.074190 3.782809
F 47.052521 28.348088 4.012911
F 47.052521 36.077372 4.012910
F 38.283005 30.914958 7.424715
F 38.283005 38.644241 7.424715
F 47.081515 30.908839 7.669546
F 47.081515 38.638123 7.669546
F 40.468939 32.212491 3.841963
F 40.468939 39.941774 3.841963
F 49.256546 32.204491 4.058637
F 49.256547 39.933774 4.058637
F 40.496114 34.776944 7.485244
F 49.281804 34.773477 7.723151
F 40.452655 34.776547 4.758117
F 49.240667 34.770078 4.988460
F 40.408321 32.209481 1.115372
F 40.408321 39.938764 1.115372
F 49.231324 32.200173 1.325055
F 49.231324 39.929456 1.325055
F 42.651304 30.908307 4.822274
F 42.651305 38.637590 4.822274
F 51.468670 30.920178 5.013816
F 51.468670 38.649461 5.013816
F 42.614695 28.347813 1.176309
F 42.614695 36.077097 1.176310
F 51.427986 28.346851 1.372107
F 51.427986 36.076135 1.372108
F 42.669584 28.350912 3.899374
F 42.669584 36.080195 3.899374
F 51.472881 28.331102 4.112020
F 51.472881 36.060386 4.112020
F 42.697111 30.909276 7.546383
F 42.697111 38.638559 7.546383
F 51.493578 30.916002 7.761279
F 51.493578 38.645285 7.761279
F 35.987090 32.206214 11.010228
F 35.987090 39.935496 11.010228
F 44.831601 32.213296 11.263498
F 44.831601 39.942578 11.263498
F 35.910079 34.780481 14.660023
F 44.770228 34.774344 14.913323
F 35.962818 34.780918 11.926399
F 44.805805 34.772926 12.190448
F 36.039907 32.207208 8.276915
F 36.039907 39.936491 8.276915
F 44.867681 32.216482 8.538760
F 44.867681 39.945765 8.538760
F 38.186239 30.914882 11.990105
F 38.186239 38.644166 11.990105
F 47.006999 30.910681 12.253369
F 47.007000 38.639965 12.253369
F 38.261800 28.344197 8.340617
F 38.261800 36.073481 8.340617
F 47.062228 28.349359 8.601760
F 47.062228 36.078643 8.601761
F 38.210852 28.342897 11.072097
F 38.210852 36.072181 11.072097
F 47.029913 28.347250 11.329435
F 47.029913 36.076534 11.329435
F 38.135589 30.914800 14.722125
F 38.135589 38.644083 14.722125
F 46.973782 30.910772 14.977187
F 46.973782 38.640055 14.977187
F 40.426876 32.209916 11.134233
F 40.426876 39.939198 11.134233
F 49.237076 32.209960 11.386961
F 49.237076 39.939242 11.386960
F 40.355522 34.777743 14.784614
F 49.187643 34.777011 15.031427
F 40.402045 34.777157 12.055494
F 49.220100 34.779606 12.304799
F 40.474080 32.211841 8.405809
F 40.474080 39.941123 8.405809
F 49.267531 32.208472 8.654246
F 49.267531 39.937754 8.654246
F 42.607264 30.909370 12.122758
F 42.607264 38.638653 12.122758
F 51.445267 30.918179 12.334614
F 51.445267 38.647462 12.334614
F 42.675166 28.350323 8.472360
F 42.675166 36.079607 8.472360
F 51.486511 28.337948 8.682972
F 51.486511 36.067232 8.682972
F 42.633173 28.347727 11.197513
F 42.633173 36.077011 11.197513
F 51.455890 28.340552 11.426527
F 51.455890 36.069835 11.426527
F 42.566238 30.910555 14.848012
F 42.566238 38.639838 14.848012
F 51.411451 30.915499 15.066026
F 51.411450 38.644782 15.066026
F 35.930877 32.205138 18.305489
F 35.930877 39.934421 18.305488
F 44.796893 32.210759 18.548525
F 44.796893 39.940041 18.548524
F 44.824958 34.771115 0.314768
F 35.914413 34.779918 19.212928
F 44.781002 34.772976 19.456092
F 35.888820 32.205350 15.572701
F 35.888820 39.934633 15.572701
F 44.748252 32.212214 15.828377
F 44.748252 39.941497 15.828377
F 38.140628 30.914345 19.275173
F 38.140628 38.643629 19.275173
F 46.987537 30.909000 19.509286
F 46.987537 38.638283 19.509286
F 38.114389 28.341687 15.636014
F 38.114389 36.070971 15.636014
F 46.955965 28.344676 15.886124
F 46.955965 36.073960 15.886124
F 38.157850 28.341161 18.367358
F 38.157850 36.070445 18.367358
F 47.002847 28.343446 18.606020
F 47.002847 36.072730 18.606020
F 38.206501 30.915713 0.143581
F 38.206501 38.644997 0.143581
F 47.029470 30.906092 0.369264
F 47.029470 38.635376 0.369264
F 40.378483 32.207696 18.428286
F 40.378483 39.936978 18.428286
F 49.216874 32.201111 18.655757
F 49.216874 39.930394 18.655757
F 40.423729 34.778415 0.202540
F 49.229683 34.773569 0.414715
F 40.362387 34.777313 19.337361
F 49.202743 34.772786 19.550940
F 40.333520 32.208379 15.700022
F 40.333520 39.937662 15.700022
F 49.174978 32.203722 15.932586
F 49.174978 39.933005 15.932586
F 42.574429 30.910027 19.398316
F 42.574429 38.639310 19.398316
F 51.425409 30.908434 19.599247
F 51.425409 38.637717 19.599247
F 42.544356 28.346386 15.765266
F 42.544356 36.075670 15.765266
F 51.404814 28.338122 15.960493
F 51.404814 36.067406 15.960493
F 42.592079 28.345261 18.488842
F 42.592080 36.074545 18.488842
F 51.429854 28.340858 18.687814
F 51.429854 36.070142 18.687814
F 42.629437 30.911318 0.259542
F 42.629437 38.640601 0.259542
F 51.470886 30.924589 0.468282
F 51.470886 38.653873 0.468282
F 35.983068 34.781691 0.082971
F 36.035923 47.666535 3.722391
F 36.035923 55.395819 3.722391
F 44.860019 47.674652 3.956935
F 44.860019 55.403937 3.956935
F 36.061209 50.239873 7.363342
F 36.061209 42.510589 7.363342
F 44.890390 50.231641 7.608241
F 44.890390 42.502357 7.608241
F 36.019428 50.239862 4.631053
F 36.019429 42.510578 4.631053
F 44.843419 50.230219 4.883984
F 44.843420 42.500935 4.883984
F 35.967906 47.664158 0.990924
F 35.967906 55.393443 0.990924
F 44.815924 47.667971 1.233860
F 44.815924 55.397256 1.233860
F 38.240256 54.102503 4.694448
F 38.240256 46.373218 4.694448
F 47.036121 54.095390 4.940747
F 47.036121 46.366106 4.940747
F 38.192684 51.529981 1.053171
F 38.192684 43.800696 1.053171
F 47.010762 51.528743 1.286472
F 47.010762 43.799459 1.286472
F 38.257696 51.532757 3.782809
F 38.257696 43.803472 3.782809
F 47.052521 51.535939 4.012911
F 47.052521 43.806654 4.012910
F 38.283005 54.102808 7.424715
F 38.283005 46.373524 7.424715
F 47.081515 54.096690 7.669546
F 47.081515 46.367405 7.669546
F 40.468939 47.671057 3.841963
F 40.468939 55.400342 3.841963
F 49.256546 47.663057 4.058637
F 49.256546 55.392342 4.058637
F 40.496114 50.235511 7.485244
F 40.496114 42.506227 7.485243
F 49.281804 50.232043 7.723151
F 49.281804 42.502759 7.723151
F 40.452655 50.235113 4.758117
F 40.452655 42.505829 4.758117
F 49.240667 50.228644 4.988460
F 49.240667 42.499360 4.988460
F 40.408321 47.668047 1.115372
F 40.408321 55.397332 1.115372
F 49.231324 47.658740 1.325055
F 49.231324 55.388024 1.325055
F 42.651304 54.096158 4.822274
F 42.651305 46.366873 4.822274
F 51.468670 54.108029 5.013816
F 51.468670 46.378744 5.013816
F 42.614695 51.535664 1.176309
F 42.614695 43.806379 1.176309
F 51.427986 51.534701 1.372107
F 51.427986 43.805417 1.372108
F 42.669584 51.538762 3.899374
F 42.669584 43.809478 3.899374
F 51.472881 51.518953 4.112020
F 51.472881 43.789668 4.112019
F 42.697111 54.097127 7.546383
F 42.697111 46.367842 7.546383
F 51.493578 54.103852 7.761279
F 51.493578 46.374568 7.761279
F 35.987090 47.664780 11.010229
F 35.987090 55.394065 11.010229
F 44.831601 47.671862 11.263498
F 44.831601 55.401147 11.263498
F 35.910079 50.239048 14.660023
F 35.910079 42.509764 14.660023
F 44.770228 50.232910 14.913323
F 44.770228 42.503627 14.913323
F 35.962818 50.239484 11.926399
F 35.962818 42.510201 11.926399
F 44.805805 50.231493 12.190448
F 44.805805 42.502209 12.190448
F 36.039907 47.665775 8.276915
F 36.039907 55.395059 8.276915
F 44.867681 47.675048 8.538760
F 44.867681 55.404333 8.538759
F 38.186239 54.102733 11.990105
F 38.186239 46.373448 11.990105
F 47.006999 54.098532 12.253369
F 47.006999 46.369247 12.253369
F 38.261800 51.532048 8.340617
F 38.261801 43.802764 8.340617
F 47.062228 51.537210 8.601760
F 47.062228 43.807925 8.601760
F 38.210852 51.530748 11.072097
F 38.210852 43.801463 11.072097
F 47.029913 51.535101 11.329435
F 47.029913 43.805816 11.329435
F 38.135589 54.102651 14.722125
F 38.135589 46.373366 14.722125
F 46.973782 54.098623 14.977187
F 46.973782 46.369338 14.977187
F 40.426876 47.668482 11.134233
F 40.426876 55.397766 11.134233
F 49.237076 47.668526 11.386961
F 49.237076 55.397810 11.386961
F 40.355522 50.236310 14.784614
F 40.355522 42.507026 14.784614
F 49.187643 50.235577 15.031428
F 49.187643 42.506293 15.031427
F 40.402045 50.235723 12.055494
F 40.402045 42.506439 12.055494
F 49.220100 50.238172 12.304799
F 49.220100 42.508889 12.304799
F 40.474080 47.670407 8.405809
F 40.474080 55.399692 8.405809
F 49.267531 47.667038 8.654246
F 49.267531 55.396322 8.654246
F 42.607264 54.097221 12.122758
F 42.607264 46.367936 12.122758
F 51.445267 54.106030 12.334614
F 51.445267 46.376745 12.334614
F 42.675166 51.538174 8.472360
F 42.675166 43.808890 8.472360
F 51.486511 51.525799 8.682972
F 51.486511 43.796515 8.682972
F 42.633173 51.535578 11.197513
F 42.633173 43.806293 11.197513
F 51.455890 51.528402 11.426527
F 51.455890 43.799118 11.426527
F 42.566238 54.098405 14.848012
F 42.566238 46.369121 14.848012
F 51.411451 54.103349 15.066026
F 51.411451 46.374065 15.066026
F 35.930877 47.663704 18.305489
F 35.930877 55.392989 18.305489
F 44.796893 47.669325 18.548525
F 44.796893 55.398609 18.548525
F 44.824958 50.229681 0.314768
F 44.824958 42.500397 0.314768
F 35.914413 50.238484 19.212928
F 35.914413 42.509200 19.212928
F 44.781003 50.231542 19.456092
F 44.781002 42.502258 19.456092
F 35.888820 47.663916 15.572701
F 35.888820 55.393201 15.572701
F 44.748252 47.670781 15.828377
F 44.748252 55.400065 15.828377
F 38.140628 54.102196 19.275173
F 38.140628 46.372911 19.275173
F 46.987537 54.096851 19.509286
F 46.987537 46.367566 19.509286
F 38.114389 51.529538 15.636014
F 38.114389 43.800253 15.636014
F 46.955965 51.532527 15.886124
F 46.955965 43.803242 15.886124
F 38.157850 51.529012 18.367358
F 38.157850 43.799727 18.367358
F 47.002847 51.531297 18.606020
F 47.002847 43.802012 18.606020
F 38.206501 54.103564 0.143581
F 38.206501 46.374279 0.143581
F 47.029470 54.093943 0.369264
F 47.029470 46.364658 0.369264
F 40.378483 47.666262 18.428286
F 40.378483 55.395546 18.428286
F 49.216874 47.659677 18.655757
F 49.216874 55.388962 18.655757
F 40.423729 50.236981 0.202540
F 40.423729 42.507697 0.202540
F 49.229683 50.232135 0.414715
F 49.229683 42.502851 0.414715
F 40.362387 50.235879 19.337361
F 40.362387 42.506595 19.337361
F 49.202743 50.231352 19.550940
F 49.202743 42.502068 19.550940
F 40.333520 47.666945 15.700022
F 40.333520 55.396230 15.700022
F 49.174978 47.662288 15.932586
F 49.174978 55.391573 15.932586
F 42.574429 54.097878 19.398316
F 42.574429 46.368593 19.398316
F 51.425409 54.096285 19.599247
F 51.425409 46.367000 19.599247
F 42.544356 51.534237 15.765266
F 42.544356 43.804952 15.765266
F 51.404814 51.525973 15.960493
F 51.404814 43.796689 15.960493
F 42.592080 51.533112 18.488842
F 42.592080 43.803828 18.488842
F 51.429854 51.528709 18.687814
F 51.429854 43.799425 18.687814
F 42.629437 54.099169 0.259542
F 42.629437 46.369884 0.259542
F 51.470886 54.112440 0.468282
F 51.470886 46.383155 0.468282
F 35.983068 42.510974 0.082971
F 35.983068 50.240258 0.082971
F 36.035923 63.125102 3.722391
F 44.860019 63.133220 3.956935
F 36.061209 57.969157 7.363342
F 36.061209 65.698440 7.363342
F 44.890390 57.960925 7.608241
F 44.890390 65.690208 7.608241
F 36.019428 57.969147 4.631053
F 36.019429 65.698430 4.631053
F 44.843420 57.959504 4.883984
F 44.843420 65.688786 4.883984
F 35.967906 63.122726 0.990924
F 44.815924 63.126539 1.233860
F 38.240256 61.831786 4.694448
F 47.036121 61.824674 4.940747
F 38.192684 59.259265 1.053171
F 38.192684 66.988548 1.053171
F 47.010762 59.258027 1.286472
F 47.010762 66.987310 1.286472
F 38.257696 59.262041 3.782809
F 38.257696 66.991323 3.782809
F 47.052521 59.265223 4.012910
F 47.052521 66.994505 4.012910
F 38.283005 61.832092 7.424715
F 47.081515 61.825974 7.669546
F 40.468939 63.129625 3.841963
F 49.256547 63.121625 4.058637
F 40.496114 57.964795 7.485244
F 40.496114 65.694078 7.485243
F 49.281804 57.961327 7.723151
F 49.281804 65.690610 7.723151
F 40.452655 57.964398 4.758117
F 40.452655 65.693680 4.758117
F 49.240667 57.957929 4.988460
F 49.240667 65.687211 4.988460
F 40.408321 63.126615 1.115372
F 49.231324 63.117307 1.325055
F 42.651305 61.825441 4.822274
F 51.468670 61.837312 5.013816
F 42.614695 59.264948 1.176310
F 42.614695 66.994230 1.176309
F 51.427986 59.263986 1.372108
F 51.427986 66.993268 1.372108
F 42.669584 59.268046 3.899374
F 42.669584 66.997329 3.899374
F 51.472881 59.248237 4.112020
F 51.472881 66.977519 4.112019
F 42.697111 61.826411 7.546383
F 51.493578 61.833136 7.761279
F 35.987090 63.123348 11.010228
F 44.831601 63.130429 11.263498
F 35.910079 57.968332 14.660023
F 35.910079 65.697615 14.660023
F 44.770228 57.962195 14.913323
F 44.770228 65.691478 14.913323
F 35.962818 57.968769 11.926399
F 35.962818 65.698052 11.926399
F 44.805805 57.960777 12.190448
F 44.805805 65.690060 12.190448
F 36.039907 63.124342 8.276915
F 44.867681 63.133616 8.538760
F 38.186239 61.832017 11.990105
F 47.007000 61.827816 12.253369
F 38.261800 59.261332 8.340617
F 38.261801 66.990615 8.340617
F 47.062228 59.266494 8.601761
F 47.062228 66.995776 8.601760
F 38.210852 59.260032 11.072097
F 38.210852 66.989314 11.072097
F 47.029913 59.264385 11.329435
F 47.029913 66.993667 11.329435
F 38.135589 61.831934 14.722125
F 46.973782 61.827906 14.977187
F 40.426876 63.127049 11.134233
F 49.237076 63.127093 11.386960
F 40.355522 57.965594 14.784614
F 40.355522 65.694877 14.784614
F 49.187643 57.964861 15.031427
F 49.187643 65.694144 15.031427
F 40.402045 57.965007 12.055494
F 40.402045 65.694290 12.055494
F 49.220100 57.967457 12.304799
F 49.220100 65.696740 12.304799
F 40.474080 63.128974 8.405809
F 49.267531 63.125605 8.654246
F 42.607264 61.826504 12.122758
F 51.445267 61.835313 12.334614
F 42.675166 59.267458 8.472360
F 42.675166 66.996741 8.472360
F 51.486511 59.255083 8.682972
F 51.486511 66.984366 8.682972
F 42.633173 59.264862 11.197513
F 42.633173 66.994144 11.197513
F 51.455890 59.257686 11.426527
F 51.455890 66.986969 11.426527
F 42.566238 61.827689 14.848012
F 51.411451 61.832633 15.066026
F 35.930877 63.122272 18.305488
F 44.796893 63.127892 18.548524
F 44.824958 57.958965 0.314768
F 44.824958 65.688248 0.314768
F 35.914413 57.967769 19.212928
F 35.914413 65.697051 19.212928
F 44.781002 57.960827 19.456092
F 44.781002 65.690109 19.456092
F 35.888820 63.122484 15.572701
F 44.748252 63.129348 15.828377
F 38.140628 61.831480 19.275173
F 46.987537 61.826134 19.509286
F 38.114389 59.258822 15.636014
F 38.114389 66.988104 15.636014
F 46.955966 59.261811 15.886124
F 46.955966 66.991093 15.886124
F 38.157850 59.258296 18.367358
F 38.157850 66.987578 18.367358
F 47.002847 59.260580 18.606020
F 47.002847 66.989863 18.606020
F 38.206501 61.832847 0.143581
F 47.029470 61.823227 0.369264
F 40.378483 63.124829 18.428286
F 49.216874 63.118245 18.655757
F 40.423729 57.966266 0.202540
F 40.423729 65.695548 0.202540
F 49.229683 57.961420 0.414715
F 49.229683 65.690702 0.414715
F 40.362387 57.965163 19.337361
F 40.362387 65.694446 19.337361
F 49.202743 57.960637 19.550940
F 49.202743 65.689919 19.550940
F 40.333520 63.125513 15.700022
F 49.174978 63.120856 15.932586
F 42.574429 61.827161 19.398316
F 51.425409 61.825568 19.599247
F 42.544356 59.263521 15.765266
F 42.544356 66.992803 15.765266
F 51.404814 59.255257 15.960493
F 51.404814 66.984540 15.960493
F 42.592080 59.262396 18.488842
F 42.592080 66.991679 18.488842
F 51.429854 59.257993 18.687814
F 51.429854 66.987276 18.687814
F 42.629437 61.828453 0.259542
F 51.470886 61.841724 0.468282
F 35.983068 57.969542 0.082971
F 42.629437 69.557735 0.259542
F 51.425409 69.554851 19.599247
F 47.029470 69.552509 0.369264
F 38.206501 69.562130 0.143581
F 42.574429 69.556444 19.398316
F 51.411451 69.561916 15.066026
F 38.140628 69.560762 19.275173
F 38.135589 69.561217 14.722125
F 38.186239 69.561299 11.990105
F 51.493578 69.562419 7.761279
F 35.983068 65.698825 0.082971
F 46.987537 69.555417 19.509286
F 38.283005 69.561375 7.424715
F 38.240256 69.561069 4.694448
F 47.036121 69.553957 4.940747
F 47.081515 69.555257 7.669546
F 42.651305 69.554724 4.822274
F 42.697111 69.555693 7.546383
F 47.006999 69.557099 12.253369
F 46.973782 69.557189 14.977187
F 42.607264 69.555787 12.122758
F 42.566238 69.556972 14.848012
F 62.519764 1.297402 4.177593
F 62.519764 9.026686 4.177593
F 71.381302 1.288585 4.188285
F 71.381302 9.017870 4.188285
F 62.515605 3.856088 7.828600
F 62.515605 11.585372 7.828600
F 71.381156 3.864296 7.832046
F 71.381156 11.593581 7.832046
F 62.519909 3.855414 5.105112
F 62.519909 11.584699 5.105112
F 71.381431 3.864226 5.099785
F 71.381431 11.593511 5.099785
F 62.504146 1.295419 1.454370
F 62.504146 9.024704 1.454370
F 71.380681 1.288434 1.455950
F 71.380681 9.017719 1.455950
F 55.928788 7.718115 5.084625
F 53.646189 1.288424 18.717139
F 64.719316 7.723476 5.103166
F 53.646189 9.017709 18.717139
F 55.888475 5.152211 1.419536
F 55.888475 12.881495 1.419537
F 64.711136 5.157569 1.456009
F 64.711136 12.886853 1.456009
F 55.930169 5.151365 4.150392
F 55.930169 12.880649 4.150392
F 64.720403 5.158941 4.182584
F 64.720403 12.888225 4.182584
F 55.929431 7.720561 7.818474
F 53.635097 3.856138 19.627917
F 64.716979 7.723765 7.829421
F 69.151996 7.728490 0.544100
F 58.135497 1.293706 4.165380
F 58.135497 9.022991 4.165380
F 66.931812 1.291187 4.185802
F 66.931812 9.020472 4.185802
F 58.130351 3.855585 7.826721
F 58.130351 11.584869 7.826721
F 66.930649 3.861838 7.830865
F 66.930649 11.591123 7.830865
F 58.134358 3.853277 5.098123
F 58.134358 11.582562 5.098123
F 66.932228 3.861533 5.101517
F 66.932228 11.590818 5.101517
F 58.107456 1.288876 1.439342
F 58.107456 9.018161 1.439343
F 66.927425 1.290427 1.456225
F 66.927425 9.019712 1.456225
F 60.327405 7.717957 5.104148
F 60.309290 7.716182 0.526739
F 69.153702 7.728139 5.100240
F 53.635097 11.585423 19.627918
F 60.301903 5.156610 1.448839
F 60.301903 12.885894 1.448839
F 69.152452 5.153760 1.456146
F 69.152452 12.883044 1.456146
F 60.328503 5.161901 4.171946
F 60.328503 12.891186 4.171946
F 69.154019 5.154096 4.187613
F 69.154019 12.883380 4.187613
F 60.322062 7.719787 7.828237
F 69.150566 12.882663 18.762681
F 69.153186 7.728218 7.831614
F 53.689564 1.297610 1.408094
F 62.503999 1.295358 11.476812
F 62.503999 9.024643 11.476812
F 71.380760 1.288463 11.475739
F 71.380760 9.017748 11.475739
F 62.493253 3.858703 15.120250
F 62.493253 11.587988 15.120250
F 71.380437 3.864461 15.119396
F 71.380437 11.593746 15.119395
F 62.505203 3.856833 12.397561
F 62.505203 11.586118 12.397561
F 71.380790 3.864381 12.386983
F 71.380790 11.593666 12.386983
F 62.515700 1.297154 8.753835
F 62.515700 9.026439 8.753835
F 71.381129 1.288544 8.743403
F 71.381129 9.017829 8.743403
F 55.891697 7.726980 12.395701
F 53.689564 9.026895 1.408094
F 64.711160 7.724661 12.392385
F 69.150566 5.153379 18.762681
F 55.921590 5.155273 8.748949
F 55.921590 12.884557 8.748949
F 64.717489 5.158606 8.749030
F 64.717489 12.887890 8.749030
F 55.899031 5.157633 11.480147
F 55.899031 12.886917 11.480147
F 64.710747 5.157442 11.475415
F 64.710747 12.886726 11.475415
F 55.867478 7.725193 15.121004
F 53.702423 1.284852 8.714319
F 64.704369 7.725859 15.119236
F 60.283200 12.887845 18.756511
F 58.106361 1.294769 11.484899
F 58.106361 9.024054 11.484899
F 66.927502 1.290372 11.475271
F 66.927502 9.019657 11.475271
F 58.083268 3.859312 15.126295
F 58.083268 11.588597 15.126295
F 66.924765 3.862977 15.119105
F 66.924766 11.592262 15.119105
F 58.104733 3.858031 12.404599
F 58.104733 11.587316 12.404600
F 66.927807 3.862408 12.389075
F 66.927806 11.591693 12.389075
F 58.127313 1.296038 8.759106
F 58.127313 9.025323 8.759106
F 66.930573 1.290940 8.745708
F 66.930573 9.020224 8.745708
F 60.306154 7.720321 12.403065
F 60.283200 5.158561 18.756511
F 69.152108 7.728461 12.387562
F 53.702423 9.014137 8.714319
F 60.322458 5.163194 8.758436
F 60.322458 12.892478 8.758436
F 69.153328 5.153960 8.744092
F 69.153328 12.883244 8.744093
F 60.305135 5.160851 11.481007
F 60.305135 12.890135 11.481007
F 69.152108 5.153693 11.475562
F 69.152108 12.882977 11.475562
F 60.288448 7.722706 15.123400
F 69.151051 12.882737 16.030845
F 69.150925 7.728722 15.119310
F 53.667239 3.865393 12.364820
F 62.488873 1.293764 18.758745
F 62.488873 9.023049 18.758745
F 71.380151 1.288315 18.763009
F 71.380151 9.017600 18.763009
F 62.505343 3.856959 0.533536
F 62.505343 11.586243 0.533536
F 71.380978 3.864332 0.544687
F 71.380978 11.593616 0.544687
F 62.489186 3.858941 19.672785
F 62.489186 11.588225 19.672785
F 71.380271 3.864499 19.674004
F 71.380271 11.593784 19.674004
F 62.493454 1.294568 16.036470
F 62.493454 9.023852 16.036470
F 71.380414 1.288380 16.030526
F 71.380414 9.017665 16.030526
F 55.858301 7.720571 19.640622
F 53.658286 3.871669 0.499179
F 64.701498 7.726156 19.673979
F 69.151051 5.153453 16.030845
F 55.860292 5.151297 16.020805
F 55.860292 12.880581 16.020805
F 64.704908 5.156539 16.033560
F 64.704908 12.885823 16.033560
F 55.859616 5.147523 18.743530
F 55.859616 12.876807 18.743530
F 64.702494 5.156199 18.760567
F 64.702494 12.885483 18.760567
F 55.900191 7.721518 0.504807
F 53.667239 11.594678 12.364820
F 64.711253 7.724772 0.538946
F 60.288825 12.889598 16.037511
F 58.075922 1.290419 18.752964
F 58.075922 9.019704 18.752964
F 66.923148 1.289497 18.762122
F 66.923148 9.018782 18.762122
F 58.102004 3.852441 0.519910
F 58.102004 11.581726 0.519910
F 66.928270 3.862421 0.542342
F 66.928270 11.591706 0.542342
F 58.074622 3.856764 19.660040
F 58.074622 11.586049 19.660041
F 66.923553 3.863219 19.674037
F 66.923553 11.592503 19.674037
F 58.080152 1.292540 16.033855
F 58.080152 9.021824 16.033855
F 66.924691 1.289804 16.031871
F 66.924691 9.019088 16.031871
F 60.282234 7.721442 19.668752
F 60.288825 5.160314 16.037511
F 69.150249 7.728855 19.674079
F 53.643343 11.592210 15.095981
F 53.630113 9.014975 15.990475
F 53.643343 3.862925 15.095981
F 53.680399 9.017300 11.456938
F 53.680399 1.288015 11.456938
F 53.630113 1.285690 15.990475
F 53.658285 11.600954 0.499179
F 53.700351 11.598582 5.048570
F 53.700351 3.869297 5.048570
F 53.716554 11.593501 7.792863
F 53.716554 3.864216 7.792863
F 53.711779 9.006107 4.143848
F 53.711779 1.276822 4.143848
F 62.519764 24.485253 4.177593
F 62.519764 16.755969 4.177593
F 71.381302 24.476436 4.188285
F 71.381302 16.747153 4.188285
F 62.515605 27.043939 7.828600
F 62.515605 19.314655 7.828600
F 71.381156 27.052147 7.832046
F 71.381156 19.322863 7.832046
F 62.519909 27.043265 5.105112
F 62.519909 19.313981 5.105112
F 71.381431 27.052077 5.099785
F 71.381432 19.322793 5.099786
F 62.504146 24.483270 1.454370
F 62.504146 16.753986 1.454370
F 71.380681 24.476285 1.455950
F 71.380681 16.747002 1.455951
F 55.928788 15.447399 5.084625
F 55.928788 23.176682 5.084625
F 64.719316 15.452759 5.103166
F 64.719316 23.182042 5.103166
F 55.888475 20.610778 1.419537
F 64.711136 20.616136 1.456009
F 55.930169 20.609931 4.150392
F 64.720403 20.617508 4.182584
F 55.929431 15.449844 7.818474
F 55.929431 23.179127 7.818474
F 64.716979 15.453048 7.829421
F 64.716979 23.182331 7.829421
F 58.135497 24.481557 4.165379
F 58.135497 16.752274 4.165379
F 66.931812 24.479038 4.185802
F 66.931812 16.749755 4.185802
F 58.130351 27.043436 7.826721
F 58.130351 19.314152 7.826721
F 66.930649 27.049689 7.830865
F 66.930649 19.320405 7.830864
F 58.134358 27.041128 5.098123
F 58.134358 19.311844 5.098123
F 66.932228 27.049385 5.101517
F 66.932228 19.320101 5.101517
F 58.107456 24.476727 1.439342
F 58.107456 16.747444 1.439343
F 66.927425 24.478278 1.456225
F 66.927425 16.748994 1.456226
F 60.327405 15.447241 5.104149
F 60.327405 23.176523 5.104148
F 69.153702 15.457422 5.100240
F 69.153702 23.186705 5.100240
F 60.301903 20.615176 1.448839
F 69.152452 20.612327 1.456146
F 60.328503 20.620468 4.171946
F 69.154019 20.612662 4.187613
F 60.322062 15.449071 7.828237
F 60.322062 23.178353 7.828237
F 69.153186 15.457502 7.831614
F 69.153186 23.186785 7.831614
F 62.503999 24.483209 11.476812
F 62.503999 16.753925 11.476812
F 71.380760 24.476314 11.475739
F 71.380760 16.747031 11.475739
F 62.493253 27.046554 15.120250
F 62.493253 19.317271 15.120250
F 71.380437 27.052312 15.119396
F 71.380437 19.323028 15.119395
F 62.505203 27.044685 12.397561
F 62.505203 19.315401 12.397561
F 71.380790 27.052232 12.386983
F 71.380790 19.322948 12.386983
F 62.515700 24.485005 8.753835
F 62.515700 16.755722 8.753835
F 71.381129 24.476396 8.743403
F 71.381129 16.747112 8.743404
F 55.891697 15.456264 12.395701
F 55.891697 23.185546 12.395700
F 64.711160 15.453944 12.392385
F 64.711160 23.183227 12.392385
F 55.921590 20.613840 8.748948
F 64.717489 20.617173 8.749030
F 55.899031 20.616199 11.480147
F 64.710747 20.616008 11.475415
F 55.867478 15.454477 15.121004
F 55.867478 23.183759 15.121004
F 64.704369 15.455142 15.119236
F 64.704369 23.184425 15.119236
F 58.106361 24.482620 11.484899
F 58.106361 16.753337 11.484899
F 66.927502 24.478223 11.475271
F 66.927502 16.748939 11.475271
F 58.083268 27.047163 15.126295
F 58.083268 19.317879 15.126295
F 66.924765 27.050828 15.119105
F 66.924766 19.321544 15.119105
F 58.104733 27.045882 12.404600
F 58.104733 19.316598 12.404600
F 66.927806 27.050259 12.389075
F 66.927807 19.320975 12.389075
F 58.127313 24.483889 8.759106
F 58.127313 16.754606 8.759106
F 66.930573 24.478791 8.745708
F 66.930573 16.749507 8.745708
F 60.306154 15.449605 12.403066
F 60.306154 23.178887 12.403065
F 69.152108 15.457744 12.387562
F 69.152108 23.187027 12.387562
F 60.322458 20.621760 8.758436
F 69.153328 20.612527 8.744092
F 60.305134 20.619417 11.481007
F 69.152108 20.612259 11.475562
F 60.288448 15.451989 15.123399
F 60.288448 23.181272 15.123400
F 69.150925 15.458005 15.119310
F 69.150925 23.187288 15.119310
F 62.488873 24.481616 18.758745
F 62.488873 16.752332 18.758745
F 71.380151 24.476167 18.763009
F 71.380151 16.746883 18.763009
F 62.505343 27.044810 0.533536
F 62.505343 19.315526 0.533536
F 71.380978 27.052183 0.544687
F 71.380978 19.322899 0.544687
F 62.489186 27.046792 19.672785
F 62.489186 19.317508 19.672785
F 71.380271 27.052350 19.674004
F 71.380271 19.323066 19.674004
F 62.493454 24.482419 16.036470
F 62.493454 16.753135 16.036470
F 71.380414 24.476232 16.030526
F 71.380414 16.746948 16.030526
F 55.858301 15.449854 19.640622
F 55.858301 23.179137 19.640622
F 64.701498 15.455439 19.673980
F 64.701498 23.184722 19.673980
F 55.860292 20.609864 16.020805
F 64.704909 20.615105 16.033560
F 55.859616 20.606090 18.743530
F 64.702494 20.614766 18.760567
F 55.900191 15.450801 0.504807
F 55.900192 23.180084 0.504807
F 64.711252 15.454056 0.538946
F 64.711253 23.183339 0.538946
F 58.075922 24.478270 18.752964
F 58.075922 16.748986 18.752964
F 66.923148 24.477348 18.762122
F 66.923148 16.748065 18.762122
F 58.102004 27.040293 0.519910
F 58.102004 19.311009 0.519910
F 66.928270 27.050272 0.542342
F 66.928270 19.320988 0.542342
F 58.074622 27.044615 19.660040
F 58.074622 19.315331 19.660041
F 66.923553 27.051070 19.674037
F 66.923553 19.321786 19.674037
F 58.080152 24.480391 16.033855
F 58.080152 16.751107 16.033855
F 66.924691 24.477655 16.031871
F 66.924691 16.748371 16.031871
F 60.282234 15.450725 19.668752
F 60.282234 23.180008 19.668752
F 69.150249 15.458138 19.674079
F 69.150249 23.187421 19.674079
F 60.288825 20.618881 16.037511
F 69.151051 20.612019 16.030845
F 60.283200 20.617127 18.756511
F 69.150566 20.611946 18.762681
F 60.309290 15.445465 0.526739
F 60.309290 23.174748 0.526739
F 69.151996 15.457773 0.544100
F 69.151996 23.187056 0.544100
F 53.711780 24.464673 4.143847
F 53.630113 16.744257 15.990475
F 53.630113 24.473541 15.990475
F 53.711779 16.735390 4.143848
F 53.716554 27.052067 7.792863
F 53.658286 19.330236 0.499179
F 53.658286 27.059520 0.499179
F 53.716554 19.322783 7.792863
F 53.700351 27.057148 5.048570
F 53.702423 16.743420 8.714319
F 53.702423 24.472703 8.714319
F 53.667239 19.323961 12.364820
F 53.667239 27.053244 12.364820
F 53.643343 19.321492 15.095981
F 53.643343 27.050776 15.095981
F 53.680399 16.746583 11.456938
F 53.680399 24.475866 11.456938
F 53.700351 19.327864 5.048570
F 53.635097 19.314705 19.627918
F 53.635097 27.043989 19.627918
F 53.646189 16.746992 18.717139
F 53.689564 24.485461 1.408094
F 53.689564 16.756178 1.408094
F 53.646189 24.476275 18.717139
F 62.519764 32.214537 4.177593
F 62.519764 39.943820 4.177593
F 71.381302 32.205721 4.188285
F 71.381302 39.935004 4.188285
F 62.515605 34.773223 7.828600
F 71.381156 34.781431 7.832045
F 62.519909 34.772550 5.105112
F 71.381431 34.781362 5.099785
F 62.504146 32.212554 1.454370
F 62.504146 39.941837 1.454370
F 71.380681 32.205570 1.455950
F 71.380681 39.934852 1.455951
F 55.928788 30.905966 5.084625
F 55.928788 38.635250 5.084625
F 64.719316 30.911327 5.103166
F 64.719316 38.640610 5.103166
F 55.888475 28.340062 1.419536
F 55.888475 36.069346 1.419537
F 64.711136 28.345420 1.456009
F 64.711136 36.074704 1.456009
F 55.930169 28.339216 4.150392
F 55.930169 36.068500 4.150392
F 64.720403 28.346792 4.182584
F 64.720403 36.076076 4.182584
F 55.929431 30.908412 7.818474
F 55.929431 38.637695 7.818474
F 64.716979 30.911616 7.829421
F 64.716979 38.640899 7.829421
F 58.135498 32.210842 4.165379
F 58.135497 39.940124 4.165379
F 66.931812 32.208323 4.185802
F 66.931812 39.937605 4.185802
F 58.130351 34.772720 7.826721
F 66.930649 34.778973 7.830865
F 58.134358 34.770413 5.098123
F 66.932228 34.778669 5.101517
F 58.107456 32.206012 1.439342
F 58.107456 39.935294 1.439342
F 66.927425 32.207563 1.456225
F 66.927425 39.936845 1.456226
F 60.327405 30.905808 5.104148
F 60.327405 38.635091 5.104149
F 69.153702 30.915990 5.100240
F 69.153702 38.645273 5.100241
F 60.301903 28.344461 1.448839
F 60.301903 36.073745 1.448839
F 69.152452 28.341611 1.456146
F 69.152452 36.070895 1.456146
F 60.328503 28.349752 4.171946
F 60.328503 36.079036 4.171946
F 69.154019 28.341947 4.187613
F 69.154019 36.071230 4.187613
F 60.322062 30.907638 7.828237
F 60.322062 38.636921 7.828237
F 69.153186 30.916069 7.831614
F 69.153186 38.645353 7.831614
F 62.503999 32.212493 11.476812
F 62.503999 39.941776 11.476812
F 71.380760 32.205599 11.475739
F 71.380760 39.934882 11.475739
F 62.493253 34.775839 15.120250
F 71.380437 34.781597 15.119395
F 62.505203 34.773969 12.397561
F 71.380790 34.781517 12.386983
F 62.515700 32.214290 8.753835
F 62.515700 39.943572 8.753835
F 71.381129 32.205680 8.743403
F 71.381129 39.934963 8.743404
F 55.891697 30.914831 12.395701
F 55.891697 38.644114 12.395701
F 64.711160 30.912512 12.392385
F 64.711160 38.641795 12.392385
F 55.921590 28.343124 8.748949
F 55.921590 36.072408 8.748949
F 64.717489 28.346457 8.749030
F 64.717489 36.075741 8.749030
F 55.899031 28.345484 11.480147
F 55.899031 36.074768 11.480147
F 64.710747 28.345293 11.475415
F 64.710747 36.074577 11.475415
F 55.867478 30.913044 15.121004
F 55.867478 38.642328 15.121004
F 64.704369 30.913710 15.119236
F 64.704369 38.642993 15.119236
F 58.106361 32.211905 11.484899
F 58.106361 39.941188 11.484899
F 66.927502 32.207508 11.475271
F 66.927502 39.936790 11.475271
F 58.083268 34.776448 15.126295
F 66.924765 34.780113 15.119105
F 58.104733 34.775167 12.404600
F 66.927806 34.779544 12.389075
F 58.127313 32.213174 8.759106
F 58.127313 39.942457 8.759106
F 66.930573 32.208075 8.745708
F 66.930573 39.937358 8.745708
F 60.306154 30.908172 12.403065
F 60.306154 38.637455 12.403066
F 69.152108 30.916312 12.387562
F 69.152108 38.645595 12.387562
F 60.322458 28.351045 8.758436
F 60.322458 36.080329 8.758436
F 69.153328 28.341811 8.744092
F 69.153328 36.071095 8.744093
F 60.305135 28.348702 11.481007
F 60.305135 36.077985 11.481007
F 69.152108 28.341544 11.475562
F 69.152108 36.070828 11.475562
F 60.288448 30.910557 15.123400
F 60.288448 38.639840 15.123399
F 69.150925 30.916573 15.119310
F 69.150925 38.645856 15.119310
F 62.488873 32.210900 18.758745
F 62.488873 39.940183 18.758745
F 71.380151 32.205451 18.763009
F 71.380151 39.934734 18.763009
F 62.505343 34.774094 0.533536
F 71.380978 34.781467 0.544687
F 62.489186 34.776076 19.672785
F 71.380271 34.781635 19.674004
F 62.493454 32.211703 16.036470
F 62.493454 39.940986 16.036470
F 71.380414 32.205516 16.030526
F 71.380414 39.934799 16.030526
F 55.858301 30.908422 19.640622
F 55.858301 38.637705 19.640622
F 64.701498 30.914007 19.673979
F 64.701498 38.643290 19.673980
F 55.860292 28.339148 16.020805
F 55.860292 36.068432 16.020805
F 64.704908 28.344390 16.033560
F 64.704908 36.073673 16.033560
F 55.859616 28.335374 18.743530
F 55.859616 36.064658 18.743530
F 64.702494 28.344050 18.760567
F 64.702494 36.073334 18.760567
F 55.900192 30.909369 0.504807
F 55.900192 38.638652 0.504807
F 64.711253 30.912623 0.538946
F 64.711253 38.641907 0.538946
F 58.075922 32.207555 18.752964
F 58.075922 39.936837 18.752964
F 66.923148 32.206633 18.762122
F 66.923148 39.935916 18.762122
F 58.102004 34.769577 0.519910
F 66.928269 34.779556 0.542342
F 58.074622 34.773900 19.660040
F 66.923553 34.780354 19.674037
F 58.080152 32.209676 16.033855
F 58.080152 39.938958 16.033855
F 66.924691 32.206939 16.031871
F 66.924691 39.936222 16.031871
F 60.282234 30.909293 19.668752
F 60.282234 38.638576 19.668752
F 69.150249 30.916706 19.674079
F 69.150249 38.645989 19.674079
F 60.288825 28.348165 16.037511
F 60.288825 36.077449 16.037511
F 69.151051 28.341304 16.030845
F 69.151051 36.070587 16.030845
F 60.283200 28.346412 18.756511
F 60.283200 36.075696 18.756511
F 69.150566 28.341230 18.762681
F 69.150566 36.070514 18.762681
F 60.309290 30.904033 0.526739
F 60.309290 38.633316 0.526739
F 69.151996 30.916341 0.544100
F 69.151996 38.645624 0.544100
F 53.711780 32.193958 4.143847
F 53.630113 39.932108 15.990475
F 53.630113 32.202826 15.990475
F 53.711779 39.923241 4.143848
F 53.658285 34.788805 0.499179
F 53.716554 34.781352 7.792863
F 53.700351 34.786432 5.048570
F 53.702423 39.931271 8.714319
F 53.702423 32.201988 8.714319
F 53.667239 34.782529 12.364820
F 53.643343 34.780061 15.095981
F 53.680399 39.934434 11.456938
F 53.680399 32.205151 11.456938
F 53.635097 34.773274 19.627918
F 53.646189 39.934842 18.717139
F 53.689564 32.214746 1.408094
F 53.689564 39.944028 1.408094
F 53.646189 32.205560 18.717139
F 62.519764 47.673103 4.177593
F 62.519764 55.402388 4.177593
F 71.381302 47.664287 4.188285
F 71.381302 55.393572 4.188285
F 62.515605 50.231790 7.828600
F 62.515605 42.502506 7.828600
F 71.381156 50.239998 7.832046
F 71.381156 42.510714 7.832046
F 62.519909 50.231116 5.105112
F 62.519909 42.501832 5.105112
F 71.381431 50.239928 5.099785
F 71.381431 42.510644 5.099786
F 62.504146 47.671121 1.454370
F 62.504146 55.400405 1.454370
F 71.380681 47.664136 1.455950
F 71.380681 55.393420 1.455950
F 55.928788 54.093817 5.084625
F 55.928788 46.364532 5.084625
F 64.719316 54.099177 5.103166
F 64.719316 46.369893 5.103166
F 55.888475 51.527913 1.419536
F 55.888475 43.798629 1.419537
F 64.711136 51.533271 1.456009
F 64.711136 43.803987 1.456009
F 55.930169 51.527067 4.150392
F 55.930169 43.797782 4.150392
F 64.720403 51.534643 4.182584
F 64.720403 43.805359 4.182584
F 55.929431 54.096263 7.818474
F 55.929431 46.366978 7.818474
F 64.716979 54.099466 7.829421
F 64.716979 46.370182 7.829421
F 58.135497 47.669408 4.165380
F 58.135497 55.398693 4.165380
F 66.931812 47.666889 4.185802
F 66.931812 55.396174 4.185802
F 58.130351 50.231287 7.826721
F 58.130351 42.502003 7.826721
F 66.930649 50.237540 7.830865
F 66.930649 42.508256 7.830864
F 58.134358 50.228979 5.098123
F 58.134358 42.499695 5.098123
F 66.932228 50.237235 5.101517
F 66.932228 42.507952 5.101517
F 58.107456 47.664578 1.439342
F 58.107456 55.393863 1.439343
F 66.927425 47.666129 1.456225
F 66.927425 55.395413 1.456225
F 60.327405 54.093659 5.104148
F 60.327405 46.364374 5.104148
F 69.153702 54.103840 5.100240
F 69.153702 46.374556 5.100240
F 60.301903 51.532312 1.448839
F 60.301903 43.803027 1.448839
F 69.152452 51.529462 1.456146
F 69.152452 43.800178 1.456146
F 60.328503 51.537603 4.171946
F 60.328504 43.808319 4.171946
F 69.154019 51.529797 4.187613
F 69.154019 43.800513 4.187613
F 60.322062 54.095489 7.828237
F 60.322062 46.366204 7.828237
F 69.153186 54.103920 7.831614
F 69.153186 46.374635 7.831614
F 62.503999 47.671060 11.476812
F 62.503999 55.400344 11.476812
F 71.380760 47.664165 11.475739
F 71.380760 55.393450 11.475739
F 62.493253 50.234405 15.120250
F 62.493253 42.505121 15.120250
F 71.380437 50.240163 15.119396
F 71.380437 42.510879 15.119395
F 62.505203 50.232535 12.397561
F 62.505203 42.503252 12.397561
F 71.380790 50.240083 12.386983
F 71.380790 42.510799 12.386983
F 62.515700 47.672856 8.753835
F 62.515700 55.402141 8.753835
F 71.381129 47.664246 8.743403
F 71.381129 55.393531 8.743403
F 55.891697 54.102682 12.395701
F 55.891697 46.373397 12.395701
F 64.711160 54.100363 12.392385
F 64.711160 46.371078 12.392385
F 55.921590 51.530975 8.748949
F 55.921590 43.801690 8.748948
F 64.717489 51.534308 8.749030
F 64.717489 43.805024 8.749030
F 55.899031 51.533335 11.480147
F 55.899031 43.804050 11.480147
F 64.710747 51.533144 11.475415
F 64.710747 43.803859 11.475415
F 55.867478 54.100895 15.121004
F 55.867478 46.371610 15.121004
F 64.704369 54.101561 15.119236
F 64.704369 46.372276 15.119236
F 58.106361 47.670471 11.484899
F 58.106361 55.399756 11.484899
F 66.927502 47.666074 11.475271
F 66.927502 55.395358 11.475271
F 58.083268 50.235014 15.126295
F 58.083268 42.505730 15.126295
F 66.924766 50.238679 15.119105
F 66.924766 42.509395 15.119105
F 58.104733 50.233733 12.404599
F 58.104733 42.504449 12.404600
F 66.927807 50.238110 12.389075
F 66.927806 42.508826 12.389075
F 58.127313 47.671740 8.759106
F 58.127313 55.401025 8.759106
F 66.930573 47.666642 8.745708
F 66.930573 55.395926 8.745708
F 60.306154 54.096023 12.403065
F 60.306154 46.366738 12.403065
F 69.152108 54.104163 12.387562
F 69.152108 46.374878 12.387562
F 60.322458 51.538896 8.758436
F 60.322458 43.809611 8.758436
F 69.153328 51.529662 8.744092
F 69.153328 43.800377 8.744092
F 60.305135 51.536552 11.481007
F 60.305135 43.807268 11.481007
F 69.152108 51.529395 11.475562
F 69.152108 43.800110 11.475562
F 60.288448 54.098408 15.123400
F 60.288448 46.369123 15.123400
F 69.150925 54.104424 15.119310
F 69.150925 46.375139 15.119310
F 62.488873 47.669466 18.758745
F 62.488873 55.398751 18.758745
F 71.380151 47.664017 18.763009
F 71.380151 55.393302 18.763009
F 62.505343 50.232660 0.533536
F 62.505343 42.503377 0.533536
F 71.380978 50.240033 0.544687
F 71.380978 42.510750 0.544687
F 62.489186 50.234643 19.672785
F 62.489186 42.505359 19.672785
F 71.380271 50.240201 19.674004
F 71.380271 42.510917 19.674004
F 62.493454 47.670269 16.036470
F 62.493454 55.399554 16.036470
F 71.380414 47.664082 16.030526
F 71.380414 55.393367 16.030526
F 55.858301 54.096273 19.640622
F 55.858301 46.366988 19.640622
F 64.701498 54.101858 19.673980
F 64.701498 46.372573 19.673980
F 55.860292 51.526999 16.020805
F 55.860292 43.797715 16.020805
F 64.704908 51.532240 16.033560
F 64.704908 43.802956 16.033560
F 55.859616 51.523225 18.743530
F 55.859616 43.793941 18.743530
F 64.702494 51.531901 18.760567
F 64.702494 43.802616 18.760567
F 55.900191 54.097220 0.504807
F 55.900192 46.367935 0.504807
F 64.711253 54.100474 0.538946
F 64.711253 46.371190 0.538946
F 58.075922 47.666121 18.752964
F 58.075922 55.395406 18.752964
F 66.923148 47.665199 18.762122
F 66.923148 55.394484 18.762122
F 58.102004 50.228143 0.519910
F 58.102004 42.498860 0.519910
F 66.928270 50.238123 0.542342
F 66.928270 42.508839 0.542342
F 58.074622 50.232466 19.660040
F 58.074622 42.503182 19.660041
F 66.923553 50.238920 19.674037
F 66.923553 42.509637 19.674037
F 58.080152 47.668241 16.033855
F 58.080152 55.397526 16.033855
F 66.924691 47.665506 16.031871
F 66.924691 55.394790 16.031871
F 60.282234 54.097144 19.668752
F 60.282234 46.367859 19.668752
F 69.150249 54.104557 19.674079
F 69.150249 46.375272 19.674079
F 60.288825 51.536016 16.037511
F 60.288825 43.806732 16.037511
F 69.151051 51.529154 16.030845
F 69.151051 43.799870 16.030845
F 60.283200 51.534263 18.756511
F 60.283200 43.804978 18.756511
F 69.150566 51.529081 18.762681
F 69.150566 43.799796 18.762681
F 60.309290 54.091884 0.526739
F 60.309290 46.362599 0.526739
F 69.151996 54.104192 0.544100
F 69.151996 46.374907 0.544100
F 53.711779 47.652524 4.143848
F 53.630113 55.390677 15.990475
F 53.630113 47.661392 15.990475
F 53.711780 55.381809 4.143848
F 53.716554 50.239918 7.792863
F 53.658285 42.518087 0.499179
F 53.658286 50.247371 0.499179
F 53.716554 42.510634 7.792863
F 53.700351 50.244999 5.048570
F 53.702423 55.389839 8.714319
F 53.702423 47.660554 8.714319
F 53.667239 42.511811 12.364820
F 53.667239 50.241095 12.364820
F 53.643343 42.509343 15.095981
F 53.643343 50.238627 15.095981
F 53.680399 55.393002 11.456938
F 53.680399 47.663717 11.456938
F 53.700351 42.515715 5.048570
F 53.635097 42.502556 19.627918
F 53.635097 50.231840 19.627918
F 53.646189 55.393411 18.717139
F 53.689564 47.673312 1.408094
F 53.689564 55.402597 1.408094
F 53.646189 47.664126 18.717139
F 62.519764 63.131671 4.177593
F 71.381302 63.122855 4.188285
F 62.515605 57.961074 7.828600
F 62.515605 65.690357 7.828600
F 71.381156 57.969282 7.832046
F 71.381156 65.698565 7.832046
F 62.519909 57.960401 5.105112
F 62.519909 65.689683 5.105112
F 71.381432 57.969213 5.099785
F 71.381431 65.698495 5.099786
F 62.504146 63.129688 1.454370
F 71.380681 63.122703 1.455951
F 55.928788 61.823101 5.084625
F 64.719316 61.828461 5.103166
F 55.888475 59.257197 1.419537
F 55.888475 66.986480 1.419537
F 64.711136 59.262555 1.456009
F 64.711136 66.991838 1.456009
F 55.930169 59.256351 4.150392
F 55.930169 66.985633 4.150392
F 64.720403 59.263927 4.182584
F 64.720403 66.993210 4.182584
F 55.929431 61.825546 7.818474
F 64.716979 61.828750 7.829421
F 58.135497 63.127975 4.165379
F 66.931812 63.125456 4.185802
F 58.130351 57.960571 7.826721
F 58.130351 65.689854 7.826721
F 66.930649 57.966824 7.830865
F 66.930649 65.696107 7.830864
F 58.134358 57.958264 5.098123
F 58.134358 65.687546 5.098123
F 66.932228 57.966520 5.101517
F 66.932228 65.695803 5.101517
F 58.107456 63.123145 1.439342
F 66.927425 63.124696 1.456226
F 60.327405 61.822942 5.104149
F 69.153702 61.833124 5.100240
F 60.301903 59.261596 1.448839
F 60.301903 66.990878 1.448839
F 69.152452 59.258746 1.456146
F 69.152452 66.988029 1.456146
F 60.328503 59.266887 4.171946
F 60.328503 66.996170 4.171946
F 69.154019 59.259081 4.187613
F 69.154019 66.988364 4.187613
F 60.322062 61.824772 7.828237
F 69.153186 61.833204 7.831614
F 62.503999 63.129627 11.476812
F 71.380760 63.122733 11.475739
F 62.493253 57.963690 15.120250
F 62.493253 65.692972 15.120250
F 71.380437 57.969447 15.119396
F 71.380437 65.698730 15.119395
F 62.505203 57.961820 12.397561
F 62.505203 65.691103 12.397561
F 71.380790 57.969368 12.386983
F 71.380790 65.698650 12.386983
F 62.515700 63.131423 8.753835
F 71.381129 63.122814 8.743404
F 55.891697 61.831965 12.395701
F 64.711160 61.829646 12.392385
F 55.921590 59.260259 8.748949
F 55.921590 66.989541 8.748948
F 64.717489 59.263592 8.749030
F 64.717489 66.992875 8.749030
F 55.899031 59.262619 11.480147
F 55.899031 66.991901 11.480147
F 64.710747 59.262428 11.475415
F 64.710747 66.991710 11.475415
F 55.867478 61.830179 15.121004
F 64.704369 61.830844 15.119236
F 58.106361 63.129039 11.484899
F 66.927502 63.124641 11.475271
F 58.083268 57.964299 15.126295
F 58.083268 65.693581 15.126295
F 66.924766 57.967964 15.119105
F 66.924766 65.697246 15.119105
F 58.104733 57.963018 12.404600
F 58.104733 65.692300 12.404600
F 66.927806 57.967394 12.389075
F 66.927806 65.696677 12.389075
F 58.127313 63.130308 8.759106
F 66.930573 63.125209 8.745708
F 60.306154 61.825306 12.403066
F 69.152108 61.833446 12.387562
F 60.322458 59.268180 8.758436
F 60.322458 66.997462 8.758436
F 69.153328 59.258946 8.744093
F 69.153328 66.988229 8.744092
F 60.305135 59.265836 11.481007
F 60.305135 66.995119 11.481007
F 69.152108 59.258679 11.475562
F 69.152108 66.987961 11.475562
F 60.288448 61.827691 15.123399
F 69.150925 61.833707 15.119310
F 62.488873 63.128034 18.758745
F 71.380151 63.122585 18.763009
F 62.505343 57.961945 0.533536
F 62.505343 65.691228 0.533536
F 71.380978 57.969318 0.544687
F 71.380978 65.698601 0.544687
F 62.489186 57.963927 19.672785
F 62.489186 65.693210 19.672785
F 71.380271 57.969486 19.674004
F 71.380271 65.698768 19.674004
F 62.493454 63.128837 16.036470
F 71.380414 63.122650 16.030526
F 55.858301 61.825556 19.640622
F 64.701498 61.831141 19.673980
F 55.860292 59.256283 16.020805
F 55.860292 66.985566 16.020805
F 64.704908 59.261524 16.033560
F 64.704908 66.990807 16.033560
F 55.859616 59.252509 18.743530
F 55.859616 66.981792 18.743530
F 64.702494 59.261185 18.760567
F 64.702494 66.990468 18.760567
F 55.900192 61.826503 0.504807
F 64.711252 61.829758 0.538946
F 58.075922 63.124688 18.752964
F 66.923148 63.123767 18.762122
F 58.102004 57.957428 0.519910
F 58.102004 65.686711 0.519910
F 66.928270 57.967407 0.542342
F 66.928269 65.696690 0.542342
F 58.074622 57.961751 19.660041
F 58.074622 65.691033 19.660041
F 66.923553 57.968205 19.674037
F 66.923553 65.697488 19.674037
F 58.080152 63.126809 16.033855
F 66.924691 63.124073 16.031871
F 60.282234 61.826427 19.668752
F 69.150249 61.833840 19.674079
F 60.288825 59.265300 16.037511
F 60.288825 66.994583 16.037511
F 69.151051 59.258438 16.030845
F 69.151051 66.987721 16.030845
F 60.283200 59.263547 18.756511
F 60.283200 66.992829 18.756511
F 69.150566 59.258365 18.762681
F 69.150566 66.987647 18.762681
F 60.309290 61.821167 0.526739
F 69.151996 61.833475 0.544100
F 64.719316 69.557744 5.103166
F 64.716979 69.558033 7.829421
F 60.327405 69.552225 5.104148
F 60.309290 69.550450 0.526739
F 60.322062 69.554055 7.828237
F 64.711160 69.558929 12.392385
F 64.704369 69.560127 15.119236
F 60.306154 69.554589 12.403065
F 60.288448 69.556974 15.123400
F 64.701498 69.560424 19.673980
F 64.711253 69.559041 0.538946
F 60.282234 69.555710 19.668752
F 53.711779 63.111092 4.143848
F 53.716554 57.969203 7.792863
F 53.716554 65.698485 7.792863
F 53.700351 57.974283 5.048570
F 53.700351 65.703566 5.048570
F 53.680399 63.122285 11.456938
F 53.643343 57.967912 15.095981
F 53.643343 65.697194 15.095981
F 53.667239 57.970380 12.364820
F 53.667239 65.699662 12.364820
F 53.702423 63.119122 8.714319
F 53.658285 57.976656 0.499179
F 53.658286 65.705938 0.499179
F 53.630113 63.119959 15.990475
F 55.900192 69.555786 0.504807
F 53.689565 63.131879 1.408094
F 53.646189 63.122694 18.717139
F 53.635097 57.961125 19.627918
F 53.635097 65.690407 19.627918
F 55.928788 69.552383 5.084625
F 69.151996 69.562758 0.544100
F 55.929431 69.554829 7.818474
F 69.153702 69.562407 5.100240
F 69.153186 69.562486 7.831614
F 55.891697 69.561248 12.395701
F 55.867478 69.559461 15.121004
F 69.152108 69.562729 12.387562
F 69.150925 69.562990 15.119310
F 55.858301 69.554839 19.640622
F 69.150249 69.563123 19.674079
F 80.304708 1.288210 4.188604
F 80.304708 9.017495 4.188604
F 89.230953 1.287948 4.188734
F 89.230953 9.017233 4.188734
F 80.304712 3.864640 7.832224
F 80.304712 11.593925 7.832224
F 89.230703 3.864843 7.832246
F 89.230703 11.594128 7.832246
F 80.304715 3.864641 5.099508
F 80.304715 11.593926 5.099508
F 89.231981 3.865148 5.099107
F 89.231981 11.594433 5.099107
F 80.304717 1.288209 1.455887
F 80.304717 9.017494 1.455887
F 89.231782 1.287734 1.455606
F 89.231782 9.017019 1.455606
F 82.535973 7.729286 5.099506
F 78.073460 7.729281 0.544983
F 73.611356 7.729185 5.099568
F 84.767282 9.017480 16.030360
F 82.535977 5.152850 1.455888
F 82.535977 12.882134 1.455888
F 73.611296 5.152938 1.455928
F 73.611296 12.882222 1.455928
F 82.536002 5.152843 4.188611
F 82.536002 12.882127 4.188611
F 73.611400 5.152961 4.188529
F 73.611400 12.882245 4.188529
F 82.535998 7.729291 7.832230
F 86.999173 7.729448 0.545123
F 73.611309 7.729196 7.832173
F 84.767282 1.288195 16.030360
F 84.767290 1.288193 4.188611
F 84.767290 9.017478 4.188611
F 75.842287 1.288233 4.188587
F 75.842287 9.017517 4.188587
F 84.767281 3.864654 7.832228
F 84.767281 11.593939 7.832228
F 75.842280 3.864621 7.832214
F 75.842280 11.593906 7.832214
F 84.767408 3.864687 5.099474
F 84.767408 11.593972 5.099474
F 75.842296 3.864616 5.099525
F 75.842296 11.593901 5.099525
F 84.767414 1.288162 1.455856
F 84.767414 9.017447 1.455856
F 75.842240 1.288220 1.455890
F 75.842240 9.017505 1.455890
F 86.998813 7.729361 5.099454
F 78.073454 12.882138 18.763084
F 78.073466 7.729278 5.099511
F 78.073454 5.152854 18.763084
F 86.998768 5.152792 1.455890
F 86.998768 12.882076 1.455890
F 78.073471 5.152857 1.455891
F 78.073471 12.882141 1.455891
F 86.999193 5.152680 4.188738
F 86.999193 12.881964 4.188738
F 78.073469 5.152857 4.188601
F 78.073469 12.882141 4.188601
F 86.999064 7.729426 7.832311
F 86.998575 12.882115 18.763119
F 78.073468 7.729279 7.832222
F 86.998575 5.152831 18.763119
F 80.304706 1.288210 11.475845
F 80.304706 9.017495 11.475845
F 89.230269 1.288099 11.475781
F 89.230269 9.017384 11.475781
F 80.304709 3.864640 15.119465
F 80.304709 11.593924 15.119465
F 89.229751 3.864624 15.119345
F 89.229751 11.593909 15.119345
F 80.304710 3.864640 12.386749
F 80.304710 11.593925 12.386749
F 89.230956 3.864916 12.386427
F 89.230956 11.594201 12.386427
F 80.304716 1.288210 8.743128
F 80.304716 9.017495 8.743128
F 89.231576 1.287792 8.742735
F 89.231576 9.017077 8.742735
F 82.535965 7.729284 12.386748
F 78.073460 12.882139 16.030371
F 73.611214 7.729218 12.386806
F 75.842222 11.593919 19.673991
F 82.535976 5.152850 8.743126
F 82.535976 12.882134 8.743126
F 73.611322 5.152943 8.743201
F 73.611322 12.882227 8.743202
F 82.535985 5.152847 11.475848
F 82.535985 12.882131 11.475848
F 73.611214 5.152918 11.475815
F 73.611214 12.882202 11.475815
F 82.535977 7.729286 15.119468
F 78.073460 5.152855 16.030371
F 73.611119 7.729241 15.119449
F 75.842221 3.864634 19.673991
F 84.767247 1.288203 11.475843
F 84.767247 9.017488 11.475843
F 75.842252 1.288224 11.475838
F 75.842252 9.017509 11.475838
F 84.767211 3.864637 15.119457
F 84.767211 11.593922 15.119457
F 75.842237 3.864631 15.119461
F 75.842237 11.593916 15.119461
F 84.767330 3.864668 12.386724
F 84.767330 11.593953 12.386724
F 75.842254 3.864626 12.386761
F 75.842254 11.593911 12.386761
F 84.767378 1.288172 8.743098
F 84.767378 9.017457 8.743098
F 75.842278 1.288229 8.743143
F 75.842278 9.017514 8.743143
F 86.998628 7.729318 12.386707
F 86.998469 12.882137 16.030356
F 78.073459 7.729280 12.386751
F 86.998469 5.152853 16.030356
F 86.998753 5.152790 8.743069
F 86.998753 12.882074 8.743070
F 78.073468 5.152856 8.743131
F 78.073468 12.882140 8.743132
F 86.998876 5.152755 11.475892
F 86.998876 12.882039 11.475892
F 78.073461 5.152855 11.475844
F 78.073460 12.882139 11.475843
F 86.998704 7.729341 15.119499
F 78.073452 7.729282 19.673990
F 78.073460 7.729281 15.119464
F 86.998577 7.729311 19.674016
F 80.304705 1.288210 18.763086
F 80.304705 9.017495 18.763086
F 89.230073 1.288127 18.763219
F 89.230073 9.017412 18.763219
F 80.304713 3.864640 0.544984
F 80.304713 11.593925 0.544984
F 89.230787 3.864863 0.545312
F 89.230787 11.594147 0.545312
F 80.304705 3.864640 19.673990
F 80.304705 11.593925 19.673990
F 89.230086 3.864733 19.674052
F 89.230086 11.594018 19.674052
F 80.304711 1.288210 16.030370
F 80.304711 9.017495 16.030370
F 89.230403 1.288051 16.030283
F 89.230403 9.017336 16.030283
F 82.535966 7.729284 19.673990
F 75.842236 9.017504 16.030377
F 73.611040 7.729258 19.674001
F 84.767235 11.593930 19.673992
F 82.535962 5.152853 16.030369
F 82.535962 12.882137 16.030369
F 73.611129 5.152897 16.030403
F 73.611129 12.882181 16.030403
F 82.535962 5.152852 18.763086
F 82.535962 12.882136 18.763086
F 73.611081 5.152888 18.763054
F 73.611081 12.882172 18.763054
F 82.536008 7.729293 0.544992
F 75.842236 1.288219 16.030377
F 73.611177 7.729229 0.544930
F 84.767235 3.864646 19.673992
F 84.767245 1.288202 18.763097
F 84.767245 9.017487 18.763097
F 75.842213 1.288215 18.763083
F 75.842213 9.017500 18.763083
F 84.767290 3.864657 0.545004
F 84.767290 11.593942 0.545004
F 75.842285 3.864620 0.544966
F 75.842285 11.593904 0.544966
F 82.535973 0.000001 5.099506
F 82.536008 0.000008 0.544992
F 82.535998 0.000006 7.832230
F 86.998577 0.000026 19.674016
F 86.999173 0.000163 0.545123
F 86.998813 0.000076 5.099455
F 86.998704 0.000056 15.119499
F 86.999064 0.000141 7.832311
F 86.998628 0.000033 12.386707
F 82.535977 0.000001 15.119468
F 80.304708 24.476062 4.188604
F 80.304708 16.746778 4.188604
F 89.230953 24.475800 4.188734
F 89.230953 16.746516 4.188734
F 80.304712 27.052491 7.832224
F 80.304712 19.323207 7.832224
F 89.230703 27.052694 7.832246
F 89.230703 19.323410 7.832246
F 80.304715 27.052492 5.099508
F 80.304715 19.323208 5.099508
F 89.231981 27.052999 5.099107
F 89.231981 19.323715 5.099107
F 80.304717 24.476060 1.455887
F 80.304717 16.746777 1.455887
F 89.231782 24.475585 1.455606
F 89.231782 16.746302 1.455606
F 82.535973 15.458570 5.099506
F 82.535973 23.187852 5.099506
F 73.611356 15.458468 5.099568
F 73.611356 23.187751 5.099568
F 82.535977 20.611416 1.455888
F 73.611296 20.611504 1.455928
F 82.536002 20.611410 4.188611
F 73.611400 20.611527 4.188529
F 82.535998 15.458574 7.832229
F 82.535998 23.187857 7.832230
F 73.611309 15.458479 7.832173
F 73.611309 23.187762 7.832173
F 84.767290 24.476044 4.188611
F 84.767290 16.746760 4.188611
F 75.842287 24.476084 4.188587
F 75.842287 16.746800 4.188587
F 84.767281 27.052505 7.832228
F 84.767281 19.323222 7.832228
F 75.842280 27.052472 7.832214
F 75.842280 19.323188 7.832214
F 84.767408 27.052538 5.099474
F 84.767408 19.323254 5.099474
F 75.842296 27.052467 5.099525
F 75.842296 19.323183 5.099525
F 84.767414 24.476013 1.455856
F 84.767414 16.746730 1.455856
F 75.842240 24.476071 1.455890
F 75.842240 16.746788 1.455890
F 86.998813 15.458645 5.099455
F 86.998813 23.187928 5.099455
F 78.073466 15.458562 5.099511
F 78.073466 23.187845 5.099511
F 86.998768 20.611359 1.455890
F 78.073471 20.611423 1.455891
F 86.999193 20.611246 4.188738
F 78.073469 20.611423 4.188601
F 86.999064 15.458709 7.832311
F 86.999064 23.187992 7.832311
F 78.073468 15.458563 7.832222
F 78.073468 23.187845 7.832222
F 80.304706 24.476062 11.475845
F 80.304706 16.746778 11.475845
F 89.230269 24.475950 11.475781
F 89.230269 16.746667 11.475781
F 80.304709 27.052491 15.119465
F 80.304709 19.323207 15.119465
F 89.229751 27.052475 15.119345
F 89.229751 19.323192 15.119345
F 80.304710 27.052492 12.386749
F 80.304710 19.323208 12.386749
F 89.230956 27.052767 12.386427
F 89.230956 19.323483 12.386428
F 80.304716 24.476061 8.743128
F 80.304716 16.746777 8.743128
F 89.231576 24.475643 8.742735
F 89.231576 16.746359 8.742735
F 82.535965 15.458568 12.386748
F 82.535965 23.187850 12.386748
F 73.611214 15.458501 12.386806
F 73.611214 23.187784 12.386806
F 82.535976 20.611416 8.743126
F 73.611322 20.611509 8.743202
F 82.535985 20.611413 11.475848
F 73.611214 20.611485 11.475815
F 82.535977 15.458569 15.119468
F 82.535977 23.187852 15.119468
F 73.611119 15.458524 15.119449
F 73.611119 23.187807 15.119449
F 84.767247 24.476054 11.475843
F 84.767247 16.746770 11.475843
F 75.842252 24.476075 11.475838
F 75.842252 16.746792 11.475838
F 84.767211 27.052489 15.119457
F 84.767211 19.323205 15.119457
F 75.842237 27.052482 15.119461
F 75.842237 19.323198 15.119461
F 84.767330 27.052519 12.386724
F 84.767330 19.323235 12.386724
F 75.842254 27.052477 12.386761
F 75.842254 19.323193 12.386761
F 84.767378 24.476023 8.743098
F 84.767378 16.746739 8.743098
F 75.842278 24.476080 8.743143
F 75.842278 16.746797 8.743143
F 86.998628 15.458602 12.386707
F 86.998628 23.187884 12.386707
F 78.073459 15.458564 12.386751
F 78.073459 23.187846 12.386751
F 86.998753 20.611356 8.743070
F 78.073468 20.611423 8.743131
F 86.998876 20.611321 11.475892
F 78.073461 20.611422 11.475843
F 86.998704 15.458625 15.119499
F 86.998704 23.187908 15.119499
F 78.073460 15.458565 15.119464
F 78.073460 23.187847 15.119464
F 80.304705 24.476061 18.763086
F 80.304705 16.746778 18.763086
F 89.230073 24.475978 18.763219
F 89.230073 16.746695 18.763218
F 80.304713 27.052491 0.544984
F 80.304713 19.323207 0.544984
F 89.230787 27.052714 0.545312
F 89.230787 19.323430 0.545312
F 80.304705 27.052491 19.673990
F 80.304705 19.323207 19.673990
F 89.230086 27.052584 19.674052
F 89.230086 19.323300 19.674052
F 80.304711 24.476061 16.030370
F 80.304711 16.746778 16.030370
F 89.230403 24.475902 16.030283
F 89.230403 16.746619 16.030283
F 82.535965 15.458568 19.673990
F 82.535966 23.187850 19.673990
F 73.611040 15.458541 19.674001
F 73.611040 23.187824 19.674001
F 82.535962 20.611420 16.030369
F 73.611129 20.611463 16.030403
F 82.535962 20.611419 18.763086
F 73.611081 20.611454 18.763054
F 82.536008 15.458576 0.544991
F 82.536008 23.187859 0.544992
F 73.611177 15.458513 0.544930
F 73.611177 23.187795 0.544930
F 84.767245 24.476053 18.763097
F 84.767245 16.746770 18.763097
F 75.842213 24.476066 18.763083
F 75.842213 16.746782 18.763083
F 84.767290 27.052508 0.545004
F 84.767290 19.323224 0.545004
F 75.842285 27.052471 0.544966
F 75.842285 19.323187 0.544966
F 84.767235 27.052497 19.673992
F 84.767235 19.323213 19.673992
F 75.842222 27.052485 19.673991
F 75.842222 19.323201 19.673991
F 84.767282 24.476046 16.030360
F 84.767282 16.746762 16.030360
F 75.842236 24.476070 16.030377
F 75.842236 16.746787 16.030377
F 86.998577 15.458594 19.674016
F 86.998577 23.187877 19.674016
F 78.073452 15.458565 19.673991
F 78.073452 23.187848 19.673991
F 86.998469 20.611420 16.030356
F 78.073460 20.611421 16.030371
F 86.998575 20.611397 18.763119
F 78.073454 20.611421 18.763084
F 86.999173 15.458731 0.545123
F 86.999173 23.188014 0.545123
F 78.073461 15.458565 0.544983
F 78.073460 23.187847 0.544983
F 80.304708 32.205346 4.188604
F 80.304708 39.934629 4.188604
F 89.230953 32.205084 4.188734
F 89.230953 39.934367 4.188734
F 80.304712 34.781776 7.832224
F 89.230703 34.781979 7.832246
F 80.304715 34.781776 5.099508
F 89.231981 34.782284 5.099107
F 80.304717 32.205345 1.455887
F 80.304717 39.934627 1.455887
F 89.231782 32.204870 1.455606
F 89.231782 39.934153 1.455606
F 82.535973 30.917137 5.099506
F 82.535973 38.646420 5.099506
F 73.611356 30.917036 5.099568
F 73.611356 38.646319 5.099568
F 82.535977 28.340701 1.455888
F 82.535977 36.069985 1.455888
F 73.611296 28.340789 1.455928
F 73.611296 36.070073 1.455928
F 82.536002 28.340694 4.188611
F 82.536002 36.069978 4.188611
F 73.611400 28.340812 4.188529
F 73.611400 36.070096 4.188529
F 82.535998 30.917142 7.832230
F 82.535998 38.646425 7.832229
F 73.611309 30.917047 7.832173
F 73.611309 38.646330 7.832173
F 84.767290 32.205329 4.188611
F 84.767290 39.934611 4.188611
F 75.842287 32.205368 4.188587
F 75.842287 39.934651 4.188587
F 84.767281 34.781790 7.832228
F 75.842280 34.781757 7.832214
F 84.767408 34.781822 5.099474
F 75.842296 34.781752 5.099525
F 84.767414 32.205298 1.455856
F 84.767414 39.934581 1.455856
F 75.842240 32.205356 1.455890
F 75.842240 39.934638 1.455890
F 86.998813 30.917212 5.099454
F 86.998813 38.646496 5.099455
F 78.073466 30.917129 5.099511
F 78.073466 38.646413 5.099511
F 86.998768 28.340643 1.455890
F 86.998768 36.069927 1.455890
F 78.073471 28.340708 1.455891
F 78.073471 36.069992 1.455891
F 86.999193 28.340531 4.188738
F 86.999193 36.069814 4.188738
F 78.073469 28.340708 4.188601
F 78.073469 36.069992 4.188601
F 86.999064 30.917277 7.832311
F 86.999064 38.646560 7.832311
F 78.073468 30.917130 7.832222
F 78.073468 38.646414 7.832222
F 80.304706 32.205346 11.475844
F 80.304706 39.934629 11.475845
F 89.230269 32.205235 11.475781
F 89.230269 39.934518 11.475781
F 80.304709 34.781775 15.119465
F 89.229751 34.781760 15.119345
F 80.304710 34.781776 12.386749
F 89.230956 34.782051 12.386427
F 80.304716 32.205346 8.743128
F 80.304716 39.934628 8.743128
F 89.231576 32.204928 8.742735
F 89.231576 39.934210 8.742735
F 82.535965 30.917135 12.386748
F 82.535965 38.646419 12.386748
F 73.611214 30.917069 12.386806
F 73.611214 38.646352 12.386806
F 82.535976 28.340701 8.743126
F 82.535976 36.069985 8.743126
F 73.611322 28.340794 8.743201
F 73.611322 36.070078 8.743202
F 82.535985 28.340698 11.475848
F 82.535985 36.069982 11.475848
F 73.611214 28.340769 11.475815
F 73.611214 36.070053 11.475815
F 82.535977 30.917137 15.119468
F 82.535977 38.646420 15.119468
F 73.611119 30.917092 15.119449
F 73.611119 38.646375 15.119449
F 84.767247 32.205339 11.475843
F 84.767247 39.934621 11.475843
F 75.842252 32.205360 11.475838
F 75.842252 39.934643 11.475838
F 84.767211 34.781773 15.119457
F 75.842237 34.781767 15.119461
F 84.767330 34.781804 12.386724
F 75.842254 34.781762 12.386761
F 84.767378 32.205308 8.743098
F 84.767378 39.934590 8.743098
F 75.842278 32.205365 8.743143
F 75.842278 39.934648 8.743143
F 86.998628 30.917169 12.386707
F 86.998628 38.646453 12.386707
F 78.073459 30.917131 12.386751
F 78.073459 38.646414 12.386751
F 86.998753 28.340641 8.743069
F 86.998753 36.069925 8.743070
F 78.073468 28.340707 8.743131
F 78.073468 36.069991 8.743132
F 86.998876 28.340606 11.475892
F 86.998876 36.069890 11.475892
F 78.073461 28.340706 11.475844
F 78.073461 36.069990 11.475843
F 86.998704 30.917192 15.119499
F 86.998704 38.646476 15.119499
F 78.073460 30.917132 15.119464
F 78.073460 38.646415 15.119464
F 80.304705 32.205346 18.763086
F 80.304705 39.934629 18.763086
F 89.230073 32.205263 18.763219
F 89.230073 39.934545 18.763219
F 80.304713 34.781776 0.544984
F 89.230787 34.781998 0.545312
F 80.304705 34.781775 19.673990
F 89.230086 34.781868 19.674052
F 80.304711 32.205346 16.030370
F 80.304711 39.934629 16.030370
F 89.230403 32.205187 16.030283
F 89.230403 39.934470 16.030283
F 82.535966 30.917135 19.673990
F 82.535966 38.646419 19.673990
F 73.611040 30.917109 19.674001
F 73.611040 38.646392 19.674001
F 82.535962 28.340704 16.030369
F 82.535962 36.069988 16.030369
F 73.611129 28.340748 16.030403
F 73.611129 36.070032 16.030403
F 82.535962 28.340703 18.763086
F 82.535962 36.069987 18.763086
F 73.611081 28.340739 18.763054
F 73.611081 36.070023 18.763054
F 82.536008 30.917144 0.544991
F 82.536008 38.646427 0.544991
F 73.611177 30.917080 0.544930
F 73.611177 38.646363 0.544930
F 84.767245 32.205338 18.763097
F 84.767245 39.934621 18.763097
F 75.842213 32.205351 18.763083
F 75.842213 39.934633 18.763083
F 84.767290 34.781793 0.545004
F 75.842285 34.781755 0.544966
F 84.767235 34.781781 19.673992
F 75.842222 34.781770 19.673991
F 84.767282 32.205331 16.030360
F 84.767282 39.934613 16.030360
F 75.842236 32.205355 16.030377
F 75.842236 39.934638 16.030377
F 86.998577 30.917162 19.674016
F 86.998577 38.646445 19.674016
F 78.073452 30.917133 19.673990
F 78.073452 38.646416 19.673991
F 86.998469 28.340704 16.030356
F 86.998469 36.069988 16.030356
F 78.073460 28.340706 16.030371
F 78.073460 36.069989 16.030371
F 86.998575 28.340682 18.763119
F 86.998575 36.069966 18.763119
F 78.073454 28.340705 18.763084
F 78.073454 36.069989 18.763084
F 86.999173 30.917299 0.545123
F 86.999173 38.646582 0.545123
F 78.073460 30.917132 0.544983
F 78.073460 38.646416 0.544983
F 80.304708 47.663912 4.188604
F 80.304708 55.393197 4.188604
F 89.230953 47.663650 4.188734
F 89.230953 55.392935 4.188734
F 80.304712 50.240342 7.832224
F 80.304712 42.511058 7.832224
F 89.230703 50.240545 7.832246
F 89.230703 42.511261 7.832246
F 80.304715 50.240343 5.099508
F 80.304715 42.511059 5.099508
F 89.231981 50.240850 5.099107
F 89.231981 42.511566 5.099107
F 80.304717 47.663911 1.455887
F 80.304717 55.393196 1.455887
F 89.231782 47.663436 1.455606
F 89.231782 55.392721 1.455606
F 82.535973 54.104988 5.099506
F 82.535973 46.375703 5.099506
F 73.611356 54.104887 5.099568
F 73.611356 46.375602 5.099568
F 82.535977 51.528551 1.455888
F 82.535977 43.799267 1.455888
F 73.611296 51.528640 1.455928
F 73.611296 43.799355 1.455928
F 82.536002 51.528545 4.188611
F 82.536002 43.799260 4.188611
F 73.611400 51.528663 4.188529
F 73.611400 43.799378 4.188529
F 82.535998 54.104992 7.832230
F 82.535998 46.375708 7.832230
F 73.611309 54.104898 7.832173
F 73.611309 46.375613 7.832173
F 84.767290 47.663895 4.188611
F 84.767290 55.393179 4.188611
F 75.842287 47.663935 4.188587
F 75.842287 55.393219 4.188587
F 84.767281 50.240356 7.832228
F 84.767281 42.511072 7.832228
F 75.842280 50.240323 7.832214
F 75.842280 42.511039 7.832214
F 84.767408 50.240389 5.099474
F 84.767408 42.511105 5.099474
F 75.842296 50.240318 5.099525
F 75.842296 42.511034 5.099525
F 84.767414 47.663864 1.455856
F 84.767414 55.393149 1.455856
F 75.842240 47.663922 1.455890
F 75.842240 55.393207 1.455890
F 86.998813 54.105063 5.099454
F 86.998813 46.375779 5.099455
F 78.073466 54.104980 5.099511
F 78.073466 46.375696 5.099511
F 86.998768 51.528494 1.455890
F 86.998768 43.799210 1.455890
F 78.073471 51.528559 1.455891
F 78.073471 43.799274 1.455891
F 86.999193 51.528381 4.188738
F 86.999193 43.799097 4.188738
F 78.073469 51.528559 4.188601
F 78.073469 43.799274 4.188601
F 86.999064 54.105128 7.832311
F 86.999064 46.375843 7.832311
F 78.073468 54.104981 7.832222
F 78.073468 46.375696 7.832222
F 80.304706 47.663912 11.475845
F 80.304706 55.393197 11.475845
F 89.230269 47.663801 11.475781
F 89.230269 55.393086 11.475781
F 80.304709 50.240342 15.119465
F 80.304709 42.511058 15.119465
F 89.229751 50.240326 15.119345
F 89.229751 42.511042 15.119345
F 80.304710 50.240342 12.386749
F 80.304710 42.511059 12.386749
F 89.230956 50.240618 12.386427
F 89.230956 42.511334 12.386428
F 80.304716 47.663912 8.743128
F 80.304716 55.393196 8.743128
F 89.231576 47.663494 8.742735
F 89.231576 55.392779 8.742735
F 82.535965 54.104986 12.386748
F 82.535965 46.375701 12.386748
F 73.611214 54.104919 12.386806
F 73.611214 46.375635 12.386806
F 82.535976 51.528552 8.743126
F 82.535976 43.799267 8.743126
F 73.611322 51.528645 8.743201
F 73.611322 43.799360 8.743201
F 82.535985 51.528549 11.475848
F 82.535985 43.799264 11.475848
F 73.611214 51.528620 11.475815
F 73.611214 43.799335 11.475815
F 82.535977 54.104988 15.119468
F 82.535977 46.375703 15.119468
F 73.611119 54.104943 15.119449
F 73.611119 46.375658 15.119449
F 84.767247 47.663905 11.475843
F 84.767247 55.393189 11.475843
F 75.842252 47.663926 11.475838
F 75.842252 55.393211 11.475838
F 84.767211 50.240339 15.119457
F 84.767211 42.511055 15.119457
F 75.842237 50.240333 15.119461
F 75.842237 42.511049 15.119461
F 84.767330 50.240370 12.386724
F 84.767330 42.511086 12.386724
F 75.842254 50.240328 12.386761
F 75.842254 42.511044 12.386761
F 84.767378 47.663874 8.743098
F 84.767378 55.393158 8.743098
F 75.842278 47.663931 8.743143
F 75.842278 55.393216 8.743143
F 86.998628 54.105020 12.386707
F 86.998628 46.375735 12.386707
F 78.073459 54.104982 12.386751
F 78.073459 46.375697 12.386751
F 86.998753 51.528492 8.743069
F 86.998753 43.799207 8.743070
F 78.073468 51.528558 8.743131
F 78.073468 43.799274 8.743131
F 86.998876 51.528457 11.475892
F 86.998876 43.799172 11.475892
F 78.073461 51.528557 11.475844
F 78.073461 43.799273 11.475843
F 86.998704 54.105043 15.119499
F 86.998704 46.375758 15.119499
F 78.073460 54.104983 15.119464
F 78.073460 46.375698 15.119464
F 80.304705 47.663912 18.763086
F 80.304705 55.393197 18.763086
F 89.230073 47.663829 18.763219
F 89.230073 55.393114 18.763219
F 80.304713 50.240342 0.544984
F 80.304713 42.511058 0.544984
F 89.230787 50.240565 0.545312
F 89.230787 42.511281 0.545312
F 80.304705 50.240342 19.673990
F 80.304705 42.511058 19.673990
F 89.230086 50.240435 19.674052
F 89.230086 42.511151 19.674052
F 80.304711 47.663912 16.030370
F 80.304711 55.393197 16.030370
F 89.230403 47.663753 16.030283
F 89.230403 55.393038 16.030283
F 82.535966 54.104986 19.673990
F 82.535966 46.375701 19.673990
F 73.611040 54.104959 19.674001
F 73.611040 46.375675 19.674001
F 82.535962 51.528555 16.030369
F 82.535962 43.799270 16.030369
F 73.611129 51.528599 16.030403
F 73.611129 43.799314 16.030403
F 82.535962 51.528554 18.763086
F 82.535962 43.799270 18.763086
F 73.611081 51.528590 18.763054
F 73.611081 43.799305 18.763054
F 82.536008 54.104995 0.544992
F 82.536008 46.375710 0.544992
F 73.611177 54.104931 0.544930
F 73.611177 46.375646 0.544930
F 84.767245 47.663904 18.763097
F 84.767245 55.393189 18.763097
F 75.842213 47.663917 18.763083
F 75.842213 55.393201 18.763083
F 84.767290 50.240359 0.545004
F 84.767290 42.511075 0.545004
F 75.842285 50.240321 0.544966
F 75.842285 42.511038 0.544966
F 84.767235 50.240348 19.673992
F 84.767235 42.511064 19.673992
F 75.842222 50.240336 19.673991
F 75.842222 42.511052 19.673991
F 84.767282 47.663897 16.030360
F 84.767282 55.393181 16.030360
F 75.842236 47.663921 16.030377
F 75.842236 55.393206 16.030377
F 86.998577 54.105013 19.674016
F 86.998577 46.375728 19.674016
F 78.073452 54.104983 19.673990
F 78.073452 46.375699 19.673991
F 86.998469 51.528555 16.030356
F 86.998469 43.799271 16.030356
F 78.073460 51.528556 16.030371
F 78.073460 43.799272 16.030371
F 86.998575 51.528533 18.763119
F 86.998575 43.799248 18.763119
F 78.073454 51.528556 18.763084
F 78.073454 43.799271 18.763084
F 86.999173 54.105150 0.545123
F 86.999173 46.375865 0.545123
F 78.073460 54.104983 0.544983
F 78.073460 46.375698 0.544983
F 80.304708 63.122480 4.188604
F 89.230953 63.122218 4.188734
F 80.304712 57.969627 7.832224
F 80.304712 65.698909 7.832224
F 89.230703 57.969830 7.832246
F 89.230703 65.699112 7.832246
F 80.304715 57.969627 5.099508
F 80.304715 65.698910 5.099508
F 89.231981 57.970135 5.099107
F 89.231981 65.699417 5.099107
F 80.304717 63.122478 1.455887
F 89.231782 63.122004 1.455606
F 82.535973 61.834271 5.099506
F 73.611356 61.834170 5.099568
F 82.535977 59.257835 1.455888
F 82.535977 66.987118 1.455888
F 73.611296 59.257924 1.455928
F 73.611296 66.987206 1.455928
F 82.536002 59.257829 4.188611
F 82.536002 66.987111 4.188611
F 73.611400 59.257947 4.188529
F 73.611400 66.987229 4.188529
F 82.535998 61.834276 7.832229
F 73.611309 61.834181 7.832173
F 84.767290 63.122462 4.188611
F 75.842287 63.122502 4.188587
F 84.767281 57.969641 7.832228
F 84.767281 65.698923 7.832228
F 75.842280 57.969608 7.832214
F 75.842280 65.698890 7.832214
F 84.767408 57.969673 5.099474
F 84.767408 65.698956 5.099474
F 75.842296 57.969603 5.099525
F 75.842296 65.698885 5.099525
F 84.767414 63.122432 1.455856
F 75.842240 63.122489 1.455890
F 86.998813 61.834347 5.099455
F 78.073466 61.834264 5.099511
F 86.998768 59.257778 1.455890
F 86.998768 66.987061 1.455890
F 78.073471 59.257843 1.455891
F 78.073471 66.987125 1.455891
F 86.999193 59.257665 4.188738
F 86.999193 66.986948 4.188738
F 78.073469 59.257843 4.188601
F 78.073469 66.987125 4.188601
F 86.999064 61.834411 7.832311
F 78.073468 61.834265 7.832222
F 80.304706 63.122480 11.475845
F 89.230269 63.122369 11.475781
F 80.304709 57.969626 15.119465
F 80.304709 65.698909 15.119465
F 89.229751 57.969611 15.119345
F 89.229751 65.698893 15.119345
F 80.304710 57.969627 12.386749
F 80.304710 65.698910 12.386749
F 89.230956 57.969902 12.386427
F 89.230956 65.699185 12.386428
F 80.304716 63.122479 8.743128
F 89.231576 63.122061 8.742735
F 82.535965 61.834270 12.386748
F 73.611214 61.834203 12.386806
F 82.535976 59.257836 8.743126
F 82.535976 66.987118 8.743126
F 73.611322 59.257929 8.743202
F 73.611322 66.987211 8.743201
F 82.535985 59.257833 11.475848
F 82.535985 66.987115 11.475848
F 73.611214 59.257904 11.475815
F 73.611214 66.987186 11.475815
F 82.535977 61.834271 15.119468
F 73.611119 61.834226 15.119449
F 84.767247 63.122472 11.475843
F 75.842252 63.122494 11.475838
F 84.767211 57.969624 15.119457
F 84.767211 65.698907 15.119457
F 75.842237 57.969617 15.119461
F 75.842237 65.698900 15.119461
F 84.767330 57.969655 12.386724
F 84.767330 65.698937 12.386724
F 75.842254 57.969613 12.386761
F 75.842254 65.698895 12.386761
F 84.767378 63.122441 8.743098
F 75.842278 63.122499 8.743143
F 86.998628 61.834304 12.386707
F 78.073459 61.834265 12.386751
F 86.998753 59.257776 8.743070
F 86.998753 66.987058 8.743070
F 78.073468 59.257842 8.743131
F 78.073468 66.987125 8.743131
F 86.998876 59.257741 11.475892
F 86.998876 66.987023 11.475892
F 78.073460 59.257841 11.475843
F 78.073461 66.987124 11.475843
F 86.998704 61.834327 15.119499
F 78.073460 61.834266 15.119464
F 80.304705 63.122480 18.763086
F 89.230073 63.122396 18.763219
F 80.304713 57.969627 0.544984
F 80.304713 65.698909 0.544984
F 89.230787 57.969849 0.545312
F 89.230787 65.699132 0.545312
F 80.304705 57.969626 19.673990
F 80.304705 65.698909 19.673990
F 89.230086 57.969719 19.674052
F 89.230086 65.699002 19.674052
F 80.304711 63.122480 16.030370
F 89.230403 63.122321 16.030283
F 82.535966 61.834270 19.673990
F 73.611040 61.834243 19.674001
F 82.535962 59.257839 16.030369
F 82.535962 66.987122 16.030369
F 73.611129 59.257883 16.030403
F 73.611129 66.987165 16.030403
F 82.535962 59.257838 18.763086
F 82.535962 66.987121 18.763086
F 73.611081 59.257874 18.763054
F 73.611081 66.987156 18.763054
F 82.536008 61.834278 0.544991
F 73.611177 61.834214 0.544930
F 84.767245 63.122472 18.763097
F 75.842213 63.122484 18.763083
F 84.767290 57.969643 0.545004
F 84.767290 65.698926 0.545004
F 75.842285 57.969606 0.544966
F 75.842285 65.698889 0.544966
F 84.767235 57.969632 19.673992
F 84.767235 65.698915 19.673992
F 75.842222 57.969620 19.673991
F 75.842222 65.698903 19.673991
F 84.767282 63.122464 16.030360
F 75.842236 63.122489 16.030377
F 86.998577 61.834296 19.674016
F 78.073452 61.834267 19.673991
F 86.998469 59.257839 16.030356
F 86.998469 66.987122 16.030356
F 78.073460 59.257840 16.030371
F 78.073460 66.987123 16.030371
F 86.998575 59.257817 18.763119
F 86.998575 66.987099 18.763119
F 78.073454 59.257840 18.763084
F 78.073454 66.987122 18.763084
F 86.999173 61.834433 0.545123
F 78.073461 61.834267 0.544983
F 82.535966 69.563552 19.673990
F 78.073460 69.563549 0.544983
F 78.073460 69.563549 15.119464
F 78.073452 69.563550 19.673991
F 78.073459 69.563548 12.386751
F 78.073466 69.563547 5.099511
F 82.535965 69.563552 12.386748
F 78.073468 69.563547 7.832222
F 73.611356 69.563453 5.099568
F 73.611309 69.563464 7.832173
F 73.611214 69.563486 12.386806
F 73.611119 69.563509 15.119449
F 73.611040 69.563526 19.674001
F 73.611177 69.563497 0.544930
F 98.165944 1.288954 4.180748
F 98.165944 9.018239 4.180748
F 98.161123 3.863096 7.817274
F 98.161122 11.592380 7.817274
F 98.195582 3.867719 5.085422
F 98.195582 11.597004 5.085422
F 98.181446 1.287334 1.449347
F 98.181446 9.016619 1.449347
F 91.464419 7.729895 5.099101
F 104.860667 0.072204 0.234144
F 100.396252 7.721263 5.056509
F 95.922116 12.883156 16.030393
F 91.463691 5.152464 1.456146
F 91.463691 12.881748 1.456146
F 100.384588 5.163431 1.425568
F 100.384588 12.892715 1.425568
F 91.467048 5.151533 4.189773
F 91.467048 12.880818 4.189773
F 100.430961 5.144359 4.154083
F 100.430961 12.873643 4.154082
F 91.465858 7.730377 7.832799
F 104.860667 7.801488 0.234144
F 100.420478 7.737479 7.785846
F 100.420478 0.008194 7.785846
F 93.699947 1.286851 4.189559
F 93.699947 9.016136 4.189559
F 102.571700 1.277754 4.020893
F 102.571700 9.007039 4.020892
F 93.698215 3.865707 7.831867
F 93.698215 11.594992 7.831867
F 102.567501 3.872555 7.647277
F 102.567501 11.601839 7.647277
F 93.705755 3.866865 5.097451
F 93.705755 11.596149 5.097451
F 102.701199 3.834358 4.929174
F 102.701199 11.563643 4.929174
F 93.702879 1.286443 1.455370
F 93.702879 9.015728 1.455370
F 102.665859 1.318026 1.303384
F 102.665859 9.047311 1.303384
F 95.936729 7.730374 5.098018
F 95.936729 0.001089 5.098018
F 104.711245 7.587367 4.839922
F 95.941460 0.002157 0.549454
F 95.932137 5.152829 1.458710
F 95.932137 12.882114 1.458711
F 104.701632 5.283339 1.196140
F 104.701632 13.012623 1.196140
F 95.948322 5.149294 4.192551
F 95.948322 12.878578 4.192551
F 104.910951 5.075545 3.869049
F 104.910951 12.804829 3.869049
F 95.942873 7.732220 7.832215
F 95.942873 0.002935 7.832215
F 104.906210 7.809221 7.512551
F 104.906209 0.079937 7.512551
F 98.151261 1.290416 11.458623
F 98.151261 9.019701 11.458623
F 98.142750 3.861135 15.104303
F 98.142750 11.590420 15.104303
F 98.175576 3.866270 12.370765
F 98.175576 11.595554 12.370765
F 98.187888 1.285547 8.725833
F 98.187888 9.014832 8.725833
F 91.462468 7.729502 12.386335
F 95.941460 7.731441 0.549454
F 100.379390 7.721962 12.335365
F 95.922116 5.153872 16.030393
F 91.463746 5.152391 8.742513
F 91.463746 12.881675 8.742513
F 100.392190 5.159995 8.689488
F 100.392189 12.889279 8.689489
F 91.464116 5.152145 11.476011
F 91.464116 12.881429 11.476011
F 100.401894 5.147283 11.421914
F 100.401894 12.876567 11.421914
F 91.462742 7.729766 15.119620
F 104.846241 12.819750 18.464350
F 100.386152 7.732257 15.069445
F 100.386152 0.002973 15.069445
F 93.695108 1.287615 11.474809
F 93.695108 9.016899 11.474809
F 102.550575 1.286384 11.287847
F 102.550576 9.015668 11.287847
F 93.692190 3.864670 15.118560
F 93.692190 11.593955 15.118560
F 102.536813 3.863560 14.942100
F 102.536813 11.592845 14.942100
F 93.699136 3.865613 12.384813
F 93.699136 11.594897 12.384813
F 102.662902 3.837390 12.219065
F 102.662902 11.566675 12.219065
F 93.703141 1.286471 8.740712
F 93.703141 9.015756 8.740712
F 102.689124 1.318416 8.566527
F 102.689124 9.047701 8.566527
F 95.927796 7.729038 12.384191
F 104.667336 5.282880 15.788446
F 104.680063 7.593783 12.132016
F 104.846241 5.090466 18.464350
F 95.934020 5.152143 8.739392
F 95.934020 12.881427 8.739392
F 104.697799 5.296347 8.481523
F 104.697799 13.025631 8.481523
F 95.935073 5.151010 11.473709
F 95.935073 12.880294 11.473709
F 104.868661 5.081595 11.156373
F 104.868661 12.810879 11.156373
F 95.929155 7.730539 15.118295
F 95.929155 0.001254 15.118295
F 104.839556 7.794414 14.809337
F 95.927427 12.881059 18.764470
F 98.143723 1.292323 18.755234
F 98.143723 9.021608 18.755234
F 98.158820 3.864311 0.542097
F 98.158820 11.593596 0.542096
F 98.162763 3.866304 19.670883
F 98.162763 11.595589 19.670883
F 98.165078 1.287535 16.021495
F 98.165078 9.016819 16.021495
F 91.461637 7.729341 19.674547
F 95.927427 5.151775 18.764470
F 100.368307 7.726544 19.641919
F 104.670986 7.613279 19.421778
F 91.461078 5.152907 16.030339
F 91.461078 12.882191 16.030339
F 100.367032 5.159943 15.987865
F 100.367032 12.889227 15.987865
F 91.462139 5.152558 18.763539
F 91.462139 12.881842 18.763539
F 100.381040 5.155827 18.721660
F 100.381040 12.885111 18.721660
F 91.466175 7.730358 0.546222
F 104.667335 13.012164 15.788446
F 100.407256 7.735319 0.510966
F 100.407256 0.006034 0.510966
F 93.693391 1.287733 18.763973
F 93.693391 9.017018 18.763972
F 102.531364 1.301431 18.597136
F 102.531364 9.030716 18.597136
F 93.698172 3.865653 0.547339
F 93.698172 11.594938 0.547338
F 102.552057 3.871835 0.384731
F 102.552056 11.601119 0.384731
F 93.694593 3.864767 19.675156
F 93.694593 11.594051 19.675156
F 102.640019 3.852617 19.526987
F 102.640019 11.581901 19.526987
F 93.695847 1.287772 16.030208
F 93.695847 9.017057 16.030208
F 102.642061 1.313360 15.874605
F 102.642061 9.042645 15.874604
F 95.923233 7.727943 19.677464
F 91.464419 0.000610 5.099101
F 91.465858 0.001092 7.832798
F 91.466175 0.001074 0.546222
F 91.461637 0.000056 19.674547
F 104.839555 0.065129 14.809337
F 91.462468 0.000217 12.386335
F 91.462742 0.000481 15.119619
F 98.165944 24.476805 4.180748
F 98.165944 16.747522 4.180747
F 98.161123 27.050947 7.817274
F 98.161122 19.321663 7.817274
F 98.195582 27.055570 5.085422
F 98.195582 19.326286 5.085422
F 98.181446 24.475185 1.449347
F 98.181446 16.745901 1.449347
F 91.464419 15.459179 5.099101
F 91.464419 23.188461 5.099101
F 100.396251 15.450547 5.056509
F 100.396252 23.179830 5.056509
F 91.463691 20.611031 1.456146
F 100.384588 20.621997 1.425568
F 91.467048 20.610100 4.189773
F 100.430961 20.602925 4.154083
F 91.465858 15.459661 7.832798
F 91.465858 23.188943 7.832798
F 100.420478 15.466762 7.785846
F 100.420478 23.196045 7.785846
F 93.699947 24.474702 4.189559
F 93.699947 16.745419 4.189559
F 102.571700 24.465605 4.020893
F 102.571700 16.736322 4.020892
F 93.698215 27.053558 7.831867
F 93.698215 19.324274 7.831867
F 102.567501 27.060406 7.647277
F 102.567501 19.331122 7.647277
F 93.705755 27.054716 5.097451
F 93.705755 19.325432 5.097451
F 102.701199 27.022209 4.929174
F 102.701200 19.292926 4.929174
F 93.702879 24.474295 1.455370
F 93.702879 16.745011 1.455370
F 102.665859 24.505877 1.303384
F 102.665859 16.776594 1.303384
F 95.936729 15.459657 5.098018
F 95.936729 23.188940 5.098018
F 104.711245 15.316651 4.839922
F 104.711245 23.045934 4.839922
F 95.932137 20.611396 1.458711
F 104.701632 20.741906 1.196140
F 95.948322 20.607861 4.192551
F 104.910951 20.534112 3.869049
F 95.942873 15.461504 7.832215
F 95.942873 23.190786 7.832215
F 104.906210 15.538505 7.512551
F 104.906209 23.267788 7.512551
F 98.151261 24.478268 11.458623
F 98.151261 16.748984 11.458623
F 98.142750 27.048987 15.104303
F 98.142750 19.319703 15.104303
F 98.175576 27.054121 12.370765
F 98.175576 19.324837 12.370765
F 98.187888 24.473398 8.725833
F 98.187888 16.744115 8.725833
F 91.462468 15.458785 12.386335
F 91.462468 23.188068 12.386335
F 100.379389 15.451246 12.335365
F 100.379390 23.180528 12.335365
F 91.463746 20.610958 8.742513
F 100.392189 20.618562 8.689489
F 91.464116 20.610711 11.476011
F 100.401894 20.605849 11.421914
F 91.462742 15.459049 15.119619
F 91.462742 23.188332 15.119619
F 100.386152 15.461541 15.069445
F 100.386152 23.190824 15.069445
F 93.695108 24.475466 11.474809
F 93.695108 16.746182 11.474809
F 102.550576 24.474235 11.287847
F 102.550575 16.744951 11.287847
F 93.692189 27.052522 15.118560
F 93.692190 19.323237 15.118560
F 102.536813 27.051411 14.942100
F 102.536813 19.322127 14.942100
F 93.699136 27.053464 12.384813
F 93.699136 19.324180 12.384813
F 102.662902 27.025241 12.219065
F 102.662902 19.295957 12.219065
F 93.703141 24.474323 8.740712
F 93.703141 16.745039 8.740712
F 102.689124 24.506267 8.566527
F 102.689124 16.776984 8.566528
F 95.927796 15.458322 12.384191
F 95.927796 23.187604 12.384191
F 104.680062 15.323066 12.132017
F 104.680063 23.052350 12.132016
F 95.934020 20.610710 8.739392
F 104.697799 20.754914 8.481523
F 95.935073 20.609576 11.473708
F 104.868661 20.540162 11.156373
F 95.929155 15.459823 15.118295
F 95.929155 23.189105 15.118295
F 104.839555 15.523697 14.809337
F 104.839555 23.252981 14.809337
F 98.143723 24.480175 18.755234
F 98.143723 16.750891 18.755234
F 98.158820 27.052162 0.542097
F 98.158820 19.322878 0.542096
F 98.162763 27.054155 19.670883
F 98.162763 19.324871 19.670883
F 98.165078 24.475386 16.021495
F 98.165078 16.746102 16.021495
F 91.461637 15.458624 19.674547
F 91.461637 23.187907 19.674547
F 100.368307 15.455828 19.641919
F 100.368307 23.185111 19.641919
F 91.461078 20.611473 16.030339
F 100.367032 20.618510 15.987865
F 91.462139 20.611124 18.763538
F 100.381041 20.614393 18.721660
F 91.466175 15.459642 0.546222
F 91.466175 23.188925 0.546222
F 100.407256 15.464603 0.510965
F 100.407256 23.193885 0.510966
F 93.693391 24.475584 18.763973
F 93.693391 16.746300 18.763973
F 102.531364 24.489282 18.597136
F 102.531363 16.759999 18.597136
F 93.698172 27.053504 0.547338
F 93.698172 19.324220 0.547339
F 102.552057 27.059686 0.384731
F 102.552057 19.330402 0.384731
F 93.694593 27.052618 19.675156
F 93.694593 19.323334 19.675156
F 102.640019 27.040468 19.526987
F 102.640019 19.311184 19.526987
F 93.695847 24.475623 16.030208
F 93.695847 16.746340 16.030208
F 102.642061 24.501211 15.874605
F 102.642061 16.771928 15.874605
F 95.923233 15.457226 19.677464
F 95.923233 23.186509 19.677464
F 104.670986 15.342562 19.421778
F 104.670986 23.071845 19.421778
F 95.922116 20.612438 16.030393
F 104.667335 20.741447 15.788446
F 95.927427 20.610342 18.764470
F 104.846241 20.549033 18.464350
F 95.941460 15.460725 0.549454
F 95.941460 23.190008 0.549454
F 104.860667 15.530772 0.234144
F 104.860667 23.260055 0.234144
F 98.165944 32.206090 4.180748
F 98.165944 39.935373 4.180747
F 98.161122 34.780231 7.817273
F 98.195582 34.784855 5.085422
F 98.181446 32.204469 1.449347
F 98.181446 39.933752 1.449347
F 91.464419 30.917746 5.099101
F 91.464419 38.647029 5.099101
F 100.396252 30.909114 5.056509
F 100.396251 38.638398 5.056509
F 91.463691 28.340316 1.456146
F 91.463691 36.069599 1.456146
F 100.384588 28.351282 1.425568
F 100.384588 36.080566 1.425568
F 91.467048 28.339385 4.189773
F 91.467048 36.068668 4.189773
F 100.430961 28.332210 4.154083
F 100.430961 36.061494 4.154083
F 91.465858 30.918228 7.832798
F 91.465858 38.647512 7.832798
F 100.420478 30.925330 7.785846
F 100.420478 38.654613 7.785846
F 93.699947 32.203987 4.189559
F 93.699947 39.933270 4.189559
F 102.571700 32.194890 4.020892
F 102.571700 39.924173 4.020892
F 93.698215 34.782843 7.831867
F 102.567501 34.789690 7.647277
F 93.705755 34.784000 5.097451
F 102.701199 34.751494 4.929174
F 93.702879 32.203579 1.455370
F 93.702879 39.932862 1.455370
F 102.665859 32.235162 1.303384
F 102.665859 39.964445 1.303384
F 95.936729 30.918225 5.098018
F 95.936729 38.647508 5.098018
F 104.711245 30.775218 4.839922
F 104.711245 38.504501 4.839922
F 95.932137 28.340680 1.458710
F 95.932137 36.069964 1.458711
F 104.701632 28.471190 1.196140
F 104.701632 36.200474 1.196140
F 95.948322 28.337145 4.192551
F 95.948322 36.066429 4.192551
F 104.910951 28.263396 3.869049
F 104.910951 35.992680 3.869049
F 95.942873 30.920071 7.832215
F 95.942873 38.649354 7.832215
F 104.906210 30.997072 7.512551
F 104.906209 38.726356 7.512551
F 98.151261 32.207552 11.458623
F 98.151261 39.936835 11.458623
F 98.142750 34.778271 15.104303
F 98.175576 34.783405 12.370765
F 98.187888 32.202683 8.725833
F 98.187888 39.931965 8.725833
F 91.462468 30.917353 12.386335
F 91.462468 38.646636 12.386335
F 100.379390 30.909813 12.335365
F 100.379389 38.639097 12.335365
F 91.463746 28.340243 8.742513
F 91.463746 36.069526 8.742513
F 100.392190 28.347846 8.689488
F 100.392189 36.077130 8.689489
F 91.464115 28.339996 11.476011
F 91.464115 36.069280 11.476011
F 100.401894 28.335134 11.421914
F 100.401894 36.064418 11.421914
F 91.462742 30.917617 15.119619
F 91.462742 38.646900 15.119619
F 100.386152 30.920108 15.069445
F 100.386152 38.649392 15.069445
F 93.695108 32.204750 11.474809
F 93.695108 39.934033 11.474809
F 102.550576 32.203519 11.287847
F 102.550575 39.932802 11.287847
F 93.692189 34.781806 15.118560
F 102.536813 34.780695 14.942100
F 93.699136 34.782748 12.384813
F 102.662902 34.754526 12.219065
F 93.703141 32.203607 8.740712
F 93.703141 39.932890 8.740712
F 102.689124 32.235551 8.566527
F 102.689124 39.964834 8.566527
F 95.927796 30.916889 12.384191
F 95.927796 38.646173 12.384192
F 104.680063 30.781634 12.132016
F 104.680062 38.510917 12.132017
F 95.934020 28.339994 8.739392
F 95.934020 36.069278 8.739392
F 104.697799 28.484198 8.481523
F 104.697799 36.213482 8.481523
F 95.935073 28.338861 11.473709
F 95.935073 36.068145 11.473709
F 104.868661 28.269446 11.156373
F 104.868661 35.998730 11.156373
F 95.929155 30.918390 15.118295
F 95.929155 38.647674 15.118295
F 104.839556 30.982265 14.809337
F 104.839555 38.711548 14.809337
F 98.143723 32.209459 18.755234
F 98.143723 39.938742 18.755234
F 98.158820 34.781447 0.542096
F 98.162763 34.783440 19.670883
F 98.165078 32.204670 16.021495
F 98.165078 39.933953 16.021495
F 91.461637 30.917192 19.674547
F 91.461637 38.646475 19.674547
F 100.368307 30.914395 19.641919
F 100.368307 38.643679 19.641919
F 91.461078 28.340758 16.030339
F 91.461078 36.070042 16.030339
F 100.367032 28.347794 15.987865
F 100.367032 36.077078 15.987865
F 91.462139 28.340409 18.763539
F 91.462139 36.069693 18.763539
F 100.381041 28.343678 18.721660
F 100.381040 36.072962 18.721660
F 91.466175 30.918209 0.546222
F 91.466175 38.647493 0.546222
F 100.407256 30.923170 0.510966
F 100.407256 38.652453 0.510965
F 93.693391 32.204869 18.763972
F 93.693391 39.934151 18.763973
F 102.531364 32.218567 18.597136
F 102.531364 39.947850 18.597136
F 93.698172 34.782788 0.547338
F 102.552057 34.788970 0.384731
F 93.694593 34.781902 19.675156
F 102.640019 34.769752 19.526987
F 93.695847 32.204908 16.030208
F 93.695847 39.934191 16.030208
F 102.642061 32.230496 15.874604
F 102.642061 39.959779 15.874605
F 95.923233 30.915794 19.677464
F 95.923233 38.645077 19.677464
F 104.670986 30.801130 19.421778
F 104.670986 38.530413 19.421778
F 95.922116 28.341723 16.030393
F 95.922116 36.071007 16.030393
F 104.667336 28.470731 15.788446
F 104.667335 36.200015 15.788446
F 95.927427 28.339626 18.764470
F 95.927427 36.068910 18.764470
F 104.846241 28.278317 18.464350
F 104.846241 36.007601 18.464350
F 95.941460 30.919292 0.549454
F 95.941460 38.648576 0.549454
F 104.860668 30.989339 0.234144
F 104.860667 38.718622 0.234144
F 98.165944 47.664656 4.180748
F 98.165944 55.393941 4.180748
F 98.161123 50.238798 7.817274
F 98.161122 42.509514 7.817274
F 98.195582 50.243421 5.085422
F 98.195582 42.514137 5.085422
F 98.181446 47.663036 1.449347
F 98.181446 55.392320 1.449347
F 91.464419 54.105597 5.099101
F 91.464419 46.376312 5.099101
F 100.396252 54.096965 5.056509
F 100.396252 46.367680 5.056509
F 91.463691 51.528166 1.456146
F 91.463691 43.798882 1.456146
F 100.384588 51.539133 1.425568
F 100.384588 43.809848 1.425568
F 91.467048 51.527235 4.189773
F 91.467048 43.797951 4.189773
F 100.430961 51.520061 4.154083
F 100.430961 43.790776 4.154083
F 91.465858 54.106079 7.832799
F 91.465858 46.376794 7.832798
F 100.420478 54.113181 7.785846
F 100.420478 46.383896 7.785846
F 93.699947 47.662553 4.189559
F 93.699947 55.391838 4.189559
F 102.571700 47.653456 4.020892
F 102.571700 55.382741 4.020892
F 93.698215 50.241409 7.831867
F 93.698215 42.512125 7.831867
F 102.567501 50.248257 7.647277
F 102.567501 42.518973 7.647277
F 93.705755 50.242566 5.097451
F 93.705755 42.513283 5.097451
F 102.701199 50.210060 4.929174
F 102.701200 42.480776 4.929174
F 93.702879 47.662145 1.455370
F 93.702879 55.391430 1.455370
F 102.665859 47.693728 1.303384
F 102.665859 55.423012 1.303384
F 95.936729 54.106076 5.098018
F 95.936729 46.376791 5.098018
F 104.711245 53.963069 4.839922
F 104.711245 46.233785 4.839922
F 95.932137 51.528531 1.458710
F 95.932137 43.799247 1.458711
F 104.701632 51.659041 1.196140
F 104.701632 43.929757 1.196140
F 95.948322 51.524996 4.192551
F 95.948322 43.795712 4.192551
F 104.910951 51.451247 3.869049
F 104.910951 43.721963 3.869049
F 95.942873 54.107922 7.832215
F 95.942873 46.378637 7.832215
F 104.906210 54.184923 7.512551
F 104.906209 46.455639 7.512551
F 98.151261 47.666118 11.458623
F 98.151261 55.395403 11.458623
F 98.142750 50.236837 15.104303
F 98.142750 42.507553 15.104303
F 98.175576 50.241972 12.370765
F 98.175576 42.512688 12.370765
F 98.187888 47.661249 8.725833
F 98.187888 55.390534 8.725833
F 91.462468 54.105204 12.386335
F 91.462468 46.375919 12.386335
F 100.379390 54.097664 12.335365
F 100.379390 46.368379 12.335365
F 91.463746 51.528093 8.742513
F 91.463746 43.798809 8.742513
F 100.392190 51.535697 8.689488
F 100.392189 43.806413 8.689489
F 91.464116 51.527847 11.476011
F 91.464116 43.798562 11.476011
F 100.401894 51.522985 11.421914
F 100.401894 43.793700 11.421914
F 91.462742 54.105467 15.119620
F 91.462742 46.376183 15.119619
F 100.386152 54.107959 15.069445
F 100.386152 46.378675 15.069445
F 93.695108 47.663316 11.474809
F 93.695108 55.392601 11.474809
F 102.550576 47.662085 11.287847
F 102.550576 55.391370 11.287847
F 93.692190 50.240372 15.118560
F 93.692190 42.511088 15.118560
F 102.536813 50.239262 14.942100
F 102.536813 42.509978 14.942100
F 93.699136 50.241315 12.384813
F 93.699136 42.512031 12.384813
F 102.662902 50.213092 12.219065
F 102.662902 42.483808 12.219065
F 93.703141 47.662173 8.740712
F 93.703141 55.391458 8.740712
F 102.689124 47.694118 8.566527
F 102.689124 55.423402 8.566527
F 95.927796 54.104740 12.384191
F 95.927796 46.375455 12.384191
F 104.680063 53.969485 12.132016
F 104.680063 46.240200 12.132016
F 95.934020 51.527845 8.739392
F 95.934020 43.798561 8.739392
F 104.697799 51.672049 8.481523
F 104.697799 43.942765 8.481523
F 95.935073 51.526712 11.473709
F 95.935073 43.797427 11.473708
F 104.868661 51.457297 11.156373
F 104.868661 43.728013 11.156373
F 95.929155 54.106241 15.118295
F 95.929155 46.376956 15.118295
F 104.839556 54.170115 14.809337
F 104.839555 46.440831 14.809337
F 98.143723 47.668025 18.755234
F 98.143723 55.397310 18.755234
F 98.158820 50.240013 0.542097
F 98.158820 42.510729 0.542096
F 98.162763 50.242006 19.670883
F 98.162763 42.512722 19.670883
F 98.165078 47.663236 16.021495
F 98.165078 55.392521 16.021495
F 91.461637 54.105043 19.674547
F 91.461637 46.375758 19.674547
F 100.368307 54.102246 19.641919
F 100.368307 46.372961 19.641919
F 91.461078 51.528609 16.030339
F 91.461078 43.799324 16.030339
F 100.367032 51.535645 15.987865
F 100.367031 43.806360 15.987865
F 91.462139 51.528260 18.763539
F 91.462139 43.798975 18.763538
F 100.381040 51.531529 18.721660
F 100.381040 43.802244 18.721660
F 91.466175 54.106060 0.546222
F 91.466175 46.376776 0.546222
F 100.407256 54.111021 0.510966
F 100.407256 46.381736 0.510966
F 93.693391 47.663435 18.763973
F 93.693391 55.392719 18.763972
F 102.531364 47.677133 18.597136
F 102.531364 55.406417 18.597136
F 93.698172 50.241355 0.547338
F 93.698172 42.512071 0.547339
F 102.552057 50.247537 0.384731
F 102.552057 42.518253 0.384731
F 93.694593 50.240469 19.675156
F 93.694593 42.511185 19.675156
F 102.640019 50.228319 19.526987
F 102.640019 42.499035 19.526987
F 93.695847 47.663474 16.030208
F 93.695847 55.392759 16.030208
F 102.642061 47.689062 15.874605
F 102.642061 55.418347 15.874604
F 95.923233 54.103645 19.677464
F 95.923233 46.374360 19.677464
F 104.670986 53.988981 19.421778
F 104.670986 46.259696 19.421778
F 95.922116 51.529574 16.030393
F 95.922116 43.800289 16.030393
F 104.667336 51.658582 15.788446
F 104.667335 43.929298 15.788446
F 95.927427 51.527477 18.764470
F 95.927427 43.798193 18.764470
F 104.846241 51.466168 18.464350
F 104.846241 43.736884 18.464350
F 95.941460 54.107143 0.549454
F 95.941460 46.377859 0.549454
F 104.860668 54.177189 0.234144
F 104.860667 46.447905 0.234144
F 98.165944 63.123224 4.180747
F 98.161122 57.968082 7.817274
F 98.161122 65.697365 7.817274
F 98.195582 57.972706 5.085422
F 98.195582 65.701988 5.085422
F 98.181446 63.121603 1.449347
F 91.464419 61.834881 5.099101
F 100.396251 61.826249 5.056509
F 91.463691 59.257450 1.456146
F 91.463691 66.986733 1.456146
F 100.384588 59.268417 1.425568
F 100.384588 66.997699 1.425568
F 91.467048 59.256519 4.189773
F 91.467048 66.985802 4.189773
F 100.430961 59.249345 4.154083
F 100.430961 66.978627 4.154083
F 91.465858 61.835363 7.832798
F 100.420478 61.842464 7.785846
F 93.699947 63.121121 4.189559
F 102.571700 63.112024 4.020892
F 93.698215 57.970694 7.831867
F 93.698215 65.699976 7.831867
F 102.567501 57.977541 7.647277
F 102.567501 65.706824 7.647277
F 93.705755 57.971851 5.097451
F 93.705755 65.701134 5.097451
F 102.701199 57.939344 4.929174
F 102.701200 65.668627 4.929174
F 93.702879 63.120713 1.455370
F 102.665859 63.152296 1.303384
F 95.936729 61.835359 5.098018
F 104.711245 61.692352 4.839922
F 95.932137 59.257815 1.458711
F 95.932137 66.987098 1.458710
F 104.701632 59.388325 1.196140
F 104.701632 67.117608 1.196140
F 95.948322 59.254280 4.192551
F 95.948322 66.983563 4.192551
F 104.910951 59.180530 3.869049
F 104.910951 66.909814 3.869049
F 95.942873 61.837205 7.832215
F 104.906209 61.914207 7.512551
F 98.151261 63.124686 11.458623
F 98.142750 57.966122 15.104303
F 98.142750 65.695405 15.104303
F 98.175576 57.971256 12.370765
F 98.175576 65.700539 12.370765
F 98.187888 63.119817 8.725833
F 91.462468 61.834487 12.386335
F 100.379389 61.826947 12.335365
F 91.463746 59.257377 8.742513
F 91.463746 66.986660 8.742513
F 100.392189 59.264981 8.689489
F 100.392189 66.994264 8.689489
F 91.464116 59.257131 11.476011
F 91.464116 66.986413 11.476011
F 100.401894 59.252269 11.421914
F 100.401894 66.981551 11.421914
F 91.462742 61.834751 15.119619
F 100.386152 61.837243 15.069445
F 93.695108 63.121884 11.474809
F 102.550575 63.120653 11.287847
F 93.692190 57.969657 15.118560
F 93.692190 65.698939 15.118560
F 102.536813 57.968546 14.942100
F 102.536813 65.697829 14.942100
F 93.699136 57.970599 12.384813
F 93.699136 65.699882 12.384813
F 102.662902 57.942376 12.219065
F 102.662902 65.671659 12.219065
F 93.703141 63.120741 8.740712
F 102.689124 63.152686 8.566528
F 95.927796 61.834024 12.384191
F 104.680062 61.698768 12.132017
F 95.934020 59.257129 8.739392
F 95.934020 66.986412 8.739392
F 104.697799 59.401333 8.481523
F 104.697799 67.130616 8.481523
F 95.935073 59.255995 11.473709
F 95.935073 66.985278 11.473708
F 104.868661 59.186581 11.156373
F 104.868661 66.915864 11.156373
F 95.929155 61.835525 15.118295
F 104.839555 61.899399 14.809337
F 98.143723 63.126593 18.755234
F 98.158820 57.969298 0.542096
F 98.158820 65.698580 0.542096
F 98.162763 57.971290 19.670883
F 98.162763 65.700573 19.670883
F 98.165078 63.121804 16.021495
F 91.461637 61.834326 19.674547
F 100.368307 61.831530 19.641919
F 91.461078 59.257893 16.030339
F 91.461078 66.987175 16.030339
F 100.367032 59.264929 15.987865
F 100.367032 66.994212 15.987865
F 91.462139 59.257544 18.763539
F 91.462139 66.986826 18.763538
F 100.381040 59.260813 18.721660
F 100.381041 66.990095 18.721660
F 91.466175 61.835344 0.546222
F 100.407256 61.840304 0.510965
F 93.693391 63.122002 18.763973
F 102.531363 63.135701 18.597136
F 93.698172 57.970639 0.547338
F 93.698172 65.699922 0.547339
F 102.552057 57.976821 0.384731
F 102.552057 65.706104 0.384731
F 93.694593 57.969753 19.675156
F 93.694593 65.699036 19.675156
F 102.640019 57.957603 19.526987
F 102.640019 65.686886 19.526987
F 93.695847 63.122042 16.030208
F 102.642061 63.147630 15.874605
F 95.923233 61.832928 19.677464
F 104.670986 61.718264 19.421778
F 95.922116 59.258858 16.030393
F 95.922116 66.988140 16.030393
F 104.667335 59.387866 15.788446
F 104.667335 67.117149 15.788446
F 95.927427 59.256761 18.764470
F 95.927427 66.986044 18.764470
F 104.846241 59.195451 18.464350
F 104.846241 66.924735 18.464350
F 95.941460 61.836427 0.549454
F 104.860667 61.906473 0.234144
F 104.670986 69.447547 19.421778
F 104.680063 69.428051 12.132016
F 104.711245 69.421636 4.839922
F 100.396252 69.555531 5.056509
F 100.379390 69.556230 12.335365
F 95.927796 69.563306 12.384191
F 100.368307 69.560812 19.641919
F 95.923233 69.562211 19.677464
