# Supplementary material for: Molecular-resolution imaging of ice crystallized from liquid water by cryogenic liquid-cell TEM
Source: Nat Commun. 2025 Sep 25;16:8342. doi: 10.1038/s41467-025-62451-0 (PMC12462463; doi:10.1038/s41467-025-62451-0)
Supplement: Supplementary file 9 — Supplementary Data 1 [file 41467_2025_62451_MOESM9_ESM.zip › supercell_4_3_1/1.8/93K_relaxed.xyz]

5184
F5184
F 0.456307 1.410740 2.886823
F 0.456306 9.138710 2.886823
F 9.272218 1.290730 3.010323
F 9.272218 9.018700 3.010323
F 0.376604 3.771340 6.505083
F 0.376605 11.499290 6.505083
F 9.216918 3.864540 6.654433
F 9.216918 11.592490 6.654433
F 0.235142 3.943960 3.818113
F 0.235142 11.671890 3.818113
F 9.248448 3.867980 3.920843
F 9.248448 11.595990 3.920843
F 0.132339 1.280140 0.217781
F 0.132339 9.008110 0.217781
F 9.085818 1.288460 0.275926
F 9.085818 9.016430 0.275926
F 2.582738 7.728170 3.782373
F 15.549268 7.437310 21.312853
F 11.484968 7.730450 3.992563
F 6.855448 7.728490 21.154553
F 2.401248 5.175060 0.140976
F 2.401248 12.902990 0.140976
F 11.319068 5.153330 0.346623
F 11.319068 12.881290 0.346622
F 2.506538 5.165540 2.862103
F 2.506538 12.893490 2.862103
F 11.501268 5.154330 3.080703
F 11.501268 12.882290 3.080703
F 2.465668 7.719570 6.502453
F 15.641068 12.546390 17.777253
F 11.446768 7.728760 6.725263
F 15.732468 4.988980 17.663353
F 4.807828 1.291030 2.880393
F 4.807828 9.019000 2.880393
F 13.733568 1.290880 3.150493
F 13.733568 9.018850 3.150493
F 4.751438 3.865090 6.520943
F 4.751438 11.593090 6.520943
F 13.678368 3.864370 6.795083
F 13.678368 11.592390 6.795083
F 4.759598 3.874860 3.783863
F 4.759598 11.602790 3.783863
F 13.714668 3.866530 4.062573
F 13.714668 11.594490 4.062573
F 4.607288 1.288010 0.144862
F 4.607288 9.015980 0.144862
F 13.550868 1.289860 0.416897
F 13.550868 9.017830 0.416897
F 7.023078 7.730320 3.853303
F 6.701068 12.876390 17.507553
F 15.786968 7.523210 4.192443
F 11.311068 0.000081 11.272753
F 6.850768 5.152370 0.207710
F 6.850768 12.880290 0.207710
F 15.786568 4.909020 0.354567
F 15.976368 12.858190 0.421523
F 7.025898 5.151380 2.943363
F 7.025898 12.879390 2.943363
F 15.933968 5.055260 3.121143
F 15.990768 12.736890 3.204463
F 6.975028 7.731050 6.587233
F 6.701068 5.148390 17.507553
F 15.929468 7.716280 6.845923
F 6.765418 0.000493 13.863753
F 0.276996 1.374560 10.122353
F 0.276996 9.102530 10.122353
F 9.109298 1.288110 10.293953
F 9.109298 9.016080 10.293953
F 0.178541 3.781080 13.772253
F 0.178542 11.509090 13.772253
F 9.000478 3.863180 13.932153
F 9.000478 11.591190 13.932153
F 0.115087 3.905390 11.067153
F 0.115087 11.633390 11.067153
F 9.077578 3.864920 11.201653
F 9.077578 11.592890 11.201653
F 0.184511 1.230030 7.421673
F 0.184511 8.958000 7.421673
F 9.186378 1.287130 7.563243
F 9.186378 9.015100 7.563243
F 2.408578 7.723670 11.047253
F 15.816668 12.672290 15.039553
F 11.311068 7.728050 11.272753
F 15.707268 5.205850 14.973653
F 2.513838 5.154810 7.413313
F 2.513838 12.882790 7.413313
F 11.420868 5.152110 7.634483
F 11.420868 12.880090 7.634483
F 2.372888 5.161400 10.132553
F 2.372888 12.889390 10.132553
F 11.338268 5.151680 10.364753
F 11.338268 12.879690 10.364753
F 2.279688 7.718080 13.770353
F 6.745988 12.879990 14.774453
F 11.228768 7.727700 14.002853
F 6.745988 5.152030 14.774453
F 4.647798 1.287880 10.160353
F 4.647798 9.015850 10.160353
F 13.569368 1.287990 10.434753
F 13.569368 9.015960 10.434753
F 4.542788 3.863870 13.799553
F 4.542788 11.591890 13.799553
F 13.459068 3.863610 14.072953
F 13.459068 11.591590 14.072953
F 4.601988 3.869190 11.064953
F 4.601988 11.597190 11.064953
F 13.540668 3.864090 11.342953
F 13.540668 11.592090 11.342953
F 4.704048 1.282440 7.426163
F 4.704048 9.010410 7.426163
F 13.650868 1.288180 7.704683
F 13.650868 9.016150 7.704683
F 6.851438 7.727850 11.132653
F 4.503838 1.284070 14.709153
F 15.862168 7.756900 11.259353
F 6.975028 0.003081 6.587233
F 6.958638 5.151800 7.494183
F 6.958638 12.879790 7.494183
F 15.898268 5.151720 7.660443
F 15.985468 12.738990 7.599453
F 6.870108 5.150010 10.225453
F 6.870108 12.877990 10.225453
F 15.643468 5.204730 10.261053
F 15.820768 12.753090 10.383253
F 6.765418 7.728460 13.863753
F 15.698668 7.794550 18.655353
F 15.665168 7.687820 13.921853
F 7.023078 0.002346 3.853303
F 0.103091 1.359080 17.449453
F 0.103091 9.087050 17.449453
F 8.935648 1.285970 17.574953
F 8.935638 9.013940 17.574953
F 0.217159 3.808450 21.114553
F 0.217160 11.536390 21.114553
F 9.093718 3.862920 21.222053
F 9.093718 11.590890 21.222053
F 13.431868 1.287620 14.982653
F 4.503838 9.012040 14.709153
F 0.010708 3.884710 18.424153
F 0.010708 11.612690 18.424153
F 8.915708 3.861540 18.487953
F 8.915708 11.589490 18.487953
F 0.051458 1.260810 14.737453
F 0.051458 8.988780 14.737453
F 8.971158 1.287270 14.842253
F 8.971158 9.015240 14.842253
F 2.254328 7.717080 18.354853
F 13.376668 11.589090 18.627453
F 11.146968 7.725100 18.557353
F 13.376668 3.861090 18.627453
F 2.312118 5.161120 14.698053
F 2.312118 12.889090 14.698053
F 11.202468 5.151660 14.912653
F 11.202468 12.879590 14.912653
F 2.218318 5.158380 17.423353
F 2.218318 12.886390 17.423353
F 11.164768 5.149520 17.645153
F 11.164768 12.877490 17.645153
F 2.345558 7.733700 21.081553
F 6.689138 7.724710 18.419753
F 11.327268 7.726300 21.291153
F 13.431868 9.015590 14.982653
F 4.475688 1.284790 17.445953
F 4.475688 9.012760 17.445953
F 13.395068 1.285660 17.715053
F 13.395068 9.013630 17.715053
F 4.615428 3.870370 21.096953
F 4.615428 11.598290 21.096953
F 13.558268 3.862160 21.360953
F 13.558268 11.590090 21.360953
F 4.450078 3.863460 18.359953
F 4.450078 11.591390 18.359953
F 11.484968 0.002478 3.992563
F 11.446768 0.000786 6.725263
F 2.345558 0.005733 21.081553
F 2.582738 0.000198 3.782373
F 6.855448 0.000516 21.154553
F 15.754568 -0.162616 11.293753
F 15.840068 -0.045121 4.048583
F 15.830068 -0.085636 18.716653
F 15.947268 0.098262 6.863383
F 15.630668 -0.051002 14.157753
F 0.456306 24.594690 2.886823
F 0.456307 16.866690 2.886823
F 9.272218 24.474690 3.010323
F 9.272218 16.746690 3.010323
F 0.376604 26.955290 6.505083
F 0.376605 19.227290 6.505083
F 9.216918 27.048490 6.654433
F 9.216918 19.320490 6.654433
F 0.235142 27.127890 3.818113
F 0.235142 19.399890 3.818113
F 9.248448 27.051890 3.920843
F 9.248448 19.323890 3.920843
F 0.132339 24.464090 0.217781
F 0.132339 16.736090 0.217781
F 9.085818 24.472390 0.275926
F 9.085818 16.744390 0.275926
F 2.582738 15.456190 3.782373
F 2.582738 23.184090 3.782373
F 11.484968 15.458390 3.992563
F 11.484968 23.186390 3.992563
F 2.401248 20.630990 0.140976
F 11.319068 20.609290 0.346623
F 2.506538 20.621490 2.862103
F 11.501268 20.610290 3.080703
F 2.465668 15.447490 6.502453
F 2.465668 23.175490 6.502453
F 11.446768 15.456690 6.725263
F 11.446768 23.184690 6.725263
F 4.807828 24.474990 2.880393
F 4.807828 16.746990 2.880393
F 13.733568 24.474790 3.150493
F 13.733568 16.746790 3.150493
F 4.751438 27.048990 6.520943
F 4.751438 19.320990 6.520943
F 13.678368 27.048290 6.795083
F 13.678368 19.320290 6.795083
F 4.759598 27.058790 3.783863
F 4.759598 19.330790 3.783863
F 13.714668 27.050490 4.062573
F 13.714668 19.322490 4.062573
F 4.607288 24.471890 0.144862
F 4.607288 16.743990 0.144862
F 13.550868 24.473790 0.416897
F 13.550868 16.745790 0.416897
F 7.023078 15.458290 3.853303
F 7.023078 23.186290 3.853303
F 15.994968 15.340190 4.085083
F 16.041468 23.151990 4.004013
F 6.850768 20.608290 0.207710
F 15.771568 20.622290 0.326960
F 7.025898 20.607290 2.943363
F 15.888868 20.621190 3.027953
F 6.975028 15.458990 6.587233
F 6.975028 23.186990 6.587233
F 15.838068 15.362990 6.796623
F 6.855448 23.184390 21.154553
F 0.276996 24.558490 10.122353
F 0.276996 16.830490 10.122353
F 9.109298 24.471990 10.293953
F 9.109298 16.744090 10.293953
F 0.178541 26.964990 13.772253
F 0.178542 19.236990 13.772253
F 9.000478 27.047090 13.932153
F 9.000478 19.319090 13.932153
F 0.115087 27.089290 11.067153
F 0.115087 19.361290 11.067153
F 9.077578 27.048790 11.201653
F 9.077578 19.320890 11.201653
F 0.184511 24.413990 7.421673
F 0.184511 16.685990 7.421673
F 9.186378 24.471090 7.563243
F 9.186378 16.743090 7.563243
F 2.408578 15.451590 11.047253
F 2.408578 23.179590 11.047253
F 11.311068 15.455990 11.272753
F 11.311068 23.183990 11.272753
F 2.513838 20.610790 7.413313
F 11.420868 20.608090 7.634483
F 2.372888 20.617390 10.132553
F 11.338268 20.607590 10.364753
F 2.279688 15.446090 13.770353
F 2.279688 23.173990 13.770353
F 11.228768 15.455690 14.002853
F 11.228768 23.183690 14.002853
F 4.647798 24.471790 10.160353
F 4.647798 16.743790 10.160353
F 13.569368 24.471890 10.434753
F 13.569368 16.743890 10.434753
F 4.542788 27.047790 13.799553
F 4.542788 19.319790 13.799553
F 13.459068 27.047490 14.072953
F 13.459068 19.319590 14.072953
F 4.601988 27.053090 11.064953
F 4.601988 19.325090 11.064953
F 13.540668 27.047990 11.342953
F 13.540668 19.319990 11.342953
F 4.704048 24.466390 7.426163
F 4.704048 16.738390 7.426163
F 13.650868 24.472090 7.704683
F 13.650868 16.744090 7.704683
F 6.851438 15.455790 11.132653
F 6.851438 23.183790 11.132653
F 15.905268 15.323390 11.253053
F 15.708268 23.046590 11.394153
F 6.958638 20.607790 7.494183
F 15.825368 20.688390 7.630413
F 6.870108 20.605990 10.225453
F 15.842968 20.562990 10.374553
F 6.765418 15.456390 13.863753
F 6.765418 23.184390 13.863753
F 15.670568 15.435690 14.043553
F 15.716568 23.166790 14.063853
F 0.103091 24.542990 17.449453
F 0.103092 16.814990 17.449453
F 8.935638 24.469890 17.574953
F 8.935638 16.741890 17.574953
F 0.217159 26.992390 21.114553
F 0.217160 19.264390 21.114553
F 9.093718 27.046790 21.222053
F 9.093718 19.318890 21.222053
F 15.813468 23.104490 21.427053
F 15.739668 15.470690 21.343953
F 0.010708 27.068590 18.424153
F 0.010708 19.340690 18.424153
F 8.915708 27.045490 18.487953
F 8.915708 19.317490 18.487953
F 0.051458 24.444690 14.737453
F 0.051458 16.716790 14.737453
F 8.971158 24.471190 14.842253
F 8.971158 16.743190 14.842253
F 2.254328 15.445090 18.354853
F 2.254328 23.172990 18.354853
F 11.146968 15.453090 18.557353
F 11.146968 23.181090 18.557353
F 2.312118 20.617090 14.698053
F 11.202468 20.607590 14.912653
F 2.218318 20.614290 17.423353
F 11.164768 20.605490 17.645153
F 2.345558 15.461690 21.081553
F 2.345558 23.189690 21.081553
F 11.327268 15.454290 21.291153
F 11.327268 23.182290 21.291153
F 4.475688 24.468690 17.445953
F 4.475688 16.740690 17.445953
F 13.395068 24.469590 17.715053
F 13.395068 16.741590 17.715053
F 4.615428 27.054290 21.096953
F 4.615428 19.326290 21.096953
F 13.558268 27.046090 21.360953
F 13.558268 19.318090 21.360953
F 4.450078 27.047390 18.359953
F 4.450078 19.319390 18.359953
F 13.376668 27.044990 18.627453
F 13.376668 19.316990 18.627453
F 4.503838 24.467990 14.709153
F 4.503838 16.739990 14.709153
F 13.431868 24.471490 14.982653
F 13.431868 16.743590 14.982653
F 6.689138 15.452690 18.419753
F 6.689138 23.180690 18.419753
F 15.605368 15.168290 18.593753
F 15.664768 23.060190 18.642053
F 6.745988 20.607990 14.774453
F 15.705068 20.652290 15.098653
F 6.701068 20.604290 17.507553
F 15.698168 20.489190 17.715153
F 6.855448 15.456490 21.154553
F 15.752068 23.159590 6.703923
F 0.456306 32.322590 2.886823
F 0.456307 40.050590 2.886823
F 9.272218 32.202590 3.010323
F 9.272218 39.930590 3.010323
F 0.376605 34.683190 6.505083
F 9.216918 34.776390 6.654433
F 0.235142 34.855890 3.818113
F 9.248448 34.779890 3.920843
F 0.132340 32.191990 0.217781
F 0.132339 39.919990 0.217781
F 9.085818 32.200390 0.275926
F 9.085818 39.928290 0.275926
F 2.582738 30.912090 3.782373
F 2.582738 38.640090 3.782373
F 11.484968 30.914390 3.992563
F 11.484968 38.642390 3.992563
F 2.401248 28.358990 0.140976
F 2.401248 36.086990 0.140976
F 11.319068 28.337290 0.346623
F 11.319068 36.065190 0.346623
F 2.506538 28.349490 2.862103
F 2.506538 36.077390 2.862103
F 11.501268 28.338290 3.080703
F 11.501268 36.066190 3.080703
F 2.465668 30.903490 6.502453
F 2.465668 38.631490 6.502453
F 11.446768 30.912690 6.725263
F 11.446768 38.640690 6.725263
F 4.807828 32.202890 2.880393
F 4.807828 39.930890 2.880393
F 13.733568 32.202790 3.150493
F 13.733568 39.930790 3.150493
F 4.751438 34.776990 6.520943
F 13.678368 34.776290 6.795083
F 4.759598 34.786790 3.783863
F 13.714668 34.778390 4.062573
F 4.607288 32.199890 0.144862
F 4.607288 39.927890 0.144862
F 13.550868 32.201790 0.416897
F 13.550868 39.929690 0.416897
F 7.023078 30.914190 3.853303
F 7.023078 38.642190 3.853303
F 15.824068 30.760790 4.206083
F 15.841668 38.592590 4.192043
F 6.850768 28.336290 0.207710
F 6.850768 36.064290 0.207710
F 6.855448 30.912390 21.154553
F 15.937568 36.057490 0.523310
F 7.025898 28.335290 2.943363
F 7.025898 36.063290 2.943363
F 15.958368 28.291590 3.098413
F 15.947568 36.078990 3.277333
F 6.975028 30.914990 6.587233
F 6.975028 38.642990 6.587233
F 16.076768 30.912990 6.819943
F 15.857868 38.632390 6.852733
F 0.276996 32.286490 10.122353
F 0.276996 40.014390 10.122353
F 9.109298 32.199990 10.293953
F 9.109298 39.927990 10.293953
F 0.178542 34.692990 13.772253
F 9.000478 34.775090 13.932153
F 0.115087 34.817290 11.067153
F 9.077578 34.776790 11.201653
F 0.184511 32.141890 7.421673
F 0.184511 39.869890 7.421673
F 9.186378 32.198990 7.563243
F 9.186378 39.926990 7.563243
F 2.408578 30.907590 11.047253
F 2.408578 38.635590 11.047253
F 11.311068 30.911990 11.272753
F 11.311068 38.639990 11.272753
F 2.513838 28.338690 7.413313
F 2.513838 36.066690 7.413313
F 11.420868 28.335990 7.634483
F 11.420868 36.063990 7.634483
F 2.372888 28.345290 10.132553
F 2.372888 36.073290 10.132553
F 11.338268 28.335590 10.364753
F 11.338268 36.063590 10.364753
F 2.279688 30.901990 13.770353
F 2.279688 38.629990 13.770353
F 11.228768 30.911590 14.002853
F 11.228768 38.639590 14.002853
F 4.647798 32.199790 10.160353
F 4.647798 39.927790 10.160353
F 13.569368 32.199890 10.434753
F 13.569368 39.927890 10.434753
F 4.542788 34.775790 13.799553
F 13.459068 34.775490 14.072953
F 4.601988 34.781090 11.064953
F 13.540668 34.775990 11.342953
F 4.704048 32.194290 7.426163
F 4.704048 39.922290 7.426163
F 13.650868 32.200090 7.704683
F 13.650868 39.928090 7.704683
F 6.851438 30.911790 11.132653
F 6.851438 38.639790 11.132653
F 15.863068 30.960590 11.158153
F 15.955668 38.828590 11.333053
F 6.958638 28.335690 7.494183
F 6.958638 36.063690 7.494183
F 16.010468 28.257390 7.893833
F 15.954868 35.962790 7.740663
F 6.870108 28.333890 10.225453
F 6.870108 36.061890 10.225453
F 15.763168 28.366090 0.272261
F 15.875868 36.045390 10.520653
F 6.765418 30.912390 13.863753
F 6.765418 38.640390 13.863753
F 15.742268 31.034690 13.997353
F 15.632468 38.586990 14.003953
F 0.103091 32.270990 17.449453
F 0.103092 39.998990 17.449453
F 8.935638 32.197890 17.574953
F 8.935638 39.925790 17.574953
F 0.217160 34.720390 21.114553
F 9.093718 34.774790 21.222053
F 15.760168 38.606190 21.323053
F 0.010708 34.796590 18.424153
F 8.915708 34.773390 18.487953
F 0.051459 32.172690 14.737453
F 0.051458 39.900690 14.737453
F 8.971158 32.199190 14.842253
F 8.971158 39.927090 14.842253
F 2.254328 30.900990 18.354853
F 2.254328 38.628990 18.354853
F 11.146968 30.908990 18.557353
F 11.146968 38.636990 18.557353
F 2.312118 28.344990 14.698053
F 2.312118 36.072990 14.698053
F 11.202468 28.335590 14.912653
F 11.202468 36.063590 14.912653
F 2.218318 28.342290 17.423353
F 2.218318 36.070290 17.423353
F 11.164768 28.333490 17.645153
F 11.164768 36.061390 17.645153
F 2.345558 30.917590 21.081553
F 2.345558 38.645590 21.081553
F 11.327268 30.910190 21.291153
F 11.327268 38.638190 21.291153
F 4.475688 32.196690 17.445953
F 4.475688 39.924690 17.445953
F 13.395068 32.197590 17.715053
F 13.395068 39.925490 17.715053
F 4.615428 34.782290 21.096953
F 13.558268 34.774090 21.360953
F 4.450078 34.775390 18.359953
F 13.376668 34.772990 18.627453
F 4.503838 32.195990 14.709153
F 4.503838 39.923890 14.709153
F 13.431868 32.199490 14.982653
F 13.431868 39.927490 14.982653
F 6.689138 30.908590 18.419753
F 6.689138 38.636590 18.419753
F 15.723668 30.978090 18.610553
F 15.645768 38.557690 18.731953
F 6.745988 28.335990 14.774453
F 6.745988 36.063890 14.774453
F 15.837468 30.966290 21.332153
F 15.723868 36.092390 14.903953
F 6.701068 28.332290 17.507553
F 6.701068 36.060290 17.507553
F 6.855448 38.640390 21.154553
F 15.585868 35.943990 17.684753
F 15.625168 28.409890 14.991753
F 15.698268 28.342890 10.462553
F 15.723568 28.469490 17.915153
F 0.456306 47.778590 2.886823
F 0.456306 55.506590 2.886823
F 9.272218 47.658590 3.010323
F 9.272218 55.386490 3.010323
F 0.376604 50.139190 6.505083
F 0.376605 42.411190 6.505083
F 9.216918 50.232390 6.654433
F 9.216918 42.504390 6.654433
F 0.235142 50.311790 3.818113
F 0.235142 42.583790 3.818113
F 9.248448 50.235790 3.920843
F 9.248448 42.507890 3.920843
F 0.132339 47.647990 0.217781
F 0.132339 55.375990 0.217781
F 9.085818 47.656290 0.275926
F 9.085818 55.384290 0.275926
F 2.582738 54.095990 3.782373
F 2.582738 46.367990 3.782373
F 11.484968 54.098290 3.992563
F 11.484968 46.370290 3.992563
F 2.401248 51.542890 0.140976
F 2.401248 43.814890 0.140976
F 11.319068 51.521190 0.346623
F 11.319068 43.793190 0.346623
F 2.506538 51.533390 2.862103
F 2.506538 43.805390 2.862103
F 11.501268 51.522190 3.080703
F 11.501268 43.794190 3.080703
F 2.465668 54.087390 6.502453
F 2.465668 46.359390 6.502453
F 11.446768 54.096590 6.725263
F 11.446768 46.368590 6.725263
F 4.807828 47.658890 2.880393
F 4.807828 55.386790 2.880393
F 13.733568 47.658690 3.150493
F 13.733568 55.386690 3.150493
F 4.751438 50.232890 6.520943
F 4.751438 42.504990 6.520943
F 13.678368 50.232190 6.795083
F 13.678368 42.504190 6.795083
F 4.759598 50.242690 3.783863
F 4.759598 42.514690 3.783863
F 13.714668 50.234390 4.062573
F 13.714668 42.506390 4.062573
F 4.607288 47.655890 0.144862
F 4.607288 55.383790 0.144862
F 13.550868 47.657690 0.416897
F 13.550868 55.385690 0.416897
F 7.023078 54.098190 3.853303
F 7.023078 46.370190 3.853303
F 15.993468 54.286490 3.954953
F 16.106868 46.554390 4.078843
F 6.850768 51.520190 0.207710
F 6.850768 43.792190 0.207710
F 15.702868 51.493190 0.413068
F 15.842368 43.721090 0.377593
F 7.025898 51.519190 2.943363
F 7.025898 43.791290 2.943363
F 15.966068 51.534990 3.211683
F 15.882968 43.843690 3.103253
F 6.975028 54.098890 6.587233
F 6.975028 46.370890 6.587233
F 15.770768 54.011490 6.833853
F 15.918168 46.317890 6.783443
F 0.276996 47.742390 10.122353
F 0.276996 55.470390 10.122353
F 9.109298 47.655990 10.293953
F 9.109298 55.383890 10.293953
F 0.178541 50.148890 13.772253
F 0.178542 42.420990 13.772253
F 9.000478 50.230990 13.932153
F 9.000478 42.503090 13.932153
F 0.115087 50.273190 11.067153
F 0.115087 42.545290 11.067153
F 9.077578 50.232790 11.201653
F 9.077578 42.504790 11.201653
F 0.184511 47.597890 7.421673
F 0.184511 55.325790 7.421673
F 9.186378 47.654990 7.563243
F 9.186378 55.382890 7.563243
F 2.408578 54.091490 11.047253
F 2.408578 46.363490 11.047253
F 11.311068 54.095890 11.272753
F 11.311068 46.367890 11.272753
F 2.513838 51.522690 7.413313
F 2.513838 43.794690 7.413313
F 11.420868 51.519990 7.634483
F 11.420868 43.791990 7.634483
F 2.372888 51.529190 10.132553
F 2.372888 43.801290 10.132553
F 11.338268 51.519490 10.364753
F 11.338268 43.791590 10.364753
F 2.279688 54.085890 13.770353
F 2.279688 46.357990 13.770353
F 11.228768 54.095490 14.002853
F 11.228768 46.367590 14.002853
F 4.647798 47.655690 10.160353
F 4.647798 55.383690 10.160353
F 13.569368 47.655790 10.434753
F 13.569368 55.383790 10.434753
F 4.542788 50.231690 13.799553
F 4.542788 42.503690 13.799553
F 13.459068 50.231490 14.072953
F 13.459068 42.503490 14.072953
F 4.601988 50.236990 11.064953
F 4.601988 42.509090 11.064953
F 13.540668 50.231890 11.342953
F 13.540668 42.503990 11.342953
F 4.704048 47.650290 7.426163
F 4.704048 55.378290 7.426163
F 13.650868 47.655990 7.704683
F 13.650868 55.383990 7.704683
F 6.851438 54.095690 11.132653
F 6.851438 46.367690 11.132653
F 15.675268 54.201690 11.419853
F 15.643368 46.345690 11.413953
F 6.958638 51.519590 7.494183
F 6.958638 43.791690 7.494183
F 15.786568 51.503890 7.931563
F 15.789968 43.780690 7.866273
F 6.870108 51.517890 10.225453
F 6.870108 43.789890 10.225453
F 15.761468 51.499390 10.536153
F 15.831268 43.686590 10.539053
F 6.765418 54.096290 13.863753
F 6.765418 46.368290 13.863753
F 15.647768 54.308190 14.066453
F 15.638068 46.260790 14.118053
F 0.103091 47.726890 17.449453
F 0.103091 55.454890 17.449453
F 8.935638 47.653790 17.574953
F 8.935638 55.381790 17.574953
F 0.217159 50.176290 21.114553
F 0.217160 42.448290 21.114553
F 9.093718 50.230790 21.222053
F 9.093718 42.502790 21.222053
F 15.744168 46.362590 21.350953
F 15.678368 54.036790 21.280853
F 0.010708 50.252590 18.424153
F 0.010708 42.524590 18.424153
F 8.915708 50.229390 18.487953
F 8.915708 42.501390 18.487953
F 0.051458 47.628690 14.737453
F 0.051458 55.356590 14.737453
F 8.971158 47.655090 14.842253
F 8.971158 55.383090 14.842253
F 2.254328 54.084890 18.354853
F 2.254328 46.356890 18.354853
F 11.146968 54.092890 18.557353
F 11.146968 46.364990 18.557353
F 2.312118 51.528990 14.698053
F 2.312118 43.800990 14.698053
F 11.202468 51.519490 14.912653
F 11.202468 43.791490 14.912653
F 2.218318 51.526190 17.423353
F 2.218318 43.798290 17.423353
F 11.164768 51.517390 17.645153
F 11.164768 43.789390 17.645153
F 2.345558 54.101490 21.081553
F 2.345558 46.373590 21.081553
F 11.327268 54.094090 21.291153
F 11.327268 46.366190 21.291153
F 4.475688 47.652590 17.445953
F 4.475688 55.380590 17.445953
F 13.395068 47.653490 17.715053
F 13.395068 55.381490 17.715053
F 4.615428 50.238190 21.096953
F 4.615428 42.510190 21.096953
F 13.558268 50.229990 21.360953
F 13.558268 42.501990 21.360953
F 4.450078 50.231290 18.359953
F 4.450078 42.503290 18.359953
F 13.376668 50.228890 18.627453
F 13.376668 42.500990 18.627453
F 4.503838 47.651890 14.709153
F 4.503838 55.379890 14.709153
F 13.431868 47.655490 14.982653
F 13.431868 55.383390 14.982653
F 6.689138 54.092590 18.419753
F 6.689138 46.364590 18.419753
F 15.614668 54.093190 18.607253
F 15.730768 46.399590 18.643453
F 6.745988 51.519890 14.774453
F 6.745988 43.791890 14.774453
F 15.612168 51.694790 14.845553
F 15.744168 43.661990 14.954853
F 6.701068 51.516190 17.507553
F 6.701068 43.788290 17.507553
F 15.681968 51.609590 17.615853
F 15.802968 43.681590 17.934653
F 6.855448 54.096290 21.154553
F 6.855448 46.368390 21.154553
F 0.456307 63.234490 2.886823
F 9.272218 63.114490 3.010323
F 0.376605 57.867190 6.505083
F 0.376605 65.595090 6.505083
F 9.216918 57.960390 6.654433
F 9.216918 65.688290 6.654433
F 0.235142 58.039790 3.818113
F 0.235142 65.767790 3.818113
F 9.248448 57.963790 3.920843
F 9.248448 65.691790 3.920843
F 0.132339 63.103890 0.217781
F 9.085818 63.112190 0.275926
F 2.582738 61.823990 3.782373
F 11.484968 61.826290 3.992563
F 2.401248 59.270890 0.140976
F 2.401248 66.998890 0.140976
F 11.319068 59.249190 0.346622
F 11.319068 66.977090 0.346623
F 2.506538 59.261390 2.862103
F 2.506538 66.989290 2.862103
F 11.501268 59.250090 3.080703
F 11.501268 66.978090 3.080703
F 2.465668 61.815390 6.502453
F 11.446768 61.824590 6.725263
F 4.807828 63.114790 2.880393
F 13.733568 63.114690 3.150493
F 4.751438 57.960890 6.520943
F 4.751438 65.688890 6.520943
F 13.678368 57.960190 6.795083
F 13.678368 65.688190 6.795083
F 4.759598 57.970690 3.783863
F 4.759598 65.698590 3.783863
F 13.714668 57.962290 4.062573
F 13.714668 65.690290 4.062573
F 4.607288 63.111790 0.144862
F 13.550868 63.113690 0.416897
F 7.023078 61.826090 3.853303
F 15.937668 61.629890 3.983893
F 6.850768 59.248190 0.207710
F 6.850768 66.976190 0.207710
F 15.823068 59.241490 0.458651
F 15.737968 66.868890 0.411789
F 7.025898 59.247190 2.943363
F 7.025898 66.975190 2.943363
F 15.995968 59.097790 3.267033
F 15.798668 66.970790 3.072163
F 6.975028 61.826890 6.587233
F 15.869768 61.785290 6.789573
F 0.276996 63.198390 10.122353
F 9.109298 63.111890 10.293953
F 0.178542 57.876890 13.772253
F 0.178542 65.604890 13.772253
F 9.000478 57.958990 13.932153
F 9.000478 65.686990 13.932153
F 0.115087 58.001190 11.067153
F 0.115087 65.729190 11.067153
F 9.077578 57.960690 11.201653
F 9.077578 65.688690 11.201653
F 0.184511 63.053790 7.421673
F 9.186378 63.110890 7.563243
F 2.408578 61.819490 11.047253
F 11.311068 61.823890 11.272753
F 2.513838 59.250590 7.413313
F 2.513838 66.978590 7.413313
F 11.420868 59.247890 7.634483
F 11.420868 66.975890 7.634483
F 2.372888 59.257190 10.132553
F 2.372888 66.985190 10.132553
F 11.338268 59.247490 10.364753
F 11.338268 66.975490 10.364753
F 2.279688 61.813890 13.770353
F 11.228768 61.823490 14.002853
F 4.647798 63.111690 10.160353
F 13.569368 63.111790 10.434753
F 4.542788 57.959690 13.799553
F 4.542788 65.687690 13.799553
F 13.459068 57.959390 14.072953
F 13.459068 65.687390 14.072953
F 4.601988 57.964990 11.064953
F 4.601988 65.692990 11.064953
F 13.540668 57.959890 11.342953
F 13.540668 65.687890 11.342953
F 4.704048 63.106190 7.426163
F 13.650868 63.111990 7.704683
F 6.851438 61.823690 11.132653
F 15.693368 61.884390 11.423653
F 6.958638 59.247590 7.494183
F 6.958638 66.975590 7.494183
F 15.921368 59.224990 7.645683
F 15.889468 67.053090 7.708013
F 6.870108 59.245790 10.225453
F 6.870108 66.973790 10.225453
F 15.707768 59.304790 10.342353
F 15.981668 66.875490 10.523453
F 6.765418 61.824290 13.863753
F 15.658968 61.901990 14.142853
F 0.103092 63.182890 17.449453
F 8.935638 63.109790 17.574953
F 0.217160 57.904290 21.114553
F 0.217161 65.632190 21.114553
F 9.093718 57.958690 21.222053
F 9.093718 65.686690 21.222053
F 11.327268 69.550090 21.291153
F 11.146968 69.548890 18.557353
F 0.010708 57.980490 18.424153
F 0.010708 65.708490 18.424153
F 8.915708 57.957390 18.487953
F 8.915708 65.685290 18.487953
F 0.051458 63.084590 14.737453
F 8.971158 63.111090 14.842253
F 2.254328 61.812890 18.354853
F 11.146968 61.820890 18.557353
F 2.312118 59.256890 14.698053
F 2.312118 66.984890 14.698053
F 11.202468 59.247490 14.912653
F 11.202468 66.975390 14.912653
F 2.218318 59.254190 17.423353
F 2.218318 66.982190 17.423353
F 11.164768 59.245290 17.645153
F 11.164768 66.973290 17.645153
F 2.345558 61.829490 21.081553
F 11.327268 61.822090 21.291153
F 4.475688 63.108590 17.445953
F 13.395068 63.109390 17.715053
F 4.615428 57.966190 21.096953
F 4.615428 65.694190 21.096953
F 13.558268 57.957990 21.360953
F 13.558268 65.685990 21.360953
F 4.450078 57.959290 18.359953
F 4.450078 65.687290 18.359953
F 13.376668 57.956890 18.627453
F 13.376668 65.684890 18.627453
F 4.503838 63.107890 14.709153
F 13.431868 63.111390 14.982653
F 6.689138 61.820490 18.419753
F 15.792368 61.790090 18.577953
F 6.745988 59.247790 14.774453
F 6.745988 66.975790 14.774453
F 15.730968 59.170190 14.972253
F 15.484268 67.025690 14.995053
F 6.701068 59.244190 17.507553
F 6.701068 66.972190 17.507553
F 15.747468 59.205090 17.657953
F 15.836068 66.876390 17.783453
F 6.855448 61.824290 21.154553
F 15.647068 61.764290 21.192753
F 6.689138 69.548490 18.419753
F 11.228768 69.551490 14.002853
F 2.254328 69.540890 18.354853
F 2.408578 69.547490 11.047253
F 2.465668 69.543390 6.502453
F 2.279688 69.541890 13.770353
F 6.851438 69.551590 11.132653
F 15.787068 69.498190 21.416753
F 27.093468 1.152630 3.297943
F 27.225268 8.967570 3.191753
F 18.103968 1.203880 14.781253
F 24.658168 12.857890 3.171783
F 27.104068 3.958810 6.698133
F 27.100268 11.564790 6.707893
F 17.923468 1.269250 3.077203
F 31.556668 1.199630 15.135053
F 27.001668 3.763290 4.107173
F 27.055568 11.522590 4.024253
F 18.253268 11.521090 6.646793
F 17.982668 11.445390 14.075353
F 27.191068 1.270500 0.426873
F 27.116868 9.155180 0.444784
F 18.311768 11.367690 4.097023
F 17.821768 3.896490 13.994453
F 29.341468 7.680380 4.101963
F 24.895268 7.587110 21.301153
F 20.529868 7.578880 3.942633
F 24.562968 12.924890 14.855653
F 29.431268 5.417440 0.578508
F 29.137768 13.162790 0.345583
F 20.526368 4.971980 0.276319
F 20.084868 12.941790 0.607943
F 29.282668 4.924450 3.260993
F 17.900968 1.417130 0.435073
F 20.354668 4.968100 3.093203
F 25.051868 12.821790 10.399653
F 29.446468 7.653900 6.845743
F 33.521168 7.667670 21.475053
F 20.553768 7.641200 6.737513
F 33.640068 12.895590 17.646453
F 31.406168 0.968302 3.342003
F 31.460168 9.093900 3.251393
F 22.460368 1.176700 3.077293
F 22.710668 9.046900 3.004483
F 31.520968 4.010280 6.917233
F 31.442468 11.743790 6.585203
F 22.693668 3.915890 6.709363
F 22.621968 11.577690 6.968363
F 31.491168 3.606180 4.184093
F 31.322968 11.653190 3.919603
F 22.568968 3.692690 4.007453
F 22.484668 11.483090 4.148083
F 31.633468 1.346260 0.680682
F 31.273168 9.245070 0.566283
F 22.758968 1.253440 0.362219
F 22.626168 8.870070 0.342176
F 33.675868 7.540660 4.148053
F 24.571768 12.890390 17.652853
F 24.949568 7.687940 3.875833
F 24.797668 5.135920 17.739453
F 33.699468 5.095920 0.448663
F 33.426868 12.749490 0.564814
F 24.998768 5.131390 0.405219
F 24.517468 12.837990 0.468640
F 33.491368 5.009710 3.119843
F 18.181168 8.824720 3.203833
F 24.898768 5.063030 3.138333
F 18.092968 3.917080 21.161453
F 33.673668 7.805930 6.918113
F 18.207968 3.981650 6.830903
F 24.990968 7.749850 6.740863
F 33.524068 5.367300 17.747453
F 27.185568 1.388050 10.192353
F 26.857468 8.900970 10.453853
F 18.020968 9.044480 17.879053
F 17.868468 1.320580 10.419353
F 27.177968 3.885840 14.223953
F 26.943168 11.573990 14.123153
F 17.961968 11.455490 11.334353
F 20.404168 12.879690 3.240353
F 26.932268 3.912640 11.501153
F 27.045768 11.448790 11.372653
F 22.321768 11.615790 21.463553
F 33.804168 12.755690 14.930253
F 27.136268 1.187030 7.407293
F 27.198468 9.038200 7.821493
F 18.218468 3.889370 4.065223
F 33.731368 12.889790 3.228553
F 29.244768 7.850050 11.310053
F 31.220368 11.699490 21.337653
F 20.237368 7.816910 11.366053
F 18.126668 1.398780 7.712773
F 29.317768 5.244290 7.852093
F 29.194568 12.904090 7.709223
F 20.466568 5.153510 7.693233
F 20.323168 12.877690 7.920423
F 29.075868 5.242470 10.572153
F 18.087668 8.953830 10.245553
F 20.236668 5.186700 10.446153
F 20.216168 12.829790 10.535753
F 29.170968 7.735750 14.038753
F 24.859368 5.065380 15.026853
F 20.262868 7.685360 14.049253
F 22.383268 11.493890 18.649953
F 31.418968 1.442010 10.625653
F 31.389968 9.231630 10.453753
F 22.539168 1.191150 10.564253
F 22.550468 8.996640 10.441153
F 31.546868 3.770310 14.055153
F 31.491768 11.604590 14.271753
F 22.581368 3.688890 14.114653
F 22.516968 11.544290 13.913253
F 31.631468 4.143240 11.407053
F 31.385368 11.759890 11.387453
F 22.505468 3.801200 11.259353
F 22.532668 11.544290 11.197653
F 31.627968 1.287700 7.747413
F 31.571868 9.145290 7.745383
F 22.607168 1.371090 7.821323
F 22.773368 8.955630 7.672273
F 33.602168 7.836980 11.273653
F 33.763268 12.905890 10.468653
F 24.665668 7.605010 11.456353
F 33.541568 5.207840 14.952853
F 33.746268 5.205510 7.712933
F 33.569668 12.992790 7.727603
F 24.932668 5.270230 7.651873
F 24.912468 12.806990 7.636143
F 33.840868 5.259130 10.453153
F 18.001968 11.564290 18.865853
F 24.691368 5.138890 10.382253
F 18.247568 9.002380 7.557713
F 33.673568 7.709840 14.065953
F 22.850768 3.837460 21.209953
F 24.700668 7.644790 14.268053
F 24.800268 7.703800 18.672453
F 26.896568 1.321770 17.825153
F 26.933168 9.172790 17.865353
F 22.480968 3.745370 18.457153
F 31.445468 11.798690 18.564653
F 27.283668 3.831020 21.491253
F 26.698368 11.774590 21.260453
F 22.451768 8.960190 15.022353
F 22.481968 1.083640 14.971253
F 27.033068 3.847960 18.731253
F 26.885468 11.791290 18.585953
F 17.968668 1.139270 17.587253
F 31.345268 3.971810 18.675953
F 27.167768 1.375010 15.153753
F 26.918468 9.017390 15.080153
F 29.106868 12.990990 10.388453
F 29.219468 13.026490 15.002653
F 29.146868 7.748480 18.630553
F 31.351368 3.920140 21.356153
F 20.253968 7.654650 18.685153
F 31.409168 8.920750 14.946153
F 29.439868 5.292810 14.950153
F 29.243968 12.957590 3.018123
F 20.155268 5.108630 14.825553
F 20.284268 12.738590 14.915653
F 29.193668 5.119790 17.635153
F 29.217668 13.109290 17.770453
F 20.145868 5.127550 17.545253
F 20.210768 12.890490 17.709653
F 29.328268 7.919020 21.332953
F 17.809268 8.802830 15.035353
F 20.381468 7.499480 21.401453
F 33.421168 7.991920 18.867653
F 31.453468 1.444030 17.846253
F 31.333168 9.092550 17.701953
F 22.594468 1.274640 17.753753
F 22.465468 8.949000 17.685253
F 18.002868 3.990360 11.294553
F 17.898568 8.591960 0.438412
F 18.104968 11.451590 21.519553
F 18.108668 3.640230 18.497653
F 29.210168 0.205553 18.715753
F 29.518168 0.011945 21.573953
F 29.463668 -0.101105 6.913923
F 20.240168 0.176819 6.645343
F 29.240068 -0.261892 4.200563
F 24.776768 -0.098373 7.019213
F 20.280568 -0.104299 11.346453
F 20.373368 -0.155098 14.127453
F 33.848868 0.091881 4.189363
F 24.772368 0.103664 18.892453
F 25.124668 -0.092151 21.473153
F 33.713768 0.039226 21.556553
F 33.767168 -0.088762 6.855043
F 29.347868 0.185652 14.119953
F 33.666568 0.230435 18.888553
F 20.257768 0.099293 21.273953
F 20.191368 -0.027770 3.928453
F 20.373168 -0.194045 18.458953
F 27.138468 24.546690 3.255693
F 26.980368 16.768390 3.333663
F 18.053568 24.436090 10.597653
F 22.362368 27.100890 11.279553
F 18.028668 19.294190 14.099253
F 26.936968 19.417190 6.904173
F 18.040868 24.417090 17.684753
F 22.685768 26.922490 21.371953
F 17.995068 24.366990 14.973853
F 27.115368 19.326090 4.091373
F 22.407568 26.872390 6.882193
F 18.115668 26.964890 21.482553
F 27.107868 24.595690 0.528273
F 26.910968 16.785590 0.580660
F 18.072668 27.029190 6.731013
F 31.639468 27.076690 11.346853
F 29.295368 15.374590 4.080363
F 29.227068 23.194290 4.214373
F 20.349568 15.480090 4.214483
F 20.269468 23.065190 4.062193
F 29.136068 20.483390 0.314396
F 20.215668 20.744090 0.363714
F 29.320668 20.550490 3.134683
F 20.365468 20.474690 3.067303
F 29.371168 15.504690 6.705863
F 29.209268 23.295490 6.958073
F 20.235768 15.489590 6.899523
F 20.189368 23.024690 6.818823
F 31.416068 24.477890 3.047203
F 31.474968 16.831590 3.333263
F 22.692468 24.302890 3.353233
F 22.541368 16.746790 3.186993
F 27.156768 27.134490 18.837253
F 31.533768 19.456990 7.012113
F 31.497068 26.881290 18.709653
F 22.544468 19.238290 6.815263
F 18.197568 16.688290 10.586953
F 31.390568 19.376990 4.355293
F 27.159568 27.022790 7.093223
F 22.653268 19.417090 4.059313
F 31.359368 24.344090 0.363657
F 31.446868 16.710590 0.433697
F 22.626268 24.457590 0.566877
F 22.528268 16.731690 0.472810
F 33.713368 15.438890 4.252583
F 33.662568 23.215590 4.103393
F 24.730668 15.451990 4.017033
F 24.993968 23.105790 4.060853
F 33.732768 20.581090 0.277445
F 24.584668 20.688890 0.400357
F 33.598868 20.631690 2.960793
F 24.885068 20.550590 3.061513
F 33.752368 15.556190 6.851233
F 33.609468 23.439490 6.874433
F 24.850068 15.407490 6.751963
F 24.873868 23.373590 6.816123
F 26.958568 24.624090 10.657853
F 27.034168 16.983290 10.321953
F 22.477768 27.159090 14.150353
F 17.981868 24.432090 7.887663
F 17.934568 19.358690 21.315453
F 26.989968 19.414490 13.794353
F 31.433168 27.179790 4.097703
F 18.252568 16.668190 3.147673
F 17.953568 19.247290 18.627753
F 26.809568 19.436390 11.137253
F 31.435768 27.148790 6.848373
F 17.851568 27.172090 14.139653
F 26.986468 24.486590 8.014353
F 27.015868 16.815390 7.686063
F 24.681468 20.767090 17.756853
F 17.944368 16.821990 7.733233
F 29.157068 15.568690 11.259453
F 29.173668 23.314390 11.451153
F 20.285368 15.399490 11.483353
F 20.140568 23.013190 11.248653
F 29.194368 20.661290 7.762623
F 20.372468 20.504890 7.679843
F 29.236868 20.569690 10.394753
F 20.091568 20.423190 10.452553
F 29.151068 15.540890 14.136153
F 29.286768 23.245890 14.054853
F 20.089968 15.403890 14.119553
F 20.236768 23.146290 14.056053
F 31.521468 24.341690 10.451453
F 31.437368 16.836390 10.422853
F 22.323768 24.464390 10.495953
F 22.433668 16.588190 10.486453
F 22.606368 26.994590 18.645853
F 31.462168 19.388090 14.128953
F 18.178368 27.022890 18.740953
F 22.471768 19.511690 14.158953
F 33.793568 15.448690 21.552053
F 31.526168 19.388590 11.370953
F 17.928268 19.106390 11.385253
F 22.419268 19.302890 11.448053
F 31.525568 24.640090 7.788523
F 31.482368 16.863890 7.800843
F 22.320968 24.416690 7.858953
F 22.531568 16.600390 7.752353
F 33.799368 15.502590 11.262153
F 33.780068 23.201090 11.373953
F 24.740868 15.488890 11.214353
F 24.682368 23.421790 11.605853
F 33.810268 20.789890 7.658223
F 24.658268 20.760890 7.673043
F 33.793368 20.590990 10.335853
F 24.521168 20.762590 10.457653
F 33.417968 15.277190 14.010153
F 33.687568 22.955190 14.045853
F 24.615768 15.469290 13.861053
F 24.754668 23.249490 14.174953
F 26.941268 24.508190 17.965853
F 26.962668 16.777990 17.622353
F 26.848368 27.182390 14.361553
F 22.551168 27.014590 4.223833
F 18.017368 24.393290 0.331803
F 26.810368 19.202090 21.397053
F 24.821368 23.244190 21.575653
F 24.884168 15.323990 21.282653
F 26.918868 26.963490 4.450003
F 26.870468 19.298190 18.589753
F 33.705868 23.153890 21.427053
F 31.445268 27.027290 21.466953
F 26.803968 24.540090 15.188853
F 26.826168 16.897290 14.821953
F 27.142268 27.150390 21.548753
F 33.912468 20.675190 17.667453
F 29.207768 15.669390 18.683953
F 29.188568 23.090490 18.532053
F 20.262668 15.389690 18.612053
F 20.257268 23.043190 18.620553
F 29.220568 20.537690 14.891853
F 20.131568 20.724090 15.113753
F 29.189268 20.482490 17.613853
F 20.190268 20.520190 17.751153
F 29.107068 15.696490 21.418353
F 29.116568 23.084290 21.225753
F 20.322568 15.469090 21.279453
F 20.238068 23.378190 21.272753
F 31.464268 24.303190 17.882253
F 31.541268 16.786490 17.676653
F 22.450168 24.548390 17.694753
F 22.400068 16.810790 17.462253
F 18.040468 27.043990 4.025413
F 31.343068 19.122690 21.099253
F 31.404168 27.001990 14.129953
F 22.446768 19.278290 21.304753
F 18.020668 26.951890 11.386153
F 31.523868 19.373890 18.402553
F 18.015868 16.837890 0.344660
F 22.581768 19.279190 18.636853
F 31.635668 24.490990 15.116553
F 31.343368 16.829690 14.975153
F 22.410668 24.440990 14.947853
F 22.315868 16.771990 14.862353
F 33.732768 15.399590 18.813053
F 33.728268 23.246590 18.689253
F 24.733768 15.609390 18.604653
F 24.545768 23.274090 18.797153
F 33.823468 20.372590 14.963153
F 24.753868 20.677390 14.932853
F 26.930468 27.160190 11.479753
F 18.087368 19.319890 4.249663
F 18.091468 19.469290 6.779803
F 18.152568 24.474690 3.158313
F 17.956368 16.505190 17.775553
F 17.951168 16.654790 14.933653
F 27.157568 32.138490 3.368873
F 26.823268 40.114490 3.249753
F 24.741168 28.370790 3.379413
F 29.105168 28.118190 3.383053
F 27.131868 34.618690 6.950313
F 24.736368 28.280190 10.529653
F 26.955468 34.633490 4.278543
F 18.037868 32.166990 17.821953
F 27.077068 32.078390 0.630061
F 26.749268 39.900390 0.515323
F 18.125068 34.727190 11.484653
F 18.120368 32.345490 10.496953
F 29.384468 30.826490 4.237193
F 29.146968 38.736290 4.078153
F 20.228268 30.809890 4.236123
F 20.435268 38.561090 4.218993
F 33.777268 28.486490 10.384253
F 29.239368 36.094090 0.591077
F 33.497968 28.381890 15.262353
F 20.473168 36.005590 0.434568
F 33.724268 28.386390 3.208483
F 29.096268 36.091590 3.360943
F 18.118868 40.162390 10.384553
F 20.360768 35.968390 3.161173
F 29.350868 30.963190 7.029723
F 29.093268 38.635390 6.908463
F 20.348968 30.864190 6.893073
F 20.435168 38.293890 7.018563
F 31.541268 32.248090 3.270903
F 31.463568 39.936290 3.213483
F 22.424768 32.214090 3.221903
F 22.491268 39.895890 3.190513
F 31.575668 34.882790 6.858263
F 22.544268 34.872890 6.697443
F 31.571968 34.873490 4.120693
F 22.534268 34.888090 4.049113
F 31.429268 32.199090 0.639440
F 31.439268 40.062090 0.505912
F 22.334768 32.106890 0.565517
F 22.532068 39.867690 0.362009
F 33.757868 30.860790 4.215793
F 33.707168 38.645190 4.191133
F 24.797068 31.073790 4.075123
F 24.755668 38.664490 4.186113
F 18.054668 39.647390 0.517444
F 33.450568 36.065590 0.595843
F 29.388768 28.215790 0.658953
F 24.799268 35.998990 0.560531
F 18.253468 34.878890 6.813133
F 33.794168 35.926190 3.202133
F 24.776868 28.223790 0.620795
F 24.905768 36.192790 3.309243
F 33.819568 31.056590 6.974013
F 33.697168 38.720090 7.053373
F 24.950268 30.950590 6.828063
F 24.750968 38.574890 6.815313
F 26.976868 32.223490 10.756553
F 26.964668 40.106090 10.360253
F 18.182468 34.686790 4.267693
F 33.722868 28.469090 7.665793
F 26.935168 34.930790 14.271753
F 33.709168 38.672790 21.473453
F 26.859668 34.897790 11.521353
F 24.663468 30.821290 21.635553
F 27.093868 32.199190 8.073933
F 26.823168 39.902190 7.680613
F 24.674968 35.894790 17.972153
F 20.343768 28.397290 17.806553
F 29.346268 30.980390 11.400953
F 29.110868 38.657390 11.158553
F 20.412468 30.910990 11.274253
F 20.317268 38.688790 11.323053
F 29.313568 28.352390 17.742453
F 29.308268 35.992390 7.800943
F 29.148868 28.300690 15.115353
F 20.492768 35.862790 8.065803
F 24.787368 28.594090 17.974653
F 29.089768 36.038290 10.499853
F 18.057368 39.729090 15.003353
F 20.342668 35.933190 10.686353
F 29.085168 30.938090 14.164553
F 29.181368 38.609490 14.033653
F 20.308668 30.971190 13.975353
F 20.153568 38.510790 13.902253
F 31.494868 32.376490 10.594753
F 31.522068 39.907590 10.469553
F 22.556668 32.300990 10.333953
F 22.566568 40.077090 10.429353
F 31.276368 34.716390 14.286353
F 22.560668 34.836790 14.177053
F 31.509568 34.843990 11.568853
F 22.690568 34.777290 11.477053
F 31.569768 32.398090 7.888223
F 31.320068 39.859090 7.758333
F 22.579468 32.190990 7.660423
F 22.632068 40.039790 7.752583
F 33.694068 30.923290 11.500753
F 33.725768 38.653490 11.344253
F 24.762368 30.865390 11.508053
F 24.770168 38.730090 11.248953
F 20.299368 28.303690 3.187793
F 33.832568 36.108890 7.829713
F 33.843968 30.921190 21.712253
F 24.813468 35.979490 7.647533
F 33.609268 36.242190 17.924053
F 33.856068 35.990790 10.621953
F 18.014568 34.677890 14.142753
F 24.622368 36.178790 10.414153
F 33.490768 30.709990 14.184153
F 33.725068 38.586090 14.033853
F 24.770368 31.037390 14.213353
F 24.687768 38.723690 14.104653
F 27.042068 32.282590 18.052753
F 26.835468 39.834690 17.651553
F 24.777668 31.060990 18.877853
F 33.593868 36.010490 15.169953
F 27.036068 34.710290 21.622253
F 24.739768 38.486190 21.609453
F 27.007768 34.767890 18.923253
F 24.744868 36.074390 15.358853
F 27.028068 32.319090 15.333653
F 26.979968 39.809490 14.908253
F 20.301168 28.326790 7.814313
F 24.638568 38.610790 18.721353
F 29.188968 30.852090 18.868453
F 29.184768 38.785190 18.812153
F 20.330568 31.047290 18.798653
F 20.203268 38.424590 18.637753
F 18.015668 32.229590 0.558583
F 29.139868 36.132490 15.262153
F 18.048068 34.703190 18.758453
F 20.239068 35.963690 14.981353
F 20.116168 28.468190 15.014553
F 29.200668 36.251190 17.981253
F 18.210768 34.797490 21.423153
F 20.171668 35.859890 17.793953
F 29.365968 30.801690 21.625153
F 29.136168 38.933590 21.523253
F 20.159468 30.897290 21.472853
F 20.392468 38.508690 21.440053
F 31.455568 32.289990 17.885153
F 31.409068 40.008090 17.849253
F 22.570168 32.353190 17.893253
F 22.459468 39.848990 17.772753
F 31.351068 34.739190 21.454153
F 22.592368 34.732490 21.562053
F 31.462768 34.857690 18.802953
F 22.434868 34.883790 18.869453
F 31.291268 32.202690 15.176853
F 31.556368 39.902990 14.912753
F 22.444468 32.302090 15.081053
F 22.395468 39.700390 15.102453
F 33.666068 30.932390 18.941353
F 33.655668 38.783290 18.703553
F 29.320268 28.443690 7.933353
F 33.633868 28.399690 18.029353
F 29.386468 28.359490 10.526753
F 18.222668 32.370290 7.790813
F 18.102968 39.854590 3.371893
F 24.695168 28.425290 7.777543
F 18.087568 32.152290 3.245273
F 24.754168 28.346090 15.227753
F 20.053868 28.224990 10.529053
F 18.279568 39.815790 7.684633
F 18.172568 32.110790 15.040353
F 33.719968 28.276090 0.449832
F 20.361068 28.323890 0.452221
F 17.992368 39.593490 17.805753
F 27.156768 47.795090 3.052333
F 26.979068 55.424490 7.819123
F 17.744568 50.266290 18.448653
F 17.876068 42.203190 18.714053
F 27.054468 50.090290 6.941673
F 17.921368 47.507490 14.989653
F 22.535168 55.337390 7.901543
F 18.040068 47.512490 7.774023
F 27.151168 50.326690 4.162773
F 26.810668 42.632790 4.231013
F 22.729068 42.357690 21.349753
F 31.456768 55.269590 0.486058
F 27.102068 47.793990 0.275291
F 18.002068 47.602590 17.730253
F 18.387568 55.371990 3.108133
F 17.946368 50.174090 6.992683
F 29.079668 54.267590 4.293733
F 29.385368 46.435090 4.033923
F 20.485468 54.061390 3.967143
F 20.478668 46.409690 3.998413
F 29.255968 51.662390 0.599047
F 29.202668 43.872590 0.342168
F 20.076168 51.603990 0.258495
F 20.458768 43.711790 0.451873
F 29.409268 51.816790 3.396713
F 29.226168 43.843490 3.238693
F 20.259068 51.499890 2.949673
F 20.271468 43.678290 3.213303
F 29.205668 54.116090 6.963733
F 29.291268 46.302890 6.715653
F 20.278468 54.138290 6.804553
F 20.307768 46.417990 6.737483
F 31.637968 47.814890 3.265623
F 17.994868 42.458290 7.033623
F 22.569868 47.954890 3.059693
F 22.545768 42.466590 18.660253
F 31.456868 50.503190 6.681723
F 26.787368 42.439190 18.471353
F 22.507668 50.371790 6.902253
F 26.989268 42.390090 14.006253
F 31.523368 50.398590 4.016703
F 22.343968 42.482090 14.355753
F 22.586468 50.493490 4.106703
F 26.965768 42.460390 21.375953
F 31.807968 47.791590 0.571190
F 24.795268 43.762790 15.093653
F 22.448468 47.772990 0.326963
F 18.149968 42.637490 11.392553
F 33.791268 54.194290 4.091703
F 33.798268 46.437790 4.073993
F 24.753968 54.160790 4.014703
F 24.766968 46.527190 3.976693
F 33.794268 51.563790 0.445053
F 33.655268 43.862990 0.558904
F 24.738868 51.577890 0.541209
F 24.820768 43.848390 0.382231
F 33.658768 51.720290 3.151813
F 33.678068 43.932890 3.181123
F 24.906168 51.573090 3.317613
F 24.738668 43.974290 3.072603
F 33.762768 54.054490 6.940113
F 33.688668 46.422690 6.796673
F 24.702968 53.994090 6.915443
F 24.748868 46.349990 6.718553
F 26.897168 47.450890 10.541353
F 31.437268 55.337890 3.276773
F 17.863768 47.636990 10.356753
F 33.883668 46.386590 21.410153
F 27.007768 50.300790 14.325053
F 17.772768 50.127990 14.118053
F 31.593768 55.244090 7.928773
F 31.581968 42.437390 13.847453
F 27.110168 50.032690 11.500553
F 31.539368 42.475390 4.172323
F 22.341668 55.327590 17.773753
F 22.556468 42.545690 3.967253
F 27.175268 47.464890 7.808183
F 24.586868 51.591690 15.016153
F 29.118168 54.062390 18.551353
F 31.292768 42.583190 6.940233
F 29.439068 54.193190 11.339353
F 29.226168 46.593290 11.511553
F 20.177168 54.144890 11.474153
F 20.098868 46.349290 11.387053
F 29.203068 51.597190 7.755783
F 29.107868 43.699790 7.776333
F 20.177968 51.535290 7.826673
F 20.316668 43.788290 7.523763
F 29.248468 51.377290 10.615253
F 29.125368 43.855190 10.436153
F 20.145768 51.584490 10.562353
F 20.200268 43.942290 10.330853
F 29.310468 54.339790 14.150153
F 29.443368 46.343090 14.392953
F 20.184668 54.237290 14.102453
F 20.292168 46.380890 14.219453
F 31.395668 47.760890 10.416053
F 24.662768 54.334390 18.728853
F 22.364768 47.631890 10.552053
F 33.728068 46.419090 18.602453
F 31.557668 50.232590 14.187453
F 18.124968 42.406690 4.222903
F 22.282968 50.269390 14.081353
F 22.475668 50.333790 18.483553
F 31.637868 50.209490 11.549853
F 31.493568 47.669690 15.122253
F 22.553068 50.338090 11.330653
F 18.027968 42.360890 14.006053
F 31.467568 47.663490 7.633603
F 33.567268 54.300490 18.508553
F 22.554868 47.823490 7.832163
F 33.696568 54.205590 21.346853
F 33.823368 54.090490 11.565653
F 33.604868 46.475290 11.273053
F 24.963368 53.931090 11.332453
F 24.572268 46.251890 11.499053
F 33.839768 51.518190 7.732423
F 33.654468 43.919990 7.734643
F 24.857068 51.398890 7.978073
F 24.739368 43.861490 7.805983
F 33.774368 51.467490 10.620353
F 33.678468 43.863690 10.456653
F 24.890068 51.377790 10.607253
F 24.590468 43.754090 10.528453
F 33.861668 54.205490 14.252453
F 33.813068 46.335190 13.993453
F 24.778368 54.064190 14.048853
F 24.874768 46.189590 14.252753
F 27.065368 47.640890 17.841653
F 24.704568 43.800290 17.689053
F 33.748068 51.570690 17.819853
F 33.758068 43.765890 14.920453
F 27.118668 50.365390 21.431353
F 26.883568 55.491890 17.773753
F 24.627568 46.476190 21.439353
F 24.793568 54.265590 21.475153
F 27.070768 50.260390 18.779053
F 22.617868 42.411890 6.671913
F 17.984268 42.342890 21.400453
F 26.975668 42.586190 11.303453
F 26.978968 47.690790 15.058053
F 24.754768 51.694890 17.827353
F 22.377868 42.596190 11.597053
F 24.859468 46.423890 18.727153
F 31.374368 42.493490 11.054253
F 29.324568 46.304890 18.774953
F 20.112068 54.152390 18.753253
F 20.298068 46.348490 18.509853
F 29.368968 51.604990 14.936053
F 29.229668 43.698890 15.011653
F 20.203868 51.537890 14.885853
F 20.162468 43.840690 15.036453
F 29.237368 51.313390 17.675453
F 29.145468 43.752690 17.745253
F 20.212068 51.532290 17.672853
F 20.131168 43.569890 17.908353
F 29.289268 54.126890 21.248253
F 29.400068 46.482290 21.623253
F 20.340868 54.155890 21.367853
F 20.253268 46.403590 21.328253
F 31.519268 47.876290 17.808853
F 33.635368 51.615690 15.151953
F 22.628668 47.695490 17.922553
F 33.529968 43.747690 17.545353
F 31.459168 50.350590 21.509853
F 22.636968 47.615690 15.038553
F 22.452268 50.427990 21.305253
F 17.998168 55.266890 7.746493
F 31.444368 50.413590 18.834353
F 26.958868 42.480590 6.883013
F 31.368968 42.569390 21.388353
F 18.273368 47.849690 3.169663
F 17.940468 50.298590 21.216653
F 31.270368 42.475590 18.739953
F 18.137168 50.311590 4.177593
F 17.959768 50.179890 11.394953
F 17.971068 55.287890 10.345953
F 31.233168 55.522290 17.862453
F 18.039368 47.653790 0.437871
F 26.980768 55.456090 14.988553
F 31.749168 55.344690 10.523353
F 22.636168 55.565990 0.262891
F 18.009768 55.432990 0.429073
F 22.618868 55.207390 10.620553
F 22.471368 55.390190 15.067653
F 27.095168 55.359190 10.515853
F 26.897468 55.476890 3.226383
F 22.582868 55.504890 2.989443
F 27.145668 55.304590 0.583352
F 27.182768 63.373790 3.209023
F 18.106168 65.550390 11.495253
F 27.209168 57.923690 6.895873
F 27.118368 65.684990 6.724033
F 17.954168 65.628590 3.977313
F 17.910268 57.928790 11.400253
F 27.214568 57.991190 4.031383
F 26.868968 65.869890 4.109203
F 17.972468 65.582790 14.139853
F 17.977168 63.011790 15.042153
F 27.276568 63.088890 0.378265
F 17.952768 63.000590 10.401953
F 29.215968 61.862490 4.157513
F 20.021768 61.760490 4.124983
F 29.333668 59.217090 0.425672
F 29.405368 66.899390 0.511189
F 20.408368 59.211990 0.428859
F 20.194468 66.986890 0.467614
F 29.351968 59.178890 3.089483
F 29.102768 66.905490 3.196733
F 20.405568 59.328090 3.231313
F 20.202768 66.975990 3.077763
F 29.306668 61.789990 6.887843
F 20.333268 61.684090 6.858083
F 31.481368 63.187890 3.213223
F 22.382168 63.288390 3.088203
F 31.528968 57.813990 6.964423
F 31.779668 65.695690 6.743823
F 22.637568 57.879990 6.837573
F 22.345968 65.530190 6.740663
F 31.575568 57.949690 4.171923
F 31.402468 65.696490 4.150393
F 22.618468 57.943090 4.171073
F 22.500368 65.905090 3.985783
F 31.460868 63.031090 0.442998
F 22.541168 63.191390 0.431891
F 33.740868 61.975790 4.139053
F 24.869868 62.130690 4.031163
F 33.867668 59.183290 0.474484
F 33.802068 67.018190 0.699736
F 24.841068 59.167090 0.494081
F 24.898068 66.979090 0.622646
F 33.896768 59.354190 3.207203
F 33.650868 67.131390 3.324633
F 24.893368 59.432890 3.281753
F 24.712268 67.260790 3.374563
F 33.824768 61.799890 6.783113
F 24.923068 61.896490 6.772473
F 27.151068 63.321990 10.320153
F 18.046568 57.958590 14.087253
F 26.908768 57.938190 14.046353
F 27.048368 65.763990 14.252453
F 18.061468 63.092290 7.694313
F 17.887868 63.016390 0.337834
F 27.116068 57.835690 11.284953
F 27.061468 65.742790 11.501853
F 18.159268 57.923690 6.919503
F 18.007668 65.681690 6.713643
F 27.172668 63.204890 7.719913
F 18.155768 57.885590 4.206233
F 29.269768 61.749490 11.249053
F 20.384068 61.877390 11.492153
F 29.322568 59.174190 7.987763
F 29.403068 66.709790 7.951403
F 20.307768 59.097690 7.917243
F 20.214968 66.930590 7.586363
F 29.351668 59.209490 10.659153
F 29.336868 67.070090 10.653053
F 20.261168 59.214390 10.682753
F 20.211468 66.836790 10.385853
F 29.195868 61.700090 14.073453
F 20.427768 61.707690 14.105653
F 31.588268 63.183990 10.377353
F 22.426668 63.172390 10.504553
F 31.304668 57.979490 14.169153
F 31.547668 65.689990 14.035953
F 22.692968 57.924790 14.002253
F 22.498868 65.667190 14.085853
F 31.546168 57.909990 11.419653
F 31.573468 65.660190 11.382453
F 22.619268 57.930290 11.257153
F 22.641168 65.808690 11.234753
F 31.540268 63.072190 7.626103
F 22.589368 63.012690 7.649063
F 33.718568 61.835190 11.489553
F 24.914368 61.978790 11.188353
F 33.708368 59.128790 7.833473
F 33.872168 66.995490 7.834843
F 24.882768 59.321290 7.643063
F 24.692768 66.638090 7.755773
F 33.770968 59.275190 10.559953
F 33.757468 67.057090 10.494853
F 25.012768 59.240090 10.245053
F 24.908068 66.988490 10.502953
F 33.706468 61.862090 14.262753
F 24.805268 61.794090 13.951953
F 27.198168 63.183190 17.624853
F 17.966368 57.941190 21.163553
F 27.076268 57.824690 21.494953
F 27.104968 65.696290 21.417253
F 18.047168 58.121590 18.534453
F 33.663468 61.842590 21.548653
F 26.771468 57.942290 18.755853
F 27.063668 65.635990 18.664653
F 18.170868 65.511490 21.257053
F 17.961368 63.031790 2.950913
F 26.930068 63.053090 14.833153
F 24.825268 61.812390 21.415953
F 29.389768 61.869390 18.720853
F 20.518868 61.704490 18.735053
F 29.003668 59.318690 15.263453
F 29.429668 67.175590 15.146053
F 20.299968 59.023390 14.873653
F 20.220168 66.784390 14.920853
F 29.112768 59.235490 18.062953
F 29.272368 67.212390 17.774953
F 20.296868 59.226390 17.732853
F 20.346868 66.865690 17.707753
F 29.470868 61.834990 21.340653
F 20.343568 61.752190 21.467753
F 31.580168 63.199790 18.045153
F 22.608668 63.271290 17.871553
F 31.587768 57.929890 21.610253
F 31.712168 65.642290 21.616653
F 22.642068 58.135190 21.219653
F 22.461268 65.898790 21.506853
F 31.407868 58.069990 18.856053
F 31.699368 65.870990 18.615353
F 22.429168 57.907890 18.554253
F 22.618868 65.850890 18.681253
F 31.284668 63.315090 15.311753
F 22.597868 63.079890 15.021053
F 33.824768 61.898790 18.746153
F 24.910768 61.968290 18.571853
F 33.615168 59.295390 14.897853
F 33.676668 67.030690 15.020753
F 24.776568 59.276190 14.828753
F 24.800068 66.949990 15.116853
F 33.627968 59.411190 17.638953
F 33.772268 67.189590 17.832453
F 24.635668 59.380590 17.695953
F 24.885368 67.148790 17.897953
F 18.182068 65.557390 18.530153
F 18.093468 62.996290 17.799153
F 29.230468 69.657090 11.382553
F 17.985068 55.492590 14.926153
F 33.864968 69.721490 14.220453
F 33.799168 69.677190 11.456153
F 24.735268 69.745690 4.237813
F 24.954368 69.650790 11.349853
F 24.834268 69.533390 14.087953
F 31.541168 55.473790 15.169653
F 17.955668 55.501290 17.761353
F 51.541768 12.787290 3.195173
F 36.114968 1.466780 15.196653
F 45.102568 1.063490 3.457213
F 44.973568 8.948020 3.314753
F 35.984368 1.312830 10.576353
F 35.959468 1.463600 17.764653
F 44.939968 3.638010 6.988703
F 44.969068 11.410690 6.904003
F 42.449168 12.798190 17.816753
F 47.241268 12.734490 7.795013
F 45.152068 3.820670 4.222713
F 45.106268 11.526590 4.289843
F 35.942568 1.256010 7.699983
F 35.781968 11.794890 18.649753
F 44.827068 1.106880 0.887369
F 44.867568 9.068000 0.547720
F 38.161868 7.734940 4.186993
F 49.318168 3.707690 18.676453
F 47.153068 7.645930 4.139993
F 51.292668 7.364940 18.726753
F 38.256068 5.048060 0.407264
F 35.743768 3.940910 18.778653
F 47.034068 5.067680 0.581207
F 35.957668 9.185490 8.030853
F 38.547868 5.077620 3.206643
F 36.097968 11.532090 14.017253
F 47.440268 5.167740 3.246693
F 35.958268 3.902980 3.893943
F 38.016568 7.722580 7.078313
F 51.721868 12.892690 15.312053
F 47.301968 7.601410 6.860993
F 42.350668 7.778700 18.831153
F 40.727268 1.203450 3.131073
F 40.527268 8.913740 3.390363
F 49.234468 1.111480 3.176283
F 49.341768 8.948390 3.304033
F 40.452968 3.942540 6.899753
F 40.397468 11.639190 6.934653
F 49.301368 3.782360 6.868383
F 49.397868 11.521290 6.871343
F 40.646368 3.710710 4.122313
F 40.545068 11.427490 4.165203
F 49.420368 3.826050 4.313753
F 49.353368 11.478690 4.067803
F 40.451868 1.278020 0.451967
F 40.379168 9.036460 0.606140
F 49.061568 1.104020 0.511987
F 49.221368 8.858210 0.603037
F 42.904468 7.646510 4.210453
F 49.497468 8.951880 15.040353
F 51.502968 7.577480 4.236013
F 51.618568 4.964170 14.978453
F 42.664468 5.194630 0.565268
F 42.709968 12.773290 7.848443
F 51.327768 4.984470 0.465332
F 36.033968 11.625890 11.318853
F 42.948368 5.125410 3.284423
F 51.562968 12.702890 0.452567
F 51.807968 5.073910 3.211003
F 38.363568 12.844190 10.617353
F 42.564168 7.676220 6.914843
F 49.215168 1.114440 15.106953
F 51.614268 7.584660 6.832803
F 42.645568 12.864390 14.977453
F 38.191768 12.810490 0.639162
F 35.977568 3.832200 11.505453
F 44.922768 1.087500 10.700753
F 44.736868 8.848810 10.551453
F 35.910568 3.848500 21.402853
F 35.775068 11.638890 21.365553
F 45.010868 3.673950 14.170753
F 44.935068 11.555890 14.254653
F 40.264168 11.504190 18.744253
F 47.212868 12.766890 15.054753
F 44.967468 3.810590 11.387053
F 45.000768 11.421590 11.524053
F 47.161768 12.697690 0.546747
F 35.776368 9.019290 0.627045
F 44.887068 1.116090 8.091523
F 44.899668 8.821210 7.817783
F 38.311068 7.691460 11.419153
F 51.448468 7.590240 21.376053
F 47.203768 7.779790 11.575953
F 51.607168 12.978490 10.399853
F 38.145968 5.118440 7.906893
F 35.757268 9.016180 3.396623
F 47.146268 5.084350 7.886203
F 35.675468 9.160530 18.049353
F 38.331168 5.094230 10.588953
F 35.961768 8.880260 15.304553
F 47.108068 5.284150 10.667053
F 36.143368 8.950400 10.690553
F 38.385568 7.598420 14.189153
F 42.540068 7.785240 21.648053
F 47.188568 7.679120 14.205353
F 40.639668 8.865070 15.221153
F 40.332868 1.205760 10.516353
F 40.699568 8.783080 10.569553
F 49.335468 1.420390 10.769753
F 49.317568 9.062860 10.675153
F 40.456668 3.788900 14.377453
F 40.500068 11.362890 14.184753
F 49.329168 3.828760 14.254253
F 49.558468 11.588090 14.205953
F 40.409568 3.629850 11.561253
F 40.524368 11.386290 11.362353
F 49.358568 4.125010 11.509153
F 49.368468 11.678990 11.506953
F 35.771268 11.483190 4.330223
F 40.287368 9.111040 7.899113
F 49.344568 1.261460 8.026813
F 49.299068 8.950340 7.871503
F 42.725968 7.391500 11.452353
F 40.399068 1.262890 15.237453
F 51.504768 7.930210 11.665253
F 42.741268 4.944790 15.228653
F 42.700168 5.093090 7.687603
F 47.183068 12.604790 10.578153
F 51.531868 4.999820 7.960073
F 36.033268 3.767520 6.641743
F 42.651068 4.780780 10.362453
F 42.477968 12.808790 0.550296
F 51.661868 5.358920 10.685453
F 47.039768 12.715190 17.728153
F 42.797668 7.453060 14.191053
F 49.241168 11.426890 18.762453
F 51.705768 7.660580 14.382353
F 35.971668 11.778690 7.054793
F 51.756068 12.894790 7.740073
F 42.714668 12.667590 3.293673
F 44.638868 1.053270 17.855553
F 44.620668 8.933530 17.981453
F 44.739268 3.623210 21.737453
F 44.918368 11.509290 21.426453
F 38.256568 12.659690 3.299493
F 42.886468 12.932990 10.559853
F 44.784568 3.768980 18.865053
F 44.743168 11.538790 18.648953
F 47.194568 12.757490 3.314163
F 38.306468 12.906290 7.960913
F 45.008168 1.107360 15.231353
F 44.985868 8.931100 15.133853
F 38.043068 7.949620 18.967053
F 36.224968 1.218620 3.261023
F 47.104168 7.674560 18.834153
F 42.510268 5.093070 17.987553
F 38.266568 5.139640 15.261053
F 38.298568 12.731690 15.092053
F 47.187168 5.208470 15.096453
F 51.496268 12.609990 18.019153
F 37.997068 5.413520 17.905153
F 38.111468 12.865790 17.823853
F 47.010768 4.976320 17.873553
F 35.915168 1.229580 0.488091
F 38.048468 7.638980 21.633053
F 40.639468 1.278160 7.765803
F 46.909868 7.608360 21.651053
F 51.668768 4.713780 17.692653
F 40.232068 1.231350 17.846853
F 40.103168 9.088730 17.814053
F 49.182268 1.010800 17.764153
F 49.231468 8.915340 17.833653
F 40.451868 3.793300 21.376153
F 40.357968 11.529990 21.449253
F 49.181568 3.570450 21.463853
F 49.310368 11.425290 21.424353
F 40.175468 3.844640 18.635453
F 35.885768 4.080410 14.222053
F 51.579768 0.018502 11.432253
F 38.078368 0.057853 18.771353
F 42.866068 -0.177698 4.265523
F 42.622468 -0.116326 21.450453
F 46.973468 -0.243486 21.492953
F 51.520968 -0.077780 21.460753
F 46.921968 -0.078735 18.708453
F 51.570868 -0.146341 14.302753
F 47.211568 -0.196604 11.464253
F 47.107368 -0.210855 14.134653
F 42.497368 -0.134579 18.715853
F 51.609468 -0.038155 4.182503
F 38.150168 -0.192772 21.583353
F 42.649568 -0.037913 14.289553
F 38.293268 0.154617 6.879353
F 42.769768 -0.179406 7.043183
F 47.306668 -0.166947 4.452323
F 51.497868 -0.090045 6.991963
F 38.326768 -0.046445 4.218333
F 42.637068 0.051601 11.539053
F 47.243168 -0.049509 7.170593
F 36.022568 16.850590 7.723433
F 35.875968 19.404990 3.979003
F 44.887468 24.239190 3.336473
F 44.937568 16.551390 3.487343
F 49.439068 27.042390 6.829543
F 44.909968 27.072290 14.024853
F 49.284368 27.070190 4.014523
F 45.043468 19.209390 6.904913
F 51.502768 15.466890 11.532953
F 40.423068 26.935190 4.079363
F 36.039268 27.192390 11.370853
F 45.007368 19.106090 4.291373
F 35.848468 24.438190 14.921253
F 49.329968 27.112290 11.276453
F 44.684568 24.553590 0.594162
F 44.937568 16.797590 0.656278
F 38.185668 15.474690 4.146523
F 38.165168 23.096590 4.095473
F 47.229168 15.282590 4.175763
F 47.134268 23.099290 4.216753
F 38.185268 20.415590 0.714531
F 47.058068 20.721790 0.764318
F 38.266668 20.506690 3.497333
F 47.104568 20.506890 3.470203
F 38.246868 15.482890 6.884183
F 38.196368 23.172790 6.795673
F 47.249868 15.500490 6.843453
F 47.109568 23.170190 7.029153
F 40.472168 24.268990 3.385493
F 40.427168 16.567590 3.191243
F 49.252368 24.433690 3.036993
F 49.296068 16.733290 3.252363
F 36.079668 19.326390 21.245453
F 40.560568 19.363090 6.987203
F 36.037168 24.390590 7.917253
F 49.478868 19.385390 6.943003
F 51.613168 15.377390 21.503953
F 40.570468 19.064090 4.195103
F 40.512068 27.222190 11.362953
F 49.497368 19.210890 4.163973
F 40.244368 24.239290 0.533192
F 40.289468 16.715590 0.540700
F 49.206068 24.278690 0.268827
F 49.275368 16.568390 0.503488
F 42.561468 15.313990 4.041043
F 42.645468 22.897690 4.145253
F 51.672168 15.519490 4.107373
F 35.893968 16.678290 17.865653
F 42.561368 20.682690 0.357162
F 51.443268 20.516790 0.518067
F 42.748468 20.272790 3.176173
F 51.682968 20.682590 3.214513
F 42.570668 15.438390 6.776093
F 42.633268 23.120790 7.018493
F 51.567368 15.445890 6.764263
F 35.977868 16.832090 0.395272
F 44.851468 26.933590 6.687913
F 36.105868 19.448590 6.805883
F 44.764368 24.406090 10.497353
F 44.789268 16.506690 10.582053
F 35.807368 26.993090 18.706353
F 35.728268 27.196590 14.230753
F 42.749468 20.668890 17.700753
F 44.981668 19.167690 14.273553
F 35.981468 19.351590 18.633853
F 44.775768 26.962090 18.505353
F 42.513368 15.398190 21.691953
F 45.023468 19.303790 11.537753
F 51.883768 23.166290 6.764013
F 36.120868 16.714990 10.313553
F 44.927268 24.369690 7.684873
F 44.786868 16.608590 7.885843
F 38.230068 15.451590 11.460053
F 38.123868 23.350590 11.535153
F 47.057768 15.216790 11.457153
F 47.076568 23.154990 11.332453
F 38.302868 20.614990 7.983503
F 47.095668 20.488890 7.752103
F 38.213268 20.765690 10.697453
F 47.183468 20.573690 10.457353
F 38.144368 15.333090 14.153753
F 38.218768 23.183490 14.369153
F 47.103168 15.358690 14.204053
F 47.101468 23.036090 14.121053
F 40.513668 24.595790 10.483153
F 40.444468 16.680190 10.604353
F 49.289468 24.598290 10.359553
F 49.248868 16.670590 10.604153
F 51.699568 23.377790 3.958893
F 40.389968 19.294090 14.098453
F 35.856368 27.024590 4.066793
F 49.309468 19.122390 14.009753
F 35.955368 24.531390 10.656253
F 40.431868 19.312490 11.399553
F 42.549068 23.209590 21.577653
F 49.597168 19.294190 11.323753
F 40.543268 24.536390 7.791633
F 40.497868 16.648990 8.028763
F 49.510268 24.339390 7.637963
F 49.449768 16.835190 7.833463
F 42.647668 15.463290 11.632753
F 42.555968 23.168490 11.519753
F 49.140768 26.857390 21.448453
F 51.653568 23.173690 11.270953
F 42.717368 20.609490 7.799493
F 51.680168 20.733290 7.692743
F 42.706568 20.621290 10.442253
F 51.757668 20.606290 10.328853
F 42.580268 15.485790 14.405253
F 42.679068 23.269390 14.201453
F 51.573968 15.425490 14.327153
F 51.348868 23.105490 14.037353
F 36.002568 16.697590 3.101783
F 44.868768 26.925890 4.032603
F 44.874268 24.385690 17.731753
F 44.624368 16.645390 18.017753
F 51.529568 20.370890 14.762053
F 44.910768 19.322590 21.625653
F 44.744168 27.089990 21.418253
F 36.117168 24.547990 17.699953
F 40.192868 27.081690 18.710253
F 44.882468 19.207190 18.737553
F 51.359468 20.278390 17.538053
F 40.343968 26.796290 21.363353
F 44.942868 24.498590 15.074253
F 44.926168 16.725790 15.299953
F 38.173468 15.363190 18.867953
F 38.174368 23.076990 18.769153
F 46.912668 15.374890 18.907453
F 47.196468 23.243190 18.646153
F 38.135868 20.536690 15.161053
F 47.248968 20.506490 15.139053
F 38.253468 20.484190 17.847153
F 47.181268 20.676390 17.800753
F 38.133268 15.317990 21.630553
F 38.012668 22.948690 21.519153
F 47.089268 15.218190 21.598953
F 46.846268 23.358190 21.399953
F 40.437168 24.254890 17.946853
F 40.410668 16.713790 17.886653
F 49.485668 24.344190 17.818653
F 49.219768 16.644090 18.086653
F 40.410568 27.152990 6.787843
F 40.317068 19.197890 21.445453
F 36.039168 19.179290 14.053453
F 49.290168 19.206190 21.515353
F 51.415568 23.066090 21.347253
F 40.597168 19.370590 18.686353
F 35.743068 16.593690 15.029053
F 49.327168 19.251390 18.776453
F 40.393368 24.410690 15.298853
F 40.387668 16.765190 15.173153
F 49.256468 24.450890 15.033553
F 49.282068 16.698290 15.308453
F 42.497568 15.215690 18.962253
F 42.695468 23.102590 18.837353
F 51.468368 15.264190 18.823853
F 51.651568 22.798290 18.671453
F 42.768468 20.622990 15.001053
F 35.964668 19.333190 11.346853
F 35.980768 24.388390 3.105143
F 35.923468 26.947190 6.817963
F 35.864168 24.334490 0.481875
F 40.285168 26.991390 14.065153
F 36.007568 27.068590 21.408553
F 49.291668 26.778090 18.632553
F 49.411768 26.944890 14.140253
F 44.802168 26.989790 11.338553
F 35.880368 39.812990 15.021453
F 51.683068 28.226590 10.372253
F 44.777168 32.203890 3.427343
F 44.937268 40.027790 3.166183
F 46.987168 28.213090 0.432106
F 45.047368 34.883090 6.913793
F 51.667468 28.222390 15.095953
F 44.915968 34.893690 4.117853
F 38.084568 28.335890 3.464073
F 37.993368 28.386690 14.919753
F 44.765868 32.139890 0.616915
F 44.783868 39.852790 0.439145
F 38.110168 30.926090 4.352873
F 38.272668 38.648490 4.244423
F 46.951168 30.801690 4.212133
F 47.184268 38.659990 3.918223
F 51.474068 38.731990 21.475953
F 38.149568 36.137290 0.494905
F 36.143768 34.863090 4.177913
F 47.186968 36.110190 0.184920
F 38.270168 28.207990 0.638596
F 38.282168 36.110890 3.198163
F 36.041168 40.038190 7.644573
F 47.192368 35.922190 2.990243
F 38.141068 30.837890 7.012423
F 38.333468 38.639790 7.149733
F 47.123168 30.721190 6.814823
F 47.370268 38.435890 6.879683
F 40.503768 32.247790 3.321113
F 40.385468 39.936290 3.132873
F 49.161668 32.001390 3.084583
F 49.370968 40.053590 3.285223
F 40.509568 34.863990 6.873183
F 49.594868 34.606090 6.643953
F 40.538168 34.770490 4.145923
F 49.391068 34.554490 3.888073
F 40.335468 32.077790 0.590810
F 40.512268 39.878990 0.433738
F 49.150268 32.251290 0.425771
F 49.270068 40.019690 0.547741
F 42.639068 30.732690 3.979353
F 42.658568 38.666490 4.069613
F 51.435368 30.799290 3.810603
F 51.498068 38.760590 4.101813
F 51.559368 28.264490 17.788253
F 42.536968 36.131590 0.361765
F 42.644768 30.772090 18.579953
F 51.601668 36.105290 0.374813
F 36.046068 34.854890 11.624253
F 42.637568 36.149590 3.102563
F 49.343268 32.019690 14.969453
F 51.543868 36.133490 3.340193
F 42.728868 30.842790 6.724843
F 42.526068 38.850290 6.797803
F 51.585268 30.758790 6.617393
F 51.848268 38.480290 6.782593
F 35.710068 32.248690 15.062953
F 35.903968 39.861890 10.420553
F 44.841868 32.174490 10.351653
F 44.876968 39.807490 10.512453
F 49.581068 39.967390 14.966453
F 44.921668 34.715090 13.874653
F 51.355168 30.722990 18.751953
F 44.932768 34.900990 11.195153
F 35.984468 32.359990 3.381013
F 35.901068 32.467790 17.748953
F 44.935068 32.237190 7.528403
F 44.992368 39.906190 7.668703
F 38.197868 31.092490 11.439253
F 38.333168 38.959590 11.416553
F 47.016368 30.864090 11.321253
F 47.183668 38.624090 11.258053
F 40.314868 39.784490 15.071453
F 38.354268 36.073090 7.875973
F 42.601268 36.031490 17.657553
F 47.470968 35.799790 7.694943
F 51.346268 30.807890 21.530153
F 38.288868 36.276490 10.715853
F 35.846968 34.736890 14.314953
F 47.237968 35.905890 10.417453
F 37.961968 30.928990 14.037153
F 38.036968 38.601890 14.101553
F 47.253568 30.655490 14.041853
F 47.461468 38.521090 14.043953
F 40.371568 32.293990 10.468853
F 40.560768 40.184390 10.483553
F 49.259368 32.043890 10.404753
F 49.658468 39.992890 10.233753
F 40.298768 34.669090 14.128853
F 49.299968 34.637090 14.226253
F 40.452268 34.846390 11.358153
F 49.441768 34.656690 11.425653
F 40.331468 32.331790 7.862433
F 40.295168 40.191390 7.873863
F 49.365068 31.968990 7.591923
F 49.616568 39.704490 7.511543
F 42.516068 30.889490 11.204453
F 42.461668 38.815090 11.647953
F 35.971668 39.886890 3.410063
F 51.481468 38.492190 11.433653
F 51.706068 38.696390 18.656153
F 42.745968 36.208090 7.661123
F 42.621068 38.678390 21.217553
F 51.779068 35.897090 7.822513
F 51.597568 30.785790 11.397753
F 42.622368 36.087690 10.538653
F 51.460468 36.050490 14.987853
F 51.556268 35.956590 10.512653
F 42.475968 31.034190 13.880053
F 42.608468 38.560390 14.332653
F 51.537368 30.731190 14.277753
F 51.704168 38.613490 14.149253
F 35.888768 40.021790 0.638893
F 35.773868 39.921690 17.608153
F 44.760068 32.197990 17.475753
F 44.876268 39.807790 17.563653
F 44.852268 34.694990 21.418453
F 36.095468 34.825190 6.951673
F 44.807368 34.609390 18.505653
F 42.543068 35.975690 14.865753
F 42.517568 30.829190 21.434153
F 44.999168 32.032090 14.642353
F 45.055168 39.808490 14.725153
F 37.974868 30.997090 18.791653
F 38.014968 38.650790 18.647353
F 46.944068 30.873490 18.516353
F 47.141068 38.556090 18.621153
F 36.082368 32.359790 0.763311
F 38.160668 36.012490 14.963053
F 42.335168 28.265390 17.748153
F 47.124768 36.083490 15.114953
F 42.526368 38.655190 18.452653
F 38.213368 36.073990 17.765353
F 51.623968 36.044790 17.761653
F 47.146868 35.908790 17.778553
F 38.095168 30.767290 21.586253
F 38.082668 38.646190 21.418953
F 46.992868 30.873290 21.346753
F 47.118168 38.688790 21.328253
F 40.298068 32.065590 17.854953
F 40.387468 39.983490 17.731953
F 49.177768 32.194490 17.674453
F 49.469268 39.902790 17.699053
F 40.338168 34.617690 21.379253
F 49.415468 34.750590 21.263553
F 40.409168 34.753290 18.576053
F 49.395068 34.781290 18.662353
F 40.244368 32.137590 15.002753
F 35.912668 32.343890 10.621353
F 35.947768 32.332390 8.012933
F 47.014268 28.286390 3.192583
F 35.815168 34.915090 21.454653
F 51.601768 28.191190 3.033393
F 47.183268 28.178390 14.994353
F 35.863768 35.014490 18.750953
F 47.066468 28.161590 7.698063
F 51.744768 28.229790 7.592563
F 42.668268 28.357290 15.000053
F 42.795668 28.436690 10.244753
F 42.536268 28.329790 0.558760
F 46.977068 28.300190 10.405253
F 37.929168 28.409290 17.738753
F 38.094168 28.335090 7.760273
F 42.780768 28.323390 7.587323
F 38.230568 28.528190 10.466853
F 42.838668 28.212990 3.163233
F 47.172668 28.267390 17.802853
F 51.470468 28.225090 0.264265
F 35.829068 42.535590 18.559553
F 40.582568 47.459090 15.088953
F 45.042568 47.625190 3.403053
F 44.843168 42.541190 6.689573
F 40.436868 42.592990 11.422153
F 51.547568 54.023290 14.388753
F 45.072668 50.152590 7.048363
F 36.085868 50.273590 6.652933
F 35.807868 47.816290 7.666573
F 35.935968 50.250190 18.587753
F 45.084768 50.142390 4.216503
F 51.745568 43.794190 15.254753
F 45.007368 42.576390 3.947153
F 49.349068 42.236290 6.696483
F 44.767768 47.578690 0.575095
F 36.054868 47.667690 3.375463
F 38.391868 54.159590 4.046443
F 38.355468 46.256090 4.103923
F 47.199468 53.874390 4.182283
F 47.446368 46.237790 4.077913
F 38.239968 51.492390 0.387112
F 38.015068 43.843390 0.156136
F 47.266768 51.335190 0.355711
F 47.173168 43.756890 0.264750
F 38.331168 51.589390 3.133853
F 38.032168 43.764490 2.969473
F 47.435768 51.234290 3.240513
F 47.085468 43.757490 2.874643
F 38.415768 54.041290 6.712043
F 38.108368 46.466790 6.815663
F 47.172968 53.994690 6.960133
F 47.353768 46.079090 6.894083
F 40.578168 47.473390 3.318503
F 35.758668 42.539190 11.393353
F 49.609868 47.537990 3.213513
F 51.799968 43.910590 17.866453
F 40.651268 50.135790 6.941393
F 40.340968 42.434490 18.794553
F 49.374268 50.021390 6.963953
F 36.088868 50.252390 11.442753
F 40.590468 50.130390 4.080883
F 51.732968 43.841690 0.448117
F 49.524968 50.061090 4.328853
F 36.028968 50.273090 3.899983
F 40.571268 47.590990 0.689289
F 40.641268 42.359090 14.116153
F 49.269568 47.800690 0.502467
F 42.522968 46.364690 18.913353
F 42.685268 54.055290 4.322123
F 42.897868 46.237190 4.313273
F 51.505968 54.144490 4.249333
F 51.788068 46.380690 4.115713
F 42.899268 51.590890 0.522293
F 42.618668 43.597890 0.509326
F 51.643368 51.565190 0.418256
F 51.633168 54.063390 6.914303
F 42.812068 51.460790 3.304763
F 42.650168 43.684390 3.275863
F 51.527968 51.564290 3.213203
F 51.739168 43.809490 3.235453
F 42.869468 53.984190 6.970573
F 42.756468 46.381190 6.980433
F 35.767268 42.464190 4.114033
F 51.472768 46.183390 6.870173
F 51.505168 46.394590 21.601853
F 42.525268 53.994390 18.802253
F 44.874468 47.700990 10.660253
F 51.717168 54.254090 21.526853
F 44.895468 42.467990 21.279453
F 40.278068 42.627690 6.725773
F 44.962668 50.171290 14.239653
F 49.247968 42.624590 4.167843
F 35.827268 42.607290 6.832423
F 35.912368 50.434390 14.095553
F 44.988268 50.307690 11.376053
F 40.371468 42.386190 21.451453
F 35.954368 47.652590 10.470853
F 51.601268 54.217090 18.793453
F 45.078968 47.534790 7.848343
F 51.793768 51.399790 15.389353
F 38.227768 54.072690 11.212953
F 38.184068 46.326590 11.573953
F 47.263368 53.910190 11.266953
F 47.099968 46.241490 11.446953
F 38.439968 51.414190 7.694773
F 38.049368 43.787190 7.846253
F 47.322568 51.375090 7.900563
F 47.182068 43.494290 7.756243
F 38.269068 51.536490 10.512153
F 38.088368 43.796090 10.543153
F 47.414468 51.468690 10.599753
F 47.037768 43.628090 10.410853
F 38.110368 54.224990 14.033953
F 38.257068 46.220890 14.151853
F 47.115868 54.202990 14.104453
F 47.231968 46.195790 14.225553
F 40.594968 47.583690 10.636853
F 42.760468 43.629390 15.124153
F 49.362668 47.699690 10.678453
F 36.231668 47.631490 0.618162
F 40.485568 49.930090 14.266753
F 36.096568 47.653890 17.687153
F 49.335668 50.237090 14.468653
F 49.565968 42.444890 14.184853
F 40.412868 50.141490 11.573153
F 44.775968 42.376190 18.598553
F 49.609768 50.112290 11.717553
F 49.443268 42.580190 21.333553
F 40.458668 47.575390 7.933023
F 42.659468 54.218890 21.494553
F 49.386668 47.397790 7.955323
F 42.548668 43.906790 17.752853
F 42.601968 53.934590 11.545153
F 42.806768 46.304990 11.458653
F 51.481168 54.065790 11.562153
F 51.543868 46.120590 11.532853
F 42.822868 51.421690 7.845403
F 42.574368 43.745390 7.699353
F 51.582368 51.220190 7.902163
F 51.531968 43.594790 7.805683
F 42.609568 51.423090 10.562253
F 42.731368 43.634890 10.586653
F 51.710068 51.404590 10.622153
F 51.370768 43.561890 10.507153
F 42.724368 54.017690 14.214953
F 42.847268 46.255690 14.149853
F 35.959268 42.398390 14.076153
F 51.487468 46.202490 14.199953
F 44.948668 42.280390 11.403953
F 35.624468 42.550590 21.258353
F 44.850568 47.550690 17.779053
F 42.547268 46.239790 21.610153
F 44.916868 50.095490 21.459753
F 49.355368 50.245090 18.494953
F 49.233968 42.293390 11.545053
F 44.948068 42.484190 14.185653
F 44.996568 50.127990 18.640553
F 36.055068 50.252390 21.376353
F 40.258868 42.458790 4.070643
F 42.709768 51.446190 15.288953
F 45.004168 47.734990 15.020353
F 51.695868 46.332190 18.897653
F 38.180168 54.141290 18.477253
F 38.350368 46.282190 18.625053
F 47.151768 54.162890 18.651653
F 46.998368 46.382790 18.859453
F 38.211768 51.633990 14.945153
F 38.165668 43.621190 15.075253
F 47.066668 51.648690 15.057353
F 47.245468 43.716690 15.152553
F 38.280368 51.478590 17.679953
F 38.226268 43.764090 17.777053
F 47.122568 51.588590 17.770753
F 47.177568 43.840490 17.911553
F 38.221068 54.096690 21.214853
F 38.474568 46.457890 21.367153
F 47.144568 53.852690 21.320453
F 47.097468 46.505190 21.441753
F 40.491868 47.672390 17.799853
F 49.431868 47.654990 15.153653
F 49.442868 47.600390 17.884453
F 42.634968 51.292990 17.987853
F 40.571668 50.210990 21.765753
F 35.964868 47.758290 15.038953
F 49.544268 50.253390 21.198053
F 49.409868 42.380490 18.668653
F 40.423068 50.092090 18.982253
F 51.915668 51.548490 18.102653
F 35.981268 55.439590 10.559953
F 36.009268 55.410590 3.097693
F 49.281968 55.303390 0.447569
F 40.537268 55.440590 3.337063
F 40.454068 55.325990 0.612601
F 49.437768 55.315290 7.804063
F 36.164768 55.675290 14.951353
F 35.855568 55.521790 17.683953
F 44.880168 55.156890 0.499446
F 45.057668 55.216590 7.971133
F 49.345468 55.449690 17.789753
F 44.989768 55.276290 3.279743
F 49.351368 55.339690 3.359203
F 40.421368 55.197390 10.484153
F 36.117968 55.391890 0.250577
F 36.055568 55.329590 7.768623
F 40.340168 55.498190 17.644753
F 44.783268 55.193990 10.668953
F 49.414268 55.503690 10.693253
F 40.440968 55.425690 14.853753
F 44.859768 55.241790 17.703853
F 49.216268 55.415290 15.048253
F 36.055668 57.979290 11.467153
F 44.972768 63.100890 3.205823
F 36.025268 65.834190 14.241953
F 51.571068 61.537490 7.022443
F 44.909468 57.785790 6.852863
F 45.092368 65.557190 6.987443
F 36.020768 57.786790 6.768063
F 51.581368 66.922790 15.220953
F 44.864768 57.697190 4.165403
F 44.825668 65.640890 4.300513
F 36.024168 63.173490 3.366763
F 44.907068 63.107190 0.414565
F 38.180168 61.754190 4.248663
F 47.059368 61.594390 4.351083
F 38.188868 59.337090 0.384654
F 38.186868 66.813090 0.725493
F 46.919868 59.236490 0.496430
F 47.224668 66.652590 0.686210
F 38.190868 59.230490 3.131683
F 38.149568 66.991090 3.418993
F 47.041668 59.043690 3.268563
F 47.015868 66.917290 3.364823
F 38.078668 61.826290 7.018643
F 47.205968 61.669390 7.015573
F 40.424368 63.070290 3.302753
F 49.311468 62.750390 3.285123
F 40.444468 57.858790 7.112903
F 40.545468 65.638290 6.909743
F 49.319468 57.812790 6.739513
F 49.673268 65.353290 6.820503
F 40.362968 57.953990 4.304603
F 40.400768 65.671890 4.213523
F 49.285268 57.960290 4.118303
F 49.281568 65.425490 4.128303
F 40.399968 62.955490 0.490843
F 49.237168 62.976090 0.599756
F 42.742168 61.832790 4.233263
F 51.699468 61.708390 4.207033
F 42.668868 59.288890 0.538971
F 42.821168 66.825890 0.519330
F 51.463768 59.170790 0.374062
F 36.082968 63.180590 14.904253
F 42.613668 59.208190 3.398713
F 42.733368 66.833190 3.156563
F 51.584668 59.094790 3.181473
F 51.731768 66.796790 3.436503
F 42.619468 61.686990 6.981403
F 35.895468 65.678390 11.391053
F 36.102368 57.988190 21.472553
F 44.898968 63.335990 10.648053
F 35.858268 58.082090 14.073153
F 35.892168 63.216390 7.839153
F 44.995568 57.918590 14.124153
F 44.902568 65.719490 14.430653
F 36.055368 57.953490 4.103413
F 51.871668 66.900790 0.699335
F 44.831668 57.834990 11.357453
F 44.980168 65.925890 11.668953
F 35.977968 65.635790 4.372983
F 44.886168 62.991990 7.880263
F 38.373068 61.742990 11.289653
F 47.150868 62.086890 11.467253
F 38.034968 59.214490 7.830083
F 38.504768 67.150590 7.825653
F 47.189468 59.066490 7.767323
F 47.482168 66.797790 7.685653
F 38.383568 59.202190 10.581053
F 38.269868 66.864390 10.432653
F 47.104068 59.297390 10.517153
F 47.250868 66.978890 10.498153
F 38.293268 61.731790 14.032253
F 47.108668 61.769890 14.178553
F 40.548068 63.125690 10.479453
F 49.474968 63.093890 10.646653
F 40.367268 58.068290 14.160053
F 40.603568 65.480990 14.178053
F 49.421468 57.911190 14.202553
F 49.406168 65.652190 14.217253
F 40.501168 57.940190 11.385253
F 40.534668 65.659390 11.352053
F 49.226368 58.021090 11.556253
F 49.426568 65.622190 11.576953
F 40.372968 63.122990 7.792153
F 49.492868 62.778090 7.930763
F 42.773368 61.902490 11.362353
F 51.815768 61.576790 11.499953
F 42.757068 59.094890 7.650563
F 42.810368 66.795090 7.782863
F 51.523868 58.964890 8.038353
F 51.745568 66.933190 7.778933
F 42.694068 59.144690 10.314253
F 42.762668 66.969090 10.600753
F 51.534568 59.008690 10.758153
F 51.625968 66.818090 10.541153
F 42.696568 61.500390 13.993153
F 51.658568 61.515890 14.207153
F 36.143268 65.829090 7.069573
F 44.911868 62.941690 17.509653
F 44.836068 57.744290 21.539953
F 45.014568 65.602290 21.493153
F 36.084668 63.059290 0.559529
F 35.786068 58.044090 18.656453
F 44.843568 57.727390 18.761753
F 44.901368 65.505290 18.771353
F 36.005368 63.100990 10.620553
F 44.684968 63.116090 14.853653
F 38.240568 61.877890 18.643453
F 47.157868 61.784690 18.645253
F 38.164868 59.217090 15.037953
F 38.513768 66.902790 15.061453
F 47.126568 59.137790 14.981253
F 47.263968 66.761990 15.435153
F 38.249368 59.352790 17.684353
F 38.149568 66.976290 17.775753
F 47.057468 59.203890 17.777253
F 47.053268 66.778990 17.959553
F 38.248368 61.880390 21.234153
F 47.012168 61.750790 21.387953
F 40.459868 63.051890 17.722753
F 49.568868 63.024290 17.842253
F 40.533568 57.866290 21.267953
F 40.381468 65.569990 21.500853
F 49.076068 57.875290 21.575153
F 49.598268 65.566490 21.633753
F 40.492868 58.053290 18.588753
F 40.402168 65.648790 18.633553
F 49.213768 58.026690 18.721153
F 49.445368 65.809790 18.817453
F 40.600768 62.856190 15.040753
F 49.482768 63.004690 15.054553
F 42.717368 61.857890 18.538553
F 51.822268 61.744890 18.785953
F 42.674468 59.028390 15.090153
F 42.642668 66.900890 15.197953
F 51.596868 59.075590 15.208753
F 35.951868 65.558590 18.874953
F 42.702768 59.155590 17.841153
F 42.688468 66.805390 17.949253
F 51.573768 59.120390 17.892353
F 51.653968 66.859490 17.925753
F 42.663568 61.660490 21.315553
F 51.554568 61.803890 21.441053
F 36.033068 63.091290 17.807053
F 36.022368 65.625690 21.543553
F 38.164668 69.514790 11.396453
F 38.110468 69.456990 14.314453
F 51.558368 69.545890 18.642853
F 40.623068 55.238590 7.717873
F 44.858968 55.446290 15.101553
F 53.862568 11.459390 6.783783
F 62.592868 8.857360 3.229143
F 53.877368 1.289960 3.339073
F 60.441168 12.905690 17.542053
F 62.610368 3.831360 6.886133
F 62.803668 11.518790 6.911033
F 53.623768 3.631960 6.901973
F 69.457768 4.970200 10.561253
F 62.771068 3.863610 4.086583
F 62.645268 11.357190 4.195013
F 53.961368 3.733380 4.209703
F 53.702268 11.551490 4.107263
F 62.537968 1.256950 0.646133
F 62.977868 9.191620 0.406859
F 53.799268 11.372990 21.582853
F 53.859668 1.140830 14.932653
F 56.019168 7.509020 4.113253
F 53.843768 1.069260 17.642053
F 65.016568 7.725690 4.173323
F 53.548768 8.918810 17.795953
F 55.887668 4.963270 0.366541
F 53.710768 8.903670 3.179383
F 64.913668 5.115020 0.636067
F 69.268868 4.921760 17.699053
F 56.163068 5.024660 3.095133
F 69.467068 7.693930 21.335153
F 65.086268 5.236740 3.345773
F 56.030068 12.891890 10.588553
F 56.003668 7.575140 6.848473
F 53.937568 3.504390 18.661153
F 65.158668 7.751880 6.920813
F 55.984068 12.564790 15.055153
F 58.315368 1.140330 3.233883
F 58.294168 8.716520 3.255513
F 67.182168 1.230830 3.245443
F 67.214968 9.039160 3.065823
F 58.187168 3.698740 6.974453
F 58.103168 11.408990 6.662143
F 67.147568 3.741500 7.071673
F 67.193368 11.483690 6.734663
F 58.383868 3.771500 4.092873
F 58.169568 11.385190 3.975363
F 67.241968 3.810580 4.201943
F 67.247568 11.598190 4.062073
F 58.152268 1.227510 0.605065
F 58.408868 8.968540 0.453941
F 67.006768 1.126240 0.635630
F 67.292668 9.036930 0.366106
F 60.423568 7.549450 4.237763
F 60.732268 7.865840 21.432753
F 53.845068 1.376370 10.605053
F 60.411668 12.513590 3.000863
F 60.564068 5.305930 0.537128
F 69.489568 12.628490 15.044553
F 65.125868 13.010590 17.748253
F 64.767568 12.576290 3.258753
F 60.614468 4.980330 3.200093
F 69.285068 7.577260 18.585053
F 65.118668 12.770990 7.802203
F 69.630468 7.638430 11.577553
F 60.481768 7.636450 6.872963
F 67.205668 11.542790 21.346553
F 53.885668 11.408790 18.900053
F 53.817368 1.135770 0.526414
F 58.275268 1.214340 7.975743
F 62.725268 8.948340 10.449653
F 65.061368 12.937990 0.487854
F 53.846968 9.073700 10.365453
F 62.674368 3.897060 14.082153
F 62.850068 11.566090 14.040053
F 53.773168 3.916760 14.099253
F 66.984968 1.153690 15.172853
F 62.880368 3.795460 11.298753
F 62.881168 11.453090 11.384853
F 53.743468 11.375090 14.177753
F 55.958468 12.924890 3.015203
F 62.684268 1.195260 7.800153
F 62.747168 8.756700 7.954893
F 60.588868 4.956100 15.271053
F 60.357468 7.768550 18.677153
F 56.207768 7.906960 11.366553
F 53.741968 8.694990 0.447614
F 65.021068 7.822690 11.365453
F 69.563068 5.071750 3.405773
F 55.944068 4.916710 7.884993
F 60.585468 12.765090 0.295718
F 64.976868 5.066890 7.755033
F 67.220168 1.158830 7.729903
F 56.170068 5.206600 10.505653
F 64.925868 12.782190 15.099753
F 65.062768 5.165150 10.514853
F 69.358968 12.827490 3.163843
F 56.115068 7.592020 14.039653
F 53.780868 8.772980 7.652883
F 64.892168 7.669690 14.209753
F 60.614468 12.816590 10.451853
F 58.332368 1.072870 10.651253
F 58.298268 9.165340 10.498953
F 67.127568 1.171820 10.500253
F 67.420168 9.038470 10.641953
F 58.247068 3.853990 14.228953
F 58.320168 11.558690 14.072453
F 67.054068 3.741500 14.160053
F 67.151668 11.475790 14.225153
F 58.244468 3.722840 11.306653
F 58.333568 11.622690 11.406453
F 67.270068 3.852260 11.372053
F 67.260668 11.739090 11.443153
F 69.493468 5.064230 0.560426
F 58.195068 8.834750 7.636633
F 69.472268 12.800490 0.333195
F 67.222568 9.002070 7.990883
F 60.552268 7.667460 11.304253
F 60.301568 5.179400 17.992253
F 69.259768 7.658130 14.299453
F 53.878268 4.029110 11.447253
F 60.332468 5.108110 7.827253
F 56.055868 12.774490 7.916803
F 53.768868 11.630490 11.356153
F 69.524868 5.060930 7.705863
F 60.523468 5.061070 10.421553
F 56.058468 12.700190 0.393430
F 55.994968 12.652190 17.714853
F 60.433368 12.550690 7.716273
F 60.452968 7.573950 14.165153
F 69.603268 12.787190 10.420953
F 60.510468 12.857890 14.888653
F 53.656768 3.729760 21.343753
F 53.959268 8.849320 15.148653
F 62.636868 8.959070 17.599553
F 67.095368 8.974630 15.117253
F 62.690568 1.280770 10.509953
F 62.714768 3.731290 21.352353
F 62.849568 11.671090 21.137653
F 58.322968 8.950950 14.871753
F 58.097168 1.163420 15.011653
F 62.653968 3.884660 18.721253
F 62.799268 11.739890 18.483353
F 67.188568 11.499090 18.720453
F 67.158068 3.845220 18.875053
F 62.829568 1.395900 14.876553
F 62.700568 9.088390 15.007853
F 58.220668 11.446790 18.632753
F 58.210768 3.699440 18.819753
F 55.878668 7.654000 18.652653
F 69.480768 7.742570 3.950313
F 64.857468 7.831600 18.732553
F 69.449268 7.723600 6.640213
F 56.023268 5.067230 15.094053
F 69.485668 12.700590 7.547983
F 64.885968 5.212730 15.321053
F 62.737568 1.321620 17.735853
F 56.007468 5.023280 17.986353
F 62.604868 1.252660 3.359853
F 64.996968 5.052530 17.920253
F 65.097468 12.784490 10.430753
F 56.064168 7.570010 21.390653
F 53.714068 1.258840 7.884203
F 65.035268 7.676540 21.500253
F 69.484968 4.945820 14.900453
F 58.353968 1.213500 17.881253
F 58.045668 8.890370 17.663653
F 67.119468 1.213920 17.890953
F 67.073268 8.820570 17.817853
F 58.426468 3.840360 21.474353
F 58.236768 11.399290 21.365153
F 67.141168 3.656690 21.592753
F 69.467268 12.858690 17.854753
F 69.533568 -0.044257 6.952513
F 69.381368 0.061103 18.687953
F 60.539968 -0.029406 14.206453
F 69.399668 -0.046140 21.465353
F 65.061768 -0.159014 7.011103
F 56.042968 0.066125 7.016283
F 69.366868 -0.116666 11.475253
F 55.937468 -0.223439 21.338953
F 60.357568 -0.031998 21.424953
F 60.535768 -0.031827 11.507453
F 64.844868 -0.225321 14.056453
F 60.474468 -0.191540 4.206333
F 56.002968 -0.112652 4.268563
F 64.962668 -0.004099 4.126873
F 55.851368 -0.128419 11.492653
F 69.228168 0.057372 14.257853
F 56.075068 -0.199642 14.168953
F 60.499568 -0.116269 6.910043
F 64.803568 0.009228 21.685253
F 62.775768 24.503390 3.253473
F 62.574268 16.451590 3.196453
F 53.730268 24.315390 17.712153
F 53.826568 16.656490 0.492312
F 67.188268 26.938190 4.139753
F 62.880868 18.916290 6.671773
F 53.733168 24.373490 0.382307
F 53.770568 16.572890 17.791653
F 62.629968 27.175890 18.537953
F 62.703068 19.081590 3.922363
F 69.614968 23.278390 18.681653
F 53.605168 19.178390 18.678353
F 62.551368 24.521590 0.507850
F 62.761368 16.740390 0.410257
F 58.350768 27.110990 3.909083
F 54.029768 24.335990 10.472853
F 55.902768 15.357990 4.067843
F 56.085868 23.189590 4.015303
F 64.762368 15.178290 3.930263
F 64.863268 23.155490 4.051783
F 56.040968 20.573590 0.401200
F 64.906468 20.749290 0.562432
F 56.195968 20.639790 3.142103
F 65.032068 20.519390 3.347113
F 55.986368 15.216890 6.831773
F 56.250868 22.989490 6.733063
F 65.113268 15.276390 6.867553
F 65.045468 23.028390 6.739703
F 58.469768 24.344790 3.186373
F 58.331868 16.680190 3.207283
F 67.143468 24.304390 3.223633
F 67.122268 16.509190 3.127503
F 53.939368 19.322490 4.119333
F 58.365868 19.176690 6.782103
F 69.505568 20.699190 17.965653
F 67.200968 19.184690 6.986153
F 62.877568 26.854490 13.966253
F 58.377868 19.227890 4.018113
F 69.438568 20.525090 3.277893
F 67.163268 19.153790 4.269903
F 58.150868 24.517690 0.428633
F 58.250968 16.765890 0.634713
F 67.253868 24.420590 0.511803
F 67.431968 16.717190 0.495684
F 60.398468 15.144590 4.133913
F 60.662568 23.112990 4.245173
F 67.275168 26.890590 6.918903
F 62.730368 26.853090 11.206553
F 60.667368 20.695090 0.410584
F 58.226268 27.038490 6.706093
F 60.600768 20.638890 3.217423
F 69.403168 15.310090 14.147553
F 60.401868 15.095590 6.685143
F 60.726068 23.070990 6.983853
F 69.459868 15.293390 6.737803
F 53.886268 26.989990 21.357553
F 62.881068 24.295890 10.545453
F 62.699568 16.292790 10.588953
F 53.779668 16.607990 10.532353
F 60.621368 20.434490 15.090653
F 58.350868 27.153490 21.439253
F 62.834368 19.121190 14.083653
F 69.400068 20.556590 15.151553
F 69.412968 23.173790 4.109783
F 54.077968 24.451290 7.769093
F 62.768668 18.883890 11.402553
F 53.814768 19.306890 11.353553
F 69.499468 15.399290 21.329453
F 62.815068 24.352890 7.791033
F 62.635268 16.260890 7.868163
F 53.706768 16.867990 7.815063
F 58.240968 27.012990 13.989153
F 55.990568 15.478290 11.469953
F 56.270368 23.061490 11.372753
F 65.015868 15.235290 11.515953
F 64.986068 22.870490 11.550953
F 56.137568 20.443590 8.037503
F 64.977468 20.487590 7.641783
F 56.149968 20.573790 10.618253
F 64.866668 20.296890 10.362753
F 56.108568 15.215690 14.151953
F 56.059368 22.877990 14.097553
F 64.867168 15.350390 14.151853
F 65.031768 23.012690 14.310753
F 58.476168 24.318990 10.621153
F 58.293068 16.497990 10.477553
F 67.114968 24.200390 10.501253
F 67.205368 16.519890 10.447553
F 53.889968 19.244790 13.990353
F 58.206668 19.166590 14.109753
F 69.654568 23.277490 21.373353
F 67.189768 18.996790 14.087053
F 69.433768 15.486890 18.655553
F 58.294968 19.049890 11.421953
F 69.341668 20.560690 7.757413
F 67.131168 19.085090 11.308653
F 58.383168 24.456090 7.780503
F 58.359568 16.575090 7.560873
F 67.216468 24.297690 7.600063
F 67.175668 16.603690 7.859423
F 60.503768 15.308290 11.456453
F 60.746568 23.047190 11.472753
F 62.878268 27.081490 21.342253
F 53.937268 27.079690 6.721323
F 60.676068 20.361190 7.844383
F 60.460768 23.311790 18.584053
F 60.676668 20.312290 10.586553
F 67.439568 27.050190 14.183553
F 60.318868 15.398390 14.231953
F 60.632468 22.990590 14.214253
F 67.226968 24.546790 15.185853
F 67.066368 26.757790 11.424553
F 62.739468 24.499690 17.724653
F 62.630668 16.786890 17.754753
F 53.926068 19.391890 6.970323
F 67.163868 27.120290 18.797853
F 60.365068 23.303090 21.394353
F 62.789068 19.286390 21.422253
F 53.708168 19.218990 21.386753
F 60.368368 15.595190 18.695253
F 69.229668 20.634390 0.406268
F 62.652168 19.388490 18.749253
F 53.891068 16.793390 3.178693
F 53.692368 24.197490 14.904353
F 62.752468 24.386890 14.953753
F 62.635768 16.762990 15.095353
F 53.851268 16.714690 14.970553
F 53.821368 24.655490 3.165803
F 56.112168 15.121490 18.695753
F 56.029968 23.148890 18.481853
F 64.900168 15.545790 18.868853
F 64.915168 23.213490 18.621853
F 56.052168 20.463990 15.132053
F 65.137668 20.419690 15.034953
F 56.040368 20.558990 17.840153
F 64.861268 20.590190 17.742953
F 56.023468 15.464990 21.485553
F 55.980168 23.237290 21.360453
F 65.057268 15.440390 21.488553
F 64.884768 23.244390 21.398253
F 58.215468 24.527190 17.679953
F 58.201668 16.749690 17.816653
F 67.319368 24.404990 17.792753
F 67.214768 16.916390 17.892453
F 60.474868 20.680290 17.826253
F 58.367868 19.496890 21.443253
F 67.132168 16.509890 15.061553
F 66.892368 19.076490 21.393253
F 69.329468 20.596890 10.486853
F 58.280268 19.204290 18.643953
F 60.516668 15.452690 21.449453
F 67.123468 19.533190 18.648653
F 58.269368 24.337890 14.901853
F 58.181368 16.546490 15.137753
F 69.477868 15.412890 4.023033
F 69.478468 23.106990 14.183953
F 53.833568 26.955890 18.647353
F 58.281668 26.896190 11.313453
F 58.252668 27.158890 18.690353
F 69.561868 23.108590 6.864103
F 69.485968 15.400390 11.338853
F 69.299468 23.081390 11.515453
F 67.182868 26.967890 21.410453
F 62.706568 26.814490 6.835473
F 53.789868 26.881090 11.339753
F 53.822868 26.889690 14.131953
F 53.923368 27.237690 3.966963
F 62.740568 27.069190 4.167483
F 62.785468 32.008390 3.163983
F 62.703668 39.830990 3.260443
F 53.553768 32.263890 17.850553
F 53.871668 39.813390 0.526375
F 62.948168 34.773990 6.964563
F 53.740568 32.080390 0.337143
F 62.788168 34.530290 4.258353
F 53.995668 39.812890 17.723153
F 62.760568 32.214190 0.442468
F 62.839568 39.851990 0.536366
F 69.460368 35.907190 15.214453
F 53.725068 32.203790 10.340553
F 55.928368 30.841490 4.140813
F 55.953468 38.328790 4.177983
F 65.174068 30.834090 4.190473
F 64.876468 38.461190 4.078533
F 53.830768 34.838790 18.750653
F 56.246568 35.702590 0.260660
F 60.662568 38.538390 21.610353
F 65.042968 36.228090 0.464912
F 58.382368 34.665790 18.602353
F 56.116468 35.874990 3.165613
F 58.212268 32.140990 14.980753
F 65.071368 35.936190 3.272363
F 56.110068 30.742790 6.867523
F 55.974668 38.402190 6.940863
F 65.087568 30.648490 6.926883
F 65.053068 38.674290 6.694363
F 58.142268 31.991390 3.150603
F 58.129368 39.665390 3.282793
F 67.273768 32.223890 3.173303
F 67.064568 39.873590 3.403103
F 58.224568 34.635990 6.944813
F 67.196068 34.387490 6.883773
F 58.207668 34.682790 4.121053
F 67.284468 34.791490 4.077663
F 58.393468 32.030090 0.462006
F 58.288068 39.793590 0.547772
F 67.158468 32.174090 0.368950
F 67.348768 39.963690 0.671434
F 60.491768 30.766890 3.967113
F 60.439868 38.560390 4.131173
F 69.437768 28.263990 0.412484
F 64.985068 28.216090 15.043253
F 67.086468 34.808990 18.728853
F 60.543268 35.878990 0.646195
F 69.546768 30.870190 21.382053
F 69.385568 38.532990 11.497153
F 67.159968 32.164090 15.126053
F 60.507368 35.749690 3.488033
F 60.370268 38.726890 18.912253
F 69.400568 36.056390 3.205083
F 60.527068 30.875790 6.752543
F 60.561568 38.465390 6.792323
F 69.409568 36.093590 17.972353
F 60.463568 28.341190 17.625353
F 62.649868 32.112290 10.497153
F 62.603868 39.928990 10.454953
F 53.776168 39.711090 10.802153
F 53.833568 34.659790 14.268753
F 62.779668 34.722890 14.106253
F 53.834868 34.681590 11.423753
F 62.714468 34.826790 11.330253
F 53.847368 31.909990 7.577023
F 62.856568 32.177490 7.759193
F 62.735968 39.501590 7.827663
F 69.592268 30.791990 4.147243
F 53.840168 34.669890 4.080003
F 55.976668 30.875290 11.366553
F 56.249468 38.360590 11.472253
F 64.973468 30.857190 11.517053
F 64.968268 38.626890 11.392953
F 69.375068 30.892990 18.560453
F 55.928368 35.821990 7.888983
F 60.563268 30.950190 21.289453
F 65.224968 36.028190 7.677453
F 60.529168 30.988290 18.517553
F 56.040568 35.856690 10.486853
F 58.267468 39.896690 15.018153
F 64.960168 36.027190 10.527653
F 55.915768 30.924990 14.145453
F 56.051068 38.515990 14.238453
F 64.969268 30.678090 14.291653
F 64.983968 38.571390 14.206353
F 58.178168 32.207390 10.646353
F 58.218268 39.856890 10.568353
F 67.204068 32.051490 10.635353
F 67.196068 39.926590 10.382653
F 58.214968 34.840990 14.295153
F 67.242868 34.712190 14.261253
F 58.300668 34.830290 11.590453
F 67.126368 34.589890 11.529153
F 58.321368 32.036790 7.845553
F 58.334368 39.679390 7.680273
F 67.211968 31.978590 7.992433
F 67.172468 39.920990 7.683833
F 60.456068 30.898490 11.322053
F 60.506068 38.506590 11.519853
F 69.383468 35.972790 10.601853
F 60.521568 36.104790 15.107053
F 60.451368 36.242190 17.822353
F 60.475268 35.960890 7.796183
F 69.267268 36.096390 7.872053
F 69.493068 38.630590 6.958593
F 69.446868 38.636890 21.562353
F 60.618268 36.033990 10.501153
F 69.453768 30.890290 11.600553
F 69.273768 30.582090 6.951423
F 60.616468 31.020890 14.079753
F 60.492368 38.693590 14.207253
F 53.773968 39.858390 8.023523
F 67.238268 34.747590 21.371853
F 62.690468 32.429890 17.757153
F 62.540768 39.863690 17.861253
F 53.806768 34.477590 6.842013
F 53.733468 34.806790 21.426153
F 62.828068 34.844090 21.461453
F 53.776968 39.755690 3.205213
F 62.641468 34.902890 18.885953
F 53.767268 32.162690 15.142153
F 62.851668 32.174490 15.028153
F 62.740868 39.773790 15.103753
F 54.028668 39.932390 15.060953
F 53.659468 32.115990 3.078233
F 55.875068 30.985490 18.654353
F 56.120068 38.591290 18.684153
F 64.878668 31.037490 18.694453
F 64.933268 38.748190 18.559053
F 69.228668 38.676990 18.852753
F 55.976068 36.010690 15.187553
F 69.468468 38.531290 14.230253
F 65.012468 35.942690 14.998653
F 69.439868 30.957190 14.279053
F 56.172968 35.988490 17.864953
F 67.257568 39.824790 15.105253
F 65.005368 36.167290 17.765953
F 55.996868 30.967890 21.404053
F 56.101868 38.528490 21.432853
F 64.912968 30.714090 21.391153
F 65.134468 38.769090 21.354853
F 58.125768 32.148190 17.744953
F 58.198568 40.018390 17.698553
F 67.111868 32.311490 17.768853
F 67.209368 39.980590 17.684153
F 58.425968 34.415990 21.317253
F 69.425268 28.169190 7.986233
F 69.379368 38.558790 4.171483
F 69.532368 36.019490 0.450736
F 56.294168 28.409990 3.045433
F 69.513368 28.217490 3.240673
F 64.972768 28.232290 10.610653
F 55.989968 28.379690 0.400115
F 69.600968 28.254290 15.067953
F 60.630368 28.399690 0.354735
F 64.909268 28.406690 17.736153
F 60.500668 28.317190 7.433653
F 69.535368 28.253090 17.702653
F 56.063168 28.158590 7.856893
F 65.106668 28.338390 0.395711
F 60.625668 28.250690 3.025753
F 64.992468 28.013090 7.771043
F 60.654368 28.194390 14.935853
F 60.532368 28.231490 10.369353
F 55.995868 28.164190 17.715453
F 64.972968 28.319290 3.193053
F 55.996868 28.277790 15.017353
F 56.012968 28.248690 10.588853
F 69.333468 28.188690 10.670353
F 62.711068 47.496890 3.289383
F 69.475868 51.436590 3.398413
F 53.911568 47.538590 17.965753
F 58.477868 50.088190 18.808753
F 62.796268 50.331890 6.975923
F 69.351868 46.325490 6.987493
F 53.872268 47.570290 0.411117
F 58.174068 42.435890 21.667853
F 62.704368 50.143890 4.310903
F 69.494768 43.825090 3.092763
F 54.140668 50.174390 18.727253
F 69.332868 46.336090 18.937253
F 62.897468 47.400890 0.494049
F 69.590968 54.071690 21.568753
F 69.330068 46.360290 4.244953
F 69.705968 46.271690 21.788453
F 56.050868 54.075790 3.968443
F 56.097568 46.247990 4.217853
F 65.033068 54.085490 3.914593
F 65.109968 46.210690 4.175283
F 56.103468 51.599190 0.481721
F 56.011868 43.713290 0.710149
F 65.202968 51.359690 0.612613
F 65.063468 43.598390 0.381917
F 56.090668 51.319090 3.113213
F 56.071868 43.583690 3.379143
F 65.104568 51.492190 3.354293
F 65.082768 43.634390 3.161803
F 55.968568 54.029690 6.812563
F 55.853068 46.260490 6.952423
F 65.064268 54.181890 6.697243
F 64.866568 46.204390 6.990923
F 58.437368 47.424390 3.342613
F 69.452168 53.948090 7.039173
F 67.194968 47.761190 3.264653
F 69.554268 43.705790 7.978523
F 58.295968 50.038790 6.744043
F 53.722668 42.404290 6.777673
F 66.974268 50.261290 6.975263
F 69.777868 43.675390 15.252353
F 58.249868 50.082490 4.059383
F 58.309068 42.477490 11.214753
F 67.259368 50.234590 4.283613
F 53.660468 42.376190 11.356153
F 58.362868 47.510390 0.603386
F 67.418568 50.044190 18.689053
F 67.369468 47.675990 0.569957
F 60.544868 43.669290 17.868053
F 60.670068 54.190490 4.402553
F 60.639568 46.186990 4.352443
F 69.655868 53.788190 18.870453
F 58.361068 42.283490 4.143683
F 60.746768 51.410990 0.711626
F 60.563868 43.764790 0.589094
F 69.747168 43.794090 10.780053
F 62.841568 42.556690 18.754853
F 60.572968 51.618690 3.537683
F 60.464068 43.593090 3.333953
F 67.322868 42.560090 4.201453
F 62.624268 42.388890 21.426053
F 60.600268 53.958890 7.142933
F 60.599868 46.070090 7.109803
F 67.301068 42.334090 21.295853
F 62.837668 42.285790 4.287393
F 62.927968 47.557990 10.639453
F 67.171668 47.533790 15.002253
F 69.367368 53.974990 11.394753
F 53.930368 50.012990 14.477653
F 62.535068 50.122490 14.184753
F 69.455868 43.706290 17.877553
F 69.426268 51.389190 10.626253
F 54.019468 50.300290 11.528453
F 62.823868 50.160090 11.632653
F 69.444368 54.008790 4.196613
F 69.628268 51.290790 17.902353
F 53.625668 47.545590 7.836793
F 62.729068 47.629390 7.978423
F 69.601368 46.276290 11.605553
F 60.556168 46.270190 18.786453
F 53.805368 50.210590 3.992993
F 56.026668 53.944090 11.598953
F 56.088768 46.320190 11.470253
F 64.908668 54.117690 11.664453
F 65.137368 46.087890 11.322653
F 56.150968 51.235990 7.883223
F 55.957468 43.635590 7.712653
F 64.976768 51.570690 8.041593
F 64.906068 43.633990 7.812213
F 56.394368 51.468690 10.638453
F 55.892768 43.675990 10.527853
F 64.931168 51.539290 10.715653
F 65.209868 43.537790 10.359153
F 56.012168 53.922090 14.415453
F 55.882568 46.423490 14.243753
F 65.045768 53.867290 14.432053
F 64.913468 46.407790 14.102553
F 58.510068 47.514190 10.587153
F 60.668968 51.333590 17.999753
F 67.244068 47.378590 10.406453
F 58.235968 47.668690 14.920453
F 58.463268 50.163990 14.177753
F 67.264568 42.446990 6.811963
F 67.163368 50.208390 14.253953
F 67.320568 42.586990 18.786753
F 58.621968 50.029190 11.551853
F 53.831668 42.445390 21.401553
F 67.158368 49.941790 11.472953
F 53.779368 47.644690 10.631153
F 58.333468 47.445790 7.780893
F 60.613368 46.238890 21.550153
F 67.103568 47.634390 7.833023
F 60.581368 51.426790 15.325353
F 60.502768 53.962290 11.214353
F 60.683468 46.353790 11.547953
F 69.447068 43.634290 0.435717
F 69.271168 51.397590 7.813323
F 60.412868 51.259590 7.818773
F 60.525268 43.452790 7.902243
F 62.825968 42.424390 11.369553
F 69.597468 51.509290 0.817868
F 60.688068 51.353090 10.511753
F 60.532068 43.667890 10.551053
F 69.514968 51.454290 15.210453
F 53.839268 42.376290 14.177253
F 60.702968 53.995590 14.022453
F 60.410968 46.104990 14.457553
F 67.407868 42.381990 14.360353
F 58.176968 42.237690 6.766413
F 62.866468 47.693190 17.873953
F 67.473868 42.387790 11.489153
F 69.542968 46.213890 14.288253
F 54.020068 50.114190 21.558853
F 62.885468 49.932690 21.788053
F 53.904668 42.354490 18.744853
F 53.840668 42.257690 4.160053
F 53.758268 50.070990 6.750613
F 62.843068 50.183190 18.939153
F 69.399068 53.879790 14.172553
F 60.785668 53.907990 21.641953
F 53.627268 47.543590 15.156453
F 62.659868 47.422190 15.142353
F 58.224968 42.519290 14.029253
F 62.951868 42.247990 14.224453
F 53.936968 47.623990 3.175953
F 56.203968 54.054390 18.927153
F 56.185768 46.184990 18.854353
F 65.158268 53.999590 18.770553
F 65.026968 46.374290 18.898353
F 56.179968 51.315490 15.084053
F 56.089968 43.901690 15.196253
F 64.885768 51.369790 15.180953
F 65.154768 43.811690 15.076353
F 56.471168 51.565690 17.841453
F 56.190568 43.735690 17.875253
F 65.004368 51.275190 17.870553
F 65.112468 43.721890 17.806453
F 56.184568 54.138090 21.495253
F 56.216968 46.224790 21.583853
F 65.127868 54.093890 21.490753
F 65.226768 46.240990 21.593153
F 58.235168 47.551490 17.787253
F 60.637268 43.491190 15.180153
F 67.156268 47.536690 17.807553
F 60.498168 53.931590 18.878453
F 58.409168 50.122390 21.557653
F 58.312968 42.443090 18.967153
F 67.445268 50.154590 21.443453
F 62.847068 42.198790 7.075673
F 62.849868 55.303490 7.609393
F 58.268768 55.108990 7.942933
F 67.229668 55.284190 15.415453
F 58.330268 55.021690 14.821753
F 62.842868 55.343390 10.394753
F 53.816268 55.461790 3.353303
F 62.855068 55.400190 3.315983
F 53.943468 55.299090 18.025053
F 62.930968 55.620790 0.479573
F 53.837668 55.298290 7.680693
F 67.360568 55.431290 0.444169
F 53.995768 55.284490 0.598235
F 53.707168 55.113090 10.495553
F 58.421768 55.327890 3.311383
F 58.429468 55.108490 0.754420
F 67.336768 55.322190 3.163263
F 58.168468 55.228090 10.678453
F 67.186068 55.131290 10.585353
F 53.835868 55.305790 15.334253
F 67.372268 55.409490 18.211653
F 58.435868 55.335190 17.694253
F 62.838968 55.209790 15.212753
F 62.658468 63.159490 3.206743
F 53.856168 58.009990 21.566653
F 62.728568 57.905790 6.895353
F 62.842168 65.574090 6.927943
F 53.802368 63.020690 7.705603
F 69.469768 61.863690 21.433553
F 62.550668 58.032890 4.227173
F 62.776968 65.568590 4.258943
F 53.781868 65.675590 11.471353
F 54.012868 57.765590 11.498653
F 62.771268 63.123690 0.332157
F 53.998768 65.593690 14.286253
F 56.056568 61.737490 4.166823
F 64.796268 61.849990 4.112093
F 56.207468 59.260490 0.599880
F 56.296968 66.924790 0.562412
F 65.072968 59.425690 0.497058
F 65.095668 66.918690 0.492886
F 55.944168 59.215890 3.292293
F 56.187468 66.841490 3.311653
F 64.840268 59.270890 3.093823
F 65.067668 66.982790 3.256973
F 56.038968 61.723990 6.806473
F 64.923368 61.753990 6.999413
F 58.380368 62.977590 3.398963
F 67.186668 63.180790 3.408123
F 58.297568 57.796490 7.025323
F 58.341368 65.617790 7.171993
F 67.157168 57.868690 6.846303
F 67.233268 65.661490 6.932363
F 57.994968 57.723790 4.249953
F 58.280668 65.452590 4.484553
F 66.951368 57.843090 4.065493
F 67.278368 65.797790 4.273303
F 58.356068 63.348890 0.679488
F 67.157368 63.031090 0.600932
F 60.603468 61.782490 4.265973
F 69.409068 66.988690 0.605420
F 60.614668 59.214590 0.632321
F 60.583068 66.947890 0.609694
F 69.509668 66.952190 7.926503
F 69.753168 59.327090 17.913853
F 60.300868 59.284290 3.401333
F 60.492368 66.834190 3.364483
F 69.367868 61.651890 4.383703
F 69.401168 67.006190 15.073953
F 60.516168 61.792890 7.063693
F 69.541568 59.392490 0.433771
F 62.845368 62.967590 10.515753
F 54.004368 57.732790 14.410653
F 62.945368 57.753490 14.305453
F 62.735668 65.602290 14.172253
F 53.892368 63.078490 3.399403
F 53.726268 62.977990 10.329353
F 62.882668 57.726790 11.673753
F 62.869068 65.556090 11.333153
F 53.751468 57.795590 7.107893
F 53.810668 65.643890 18.764953
F 62.736468 63.053790 7.910973
F 53.963668 57.929590 18.839453
F 55.977068 61.848990 11.351253
F 64.927468 61.749090 11.662553
F 56.011268 59.173990 7.839513
F 56.206468 67.014390 7.833323
F 64.921068 59.193990 7.949463
F 64.963668 66.871390 7.753593
F 56.194768 59.289590 10.513453
F 55.982468 66.917190 10.510253
F 65.097368 59.082490 10.692653
F 64.968668 66.802490 10.372953
F 55.953368 61.696190 14.176953
F 65.211468 61.514790 14.290553
F 58.277468 63.165490 10.794953
F 67.147568 62.838890 10.652453
F 58.345268 57.803790 14.236353
F 58.362468 65.430690 14.163353
F 67.398468 57.679190 14.236653
F 67.398668 65.455590 14.199053
F 58.324868 57.888190 11.355653
F 58.291068 65.854790 11.419153
F 67.250268 57.654190 11.555253
F 67.096868 65.420190 11.377953
F 58.323868 63.015590 8.032903
F 67.272268 62.934690 7.869053
F 60.586968 61.726490 11.637553
F 69.471668 59.000790 10.608353
F 60.415468 59.357490 8.036723
F 60.646968 66.848890 7.852323
F 69.653968 61.939890 18.697053
F 53.875768 65.593190 6.927803
F 60.610468 59.148390 10.813553
F 60.688268 66.927890 10.614553
F 69.588768 66.909890 3.361453
F 69.351968 66.682790 10.594653
F 60.523468 61.492790 14.372753
F 69.553668 61.511590 14.101753
F 62.636168 63.140690 17.965853
F 53.979468 63.061790 17.686553
F 62.856568 58.128590 21.607653
F 62.802368 65.734690 21.644853
F 53.796968 63.031590 0.519298
F 53.870068 57.975090 4.456253
F 62.696168 57.841390 18.812653
F 62.819668 65.562190 18.994153
F 53.988868 65.605390 4.272313
F 53.807068 63.116390 15.100153
F 62.840068 62.714290 15.045853
F 54.010368 65.584990 21.553353
F 56.078868 61.822590 18.847853
F 64.938768 61.851890 18.506153
F 56.239068 59.072290 15.339353
F 56.202968 66.889890 15.092353
F 65.201768 58.925290 15.421153
F 65.082468 66.750190 15.002653
F 56.170568 59.149690 18.033253
F 56.071868 66.800490 17.799953
F 65.066768 59.139590 18.016553
F 64.994668 66.814890 17.831053
F 56.251868 61.819990 21.587753
F 65.024068 61.845190 21.220853
F 58.370968 63.152990 17.917253
F 67.283468 63.092490 17.792353
F 58.427068 57.873890 21.701453
F 58.398768 65.775590 21.304053
F 67.282968 58.015690 21.518453
F 67.269368 65.555590 21.600553
F 58.351868 57.753590 18.833753
F 58.351368 65.698790 18.535953
F 67.447368 58.030090 18.909253
F 67.294468 65.596290 18.905653
F 58.322468 62.890690 15.206753
F 67.460168 62.856790 15.080853
F 60.425268 61.786290 18.959353
F 69.427968 66.920090 17.838853
F 60.544668 58.935690 15.127953
F 60.603868 66.976490 15.150453
F 69.600268 58.879190 15.147053
F 69.508068 61.718790 11.329553
F 60.477968 59.230990 17.877553
F 60.780868 66.969790 18.037653
F 69.451268 58.958190 7.871943
F 69.399868 59.210390 3.185793
F 60.464968 61.908390 21.665353
F 69.435468 61.557690 7.000953
F 69.363868 69.437990 4.165623
F 64.888268 69.398590 11.330253
F 60.643568 69.597790 18.659953
F 56.109068 69.376890 18.544653
F 64.961668 69.411290 18.851653
F 62.738668 55.298390 17.936953
F 67.238568 55.353890 7.896023
F 80.807768 1.139290 3.339263
F 80.557368 8.815540 3.018403
F 71.512568 3.776500 18.599353
F 71.656568 11.434590 21.405353
F 80.673768 3.782850 6.903553
F 80.866068 11.346990 6.922493
F 71.471168 8.813960 15.143053
F 73.869068 12.737090 0.390699
F 80.511268 3.711860 4.268433
F 80.683368 11.371490 4.159623
F 71.561868 11.343090 18.692853
F 76.079168 11.421490 21.340253
F 80.663068 1.162140 0.434048
F 80.623268 8.707730 0.378131
F 76.363168 3.680640 21.142753
F 84.995368 11.721590 21.555353
F 82.811068 7.669150 4.032833
F 78.423568 7.571400 21.400053
F 74.056668 7.619150 3.996983
F 85.029668 9.048950 15.129153
F 83.132268 5.031320 0.660436
F 87.391168 7.861910 11.726753
F 74.100168 4.883980 0.346537
F 87.432368 7.663510 14.486153
F 82.974068 4.943440 3.282823
F 87.401968 5.209830 10.667853
F 74.147768 5.038470 3.057143
F 87.294268 12.884990 0.494583
F 82.981168 7.485770 6.687643
F 71.696168 3.821270 21.399953
F 73.912468 7.585980 6.643683
F 85.311668 1.199440 15.288553
F 85.245668 1.075440 3.328453
F 85.100968 8.921580 3.232803
F 76.154068 1.227530 3.206193
F 76.286868 8.864950 3.270723
F 85.176968 3.790300 7.192933
F 85.369368 11.649290 6.695113
F 76.156568 3.683720 6.933753
F 76.147568 11.480690 6.895463
F 85.271768 3.623320 4.299363
F 85.091268 11.615090 4.019333
F 76.233568 3.761770 4.122133
F 76.091268 11.573190 4.165733
F 74.121968 12.885990 14.812653
F 85.093968 9.234970 0.528932
F 76.090868 1.181800 0.430575
F 76.195568 8.901330 0.391791
F 78.224768 12.810090 10.366353
F 87.423868 7.767470 6.889173
F 78.422468 7.454960 4.080503
F 78.545068 4.997870 17.739253
F 71.697668 1.322640 14.936253
F 73.921668 12.763890 17.684553
F 78.531668 4.941100 0.344389
F 87.350168 5.183320 0.433935
F 76.391768 1.015668 15.015153
F 78.324768 12.618590 14.962853
F 78.336968 4.962660 3.169023
F 87.358968 5.185280 7.914843
F 87.339768 12.890390 17.902453
F 84.860568 1.371670 0.752709
F 78.625868 7.483670 6.725493
F 80.581668 1.192700 7.791243
F 87.205468 7.614640 4.253813
F 80.767468 8.930620 10.572153
F 85.259968 3.742750 21.602853
F 75.964368 8.963870 17.845053
F 80.855668 3.918290 14.168553
F 80.491868 11.410290 14.117053
F 76.288968 1.171040 17.647253
F 85.085568 9.068140 17.834853
F 80.675368 3.918080 11.399253
F 80.591568 11.646290 11.293653
F 85.101668 1.356800 18.003153
F 85.285268 3.950080 18.969953
F 83.079868 12.813590 7.780593
F 80.772868 8.778570 7.846813
F 73.881668 7.546390 -0.419451
F 85.196568 1.210860 10.889453
F 83.000468 7.836810 11.615753
F 71.582768 8.809120 17.800353
F 73.998268 7.575210 11.572853
F 76.107768 11.530690 18.668353
F 82.936568 4.968510 7.791783
F 87.256968 5.041180 3.303963
F 73.948768 4.987110 7.754123
F 87.394168 5.137080 17.773553
F 83.144468 5.124310 10.693253
F 80.717468 1.271740 10.531353
F 73.992168 5.047820 10.441653
F 71.622868 1.258750 17.673953
F 82.896668 7.595030 14.223153
F 78.414868 5.090450 14.943153
F 73.724268 7.415560 14.271253
F 76.246068 3.625660 18.464653
F 76.250968 1.022163 7.677353
F 85.219668 8.952100 10.349353
F 76.351068 0.998303 10.347753
F 76.104768 8.765810 10.385353
F 85.211468 3.781560 14.254053
F 84.977168 11.588190 14.318753
F 76.339568 3.661290 14.111053
F 76.150368 11.311890 13.990653
F 85.313268 3.784010 11.667153
F 85.184268 11.503290 11.634653
F 76.245068 3.701250 11.313653
F 76.241868 11.271890 11.234153
F 85.073968 1.239450 8.029223
F 85.060368 8.970210 7.677073
F 78.480068 12.625190 3.173773
F 76.243468 8.855640 7.557913
F 78.339668 12.654090 17.642753
F 83.081868 12.816690 10.658153
F 78.452968 7.799360 11.426453
F 87.569368 12.761090 7.863113
F 87.439868 12.781890 10.522353
F 74.017368 12.807690 7.812213
F 78.442468 5.066850 7.803443
F 82.657768 12.893590 0.206006
F 82.586468 12.903390 15.015453
F 74.118668 12.713190 10.437453
F 78.500068 5.203390 10.522653
F 80.811168 1.299250 15.005053
F 78.492068 12.783590 0.386824
F 78.230568 7.699040 18.703353
F 78.466168 7.526300 14.062853
F 73.905468 12.805290 3.127363
F 80.684168 1.254470 17.607053
F 80.533068 8.802420 17.736053
F 82.970968 7.647600 21.701253
F 78.656968 12.685390 7.673793
F 80.855268 3.776030 21.389953
F 80.579768 11.242690 21.349153
F 73.982668 4.973720 17.939953
F 87.408268 5.041630 15.221253
F 80.802368 3.660140 18.671953
F 80.482868 11.337090 18.668053
F 83.107168 5.067200 17.979353
F 87.283168 12.902490 15.220653
F 82.729768 12.816590 3.047663
F 80.614168 8.888990 15.140353
F 74.096868 4.859160 15.120853
F 87.224168 7.662230 18.741053
F 82.956768 7.653980 19.002553
F 76.201068 8.700960 15.032653
F 73.839968 7.539700 18.619253
F 85.221468 11.693490 18.914853
F 83.078368 5.017950 15.248253
F 71.647268 1.202000 3.333473
F 71.784368 8.993050 3.118623
F 71.761768 3.747000 6.909063
F 71.920268 11.568290 6.838033
F 71.853068 3.750600 4.176093
F 71.554368 11.611090 4.035593
F 71.444168 1.376200 0.601114
F 71.635668 8.952030 0.494359
F 71.729468 1.094500 10.435253
F 71.877968 8.955850 10.358453
F 71.692368 3.924260 13.949353
F 71.758868 11.387290 14.053853
F 71.665668 3.776880 11.266053
F 71.867068 11.375890 11.369753
F 71.776268 1.153790 7.819313
F 71.748768 8.977460 7.583223
F 82.830068 12.702590 17.906353
F 87.158368 7.704450 21.455553
F 87.348868 13.018990 3.284543
F 73.962268 -0.018499 6.818443
F 82.833768 -0.229491 21.488553
F 73.701268 0.193028 21.389053
F 83.052468 0.035552 4.353653
F 74.067368 -0.044505 11.494553
F 87.518968 0.018753 14.365453
F 78.610068 -0.253726 11.435853
F 83.125768 -0.066930 14.262853
F 82.817768 -0.214677 7.053033
F 78.417168 0.045667 21.330453
F 78.463768 -0.158738 6.637983
F 87.213268 -0.091905 18.842153
F 82.913168 -0.110395 11.486653
F 73.857168 0.151556 18.548953
F 73.947968 -0.070822 14.244753
F 78.680568 -0.074143 14.054053
F 87.440468 -0.081647 11.531153
F 80.511068 24.397190 3.243053
F 80.592968 16.696090 2.997593
F 78.465068 23.088990 21.402653
F 78.299168 15.320090 21.201153
F 71.715468 24.548490 15.137853
F 80.601068 19.169090 6.883163
F 80.696568 26.873390 21.330153
F 76.049868 26.975590 21.322653
F 71.586368 26.929490 4.227353
F 80.488268 19.164290 4.139513
F 78.404068 20.528690 17.881153
F 71.817168 27.103190 18.734453
F 80.585968 24.357390 0.415505
F 80.488568 16.756090 0.340971
F 78.222568 20.654990 15.151253
F 85.118968 27.016990 21.749553
F 82.785068 15.433790 4.010063
F 82.833768 23.386290 4.278813
F 73.971668 15.347790 4.031133
F 73.895568 23.066790 4.325013
F 82.776068 20.459890 0.560256
F 73.875568 20.562590 0.591450
F 82.631768 20.764190 3.276153
F 73.684768 20.554290 3.314293
F 83.058268 15.288190 6.643863
F 82.838868 23.099490 6.894873
F 73.916568 15.292390 6.865803
F 74.110368 22.957590 6.971213
F 85.031868 24.394790 3.256453
F 85.079268 16.792590 3.355533
F 76.085868 24.402490 3.364793
F 76.231268 16.629190 3.249423
F 87.250968 23.147590 11.621353
F 85.103668 19.225590 6.847983
F 87.250768 15.562990 18.805253
F 76.204768 19.011990 6.774073
F 76.241868 27.018490 14.216353
F 84.957268 19.401390 3.978563
F 87.413768 20.604990 7.826943
F 75.965568 19.192690 4.063523
F 84.977568 24.350590 0.563360
F 85.102868 16.545790 0.500542
F 76.271868 24.510790 0.452234
F 76.168768 16.532590 0.416635
F 87.440668 15.428790 7.079433
F 80.480168 26.748390 6.905463
F 78.378968 15.277290 3.894543
F 78.452468 22.972890 3.983653
F 71.875968 24.501890 17.804853
F 78.356668 20.563290 0.498182
F 87.179968 23.422190 4.392243
F 78.241368 20.360090 3.228743
F 71.693268 26.971390 14.021353
F 71.529568 19.272590 14.018853
F 78.434268 15.247590 6.690443
F 78.377768 23.030390 6.666523
F 80.431368 24.649490 10.574453
F 80.603968 16.718490 10.443253
F 78.536468 23.151390 18.698053
F 78.347368 15.456990 18.551053
F 87.515768 23.097890 18.819953
F 80.600068 19.508390 14.063853
F 71.533068 19.469790 21.242353
F 76.139368 27.056690 4.251903
F 85.136968 27.099990 11.599653
F 80.471368 19.216990 11.310153
F 76.127368 16.678590 14.960653
F 76.221568 24.365490 15.235253
F 80.503368 24.230590 7.827723
F 80.643268 16.522390 7.625003
F 85.142668 16.787390 15.138053
F 85.234968 24.530290 15.188953
F 82.929468 15.630690 11.409353
F 82.680268 23.314090 11.373253
F 73.975068 15.378490 11.253553
F 73.855068 23.014690 11.356653
F 82.864568 20.415290 7.671733
F 73.987368 20.458890 7.644103
F 82.752368 20.579690 10.623953
F 73.858768 20.397490 10.438953
F 82.854068 15.434090 14.151253
F 82.801068 23.285090 14.052253
F 73.826868 15.394690 14.028453
F 73.859468 23.177690 14.043053
F 85.144368 24.475990 10.664953
F 85.110968 16.824890 10.524353
F 76.128568 24.422390 10.590053
F 76.296668 16.586690 10.528853
F 71.619268 16.753590 17.477853
F 84.999268 19.402190 14.133753
F 87.373968 15.680690 4.321703
F 76.092868 19.328190 13.923653
F 87.328368 15.402090 21.621653
F 84.983268 19.411690 11.447253
F 71.636868 19.225890 18.569753
F 76.069868 19.053090 11.126653
F 85.051968 24.391790 7.921483
F 85.126768 16.685590 7.731043
F 76.300468 24.265090 7.913613
F 76.297468 16.520990 7.785783
F 71.590368 16.724090 14.666353
F 71.745468 16.710790 10.360053
F 78.510768 15.421790 11.420553
F 78.308468 23.172390 11.535453
F 87.298368 15.420490 14.143453
F 78.323168 20.555990 7.564643
F 71.643468 26.876890 7.083693
F 78.231968 20.582390 10.413453
F 71.524568 17.019890 0.430564
F 71.870268 24.193090 7.952073
F 78.216268 15.385390 14.090153
F 78.491368 23.199290 14.235853
F 80.700668 24.551490 17.748353
F 80.558168 16.656890 17.577153
F 76.275368 19.142490 18.734053
F 76.370368 27.079090 18.544853
F 87.317068 23.327390 7.064383
F 80.650768 19.311890 21.454853
F 85.042768 19.248090 18.767953
F 71.828068 24.485990 0.469521
F 87.244468 20.691590 3.540303
F 80.616068 19.111590 18.729253
F 76.009968 19.207590 21.477853
F 71.590268 24.230090 10.620553
F 80.640368 24.592690 15.081653
F 80.474568 16.789790 14.888953
F 85.091168 19.180790 21.496453
F 71.526968 19.390590 11.250953
F 82.715968 15.425690 18.700753
F 82.965468 23.210490 18.688953
F 73.976368 15.352490 18.465053
F 74.107068 23.017090 18.697253
F 82.849468 20.800890 14.961853
F 73.874168 20.600690 14.851653
F 82.779768 20.597990 17.861353
F 73.936868 20.383690 17.619953
F 82.736668 15.638890 21.338153
F 82.765868 22.909490 21.572653
F 73.771268 15.345290 21.300353
F 74.082168 23.184090 21.474253
F 85.256268 24.607390 17.976653
F 84.925268 16.777690 17.798253
F 76.320268 24.421290 17.962253
F 76.109768 16.771190 17.651153
F 71.670868 24.321990 3.258973
F 71.860668 16.706390 3.030863
F 71.646668 16.606790 7.647123
F 71.588868 19.258190 6.860573
F 71.549868 19.213190 4.169133
F 80.744668 27.302490 11.516553
F 87.369368 15.358990 11.387453
F 87.416968 23.289490 14.355353
F 85.003268 26.884390 6.863293
F 71.631168 26.882190 11.338753
F 87.329868 20.493690 17.948253
F 87.418368 20.801790 15.192853
F 85.127468 27.101890 18.948553
F 80.717868 27.018390 18.646053
F 85.073668 26.963690 4.097323
F 71.793568 27.064890 21.482453
F 76.340568 26.880090 7.002193
F 76.218468 26.955490 11.443553
F 87.238868 20.736690 10.512153
F 87.286868 20.571390 0.774137
F 80.971968 27.120090 14.261753
F 80.473368 26.849490 4.092753
F 85.216968 27.140390 14.359353
F 87.345768 23.185590 21.467353
F 80.722168 32.119490 3.208833
F 80.672768 39.740390 3.324443
F 78.533068 38.753890 21.492853
F 78.377868 30.906290 21.487953
F 80.610068 34.581590 7.156683
F 87.369268 31.010890 14.163953
F 80.621968 34.608690 4.436303
F 87.596468 38.418990 14.275553
F 80.646168 32.287890 0.424057
F 80.722368 39.931690 0.631490
F 78.573068 36.152990 17.974353
F 87.378268 35.918690 7.801663
F 82.822068 30.794890 4.288233
F 82.879268 38.637390 4.345963
F 73.999168 30.772590 4.185003
F 73.934668 38.391690 4.368113
F 87.439668 30.840490 21.611153
F 82.963768 36.046490 0.859008
F 73.881568 28.028490 3.299353
F 73.906768 36.146990 0.677061
F 87.385268 35.788890 17.961153
F 83.028668 35.902490 3.644403
F 87.327168 38.537090 6.920793
F 73.627568 35.926690 3.485843
F 82.791168 30.784890 6.986913
F 82.771368 38.805090 6.981653
F 73.935068 30.752690 7.033593
F 73.865768 38.462290 7.156403
F 85.164168 32.033990 3.183543
F 85.077368 39.798290 3.242043
F 76.287568 32.165390 3.397843
F 76.148868 39.809490 3.525143
F 85.157968 34.662290 7.001593
F 76.121868 34.665290 7.027063
F 85.327768 34.613290 4.244643
F 76.013068 34.690590 4.226843
F 85.102468 32.109190 0.457615
F 85.314568 39.765490 0.600475
F 76.307168 32.242990 0.653836
F 76.254768 39.866090 0.812274
F 76.123468 34.816690 21.640753
F 87.150768 30.750390 4.401933
F 78.541568 30.772990 4.228463
F 78.331768 38.393890 4.125573
F 71.443068 34.726590 4.377503
F 71.707868 34.865690 18.820253
F 71.670668 32.117290 15.156953
F 78.476068 36.119690 0.566514
F 87.417868 35.990290 3.257033
F 71.670968 39.876790 15.186653
F 71.607868 32.142990 10.478553
F 78.478868 35.936690 3.290633
F 71.637768 39.789690 7.998853
F 71.837868 32.175290 3.296823
F 78.283668 31.051190 6.964593
F 78.397668 38.499690 6.879643
F 80.653768 32.175390 10.872653
F 80.792568 39.798790 10.751153
F 71.492768 34.621390 7.136053
F 85.346268 39.700290 15.242653
F 80.773868 35.043490 14.414953
F 78.311868 35.995890 15.339553
F 80.542968 34.691090 11.809553
F 71.685668 39.884990 18.034453
F 80.576468 32.023290 8.152993
F 80.323268 39.889490 8.084713
F 71.768368 39.778790 0.734723
F 87.388968 30.926590 18.925753
F 82.974368 30.874690 11.628253
F 82.943768 38.450790 11.508953
F 73.953268 30.850990 11.411353
F 73.946368 38.689990 11.429453
F 76.318168 34.764790 18.863253
F 82.956668 36.074790 7.782353
F 87.376468 35.914890 15.240653
F 73.772268 35.827090 7.956593
F 87.543368 38.578590 11.624053
F 82.956368 35.884990 10.681353
F 85.043868 34.668690 21.606153
F 73.794868 36.037890 10.572853
F 82.952068 31.193790 14.313453
F 82.967968 38.808190 14.180153
F 74.051968 30.693190 14.227453
F 73.975768 38.502490 14.171653
F 85.137768 32.226690 10.628453
F 85.121668 39.752690 10.689453
F 76.171468 32.142890 10.514153
F 76.172768 39.779090 10.705253
F 85.248268 34.618690 14.215253
F 76.156068 34.693890 14.356853
F 85.252368 34.659890 11.571753
F 76.035768 34.648090 11.444153
F 85.053568 32.130390 7.895123
F 85.041568 39.736490 8.035143
F 76.076568 32.160790 7.751603
F 76.244668 39.722690 7.968003
F 71.789168 39.710190 3.336983
F 85.105968 32.137890 15.260353
F 78.440468 30.911090 11.384053
F 78.518868 38.570490 11.616753
F 71.542568 31.935190 7.802973
F 71.710468 32.158790 0.525117
F 87.344868 36.020190 10.552553
F 78.418168 35.981990 7.892323
F 87.263368 36.010790 0.635485
F 71.618068 39.897490 10.713353
F 87.497868 38.512390 21.504053
F 78.367168 35.924190 10.835853
F 87.319468 28.161590 0.704902
F 85.265568 34.649590 18.990353
F 78.451768 30.803390 14.201853
F 78.525868 38.749190 14.369553
F 80.916768 32.250990 17.880653
F 80.772168 40.036190 17.744953
F 78.482068 38.767390 18.862853
F 78.506768 30.926990 18.786353
F 80.629768 34.787990 21.531653
F 87.248468 30.751490 7.198353
F 80.857668 34.823390 18.885253
F 87.315968 30.804490 11.440253
F 80.548068 32.303990 15.250753
F 80.715068 39.996790 15.042753
F 76.087968 39.915290 15.108553
F 76.332868 32.082090 15.117053
F 83.041568 30.841790 18.893653
F 82.866468 38.699790 18.874253
F 73.859868 30.955790 18.682053
F 73.921868 38.529690 18.903353
F 71.574868 34.680890 11.616753
F 83.196268 36.225790 15.111653
F 71.714868 34.641390 14.292853
F 73.853768 35.929890 15.247553
F 71.653068 34.884190 21.553053
F 83.109168 36.026690 18.006953
F 71.613768 32.289290 17.919253
F 73.893568 35.978490 17.826053
F 82.849368 30.844890 21.605153
F 82.937568 38.582390 21.714153
F 74.056368 31.014590 21.518653
F 74.009268 38.651290 21.555653
F 85.107968 32.185990 18.006653
F 85.205768 39.784890 17.925453
F 76.323868 32.245890 17.850553
F 76.179268 39.797290 17.761153
F 87.387668 38.487290 18.883553
F 82.984668 28.481890 10.341053
F 78.633968 28.202590 15.061953
F 82.781268 28.249390 0.601585
F 73.955068 28.174990 7.832253
F 87.467368 28.246290 3.474833
F 87.516268 38.499090 4.213663
F 73.946968 28.128090 15.086953
F 87.359168 28.225890 10.653753
F 82.948068 28.353390 18.210453
F 73.932368 28.370590 0.416749
F 78.304668 28.240590 3.367383
F 87.201168 28.219290 7.852603
F 78.435568 28.351290 7.981493
F 87.342968 28.416090 15.279753
F 82.790768 28.123090 3.358133
F 78.347468 28.366790 0.489452
F 87.416568 28.400890 18.005253
F 73.900468 28.160490 10.451453
F 78.493568 28.488290 17.698953
F 78.456268 28.269090 10.680153
F 82.678468 28.025190 7.589833
F 73.999668 28.488190 17.737353
F 82.893668 28.660090 15.364053
F 80.803368 47.540890 3.637333
F 87.566468 43.711390 8.055523
F 78.410068 46.618290 21.605053
F 78.176368 53.825690 21.493153
F 80.673868 50.134790 6.957223
F 80.684768 42.634690 14.395453
F 87.299968 53.899190 4.128713
F 87.164768 54.052290 19.041653
F 80.800868 50.189290 4.258313
F 80.614968 42.524290 21.558353
F 78.223368 43.546490 17.920153
F 78.482568 51.467290 17.902953
F 80.609268 47.577190 0.864590
F 71.784768 42.371990 11.530453
F 73.851968 54.007390 18.799653
F 87.495068 51.413390 8.094583
F 82.758968 54.141990 4.309583
F 83.041568 46.257390 4.446753
F 73.890168 54.256990 4.360893
F 73.780068 46.338590 4.366133
F 82.835668 51.397990 0.489286
F 83.024868 43.652090 0.622495
F 73.728868 51.495890 0.599398
F 73.961568 43.649290 0.801137
F 82.933668 51.796690 3.225133
F 82.944568 43.705090 3.586483
F 74.083868 51.565290 3.340823
F 73.788068 43.773090 3.469483
F 82.865468 54.054090 7.055263
F 83.010968 46.260690 7.112413
F 73.804668 53.953990 7.139593
F 73.901668 46.367390 7.161213
F 85.109468 47.656790 3.498233
F 87.431068 53.870790 6.997253
F 76.208468 47.586790 3.715993
F 80.740568 42.387090 6.995123
F 84.945668 50.271290 7.223913
F 87.474668 51.378690 3.286393
F 76.324568 50.114490 7.031813
F 85.094368 42.473090 14.365753
F 85.036168 50.378090 4.333703
F 87.311168 43.758090 15.205753
F 76.256468 50.213890 4.240603
F 76.237568 42.283990 6.965563
F 84.937968 47.631890 0.709110
F 76.256068 42.483690 11.356653
F 76.162568 47.425290 0.893031
F 71.649768 50.168890 6.866973
F 75.987368 42.269290 19.028653
F 76.161768 42.347790 21.755853
F 78.376268 53.875290 4.230953
F 78.551768 46.422690 4.573373
F 71.754968 47.549990 15.183353
F 87.292768 43.718190 3.450233
F 78.388668 51.282690 0.563206
F 78.284168 43.793590 0.660548
F 87.276968 53.955790 14.218053
F 85.145968 42.228890 11.671653
F 78.569168 51.347390 3.339163
F 78.241368 43.798190 3.495983
F 71.902168 42.430090 14.289653
F 71.816868 47.548490 0.844688
F 78.270568 53.890990 7.023833
F 78.469268 46.304790 7.342013
F 80.748868 47.568590 10.885353
F 87.467868 51.269490 0.573180
F 78.392768 43.716590 15.229153
F 78.394868 51.452090 15.251053
F 80.725968 50.168690 14.491653
F 80.476368 42.332990 4.224563
F 87.333968 46.415890 21.681653
F 80.596768 42.503690 18.837353
F 80.757668 50.098990 11.825853
F 87.466768 51.417290 15.233153
F 78.250968 46.226890 18.753353
F 78.388968 53.988690 18.873053
F 80.745668 47.630590 8.122503
F 87.364668 51.455790 17.974553
F 71.785868 42.457090 21.665353
F 71.653168 47.501090 3.428183
F 82.995268 54.010990 11.475453
F 83.104368 46.250290 11.557653
F 73.916668 53.908790 11.644553
F 73.832468 46.404490 11.581653
F 82.801368 51.504590 8.019383
F 83.097168 43.595790 7.882373
F 74.050268 51.267390 7.984463
F 74.005668 43.626390 7.834433
F 82.824168 51.408790 10.738853
F 83.058068 43.561590 10.620353
F 73.963668 51.326590 10.718353
F 74.011168 43.824390 10.612053
F 83.112468 54.028390 14.224253
F 82.800268 46.315890 14.140353
F 73.899068 53.800390 14.408453
F 73.813068 46.277890 14.252953
F 85.277068 47.557990 10.845153
F 87.325368 43.654390 10.798153
F 76.159668 47.636790 10.852953
F 71.693368 42.313290 4.230773
F 85.262368 50.117490 14.318953
F 87.375968 46.270290 7.177283
F 76.179068 50.030290 14.514353
F 87.304668 46.287990 4.346213
F 85.132168 50.218490 11.560453
F 87.435068 46.324890 14.439153
F 76.276368 50.131390 11.790753
F 85.225868 42.274890 21.734253
F 85.128268 47.598390 7.994673
F 71.602168 50.093890 14.392453
F 76.236768 47.580890 8.021583
F 87.457068 43.630390 0.712118
F 87.372468 54.041590 21.703053
F 85.176768 42.328790 4.437623
F 85.392268 42.367790 7.384363
F 78.444868 46.209790 11.405253
F 71.455368 47.857290 10.594353
F 78.610068 53.798590 11.699853
F 78.484468 51.283890 8.063473
F 78.469868 43.679290 7.789503
F 71.604468 50.298990 11.549453
F 87.288368 51.442590 10.766553
F 78.574368 51.268190 10.882353
F 78.533068 43.624690 10.459853
F 87.399668 43.625690 17.907453
F 76.004368 42.583090 4.343393
F 78.551968 54.077590 14.369953
F 78.347468 46.214890 14.263253
F 80.442068 47.486290 17.761453
F 85.063268 42.285290 18.863553
F 87.161068 46.263190 18.919453
F 76.146468 47.467490 15.225153
F 80.741068 50.009390 21.513453
F 76.060268 50.102890 21.823353
F 71.554768 47.656290 7.865953
F 85.011568 47.565890 15.086453
F 80.600468 49.994190 18.816753
F 71.707768 42.441390 18.911153
F 71.662968 47.430690 17.999753
F 76.264068 50.167190 18.848653
F 80.574768 47.572890 15.129253
F 71.876368 50.144590 4.127693
F 80.712268 42.494890 11.647753
F 85.060568 50.186790 18.879953
F 82.760168 54.041690 18.920953
F 82.944868 46.355590 18.817753
F 87.366368 54.063290 11.644853
F 73.920368 46.100490 19.026953
F 83.002268 51.574490 15.332753
F 82.964268 43.887590 15.312253
F 73.845268 51.281390 15.242553
F 73.977368 43.822990 15.180253
F 82.815768 51.405490 18.012753
F 82.964468 43.782190 18.044353
F 73.987068 51.478890 17.910053
F 73.832468 43.629090 17.899153
F 82.901868 54.065790 21.691653
F 82.791068 46.286090 21.590353
F 73.736368 54.036690 21.433253
F 73.881868 46.187490 21.789253
F 85.065068 47.610390 17.937353
F 71.536668 50.091690 21.524253
F 76.043068 47.638590 17.958153
F 71.773368 49.979790 18.800053
F 85.138668 50.163390 21.583953
F 76.042068 42.412790 14.118253
F 87.504068 46.284890 11.721253
F 71.768768 42.355090 7.095453
F 71.542168 55.333890 7.909493
F 71.795968 55.336190 3.375143
F 76.180768 55.257490 15.107453
F 85.097468 55.201990 7.941763
F 80.503268 55.301190 3.329793
F 80.428568 55.290490 7.842593
F 80.675568 55.588390 18.123753
F 84.964268 55.421290 17.910753
F 80.601868 55.227690 0.669450
F 76.160068 55.259090 3.421533
F 80.901168 55.531490 15.141653
F 71.627668 55.119890 15.202553
F 85.290268 55.254990 10.551653
F 84.983568 55.244690 3.392993
F 80.692068 55.296690 10.572753
F 76.123068 55.317090 17.851653
F 71.708868 55.226490 17.793453
F 76.098568 55.294490 0.645179
F 85.032468 55.546190 0.601269
F 71.770068 55.151890 10.641953
F 71.835368 55.579090 0.640837
F 85.191168 55.403390 15.214753
F 80.562568 63.237390 3.158063
F 71.691668 62.882790 14.856053
F 80.734068 57.851890 6.910093
F 80.692268 65.427290 6.923313
F 71.676968 65.512690 18.848553
F 71.758868 57.884690 18.743453
F 80.659368 57.919290 4.106263
F 80.722768 65.746990 4.145203
F 71.722568 65.873590 21.513453
F 87.415668 61.689790 11.467053
F 80.687168 62.919090 0.486590
F 87.465268 59.191390 0.737911
F 82.757868 61.819390 4.301183
F 73.845568 61.822190 4.025363
F 82.808068 59.403890 0.746954
F 83.070668 66.873490 0.576257
F 74.141968 59.334090 0.472765
F 73.870368 67.060890 0.487561
F 83.006568 59.346790 3.352133
F 82.862968 67.060190 3.221603
F 73.876468 59.231690 3.201933
F 73.882968 66.971290 3.132983
F 82.812168 61.684390 6.895873
F 73.895168 61.613290 6.825753
F 85.057268 63.134190 3.240633
F 76.020868 63.194890 3.341333
F 85.238768 57.836190 6.882963
F 85.142268 65.610990 6.944703
F 76.258268 57.765990 7.048653
F 76.066668 65.566790 7.068423
F 85.034268 57.834490 4.089683
F 85.217368 65.565390 4.212493
F 76.175968 57.892890 4.305963
F 76.144968 65.807590 4.209233
F 85.283268 63.091490 0.481926
F 76.072568 63.033690 0.529167
F 87.489968 66.626690 3.304723
F 78.342468 61.842190 4.197853
F 87.479668 67.011790 15.074153
F 87.457768 66.819790 17.865853
F 78.555368 59.050090 0.724057
F 78.527768 66.816490 0.300169
F 71.758268 65.475090 6.862243
F 87.371468 61.799690 14.192953
F 78.395368 59.073290 3.353053
F 78.401268 66.906390 3.137033
F 87.332568 66.896290 10.517653
F 78.231768 61.538490 6.833723
F 80.804668 62.882690 10.472053
F 71.736268 58.158490 21.521653
F 80.758168 58.012890 14.292353
F 80.690868 65.538590 14.230953
F 71.764368 57.639090 14.055753
F 71.779768 62.931090 10.441853
F 80.699768 57.725990 11.592253
F 80.596468 65.345090 11.521453
F 71.937568 63.057890 17.646153
F 71.471368 62.970990 3.161153
F 80.428768 62.805090 7.785263
F 71.631868 62.850190 7.773473
F 82.985068 61.643590 11.373053
F 74.005168 61.562290 11.419053
F 83.052768 59.272190 7.679003
F 82.846468 66.725590 8.012523
F 74.182168 59.074990 7.812933
F 73.833668 66.996890 7.806733
F 82.794268 58.909890 10.529253
F 82.744368 66.863190 10.698453
F 73.954868 59.088290 10.473753
F 74.041768 66.932090 10.464353
F 82.881568 61.811790 14.162253
F 74.009068 61.568190 14.290753
F 85.130468 62.962190 10.578553
F 76.313068 63.072590 10.669953
F 85.172368 57.873890 14.190953
F 85.323268 65.645790 14.248253
F 76.247468 57.915990 14.145353
F 76.155768 65.583890 14.327653
F 85.132068 57.834190 11.471353
F 85.071868 65.575690 11.386053
F 76.235768 57.693590 11.439253
F 76.063468 65.706290 11.543953
F 85.043868 62.924590 7.845883
F 76.140768 63.131490 7.942673
F 87.322368 59.144590 10.660253
F 78.453568 61.573090 11.319153
F 87.351568 66.966290 7.813733
F 87.387068 61.568190 18.842053
F 78.562068 59.020490 7.945463
F 78.426768 66.832790 7.819873
F 87.459968 59.081990 3.440313
F 78.376668 61.820490 21.462953
F 78.550368 58.987190 10.694853
F 78.431568 66.756590 10.569553
F 87.081068 61.659590 4.229073
F 78.419068 61.533090 14.030153
F 80.648768 63.173190 17.742653
F 71.686868 62.978190 0.462958
F 80.710968 57.835490 21.693553
F 80.915668 65.546190 21.494053
F 71.749268 65.437790 11.373253
F 71.832068 57.749390 11.400753
F 80.759368 58.129490 18.991253
F 80.616468 65.820190 18.794053
F 71.696868 65.500790 4.036113
F 71.583768 57.922990 4.238873
F 80.489868 63.060090 15.032653
F 71.728768 65.566690 14.161553
F 82.898968 62.069490 18.835153
F 74.185768 61.695790 18.718453
F 82.976568 59.326090 15.147053
F 83.023868 66.782090 14.997053
F 73.914968 58.860290 14.970353
F 73.904868 66.990690 15.302253
F 82.937468 59.380990 17.827553
F 82.859268 67.025190 17.815653
F 73.845668 59.212490 17.686253
F 73.883368 66.946490 17.959153
F 83.015568 61.805390 21.435153
F 73.979268 61.907390 21.374453
F 85.279368 63.168690 17.863553
F 76.441568 63.006390 17.707853
F 85.093168 58.146790 21.683353
F 85.269068 65.566190 21.311353
F 76.124768 57.802190 21.560053
F 76.188468 65.647590 21.594153
F 85.036168 58.006790 18.941453
F 85.094768 65.690090 18.697853
F 76.042968 58.025790 18.795553
F 76.048468 65.496190 18.790853
F 84.984468 63.095290 15.133253
F 76.297668 62.938890 15.059653
F 87.407468 58.996790 17.818353
F 78.548368 61.835290 18.769353
F 87.456868 61.676190 21.581353
F 87.451268 59.186590 14.893553
F 78.378568 59.044490 15.176053
F 78.322368 66.874090 15.099353
F 87.342068 61.812290 6.922823
F 71.690668 57.779190 7.055133
F 78.200968 59.080590 17.892853
F 78.254568 66.793890 17.759853
F 87.282368 59.317590 7.873043
F 87.428668 67.066090 0.612106
F 78.433068 69.417290 3.845753
F 87.192968 69.687490 21.527053
F 87.339268 69.466790 7.080333
F 82.770968 69.579090 18.791253
F 73.862068 69.551390 4.089083
F 87.403668 69.238890 4.380973
F 78.543268 69.295890 18.568153
F 76.254168 55.040290 10.748253
F 76.020768 55.246590 8.016423
F 98.526268 1.225760 3.316943
F 98.525868 8.953740 3.317983
F 98.524168 3.801670 6.959073
F 98.523668 11.529590 6.960103
F 98.539268 3.805350 4.225023
F 98.538868 11.533290 4.226053
F 98.536268 1.223410 0.583111
F 98.535768 8.951380 0.584143
F 91.827068 7.666630 4.229713
F 89.501168 1.315280 0.684312
F 100.762468 7.667390 4.219553
F 89.496168 11.456990 11.764753
F 91.829768 5.090380 0.587099
F 91.825268 12.816490 0.586361
F 100.757468 5.091270 0.581967
F 100.757468 12.819290 0.582998
F 91.825968 5.087720 3.320233
F 91.825768 12.815990 3.321023
F 100.789468 5.082500 3.317283
F 100.788468 12.810490 3.318313
F 91.829068 7.665790 6.962773
F 105.286468 7.723480 21.413153
F 100.780468 7.672310 6.955713
F 89.625568 3.873550 11.545853
F 94.060868 1.225690 3.318393
F 94.060368 8.953620 3.319453
F 102.979468 1.225590 3.262813
F 102.979468 8.953570 3.263853
F 94.060568 3.801500 6.961643
F 94.060368 11.529590 6.962743
F 102.971468 3.799940 6.892923
F 102.971468 11.527890 6.893953
F 94.062268 3.802220 4.229033
F 94.061868 11.530190 4.230053
F 103.063468 3.795460 4.166703
F 103.062468 11.523390 4.167733
F 94.062168 1.225590 0.585782
F 94.061668 8.953540 0.586809
F 103.042468 1.237050 0.538864
F 103.041468 8.965020 0.539895
F 96.293268 7.666250 4.229443
F 89.600568 9.002960 17.977353
F 105.134468 7.561200 4.125693
F 89.557368 11.519690 14.499553
F 96.292268 5.090060 0.586975
F 96.291868 12.817990 0.588005
F 105.136468 5.188970 0.488314
F 105.135468 12.916890 0.489345
F 96.297668 5.088450 3.320043
F 96.297268 12.816390 3.321073
F 105.330468 5.025590 3.182053
F 105.330468 12.753590 3.183083
F 96.296068 7.666690 6.962613
F 89.594468 1.278310 17.992753
F 105.297468 7.724150 6.820863
F 89.400068 11.519790 4.246443
F 98.521368 1.225530 10.601253
F 98.520968 8.953510 10.602253
F 98.521268 3.800150 14.245353
F 98.520768 11.528090 14.246353
F 98.531568 3.802910 11.511753
F 98.531168 11.530890 11.512753
F 98.535868 1.222710 7.867513
F 98.535468 8.950680 7.868543
F 91.828968 7.664880 11.515853
F 96.297768 7.664890 21.535453
F 100.753468 7.665320 11.504553
F 89.651068 9.007070 7.914913
F 91.827968 5.088300 7.872333
F 91.832968 12.819190 7.875013
F 100.759468 5.088510 7.859753
F 100.759468 12.816490 7.860783
F 91.830468 5.089320 10.604753
F 91.826368 12.814990 10.607953
F 100.771468 5.083970 10.596953
F 100.771468 12.811990 10.597953
F 91.831568 7.663870 14.247953
F 105.189468 12.807690 17.779653
F 100.764468 7.667980 14.241353
F 89.660068 3.848500 14.212753
F 94.060568 1.224800 10.604253
F 94.060168 8.952800 10.605253
F 102.959468 1.232320 10.536053
F 102.959468 8.960290 10.537053
F 94.060668 3.800450 14.247653
F 94.060068 11.528390 14.248653
F 102.961468 3.791290 14.190353
F 102.960468 11.519290 14.191353
F 94.061568 3.801020 11.515153
F 94.061268 11.528990 11.516153
F 103.026468 3.789680 11.461653
F 103.025468 11.517690 11.462753
F 94.062168 1.224850 7.871693
F 94.061868 8.952760 7.872683
F 103.045468 1.236260 7.810363
F 103.045468 8.964230 7.811403
F 96.291368 7.664770 11.515653
F 96.291168 12.816490 15.159353
F 105.111468 7.572930 11.399753
F 105.189468 5.079730 17.778653
F 96.292568 5.089200 7.872053
F 96.292168 12.817190 7.873083
F 105.124468 5.188570 7.758263
F 105.123468 12.916590 7.759293
F 96.294668 5.088120 10.605053
F 96.294268 12.816090 10.606053
F 105.253468 5.043270 10.456953
F 105.252468 12.771290 10.457953
F 96.293568 7.665140 14.248353
F 89.520468 1.227980 7.916223
F 105.214468 7.686000 14.104453
F 96.291868 12.815790 17.891953
F 98.521668 1.224130 17.889653
F 98.521268 8.952100 17.890653
F 98.525568 3.800030 21.534453
F 98.525168 11.527990 21.535453
F 98.524868 3.800630 18.800953
F 98.524468 11.528590 18.802053
F 98.528268 1.223340 15.156353
F 98.527768 8.951310 15.157453
F 91.829968 7.663740 18.802753
F 96.292268 5.087810 17.890953
F 100.753468 7.664790 18.796653
F 89.588968 8.959650 10.619353
F 91.830568 5.088790 15.158753
F 91.829368 12.816690 15.160353
F 100.751468 5.088010 15.149653
F 100.751468 12.815990 15.150653
F 91.832468 5.089240 17.889953
F 91.832268 12.817590 17.890953
F 100.757468 5.086450 17.885153
F 100.756468 12.814390 17.886253
F 91.828768 7.664700 21.535553
F 105.109468 12.896090 15.052453
F 100.782468 7.670770 21.532653
F 89.612768 1.289290 10.655653
F 94.060968 1.223840 17.890453
F 94.060568 8.951810 17.891553
F 102.958468 1.236880 17.840653
F 102.957468 8.964860 17.841653
F 94.061768 3.799750 21.534053
F 94.061168 11.527590 21.535053
F 102.974468 3.801050 21.492853
F 102.974468 11.528990 21.493853
F 94.061068 3.799850 18.801553
F 94.060468 11.527690 18.802553
F 102.999468 3.792280 18.768053
F 102.999468 11.520290 18.769053
F 94.061768 1.224060 15.157953
F 94.061368 8.952010 15.158953
F 103.010468 1.234270 15.116253
F 103.010468 8.962230 15.117253
F 96.291568 7.663720 18.802553
F 96.291668 5.088510 15.158353
F 105.125468 7.602700 18.710953
F 105.109468 5.168070 15.051453
F 89.689568 9.046080 15.247253
F 89.639968 1.377060 15.183453
F 89.593068 11.649790 18.759353
F 89.672368 3.833160 18.819753
F 89.559268 8.989650 0.668676
F 89.407668 11.570890 21.390453
F 89.645668 3.827020 21.509553
F 89.584068 1.103380 3.549273
F 89.530768 8.978140 3.358293
F 89.558668 3.751170 7.031843
F 89.755368 11.536790 6.921003
F 89.381268 3.730300 4.226603
F 100.753468 -0.063111 18.795653
F 105.298468 -0.003921 6.819893
F 105.215468 -0.042077 14.103553
F 105.287468 -0.004590 21.412153
F 100.782468 -0.057266 21.531653
F 100.762468 -0.060513 4.218573
F 100.764468 -0.060062 14.240353
F 100.753468 -0.062585 11.503553
F 100.781468 -0.055731 6.954733
F 98.525068 24.409690 3.320043
F 98.525468 16.681690 3.319013
F 89.600968 19.434190 11.430753
F 98.523268 19.257590 6.961133
F 89.531468 19.289490 21.666453
F 98.538368 19.261290 4.227083
F 98.534968 24.407290 0.586205
F 98.535368 16.679390 0.585174
F 91.830868 15.392790 4.232633
F 91.828468 23.121190 4.232633
F 100.761468 15.395390 4.220583
F 100.761468 23.123290 4.221613
F 91.828368 20.546490 0.589369
F 100.756468 20.547190 0.584029
F 91.830268 20.546790 3.321213
F 100.788468 20.538490 3.319343
F 91.834568 15.390390 6.961733
F 91.827868 23.122090 6.965473
F 100.780468 15.400290 6.956743
F 100.779468 23.128290 6.957773
F 94.059668 24.409590 3.321533
F 94.060268 16.681490 3.320523
F 102.978468 24.409490 3.265913
F 102.979468 16.681490 3.264883
F 89.559868 19.354890 14.176153
F 94.059768 19.257490 6.963703
F 89.525868 19.209290 18.827453
F 102.970468 19.255890 6.894983
F 89.692968 16.823490 10.787153
F 94.061568 19.258190 4.231053
F 89.571768 24.365390 10.748953
F 103.062468 19.251390 4.168763
F 94.060968 24.409490 0.588835
F 94.061468 16.681490 0.587793
F 103.040468 24.420990 0.541956
F 103.041468 16.692990 0.540925
F 96.292768 15.394190 4.230473
F 96.292368 23.122190 4.231503
F 105.133468 15.289190 4.126723
F 105.133468 23.017190 4.127753
F 96.291368 20.545990 0.589034
F 105.135468 20.644890 0.490377
F 96.296768 20.544390 3.322103
F 105.329468 20.481490 3.184113
F 96.295668 15.394690 6.963643
F 96.295268 23.122590 6.964673
F 105.297468 15.452090 6.821893
F 105.296468 23.180090 6.822923
F 98.520068 24.409490 10.604353
F 98.520568 16.681490 10.603253
F 89.653568 16.788390 0.816321
F 98.520368 19.256090 14.247453
F 89.738568 24.363090 0.585071
F 98.530768 19.258890 11.513853
F 98.534568 24.406590 7.870613
F 98.535068 16.678690 7.869573
F 91.829368 15.392890 11.517753
F 91.829268 23.119890 11.519053
F 100.752468 15.393290 11.505553
F 100.752468 23.121290 11.506653
F 91.830068 20.546090 7.875653
F 100.758468 20.544490 7.861813
F 91.832768 20.547090 10.605453
F 100.771468 20.539890 10.598953
F 91.828168 15.393390 14.249353
F 91.828568 23.120890 14.250853
F 100.763468 15.395990 14.242353
F 100.763468 23.123890 14.243353
F 94.059168 24.408790 10.607353
F 94.059768 16.680790 10.606353
F 102.958468 24.416190 10.539153
F 102.958468 16.688290 10.538053
F 89.631268 19.396090 4.390313
F 94.059768 19.256390 14.249653
F 89.713968 16.858190 3.521953
F 102.960468 19.247190 14.192353
F 89.554868 19.273790 7.050943
F 94.060768 19.256890 11.517253
F 89.551568 24.366590 3.338383
F 103.025468 19.245590 11.463753
F 94.061068 24.408690 7.874723
F 94.061468 16.680690 7.873693
F 103.044468 24.420190 7.813463
F 103.044468 16.692190 7.812433
F 96.290968 15.392790 11.516653
F 96.290568 23.120690 11.517753
F 105.110468 15.300890 11.400753
F 105.110468 23.028890 11.401853
F 96.291768 20.545190 7.874113
F 105.123468 20.644490 7.760333
F 96.293868 20.544090 10.607153
F 105.252468 20.499190 10.459053
F 96.293168 15.393090 14.249453
F 96.292668 23.121090 14.250453
F 105.214468 15.413990 14.105553
F 105.213468 23.141990 14.106553
F 98.520368 24.408090 17.892753
F 98.520868 16.680090 17.891653
F 89.650868 24.508090 15.196853
F 98.524768 19.255990 21.536453
F 89.575968 16.614490 17.694153
F 98.524068 19.256590 18.803053
F 98.526968 24.407290 15.159453
F 98.527368 16.679290 15.158453
F 91.828268 15.391990 18.802353
F 91.830668 23.119290 18.805053
F 100.752468 15.392790 18.797753
F 100.752468 23.120690 18.798753
F 91.828268 20.544090 15.160353
F 100.750468 20.543990 15.151653
F 91.826868 20.542790 17.893653
F 100.756468 20.542390 17.887253
F 91.829668 15.392290 21.536453
F 91.834268 23.116790 21.534953
F 100.782468 15.398790 21.533653
F 100.781468 23.126690 21.534653
F 94.059868 24.407690 17.893553
F 94.060168 16.679790 17.892553
F 102.957468 24.420790 17.843753
F 102.957468 16.692790 17.842753
F 89.684568 24.480190 17.960553
F 94.060668 19.255590 21.536053
F 89.759668 16.649290 7.869863
F 102.973468 19.256990 21.494953
F 89.685968 24.504190 8.048283
F 94.060068 19.255790 18.803653
F 89.556068 16.837890 15.020853
F 102.998468 19.248190 18.770153
F 94.060368 24.407990 15.161053
F 94.060768 16.680090 15.160053
F 103.009468 24.418190 15.119353
F 103.009468 16.690190 15.118353
F 96.291068 15.391690 18.803553
F 96.290668 23.119690 18.804553
F 105.125468 15.330690 18.711953
F 105.124468 23.058690 18.712953
F 96.290768 20.544490 15.160353
F 105.108468 20.623990 15.053553
F 96.291468 20.543790 17.893053
F 105.188468 20.535690 17.780753
F 96.297368 15.392890 21.536453
F 96.296868 23.120790 21.537453
F 105.286468 15.451490 21.414153
F 105.285468 23.179390 21.415253
F 102.998468 26.976190 18.771153
F 102.960468 26.975190 14.193353
F 94.059368 26.985390 6.964743
F 103.024468 26.973590 11.464753
F 98.522868 26.985590 6.962163
F 98.524268 26.983990 21.537453
F 94.059468 26.983690 18.804653
F 98.519968 26.984090 14.248453
F 102.973468 26.984990 21.495953
F 94.061168 26.986190 4.232063
F 102.970468 26.983890 6.896013
F 94.060468 26.984990 11.518253
F 98.537968 26.989290 4.228113
F 98.530268 26.986790 11.514853
F 103.061468 26.979390 4.169803
F 98.523668 26.984590 18.804053
F 94.059368 26.984290 14.250653
F 94.060468 26.983690 21.537153
F 89.585268 27.112190 14.113753
F 89.633368 26.916290 4.188063
F 89.663068 27.018990 11.519553
F 89.600368 26.888990 7.051153
F 89.507568 27.036190 18.654553
F 89.629368 26.943790 21.439253
F 98.524568 32.137690 3.321073
F 98.524168 39.865590 3.322103
F 98.522368 34.713590 6.963193
F 98.537568 34.717290 4.229143
F 98.534468 32.135290 0.587236
F 98.534068 39.863290 0.588267
F 91.828968 30.848090 4.234733
F 91.831368 38.575490 4.235963
F 100.760468 30.851290 4.222643
F 100.760468 38.579290 4.223673
F 105.285468 30.907390 21.416253
F 91.825468 36.000390 0.590712
F 89.626968 40.007490 7.806753
F 100.756468 36.003190 0.586091
F 96.296068 38.576790 21.539553
F 91.831468 36.003090 3.322183
F 89.598068 34.792990 19.041453
F 100.787468 35.994390 3.321403
F 91.827268 30.849290 6.966383
F 91.827168 38.577990 6.966623
F 100.779468 30.856190 6.958803
F 100.778468 38.584190 6.959833
F 94.058968 32.137690 3.322493
F 94.058768 39.865490 3.323593
F 102.978468 32.137490 3.266943
F 102.977468 39.865490 3.267973
F 94.059068 34.713490 6.965813
F 102.969468 34.711790 6.897053
F 94.060768 34.714190 4.233093
F 103.061468 34.707390 4.170833
F 94.060568 32.137390 0.589865
F 94.060068 39.865390 0.590912
F 103.040468 32.148890 0.542987
F 103.039468 39.876890 0.544018
F 96.291968 30.850190 4.232533
F 96.291468 38.578190 4.233563
F 105.132468 30.745090 4.128783
F 105.132468 38.473090 4.129813
F 89.507868 32.082490 7.968323
F 96.290568 36.001990 0.591098
F 105.187468 35.991590 17.782753
F 105.134468 36.100890 0.492438
F 89.601268 34.799390 11.374753
F 96.295968 36.000290 3.324163
F 89.675068 39.705590 15.255853
F 105.328468 35.937490 3.186173
F 96.294768 30.850590 6.965713
F 96.294368 38.578590 6.966733
F 105.296468 30.908090 6.823953
F 105.295468 38.635990 6.824983
F 98.519668 32.137390 10.605353
F 98.519268 39.865390 10.606353
F 98.519468 34.711990 14.249453
F 98.529868 34.714790 11.515853
F 98.534168 32.134590 7.871643
F 98.533768 39.862590 7.872673
F 91.827768 30.848890 11.519453
F 91.829268 38.575790 11.520453
F 100.751468 30.849190 11.507653
F 100.751468 38.577190 11.508653
F 89.535968 34.745690 14.171453
F 91.829768 36.001990 7.877963
F 89.653968 39.909990 10.591653
F 100.757468 36.000390 7.863873
F 89.600468 32.165190 10.660453
F 91.830868 36.002490 10.607753
F 89.552168 34.533190 21.705353
F 100.770468 35.995890 10.601053
F 91.826268 30.849890 14.252853
F 91.832768 38.573590 14.250953
F 100.763468 30.851890 14.244353
F 100.762468 38.579890 14.245453
F 94.058868 32.136690 10.608353
F 94.058568 39.864690 10.609453
F 102.958468 32.144190 10.540153
F 102.957468 39.872190 10.541153
F 94.058868 34.712290 14.251753
F 102.959468 34.703190 14.194453
F 94.059868 34.712890 11.519353
F 103.024468 34.701590 11.465853
F 94.060468 32.136790 7.875813
F 94.060068 39.864690 7.876823
F 103.043468 32.148190 7.814493
F 103.043468 39.876090 7.815523
F 96.290068 30.848690 11.518753
F 96.289668 38.576690 11.519753
F 105.110468 30.756890 11.402853
F 105.109468 38.484790 11.403853
F 89.724268 39.734190 0.708708
F 96.290868 36.001090 7.876173
F 89.474068 32.313390 18.034953
F 105.122468 36.100490 7.762393
F 89.634468 32.116990 0.845461
F 96.292968 35.999990 10.609153
F 89.503968 32.243490 15.224453
F 105.251468 35.955190 10.461053
F 96.292268 30.849090 14.251453
F 96.291868 38.576990 14.252553
F 105.213468 30.869890 14.107553
F 105.212468 38.597890 14.108653
F 98.519968 32.135990 17.893753
F 98.519568 39.863990 17.894753
F 98.523868 34.711890 21.538553
F 98.523168 34.712490 18.805153
F 98.526468 32.135190 15.160453
F 98.526068 39.863190 15.161553
F 91.825968 30.849390 18.804953
F 91.832568 38.573190 18.808453
F 100.752468 30.848690 18.799753
F 100.751468 38.576690 18.800753
F 89.693268 34.772390 4.298533
F 91.826268 35.998890 15.161953
F 89.706368 34.627090 7.031913
F 100.749468 35.999890 15.153753
F 89.691468 39.773190 3.392623
F 91.827168 35.999390 17.896353
F 89.655768 39.845490 18.040753
F 100.755468 35.998390 17.889353
F 91.828968 30.847690 21.539053
F 91.832968 38.572890 21.537453
F 100.781468 30.854690 21.535753
F 100.780468 38.582690 21.536753
F 94.059268 32.135790 17.894553
F 94.058968 39.863690 17.895653
F 102.956468 32.148790 17.844753
F 102.956468 39.876790 17.845853
F 94.059868 34.711590 21.538153
F 102.972468 34.712890 21.496953
F 94.059268 34.711690 18.805653
F 102.997468 34.704190 18.772153
F 94.059868 32.135990 15.162153
F 94.059468 39.863990 15.163153
F 103.009468 32.146190 15.120353
F 103.008468 39.874090 15.121453
F 96.290268 30.847590 18.805653
F 96.289768 38.575590 18.806653
F 105.124468 30.786590 18.714053
F 105.123468 38.514590 18.715053
F 89.521768 32.039590 3.608593
F 96.289868 36.000390 15.162453
F 96.296468 30.848790 21.538553
F 105.107468 36.079990 15.055553
F 105.285468 38.635390 21.417253
F 96.290568 35.999690 17.895053
F 105.108468 28.351990 15.054553
F 105.134468 28.372890 0.491407
F 105.122468 28.372490 7.761363
F 100.787468 28.266390 3.320373
F 100.750468 28.271890 15.152753
F 100.755468 28.270390 17.888253
F 100.770468 28.267890 10.599953
F 100.756468 28.275190 0.585060
F 96.290968 28.273990 0.590069
F 96.291268 28.273090 7.875143
F 96.290368 28.272390 15.161453
F 91.828768 28.273490 7.876323
F 91.827068 28.273290 0.589031
F 96.296368 28.272390 3.323133
F 91.830668 28.273790 10.607253
F 91.828068 28.272890 3.322233
F 100.758468 28.272390 7.862843
F 96.293368 28.271990 10.608153
F 96.290968 28.271690 17.894053
F 91.828968 28.272790 15.161653
F 91.827868 28.271890 17.893653
F 105.188468 28.263690 17.781753
F 105.251468 28.227190 10.460053
F 105.329468 28.209490 3.185143
F 98.523768 47.593590 3.323133
F 89.528868 47.590190 3.459813
F 98.521568 50.169490 6.965263
F 102.969468 42.439790 6.898083
F 98.536668 50.173190 4.231213
F 98.537068 42.445190 4.230183
F 98.533668 47.591290 0.589298
F 89.626668 50.043790 7.075963
F 91.829768 54.031290 4.237813
F 91.826468 46.305590 4.235553
F 100.759468 54.035190 4.225733
F 100.760468 46.307290 4.224703
F 91.825068 51.456990 0.592013
F 91.828068 43.730190 0.592429
F 100.755468 51.459090 0.588153
F 100.755468 43.731090 0.587122
F 91.827568 51.456990 3.326023
F 91.830468 43.731390 3.322603
F 100.786468 51.450290 3.323473
F 100.786468 43.722390 3.322433
F 91.825268 54.033990 6.969833
F 91.830568 46.303190 6.966863
F 100.778468 54.040190 6.961893
F 100.778468 46.312190 6.960863
F 94.058268 47.593490 3.324603
F 98.521968 42.441490 6.964233
F 102.977468 47.593390 3.269003
F 89.755968 42.463490 18.732253
F 94.058068 50.169390 6.967833
F 94.058468 42.440290 14.252753
F 102.969468 50.167790 6.899113
F 103.060468 42.435290 4.171863
F 94.060068 50.170190 4.235113
F 98.529468 42.442790 11.516953
F 103.060468 50.163290 4.172893
F 102.959468 42.431190 14.195453
F 94.059668 47.593390 0.591933
F 89.704068 50.112390 4.446193
F 103.039468 47.604890 0.545049
F 89.598368 50.141390 21.410853
F 96.290668 54.034090 4.235623
F 96.291068 46.306090 4.234593
F 105.131468 53.928990 4.131873
F 105.132468 46.201090 4.130843
F 96.289668 51.457890 0.593161
F 96.290168 43.729890 0.592129
F 105.133468 51.556790 0.494500
F 105.133468 43.828790 0.493469
F 96.295068 51.456290 3.326223
F 96.295568 43.728290 3.325193
F 105.327468 51.393390 3.188243
F 105.328468 43.665490 3.187203
F 96.293568 54.034490 6.968803
F 96.293968 46.306590 6.967773
F 105.295468 54.091990 6.827043
F 105.295468 46.363990 6.826013
F 98.518768 47.593390 10.607453
F 89.678668 47.446390 8.036333
F 98.518668 50.167990 14.251553
F 94.059668 42.440990 11.520253
F 98.528968 50.170790 11.517953
F 89.601268 42.505190 4.103153
F 98.533268 47.590590 7.873703
F 103.024468 42.429590 11.466853
F 91.826568 54.033190 11.522653
F 91.829568 46.302990 11.522653
F 100.750468 54.033190 11.510753
F 100.750468 46.305190 11.509653
F 91.826568 51.456290 7.879333
F 91.829468 43.729990 7.878143
F 100.757468 51.456390 7.865943
F 100.757468 43.728390 7.864903
F 91.826768 51.456590 10.611453
F 91.827268 43.727790 10.610553
F 100.769468 51.451790 10.603053
F 100.769468 43.723790 10.602053
F 91.825068 54.032790 14.255653
F 91.831668 46.301490 14.252053
F 100.761468 54.035790 14.247453
F 100.762468 46.307790 14.246453
F 94.057968 47.592690 10.610453
F 89.609968 50.171490 11.571353
F 102.957468 47.600190 10.542253
F 89.687468 42.289790 11.590253
F 94.058168 50.168290 14.253853
F 102.997468 42.432190 18.773253
F 102.958468 50.159090 14.196453
F 94.058568 42.441390 6.966833
F 94.059068 50.168890 11.521353
F 98.523468 42.439890 21.539553
F 103.023468 50.157490 11.467853
F 89.598668 42.371090 14.356553
F 94.059668 47.592690 7.877843
F 89.676068 50.090890 14.299853
F 103.043468 47.604090 7.816553
F 89.709768 47.469890 15.194453
F 96.288768 54.032590 11.521853
F 96.289268 46.304590 11.520753
F 105.108468 53.940790 11.405953
F 105.109468 46.212790 11.404853
F 96.289968 51.456990 7.878233
F 96.290468 43.729090 7.877203
F 105.121468 51.556390 7.764453
F 105.121468 43.828390 7.763423
F 96.292068 51.455990 10.611253
F 96.292568 43.727990 10.610153
F 105.250468 51.411090 10.463153
F 105.250468 43.683090 10.462153
F 96.290968 54.032990 14.254553
F 96.291468 46.304990 14.253553
F 105.212468 54.053790 14.110653
F 105.212468 46.325890 14.109653
F 98.519068 47.591990 17.895853
F 89.676268 42.508690 6.856463
F 98.522968 50.167890 21.540553
F 102.972468 42.440890 21.497953
F 98.522368 50.168490 18.807153
F 94.059568 42.439590 21.539153
F 98.525668 47.591190 15.162553
F 89.605768 47.551190 10.695553
F 91.826768 54.030890 18.808753
F 91.827368 46.302990 18.807753
F 100.750468 54.032590 18.802853
F 100.751468 46.304690 18.801853
F 91.828168 51.456090 15.165253
F 91.827568 43.727690 15.163853
F 100.749468 51.455890 15.155853
F 100.749468 43.727890 15.154753
F 91.826968 51.454890 17.896853
F 91.833268 43.730590 17.893953
F 100.754468 51.454290 17.891353
F 100.755468 43.726290 17.890353
F 91.827068 54.031890 21.541453
F 91.827668 46.303790 21.540453
F 100.779468 54.038590 21.538853
F 100.780468 46.310590 21.537753
F 94.058268 47.591690 17.896653
F 89.580468 50.072890 18.647953
F 102.955468 47.604690 17.846853
F 98.519068 42.439990 14.250553
F 94.059168 50.167590 21.540253
F 94.058968 42.439690 18.806653
F 102.971468 50.168890 21.499053
F 89.642968 42.353290 21.606453
F 94.058368 50.167690 18.807753
F 94.060268 42.442090 4.234163
F 102.997468 50.160090 18.774253
F 98.522768 42.440490 18.806153
F 94.059068 47.591890 15.164153
F 89.619368 47.581390 0.754764
F 103.008468 47.602090 15.122453
F 89.521268 47.402290 17.931453
F 96.288968 54.031590 18.808753
F 96.289368 46.303590 18.807653
F 105.122468 53.970490 18.717153
F 105.123468 46.242590 18.716053
F 96.289068 51.456390 15.164453
F 96.289468 43.728390 15.163453
F 105.106468 51.535890 15.057653
F 105.107468 43.807890 15.056653
F 96.289668 51.455690 17.897153
F 96.290168 43.727690 17.896053
F 105.186468 51.447590 17.784853
F 105.187468 43.719590 17.783853
F 96.295168 54.032690 21.541653
F 96.295568 46.304790 21.540553
F 105.284468 54.091290 21.419353
F 105.284468 46.363390 21.418353
F 89.516068 55.210390 17.978653
F 94.059268 55.320590 7.878883
F 89.650368 55.458090 10.703353
F 89.657368 55.232790 3.410563
F 89.588268 55.295590 0.749504
F 89.559968 55.329290 8.004053
F 98.532868 55.318490 7.874733
F 98.523268 55.321590 3.324163
F 94.058468 55.319990 15.165253
F 94.057868 55.319690 17.897653
F 94.057668 55.320590 10.611453
F 94.057968 55.321390 3.325663
F 98.525168 55.319190 15.163553
F 98.533168 55.319190 0.590329
F 94.059168 55.321390 0.592986
F 103.007468 55.330090 15.123453
F 102.956468 55.328090 10.543253
F 98.518368 55.321390 10.608453
F 102.955468 55.332690 17.847853
F 103.042468 55.332090 7.817583
F 102.976468 55.321390 3.270033
F 89.523068 55.227990 15.248053
F 103.039468 55.332890 0.546080
F 98.518668 55.319890 17.896853
F 98.522868 63.049590 3.325193
F 98.521068 57.897490 6.966293
F 98.520668 65.625490 6.967323
F 98.536268 57.901190 4.232243
F 98.535768 65.629090 4.233273
F 98.532768 63.047190 0.591360
F 91.825768 61.760390 4.237453
F 100.759468 61.763190 4.226763
F 91.825668 59.185490 0.594033
F 91.827468 66.914890 0.595456
F 100.754468 59.187090 0.589184
F 100.754468 66.915090 0.590158
F 91.823568 59.183090 3.328553
F 91.826568 66.912190 3.327093
F 100.786468 59.178290 3.324503
F 100.785468 66.906190 3.325473
F 91.824168 61.762490 6.970073
F 100.777468 61.768090 6.962933
F 94.057268 63.049490 3.326623
F 102.976468 63.049390 3.271063
F 94.057768 57.897290 6.968853
F 94.057168 65.625290 6.969883
F 102.968468 57.895790 6.900143
F 102.968468 65.623690 6.901173
F 94.059468 57.898090 4.236213
F 94.059268 65.626190 4.237193
F 103.060468 57.891290 4.173923
F 103.059468 65.619290 4.174953
F 94.058768 63.049290 0.594007
F 103.038468 63.060790 0.547111
F 96.290168 61.762090 4.236653
F 105.131468 61.656990 4.132903
F 96.289268 59.185890 0.594191
F 96.288868 66.913890 0.595164
F 105.133468 59.284790 0.495531
F 105.132468 67.012790 0.496497
F 96.294668 59.184290 3.327253
F 96.294268 66.912190 3.328233
F 105.327468 59.121390 3.189273
F 105.327468 66.849290 3.190243
F 96.293068 61.762490 6.969833
F 105.294468 61.819990 6.828073
F 98.517968 63.049290 10.609453
F 98.518168 57.895990 14.252553
F 98.517768 65.623890 14.253653
F 98.528568 57.898690 11.518953
F 98.528168 65.626690 11.520053
F 98.532468 63.046490 7.875763
F 91.828168 61.759790 11.523853
F 100.750468 61.761090 11.511753
F 91.832868 59.188490 7.882663
F 91.825768 66.913190 7.880653
F 100.756468 59.184290 7.866973
F 100.756468 66.912390 7.867943
F 91.831168 59.187490 10.610553
F 91.824068 66.911390 10.613553
F 100.768468 59.179790 10.604153
F 100.768468 66.907690 10.605053
F 91.825268 61.761190 14.256553
F 100.761468 61.763790 14.248553
F 94.057168 63.048590 10.612453
F 102.956468 63.056090 10.544253
F 94.057668 57.896290 14.254853
F 94.057268 65.624190 14.255853
F 102.958468 57.887090 14.197553
F 102.957468 65.615090 14.198553
F 94.058568 57.896790 11.522453
F 94.058068 65.624790 11.523453
F 103.023468 57.885490 11.468953
F 103.022468 65.613490 11.469953
F 94.058668 63.048690 7.879943
F 103.042468 63.059990 7.818613
F 96.288368 61.760590 11.522853
F 105.108468 61.668790 11.406953
F 96.289568 59.184990 7.879263
F 96.289168 66.913090 7.880243
F 105.121468 59.284390 7.765483
F 105.120468 67.012490 7.766443
F 96.291668 59.183890 10.612253
F 96.291268 66.911790 10.613253
F 105.250468 59.139090 10.464153
F 105.249468 66.866990 10.465153
F 96.290568 61.760990 14.255553
F 105.211468 61.781790 14.111753
F 98.518268 63.047890 17.897853
F 98.522568 57.895790 21.541653
F 98.522168 65.623790 21.542653
F 98.521868 57.896390 18.808253
F 98.521468 65.624390 18.809253
F 98.524768 63.047090 15.164653
F 91.827068 61.759290 18.809853
F 100.750468 61.760590 18.803853
F 91.828968 59.185390 15.166753
F 91.824168 66.910590 15.165653
F 100.748468 59.183790 15.156853
F 100.748468 66.911890 15.157853
F 91.827668 59.183690 17.897753
F 91.826568 66.911690 17.898953
F 100.754468 59.182290 17.892453
F 100.753468 66.910190 17.893353
F 91.826868 61.759990 21.542553
F 100.779468 61.766590 21.539853
F 94.057568 63.047590 17.898753
F 102.954468 63.060690 17.848953
F 94.058668 57.895490 21.541253
F 94.058368 65.623490 21.542253
F 102.971468 57.896890 21.500053
F 102.971468 65.624790 21.501053
F 94.058068 57.895690 18.808753
F 94.057568 65.623590 18.809753
F 102.996468 57.888090 18.775253
F 102.996468 65.616090 18.776353
F 94.058168 63.047890 15.166253
F 103.007468 63.058090 15.124453
F 96.288468 61.759490 18.809753
F 105.122468 61.698490 18.718153
F 96.288668 59.184290 15.165553
F 96.288168 66.912390 15.166553
F 105.106468 59.263890 15.058653
F 105.105468 66.991990 15.059653
F 96.289268 59.183590 17.898153
F 96.288868 66.911490 17.899153
F 105.186468 59.175490 17.785853
F 105.186468 66.903390 17.786853
F 96.294768 61.760690 21.542653
F 105.283468 61.819290 21.420353
F 89.679568 65.656290 21.473153
F 89.674768 57.809390 18.741753
F 89.574268 57.873790 21.571853
F 89.545068 63.090090 15.228053
F 89.607368 65.635990 18.810153
F 89.506568 62.842690 3.345723
F 89.688468 57.828790 7.272243
F 89.547168 65.719190 6.922723
F 89.507368 57.775190 4.497343
F 89.740468 65.376490 4.198403
F 89.609268 63.089790 0.709164
F 89.617968 63.001690 10.626353
F 89.650268 57.990990 14.162453
F 89.544168 65.513390 14.178653
F 89.590968 58.020990 11.415153
F 89.482868 65.611790 11.394853
F 89.505668 63.096890 7.778713
F 89.577368 63.056290 17.986853
F 105.125468 69.426590 18.709953
F 105.134468 69.385090 4.124723
F 105.111468 69.396790 11.398753
F 91.833568 69.487190 4.231153
F 91.829468 69.487890 18.801353
F 91.828468 69.488690 21.534753
F 96.293668 69.490090 4.228463
F 91.829868 69.488590 11.515253
F 96.293968 69.488890 14.247453
F 96.296468 69.490390 6.961643
F 96.291768 69.488590 11.514653
F 91.828568 69.489790 6.962353
F 96.291968 69.487590 18.801553
F 96.298168 69.488590 21.534453
F 91.829268 69.488990 14.248053
