# Supplementary material for: Molecular-resolution imaging of ice crystallized from liquid water by cryogenic liquid-cell TEM
Source: Nat Commun. 2025 Sep 25;16:8342. doi: 10.1038/s41467-025-62451-0 (PMC12462463; doi:10.1038/s41467-025-62451-0)
Supplement: Supplementary file 9 — Supplementary Data 1 [file 41467_2025_62451_MOESM9_ESM.zip › supercell_4_3_1/1.8/input.xyz]

5184
F5184
F 0.571405 1.286291 2.727293
F 0.571405 24.439548 2.727293
F 0.571405 47.592806 2.727293
F 27.293316 1.286291 3.567063
F 27.293316 24.439548 3.567063
F 27.293316 47.592806 3.567063
F 0.571405 9.004040 2.727293
F 0.571405 32.157298 2.727293
F 0.571405 55.310555 2.727293
F 27.293316 9.004040 3.567063
F 27.293316 32.157298 3.567063
F 27.293316 55.310555 3.567063
F 0.571405 16.721795 2.727293
F 0.571405 39.875053 2.727293
F 0.571405 63.028310 2.727293
F 27.293316 16.721795 3.567063
F 27.293316 39.875053 3.567063
F 27.293316 63.028310 3.567063
F 9.478704 1.286291 3.007216
F 9.478704 24.439548 3.007216
F 9.478704 47.592806 3.007216
F 36.200615 1.286291 3.846986
F 36.200615 24.439548 3.846986
F 36.200615 47.592806 3.846986
F 9.478704 9.004040 3.007216
F 9.478704 32.157298 3.007216
F 9.478704 55.310555 3.007216
F 36.200615 9.004040 3.846986
F 36.200615 32.157298 3.846986
F 36.200615 55.310555 3.846986
F 9.478704 16.721795 3.007217
F 9.478704 39.875053 3.007217
F 9.478704 63.028310 3.007217
F 36.200615 16.721795 3.846987
F 36.200615 39.875053 3.846987
F 36.200615 63.028310 3.846987
F 18.386010 1.286290 3.287140
F 18.386010 24.439547 3.287140
F 18.386010 47.592805 3.287140
F 45.107922 1.286290 4.126910
F 45.107922 24.439547 4.126910
F 45.107922 47.592805 4.126910
F 18.386010 9.004039 3.287140
F 18.386010 32.157297 3.287140
F 18.386010 55.310554 3.287140
F 45.107922 9.004039 4.126910
F 45.107922 32.157297 4.126910
F 45.107922 55.310554 4.126910
F 18.386010 16.721795 3.287141
F 18.386010 39.875052 3.287141
F 18.386010 63.028310 3.287141
F 45.107922 16.721795 4.126911
F 45.107922 39.875052 4.126911
F 45.107922 63.028310 4.126911
F 0.457113 3.858875 6.363681
F 0.457113 27.012132 6.363681
F 0.457113 50.165390 6.363681
F 27.179023 3.858875 7.203451
F 27.179023 27.012132 7.203451
F 27.179023 50.165390 7.203451
F 0.457113 11.576625 6.363681
F 0.457113 34.729882 6.363681
F 0.457113 57.883140 6.363681
F 27.179023 11.576625 7.203451
F 27.179023 34.729882 7.203451
F 27.179023 57.883140 7.203451
F 0.457113 19.294380 6.363682
F 0.457113 42.447638 6.363682
F 0.457113 65.600895 6.363682
F 27.179023 19.294380 7.203452
F 27.179023 42.447638 7.203452
F 27.179023 65.600895 7.203452
F 9.364410 3.858875 6.643605
F 9.364410 27.012133 6.643605
F 9.364410 50.165390 6.643605
F 36.086322 3.858875 7.483375
F 36.086322 27.012133 7.483375
F 36.086322 50.165390 7.483375
F 9.364410 11.576625 6.643605
F 9.364410 34.729883 6.643605
F 9.364410 57.883140 6.643605
F 36.086322 11.576625 7.483375
F 36.086322 34.729883 7.483375
F 36.086322 57.883140 7.483375
F 9.364410 19.294380 6.643605
F 9.364410 42.447638 6.643605
F 9.364410 65.600896 6.643605
F 36.086322 19.294380 7.483375
F 36.086322 42.447638 7.483375
F 36.086322 65.600896 7.483375
F 18.271719 3.858876 6.923530
F 18.271719 27.012134 6.923530
F 18.271719 50.165391 6.923530
F 44.993630 3.858876 7.763300
F 44.993630 27.012134 7.763300
F 44.993630 50.165391 7.763300
F 18.271719 11.576626 6.923530
F 18.271719 34.729884 6.923530
F 18.271719 57.883141 6.923530
F 44.993630 11.576626 7.763300
F 44.993630 34.729884 7.763300
F 44.993630 57.883141 7.763300
F 18.271719 19.294382 6.923530
F 18.271719 42.447639 6.923530
F 18.271719 65.600897 6.923530
F 44.993630 19.294382 7.763300
F 44.993630 42.447639 7.763300
F 44.993630 65.600897 7.763300
F 0.542833 3.858875 3.636391
F 0.542833 27.012133 3.636391
F 0.542833 50.165390 3.636391
F 27.264744 3.858875 4.476161
F 27.264744 27.012133 4.476161
F 27.264744 50.165390 4.476161
F 0.542833 11.576625 3.636391
F 0.542833 34.729883 3.636391
F 0.542833 57.883140 3.636391
F 27.264744 11.576625 4.476161
F 27.264744 34.729883 4.476161
F 27.264744 57.883140 4.476161
F 0.542833 19.294381 3.636390
F 0.542833 42.447638 3.636390
F 0.542833 65.600896 3.636390
F 27.264744 19.294381 4.476160
F 27.264744 42.447638 4.476160
F 27.264744 65.600896 4.476160
F 9.450132 3.858875 3.916314
F 9.450132 27.012133 3.916314
F 9.450132 50.165390 3.916314
F 36.172044 3.858875 4.756084
F 36.172044 27.012133 4.756084
F 36.172044 50.165390 4.756084
F 9.450132 11.576625 3.916314
F 9.450132 34.729883 3.916314
F 9.450132 57.883140 3.916314
F 36.172044 11.576625 4.756084
F 36.172044 34.729883 4.756084
F 36.172044 57.883140 4.756084
F 9.450132 19.294381 3.916313
F 9.450132 42.447638 3.916313
F 9.450132 65.600896 3.916313
F 36.172044 19.294381 4.756083
F 36.172044 42.447638 4.756083
F 36.172044 65.600896 4.756083
F 18.357439 3.858876 4.196237
F 18.357439 27.012133 4.196237
F 18.357439 50.165391 4.196237
F 45.079350 3.858876 5.036007
F 45.079350 27.012133 5.036007
F 45.079350 50.165391 5.036007
F 18.357439 11.576626 4.196237
F 18.357439 34.729883 4.196237
F 18.357439 57.883141 4.196237
F 45.079350 11.576626 5.036007
F 45.079350 34.729883 5.036007
F 45.079350 57.883141 5.036007
F 18.357439 19.294381 4.196236
F 18.357439 42.447639 4.196236
F 18.357439 65.600896 4.196236
F 45.079350 19.294381 5.036006
F 45.079350 42.447639 5.036006
F 45.079350 65.600896 5.036006
F 0.657101 1.286291 0.000001
F 0.657101 24.439549 0.000001
F 0.657101 47.592806 0.000001
F 27.379012 1.286291 0.839771
F 27.379012 24.439549 0.839771
F 27.379012 47.592806 0.839771
F 0.657101 9.004040 0.000001
F 0.657101 32.157298 0.000001
F 0.657101 55.310555 0.000001
F 27.379012 9.004040 0.839771
F 27.379012 32.157298 0.839771
F 27.379012 55.310555 0.839771
F 0.657101 16.721796 0.000000
F 0.657101 39.875053 0.000000
F 0.657101 63.028311 0.000000
F 27.379012 16.721796 0.839770
F 27.379012 39.875053 0.839770
F 27.379012 63.028311 0.839770
F 9.564400 1.286291 0.279924
F 9.564400 24.439548 0.279924
F 9.564400 47.592806 0.279924
F 36.286311 1.286291 1.119694
F 36.286311 24.439548 1.119694
F 36.286311 47.592806 1.119694
F 9.564400 9.004040 0.279924
F 9.564400 32.157298 0.279924
F 9.564400 55.310555 0.279924
F 36.286311 9.004040 1.119694
F 36.286311 32.157298 1.119694
F 36.286311 55.310555 1.119694
F 9.564400 16.721795 0.279923
F 9.564400 39.875053 0.279923
F 9.564400 63.028310 0.279923
F 36.286311 16.721795 1.119693
F 36.286311 39.875053 1.119693
F 36.286311 63.028310 1.119693
F 18.471707 1.286290 0.559847
F 18.471707 24.439547 0.559847
F 18.471707 47.592805 0.559847
F 45.193618 1.286290 1.399616
F 45.193618 24.439547 1.399616
F 45.193618 47.592805 1.399616
F 18.471707 9.004039 0.559847
F 18.471707 32.157296 0.559847
F 18.471707 55.310554 0.559847
F 45.193618 9.004039 1.399616
F 45.193618 32.157296 1.399616
F 45.193618 55.310554 1.399616
F 18.471707 16.721794 0.559846
F 18.471707 39.875052 0.559846
F 18.471707 63.028309 0.559846
F 45.193618 16.721794 1.399615
F 45.193618 39.875052 1.399615
F 45.193618 63.028309 1.399615
F 2.769660 7.717750 3.706372
F 2.769660 30.871007 3.706372
F 2.769660 54.024265 3.706372
F 29.491571 7.717750 4.546142
F 29.491571 30.871007 4.546142
F 29.491571 54.024265 4.546142
F 2.769660 15.435503 3.706371
F 2.769660 38.588760 3.706371
F 2.769660 61.742018 3.706371
F 29.491571 15.435503 4.546141
F 29.491571 38.588760 4.546141
F 29.491571 61.742018 4.546141
F 2.769660 0.000000 3.706372
F 2.769660 23.153258 3.706372
F 2.769660 46.306515 3.706372
F 29.491571 0.000000 4.546142
F 29.491571 23.153258 4.546142
F 29.491571 46.306515 4.546142
F 11.676960 7.717750 3.986295
F 11.676960 30.871007 3.986295
F 11.676960 54.024265 3.986295
F 38.398871 7.717750 4.826065
F 38.398871 30.871007 4.826065
F 38.398871 54.024265 4.826065
F 11.676960 15.435502 3.986294
F 11.676960 38.588760 3.986294
F 11.676960 61.742017 3.986294
F 38.398871 15.435502 4.826064
F 38.398871 38.588760 4.826064
F 38.398871 61.742017 4.826064
F 11.676960 0.000000 3.986295
F 11.676960 23.153258 3.986295
F 11.676960 46.306515 3.986295
F 38.398871 0.000000 4.826065
F 38.398871 23.153258 4.826065
F 38.398871 46.306515 4.826065
F 20.584268 7.717750 4.266218
F 20.584268 30.871008 4.266218
F 20.584268 54.024265 4.266218
F 47.306179 7.717750 5.105987
F 47.306179 30.871008 5.105987
F 47.306179 54.024265 5.105987
F 20.584268 15.435503 4.266217
F 20.584268 38.588760 4.266217
F 20.584268 61.742018 4.266217
F 47.306179 15.435503 5.105986
F 47.306179 38.588760 5.105986
F 47.306179 61.742018 5.105986
F 20.584268 0.000001 4.266218
F 20.584268 23.153258 4.266218
F 20.584268 46.306516 4.266218
F 47.306179 0.000001 5.105987
F 47.306179 23.153258 5.105987
F 47.306179 46.306516 5.105987
F 2.883924 5.145166 0.069983
F 2.883924 28.298423 0.069983
F 2.883924 51.451681 0.069983
F 29.605835 5.145166 0.909753
F 29.605835 28.298423 0.909753
F 29.605835 51.451681 0.909753
F 2.883924 12.862918 0.069982
F 2.883924 36.016175 0.069982
F 2.883924 59.169433 0.069982
F 29.605835 12.862918 0.909752
F 29.605835 36.016175 0.909752
F 29.605835 59.169433 0.909752
F 2.883924 20.580673 0.069982
F 2.883924 43.733931 0.069982
F 2.883924 66.887188 0.069982
F 29.605835 20.580673 0.909752
F 29.605835 43.733931 0.909752
F 29.605835 66.887188 0.909752
F 11.791224 5.145165 0.349905
F 11.791224 28.298422 0.349905
F 11.791224 51.451680 0.349905
F 38.513134 5.145165 1.189675
F 38.513134 28.298422 1.189675
F 38.513134 51.451680 1.189675
F 11.791224 12.862917 0.349904
F 11.791224 36.016174 0.349904
F 11.791224 59.169432 0.349904
F 38.513134 12.862917 1.189674
F 38.513134 36.016174 1.189674
F 38.513134 59.169432 1.189674
F 11.791224 20.580672 0.349905
F 11.791224 43.733930 0.349905
F 11.791224 66.887187 0.349905
F 38.513134 20.580672 1.189675
F 38.513134 43.733930 1.189675
F 38.513134 66.887187 1.189675
F 20.698533 5.145164 0.629827
F 20.698533 28.298422 0.629827
F 20.698533 51.451679 0.629827
F 47.420444 5.145164 1.469597
F 47.420444 28.298422 1.469597
F 47.420444 51.451679 1.469597
F 20.698533 12.862916 0.629827
F 20.698533 36.016174 0.629827
F 20.698533 59.169431 0.629827
F 47.420444 12.862916 1.469597
F 47.420444 36.016174 1.469597
F 47.420444 59.169431 1.469597
F 20.698533 20.580672 0.629827
F 20.698533 43.733929 0.629827
F 20.698533 66.887187 0.629827
F 47.420444 20.580672 1.469597
F 47.420444 43.733929 1.469597
F 47.420444 66.887187 1.469597
F 2.798227 5.145165 2.797273
F 2.798227 28.298423 2.797273
F 2.798227 51.451680 2.797273
F 29.520138 5.145165 3.637043
F 29.520138 28.298423 3.637043
F 29.520138 51.451680 3.637043
F 2.798227 12.862917 2.797274
F 2.798227 36.016175 2.797274
F 2.798227 59.169432 2.797274
F 29.520138 12.862917 3.637044
F 29.520138 36.016175 3.637044
F 29.520138 59.169432 3.637044
F 2.798227 20.580673 2.797274
F 2.798227 43.733930 2.797274
F 2.798227 66.887188 2.797274
F 29.520138 20.580673 3.637044
F 29.520138 43.733930 3.637044
F 29.520138 66.887188 3.637044
F 11.705528 5.145165 3.077197
F 11.705528 28.298422 3.077197
F 11.705528 51.451680 3.077197
F 38.427439 5.145165 3.916967
F 38.427439 28.298422 3.916967
F 38.427439 51.451680 3.916967
F 11.705528 12.862917 3.077198
F 11.705528 36.016175 3.077198
F 11.705528 59.169432 3.077198
F 38.427439 12.862917 3.916968
F 38.427439 36.016175 3.916968
F 38.427439 59.169432 3.916968
F 11.705528 20.580672 3.077197
F 11.705528 43.733930 3.077197
F 11.705528 66.887187 3.077197
F 38.427439 20.580672 3.916967
F 38.427439 43.733930 3.916967
F 38.427439 66.887187 3.916967
F 20.612836 5.145164 3.357120
F 20.612836 28.298422 3.357120
F 20.612836 51.451679 3.357120
F 47.334747 5.145164 4.196890
F 47.334747 28.298422 4.196890
F 47.334747 51.451679 4.196890
F 20.612836 12.862917 3.357121
F 20.612836 36.016174 3.357121
F 20.612836 59.169432 3.357121
F 47.334747 12.862917 4.196891
F 47.334747 36.016174 4.196891
F 47.334747 59.169432 4.196891
F 20.612836 20.580672 3.357121
F 20.612836 43.733929 3.357121
F 20.612836 66.887187 3.357121
F 47.334747 20.580672 4.196891
F 47.334747 43.733929 4.196891
F 47.334747 66.887187 4.196891
F 2.683939 7.717749 6.433662
F 2.683939 30.871007 6.433662
F 2.683939 54.024264 6.433662
F 29.405850 7.717749 7.273432
F 29.405850 30.871007 7.273432
F 29.405850 54.024264 7.273432
F 2.683939 15.435502 6.433663
F 2.683939 38.588760 6.433663
F 2.683939 61.742017 6.433663
F 29.405850 15.435502 7.273433
F 29.405850 38.588760 7.273433
F 29.405850 61.742017 7.273433
F 2.683939 0.000000 6.433662
F 2.683939 23.153257 6.433662
F 2.683939 46.306515 6.433662
F 29.405850 0.000000 7.273432
F 29.405850 23.153257 7.273432
F 29.405850 46.306515 7.273432
F 11.591239 7.717750 6.713586
F 11.591239 30.871007 6.713586
F 11.591239 54.024265 6.713586
F 38.313150 7.717750 7.553356
F 38.313150 30.871007 7.553356
F 38.313150 54.024265 7.553356
F 11.591239 15.435503 6.713587
F 11.591239 38.588760 6.713587
F 11.591239 61.742018 6.713587
F 38.313150 15.435503 7.553357
F 38.313150 38.588760 7.553357
F 38.313150 61.742018 7.553357
F 11.591239 0.000000 6.713586
F 11.591239 23.153258 6.713586
F 11.591239 46.306515 6.713586
F 38.313150 0.000000 7.553356
F 38.313150 23.153258 7.553356
F 38.313150 46.306515 7.553356
F 20.498547 7.717751 6.993510
F 20.498547 30.871008 6.993510
F 20.498547 54.024266 6.993510
F 47.220458 7.717751 7.833280
F 47.220458 30.871008 7.833280
F 47.220458 54.024266 7.833280
F 20.498547 15.435503 6.993511
F 20.498547 38.588761 6.993511
F 20.498547 61.742018 6.993511
F 47.220458 15.435503 7.833281
F 47.220458 38.588761 7.833281
F 47.220458 61.742018 7.833281
F 20.498547 0.000001 6.993510
F 20.498547 23.153259 6.993510
F 20.498547 46.306516 6.993510
F 47.220458 0.000001 7.833280
F 47.220458 23.153259 7.833280
F 47.220458 46.306516 7.833280
F 5.025054 1.286291 2.867255
F 5.025054 24.439548 2.867255
F 5.025054 47.592806 2.867255
F 31.746966 1.286291 3.707024
F 31.746966 24.439548 3.707024
F 31.746966 47.592806 3.707024
F 5.025054 9.004040 2.867255
F 5.025054 32.157298 2.867255
F 5.025054 55.310555 2.867255
F 31.746966 9.004040 3.707024
F 31.746966 32.157298 3.707024
F 31.746966 55.310555 3.707024
F 5.025054 16.721795 2.867256
F 5.025054 39.875053 2.867256
F 5.025054 63.028310 2.867256
F 31.746966 16.721795 3.707025
F 31.746966 39.875053 3.707025
F 31.746966 63.028310 3.707025
F 13.932357 1.286290 3.147178
F 13.932357 24.439548 3.147178
F 13.932357 47.592806 3.147178
F 40.654267 1.286290 3.986948
F 40.654267 24.439548 3.986948
F 40.654267 47.592806 3.986948
F 13.932357 9.004040 3.147178
F 13.932357 32.157297 3.147178
F 13.932357 55.310555 3.147178
F 40.654267 9.004040 3.986948
F 40.654267 32.157297 3.986948
F 40.654267 55.310555 3.986948
F 13.932357 16.721795 3.147179
F 13.932357 39.875053 3.147179
F 13.932357 63.028310 3.147179
F 40.654267 16.721795 3.986949
F 40.654267 39.875053 3.986949
F 40.654267 63.028310 3.986949
F 22.839664 1.286290 3.427101
F 22.839664 24.439548 3.427101
F 22.839664 47.592805 3.427101
F 49.561575 1.286290 4.266871
F 49.561575 24.439548 4.266871
F 49.561575 47.592805 4.266871
F 22.839664 9.004040 3.427101
F 22.839664 32.157297 3.427101
F 22.839664 55.310555 3.427101
F 49.561575 9.004040 4.266871
F 49.561575 32.157297 4.266871
F 49.561575 55.310555 4.266871
F 22.839664 16.721795 3.427102
F 22.839664 39.875052 3.427102
F 22.839664 63.028310 3.427102
F 49.561575 16.721795 4.266872
F 49.561575 39.875052 4.266872
F 49.561575 63.028310 4.266872
F 4.910761 3.858875 6.503643
F 4.910761 27.012132 6.503643
F 4.910761 50.165390 6.503643
F 31.632673 3.858875 7.343413
F 31.632673 27.012132 7.343413
F 31.632673 50.165390 7.343413
F 4.910761 11.576625 6.503643
F 4.910761 34.729882 6.503643
F 4.910761 57.883140 6.503643
F 31.632673 11.576625 7.343413
F 31.632673 34.729882 7.343413
F 31.632673 57.883140 7.343413
F 4.910761 19.294380 6.503644
F 4.910761 42.447638 6.503644
F 4.910761 65.600895 6.503644
F 31.632673 19.294380 7.343414
F 31.632673 42.447638 7.343414
F 31.632673 65.600895 7.343414
F 13.818063 3.858876 6.783567
F 13.818063 27.012134 6.783567
F 13.818063 50.165391 6.783567
F 40.539974 3.858876 7.623337
F 40.539974 27.012134 7.623337
F 40.539974 50.165391 7.623337
F 13.818063 11.576626 6.783567
F 13.818063 34.729884 6.783567
F 13.818063 57.883141 6.783567
F 40.539974 11.576626 7.623337
F 40.539974 34.729884 7.623337
F 40.539974 57.883141 7.623337
F 13.818063 19.294382 6.783568
F 13.818063 42.447639 6.783568
F 13.818063 65.600897 6.783568
F 40.539974 19.294382 7.623338
F 40.539974 42.447639 7.623338
F 40.539974 65.600897 7.623338
F 22.725373 3.858875 7.063491
F 22.725373 27.012133 7.063491
F 22.725373 50.165390 7.063491
F 49.447284 3.858875 7.903260
F 49.447284 27.012133 7.903260
F 49.447284 50.165390 7.903260
F 22.725373 11.576625 7.063491
F 22.725373 34.729883 7.063491
F 22.725373 57.883140 7.063491
F 49.447284 11.576625 7.903260
F 49.447284 34.729883 7.903260
F 49.447284 57.883140 7.903260
F 22.725373 19.294381 7.063491
F 22.725373 42.447638 7.063491
F 22.725373 65.600896 7.063491
F 49.447284 19.294381 7.903260
F 49.447284 42.447638 7.903260
F 49.447284 65.600896 7.903260
F 4.996482 3.858875 3.776353
F 4.996482 27.012133 3.776353
F 4.996482 50.165390 3.776353
F 31.718393 3.858875 4.616123
F 31.718393 27.012133 4.616123
F 31.718393 50.165390 4.616123
F 4.996482 11.576625 3.776353
F 4.996482 34.729883 3.776353
F 4.996482 57.883140 3.776353
F 31.718393 11.576625 4.616123
F 31.718393 34.729883 4.616123
F 31.718393 57.883140 4.616123
F 4.996482 19.294381 3.776352
F 4.996482 42.447638 3.776352
F 4.996482 65.600896 3.776352
F 31.718393 19.294381 4.616122
F 31.718393 42.447638 4.616122
F 31.718393 65.600896 4.616122
F 13.903785 3.858876 4.056275
F 13.903785 27.012133 4.056275
F 13.903785 50.165391 4.056275
F 40.625696 3.858876 4.896045
F 40.625696 27.012133 4.896045
F 40.625696 50.165391 4.896045
F 13.903785 11.576626 4.056275
F 13.903785 34.729883 4.056275
F 13.903785 57.883141 4.056275
F 40.625696 11.576626 4.896045
F 40.625696 34.729883 4.896045
F 40.625696 57.883141 4.896045
F 13.903785 19.294381 4.056275
F 13.903785 42.447639 4.056275
F 13.903785 65.600896 4.056275
F 40.625696 19.294381 4.896045
F 40.625696 42.447639 4.896045
F 40.625696 65.600896 4.896045
F 22.811093 3.858875 4.336199
F 22.811093 27.012133 4.336199
F 22.811093 50.165390 4.336199
F 49.533003 3.858875 5.175969
F 49.533003 27.012133 5.175969
F 49.533003 50.165390 5.175969
F 22.811093 11.576625 4.336198
F 22.811093 34.729883 4.336198
F 22.811093 57.883140 4.336198
F 49.533004 11.576625 5.175968
F 49.533004 34.729883 5.175968
F 49.533004 57.883140 5.175968
F 22.811093 19.294381 4.336198
F 22.811093 42.447638 4.336198
F 22.811093 65.600896 4.336198
F 49.533004 19.294381 5.175968
F 49.533004 42.447638 5.175968
F 49.533004 65.600896 5.175968
F 5.110750 1.286291 0.139963
F 5.110750 24.439549 0.139963
F 5.110750 47.592806 0.139963
F 31.832661 1.286291 0.979732
F 31.832661 24.439549 0.979732
F 31.832661 47.592806 0.979732
F 5.110750 9.004041 0.139963
F 5.110750 32.157298 0.139963
F 5.110750 55.310556 0.139963
F 31.832661 9.004041 0.979732
F 31.832661 32.157298 0.979732
F 31.832661 55.310556 0.979732
F 5.110750 16.721796 0.139962
F 5.110750 39.875053 0.139962
F 5.110750 63.028311 0.139962
F 31.832661 16.721796 0.979731
F 31.832661 39.875053 0.979731
F 31.832661 63.028311 0.979731
F 14.018052 1.286290 0.419886
F 14.018052 24.439547 0.419886
F 14.018052 47.592805 0.419886
F 40.739963 1.286290 1.259656
F 40.739963 24.439547 1.259656
F 40.739963 47.592805 1.259656
F 14.018052 9.004039 0.419886
F 14.018052 32.157297 0.419886
F 14.018052 55.310554 0.419886
F 40.739963 9.004039 1.259656
F 40.739963 32.157297 1.259656
F 40.739963 55.310554 1.259656
F 14.018052 16.721795 0.419885
F 14.018052 39.875052 0.419885
F 14.018052 63.028310 0.419885
F 40.739963 16.721795 1.259655
F 40.739963 39.875052 1.259655
F 40.739963 63.028310 1.259655
F 22.925361 1.286290 0.699809
F 22.925361 24.439548 0.699809
F 22.925361 47.592805 0.699809
F 49.647273 1.286290 1.539579
F 49.647273 24.439548 1.539579
F 49.647273 47.592805 1.539579
F 22.925361 9.004039 0.699809
F 22.925361 32.157297 0.699809
F 22.925361 55.310555 0.699809
F 49.647273 9.004039 1.539579
F 49.647273 32.157297 1.539579
F 49.647273 55.310555 1.539579
F 22.925361 16.721795 0.699808
F 22.925361 39.875052 0.699808
F 22.925361 63.028310 0.699808
F 49.647273 16.721795 1.539578
F 49.647273 39.875052 1.539578
F 49.647273 63.028310 1.539578
F 7.223309 7.717750 3.846334
F 7.223309 30.871007 3.846334
F 7.223309 54.024265 3.846334
F 33.945221 7.717750 4.686103
F 33.945221 30.871007 4.686103
F 33.945221 54.024265 4.686103
F 7.223309 15.435502 3.846333
F 7.223309 38.588760 3.846333
F 7.223309 61.742018 3.846333
F 33.945221 15.435502 4.686102
F 33.945221 38.588760 4.686102
F 33.945221 61.742018 4.686102
F 7.223309 0.000000 3.846334
F 7.223309 23.153258 3.846334
F 7.223309 46.306515 3.846334
F 33.945221 0.000000 4.686103
F 33.945221 23.153258 4.686103
F 33.945221 46.306515 4.686103
F 16.130614 7.717750 4.126256
F 16.130614 30.871008 4.126256
F 16.130614 54.024265 4.126256
F 42.852525 7.717750 4.966026
F 42.852525 30.871008 4.966026
F 42.852525 54.024265 4.966026
F 16.130614 15.435503 4.126255
F 16.130614 38.588760 4.126255
F 16.130614 61.742018 4.126255
F 42.852525 15.435503 4.966025
F 42.852525 38.588760 4.966025
F 42.852525 61.742018 4.966025
F 16.130614 0.000001 4.126256
F 16.130614 23.153258 4.126256
F 16.130614 46.306516 4.126256
F 42.852525 0.000001 4.966026
F 42.852525 23.153258 4.966026
F 42.852525 46.306516 4.966026
F 25.037920 7.717750 4.406180
F 25.037920 30.871007 4.406180
F 25.037920 54.024265 4.406180
F 51.759832 7.717750 5.245950
F 51.759832 30.871007 5.245950
F 51.759832 54.024265 5.245950
F 25.037920 15.435502 4.406179
F 25.037920 38.588760 4.406179
F 25.037920 61.742018 4.406179
F 51.759832 15.435502 5.245949
F 51.759832 38.588760 5.245949
F 51.759832 61.742018 5.245949
F 25.037920 0.000000 4.406180
F 25.037920 23.153258 4.406180
F 25.037920 46.306515 4.406180
F 51.759832 0.000000 5.245950
F 51.759832 23.153258 5.245950
F 51.759832 46.306515 5.245950
F 7.337572 5.145165 0.209944
F 7.337572 28.298423 0.209944
F 7.337572 51.451680 0.209944
F 34.059483 5.145165 1.049714
F 34.059483 28.298423 1.049714
F 34.059483 51.451680 1.049714
F 7.337572 12.862918 0.209943
F 7.337572 36.016175 0.209943
F 7.337572 59.169433 0.209943
F 34.059483 12.862918 1.049713
F 34.059483 36.016175 1.049713
F 34.059483 59.169433 1.049713
F 7.337572 20.580673 0.209943
F 7.337572 43.733930 0.209943
F 7.337572 66.887188 0.209943
F 34.059483 20.580673 1.049713
F 34.059483 43.733930 1.049713
F 34.059483 66.887188 1.049713
F 16.244878 5.145164 0.489866
F 16.244878 28.298421 0.489866
F 16.244878 51.451679 0.489866
F 42.966789 5.145164 1.329635
F 42.966789 28.298421 1.329635
F 42.966789 51.451679 1.329635
F 16.244878 12.862916 0.489865
F 16.244878 36.016174 0.489865
F 16.244878 59.169431 0.489865
F 42.966789 12.862916 1.329634
F 42.966789 36.016174 1.329634
F 42.966789 59.169431 1.329634
F 16.244878 20.580671 0.489866
F 16.244878 43.733929 0.489866
F 16.244878 66.887186 0.489866
F 42.966789 20.580671 1.329635
F 42.966789 43.733929 1.329635
F 42.966789 66.887186 1.329635
F 25.152185 5.145165 0.769790
F 25.152185 28.298423 0.769790
F 25.152185 51.451680 0.769790
F 51.874096 5.145165 1.609560
F 51.874096 28.298423 1.609560
F 51.874096 51.451680 1.609560
F 25.152185 12.862917 0.769789
F 25.152185 36.016175 0.769789
F 25.152185 59.169432 0.769789
F 51.874096 12.862917 1.609559
F 51.874096 36.016175 1.609559
F 51.874096 59.169432 1.609559
F 25.152185 20.580673 0.769790
F 25.152185 43.733930 0.769790
F 25.152185 66.887188 0.769790
F 51.874096 20.580673 1.609560
F 51.874096 43.733930 1.609560
F 51.874096 66.887188 1.609560
F 7.251877 5.145165 2.937235
F 7.251877 28.298423 2.937235
F 7.251877 51.451680 2.937235
F 33.973787 5.145165 3.777005
F 33.973787 28.298423 3.777005
F 33.973787 51.451680 3.777005
F 7.251877 12.862917 2.937235
F 7.251877 36.016175 2.937235
F 7.251877 59.169432 2.937235
F 33.973787 12.862917 3.777005
F 33.973787 36.016175 3.777005
F 33.973787 59.169432 3.777005
F 7.251877 20.580673 2.937235
F 7.251877 43.733930 2.937235
F 7.251877 66.887188 2.937235
F 33.973787 20.580673 3.777005
F 33.973787 43.733930 3.777005
F 33.973787 66.887188 3.777005
F 16.159181 5.145164 3.217160
F 16.159181 28.298422 3.217160
F 16.159181 51.451679 3.217160
F 42.881092 5.145164 4.056929
F 42.881092 28.298422 4.056929
F 42.881092 51.451679 4.056929
F 16.159181 12.862917 3.217160
F 16.159181 36.016174 3.217160
F 16.159181 59.169432 3.217160
F 42.881092 12.862917 4.056929
F 42.881092 36.016174 4.056929
F 42.881092 59.169432 4.056929
F 16.159181 20.580672 3.217160
F 16.159181 43.733929 3.217160
F 16.159181 66.887187 3.217160
F 42.881092 20.580672 4.056929
F 42.881092 43.733929 4.056929
F 42.881092 66.887187 4.056929
F 25.066488 5.145165 3.497081
F 25.066488 28.298423 3.497081
F 25.066488 51.451680 3.497081
F 51.788400 5.145165 4.336851
F 51.788400 28.298423 4.336851
F 51.788400 51.451680 4.336851
F 25.066488 12.862917 3.497082
F 25.066488 36.016175 3.497082
F 25.066488 59.169432 3.497082
F 51.788400 12.862917 4.336852
F 51.788400 36.016175 4.336852
F 51.788400 59.169432 4.336852
F 25.066488 20.580672 3.497082
F 25.066488 43.733930 3.497082
F 25.066488 66.887188 3.497082
F 51.788400 20.580672 4.336852
F 51.788400 43.733930 4.336852
F 51.788400 66.887188 4.336852
F 7.137588 7.717749 6.573624
F 7.137588 30.871007 6.573624
F 7.137588 54.024264 6.573624
F 33.859499 7.717749 7.413394
F 33.859499 30.871007 7.413394
F 33.859499 54.024264 7.413394
F 7.137587 15.435502 6.573625
F 7.137587 38.588760 6.573625
F 7.137587 61.742017 6.573625
F 33.859499 15.435502 7.413395
F 33.859499 38.588760 7.413395
F 33.859499 61.742017 7.413395
F 7.137588 0.000000 6.573624
F 7.137588 23.153257 6.573624
F 7.137588 46.306515 6.573624
F 33.859499 0.000000 7.413394
F 33.859499 23.153257 7.413394
F 33.859499 46.306515 7.413394
F 16.044892 7.717751 6.853548
F 16.044892 30.871008 6.853548
F 16.044892 54.024266 6.853548
F 42.766803 7.717751 7.693318
F 42.766803 30.871008 7.693318
F 42.766803 54.024266 7.693318
F 16.044892 15.435503 6.853549
F 16.044892 38.588761 6.853549
F 16.044892 61.742018 6.853549
F 42.766803 15.435503 7.693319
F 42.766803 38.588761 7.693319
F 42.766803 61.742018 7.693319
F 16.044892 0.000001 6.853548
F 16.044892 23.153259 6.853548
F 16.044892 46.306516 6.853548
F 42.766803 0.000001 7.693318
F 42.766803 23.153259 7.693318
F 42.766803 46.306516 7.693318
F 24.952201 7.717750 7.133470
F 24.952201 30.871007 7.133470
F 24.952201 54.024265 7.133470
F 51.674112 7.717750 7.973240
F 51.674112 30.871007 7.973240
F 51.674112 54.024265 7.973240
F 24.952201 15.435502 7.133471
F 24.952201 38.588760 7.133471
F 24.952201 61.742017 7.133471
F 51.674112 15.435502 7.973241
F 51.674112 38.588760 7.973241
F 51.674112 61.742017 7.973241
F 24.952201 0.000000 7.133470
F 24.952201 23.153258 7.133470
F 24.952201 46.306515 7.133470
F 51.674112 0.000000 7.973240
F 51.674112 23.153258 7.973240
F 51.674112 46.306515 7.973240
F 0.342848 1.286291 10.000072
F 0.342848 24.439548 10.000072
F 0.342848 47.592806 10.000072
F 27.064759 1.286291 10.839841
F 27.064759 24.439548 10.839841
F 27.064759 47.592806 10.839841
F 0.342848 9.004040 10.000072
F 0.342848 32.157298 10.000072
F 0.342848 55.310555 10.000072
F 27.064759 9.004040 10.839841
F 27.064759 32.157298 10.839841
F 27.064759 55.310555 10.839841
F 0.342848 16.721795 10.000072
F 0.342848 39.875053 10.000072
F 0.342848 63.028310 10.000072
F 27.064759 16.721795 10.839841
F 27.064759 39.875053 10.839841
F 27.064759 63.028310 10.839841
F 9.250148 1.286291 10.279995
F 9.250148 24.439548 10.279995
F 9.250148 47.592806 10.279995
F 35.972059 1.286291 11.119765
F 35.972059 24.439548 11.119765
F 35.972059 47.592806 11.119765
F 9.250148 9.004040 10.279995
F 9.250148 32.157298 10.279995
F 9.250148 55.310555 10.279995
F 35.972059 9.004040 11.119765
F 35.972059 32.157298 11.119765
F 35.972059 55.310555 11.119765
F 9.250148 16.721795 10.279996
F 9.250148 39.875053 10.279996
F 9.250148 63.028310 10.279996
F 35.972059 16.721795 11.119766
F 35.972059 39.875053 11.119766
F 35.972059 63.028310 11.119766
F 18.157454 1.286290 10.559919
F 18.157454 24.439547 10.559919
F 18.157454 47.592805 10.559919
F 44.879365 1.286290 11.399689
F 44.879365 24.439547 11.399689
F 44.879365 47.592805 11.399689
F 18.157454 9.004039 10.559919
F 18.157454 32.157297 10.559919
F 18.157454 55.310554 10.559919
F 44.879365 9.004039 11.399689
F 44.879365 32.157297 11.399689
F 44.879365 55.310554 11.399689
F 18.157454 16.721795 10.559920
F 18.157454 39.875052 10.559920
F 18.157454 63.028310 10.559920
F 44.879365 16.721795 11.399690
F 44.879365 39.875052 11.399690
F 44.879365 63.028310 11.399690
F 0.228556 3.858875 13.636459
F 0.228556 27.012132 13.636459
F 0.228556 50.165390 13.636459
F 26.950467 3.858875 14.476229
F 26.950467 27.012132 14.476229
F 26.950467 50.165390 14.476229
F 0.228556 11.576625 13.636460
F 0.228556 34.729882 13.636460
F 0.228556 57.883140 13.636460
F 26.950467 11.576625 14.476230
F 26.950467 34.729882 14.476230
F 26.950467 57.883140 14.476230
F 0.228556 19.294380 13.636460
F 0.228556 42.447638 13.636460
F 0.228556 65.600895 13.636460
F 26.950467 19.294380 14.476230
F 26.950467 42.447638 14.476230
F 26.950467 65.600895 14.476230
F 9.135854 3.858875 13.916383
F 9.135854 27.012133 13.916383
F 9.135854 50.165390 13.916383
F 35.857766 3.858875 14.756153
F 35.857766 27.012133 14.756153
F 35.857766 50.165390 14.756153
F 9.135854 11.576625 13.916383
F 9.135854 34.729883 13.916383
F 9.135854 57.883140 13.916383
F 35.857766 11.576625 14.756153
F 35.857766 34.729883 14.756153
F 35.857766 57.883140 14.756153
F 9.135854 19.294380 13.916383
F 9.135854 42.447638 13.916383
F 9.135854 65.600896 13.916383
F 35.857766 19.294380 14.756153
F 35.857766 42.447638 14.756153
F 35.857766 65.600896 14.756153
F 18.043162 3.858876 14.196307
F 18.043162 27.012134 14.196307
F 18.043162 50.165391 14.196307
F 44.765073 3.858876 15.036077
F 44.765073 27.012134 15.036077
F 44.765073 50.165391 15.036077
F 18.043162 11.576626 14.196307
F 18.043162 34.729884 14.196307
F 18.043162 57.883141 14.196307
F 44.765073 11.576626 15.036077
F 44.765073 34.729884 15.036077
F 44.765073 57.883141 15.036077
F 18.043162 19.294382 14.196308
F 18.043162 42.447639 14.196308
F 18.043162 65.600897 14.196308
F 44.765073 19.294382 15.036078
F 44.765073 42.447639 15.036078
F 44.765073 65.600897 15.036078
F 0.314277 3.858875 10.909169
F 0.314277 27.012133 10.909169
F 0.314277 50.165390 10.909169
F 27.036188 3.858875 11.748939
F 27.036188 27.012133 11.748939
F 27.036188 50.165390 11.748939
F 0.314277 11.576625 10.909169
F 0.314277 34.729883 10.909169
F 0.314277 57.883140 10.909169
F 27.036188 11.576625 11.748939
F 27.036188 34.729883 11.748939
F 27.036188 57.883140 11.748939
F 0.314277 19.294381 10.909168
F 0.314277 42.447638 10.909168
F 0.314277 65.600896 10.909168
F 27.036188 19.294381 11.748938
F 27.036188 42.447638 11.748938
F 27.036188 65.600896 11.748938
F 9.221575 3.858875 11.189092
F 9.221575 27.012133 11.189092
F 9.221575 50.165390 11.189092
F 35.943487 3.858875 12.028862
F 35.943487 27.012133 12.028862
F 35.943487 50.165390 12.028862
F 9.221575 11.576625 11.189092
F 9.221575 34.729883 11.189092
F 9.221575 57.883140 11.189092
F 35.943487 11.576625 12.028862
F 35.943487 34.729883 12.028862
F 35.943487 57.883140 12.028862
F 9.221576 19.294381 11.189091
F 9.221576 42.447638 11.189091
F 9.221576 65.600896 11.189091
F 35.943487 19.294381 12.028861
F 35.943487 42.447638 12.028861
F 35.943487 65.600896 12.028861
F 18.128883 3.858876 11.469014
F 18.128883 27.012133 11.469014
F 18.128883 50.165391 11.469014
F 44.850794 3.858876 12.308784
F 44.850794 27.012133 12.308784
F 44.850794 50.165391 12.308784
F 18.128883 11.576626 11.469014
F 18.128883 34.729883 11.469014
F 18.128883 57.883141 11.469014
F 44.850794 11.576626 12.308784
F 44.850794 34.729883 12.308784
F 44.850794 57.883141 12.308784
F 18.128883 19.294381 11.469013
F 18.128883 42.447639 11.469013
F 18.128883 65.600896 11.469013
F 44.850794 19.294381 12.308783
F 44.850794 42.447639 12.308783
F 44.850794 65.600896 12.308783
F 0.428545 1.286291 7.272780
F 0.428545 24.439549 7.272780
F 0.428545 47.592806 7.272780
F 27.150456 1.286291 8.112549
F 27.150456 24.439549 8.112549
F 27.150456 47.592806 8.112549
F 0.428545 9.004040 7.272780
F 0.428545 32.157298 7.272780
F 0.428545 55.310555 7.272780
F 27.150456 9.004040 8.112549
F 27.150456 32.157298 8.112549
F 27.150456 55.310555 8.112549
F 0.428545 16.721796 7.272779
F 0.428545 39.875053 7.272779
F 0.428545 63.028311 7.272779
F 27.150456 16.721796 8.112548
F 27.150456 39.875053 8.112548
F 27.150456 63.028311 8.112548
F 9.335844 1.286291 7.552703
F 9.335844 24.439548 7.552703
F 9.335844 47.592806 7.552703
F 36.057754 1.286291 8.392473
F 36.057754 24.439548 8.392473
F 36.057754 47.592806 8.392473
F 9.335844 9.004040 7.552703
F 9.335844 32.157298 7.552703
F 9.335844 55.310555 7.552703
F 36.057754 9.004040 8.392473
F 36.057754 32.157298 8.392473
F 36.057754 55.310555 8.392473
F 9.335844 16.721795 7.552702
F 9.335844 39.875053 7.552702
F 9.335844 63.028310 7.552702
F 36.057754 16.721795 8.392472
F 36.057754 39.875053 8.392472
F 36.057754 63.028310 8.392472
F 18.243150 1.286290 7.832625
F 18.243150 24.439547 7.832625
F 18.243150 47.592805 7.832625
F 44.965062 1.286290 8.672395
F 44.965062 24.439547 8.672395
F 44.965062 47.592805 8.672395
F 18.243150 9.004039 7.832625
F 18.243150 32.157296 7.832625
F 18.243150 55.310554 7.832625
F 44.965062 9.004039 8.672395
F 44.965062 32.157296 8.672395
F 44.965062 55.310554 8.672395
F 18.243150 16.721794 7.832624
F 18.243150 39.875052 7.832624
F 18.243150 63.028309 7.832624
F 44.965062 16.721794 8.672394
F 44.965062 39.875052 8.672394
F 44.965062 63.028309 8.672394
F 2.541104 7.717750 10.979149
F 2.541104 30.871007 10.979149
F 2.541104 54.024265 10.979149
F 29.263014 7.717750 11.818919
F 29.263014 30.871007 11.818919
F 29.263014 54.024265 11.818919
F 2.541104 15.435503 10.979148
F 2.541104 38.588760 10.979148
F 2.541104 61.742018 10.979148
F 29.263014 15.435503 11.818918
F 29.263014 38.588760 11.818918
F 29.263014 61.742018 11.818918
F 2.541104 0.000000 10.979149
F 2.541104 23.153258 10.979149
F 2.541104 46.306515 10.979149
F 29.263014 0.000000 11.818919
F 29.263014 23.153258 11.818919
F 29.263014 46.306515 11.818919
F 11.448404 7.717750 11.259073
F 11.448404 30.871007 11.259073
F 11.448404 54.024265 11.259073
F 38.170315 7.717750 12.098843
F 38.170315 30.871007 12.098843
F 38.170315 54.024265 12.098843
F 11.448404 15.435502 11.259072
F 11.448404 38.588760 11.259072
F 11.448404 61.742017 11.259072
F 38.170315 15.435502 12.098842
F 38.170315 38.588760 12.098842
F 38.170315 61.742017 12.098842
F 11.448404 0.000000 11.259073
F 11.448404 23.153258 11.259073
F 11.448404 46.306515 11.259073
F 38.170315 0.000000 12.098843
F 38.170315 23.153258 12.098843
F 38.170315 46.306515 12.098843
F 20.355712 7.717750 11.538995
F 20.355712 30.871008 11.538995
F 20.355712 54.024265 11.538995
F 47.077623 7.717750 12.378765
F 47.077623 30.871008 12.378765
F 47.077623 54.024265 12.378765
F 20.355712 15.435503 11.538994
F 20.355712 38.588760 11.538994
F 20.355712 61.742018 11.538994
F 47.077623 15.435503 12.378764
F 47.077623 38.588760 12.378764
F 47.077623 61.742018 12.378764
F 20.355712 0.000001 11.538995
F 20.355712 23.153258 11.538995
F 20.355712 46.306516 11.538995
F 47.077623 0.000001 12.378765
F 47.077623 23.153258 12.378765
F 47.077623 46.306516 12.378765
F 2.655368 5.145166 7.342760
F 2.655368 28.298423 7.342760
F 2.655368 51.451681 7.342760
F 29.377278 5.145166 8.182530
F 29.377278 28.298423 8.182530
F 29.377278 51.451681 8.182530
F 2.655368 12.862918 7.342759
F 2.655368 36.016175 7.342759
F 2.655368 59.169433 7.342759
F 29.377279 12.862918 8.182529
F 29.377279 36.016175 8.182529
F 29.377279 59.169433 8.182529
F 2.655368 20.580673 7.342760
F 2.655368 43.733931 7.342760
F 2.655368 66.887188 7.342760
F 29.377278 20.580673 8.182530
F 29.377278 43.733931 8.182530
F 29.377278 66.887188 8.182530
F 11.562667 5.145165 7.622683
F 11.562667 28.298422 7.622683
F 11.562667 51.451680 7.622683
F 38.284578 5.145165 8.462453
F 38.284578 28.298422 8.462453
F 38.284578 51.451680 8.462453
F 11.562667 12.862917 7.622682
F 11.562667 36.016174 7.622682
F 11.562667 59.169432 7.622682
F 38.284578 12.862917 8.462452
F 38.284578 36.016174 8.462452
F 38.284578 59.169432 8.462452
F 11.562667 20.580672 7.622683
F 11.562667 43.733930 7.622683
F 11.562667 66.887187 7.622683
F 38.284578 20.580672 8.462453
F 38.284578 43.733930 8.462453
F 38.284578 66.887187 8.462453
F 20.469977 5.145164 7.902606
F 20.469977 28.298422 7.902606
F 20.469977 51.451679 7.902606
F 47.191888 5.145164 8.742376
F 47.191888 28.298422 8.742376
F 47.191888 51.451679 8.742376
F 20.469977 12.862916 7.902605
F 20.469977 36.016174 7.902605
F 20.469977 59.169431 7.902605
F 47.191888 12.862916 8.742375
F 47.191888 36.016174 8.742375
F 47.191888 59.169431 8.742375
F 20.469977 20.580672 7.902606
F 20.469977 43.733929 7.902606
F 20.469977 66.887187 7.902606
F 47.191888 20.580672 8.742376
F 47.191888 43.733929 8.742376
F 47.191888 66.887187 8.742376
F 2.569671 5.145165 10.070051
F 2.569671 28.298423 10.070051
F 2.569671 51.451680 10.070051
F 29.291582 5.145165 10.909821
F 29.291582 28.298423 10.909821
F 29.291582 51.451680 10.909821
F 2.569671 12.862917 10.070052
F 2.569671 36.016175 10.070052
F 2.569671 59.169432 10.070052
F 29.291582 12.862917 10.909822
F 29.291582 36.016175 10.909822
F 29.291582 59.169432 10.909822
F 2.569671 20.580673 10.070052
F 2.569671 43.733930 10.070052
F 2.569671 66.887188 10.070052
F 29.291582 20.580673 10.909822
F 29.291582 43.733930 10.909822
F 29.291582 66.887188 10.909822
F 11.476972 5.145165 10.349975
F 11.476972 28.298422 10.349975
F 11.476972 51.451680 10.349975
F 38.198882 5.145165 11.189745
F 38.198882 28.298422 11.189745
F 38.198882 51.451680 11.189745
F 11.476972 12.862917 10.349976
F 11.476972 36.016175 10.349976
F 11.476972 59.169432 10.349976
F 38.198882 12.862917 11.189746
F 38.198882 36.016175 11.189746
F 38.198882 59.169432 11.189746
F 11.476972 20.580672 10.349975
F 11.476972 43.733930 10.349975
F 11.476972 66.887187 10.349975
F 38.198882 20.580672 11.189745
F 38.198882 43.733930 11.189745
F 38.198882 66.887187 11.189745
F 20.384279 5.145164 10.629899
F 20.384279 28.298422 10.629899
F 20.384279 51.451679 10.629899
F 47.106191 5.145164 11.469669
F 47.106191 28.298422 11.469669
F 47.106191 51.451679 11.469669
F 20.384279 12.862917 10.629900
F 20.384279 36.016174 10.629900
F 20.384279 59.169432 10.629900
F 47.106191 12.862917 11.469670
F 47.106191 36.016174 11.469670
F 47.106191 59.169432 11.469670
F 20.384279 20.580672 10.629900
F 20.384279 43.733929 10.629900
F 20.384279 66.887187 10.629900
F 47.106191 20.580672 11.469670
F 47.106191 43.733929 11.469670
F 47.106191 66.887187 11.469670
F 2.455383 7.717749 13.706440
F 2.455383 30.871007 13.706440
F 2.455383 54.024264 13.706440
F 29.177294 7.717749 14.546210
F 29.177294 30.871007 14.546210
F 29.177294 54.024264 14.546210
F 2.455383 15.435502 13.706441
F 2.455383 38.588760 13.706441
F 2.455383 61.742017 13.706441
F 29.177294 15.435502 14.546211
F 29.177294 38.588760 14.546211
F 29.177294 61.742017 14.546211
F 2.455383 0.000000 13.706441
F 2.455383 23.153257 13.706441
F 2.455383 46.306515 13.706441
F 29.177294 0.000000 14.546211
F 29.177294 23.153257 14.546211
F 29.177294 46.306515 14.546211
F 11.362683 7.717750 13.986364
F 11.362683 30.871007 13.986364
F 11.362683 54.024265 13.986364
F 38.084593 7.717750 14.826134
F 38.084593 30.871007 14.826134
F 38.084593 54.024265 14.826134
F 11.362683 15.435503 13.986365
F 11.362683 38.588760 13.986365
F 11.362683 61.742018 13.986365
F 38.084593 15.435503 14.826135
F 38.084593 38.588760 14.826135
F 38.084593 61.742018 14.826135
F 11.362683 0.000000 13.986364
F 11.362683 23.153258 13.986364
F 11.362683 46.306515 13.986364
F 38.084593 0.000000 14.826134
F 38.084593 23.153258 14.826134
F 38.084593 46.306515 14.826134
F 20.269991 7.717751 14.266288
F 20.269991 30.871008 14.266288
F 20.269991 54.024266 14.266288
F 46.991902 7.717751 15.106058
F 46.991902 30.871008 15.106058
F 46.991902 54.024266 15.106058
F 20.269991 15.435503 14.266289
F 20.269991 38.588761 14.266289
F 20.269991 61.742018 14.266289
F 46.991902 15.435503 15.106059
F 46.991902 38.588761 15.106059
F 46.991902 61.742018 15.106059
F 20.269991 0.000001 14.266288
F 20.269991 23.153259 14.266288
F 20.269991 46.306516 14.266288
F 46.991902 0.000001 15.106058
F 46.991902 23.153259 15.106058
F 46.991902 46.306516 15.106058
F 4.796498 1.286291 10.140033
F 4.796498 24.439548 10.140033
F 4.796498 47.592806 10.140033
F 31.518410 1.286291 10.979803
F 31.518410 24.439548 10.979803
F 31.518410 47.592806 10.979803
F 4.796498 9.004040 10.140033
F 4.796498 32.157298 10.140033
F 4.796498 55.310555 10.140033
F 31.518410 9.004040 10.979803
F 31.518410 32.157298 10.979803
F 31.518410 55.310555 10.979803
F 4.796498 16.721795 10.140034
F 4.796498 39.875053 10.140034
F 4.796498 63.028310 10.140034
F 31.518410 16.721795 10.979804
F 31.518410 39.875053 10.979804
F 31.518410 63.028310 10.979804
F 13.703800 1.286290 10.419956
F 13.703800 24.439548 10.419956
F 13.703800 47.592806 10.419956
F 40.425711 1.286290 11.259726
F 40.425711 24.439548 11.259726
F 40.425711 47.592806 11.259726
F 13.703800 9.004040 10.419956
F 13.703800 32.157297 10.419956
F 13.703800 55.310555 10.419956
F 40.425711 9.004040 11.259726
F 40.425711 32.157297 11.259726
F 40.425711 55.310555 11.259726
F 13.703800 16.721795 10.419957
F 13.703800 39.875053 10.419957
F 13.703800 63.028310 10.419957
F 40.425711 16.721795 11.259727
F 40.425711 39.875053 11.259727
F 40.425711 63.028310 11.259727
F 22.611108 1.286290 10.699880
F 22.611108 24.439548 10.699880
F 22.611108 47.592805 10.699880
F 49.333019 1.286290 11.539650
F 49.333019 24.439548 11.539650
F 49.333019 47.592805 11.539650
F 22.611108 9.004040 10.699880
F 22.611108 32.157297 10.699880
F 22.611108 55.310555 10.699880
F 49.333019 9.004040 11.539650
F 49.333019 32.157297 11.539650
F 49.333019 55.310555 11.539650
F 22.611108 16.721795 10.699881
F 22.611108 39.875052 10.699881
F 22.611108 63.028310 10.699881
F 49.333019 16.721795 11.539651
F 49.333019 39.875052 11.539651
F 49.333019 63.028310 11.539651
F 4.682205 3.858875 13.776421
F 4.682205 27.012132 13.776421
F 4.682205 50.165390 13.776421
F 31.404116 3.858875 14.616191
F 31.404116 27.012132 14.616191
F 31.404116 50.165390 14.616191
F 4.682205 11.576625 13.776421
F 4.682205 34.729882 13.776421
F 4.682205 57.883140 13.776421
F 31.404116 11.576625 14.616191
F 31.404116 34.729882 14.616191
F 31.404116 57.883140 14.616191
F 4.682205 19.294380 13.776421
F 4.682205 42.447638 13.776421
F 4.682205 65.600895 13.776421
F 31.404116 19.294380 14.616191
F 31.404116 42.447638 14.616191
F 31.404116 65.600895 14.616191
F 13.589507 3.858876 14.056346
F 13.589507 27.012134 14.056346
F 13.589507 50.165391 14.056346
F 40.311418 3.858876 14.896116
F 40.311418 27.012134 14.896116
F 40.311418 50.165391 14.896116
F 13.589507 11.576626 14.056346
F 13.589507 34.729884 14.056346
F 13.589507 57.883141 14.056346
F 40.311418 11.576626 14.896116
F 40.311418 34.729884 14.896116
F 40.311418 57.883141 14.896116
F 13.589507 19.294382 14.056346
F 13.589507 42.447639 14.056346
F 13.589507 65.600897 14.056346
F 40.311418 19.294382 14.896116
F 40.311418 42.447639 14.896116
F 40.311418 65.600897 14.896116
F 22.496817 3.858875 14.336268
F 22.496817 27.012133 14.336268
F 22.496817 50.165390 14.336268
F 49.218728 3.858875 15.176038
F 49.218728 27.012133 15.176038
F 49.218728 50.165390 15.176038
F 22.496817 11.576625 14.336268
F 22.496817 34.729883 14.336268
F 22.496817 57.883140 14.336268
F 49.218728 11.576625 15.176038
F 49.218728 34.729883 15.176038
F 49.218728 57.883140 15.176038
F 22.496817 19.294381 14.336269
F 22.496817 42.447638 14.336269
F 22.496817 65.600896 14.336269
F 49.218728 19.294381 15.176039
F 49.218728 42.447638 15.176039
F 49.218728 65.600896 15.176039
F 4.767926 3.858875 11.049130
F 4.767926 27.012133 11.049130
F 4.767926 50.165390 11.049130
F 31.489837 3.858875 11.888900
F 31.489837 27.012133 11.888900
F 31.489837 50.165390 11.888900
F 4.767926 11.576625 11.049130
F 4.767926 34.729883 11.049130
F 4.767926 57.883140 11.049130
F 31.489837 11.576625 11.888900
F 31.489837 34.729883 11.888900
F 31.489837 57.883140 11.888900
F 4.767926 19.294381 11.049129
F 4.767926 42.447638 11.049129
F 4.767926 65.600896 11.049129
F 31.489837 19.294381 11.888899
F 31.489837 42.447638 11.888899
F 31.489837 65.600896 11.888899
F 13.675229 3.858876 11.329052
F 13.675229 27.012133 11.329052
F 13.675229 50.165391 11.329052
F 40.397140 3.858876 12.168822
F 40.397140 27.012133 12.168822
F 40.397140 50.165391 12.168822
F 13.675229 11.576626 11.329052
F 13.675229 34.729883 11.329052
F 13.675229 57.883141 11.329052
F 40.397140 11.576626 12.168822
F 40.397140 34.729883 12.168822
F 40.397140 57.883141 12.168822
F 13.675229 19.294381 11.329052
F 13.675229 42.447639 11.329052
F 13.675229 65.600896 11.329052
F 40.397140 19.294381 12.168822
F 40.397140 42.447639 12.168822
F 40.397140 65.600896 12.168822
F 22.582536 3.858875 11.608977
F 22.582536 27.012133 11.608977
F 22.582536 50.165390 11.608977
F 49.304447 3.858875 12.448747
F 49.304447 27.012133 12.448747
F 49.304447 50.165390 12.448747
F 22.582536 11.576625 11.608977
F 22.582536 34.729883 11.608977
F 22.582536 57.883140 11.608977
F 49.304447 11.576625 12.448747
F 49.304447 34.729883 12.448747
F 49.304447 57.883140 12.448747
F 22.582536 19.294381 11.608976
F 22.582536 42.447638 11.608976
F 22.582536 65.600896 11.608976
F 49.304447 19.294381 12.448746
F 49.304447 42.447638 12.448746
F 49.304447 65.600896 12.448746
F 4.882193 1.286291 7.412741
F 4.882193 24.439549 7.412741
F 4.882193 47.592806 7.412741
F 31.604105 1.286291 8.252511
F 31.604105 24.439549 8.252511
F 31.604105 47.592806 8.252511
F 4.882193 9.004041 7.412741
F 4.882193 32.157298 7.412741
F 4.882193 55.310556 7.412741
F 31.604105 9.004041 8.252511
F 31.604105 32.157298 8.252511
F 31.604105 55.310556 8.252511
F 4.882193 16.721796 7.412740
F 4.882193 39.875053 7.412740
F 4.882193 63.028311 7.412740
F 31.604105 16.721796 8.252510
F 31.604105 39.875053 8.252510
F 31.604105 63.028311 8.252510
F 13.789496 1.286290 7.692663
F 13.789496 24.439547 7.692663
F 13.789496 47.592805 7.692663
F 40.511407 1.286290 8.532433
F 40.511407 24.439547 8.532433
F 40.511407 47.592805 8.532433
F 13.789496 9.004039 7.692663
F 13.789496 32.157297 7.692663
F 13.789496 55.310554 7.692663
F 40.511407 9.004039 8.532433
F 40.511407 32.157297 8.532433
F 40.511407 55.310554 8.532433
F 13.789496 16.721795 7.692663
F 13.789496 39.875052 7.692663
F 13.789496 63.028310 7.692663
F 40.511407 16.721795 8.532433
F 40.511407 39.875052 8.532433
F 40.511407 63.028310 8.532433
F 22.696805 1.286290 7.972588
F 22.696805 24.439548 7.972588
F 22.696805 47.592805 7.972588
F 49.418716 1.286290 8.812358
F 49.418716 24.439548 8.812358
F 49.418716 47.592805 8.812358
F 22.696805 9.004039 7.972588
F 22.696805 32.157297 7.972588
F 22.696805 55.310555 7.972588
F 49.418716 9.004039 8.812358
F 49.418716 32.157297 8.812358
F 49.418716 55.310555 8.812358
F 22.696805 16.721795 7.972587
F 22.696805 39.875052 7.972587
F 22.696805 63.028310 7.972587
F 49.418716 16.721795 8.812357
F 49.418716 39.875052 8.812357
F 49.418716 63.028310 8.812357
F 6.994753 7.717750 11.119111
F 6.994753 30.871007 11.119111
F 6.994753 54.024265 11.119111
F 33.716665 7.717750 11.958881
F 33.716665 30.871007 11.958881
F 33.716665 54.024265 11.958881
F 6.994753 15.435502 11.119110
F 6.994753 38.588760 11.119110
F 6.994753 61.742018 11.119110
F 33.716665 15.435502 11.958880
F 33.716665 38.588760 11.958880
F 33.716665 61.742018 11.958880
F 6.994753 0.000000 11.119111
F 6.994753 23.153258 11.119111
F 6.994753 46.306515 11.119111
F 33.716665 0.000000 11.958881
F 33.716665 23.153258 11.958881
F 33.716665 46.306515 11.958881
F 15.902057 7.717750 11.399033
F 15.902057 30.871008 11.399033
F 15.902057 54.024265 11.399033
F 42.623968 7.717750 12.238803
F 42.623968 30.871008 12.238803
F 42.623968 54.024265 12.238803
F 15.902057 15.435503 11.399032
F 15.902057 38.588760 11.399032
F 15.902057 61.742018 11.399032
F 42.623968 15.435503 12.238802
F 42.623968 38.588760 12.238802
F 42.623968 61.742018 12.238802
F 15.902057 0.000001 11.399033
F 15.902057 23.153258 11.399033
F 15.902057 46.306516 11.399033
F 42.623968 0.000001 12.238803
F 42.623968 23.153258 12.238803
F 42.623968 46.306516 12.238803
F 24.809364 7.717750 11.678958
F 24.809364 30.871007 11.678958
F 24.809364 54.024265 11.678958
F 51.531276 7.717750 12.518728
F 51.531276 30.871007 12.518728
F 51.531276 54.024265 12.518728
F 24.809364 15.435502 11.678957
F 24.809364 38.588760 11.678957
F 24.809364 61.742018 11.678957
F 51.531276 15.435502 12.518727
F 51.531276 38.588760 12.518727
F 51.531276 61.742018 12.518727
F 24.809364 0.000000 11.678958
F 24.809364 23.153258 11.678958
F 24.809364 46.306515 11.678958
F 51.531276 0.000000 12.518728
F 51.531276 23.153258 12.518728
F 51.531276 46.306515 12.518728
F 7.109016 5.145165 7.482722
F 7.109016 28.298423 7.482722
F 7.109016 51.451680 7.482722
F 33.830927 5.145165 8.322492
F 33.830927 28.298423 8.322492
F 33.830927 51.451680 8.322492
F 7.109016 12.862918 7.482721
F 7.109016 36.016175 7.482721
F 7.109016 59.169433 7.482721
F 33.830927 12.862918 8.322491
F 33.830927 36.016175 8.322491
F 33.830927 59.169433 8.322491
F 7.109016 20.580673 7.482722
F 7.109016 43.733930 7.482722
F 7.109016 66.887188 7.482722
F 33.830927 20.580673 8.322492
F 33.830927 43.733930 8.322492
F 33.830927 66.887188 8.322492
F 16.016322 5.145164 7.762644
F 16.016322 28.298421 7.762644
F 16.016322 51.451679 7.762644
F 42.738232 5.145164 8.602414
F 42.738232 28.298421 8.602414
F 42.738232 51.451679 8.602414
F 16.016322 12.862916 7.762643
F 16.016322 36.016174 7.762643
F 16.016322 59.169431 7.762643
F 42.738232 12.862916 8.602413
F 42.738232 36.016174 8.602413
F 42.738232 59.169431 8.602413
F 16.016322 20.580671 7.762644
F 16.016322 43.733929 7.762644
F 16.016322 66.887186 7.762644
F 42.738232 20.580671 8.602414
F 42.738232 43.733929 8.602414
F 42.738232 66.887186 8.602414
F 24.923629 5.145165 8.042569
F 24.923629 28.298423 8.042569
F 24.923629 51.451680 8.042569
F 51.645540 5.145165 8.882338
F 51.645540 28.298423 8.882338
F 51.645540 51.451680 8.882338
F 24.923629 12.862917 8.042568
F 24.923629 36.016175 8.042568
F 24.923629 59.169432 8.042568
F 51.645540 12.862917 8.882337
F 51.645540 36.016175 8.882337
F 51.645540 59.169432 8.882337
F 24.923629 20.580673 8.042569
F 24.923629 43.733930 8.042569
F 24.923629 66.887188 8.042569
F 51.645540 20.580673 8.882338
F 51.645540 43.733930 8.882338
F 51.645540 66.887188 8.882338
F 7.023320 5.145165 10.210014
F 7.023320 28.298423 10.210014
F 7.023320 51.451680 10.210014
F 33.745231 5.145165 11.049784
F 33.745231 28.298423 11.049784
F 33.745231 51.451680 11.049784
F 7.023320 12.862917 10.210014
F 7.023320 36.016175 10.210014
F 7.023320 59.169432 10.210014
F 33.745231 12.862917 11.049784
F 33.745231 36.016175 11.049784
F 33.745231 59.169432 11.049784
F 7.023320 20.580673 10.210014
F 7.023320 43.733930 10.210014
F 7.023320 66.887188 10.210014
F 33.745231 20.580673 11.049784
F 33.745231 43.733930 11.049784
F 33.745231 66.887188 11.049784
F 15.930625 5.145164 10.489938
F 15.930625 28.298422 10.489938
F 15.930625 51.451679 10.489938
F 42.652536 5.145164 11.329708
F 42.652536 28.298422 11.329708
F 42.652536 51.451679 11.329708
F 15.930625 12.862917 10.489938
F 15.930625 36.016174 10.489938
F 15.930625 59.169432 10.489938
F 42.652536 12.862917 11.329708
F 42.652536 36.016174 11.329708
F 42.652536 59.169432 11.329708
F 15.930625 20.580672 10.489938
F 15.930625 43.733929 10.489938
F 15.930625 66.887187 10.489938
F 42.652536 20.580672 11.329708
F 42.652536 43.733929 11.329708
F 42.652536 66.887187 11.329708
F 24.837932 5.145165 10.769860
F 24.837932 28.298423 10.769860
F 24.837932 51.451680 10.769860
F 51.559843 5.145165 11.609629
F 51.559843 28.298423 11.609629
F 51.559843 51.451680 11.609629
F 24.837932 12.862917 10.769861
F 24.837932 36.016175 10.769861
F 24.837932 59.169432 10.769861
F 51.559843 12.862917 11.609630
F 51.559843 36.016175 11.609630
F 51.559843 59.169432 11.609630
F 24.837932 20.580672 10.769861
F 24.837932 43.733930 10.769861
F 24.837932 66.887188 10.769861
F 51.559843 20.580672 11.609630
F 51.559843 43.733930 11.609630
F 51.559843 66.887188 11.609630
F 6.909031 7.717749 13.846402
F 6.909031 30.871007 13.846402
F 6.909031 54.024264 13.846402
F 33.630943 7.717749 14.686172
F 33.630943 30.871007 14.686172
F 33.630943 54.024264 14.686172
F 6.909031 15.435502 13.846403
F 6.909031 38.588760 13.846403
F 6.909031 61.742017 13.846403
F 33.630943 15.435502 14.686173
F 33.630943 38.588760 14.686173
F 33.630943 61.742017 14.686173
F 6.909031 0.000000 13.846402
F 6.909031 23.153257 13.846402
F 6.909031 46.306515 13.846402
F 33.630943 0.000000 14.686172
F 33.630943 23.153257 14.686172
F 33.630943 46.306515 14.686172
F 15.816336 7.717751 14.126327
F 15.816336 30.871008 14.126327
F 15.816336 54.024266 14.126327
F 42.538247 7.717751 14.966096
F 42.538247 30.871008 14.966096
F 42.538247 54.024266 14.966096
F 15.816336 15.435503 14.126328
F 15.816336 38.588761 14.126328
F 15.816336 61.742018 14.126328
F 42.538247 15.435503 14.966097
F 42.538247 38.588761 14.966097
F 42.538247 61.742018 14.966097
F 15.816336 0.000001 14.126327
F 15.816336 23.153259 14.126327
F 15.816336 46.306516 14.126327
F 42.538247 0.000001 14.966096
F 42.538247 23.153259 14.966096
F 42.538247 46.306516 14.966096
F 24.723644 7.717750 14.406249
F 24.723644 30.871007 14.406249
F 24.723644 54.024265 14.406249
F 51.445555 7.717750 15.246019
F 51.445555 30.871007 15.246019
F 51.445555 54.024265 15.246019
F 24.723644 15.435502 14.406250
F 24.723644 38.588760 14.406250
F 24.723644 61.742017 14.406250
F 51.445555 15.435502 15.246020
F 51.445555 38.588760 15.246020
F 51.445555 61.742017 15.246020
F 24.723644 0.000000 14.406249
F 24.723644 23.153258 14.406249
F 24.723644 46.306515 14.406249
F 51.445555 0.000000 15.246019
F 51.445555 23.153258 15.246019
F 51.445555 46.306515 15.246019
F 0.114292 1.286291 17.272849
F 0.114292 24.439548 17.272849
F 0.114292 47.592806 17.272849
F 26.836203 1.286291 18.112619
F 26.836203 24.439548 18.112619
F 26.836203 47.592806 18.112619
F 0.114292 9.004040 17.272849
F 0.114292 32.157298 17.272849
F 0.114292 55.310555 17.272849
F 26.836203 9.004040 18.112619
F 26.836203 32.157298 18.112619
F 26.836203 55.310555 18.112619
F 0.114292 16.721795 17.272850
F 0.114292 39.875053 17.272850
F 0.114292 63.028310 17.272850
F 26.836203 16.721795 18.112620
F 26.836203 39.875053 18.112620
F 26.836203 63.028310 18.112620
F 9.021592 1.286291 17.552772
F 9.021592 24.439548 17.552772
F 9.021592 47.592806 17.552772
F 35.743503 1.286291 18.392542
F 35.743503 24.439548 18.392542
F 35.743503 47.592806 18.392542
F 9.021592 9.004040 17.552772
F 9.021592 32.157298 17.552772
F 9.021592 55.310555 17.552772
F 35.743503 9.004040 18.392542
F 35.743503 32.157298 18.392542
F 35.743503 55.310555 18.392542
F 9.021592 16.721795 17.552773
F 9.021592 39.875053 17.552773
F 9.021592 63.028310 17.552773
F 35.743503 16.721795 18.392543
F 35.743503 39.875053 18.392543
F 35.743503 63.028310 18.392543
F 17.928897 1.286290 17.832697
F 17.928897 24.439547 17.832697
F 17.928897 47.592805 17.832697
F 44.650809 1.286290 18.672466
F 44.650809 24.439547 18.672466
F 44.650809 47.592805 18.672466
F 17.928897 9.004039 17.832697
F 17.928897 32.157297 17.832697
F 17.928897 55.310554 17.832697
F 44.650809 9.004039 18.672466
F 44.650809 32.157297 18.672466
F 44.650809 55.310554 18.672466
F 17.928897 16.721795 17.832698
F 17.928897 39.875052 17.832698
F 17.928897 63.028310 17.832698
F 44.650809 16.721795 18.672467
F 44.650809 39.875052 18.672467
F 44.650809 63.028310 18.672467
F 0.000000 3.858875 20.909238
F 0.000000 27.012132 20.909238
F 0.000000 50.165390 20.909238
F 26.721911 3.858875 21.749008
F 26.721911 27.012132 21.749008
F 26.721911 50.165390 21.749008
F 0.000000 11.576625 20.909238
F 0.000000 34.729882 20.909238
F 0.000000 57.883140 20.909238
F 26.721911 11.576625 21.749008
F 26.721911 34.729882 21.749008
F 26.721911 57.883140 21.749008
F 0.000000 19.294380 20.909238
F 0.000000 42.447638 20.909238
F 0.000000 65.600895 20.909238
F 26.721911 19.294380 21.749008
F 26.721911 42.447638 21.749008
F 26.721911 65.600895 21.749008
F 8.907298 3.858875 21.189162
F 8.907298 27.012133 21.189162
F 8.907298 50.165390 21.189162
F 35.629209 3.858875 22.028931
F 35.629209 27.012133 22.028931
F 35.629209 50.165390 22.028931
F 8.907298 11.576625 21.189162
F 8.907298 34.729883 21.189162
F 8.907298 57.883140 21.189162
F 35.629209 11.576625 22.028931
F 35.629209 34.729883 22.028931
F 35.629209 57.883140 22.028931
F 8.907298 19.294380 21.189163
F 8.907298 42.447638 21.189163
F 8.907298 65.600896 21.189163
F 35.629209 19.294380 22.028932
F 35.629209 42.447638 22.028932
F 35.629209 65.600896 22.028932
F 17.814606 3.858876 21.469086
F 17.814606 27.012134 21.469086
F 17.814606 50.165391 21.469086
F 44.536517 3.858876 22.308856
F 44.536517 27.012134 22.308856
F 44.536517 50.165391 22.308856
F 17.814606 11.576626 21.469086
F 17.814606 34.729884 21.469086
F 17.814606 57.883141 21.469086
F 44.536517 11.576626 22.308856
F 44.536517 34.729884 22.308856
F 44.536517 57.883141 22.308856
F 17.814606 19.294382 21.469087
F 17.814606 42.447639 21.469087
F 17.814606 65.600897 21.469087
F 44.536517 19.294382 22.308857
F 44.536517 42.447639 22.308857
F 44.536517 65.600897 22.308857
F 0.085721 3.858875 18.181948
F 0.085721 27.012133 18.181948
F 0.085721 50.165390 18.181948
F 26.807631 3.858875 19.021718
F 26.807631 27.012133 19.021718
F 26.807631 50.165390 19.021718
F 0.085721 11.576625 18.181947
F 0.085721 34.729883 18.181947
F 0.085721 57.883140 18.181947
F 26.807631 11.576625 19.021717
F 26.807631 34.729883 19.021717
F 26.807631 57.883140 19.021717
F 0.085721 19.294381 18.181947
F 0.085721 42.447638 18.181947
F 0.085721 65.600896 18.181947
F 26.807631 19.294381 19.021717
F 26.807631 42.447638 19.021717
F 26.807631 65.600896 19.021717
F 8.993019 3.858875 18.461870
F 8.993019 27.012133 18.461870
F 8.993019 50.165390 18.461870
F 35.714931 3.858875 19.301640
F 35.714931 27.012133 19.301640
F 35.714931 50.165390 19.301640
F 8.993019 11.576625 18.461870
F 8.993019 34.729883 18.461870
F 8.993019 57.883140 18.461870
F 35.714931 11.576625 19.301640
F 35.714931 34.729883 19.301640
F 35.714931 57.883140 19.301640
F 8.993019 19.294381 18.461870
F 8.993019 42.447638 18.461870
F 8.993019 65.600896 18.461870
F 35.714931 19.294381 19.301640
F 35.714931 42.447638 19.301640
F 35.714931 65.600896 19.301640
F 17.900327 3.858876 18.741793
F 17.900327 27.012133 18.741793
F 17.900327 50.165391 18.741793
F 44.622238 3.858876 19.581563
F 44.622238 27.012133 19.581563
F 44.622238 50.165391 19.581563
F 17.900327 11.576626 18.741793
F 17.900327 34.729883 18.741793
F 17.900327 57.883141 18.741793
F 44.622238 11.576626 19.581563
F 44.622238 34.729883 19.581563
F 44.622238 57.883141 19.581563
F 17.900327 19.294381 18.741793
F 17.900327 42.447639 18.741793
F 17.900327 65.600896 18.741793
F 44.622238 19.294381 19.581563
F 44.622238 42.447639 19.581563
F 44.622238 65.600896 19.581563
F 0.199989 1.286291 14.545558
F 0.199989 24.439549 14.545558
F 0.199989 47.592806 14.545558
F 26.921900 1.286291 15.385328
F 26.921900 24.439549 15.385328
F 26.921900 47.592806 15.385328
F 0.199989 9.004040 14.545558
F 0.199989 32.157298 14.545558
F 0.199989 55.310555 14.545558
F 26.921900 9.004040 15.385328
F 26.921900 32.157298 15.385328
F 26.921900 55.310555 15.385328
F 0.199989 16.721796 14.545557
F 0.199989 39.875053 14.545557
F 0.199989 63.028311 14.545557
F 26.921900 16.721796 15.385327
F 26.921900 39.875053 15.385327
F 26.921900 63.028311 15.385327
F 9.107287 1.286291 14.825481
F 9.107287 24.439548 14.825481
F 9.107287 47.592806 14.825481
F 35.829198 1.286291 15.665251
F 35.829198 24.439548 15.665251
F 35.829198 47.592806 15.665251
F 9.107287 9.004040 14.825481
F 9.107287 32.157298 14.825481
F 9.107287 55.310555 14.825481
F 35.829198 9.004040 15.665251
F 35.829198 32.157298 15.665251
F 35.829198 55.310555 15.665251
F 9.107287 16.721795 14.825480
F 9.107287 39.875053 14.825480
F 9.107287 63.028310 14.825480
F 35.829198 16.721795 15.665250
F 35.829198 39.875053 15.665250
F 35.829198 63.028310 15.665250
F 18.014594 1.286290 15.105403
F 18.014594 24.439547 15.105403
F 18.014594 47.592805 15.105403
F 44.736506 1.286290 15.945173
F 44.736506 24.439547 15.945173
F 44.736506 47.592805 15.945173
F 18.014594 9.004039 15.105403
F 18.014594 32.157296 15.105403
F 18.014594 55.310554 15.105403
F 44.736506 9.004039 15.945173
F 44.736506 32.157296 15.945173
F 44.736506 55.310554 15.945173
F 18.014594 16.721794 15.105403
F 18.014594 39.875052 15.105403
F 18.014594 63.028309 15.105403
F 44.736506 16.721794 15.945173
F 44.736506 39.875052 15.945173
F 44.736506 63.028309 15.945173
F 2.312547 7.717750 18.251929
F 2.312547 30.871007 18.251929
F 2.312547 54.024265 18.251929
F 29.034458 7.717750 19.091699
F 29.034458 30.871007 19.091699
F 29.034458 54.024265 19.091699
F 2.312547 15.435503 18.251928
F 2.312547 38.588760 18.251928
F 2.312547 61.742018 18.251928
F 29.034458 15.435503 19.091698
F 29.034458 38.588760 19.091698
F 29.034458 61.742018 19.091698
F 2.312547 0.000000 18.251928
F 2.312547 23.153258 18.251928
F 2.312547 46.306515 18.251928
F 29.034458 0.000000 19.091698
F 29.034458 23.153258 19.091698
F 29.034458 46.306515 19.091698
F 11.219848 7.717750 18.531852
F 11.219848 30.871007 18.531852
F 11.219848 54.024265 18.531852
F 37.941759 7.717750 19.371622
F 37.941759 30.871007 19.371622
F 37.941759 54.024265 19.371622
F 11.219848 15.435502 18.531850
F 11.219848 38.588760 18.531850
F 11.219848 61.742017 18.531850
F 37.941759 15.435502 19.371620
F 37.941759 38.588760 19.371620
F 37.941759 61.742017 19.371620
F 11.219848 0.000000 18.531851
F 11.219848 23.153258 18.531851
F 11.219848 46.306515 18.531851
F 37.941759 0.000000 19.371621
F 37.941759 23.153258 19.371621
F 37.941759 46.306515 19.371621
F 20.127155 7.717750 18.811775
F 20.127155 30.871008 18.811775
F 20.127155 54.024265 18.811775
F 46.849066 7.717750 19.651545
F 46.849066 30.871008 19.651545
F 46.849066 54.024265 19.651545
F 20.127155 15.435503 18.811774
F 20.127155 38.588760 18.811774
F 20.127155 61.742018 18.811774
F 46.849066 15.435503 19.651544
F 46.849066 38.588760 19.651544
F 46.849066 61.742018 19.651544
F 20.127155 0.000001 18.811775
F 20.127155 23.153258 18.811775
F 20.127155 46.306516 18.811775
F 46.849066 0.000001 19.651545
F 46.849066 23.153258 19.651545
F 46.849066 46.306516 19.651545
F 2.426811 5.145166 14.615539
F 2.426811 28.298423 14.615539
F 2.426811 51.451681 14.615539
F 29.148722 5.145166 15.455309
F 29.148722 28.298423 15.455309
F 29.148722 51.451681 15.455309
F 2.426811 12.862918 14.615538
F 2.426811 36.016175 14.615538
F 2.426811 59.169433 14.615538
F 29.148722 12.862918 15.455308
F 29.148722 36.016175 15.455308
F 29.148722 59.169433 15.455308
F 2.426811 20.580673 14.615539
F 2.426811 43.733931 14.615539
F 2.426811 66.887188 14.615539
F 29.148722 20.580673 15.455309
F 29.148722 43.733931 15.455309
F 29.148722 66.887188 15.455309
F 11.334111 5.145165 14.895461
F 11.334111 28.298422 14.895461
F 11.334111 51.451680 14.895461
F 38.056022 5.145165 15.735231
F 38.056022 28.298422 15.735231
F 38.056022 51.451680 15.735231
F 11.334111 12.862917 14.895460
F 11.334111 36.016174 14.895460
F 11.334111 59.169432 14.895460
F 38.056022 12.862917 15.735230
F 38.056022 36.016174 15.735230
F 38.056022 59.169432 15.735230
F 11.334111 20.580672 14.895461
F 11.334111 43.733930 14.895461
F 11.334111 66.887187 14.895461
F 38.056022 20.580672 15.735231
F 38.056022 43.733930 15.735231
F 38.056022 66.887187 15.735231
F 20.241421 5.145164 15.175384
F 20.241421 28.298422 15.175384
F 20.241421 51.451679 15.175384
F 46.963331 5.145164 16.015154
F 46.963331 28.298422 16.015154
F 46.963331 51.451679 16.015154
F 20.241421 12.862916 15.175383
F 20.241421 36.016174 15.175383
F 20.241421 59.169431 15.175383
F 46.963331 12.862916 16.015153
F 46.963331 36.016174 16.015153
F 46.963331 59.169431 16.015153
F 20.241421 20.580672 15.175384
F 20.241421 43.733929 15.175384
F 20.241421 66.887187 15.175384
F 46.963331 20.580672 16.015154
F 46.963331 43.733929 16.015154
F 46.963331 66.887187 16.015154
F 2.341115 5.145165 17.342830
F 2.341115 28.298423 17.342830
F 2.341115 51.451680 17.342830
F 29.063026 5.145165 18.182600
F 29.063026 28.298423 18.182600
F 29.063026 51.451680 18.182600
F 2.341115 12.862917 17.342831
F 2.341115 36.016175 17.342831
F 2.341115 59.169432 17.342831
F 29.063026 12.862917 18.182601
F 29.063026 36.016175 18.182601
F 29.063026 59.169432 18.182601
F 2.341115 20.580673 17.342830
F 2.341115 43.733930 17.342830
F 2.341115 66.887188 17.342830
F 29.063026 20.580673 18.182600
F 29.063026 43.733930 18.182600
F 29.063026 66.887188 18.182600
F 11.248415 5.145165 17.622753
F 11.248415 28.298422 17.622753
F 11.248415 51.451680 17.622753
F 37.970326 5.145165 18.462523
F 37.970326 28.298422 18.462523
F 37.970326 51.451680 18.462523
F 11.248415 12.862917 17.622754
F 11.248415 36.016175 17.622754
F 11.248415 59.169432 17.622754
F 37.970326 12.862917 18.462524
F 37.970326 36.016175 18.462524
F 37.970326 59.169432 18.462524
F 11.248415 20.580672 17.622754
F 11.248415 43.733930 17.622754
F 11.248415 66.887187 17.622754
F 37.970326 20.580672 18.462524
F 37.970326 43.733930 18.462524
F 37.970326 66.887187 18.462524
F 20.155723 5.145164 17.902677
F 20.155723 28.298422 17.902677
F 20.155723 51.451679 17.902677
F 46.877635 5.145164 18.742447
F 46.877635 28.298422 18.742447
F 46.877635 51.451679 18.742447
F 20.155723 12.862917 17.902678
F 20.155723 36.016174 17.902678
F 20.155723 59.169432 17.902678
F 46.877635 12.862917 18.742448
F 46.877635 36.016174 18.742448
F 46.877635 59.169432 18.742448
F 20.155723 20.580672 17.902677
F 20.155723 43.733929 17.902677
F 20.155723 66.887187 17.902677
F 46.877635 20.580672 18.742447
F 46.877635 43.733929 18.742447
F 46.877635 66.887187 18.742447
F 2.226827 7.717749 20.979219
F 2.226827 30.871007 20.979219
F 2.226827 54.024264 20.979219
F 28.948737 7.717749 21.818989
F 28.948737 30.871007 21.818989
F 28.948737 54.024264 21.818989
F 2.226827 15.435502 20.979220
F 2.226827 38.588760 20.979220
F 2.226827 61.742017 20.979220
F 28.948737 15.435502 21.818990
F 28.948737 38.588760 21.818990
F 28.948737 61.742017 21.818990
F 2.226827 0.000000 20.979219
F 2.226827 23.153257 20.979219
F 2.226827 46.306515 20.979219
F 28.948737 0.000000 21.818989
F 28.948737 23.153257 21.818989
F 28.948737 46.306515 21.818989
F 11.134126 7.717750 21.259142
F 11.134126 30.871007 21.259142
F 11.134126 54.024265 21.259142
F 37.856037 7.717750 22.098912
F 37.856037 30.871007 22.098912
F 37.856037 54.024265 22.098912
F 11.134126 15.435503 21.259143
F 11.134126 38.588760 21.259143
F 11.134126 61.742018 21.259143
F 37.856037 15.435503 22.098913
F 37.856037 38.588760 22.098913
F 37.856037 61.742018 22.098913
F 11.134126 0.000000 21.259142
F 11.134126 23.153258 21.259142
F 11.134126 46.306515 21.259142
F 37.856037 0.000000 22.098912
F 37.856037 23.153258 22.098912
F 37.856037 46.306515 22.098912
F 20.041435 7.717751 21.539067
F 20.041435 30.871008 21.539067
F 20.041435 54.024266 21.539067
F 46.763346 7.717751 22.378837
F 46.763346 30.871008 22.378837
F 46.763346 54.024266 22.378837
F 20.041435 15.435503 21.539068
F 20.041435 38.588761 21.539068
F 20.041435 61.742018 21.539068
F 46.763346 15.435503 22.378838
F 46.763346 38.588761 22.378838
F 46.763346 61.742018 22.378838
F 20.041435 0.000001 21.539067
F 20.041435 23.153259 21.539067
F 20.041435 46.306516 21.539067
F 46.763346 0.000001 22.378837
F 46.763346 23.153259 22.378837
F 46.763346 46.306516 22.378837
F 4.567941 1.286291 17.412811
F 4.567941 24.439548 17.412811
F 4.567941 47.592806 17.412811
F 31.289853 1.286291 18.252581
F 31.289853 24.439548 18.252581
F 31.289853 47.592806 18.252581
F 4.567941 9.004040 17.412811
F 4.567941 32.157298 17.412811
F 4.567941 55.310555 17.412811
F 31.289853 9.004040 18.252581
F 31.289853 32.157298 18.252581
F 31.289853 55.310555 18.252581
F 4.567941 16.721795 17.412812
F 4.567941 39.875053 17.412812
F 4.567941 63.028310 17.412812
F 31.289853 16.721795 18.252582
F 31.289853 39.875053 18.252582
F 31.289853 63.028310 18.252582
F 13.475244 1.286290 17.692735
F 13.475244 24.439548 17.692735
F 13.475244 47.592806 17.692735
F 40.197155 1.286290 18.532505
F 40.197155 24.439548 18.532505
F 40.197155 47.592806 18.532505
F 13.475244 9.004040 17.692735
F 13.475244 32.157297 17.692735
F 13.475244 55.310555 17.692735
F 40.197155 9.004040 18.532505
F 40.197155 32.157297 18.532505
F 40.197155 55.310555 18.532505
F 13.475244 16.721795 17.692735
F 13.475244 39.875053 17.692735
F 13.475244 63.028310 17.692735
F 40.197155 16.721795 18.532505
F 40.197155 39.875053 18.532505
F 40.197155 63.028310 18.532505
F 22.382552 1.286290 17.972658
F 22.382552 24.439548 17.972658
F 22.382552 47.592805 17.972658
F 49.104462 1.286290 18.812428
F 49.104462 24.439548 18.812428
F 49.104462 47.592805 18.812428
F 22.382552 9.004040 17.972658
F 22.382552 32.157297 17.972658
F 22.382552 55.310555 17.972658
F 49.104462 9.004040 18.812428
F 49.104462 32.157297 18.812428
F 49.104462 55.310555 18.812428
F 22.382552 16.721795 17.972658
F 22.382552 39.875052 17.972658
F 22.382552 63.028310 17.972658
F 49.104462 16.721795 18.812428
F 49.104462 39.875052 18.812428
F 49.104462 63.028310 18.812428
F 4.453648 3.858875 21.049200
F 4.453648 27.012132 21.049200
F 4.453648 50.165390 21.049200
F 31.175560 3.858875 21.888970
F 31.175560 27.012132 21.888970
F 31.175560 50.165390 21.888970
F 4.453648 11.576625 21.049200
F 4.453648 34.729882 21.049200
F 4.453648 57.883140 21.049200
F 31.175560 11.576625 21.888970
F 31.175560 34.729882 21.888970
F 31.175560 57.883140 21.888970
F 4.453648 19.294380 21.049200
F 4.453648 42.447638 21.049200
F 4.453648 65.600895 21.049200
F 31.175560 19.294380 21.888970
F 31.175560 42.447638 21.888970
F 31.175560 65.600895 21.888970
F 13.360951 3.858876 21.329124
F 13.360951 27.012134 21.329124
F 13.360951 50.165391 21.329124
F 40.082862 3.858876 22.168894
F 40.082862 27.012134 22.168894
F 40.082862 50.165391 22.168894
F 13.360951 11.576626 21.329124
F 13.360951 34.729884 21.329124
F 13.360951 57.883141 21.329124
F 40.082862 11.576626 22.168894
F 40.082862 34.729884 22.168894
F 40.082862 57.883141 22.168894
F 13.360951 19.294382 21.329124
F 13.360951 42.447639 21.329124
F 13.360951 65.600897 21.329124
F 40.082862 19.294382 22.168894
F 40.082862 42.447639 22.168894
F 40.082862 65.600897 22.168894
F 22.268261 3.858875 21.609047
F 22.268261 27.012133 21.609047
F 22.268261 50.165390 21.609047
F 48.990171 3.858875 22.448817
F 48.990171 27.012133 22.448817
F 48.990171 50.165390 22.448817
F 22.268261 11.576625 21.609048
F 22.268261 34.729883 21.609048
F 22.268261 57.883140 21.609048
F 48.990171 11.576625 22.448818
F 48.990171 34.729883 22.448818
F 48.990171 57.883140 22.448818
F 22.268261 19.294381 21.609048
F 22.268261 42.447638 21.609048
F 22.268261 65.600896 21.609048
F 48.990171 19.294381 22.448818
F 48.990171 42.447638 22.448818
F 48.990171 65.600896 22.448818
F 4.539370 3.858875 18.321910
F 4.539370 27.012133 18.321910
F 4.539370 50.165390 18.321910
F 31.261281 3.858875 19.161680
F 31.261281 27.012133 19.161680
F 31.261281 50.165390 19.161680
F 4.539370 11.576625 18.321909
F 4.539370 34.729883 18.321909
F 4.539370 57.883140 18.321909
F 31.261281 11.576625 19.161679
F 31.261281 34.729883 19.161679
F 31.261281 57.883140 19.161679
F 4.539370 19.294381 18.321909
F 4.539370 42.447638 18.321909
F 4.539370 65.600896 18.321909
F 31.261281 19.294381 19.161679
F 31.261281 42.447638 19.161679
F 31.261281 65.600896 19.161679
F 13.446673 3.858876 18.601832
F 13.446673 27.012133 18.601832
F 13.446673 50.165391 18.601832
F 40.168583 3.858876 19.441602
F 40.168583 27.012133 19.441602
F 40.168583 50.165391 19.441602
F 13.446673 11.576626 18.601832
F 13.446673 34.729883 18.601832
F 13.446673 57.883141 18.601832
F 40.168583 11.576626 19.441602
F 40.168583 34.729883 19.441602
F 40.168583 57.883141 19.441602
F 13.446673 19.294381 18.601831
F 13.446673 42.447639 18.601831
F 13.446673 65.600896 18.601831
F 40.168583 19.294381 19.441601
F 40.168583 42.447639 19.441601
F 40.168583 65.600896 19.441601
F 22.353980 3.858875 18.881755
F 22.353980 27.012133 18.881755
F 22.353980 50.165390 18.881755
F 49.075891 3.858875 19.721525
F 49.075891 27.012133 19.721525
F 49.075891 50.165390 19.721525
F 22.353980 11.576625 18.881755
F 22.353980 34.729883 18.881755
F 22.353980 57.883140 18.881755
F 49.075891 11.576625 19.721525
F 49.075891 34.729883 19.721525
F 49.075891 57.883140 19.721525
F 22.353980 19.294381 18.881755
F 22.353980 42.447638 18.881755
F 22.353980 65.600896 18.881755
F 49.075891 19.294381 19.721525
F 49.075891 42.447638 19.721525
F 49.075891 65.600896 19.721525
F 4.653637 1.286291 14.685520
F 4.653637 24.439549 14.685520
F 4.653637 47.592806 14.685520
F 31.375549 1.286291 15.525290
F 31.375549 24.439549 15.525290
F 31.375549 47.592806 15.525290
F 4.653637 9.004041 14.685520
F 4.653637 32.157298 14.685520
F 4.653637 55.310556 14.685520
F 31.375549 9.004041 15.525290
F 31.375549 32.157298 15.525290
F 31.375549 55.310556 15.525290
F 4.653637 16.721796 14.685519
F 4.653637 39.875053 14.685519
F 4.653637 63.028311 14.685519
F 31.375549 16.721796 15.525289
F 31.375549 39.875053 15.525289
F 31.375549 63.028311 15.525289
F 13.560940 1.286290 14.965442
F 13.560940 24.439547 14.965442
F 13.560940 47.592805 14.965442
F 40.282851 1.286290 15.805212
F 40.282851 24.439547 15.805212
F 40.282851 47.592805 15.805212
F 13.560940 9.004039 14.965442
F 13.560940 32.157297 14.965442
F 13.560940 55.310554 14.965442
F 40.282851 9.004039 15.805212
F 40.282851 32.157297 15.805212
F 40.282851 55.310554 15.805212
F 13.560940 16.721795 14.965441
F 13.560940 39.875052 14.965441
F 13.560940 63.028310 14.965441
F 40.282851 16.721795 15.805211
F 40.282851 39.875052 15.805211
F 40.282851 63.028310 15.805211
F 22.468248 1.286290 15.245365
F 22.468248 24.439548 15.245365
F 22.468248 47.592805 15.245365
F 49.190160 1.286290 16.085135
F 49.190160 24.439548 16.085135
F 49.190160 47.592805 16.085135
F 22.468248 9.004039 15.245365
F 22.468248 32.157297 15.245365
F 22.468248 55.310555 15.245365
F 49.190160 9.004039 16.085135
F 49.190160 32.157297 16.085135
F 49.190160 55.310555 16.085135
F 22.468248 16.721795 15.245364
F 22.468248 39.875052 15.245364
F 22.468248 63.028310 15.245364
F 49.190160 16.721795 16.085134
F 49.190160 39.875052 16.085134
F 49.190160 63.028310 16.085134
F 6.766197 7.717750 18.391891
F 6.766197 30.871007 18.391891
F 6.766197 54.024265 18.391891
F 33.488108 7.717750 19.231661
F 33.488108 30.871007 19.231661
F 33.488108 54.024265 19.231661
F 6.766197 15.435502 18.391890
F 6.766197 38.588760 18.391890
F 6.766197 61.742018 18.391890
F 33.488108 15.435502 19.231660
F 33.488108 38.588760 19.231660
F 33.488108 61.742018 19.231660
F 6.766197 0.000000 18.391891
F 6.766197 23.153258 18.391891
F 6.766197 46.306515 18.391891
F 33.488108 0.000000 19.231661
F 33.488108 23.153258 19.231661
F 33.488108 46.306515 19.231661
F 15.673501 7.717750 18.671813
F 15.673501 30.871008 18.671813
F 15.673501 54.024265 18.671813
F 42.395412 7.717750 19.511583
F 42.395412 30.871008 19.511583
F 42.395412 54.024265 19.511583
F 15.673501 15.435503 18.671812
F 15.673501 38.588760 18.671812
F 15.673501 61.742018 18.671812
F 42.395412 15.435503 19.511582
F 42.395412 38.588760 19.511582
F 42.395412 61.742018 19.511582
F 15.673501 0.000001 18.671813
F 15.673501 23.153258 18.671813
F 15.673501 46.306516 18.671813
F 42.395412 0.000001 19.511583
F 42.395412 23.153258 19.511583
F 42.395412 46.306516 19.511583
F 24.580808 7.717750 18.951737
F 24.580808 30.871007 18.951737
F 24.580808 54.024265 18.951737
F 51.302720 7.717750 19.791507
F 51.302720 30.871007 19.791507
F 51.302720 54.024265 19.791507
F 24.580808 15.435502 18.951736
F 24.580808 38.588760 18.951736
F 24.580808 61.742018 18.951736
F 51.302720 15.435502 19.791506
F 51.302720 38.588760 19.791506
F 51.302720 61.742018 19.791506
F 24.580808 0.000000 18.951736
F 24.580808 23.153258 18.951736
F 24.580808 46.306515 18.951736
F 51.302720 0.000000 19.791506
F 51.302720 23.153258 19.791506
F 51.302720 46.306515 19.791506
F 6.880460 5.145165 14.755500
F 6.880460 28.298423 14.755500
F 6.880460 51.451680 14.755500
F 33.602371 5.145165 15.595270
F 33.602371 28.298423 15.595270
F 33.602371 51.451680 15.595270
F 6.880460 12.862918 14.755499
F 6.880460 36.016175 14.755499
F 6.880460 59.169433 14.755499
F 33.602371 12.862918 15.595269
F 33.602371 36.016175 15.595269
F 33.602371 59.169433 15.595269
F 6.880460 20.580673 14.755500
F 6.880460 43.733930 14.755500
F 6.880460 66.887188 14.755500
F 33.602371 20.580673 15.595270
F 33.602371 43.733930 15.595270
F 33.602371 66.887188 15.595270
F 15.787765 5.145164 15.035423
F 15.787765 28.298421 15.035423
F 15.787765 51.451679 15.035423
F 42.509676 5.145164 15.875193
F 42.509676 28.298421 15.875193
F 42.509676 51.451679 15.875193
F 15.787765 12.862916 15.035422
F 15.787765 36.016174 15.035422
F 15.787765 59.169431 15.035422
F 42.509676 12.862916 15.875192
F 42.509676 36.016174 15.875192
F 42.509676 59.169431 15.875192
F 15.787765 20.580671 15.035422
F 15.787765 43.733929 15.035422
F 15.787765 66.887186 15.035422
F 42.509676 20.580671 15.875192
F 42.509676 43.733929 15.875192
F 42.509676 66.887186 15.875192
F 24.695073 5.145165 15.315347
F 24.695073 28.298423 15.315347
F 24.695073 51.451680 15.315347
F 51.416984 5.145165 16.155117
F 51.416984 28.298423 16.155117
F 51.416984 51.451680 16.155117
F 24.695073 12.862917 15.315346
F 24.695073 36.016175 15.315346
F 24.695073 59.169432 15.315346
F 51.416984 12.862917 16.155116
F 51.416984 36.016175 16.155116
F 51.416984 59.169432 16.155116
F 24.695073 20.580673 15.315347
F 24.695073 43.733930 15.315347
F 24.695073 66.887188 15.315347
F 51.416984 20.580673 16.155117
F 51.416984 43.733930 16.155117
F 51.416984 66.887188 16.155117
F 6.794764 5.145165 17.482791
F 6.794764 28.298423 17.482791
F 6.794764 51.451680 17.482791
F 33.516675 5.145165 18.322561
F 33.516675 28.298423 18.322561
F 33.516675 51.451680 18.322561
F 6.794764 12.862917 17.482792
F 6.794764 36.016175 17.482792
F 6.794764 59.169432 17.482792
F 33.516675 12.862917 18.322562
F 33.516675 36.016175 18.322562
F 33.516675 59.169432 18.322562
F 6.794764 20.580673 17.482791
F 6.794764 43.733930 17.482791
F 6.794764 66.887188 17.482791
F 33.516675 20.580673 18.322561
F 33.516675 43.733930 18.322561
F 33.516675 66.887188 18.322561
F 15.702069 5.145164 17.762716
F 15.702069 28.298422 17.762716
F 15.702069 51.451679 17.762716
F 42.423980 5.145164 18.602486
F 42.423980 28.298422 18.602486
F 42.423980 51.451679 18.602486
F 15.702069 12.862917 17.762717
F 15.702069 36.016174 17.762717
F 15.702069 59.169432 17.762717
F 42.423979 12.862917 18.602487
F 42.423979 36.016174 18.602487
F 42.423979 59.169432 18.602487
F 15.702069 20.580672 17.762716
F 15.702069 43.733929 17.762716
F 15.702069 66.887187 17.762716
F 42.423980 20.580672 18.602486
F 42.423980 43.733929 18.602486
F 42.423980 66.887187 18.602486
F 24.609375 5.145165 18.042638
F 24.609375 28.298423 18.042638
F 24.609375 51.451680 18.042638
F 51.331287 5.145165 18.882408
F 51.331287 28.298423 18.882408
F 51.331287 51.451680 18.882408
F 24.609375 12.862917 18.042639
F 24.609375 36.016175 18.042639
F 24.609375 59.169432 18.042639
F 51.331287 12.862917 18.882409
F 51.331287 36.016175 18.882409
F 51.331287 59.169432 18.882409
F 24.609375 20.580672 18.042638
F 24.609375 43.733930 18.042638
F 24.609375 66.887188 18.042638
F 51.331287 20.580672 18.882408
F 51.331287 43.733930 18.882408
F 51.331287 66.887188 18.882408
F 6.680475 7.717749 21.119181
F 6.680475 30.871007 21.119181
F 6.680475 54.024264 21.119181
F 33.402387 7.717749 21.958951
F 33.402387 30.871007 21.958951
F 33.402387 54.024264 21.958951
F 6.680475 15.435502 21.119182
F 6.680475 38.588760 21.119182
F 6.680475 61.742017 21.119182
F 33.402387 15.435502 21.958952
F 33.402387 38.588760 21.958952
F 33.402387 61.742017 21.958952
F 6.680475 0.000000 21.119181
F 6.680475 23.153257 21.119181
F 6.680475 46.306515 21.119181
F 33.402387 0.000000 21.958951
F 33.402387 23.153257 21.958951
F 33.402387 46.306515 21.958951
F 15.587780 7.717751 21.399105
F 15.587780 30.871008 21.399105
F 15.587780 54.024266 21.399105
F 42.309690 7.717751 22.238875
F 42.309690 30.871008 22.238875
F 42.309690 54.024266 22.238875
F 15.587780 15.435503 21.399106
F 15.587780 38.588761 21.399106
F 15.587780 61.742018 21.399106
F 42.309690 15.435503 22.238876
F 42.309690 38.588761 22.238876
F 42.309690 61.742018 22.238876
F 15.587780 0.000001 21.399105
F 15.587780 23.153259 21.399105
F 15.587780 46.306516 21.399105
F 42.309690 0.000001 22.238875
F 42.309690 23.153259 22.238875
F 42.309690 46.306516 22.238875
F 24.495088 7.717750 21.679028
F 24.495088 30.871007 21.679028
F 24.495088 54.024265 21.679028
F 51.216999 7.717750 22.518797
F 51.216999 30.871007 22.518797
F 51.216999 54.024265 22.518797
F 24.495088 15.435502 21.679029
F 24.495088 38.588760 21.679029
F 24.495088 61.742017 21.679029
F 51.216999 15.435502 22.518798
F 51.216999 38.588760 22.518798
F 51.216999 61.742017 22.518798
F 24.495088 0.000000 21.679028
F 24.495088 23.153258 21.679028
F 24.495088 46.306515 21.679028
F 51.216999 0.000000 22.518797
F 51.216999 23.153258 22.518797
F 51.216999 46.306515 22.518797
F 53.444385 1.286291 4.362866
F 53.444385 24.439548 4.362866
F 53.444385 47.592806 4.362866
F 80.179489 1.286291 4.362866
F 80.179489 24.439548 4.362866
F 80.179489 47.592806 4.362866
F 53.444385 9.004040 4.362866
F 53.444385 32.157298 4.362866
F 53.444385 55.310555 4.362866
F 80.179489 9.004040 4.362866
F 80.179489 32.157298 4.362866
F 80.179489 55.310555 4.362866
F 53.444385 16.721795 4.362866
F 53.444385 39.875053 4.362866
F 53.444385 63.028310 4.362866
F 80.179489 16.721795 4.362866
F 80.179489 39.875053 4.362866
F 80.179489 63.028310 4.362866
F 62.356083 1.286291 4.362866
F 62.356083 24.439548 4.362866
F 62.356083 47.592806 4.362866
F 89.091186 1.286291 4.362866
F 89.091186 24.439548 4.362866
F 89.091186 47.592806 4.362866
F 62.356083 9.004040 4.362866
F 62.356083 32.157298 4.362866
F 62.356083 55.310555 4.362866
F 89.091186 9.004040 4.362866
F 89.091186 32.157298 4.362866
F 89.091186 55.310555 4.362866
F 62.356083 16.721795 4.362867
F 62.356083 39.875053 4.362867
F 62.356083 63.028310 4.362867
F 89.091186 16.721795 4.362867
F 89.091186 39.875053 4.362867
F 89.091186 63.028310 4.362867
F 71.267786 1.286290 4.362867
F 71.267786 24.439547 4.362867
F 71.267786 47.592805 4.362867
F 98.002889 1.286290 4.362867
F 98.002889 24.439547 4.362867
F 98.002889 47.592805 4.362867
F 71.267786 9.004039 4.362867
F 71.267786 32.157297 4.362867
F 71.267786 55.310554 4.362867
F 98.002889 9.004039 4.362867
F 98.002889 32.157297 4.362867
F 98.002889 55.310554 4.362867
F 71.267786 16.721795 4.362868
F 71.267786 39.875052 4.362868
F 71.267786 63.028310 4.362868
F 98.002889 16.721795 4.362868
F 98.002889 39.875052 4.362868
F 98.002889 63.028310 4.362868
F 53.444372 3.858875 8.001050
F 53.444372 27.012132 8.001050
F 53.444372 50.165390 8.001050
F 80.179475 3.858875 8.001050
F 80.179475 27.012132 8.001050
F 80.179475 50.165390 8.001050
F 53.444372 11.576625 8.001050
F 53.444372 34.729882 8.001050
F 53.444372 57.883140 8.001050
F 80.179475 11.576625 8.001050
F 80.179475 34.729882 8.001050
F 80.179475 57.883140 8.001050
F 53.444372 19.294380 8.001051
F 53.444372 42.447638 8.001051
F 53.444372 65.600895 8.001051
F 80.179475 19.294380 8.001051
F 80.179475 42.447638 8.001051
F 80.179475 65.600895 8.001051
F 62.356067 3.858875 8.001051
F 62.356067 27.012133 8.001051
F 62.356067 50.165390 8.001051
F 89.091170 3.858875 8.001051
F 89.091170 27.012133 8.001051
F 89.091170 50.165390 8.001051
F 62.356067 11.576625 8.001051
F 62.356067 34.729883 8.001051
F 62.356067 57.883140 8.001051
F 89.091170 11.576625 8.001051
F 89.091170 34.729883 8.001051
F 89.091170 57.883140 8.001051
F 62.356067 19.294380 8.001051
F 62.356067 42.447638 8.001051
F 62.356067 65.600896 8.001051
F 89.091170 19.294380 8.001051
F 89.091170 42.447638 8.001051
F 89.091170 65.600896 8.001051
F 71.267772 3.858876 8.001052
F 71.267772 27.012134 8.001052
F 71.267772 50.165391 8.001052
F 98.002876 3.858876 8.001052
F 98.002876 27.012134 8.001052
F 98.002876 50.165391 8.001052
F 71.267772 11.576626 8.001052
F 71.267772 34.729884 8.001052
F 71.267772 57.883141 8.001052
F 98.002876 11.576626 8.001052
F 98.002876 34.729884 8.001052
F 98.002876 57.883141 8.001052
F 71.267772 19.294382 8.001052
F 71.267772 42.447639 8.001052
F 71.267772 65.600897 8.001052
F 98.002876 19.294382 8.001052
F 98.002876 42.447639 8.001052
F 98.002876 65.600897 8.001052
F 53.444383 3.858875 5.272413
F 53.444383 27.012133 5.272413
F 53.444383 50.165390 5.272413
F 80.179487 3.858875 5.272413
F 80.179487 27.012133 5.272413
F 80.179487 50.165390 5.272413
F 53.444383 11.576625 5.272413
F 53.444383 34.729883 5.272413
F 53.444383 57.883140 5.272413
F 80.179487 11.576625 5.272413
F 80.179487 34.729883 5.272413
F 80.179487 57.883140 5.272413
F 53.444383 19.294381 5.272412
F 53.444383 42.447638 5.272412
F 53.444383 65.600896 5.272412
F 80.179487 19.294381 5.272412
F 80.179487 42.447638 5.272412
F 80.179487 65.600896 5.272412
F 62.356080 3.858875 5.272413
F 62.356080 27.012133 5.272413
F 62.356080 50.165390 5.272413
F 89.091183 3.858875 5.272413
F 89.091183 27.012133 5.272413
F 89.091183 50.165390 5.272413
F 62.356080 11.576625 5.272413
F 62.356080 34.729883 5.272413
F 62.356080 57.883140 5.272413
F 89.091183 11.576625 5.272413
F 89.091183 34.729883 5.272413
F 89.091183 57.883140 5.272413
F 62.356080 19.294381 5.272412
F 62.356080 42.447638 5.272412
F 62.356080 65.600896 5.272412
F 89.091183 19.294381 5.272412
F 89.091183 42.447638 5.272412
F 89.091183 65.600896 5.272412
F 71.267784 3.858876 5.272412
F 71.267784 27.012133 5.272412
F 71.267784 50.165391 5.272412
F 98.002888 3.858876 5.272412
F 98.002888 27.012133 5.272412
F 98.002888 50.165391 5.272412
F 71.267784 11.576626 5.272412
F 71.267784 34.729883 5.272412
F 71.267784 57.883141 5.272412
F 98.002888 11.576626 5.272412
F 98.002888 34.729883 5.272412
F 98.002888 57.883141 5.272412
F 71.267784 19.294381 5.272411
F 71.267784 42.447639 5.272411
F 71.267784 65.600896 5.272411
F 98.002888 19.294381 5.272411
F 98.002888 42.447639 5.272411
F 98.002888 65.600896 5.272411
F 53.444373 1.286291 1.634228
F 53.444373 24.439549 1.634228
F 53.444373 47.592806 1.634228
F 80.179477 1.286291 1.634228
F 80.179477 24.439549 1.634228
F 80.179477 47.592806 1.634228
F 53.444373 9.004040 1.634228
F 53.444373 32.157298 1.634228
F 53.444373 55.310555 1.634228
F 80.179477 9.004040 1.634228
F 80.179477 32.157298 1.634228
F 80.179477 55.310555 1.634228
F 53.444373 16.721796 1.634227
F 53.444373 39.875053 1.634227
F 53.444373 63.028311 1.634227
F 80.179477 16.721796 1.634227
F 80.179477 39.875053 1.634227
F 80.179477 63.028311 1.634227
F 62.356069 1.286291 1.634228
F 62.356069 24.439548 1.634228
F 62.356069 47.592806 1.634228
F 89.091173 1.286291 1.634228
F 89.091173 24.439548 1.634228
F 89.091173 47.592806 1.634228
F 62.356069 9.004040 1.634228
F 62.356069 32.157298 1.634228
F 62.356069 55.310555 1.634228
F 89.091173 9.004040 1.634228
F 89.091173 32.157298 1.634228
F 89.091173 55.310555 1.634228
F 62.356069 16.721795 1.634227
F 62.356069 39.875053 1.634227
F 62.356069 63.028310 1.634227
F 89.091173 16.721795 1.634227
F 89.091173 39.875053 1.634227
F 89.091173 63.028310 1.634227
F 71.267774 1.286290 1.634227
F 71.267774 24.439547 1.634227
F 71.267774 47.592805 1.634227
F 98.002877 1.286290 1.634227
F 98.002877 24.439547 1.634227
F 98.002877 47.592805 1.634227
F 71.267774 9.004039 1.634227
F 71.267774 32.157296 1.634227
F 71.267774 55.310554 1.634227
F 98.002877 9.004039 1.634227
F 98.002877 32.157296 1.634227
F 98.002877 55.310554 1.634227
F 71.267774 16.721794 1.634226
F 71.267774 39.875052 1.634226
F 71.267774 63.028309 1.634226
F 98.002877 16.721794 1.634226
F 98.002877 39.875052 1.634226
F 98.002877 63.028309 1.634226
F 55.672310 7.717750 5.272413
F 55.672310 30.871007 5.272413
F 55.672310 54.024265 5.272413
F 82.407413 7.717750 5.272413
F 82.407413 30.871007 5.272413
F 82.407413 54.024265 5.272413
F 55.672310 15.435503 5.272412
F 55.672310 38.588760 5.272412
F 55.672310 61.742018 5.272412
F 82.407413 15.435503 5.272412
F 82.407413 38.588760 5.272412
F 82.407413 61.742018 5.272412
F 55.672310 0.000000 5.272413
F 55.672310 23.153258 5.272413
F 55.672310 46.306515 5.272413
F 82.407413 0.000000 5.272413
F 82.407413 23.153258 5.272413
F 82.407413 46.306515 5.272413
F 64.584008 7.717750 5.272413
F 64.584008 30.871007 5.272413
F 64.584008 54.024265 5.272413
F 91.319111 7.717750 5.272413
F 91.319111 30.871007 5.272413
F 91.319111 54.024265 5.272413
F 64.584008 15.435502 5.272412
F 64.584008 38.588760 5.272412
F 64.584008 61.742017 5.272412
F 91.319111 15.435502 5.272412
F 91.319111 38.588760 5.272412
F 91.319111 61.742017 5.272412
F 64.584008 0.000000 5.272413
F 64.584008 23.153258 5.272413
F 64.584008 46.306515 5.272413
F 91.319111 0.000000 5.272413
F 91.319111 23.153258 5.272413
F 91.319111 46.306515 5.272413
F 73.495712 7.717750 5.272412
F 73.495712 30.871008 5.272412
F 73.495712 54.024265 5.272412
F 100.230816 7.717750 5.272412
F 100.230816 30.871008 5.272412
F 100.230816 54.024265 5.272412
F 73.495712 15.435503 5.272411
F 73.495712 38.588760 5.272411
F 73.495712 61.742018 5.272411
F 100.230816 15.435503 5.272411
F 100.230816 38.588760 5.272411
F 100.230816 61.742018 5.272411
F 73.495712 0.000001 5.272412
F 73.495712 23.153258 5.272412
F 73.495712 46.306516 5.272412
F 100.230816 0.000001 5.272412
F 100.230816 23.153258 5.272412
F 100.230816 46.306516 5.272412
F 55.672295 5.145166 1.634229
F 55.672295 28.298423 1.634229
F 55.672295 51.451681 1.634229
F 82.407399 5.145166 1.634229
F 82.407399 28.298423 1.634229
F 82.407399 51.451681 1.634229
F 55.672295 12.862918 1.634228
F 55.672295 36.016175 1.634228
F 55.672295 59.169433 1.634228
F 82.407399 12.862918 1.634228
F 82.407399 36.016175 1.634228
F 82.407399 59.169433 1.634228
F 55.672295 20.580673 1.634228
F 55.672295 43.733931 1.634228
F 55.672295 66.887188 1.634228
F 82.407399 20.580673 1.634228
F 82.407399 43.733931 1.634228
F 82.407399 66.887188 1.634228
F 64.583992 5.145165 1.634228
F 64.583992 28.298422 1.634228
F 64.583992 51.451680 1.634228
F 91.319095 5.145165 1.634228
F 91.319095 28.298422 1.634228
F 91.319095 51.451680 1.634228
F 64.583992 12.862917 1.634227
F 64.583992 36.016174 1.634227
F 64.583992 59.169432 1.634227
F 91.319095 12.862917 1.634227
F 91.319095 36.016174 1.634227
F 91.319095 59.169432 1.634227
F 64.583992 20.580672 1.634228
F 64.583992 43.733930 1.634228
F 64.583992 66.887187 1.634228
F 91.319095 20.580672 1.634228
F 91.319095 43.733930 1.634228
F 91.319095 66.887187 1.634228
F 73.495699 5.145164 1.634227
F 73.495699 28.298422 1.634227
F 73.495699 51.451679 1.634227
F 100.230803 5.145164 1.634227
F 100.230803 28.298422 1.634227
F 100.230803 51.451679 1.634227
F 73.495699 12.862916 1.634227
F 73.495699 36.016174 1.634227
F 73.495699 59.169431 1.634227
F 100.230803 12.862916 1.634227
F 100.230803 36.016174 1.634227
F 100.230803 59.169431 1.634227
F 73.495699 20.580672 1.634227
F 73.495699 43.733929 1.634227
F 73.495699 66.887187 1.634227
F 100.230803 20.580672 1.634227
F 100.230803 43.733929 1.634227
F 100.230803 66.887187 1.634227
F 55.672307 5.145165 4.362865
F 55.672307 28.298423 4.362865
F 55.672307 51.451680 4.362865
F 82.407411 5.145165 4.362865
F 82.407411 28.298423 4.362865
F 82.407411 51.451680 4.362865
F 55.672307 12.862917 4.362866
F 55.672307 36.016175 4.362866
F 55.672307 59.169432 4.362866
F 82.407411 12.862917 4.362866
F 82.407411 36.016175 4.362866
F 82.407411 59.169432 4.362866
F 55.672307 20.580673 4.362866
F 55.672307 43.733930 4.362866
F 55.672307 66.887188 4.362866
F 82.407411 20.580673 4.362866
F 82.407411 43.733930 4.362866
F 82.407411 66.887188 4.362866
F 64.584005 5.145165 4.362866
F 64.584005 28.298422 4.362866
F 64.584005 51.451680 4.362866
F 91.319108 5.145165 4.362866
F 91.319108 28.298422 4.362866
F 91.319108 51.451680 4.362866
F 64.584005 12.862917 4.362867
F 64.584005 36.016175 4.362867
F 64.584005 59.169432 4.362867
F 91.319108 12.862917 4.362867
F 91.319108 36.016175 4.362867
F 91.319108 59.169432 4.362867
F 64.584005 20.580672 4.362866
F 64.584005 43.733930 4.362866
F 64.584005 66.887187 4.362866
F 91.319108 20.580672 4.362866
F 91.319108 43.733930 4.362866
F 91.319108 66.887187 4.362866
F 73.495711 5.145164 4.362866
F 73.495711 28.298422 4.362866
F 73.495711 51.451679 4.362866
F 100.230814 5.145164 4.362866
F 100.230814 28.298422 4.362866
F 100.230814 51.451679 4.362866
F 73.495711 12.862917 4.362867
F 73.495711 36.016174 4.362867
F 73.495711 59.169432 4.362867
F 100.230814 12.862917 4.362867
F 100.230814 36.016174 4.362867
F 100.230814 59.169432 4.362867
F 73.495711 20.580672 4.362867
F 73.495711 43.733929 4.362867
F 73.495711 66.887187 4.362867
F 100.230814 20.580672 4.362867
F 100.230814 43.733929 4.362867
F 100.230814 66.887187 4.362867
F 55.672297 7.717749 8.001050
F 55.672297 30.871007 8.001050
F 55.672297 54.024264 8.001050
F 82.407401 7.717749 8.001050
F 82.407401 30.871007 8.001050
F 82.407401 54.024264 8.001050
F 55.672297 15.435502 8.001051
F 55.672297 38.588760 8.001051
F 55.672297 61.742017 8.001051
F 82.407401 15.435502 8.001051
F 82.407401 38.588760 8.001051
F 82.407401 61.742017 8.001051
F 55.672297 0.000000 8.001050
F 55.672297 23.153257 8.001050
F 55.672297 46.306515 8.001050
F 82.407401 0.000000 8.001050
F 82.407401 23.153257 8.001050
F 82.407401 46.306515 8.001050
F 64.583994 7.717750 8.001051
F 64.583994 30.871007 8.001051
F 64.583994 54.024265 8.001051
F 91.319098 7.717750 8.001051
F 91.319098 30.871007 8.001051
F 91.319098 54.024265 8.001051
F 64.583994 15.435503 8.001052
F 64.583994 38.588760 8.001052
F 64.583994 61.742018 8.001052
F 91.319098 15.435503 8.001052
F 91.319098 38.588760 8.001052
F 91.319098 61.742018 8.001052
F 64.583994 0.000000 8.001051
F 64.583994 23.153258 8.001051
F 64.583994 46.306515 8.001051
F 91.319098 0.000000 8.001051
F 91.319098 23.153258 8.001051
F 91.319098 46.306515 8.001051
F 73.495701 7.717751 8.001051
F 73.495701 30.871008 8.001051
F 73.495701 54.024266 8.001051
F 100.230804 7.717751 8.001051
F 100.230804 30.871008 8.001051
F 100.230804 54.024266 8.001051
F 73.495701 15.435503 8.001052
F 73.495701 38.588761 8.001052
F 73.495701 61.742018 8.001052
F 100.230804 15.435503 8.001052
F 100.230804 38.588761 8.001052
F 100.230804 61.742018 8.001052
F 73.495701 0.000001 8.001051
F 73.495701 23.153259 8.001051
F 73.495701 46.306516 8.001051
F 100.230804 0.000001 8.001051
F 100.230804 23.153259 8.001051
F 100.230804 46.306516 8.001051
F 57.900234 1.286291 4.362866
F 57.900234 24.439548 4.362866
F 57.900234 47.592806 4.362866
F 84.635337 1.286291 4.362866
F 84.635337 24.439548 4.362866
F 84.635337 47.592806 4.362866
F 57.900234 9.004040 4.362866
F 57.900234 32.157298 4.362866
F 57.900234 55.310555 4.362866
F 84.635337 9.004040 4.362866
F 84.635337 32.157298 4.362866
F 84.635337 55.310555 4.362866
F 57.900234 16.721795 4.362867
F 57.900234 39.875053 4.362867
F 57.900234 63.028310 4.362867
F 84.635337 16.721795 4.362867
F 84.635337 39.875053 4.362867
F 84.635337 63.028310 4.362867
F 66.811933 1.286290 4.362866
F 66.811933 24.439548 4.362866
F 66.811933 47.592806 4.362866
F 93.547036 1.286290 4.362866
F 93.547036 24.439548 4.362866
F 93.547036 47.592806 4.362866
F 66.811933 9.004040 4.362866
F 66.811933 32.157297 4.362866
F 66.811933 55.310555 4.362866
F 93.547036 9.004040 4.362866
F 93.547036 32.157297 4.362866
F 93.547036 55.310555 4.362866
F 66.811933 16.721795 4.362867
F 66.811933 39.875053 4.362867
F 66.811933 63.028310 4.362867
F 93.547036 16.721795 4.362867
F 93.547036 39.875053 4.362867
F 93.547036 63.028310 4.362867
F 75.723638 1.286290 4.362866
F 75.723638 24.439548 4.362866
F 75.723638 47.592805 4.362866
F 102.458742 1.286290 4.362866
F 102.458742 24.439548 4.362866
F 102.458742 47.592805 4.362866
F 75.723638 9.004040 4.362866
F 75.723638 32.157297 4.362866
F 75.723638 55.310555 4.362866
F 102.458742 9.004040 4.362866
F 102.458742 32.157297 4.362866
F 102.458742 55.310555 4.362866
F 75.723638 16.721795 4.362867
F 75.723638 39.875052 4.362867
F 75.723638 63.028310 4.362867
F 102.458742 16.721795 4.362867
F 102.458742 39.875052 4.362867
F 102.458742 63.028310 4.362867
F 57.900219 3.858875 8.001050
F 57.900219 27.012132 8.001050
F 57.900219 50.165390 8.001050
F 84.635322 3.858875 8.001050
F 84.635322 27.012132 8.001050
F 84.635322 50.165390 8.001050
F 57.900219 11.576625 8.001050
F 57.900219 34.729882 8.001050
F 57.900219 57.883140 8.001050
F 84.635322 11.576625 8.001050
F 84.635322 34.729882 8.001050
F 84.635322 57.883140 8.001050
F 57.900219 19.294380 8.001051
F 57.900219 42.447638 8.001051
F 57.900219 65.600895 8.001051
F 84.635322 19.294380 8.001051
F 84.635322 42.447638 8.001051
F 84.635322 65.600895 8.001051
F 66.811918 3.858876 8.001051
F 66.811918 27.012134 8.001051
F 66.811918 50.165391 8.001051
F 93.547022 3.858876 8.001051
F 93.547022 27.012134 8.001051
F 93.547022 50.165391 8.001051
F 66.811918 11.576626 8.001051
F 66.811918 34.729884 8.001051
F 66.811918 57.883141 8.001051
F 93.547022 11.576626 8.001051
F 93.547022 34.729884 8.001051
F 93.547022 57.883141 8.001051
F 66.811918 19.294382 8.001052
F 66.811918 42.447639 8.001052
F 66.811918 65.600897 8.001052
F 93.547022 19.294382 8.001052
F 93.547022 42.447639 8.001052
F 93.547022 65.600897 8.001052
F 75.723625 3.858875 8.001051
F 75.723625 27.012133 8.001051
F 75.723625 50.165390 8.001051
F 102.458729 3.858875 8.001051
F 102.458729 27.012133 8.001051
F 102.458729 50.165390 8.001051
F 75.723625 11.576625 8.001051
F 75.723625 34.729883 8.001051
F 75.723625 57.883140 8.001051
F 102.458729 11.576625 8.001051
F 102.458729 34.729883 8.001051
F 102.458729 57.883140 8.001051
F 75.723625 19.294381 8.001051
F 75.723625 42.447638 8.001051
F 75.723625 65.600896 8.001051
F 102.458729 19.294381 8.001051
F 102.458729 42.447638 8.001051
F 102.458729 65.600896 8.001051
F 57.900231 3.858875 5.272413
F 57.900231 27.012133 5.272413
F 57.900231 50.165390 5.272413
F 84.635334 3.858875 5.272413
F 84.635334 27.012133 5.272413
F 84.635334 50.165390 5.272413
F 57.900231 11.576625 5.272413
F 57.900231 34.729883 5.272413
F 57.900231 57.883140 5.272413
F 84.635334 11.576625 5.272413
F 84.635334 34.729883 5.272413
F 84.635334 57.883140 5.272413
F 57.900231 19.294381 5.272412
F 57.900231 42.447638 5.272412
F 57.900231 65.600896 5.272412
F 84.635334 19.294381 5.272412
F 84.635334 42.447638 5.272412
F 84.635334 65.600896 5.272412
F 66.811931 3.858876 5.272412
F 66.811931 27.012133 5.272412
F 66.811931 50.165391 5.272412
F 93.547034 3.858876 5.272412
F 93.547034 27.012133 5.272412
F 93.547034 50.165391 5.272412
F 66.811931 11.576626 5.272412
F 66.811931 34.729883 5.272412
F 66.811931 57.883141 5.272412
F 93.547034 11.576626 5.272412
F 93.547034 34.729883 5.272412
F 93.547034 57.883141 5.272412
F 66.811931 19.294381 5.272412
F 66.811931 42.447639 5.272412
F 66.811931 65.600896 5.272412
F 93.547034 19.294381 5.272412
F 93.547034 42.447639 5.272412
F 93.547034 65.600896 5.272412
F 75.723637 3.858875 5.272413
F 75.723637 27.012133 5.272413
F 75.723637 50.165390 5.272413
F 102.458740 3.858875 5.272413
F 102.458740 27.012133 5.272413
F 102.458740 50.165390 5.272413
F 75.723637 11.576625 5.272412
F 75.723637 34.729883 5.272412
F 75.723637 57.883140 5.272412
F 102.458740 11.576625 5.272412
F 102.458740 34.729883 5.272412
F 102.458740 57.883140 5.272412
F 75.723637 19.294381 5.272412
F 75.723637 42.447638 5.272412
F 75.723637 65.600896 5.272412
F 102.458740 19.294381 5.272412
F 102.458740 42.447638 5.272412
F 102.458740 65.600896 5.272412
F 57.900221 1.286291 1.634228
F 57.900221 24.439549 1.634228
F 57.900221 47.592806 1.634228
F 84.635324 1.286291 1.634228
F 84.635324 24.439549 1.634228
F 84.635324 47.592806 1.634228
F 57.900221 9.004041 1.634228
F 57.900221 32.157298 1.634228
F 57.900221 55.310556 1.634228
F 84.635324 9.004041 1.634228
F 84.635324 32.157298 1.634228
F 84.635324 55.310556 1.634228
F 57.900221 16.721796 1.634227
F 57.900221 39.875053 1.634227
F 57.900221 63.028311 1.634227
F 84.635324 16.721796 1.634227
F 84.635324 39.875053 1.634227
F 84.635324 63.028311 1.634227
F 66.811920 1.286290 1.634228
F 66.811920 24.439547 1.634228
F 66.811920 47.592805 1.634228
F 93.547023 1.286290 1.634228
F 93.547023 24.439547 1.634228
F 93.547023 47.592805 1.634228
F 66.811920 9.004039 1.634228
F 66.811920 32.157297 1.634228
F 66.811920 55.310554 1.634228
F 93.547023 9.004039 1.634228
F 93.547023 32.157297 1.634228
F 93.547023 55.310554 1.634228
F 66.811920 16.721795 1.634227
F 66.811920 39.875052 1.634227
F 66.811920 63.028310 1.634227
F 93.547023 16.721795 1.634227
F 93.547023 39.875052 1.634227
F 93.547023 63.028310 1.634227
F 75.723627 1.286290 1.634228
F 75.723627 24.439548 1.634228
F 75.723627 47.592805 1.634228
F 102.458730 1.286290 1.634228
F 102.458730 24.439548 1.634228
F 102.458730 47.592805 1.634228
F 75.723627 9.004039 1.634228
F 75.723627 32.157297 1.634228
F 75.723627 55.310555 1.634228
F 102.458730 9.004039 1.634228
F 102.458730 32.157297 1.634228
F 102.458730 55.310555 1.634228
F 75.723627 16.721795 1.634227
F 75.723627 39.875052 1.634227
F 75.723627 63.028310 1.634227
F 102.458730 16.721795 1.634227
F 102.458730 39.875052 1.634227
F 102.458730 63.028310 1.634227
F 60.128158 7.717750 5.272413
F 60.128158 30.871007 5.272413
F 60.128158 54.024265 5.272413
F 86.863261 7.717750 5.272413
F 86.863261 30.871007 5.272413
F 86.863261 54.024265 5.272413
F 60.128158 15.435502 5.272412
F 60.128158 38.588760 5.272412
F 60.128158 61.742018 5.272412
F 86.863261 15.435502 5.272412
F 86.863261 38.588760 5.272412
F 86.863261 61.742018 5.272412
F 60.128158 0.000000 5.272413
F 60.128158 23.153258 5.272413
F 60.128158 46.306515 5.272413
F 86.863261 0.000000 5.272413
F 86.863261 23.153258 5.272413
F 86.863261 46.306515 5.272413
F 69.039859 7.717750 5.272412
F 69.039859 30.871008 5.272412
F 69.039859 54.024265 5.272412
F 95.774963 7.717750 5.272412
F 95.774963 30.871008 5.272412
F 95.774963 54.024265 5.272412
F 69.039859 15.435503 5.272411
F 69.039859 38.588760 5.272411
F 69.039859 61.742018 5.272411
F 95.774963 15.435503 5.272411
F 95.774963 38.588760 5.272411
F 95.774963 61.742018 5.272411
F 69.039859 0.000001 5.272412
F 69.039859 23.153258 5.272412
F 69.039859 46.306516 5.272412
F 95.774963 0.000001 5.272412
F 95.774963 23.153258 5.272412
F 95.774963 46.306516 5.272412
F 77.951564 7.717750 5.272413
F 77.951564 30.871007 5.272413
F 77.951564 54.024265 5.272413
F 104.686667 7.717750 5.272413
F 104.686667 30.871007 5.272413
F 104.686667 54.024265 5.272413
F 77.951564 15.435502 5.272412
F 77.951564 38.588760 5.272412
F 77.951564 61.742018 5.272412
F 104.686667 15.435502 5.272412
F 104.686667 38.588760 5.272412
F 104.686667 61.742018 5.272412
F 77.951564 0.000000 5.272413
F 77.951564 23.153258 5.272413
F 77.951564 46.306515 5.272413
F 104.686667 0.000000 5.272413
F 104.686667 23.153258 5.272413
F 104.686667 46.306515 5.272413
F 60.128143 5.145165 1.634229
F 60.128143 28.298423 1.634229
F 60.128143 51.451680 1.634229
F 86.863246 5.145165 1.634229
F 86.863246 28.298423 1.634229
F 86.863246 51.451680 1.634229
F 60.128143 12.862918 1.634228
F 60.128143 36.016175 1.634228
F 60.128143 59.169433 1.634228
F 86.863246 12.862918 1.634228
F 86.863246 36.016175 1.634228
F 86.863246 59.169433 1.634228
F 60.128143 20.580673 1.634228
F 60.128143 43.733930 1.634228
F 60.128143 66.887188 1.634228
F 86.863246 20.580673 1.634228
F 86.863246 43.733930 1.634228
F 86.863246 66.887188 1.634228
F 69.039845 5.145164 1.634227
F 69.039845 28.298421 1.634227
F 69.039845 51.451679 1.634227
F 95.774949 5.145164 1.634227
F 95.774949 28.298421 1.634227
F 95.774949 51.451679 1.634227
F 69.039845 12.862916 1.634226
F 69.039845 36.016174 1.634226
F 69.039845 59.169431 1.634226
F 95.774949 12.862916 1.634226
F 95.774949 36.016174 1.634226
F 95.774949 59.169431 1.634226
F 69.039845 20.580671 1.634227
F 69.039845 43.733929 1.634227
F 69.039845 66.887186 1.634227
F 95.774949 20.580671 1.634227
F 95.774949 43.733929 1.634227
F 95.774949 66.887186 1.634227
F 77.951551 5.145165 1.634228
F 77.951551 28.298423 1.634228
F 77.951551 51.451680 1.634228
F 104.686654 5.145165 1.634228
F 104.686654 28.298423 1.634228
F 104.686654 51.451680 1.634228
F 77.951551 12.862917 1.634227
F 77.951551 36.016175 1.634227
F 77.951551 59.169432 1.634227
F 104.686654 12.862917 1.634227
F 104.686654 36.016175 1.634227
F 104.686654 59.169432 1.634227
F 77.951551 20.580673 1.634228
F 77.951551 43.733930 1.634228
F 77.951551 66.887188 1.634228
F 104.686654 20.580673 1.634228
F 104.686654 43.733930 1.634228
F 104.686654 66.887188 1.634228
F 60.128155 5.145165 4.362866
F 60.128155 28.298423 4.362866
F 60.128155 51.451680 4.362866
F 86.863259 5.145165 4.362866
F 86.863259 28.298423 4.362866
F 86.863259 51.451680 4.362866
F 60.128155 12.862917 4.362866
F 60.128155 36.016175 4.362866
F 60.128155 59.169432 4.362866
F 86.863259 12.862917 4.362866
F 86.863259 36.016175 4.362866
F 86.863259 59.169432 4.362866
F 60.128155 20.580673 4.362866
F 60.128155 43.733930 4.362866
F 60.128155 66.887188 4.362866
F 86.863259 20.580673 4.362866
F 86.863259 43.733930 4.362866
F 86.863259 66.887188 4.362866
F 69.039858 5.145164 4.362867
F 69.039858 28.298422 4.362867
F 69.039858 51.451679 4.362867
F 95.774961 5.145164 4.362867
F 95.774961 28.298422 4.362867
F 95.774961 51.451679 4.362867
F 69.039858 12.862917 4.362867
F 69.039858 36.016174 4.362867
F 69.039858 59.169432 4.362867
F 95.774961 12.862917 4.362867
F 95.774961 36.016174 4.362867
F 95.774961 59.169432 4.362867
F 69.039858 20.580672 4.362867
F 69.039858 43.733929 4.362867
F 69.039858 66.887187 4.362867
F 95.774961 20.580672 4.362867
F 95.774961 43.733929 4.362867
F 95.774961 66.887187 4.362867
F 77.951562 5.145165 4.362865
F 77.951562 28.298423 4.362865
F 77.951562 51.451680 4.362865
F 104.686665 5.145165 4.362865
F 104.686665 28.298423 4.362865
F 104.686665 51.451680 4.362865
F 77.951562 12.862917 4.362866
F 77.951562 36.016175 4.362866
F 77.951562 59.169432 4.362866
F 104.686665 12.862917 4.362866
F 104.686665 36.016175 4.362866
F 104.686665 59.169432 4.362866
F 77.951562 20.580672 4.362866
F 77.951562 43.733930 4.362866
F 77.951562 66.887188 4.362866
F 104.686665 20.580672 4.362866
F 104.686665 43.733930 4.362866
F 104.686665 66.887188 4.362866
F 60.128145 7.717749 8.001050
F 60.128145 30.871007 8.001050
F 60.128145 54.024264 8.001050
F 86.863248 7.717749 8.001050
F 86.863248 30.871007 8.001050
F 86.863248 54.024264 8.001050
F 60.128145 15.435502 8.001051
F 60.128145 38.588760 8.001051
F 60.128145 61.742017 8.001051
F 86.863248 15.435502 8.001051
F 86.863248 38.588760 8.001051
F 86.863248 61.742017 8.001051
F 60.128145 0.000000 8.001050
F 60.128145 23.153257 8.001050
F 60.128145 46.306515 8.001050
F 86.863248 0.000000 8.001050
F 86.863248 23.153257 8.001050
F 86.863248 46.306515 8.001050
F 69.039847 7.717751 8.001051
F 69.039847 30.871008 8.001051
F 69.039847 54.024266 8.001051
F 95.774950 7.717751 8.001051
F 95.774950 30.871008 8.001051
F 95.774950 54.024266 8.001051
F 69.039847 15.435503 8.001052
F 69.039847 38.588761 8.001052
F 69.039847 61.742018 8.001052
F 95.774950 15.435503 8.001052
F 95.774950 38.588761 8.001052
F 95.774950 61.742018 8.001052
F 69.039847 0.000001 8.001051
F 69.039847 23.153259 8.001051
F 69.039847 46.306516 8.001051
F 95.774950 0.000001 8.001051
F 95.774950 23.153259 8.001051
F 95.774950 46.306516 8.001051
F 77.951552 7.717750 8.001050
F 77.951552 30.871007 8.001050
F 77.951552 54.024265 8.001050
F 104.686656 7.717750 8.001050
F 104.686656 30.871007 8.001050
F 104.686656 54.024265 8.001050
F 77.951552 15.435502 8.001051
F 77.951552 38.588760 8.001051
F 77.951552 61.742017 8.001051
F 104.686656 15.435502 8.001051
F 104.686656 38.588760 8.001051
F 104.686656 61.742017 8.001051
F 77.951552 0.000000 8.001050
F 77.951552 23.153258 8.001050
F 77.951552 46.306515 8.001050
F 104.686656 0.000000 8.001050
F 104.686656 23.153258 8.001050
F 104.686656 46.306515 8.001050
F 53.444385 1.286291 11.639235
F 53.444385 24.439548 11.639235
F 53.444385 47.592806 11.639235
F 80.179489 1.286291 11.639235
F 80.179489 24.439548 11.639235
F 80.179489 47.592806 11.639235
F 53.444385 9.004040 11.639235
F 53.444385 32.157298 11.639235
F 53.444385 55.310555 11.639235
F 80.179489 9.004040 11.639235
F 80.179489 32.157298 11.639235
F 80.179489 55.310555 11.639235
F 53.444385 16.721795 11.639235
F 53.444385 39.875053 11.639235
F 53.444385 63.028310 11.639235
F 80.179489 16.721795 11.639235
F 80.179489 39.875053 11.639235
F 80.179489 63.028310 11.639235
F 62.356083 1.286291 11.639235
F 62.356083 24.439548 11.639235
F 62.356083 47.592806 11.639235
F 89.091186 1.286291 11.639235
F 89.091186 24.439548 11.639235
F 89.091186 47.592806 11.639235
F 62.356083 9.004040 11.639235
F 62.356083 32.157298 11.639235
F 62.356083 55.310555 11.639235
F 89.091186 9.004040 11.639235
F 89.091186 32.157298 11.639235
F 89.091186 55.310555 11.639235
F 62.356083 16.721795 11.639236
F 62.356083 39.875053 11.639236
F 62.356083 63.028310 11.639236
F 89.091186 16.721795 11.639236
F 89.091186 39.875053 11.639236
F 89.091186 63.028310 11.639236
F 71.267786 1.286290 11.639236
F 71.267786 24.439547 11.639236
F 71.267786 47.592805 11.639236
F 98.002889 1.286290 11.639236
F 98.002889 24.439547 11.639236
F 98.002889 47.592805 11.639236
F 71.267786 9.004039 11.639236
F 71.267786 32.157297 11.639236
F 71.267786 55.310554 11.639236
F 98.002889 9.004039 11.639236
F 98.002889 32.157297 11.639236
F 98.002889 55.310554 11.639236
F 71.267786 16.721795 11.639237
F 71.267786 39.875052 11.639237
F 71.267786 63.028310 11.639237
F 98.002889 16.721795 11.639237
F 98.002889 39.875052 11.639237
F 98.002889 63.028310 11.639237
F 53.444372 3.858875 15.277418
F 53.444372 27.012132 15.277418
F 53.444372 50.165390 15.277418
F 80.179475 3.858875 15.277418
F 80.179475 27.012132 15.277418
F 80.179475 50.165390 15.277418
F 53.444372 11.576625 15.277419
F 53.444372 34.729882 15.277419
F 53.444372 57.883140 15.277419
F 80.179475 11.576625 15.277419
F 80.179475 34.729882 15.277419
F 80.179475 57.883140 15.277419
F 53.444372 19.294380 15.277419
F 53.444372 42.447638 15.277419
F 53.444372 65.600895 15.277419
F 80.179475 19.294380 15.277419
F 80.179475 42.447638 15.277419
F 80.179475 65.600895 15.277419
F 62.356067 3.858875 15.277419
F 62.356067 27.012133 15.277419
F 62.356067 50.165390 15.277419
F 89.091170 3.858875 15.277419
F 89.091170 27.012133 15.277419
F 89.091170 50.165390 15.277419
F 62.356067 11.576625 15.277419
F 62.356067 34.729883 15.277419
F 62.356067 57.883140 15.277419
F 89.091170 11.576625 15.277419
F 89.091170 34.729883 15.277419
F 89.091170 57.883140 15.277419
F 62.356067 19.294380 15.277419
F 62.356067 42.447638 15.277419
F 62.356067 65.600896 15.277419
F 89.091170 19.294380 15.277419
F 89.091170 42.447638 15.277419
F 89.091170 65.600896 15.277419
F 71.267772 3.858876 15.277420
F 71.267772 27.012134 15.277420
F 71.267772 50.165391 15.277420
F 98.002876 3.858876 15.277420
F 98.002876 27.012134 15.277420
F 98.002876 50.165391 15.277420
F 71.267772 11.576626 15.277420
F 71.267772 34.729884 15.277420
F 71.267772 57.883141 15.277420
F 98.002876 11.576626 15.277420
F 98.002876 34.729884 15.277420
F 98.002876 57.883141 15.277420
F 71.267772 19.294382 15.277421
F 71.267772 42.447639 15.277421
F 71.267772 65.600897 15.277421
F 98.002876 19.294382 15.277421
F 98.002876 42.447639 15.277421
F 98.002876 65.600897 15.277421
F 53.444383 3.858875 12.548781
F 53.444383 27.012133 12.548781
F 53.444383 50.165390 12.548781
F 80.179487 3.858875 12.548781
F 80.179487 27.012133 12.548781
F 80.179487 50.165390 12.548781
F 53.444383 11.576625 12.548781
F 53.444383 34.729883 12.548781
F 53.444383 57.883140 12.548781
F 80.179487 11.576625 12.548781
F 80.179487 34.729883 12.548781
F 80.179487 57.883140 12.548781
F 53.444383 19.294381 12.548780
F 53.444383 42.447638 12.548780
F 53.444383 65.600896 12.548780
F 80.179487 19.294381 12.548780
F 80.179487 42.447638 12.548780
F 80.179487 65.600896 12.548780
F 62.356080 3.858875 12.548781
F 62.356080 27.012133 12.548781
F 62.356080 50.165390 12.548781
F 89.091183 3.858875 12.548781
F 89.091183 27.012133 12.548781
F 89.091183 50.165390 12.548781
F 62.356080 11.576625 12.548781
F 62.356080 34.729883 12.548781
F 62.356080 57.883140 12.548781
F 89.091183 11.576625 12.548781
F 89.091183 34.729883 12.548781
F 89.091183 57.883140 12.548781
F 62.356080 19.294381 12.548780
F 62.356080 42.447638 12.548780
F 62.356080 65.600896 12.548780
F 89.091183 19.294381 12.548780
F 89.091183 42.447638 12.548780
F 89.091183 65.600896 12.548780
F 71.267784 3.858876 12.548780
F 71.267784 27.012133 12.548780
F 71.267784 50.165391 12.548780
F 98.002888 3.858876 12.548780
F 98.002888 27.012133 12.548780
F 98.002888 50.165391 12.548780
F 71.267784 11.576626 12.548780
F 71.267784 34.729883 12.548780
F 71.267784 57.883141 12.548780
F 98.002888 11.576626 12.548780
F 98.002888 34.729883 12.548780
F 98.002888 57.883141 12.548780
F 71.267784 19.294381 12.548779
F 71.267784 42.447639 12.548779
F 71.267784 65.600896 12.548779
F 98.002888 19.294381 12.548779
F 98.002888 42.447639 12.548779
F 98.002888 65.600896 12.548779
F 53.444373 1.286291 8.910597
F 53.444373 24.439549 8.910597
F 53.444373 47.592806 8.910597
F 80.179477 1.286291 8.910597
F 80.179477 24.439549 8.910597
F 80.179477 47.592806 8.910597
F 53.444373 9.004040 8.910597
F 53.444373 32.157298 8.910597
F 53.444373 55.310555 8.910597
F 80.179477 9.004040 8.910597
F 80.179477 32.157298 8.910597
F 80.179477 55.310555 8.910597
F 53.444373 16.721796 8.910596
F 53.444373 39.875053 8.910596
F 53.444373 63.028311 8.910596
F 80.179477 16.721796 8.910596
F 80.179477 39.875053 8.910596
F 80.179477 63.028311 8.910596
F 62.356069 1.286291 8.910597
F 62.356069 24.439548 8.910597
F 62.356069 47.592806 8.910597
F 89.091173 1.286291 8.910597
F 89.091173 24.439548 8.910597
F 89.091173 47.592806 8.910597
F 62.356069 9.004040 8.910597
F 62.356069 32.157298 8.910597
F 62.356069 55.310555 8.910597
F 89.091173 9.004040 8.910597
F 89.091173 32.157298 8.910597
F 89.091173 55.310555 8.910597
F 62.356069 16.721795 8.910596
F 62.356069 39.875053 8.910596
F 62.356069 63.028310 8.910596
F 89.091173 16.721795 8.910596
F 89.091173 39.875053 8.910596
F 89.091173 63.028310 8.910596
F 71.267774 1.286290 8.910596
F 71.267774 24.439547 8.910596
F 71.267774 47.592805 8.910596
F 98.002877 1.286290 8.910596
F 98.002877 24.439547 8.910596
F 98.002877 47.592805 8.910596
F 71.267774 9.004039 8.910596
F 71.267774 32.157296 8.910596
F 71.267774 55.310554 8.910596
F 98.002877 9.004039 8.910596
F 98.002877 32.157296 8.910596
F 98.002877 55.310554 8.910596
F 71.267774 16.721794 8.910595
F 71.267774 39.875052 8.910595
F 71.267774 63.028309 8.910595
F 98.002877 16.721794 8.910595
F 98.002877 39.875052 8.910595
F 98.002877 63.028309 8.910595
F 55.672310 7.717750 12.548781
F 55.672310 30.871007 12.548781
F 55.672310 54.024265 12.548781
F 82.407413 7.717750 12.548781
F 82.407413 30.871007 12.548781
F 82.407413 54.024265 12.548781
F 55.672310 15.435503 12.548780
F 55.672310 38.588760 12.548780
F 55.672310 61.742018 12.548780
F 82.407413 15.435503 12.548780
F 82.407413 38.588760 12.548780
F 82.407413 61.742018 12.548780
F 55.672310 0.000000 12.548781
F 55.672310 23.153258 12.548781
F 55.672310 46.306515 12.548781
F 82.407413 0.000000 12.548781
F 82.407413 23.153258 12.548781
F 82.407413 46.306515 12.548781
F 64.584008 7.717750 12.548781
F 64.584008 30.871007 12.548781
F 64.584008 54.024265 12.548781
F 91.319111 7.717750 12.548781
F 91.319111 30.871007 12.548781
F 91.319111 54.024265 12.548781
F 64.584008 15.435502 12.548780
F 64.584008 38.588760 12.548780
F 64.584008 61.742017 12.548780
F 91.319111 15.435502 12.548780
F 91.319111 38.588760 12.548780
F 91.319111 61.742017 12.548780
F 64.584008 0.000000 12.548781
F 64.584008 23.153258 12.548781
F 64.584008 46.306515 12.548781
F 91.319111 0.000000 12.548781
F 91.319111 23.153258 12.548781
F 91.319111 46.306515 12.548781
F 73.495712 7.717750 12.548780
F 73.495712 30.871008 12.548780
F 73.495712 54.024265 12.548780
F 100.230816 7.717750 12.548780
F 100.230816 30.871008 12.548780
F 100.230816 54.024265 12.548780
F 73.495712 15.435503 12.548779
F 73.495712 38.588760 12.548779
F 73.495712 61.742018 12.548779
F 100.230816 15.435503 12.548779
F 100.230816 38.588760 12.548779
F 100.230816 61.742018 12.548779
F 73.495712 0.000001 12.548780
F 73.495712 23.153258 12.548780
F 73.495712 46.306516 12.548780
F 100.230816 0.000001 12.548780
F 100.230816 23.153258 12.548780
F 100.230816 46.306516 12.548780
F 55.672295 5.145166 8.910597
F 55.672295 28.298423 8.910597
F 55.672295 51.451681 8.910597
F 82.407399 5.145166 8.910597
F 82.407399 28.298423 8.910597
F 82.407399 51.451681 8.910597
F 55.672295 12.862918 8.910596
F 55.672295 36.016175 8.910596
F 55.672295 59.169433 8.910596
F 82.407399 12.862918 8.910596
F 82.407399 36.016175 8.910596
F 82.407399 59.169433 8.910596
F 55.672295 20.580673 8.910597
F 55.672295 43.733931 8.910597
F 55.672295 66.887188 8.910597
F 82.407399 20.580673 8.910597
F 82.407399 43.733931 8.910597
F 82.407399 66.887188 8.910597
F 64.583992 5.145165 8.910597
F 64.583992 28.298422 8.910597
F 64.583992 51.451680 8.910597
F 91.319095 5.145165 8.910597
F 91.319095 28.298422 8.910597
F 91.319095 51.451680 8.910597
F 64.583992 12.862917 8.910596
F 64.583992 36.016174 8.910596
F 64.583992 59.169432 8.910596
F 91.319095 12.862917 8.910596
F 91.319095 36.016174 8.910596
F 91.319095 59.169432 8.910596
F 64.583992 20.580672 8.910597
F 64.583992 43.733930 8.910597
F 64.583992 66.887187 8.910597
F 91.319095 20.580672 8.910597
F 91.319095 43.733930 8.910597
F 91.319095 66.887187 8.910597
F 73.495699 5.145164 8.910596
F 73.495699 28.298422 8.910596
F 73.495699 51.451679 8.910596
F 100.230803 5.145164 8.910596
F 100.230803 28.298422 8.910596
F 100.230803 51.451679 8.910596
F 73.495699 12.862916 8.910595
F 73.495699 36.016174 8.910595
F 73.495699 59.169431 8.910595
F 100.230803 12.862916 8.910595
F 100.230803 36.016174 8.910595
F 100.230803 59.169431 8.910595
F 73.495699 20.580672 8.910596
F 73.495699 43.733929 8.910596
F 73.495699 66.887187 8.910596
F 100.230803 20.580672 8.910596
F 100.230803 43.733929 8.910596
F 100.230803 66.887187 8.910596
F 55.672307 5.145165 11.639234
F 55.672307 28.298423 11.639234
F 55.672307 51.451680 11.639234
F 82.407411 5.145165 11.639234
F 82.407411 28.298423 11.639234
F 82.407411 51.451680 11.639234
F 55.672307 12.862917 11.639235
F 55.672307 36.016175 11.639235
F 55.672307 59.169432 11.639235
F 82.407411 12.862917 11.639235
F 82.407411 36.016175 11.639235
F 82.407411 59.169432 11.639235
F 55.672307 20.580673 11.639235
F 55.672307 43.733930 11.639235
F 55.672307 66.887188 11.639235
F 82.407411 20.580673 11.639235
F 82.407411 43.733930 11.639235
F 82.407411 66.887188 11.639235
F 64.584005 5.145165 11.639235
F 64.584005 28.298422 11.639235
F 64.584005 51.451680 11.639235
F 91.319108 5.145165 11.639235
F 91.319108 28.298422 11.639235
F 91.319108 51.451680 11.639235
F 64.584005 12.862917 11.639236
F 64.584005 36.016175 11.639236
F 64.584005 59.169432 11.639236
F 91.319108 12.862917 11.639236
F 91.319108 36.016175 11.639236
F 91.319108 59.169432 11.639236
F 64.584005 20.580672 11.639235
F 64.584005 43.733930 11.639235
F 64.584005 66.887187 11.639235
F 91.319108 20.580672 11.639235
F 91.319108 43.733930 11.639235
F 91.319108 66.887187 11.639235
F 73.495711 5.145164 11.639235
F 73.495711 28.298422 11.639235
F 73.495711 51.451679 11.639235
F 100.230814 5.145164 11.639235
F 100.230814 28.298422 11.639235
F 100.230814 51.451679 11.639235
F 73.495711 12.862917 11.639236
F 73.495711 36.016174 11.639236
F 73.495711 59.169432 11.639236
F 100.230814 12.862917 11.639236
F 100.230814 36.016174 11.639236
F 100.230814 59.169432 11.639236
F 73.495711 20.580672 11.639236
F 73.495711 43.733929 11.639236
F 73.495711 66.887187 11.639236
F 100.230814 20.580672 11.639236
F 100.230814 43.733929 11.639236
F 100.230814 66.887187 11.639236
F 55.672297 7.717749 15.277418
F 55.672297 30.871007 15.277418
F 55.672297 54.024264 15.277418
F 82.407401 7.717749 15.277418
F 82.407401 30.871007 15.277418
F 82.407401 54.024264 15.277418
F 55.672297 15.435502 15.277419
F 55.672297 38.588760 15.277419
F 55.672297 61.742017 15.277419
F 82.407401 15.435502 15.277419
F 82.407401 38.588760 15.277419
F 82.407401 61.742017 15.277419
F 55.672297 0.000000 15.277419
F 55.672297 23.153257 15.277419
F 55.672297 46.306515 15.277419
F 82.407401 0.000000 15.277419
F 82.407401 23.153257 15.277419
F 82.407401 46.306515 15.277419
F 64.583994 7.717750 15.277419
F 64.583994 30.871007 15.277419
F 64.583994 54.024265 15.277419
F 91.319098 7.717750 15.277419
F 91.319098 30.871007 15.277419
F 91.319098 54.024265 15.277419
F 64.583994 15.435503 15.277420
F 64.583994 38.588760 15.277420
F 64.583994 61.742018 15.277420
F 91.319098 15.435503 15.277420
F 91.319098 38.588760 15.277420
F 91.319098 61.742018 15.277420
F 64.583994 0.000000 15.277419
F 64.583994 23.153258 15.277419
F 64.583994 46.306515 15.277419
F 91.319098 0.000000 15.277419
F 91.319098 23.153258 15.277419
F 91.319098 46.306515 15.277419
F 73.495701 7.717751 15.277420
F 73.495701 30.871008 15.277420
F 73.495701 54.024266 15.277420
F 100.230804 7.717751 15.277420
F 100.230804 30.871008 15.277420
F 100.230804 54.024266 15.277420
F 73.495701 15.435503 15.277421
F 73.495701 38.588761 15.277421
F 73.495701 61.742018 15.277421
F 100.230804 15.435503 15.277421
F 100.230804 38.588761 15.277421
F 100.230804 61.742018 15.277421
F 73.495701 0.000001 15.277420
F 73.495701 23.153259 15.277420
F 73.495701 46.306516 15.277420
F 100.230804 0.000001 15.277420
F 100.230804 23.153259 15.277420
F 100.230804 46.306516 15.277420
F 57.900234 1.286291 11.639235
F 57.900234 24.439548 11.639235
F 57.900234 47.592806 11.639235
F 84.635337 1.286291 11.639235
F 84.635337 24.439548 11.639235
F 84.635337 47.592806 11.639235
F 57.900234 9.004040 11.639235
F 57.900234 32.157298 11.639235
F 57.900234 55.310555 11.639235
F 84.635337 9.004040 11.639235
F 84.635337 32.157298 11.639235
F 84.635337 55.310555 11.639235
F 57.900234 16.721795 11.639236
F 57.900234 39.875053 11.639236
F 57.900234 63.028310 11.639236
F 84.635337 16.721795 11.639236
F 84.635337 39.875053 11.639236
F 84.635337 63.028310 11.639236
F 66.811933 1.286290 11.639235
F 66.811933 24.439548 11.639235
F 66.811933 47.592806 11.639235
F 93.547036 1.286290 11.639235
F 93.547036 24.439548 11.639235
F 93.547036 47.592806 11.639235
F 66.811933 9.004040 11.639235
F 66.811933 32.157297 11.639235
F 66.811933 55.310555 11.639235
F 93.547036 9.004040 11.639235
F 93.547036 32.157297 11.639235
F 93.547036 55.310555 11.639235
F 66.811933 16.721795 11.639236
F 66.811933 39.875053 11.639236
F 66.811933 63.028310 11.639236
F 93.547036 16.721795 11.639236
F 93.547036 39.875053 11.639236
F 93.547036 63.028310 11.639236
F 75.723638 1.286290 11.639235
F 75.723638 24.439548 11.639235
F 75.723638 47.592805 11.639235
F 102.458742 1.286290 11.639235
F 102.458742 24.439548 11.639235
F 102.458742 47.592805 11.639235
F 75.723638 9.004040 11.639235
F 75.723638 32.157297 11.639235
F 75.723638 55.310555 11.639235
F 102.458742 9.004040 11.639235
F 102.458742 32.157297 11.639235
F 102.458742 55.310555 11.639235
F 75.723638 16.721795 11.639236
F 75.723638 39.875052 11.639236
F 75.723638 63.028310 11.639236
F 102.458742 16.721795 11.639236
F 102.458742 39.875052 11.639236
F 102.458742 63.028310 11.639236
F 57.900219 3.858875 15.277419
F 57.900219 27.012132 15.277419
F 57.900219 50.165390 15.277419
F 84.635322 3.858875 15.277419
F 84.635322 27.012132 15.277419
F 84.635322 50.165390 15.277419
F 57.900219 11.576625 15.277419
F 57.900219 34.729882 15.277419
F 57.900219 57.883140 15.277419
F 84.635322 11.576625 15.277419
F 84.635322 34.729882 15.277419
F 84.635322 57.883140 15.277419
F 57.900219 19.294380 15.277419
F 57.900219 42.447638 15.277419
F 57.900219 65.600895 15.277419
F 84.635322 19.294380 15.277419
F 84.635322 42.447638 15.277419
F 84.635322 65.600895 15.277419
F 66.811918 3.858876 15.277420
F 66.811918 27.012134 15.277420
F 66.811918 50.165391 15.277420
F 93.547022 3.858876 15.277420
F 93.547022 27.012134 15.277420
F 93.547022 50.165391 15.277420
F 66.811918 11.576626 15.277420
F 66.811918 34.729884 15.277420
F 66.811918 57.883141 15.277420
F 93.547022 11.576626 15.277420
F 93.547022 34.729884 15.277420
F 93.547022 57.883141 15.277420
F 66.811918 19.294382 15.277420
F 66.811918 42.447639 15.277420
F 66.811918 65.600897 15.277420
F 93.547022 19.294382 15.277420
F 93.547022 42.447639 15.277420
F 93.547022 65.600897 15.277420
F 75.723625 3.858875 15.277419
F 75.723625 27.012133 15.277419
F 75.723625 50.165390 15.277419
F 102.458729 3.858875 15.277419
F 102.458729 27.012133 15.277419
F 102.458729 50.165390 15.277419
F 75.723625 11.576625 15.277419
F 75.723625 34.729883 15.277419
F 75.723625 57.883140 15.277419
F 102.458729 11.576625 15.277419
F 102.458729 34.729883 15.277419
F 102.458729 57.883140 15.277419
F 75.723625 19.294381 15.277420
F 75.723625 42.447638 15.277420
F 75.723625 65.600896 15.277420
F 102.458729 19.294381 15.277420
F 102.458729 42.447638 15.277420
F 102.458729 65.600896 15.277420
F 57.900231 3.858875 12.548781
F 57.900231 27.012133 12.548781
F 57.900231 50.165390 12.548781
F 84.635334 3.858875 12.548781
F 84.635334 27.012133 12.548781
F 84.635334 50.165390 12.548781
F 57.900231 11.576625 12.548781
F 57.900231 34.729883 12.548781
F 57.900231 57.883140 12.548781
F 84.635334 11.576625 12.548781
F 84.635334 34.729883 12.548781
F 84.635334 57.883140 12.548781
F 57.900231 19.294381 12.548780
F 57.900231 42.447638 12.548780
F 57.900231 65.600896 12.548780
F 84.635334 19.294381 12.548780
F 84.635334 42.447638 12.548780
F 84.635334 65.600896 12.548780
F 66.811931 3.858876 12.548780
F 66.811931 27.012133 12.548780
F 66.811931 50.165391 12.548780
F 93.547034 3.858876 12.548780
F 93.547034 27.012133 12.548780
F 93.547034 50.165391 12.548780
F 66.811931 11.576626 12.548780
F 66.811931 34.729883 12.548780
F 66.811931 57.883141 12.548780
F 93.547034 11.576626 12.548780
F 93.547034 34.729883 12.548780
F 93.547034 57.883141 12.548780
F 66.811931 19.294381 12.548780
F 66.811931 42.447639 12.548780
F 66.811931 65.600896 12.548780
F 93.547034 19.294381 12.548780
F 93.547034 42.447639 12.548780
F 93.547034 65.600896 12.548780
F 75.723637 3.858875 12.548781
F 75.723637 27.012133 12.548781
F 75.723637 50.165390 12.548781
F 102.458740 3.858875 12.548781
F 102.458740 27.012133 12.548781
F 102.458740 50.165390 12.548781
F 75.723637 11.576625 12.548781
F 75.723637 34.729883 12.548781
F 75.723637 57.883140 12.548781
F 102.458740 11.576625 12.548781
F 102.458740 34.729883 12.548781
F 102.458740 57.883140 12.548781
F 75.723637 19.294381 12.548780
F 75.723637 42.447638 12.548780
F 75.723637 65.600896 12.548780
F 102.458740 19.294381 12.548780
F 102.458740 42.447638 12.548780
F 102.458740 65.600896 12.548780
F 57.900221 1.286291 8.910597
F 57.900221 24.439549 8.910597
F 57.900221 47.592806 8.910597
F 84.635324 1.286291 8.910597
F 84.635324 24.439549 8.910597
F 84.635324 47.592806 8.910597
F 57.900221 9.004041 8.910597
F 57.900221 32.157298 8.910597
F 57.900221 55.310556 8.910597
F 84.635324 9.004041 8.910597
F 84.635324 32.157298 8.910597
F 84.635324 55.310556 8.910597
F 57.900221 16.721796 8.910596
F 57.900221 39.875053 8.910596
F 57.900221 63.028311 8.910596
F 84.635324 16.721796 8.910596
F 84.635324 39.875053 8.910596
F 84.635324 63.028311 8.910596
F 66.811920 1.286290 8.910596
F 66.811920 24.439547 8.910596
F 66.811920 47.592805 8.910596
F 93.547023 1.286290 8.910596
F 93.547023 24.439547 8.910596
F 93.547023 47.592805 8.910596
F 66.811920 9.004039 8.910596
F 66.811920 32.157297 8.910596
F 66.811920 55.310554 8.910596
F 93.547023 9.004039 8.910596
F 93.547023 32.157297 8.910596
F 93.547023 55.310554 8.910596
F 66.811920 16.721795 8.910596
F 66.811920 39.875052 8.910596
F 66.811920 63.028310 8.910596
F 93.547023 16.721795 8.910596
F 93.547023 39.875052 8.910596
F 93.547023 63.028310 8.910596
F 75.723627 1.286290 8.910597
F 75.723627 24.439548 8.910597
F 75.723627 47.592805 8.910597
F 102.458730 1.286290 8.910597
F 102.458730 24.439548 8.910597
F 102.458730 47.592805 8.910597
F 75.723627 9.004039 8.910597
F 75.723627 32.157297 8.910597
F 75.723627 55.310555 8.910597
F 102.458730 9.004039 8.910597
F 102.458730 32.157297 8.910597
F 102.458730 55.310555 8.910597
F 75.723627 16.721795 8.910596
F 75.723627 39.875052 8.910596
F 75.723627 63.028310 8.910596
F 102.458730 16.721795 8.910596
F 102.458730 39.875052 8.910596
F 102.458730 63.028310 8.910596
F 60.128158 7.717750 12.548781
F 60.128158 30.871007 12.548781
F 60.128158 54.024265 12.548781
F 86.863261 7.717750 12.548781
F 86.863261 30.871007 12.548781
F 86.863261 54.024265 12.548781
F 60.128158 15.435502 12.548780
F 60.128158 38.588760 12.548780
F 60.128158 61.742018 12.548780
F 86.863261 15.435502 12.548780
F 86.863261 38.588760 12.548780
F 86.863261 61.742018 12.548780
F 60.128158 0.000000 12.548781
F 60.128158 23.153258 12.548781
F 60.128158 46.306515 12.548781
F 86.863261 0.000000 12.548781
F 86.863261 23.153258 12.548781
F 86.863261 46.306515 12.548781
F 69.039859 7.717750 12.548780
F 69.039859 30.871008 12.548780
F 69.039859 54.024265 12.548780
F 95.774963 7.717750 12.548780
F 95.774963 30.871008 12.548780
F 95.774963 54.024265 12.548780
F 69.039859 15.435503 12.548779
F 69.039859 38.588760 12.548779
F 69.039859 61.742018 12.548779
F 95.774963 15.435503 12.548779
F 95.774963 38.588760 12.548779
F 95.774963 61.742018 12.548779
F 69.039859 0.000001 12.548780
F 69.039859 23.153258 12.548780
F 69.039859 46.306516 12.548780
F 95.774963 0.000001 12.548780
F 95.774963 23.153258 12.548780
F 95.774963 46.306516 12.548780
F 77.951564 7.717750 12.548781
F 77.951564 30.871007 12.548781
F 77.951564 54.024265 12.548781
F 104.686667 7.717750 12.548781
F 104.686667 30.871007 12.548781
F 104.686667 54.024265 12.548781
F 77.951564 15.435502 12.548780
F 77.951564 38.588760 12.548780
F 77.951564 61.742018 12.548780
F 104.686667 15.435502 12.548780
F 104.686667 38.588760 12.548780
F 104.686667 61.742018 12.548780
F 77.951564 0.000000 12.548781
F 77.951564 23.153258 12.548781
F 77.951564 46.306515 12.548781
F 104.686667 0.000000 12.548781
F 104.686667 23.153258 12.548781
F 104.686667 46.306515 12.548781
F 60.128143 5.145165 8.910597
F 60.128143 28.298423 8.910597
F 60.128143 51.451680 8.910597
F 86.863246 5.145165 8.910597
F 86.863246 28.298423 8.910597
F 86.863246 51.451680 8.910597
F 60.128143 12.862918 8.910596
F 60.128143 36.016175 8.910596
F 60.128143 59.169433 8.910596
F 86.863246 12.862918 8.910596
F 86.863246 36.016175 8.910596
F 86.863246 59.169433 8.910596
F 60.128143 20.580673 8.910597
F 60.128143 43.733930 8.910597
F 60.128143 66.887188 8.910597
F 86.863246 20.580673 8.910597
F 86.863246 43.733930 8.910597
F 86.863246 66.887188 8.910597
F 69.039845 5.145164 8.910596
F 69.039845 28.298421 8.910596
F 69.039845 51.451679 8.910596
F 95.774949 5.145164 8.910596
F 95.774949 28.298421 8.910596
F 95.774949 51.451679 8.910596
F 69.039845 12.862916 8.910595
F 69.039845 36.016174 8.910595
F 69.039845 59.169431 8.910595
F 95.774949 12.862916 8.910595
F 95.774949 36.016174 8.910595
F 95.774949 59.169431 8.910595
F 69.039845 20.580671 8.910596
F 69.039845 43.733929 8.910596
F 69.039845 66.887186 8.910596
F 95.774949 20.580671 8.910596
F 95.774949 43.733929 8.910596
F 95.774949 66.887186 8.910596
F 77.951551 5.145165 8.910597
F 77.951551 28.298423 8.910597
F 77.951551 51.451680 8.910597
F 104.686654 5.145165 8.910597
F 104.686654 28.298423 8.910597
F 104.686654 51.451680 8.910597
F 77.951551 12.862917 8.910596
F 77.951551 36.016175 8.910596
F 77.951551 59.169432 8.910596
F 104.686654 12.862917 8.910596
F 104.686654 36.016175 8.910596
F 104.686654 59.169432 8.910596
F 77.951551 20.580673 8.910597
F 77.951551 43.733930 8.910597
F 77.951551 66.887188 8.910597
F 104.686654 20.580673 8.910597
F 104.686654 43.733930 8.910597
F 104.686654 66.887188 8.910597
F 60.128155 5.145165 11.639235
F 60.128155 28.298423 11.639235
F 60.128155 51.451680 11.639235
F 86.863259 5.145165 11.639235
F 86.863259 28.298423 11.639235
F 86.863259 51.451680 11.639235
F 60.128155 12.862917 11.639235
F 60.128155 36.016175 11.639235
F 60.128155 59.169432 11.639235
F 86.863259 12.862917 11.639235
F 86.863259 36.016175 11.639235
F 86.863259 59.169432 11.639235
F 60.128155 20.580673 11.639235
F 60.128155 43.733930 11.639235
F 60.128155 66.887188 11.639235
F 86.863259 20.580673 11.639235
F 86.863259 43.733930 11.639235
F 86.863259 66.887188 11.639235
F 69.039858 5.145164 11.639236
F 69.039858 28.298422 11.639236
F 69.039858 51.451679 11.639236
F 95.774961 5.145164 11.639236
F 95.774961 28.298422 11.639236
F 95.774961 51.451679 11.639236
F 69.039858 12.862917 11.639236
F 69.039858 36.016174 11.639236
F 69.039858 59.169432 11.639236
F 95.774961 12.862917 11.639236
F 95.774961 36.016174 11.639236
F 95.774961 59.169432 11.639236
F 69.039858 20.580672 11.639236
F 69.039858 43.733929 11.639236
F 69.039858 66.887187 11.639236
F 95.774961 20.580672 11.639236
F 95.774961 43.733929 11.639236
F 95.774961 66.887187 11.639236
F 77.951562 5.145165 11.639234
F 77.951562 28.298423 11.639234
F 77.951562 51.451680 11.639234
F 104.686665 5.145165 11.639234
F 104.686665 28.298423 11.639234
F 104.686665 51.451680 11.639234
F 77.951562 12.862917 11.639235
F 77.951562 36.016175 11.639235
F 77.951562 59.169432 11.639235
F 104.686665 12.862917 11.639235
F 104.686665 36.016175 11.639235
F 104.686665 59.169432 11.639235
F 77.951562 20.580672 11.639235
F 77.951562 43.733930 11.639235
F 77.951562 66.887188 11.639235
F 104.686665 20.580672 11.639235
F 104.686665 43.733930 11.639235
F 104.686665 66.887188 11.639235
F 60.128145 7.717749 15.277419
F 60.128145 30.871007 15.277419
F 60.128145 54.024264 15.277419
F 86.863248 7.717749 15.277419
F 86.863248 30.871007 15.277419
F 86.863248 54.024264 15.277419
F 60.128145 15.435502 15.277420
F 60.128145 38.588760 15.277420
F 60.128145 61.742017 15.277420
F 86.863248 15.435502 15.277420
F 86.863248 38.588760 15.277420
F 86.863248 61.742017 15.277420
F 60.128145 0.000000 15.277419
F 60.128145 23.153257 15.277419
F 60.128145 46.306515 15.277419
F 86.863248 0.000000 15.277419
F 86.863248 23.153257 15.277419
F 86.863248 46.306515 15.277419
F 69.039847 7.717751 15.277420
F 69.039847 30.871008 15.277420
F 69.039847 54.024266 15.277420
F 95.774950 7.717751 15.277420
F 95.774950 30.871008 15.277420
F 95.774950 54.024266 15.277420
F 69.039847 15.435503 15.277421
F 69.039847 38.588761 15.277421
F 69.039847 61.742018 15.277421
F 95.774950 15.435503 15.277421
F 95.774950 38.588761 15.277421
F 95.774950 61.742018 15.277421
F 69.039847 0.000001 15.277420
F 69.039847 23.153259 15.277420
F 69.039847 46.306516 15.277420
F 95.774950 0.000001 15.277420
F 95.774950 23.153259 15.277420
F 95.774950 46.306516 15.277420
F 77.951552 7.717750 15.277419
F 77.951552 30.871007 15.277419
F 77.951552 54.024265 15.277419
F 104.686656 7.717750 15.277419
F 104.686656 30.871007 15.277419
F 104.686656 54.024265 15.277419
F 77.951552 15.435502 15.277420
F 77.951552 38.588760 15.277420
F 77.951552 61.742017 15.277420
F 104.686656 15.435502 15.277420
F 104.686656 38.588760 15.277420
F 104.686656 61.742017 15.277420
F 77.951552 0.000000 15.277419
F 77.951552 23.153258 15.277419
F 77.951552 46.306515 15.277419
F 104.686656 0.000000 15.277419
F 104.686656 23.153258 15.277419
F 104.686656 46.306515 15.277419
F 53.444385 1.286291 18.915603
F 53.444385 24.439548 18.915603
F 53.444385 47.592806 18.915603
F 80.179489 1.286291 18.915603
F 80.179489 24.439548 18.915603
F 80.179489 47.592806 18.915603
F 53.444385 9.004040 18.915603
F 53.444385 32.157298 18.915603
F 53.444385 55.310555 18.915603
F 80.179489 9.004040 18.915603
F 80.179489 32.157298 18.915603
F 80.179489 55.310555 18.915603
F 53.444385 16.721795 18.915604
F 53.444385 39.875053 18.915604
F 53.444385 63.028310 18.915604
F 80.179489 16.721795 18.915604
F 80.179489 39.875053 18.915604
F 80.179489 63.028310 18.915604
F 62.356083 1.286291 18.915603
F 62.356083 24.439548 18.915603
F 62.356083 47.592806 18.915603
F 89.091186 1.286291 18.915603
F 89.091186 24.439548 18.915603
F 89.091186 47.592806 18.915603
F 62.356083 9.004040 18.915603
F 62.356083 32.157298 18.915603
F 62.356083 55.310555 18.915603
F 89.091186 9.004040 18.915603
F 89.091186 32.157298 18.915603
F 89.091186 55.310555 18.915603
F 62.356083 16.721795 18.915604
F 62.356083 39.875053 18.915604
F 62.356083 63.028310 18.915604
F 89.091186 16.721795 18.915604
F 89.091186 39.875053 18.915604
F 89.091186 63.028310 18.915604
F 71.267786 1.286290 18.915604
F 71.267786 24.439547 18.915604
F 71.267786 47.592805 18.915604
F 98.002889 1.286290 18.915604
F 98.002889 24.439547 18.915604
F 98.002889 47.592805 18.915604
F 71.267786 9.004039 18.915604
F 71.267786 32.157297 18.915604
F 71.267786 55.310554 18.915604
F 98.002889 9.004039 18.915604
F 98.002889 32.157297 18.915604
F 98.002889 55.310554 18.915604
F 71.267786 16.721795 18.915605
F 71.267786 39.875052 18.915605
F 71.267786 63.028310 18.915605
F 98.002889 16.721795 18.915605
F 98.002889 39.875052 18.915605
F 98.002889 63.028310 18.915605
F 53.444372 3.858875 22.553788
F 53.444372 27.012132 22.553788
F 53.444372 50.165390 22.553788
F 80.179475 3.858875 22.553788
F 80.179475 27.012132 22.553788
F 80.179475 50.165390 22.553788
F 53.444372 11.576625 22.553788
F 53.444372 34.729882 22.553788
F 53.444372 57.883140 22.553788
F 80.179475 11.576625 22.553788
F 80.179475 34.729882 22.553788
F 80.179475 57.883140 22.553788
F 53.444372 19.294380 22.553788
F 53.444372 42.447638 22.553788
F 53.444372 65.600895 22.553788
F 80.179475 19.294380 22.553788
F 80.179475 42.447638 22.553788
F 80.179475 65.600895 22.553788
F 62.356067 3.858875 22.553788
F 62.356067 27.012133 22.553788
F 62.356067 50.165390 22.553788
F 89.091170 3.858875 22.553788
F 89.091170 27.012133 22.553788
F 89.091170 50.165390 22.553788
F 62.356067 11.576625 22.553788
F 62.356067 34.729883 22.553788
F 62.356067 57.883140 22.553788
F 89.091170 11.576625 22.553788
F 89.091170 34.729883 22.553788
F 89.091170 57.883140 22.553788
F 62.356067 19.294380 22.553789
F 62.356067 42.447638 22.553789
F 62.356067 65.600896 22.553789
F 89.091170 19.294380 22.553789
F 89.091170 42.447638 22.553789
F 89.091170 65.600896 22.553789
F 71.267772 3.858876 22.553789
F 71.267772 27.012134 22.553789
F 71.267772 50.165391 22.553789
F 98.002876 3.858876 22.553789
F 98.002876 27.012134 22.553789
F 98.002876 50.165391 22.553789
F 71.267772 11.576626 22.553789
F 71.267772 34.729884 22.553789
F 71.267772 57.883141 22.553789
F 98.002876 11.576626 22.553789
F 98.002876 34.729884 22.553789
F 98.002876 57.883141 22.553789
F 71.267772 19.294382 22.553790
F 71.267772 42.447639 22.553790
F 71.267772 65.600897 22.553790
F 98.002876 19.294382 22.553790
F 98.002876 42.447639 22.553790
F 98.002876 65.600897 22.553790
F 53.444383 3.858875 19.825151
F 53.444383 27.012133 19.825151
F 53.444383 50.165390 19.825151
F 80.179487 3.858875 19.825151
F 80.179487 27.012133 19.825151
F 80.179487 50.165390 19.825151
F 53.444383 11.576625 19.825150
F 53.444383 34.729883 19.825150
F 53.444383 57.883140 19.825150
F 80.179487 11.576625 19.825150
F 80.179487 34.729883 19.825150
F 80.179487 57.883140 19.825150
F 53.444383 19.294381 19.825150
F 53.444383 42.447638 19.825150
F 53.444383 65.600896 19.825150
F 80.179487 19.294381 19.825150
F 80.179487 42.447638 19.825150
F 80.179487 65.600896 19.825150
F 62.356080 3.858875 19.825150
F 62.356080 27.012133 19.825150
F 62.356080 50.165390 19.825150
F 89.091183 3.858875 19.825150
F 89.091183 27.012133 19.825150
F 89.091183 50.165390 19.825150
F 62.356080 11.576625 19.825150
F 62.356080 34.729883 19.825150
F 62.356080 57.883140 19.825150
F 89.091183 11.576625 19.825150
F 89.091183 34.729883 19.825150
F 89.091183 57.883140 19.825150
F 62.356080 19.294381 19.825150
F 62.356080 42.447638 19.825150
F 62.356080 65.600896 19.825150
F 89.091183 19.294381 19.825150
F 89.091183 42.447638 19.825150
F 89.091183 65.600896 19.825150
F 71.267784 3.858876 19.825149
F 71.267784 27.012133 19.825149
F 71.267784 50.165391 19.825149
F 98.002888 3.858876 19.825149
F 98.002888 27.012133 19.825149
F 98.002888 50.165391 19.825149
F 71.267784 11.576626 19.825149
F 71.267784 34.729883 19.825149
F 71.267784 57.883141 19.825149
F 98.002888 11.576626 19.825149
F 98.002888 34.729883 19.825149
F 98.002888 57.883141 19.825149
F 71.267784 19.294381 19.825149
F 71.267784 42.447639 19.825149
F 71.267784 65.600896 19.825149
F 98.002888 19.294381 19.825149
F 98.002888 42.447639 19.825149
F 98.002888 65.600896 19.825149
F 53.444373 1.286291 16.186966
F 53.444373 24.439549 16.186966
F 53.444373 47.592806 16.186966
F 80.179477 1.286291 16.186966
F 80.179477 24.439549 16.186966
F 80.179477 47.592806 16.186966
F 53.444373 9.004040 16.186966
F 53.444373 32.157298 16.186966
F 53.444373 55.310555 16.186966
F 80.179477 9.004040 16.186966
F 80.179477 32.157298 16.186966
F 80.179477 55.310555 16.186966
F 53.444373 16.721796 16.186965
F 53.444373 39.875053 16.186965
F 53.444373 63.028311 16.186965
F 80.179477 16.721796 16.186965
F 80.179477 39.875053 16.186965
F 80.179477 63.028311 16.186965
F 62.356069 1.286291 16.186966
F 62.356069 24.439548 16.186966
F 62.356069 47.592806 16.186966
F 89.091173 1.286291 16.186966
F 89.091173 24.439548 16.186966
F 89.091173 47.592806 16.186966
F 62.356069 9.004040 16.186966
F 62.356069 32.157298 16.186966
F 62.356069 55.310555 16.186966
F 89.091173 9.004040 16.186966
F 89.091173 32.157298 16.186966
F 89.091173 55.310555 16.186966
F 62.356069 16.721795 16.186965
F 62.356069 39.875053 16.186965
F 62.356069 63.028310 16.186965
F 89.091173 16.721795 16.186965
F 89.091173 39.875053 16.186965
F 89.091173 63.028310 16.186965
F 71.267774 1.286290 16.186964
F 71.267774 24.439547 16.186964
F 71.267774 47.592805 16.186964
F 98.002877 1.286290 16.186964
F 98.002877 24.439547 16.186964
F 98.002877 47.592805 16.186964
F 71.267774 9.004039 16.186964
F 71.267774 32.157296 16.186964
F 71.267774 55.310554 16.186964
F 98.002877 9.004039 16.186964
F 98.002877 32.157296 16.186964
F 98.002877 55.310554 16.186964
F 71.267774 16.721794 16.186964
F 71.267774 39.875052 16.186964
F 71.267774 63.028309 16.186964
F 98.002877 16.721794 16.186964
F 98.002877 39.875052 16.186964
F 98.002877 63.028309 16.186964
F 55.672310 7.717750 19.825151
F 55.672310 30.871007 19.825151
F 55.672310 54.024265 19.825151
F 82.407413 7.717750 19.825151
F 82.407413 30.871007 19.825151
F 82.407413 54.024265 19.825151
F 55.672310 15.435503 19.825150
F 55.672310 38.588760 19.825150
F 55.672310 61.742018 19.825150
F 82.407413 15.435503 19.825150
F 82.407413 38.588760 19.825150
F 82.407413 61.742018 19.825150
F 55.672310 0.000000 19.825150
F 55.672310 23.153258 19.825150
F 55.672310 46.306515 19.825150
F 82.407413 0.000000 19.825150
F 82.407413 23.153258 19.825150
F 82.407413 46.306515 19.825150
F 64.584008 7.717750 19.825151
F 64.584008 30.871007 19.825151
F 64.584008 54.024265 19.825151
F 91.319111 7.717750 19.825151
F 91.319111 30.871007 19.825151
F 91.319111 54.024265 19.825151
F 64.584008 15.435502 19.825149
F 64.584008 38.588760 19.825149
F 64.584008 61.742017 19.825149
F 91.319111 15.435502 19.825149
F 91.319111 38.588760 19.825149
F 91.319111 61.742017 19.825149
F 64.584008 0.000000 19.825150
F 64.584008 23.153258 19.825150
F 64.584008 46.306515 19.825150
F 91.319111 0.000000 19.825150
F 91.319111 23.153258 19.825150
F 91.319111 46.306515 19.825150
F 73.495712 7.717750 19.825150
F 73.495712 30.871008 19.825150
F 73.495712 54.024265 19.825150
F 100.230816 7.717750 19.825150
F 100.230816 30.871008 19.825150
F 100.230816 54.024265 19.825150
F 73.495712 15.435503 19.825149
F 73.495712 38.588760 19.825149
F 73.495712 61.742018 19.825149
F 100.230816 15.435503 19.825149
F 100.230816 38.588760 19.825149
F 100.230816 61.742018 19.825149
F 73.495712 0.000001 19.825150
F 73.495712 23.153258 19.825150
F 73.495712 46.306516 19.825150
F 100.230816 0.000001 19.825150
F 100.230816 23.153258 19.825150
F 100.230816 46.306516 19.825150
F 55.672295 5.145166 16.186966
F 55.672295 28.298423 16.186966
F 55.672295 51.451681 16.186966
F 82.407399 5.145166 16.186966
F 82.407399 28.298423 16.186966
F 82.407399 51.451681 16.186966
F 55.672295 12.862918 16.186965
F 55.672295 36.016175 16.186965
F 55.672295 59.169433 16.186965
F 82.407399 12.862918 16.186965
F 82.407399 36.016175 16.186965
F 82.407399 59.169433 16.186965
F 55.672295 20.580673 16.186966
F 55.672295 43.733931 16.186966
F 55.672295 66.887188 16.186966
F 82.407399 20.580673 16.186966
F 82.407399 43.733931 16.186966
F 82.407399 66.887188 16.186966
F 64.583992 5.145165 16.186965
F 64.583992 28.298422 16.186965
F 64.583992 51.451680 16.186965
F 91.319095 5.145165 16.186965
F 91.319095 28.298422 16.186965
F 91.319095 51.451680 16.186965
F 64.583992 12.862917 16.186964
F 64.583992 36.016174 16.186964
F 64.583992 59.169432 16.186964
F 91.319095 12.862917 16.186964
F 91.319095 36.016174 16.186964
F 91.319095 59.169432 16.186964
F 64.583992 20.580672 16.186965
F 64.583992 43.733930 16.186965
F 64.583992 66.887187 16.186965
F 91.319095 20.580672 16.186965
F 91.319095 43.733930 16.186965
F 91.319095 66.887187 16.186965
F 73.495699 5.145164 16.186965
F 73.495699 28.298422 16.186965
F 73.495699 51.451679 16.186965
F 100.230803 5.145164 16.186965
F 100.230803 28.298422 16.186965
F 100.230803 51.451679 16.186965
F 73.495699 12.862916 16.186964
F 73.495699 36.016174 16.186964
F 73.495699 59.169431 16.186964
F 100.230803 12.862916 16.186964
F 100.230803 36.016174 16.186964
F 100.230803 59.169431 16.186964
F 73.495699 20.580672 16.186965
F 73.495699 43.733929 16.186965
F 73.495699 66.887187 16.186965
F 100.230803 20.580672 16.186965
F 100.230803 43.733929 16.186965
F 100.230803 66.887187 16.186965
F 55.672307 5.145165 18.915603
F 55.672307 28.298423 18.915603
F 55.672307 51.451680 18.915603
F 82.407411 5.145165 18.915603
F 82.407411 28.298423 18.915603
F 82.407411 51.451680 18.915603
F 55.672307 12.862917 18.915604
F 55.672307 36.016175 18.915604
F 55.672307 59.169432 18.915604
F 82.407411 12.862917 18.915604
F 82.407411 36.016175 18.915604
F 82.407411 59.169432 18.915604
F 55.672307 20.580673 18.915603
F 55.672307 43.733930 18.915603
F 55.672307 66.887188 18.915603
F 82.407411 20.580673 18.915603
F 82.407411 43.733930 18.915603
F 82.407411 66.887188 18.915603
F 64.584005 5.145165 18.915603
F 64.584005 28.298422 18.915603
F 64.584005 51.451680 18.915603
F 91.319108 5.145165 18.915603
F 91.319108 28.298422 18.915603
F 91.319108 51.451680 18.915603
F 64.584005 12.862917 18.915604
F 64.584005 36.016175 18.915604
F 64.584005 59.169432 18.915604
F 91.319108 12.862917 18.915604
F 91.319108 36.016175 18.915604
F 91.319108 59.169432 18.915604
F 64.584005 20.580672 18.915604
F 64.584005 43.733930 18.915604
F 64.584005 66.887187 18.915604
F 91.319108 20.580672 18.915604
F 91.319108 43.733930 18.915604
F 91.319108 66.887187 18.915604
F 73.495711 5.145164 18.915604
F 73.495711 28.298422 18.915604
F 73.495711 51.451679 18.915604
F 100.230814 5.145164 18.915604
F 100.230814 28.298422 18.915604
F 100.230814 51.451679 18.915604
F 73.495711 12.862917 18.915605
F 73.495711 36.016174 18.915605
F 73.495711 59.169432 18.915605
F 100.230814 12.862917 18.915605
F 100.230814 36.016174 18.915605
F 100.230814 59.169432 18.915605
F 73.495711 20.580672 18.915604
F 73.495711 43.733929 18.915604
F 73.495711 66.887187 18.915604
F 100.230814 20.580672 18.915604
F 100.230814 43.733929 18.915604
F 100.230814 66.887187 18.915604
F 55.672297 7.717749 22.553788
F 55.672297 30.871007 22.553788
F 55.672297 54.024264 22.553788
F 82.407401 7.717749 22.553788
F 82.407401 30.871007 22.553788
F 82.407401 54.024264 22.553788
F 55.672297 15.435502 22.553789
F 55.672297 38.588760 22.553789
F 55.672297 61.742017 22.553789
F 82.407401 15.435502 22.553789
F 82.407401 38.588760 22.553789
F 82.407401 61.742017 22.553789
F 55.672297 0.000000 22.553788
F 55.672297 23.153257 22.553788
F 55.672297 46.306515 22.553788
F 82.407401 0.000000 22.553788
F 82.407401 23.153257 22.553788
F 82.407401 46.306515 22.553788
F 64.583994 7.717750 22.553788
F 64.583994 30.871007 22.553788
F 64.583994 54.024265 22.553788
F 91.319098 7.717750 22.553788
F 91.319098 30.871007 22.553788
F 91.319098 54.024265 22.553788
F 64.583994 15.435503 22.553789
F 64.583994 38.588760 22.553789
F 64.583994 61.742018 22.553789
F 91.319098 15.435503 22.553789
F 91.319098 38.588760 22.553789
F 91.319098 61.742018 22.553789
F 64.583994 0.000000 22.553788
F 64.583994 23.153258 22.553788
F 64.583994 46.306515 22.553788
F 91.319098 0.000000 22.553788
F 91.319098 23.153258 22.553788
F 91.319098 46.306515 22.553788
F 73.495701 7.717751 22.553789
F 73.495701 30.871008 22.553789
F 73.495701 54.024266 22.553789
F 100.230804 7.717751 22.553789
F 100.230804 30.871008 22.553789
F 100.230804 54.024266 22.553789
F 73.495701 15.435503 22.553790
F 73.495701 38.588761 22.553790
F 73.495701 61.742018 22.553790
F 100.230804 15.435503 22.553790
F 100.230804 38.588761 22.553790
F 100.230804 61.742018 22.553790
F 73.495701 0.000001 22.553789
F 73.495701 23.153259 22.553789
F 73.495701 46.306516 22.553789
F 100.230804 0.000001 22.553789
F 100.230804 23.153259 22.553789
F 100.230804 46.306516 22.553789
F 57.900234 1.286291 18.915603
F 57.900234 24.439548 18.915603
F 57.900234 47.592806 18.915603
F 84.635337 1.286291 18.915603
F 84.635337 24.439548 18.915603
F 84.635337 47.592806 18.915603
F 57.900234 9.004040 18.915603
F 57.900234 32.157298 18.915603
F 57.900234 55.310555 18.915603
F 84.635337 9.004040 18.915603
F 84.635337 32.157298 18.915603
F 84.635337 55.310555 18.915603
F 57.900234 16.721795 18.915604
F 57.900234 39.875053 18.915604
F 57.900234 63.028310 18.915604
F 84.635337 16.721795 18.915604
F 84.635337 39.875053 18.915604
F 84.635337 63.028310 18.915604
F 66.811933 1.286290 18.915604
F 66.811933 24.439548 18.915604
F 66.811933 47.592806 18.915604
F 93.547036 1.286290 18.915604
F 93.547036 24.439548 18.915604
F 93.547036 47.592806 18.915604
F 66.811933 9.004040 18.915604
F 66.811933 32.157297 18.915604
F 66.811933 55.310555 18.915604
F 93.547036 9.004040 18.915604
F 93.547036 32.157297 18.915604
F 93.547036 55.310555 18.915604
F 66.811933 16.721795 18.915604
F 66.811933 39.875053 18.915604
F 66.811933 63.028310 18.915604
F 93.547036 16.721795 18.915604
F 93.547036 39.875053 18.915604
F 93.547036 63.028310 18.915604
F 75.723638 1.286290 18.915604
F 75.723638 24.439548 18.915604
F 75.723638 47.592805 18.915604
F 102.458742 1.286290 18.915604
F 102.458742 24.439548 18.915604
F 102.458742 47.592805 18.915604
F 75.723638 9.004040 18.915604
F 75.723638 32.157297 18.915604
F 75.723638 55.310555 18.915604
F 102.458742 9.004040 18.915604
F 102.458742 32.157297 18.915604
F 102.458742 55.310555 18.915604
F 75.723638 16.721795 18.915604
F 75.723638 39.875052 18.915604
F 75.723638 63.028310 18.915604
F 102.458742 16.721795 18.915604
F 102.458742 39.875052 18.915604
F 102.458742 63.028310 18.915604
F 57.900219 3.858875 22.553788
F 57.900219 27.012132 22.553788
F 57.900219 50.165390 22.553788
F 84.635322 3.858875 22.553788
F 84.635322 27.012132 22.553788
F 84.635322 50.165390 22.553788
F 57.900219 11.576625 22.553788
F 57.900219 34.729882 22.553788
F 57.900219 57.883140 22.553788
F 84.635322 11.576625 22.553788
F 84.635322 34.729882 22.553788
F 84.635322 57.883140 22.553788
F 57.900219 19.294380 22.553788
F 57.900219 42.447638 22.553788
F 57.900219 65.600895 22.553788
F 84.635322 19.294380 22.553788
F 84.635322 42.447638 22.553788
F 84.635322 65.600895 22.553788
F 66.811918 3.858876 22.553789
F 66.811918 27.012134 22.553789
F 66.811918 50.165391 22.553789
F 93.547022 3.858876 22.553789
F 93.547022 27.012134 22.553789
F 93.547022 50.165391 22.553789
F 66.811918 11.576626 22.553789
F 66.811918 34.729884 22.553789
F 66.811918 57.883141 22.553789
F 93.547022 11.576626 22.553789
F 93.547022 34.729884 22.553789
F 93.547022 57.883141 22.553789
F 66.811918 19.294382 22.553789
F 66.811918 42.447639 22.553789
F 66.811918 65.600897 22.553789
F 93.547022 19.294382 22.553789
F 93.547022 42.447639 22.553789
F 93.547022 65.600897 22.553789
F 75.723625 3.858875 22.553788
F 75.723625 27.012133 22.553788
F 75.723625 50.165390 22.553788
F 102.458729 3.858875 22.553788
F 102.458729 27.012133 22.553788
F 102.458729 50.165390 22.553788
F 75.723625 11.576625 22.553789
F 75.723625 34.729883 22.553789
F 75.723625 57.883140 22.553789
F 102.458729 11.576625 22.553789
F 102.458729 34.729883 22.553789
F 102.458729 57.883140 22.553789
F 75.723625 19.294381 22.553789
F 75.723625 42.447638 22.553789
F 75.723625 65.600896 22.553789
F 102.458729 19.294381 22.553789
F 102.458729 42.447638 22.553789
F 102.458729 65.600896 22.553789
F 57.900231 3.858875 19.825151
F 57.900231 27.012133 19.825151
F 57.900231 50.165390 19.825151
F 84.635334 3.858875 19.825151
F 84.635334 27.012133 19.825151
F 84.635334 50.165390 19.825151
F 57.900231 11.576625 19.825150
F 57.900231 34.729883 19.825150
F 57.900231 57.883140 19.825150
F 84.635334 11.576625 19.825150
F 84.635334 34.729883 19.825150
F 84.635334 57.883140 19.825150
F 57.900231 19.294381 19.825150
F 57.900231 42.447638 19.825150
F 57.900231 65.600896 19.825150
F 84.635334 19.294381 19.825150
F 84.635334 42.447638 19.825150
F 84.635334 65.600896 19.825150
F 66.811931 3.858876 19.825150
F 66.811931 27.012133 19.825150
F 66.811931 50.165391 19.825150
F 93.547034 3.858876 19.825150
F 93.547034 27.012133 19.825150
F 93.547034 50.165391 19.825150
F 66.811931 11.576626 19.825150
F 66.811931 34.729883 19.825150
F 66.811931 57.883141 19.825150
F 93.547034 11.576626 19.825150
F 93.547034 34.729883 19.825150
F 93.547034 57.883141 19.825150
F 66.811931 19.294381 19.825149
F 66.811931 42.447639 19.825149
F 66.811931 65.600896 19.825149
F 93.547034 19.294381 19.825149
F 93.547034 42.447639 19.825149
F 93.547034 65.600896 19.825149
F 75.723637 3.858875 19.825150
F 75.723637 27.012133 19.825150
F 75.723637 50.165390 19.825150
F 102.458740 3.858875 19.825150
F 102.458740 27.012133 19.825150
F 102.458740 50.165390 19.825150
F 75.723637 11.576625 19.825150
F 75.723637 34.729883 19.825150
F 75.723637 57.883140 19.825150
F 102.458740 11.576625 19.825150
F 102.458740 34.729883 19.825150
F 102.458740 57.883140 19.825150
F 75.723637 19.294381 19.825150
F 75.723637 42.447638 19.825150
F 75.723637 65.600896 19.825150
F 102.458740 19.294381 19.825150
F 102.458740 42.447638 19.825150
F 102.458740 65.600896 19.825150
F 57.900221 1.286291 16.186966
F 57.900221 24.439549 16.186966
F 57.900221 47.592806 16.186966
F 84.635324 1.286291 16.186966
F 84.635324 24.439549 16.186966
F 84.635324 47.592806 16.186966
F 57.900221 9.004041 16.186966
F 57.900221 32.157298 16.186966
F 57.900221 55.310556 16.186966
F 84.635324 9.004041 16.186966
F 84.635324 32.157298 16.186966
F 84.635324 55.310556 16.186966
F 57.900221 16.721796 16.186965
F 57.900221 39.875053 16.186965
F 57.900221 63.028311 16.186965
F 84.635324 16.721796 16.186965
F 84.635324 39.875053 16.186965
F 84.635324 63.028311 16.186965
F 66.811920 1.286290 16.186965
F 66.811920 24.439547 16.186965
F 66.811920 47.592805 16.186965
F 93.547023 1.286290 16.186965
F 93.547023 24.439547 16.186965
F 93.547023 47.592805 16.186965
F 66.811920 9.004039 16.186965
F 66.811920 32.157297 16.186965
F 66.811920 55.310554 16.186965
F 93.547023 9.004039 16.186965
F 93.547023 32.157297 16.186965
F 93.547023 55.310554 16.186965
F 66.811920 16.721795 16.186964
F 66.811920 39.875052 16.186964
F 66.811920 63.028310 16.186964
F 93.547023 16.721795 16.186964
F 93.547023 39.875052 16.186964
F 93.547023 63.028310 16.186964
F 75.723627 1.286290 16.186965
F 75.723627 24.439548 16.186965
F 75.723627 47.592805 16.186965
F 102.458730 1.286290 16.186965
F 102.458730 24.439548 16.186965
F 102.458730 47.592805 16.186965
F 75.723627 9.004039 16.186965
F 75.723627 32.157297 16.186965
F 75.723627 55.310555 16.186965
F 102.458730 9.004039 16.186965
F 102.458730 32.157297 16.186965
F 102.458730 55.310555 16.186965
F 75.723627 16.721795 16.186964
F 75.723627 39.875052 16.186964
F 75.723627 63.028310 16.186964
F 102.458730 16.721795 16.186964
F 102.458730 39.875052 16.186964
F 102.458730 63.028310 16.186964
F 60.128158 7.717750 19.825151
F 60.128158 30.871007 19.825151
F 60.128158 54.024265 19.825151
F 86.863261 7.717750 19.825151
F 86.863261 30.871007 19.825151
F 86.863261 54.024265 19.825151
F 60.128158 15.435502 19.825150
F 60.128158 38.588760 19.825150
F 60.128158 61.742018 19.825150
F 86.863261 15.435502 19.825150
F 86.863261 38.588760 19.825150
F 86.863261 61.742018 19.825150
F 60.128158 0.000000 19.825151
F 60.128158 23.153258 19.825151
F 60.128158 46.306515 19.825151
F 86.863261 0.000000 19.825151
F 86.863261 23.153258 19.825151
F 86.863261 46.306515 19.825151
F 69.039859 7.717750 19.825150
F 69.039859 30.871008 19.825150
F 69.039859 54.024265 19.825150
F 95.774963 7.717750 19.825150
F 95.774963 30.871008 19.825150
F 95.774963 54.024265 19.825150
F 69.039859 15.435503 19.825149
F 69.039859 38.588760 19.825149
F 69.039859 61.742018 19.825149
F 95.774963 15.435503 19.825149
F 95.774963 38.588760 19.825149
F 95.774963 61.742018 19.825149
F 69.039859 0.000001 19.825150
F 69.039859 23.153258 19.825150
F 69.039859 46.306516 19.825150
F 95.774963 0.000001 19.825150
F 95.774963 23.153258 19.825150
F 95.774963 46.306516 19.825150
F 77.951564 7.717750 19.825151
F 77.951564 30.871007 19.825151
F 77.951564 54.024265 19.825151
F 104.686667 7.717750 19.825151
F 104.686667 30.871007 19.825151
F 104.686667 54.024265 19.825151
F 77.951564 15.435502 19.825150
F 77.951564 38.588760 19.825150
F 77.951564 61.742018 19.825150
F 104.686667 15.435502 19.825150
F 104.686667 38.588760 19.825150
F 104.686667 61.742018 19.825150
F 77.951564 0.000000 19.825150
F 77.951564 23.153258 19.825150
F 77.951564 46.306515 19.825150
F 104.686667 0.000000 19.825150
F 104.686667 23.153258 19.825150
F 104.686667 46.306515 19.825150
F 60.128143 5.145165 16.186966
F 60.128143 28.298423 16.186966
F 60.128143 51.451680 16.186966
F 86.863246 5.145165 16.186966
F 86.863246 28.298423 16.186966
F 86.863246 51.451680 16.186966
F 60.128143 12.862918 16.186965
F 60.128143 36.016175 16.186965
F 60.128143 59.169433 16.186965
F 86.863246 12.862918 16.186965
F 86.863246 36.016175 16.186965
F 86.863246 59.169433 16.186965
F 60.128143 20.580673 16.186966
F 60.128143 43.733930 16.186966
F 60.128143 66.887188 16.186966
F 86.863246 20.580673 16.186966
F 86.863246 43.733930 16.186966
F 86.863246 66.887188 16.186966
F 69.039845 5.145164 16.186965
F 69.039845 28.298421 16.186965
F 69.039845 51.451679 16.186965
F 95.774949 5.145164 16.186965
F 95.774949 28.298421 16.186965
F 95.774949 51.451679 16.186965
F 69.039845 12.862916 16.186964
F 69.039845 36.016174 16.186964
F 69.039845 59.169431 16.186964
F 95.774949 12.862916 16.186964
F 95.774949 36.016174 16.186964
F 95.774949 59.169431 16.186964
F 69.039845 20.580671 16.186964
F 69.039845 43.733929 16.186964
F 69.039845 66.887186 16.186964
F 95.774949 20.580671 16.186964
F 95.774949 43.733929 16.186964
F 95.774949 66.887186 16.186964
F 77.951551 5.145165 16.186966
F 77.951551 28.298423 16.186966
F 77.951551 51.451680 16.186966
F 104.686654 5.145165 16.186966
F 104.686654 28.298423 16.186966
F 104.686654 51.451680 16.186966
F 77.951551 12.862917 16.186965
F 77.951551 36.016175 16.186965
F 77.951551 59.169432 16.186965
F 104.686654 12.862917 16.186965
F 104.686654 36.016175 16.186965
F 104.686654 59.169432 16.186965
F 77.951551 20.580673 16.186966
F 77.951551 43.733930 16.186966
F 77.951551 66.887188 16.186966
F 104.686654 20.580673 16.186966
F 104.686654 43.733930 16.186966
F 104.686654 66.887188 16.186966
F 60.128155 5.145165 18.915603
F 60.128155 28.298423 18.915603
F 60.128155 51.451680 18.915603
F 86.863259 5.145165 18.915603
F 86.863259 28.298423 18.915603
F 86.863259 51.451680 18.915603
F 60.128155 12.862917 18.915604
F 60.128155 36.016175 18.915604
F 60.128155 59.169432 18.915604
F 86.863259 12.862917 18.915604
F 86.863259 36.016175 18.915604
F 86.863259 59.169432 18.915604
F 60.128155 20.580673 18.915603
F 60.128155 43.733930 18.915603
F 60.128155 66.887188 18.915603
F 86.863259 20.580673 18.915603
F 86.863259 43.733930 18.915603
F 86.863259 66.887188 18.915603
F 69.039858 5.145164 18.915604
F 69.039858 28.298422 18.915604
F 69.039858 51.451679 18.915604
F 95.774961 5.145164 18.915604
F 95.774961 28.298422 18.915604
F 95.774961 51.451679 18.915604
F 69.039858 12.862917 18.915605
F 69.039858 36.016174 18.915605
F 69.039858 59.169432 18.915605
F 95.774961 12.862917 18.915605
F 95.774961 36.016174 18.915605
F 95.774961 59.169432 18.915605
F 69.039858 20.580672 18.915604
F 69.039858 43.733929 18.915604
F 69.039858 66.887187 18.915604
F 95.774961 20.580672 18.915604
F 95.774961 43.733929 18.915604
F 95.774961 66.887187 18.915604
F 77.951562 5.145165 18.915603
F 77.951562 28.298423 18.915603
F 77.951562 51.451680 18.915603
F 104.686665 5.145165 18.915603
F 104.686665 28.298423 18.915603
F 104.686665 51.451680 18.915603
F 77.951562 12.862917 18.915604
F 77.951562 36.016175 18.915604
F 77.951562 59.169432 18.915604
F 104.686665 12.862917 18.915604
F 104.686665 36.016175 18.915604
F 104.686665 59.169432 18.915604
F 77.951562 20.580672 18.915603
F 77.951562 43.733930 18.915603
F 77.951562 66.887188 18.915603
F 104.686665 20.580672 18.915603
F 104.686665 43.733930 18.915603
F 104.686665 66.887188 18.915603
F 60.128145 7.717749 22.553788
F 60.128145 30.871007 22.553788
F 60.128145 54.024264 22.553788
F 86.863248 7.717749 22.553788
F 86.863248 30.871007 22.553788
F 86.863248 54.024264 22.553788
F 60.128145 15.435502 22.553789
F 60.128145 38.588760 22.553789
F 60.128145 61.742017 22.553789
F 86.863248 15.435502 22.553789
F 86.863248 38.588760 22.553789
F 86.863248 61.742017 22.553789
F 60.128145 0.000000 22.553788
F 60.128145 23.153257 22.553788
F 60.128145 46.306515 22.553788
F 86.863248 0.000000 22.553788
F 86.863248 23.153257 22.553788
F 86.863248 46.306515 22.553788
F 69.039847 7.717751 22.553789
F 69.039847 30.871008 22.553789
F 69.039847 54.024266 22.553789
F 95.774950 7.717751 22.553789
F 95.774950 30.871008 22.553789
F 95.774950 54.024266 22.553789
F 69.039847 15.435503 22.553790
F 69.039847 38.588761 22.553790
F 69.039847 61.742018 22.553790
F 95.774950 15.435503 22.553790
F 95.774950 38.588761 22.553790
F 95.774950 61.742018 22.553790
F 69.039847 0.000001 22.553789
F 69.039847 23.153259 22.553789
F 69.039847 46.306516 22.553789
F 95.774950 0.000001 22.553789
F 95.774950 23.153259 22.553789
F 95.774950 46.306516 22.553789
F 77.951552 7.717750 22.553788
F 77.951552 30.871007 22.553788
F 77.951552 54.024265 22.553788
F 104.686656 7.717750 22.553788
F 104.686656 30.871007 22.553788
F 104.686656 54.024265 22.553788
F 77.951552 15.435502 22.553789
F 77.951552 38.588760 22.553789
F 77.951552 61.742017 22.553789
F 104.686656 15.435502 22.553789
F 104.686656 38.588760 22.553789
F 104.686656 61.742017 22.553789
F 77.951552 0.000000 22.553788
F 77.951552 23.153258 22.553788
F 77.951552 46.306515 22.553788
F 104.686656 0.000000 22.553788
F 104.686656 23.153258 22.553788
F 104.686656 46.306515 22.553788
