# Supplementary material for: Molecular-resolution imaging of ice crystallized from liquid water by cryogenic liquid-cell TEM
Source: Nat Commun. 2025 Sep 25;16:8342. doi: 10.1038/s41467-025-62451-0 (PMC12462463; doi:10.1038/s41467-025-62451-0)
Supplement: Supplementary file 9 — Supplementary Data 1 [file 41467_2025_62451_MOESM9_ESM.zip › supercell_4_3_1/1.8/minimized.xyz]

5184
F5184
F 0.608645 1.410742 2.886826
F 0.608645 9.138713 2.886826
F 9.424556 1.290729 3.010322
F 9.424556 9.018701 3.010322
F 0.528943 3.771343 6.505087
F 0.528943 11.499314 6.505086
F 9.369254 3.864541 6.654437
F 9.369254 11.592513 6.654437
F 0.387481 3.943963 3.818113
F 0.387481 11.671934 3.818113
F 9.400791 3.867983 3.920845
F 9.400791 11.595955 3.920845
F 0.284678 1.280140 0.217781
F 0.284678 9.008111 0.217781
F 9.238156 1.288458 0.275927
F 9.238156 9.016429 0.275927
F 2.735076 7.728170 3.782376
F 15.941022 7.725978 21.430899
F 11.637261 7.730450 3.992561
F 7.007782 7.728487 21.154582
F 2.553591 5.175062 0.140977
F 2.553591 12.903035 0.140976
F 11.471432 5.153334 0.346623
F 11.471432 12.881306 0.346623
F 2.658873 5.165541 2.862107
F 2.658873 12.893513 2.862107
F 11.653577 5.154329 3.080708
F 11.653577 12.882301 3.080708
F 2.618008 7.719567 6.502457
F 15.777184 12.877615 17.785110
F 11.599068 7.728758 6.725265
F 15.777184 5.149643 17.785110
F 4.960171 1.291028 2.880391
F 4.960171 9.019000 2.880391
F 13.885869 1.290883 3.150495
F 13.885869 9.018855 3.150495
F 4.903779 3.865094 6.520939
F 4.903779 11.593066 6.520939
F 13.830670 3.864372 6.795082
F 13.830670 11.592344 6.795083
F 4.911938 3.874858 3.783864
F 4.911938 11.602829 3.783863
F 13.866959 3.866526 4.062575
F 13.866959 11.594498 4.062575
F 4.759622 1.288010 0.144863
F 4.759622 9.015982 0.144863
F 13.703173 1.289860 0.416898
F 13.703173 9.017832 0.416898
F 7.175413 7.730318 3.853303
F 6.853411 12.876361 17.507571
F 16.097554 7.730306 4.132856
F 16.097554 0.002335 4.132856
F 7.003105 5.152366 0.207710
F 7.003105 12.880338 0.207710
F 15.933374 5.153944 0.487047
F 15.933373 12.881917 0.487047
F 7.178235 5.151381 2.943360
F 7.178235 12.879353 2.943360
F 16.115624 5.154861 3.220573
F 16.115624 12.882834 3.220573
F 7.127365 7.731053 6.587230
F 6.853411 5.148389 17.507571
F 16.060511 7.728352 6.865203
F 16.060511 0.000381 6.865203
F 0.429334 1.374563 10.122353
F 0.429334 9.102535 10.122353
F 9.261639 1.288110 10.293995
F 9.261639 9.016082 10.293995
F 0.330880 3.781082 13.772214
F 0.330881 11.509053 13.772214
F 9.152819 3.863184 13.932155
F 9.152819 11.591156 13.932155
F 0.267426 3.905393 11.067114
F 0.267426 11.633364 11.067114
F 9.229914 3.864920 11.201631
F 9.229914 11.592891 11.201631
F 0.336850 1.230026 7.421675
F 0.336850 8.957997 7.421675
F 9.338720 1.287130 7.563241
F 9.338720 9.015101 7.563241
F 2.560914 7.723666 11.047289
F 15.814146 12.879614 15.052780
F 11.463360 7.728052 11.272782
F 15.814146 5.151642 15.052780
F 2.666172 5.154806 7.413315
F 2.666172 12.882779 7.413315
F 11.573256 5.152107 7.634483
F 11.573256 12.880080 7.634483
F 2.525231 5.161396 10.132535
F 2.525231 12.889369 10.132535
F 11.490593 5.151677 10.364752
F 11.490593 12.879649 10.364752
F 2.432028 7.718082 13.770318
F 6.898326 12.879999 14.774404
F 11.381152 7.727699 14.002900
F 6.898326 5.152026 14.774404
F 4.800141 1.287880 10.160333
F 4.800141 9.015852 10.160333
F 13.721729 1.287989 10.434739
F 13.721729 9.015961 10.434739
F 4.695130 3.863870 13.799562
F 4.695130 11.591842 13.799562
F 13.611451 3.863612 14.072934
F 13.611451 11.591584 14.072934
F 4.754325 3.869187 11.064990
F 4.754325 11.597158 11.064990
F 13.692999 3.864089 11.342914
F 13.692999 11.592061 11.342914
F 4.856385 1.282437 7.426163
F 4.856385 9.010408 7.426163
F 13.803243 1.288184 7.704684
F 13.803243 9.016155 7.704684
F 7.003772 7.727855 11.132698
F 4.656173 1.284070 14.709122
F 15.923213 7.727967 11.413101
F 7.127365 0.003081 6.587230
F 7.110978 5.151798 7.494180
F 7.110978 12.879771 7.494180
F 16.033609 5.152313 7.774894
F 16.033609 12.880285 7.774893
F 7.022444 5.150006 10.225455
F 7.022444 12.877978 10.225455
F 15.951468 5.151959 10.504859
F 15.951468 12.879931 10.504859
F 6.917755 7.728465 13.863713
F 15.758954 7.725042 18.697415
F 15.841103 7.727633 14.143053
F 7.175413 0.002346 3.853303
F 0.255430 1.359077 17.449455
F 0.255430 9.087049 17.449455
F 9.087982 1.285969 17.574981
F 9.087982 9.013940 17.574981
F 0.369498 3.808452 21.114575
F 0.369499 11.536423 21.114575
F 9.246054 3.862917 21.222089
F 9.246054 11.590889 21.222089
F 13.584204 1.287616 14.982677
F 4.656173 9.012041 14.709122
F 0.163047 3.884711 18.424135
F 0.163047 11.612682 18.424135
F 9.068044 3.861539 18.487912
F 9.068044 11.589510 18.487912
F 0.203797 1.260807 14.737438
F 0.203797 8.988778 14.737438
F 9.123493 1.287268 14.842291
F 9.123493 9.015239 14.842291
F 2.406671 7.717076 18.354839
F 13.529042 11.589063 18.627404
F 11.299317 7.725101 18.557386
F 13.529042 3.861091 18.627404
F 2.464456 5.161118 14.698090
F 2.464456 12.889091 14.698089
F 11.354830 5.151659 14.912676
F 11.354830 12.879631 14.912675
F 2.370655 5.158381 17.423338
F 2.370654 12.886354 17.423338
F 11.317101 5.149524 17.645177
F 11.317101 12.877496 17.645177
F 2.497897 7.733704 21.081594
F 6.841481 7.724708 18.419798
F 11.479609 7.726305 21.291121
F 13.584204 9.015588 14.982677
F 4.628022 1.284787 17.445990
F 4.628022 9.012759 17.445990
F 13.547401 1.285658 17.715047
F 13.547401 9.013630 17.715047
F 4.767769 3.870367 21.096983
F 4.767769 11.598338 21.096982
F 13.710563 3.862161 21.360996
F 13.710563 11.590133 21.360996
F 4.602416 3.863461 18.360000
F 4.602415 11.591433 18.360000
F 11.637261 0.002478 3.992561
F 11.599068 0.000786 6.725265
F 2.497896 0.005733 21.081594
F 2.735076 0.000198 3.782376
F 7.007782 0.000516 21.154582
F 6.917755 0.000494 13.863713
F 11.463360 0.000081 11.272782
F 0.608645 24.594660 2.886826
F 0.608646 16.866687 2.886826
F 9.424556 24.474647 3.010322
F 9.424556 16.746674 3.010323
F 0.528943 26.955261 6.505087
F 0.528943 19.227288 6.505086
F 9.369254 27.048459 6.654437
F 9.369254 19.320487 6.654437
F 0.387481 27.127880 3.818113
F 0.387481 19.399908 3.818113
F 9.400791 27.051901 3.920845
F 9.400791 19.323929 3.920845
F 0.284678 24.464058 0.217781
F 0.284678 16.736085 0.217781
F 9.238156 24.472376 0.275927
F 9.238156 16.744403 0.275926
F 2.735076 15.456143 3.782376
F 2.735076 23.184116 3.782376
F 11.637261 15.458423 3.992560
F 11.637261 23.186396 3.992561
F 2.553591 20.631008 0.140976
F 11.471432 20.609279 0.346623
F 2.658873 20.621487 2.862107
F 11.653577 20.610275 3.080708
F 2.618008 15.447540 6.502457
F 2.618008 23.175513 6.502457
F 11.599068 15.456731 6.725265
F 11.599068 23.184704 6.725265
F 4.960171 24.474946 2.880391
F 4.960171 16.746973 2.880391
F 13.885869 24.474801 3.150495
F 13.885869 16.746828 3.150495
F 4.903779 27.049012 6.520939
F 4.903779 19.321039 6.520939
F 13.830670 27.048290 6.795082
F 13.830670 19.320318 6.795083
F 4.911938 27.058776 3.783864
F 4.911938 19.330803 3.783863
F 13.866959 27.050444 4.062575
F 13.866959 19.322471 4.062575
F 4.759622 24.471928 0.144863
F 4.759622 16.743955 0.144862
F 13.703173 24.473778 0.416898
F 13.703173 16.745805 0.416897
F 7.175413 15.458290 3.853303
F 7.175413 23.186264 3.853303
F 16.097554 15.458279 4.132856
F 16.097554 23.186253 4.132856
F 7.003105 20.608312 0.207710
F 15.933373 20.609890 0.487047
F 7.178235 20.607327 2.943360
F 16.115624 20.610807 3.220573
F 7.127365 15.459026 6.587230
F 7.127365 23.186999 6.587230
F 16.060511 15.456325 6.865203
F 16.060511 23.184298 6.865203
F 0.429334 24.558481 10.122353
F 0.429335 16.830509 10.122352
F 9.261639 24.472028 10.293995
F 9.261639 16.744055 10.293995
F 0.330880 26.965000 13.772214
F 0.330881 19.237027 13.772214
F 9.152819 27.047102 13.932155
F 9.152819 19.319129 13.932155
F 0.267426 27.089311 11.067114
F 0.267426 19.361338 11.067114
F 9.229914 27.048837 11.201631
F 9.229914 19.320865 11.201631
F 0.336850 24.413944 7.421675
F 0.336850 16.685971 7.421675
F 9.338720 24.471048 7.563241
F 9.338720 16.743075 7.563241
F 2.560914 15.451639 11.047289
F 2.560914 23.179613 11.047289
F 11.463360 15.456025 11.272781
F 11.463360 23.183999 11.272782
F 2.666172 20.610752 7.413315
F 11.573255 20.608053 7.634483
F 2.525231 20.617343 10.132535
F 11.490593 20.607623 10.364752
F 2.432027 15.446055 13.770318
F 2.432027 23.174029 13.770318
F 11.381152 15.455672 14.002900
F 11.381152 23.183645 14.002900
F 4.800141 24.471798 10.160333
F 4.800141 16.743825 10.160333
F 13.721729 24.471907 10.434739
F 13.721729 16.743934 10.434739
F 4.695130 27.047788 13.799562
F 4.695130 19.319816 13.799562
F 13.611451 27.047530 14.072934
F 13.611451 19.319558 14.072934
F 4.754325 27.053105 11.064990
F 4.754325 19.325132 11.064989
F 13.692999 27.048007 11.342914
F 13.692999 19.320034 11.342913
F 4.856385 24.466354 7.426163
F 4.856385 16.738382 7.426163
F 13.803243 24.472101 7.704684
F 13.803243 16.744129 7.704684
F 7.003772 15.455828 11.132698
F 7.003772 23.183801 11.132698
F 15.923213 15.455940 11.413100
F 15.923213 23.183913 11.413100
F 7.110978 20.607744 7.494180
F 16.033609 20.608259 7.774894
F 7.022444 20.605952 10.225455
F 15.951468 20.607905 10.504859
F 6.917755 15.456438 13.863713
F 6.917755 23.184411 13.863713
F 15.841103 15.455606 14.143053
F 15.841103 23.183579 14.143053
F 0.255430 24.542995 17.449455
F 0.255430 16.815023 17.449455
F 9.087982 24.469887 17.574981
F 9.087982 16.741914 17.574981
F 0.369498 26.992370 21.114575
F 0.369499 19.264397 21.114575
F 9.246054 27.046835 21.222089
F 9.246054 19.318862 21.222089
F 15.941022 23.181924 21.430899
F 15.941022 15.453951 21.430899
F 0.163047 27.068629 18.424135
F 0.163047 19.340657 18.424135
F 9.068044 27.045456 18.487912
F 9.068044 19.317484 18.487912
F 0.203797 24.444724 14.737438
F 0.203797 16.716751 14.737438
F 9.123493 24.471186 14.842291
F 9.123493 16.743213 14.842291
F 2.406671 15.445049 18.354838
F 2.406671 23.173022 18.354839
F 11.299317 15.453074 18.557385
F 11.299317 23.181047 18.557385
F 2.464456 20.617064 14.698090
F 11.354829 20.607604 14.912676
F 2.370655 20.614327 17.423338
F 11.317101 20.605470 17.645177
F 2.497897 15.461677 21.081594
F 2.497896 23.189651 21.081594
F 11.479609 15.454278 21.291121
F 11.479609 23.182251 21.291121
F 4.628022 24.468705 17.445990
F 4.628022 16.740732 17.445990
F 13.547401 24.469576 17.715047
F 13.547401 16.741603 17.715047
F 4.767769 27.054284 21.096982
F 4.767770 19.326312 21.096982
F 13.710563 27.046079 21.360996
F 13.710563 19.318106 21.360996
F 4.602415 27.047379 18.360000
F 4.602415 19.319406 18.360000
F 13.529042 27.045009 18.627404
F 13.529042 19.317037 18.627404
F 4.656173 24.467988 14.709122
F 4.656173 16.740015 14.709121
F 13.584204 24.471534 14.982677
F 13.584204 16.743561 14.982677
F 6.841480 15.452680 18.419798
F 6.841481 23.180654 18.419798
F 15.758954 15.453015 18.697415
F 15.758954 23.180988 18.697415
F 6.898326 20.607972 14.774404
F 15.814146 20.607588 15.052780
F 6.853411 20.604335 17.507571
F 15.777184 20.605589 17.785110
F 7.007783 15.456460 21.154582
F 7.007782 23.184434 21.154582
F 0.608645 32.322631 2.886826
F 0.608646 40.050605 2.886826
F 9.424556 32.202619 3.010322
F 9.424556 39.930592 3.010323
F 0.528943 34.683232 6.505086
F 9.369254 34.776431 6.654437
F 0.387481 34.855852 3.818113
F 9.400791 34.779873 3.920845
F 0.284678 32.192029 0.217781
F 0.284678 39.920003 0.217781
F 9.238156 32.200347 0.275927
F 9.238156 39.928320 0.275926
F 2.735076 30.912088 3.782376
F 2.735076 38.640060 3.782376
F 11.637261 30.914368 3.992561
F 11.637261 38.642340 3.992560
F 2.553591 28.358980 0.140977
F 2.553591 36.086952 0.140976
F 11.471432 28.337251 0.346623
F 11.471432 36.065224 0.346623
F 2.658873 28.349458 2.862107
F 2.658873 36.077431 2.862107
F 11.653577 28.338246 3.080708
F 11.653577 36.066219 3.080708
F 2.618008 30.903485 6.502457
F 2.618008 38.631457 6.502457
F 11.599068 30.912675 6.725265
F 11.599068 38.640648 6.725265
F 4.960171 32.202918 2.880391
F 4.960171 39.930891 2.880391
F 13.885869 32.202772 3.150495
F 13.885869 39.930746 3.150495
F 4.903779 34.776983 6.520939
F 13.830670 34.776262 6.795082
F 4.911938 34.786747 3.783863
F 13.866959 34.778415 4.062575
F 4.759622 32.199899 0.144863
F 4.759622 39.927873 0.144862
F 13.703173 32.201750 0.416898
F 13.703173 39.929723 0.416897
F 7.175413 30.914235 3.853303
F 7.175413 38.642208 3.853303
F 16.097554 30.914224 4.132856
F 16.097554 38.642197 4.132856
F 7.003105 28.336283 0.207710
F 7.003105 36.064256 0.207710
F 15.933374 28.337862 0.487047
F 15.933373 36.065834 0.487047
F 7.178235 28.335298 2.943360
F 7.178235 36.063271 2.943360
F 16.115624 28.338779 3.220573
F 16.115624 36.066751 3.220573
F 7.127365 30.914971 6.587230
F 7.127365 38.642943 6.587230
F 16.060511 30.912270 6.865203
F 16.060511 38.640243 6.865203
F 0.429334 32.286453 10.122353
F 0.429335 40.014427 10.122352
F 9.261639 32.200000 10.293995
F 9.261639 39.927973 10.293995
F 0.330881 34.692971 13.772214
F 9.152819 34.775074 13.932155
F 0.267426 34.817282 11.067114
F 9.229914 34.776809 11.201631
F 0.336850 32.141915 7.421675
F 0.336850 39.869889 7.421675
F 9.338720 32.199019 7.563241
F 9.338720 39.926992 7.563241
F 2.560914 30.907584 11.047289
F 2.560914 38.635557 11.047289
F 11.463360 30.911970 11.272782
F 11.463360 38.639943 11.272781
F 2.666172 28.338724 7.413315
F 2.666172 36.066696 7.413315
F 11.573256 28.336025 7.634483
F 11.573256 36.063997 7.634483
F 2.525231 28.345314 10.132535
F 2.525231 36.073287 10.132535
F 11.490593 28.335594 10.364752
F 11.490593 36.063567 10.364752
F 2.432027 30.902000 13.770318
F 2.432027 38.629973 13.770318
F 11.381152 30.911617 14.002900
F 11.381152 38.639589 14.002900
F 4.800141 32.199769 10.160333
F 4.800141 39.927743 10.160333
F 13.721729 32.199878 10.434739
F 13.721729 39.927852 10.434739
F 4.695130 34.775760 13.799562
F 13.611451 34.775502 14.072934
F 4.754325 34.781076 11.064990
F 13.692999 34.775978 11.342913
F 4.856385 32.194326 7.426163
F 4.856385 39.922299 7.426163
F 13.803243 32.200073 7.704684
F 13.803243 39.928046 7.704684
F 7.003772 30.911773 11.132698
F 7.003772 38.639745 11.132698
F 15.923212 30.911885 11.413101
F 15.923213 38.639857 11.413100
F 7.110978 28.335716 7.494180
F 7.110978 36.063688 7.494180
F 16.033609 28.336230 7.774894
F 16.033609 36.064203 7.774893
F 7.022444 28.333924 10.225455
F 7.022444 36.061896 10.225455
F 15.951468 28.335877 10.504859
F 15.951468 36.063849 10.504859
F 6.917755 30.912383 13.863713
F 6.917755 38.640356 13.863713
F 15.841103 30.911551 14.143053
F 15.841103 38.639523 14.143053
F 0.255430 32.270966 17.449455
F 0.255430 39.998940 17.449455
F 9.087982 32.197858 17.574981
F 9.087982 39.925831 17.574981
F 0.369499 34.720341 21.114575
F 9.246054 34.774806 21.222089
F 15.941022 38.637869 21.430899
F 0.163047 34.796600 18.424135
F 9.068044 34.773428 18.487912
F 0.203797 32.172695 14.737438
F 0.203797 39.900669 14.737438
F 9.123493 32.199157 14.842291
F 9.123493 39.927131 14.842291
F 2.406671 30.900994 18.354839
F 2.406671 38.628967 18.354838
F 11.299317 30.909019 18.557386
F 11.299317 38.636991 18.557385
F 2.464456 28.345036 14.698090
F 2.464456 36.073008 14.698090
F 11.354830 28.335576 14.912676
F 11.354830 36.063549 14.912675
F 2.370655 28.342299 17.423338
F 2.370654 36.070271 17.423338
F 11.317101 28.333441 17.645177
F 11.317101 36.061414 17.645177
F 2.497897 30.917622 21.081594
F 2.497897 38.645595 21.081594
F 11.479609 30.910222 21.291121
F 11.479609 38.638195 21.291121
F 4.628022 32.196677 17.445990
F 4.628022 39.924650 17.445990
F 13.547401 32.197547 17.715047
F 13.547401 39.925521 17.715047
F 4.767769 34.782256 21.096982
F 13.710563 34.774050 21.360996
F 4.602415 34.775350 18.360000
F 13.529042 34.772981 18.627404
F 4.656173 32.195959 14.709122
F 4.656173 39.923932 14.709121
F 13.584204 32.199506 14.982677
F 13.584204 39.927479 14.982677
F 6.841481 30.908626 18.419798
F 6.841481 38.636598 18.419798
F 15.758954 30.908960 18.697415
F 15.758954 38.636932 18.697415
F 6.898326 28.335944 14.774404
F 6.898326 36.063917 14.774404
F 15.814146 28.335559 15.052780
F 15.814146 36.063532 15.052780
F 6.853411 28.332307 17.507571
F 6.853411 36.060279 17.507571
F 15.777184 28.333560 17.785110
F 15.777184 36.061533 17.785110
F 7.007782 30.912405 21.154582
F 7.007783 38.640378 21.154582
F 15.941022 30.909896 21.430899
F 0.608645 47.778577 2.886826
F 0.608645 55.506548 2.886826
F 9.424556 47.658565 3.010322
F 9.424556 55.386536 3.010322
F 0.528943 50.139178 6.505087
F 0.528943 42.411206 6.505086
F 9.369254 50.232377 6.654437
F 9.369254 42.504404 6.654437
F 0.387481 50.311798 3.818113
F 0.387481 42.583826 3.818113
F 9.400791 50.235819 3.920845
F 9.400791 42.507847 3.920845
F 0.284678 47.647976 0.217781
F 0.284678 55.375947 0.217781
F 9.238156 47.656293 0.275927
F 9.238156 55.384265 0.275927
F 2.735076 54.096005 3.782376
F 2.735076 46.368034 3.782376
F 11.637261 54.098285 3.992561
F 11.637261 46.370314 3.992561
F 2.553591 51.542898 0.140977
F 2.553591 43.814926 0.140976
F 11.471432 51.521169 0.346623
F 11.471432 43.793197 0.346623
F 2.658873 51.533376 2.862107
F 2.658873 43.805404 2.862107
F 11.653577 51.522164 3.080708
F 11.653577 43.794192 3.080708
F 2.618008 54.087402 6.502457
F 2.618008 46.359431 6.502457
F 11.599068 54.096593 6.725265
F 11.599068 46.368622 6.725265
F 4.960171 47.658864 2.880391
F 4.960171 55.386835 2.880391
F 13.885869 47.658719 3.150495
F 13.885869 55.386690 3.150495
F 4.903779 50.232929 6.520939
F 4.903779 42.504957 6.520939
F 13.830670 50.232208 6.795082
F 13.830670 42.504235 6.795083
F 4.911938 50.242693 3.783864
F 4.911938 42.514721 3.783863
F 13.866959 50.234361 4.062575
F 13.866959 42.506389 4.062575
F 4.759622 47.655845 0.144863
F 4.759622 55.383817 0.144863
F 13.703173 47.657696 0.416898
F 13.703173 55.385667 0.416898
F 7.175413 54.098153 3.853303
F 7.175413 46.370181 3.853303
F 16.097554 54.098142 4.132856
F 16.097554 46.370170 4.132856
F 7.003105 51.520201 0.207710
F 7.003105 43.792229 0.207710
F 15.933374 51.521780 0.487047
F 15.933373 43.793808 0.487047
F 7.178235 51.519216 2.943360
F 7.178235 43.791244 2.943360
F 16.115624 51.522696 3.220573
F 16.115624 43.794725 3.220573
F 7.127365 54.098888 6.587230
F 7.127365 46.370917 6.587230
F 16.060511 54.096188 6.865203
F 16.060511 46.368216 6.865203
F 0.429334 47.742399 10.122353
F 0.429334 55.470370 10.122353
F 9.261639 47.655946 10.293995
F 9.261639 55.383917 10.293995
F 0.330880 50.148917 13.772214
F 0.330881 42.420945 13.772214
F 9.152819 50.231019 13.932155
F 9.152819 42.503047 13.932155
F 0.267426 50.273228 11.067114
F 0.267426 42.545256 11.067114
F 9.229914 50.232755 11.201631
F 9.229914 42.504783 11.201631
F 0.336850 47.597862 7.421675
F 0.336850 55.325833 7.421675
F 9.338720 47.654965 7.563241
F 9.338720 55.382937 7.563241
F 2.560914 54.091501 11.047289
F 2.560914 46.363530 11.047289
F 11.463360 54.095888 11.272782
F 11.463360 46.367916 11.272782
F 2.666172 51.522642 7.413315
F 2.666172 43.794670 7.413315
F 11.573256 51.519943 7.634483
F 11.573256 43.791971 7.634483
F 2.525231 51.529232 10.132535
F 2.525231 43.801260 10.132535
F 11.490593 51.519512 10.364752
F 11.490593 43.791540 10.364752
F 2.432028 54.085918 13.770318
F 2.432027 46.357946 13.770318
F 11.381152 54.095534 14.002900
F 11.381152 46.367563 14.002900
F 4.800141 47.655716 10.160333
F 4.800141 55.383687 10.160333
F 13.721729 47.655824 10.434739
F 13.721729 55.383796 10.434739
F 4.695130 50.231706 13.799562
F 4.695130 42.503733 13.799562
F 13.611451 50.231448 14.072934
F 13.611451 42.503475 14.072934
F 4.754325 50.237022 11.064990
F 4.754325 42.509050 11.064990
F 13.692999 50.231924 11.342914
F 13.692999 42.503952 11.342914
F 4.856385 47.650272 7.426163
F 4.856385 55.378243 7.426163
F 13.803243 47.656019 7.704684
F 13.803243 55.383990 7.704684
F 7.003772 54.095690 11.132698
F 7.003772 46.367719 11.132698
F 15.923213 54.095802 11.413101
F 15.923212 46.367831 11.413100
F 7.110978 51.519633 7.494180
F 7.110978 43.791662 7.494180
F 16.033609 51.520148 7.774894
F 16.033609 43.792177 7.774894
F 7.022444 51.517841 10.225455
F 7.022444 43.789870 10.225455
F 15.951468 51.519794 10.504859
F 15.951468 43.791823 10.504859
F 6.917755 54.096300 13.863713
F 6.917755 46.368329 13.863713
F 15.841103 54.095468 14.143053
F 15.841103 46.367497 14.143053
F 0.255430 47.726913 17.449455
F 0.255430 55.454884 17.449455
F 9.087982 47.653804 17.574981
F 9.087982 55.381776 17.574981
F 0.369498 50.176288 21.114575
F 0.369499 42.448315 21.114575
F 9.246054 50.230752 21.222089
F 9.246054 42.502780 21.222089
F 15.941022 46.365842 21.430899
F 15.941022 54.093814 21.430899
F 0.163047 50.252546 18.424135
F 0.163047 42.524574 18.424135
F 9.068044 50.229374 18.487912
F 9.068044 42.501402 18.487912
F 0.203797 47.628642 14.737438
F 0.203797 55.356613 14.737438
F 9.123493 47.655103 14.842291
F 9.123493 55.383075 14.842291
F 2.406671 54.084911 18.354839
F 2.406671 46.356940 18.354839
F 11.299317 54.092936 18.557386
F 11.299317 46.364965 18.557385
F 2.464456 51.528954 14.698090
F 2.464456 43.800982 14.698090
F 11.354830 51.519494 14.912676
F 11.354830 43.791522 14.912676
F 2.370655 51.526216 17.423338
F 2.370655 43.798245 17.423338
F 11.317101 51.517359 17.645177
F 11.317101 43.789387 17.645177
F 2.497897 54.101540 21.081594
F 2.497896 46.373568 21.081594
F 11.479609 54.094140 21.291121
F 11.479609 46.366169 21.291121
F 4.628022 47.652623 17.445990
F 4.628022 55.380594 17.445990
F 13.547401 47.653493 17.715047
F 13.547401 55.381465 17.715047
F 4.767769 50.238202 21.096982
F 4.767769 42.510230 21.096982
F 13.710563 50.229996 21.360996
F 13.710563 42.502024 21.360996
F 4.602415 50.231296 18.360000
F 4.602415 42.503324 18.360000
F 13.529042 50.228927 18.627404
F 13.529042 42.500955 18.627404
F 4.656173 47.651905 14.709122
F 4.656173 55.379877 14.709122
F 13.584204 47.655452 14.982677
F 13.584204 55.383423 14.982677
F 6.841480 54.092543 18.419798
F 6.841481 46.364572 18.419798
F 15.758954 54.092877 18.697415
F 15.758954 46.364906 18.697415
F 6.898326 51.519862 14.774404
F 6.898326 43.791890 14.774404
F 15.814146 51.519477 15.052780
F 15.814146 43.791505 15.052780
F 6.853411 51.516224 17.507571
F 6.853411 43.788253 17.507571
F 15.777184 51.517478 17.785110
F 15.777184 43.789506 17.785110
F 7.007782 54.096323 21.154582
F 7.007782 46.368351 21.154582
F 0.608646 63.234523 2.886826
F 9.424556 63.114510 3.010323
F 0.528943 57.867149 6.505086
F 0.528944 65.595123 6.505086
F 9.369254 57.960348 6.654437
F 9.369254 65.688322 6.654437
F 0.387481 58.039769 3.818113
F 0.387481 65.767744 3.818113
F 9.400791 57.963791 3.920845
F 9.400791 65.691764 3.920844
F 0.284678 63.103920 0.217781
F 9.238156 63.112238 0.275926
F 2.735076 61.823978 3.782376
F 11.637261 61.826258 3.992560
F 2.553591 59.270870 0.140976
F 2.553591 66.998844 0.140976
F 11.471432 59.249141 0.346623
F 11.471432 66.977115 0.346623
F 2.658873 59.261348 2.862107
F 2.658873 66.989322 2.862107
F 11.653577 59.250136 3.080708
F 11.653577 66.978110 3.080708
F 2.618008 61.815375 6.502457
F 11.599068 61.824566 6.725265
F 4.960171 63.114809 2.880391
F 13.885869 63.114664 3.150495
F 4.903779 57.960901 6.520939
F 4.903779 65.688875 6.520939
F 13.830670 57.960179 6.795083
F 13.830670 65.688153 6.795083
F 4.911938 57.970665 3.783863
F 4.911938 65.698639 3.783863
F 13.866959 57.962333 4.062575
F 13.866959 65.690307 4.062575
F 4.759622 63.111790 0.144862
F 13.703173 63.113641 0.416897
F 7.175413 61.826126 3.853303
F 16.097554 61.826114 4.132856
F 7.003105 59.248173 0.207710
F 7.003105 66.976147 0.207710
F 15.933373 59.249752 0.487047
F 15.933373 66.977726 0.487047
F 7.178235 59.247188 2.943360
F 7.178235 66.975162 2.943360
F 16.115624 59.250669 3.220573
F 16.115624 66.978643 3.220573
F 7.127365 61.826861 6.587230
F 16.060511 61.824160 6.865203
F 0.429335 63.198344 10.122352
F 9.261639 63.111891 10.293995
F 0.330881 57.876888 13.772214
F 0.330881 65.604862 13.772214
F 9.152819 57.958991 13.932155
F 9.152819 65.686965 13.932155
F 0.267426 58.001200 11.067114
F 0.267426 65.729174 11.067114
F 9.229914 57.960727 11.201631
F 9.229914 65.688700 11.201631
F 0.336850 63.053806 7.421675
F 9.338720 63.110910 7.563241
F 2.560914 61.819474 11.047289
F 11.463360 61.823861 11.272781
F 2.666172 59.250614 7.413315
F 2.666172 66.978588 7.413315
F 11.573256 59.247915 7.634483
F 11.573256 66.975889 7.634483
F 2.525231 59.257204 10.132535
F 2.525231 66.985178 10.132535
F 11.490593 59.247484 10.364752
F 11.490593 66.975458 10.364752
F 2.432027 61.813891 13.770318
F 11.381152 61.823507 14.002900
F 4.800141 63.111661 10.160333
F 13.721729 63.111769 10.434739
F 4.695130 57.959677 13.799562
F 4.695130 65.687651 13.799562
F 13.611451 57.959419 14.072934
F 13.611451 65.687393 14.072934
F 4.754325 57.964994 11.064990
F 4.754325 65.692968 11.064989
F 13.692999 57.959896 11.342913
F 13.692999 65.687870 11.342913
F 4.856385 63.106217 7.426163
F 13.803243 63.111964 7.704684
F 7.003772 61.823663 11.132698
F 15.923213 61.823775 11.413100
F 7.110978 59.247606 7.494180
F 7.110978 66.975580 7.494180
F 16.033609 59.248121 7.774893
F 16.033609 66.976094 7.774894
F 7.022444 59.245814 10.225455
F 7.022444 66.973788 10.225455
F 15.951468 59.247767 10.504859
F 15.951468 66.975741 10.504859
F 6.917755 61.824273 13.863713
F 15.841103 61.823441 14.143053
F 0.255430 63.182858 17.449455
F 9.087982 63.109749 17.574981
F 0.369499 57.904259 21.114575
F 0.369499 65.632232 21.114575
F 9.246054 57.958724 21.222089
F 9.246054 65.686698 21.222089
F 11.479609 69.550087 21.291121
F 11.299317 69.548883 18.557385
F 0.163047 57.980518 18.424135
F 0.163047 65.708492 18.424135
F 9.068044 57.957346 18.487912
F 9.068044 65.685320 18.487912
F 0.203797 63.084587 14.737438
F 9.123493 63.111048 14.842291
F 2.406671 61.812884 18.354838
F 11.299317 61.820909 18.557385
F 2.464456 59.256926 14.698089
F 2.464456 66.984900 14.698090
F 11.354830 59.247466 14.912675
F 11.354830 66.975440 14.912676
F 2.370654 59.254189 17.423338
F 2.370655 66.982163 17.423338
F 11.317101 59.245331 17.645177
F 11.317101 66.973305 17.645177
F 2.497897 61.829512 21.081594
F 11.479609 61.822113 21.291121
F 4.628022 63.108568 17.445990
F 13.547401 63.109438 17.715047
F 4.767769 57.966174 21.096982
F 4.767770 65.694148 21.096982
F 13.710563 57.957968 21.360996
F 13.710563 65.685942 21.360996
F 4.602415 57.959268 18.360000
F 4.602415 65.687242 18.360000
F 13.529042 57.956899 18.627404
F 13.529042 65.684872 18.627404
F 4.656173 63.107850 14.709121
F 13.584204 63.111397 14.982677
F 6.841480 61.820516 18.419798
F 15.758954 61.820850 18.697415
F 6.898326 59.247834 14.774404
F 6.898326 66.975808 14.774404
F 15.814146 59.247449 15.052780
F 15.814146 66.975423 15.052780
F 6.853411 59.244197 17.507571
F 6.853411 66.972171 17.507571
F 15.777184 59.245450 17.785110
F 15.777184 66.973424 17.785110
F 7.007783 61.824296 21.154582
F 15.941022 61.821786 21.430899
F 6.841481 69.548490 18.419798
F 15.941022 69.549760 21.430899
F 2.406671 69.540858 18.354839
F 15.758954 69.548824 18.697415
F 2.618008 69.543349 6.502457
F 2.432027 69.541864 13.770318
F 7.003772 69.551637 11.132698
F 11.381152 69.551481 14.002900
F 2.560914 69.547448 11.047289
F 15.923212 69.551749 11.413100
F 15.841103 69.551415 14.143053
F 27.264728 1.290928 3.570912
F 27.264728 9.018900 3.570912
F 18.345618 1.290924 3.290620
F 18.345618 9.018896 3.290620
F 27.209561 3.864324 7.215546
F 27.209561 11.592296 7.215546
F 18.290449 3.864328 6.935252
F 18.290449 11.592299 6.935252
F 27.246481 3.866309 4.483232
F 27.246481 11.594281 4.483232
F 18.327331 3.866321 4.202926
F 18.327331 11.594293 4.202926
F 27.082514 1.290024 0.837453
F 27.082514 9.017996 0.837453
F 18.163379 1.290015 0.557153
F 18.163379 9.017987 0.557153
F 29.476253 7.730294 4.553306
F 24.860282 7.725939 21.711167
F 20.557156 7.730296 4.273011
F 20.557156 0.002324 4.273011
F 29.312287 5.154010 0.907526
F 29.312287 12.881983 0.907526
F 20.393176 5.154006 0.627230
F 20.393176 12.881979 0.627230
F 29.494499 5.154914 3.640985
F 29.494499 12.882887 3.640985
F 20.575394 5.154911 3.360693
F 20.575394 12.882884 3.360693
F 29.439334 7.728309 7.285619
F 33.779323 7.725926 0.133434
F 20.520230 7.728311 7.005327
F 20.520230 0.000340 7.005327
F 31.724258 1.290932 3.711056
F 31.724258 9.018904 3.711056
F 22.805179 1.290928 3.430765
F 22.805178 9.018899 3.430765
F 31.669094 3.864321 7.355691
F 31.669094 11.592292 7.355691
F 22.750012 3.864324 7.075399
F 22.750012 11.592296 7.075399
F 31.706011 3.866305 4.623381
F 31.706012 11.594277 4.623381
F 22.786931 3.866310 4.343084
F 22.786931 11.594281 4.343084
F 31.542053 1.290026 0.977600
F 31.542053 9.017998 0.977600
F 22.622964 1.290024 0.697305
F 22.622964 9.017995 0.697305
F 33.935703 7.730270 4.693466
F 24.696323 12.877626 18.065387
F 25.016708 7.730295 4.413158
F 24.696323 5.149654 18.065387
F 33.771815 5.154015 1.047671
F 33.771814 12.881987 1.047671
F 24.852739 5.154010 0.767379
F 24.852739 12.881982 0.767379
F 33.953955 5.154936 3.781114
F 33.953955 12.882908 3.781114
F 25.034953 5.154914 3.500838
F 25.034953 12.882886 3.500839
F 33.898800 7.728290 7.425753
F 33.615401 12.877631 18.345678
F 24.979787 7.728310 7.145473
F 33.615401 5.149659 18.345678
F 27.100466 1.288003 10.855214
F 27.100466 9.015975 10.855214
F 18.181360 1.288001 10.574920
F 18.181360 9.015972 10.574920
F 26.990024 3.863636 14.493414
F 26.990024 11.591607 14.493414
F 18.070925 3.863636 14.213119
F 18.070925 11.591608 14.213120
F 27.072113 3.863975 11.763478
F 27.072113 11.591947 11.763478
F 18.152986 3.863981 11.483178
F 18.152986 11.591953 11.483178
F 27.182546 1.288342 8.125278
F 27.182546 9.016314 8.125278
F 18.263408 1.288333 7.844976
F 18.263408 9.016305 7.844976
F 29.301886 7.727960 11.833551
F 24.733234 12.879612 15.333072
F 20.382788 7.727961 11.553257
F 24.979787 0.000338 7.145473
F 29.412318 5.152329 8.195352
F 29.412318 12.880301 8.195352
F 20.493219 5.152327 7.915057
F 20.493219 12.880299 7.915057
F 29.330238 5.151989 10.925287
F 29.330238 12.879961 10.925288
F 20.411136 5.151987 10.644994
F 20.411136 12.879960 10.644995
F 29.219798 7.727621 14.563487
F 24.733234 5.151639 15.333072
F 20.300698 7.727622 14.283194
F 33.898800 0.000318 7.425753
F 31.560003 1.288005 10.995360
F 31.560003 9.015977 10.995360
F 22.640917 1.288003 10.715068
F 22.640917 9.015974 10.715068
F 31.449565 3.863634 14.633560
F 31.449565 11.591606 14.633560
F 22.530475 3.863636 14.353267
F 22.530475 11.591607 14.353267
F 31.531650 3.863972 11.903626
F 31.531650 11.591944 11.903626
F 22.612563 3.863975 11.623331
F 22.612563 11.591947 11.623330
F 31.642079 1.288346 8.265427
F 31.642079 9.016317 8.265427
F 22.722996 1.288342 7.985131
F 22.722996 9.016313 7.985131
F 33.761375 7.727946 11.973709
F 33.652292 12.879621 15.613373
F 24.842339 7.727961 11.693404
F 33.652292 5.151649 15.613373
F 33.871784 5.152348 8.335511
F 33.871784 12.880320 8.335511
F 24.952771 5.152328 8.055204
F 24.952771 12.880300 8.055204
F 33.789728 5.152003 11.065426
F 33.789728 12.879975 11.065426
F 24.870691 5.151989 10.785141
F 24.870691 12.879961 10.785141
F 33.679309 7.727612 14.703630
F 18.170892 11.589941 21.500959
F 24.760250 7.727621 14.423341
F 24.678078 7.725036 18.977707
F 26.926098 1.285669 18.135460
F 26.926098 9.013640 18.135460
F 18.006992 1.285666 17.855169
F 18.006992 9.013638 17.855169
F 27.090055 3.861953 21.781240
F 27.090056 11.589925 21.781240
F 22.503460 9.015625 15.262999
F 22.503460 1.287653 15.262999
F 26.907851 3.861050 19.047780
F 26.907851 11.589022 19.047780
F 17.988745 3.861052 18.767488
F 17.988745 11.589023 18.767488
F 26.963009 1.287654 15.403146
F 26.963009 9.015625 15.403146
F 18.043898 1.287651 15.122850
F 18.043899 9.015623 15.122850
F 29.137626 7.725035 19.117854
F 18.170892 3.861970 21.500959
F 20.218526 7.725036 18.837559
F 31.422551 9.015627 15.543294
F 29.192782 5.151640 15.473220
F 29.192782 12.879612 15.473219
F 20.273684 5.151639 15.192925
F 20.273684 12.879611 15.192925
F 29.155871 5.149654 18.205534
F 29.155871 12.877627 18.205534
F 20.236772 5.149654 17.925240
F 20.236772 12.877626 17.925241
F 29.319829 7.725939 21.851313
F 31.422551 1.287655 15.543294
F 20.400726 7.725941 21.571020
F 33.597153 7.725031 19.258003
F 31.385643 1.285669 18.275607
F 31.385643 9.013641 18.275607
F 22.466548 1.285668 17.995313
F 22.466548 9.013640 17.995314
F 31.549600 3.861953 0.063372
F 31.549600 11.589924 0.063372
F 22.630504 3.861954 21.641093
F 22.630504 11.589926 21.641094
F 31.367396 3.861049 19.187928
F 31.367396 11.589021 19.187928
F 22.448302 3.861050 18.907633
F 22.448302 11.589022 18.907633
F 29.476253 0.002323 4.553306
F 29.439334 0.000338 7.285619
F 33.935703 0.002299 4.693466
F 25.016708 0.002323 4.413158
F 27.264728 24.474846 3.570912
F 27.264728 16.746873 3.570912
F 18.345618 24.474842 3.290620
F 18.345618 16.746869 3.290620
F 27.209561 27.048242 7.215546
F 27.209561 19.320269 7.215546
F 18.290449 27.048245 6.935252
F 18.290449 19.320273 6.935253
F 27.246481 27.050227 4.483232
F 27.246481 19.322255 4.483232
F 18.327331 27.050239 4.202926
F 18.327331 19.322266 4.202926
F 27.082514 24.473942 0.837453
F 27.082514 16.745969 0.837452
F 18.163379 24.473933 0.557153
F 18.163379 16.745960 0.557153
F 29.476253 15.458267 4.553305
F 29.476253 23.186241 4.553306
F 20.557156 15.458269 4.273011
F 20.557156 23.186242 4.273011
F 29.312287 20.609956 0.907526
F 20.393176 20.609953 0.627230
F 29.494499 20.610860 3.640985
F 20.575394 20.610858 3.360693
F 29.439334 15.456282 7.285619
F 29.439334 23.184255 7.285619
F 20.520230 15.456284 7.005327
F 20.520230 23.184258 7.005327
F 31.724258 24.474850 3.711056
F 31.724258 16.746877 3.711056
F 22.805179 24.474846 3.430765
F 22.805179 16.746873 3.430765
F 31.669094 27.048238 7.355691
F 31.669094 19.320266 7.355691
F 22.750012 27.048242 7.075399
F 22.750012 19.320270 7.075399
F 31.706012 27.050223 4.623381
F 31.706012 19.322250 4.623381
F 22.786931 27.050227 4.343084
F 22.786931 19.322255 4.343084
F 31.542053 24.473944 0.977600
F 31.542053 16.745971 0.977600
F 22.622964 24.473942 0.697305
F 22.622964 16.745969 0.697305
F 33.935703 15.458243 4.693466
F 33.935703 23.186217 4.693466
F 25.016708 15.458268 4.413158
F 25.016708 23.186241 4.413158
F 33.771814 20.609961 1.047671
F 24.852739 20.609956 0.767379
F 33.953955 20.610882 3.781114
F 25.034953 20.610860 3.500839
F 33.898800 15.456263 7.425753
F 33.898800 23.184236 7.425753
F 24.979787 15.456283 7.145473
F 24.979787 23.184256 7.145473
F 27.100466 24.471921 10.855214
F 27.100466 16.743948 10.855214
F 18.181360 24.471919 10.574920
F 18.181360 16.743946 10.574920
F 26.990024 27.047553 14.493414
F 26.990024 19.319581 14.493414
F 18.070925 27.047554 14.213119
F 18.070925 19.319581 14.213120
F 27.072113 27.047893 11.763478
F 27.072113 19.319920 11.763478
F 18.152986 27.047899 11.483178
F 18.152987 19.319926 11.483178
F 27.182546 24.472260 8.125278
F 27.182546 16.744287 8.125278
F 18.263408 24.472251 7.844976
F 18.263408 16.744278 7.844976
F 29.301886 15.455933 11.833551
F 29.301886 23.183906 11.833552
F 20.382788 15.455934 11.553257
F 20.382788 23.183907 11.553257
F 29.412317 20.608275 8.195352
F 20.493219 20.608273 7.915057
F 29.330238 20.607935 10.925288
F 20.411136 20.607933 10.644995
F 29.219798 15.455594 14.563487
F 29.219798 23.183567 14.563487
F 20.300698 15.455595 14.283194
F 20.300698 23.183568 14.283194
F 31.560003 24.471923 10.995360
F 31.560003 16.743950 10.995360
F 22.640917 24.471921 10.715068
F 22.640917 16.743948 10.715068
F 31.449565 27.047552 14.633560
F 31.449565 19.319579 14.633560
F 22.530475 27.047554 14.353267
F 22.530475 19.319581 14.353267
F 31.531650 27.047890 11.903626
F 31.531650 19.319918 11.903626
F 22.612563 27.047893 11.623331
F 22.612563 19.319921 11.623330
F 31.642079 24.472264 8.265427
F 31.642079 16.744291 8.265427
F 22.722996 24.472260 7.985131
F 22.722996 16.744287 7.985131
F 33.761375 15.455919 11.973708
F 33.761375 23.183892 11.973708
F 24.842339 15.455933 11.693404
F 24.842339 23.183907 11.693404
F 33.871784 20.608294 8.335511
F 24.952771 20.608274 8.055204
F 33.789728 20.607949 11.065426
F 24.870691 20.607935 10.785141
F 33.679309 15.455585 14.703630
F 33.679309 23.183559 14.703630
F 24.760250 15.455594 14.423341
F 24.760250 23.183568 14.423341
F 26.926098 24.469586 18.135460
F 26.926098 16.741614 18.135460
F 18.006992 24.469584 17.855169
F 18.006992 16.741611 17.855169
F 27.090055 27.045871 21.781240
F 27.090055 19.317899 21.781240
F 24.860282 23.181886 21.711167
F 24.860282 15.453912 21.711167
F 26.907851 27.044968 19.047780
F 26.907851 19.316995 19.047780
F 17.988745 27.044969 18.767488
F 17.988745 19.316997 18.767488
F 26.963009 24.471572 15.403146
F 26.963009 16.743599 15.403146
F 18.043899 24.471569 15.122850
F 18.043899 16.743596 15.122850
F 29.137626 15.453008 19.117854
F 29.137626 23.180982 19.117854
F 20.218526 15.453009 18.837559
F 20.218526 23.180982 18.837559
F 29.192782 20.607586 15.473219
F 20.273684 20.607585 15.192925
F 29.155871 20.605600 18.205534
F 20.236772 20.605600 17.925241
F 29.319829 15.453912 21.851313
F 29.319829 23.181885 21.851313
F 20.400726 15.453914 21.571021
F 20.400726 23.181887 21.571020
F 31.385643 24.469587 18.275607
F 31.385643 16.741614 18.275607
F 22.466548 24.469586 17.995313
F 22.466548 16.741613 17.995314
F 31.549600 27.045870 0.063372
F 31.549600 19.317898 0.063372
F 22.630504 27.045872 21.641093
F 22.630504 19.317900 21.641094
F 31.367396 27.044967 19.187928
F 31.367396 19.316995 19.187928
F 22.448302 27.044968 18.907633
F 22.448302 19.316995 18.907633
F 31.422551 24.471573 15.543294
F 31.422551 16.743600 15.543294
F 22.503460 24.471571 15.262999
F 22.503460 16.743598 15.262998
F 33.597153 15.453004 19.258003
F 33.597153 23.180977 19.258003
F 24.678077 15.453008 18.977707
F 24.678078 23.180982 18.977707
F 33.652292 20.607595 15.613373
F 24.733234 20.607585 15.333072
F 33.615401 20.605605 18.345678
F 24.696323 20.605600 18.065387
F 33.779323 15.453899 0.133434
F 33.779323 23.181872 0.133434
F 18.170892 27.045887 21.500959
F 18.170892 19.317915 21.500959
F 27.264728 32.202817 3.570912
F 27.264728 39.930791 3.570912
F 18.345618 32.202814 3.290620
F 18.345618 39.930787 3.290620
F 27.209561 34.776213 7.215546
F 18.290449 34.776217 6.935252
F 27.246481 34.778199 4.483232
F 18.327331 34.778210 4.202926
F 27.082514 32.201914 0.837453
F 27.082514 39.929887 0.837452
F 18.163379 32.201904 0.557153
F 18.163379 39.929878 0.557153
F 29.476253 30.914212 4.553306
F 29.476253 38.642185 4.553305
F 20.557156 30.914213 4.273011
F 20.557156 38.642186 4.273011
F 29.312287 28.337928 0.907526
F 29.312287 36.065900 0.907526
F 20.393176 28.337924 0.627230
F 20.393176 36.065896 0.627230
F 29.494499 28.338832 3.640985
F 29.494499 36.066804 3.640985
F 20.575394 28.338829 3.360693
F 20.575394 36.066801 3.360693
F 29.439334 30.912227 7.285619
F 29.439334 38.640200 7.285619
F 20.520230 30.912229 7.005327
F 20.520230 38.640202 7.005327
F 31.724258 32.202822 3.711056
F 31.724258 39.930795 3.711056
F 22.805179 32.202817 3.430765
F 22.805179 39.930790 3.430765
F 31.669094 34.776210 7.355691
F 22.750012 34.776214 7.075399
F 31.706012 34.778195 4.623381
F 22.786931 34.778199 4.343084
F 31.542053 32.201916 0.977600
F 31.542053 39.929889 0.977600
F 22.622964 32.201913 0.697305
F 22.622964 39.929886 0.697305
F 33.935703 30.914188 4.693466
F 33.935703 38.642161 4.693466
F 25.016708 30.914213 4.413158
F 25.016708 38.642185 4.413158
F 33.771814 28.337933 1.047671
F 33.771814 36.065905 1.047671
F 24.852739 28.337928 0.767379
F 24.852739 36.065900 0.767379
F 33.953955 28.338853 3.781114
F 33.953955 36.066826 3.781114
F 25.034953 28.338831 3.500838
F 25.034953 36.066804 3.500839
F 33.898801 30.912208 7.425753
F 33.898800 38.640181 7.425753
F 24.979787 30.912228 7.145473
F 24.979787 38.640200 7.145473
F 27.100466 32.199892 10.855214
F 27.100466 39.927866 10.855214
F 18.181360 32.199890 10.574920
F 18.181360 39.927864 10.574920
F 26.990024 34.775525 14.493414
F 18.070925 34.775525 14.213120
F 27.072113 34.775864 11.763478
F 18.152986 34.775870 11.483178
F 27.182546 32.200232 8.125278
F 27.182546 39.928205 8.125278
F 18.263408 32.200222 7.844976
F 18.263408 39.928196 7.844976
F 29.301886 30.911878 11.833551
F 29.301886 38.639851 11.833551
F 20.382788 30.911879 11.553257
F 20.382788 38.639851 11.553257
F 29.412318 28.336246 8.195352
F 29.412318 36.064219 8.195352
F 20.493219 28.336245 7.915057
F 20.493219 36.064217 7.915057
F 29.330238 28.335907 10.925287
F 29.330238 36.063879 10.925288
F 20.411136 28.335905 10.644994
F 20.411136 36.063877 10.644995
F 29.219798 30.911539 14.563487
F 29.219798 38.639512 14.563487
F 20.300698 30.911540 14.283194
F 20.300698 38.639512 14.283194
F 31.560003 32.199895 10.995360
F 31.560003 39.927868 10.995360
F 22.640917 32.199892 10.715067
F 22.640917 39.927865 10.715068
F 31.449565 34.775524 14.633560
F 22.530475 34.775525 14.353267
F 31.531650 34.775862 11.903626
F 22.612563 34.775865 11.623330
F 31.642079 32.200235 8.265427
F 31.642079 39.928208 8.265427
F 22.722996 32.200231 7.985131
F 22.722996 39.928204 7.985131
F 33.761375 30.911864 11.973709
F 33.761375 38.639837 11.973708
F 24.842339 30.911878 11.693404
F 24.842339 38.639851 11.693404
F 33.871784 28.336266 8.335511
F 33.871784 36.064238 8.335511
F 24.952771 28.336246 8.055204
F 24.952771 36.064218 8.055204
F 33.789728 28.335921 11.065426
F 33.789728 36.063893 11.065426
F 24.870691 28.335906 10.785141
F 24.870691 36.063879 10.785141
F 33.679309 30.911530 14.703630
F 33.679309 38.639503 14.703630
F 24.760250 30.911539 14.423341
F 24.760250 38.639512 14.423341
F 26.926098 32.197558 18.135460
F 26.926098 39.925531 18.135460
F 18.006992 32.197556 17.855169
F 18.006992 39.925529 17.855169
F 27.090056 34.773843 21.781240
F 24.860282 38.637830 21.711167
F 26.907851 34.772939 19.047780
F 17.988745 34.772941 18.767488
F 26.963009 32.199543 15.403146
F 26.963009 39.927516 15.403146
F 18.043898 32.199540 15.122850
F 18.043899 39.927514 15.122850
F 29.137626 30.908953 19.117854
F 29.137626 38.636926 19.117854
F 20.218526 30.908954 18.837559
F 20.218526 38.636927 18.837559
F 29.192782 28.335558 15.473220
F 29.192782 36.063530 15.473219
F 20.273684 28.335557 15.192925
F 20.273684 36.063529 15.192925
F 29.155871 28.333572 18.205534
F 29.155871 36.061545 18.205534
F 20.236772 28.333571 17.925240
F 20.236772 36.061544 17.925241
F 29.319829 30.909856 21.851313
F 29.319829 38.637829 21.851313
F 20.400726 30.909859 21.571020
F 20.400726 38.637831 21.571021
F 31.385643 32.197559 18.275607
F 31.385643 39.925532 18.275607
F 22.466548 32.197558 17.995314
F 22.466548 39.925531 17.995314
F 31.549600 34.773842 0.063372
F 22.630504 34.773844 21.641094
F 31.367396 34.772939 19.187928
F 22.448302 34.772939 18.907633
F 31.422551 32.199545 15.543294
F 31.422551 39.927518 15.543294
F 22.503460 32.199543 15.262999
F 22.503460 39.927516 15.262998
F 33.597153 30.908949 19.258003
F 33.597153 38.636921 19.258003
F 24.678078 30.908953 18.977707
F 24.678078 38.636926 18.977707
F 33.652292 28.335566 15.613373
F 33.652292 36.063539 15.613373
F 24.733234 28.335557 15.333072
F 24.733234 36.063529 15.333072
F 33.615401 28.333576 18.345678
F 33.615401 36.061549 18.345678
F 24.696323 28.333572 18.065387
F 24.696323 36.061544 18.065387
F 33.779323 30.909844 0.133434
F 33.779323 38.637817 0.133434
F 24.860282 30.909857 21.711167
F 18.170892 34.773859 21.500959
F 27.264728 47.658763 3.570912
F 27.264728 55.386735 3.570912
F 18.345618 47.658760 3.290620
F 18.345618 55.386731 3.290620
F 27.209561 50.232159 7.215546
F 27.209561 42.504187 7.215546
F 18.290449 50.232163 6.935252
F 18.290449 42.504191 6.935253
F 27.246481 50.234145 4.483232
F 27.246481 42.506172 4.483232
F 18.327331 50.234156 4.202926
F 18.327331 42.506184 4.202926
F 27.082514 47.657860 0.837453
F 27.082514 55.385831 0.837453
F 18.163379 47.657851 0.557153
F 18.163379 55.385822 0.557153
F 29.476253 54.098130 4.553306
F 29.476253 46.370158 4.553306
F 20.557156 54.098131 4.273011
F 20.557156 46.370160 4.273011
F 29.312287 51.521846 0.907526
F 29.312287 43.793874 0.907526
F 20.393176 51.521842 0.627230
F 20.393176 43.793870 0.627230
F 29.494499 51.522750 3.640985
F 29.494499 43.794778 3.640985
F 20.575394 51.522747 3.360693
F 20.575394 43.794775 3.360693
F 29.439334 54.096145 7.285619
F 29.439334 46.368173 7.285619
F 20.520230 54.096147 7.005327
F 20.520230 46.368175 7.005327
F 31.724258 47.658768 3.711056
F 31.724258 55.386739 3.711056
F 22.805179 47.658763 3.430765
F 22.805179 55.386735 3.430765
F 31.669094 50.232156 7.355691
F 31.669094 42.504184 7.355691
F 22.750012 50.232160 7.075399
F 22.750012 42.504187 7.075399
F 31.706011 50.234140 4.623381
F 31.706012 42.506168 4.623381
F 22.786931 50.234145 4.343084
F 22.786931 42.506173 4.343084
F 31.542053 47.657862 0.977600
F 31.542053 55.385833 0.977600
F 22.622964 47.657859 0.697305
F 22.622964 55.385831 0.697305
F 33.935703 54.098106 4.693466
F 33.935703 46.370134 4.693466
F 25.016708 54.098130 4.413158
F 25.016708 46.370159 4.413158
F 33.771815 51.521850 1.047671
F 33.771814 43.793878 1.047671
F 24.852739 51.521845 0.767379
F 24.852739 43.793873 0.767379
F 33.953955 51.522771 3.781114
F 33.953955 43.794799 3.781114
F 25.034953 51.522749 3.500838
F 25.034953 43.794777 3.500839
F 33.898800 54.096125 7.425753
F 33.898800 46.368154 7.425753
F 24.979787 54.096145 7.145473
F 24.979787 46.368174 7.145473
F 27.100466 47.655838 10.855214
F 27.100466 55.383810 10.855214
F 18.181360 47.655836 10.574920
F 18.181360 55.383808 10.574920
F 26.990024 50.231471 14.493414
F 26.990024 42.503499 14.493414
F 18.070925 50.231471 14.213119
F 18.070925 42.503499 14.213120
F 27.072113 50.231810 11.763478
F 27.072113 42.503838 11.763478
F 18.152986 50.231816 11.483178
F 18.152986 42.503844 11.483178
F 27.182546 47.656178 8.125278
F 27.182546 55.384149 8.125278
F 18.263408 47.656168 7.844976
F 18.263408 55.384140 7.844976
F 29.301886 54.095795 11.833551
F 29.301886 46.367824 11.833552
F 20.382788 54.095796 11.553257
F 20.382788 46.367825 11.553257
F 29.412317 51.520164 8.195352
F 29.412317 43.792192 8.195352
F 20.493219 51.520162 7.915057
F 20.493219 43.792191 7.915057
F 29.330238 51.519824 10.925287
F 29.330238 43.791853 10.925288
F 20.411136 51.519823 10.644994
F 20.411136 43.791851 10.644995
F 29.219798 54.095456 14.563487
F 29.219798 46.367485 14.563487
F 20.300698 54.095457 14.283194
F 20.300698 46.367486 14.283194
F 31.560003 47.655841 10.995360
F 31.560003 55.383812 10.995360
F 22.640917 47.655838 10.715068
F 22.640917 55.383810 10.715068
F 31.449565 50.231469 14.633560
F 31.449565 42.503497 14.633560
F 22.530475 50.231471 14.353267
F 22.530475 42.503499 14.353267
F 31.531650 50.231808 11.903626
F 31.531650 42.503835 11.903626
F 22.612563 50.231810 11.623331
F 22.612563 42.503838 11.623330
F 31.642079 47.656181 8.265427
F 31.642079 55.384153 8.265427
F 22.722996 47.656177 7.985131
F 22.722996 55.384149 7.985131
F 33.761375 54.095781 11.973709
F 33.761375 46.367810 11.973708
F 24.842339 54.095796 11.693404
F 24.842339 46.367824 11.693404
F 33.871784 51.520183 8.335511
F 33.871784 43.792211 8.335511
F 24.952771 51.520163 8.055204
F 24.952771 43.792191 8.055204
F 33.789728 51.519838 11.065426
F 33.789728 43.791867 11.065426
F 24.870691 51.519824 10.785141
F 24.870691 43.791852 10.785141
F 33.679309 54.095448 14.703630
F 33.679309 46.367476 14.703630
F 24.760250 54.095457 14.423341
F 24.760250 46.367485 14.423341
F 26.926098 47.653504 18.135460
F 26.926098 55.381475 18.135460
F 18.006992 47.653502 17.855169
F 18.006992 55.381473 17.855169
F 27.090055 50.229789 21.781240
F 27.090056 42.501817 21.781240
F 24.860282 46.365803 21.711167
F 24.860282 54.093775 21.711167
F 26.907851 50.228885 19.047780
F 26.907851 42.500913 19.047780
F 17.988745 50.228887 18.767488
F 17.988745 42.500915 18.767488
F 26.963009 47.655489 15.403146
F 26.963009 55.383461 15.403146
F 18.043899 47.655486 15.122850
F 18.043899 55.383458 15.122850
F 29.137626 54.092871 19.117854
F 29.137626 46.364899 19.117854
F 20.218526 54.092871 18.837559
F 20.218526 46.364900 18.837559
F 29.192782 51.519475 15.473220
F 29.192782 43.791504 15.473219
F 20.273684 51.519474 15.192925
F 20.273684 43.791503 15.192925
F 29.155871 51.517490 18.205534
F 29.155871 43.789518 18.205534
F 20.236772 51.517489 17.925240
F 20.236772 43.789517 17.925241
F 29.319829 54.093774 21.851313
F 29.319829 46.365803 21.851313
F 20.400726 54.093776 21.571020
F 20.400726 46.365805 21.571020
F 31.385643 47.653505 18.275607
F 31.385643 55.381476 18.275607
F 22.466548 47.653504 17.995313
F 22.466548 55.381475 17.995314
F 31.549600 50.229788 0.063372
F 31.549600 42.501816 0.063372
F 22.630504 50.229789 21.641093
F 22.630504 42.501817 21.641094
F 31.367396 50.228885 19.187928
F 31.367396 42.500912 19.187928
F 22.448302 50.228885 18.907633
F 22.448302 42.500913 18.907633
F 31.422551 47.655491 15.543294
F 31.422551 55.383462 15.543294
F 22.503460 47.655489 15.262999
F 22.503460 55.383460 15.262999
F 33.597153 54.092866 19.258003
F 33.597153 46.364895 19.258003
F 24.678078 54.092871 18.977707
F 24.678078 46.364899 18.977707
F 33.652292 51.519484 15.613373
F 33.652292 43.791512 15.613373
F 24.733234 51.519475 15.333072
F 24.733234 43.791503 15.333072
F 33.615401 51.517494 18.345678
F 33.615401 43.789522 18.345678
F 24.696323 51.517490 18.065387
F 24.696323 43.789518 18.065387
F 33.779323 54.093761 0.133434
F 33.779323 46.365790 0.133434
F 18.170892 50.229805 21.500959
F 18.170892 42.501833 21.500959
F 27.264728 63.114709 3.570912
F 18.345618 63.114705 3.290620
F 27.209561 57.960131 7.215546
F 27.209561 65.688105 7.215546
F 18.290449 57.960135 6.935252
F 18.290449 65.688108 6.935253
F 27.246481 57.962116 4.483232
F 27.246481 65.690090 4.483232
F 18.327331 57.962128 4.202926
F 18.327331 65.690102 4.202926
F 27.082514 63.113805 0.837452
F 18.163379 63.113796 0.557153
F 29.476253 61.826103 4.553305
F 20.557156 61.826104 4.273011
F 29.312287 59.249818 0.907526
F 29.312287 66.977792 0.907526
F 20.393176 59.249814 0.627230
F 20.393176 66.977788 0.627230
F 29.494499 59.250722 3.640985
F 29.494499 66.978696 3.640985
F 20.575394 59.250719 3.360693
F 20.575394 66.978693 3.360693
F 29.439334 61.824117 7.285619
F 20.520230 61.824120 7.005327
F 31.724258 63.114713 3.711056
F 22.805179 63.114708 3.430765
F 31.669094 57.960128 7.355691
F 31.669094 65.688101 7.355691
F 22.750012 57.960131 7.075399
F 22.750012 65.688105 7.075399
F 31.706012 57.962112 4.623381
F 31.706012 65.690086 4.623381
F 22.786931 57.962117 4.343084
F 22.786931 65.690091 4.343084
F 31.542053 63.113807 0.977600
F 22.622964 63.113804 0.697305
F 33.935703 61.826079 4.693466
F 25.016708 61.826103 4.413158
F 33.771814 59.249822 1.047671
F 33.771814 66.977796 1.047671
F 24.852739 59.249818 0.767379
F 24.852739 66.977791 0.767379
F 33.953955 59.250743 3.781114
F 33.953955 66.978717 3.781114
F 25.034953 59.250721 3.500839
F 25.034953 66.978695 3.500839
F 33.898800 61.824098 7.425753
F 24.979787 61.824118 7.145473
F 27.100466 63.111783 10.855214
F 18.181360 63.111781 10.574920
F 26.990024 57.959443 14.493414
F 26.990024 65.687416 14.493414
F 18.070925 57.959443 14.213120
F 18.070925 65.687417 14.213120
F 27.072113 57.959782 11.763478
F 27.072113 65.687756 11.763478
F 18.152986 57.959788 11.483178
F 18.152987 65.687762 11.483178
F 27.182546 63.112123 8.125278
F 18.263408 63.112113 7.844976
F 29.301886 61.823768 11.833551
F 20.382788 61.823769 11.553257
F 29.412318 59.248136 8.195352
F 29.412317 66.976110 8.195352
F 20.493219 59.248135 7.915057
F 20.493219 66.976109 7.915057
F 29.330238 59.247797 10.925288
F 29.330238 66.975771 10.925288
F 20.411136 59.247795 10.644995
F 20.411136 66.975769 10.644995
F 29.219798 61.823429 14.563487
F 20.300698 61.823430 14.283194
F 31.560003 63.111786 10.995360
F 22.640917 63.111783 10.715068
F 31.449565 57.959441 14.633560
F 31.449565 65.687415 14.633560
F 22.530475 57.959443 14.353267
F 22.530475 65.687417 14.353267
F 31.531650 57.959779 11.903626
F 31.531650 65.687753 11.903626
F 22.612563 57.959782 11.623330
F 22.612563 65.687756 11.623330
F 31.642079 63.112126 8.265427
F 22.722996 63.112122 7.985131
F 33.761375 61.823754 11.973708
F 24.842339 61.823769 11.693404
F 33.871784 59.248156 8.335511
F 33.871784 66.976129 8.335511
F 24.952771 59.248136 8.055204
F 24.952771 66.976109 8.055204
F 33.789728 59.247811 11.065426
F 33.789728 66.975784 11.065426
F 24.870691 59.247796 10.785141
F 24.870691 66.975770 10.785141
F 33.679309 61.823421 14.703630
F 24.760250 61.823429 14.423341
F 26.926098 63.109449 18.135460
F 18.006992 63.109447 17.855169
F 27.090056 57.957761 21.781240
F 27.090056 65.685734 21.781240
F 20.400726 69.549723 21.571021
F 29.319829 69.549721 21.851313
F 26.907851 57.956857 19.047780
F 26.907851 65.684831 19.047780
F 17.988745 57.956859 18.767488
F 17.988745 65.684833 18.767488
F 26.963009 63.111434 15.403146
F 18.043899 63.111431 15.122850
F 29.137626 61.820844 19.117854
F 20.218526 61.820844 18.837559
F 29.192782 59.247448 15.473219
F 29.192782 66.975421 15.473219
F 20.273684 59.247447 15.192925
F 20.273684 66.975421 15.192925
F 29.155871 59.245462 18.205534
F 29.155871 66.973436 18.205534
F 20.236772 59.245461 17.925241
F 20.236772 66.973435 17.925241
F 29.319829 61.821747 21.851313
F 20.400726 61.821749 21.571021
F 31.385643 63.109450 18.275607
F 22.466548 63.109449 17.995314
F 31.549600 57.957760 0.063372
F 31.549600 65.685734 0.063372
F 22.630504 57.957761 21.641094
F 22.630504 65.685735 21.641094
F 31.367396 57.956856 19.187928
F 31.367396 65.684830 19.187928
F 22.448302 57.956857 18.907633
F 22.448302 65.684831 18.907633
F 31.422551 63.111436 15.543294
F 22.503460 63.111434 15.262998
F 33.597153 61.820839 19.258003
F 24.678077 61.820844 18.977707
F 33.652292 59.247456 15.613373
F 33.652292 66.975430 15.613373
F 24.733234 59.247447 15.333072
F 24.733234 66.975421 15.333072
F 33.615401 59.245466 18.345678
F 33.615401 66.973440 18.345678
F 24.696323 59.245462 18.065387
F 24.696323 66.973436 18.065387
F 33.779323 61.821734 0.133434
F 24.860282 61.821747 21.711167
F 18.170892 65.685751 21.500959
F 24.860282 69.549721 21.711167
F 18.170892 57.957777 21.500959
F 33.779323 69.549708 0.133434
F 24.760250 69.551403 14.423341
F 33.679309 69.551394 14.703630
F 24.842339 69.551742 11.693404
F 33.761375 69.551728 11.973708
F 29.301886 69.551742 11.833552
F 29.219798 69.551403 14.563487
F 24.678078 69.548818 18.977707
F 29.137626 69.548817 19.117854
F 20.218526 69.548818 18.837559
F 33.597153 69.548813 19.258003
F 20.382788 69.551743 11.553257
F 20.300698 69.551404 14.283194
F 36.183379 1.291031 3.851122
F 36.183378 9.019002 3.851122
F 45.068222 1.296955 4.125458
F 45.068222 9.024927 4.125458
F 36.128282 3.864235 7.495778
F 36.128282 11.592206 7.495778
F 45.017011 3.858916 7.772577
F 45.017011 11.586888 7.772577
F 36.165153 3.866208 4.763577
F 36.165153 11.594180 4.763577
F 45.051243 3.860296 5.046974
F 45.051243 11.588268 5.046974
F 36.001360 1.290084 1.117764
F 36.001360 9.018055 1.117764
F 44.898841 1.294704 1.397692
F 44.898841 9.022676 1.397692
F 38.393653 7.729888 4.833828
F 38.393653 0.001916 4.833828
F 47.243593 7.718783 5.119910
F 51.366976 7.717485 19.771615
F 38.230757 5.154160 1.187791
F 38.230757 12.882132 1.187791
F 47.111454 5.158886 1.463646
F 47.111454 12.886859 1.463646
F 38.412010 5.155266 3.920933
F 38.412010 12.883238 3.920933
F 47.263956 5.164836 4.187758
F 47.263956 12.892809 4.187758
F 38.356965 7.727963 7.565691
F 51.400920 12.884983 16.167853
F 47.214408 7.719005 7.840959
F 42.511176 7.723904 19.538469
F 40.637990 1.292065 3.990346
F 40.637990 9.020036 3.990346
F 49.434911 1.304727 4.243049
F 49.434911 9.032699 4.243049
F 40.583509 3.863276 7.635273
F 40.583509 11.591248 7.635273
F 49.394177 3.849599 7.903932
F 49.394177 11.577571 7.903932
F 40.619994 3.865173 4.904264
F 40.619994 11.593145 4.904264
F 49.421797 3.849911 5.187021
F 49.421797 11.577882 5.187021
F 40.457934 1.290816 1.257980
F 40.457934 9.018788 1.257980
F 49.298573 1.296625 1.526577
F 49.298573 9.024597 1.526577
F 42.840131 7.727138 4.975481
F 49.197719 9.023394 16.108076
F 51.573402 7.702178 5.246439
F 51.400920 5.157010 16.167854
F 42.683551 5.155853 1.327695
F 42.683551 12.883825 1.327695
F 51.498522 5.154377 1.563879
F 51.498521 12.882349 1.563878
F 42.858989 5.157618 4.058526
F 42.858989 12.885590 4.058526
F 51.589189 5.170780 4.274711
F 51.589189 12.898752 4.274711
F 42.804819 7.725606 7.704419
F 49.197719 1.295422 16.108076
F 51.554259 7.706768 7.961630
F 42.564299 12.881113 15.895159
F 36.019285 1.288070 11.135470
F 36.019285 9.016041 11.135470
F 44.914532 1.292306 11.414944
F 44.914532 9.020278 11.414944
F 35.908944 3.863593 14.773688
F 35.908944 11.591565 14.773688
F 44.811303 3.860637 15.053983
F 44.811303 11.588609 15.053983
F 35.990927 3.863909 12.043822
F 35.990927 11.591880 12.043821
F 44.885432 3.859311 12.329196
F 44.885432 11.587283 12.329196
F 36.101254 1.288435 8.405635
F 36.101254 9.016406 8.405635
F 44.988948 1.294301 8.691146
F 44.988948 9.022273 8.691146
F 38.219872 7.727703 12.114051
F 51.468965 7.694815 0.630072
F 47.088955 7.719477 12.404331
F 36.009010 11.589891 0.203480
F 38.329944 5.152669 8.475885
F 38.329944 12.880641 8.475885
F 47.186812 5.162265 8.765792
F 47.186812 12.890237 8.765792
F 38.248258 5.152245 11.205446
F 38.248258 12.880218 11.205446
F 47.119044 5.159028 11.485651
F 47.119044 12.887001 11.485651
F 38.138179 7.727449 14.843707
F 42.688015 7.723730 0.411142
F 47.021909 7.722090 15.124769
F 40.339152 9.016186 15.824058
F 40.475515 1.288820 11.275290
F 40.475515 9.016791 11.275290
F 49.309645 1.299067 11.558298
F 49.309645 9.027039 11.558298
F 40.366291 3.863099 14.913690
F 40.366291 11.591071 14.913690
F 49.223855 3.856438 15.197331
F 49.223855 11.584409 15.197331
F 40.447098 3.863173 12.184625
F 40.447098 11.591145 12.184625
F 49.280194 3.852476 12.481919
F 49.280194 11.580448 12.481919
F 40.556315 1.289425 8.546534
F 40.556315 9.017396 8.546534
F 49.367081 1.303639 8.842553
F 49.367081 9.031610 8.842553
F 42.670096 7.725792 12.256067
F 40.339152 1.288215 15.824058
F 51.465430 7.716780 12.550127
F 42.564299 5.153141 15.895159
F 42.777646 5.155036 8.618000
F 42.777646 12.883008 8.617999
F 51.533805 5.168773 8.911421
F 51.533805 12.896745 8.911421
F 42.698864 5.154053 11.344976
F 42.698864 12.882025 11.344976
F 51.487641 5.166352 11.624999
F 51.487641 12.894324 11.624999
F 42.591462 7.726147 14.983633
F 49.160657 11.582349 19.736938
F 51.420504 7.718759 15.263731
F 42.529772 12.878547 18.625366
F 35.845083 1.285695 18.415732
F 35.845083 9.013667 18.415732
F 44.750740 1.288195 18.694114
F 44.750740 9.016166 18.694114
F 44.906344 3.857751 0.477976
F 44.906344 11.585723 0.477976
F 35.826856 3.861027 19.328088
F 35.826855 11.588999 19.328088
F 44.734019 3.858566 19.608726
F 44.734019 11.586538 19.608726
F 35.881922 1.287697 15.683473
F 35.881922 9.015669 15.683473
F 44.783516 1.291159 15.966965
F 44.783516 9.019131 15.966965
F 38.056251 7.724928 19.398178
F 36.009010 3.861920 0.203479
F 46.948235 7.720298 19.676244
F 42.529772 5.150575 18.625366
F 38.111154 5.151808 15.753662
F 38.111154 12.879780 15.753662
F 46.994488 5.157828 16.040297
F 46.994488 12.885800 16.040297
F 38.074571 5.149746 18.485776
F 38.074571 12.877718 18.485776
F 46.967116 5.153299 18.762641
F 46.967116 12.881272 18.762641
F 38.237887 7.725677 0.273334
F 51.382682 12.877891 18.880687
F 47.102546 7.714484 0.539404
F 51.382683 5.149919 18.880686
F 40.302991 1.286089 18.555594
F 40.302991 9.014061 18.555594
F 49.172729 1.289834 18.824252
F 49.172728 9.017805 18.824252
F 40.466032 3.861379 0.342934
F 40.466032 11.589351 0.342935
F 49.295239 3.837409 0.592282
F 49.295239 11.565381 0.592283
F 40.285023 3.860699 19.468374
F 40.285022 11.588671 19.468374
F 49.160657 3.854377 19.736938
F 36.183378 24.474948 3.851122
F 36.183378 16.746976 3.851122
F 45.068222 24.480873 4.125458
F 45.068222 16.752900 4.125458
F 36.128282 27.048152 7.495778
F 36.128282 19.320180 7.495778
F 45.017011 27.042834 7.772577
F 45.017011 19.314862 7.772577
F 36.165153 27.050126 4.763577
F 36.165153 19.322153 4.763577
F 45.051243 27.044214 5.046974
F 45.051243 19.316242 5.046974
F 36.001360 24.474001 1.117764
F 36.001360 16.746029 1.117764
F 44.898841 24.478622 1.397692
F 44.898841 16.750649 1.397692
F 38.393653 15.457861 4.833828
F 38.393653 23.185834 4.833828
F 47.243593 15.446756 5.119910
F 47.243593 23.174729 5.119910
F 38.230757 20.610106 1.187791
F 47.111454 20.614832 1.463646
F 38.412010 20.611212 3.920933
F 47.263956 20.620782 4.187758
F 38.356965 15.455936 7.565691
F 38.356965 23.183909 7.565691
F 47.214408 15.446978 7.840959
F 47.214408 23.174951 7.840959
F 40.637990 24.475983 3.990346
F 40.637990 16.748010 3.990346
F 49.434911 24.488645 4.243049
F 49.434911 16.760672 4.243049
F 40.583509 27.047194 7.635273
F 40.583509 19.319221 7.635273
F 49.394177 27.033517 7.903932
F 49.394177 19.305544 7.903933
F 40.619994 27.049091 4.904264
F 40.619994 19.321118 4.904264
F 49.421797 27.033828 5.187021
F 49.421797 19.305856 5.187021
F 40.457934 24.474734 1.257980
F 40.457934 16.746761 1.257980
F 49.298573 24.480543 1.526577
F 49.298573 16.752570 1.526577
F 42.840131 15.455111 4.975481
F 42.840131 23.183084 4.975481
F 51.573402 15.430151 5.246439
F 51.573402 23.158124 5.246439
F 42.683551 20.611799 1.327695
F 51.498521 20.610323 1.563879
F 42.858989 20.613564 4.058526
F 51.589189 20.626726 4.274711
F 42.804819 15.453579 7.704419
F 42.804819 23.181552 7.704419
F 51.554259 15.434741 7.961630
F 51.554259 23.162714 7.961630
F 36.019285 24.471987 11.135470
F 36.019285 16.744014 11.135470
F 44.914532 24.476224 11.414944
F 44.914532 16.748251 11.414944
F 35.908944 27.047511 14.773688
F 35.908944 19.319539 14.773688
F 44.811303 27.044555 15.053983
F 44.811303 19.316583 15.053983
F 35.990927 27.047826 12.043822
F 35.990927 19.319854 12.043821
F 44.885432 27.043229 12.329196
F 44.885432 19.315256 12.329196
F 36.101254 24.472352 8.405635
F 36.101254 16.744380 8.405635
F 44.988948 24.478219 8.691146
F 44.988948 16.750246 8.691146
F 38.219872 15.455676 12.114051
F 38.219872 23.183649 12.114051
F 47.088955 15.447450 12.404331
F 47.088955 23.175423 12.404331
F 38.329944 20.608615 8.475885
F 47.186812 20.618211 8.765792
F 38.248257 20.608191 11.205446
F 47.119044 20.614974 11.485651
F 38.138179 15.455422 14.843707
F 38.138179 23.183395 14.843707
F 47.021909 15.450063 15.124769
F 47.021909 23.178037 15.124769
F 40.475515 24.472737 11.275290
F 40.475515 16.744765 11.275290
F 49.309645 24.482985 11.558298
F 49.309645 16.755013 11.558298
F 40.366291 27.047017 14.913690
F 40.366291 19.319045 14.913690
F 49.223855 27.040356 15.197331
F 49.223855 19.312383 15.197331
F 40.447098 27.047091 12.184625
F 40.447098 19.319119 12.184625
F 49.280194 27.036394 12.481919
F 49.280194 19.308422 12.481919
F 40.556315 24.473342 8.546534
F 40.556315 16.745370 8.546534
F 49.367081 24.487557 8.842553
F 49.367081 16.759584 8.842553
F 42.670097 15.453765 12.256067
F 42.670096 23.181739 12.256067
F 51.465430 15.444753 12.550127
F 51.465430 23.172726 12.550127
F 42.777646 20.610982 8.617999
F 51.533805 20.624719 8.911421
F 42.698864 20.609999 11.344977
F 51.487641 20.622298 11.624999
F 42.591462 15.454120 14.983633
F 42.591462 23.182093 14.983633
F 51.420504 15.446732 15.263731
F 51.420504 23.174706 15.263731
F 35.845083 24.469613 18.415732
F 35.845083 16.741640 18.415732
F 44.750740 24.472113 18.694114
F 44.750740 16.744140 18.694114
F 44.906344 27.041669 0.477976
F 44.906344 19.313697 0.477977
F 35.826855 27.044945 19.328088
F 35.826855 19.316973 19.328088
F 44.734019 27.042483 19.608726
F 44.734019 19.314511 19.608726
F 35.881922 24.471615 15.683473
F 35.881922 16.743642 15.683473
F 44.783516 24.475077 15.966965
F 44.783516 16.747104 15.966965
F 38.056251 15.452901 19.398178
F 38.056251 23.180874 19.398178
F 46.948235 15.448271 19.676244
F 46.948235 23.176244 19.676244
F 38.111154 20.607754 15.753662
F 46.994488 20.613774 16.040297
F 38.074571 20.605691 18.485776
F 46.967117 20.609245 18.762641
F 38.237888 15.453650 0.273334
F 38.237887 23.181624 0.273334
F 47.102546 15.442457 0.539404
F 47.102546 23.170431 0.539404
F 40.302991 24.470007 18.555594
F 40.302991 16.742034 18.555594
F 49.172729 24.473752 18.824252
F 49.172729 16.745779 18.824252
F 40.466032 27.045297 0.342934
F 40.466032 19.317325 0.342934
F 49.295239 27.021327 0.592282
F 49.295239 19.293355 0.592283
F 40.285023 27.044617 19.468374
F 40.285023 19.316645 19.468373
F 49.160657 27.038295 19.736938
F 49.160657 19.310322 19.736938
F 40.339152 24.472132 15.824058
F 40.339152 16.744160 15.824058
F 49.197719 24.479340 16.108076
F 49.197719 16.751367 16.108076
F 42.511176 15.451877 19.538469
F 42.511176 23.179850 19.538469
F 51.366976 15.445457 19.771615
F 51.366976 23.173431 19.771615
F 42.564299 20.609087 15.895159
F 51.400920 20.612956 16.167853
F 42.529772 20.606521 18.625366
F 51.382683 20.605865 18.880686
F 42.688015 15.451703 0.411142
F 42.688015 23.179677 0.411142
F 51.468964 15.422787 0.630072
F 51.468965 23.150761 0.630072
F 36.009010 19.317865 0.203480
F 36.009010 27.045837 0.203479
F 36.183378 32.202920 3.851122
F 36.183379 39.930893 3.851122
F 45.068222 32.208844 4.125458
F 45.068222 39.936818 4.125458
F 36.128282 34.776124 7.495778
F 45.017011 34.770806 7.772577
F 36.165153 34.778097 4.763577
F 45.051243 34.772186 5.046974
F 36.001360 32.201973 1.117764
F 36.001360 39.929946 1.117764
F 44.898841 32.206593 1.397692
F 44.898841 39.934567 1.397692
F 38.393653 30.913806 4.833828
F 38.393653 38.641778 4.833828
F 47.243593 30.902701 5.119910
F 47.243593 38.630674 5.119910
F 38.230757 28.338077 1.187791
F 38.230757 36.066050 1.187791
F 47.111454 28.342804 1.463646
F 47.111454 36.070776 1.463646
F 38.412010 28.339184 3.920933
F 38.412010 36.067156 3.920933
F 47.263956 28.348754 4.187758
F 47.263956 36.076726 4.187758
F 38.356965 30.911881 7.565691
F 38.356965 38.639853 7.565691
F 47.214408 30.902923 7.840959
F 47.214408 38.630895 7.840959
F 40.637990 32.203954 3.990346
F 40.637990 39.931928 3.990346
F 49.434911 32.216617 4.243049
F 49.434911 39.944590 4.243049
F 40.583509 34.775165 7.635273
F 49.394177 34.761488 7.903932
F 40.619994 34.777062 4.904264
F 49.421797 34.761800 5.187021
F 40.457934 32.202705 1.257980
F 40.457934 39.930679 1.257980
F 49.298573 32.208515 1.526577
F 49.298573 39.936488 1.526577
F 42.840131 30.911056 4.975481
F 42.840131 38.639029 4.975481
F 51.573402 30.886096 5.246439
F 51.573402 38.614069 5.246439
F 42.683551 28.339771 1.327695
F 42.683551 36.067743 1.327695
F 51.498522 28.338295 1.563879
F 51.498522 36.066267 1.563878
F 42.858989 28.341536 4.058526
F 42.858989 36.069508 4.058526
F 51.589189 28.354697 4.274711
F 51.589189 36.082670 4.274711
F 42.804819 30.909524 7.704419
F 42.804819 38.637496 7.704419
F 51.554259 30.890686 7.961630
F 51.554259 38.618658 7.961630
F 36.019285 32.199959 11.135470
F 36.019285 39.927932 11.135470
F 44.914532 32.204196 11.414944
F 44.914532 39.932169 11.414944
F 35.908944 34.775483 14.773688
F 44.811303 34.772527 15.053983
F 35.990927 34.775798 12.043821
F 44.885432 34.771200 12.329196
F 36.101254 32.200324 8.405635
F 36.101254 39.928297 8.405635
F 44.988948 32.206190 8.691146
F 44.988948 39.934164 8.691146
F 38.219872 30.911621 12.114051
F 38.219872 38.639594 12.114051
F 47.088955 30.903395 12.404331
F 47.088955 38.631367 12.404331
F 38.329944 28.336586 8.475885
F 38.329944 36.064559 8.475885
F 47.186812 28.346183 8.765792
F 47.186812 36.074155 8.765792
F 38.248258 28.336163 11.205446
F 38.248258 36.064135 11.205446
F 47.119044 28.342946 11.485651
F 47.119044 36.070918 11.485651
F 38.138179 30.911366 14.843707
F 38.138179 38.639339 14.843707
F 47.021909 30.906008 15.124769
F 47.021909 38.633981 15.124769
F 40.475515 32.200709 11.275290
F 40.475515 39.928682 11.275290
F 49.309645 32.210957 11.558298
F 49.309645 39.938930 11.558298
F 40.366291 34.774989 14.913690
F 49.223855 34.768327 15.197331
F 40.447098 34.775063 12.184625
F 49.280194 34.764366 12.481919
F 40.556315 32.201314 8.546534
F 40.556315 39.929287 8.546534
F 49.367081 32.215528 8.842553
F 49.367081 39.943501 8.842553
F 42.670096 30.909710 12.256067
F 42.670096 38.637683 12.256067
F 51.465430 30.900698 12.550127
F 51.465430 38.628670 12.550127
F 42.777646 28.338953 8.618000
F 42.777646 36.066926 8.617999
F 51.533805 28.352691 8.911421
F 51.533805 36.080663 8.911421
F 42.698864 28.337970 11.344976
F 42.698864 36.065943 11.344976
F 51.487641 28.350270 11.624999
F 51.487641 36.078242 11.624999
F 42.591462 30.910064 14.983633
F 42.591462 38.638037 14.983633
F 51.420504 30.902677 15.263731
F 51.420504 38.630650 15.263731
F 35.845083 32.197585 18.415732
F 35.845083 39.925558 18.415732
F 44.750740 32.200084 18.694114
F 44.750740 39.928057 18.694114
F 44.906344 34.769641 0.477976
F 35.826856 34.772917 19.328088
F 44.734019 34.770455 19.608726
F 35.881922 32.199586 15.683473
F 35.881922 39.927560 15.683473
F 44.783516 32.203049 15.966965
F 44.783516 39.931022 15.966965
F 38.056251 30.908846 19.398178
F 38.056251 38.636818 19.398178
F 46.948235 30.904215 19.676244
F 46.948235 38.632188 19.676244
F 38.111154 28.335726 15.753662
F 38.111154 36.063698 15.753662
F 46.994488 28.341746 16.040297
F 46.994488 36.069718 16.040297
F 38.074571 28.333663 18.485776
F 38.074571 36.061636 18.485776
F 46.967116 28.337217 18.762641
F 46.967116 36.065189 18.762641
F 38.237887 30.909595 0.273334
F 38.237888 38.637568 0.273334
F 47.102546 30.898402 0.539404
F 47.102546 38.626375 0.539404
F 40.302991 32.197978 18.555594
F 40.302991 39.925952 18.555594
F 49.172729 32.201723 18.824252
F 49.172728 39.929696 18.824252
F 40.466032 34.773269 0.342935
F 49.295239 34.749299 0.592283
F 40.285022 34.772589 19.468374
F 49.160657 34.766266 19.736938
F 40.339152 32.200104 15.824058
F 40.339152 39.928077 15.824058
F 49.197719 32.207311 16.108076
F 49.197719 39.935285 16.108076
F 42.511176 30.907822 19.538469
F 42.511176 38.635795 19.538469
F 51.366976 30.901402 19.771615
F 51.366976 38.629375 19.771615
F 42.564299 28.337059 15.895159
F 42.564299 36.065031 15.895159
F 51.400920 28.340928 16.167854
F 51.400920 36.068900 16.167853
F 42.529772 28.334492 18.625366
F 42.529771 36.062465 18.625366
F 51.382683 28.333837 18.880686
F 51.382683 36.061809 18.880687
F 42.688015 30.907648 0.411142
F 42.688015 38.635621 0.411142
F 51.468964 30.878732 0.630072
F 51.468965 38.606705 0.630072
F 36.009010 34.773809 0.203480
F 36.183378 47.658866 3.851122
F 36.183378 55.386837 3.851122
F 45.068222 47.664791 4.125458
F 45.068222 55.392762 4.125458
F 36.128282 50.232070 7.495778
F 36.128282 42.504098 7.495778
F 45.017011 50.226752 7.772577
F 45.017011 42.498779 7.772577
F 36.165153 50.234043 4.763577
F 36.165153 42.506071 4.763577
F 45.051243 50.228132 5.046974
F 45.051243 42.500159 5.046974
F 36.001360 47.657919 1.117764
F 36.001360 55.385891 1.117764
F 44.898841 47.662540 1.397692
F 44.898841 55.390511 1.397692
F 38.393653 54.097723 4.833828
F 38.393653 46.369752 4.833828
F 47.243593 54.086618 5.119910
F 47.243593 46.358647 5.119910
F 38.230757 51.521995 1.187791
F 38.230757 43.794023 1.187791
F 47.111454 51.526722 1.463646
F 47.111454 43.798750 1.463646
F 38.412010 51.523102 3.920933
F 38.412010 43.795130 3.920933
F 47.263956 51.532672 4.187758
F 47.263956 43.804700 4.187758
F 38.356965 54.095798 7.565691
F 38.356965 46.367827 7.565691
F 47.214408 54.086840 7.840959
F 47.214408 46.358869 7.840959
F 40.637990 47.659900 3.990346
F 40.637990 55.387872 3.990346
F 49.434911 47.672563 4.243049
F 49.434911 55.400534 4.243049
F 40.583509 50.231111 7.635273
F 40.583509 42.503139 7.635273
F 49.394177 50.217434 7.903932
F 49.394177 42.489462 7.903933
F 40.619994 50.233008 4.904264
F 40.619994 42.505036 4.904264
F 49.421797 50.217746 5.187021
F 49.421797 42.489774 5.187021
F 40.457934 47.658652 1.257980
F 40.457934 55.386623 1.257980
F 49.298573 47.664461 1.526577
F 49.298573 55.392432 1.526577
F 42.840131 54.094974 4.975481
F 42.840131 46.367002 4.975481
F 51.573402 54.070013 5.246439
F 51.573402 46.342042 5.246439
F 42.683551 51.523688 1.327695
F 42.683551 43.795717 1.327695
F 51.498522 51.522212 1.563879
F 51.498521 43.794240 1.563879
F 42.858989 51.525453 4.058526
F 42.858989 43.797482 4.058526
F 51.589189 51.538615 4.274711
F 51.589189 43.810643 4.274711
F 42.804819 54.093441 7.704419
F 42.804819 46.365470 7.704419
F 51.554259 54.074603 7.961630
F 51.554259 46.346632 7.961630
F 36.019285 47.655905 11.135470
F 36.019285 55.383876 11.135470
F 44.914532 47.660142 11.414944
F 44.914532 55.388113 11.414944
F 35.908944 50.231429 14.773688
F 35.908944 42.503456 14.773688
F 44.811303 50.228473 15.053983
F 44.811303 42.500500 15.053983
F 35.990927 50.231744 12.043822
F 35.990927 42.503772 12.043821
F 44.885432 50.227146 12.329196
F 44.885432 42.499174 12.329196
F 36.101254 47.656270 8.405635
F 36.101254 55.384242 8.405635
F 44.988948 47.662136 8.691146
F 44.988948 55.390108 8.691146
F 38.219872 54.095539 12.114051
F 38.219872 46.367567 12.114051
F 47.088955 54.087312 12.404331
F 47.088955 46.359341 12.404331
F 38.329944 51.520504 8.475885
F 38.329944 43.792532 8.475885
F 47.186812 51.530100 8.765792
F 47.186812 43.802129 8.765792
F 38.248258 51.520081 11.205446
F 38.248258 43.792109 11.205446
F 47.119044 51.526864 11.485651
F 47.119044 43.798892 11.485651
F 38.138179 54.095284 14.843707
F 38.138179 46.367313 14.843707
F 47.021909 54.089926 15.124769
F 47.021909 46.361954 15.124769
F 40.475515 47.656655 11.275290
F 40.475515 55.384627 11.275290
F 49.309645 47.666903 11.558298
F 49.309645 55.394874 11.558298
F 40.366291 50.230935 14.913690
F 40.366291 42.502962 14.913690
F 49.223855 50.224273 15.197331
F 49.223855 42.496301 15.197331
F 40.447098 50.231009 12.184625
F 40.447098 42.503037 12.184625
F 49.280194 50.220311 12.481919
F 49.280194 42.492339 12.481919
F 40.556315 47.657260 8.546534
F 40.556315 55.385232 8.546534
F 49.367081 47.671474 8.842553
F 49.367081 55.399446 8.842553
F 42.670096 54.093628 12.256067
F 42.670096 46.365656 12.256067
F 51.465430 54.084615 12.550127
F 51.465430 46.356644 12.550127
F 42.777646 51.522871 8.618000
F 42.777646 43.794899 8.617999
F 51.533805 51.536608 8.911421
F 51.533805 43.808637 8.911421
F 42.698864 51.521888 11.344976
F 42.698864 43.793917 11.344977
F 51.487641 51.534187 11.624999
F 51.487641 43.806215 11.624999
F 42.591462 54.093982 14.983633
F 42.591462 46.366011 14.983633
F 51.420504 54.086595 15.263731
F 51.420504 46.358623 15.263731
F 35.845083 47.653531 18.415732
F 35.845083 55.381502 18.415732
F 44.750740 47.656030 18.694114
F 44.750740 55.384002 18.694114
F 44.906344 50.225587 0.477976
F 44.906344 42.497615 0.477977
F 35.826856 50.228863 19.328088
F 35.826856 42.500890 19.328088
F 44.734019 50.226401 19.608726
F 44.734019 42.498429 19.608726
F 35.881922 47.655533 15.683473
F 35.881922 55.383504 15.683473
F 44.783516 47.658995 15.966965
F 44.783516 55.386966 15.966965
F 38.056251 54.092763 19.398178
F 38.056251 46.364792 19.398178
F 46.948235 54.088133 19.676244
F 46.948235 46.360161 19.676244
F 38.111154 51.519643 15.753662
F 38.111154 43.791672 15.753662
F 46.994488 51.525663 16.040297
F 46.994488 43.797692 16.040297
F 38.074571 51.517581 18.485776
F 38.074571 43.789609 18.485776
F 46.967116 51.521135 18.762641
F 46.967116 43.793163 18.762641
F 38.237887 54.093513 0.273334
F 38.237888 46.365541 0.273334
F 47.102546 54.082320 0.539404
F 47.102546 46.354348 0.539404
F 40.302991 47.653925 18.555594
F 40.302991 55.381896 18.555594
F 49.172729 47.657669 18.824252
F 49.172729 55.385641 18.824252
F 40.466032 50.229215 0.342934
F 40.466032 42.501242 0.342934
F 49.295239 50.205245 0.592282
F 49.295239 42.477273 0.592283
F 40.285023 50.228535 19.468374
F 40.285023 42.500562 19.468373
F 49.160657 50.222212 19.736938
F 49.160657 42.494240 19.736938
F 40.339152 47.656050 15.824058
F 40.339152 55.384022 15.824058
F 49.197719 47.663257 16.108076
F 49.197719 55.391229 16.108076
F 42.511176 54.091740 19.538469
F 42.511176 46.363768 19.538469
F 51.366976 54.085320 19.771615
F 51.366976 46.357348 19.771615
F 42.564299 51.520976 15.895159
F 42.564299 43.793005 15.895159
F 51.400920 51.524846 16.167854
F 51.400920 43.796874 16.167853
F 42.529772 51.518410 18.625366
F 42.529772 43.790438 18.625366
F 51.382683 51.517754 18.880686
F 51.382683 43.789782 18.880686
F 42.688015 54.091566 0.411142
F 42.688015 46.363594 0.411142
F 51.468964 54.062650 0.630072
F 51.468965 46.334678 0.630072
F 36.009010 42.501783 0.203480
F 36.009010 50.229755 0.203479
F 36.183379 63.114811 3.851122
F 45.068222 63.120736 4.125458
F 36.128282 57.960042 7.495778
F 36.128282 65.688015 7.495778
F 45.017011 57.954723 7.772577
F 45.017011 65.682697 7.772577
F 36.165153 57.962015 4.763577
F 36.165153 65.689989 4.763577
F 45.051243 57.956103 5.046974
F 45.051243 65.684077 5.046974
F 36.001360 63.113864 1.117763
F 44.898841 63.118484 1.397692
F 38.393653 61.825696 4.833828
F 47.243593 61.814591 5.119910
F 38.230757 59.249967 1.187791
F 38.230757 66.977941 1.187791
F 47.111454 59.254694 1.463646
F 47.111454 66.982668 1.463646
F 38.412010 59.251074 3.920933
F 38.412010 66.979048 3.920933
F 47.263956 59.260644 4.187758
F 47.263956 66.988618 4.187758
F 38.356965 61.823771 7.565691
F 47.214408 61.814813 7.840959
F 40.637990 63.115845 3.990346
F 49.434911 63.128508 4.243049
F 40.583509 57.959083 7.635273
F 40.583509 65.687057 7.635273
F 49.394177 57.945406 7.903932
F 49.394177 65.673380 7.903933
F 40.619994 57.960980 4.904264
F 40.619994 65.688954 4.904264
F 49.421797 57.945718 5.187021
F 49.421797 65.673692 5.187021
F 40.457934 63.114597 1.257980
F 49.298573 63.120406 1.526577
F 42.840131 61.822946 4.975481
F 51.573402 61.797986 5.246439
F 42.683551 59.251661 1.327695
F 42.683551 66.979634 1.327695
F 51.498521 59.250185 1.563878
F 51.498521 66.978158 1.563879
F 42.858989 59.253426 4.058526
F 42.858989 66.981400 4.058526
F 51.589189 59.266587 4.274711
F 51.589189 66.994561 4.274711
F 42.804819 61.821414 7.704419
F 51.554259 61.802576 7.961630
F 36.019285 63.111850 11.135470
F 44.914532 63.116087 11.414944
F 35.908944 57.959400 14.773688
F 35.908944 65.687374 14.773688
F 44.811303 57.956444 15.053983
F 44.811303 65.684418 15.053983
F 35.990927 57.959716 12.043821
F 35.990927 65.687689 12.043821
F 44.885432 57.955118 12.329196
F 44.885432 65.683092 12.329196
F 36.101254 63.112215 8.405635
F 44.988948 63.118081 8.691146
F 38.219872 61.823511 12.114051
F 47.088955 61.815285 12.404331
F 38.329944 59.248476 8.475885
F 38.329944 66.976450 8.475885
F 47.186812 59.258073 8.765792
F 47.186812 66.986047 8.765792
F 38.248258 59.248053 11.205446
F 38.248258 66.976027 11.205446
F 47.119044 59.254836 11.485651
F 47.119044 66.982810 11.485651
F 38.138179 61.823257 14.843707
F 47.021909 61.817898 15.124769
F 40.475515 63.112600 11.275290
F 49.309645 63.122848 11.558298
F 40.366291 57.958906 14.913690
F 40.366291 65.686880 14.913690
F 49.223855 57.952245 15.197331
F 49.223855 65.680219 15.197331
F 40.447098 57.958981 12.184625
F 40.447098 65.686954 12.184625
F 49.280194 57.948283 12.481919
F 49.280194 65.676257 12.481919
F 40.556315 63.113205 8.546534
F 49.367081 63.127419 8.842553
F 42.670097 61.821601 12.256067
F 51.465430 61.812588 12.550127
F 42.777646 59.250843 8.617999
F 42.777646 66.978817 8.617999
F 51.533805 59.264581 8.911421
F 51.533805 66.992555 8.911421
F 42.698864 59.249861 11.344976
F 42.698864 66.977834 11.344977
F 51.487641 59.262160 11.624999
F 51.487641 66.990133 11.624999
F 42.591462 61.821955 14.983633
F 51.420504 61.814568 15.263731
F 35.845083 63.109476 18.415732
F 44.750740 63.111975 18.694114
F 44.906344 57.953559 0.477976
F 44.906344 65.681532 0.477977
F 35.826855 57.956834 19.328088
F 35.826855 65.684808 19.328088
F 44.734019 57.954373 19.608726
F 44.734019 65.682347 19.608726
F 35.881922 63.111478 15.683473
F 44.783516 63.114940 15.966965
F 38.056251 61.820736 19.398178
F 46.948235 61.816106 19.676244
F 38.111154 59.247616 15.753662
F 38.111154 66.975589 15.753662
F 46.994488 59.253636 16.040297
F 46.994488 66.981610 16.040297
F 38.074571 59.245553 18.485776
F 38.074571 66.973527 18.485776
F 46.967116 59.249107 18.762641
F 46.967116 66.977081 18.762641
F 38.237888 61.821486 0.273334
F 47.102546 61.810293 0.539404
F 40.302991 63.109870 18.555594
F 49.172729 63.113614 18.824252
F 40.466032 57.957186 0.342935
F 40.466032 65.685160 0.342934
F 49.295239 57.933217 0.592283
F 49.295239 65.661191 0.592283
F 40.285022 57.956506 19.468374
F 40.285023 65.684480 19.468373
F 49.160657 57.950184 19.736938
F 49.160657 65.678158 19.736938
F 40.339152 63.111995 15.824058
F 49.197719 63.119202 16.108076
F 42.511176 61.819712 19.538469
F 51.366976 61.813293 19.771615
F 42.564299 59.248949 15.895159
F 42.564299 66.976923 15.895159
F 51.400920 59.252818 16.167853
F 51.400920 66.980792 16.167853
F 42.529772 59.246382 18.625366
F 42.529772 66.974356 18.625366
F 51.382682 59.245727 18.880687
F 51.382683 66.973700 18.880686
F 42.688015 61.819539 0.411142
F 51.468965 61.790623 0.630072
F 51.468965 69.518596 0.630072
F 42.688015 69.547512 0.411142
F 51.366976 69.541266 19.771615
F 47.102546 69.538266 0.539404
F 38.237888 69.549459 0.273334
F 42.511176 69.547686 19.538469
F 51.420504 69.542541 15.263731
F 51.465430 69.540562 12.550127
F 38.138179 69.551231 14.843707
F 38.219872 69.551485 12.114051
F 51.554259 69.530550 7.961630
F 51.573402 69.525960 5.246439
F 46.948235 69.544080 19.676244
F 36.009010 65.685701 0.203480
F 36.009010 57.957727 0.203480
F 38.056251 69.548710 19.398178
F 47.088955 69.543259 12.404331
F 47.243593 69.542565 5.119910
F 38.356965 69.551745 7.565691
F 47.214408 69.542787 7.840959
F 42.840131 69.550920 4.975481
F 42.804819 69.549388 7.704419
F 47.021909 69.545872 15.124769
F 42.670096 69.549574 12.256067
F 42.591462 69.549929 14.983633
F 62.453284 1.290953 4.365820
F 62.453284 9.018925 4.365820
F 71.362253 1.288016 4.368626
F 71.362253 9.015988 4.368626
F 62.451881 3.861271 8.010382
F 62.451881 11.589242 8.010382
F 71.362234 3.863965 8.011635
F 71.362234 11.591937 8.011635
F 62.453858 3.860838 5.281485
F 62.453858 11.588809 5.281485
F 71.362260 3.863960 5.279411
F 71.362260 11.591932 5.279411
F 62.447947 1.290039 1.636564
F 62.447947 9.018010 1.636564
F 71.362191 1.288002 1.636393
F 71.362191 9.015973 1.636393
F 55.870601 7.709471 5.283344
F 53.588200 1.286240 18.915532
F 64.674795 7.726839 5.280112
F 53.588200 9.014211 18.915532
F 55.837336 5.152792 1.622899
F 55.837336 12.880764 1.622899
F 64.673716 5.152979 1.636691
F 64.673716 12.880951 1.636690
F 55.875947 5.165921 4.340252
F 55.875947 12.893893 4.340252
F 64.675135 5.153213 4.367685
F 64.675135 12.881185 4.367685
F 55.860566 7.712885 8.001397
F 53.586505 3.853521 19.805204
F 64.674216 7.726930 8.011057
F 69.131494 7.727920 0.725589
F 58.047209 1.298129 4.354650
F 58.047209 9.026100 4.354650
F 66.902040 1.288373 4.368315
F 66.902040 9.016344 4.368315
F 58.040697 3.854583 8.007672
F 58.040697 11.582554 8.007672
F 66.901865 3.863640 8.011469
F 66.901865 11.591612 8.011469
F 58.049049 3.851991 5.286208
F 58.049049 11.579963 5.286208
F 66.902166 3.863567 5.279676
F 66.902166 11.591539 5.279676
F 58.022702 1.291472 1.632700
F 58.022702 9.019443 1.632700
F 66.901327 1.288209 1.636438
F 66.901327 9.016181 1.636438
F 60.241962 7.721837 5.283133
F 60.231528 7.723277 0.719742
F 69.131707 7.727871 5.279454
F 53.586505 11.581493 19.805204
F 60.233823 5.156398 1.636586
F 60.233823 12.884371 1.636586
F 69.131645 5.152067 1.636433
F 69.131645 12.880039 1.636433
F 60.243599 5.158348 4.362502
F 60.243599 12.886320 4.362502
F 69.131747 5.152088 4.368567
F 69.131747 12.880061 4.368567
F 60.238793 7.722501 8.008803
F 69.131415 12.879985 18.940621
F 69.131647 7.727882 8.011593
F 53.645056 1.283391 1.591642
F 62.448705 1.290059 11.654154
F 62.448705 9.018030 11.654154
F 71.362215 1.288007 11.654641
F 71.362215 9.015978 11.654641
F 62.445845 3.862457 15.297401
F 62.445845 11.590428 15.297401
F 71.362190 3.863976 15.297646
F 71.362190 11.591948 15.297646
F 62.449018 3.861813 12.567708
F 62.449018 11.589785 12.567707
F 71.362216 3.863971 12.565410
F 71.362216 11.591942 12.565410
F 62.451842 1.290684 8.924965
F 62.451842 9.018655 8.924965
F 71.362234 1.288012 8.922411
F 71.362234 9.015984 8.922411
F 55.836185 7.716266 12.585143
F 53.645056 9.011363 1.591642
F 64.673151 7.727172 12.566202
F 69.131415 5.152012 18.940621
F 55.860238 5.167710 8.942332
F 55.860238 12.895682 8.942331
F 64.674348 5.153058 8.923348
F 64.674348 12.881030 8.923348
F 55.835375 5.163193 11.659472
F 55.835375 12.891165 11.659472
F 64.673133 5.152797 11.654385
F 64.673133 12.880769 11.654385
F 55.811174 7.720657 15.301480
F 53.694459 9.033003 8.944859
F 64.671949 7.727430 15.297519
F 60.222393 12.882795 18.938310
F 58.026730 1.295131 11.655352
F 58.026730 9.023103 11.655352
F 66.901480 1.288248 11.654543
F 66.901480 9.016219 11.654543
F 58.013852 3.858300 15.298568
F 58.013852 11.586271 15.298568
F 66.901136 3.863807 15.297585
F 66.901136 11.591779 15.297585
F 58.028057 3.855351 12.576632
F 58.028057 11.583323 12.576632
F 66.901505 3.863728 12.565633
F 66.901505 11.591699 12.565633
F 58.040562 1.297970 8.933656
F 58.040562 9.025941 8.933656
F 66.901843 1.288327 8.922673
F 66.901843 9.016298 8.922673
F 60.232555 7.723287 12.571052
F 60.222393 5.154823 18.938310
F 69.131558 7.727905 12.565456
F 53.650186 3.852861 12.584744
F 60.239432 5.157944 8.928488
F 60.239432 12.885917 8.928488
F 69.131658 5.152070 8.922470
F 69.131658 12.880042 8.922470
F 60.232036 5.156327 11.654347
F 60.232036 12.884299 11.654347
F 69.131557 5.152045 11.654618
F 69.131557 12.880017 11.654618
F 60.225138 7.724918 15.297715
F 69.131460 12.879995 16.208434
F 69.131453 7.727928 15.297635
F 53.664827 3.832591 0.663105
F 62.443830 1.289054 18.939897
F 62.443830 9.017026 18.939897
F 71.362175 1.287997 18.940650
F 71.362175 9.015969 18.940650
F 62.450251 3.861699 0.722903
F 62.450251 11.589671 0.722903
F 71.362241 3.863963 0.725622
F 71.362241 11.591935 0.725622
F 62.444386 3.862713 19.851314
F 62.444386 11.590684 19.851314
F 71.362181 3.863979 19.851403
F 71.362181 11.591951 19.851403
F 62.445848 1.289526 16.209917
F 62.445848 9.017498 16.209917
F 71.362190 1.288002 16.208408
F 71.362190 9.015973 16.208408
F 55.793729 7.719454 19.837673
F 53.650186 11.580833 12.584744
F 64.671173 7.727582 19.851493
F 69.131460 5.152023 16.208434
F 55.809850 5.159750 16.212579
F 55.809850 12.887723 16.212579
F 64.672058 5.152555 16.208870
F 64.672058 12.880528 16.208870
F 55.799334 5.156315 18.928571
F 55.799334 12.884288 18.928571
F 64.671500 5.152462 18.940274
F 64.671500 12.880434 18.940274
F 55.835658 7.705115 0.696812
F 53.694459 1.305031 8.944859
F 64.672783 7.727314 0.724829
F 60.225704 12.883533 16.211480
F 58.005090 1.291621 18.936861
F 58.005090 9.019593 18.936861
F 66.900840 1.288092 18.940584
F 66.900840 9.016063 18.940584
F 58.033576 3.851419 0.711134
F 58.033576 11.579391 0.711134
F 66.901741 3.863671 0.725331
F 66.901741 11.591643 0.725331
F 58.006653 3.858549 19.847426
F 58.006653 11.586521 19.847426
F 66.900956 3.863852 19.851406
F 66.900956 11.591824 19.851406
F 58.013790 1.294240 16.214739
F 58.013790 9.022212 16.214739
F 66.901122 1.288162 16.208559
F 66.901122 9.016134 16.208559
F 60.220890 7.725257 19.851162
F 60.225704 5.155561 16.211480
F 69.131377 7.727946 19.851414
F 53.613677 11.582871 15.298541
F 53.605932 9.020981 16.202348
F 53.613677 3.854900 15.298541
F 53.656965 9.030512 11.659050
F 53.656965 1.302541 11.659050
F 53.605932 1.293009 16.202348
F 53.664827 11.560563 0.663105
F 53.720791 11.562444 5.277284
F 53.720791 3.834473 5.277284
F 53.700987 11.570111 7.992681
F 53.700987 3.842139 7.992681
F 53.720010 9.033501 4.306721
F 53.720010 1.305529 4.306721
F 62.453284 24.474871 4.365820
F 62.453284 16.746898 4.365820
F 71.362253 24.471934 4.368626
F 71.362253 16.743961 4.368626
F 62.451881 27.045188 8.010382
F 62.451881 19.317216 8.010382
F 71.362234 27.047883 8.011635
F 71.362234 19.319911 8.011635
F 62.453858 27.044755 5.281485
F 62.453858 19.316783 5.281485
F 71.362260 27.047878 5.279411
F 71.362260 19.319906 5.279411
F 62.447947 24.473956 1.636564
F 62.447947 16.745984 1.636564
F 71.362191 24.471919 1.636393
F 71.362191 16.743947 1.636393
F 55.870601 15.437444 5.283344
F 55.870601 23.165417 5.283344
F 64.674795 15.454812 5.280112
F 64.674795 23.182785 5.280112
F 55.837336 20.608738 1.622899
F 64.673716 20.608925 1.636691
F 55.875947 20.621867 4.340252
F 64.675135 20.609159 4.367685
F 55.860566 15.440858 8.001397
F 55.860566 23.168831 8.001397
F 64.674216 15.454903 8.011057
F 64.674216 23.182876 8.011057
F 58.047209 24.482047 4.354650
F 58.047209 16.754074 4.354650
F 66.902040 24.472290 4.368315
F 66.902040 16.744318 4.368315
F 58.040697 27.038500 8.007672
F 58.040697 19.310528 8.007672
F 66.901865 27.047558 8.011469
F 66.901865 19.319585 8.011470
F 58.049049 27.035909 5.286208
F 58.049049 19.307936 5.286208
F 66.902166 27.047485 5.279676
F 66.902166 19.319513 5.279676
F 58.022702 24.475389 1.632700
F 58.022702 16.747417 1.632700
F 66.901327 24.472127 1.636438
F 66.901327 16.744155 1.636438
F 60.241962 15.449809 5.283133
F 60.241962 23.177783 5.283133
F 69.131707 15.455843 5.279454
F 69.131707 23.183817 5.279454
F 60.233823 20.612344 1.636586
F 69.131645 20.608013 1.636433
F 60.243599 20.614294 4.362502
F 69.131747 20.608034 4.368567
F 60.238793 15.450474 8.008803
F 60.238793 23.178447 8.008803
F 69.131647 15.455855 8.011593
F 69.131647 23.183829 8.011593
F 62.448705 24.473976 11.654154
F 62.448705 16.746003 11.654154
F 71.362215 24.471925 11.654641
F 71.362215 16.743952 11.654641
F 62.445845 27.046374 15.297401
F 62.445845 19.318402 15.297401
F 71.362190 27.047894 15.297646
F 71.362190 19.319921 15.297646
F 62.449018 27.045731 12.567708
F 62.449018 19.317759 12.567707
F 71.362216 27.047888 12.565410
F 71.362216 19.319916 12.565410
F 62.451842 24.474602 8.924965
F 62.451842 16.746629 8.924965
F 71.362234 24.471930 8.922411
F 71.362234 16.743957 8.922411
F 55.836185 15.444238 12.585143
F 55.836185 23.172212 12.585143
F 64.673151 15.455145 12.566202
F 64.673151 23.183118 12.566202
F 55.860238 20.623656 8.942332
F 64.674347 20.609004 8.923348
F 55.835375 20.619139 11.659472
F 64.673133 20.608743 11.654385
F 55.811174 15.448630 15.301480
F 55.811174 23.176603 15.301480
F 64.671949 15.455403 15.297519
F 64.671949 23.183376 15.297519
F 58.026730 24.479049 11.655352
F 58.026730 16.751076 11.655352
F 66.901480 24.472165 11.654543
F 66.901480 16.744193 11.654544
F 58.013852 27.042217 15.298568
F 58.013852 19.314245 15.298568
F 66.901136 27.047724 15.297585
F 66.901136 19.319752 15.297585
F 58.028057 27.039269 12.576632
F 58.028057 19.311297 12.576632
F 66.901505 27.047645 12.565633
F 66.901505 19.319673 12.565633
F 58.040562 24.481887 8.933656
F 58.040562 16.753915 8.933656
F 66.901843 24.472244 8.922673
F 66.901843 16.744272 8.922673
F 60.232555 15.451260 12.571052
F 60.232555 23.179233 12.571052
F 69.131558 15.455878 12.565456
F 69.131558 23.183851 12.565456
F 60.239432 20.613890 8.928488
F 69.131658 20.608016 8.922470
F 60.232036 20.612273 11.654347
F 69.131557 20.607991 11.654619
F 60.225138 15.452891 15.297715
F 60.225138 23.180865 15.297715
F 69.131453 15.455901 15.297635
F 69.131453 23.183875 15.297635
F 62.443830 24.472972 18.939897
F 62.443830 16.744999 18.939897
F 71.362175 24.471915 18.940650
F 71.362175 16.743942 18.940650
F 62.450251 27.045617 0.722903
F 62.450251 19.317644 0.722903
F 71.362241 27.047881 0.725622
F 71.362241 19.319909 0.725622
F 62.444386 27.046630 19.851314
F 62.444386 19.318658 19.851314
F 71.362181 27.047897 19.851403
F 71.362181 19.319925 19.851403
F 62.445848 24.473444 16.209917
F 62.445848 16.745471 16.209917
F 71.362190 24.471920 16.208408
F 71.362190 16.743947 16.208408
F 55.793729 15.447427 19.837673
F 55.793729 23.175401 19.837673
F 64.671173 15.455554 19.851493
F 64.671173 23.183528 19.851493
F 55.809850 20.615696 16.212579
F 64.672058 20.608501 16.208870
F 55.799334 20.612261 18.928571
F 64.671500 20.608408 18.940274
F 55.835658 15.433088 0.696812
F 55.835658 23.161061 0.696812
F 64.672783 15.455287 0.724829
F 64.672783 23.183260 0.724829
F 58.005090 24.475539 18.936861
F 58.005090 16.747566 18.936861
F 66.900840 24.472010 18.940584
F 66.900840 16.744037 18.940584
F 58.033576 27.035337 0.711134
F 58.033576 19.307364 0.711134
F 66.901741 27.047589 0.725331
F 66.901741 19.319616 0.725331
F 58.006653 27.042467 19.847426
F 58.006653 19.314494 19.847426
F 66.900956 27.047770 19.851406
F 66.900956 19.319798 19.851406
F 58.013790 24.478158 16.214739
F 58.013790 16.750185 16.214739
F 66.901122 24.472080 16.208559
F 66.901122 16.744107 16.208559
F 60.220890 15.453230 19.851161
F 60.220890 23.181203 19.851161
F 69.131377 15.455919 19.851413
F 69.131377 23.183892 19.851414
F 60.225704 20.611507 16.211480
F 69.131460 20.607969 16.208434
F 60.222393 20.610769 18.938310
F 69.131415 20.607958 18.940621
F 60.231528 15.451250 0.719742
F 60.231528 23.179223 0.719742
F 69.131494 15.455892 0.725589
F 69.131494 23.183866 0.725589
F 53.720010 24.489447 4.306721
F 53.605932 16.748954 16.202348
F 53.605932 24.476927 16.202348
F 53.720010 16.761474 4.306721
F 53.700987 27.026057 7.992681
F 53.664827 19.288537 0.663105
F 53.664827 27.016509 0.663105
F 53.700987 19.298084 7.992681
F 53.720791 27.018390 5.277284
F 53.694459 16.760976 8.944859
F 53.694459 24.488949 8.944859
F 53.650186 19.308807 12.584744
F 53.650186 27.036779 12.584744
F 53.613677 19.310845 15.298541
F 53.613677 27.038817 15.298541
F 53.656965 16.758486 11.659050
F 53.656965 24.486459 11.659050
F 53.720791 19.290418 5.277284
F 53.586504 19.309466 19.805204
F 53.586505 27.037439 19.805204
F 53.588200 16.742185 18.915532
F 53.645056 24.467309 1.591642
F 53.645056 16.739336 1.591642
F 53.588200 24.470158 18.915532
F 62.453284 32.202843 4.365820
F 62.453284 39.930816 4.365820
F 71.362253 32.199905 4.368626
F 71.362253 39.927879 4.368626
F 62.451881 34.773160 8.010382
F 71.362234 34.775855 8.011635
F 62.453858 34.772727 5.281485
F 71.362259 34.775850 5.279411
F 62.447947 32.201928 1.636564
F 62.447947 39.929901 1.636564
F 71.362191 32.199891 1.636393
F 71.362191 39.927864 1.636393
F 55.870601 30.893389 5.283344
F 55.870601 38.621361 5.283344
F 64.674795 30.910757 5.280112
F 64.674795 38.638729 5.280112
F 55.837336 28.336709 1.622899
F 55.837336 36.064682 1.622899
F 64.673716 28.336896 1.636691
F 64.673716 36.064869 1.636690
F 55.875947 28.349838 4.340252
F 55.875947 36.077811 4.340252
F 64.675135 28.337130 4.367685
F 64.675135 36.065103 4.367685
F 55.860566 30.896803 8.001397
F 55.860566 38.624776 8.001397
F 64.674216 30.910848 8.011057
F 64.674216 38.638821 8.011057
F 58.047209 32.210018 4.354650
F 58.047209 39.937992 4.354650
F 66.902040 32.200262 4.368315
F 66.902040 39.928235 4.368315
F 58.040697 34.766472 8.007672
F 66.901865 34.775529 8.011469
F 58.049049 34.763881 5.286208
F 66.902166 34.775457 5.279676
F 58.022702 32.203361 1.632700
F 58.022702 39.931334 1.632700
F 66.901327 32.200099 1.636438
F 66.901327 39.928072 1.636438
F 60.241962 30.905754 5.283133
F 60.241962 38.633727 5.283133
F 69.131707 30.911788 5.279454
F 69.131707 38.639761 5.279454
F 60.233823 28.340316 1.636586
F 60.233823 36.068289 1.636585
F 69.131645 28.335985 1.636433
F 69.131645 36.063957 1.636433
F 60.243599 28.342266 4.362502
F 60.243599 36.070238 4.362502
F 69.131747 28.336006 4.368567
F 69.131747 36.063978 4.368567
F 60.238793 30.906419 8.008803
F 60.238793 38.634392 8.008803
F 69.131647 30.911800 8.011593
F 69.131647 38.639773 8.011593
F 62.448705 32.201948 11.654154
F 62.448705 39.929921 11.654154
F 71.362215 32.199896 11.654641
F 71.362215 39.927870 11.654641
F 62.445845 34.774346 15.297401
F 71.362190 34.775865 15.297646
F 62.449018 34.773703 12.567707
F 71.362216 34.775860 12.565410
F 62.451842 32.202573 8.924965
F 62.451842 39.930546 8.924965
F 71.362234 32.199901 8.922411
F 71.362234 39.927875 8.922411
F 55.836185 30.900183 12.585143
F 55.836185 38.628156 12.585143
F 64.673151 30.911090 12.566202
F 64.673151 38.639062 12.566202
F 55.860238 28.351627 8.942332
F 55.860238 36.079600 8.942331
F 64.674348 28.336976 8.923348
F 64.674348 36.064948 8.923348
F 55.835375 28.347111 11.659472
F 55.835375 36.075083 11.659472
F 64.673133 28.336714 11.654385
F 64.673133 36.064687 11.654385
F 55.811174 30.904575 15.301480
F 55.811174 38.632547 15.301480
F 64.671949 30.911348 15.297519
F 64.671949 38.639321 15.297519
F 58.026730 32.207020 11.655352
F 58.026730 39.934994 11.655352
F 66.901480 32.200137 11.654543
F 66.901480 39.928110 11.654544
F 58.013852 34.770189 15.298568
F 66.901136 34.775696 15.297585
F 58.028057 34.767241 12.576632
F 66.901505 34.775617 12.565633
F 58.040562 32.209859 8.933656
F 58.040562 39.937832 8.933656
F 66.901843 32.200216 8.922673
F 66.901843 39.928189 8.922673
F 60.232555 30.907205 12.571052
F 60.232555 38.635177 12.571052
F 69.131558 30.911822 12.565456
F 69.131558 38.639795 12.565456
F 60.239432 28.341862 8.928488
F 60.239432 36.069834 8.928488
F 69.131658 28.335987 8.922470
F 69.131658 36.063960 8.922470
F 60.232036 28.340244 11.654347
F 60.232036 36.068217 11.654347
F 69.131557 28.335963 11.654618
F 69.131557 36.063935 11.654618
F 60.225138 30.908836 15.297715
F 60.225138 38.636809 15.297715
F 69.131453 30.911846 15.297635
F 69.131453 38.639819 15.297635
F 62.443830 32.200943 18.939897
F 62.443830 39.928917 18.939897
F 71.362175 32.199886 18.940650
F 71.362175 39.927860 18.940650
F 62.450251 34.773588 0.722903
F 71.362241 34.775853 0.725622
F 62.444386 34.774602 19.851314
F 71.362181 34.775868 19.851403
F 62.445848 32.201415 16.209917
F 62.445848 39.929389 16.209917
F 71.362190 32.199891 16.208408
F 71.362190 39.927865 16.208408
F 55.793729 30.903372 19.837673
F 55.793729 38.631345 19.837673
F 64.671173 30.911499 19.851493
F 64.671173 38.639472 19.851493
F 55.809850 28.343668 16.212579
F 55.809850 36.071640 16.212579
F 64.672058 28.336473 16.208870
F 64.672058 36.064445 16.208870
F 55.799334 28.340233 18.928571
F 55.799334 36.068206 18.928571
F 64.671500 28.336380 18.940274
F 64.671500 36.064352 18.940274
F 55.835658 30.889033 0.696812
F 55.835658 38.617006 0.696812
F 64.672783 30.911232 0.724829
F 64.672783 38.639205 0.724829
F 58.005090 32.203511 18.936861
F 58.005090 39.931484 18.936861
F 66.900840 32.199981 18.940584
F 66.900840 39.927954 18.940584
F 58.033576 34.763309 0.711134
F 66.901741 34.775560 0.725331
F 58.006653 34.770439 19.847426
F 66.900956 34.775742 19.851406
F 58.013790 32.206129 16.214739
F 58.013790 39.934103 16.214739
F 66.901122 32.200051 16.208559
F 66.901122 39.928025 16.208559
F 60.220890 30.909175 19.851162
F 60.220890 38.637148 19.851161
F 69.131377 30.911864 19.851414
F 69.131377 38.639837 19.851413
F 60.225704 28.339479 16.211480
F 60.225704 36.067451 16.211480
F 69.131460 28.335940 16.208434
F 69.131460 36.063913 16.208434
F 60.222393 28.338741 18.938310
F 60.222393 36.066713 18.938310
F 69.131415 28.335930 18.940621
F 69.131415 36.063902 18.940621
F 60.231528 30.907195 0.719742
F 60.231528 38.635168 0.719742
F 69.131494 30.911837 0.725589
F 69.131494 38.639810 0.725589
F 53.720010 32.217419 4.306721
F 53.605932 39.932872 16.202348
F 53.605932 32.204899 16.202348
F 53.720010 39.945392 4.306721
F 53.664827 34.744481 0.663105
F 53.700987 34.754028 7.992681
F 53.720791 34.746362 5.277284
F 53.694459 39.944894 8.944859
F 53.694459 32.216921 8.944859
F 53.650186 34.764751 12.584744
F 53.613677 34.766789 15.298541
F 53.656965 39.942404 11.659050
F 53.656965 32.214430 11.659050
F 53.586505 34.765411 19.805204
F 53.588200 39.926102 18.915532
F 53.645056 32.195280 1.591642
F 53.645056 39.923254 1.591642
F 53.588200 32.198129 18.915532
F 62.453284 47.658789 4.365820
F 62.453284 55.386760 4.365820
F 71.362253 47.655851 4.368626
F 71.362253 55.383823 4.368626
F 62.451881 50.229106 8.010382
F 62.451881 42.501134 8.010382
F 71.362234 50.231801 8.011635
F 71.362234 42.503828 8.011635
F 62.453858 50.228673 5.281485
F 62.453858 42.500701 5.281485
F 71.362260 50.231796 5.279411
F 71.362260 42.503823 5.279411
F 62.447947 47.657874 1.636564
F 62.447947 55.385846 1.636564
F 71.362191 47.655837 1.636393
F 71.362191 55.383809 1.636393
F 55.870601 54.077306 5.283344
F 55.870601 46.349335 5.283344
F 64.674795 54.094674 5.280112
F 64.674795 46.366703 5.280112
F 55.837336 51.520627 1.622899
F 55.837336 43.792655 1.622899
F 64.673716 51.520814 1.636691
F 64.673716 43.792842 1.636691
F 55.875947 51.533756 4.340252
F 55.875947 43.805784 4.340252
F 64.675135 51.521048 4.367685
F 64.675135 43.793076 4.367685
F 55.860566 54.080721 8.001397
F 55.860566 46.352749 8.001397
F 64.674216 54.094766 8.011057
F 64.674216 46.366794 8.011057
F 58.047209 47.665964 4.354650
F 58.047209 55.393936 4.354650
F 66.902040 47.656208 4.368315
F 66.902040 55.384180 4.368315
F 58.040697 50.222418 8.007672
F 58.040697 42.494446 8.007672
F 66.901865 50.231475 8.011469
F 66.901865 42.503503 8.011470
F 58.049049 50.219826 5.286208
F 58.049049 42.491854 5.286208
F 66.902166 50.231403 5.279676
F 66.902166 42.503431 5.279676
F 58.022702 47.659307 1.632700
F 58.022702 55.387279 1.632700
F 66.901327 47.656045 1.636438
F 66.901327 55.384016 1.636438
F 60.241962 54.089672 5.283133
F 60.241962 46.361700 5.283133
F 69.131707 54.095706 5.279454
F 69.131707 46.367735 5.279454
F 60.233823 51.524234 1.636586
F 60.233823 43.796262 1.636586
F 69.131645 51.519902 1.636433
F 69.131645 43.791931 1.636433
F 60.243599 51.526183 4.362502
F 60.243599 43.798212 4.362502
F 69.131747 51.519924 4.368567
F 69.131747 43.791952 4.368567
F 60.238793 54.090336 8.008803
F 60.238793 46.362365 8.008803
F 69.131647 54.095718 8.011593
F 69.131647 46.367746 8.011593
F 62.448705 47.657894 11.654154
F 62.448705 55.385865 11.654154
F 71.362215 47.655842 11.654641
F 71.362215 55.383814 11.654641
F 62.445845 50.230292 15.297401
F 62.445845 42.502320 15.297401
F 71.362190 50.231811 15.297646
F 71.362190 42.503839 15.297646
F 62.449018 50.229649 12.567708
F 62.449018 42.501676 12.567707
F 71.362216 50.231806 12.565410
F 71.362216 42.503834 12.565410
F 62.451842 47.658519 8.924965
F 62.451842 55.386491 8.924965
F 71.362234 47.655848 8.922411
F 71.362234 55.383819 8.922411
F 55.836185 54.084101 12.585143
F 55.836185 46.356129 12.585143
F 64.673151 54.095007 12.566202
F 64.673151 46.367036 12.566202
F 55.860238 51.535545 8.942332
F 55.860238 43.807573 8.942332
F 64.674348 51.520893 8.923348
F 64.674348 43.792922 8.923348
F 55.835375 51.531028 11.659472
F 55.835375 43.803057 11.659472
F 64.673133 51.520632 11.654385
F 64.673133 43.792661 11.654385
F 55.811174 54.088492 15.301480
F 55.811174 46.360521 15.301480
F 64.671949 54.095266 15.297519
F 64.671949 46.367294 15.297519
F 58.026730 47.662966 11.655352
F 58.026730 55.390938 11.655352
F 66.901480 47.656083 11.654543
F 66.901480 55.384054 11.654543
F 58.013852 50.226135 15.298568
F 58.013852 42.498163 15.298568
F 66.901136 50.231642 15.297585
F 66.901136 42.503670 15.297585
F 58.028057 50.223186 12.576632
F 58.028057 42.495214 12.576632
F 66.901505 50.231563 12.565633
F 66.901505 42.503591 12.565633
F 58.040562 47.665805 8.933656
F 58.040562 55.393777 8.933656
F 66.901843 47.656162 8.922673
F 66.901843 55.384134 8.922673
F 60.232555 54.091122 12.571052
F 60.232555 46.363151 12.571052
F 69.131558 54.095740 12.565456
F 69.131558 46.367769 12.565456
F 60.239432 51.525780 8.928488
F 60.239432 43.797808 8.928488
F 69.131658 51.519905 8.922470
F 69.131658 43.791933 8.922470
F 60.232036 51.524162 11.654347
F 60.232036 43.796190 11.654347
F 69.131557 51.519880 11.654618
F 69.131557 43.791909 11.654619
F 60.225138 54.092754 15.297715
F 60.225138 46.364782 15.297715
F 69.131453 54.095764 15.297635
F 69.131453 46.367792 15.297635
F 62.443830 47.656890 18.939897
F 62.443830 55.384861 18.939897
F 71.362175 47.655833 18.940650
F 71.362175 55.383804 18.940650
F 62.450251 50.229534 0.722903
F 62.450251 42.501562 0.722903
F 71.362241 50.231799 0.725622
F 71.362241 42.503826 0.725622
F 62.444386 50.230548 19.851314
F 62.444386 42.502576 19.851314
F 71.362181 50.231814 19.851403
F 71.362181 42.503842 19.851403
F 62.445848 47.657362 16.209917
F 62.445848 55.385333 16.209917
F 71.362190 47.655837 16.208408
F 71.362190 55.383809 16.208408
F 55.793729 54.087290 19.837673
F 55.793729 46.359318 19.837673
F 64.671173 54.095417 19.851493
F 64.671173 46.367446 19.851493
F 55.809850 51.527586 16.212579
F 55.809850 43.799614 16.212579
F 64.672058 51.520391 16.208870
F 64.672058 43.792419 16.208870
F 55.799334 51.524151 18.928571
F 55.799334 43.796179 18.928571
F 64.671500 51.520297 18.940274
F 64.671500 43.792326 18.940274
F 55.835658 54.072950 0.696812
F 55.835658 46.344979 0.696812
F 64.672783 54.095150 0.724829
F 64.672783 46.367178 0.724829
F 58.005090 47.659457 18.936861
F 58.005090 55.387428 18.936861
F 66.900840 47.655927 18.940584
F 66.900840 55.383899 18.940584
F 58.033576 50.219254 0.711134
F 58.033576 42.491282 0.711134
F 66.901741 50.231506 0.725331
F 66.901741 42.503534 0.725331
F 58.006653 50.226384 19.847426
F 58.006653 42.498412 19.847426
F 66.900956 50.231688 19.851406
F 66.900956 42.503715 19.851406
F 58.013790 47.662076 16.214739
F 58.013790 55.390047 16.214739
F 66.901122 47.655998 16.208559
F 66.901122 55.383969 16.208559
F 60.220890 54.093092 19.851162
F 60.220890 46.365121 19.851161
F 69.131377 54.095782 19.851414
F 69.131377 46.367810 19.851414
F 60.225704 51.523396 16.211480
F 60.225704 43.795425 16.211480
F 69.131460 51.519858 16.208434
F 69.131460 43.791886 16.208434
F 60.222393 51.522658 18.938310
F 60.222393 43.794687 18.938310
F 69.131415 51.519848 18.940621
F 69.131415 43.791876 18.940621
F 60.231528 54.091112 0.719742
F 60.231528 46.363141 0.719742
F 69.131494 54.095755 0.725589
F 69.131494 46.367783 0.725589
F 53.720010 47.673365 4.306721
F 53.605932 55.388816 16.202348
F 53.605932 47.660845 16.202348
F 53.720010 55.401336 4.306721
F 53.700987 50.209974 7.992681
F 53.664827 42.472454 0.663105
F 53.664827 50.200427 0.663105
F 53.700987 42.482002 7.992681
F 53.720791 50.202308 5.277284
F 53.694459 55.400838 8.944859
F 53.694459 47.672867 8.944859
F 53.650186 42.492724 12.584744
F 53.650186 50.220697 12.584744
F 53.613677 42.494763 15.298541
F 53.613677 50.222735 15.298541
F 53.656965 55.398348 11.659050
F 53.656965 47.670376 11.659050
F 53.720791 42.474336 5.277284
F 53.586505 42.493384 19.805204
F 53.586505 50.221356 19.805204
F 53.588200 55.382047 18.915532
F 53.645056 47.651226 1.591642
F 53.645056 55.379198 1.591642
F 53.588200 47.654075 18.915532
F 62.453284 63.114734 4.365820
F 71.362253 63.111796 4.368626
F 62.451881 57.957078 8.010382
F 62.451881 65.685052 8.010382
F 71.362234 57.959772 8.011635
F 71.362234 65.687746 8.011635
F 62.453858 57.956645 5.281485
F 62.453858 65.684618 5.281485
F 71.362260 57.959767 5.279411
F 71.362260 65.687741 5.279411
F 62.447947 63.113819 1.636564
F 71.362191 63.111782 1.636393
F 55.870601 61.805279 5.283344
F 64.674795 61.822647 5.280112
F 55.837336 59.248599 1.622899
F 55.837336 66.976573 1.622899
F 64.673716 59.248786 1.636690
F 64.673716 66.976760 1.636691
F 55.875947 59.261728 4.340252
F 55.875947 66.989702 4.340252
F 64.675135 59.249020 4.367685
F 64.675135 66.976994 4.367685
F 55.860566 61.808693 8.001397
F 64.674216 61.822738 8.011057
F 58.047209 63.121909 4.354650
F 66.902040 63.112153 4.368315
F 58.040697 57.950390 8.007672
F 58.040697 65.678363 8.007672
F 66.901865 57.959447 8.011469
F 66.901865 65.687421 8.011470
F 58.049049 57.947798 5.286208
F 58.049049 65.675772 5.286208
F 66.902166 57.959375 5.279676
F 66.902166 65.687348 5.279676
F 58.022702 63.115252 1.632700
F 66.901327 63.111990 1.636438
F 60.241962 61.817645 5.283133
F 69.131707 61.823679 5.279454
F 60.233823 59.252206 1.636586
F 60.233823 66.980180 1.636586
F 69.131645 59.247875 1.636433
F 69.131645 66.975848 1.636433
F 60.243599 59.254156 4.362502
F 60.243599 66.982130 4.362502
F 69.131747 59.247896 4.368567
F 69.131747 66.975870 4.368568
F 60.238793 61.818309 8.008803
F 69.131647 61.823690 8.011593
F 62.448705 63.113839 11.654154
F 71.362215 63.111787 11.654641
F 62.445845 57.958264 15.297401
F 62.445845 65.686237 15.297401
F 71.362190 57.959783 15.297646
F 71.362190 65.687757 15.297646
F 62.449018 57.957620 12.567707
F 62.449018 65.685594 12.567707
F 71.362216 57.959778 12.565410
F 71.362216 65.687751 12.565410
F 62.451842 63.114464 8.924965
F 71.362234 63.111793 8.922411
F 55.836185 61.812074 12.585143
F 64.673151 61.822980 12.566202
F 55.860238 59.263517 8.942331
F 55.860238 66.991491 8.942331
F 64.674348 59.248866 8.923348
F 64.674348 66.976839 8.923348
F 55.835375 59.259001 11.659472
F 55.835375 66.986975 11.659472
F 64.673133 59.248604 11.654385
F 64.673133 66.976578 11.654385
F 55.811174 61.816465 15.301480
F 64.671949 61.823238 15.297519
F 58.026730 63.118911 11.655352
F 66.901480 63.112028 11.654544
F 58.013852 57.954107 15.298568
F 58.013852 65.682080 15.298568
F 66.901136 57.959614 15.297585
F 66.901136 65.687588 15.297585
F 58.028057 57.951158 12.576632
F 58.028057 65.679132 12.576632
F 66.901505 57.959535 12.565633
F 66.901505 65.687509 12.565633
F 58.040562 63.121750 8.933656
F 66.901843 63.112107 8.922673
F 60.232555 61.819095 12.571052
F 69.131558 61.823713 12.565456
F 60.239432 59.253752 8.928488
F 60.239432 66.981726 8.928488
F 69.131658 59.247877 8.922470
F 69.131658 66.975851 8.922470
F 60.232036 59.252134 11.654347
F 60.232036 66.980108 11.654347
F 69.131557 59.247853 11.654618
F 69.131557 66.975826 11.654619
F 60.225138 61.820727 15.297715
F 69.131453 61.823737 15.297635
F 62.443830 63.112835 18.939897
F 71.362175 63.111778 18.940650
F 62.450251 57.957506 0.722903
F 62.450251 65.685480 0.722903
F 71.362241 57.959770 0.725622
F 71.362241 65.687744 0.725622
F 62.444386 57.958520 19.851314
F 62.444386 65.686493 19.851314
F 71.362181 57.959786 19.851403
F 71.362181 65.687760 19.851403
F 62.445848 63.113307 16.209917
F 71.362190 63.111782 16.208408
F 55.793729 61.815263 19.837673
F 64.671173 61.823390 19.851493
F 55.809850 59.255558 16.212579
F 55.809850 66.983532 16.212579
F 64.672058 59.248363 16.208870
F 64.672058 66.976337 16.208870
F 55.799334 59.252123 18.928571
F 55.799334 66.980097 18.928571
F 64.671500 59.248269 18.940274
F 64.671500 66.976243 18.940274
F 55.835658 61.800923 0.696812
F 64.672783 61.823122 0.724829
F 58.005090 63.115402 18.936861
F 66.900840 63.111872 18.940584
F 58.033576 57.947226 0.711134
F 58.033576 65.675200 0.711134
F 66.901741 57.959478 0.725331
F 66.901741 65.687452 0.725331
F 58.006653 57.954356 19.847426
F 58.006653 65.682330 19.847426
F 66.900956 57.959659 19.851406
F 66.900956 65.687633 19.851406
F 58.013790 63.118021 16.214739
F 66.901122 63.111942 16.208559
F 60.220890 61.821065 19.851161
F 69.131377 61.823754 19.851413
F 60.225704 59.251369 16.211480
F 60.225704 66.979342 16.211480
F 69.131460 59.247830 16.208434
F 69.131460 66.975804 16.208434
F 60.222393 59.250631 18.938310
F 60.222393 66.978604 18.938310
F 69.131415 59.247820 18.940621
F 69.131415 66.975794 18.940621
F 60.231528 61.819085 0.719742
F 69.131494 61.823728 0.725589
F 64.674795 69.550621 5.280112
F 64.674216 69.550712 8.011057
F 60.241962 69.545618 5.283133
F 60.231528 69.547059 0.719742
F 60.238793 69.546283 8.008803
F 64.673151 69.550954 12.566202
F 64.671949 69.551212 15.297519
F 60.232555 69.547069 12.571052
F 60.225138 69.548700 15.297715
F 64.671173 69.551363 19.851493
F 64.672783 69.551096 0.724829
F 60.220890 69.549039 19.851161
F 53.720010 63.129310 4.306721
F 53.700987 57.937946 7.992681
F 53.700987 65.665920 7.992681
F 53.720791 57.930280 5.277284
F 53.720791 65.658253 5.277283
F 53.656965 63.126321 11.659050
F 53.613677 57.950707 15.298541
F 53.613677 65.678680 15.298541
F 53.650186 57.948668 12.584744
F 53.650186 65.676642 12.584744
F 53.694459 63.128812 8.944859
F 53.664827 57.928398 0.663105
F 53.664827 65.656372 0.663105
F 53.605932 63.116790 16.202348
F 55.793729 69.543236 19.837673
F 55.835658 69.528897 0.696812
F 53.645056 63.107171 1.591642
F 53.588200 63.110020 18.915532
F 53.586504 57.949328 19.805204
F 53.586505 65.677302 19.805204
F 55.870601 69.533253 5.283344
F 69.131494 69.551701 0.725589
F 55.860566 69.536667 8.001397
F 69.131707 69.551652 5.279454
F 69.131647 69.551664 8.011593
F 55.836185 69.540047 12.585143
F 55.811174 69.544439 15.301480
F 69.131558 69.551687 12.565456
F 69.131453 69.551710 15.297635
F 69.131377 69.551728 19.851414
F 80.285659 1.287993 4.368643
F 80.285659 9.015965 4.368643
F 89.209230 1.287976 4.368650
F 89.209230 9.015948 4.368650
F 80.285654 3.863985 8.011646
F 80.285654 11.591956 8.011646
F 89.209195 3.863994 8.011644
F 89.209195 11.591966 8.011644
F 80.285658 3.863985 5.279394
F 80.285658 11.591956 5.279394
F 89.209374 3.864036 5.279356
F 89.209374 11.592007 5.279356
F 80.285655 1.287993 1.636392
F 80.285655 9.015965 1.636392
F 89.209366 1.287942 1.636357
F 89.209366 9.015914 1.636357
F 82.516534 7.727970 5.279394
F 78.054780 7.727970 0.725641
F 73.593050 7.727966 5.279396
F 84.747407 9.015964 16.208400
F 82.516529 5.151979 1.636392
F 82.516529 12.879951 1.636392
F 73.593045 5.151982 1.636394
F 73.593045 12.879955 1.636394
F 82.516535 5.151979 4.368644
F 82.516535 12.879951 4.368644
F 73.593051 5.151983 4.368641
F 73.593051 12.879955 4.368641
F 82.516531 7.727970 8.011646
F 86.978328 7.727981 0.725649
F 73.593043 7.727967 8.011644
F 84.747407 1.287993 16.208400
F 84.747411 1.287993 4.368644
F 84.747411 9.015964 4.368644
F 75.823911 1.287994 4.368643
F 75.823911 9.015965 4.368643
F 84.747405 3.863985 8.011646
F 84.747405 11.591957 8.011646
F 75.823905 3.863984 8.011646
F 75.823905 11.591956 8.011646
F 84.747417 3.863987 5.279393
F 84.747417 11.591958 5.279393
F 75.823910 3.863984 5.279394
F 75.823910 11.591956 5.279394
F 84.747413 1.287991 1.636390
F 84.747413 9.015963 1.636390
F 75.823905 1.287993 1.636392
F 75.823905 9.015965 1.636392
F 86.978298 7.727974 5.279392
F 78.054783 12.879951 18.940653
F 78.054784 7.727970 5.279394
F 78.054783 5.151979 18.940652
F 86.978290 5.151976 1.636392
F 86.978290 12.879948 1.636392
F 78.054779 5.151979 1.636392
F 78.054779 12.879951 1.636392
F 86.978332 5.151968 4.368652
F 86.978332 12.879940 4.368652
F 78.054783 5.151979 4.368643
F 78.054783 12.879951 4.368643
F 86.978316 7.727979 8.011651
F 86.978285 12.879951 18.940653
F 78.054780 7.727970 8.011646
F 86.978285 5.151978 18.940653
F 80.285659 1.287993 11.654648
F 80.285659 9.015965 11.654648
F 89.209169 1.287991 11.654642
F 89.209169 9.015963 11.654642
F 80.285654 3.863985 15.297650
F 80.285654 11.591956 15.297650
F 89.209183 3.863991 15.297649
F 89.209183 11.591963 15.297649
F 80.285658 3.863985 12.565398
F 80.285658 11.591956 12.565398
F 89.209271 3.864011 12.565377
F 89.209271 11.591983 12.565377
F 80.285655 1.287993 8.922396
F 80.285655 9.015965 8.922396
F 89.209320 1.287954 8.922364
F 89.209320 9.015926 8.922364
F 82.516534 7.727970 12.565398
F 78.054779 12.879951 16.208401
F 73.593043 7.727968 12.565400
F 75.823908 11.591956 19.851403
F 82.516529 5.151979 8.922396
F 82.516529 12.879951 8.922396
F 73.593042 5.151982 8.922399
F 73.593042 12.879954 8.922399
F 82.516534 5.151979 11.654648
F 82.516534 12.879951 11.654648
F 73.593042 5.151981 11.654647
F 73.593042 12.879953 11.654647
F 82.516530 7.727970 15.297650
F 78.054779 5.151979 16.208401
F 73.593035 7.727969 15.297650
F 75.823908 3.863985 19.851403
F 84.747409 1.287993 11.654648
F 84.747409 9.015965 11.654648
F 75.823910 1.287993 11.654648
F 75.823910 9.015965 11.654648
F 84.747405 3.863985 15.297650
F 84.747405 11.591957 15.297650
F 75.823904 3.863984 15.297650
F 75.823904 11.591956 15.297650
F 84.747413 3.863986 12.565398
F 84.747413 11.591957 12.565398
F 75.823909 3.863984 12.565399
F 75.823909 11.591956 12.565399
F 84.747411 1.287992 8.922395
F 84.747411 9.015963 8.922395
F 75.823906 1.287993 8.922397
F 75.823906 9.015965 8.922396
F 86.978286 7.727971 12.565397
F 86.978286 12.879949 16.208398
F 78.054784 7.727970 12.565398
F 86.978286 5.151977 16.208399
F 86.978287 5.151977 8.922394
F 86.978287 12.879949 8.922394
F 78.054779 5.151979 8.922396
F 78.054779 12.879951 8.922396
F 86.978308 5.151973 11.654652
F 86.978308 12.879946 11.654652
F 78.054783 5.151979 11.654648
F 78.054783 12.879951 11.654648
F 86.978296 7.727974 15.297653
F 78.054784 7.727970 19.851403
F 78.054780 7.727970 15.297650
F 86.978290 7.727972 19.851403
F 80.285659 1.287993 18.940652
F 80.285659 9.015965 18.940652
F 89.209183 1.287987 18.940664
F 89.209183 9.015959 18.940664
F 80.285654 3.863985 0.725641
F 80.285654 11.591956 0.725641
F 89.209211 3.863999 0.725659
F 89.209211 11.591971 0.725659
F 80.285658 3.863985 19.851403
F 80.285658 11.591956 19.851403
F 89.209169 3.863988 19.851404
F 89.209169 11.591960 19.851404
F 80.285655 1.287993 16.208401
F 80.285655 9.015965 16.208401
F 89.209230 1.287975 16.208391
F 89.209230 9.015947 16.208391
F 82.516534 7.727970 19.851403
F 75.823905 9.015965 16.208401
F 73.593035 7.727970 19.851403
F 84.747408 11.591956 19.851403
F 82.516529 5.151979 16.208401
F 82.516529 12.879951 16.208401
F 73.593034 5.151980 16.208402
F 73.593034 12.879952 16.208402
F 82.516533 5.151979 18.940652
F 82.516533 12.879951 18.940652
F 73.593036 5.151979 18.940651
F 73.593036 12.879952 18.940652
F 82.516531 7.727971 0.725641
F 75.823905 1.287993 16.208401
F 73.593034 7.727969 0.725640
F 84.747408 3.863985 19.851403
F 84.747410 1.287993 18.940653
F 84.747410 9.015964 18.940653
F 75.823908 1.287993 18.940652
F 75.823908 9.015965 18.940653
F 84.747406 3.863985 0.725642
F 84.747406 11.591957 0.725642
F 75.823906 3.863984 0.725641
F 75.823906 11.591956 0.725641
F 86.978328 0.000010 0.725649
F 86.978298 0.000002 5.279392
F 86.978316 0.000007 8.011651
F 86.978290 0.000000 19.851403
F 86.978296 0.000002 15.297653
F 80.285659 24.471911 4.368643
F 80.285659 16.743938 4.368643
F 89.209230 24.471894 4.368650
F 89.209230 16.743921 4.368650
F 80.285654 27.047902 8.011646
F 80.285654 19.319930 8.011646
F 89.209195 27.047912 8.011644
F 89.209195 19.319939 8.011644
F 80.285658 27.047902 5.279394
F 80.285658 19.319930 5.279394
F 89.209374 27.047953 5.279356
F 89.209374 19.319981 5.279356
F 80.285655 24.471911 1.636392
F 80.285655 16.743938 1.636391
F 89.209366 24.471860 1.636357
F 89.209366 16.743887 1.636357
F 82.516534 15.455943 5.279394
F 82.516534 23.183917 5.279394
F 73.593050 15.455939 5.279396
F 73.593050 23.183913 5.279396
F 82.516529 20.607925 1.636392
F 73.593045 20.607929 1.636394
F 82.516535 20.607925 4.368644
F 73.593051 20.607929 4.368641
F 82.516531 15.455943 8.011646
F 82.516531 23.183917 8.011646
F 73.593043 15.455940 8.011644
F 73.593043 23.183913 8.011644
F 84.747411 24.471911 4.368644
F 84.747411 16.743938 4.368644
F 75.823911 24.471911 4.368643
F 75.823911 16.743939 4.368643
F 84.747405 27.047903 8.011646
F 84.747405 19.319930 8.011646
F 75.823905 27.047902 8.011646
F 75.823905 19.319930 8.011646
F 84.747417 27.047904 5.279393
F 84.747417 19.319932 5.279393
F 75.823910 27.047902 5.279394
F 75.823910 19.319930 5.279394
F 84.747413 24.471909 1.636390
F 84.747413 16.743936 1.636390
F 75.823905 24.471911 1.636392
F 75.823905 16.743938 1.636392
F 86.978298 15.455947 5.279391
F 86.978298 23.183920 5.279392
F 78.054784 15.455943 5.279394
F 78.054784 23.183917 5.279394
F 86.978289 20.607922 1.636392
F 78.054779 20.607925 1.636392
F 86.978332 20.607914 4.368652
F 78.054783 20.607925 4.368643
F 86.978316 15.455951 8.011651
F 86.978316 23.183925 8.011651
F 78.054780 15.455943 8.011646
F 78.054780 23.183917 8.011646
F 80.285659 24.471911 11.654648
F 80.285659 16.743938 11.654648
F 89.209169 24.471909 11.654642
F 89.209169 16.743936 11.654642
F 80.285654 27.047902 15.297650
F 80.285654 19.319930 15.297650
F 89.209183 27.047909 15.297649
F 89.209183 19.319937 15.297649
F 80.285658 27.047902 12.565398
F 80.285658 19.319930 12.565398
F 89.209271 27.047929 12.565377
F 89.209271 19.319956 12.565377
F 80.285655 24.471911 8.922396
F 80.285655 16.743938 8.922396
F 89.209320 24.471872 8.922364
F 89.209320 16.743899 8.922364
F 82.516534 15.455943 12.565398
F 82.516534 23.183917 12.565398
F 73.593043 15.455941 12.565400
F 73.593043 23.183914 12.565400
F 82.516529 20.607925 8.922396
F 73.593042 20.607928 8.922399
F 82.516534 20.607925 11.654648
F 73.593042 20.607927 11.654647
F 82.516530 15.455943 15.297650
F 82.516530 23.183917 15.297650
F 73.593035 15.455942 15.297650
F 73.593035 23.183915 15.297650
F 84.747409 24.471911 11.654648
F 84.747409 16.743938 11.654648
F 75.823910 24.471911 11.654648
F 75.823910 16.743938 11.654648
F 84.747405 27.047903 15.297650
F 84.747405 19.319930 15.297650
F 75.823904 27.047902 15.297650
F 75.823904 19.319930 15.297650
F 84.747413 27.047903 12.565398
F 84.747413 19.319931 12.565398
F 75.823909 27.047902 12.565399
F 75.823909 19.319930 12.565399
F 84.747411 24.471910 8.922395
F 84.747411 16.743937 8.922395
F 75.823906 24.471911 8.922397
F 75.823906 16.743938 8.922396
F 86.978286 15.455944 12.565397
F 86.978286 23.183918 12.565397
F 78.054784 15.455943 12.565398
F 78.054784 23.183917 12.565398
F 86.978287 20.607923 8.922394
F 78.054779 20.607925 8.922396
F 86.978308 20.607919 11.654652
F 78.054783 20.607925 11.654648
F 86.978296 15.455947 15.297653
F 86.978296 23.183920 15.297653
F 78.054780 15.455943 15.297650
F 78.054780 23.183917 15.297650
F 80.285659 24.471911 18.940652
F 80.285659 16.743938 18.940652
F 89.209183 24.471905 18.940664
F 89.209183 16.743932 18.940664
F 80.285654 27.047902 0.725641
F 80.285654 19.319930 0.725641
F 89.209210 27.047917 0.725659
F 89.209211 19.319944 0.725659
F 80.285658 27.047902 19.851403
F 80.285658 19.319930 19.851403
F 89.209169 27.047906 19.851404
F 89.209169 19.319933 19.851404
F 80.285655 24.471911 16.208401
F 80.285655 16.743938 16.208401
F 89.209230 24.471893 16.208391
F 89.209230 16.743920 16.208391
F 82.516534 15.455943 19.851403
F 82.516534 23.183917 19.851403
F 73.593035 15.455943 19.851403
F 73.593035 23.183916 19.851403
F 82.516529 20.607925 16.208401
F 73.593034 20.607926 16.208402
F 82.516533 20.607925 18.940652
F 73.593036 20.607926 18.940652
F 82.516531 15.455943 0.725641
F 82.516531 23.183917 0.725641
F 73.593034 15.455942 0.725640
F 73.593034 23.183915 0.725640
F 84.747410 24.471911 18.940653
F 84.747410 16.743938 18.940653
F 75.823908 24.471911 18.940652
F 75.823908 16.743938 18.940653
F 84.747406 27.047903 0.725642
F 84.747406 19.319931 0.725642
F 75.823906 27.047902 0.725641
F 75.823906 19.319930 0.725641
F 84.747408 27.047903 19.851403
F 84.747408 19.319930 19.851403
F 75.823908 27.047902 19.851403
F 75.823908 19.319930 19.851403
F 84.747407 24.471910 16.208400
F 84.747407 16.743938 16.208400
F 75.823905 24.471911 16.208401
F 75.823905 16.743938 16.208401
F 86.978290 15.455944 19.851403
F 86.978290 23.183918 19.851403
F 78.054784 15.455943 19.851403
F 78.054784 23.183917 19.851403
F 86.978286 20.607923 16.208398
F 78.054779 20.607925 16.208401
F 86.978285 20.607924 18.940653
F 78.054783 20.607925 18.940652
F 86.978328 15.455954 0.725649
F 86.978328 23.183927 0.725649
F 78.054779 15.455943 0.725641
F 78.054780 23.183917 0.725641
F 80.285659 32.199883 4.368643
F 80.285659 39.927856 4.368643
F 89.209230 32.199866 4.368650
F 89.209230 39.927839 4.368650
F 80.285654 34.775874 8.011646
F 89.209195 34.775884 8.011644
F 80.285658 34.775874 5.279394
F 89.209374 34.775925 5.279356
F 80.285655 32.199882 1.636392
F 80.285655 39.927856 1.636391
F 89.209366 32.199832 1.636357
F 89.209366 39.927805 1.636357
F 82.516534 30.911888 5.279394
F 82.516534 38.639861 5.279394
F 73.593050 30.911884 5.279396
F 73.593050 38.639857 5.279396
F 82.516529 28.335897 1.636392
F 82.516529 36.063869 1.636392
F 73.593045 28.335900 1.636394
F 73.593045 36.063873 1.636394
F 82.516535 28.335897 4.368644
F 82.516535 36.063869 4.368644
F 73.593051 28.335901 4.368641
F 73.593051 36.063873 4.368641
F 82.516531 30.911888 8.011646
F 82.516531 38.639861 8.011646
F 73.593043 30.911885 8.011644
F 73.593043 38.639858 8.011644
F 84.747411 32.199882 4.368644
F 84.747411 39.927855 4.368644
F 75.823911 32.199883 4.368643
F 75.823911 39.927856 4.368643
F 84.747405 34.775874 8.011646
F 75.823905 34.775874 8.011646
F 84.747417 34.775876 5.279393
F 75.823910 34.775874 5.279394
F 84.747413 32.199881 1.636390
F 84.747413 39.927854 1.636390
F 75.823905 32.199882 1.636392
F 75.823905 39.927856 1.636392
F 86.978298 30.911892 5.279392
F 86.978298 38.639865 5.279391
F 78.054784 30.911888 5.279394
F 78.054784 38.639861 5.279394
F 86.978290 28.335894 1.636392
F 86.978290 36.063866 1.636392
F 78.054779 28.335897 1.636392
F 78.054779 36.063869 1.636392
F 86.978332 28.335886 4.368652
F 86.978332 36.063858 4.368652
F 78.054783 28.335897 4.368643
F 78.054783 36.063869 4.368643
F 86.978316 30.911896 8.011651
F 86.978316 38.639869 8.011651
F 78.054780 30.911888 8.011646
F 78.054780 38.639861 8.011646
F 80.285659 32.199883 11.654648
F 80.285659 39.927856 11.654648
F 89.209169 32.199881 11.654642
F 89.209169 39.927854 11.654642
F 80.285654 34.775874 15.297650
F 89.209183 34.775881 15.297649
F 80.285658 34.775874 12.565398
F 89.209271 34.775901 12.565377
F 80.285655 32.199883 8.922396
F 80.285655 39.927856 8.922396
F 89.209320 32.199843 8.922364
F 89.209320 39.927817 8.922364
F 82.516534 30.911888 12.565398
F 82.516534 38.639861 12.565398
F 73.593043 30.911886 12.565400
F 73.593043 38.639858 12.565400
F 82.516529 28.335897 8.922396
F 82.516529 36.063869 8.922396
F 73.593042 28.335900 8.922399
F 73.593042 36.063872 8.922399
F 82.516534 28.335897 11.654648
F 82.516534 36.063869 11.654648
F 73.593042 28.335899 11.654647
F 73.593042 36.063871 11.654647
F 82.516530 30.911888 15.297650
F 82.516530 38.639861 15.297650
F 73.593035 30.911887 15.297650
F 73.593035 38.639859 15.297650
F 84.747409 32.199882 11.654648
F 84.747409 39.927856 11.654648
F 75.823910 32.199883 11.654648
F 75.823910 39.927856 11.654648
F 84.747405 34.775874 15.297650
F 75.823904 34.775874 15.297650
F 84.747413 34.775875 12.565398
F 75.823909 34.775874 12.565399
F 84.747411 32.199881 8.922395
F 84.747411 39.927855 8.922395
F 75.823906 32.199883 8.922396
F 75.823906 39.927856 8.922396
F 86.978287 30.911889 12.565397
F 86.978287 38.639862 12.565397
F 78.054784 30.911888 12.565398
F 78.054784 38.639861 12.565398
F 86.978287 28.335894 8.922394
F 86.978287 36.063867 8.922394
F 78.054779 28.335897 8.922396
F 78.054779 36.063869 8.922396
F 86.978308 28.335891 11.654652
F 86.978308 36.063863 11.654652
F 78.054783 28.335897 11.654648
F 78.054783 36.063869 11.654648
F 86.978296 30.911892 15.297653
F 86.978296 38.639865 15.297653
F 78.054780 30.911888 15.297650
F 78.054780 38.639861 15.297650
F 80.285659 32.199883 18.940652
F 80.285659 39.927856 18.940652
F 89.209183 32.199876 18.940664
F 89.209183 39.927850 18.940664
F 80.285654 34.775874 0.725641
F 89.209211 34.775888 0.725659
F 80.285658 34.775874 19.851403
F 89.209169 34.775877 19.851404
F 80.285655 32.199882 16.208401
F 80.285655 39.927856 16.208401
F 89.209230 32.199865 16.208391
F 89.209230 39.927838 16.208391
F 82.516534 30.911888 19.851403
F 82.516534 38.639861 19.851403
F 73.593035 30.911887 19.851403
F 73.593035 38.639860 19.851403
F 82.516529 28.335897 16.208401
F 82.516529 36.063869 16.208401
F 73.593034 28.335898 16.208402
F 73.593034 36.063870 16.208402
F 82.516533 28.335897 18.940652
F 82.516533 36.063869 18.940652
F 73.593036 28.335897 18.940651
F 73.593036 36.063869 18.940652
F 82.516531 30.911888 0.725641
F 82.516531 38.639861 0.725641
F 73.593034 30.911887 0.725640
F 73.593034 38.639859 0.725640
F 84.747410 32.199882 18.940653
F 84.747410 39.927856 18.940653
F 75.823908 32.199882 18.940653
F 75.823908 39.927856 18.940653
F 84.747406 34.775875 0.725642
F 75.823906 34.775874 0.725641
F 84.747408 34.775874 19.851403
F 75.823908 34.775874 19.851403
F 84.747407 32.199882 16.208400
F 84.747407 39.927855 16.208400
F 75.823905 32.199882 16.208401
F 75.823905 39.927856 16.208401
F 86.978290 30.911890 19.851403
F 86.978290 38.639862 19.851403
F 78.054784 30.911888 19.851403
F 78.054784 38.639861 19.851403
F 86.978286 28.335895 16.208399
F 86.978286 36.063867 16.208398
F 78.054779 28.335897 16.208401
F 78.054779 36.063869 16.208401
F 86.978285 28.335896 18.940653
F 86.978285 36.063868 18.940653
F 78.054783 28.335897 18.940652
F 78.054783 36.063869 18.940653
F 86.978328 30.911899 0.725649
F 86.978328 38.639872 0.725649
F 78.054780 30.911888 0.725641
F 78.054780 38.639861 0.725641
F 80.285659 47.655829 4.368643
F 80.285659 55.383800 4.368643
F 89.209230 47.655812 4.368650
F 89.209230 55.383783 4.368650
F 80.285654 50.231820 8.011646
F 80.285654 42.503848 8.011646
F 89.209195 50.231829 8.011644
F 89.209195 42.503857 8.011644
F 80.285658 50.231820 5.279394
F 80.285658 42.503848 5.279394
F 89.209374 50.231871 5.279356
F 89.209374 42.503899 5.279356
F 80.285655 47.655829 1.636392
F 80.285655 55.383800 1.636392
F 89.209366 47.655778 1.636357
F 89.209366 55.383749 1.636357
F 82.516534 54.095806 5.279394
F 82.516534 46.367834 5.279394
F 73.593050 54.095802 5.279396
F 73.593050 46.367830 5.279396
F 82.516529 51.519814 1.636392
F 82.516529 43.791843 1.636392
F 73.593045 51.519818 1.636394
F 73.593045 43.791846 1.636394
F 82.516535 51.519814 4.368644
F 82.516535 43.791842 4.368644
F 73.593051 51.519818 4.368641
F 73.593051 43.791846 4.368641
F 82.516531 54.095806 8.011646
F 82.516531 46.367834 8.011646
F 73.593043 54.095802 8.011644
F 73.593043 46.367831 8.011644
F 84.747411 47.655828 4.368644
F 84.747411 55.383800 4.368644
F 75.823911 47.655829 4.368643
F 75.823911 55.383800 4.368643
F 84.747405 50.231820 8.011646
F 84.747405 42.503848 8.011646
F 75.823905 50.231820 8.011646
F 75.823905 42.503847 8.011646
F 84.747417 50.231822 5.279393
F 84.747417 42.503850 5.279393
F 75.823910 50.231819 5.279394
F 75.823910 42.503847 5.279394
F 84.747413 47.655827 1.636390
F 84.747413 55.383798 1.636390
F 75.823905 47.655829 1.636392
F 75.823905 55.383800 1.636392
F 86.978298 54.095809 5.279392
F 86.978298 46.367838 5.279392
F 78.054784 54.095806 5.279394
F 78.054784 46.367834 5.279394
F 86.978290 51.519811 1.636392
F 86.978290 43.791840 1.636392
F 78.054779 51.519814 1.636392
F 78.054779 43.791843 1.636392
F 86.978332 51.519803 4.368652
F 86.978332 43.791831 4.368652
F 78.054783 51.519814 4.368643
F 78.054783 43.791842 4.368643
F 86.978316 54.095814 8.011651
F 86.978316 46.367843 8.011651
F 78.054780 54.095806 8.011646
F 78.054780 46.367834 8.011646
F 80.285659 47.655829 11.654648
F 80.285659 55.383800 11.654648
F 89.209169 47.655827 11.654642
F 89.209169 55.383798 11.654642
F 80.285654 50.231820 15.297650
F 80.285654 42.503848 15.297650
F 89.209183 50.231827 15.297649
F 89.209183 42.503854 15.297649
F 80.285658 50.231820 12.565398
F 80.285658 42.503848 12.565398
F 89.209271 50.231847 12.565377
F 89.209271 42.503874 12.565377
F 80.285655 47.655829 8.922396
F 80.285655 55.383800 8.922396
F 89.209320 47.655789 8.922364
F 89.209320 55.383761 8.922364
F 82.516534 54.095806 12.565398
F 82.516534 46.367834 12.565398
F 73.593043 54.095803 12.565400
F 73.593043 46.367832 12.565400
F 82.516529 51.519814 8.922396
F 82.516529 43.791843 8.922396
F 73.593043 51.519817 8.922399
F 73.593042 43.791846 8.922399
F 82.516534 51.519814 11.654648
F 82.516534 43.791843 11.654648
F 73.593042 51.519816 11.654647
F 73.593042 43.791845 11.654647
F 82.516530 54.095806 15.297650
F 82.516530 46.367834 15.297650
F 73.593035 54.095804 15.297650
F 73.593035 46.367833 15.297650
F 84.747409 47.655828 11.654648
F 84.747409 55.383800 11.654648
F 75.823910 47.655829 11.654648
F 75.823910 55.383800 11.654648
F 84.747405 50.231820 15.297650
F 84.747405 42.503848 15.297650
F 75.823904 50.231820 15.297650
F 75.823904 42.503848 15.297650
F 84.747413 50.231821 12.565398
F 84.747413 42.503849 12.565398
F 75.823909 50.231820 12.565399
F 75.823909 42.503847 12.565399
F 84.747411 47.655827 8.922395
F 84.747411 55.383799 8.922395
F 75.823906 47.655829 8.922397
F 75.823906 55.383800 8.922396
F 86.978286 54.095807 12.565397
F 86.978287 46.367835 12.565397
F 78.054784 54.095806 12.565398
F 78.054784 46.367834 12.565398
F 86.978287 51.519812 8.922394
F 86.978287 43.791840 8.922394
F 78.054779 51.519814 8.922396
F 78.054779 43.791842 8.922396
F 86.978308 51.519809 11.654652
F 86.978308 43.791837 11.654652
F 78.054783 51.519814 11.654648
F 78.054783 43.791842 11.654648
F 86.978296 54.095809 15.297653
F 86.978296 46.367838 15.297653
F 78.054780 54.095806 15.297650
F 78.054780 46.367834 15.297650
F 80.285659 47.655829 18.940652
F 80.285659 55.383800 18.940652
F 89.209183 47.655823 18.940664
F 89.209183 55.383794 18.940664
F 80.285654 50.231820 0.725641
F 80.285654 42.503848 0.725641
F 89.209211 50.231834 0.725659
F 89.209211 42.503862 0.725659
F 80.285658 50.231820 19.851403
F 80.285658 42.503848 19.851403
F 89.209169 50.231823 19.851404
F 89.209169 42.503851 19.851404
F 80.285655 47.655829 16.208401
F 80.285655 55.383800 16.208401
F 89.209230 47.655811 16.208391
F 89.209230 55.383782 16.208391
F 82.516534 54.095806 19.851403
F 82.516534 46.367834 19.851403
F 73.593035 54.095805 19.851403
F 73.593035 46.367834 19.851403
F 82.516529 51.519814 16.208401
F 82.516529 43.791843 16.208401
F 73.593034 51.519815 16.208402
F 73.593034 43.791844 16.208402
F 82.516533 51.519814 18.940652
F 82.516533 43.791843 18.940652
F 73.593036 51.519815 18.940651
F 73.593036 43.791843 18.940652
F 82.516531 54.095806 0.725641
F 82.516531 46.367834 0.725641
F 73.593034 54.095804 0.725640
F 73.593034 46.367833 0.725640
F 84.747410 47.655828 18.940653
F 84.747410 55.383800 18.940653
F 75.823908 47.655828 18.940652
F 75.823908 55.383800 18.940653
F 84.747406 50.231821 0.725642
F 84.747406 42.503848 0.725642
F 75.823906 50.231819 0.725641
F 75.823906 42.503847 0.725641
F 84.747408 50.231820 19.851403
F 84.747408 42.503848 19.851403
F 75.823908 50.231820 19.851403
F 75.823908 42.503848 19.851403
F 84.747407 47.655828 16.208400
F 84.747407 55.383800 16.208400
F 75.823905 47.655829 16.208401
F 75.823905 55.383800 16.208401
F 86.978290 54.095807 19.851403
F 86.978290 46.367836 19.851403
F 78.054784 54.095806 19.851403
F 78.054784 46.367834 19.851403
F 86.978286 51.519812 16.208399
F 86.978286 43.791840 16.208398
F 78.054779 51.519814 16.208401
F 78.054779 43.791842 16.208401
F 86.978285 51.519814 18.940653
F 86.978285 43.791842 18.940653
F 78.054783 51.519814 18.940652
F 78.054783 43.791842 18.940652
F 86.978328 54.095816 0.725649
F 86.978328 46.367845 0.725649
F 78.054780 54.095806 0.725641
F 78.054780 46.367834 0.725641
F 80.285659 63.111774 4.368643
F 89.209230 63.111757 4.368650
F 80.285654 57.959792 8.011646
F 80.285654 65.687765 8.011646
F 89.209195 57.959801 8.011644
F 89.209195 65.687775 8.011644
F 80.285658 57.959792 5.279394
F 80.285658 65.687766 5.279394
F 89.209374 57.959843 5.279356
F 89.209374 65.687817 5.279356
F 80.285655 63.111774 1.636391
F 89.209366 63.111723 1.636357
F 82.516534 61.823779 5.279394
F 73.593050 61.823775 5.279396
F 82.516529 59.247787 1.636392
F 82.516529 66.975761 1.636392
F 73.593045 59.247790 1.636394
F 73.593045 66.975764 1.636394
F 82.516535 59.247786 4.368644
F 82.516535 66.975760 4.368644
F 73.593051 59.247791 4.368641
F 73.593051 66.975764 4.368641
F 82.516531 61.823779 8.011646
F 73.593043 61.823775 8.011644
F 84.747411 63.111773 4.368644
F 75.823911 63.111774 4.368643
F 84.747405 57.959792 8.011646
F 84.747405 65.687766 8.011646
F 75.823905 57.959791 8.011646
F 75.823905 65.687765 8.011646
F 84.747417 57.959794 5.279393
F 84.747417 65.687767 5.279393
F 75.823910 57.959791 5.279394
F 75.823910 65.687765 5.279394
F 84.747413 63.111772 1.636390
F 75.823905 63.111774 1.636392
F 86.978298 61.823782 5.279391
F 78.054784 61.823778 5.279394
F 86.978290 59.247784 1.636392
F 86.978289 66.975758 1.636392
F 78.054779 59.247787 1.636392
F 78.054779 66.975760 1.636392
F 86.978332 59.247775 4.368652
F 86.978332 66.975749 4.368652
F 78.054783 59.247787 4.368643
F 78.054783 66.975760 4.368643
F 86.978316 61.823787 8.011651
F 78.054780 61.823778 8.011646
F 80.285659 63.111774 11.654648
F 89.209169 63.111772 11.654642
F 80.285654 57.959792 15.297650
F 80.285654 65.687765 15.297650
F 89.209183 57.959798 15.297649
F 89.209183 65.687772 15.297649
F 80.285658 57.959792 12.565398
F 80.285658 65.687765 12.565398
F 89.209271 57.959818 12.565377
F 89.209271 65.687792 12.565377
F 80.285655 63.111774 8.922396
F 89.209320 63.111734 8.922364
F 82.516534 61.823779 12.565398
F 73.593043 61.823776 12.565400
F 82.516529 59.247787 8.922396
F 82.516529 66.975761 8.922396
F 73.593042 59.247790 8.922399
F 73.593042 66.975764 8.922399
F 82.516534 59.247787 11.654648
F 82.516534 66.975760 11.654648
F 73.593042 59.247789 11.654647
F 73.593042 66.975763 11.654647
F 82.516530 61.823779 15.297650
F 73.593035 61.823777 15.297650
F 84.747409 63.111773 11.654648
F 75.823910 63.111774 11.654648
F 84.747405 57.959792 15.297650
F 84.747405 65.687766 15.297650
F 75.823904 57.959792 15.297650
F 75.823904 65.687765 15.297650
F 84.747413 57.959793 12.565398
F 84.747413 65.687766 12.565398
F 75.823909 57.959791 12.565399
F 75.823909 65.687765 12.565399
F 84.747411 63.111772 8.922395
F 75.823906 63.111774 8.922396
F 86.978286 61.823780 12.565397
F 78.054784 61.823778 12.565398
F 86.978287 59.247784 8.922394
F 86.978287 66.975758 8.922394
F 78.054779 59.247787 8.922396
F 78.054779 66.975760 8.922396
F 86.978308 59.247781 11.654652
F 86.978308 66.975755 11.654652
F 78.054783 59.247787 11.654648
F 78.054783 66.975760 11.654648
F 86.978296 61.823782 15.297653
F 78.054780 61.823778 15.297650
F 80.285659 63.111774 18.940652
F 89.209183 63.111767 18.940664
F 80.285654 57.959792 0.725641
F 80.285654 65.687765 0.725641
F 89.209211 57.959806 0.725659
F 89.209211 65.687780 0.725659
F 80.285658 57.959792 19.851403
F 80.285658 65.687766 19.851403
F 89.209169 57.959795 19.851404
F 89.209169 65.687769 19.851404
F 80.285655 63.111774 16.208401
F 89.209230 63.111756 16.208391
F 82.516534 61.823779 19.851403
F 73.593035 61.823778 19.851403
F 82.516529 59.247787 16.208401
F 82.516529 66.975761 16.208400
F 73.593034 59.247788 16.208402
F 73.593034 66.975762 16.208402
F 82.516533 59.247787 18.940652
F 82.516533 66.975761 18.940652
F 73.593036 59.247787 18.940652
F 73.593036 66.975761 18.940652
F 82.516531 61.823779 0.725641
F 73.593034 61.823777 0.725640
F 84.747410 63.111773 18.940653
F 75.823908 63.111774 18.940653
F 84.747406 57.959792 0.725642
F 84.747406 65.687766 0.725642
F 75.823906 57.959791 0.725641
F 75.823906 65.687765 0.725641
F 84.747408 57.959792 19.851403
F 84.747408 65.687766 19.851403
F 75.823908 57.959792 19.851403
F 75.823908 65.687766 19.851403
F 84.747407 63.111773 16.208400
F 75.823905 63.111774 16.208401
F 86.978290 61.823780 19.851403
F 78.054784 61.823779 19.851403
F 86.978286 59.247785 16.208398
F 86.978286 66.975758 16.208398
F 78.054779 59.247787 16.208401
F 78.054779 66.975760 16.208401
F 86.978285 59.247786 18.940653
F 86.978285 66.975760 18.940653
F 78.054783 59.247787 18.940653
F 78.054783 66.975760 18.940652
F 86.978328 61.823789 0.725649
F 78.054779 61.823778 0.725641
F 82.516534 69.551752 5.279394
F 78.054780 69.551752 0.725641
F 82.516531 69.551752 8.011646
F 82.516531 69.551752 0.725641
F 82.516534 69.551752 19.851403
F 78.054784 69.551752 5.279394
F 78.054780 69.551752 15.297650
F 78.054780 69.551752 8.011646
F 82.516534 69.551752 12.565398
F 82.516530 69.551752 15.297650
F 86.978287 69.551753 12.565397
F 78.054784 69.551752 12.565398
F 78.054784 69.551752 19.851403
F 73.593050 69.551748 5.279396
F 73.593043 69.551749 8.011644
F 73.593043 69.551750 12.565400
F 73.593035 69.551751 15.297650
F 73.593035 69.551752 19.851403
F 73.593034 69.551751 0.725640
F 98.137294 1.287652 4.367563
F 98.137294 9.015623 4.367563
F 98.135006 3.864040 8.009364
F 98.135006 11.592011 8.009364
F 98.150265 3.867360 5.275307
F 98.150265 11.595332 5.275307
F 98.147305 1.285043 1.633720
F 98.147305 9.013015 1.633720
F 91.440330 7.728031 5.279350
F 104.898217 0.059401 0.605208
F 100.373504 7.729307 5.269556
F 100.373504 0.001335 5.269556
F 91.440246 5.151941 1.636419
F 91.440246 12.879914 1.636419
F 100.369184 5.152738 1.632282
F 100.369184 12.880711 1.632282
F 91.440844 5.151781 4.368798
F 91.440844 12.879753 4.368798
F 100.400158 5.144273 4.367633
F 100.400158 12.872246 4.367634
F 91.440650 7.728125 8.011738
F 104.898217 7.787372 0.605209
F 100.391736 7.734537 8.005735
F 100.391736 0.006566 8.005735
F 93.671922 1.287760 4.368738
F 93.671922 9.015732 4.368738
F 102.591052 1.287270 4.314082
F 102.591052 9.015242 4.314082
F 93.671527 3.864137 8.011610
F 93.671528 11.592109 8.011610
F 102.582601 3.862007 7.943873
F 102.582601 11.589979 7.943873
F 93.673470 3.864538 5.278945
F 93.673470 11.592510 5.278945
F 102.674102 3.857088 5.217577
F 102.674102 11.585060 5.217577
F 93.673248 1.287464 1.636072
F 93.673248 9.015436 1.636072
F 102.653350 1.298515 1.590003
F 102.653350 9.026486 1.590003
F 95.904500 7.728380 5.279030
F 95.904500 0.000408 5.279030
F 104.744598 7.622396 5.175254
F 95.907928 0.001233 0.726990
F 95.903588 5.151827 1.636893
F 95.903588 12.879799 1.636893
F 104.746638 5.250691 1.538202
F 104.746638 12.978664 1.538202
F 95.908830 5.150469 4.369959
F 95.908831 12.878441 4.369959
F 104.943403 5.086934 4.232074
F 104.943403 12.814906 4.232074
F 95.907184 7.729182 8.012202
F 95.907184 0.001210 8.012202
F 104.910281 7.786233 7.870575
F 104.910281 0.058262 7.870575
F 98.131916 1.288390 11.651862
F 98.131916 9.016362 11.651862
F 98.131700 3.863513 15.295679
F 98.131700 11.591485 15.295679
F 98.142158 3.865890 12.562040
F 98.142158 11.593862 12.562040
F 98.146529 1.285200 8.918158
F 98.146529 9.013172 8.918158
F 91.440079 7.727976 12.565382
F 95.907928 7.729205 0.726990
F 100.363935 7.728200 12.554559
F 100.363935 0.000228 12.554559
F 91.440209 5.151944 8.922356
F 91.440209 12.879916 8.922356
F 100.370459 5.150848 8.910128
F 100.370459 12.878821 8.910127
F 91.440457 5.151871 11.654712
F 91.440457 12.879843 11.654712
F 100.382637 5.146706 11.647306
F 100.382637 12.874678 11.647306
F 91.440324 7.728046 15.297703
F 104.800146 12.871504 18.830238
F 100.375030 7.731187 15.291356
F 100.375030 0.003216 15.291357
F 93.671085 1.287938 11.654546
F 93.671085 9.015909 11.654546
F 102.570360 1.294999 11.587345
F 102.570360 9.022971 11.587345
F 93.671086 3.864026 15.297578
F 93.671086 11.591998 15.297578
F 102.572296 3.854516 15.241515
F 102.572296 11.582488 15.241515
F 93.672246 3.864262 12.565126
F 93.672246 11.592234 12.565126
F 102.636829 3.852309 12.512428
F 102.636829 11.580281 12.512428
F 93.672890 1.287568 8.921975
F 93.672890 9.015539 8.921975
F 102.656260 1.298605 8.861606
F 102.656260 9.026577 8.861606
F 95.902195 7.727878 12.565238
F 95.902077 12.880069 16.208243
F 104.721205 7.635026 12.448886
F 104.800146 5.143533 18.830238
F 95.903477 5.151821 8.921989
F 95.903477 12.879793 8.921989
F 104.734091 5.251125 8.807960
F 104.734091 12.979098 8.807960
F 95.905413 5.151109 11.654978
F 95.905413 12.879081 11.654978
F 104.864815 5.105730 11.507199
F 104.864814 12.833702 11.507199
F 95.904200 7.728609 15.297978
F 95.904200 0.000638 15.297978
F 104.826062 7.748492 15.154673
F 95.902540 12.879745 18.940867
F 98.131746 1.287954 18.940236
F 98.131746 9.015925 18.940236
F 98.135575 3.864222 0.726654
F 98.135575 11.592194 0.726654
F 98.135022 3.864584 19.851251
F 98.135022 11.592555 19.851251
F 98.138408 1.286808 16.207001
F 98.138409 9.014779 16.207001
F 91.440094 7.727982 19.851441
F 95.902540 5.151773 18.940867
F 100.363743 7.728637 19.846641
F 100.363743 0.000665 19.846641
F 91.440118 5.151958 16.208368
F 91.440118 12.879930 16.208368
F 100.362087 5.151346 16.199996
F 100.362087 12.879318 16.199996
F 91.440083 5.151968 18.940665
F 91.440083 12.879940 18.940665
F 100.367368 5.150161 18.935528
F 100.367368 12.878133 18.935529
F 91.440803 7.728158 0.725799
F 104.718720 12.959787 16.099928
F 100.392778 7.734832 0.724630
F 100.392778 0.006860 0.724630
F 93.671085 1.287916 18.940786
F 93.671085 9.015888 18.940786
F 102.568486 1.300487 18.891913
F 102.568486 9.028459 18.891913
F 93.671674 3.864156 0.725950
F 93.671674 11.592128 0.725950
F 102.584676 3.864932 0.685880
F 102.584676 11.592904 0.685881
F 93.671102 3.864021 19.851480
F 93.671102 11.591992 19.851480
F 102.609992 3.855973 19.818724
F 102.609991 11.583944 19.818724
F 93.671816 1.287821 16.208305
F 93.671816 9.015793 16.208305
F 102.620908 1.297535 16.167469
F 102.620908 9.025506 16.167469
F 95.901861 7.727795 19.852113
F 95.902077 5.152097 16.208243
F 104.735040 7.665440 19.760164
F 104.718721 5.231814 16.099928
F 91.440330 0.000060 5.279350
F 91.440650 0.000153 8.011738
F 91.440803 0.000186 0.725799
F 91.440094 0.000010 19.851441
F 104.826062 0.020521 15.154672
F 91.440079 0.000004 12.565382
F 91.440324 0.000075 15.297703
F 98.137294 24.471569 4.367563
F 98.137294 16.743597 4.367563
F 98.135006 27.047957 8.009364
F 98.135006 19.319985 8.009364
F 98.150265 27.051278 5.275307
F 98.150265 19.323305 5.275307
F 98.147305 24.468961 1.633720
F 98.147305 16.740988 1.633720
F 91.440330 15.456004 5.279350
F 91.440330 23.183977 5.279350
F 100.373504 15.457280 5.269556
F 100.373504 23.185253 5.269556
F 91.440246 20.607887 1.636419
F 100.369184 20.608685 1.632282
F 91.440844 20.607727 4.368798
F 100.400158 20.600219 4.367634
F 91.440650 15.456098 8.011739
F 91.440650 23.184071 8.011738
F 100.391736 15.462510 8.005735
F 100.391736 23.190484 8.005735
F 93.671922 24.471678 4.368738
F 93.671922 16.743706 4.368738
F 102.591052 24.471188 4.314082
F 102.591052 16.743215 4.314082
F 93.671527 27.048055 8.011610
F 93.671528 19.320082 8.011611
F 102.582601 27.045925 7.943873
F 102.582601 19.317953 7.943873
F 93.673470 27.048456 5.278945
F 93.673470 19.320483 5.278945
F 102.674102 27.041006 5.217577
F 102.674102 19.313034 5.217577
F 93.673248 24.471382 1.636072
F 93.673248 16.743409 1.636071
F 102.653350 24.482433 1.590003
F 102.653350 16.754460 1.590002
F 95.904500 15.456353 5.279030
F 95.904500 23.184326 5.279030
F 104.744597 15.350368 5.175254
F 104.744598 23.078342 5.175254
F 95.903588 20.607773 1.636893
F 104.746638 20.706638 1.538202
F 95.908830 20.606415 4.369960
F 104.943403 20.542880 4.232074
F 95.907184 15.457154 8.012202
F 95.907184 23.185128 8.012202
F 104.910281 15.514206 7.870575
F 104.910281 23.242180 7.870575
F 98.131916 24.472308 11.651862
F 98.131916 16.744335 11.651862
F 98.131700 27.047431 15.295679
F 98.131700 19.319459 15.295679
F 98.142158 27.049808 12.562040
F 98.142158 19.321836 12.562040
F 98.146529 24.469118 8.918158
F 98.146529 16.741145 8.918158
F 91.440079 15.455948 12.565382
F 91.440079 23.183922 12.565382
F 100.363935 15.456173 12.554559
F 100.363935 23.184146 12.554559
F 91.440209 20.607890 8.922356
F 100.370459 20.606795 8.910127
F 91.440457 20.607817 11.654712
F 100.382637 20.602652 11.647306
F 91.440324 15.456019 15.297703
F 91.440324 23.183992 15.297703
F 100.375030 15.459160 15.291357
F 100.375030 23.187134 15.291357
F 93.671085 24.471855 11.654546
F 93.671085 16.743883 11.654546
F 102.570360 24.478917 11.587345
F 102.570360 16.750944 11.587345
F 93.671086 27.047944 15.297578
F 93.671086 19.319972 15.297578
F 102.572296 27.038434 15.241515
F 102.572296 19.310462 15.241515
F 93.672246 27.048180 12.565126
F 93.672246 19.320207 12.565126
F 102.636829 27.036227 12.512428
F 102.636829 19.308255 12.512428
F 93.672890 24.471486 8.921975
F 93.672890 16.743513 8.921975
F 102.656260 24.482523 8.861606
F 102.656260 16.754550 8.861606
F 95.902195 15.455851 12.565238
F 95.902195 23.183825 12.565238
F 104.721204 15.362998 12.448886
F 104.721205 23.090973 12.448886
F 95.903477 20.607767 8.921989
F 104.734091 20.707072 8.807960
F 95.905413 20.607055 11.654978
F 104.864815 20.561676 11.507199
F 95.904200 15.456582 15.297978
F 95.904200 23.184556 15.297978
F 104.826062 15.476465 15.154673
F 104.826062 23.204439 15.154672
F 98.131746 24.471871 18.940236
F 98.131746 16.743899 18.940236
F 98.135575 27.048140 0.726654
F 98.135575 19.320168 0.726654
F 98.135022 27.048501 19.851251
F 98.135022 19.320529 19.851251
F 98.138409 24.470725 16.207001
F 98.138409 16.742753 16.207001
F 91.440094 15.455955 19.851441
F 91.440094 23.183928 19.851441
F 100.363743 15.456610 19.846640
F 100.363743 23.184583 19.846641
F 91.440118 20.607904 16.208368
F 100.362087 20.607292 16.199996
F 91.440083 20.607914 18.940665
F 100.367368 20.606107 18.935529
F 91.440803 15.456130 0.725799
F 91.440803 23.184104 0.725799
F 100.392778 15.462805 0.724630
F 100.392778 23.190778 0.724630
F 93.671085 24.471834 18.940786
F 93.671085 16.743861 18.940786
F 102.568486 24.484405 18.891913
F 102.568486 16.756433 18.891913
F 93.671674 27.048074 0.725950
F 93.671674 19.320102 0.725950
F 102.584676 27.048850 0.685880
F 102.584676 19.320878 0.685881
F 93.671102 27.047938 19.851480
F 93.671102 19.319966 19.851480
F 102.609992 27.039891 19.818724
F 102.609992 19.311918 19.818724
F 93.671816 24.471739 16.208305
F 93.671816 16.743766 16.208304
F 102.620908 24.481452 16.167469
F 102.620908 16.753480 16.167469
F 95.901861 15.455768 19.852112
F 95.901861 23.183741 19.852112
F 104.735039 15.393412 19.760164
F 104.735040 23.121387 19.760164
F 95.902077 20.608043 16.208243
F 104.718721 20.687761 16.099929
F 95.902540 20.607719 18.940867
F 104.800147 20.599479 18.830238
F 95.907928 15.457178 0.726990
F 95.907928 23.185151 0.726990
F 104.898217 15.515345 0.605209
F 104.898217 23.243319 0.605208
F 98.137294 32.199541 4.367563
F 98.137294 39.927514 4.367564
F 98.135006 34.775929 8.009364
F 98.150265 34.779249 5.275307
F 98.147305 32.196932 1.633720
F 98.147305 39.924906 1.633720
F 91.440330 30.911949 5.279350
F 91.440330 38.639922 5.279350
F 100.373504 30.913225 5.269556
F 100.373504 38.641197 5.269556
F 91.440246 28.335859 1.636419
F 91.440246 36.063832 1.636419
F 100.369184 28.336656 1.632282
F 100.369184 36.064629 1.632282
F 91.440844 28.335699 4.368798
F 91.440844 36.063671 4.368798
F 100.400158 28.328191 4.367633
F 100.400158 36.056163 4.367634
F 91.440650 30.912043 8.011738
F 91.440650 38.640016 8.011739
F 100.391736 30.918455 8.005735
F 100.391736 38.646428 8.005735
F 93.671922 32.199650 4.368738
F 93.671922 39.927623 4.368738
F 102.591052 32.199159 4.314082
F 102.591052 39.927133 4.314082
F 93.671528 34.776026 8.011610
F 102.582601 34.773896 7.943873
F 93.673470 34.776427 5.278945
F 102.674102 34.768978 5.217577
F 93.673248 32.199353 1.636072
F 93.673248 39.927327 1.636071
F 102.653350 32.210404 1.590003
F 102.653350 39.938378 1.590002
F 95.904500 30.912298 5.279030
F 95.904500 38.640270 5.279030
F 104.744598 30.806314 5.175254
F 104.744597 38.534286 5.175254
F 95.903588 28.335745 1.636893
F 95.903588 36.063717 1.636893
F 104.746638 28.434609 1.538202
F 104.746638 36.162582 1.538202
F 95.908831 28.334386 4.369959
F 95.908830 36.062359 4.369959
F 104.943403 28.270852 4.232074
F 104.943403 35.998824 4.232074
F 95.907184 30.913099 8.012202
F 95.907184 38.641072 8.012202
F 104.910281 30.970151 7.870575
F 104.910281 38.698123 7.870575
F 98.131916 32.200280 11.651862
F 98.131916 39.928253 11.651862
F 98.131700 34.775403 15.295679
F 98.142158 34.777780 12.562040
F 98.146529 32.197089 8.918158
F 98.146529 39.925063 8.918158
F 91.440079 30.911893 12.565382
F 91.440079 38.639866 12.565382
F 100.363935 30.912117 12.554559
F 100.363935 38.640090 12.554559
F 91.440209 28.335861 8.922356
F 91.440209 36.063834 8.922356
F 100.370459 28.334766 8.910128
F 100.370459 36.062738 8.910127
F 91.440457 28.335789 11.654712
F 91.440457 36.063761 11.654712
F 100.382637 28.330624 11.647306
F 100.382637 36.058596 11.647306
F 91.440324 30.911964 15.297703
F 91.440324 38.639937 15.297703
F 100.375030 30.915105 15.291356
F 100.375030 38.643078 15.291357
F 93.671085 32.199827 11.654546
F 93.671085 39.927800 11.654546
F 102.570360 32.206888 11.587344
F 102.570360 39.934862 11.587345
F 93.671086 34.775916 15.297578
F 102.572296 34.766406 15.241515
F 93.672246 34.776151 12.565126
F 102.636829 34.764198 12.512428
F 93.672890 32.199457 8.921975
F 93.672890 39.927431 8.921975
F 102.656260 32.210494 8.861606
F 102.656260 39.938468 8.861606
F 95.902195 30.911796 12.565238
F 95.902195 38.639769 12.565238
F 104.721205 30.818944 12.448886
F 104.721204 38.546916 12.448886
F 95.903477 28.335738 8.921989
F 95.903477 36.063711 8.921989
F 104.734091 28.435043 8.807960
F 104.734091 36.163016 8.807960
F 95.905413 28.335026 11.654978
F 95.905413 36.062999 11.654978
F 104.864815 28.289647 11.507199
F 104.864815 36.017619 11.507199
F 95.904200 30.912527 15.297978
F 95.904200 38.640500 15.297978
F 104.826062 30.932410 15.154672
F 104.826062 38.660383 15.154673
F 98.131746 32.199843 18.940236
F 98.131746 39.927816 18.940236
F 98.135575 34.776112 0.726654
F 98.135021 34.776473 19.851251
F 98.138409 32.198697 16.207001
F 98.138409 39.926670 16.207001
F 91.440094 30.911899 19.851441
F 91.440094 38.639872 19.851441
F 100.363743 30.912555 19.846641
F 100.363743 38.640527 19.846641
F 91.440118 28.335876 16.208368
F 91.440118 36.063848 16.208368
F 100.362087 28.335264 16.199996
F 100.362087 36.063236 16.199996
F 91.440083 28.335886 18.940665
F 91.440083 36.063858 18.940665
F 100.367368 28.334078 18.935528
F 100.367368 36.062051 18.935529
F 91.440803 30.912075 0.725799
F 91.440803 38.640048 0.725799
F 100.392778 30.918750 0.724630
F 100.392778 38.646723 0.724630
F 93.671085 32.199805 18.940786
F 93.671085 39.927779 18.940786
F 102.568486 32.212377 18.891913
F 102.568486 39.940350 18.891913
F 93.671674 34.776046 0.725950
F 102.584676 34.776822 0.685881
F 93.671102 34.775910 19.851480
F 102.609991 34.767862 19.818724
F 93.671816 32.199711 16.208305
F 93.671816 39.927684 16.208304
F 102.620908 32.209424 16.167469
F 102.620908 39.937397 16.167469
F 95.901861 30.911712 19.852113
F 95.901861 38.639685 19.852112
F 104.735040 30.849358 19.760164
F 104.735039 38.577330 19.760164
F 95.902077 28.336014 16.208243
F 95.902077 36.063987 16.208243
F 104.718721 28.415732 16.099927
F 104.718720 36.143704 16.099928
F 95.902540 28.335690 18.940867
F 95.902540 36.063663 18.940867
F 104.800146 28.327451 18.830238
F 104.800146 36.055422 18.830238
F 95.907928 30.913123 0.726990
F 95.907928 38.641095 0.726990
F 104.898217 30.971290 0.605209
F 104.898217 38.699263 0.605209
F 98.137294 47.655487 4.367563
F 98.137294 55.383458 4.367563
F 98.135006 50.231875 8.009364
F 98.135006 42.503903 8.009364
F 98.150265 50.235195 5.275307
F 98.150265 42.507223 5.275307
F 98.147305 47.652878 1.633720
F 98.147305 55.380850 1.633720
F 91.440330 54.095867 5.279350
F 91.440330 46.367895 5.279350
F 100.373504 54.097142 5.269556
F 100.373504 46.369171 5.269556
F 91.440246 51.519777 1.636419
F 91.440246 43.791805 1.636419
F 100.369184 51.520574 1.632282
F 100.369184 43.792602 1.632282
F 91.440844 51.519616 4.368798
F 91.440844 43.791645 4.368798
F 100.400158 51.512109 4.367633
F 100.400158 43.784137 4.367634
F 91.440650 54.095960 8.011738
F 91.440650 46.367989 8.011738
F 100.391736 54.102372 8.005735
F 100.391736 46.374401 8.005735
F 93.671922 47.655596 4.368738
F 93.671922 55.383567 4.368738
F 102.591052 47.655106 4.314082
F 102.591052 55.383077 4.314082
F 93.671527 50.231972 8.011610
F 93.671528 42.504000 8.011611
F 102.582601 50.229842 7.943873
F 102.582601 42.501870 7.943873
F 93.673470 50.232373 5.278945
F 93.673470 42.504401 5.278945
F 102.674102 50.224924 5.217577
F 102.674102 42.496951 5.217577
F 93.673248 47.655299 1.636072
F 93.673248 55.383271 1.636072
F 102.653350 47.666350 1.590003
F 102.653350 55.394322 1.590003
F 95.904501 54.096215 5.279030
F 95.904500 46.368244 5.279030
F 104.744598 53.990231 5.175254
F 104.744598 46.262260 5.175254
F 95.903588 51.519662 1.636893
F 95.903588 43.791691 1.636893
F 104.746638 51.618526 1.538202
F 104.746638 43.890555 1.538202
F 95.908831 51.518304 4.369959
F 95.908830 43.790332 4.369960
F 104.943403 51.454769 4.232074
F 104.943403 43.726798 4.232074
F 95.907184 54.097017 8.012202
F 95.907184 46.369045 8.012202
F 104.910281 54.154068 7.870575
F 104.910281 46.426097 7.870575
F 98.131916 47.656226 11.651862
F 98.131916 55.384197 11.651862
F 98.131700 50.231349 15.295679
F 98.131700 42.503376 15.295679
F 98.142158 50.233726 12.562040
F 98.142158 42.505753 12.562040
F 98.146529 47.653036 8.918158
F 98.146529 55.381007 8.918158
F 91.440079 54.095811 12.565382
F 91.440079 46.367839 12.565382
F 100.363935 54.096035 12.554559
F 100.363935 46.368063 12.554559
F 91.440209 51.519779 8.922356
F 91.440209 43.791807 8.922356
F 100.370459 51.518684 8.910128
F 100.370459 43.790712 8.910128
F 91.440457 51.519706 11.654712
F 91.440457 43.791735 11.654712
F 100.382637 51.514541 11.647306
F 100.382637 43.786570 11.647306
F 91.440324 54.095882 15.297703
F 91.440324 46.367910 15.297703
F 100.375030 54.099023 15.291357
F 100.375030 46.371051 15.291357
F 93.671085 47.655773 11.654546
F 93.671085 55.383744 11.654546
F 102.570360 47.662834 11.587345
F 102.570360 55.390806 11.587345
F 93.671086 50.231862 15.297578
F 93.671086 42.503889 15.297578
F 102.572296 50.222351 15.241515
F 102.572296 42.494379 15.241515
F 93.672246 50.232097 12.565126
F 93.672246 42.504125 12.565126
F 102.636829 50.220144 12.512428
F 102.636829 42.492172 12.512428
F 93.672890 47.655403 8.921975
F 93.672890 55.383375 8.921975
F 102.656260 47.666441 8.861606
F 102.656260 55.394412 8.861606
F 95.902195 54.095714 12.565238
F 95.902195 46.367742 12.565238
F 104.721205 54.002861 12.448886
F 104.721205 46.274890 12.448886
F 95.903477 51.519656 8.921989
F 95.903477 43.791684 8.921989
F 104.734091 51.618961 8.807960
F 104.734091 43.890990 8.807960
F 95.905413 51.518944 11.654978
F 95.905413 43.790972 11.654978
F 104.864815 51.473565 11.507199
F 104.864815 43.745593 11.507199
F 95.904200 54.096445 15.297978
F 95.904200 46.368473 15.297978
F 104.826062 54.116327 15.154673
F 104.826062 46.388356 15.154672
F 98.131746 47.655789 18.940236
F 98.131746 55.383760 18.940236
F 98.135575 50.232058 0.726654
F 98.135575 42.504085 0.726654
F 98.135022 50.232419 19.851251
F 98.135022 42.504447 19.851251
F 98.138409 47.654643 16.207001
F 98.138409 55.382614 16.207001
F 91.440094 54.095817 19.851441
F 91.440094 46.367846 19.851441
F 100.363743 54.096472 19.846641
F 100.363743 46.368501 19.846641
F 91.440118 51.519794 16.208368
F 91.440118 43.791822 16.208368
F 100.362087 51.519181 16.199996
F 100.362087 43.791210 16.199996
F 91.440083 51.519803 18.940665
F 91.440083 43.791832 18.940665
F 100.367368 51.517996 18.935528
F 100.367368 43.790024 18.935529
F 91.440803 54.095993 0.725799
F 91.440803 46.368021 0.725799
F 100.392778 54.102667 0.724630
F 100.392778 46.374696 0.724630
F 93.671085 47.655752 18.940786
F 93.671085 55.383723 18.940786
F 102.568486 47.668323 18.891913
F 102.568486 55.396294 18.891913
F 93.671674 50.231992 0.725950
F 93.671674 42.504019 0.725950
F 102.584676 50.232767 0.685880
F 102.584676 42.504795 0.685881
F 93.671102 50.231856 19.851480
F 93.671102 42.503884 19.851480
F 102.609992 50.223808 19.818724
F 102.609992 42.495836 19.818724
F 93.671816 47.655657 16.208305
F 93.671816 55.383628 16.208305
F 102.620908 47.665370 16.167469
F 102.620908 55.393341 16.167469
F 95.901861 54.095630 19.852113
F 95.901861 46.367659 19.852112
F 104.735040 54.033275 19.760164
F 104.735040 46.305304 19.760164
F 95.902077 51.519932 16.208243
F 95.902077 43.791960 16.208243
F 104.718721 51.599649 16.099928
F 104.718720 43.871678 16.099928
F 95.902540 51.519608 18.940867
F 95.902540 43.791636 18.940867
F 104.800146 51.511368 18.830238
F 104.800146 43.783396 18.830238
F 95.907928 54.097040 0.726990
F 95.907928 46.369069 0.726990
F 104.898217 54.155208 0.605209
F 104.898217 46.427237 0.605208
F 98.137294 63.111432 4.367564
F 98.135006 57.959847 8.009364
F 98.135006 65.687820 8.009364
F 98.150265 57.963167 5.275307
F 98.150265 65.691141 5.275307
F 98.147305 63.108823 1.633720
F 91.440330 61.823839 5.279350
F 100.373504 61.825115 5.269556
F 91.440246 59.247749 1.636419
F 91.440246 66.975723 1.636419
F 100.369184 59.248546 1.632282
F 100.369184 66.976520 1.632282
F 91.440844 59.247589 4.368798
F 91.440844 66.975562 4.368798
F 100.400158 59.240081 4.367634
F 100.400158 66.968055 4.367634
F 91.440650 61.823933 8.011739
F 100.391736 61.830345 8.005735
F 93.671922 63.111541 4.368738
F 102.591052 63.111051 4.314082
F 93.671527 57.959944 8.011610
F 93.671528 65.687918 8.011611
F 102.582601 57.957814 7.943873
F 102.582601 65.685788 7.943873
F 93.673470 57.960345 5.278945
F 93.673470 65.688319 5.278945
F 102.674102 57.952895 5.217577
F 102.674102 65.680869 5.217577
F 93.673248 63.111244 1.636071
F 102.653350 63.122296 1.590002
F 95.904500 61.824188 5.279030
F 104.744597 61.718204 5.175254
F 95.903588 59.247635 1.636893
F 95.903588 66.975608 1.636893
F 104.746638 59.346499 1.538202
F 104.746638 67.074473 1.538202
F 95.908831 59.246276 4.369959
F 95.908830 66.974250 4.369960
F 104.943403 59.182741 4.232074
F 104.943403 66.910716 4.232074
F 95.907184 61.824990 8.012202
F 104.910281 61.882041 7.870575
F 98.131916 63.112171 11.651862
F 98.131700 57.959320 15.295679
F 98.131700 65.687294 15.295680
F 98.142158 57.961697 12.562040
F 98.142158 65.689671 12.562040
F 98.146529 63.108981 8.918158
F 91.440079 61.823784 12.565382
F 100.363935 61.824008 12.554559
F 91.440209 59.247751 8.922356
F 91.440209 66.975725 8.922356
F 100.370459 59.246656 8.910127
F 100.370459 66.974630 8.910127
F 91.440457 59.247679 11.654712
F 91.440457 66.975652 11.654712
F 100.382637 59.242514 11.647306
F 100.382637 66.970488 11.647306
F 91.440324 61.823854 15.297703
F 100.375030 61.826995 15.291357
F 93.671085 63.111718 11.654546
F 102.570360 63.118780 11.587345
F 93.671086 57.959833 15.297578
F 93.671086 65.687807 15.297578
F 102.572296 57.950323 15.241515
F 102.572296 65.678297 15.241515
F 93.672246 57.960069 12.565126
F 93.672246 65.688043 12.565126
F 102.636829 57.948116 12.512428
F 102.636829 65.676090 12.512428
F 93.672890 63.111348 8.921975
F 102.656260 63.122386 8.861606
F 95.902195 61.823687 12.565238
F 104.721204 61.730834 12.448886
F 95.903477 59.247628 8.921989
F 95.903477 66.975602 8.921989
F 104.734091 59.346934 8.807960
F 104.734091 67.074908 8.807960
F 95.905413 59.246916 11.654978
F 95.905413 66.974890 11.654978
F 104.864815 59.201537 11.507199
F 104.864815 66.929511 11.507199
F 95.904200 61.824417 15.297978
F 104.826062 61.844300 15.154673
F 98.131746 63.111734 18.940236
F 98.135575 57.960029 0.726654
F 98.135575 65.688003 0.726654
F 98.135022 57.960391 19.851251
F 98.135022 65.688365 19.851251
F 98.138409 63.110588 16.207001
F 91.440094 61.823790 19.851441
F 100.363743 61.824445 19.846640
F 91.440118 59.247766 16.208368
F 91.440118 66.975740 16.208368
F 100.362087 59.247154 16.199996
F 100.362087 66.975128 16.199996
F 91.440083 59.247776 18.940665
F 91.440083 66.975750 18.940665
F 100.367368 59.245968 18.935529
F 100.367368 66.973942 18.935529
F 91.440803 61.823966 0.725799
F 100.392778 61.830640 0.724630
F 93.671085 63.111697 18.940786
F 102.568486 63.124268 18.891913
F 93.671674 57.959963 0.725950
F 93.671674 65.687937 0.725950
F 102.584676 57.960739 0.685881
F 102.584676 65.688713 0.685880
F 93.671102 57.959828 19.851480
F 93.671102 65.687801 19.851480
F 102.609991 57.951780 19.818724
F 102.609992 65.679754 19.818724
F 93.671816 63.111602 16.208304
F 102.620908 63.121315 16.167469
F 95.901861 61.823603 19.852112
F 104.735039 61.761247 19.760164
F 95.902077 59.247904 16.208243
F 95.902077 66.975878 16.208243
F 104.718720 59.327622 16.099928
F 104.718721 67.055596 16.099929
F 95.902540 59.247580 18.940867
F 95.902540 66.975554 18.940867
F 104.800146 59.239340 18.830238
F 104.800146 66.967314 18.830238
F 95.907928 61.825013 0.726990
F 104.898217 61.883181 0.605209
F 104.735040 69.489222 19.760164
F 104.721205 69.458808 12.448886
F 104.744598 69.446178 5.175254
F 95.902195 69.551660 12.565238
F 95.901861 69.551577 19.852112
