# Supplementary material for: Molecular-resolution imaging of ice crystallized from liquid water by cryogenic liquid-cell TEM
Source: Nat Commun. 2025 Sep 25;16:8342. doi: 10.1038/s41467-025-62451-0 (PMC12462463; doi:10.1038/s41467-025-62451-0)
Supplement: Supplementary file 9 — Supplementary Data 1 [file 41467_2025_62451_MOESM9_ESM.zip › supercell_4_3_1/2.0/93K_relaxed.xyz]

5175
F5175
F 0.603138 1.441530 2.848948
F 0.603138 9.166220 2.848948
F 9.418368 1.290670 3.039238
F 9.418368 9.015360 3.039238
F 0.523714 3.747730 6.520338
F 0.523715 11.472410 6.520338
F 9.360058 3.862940 6.681848
F 9.360058 11.587610 6.681848
F 0.354978 3.958280 3.838398
F 0.354978 11.683010 3.838398
F 9.390498 3.867430 3.948858
F 9.390498 11.592110 3.948858
F 0.215091 1.382560 0.163465
F 0.215091 9.107250 0.163465
F 9.210378 1.287720 0.304798
F 9.210378 9.012410 0.304798
F 2.712438 7.726180 3.771178
F 16.019308 7.884410 21.351308
F 11.628208 7.727810 4.029338
F 6.975068 7.726400 21.166808
F 2.395908 5.161950 0.071785
F 2.395908 12.886610 0.071785
F 11.444608 5.151310 0.384085
F 11.444608 12.876010 0.384085
F 2.622088 5.163400 2.827988
F 2.622088 12.888110 2.827988
F 11.646508 5.152710 3.117688
F 11.646508 12.877410 3.117688
F 2.601178 7.719190 6.497618
F 15.739008 12.723810 17.695108
F 11.587908 7.725710 6.761068
F 15.734608 5.113120 17.796508
F 4.949418 1.289450 2.888198
F 4.949418 9.014140 2.888198
F 13.878508 1.291090 3.195258
F 13.878508 9.015780 3.195258
F 4.902808 3.861270 6.521048
F 4.902808 11.585910 6.521048
F 13.818608 3.862880 6.838608
F 13.818608 11.587610 6.838608
F 4.887828 3.879380 3.781488
F 4.887828 11.604110 3.781488
F 13.856808 3.865510 4.107158
F 13.856808 11.590210 4.107158
F 4.707558 1.282970 0.146835
F 4.707558 9.007660 0.146835
F 13.677508 1.290030 0.462514
F 13.677508 9.014720 0.462514
F 7.165238 7.728260 3.872918
F 6.806138 12.866710 17.523008
F 16.019408 7.574320 4.062198
F 2.401278 0.002387 13.739408
F 6.958308 5.146740 0.225927
F 6.958308 12.871410 0.225927
F 15.992308 5.224150 0.300343
F 16.020008 12.828410 0.602202
F 7.168218 5.149240 2.963138
F 7.168218 12.873910 2.963138
F 16.128408 5.032900 3.085858
F 16.049308 12.835710 3.334848
F 7.117098 7.728160 6.606638
F 6.806138 5.142010 17.523008
F 15.863708 7.648740 6.784378
F 11.587908 0.001019 6.761068
F 0.430950 1.317640 10.119408
F 0.430950 9.042330 10.119408
F 9.242128 1.287870 10.320008
F 9.242128 9.012560 10.320008
F 0.055017 3.935570 13.673908
F 0.055016 11.660310 13.673908
F 9.112618 3.863450 13.957408
F 9.112618 11.588110 13.957408
F 0.340023 3.885440 10.907808
F 0.340022 11.610110 10.907808
F 9.208668 3.862400 11.228208
F 9.208668 11.587110 11.228208
F 0.296924 1.193120 7.407598
F 0.296924 8.917800 7.407598
F 9.325218 1.286550 7.590448
F 9.325218 9.011240 7.590448
F 2.577508 7.714910 11.030108
F 15.653908 12.874510 15.026508
F 11.438308 7.724640 11.305508
F 15.690008 5.244050 14.997008
F 2.671278 5.152800 7.396808
F 2.671278 12.877510 7.396808
F 11.559508 5.150030 7.669658
F 11.559508 12.874710 7.669658
F 2.590448 5.176530 10.097908
F 2.590448 12.901210 10.097908
F 11.468908 5.149620 10.398408
F 11.468908 12.874310 10.398408
F 2.401278 7.727070 13.739408
F 6.845338 12.871610 14.787708
F 11.345808 7.724630 14.034208
F 6.845338 5.146930 14.787708
F 4.801998 1.294220 10.163008
F 4.801998 9.018910 10.163008
F 13.698208 1.287460 10.476108
F 13.698208 9.012150 10.476108
F 4.627778 3.867660 13.808708
F 4.627778 11.592310 13.808708
F 13.575508 3.862000 14.111808
F 13.575508 11.586710 14.111808
F 4.757168 3.861930 11.079608
F 4.757168 11.586610 11.079608
F 13.666408 3.862420 11.383208
F 13.666408 11.587110 11.383208
F 4.842578 1.282060 7.432378
F 4.842578 9.006750 7.432378
F 13.788108 1.287720 7.747598
F 13.788108 9.012410 7.747598
F 6.986358 7.723910 11.153208
F 4.608048 1.288590 14.721808
F 15.953308 7.795390 11.411208
F 7.117098 0.003471 6.606638
F 7.100648 5.149820 7.512968
F 7.100648 12.874510 7.512968
F 16.037008 5.182330 7.742878
F 15.946608 12.844510 7.789178
F 7.012408 5.150030 10.243208
F 7.012408 12.874710 10.243208
F 15.966608 5.177420 10.569108
F 15.906408 12.810710 10.427608
F 6.876388 7.728200 13.883908
F 16.062008 7.806230 18.573608
F 15.870508 7.963010 14.085108
F 6.876388 0.003516 13.883908
F 0.039617 1.216410 17.182408
F 0.039617 8.941100 17.182408
F 9.041758 1.282650 17.598208
F 9.041758 9.007340 17.598208
F 0.121779 3.903420 20.884508
F 0.121779 11.628110 20.884508
F 9.215448 3.862520 21.244008
F 9.215448 11.587210 21.244008
F 13.545608 1.286830 15.020808
F 4.608048 9.013270 14.721808
F 0.010704 3.824160 17.969908
F 0.010703 11.548810 17.969908
F 9.023548 3.859430 18.509208
F 9.023548 11.584110 18.509208
F 0.035427 1.262700 14.297408
F 0.035427 8.987390 14.297408
F 9.084288 1.286240 14.865508
F 9.084288 9.010930 14.865508
F 2.259618 7.719040 18.280108
F 13.485608 11.583410 18.664208
F 11.254908 7.721540 18.586108
F 13.485608 3.858760 18.664208
F 2.346478 5.150290 14.626408
F 2.346478 12.875010 14.626408
F 11.315508 5.148830 14.942808
F 11.315508 12.873510 14.942808
F 2.330018 5.144700 17.358108
F 2.330018 12.869410 17.358108
F 11.276308 5.146400 17.674708
F 11.276308 12.871110 17.674708
F 2.416058 7.758400 21.037908
F 6.781678 7.722980 18.430308
F 11.454608 7.722510 21.319408
F 13.545608 9.011510 15.020808
F 4.546608 1.273730 17.458108
F 4.546608 8.998420 17.458108
F 13.506208 1.284380 17.752208
F 13.506208 9.009070 17.752208
F 4.695248 3.880290 21.106508
F 4.695248 11.605010 21.106508
F 13.684908 3.859900 21.397108
F 13.684908 11.584610 21.397108
F 4.543248 3.859300 18.362708
F 4.543248 11.584010 18.362708
F 11.628208 0.003119 4.029338
F 7.165238 0.003578 3.872918
F 2.416058 0.033708 21.037908
F 2.712438 0.001494 3.771178
F 6.975068 0.001710 21.166808
F 16.057808 -0.067431 6.891808
F 15.896108 -0.173181 14.083608
F 15.973508 0.055467 11.317408
F 15.948208 -0.074387 4.132478
F 15.933308 0.012527 21.383308
F 0.603138 24.615610 2.848948
F 0.603138 16.890910 2.848948
F 9.418368 24.464710 3.039238
F 9.418368 16.740010 3.039238
F 0.523714 26.921810 6.520338
F 0.523715 19.197110 6.520338
F 9.360058 27.037010 6.681848
F 9.360058 19.312310 6.681848
F 0.354978 27.132310 3.838398
F 0.354978 19.407710 3.838398
F 9.390498 27.041510 3.948858
F 9.390498 19.316810 3.948858
F 0.215091 24.556610 0.163465
F 0.215090 16.831910 0.163465
F 9.210378 24.461810 0.304798
F 9.210378 16.737110 0.304797
F 2.712438 15.450910 3.771178
F 2.712438 23.175510 3.771178
F 11.628208 15.452510 4.029338
F 11.628208 23.177210 4.029338
F 2.395908 20.611310 0.071785
F 11.444608 20.600710 0.384085
F 2.622088 20.612810 2.827988
F 11.646508 20.602110 3.117688
F 2.601178 15.443910 6.497618
F 2.601178 23.168610 6.497618
F 11.587908 15.450410 6.761068
F 11.587908 23.175110 6.761068
F 4.949418 24.463510 2.888198
F 4.949418 16.738810 2.888198
F 13.878508 24.465110 3.195258
F 13.878508 16.740510 3.195258
F 4.902808 27.035310 6.521048
F 4.902808 19.310610 6.521048
F 13.818608 27.036910 6.838608
F 13.818608 19.312310 6.838608
F 4.887828 27.053410 3.781488
F 4.887828 19.328710 3.781488
F 13.856808 27.039610 4.107158
F 13.856808 19.314910 4.107158
F 4.707558 24.457010 0.146835
F 4.707558 16.732310 0.146835
F 13.677508 24.464110 0.462514
F 13.677508 16.739410 0.462514
F 7.165238 15.452910 3.872918
F 7.165238 23.177610 3.872918
F 15.916408 15.387810 4.127008
F 16.047708 23.098710 4.135948
F 6.958308 20.596110 0.225927
F 15.945508 20.539310 0.493529
F 7.168218 20.598610 2.963138
F 15.965108 20.564810 3.143738
F 7.117098 15.452810 6.606638
F 7.117098 23.177510 6.606638
F 15.957308 15.358810 6.991448
F 15.885908 22.986810 6.838028
F 0.430950 24.491710 10.119408
F 0.430949 16.767010 10.119408
F 9.242128 24.461910 10.320008
F 9.242128 16.737210 10.320008
F 0.055017 27.109610 13.673908
F 0.055017 19.384910 13.673908
F 9.112618 27.037510 13.957408
F 9.112618 19.312810 13.957408
F 0.340023 27.059510 10.907808
F 0.340023 19.334810 10.907808
F 9.208668 27.036510 11.228208
F 9.208668 19.311810 11.228208
F 0.296924 24.367210 7.407598
F 0.296924 16.642510 7.407598
F 9.325218 24.460610 7.590448
F 9.325218 16.735910 7.590448
F 2.577508 15.439610 11.030108
F 2.577508 23.164310 11.030108
F 11.438308 15.449310 11.305508
F 11.438308 23.174010 11.305508
F 2.671278 20.602210 7.396808
F 11.559508 20.599410 7.669658
F 2.590448 20.625910 10.097908
F 11.468908 20.599010 10.398408
F 2.401278 15.451810 13.739408
F 2.401278 23.176410 13.739408
F 11.345808 15.449310 14.034208
F 11.345808 23.174010 14.034208
F 4.801998 24.468310 10.163008
F 4.801998 16.743610 10.163008
F 13.698208 24.461510 10.476108
F 13.698208 16.736810 10.476108
F 4.627778 27.041710 13.808708
F 4.627778 19.317010 13.808708
F 13.575508 27.036110 14.111808
F 13.575508 19.311410 14.111808
F 4.757168 27.036010 11.079608
F 4.757168 19.311310 11.079608
F 13.666408 27.036510 11.383208
F 13.666408 19.311810 11.383208
F 4.842578 24.456110 7.432378
F 4.842578 16.731410 7.432378
F 13.788108 24.461810 7.747598
F 13.788108 16.737110 7.747598
F 6.986358 15.448610 11.153208
F 6.986358 23.173310 11.153208
F 16.043808 15.451710 11.204308
F 15.934808 23.171410 11.516808
F 7.100648 20.599210 7.512968
F 16.014908 20.469310 7.724978
F 7.012408 20.599410 10.243208
F 16.054308 20.568710 10.385808
F 6.876388 15.452910 13.883908
F 6.876388 23.177610 13.883908
F 15.814408 15.505110 14.106908
F 15.808008 23.362910 14.159408
F 0.039617 24.390510 17.182408
F 0.039617 16.665810 17.182408
F 9.041758 24.456710 17.598208
F 9.041758 16.732010 17.598208
F 0.121779 27.077510 20.884508
F 0.121779 19.352810 20.884508
F 9.215448 27.036610 21.244008
F 9.215448 19.311910 21.244008
F 15.838608 23.172010 21.426008
F 15.773408 15.360110 21.450008
F 0.010704 26.998210 17.969908
F 0.010703 19.273510 17.969908
F 9.023548 27.033510 18.509208
F 9.023548 19.308810 18.509208
F 0.035427 24.436810 14.297408
F 0.035427 16.712110 14.297408
F 9.084288 24.460310 14.865508
F 9.084288 16.735610 14.865508
F 2.259618 15.443710 18.280108
F 2.259618 23.168410 18.280108
F 11.254908 15.446210 18.586108
F 11.254908 23.170910 18.586108
F 2.346478 20.599710 14.626408
F 11.315508 20.598210 14.942808
F 2.330018 20.594110 17.358108
F 11.276308 20.595810 17.674708
F 2.416058 15.483110 21.037908
F 2.416058 23.207810 21.037908
F 11.454608 15.447210 21.319408
F 11.454608 23.171910 21.319408
F 4.546608 24.447810 17.458108
F 4.546608 16.723110 17.458108
F 13.506208 24.458410 17.752208
F 13.506208 16.733710 17.752208
F 4.695248 27.054310 21.106508
F 4.695248 19.329710 21.106508
F 13.684908 27.034010 21.397108
F 13.684908 19.309310 21.397108
F 4.543248 27.033410 18.362708
F 4.543248 19.308710 18.362708
F 13.485608 27.032810 18.664208
F 13.485608 19.308110 18.664208
F 4.608048 24.462610 14.721808
F 4.608048 16.738010 14.721808
F 13.545608 24.460910 15.020808
F 13.545608 16.736210 15.020808
F 6.781678 15.447710 18.430308
F 6.781678 23.172310 18.430308
F 15.767208 15.357210 18.678008
F 15.758908 23.172910 18.743808
F 6.845338 20.596310 14.787708
F 15.802908 20.579910 14.946908
F 6.806138 20.591410 17.523008
F 15.744208 20.615310 17.773408
F 6.975068 15.451110 21.166808
F 6.975068 23.175810 21.166808
F 0.603138 32.340310 2.848948
F 0.603138 40.065010 2.848948
F 9.418368 32.189410 3.039238
F 9.418368 39.914110 3.039238
F 0.523715 34.646510 6.520338
F 9.360058 34.761710 6.681848
F 0.354978 34.857010 3.838398
F 9.390498 34.766210 3.948858
F 0.215091 32.281310 0.163465
F 0.215091 40.006010 0.163465
F 9.210378 32.186510 0.304798
F 9.210378 39.911210 0.304797
F 2.712438 30.900210 3.771178
F 2.712438 38.624910 3.771178
F 11.628208 30.901910 4.029338
F 11.628208 38.626510 4.029338
F 2.395908 28.336010 0.071785
F 2.395908 36.060710 0.071785
F 11.444608 28.325410 0.384085
F 11.444608 36.050010 0.384085
F 2.622088 28.337510 2.827988
F 2.622088 36.062110 2.827988
F 11.646508 28.326810 3.117688
F 11.646508 36.051510 3.117688
F 2.601178 30.893210 6.497618
F 2.601178 38.617910 6.497618
F 11.587908 30.899810 6.761068
F 11.587908 38.624410 6.761068
F 4.949418 32.188210 2.888198
F 4.949418 39.912910 2.888198
F 13.878508 32.189810 3.195258
F 13.878508 39.914510 3.195258
F 4.902808 34.760010 6.521048
F 13.818608 34.761610 6.838608
F 4.887828 34.778110 3.781488
F 13.856808 34.764310 4.107158
F 4.707558 32.181710 0.146835
F 4.707558 39.906410 0.146835
F 13.677508 32.188810 0.462514
F 13.677508 39.913510 0.462514
F 7.165238 30.902310 3.872918
F 7.165238 38.627010 3.872918
F 16.069008 30.972010 4.261128
F 15.965808 38.510310 4.014688
F 6.958308 28.320810 0.225927
F 6.958308 36.045510 0.225927
F 15.862608 28.334610 15.102008
F 15.997008 35.976010 0.436193
F 7.168218 28.323310 2.963138
F 7.168218 36.048010 2.963138
F 15.764108 28.055810 17.815308
F 16.165008 35.895110 3.085348
F 7.117098 30.902210 6.606638
F 7.117098 38.626910 6.606638
F 16.046708 30.766510 6.929948
F 16.040508 38.615910 6.703708
F 0.430949 32.216410 10.119408
F 0.430950 39.941110 10.119408
F 9.242128 32.186610 10.320008
F 9.242128 39.911310 10.320008
F 0.055016 34.834310 13.673908
F 9.112618 34.762210 13.957408
F 0.340022 34.784210 10.907808
F 9.208668 34.761110 11.228208
F 0.296924 32.091910 7.407598
F 0.296924 39.816510 7.407598
F 9.325218 32.185310 7.590448
F 9.325218 39.910010 7.590448
F 2.577508 30.889010 11.030108
F 2.577508 38.613710 11.030108
F 11.438308 30.898710 11.305508
F 11.438308 38.623410 11.305508
F 2.671278 28.326910 7.396808
F 2.671278 36.051510 7.396808
F 11.559508 28.324110 7.669658
F 11.559508 36.048810 7.669658
F 2.590448 28.350610 10.097908
F 2.590448 36.075310 10.097908
F 11.468908 28.323710 10.398408
F 11.468908 36.048410 10.398408
F 2.401278 30.901110 13.739408
F 2.401278 38.625810 13.739408
F 11.345808 30.898710 14.034208
F 11.345808 38.623410 14.034208
F 4.801998 32.193010 10.163008
F 4.801998 39.917710 10.163008
F 13.698208 32.186210 10.476108
F 13.698208 39.910910 10.476108
F 4.627778 34.766410 13.808708
F 13.575508 34.760710 14.111808
F 4.757168 34.760710 11.079608
F 13.666408 34.761210 11.383208
F 4.842578 32.180810 7.432378
F 4.842578 39.905510 7.432378
F 13.788108 32.186510 7.747598
F 13.788108 39.911210 7.747598
F 6.986358 30.898010 11.153208
F 6.986358 38.622710 11.153208
F 15.922108 30.788810 11.314108
F 15.876608 38.693710 11.393208
F 7.100648 28.323910 7.512968
F 7.100648 36.048610 7.512968
F 15.900908 30.725010 21.469908
F 16.006808 35.998810 7.676038
F 7.012408 28.324110 10.243208
F 7.012408 36.048810 10.243208
F 6.975068 38.625110 21.166808
F 15.868708 36.165510 10.431908
F 6.876388 30.902310 13.883908
F 6.876388 38.626910 13.883908
F 15.828108 30.841610 14.213808
F 15.897108 38.649210 14.182008
F 0.039617 32.115210 17.182408
F 0.039617 39.839810 17.182408
F 9.041758 32.181410 17.598208
F 9.041758 39.906110 17.598208
F 0.121779 34.802210 20.884508
F 9.215448 34.761310 21.244008
F 15.937108 38.622310 21.373508
F 0.010703 34.722910 17.969908
F 9.023548 34.758210 18.509208
F 0.035427 32.161410 14.297408
F 0.035427 39.886110 14.297408
F 9.084288 32.185010 14.865508
F 9.084288 39.909710 14.865508
F 2.259618 30.893110 18.280108
F 2.259618 38.617810 18.280108
F 11.254908 30.895610 18.586108
F 11.254908 38.620310 18.586108
F 2.346478 28.324310 14.626408
F 2.346478 36.049010 14.626408
F 11.315508 28.322910 14.942808
F 11.315508 36.047610 14.942808
F 2.330018 28.318810 17.358108
F 2.330018 36.043410 17.358108
F 11.276308 28.320510 17.674708
F 11.276308 36.045110 17.674708
F 2.416058 30.932410 21.037908
F 2.416058 38.657110 21.037908
F 11.454608 30.896610 21.319408
F 11.454608 38.621310 21.319408
F 4.546608 32.172510 17.458108
F 4.546608 39.897210 17.458108
F 13.506208 32.183110 17.752208
F 13.506208 39.907810 17.752208
F 4.695248 34.779010 21.106508
F 13.684908 34.758610 21.397108
F 4.543248 34.758010 18.362708
F 13.485608 34.757510 18.664208
F 4.608048 32.187310 14.721808
F 4.608048 39.912010 14.721808
F 13.545608 32.185610 15.020808
F 13.545608 39.910310 15.020808
F 6.781678 30.897010 18.430308
F 6.781678 38.621710 18.430308
F 15.838408 30.707910 18.653008
F 15.776708 38.646610 18.637308
F 6.845338 28.321010 14.787708
F 6.845338 36.045710 14.787708
F 15.948408 28.226910 0.487466
F 15.871508 36.002110 15.012008
F 6.806138 28.316110 17.523008
F 6.806138 36.040710 17.523008
F 6.975068 30.900510 21.166808
F 15.736608 36.107810 17.684008
F 15.959708 28.419710 3.154458
F 16.121008 28.271310 7.668918
F 16.056108 28.321010 10.465608
F 0.603138 47.789710 2.848948
F 0.603138 55.514310 2.848948
F 9.418368 47.638810 3.039238
F 9.418368 55.363510 3.039238
F 0.523714 50.095910 6.520338
F 0.523715 42.371210 6.520338
F 9.360058 50.211110 6.681848
F 9.360058 42.486410 6.681848
F 0.354978 50.306410 3.838398
F 0.354978 42.581710 3.838398
F 9.390498 50.215510 3.948858
F 9.390498 42.490910 3.948858
F 0.215091 47.730710 0.163465
F 0.215091 55.455410 0.163465
F 9.210378 47.635810 0.304798
F 9.210378 55.360510 0.304798
F 2.712438 54.074310 3.771178
F 2.712438 46.349610 3.771178
F 11.628208 54.075910 4.029338
F 11.628208 46.351210 4.029338
F 2.395908 51.510110 0.071785
F 2.395908 43.785410 0.071785
F 11.444608 51.499410 0.384085
F 11.444608 43.774710 0.384085
F 2.622088 51.511510 2.827988
F 2.622088 43.786810 2.827988
F 11.646508 51.500810 3.117688
F 11.646508 43.776110 3.117688
F 2.601178 54.067310 6.497618
F 2.601178 46.342610 6.497618
F 11.587908 54.073810 6.761068
F 11.587908 46.349110 6.761068
F 4.949418 47.637610 2.888198
F 4.949418 55.362310 2.888198
F 13.878508 47.639210 3.195258
F 13.878508 55.363910 3.195258
F 4.902808 50.209410 6.521048
F 4.902808 42.484710 6.521048
F 13.818608 50.211010 6.838608
F 13.818608 42.486310 6.838608
F 4.887828 50.227510 3.781488
F 4.887828 42.502810 3.781488
F 13.856808 50.213610 4.107158
F 13.856808 42.488910 4.107158
F 4.707558 47.631110 0.146835
F 4.707558 55.355810 0.146835
F 13.677508 47.638110 0.462514
F 13.677508 55.362810 0.462514
F 7.165238 54.076410 3.872918
F 7.165238 46.351710 3.872918
F 16.024808 53.952210 4.091338
F 16.043108 46.331710 4.081658
F 6.958308 51.494910 0.225927
F 6.958308 43.770210 0.225927
F 15.844508 51.509610 0.547368
F 16.024208 43.815910 0.503328
F 7.168218 51.497410 2.963138
F 7.168218 43.772710 2.963138
F 16.016708 51.522510 3.257598
F 15.873408 43.840010 3.168748
F 7.117098 54.076310 6.606638
F 7.117098 46.351610 6.606638
F 6.975068 46.349810 21.166808
F 16.032108 46.303110 6.832188
F 0.430950 47.665810 10.119408
F 0.430950 55.390410 10.119408
F 9.242128 47.636010 10.320008
F 9.242128 55.360710 10.320008
F 0.055017 50.283710 13.673908
F 0.055017 42.559010 13.673908
F 9.112618 50.211610 13.957408
F 9.112618 42.486910 13.957408
F 0.340023 50.233610 10.907808
F 0.340023 42.508910 10.907808
F 9.208668 50.210510 11.228208
F 9.208668 42.485810 11.228208
F 0.296924 47.541210 7.407598
F 0.296924 55.265910 7.407598
F 9.325218 47.634710 7.590448
F 9.325218 55.359410 7.590448
F 2.577508 54.063010 11.030108
F 2.577508 46.338310 11.030108
F 11.438308 54.072810 11.305508
F 11.438308 46.348110 11.305508
F 2.671278 51.500910 7.396808
F 2.671278 43.776210 7.396808
F 11.559508 51.498110 7.669658
F 11.559508 43.773510 7.669658
F 2.590448 51.524710 10.097908
F 2.590448 43.800010 10.097908
F 11.468908 51.497710 10.398408
F 11.468908 43.773010 10.398408
F 2.401278 54.075210 13.739408
F 2.401278 46.350510 13.739408
F 11.345808 54.072710 14.034208
F 11.345808 46.348110 14.034208
F 4.801998 47.642310 10.163008
F 4.801998 55.367010 10.163008
F 13.698208 47.635610 10.476108
F 13.698208 55.360310 10.476108
F 4.627778 50.215810 13.808708
F 4.627778 42.491110 13.808708
F 13.575508 50.210110 14.111808
F 13.575508 42.485410 14.111808
F 4.757168 50.210110 11.079608
F 4.757168 42.485410 11.079608
F 13.666408 50.210510 11.383208
F 13.666408 42.485910 11.383208
F 4.842578 47.630210 7.432378
F 4.842578 55.354910 7.432378
F 13.788108 47.635810 7.747598
F 13.788108 55.360510 7.747598
F 6.986358 54.072010 11.153208
F 6.986358 46.347310 11.153208
F 16.089808 53.975110 11.466908
F 15.806208 46.412810 11.427308
F 7.100648 51.497910 7.512968
F 7.100648 43.773310 7.512968
F 15.910408 51.474010 7.721998
F 16.012808 43.809910 7.818688
F 7.012408 51.498210 10.243208
F 7.012408 43.773510 10.243208
F 16.109108 51.456110 10.353008
F 15.845708 43.813610 10.546908
F 6.876388 54.076310 13.883908
F 6.876388 46.351610 13.883908
F 15.712608 53.968210 14.113708
F 15.785708 46.593810 14.114908
F 0.039617 47.564510 17.182408
F 0.039617 55.289210 17.182408
F 9.041758 47.630810 17.598208
F 9.041758 55.355510 17.598208
F 0.121779 50.251510 20.884508
F 0.121779 42.526910 20.884508
F 9.215448 50.210610 21.244008
F 9.215448 42.485910 21.244008
F 15.959008 46.300110 21.389308
F 15.798308 54.056410 21.361708
F 0.010704 50.172310 17.969908
F 0.010704 42.447610 17.969908
F 9.023548 50.207610 18.509208
F 9.023548 42.482910 18.509208
F 0.035427 47.610810 14.297408
F 0.035427 55.335510 14.297408
F 9.084288 47.634410 14.865508
F 9.084288 55.359010 14.865508
F 2.259618 54.067210 18.280108
F 2.259618 46.342510 18.280108
F 11.254908 54.069710 18.586108
F 11.254908 46.345010 18.586108
F 2.346478 51.498410 14.626408
F 2.346478 43.773710 14.626408
F 11.315508 51.496910 14.942808
F 11.315508 43.772310 14.942808
F 2.330018 51.492810 17.358108
F 2.330018 43.768110 17.358108
F 11.276308 51.494510 17.674708
F 11.276308 43.769810 17.674708
F 2.416058 54.106510 21.037908
F 2.416058 46.381810 21.037908
F 11.454608 54.070610 21.319408
F 11.454608 46.345910 21.319408
F 4.546608 47.621910 17.458108
F 4.546608 55.346510 17.458108
F 13.506208 47.632510 17.752208
F 13.506208 55.357210 17.752208
F 4.695248 50.228410 21.106508
F 4.695248 42.503710 21.106508
F 13.684908 50.208010 21.397108
F 13.684908 42.483310 21.397108
F 4.543248 50.207410 18.362708
F 4.543248 42.482710 18.362708
F 13.485608 50.206910 18.664208
F 13.485608 42.482210 18.664208
F 4.608048 47.636710 14.721808
F 4.608048 55.361410 14.721808
F 13.545608 47.634910 15.020808
F 13.545608 55.359610 15.020808
F 6.781678 54.071110 18.430308
F 6.781678 46.346410 18.430308
F 15.780408 54.133810 18.753308
F 15.736308 46.282510 18.454608
F 6.845338 51.495110 14.787708
F 6.845338 43.770410 14.787708
F 15.739508 51.401710 15.120908
F 15.842608 43.909510 14.855608
F 6.806138 51.490110 17.523008
F 6.806138 43.765410 17.523008
F 15.761508 51.395110 17.799308
F 15.732308 43.651310 17.605608
F 6.975068 54.074510 21.166808
F 16.109108 54.026910 6.744218
F 0.603138 63.239010 2.848948
F 9.418368 63.088210 3.039238
F 0.523715 57.820510 6.520338
F 0.523715 65.545210 6.520338
F 9.360058 57.935710 6.681848
F 9.360058 65.660410 6.681848
F 0.354978 58.031110 3.838398
F 0.354978 65.755810 3.838398
F 9.390498 57.940210 3.948858
F 9.390498 65.664910 3.948858
F 0.215091 63.180110 0.163465
F 9.210378 63.085210 0.304797
F 2.712438 61.799010 3.771178
F 11.628208 61.800610 4.029338
F 2.395908 59.234810 0.071785
F 2.395908 66.959410 0.071785
F 11.444608 59.224110 0.384085
F 11.444608 66.948810 0.384085
F 2.622088 59.236210 2.827988
F 2.622088 66.960910 2.827988
F 11.646508 59.225510 3.117688
F 11.646508 66.950210 3.117688
F 2.601178 61.792010 6.497618
F 11.587908 61.798510 6.761068
F 4.949418 63.086910 2.888198
F 13.878508 63.088610 3.195258
F 4.902808 57.934110 6.521048
F 4.902808 65.658810 6.521048
F 13.818608 57.935710 6.838608
F 13.818608 65.660410 6.838608
F 4.887828 57.952210 3.781488
F 4.887828 65.676910 3.781488
F 13.856808 57.938310 4.107158
F 13.856808 65.663010 4.107158
F 4.707558 63.080510 0.146835
F 13.677508 63.087510 0.462514
F 7.165238 61.801110 3.872918
F 15.992408 61.839810 4.226748
F 6.958308 59.219510 0.225927
F 6.958308 66.944210 0.225927
F 15.830208 59.178110 0.714054
F 15.950208 66.836610 0.464082
F 7.168218 59.222010 2.963138
F 7.168218 66.946710 2.963138
F 16.040008 59.327610 3.447148
F 15.955708 66.926310 3.216018
F 7.117098 61.801010 6.606638
F 15.983708 61.814010 6.920388
F 0.430949 63.115110 10.119408
F 9.242128 63.085410 10.320008
F 0.055016 58.008410 13.673908
F 0.055017 65.733110 13.673908
F 9.112618 57.936310 13.957408
F 9.112618 65.660910 13.957408
F 0.340022 57.958210 10.907808
F 0.340022 65.682910 10.907808
F 9.208668 57.935210 11.228208
F 9.208668 65.659910 11.228208
F 0.296924 62.990610 7.407598
F 9.325218 63.084010 7.590448
F 2.577508 61.787710 11.030108
F 11.438308 61.797410 11.305508
F 2.671278 59.225610 7.396808
F 2.671278 66.950310 7.396808
F 11.559508 59.222810 7.669658
F 11.559508 66.947510 7.669658
F 2.590448 59.249310 10.097908
F 2.590448 66.974010 10.097908
F 11.468908 59.222410 10.398408
F 11.468908 66.947110 10.398408
F 2.401278 61.799910 13.739408
F 11.345808 61.797410 14.034208
F 4.801998 63.091710 10.163008
F 13.698208 63.085010 10.476108
F 4.627778 57.940510 13.808708
F 4.627778 65.665210 13.808708
F 13.575508 57.934810 14.111808
F 13.575508 65.659510 14.111808
F 4.757168 57.934710 11.079608
F 4.757168 65.659410 11.079608
F 13.666408 57.935210 11.383208
F 13.666408 65.659910 11.383208
F 4.842578 63.079610 7.432378
F 13.788108 63.085210 7.747598
F 6.986358 61.796710 11.153208
F 15.970008 62.039310 11.530308
F 7.100648 59.222610 7.512968
F 7.100648 66.947310 7.512968
F 16.148808 59.189910 7.863808
F 16.013308 66.957310 7.870628
F 7.012408 59.222810 10.243208
F 7.012408 66.947510 10.243208
F 15.925208 59.438310 10.508708
F 15.974708 67.059010 10.509108
F 6.876388 61.801010 13.883908
F 15.998708 61.752110 14.362508
F 0.039617 63.013910 17.182408
F 9.041758 63.080110 17.598208
F 0.121779 57.976210 20.884508
F 0.121779 65.700910 20.884508
F 9.215448 57.935310 21.244008
F 9.215448 65.660010 21.244008
F 11.454608 69.520010 21.319408
F 11.254908 69.519010 18.586108
F 0.010703 57.897010 17.969908
F 0.010703 65.621710 17.969908
F 9.023548 57.932210 18.509208
F 9.023548 65.656910 18.509208
F 0.035427 63.060210 14.297408
F 9.084288 63.083710 14.865508
F 2.259618 61.791810 18.280108
F 11.254908 61.794310 18.586108
F 2.346478 59.223110 14.626408
F 2.346478 66.947810 14.626408
F 11.315508 59.221610 14.942808
F 11.315508 66.946310 14.942808
F 2.330018 59.217510 17.358108
F 2.330018 66.942210 17.358108
F 11.276308 59.219210 17.674708
F 11.276308 66.943910 17.674708
F 2.416058 61.831210 21.037908
F 11.454608 61.795310 21.319408
F 4.546608 63.071210 17.458108
F 13.506208 63.081910 17.752208
F 4.695248 57.953110 21.106508
F 4.695248 65.677810 21.106508
F 13.684908 57.932710 21.397108
F 13.684908 65.657410 21.397108
F 4.543248 57.932110 18.362708
F 4.543248 65.656810 18.362708
F 13.485608 57.931610 18.664208
F 13.485608 65.656310 18.664208
F 4.608048 63.086110 14.721808
F 13.545608 63.084310 15.020808
F 6.781678 61.795810 18.430308
F 15.776308 62.019510 18.523108
F 6.845338 59.219710 14.787708
F 6.845338 66.944410 14.787708
F 15.816908 59.151810 14.974908
F 15.959108 67.010410 14.967308
F 6.806138 59.214810 17.523008
F 6.806138 66.939510 17.523008
F 15.703908 59.370210 17.747108
F 15.913908 66.959210 17.729208
F 6.975068 61.799210 21.166808
F 16.027508 61.673710 21.330008
F 6.781678 69.520510 18.430308
F 2.577508 69.512410 11.030108
F 2.259618 69.516510 18.280108
F 11.345808 69.522110 14.034208
F 2.601178 69.516710 6.497618
F 11.438308 69.522110 11.305508
F 6.986358 69.521410 11.153208
F 15.798108 69.653410 18.575408
F 18.163308 1.237810 10.428308
F 27.331008 9.149510 3.094998
F 18.018108 8.936220 7.569758
F 18.314908 8.984210 17.534208
F 27.099308 3.931740 6.767938
F 27.225208 8.865240 7.570848
F 18.157408 3.823970 6.733638
F 18.218008 9.086720 3.258138
F 27.327308 1.386740 3.151548
F 24.875708 12.919910 3.154078
F 31.616008 1.222960 17.676408
F 18.255408 1.333880 7.787248
F 26.925608 1.465430 0.362047
F 27.086308 9.142010 0.427817
F 18.243908 1.188210 0.624970
F 33.747208 12.994210 0.502580
F 29.500208 7.666580 3.955978
F 24.982608 7.709250 21.177808
F 20.456408 7.555010 4.165168
F 31.267508 1.228710 10.594508
F 29.238408 5.123390 0.290413
F 18.300008 9.111550 0.550547
F 20.491408 5.093800 0.464019
F 20.434108 12.743910 0.381499
F 27.215808 3.971220 4.007928
F 22.803408 1.226140 0.339894
F 20.359608 5.120990 3.181378
F 20.667208 12.979810 3.311898
F 31.690908 8.857470 7.838968
F 33.785908 7.754730 21.370208
F 20.206208 7.587740 6.861058
F 27.017608 11.671210 14.103108
F 31.665608 1.296040 3.208828
F 33.676708 7.655890 4.061508
F 18.237808 9.022220 14.837308
F 22.666308 8.977620 0.155564
F 31.643408 3.953160 6.879598
F 31.704308 11.363310 6.806958
F 22.537608 4.068700 6.831988
F 22.516508 11.396510 6.779908
F 29.505408 4.921510 3.169398
F 29.394908 12.786310 0.415677
F 22.614608 3.957090 4.066938
F 22.635608 8.899270 3.000558
F 31.778508 1.522010 0.314553
F 31.491108 9.057900 0.342068
F 18.268208 3.728740 21.297008
F 22.705408 11.618410 21.278608
F 33.910808 5.076350 3.134028
F 22.788408 3.797560 21.442308
F 25.125008 7.870890 3.994918
F 24.771908 5.152590 17.688408
F 33.812008 5.177060 0.466790
F 29.323008 12.899310 3.145298
F 24.861908 5.163570 0.442230
F 18.160308 3.937920 18.621908
F 31.818908 3.886850 4.256818
F 18.200708 3.850420 4.118968
F 24.954908 5.266180 3.227018
F 22.643408 11.348110 4.052968
F 18.026508 3.642710 11.552808
F 27.037108 11.713010 4.015178
F 24.943608 7.606010 6.678778
F 33.805108 5.208520 17.576708
F 27.138108 1.332240 10.362908
F 27.333508 8.894020 10.429908
F 22.818308 1.529440 3.013138
F 33.854808 12.809210 3.237488
F 27.002808 3.795680 13.966808
F 29.394308 12.896310 15.134608
F 18.096208 1.438510 17.754208
F 33.877708 12.725410 7.785318
F 26.927608 3.831260 11.243808
F 27.295708 11.507510 11.272908
F 24.833608 13.039210 14.965108
F 31.504108 11.607010 4.205428
F 18.237108 1.309130 3.363868
F 29.446908 7.664400 6.734658
F 18.084308 11.549710 18.574508
F 18.149108 11.593410 11.373608
F 31.532908 9.055360 10.465008
F 29.205408 13.013010 17.889808
F 20.416808 7.743580 11.302608
F 31.615508 11.606210 18.498108
F 29.311108 5.154670 7.746778
F 27.157308 11.396810 6.737378
F 20.272408 5.122760 7.835708
F 20.577408 12.866210 7.694128
F 29.532908 7.542570 11.198408
F 29.430508 12.631710 7.564008
F 20.201908 5.034380 10.570908
F 20.362108 12.821310 10.373408
F 29.338808 7.574720 13.961008
F 24.814008 5.161720 14.936308
F 20.349108 7.740390 13.911708
F 22.633008 3.708480 18.707008
F 18.189608 11.630110 21.271508
F 31.546708 11.530910 11.325408
F 22.646508 1.266630 10.429208
F 22.597408 8.895240 10.343508
F 31.575708 3.708400 14.197108
F 33.796808 12.977110 14.930408
F 22.705408 3.759230 14.242608
F 22.622508 11.632910 13.991208
F 29.228308 5.129880 10.334808
F 29.536908 12.953210 10.345008
F 22.533008 3.802350 11.447608
F 22.607908 11.483610 11.323508
F 31.408408 1.394500 7.924608
F 33.859008 7.745160 6.868168
F 22.578908 1.397780 7.786308
F 22.532908 8.889350 7.753098
F 33.674408 5.177450 10.472808
F 33.837008 13.038410 17.524108
F 24.944808 7.872290 11.247408
F 33.788808 5.121430 14.903408
F 33.884208 5.264830 7.787218
F 33.886908 7.680810 13.942408
F 25.010708 5.132930 7.772238
F 24.777208 12.680410 7.785408
F 31.447508 3.861710 11.455408
F 31.620508 9.025280 3.113338
F 24.643208 5.229150 10.553008
F 24.950208 12.866910 10.473508
F 33.800108 7.807480 11.185108
F 18.089908 1.264430 14.939508
F 24.926808 7.804040 13.972708
F 24.985808 7.687100 18.539008
F 27.083608 1.137300 17.640008
F 27.020308 9.048030 17.545708
F 31.660408 3.827610 18.527008
F 18.318808 11.649710 4.196798
F 27.070608 3.911740 21.160808
F 27.118908 11.621610 21.248008
F 22.533708 9.024160 14.840208
F 22.555508 1.143370 15.037108
F 27.025508 3.558820 18.497808
F 27.025008 11.550710 18.484008
F 24.954108 13.030310 0.401882
F 31.722308 11.617210 21.208308
F 27.110208 1.252080 15.012008
F 27.049808 9.032540 14.860808
F 22.616108 11.498610 18.585908
F 18.096508 11.660910 14.196108
F 29.380208 7.721090 18.480308
F 24.713908 12.963810 17.676608
F 20.507708 7.723120 18.581008
F 31.707808 8.910720 14.922708
F 29.282608 4.991340 14.786908
F 31.631908 11.603710 14.001608
F 20.459108 5.132700 14.975908
F 20.421008 12.852610 14.891408
F 29.277608 5.118180 17.581508
F 18.114408 8.952570 10.326608
F 20.391308 4.997280 17.691108
F 20.357508 12.833810 17.543908
F 29.260508 7.672670 21.236108
F 31.450908 1.123300 15.081508
F 20.430808 7.628000 21.243208
F 33.695208 7.710980 18.606308
F 33.829608 12.838710 10.545408
F 31.607708 9.165970 17.571208
F 22.527608 1.039250 17.892608
F 22.663208 9.019420 17.506908
F 31.549108 3.941120 21.113108
F 27.048908 1.486070 7.658988
F 18.132508 11.694210 6.916678
F 18.049808 3.931050 14.223008
F 20.303108 -0.095872 14.078508
F 20.485108 0.096643 6.724008
F 24.715908 -0.086979 14.152108
F 20.448508 -0.131291 11.286908
F 29.160308 -0.259983 11.395508
F 33.689908 -0.141316 14.069408
F 33.942008 0.037202 21.261908
F 20.608208 0.009109 3.899588
F 29.442108 0.083529 21.445908
F 24.852208 -0.091476 21.251108
F 24.958208 -0.229962 18.666208
F 24.934708 0.134531 11.261308
F 26.910008 24.295210 3.329148
F 27.258508 16.603210 3.248778
F 18.107708 16.626910 7.842288
F 18.260408 26.964310 6.575068
F 18.199408 19.297610 14.104608
F 27.223608 19.207910 6.975218
F 31.625408 26.983810 6.963458
F 33.763908 15.528210 14.032708
F 22.591008 26.959710 4.118598
F 27.292708 19.116010 4.262508
F 22.840008 27.227710 6.838158
F 34.063408 15.287810 6.910118
F 27.099908 24.471110 0.526803
F 27.170108 16.855510 0.556097
F 31.511508 27.143410 14.106608
F 18.038908 24.263410 17.735908
F 29.521208 15.408810 4.182338
F 29.242608 23.145510 4.002328
F 20.487908 15.679710 4.160328
F 20.412308 23.154510 4.088848
F 29.133908 20.893110 0.543549
F 20.432708 20.377110 0.374344
F 29.446908 20.426010 3.190268
F 20.466208 20.541310 3.173848
F 29.501808 15.236910 6.924258
F 29.366508 23.213110 6.881578
F 20.532508 15.508410 6.938408
F 20.364008 23.145410 6.979918
F 31.526308 24.442010 3.281918
F 31.768508 19.134610 4.223278
F 22.597808 24.328010 3.147048
F 22.711908 16.572410 3.077588
F 33.751508 15.610110 21.359108
F 18.075508 26.882710 21.414108
F 18.209608 19.208710 21.280108
F 22.771408 19.319210 6.800128
F 18.272308 19.036010 6.716908
F 34.082708 20.505010 10.427908
F 33.780308 20.574710 3.341738
F 22.707108 19.102710 4.120788
F 31.654408 24.566810 0.539786
F 31.605108 16.590410 3.206008
F 22.711008 24.570010 0.391751
F 22.756608 16.669610 0.350301
F 18.214908 19.225010 3.933918
F 33.743908 23.167810 4.090838
F 25.055008 15.431010 4.136658
F 24.715008 22.958310 4.256168
F 18.157308 16.556610 3.058688
F 24.827908 20.555110 0.445758
F 27.013108 27.107310 11.261908
F 25.040708 20.314710 3.246578
F 33.976308 15.455010 11.426108
F 33.825808 23.112310 6.895898
F 24.862208 15.315010 6.822068
F 24.940908 23.271810 6.942738
F 26.994408 24.270910 10.664008
F 27.254508 16.532110 10.457208
F 33.823108 20.807710 18.051608
F 18.304008 16.727810 10.528208
F 18.161908 24.425910 3.173728
F 27.245108 19.385910 13.819508
F 31.688908 27.156510 21.468708
F 33.952108 20.539410 7.776048
F 33.773308 15.601110 18.612208
F 27.034808 19.100910 11.152608
F 18.273308 24.346410 0.445007
F 33.895408 20.654710 0.643727
F 27.195008 24.342710 7.916518
F 27.183408 16.426210 7.721488
F 18.190908 27.004110 11.483408
F 22.409708 27.137810 18.557608
F 29.561508 15.360810 11.235508
F 29.438308 23.224610 11.350808
F 20.512808 15.429010 11.250308
F 20.487408 23.069210 11.475908
F 29.523708 20.638710 7.689838
F 20.557108 20.517810 7.747408
F 29.304008 20.650310 10.292008
F 20.555308 20.559310 10.460108
F 29.345908 15.509110 13.956808
F 29.362608 23.196310 14.075008
F 20.502508 15.519910 13.972108
F 20.464108 23.143110 14.213508
F 31.723508 24.485610 10.422508
F 18.279908 26.970410 3.845098
F 22.637008 24.621510 10.500208
F 22.815008 16.652010 10.499608
F 31.712008 19.207910 6.920868
F 31.682708 19.537310 11.321308
F 33.900808 20.525110 15.281708
F 22.576108 19.376510 14.104508
F 33.810008 15.319710 4.136468
F 31.759308 16.844710 10.486708
F 22.545008 27.064910 14.278508
F 22.672908 19.165010 11.393208
F 31.610608 24.443410 7.664678
F 31.835108 16.551610 7.739268
F 22.656608 24.650410 7.771088
F 22.747108 16.859110 7.785888
F 27.045608 27.061110 21.596108
F 33.867108 23.127610 11.465808
F 24.977308 15.430810 11.394708
F 24.719208 23.064710 11.637308
F 27.200408 26.866410 13.992708
F 24.943308 20.633510 7.659908
F 29.245708 15.366010 21.404508
F 24.805508 20.628910 10.328308
F 31.511808 16.815710 15.083408
F 33.674908 23.096610 14.318908
F 24.767108 15.608110 14.012608
F 24.859708 23.012510 14.193708
F 27.115108 24.493010 17.880008
F 27.107308 16.662310 17.574708
F 18.299308 16.685110 14.898408
F 34.007508 23.145210 21.380908
F 18.274708 19.249210 11.427108
F 27.166108 19.511110 21.200408
F 24.882608 23.107310 21.446808
F 24.982808 15.511510 21.277708
F 24.939508 20.677810 17.500708
F 27.109008 19.207410 18.491608
F 18.179208 26.919610 18.708508
F 27.002108 26.991510 7.022898
F 27.156008 24.303510 14.942208
F 27.095908 16.712010 14.882708
F 18.124808 16.659310 0.370225
F 27.133308 26.786210 4.239318
F 29.275008 15.594510 18.620308
F 29.423308 23.255110 18.702908
F 20.356608 15.512310 18.387308
F 20.440008 23.251710 18.730908
F 29.481808 20.567210 14.872408
F 20.474608 20.636210 15.173008
F 29.305208 20.653210 17.667908
F 20.447508 20.630910 17.876908
F 31.410608 16.716810 0.449899
F 29.318508 23.334310 21.367608
F 20.468508 15.277710 21.291608
F 20.539408 23.009610 21.399208
F 31.629708 24.781010 17.891508
F 31.507308 16.912110 17.933708
F 22.772308 24.583410 17.759308
F 22.465208 16.966910 17.791308
F 24.928508 20.524310 14.839208
F 31.452008 19.350210 21.480508
F 27.110508 26.961210 18.725008
F 22.672708 19.176810 21.365508
F 31.548208 27.108110 11.450308
F 31.538208 19.458210 18.741808
F 31.568508 27.340010 18.770108
F 22.896208 19.489010 18.647508
F 31.533008 24.637410 15.096908
F 31.781208 19.381710 14.148408
F 22.702808 24.545710 15.027408
F 22.696108 16.834110 15.028008
F 18.073908 24.433410 14.982808
F 33.803708 23.390510 18.678908
F 24.735608 15.608810 18.628508
F 24.953108 23.114810 18.695808
F 18.175708 24.515010 10.415508
F 18.023608 16.608710 17.773508
F 22.511208 27.193310 21.320908
F 18.148908 24.293010 7.710788
F 22.774508 27.134610 11.540308
F 31.635208 27.010010 4.105478
F 17.935608 27.089510 14.057308
F 18.120008 19.315310 18.565808
F 27.165108 34.622910 4.039488
F 27.122308 40.175510 0.323080
F 18.151208 32.213910 15.084808
F 31.871308 39.689910 3.149308
F 27.337608 34.795710 6.828568
F 29.286008 28.150210 7.780028
F 24.938308 36.024910 3.165358
F 27.124408 39.800110 17.805808
F 27.235308 32.164410 0.419098
F 29.297308 38.666410 21.291608
F 18.027408 32.254210 10.383208
F 27.371508 39.943010 3.042298
F 27.047408 32.093610 3.125078
F 29.543308 38.550110 4.022218
F 20.386908 30.850210 3.927878
F 20.604308 38.732210 4.138958
F 24.802208 28.358310 0.445294
F 29.501608 36.071310 0.462021
F 18.131808 39.915910 0.358413
F 20.384108 36.222810 0.520879
F 33.849808 38.607110 21.364208
F 29.330008 36.068410 3.023128
F 25.054008 28.491110 7.875468
F 20.524708 36.134410 3.186708
F 29.361408 30.829010 6.992828
F 29.371508 38.527910 6.731968
F 20.470008 30.931210 6.685058
F 20.606008 38.501010 6.923628
F 29.366708 30.847810 4.100488
F 33.872808 38.493910 4.149758
F 22.484408 32.083110 3.083138
F 34.014108 28.436710 17.984708
F 31.676108 34.580310 6.832538
F 22.742408 34.707310 6.837758
F 31.569808 34.755510 4.112758
F 22.818208 34.747610 4.124608
F 31.633008 32.090810 0.525300
F 31.656408 39.805210 0.335901
F 22.700908 32.312810 0.392110
F 22.681108 40.075010 0.338830
F 18.025308 40.060410 10.253508
F 33.780208 38.580810 6.796308
F 24.710008 30.789810 4.160998
F 22.800908 39.896810 3.141828
F 33.987508 35.875210 3.360018
F 33.912508 36.041510 0.642888
F 29.401808 28.131910 3.227698
F 24.777208 36.086510 0.242017
F 20.278008 28.253510 14.911908
F 24.910708 28.210510 3.252148
F 20.239608 28.253010 17.598808
F 25.095508 38.586810 4.001288
F 31.653608 32.095410 3.240888
F 31.561908 39.882110 7.591748
F 24.934008 30.927710 6.873738
F 25.250708 38.505010 6.729058
F 27.231008 32.233710 10.586208
F 27.091408 39.991810 10.503108
F 24.876308 31.030910 18.532608
F 33.935008 38.837310 13.999108
F 27.137808 34.843410 14.054908
F 34.021308 28.334610 0.549279
F 27.056508 34.870210 11.230008
F 18.266008 32.208710 7.666178
F 27.031908 32.386510 7.793398
F 27.284508 39.880310 7.846888
F 33.977808 30.902210 6.941168
F 33.807808 30.868210 14.299108
F 29.274808 30.883810 11.451508
F 29.422108 38.775210 11.300708
F 20.180408 30.797210 11.329608
F 20.365908 38.685710 11.381708
F 24.692108 35.949010 17.685908
F 29.634208 36.011410 7.652098
F 18.253508 39.916910 3.126268
F 20.545208 35.977610 7.750748
F 29.156308 28.298210 17.754108
F 29.412808 36.135810 10.392408
F 18.249508 39.907210 7.535448
F 20.299508 36.142110 10.446808
F 29.351108 30.876910 14.097508
F 29.234308 38.793310 14.007208
F 20.271408 30.855810 14.053808
F 20.392108 38.705610 14.038708
F 31.638308 32.261510 10.661508
F 33.718108 38.813010 11.394508
F 22.464908 32.089710 10.493008
F 22.680008 39.938510 10.513108
F 31.537508 34.873110 14.035508
F 22.532308 34.789610 13.917908
F 31.646908 35.026310 11.379908
F 22.446308 34.731010 11.218308
F 31.620908 32.053010 7.793768
F 31.633408 40.175410 10.370008
F 22.643408 32.096510 7.882928
F 22.965908 39.838410 7.630748
F 33.822508 30.929810 11.615208
F 18.150608 32.124310 0.385381
F 24.868008 31.043510 11.347508
F 24.861608 38.656210 11.384208
F 33.944708 31.065310 18.838308
F 29.446908 28.320510 10.493308
F 18.193408 40.051310 14.984008
F 24.936008 36.125110 7.839128
F 18.353108 34.783810 6.804638
F 33.812108 36.279010 10.551508
F 24.886508 36.037410 14.884908
F 24.794508 36.006910 10.592808
F 33.843908 28.356010 15.165208
F 20.211008 28.498510 0.150204
F 24.980008 30.940310 14.103308
F 24.927408 38.810910 14.050308
F 27.204708 32.150110 17.670008
F 18.459708 34.679210 4.089088
F 34.015508 35.908310 17.802508
F 18.091908 32.079210 17.723408
F 27.018908 34.790410 21.199108
F 24.911908 38.626410 21.450608
F 27.027608 34.770810 18.610708
F 33.889308 30.858210 4.253828
F 27.262108 32.249510 15.035908
F 27.158508 39.931610 15.137808
F 18.102708 40.010710 17.696908
F 33.965008 30.863710 21.574308
F 29.399008 30.843210 18.604708
F 31.671408 39.711010 17.719008
F 20.422708 30.925710 18.530408
F 20.377508 38.768010 18.500008
F 33.911108 36.246110 14.923008
F 29.224308 36.194210 15.048408
F 24.813408 31.019610 21.219008
F 20.381808 36.096010 15.043608
F 24.868008 38.498110 18.593708
F 29.377408 35.852210 17.719308
F 33.853708 36.039110 7.915958
F 20.336108 36.125110 17.940708
F 29.435708 30.863410 21.377108
F 29.359308 38.404910 18.548508
F 20.459508 31.092410 21.157708
F 20.439808 38.717310 21.298808
F 31.687908 32.159210 17.768608
F 31.637208 39.991710 15.056308
F 22.589808 32.185810 17.642108
F 22.696108 39.954110 17.682808
F 31.717608 34.670610 21.434608
F 22.438708 34.885510 21.333208
F 31.661808 34.696210 18.644408
F 22.521808 34.787910 18.657008
F 31.634908 32.232010 15.011308
F 33.866408 28.310110 7.949448
F 22.532808 32.152010 14.938608
F 22.657608 39.819310 14.997008
F 33.801008 38.586510 18.644408
F 24.826308 28.209610 17.697608
F 20.449308 28.332610 2.969458
F 18.135508 32.124410 3.170428
F 18.033908 34.747810 18.760408
F 25.002008 28.350510 14.820408
F 29.365208 28.280110 0.390591
F 33.742808 28.315610 3.293288
F 17.952008 34.846810 11.369508
F 18.199908 34.714710 21.499308
F 20.452408 28.239410 10.460808
F 24.833108 28.414610 10.449508
F 20.501508 28.332210 7.662298
F 18.221708 34.814810 14.128408
F 33.690508 28.299010 10.525108
F 29.257408 28.183410 15.081808
F 27.154808 47.558610 3.210458
F 27.148708 55.258410 7.978568
F 29.394708 43.613110 3.083038
F 20.521108 54.033610 4.122978
F 26.924308 49.843710 6.840698
F 31.642708 55.366010 17.876008
F 18.180308 55.391010 0.451017
F 29.415108 43.692110 10.360208
F 27.160208 50.083810 4.104738
F 20.478308 51.421110 3.163808
F 33.917208 43.630910 10.274508
F 18.128508 55.432110 10.622908
F 27.205708 47.602310 0.361070
F 17.987108 42.516710 14.102008
F 18.087908 47.583610 10.543308
F 31.565808 42.379210 21.015608
F 29.341108 43.786110 17.735408
F 29.500908 46.291010 6.733958
F 22.797308 42.629010 21.357308
F 20.438508 46.458910 4.020768
F 29.354608 51.493510 0.480919
F 22.674108 55.362610 3.138758
F 20.282508 51.460810 0.314897
F 20.476408 43.869610 0.442738
F 29.393808 51.398610 3.129488
F 29.498508 46.258610 4.044128
F 24.963108 51.517510 3.138788
F 20.844608 43.801810 3.147888
F 29.451008 54.111910 4.069138
F 27.217508 47.459010 7.917268
F 22.752408 50.084310 3.987098
F 20.455408 46.374710 6.776998
F 31.694508 50.137810 4.073518
F 26.960808 42.505010 14.131008
F 24.830008 46.255410 4.023098
F 32.013508 50.384410 18.760308
F 31.740708 47.528910 10.583108
F 18.094308 50.139110 21.335608
F 22.554408 50.027110 6.775788
F 31.653208 42.308610 3.994958
F 33.782808 51.666310 3.097588
F 22.450108 42.370010 11.533708
F 22.652208 47.517810 2.965958
F 34.136008 43.741210 17.644808
F 34.071508 46.188910 21.284908
F 25.043308 43.903910 17.731408
F 22.527808 47.643210 0.320394
F 22.420408 42.432410 14.291508
F 18.266308 42.490910 21.383308
F 31.703908 47.570210 3.031528
F 31.581908 55.425910 3.179728
F 27.063108 55.185810 15.065208
F 33.983608 51.486410 0.352095
F 27.150808 42.736210 11.432908
F 24.800008 51.245310 0.224527
F 25.069008 43.771410 0.439260
F 33.729408 54.176010 4.066358
F 18.129108 42.602810 18.658108
F 24.890408 54.126410 3.996558
F 31.654908 42.425110 6.694738
F 33.817608 54.167410 6.871498
F 33.910908 46.490510 6.719698
F 24.947508 54.062210 6.786558
F 25.116408 46.335510 6.773638
F 27.217308 47.490910 10.587408
F 18.182008 50.120610 6.990908
F 33.713408 43.753910 3.125078
F 31.643608 42.609510 14.018608
F 29.600408 51.297410 14.915008
F 27.302808 42.366010 4.099848
F 33.930308 46.286010 3.946918
F 18.243408 50.317010 4.254918
F 29.318308 51.498610 10.325708
F 22.997108 42.432110 4.139658
F 18.493108 42.566310 3.914788
F 31.675208 42.610110 11.313108
F 29.496608 46.493510 14.035708
F 24.583908 43.790510 15.093608
F 22.655708 47.662610 14.995608
F 29.262608 53.923110 14.208008
F 29.507908 53.983010 11.442408
F 29.490408 46.243810 11.306808
F 20.316108 54.099210 11.368908
F 20.429308 46.383810 11.608708
F 29.257808 53.850310 6.885458
F 31.661708 47.530510 7.841948
F 20.294308 54.019710 6.813478
F 20.441308 43.818510 7.702778
F 29.145308 51.282210 7.676028
F 29.455208 43.754210 7.649218
F 20.416308 51.634510 10.353308
F 20.389408 43.709910 10.460508
F 31.708108 42.381910 18.270308
F 27.178508 47.699810 14.986708
F 20.327208 54.168810 14.213108
F 20.207908 46.198410 14.228108
F 33.956508 51.304710 10.569508
F 25.100108 46.423510 18.722008
F 22.653708 47.692610 10.430508
F 27.367208 50.369210 18.617908
F 34.032508 51.576810 14.845708
F 33.936008 46.232610 18.669208
F 22.614608 50.170910 14.160408
F 18.053108 42.534010 11.377708
F 31.822608 50.045410 13.872408
F 25.094508 43.620410 3.193178
F 22.584908 50.149310 11.527208
F 29.416608 43.632510 0.334115
F 31.502208 50.189610 11.156008
F 22.576408 50.105910 18.429708
F 22.762408 47.594310 7.751448
F 22.740008 42.610010 18.611308
F 33.918408 53.847110 11.353908
F 34.081008 46.375210 11.423308
F 24.877908 51.382210 10.388108
F 24.939408 46.357110 11.447508
F 31.459808 50.118110 6.992638
F 18.254208 47.558810 7.849878
F 24.638608 51.450810 7.579508
F 24.938608 43.763610 7.570798
F 33.625208 51.502910 7.839728
F 33.858108 43.766410 7.526358
F 27.121308 50.228110 11.336208
F 24.790008 43.802710 10.540708
F 34.127308 51.721210 17.719408
F 33.808308 46.258610 14.034208
F 24.788608 53.978110 13.997408
F 24.952108 46.482910 14.070908
F 27.102308 50.270310 14.045308
F 24.911108 51.359210 17.558408
F 33.982208 54.146110 14.080308
F 24.746608 53.780410 18.398208
F 27.231308 50.129010 21.428108
F 18.345308 50.184110 11.345108
F 24.809908 46.283810 21.407008
F 24.821308 53.918410 21.187408
F 29.721808 51.507410 17.756708
F 20.344108 51.428610 7.692748
F 18.063908 50.268510 18.723208
F 34.085908 54.283610 18.684908
F 24.992408 51.454010 14.977608
F 34.088608 43.666510 14.964908
F 27.143208 42.345610 6.871308
F 27.175108 42.434710 18.664308
F 29.458008 54.120010 18.683108
F 27.161408 47.778010 17.773808
F 20.044208 54.028210 18.354608
F 20.225008 46.380410 18.623408
F 31.838808 47.674410 15.079408
F 18.187808 42.583610 6.655678
F 20.353108 51.445910 15.148608
F 20.228608 43.565710 15.037608
F 31.681208 50.307310 21.455808
F 29.407608 43.757410 14.977208
F 20.291508 51.421310 17.839608
F 20.405308 43.783510 17.739108
F 29.491008 54.069810 21.430908
F 29.489508 46.140510 21.370208
F 20.287208 54.083110 21.165908
F 20.369308 46.346210 21.327908
F 33.784308 43.579810 0.414005
F 27.146308 42.607910 21.311708
F 22.670908 47.435510 17.711408
F 34.108708 54.128610 21.430308
F 31.663008 47.521410 0.108252
F 24.611508 53.949510 11.245108
F 22.453208 50.258610 21.103408
F 31.806208 47.751610 17.783108
F 29.437208 46.385710 18.564908
F 22.562808 42.439810 6.842128
F 18.211108 47.838910 3.128868
F 18.197208 47.652110 0.398164
F 18.234008 50.414010 14.155008
F 31.502208 55.243810 7.818428
F 22.411808 55.515210 10.428508
F 22.554808 55.297410 7.797768
F 18.310808 55.399910 3.123138
F 18.220108 47.798010 15.028808
F 22.634808 55.181010 0.283270
F 22.602408 55.275110 14.919508
F 27.067208 55.175410 0.494549
F 17.995808 47.693810 17.737708
F 27.195908 55.198810 17.765108
F 18.227508 55.229010 7.955548
F 17.964508 55.717410 17.904308
F 31.705608 55.258710 10.509408
F 27.055508 55.168210 10.778108
F 22.396208 55.318410 17.711008
F 31.726308 55.164910 15.060008
F 27.213708 55.292510 3.047818
F 31.766308 55.382410 0.478264
F 18.014708 55.447710 15.130508
F 27.266008 63.101410 3.380788
F 18.316008 63.012810 0.497935
F 27.265508 57.867810 6.840048
F 25.114608 67.143610 7.864978
F 18.288708 57.932510 4.390088
F 17.943908 57.967610 21.429908
F 27.147608 57.771210 4.098458
F 29.384008 67.100910 3.173078
F 18.216608 62.992510 7.858098
F 18.327108 63.182310 10.569208
F 24.824608 61.530610 18.627508
F 17.971908 58.327010 18.738608
F 31.583908 63.108410 3.044628
F 20.375008 61.697110 4.265608
F 26.976508 57.844510 21.675008
F 27.046608 65.507510 21.442208
F 20.325208 59.212110 0.407905
F 22.738208 65.624410 21.295308
F 29.555308 61.822610 4.216248
F 29.425208 66.942610 0.398514
F 20.493608 59.187010 3.175478
F 20.336308 66.903010 3.181618
F 29.201908 61.690410 7.032548
F 20.408108 61.704110 6.926928
F 31.560908 63.093410 0.401148
F 22.603008 65.698410 4.192478
F 31.579308 57.727010 6.699448
F 31.471108 65.632610 6.764548
F 22.593408 57.981910 6.822148
F 22.943008 65.640810 6.917328
F 29.233308 59.246710 0.585122
F 31.632508 65.695910 4.086378
F 22.747608 58.041310 3.975298
F 27.119408 65.843310 4.170598
F 31.476708 65.444610 18.573208
F 22.651708 63.028110 3.297698
F 34.084208 61.988310 4.122168
F 24.967108 61.841610 4.357968
F 34.008908 59.459010 3.117058
F 33.959308 66.967510 3.031188
F 22.474308 57.789910 21.436608
F 24.997808 66.986510 0.510903
F 29.358208 59.280110 3.385978
F 33.636508 61.684110 21.393608
F 24.932108 59.384510 3.248128
F 18.182308 65.487510 4.233458
F 33.772808 61.836110 6.858918
F 27.017608 63.070710 7.979758
F 27.048508 62.878910 10.658508
F 18.292208 57.761110 6.998758
F 18.124808 58.051810 11.384708
F 29.349908 61.682410 13.991408
F 18.222208 63.195710 15.058608
F 22.686208 63.111410 0.441276
F 26.990708 57.788510 11.345508
F 27.193208 65.439510 14.263808
F 31.840508 57.980310 4.067568
F 24.703208 59.243310 0.514956
F 27.197108 65.653210 6.931608
F 18.291208 62.900110 3.221388
F 29.476508 61.661210 11.305408
F 22.674608 63.204710 10.466808
F 29.301008 59.182110 7.963758
F 29.425808 67.079010 7.775428
F 20.537008 59.130510 7.888448
F 20.624608 66.927010 7.657108
F 29.352508 58.956610 10.571408
F 29.350308 66.729410 10.507208
F 20.325208 59.270210 10.531308
F 20.558908 66.849510 10.388208
F 31.688708 62.802810 14.799308
F 20.420108 61.833910 11.354508
F 31.506408 63.121110 10.518008
F 22.496308 63.086810 7.824508
F 31.575608 57.794610 14.158908
F 31.655608 65.525010 14.094208
F 22.401208 57.904810 14.110008
F 22.654608 65.458010 14.086008
F 31.552708 57.889210 11.404108
F 31.607908 65.643510 11.420408
F 22.554708 58.022010 11.379408
F 22.910408 65.696410 11.339708
F 31.574008 63.239210 7.808848
F 24.798808 61.806710 7.202978
F 33.792608 61.820310 11.308408
F 24.785608 61.591110 11.496808
F 33.719708 59.098610 7.731768
F 33.740508 66.969810 7.546678
F 24.898608 59.107210 7.681388
F 25.264808 66.992210 10.673208
F 33.618608 59.315110 10.409708
F 33.828908 66.905410 10.430108
F 24.774408 59.117510 10.381308
F 27.262008 65.380410 11.605608
F 33.938108 61.650910 13.947408
F 24.941908 61.504410 14.108608
F 27.168408 62.860810 17.674608
F 24.895908 66.905410 3.138818
F 24.840908 61.692010 21.354808
F 27.070808 62.991010 0.600348
F 18.345708 65.712910 11.385208
F 18.159108 65.705710 14.045208
F 26.952308 57.818110 18.905708
F 27.045408 65.544410 18.712808
F 33.674308 66.818910 17.611808
F 33.983208 59.182310 0.487312
F 29.317308 59.058510 15.059708
F 20.506308 66.871010 0.447573
F 29.390608 61.642610 18.678608
F 20.294108 61.878410 18.533908
F 27.153908 57.791310 14.105508
F 29.347208 66.775510 15.001408
F 20.104608 59.346810 14.973308
F 20.378908 66.933310 15.004508
F 29.273508 59.164810 17.848208
F 18.004608 57.924910 14.093908
F 20.363808 59.332510 17.733208
F 20.402908 67.035710 17.724308
F 29.321608 61.839910 21.261408
F 20.589408 61.687910 21.269108
F 29.194208 67.000110 17.708008
F 22.645008 62.862510 15.160208
F 31.582608 58.023510 21.520608
F 33.795608 67.061510 0.456716
F 18.171208 65.652710 21.304808
F 22.620108 65.636310 18.538108
F 31.624108 57.905710 18.660208
F 31.726208 65.647810 21.182008
F 22.429808 57.805510 18.658808
F 24.938008 66.857710 17.621108
F 31.714108 62.944310 17.463808
F 20.348708 61.780910 14.043708
F 33.854408 61.681910 18.582808
F 22.655808 62.990910 17.770708
F 33.863308 59.120910 15.030908
F 33.905208 66.703110 14.829808
F 24.808308 58.824210 15.137008
F 27.228008 62.915110 15.048508
F 34.008908 59.212810 17.818808
F 18.311508 65.538110 6.872418
F 24.843608 58.851010 17.817808
F 24.830208 66.825810 14.943008
F 18.164108 65.740510 18.630208
F 18.143708 63.222510 17.741408
F 33.650308 69.572410 11.344808
F 20.429208 69.489110 21.481208
F 29.292408 69.433510 18.660308
F 24.910508 69.689010 6.748618
F 33.700008 69.699710 7.071728
F 33.750508 69.401110 18.571908
F 20.208708 69.470710 18.709908
F 29.216208 69.328710 14.100608
F 29.414308 69.659810 4.176798
F 33.926308 69.469810 4.083488
F 25.088808 69.552910 3.981478
F 29.181708 69.595410 6.851868
F 35.958008 11.560310 18.530108
F 38.348708 12.870210 10.631808
F 44.979008 3.954030 4.196138
F 44.997608 11.694610 4.175418
F 49.396208 1.114300 3.100978
F 36.184408 11.740810 4.075768
F 44.883208 3.792980 6.872638
F 45.158508 11.657310 6.896368
F 51.836608 7.751270 6.679308
F 36.215808 3.881340 3.992858
F 47.330508 5.163420 3.278848
F 36.023408 1.404010 17.645208
F 47.214808 12.927610 3.385218
F 36.010008 9.081220 0.320485
F 47.253508 12.690710 10.678608
F 43.072808 7.889790 21.167508
F 38.308408 5.127710 2.969518
F 49.488308 1.439080 0.382558
F 45.308008 9.038030 3.424558
F 36.144508 1.431610 0.498585
F 38.135408 7.720790 21.292108
F 36.230308 8.980620 7.766158
F 49.648808 4.049970 21.367208
F 51.774508 7.946640 21.568308
F 38.282808 5.130090 0.207122
F 40.589808 11.645210 6.646108
F 49.442508 9.062140 3.169478
F 36.057408 11.599610 21.390608
F 38.263608 7.804540 3.631538
F 45.119108 3.915370 18.486008
F 47.262108 7.465820 6.975598
F 42.954508 5.214820 17.619108
F 40.588508 3.928080 4.027168
F 40.611108 8.903080 3.103748
F 51.948408 13.058110 0.575875
F 49.443508 11.645610 4.216188
F 40.423408 1.303450 7.650438
F 36.056208 3.933280 21.229508
F 49.573208 3.578050 4.159648
F 49.594308 11.476410 6.923208
F 40.564208 3.888920 6.807628
F 40.479608 11.562110 3.973888
F 47.422308 7.675540 4.254028
F 40.526508 8.867490 14.902408
F 40.783108 1.446300 0.536338
F 40.621708 9.040820 0.236849
F 49.498908 3.909810 18.737508
F 47.388908 7.880720 21.451208
F 42.985408 7.816730 4.199818
F 49.487508 8.872230 15.151108
F 51.650008 12.884310 15.100508
F 51.716908 5.212360 10.411808
F 45.065408 3.820630 21.396008
F 36.006208 11.544810 14.097608
F 42.745008 5.243940 3.159728
F 47.283908 12.518910 14.931608
F 51.702708 5.074480 3.170578
F 51.599508 13.015110 3.268348
F 42.976008 7.719240 6.847058
F 49.454608 1.226490 17.873808
F 51.776208 7.727040 4.036148
F 51.699108 7.676290 14.023608
F 51.657608 12.651010 10.558608
F 35.979508 1.321000 10.521808
F 45.169708 1.094370 10.401608
F 45.050708 8.804060 10.629108
F 36.116308 11.548910 11.307708
F 51.812308 5.360460 0.621398
F 45.040708 3.722170 14.013808
F 44.934408 11.310810 14.092008
F 49.644208 1.068010 15.207808
F 44.972308 1.321880 3.248788
F 45.113808 3.679500 11.316008
F 45.002308 11.399710 11.342808
F 47.516808 13.329510 0.542001
F 40.625208 9.047780 7.351968
F 45.332808 1.129950 7.567308
F 45.128608 9.069740 7.862168
F 38.380608 7.644920 11.239608
F 51.705108 7.628980 11.364508
F 47.252008 7.599260 14.035008
F 40.635208 1.415890 3.274038
F 38.259208 5.224340 7.638338
F 40.387608 11.461810 13.979208
F 47.144608 4.968810 7.798248
F 49.643308 11.683510 18.671008
F 38.292208 5.121920 10.414008
F 42.844208 13.080110 0.435805
F 47.396808 7.610420 11.320908
F 36.040908 1.314610 7.674548
F 36.028708 8.942120 14.953308
F 42.668508 4.937360 14.769208
F 47.261708 5.178460 17.576508
F 42.715808 7.592990 14.038608
F 40.437808 1.173720 10.415508
F 40.564608 8.946620 10.161108
F 49.673808 3.734530 11.394808
F 49.572608 8.957360 10.403508
F 40.475408 3.590920 14.072408
F 38.340408 7.560410 14.078308
F 47.378608 4.900880 10.533108
F 49.593908 11.343610 14.196308
F 40.606108 3.706180 11.369508
F 40.597608 11.422510 11.269208
F 35.885508 3.721630 14.108408
F 49.396708 11.337110 11.579008
F 36.118408 1.206300 3.164588
F 38.397208 7.659380 6.453768
F 49.535308 1.252940 10.324708
F 49.439708 8.885440 7.745518
F 42.582708 7.501040 11.239608
F 40.565508 1.370780 17.688608
F 51.635908 5.273350 7.682148
F 42.863308 12.784810 7.749078
F 42.788608 5.195030 7.812148
F 35.918508 9.126870 3.015248
F 49.566308 1.238700 7.475588
F 38.342208 12.800410 14.887708
F 42.719408 4.862980 10.559308
F 47.265508 12.782510 8.056308
F 49.509008 3.818930 6.760328
F 36.032108 1.135690 14.892008
F 47.248708 5.063320 14.791708
F 49.525208 9.239650 0.513446
F 36.039808 8.869940 17.575508
F 51.759508 5.206040 17.789408
F 47.358908 12.737110 17.621308
F 45.134908 11.484710 18.752608
F 36.022008 3.855970 6.845658
F 44.974308 9.000330 17.616508
F 45.034808 1.267300 0.560790
F 45.214908 9.241590 0.697697
F 42.873008 12.975110 3.176718
F 42.730508 12.595310 15.079308
F 45.049608 1.377840 17.669308
F 45.209808 11.787910 21.399008
F 49.484908 3.617870 14.192108
F 36.089708 3.862960 18.620108
F 44.867908 1.090750 14.989408
F 44.900908 8.810460 14.972808
F 40.262908 8.934200 17.653708
F 36.043908 3.922840 11.321008
F 49.408408 8.923670 17.917608
F 38.177508 12.887110 17.730108
F 38.445408 4.964400 14.999108
F 38.341308 12.982510 3.225518
F 51.883308 5.107970 15.042108
F 38.318308 12.733610 7.911318
F 38.365708 5.069580 17.665608
F 36.126408 8.984150 10.522508
F 47.067808 7.625300 18.688208
F 42.810708 12.641010 17.747508
F 38.177708 7.546370 18.544308
F 36.137808 11.555710 6.862078
F 47.286108 5.242050 0.491002
F 43.078208 5.339130 0.480697
F 40.295308 1.081470 15.019208
F 42.837008 7.766990 18.507108
F 51.787608 12.965110 17.814308
F 49.648508 11.865310 21.394208
F 40.823508 3.980550 21.402508
F 40.617508 11.732510 21.256108
F 40.383308 11.594510 18.620308
F 51.810808 7.788750 18.736008
F 40.664408 3.905250 18.639208
F 51.637008 12.997410 7.847938
F 38.298608 12.888010 0.501096
F 42.864708 12.720710 10.542108
F 47.322208 0.197282 21.281608
F 38.435108 0.140023 21.669508
F 51.613108 0.025439 21.455208
F 47.316908 0.047583 14.249108
F 47.234308 -0.176074 3.912518
F 51.875708 -0.067162 13.949108
F 51.617608 -0.190571 18.678708
F 47.429608 -0.163214 6.617988
F 38.116108 -0.102735 11.482008
F 38.212908 -0.114772 14.003408
F 38.310608 0.282777 18.873108
F 42.778008 -0.087493 18.513608
F 44.631508 17.897610 0.321307
F 36.020308 16.843110 3.359818
F 47.376308 23.128010 4.185908
F 49.561008 19.122910 4.077078
F 49.326108 26.720210 18.662908
F 38.171408 15.468610 21.697308
F 51.824208 23.143510 11.340508
F 38.374408 15.240410 6.812038
F 40.613908 19.381710 4.159538
F 35.918808 24.485810 17.772508
F 47.179808 15.301410 6.900918
F 47.283608 18.253510 21.406608
F 51.615108 23.062410 14.037508
F 36.112308 16.769010 17.783708
F 42.830608 20.076210 0.526555
F 42.801708 22.716610 21.630608
F 38.413208 23.140910 6.968358
F 35.978108 19.320610 14.080208
F 51.317308 15.496710 21.411108
F 47.291808 23.066510 6.876898
F 38.207708 15.290010 19.006708
F 42.964708 22.966610 18.918408
F 38.468608 20.763410 3.321638
F 48.816208 15.948510 0.531534
F 40.539908 26.790310 18.695308
F 51.907808 23.097610 21.436208
F 40.609108 16.714110 3.152508
F 49.356808 16.623910 7.896978
F 42.844008 23.149210 4.210058
F 38.437708 20.589510 0.666428
F 49.773208 24.232210 3.375868
F 48.503408 20.498110 0.562528
F 45.112708 24.118810 0.545846
F 40.766508 19.420410 6.984978
F 36.091108 19.315610 11.417908
F 49.241508 16.504510 3.207228
F 35.963908 24.412910 3.479428
F 40.524308 16.836610 0.448981
F 42.906008 20.687710 10.622908
F 51.806408 20.420010 2.976718
F 40.532408 24.438110 3.395978
F 40.416508 26.857510 11.548608
F 49.557208 24.358410 0.630820
F 51.526808 15.458510 14.186508
F 51.673208 20.675410 17.831808
F 45.019408 24.523010 3.322278
F 36.190708 16.768310 10.527208
F 40.825408 26.855310 21.436208
F 45.074408 26.726710 18.687708
F 40.584308 16.774010 7.800818
F 40.472708 24.434610 7.841058
F 35.993708 24.351910 7.869378
F 42.970708 20.621610 7.956598
F 49.216308 19.196510 6.861798
F 35.897808 16.707410 0.755419
F 36.187708 19.324710 21.822308
F 49.184208 24.227510 17.708208
F 44.956208 24.487310 10.392808
F 40.507308 27.119910 14.210408
F 42.718608 15.123310 14.182508
F 35.959608 26.887710 14.228308
F 40.551808 19.111210 14.133808
F 47.367908 20.589110 10.441408
F 38.332108 15.481810 4.090038
F 42.766608 15.431010 6.835548
F 47.458408 22.791410 21.390908
F 45.041508 19.294110 6.844298
F 36.161008 26.887310 21.570708
F 35.988808 26.938110 4.318498
F 49.572308 24.493610 7.647878
F 42.886408 15.645910 4.131578
F 42.600808 15.323510 18.689608
F 38.237908 23.044110 11.474308
F 49.536408 19.336910 11.400608
F 47.250008 23.172010 11.345708
F 51.695808 15.652710 18.628408
F 44.960808 16.950310 2.999028
F 38.468908 20.406710 10.634308
F 49.253208 16.476410 15.115508
F 42.697608 15.246910 11.347308
F 38.246408 23.207810 14.121508
F 47.125708 15.309410 11.425508
F 45.169908 24.274510 15.112008
F 40.534608 24.321810 10.486908
F 36.193408 24.378310 0.754810
F 49.500808 24.315910 10.589108
F 51.761808 23.047510 6.873628
F 47.292408 20.604010 14.894708
F 40.745208 19.168310 11.299408
F 44.936408 27.024210 11.407408
F 49.415008 24.457810 14.953508
F 35.998708 16.701710 15.065208
F 45.214008 26.810910 21.528508
F 49.485408 16.686610 10.579408
F 47.257108 20.570010 7.726278
F 42.693608 23.119910 7.085098
F 38.202608 15.355810 14.116608
F 40.422408 27.115710 4.203628
F 38.391708 20.617610 7.853048
F 45.148608 19.369910 4.123898
F 42.794808 23.249510 11.481908
F 46.942408 15.522410 4.240358
F 51.562308 15.580910 6.925078
F 45.009808 16.738510 7.720088
F 51.570308 20.429710 7.666698
F 36.237108 16.670510 7.748558
F 51.670108 20.591410 10.344708
F 38.350108 15.505410 11.404908
F 42.801208 23.075910 14.187508
F 44.985508 27.044610 4.199838
F 36.009608 24.444710 10.648008
F 51.558108 15.515910 4.228798
F 40.539208 16.600810 10.506308
F 45.087108 24.077010 17.872408
F 40.208608 19.183610 18.660308
F 47.239608 22.859010 18.784508
F 42.939708 20.571410 3.162598
F 49.468208 19.011610 14.237108
F 36.124708 19.451010 4.163508
F 45.021308 24.447710 7.672708
F 42.781208 20.461310 15.048008
F 36.106408 27.027410 7.111728
F 51.656208 15.244810 11.461308
F 42.944308 15.731010 21.368408
F 45.207408 19.197710 11.515208
F 45.060208 27.020010 14.126308
F 38.176208 23.327510 18.735908
F 49.600508 26.938810 6.751878
F 45.142708 19.267910 14.249808
F 38.315008 20.554110 14.979208
F 44.892308 16.558710 10.426608
F 51.555308 20.463610 15.112008
F 40.328408 16.466010 17.936108
F 47.439808 20.568010 3.012538
F 40.646608 24.378410 0.480112
F 49.402908 26.903410 21.375708
F 38.431708 23.147610 21.569608
F 38.077408 20.696610 17.782608
F 51.919908 22.930810 4.058248
F 35.939508 24.380810 15.113208
F 47.336808 23.064810 14.048508
F 51.464208 20.501210 0.162207
F 49.534808 26.971110 11.447608
F 40.480908 27.084210 6.961738
F 44.953808 27.044710 7.022928
F 35.936008 19.388710 18.951708
F 40.463908 16.623110 15.240308
F 38.252508 23.214410 4.317528
F 49.679908 26.823110 4.041038
F 40.489108 24.390010 14.982908
F 40.406908 19.286210 21.341108
F 51.543408 23.338610 18.680308
F 47.277508 15.153010 14.114808
F 44.964308 16.574510 14.553108
F 40.638908 24.246510 17.678208
F 36.111108 26.990710 18.830708
F 36.091908 19.346910 6.934968
F 35.962508 27.126610 11.427408
F 49.320108 27.085210 14.123008
F 49.524908 34.696410 18.626408
F 51.849208 36.251010 0.469954
F 45.066008 32.106910 3.344208
F 45.136008 40.071610 3.204468
F 51.718408 30.905510 14.356908
F 45.051908 34.768110 6.969638
F 38.322508 38.470410 6.779808
F 45.206208 34.614010 4.328848
F 42.649108 28.209210 3.254548
F 38.402608 30.820610 4.218038
F 44.985008 32.087610 0.616521
F 43.034808 38.759710 21.202008
F 47.270808 28.302910 7.779938
F 38.403308 38.570210 4.048468
F 47.401508 30.961710 6.871378
F 47.173408 38.673610 4.217238
F 36.261708 39.715810 17.671408
F 36.120708 39.765310 10.339108
F 51.942208 36.074310 14.978908
F 47.373208 35.899610 0.568053
F 38.550408 27.926910 0.646166
F 38.451508 35.878010 0.538597
F 36.037908 39.723210 7.588108
F 47.419208 36.051010 3.368008
F 38.438808 30.823310 7.003238
F 40.544908 39.745010 7.373868
F 49.614008 32.497310 7.846978
F 47.370508 38.367510 6.769918
F 40.572908 32.080710 3.063618
F 40.667308 39.986610 2.942598
F 49.482408 32.215110 3.133818
F 38.421908 28.254310 10.691008
F 40.520608 34.715110 6.920258
F 49.704408 35.004010 6.919628
F 40.815108 34.717710 4.147938
F 49.553608 34.903410 4.235188
F 40.620308 32.031710 0.306154
F 40.563508 39.748610 0.291286
F 49.406308 32.386810 0.464944
F 49.511608 39.858710 3.142598
F 42.646808 30.723210 4.151048
F 42.866508 38.825210 3.986708
F 51.703508 30.916110 4.101268
F 51.715008 38.755610 4.192278
F 45.166708 39.759910 17.704108
F 42.844308 36.147910 0.467015
F 47.460108 38.578910 18.929208
F 43.043508 36.162610 3.187248
F 51.707708 38.673310 14.311908
F 51.646708 36.189510 3.159098
F 42.776908 30.956310 7.019288
F 42.752108 36.120710 7.566218
F 38.103308 28.345410 3.393798
F 51.671008 38.874810 6.988118
F 36.192808 34.908010 11.318008
F 42.812808 30.552510 18.736508
F 42.838208 30.766010 11.643708
F 45.031708 39.960010 10.475708
F 36.134108 31.945310 3.217048
F 44.867308 34.926310 14.214008
F 36.450008 31.992510 0.537965
F 47.362908 36.193210 10.558808
F 38.412208 35.807810 3.363718
F 36.208208 39.862810 14.901408
F 44.975708 32.115010 7.860438
F 45.242808 39.876010 7.667488
F 38.256608 30.929510 11.611008
F 38.315708 38.392310 11.248308
F 44.930708 32.052610 10.541508
F 47.233908 38.821410 11.475008
F 51.872208 36.049610 17.793508
F 38.290908 36.027310 7.699158
F 42.748308 30.710710 14.323008
F 47.306408 35.832710 7.762638
F 35.945008 34.737310 13.928808
F 38.645008 35.821310 10.427808
F 49.469108 40.015310 17.790908
F 49.604308 35.093310 11.465908
F 40.571508 32.142410 15.004508
F 40.388608 39.995110 14.812208
F 47.284108 30.877410 11.416008
F 47.243108 38.681310 14.120508
F 40.476208 31.968910 10.635808
F 40.467508 39.911210 10.192508
F 49.427408 32.483110 10.621408
F 36.062308 34.742210 6.816608
F 40.528208 34.801310 14.201308
F 49.545308 32.299010 15.105308
F 40.808208 34.540910 11.453808
F 49.590408 34.968810 14.283108
F 40.515108 32.179710 8.027958
F 42.993608 38.715810 6.822858
F 51.597408 30.757810 6.926978
F 49.557808 39.810010 10.724408
F 36.189908 34.667910 18.689008
F 42.723408 38.573910 11.042008
F 51.553408 30.885610 11.628908
F 51.821808 38.601610 11.509308
F 42.841208 30.692410 21.412408
F 43.004308 35.823810 10.484308
F 51.825108 38.791410 21.266708
F 51.855908 36.203410 7.901348
F 51.748408 38.667010 18.527508
F 45.197708 34.656410 11.365908
F 42.834108 36.157310 17.665808
F 51.995308 36.089410 10.531108
F 44.894508 32.373910 15.133908
F 42.742108 38.779610 13.834808
F 36.092608 32.162510 15.160308
F 42.701008 36.364610 15.003608
F 42.796008 38.634610 18.419308
F 36.044608 39.757610 3.165668
F 44.950308 32.180710 17.828908
F 47.387208 38.575710 21.539108
F 45.011508 34.627710 21.549808
F 36.072208 34.484310 4.239828
F 45.013308 34.766310 18.774508
F 38.346708 38.532310 13.885008
F 38.397808 30.764510 14.325308
F 47.089108 31.094910 14.241008
F 44.969508 39.855410 15.043108
F 38.514408 30.933310 18.714008
F 38.567508 38.581610 18.610208
F 47.006908 30.720810 18.799108
F 45.055508 39.898910 0.545785
F 49.483108 39.856210 7.940068
F 38.191808 36.030910 15.010308
F 36.247908 32.067210 17.880808
F 47.207408 36.283510 15.025108
F 51.567808 30.973810 21.728008
F 38.489108 36.035510 17.804708
F 51.692708 30.911310 18.971208
F 47.375908 36.071810 17.803208
F 38.583108 30.493710 21.459108
F 38.339208 38.387210 21.320208
F 47.262608 30.728610 21.486808
F 49.538708 40.043910 0.394382
F 40.715108 32.295610 17.705408
F 40.787608 40.184410 17.498808
F 49.374908 32.082710 17.736308
F 49.431608 39.903810 15.066508
F 40.739708 34.699710 21.421208
F 49.666408 35.026710 21.322208
F 40.787108 34.810710 18.734608
F 47.303508 30.974410 4.284818
F 36.205208 39.700910 0.414707
F 36.100108 34.624210 21.472408
F 36.139108 32.210710 7.839648
F 43.027008 28.203210 0.620095
F 47.189508 28.314410 3.367828
F 35.963208 32.222010 10.687908
F 51.534608 28.146410 15.135308
F 47.167708 28.430510 15.011408
F 42.851608 28.049310 15.193008
F 51.598908 28.362610 10.591608
F 42.786608 28.357010 7.917258
F 38.367308 28.365110 7.989568
F 47.197508 28.271910 10.535708
F 51.455808 28.357310 17.930008
F 51.573408 28.279510 7.877368
F 51.775908 28.359810 3.183838
F 47.179708 28.261810 17.803708
F 42.703008 28.313610 10.672008
F 42.822308 27.957510 17.827308
F 51.634408 28.380210 0.685938
F 47.295208 28.181710 0.696866
F 38.153308 28.289610 15.165608
F 38.391908 28.315010 18.009308
F 36.240408 47.488610 0.297310
F 42.693908 46.395110 18.684708
F 42.914708 51.610910 3.177098
F 42.894508 54.114310 21.331708
F 49.603408 42.752010 21.634308
F 51.703608 54.051710 21.377408
F 45.218108 50.207310 4.038748
F 51.739508 46.549410 18.689908
F 40.606808 42.373910 6.663668
F 36.021608 50.125510 11.503808
F 42.843308 51.558010 0.438962
F 44.910008 42.605110 4.111128
F 38.513208 43.686910 17.845408
F 42.970308 43.876910 17.738008
F 49.487008 47.687810 0.547154
F 45.080108 42.595810 14.208408
F 47.260408 53.940510 14.061208
F 38.326208 46.543210 4.019358
F 47.261508 54.146410 4.002768
F 47.371508 46.518810 4.058808
F 40.627508 42.359910 21.351708
F 38.406508 43.666210 0.481655
F 45.099108 47.671210 3.108578
F 47.160108 46.430310 21.619408
F 38.279408 53.994710 4.044468
F 38.268608 43.910610 3.122758
F 44.982808 47.768510 0.424287
F 47.301908 43.802210 0.687391
F 38.330408 54.094410 6.752318
F 38.455508 46.433610 6.866548
F 47.519108 54.143810 6.877118
F 49.511208 47.728110 7.754108
F 40.777708 47.679410 3.257058
F 36.024308 42.231310 6.657688
F 47.302008 43.827610 3.436148
F 49.283808 47.626410 15.108608
F 40.549508 50.181710 6.672348
F 36.014208 50.409110 3.979388
F 49.439208 47.506610 10.551708
F 51.912608 51.580410 7.828618
F 40.721508 50.267510 4.048418
F 49.409808 42.439610 11.399008
F 47.460208 51.638010 3.373948
F 38.477108 43.854810 15.112308
F 40.482108 47.622210 0.398670
F 45.057808 42.390210 18.829708
F 51.687008 46.509610 21.433708
F 49.605908 50.284810 18.823308
F 42.834808 54.164610 4.062038
F 42.878308 46.390610 4.153658
F 49.463108 42.496710 4.292468
F 51.821408 46.573010 4.029368
F 40.657608 50.149610 21.458708
F 42.783408 43.756110 0.519672
F 45.113508 50.388910 21.514208
F 42.688508 43.777610 3.200268
F 51.856608 54.317010 7.140068
F 51.791308 43.908310 3.262568
F 42.855808 54.109910 6.823708
F 47.243308 46.319310 6.849248
F 36.378308 42.224210 18.681408
F 51.826808 46.454310 6.909078
F 36.168508 47.705510 10.330208
F 36.099508 47.654910 17.702108
F 45.120108 47.810010 7.847488
F 47.189908 51.268310 17.900208
F 49.602808 42.485910 18.958208
F 51.868608 54.289510 4.401578
F 43.076008 51.498310 10.466408
F 38.447008 46.429110 11.178308
F 36.008908 50.267110 6.764948
F 36.165708 50.102110 18.621308
F 45.285808 50.303910 11.475508
F 40.568308 42.499910 14.010408
F 36.186908 47.645310 7.655298
F 40.615708 47.600210 17.633108
F 49.657408 47.701210 3.224988
F 42.716008 54.000410 18.513408
F 38.243908 51.395010 10.332908
F 38.329108 43.952110 10.115108
F 36.193908 50.254310 21.406908
F 47.250808 46.344410 11.555308
F 38.416308 51.483710 7.591908
F 38.254908 43.662610 7.366038
F 47.340308 51.461410 7.770718
F 47.195008 43.774010 7.809508
F 40.642908 50.402910 11.322508
F 36.423308 42.384210 11.265808
F 49.530708 50.189610 14.151908
F 47.253808 43.757510 10.585008
F 38.379308 53.996610 14.056308
F 51.685608 51.647810 17.810308
F 47.253208 54.076910 11.331708
F 47.197308 46.087010 14.295908
F 40.613008 47.622310 7.666398
F 52.026708 43.911110 0.578803
F 49.701708 50.238910 11.481608
F 45.269208 50.180410 14.141508
F 40.775908 50.161210 14.104308
F 36.350108 42.592410 14.060708
F 47.252008 51.416510 15.200808
F 36.216508 47.786710 3.096848
F 40.558308 47.808410 10.314108
F 35.973608 42.378510 3.832308
F 51.903908 51.619810 10.617208
F 40.467308 42.480310 11.255608
F 42.950808 46.437410 6.951728
F 42.726008 43.823810 15.017708
F 45.047108 42.500510 6.805678
F 42.992108 51.524310 15.112208
F 42.733008 54.127910 11.327208
F 45.103908 47.783510 10.559708
F 35.951408 42.266210 21.356608
F 51.831108 46.335610 11.435708
F 45.140108 50.270410 6.757858
F 42.763308 43.725710 7.766778
F 49.687708 50.322810 6.797378
F 51.640608 43.801010 7.791698
F 42.796908 51.439510 7.742468
F 42.910508 43.653610 10.471708
F 38.360808 51.248110 17.767408
F 51.629908 43.774910 10.501908
F 42.856608 54.102610 14.036808
F 42.712008 46.416510 11.230508
F 38.376508 51.497710 3.113098
F 49.692408 42.408610 14.096208
F 45.000408 42.390810 11.511508
F 51.783408 43.936310 17.889108
F 44.920508 50.084010 18.763908
F 51.912608 51.659010 3.501518
F 42.901308 46.326810 21.371208
F 49.405408 42.440610 7.027368
F 51.797008 51.543210 0.643889
F 49.466208 47.665110 17.868608
F 42.893408 51.466210 17.722708
F 51.777908 46.370210 14.108208
F 45.158208 42.651010 21.523308
F 51.782608 43.856310 15.212808
F 45.026108 47.645710 14.972308
F 40.913808 42.629110 18.711908
F 38.515508 53.928210 18.515408
F 38.386908 46.312510 18.555708
F 47.105908 53.918910 18.699908
F 45.047208 47.595710 17.765308
F 40.291008 42.569610 4.054088
F 38.425408 46.409110 13.980508
F 38.264508 53.967110 11.220008
F 47.434008 43.555610 15.178208
F 38.490908 51.407910 15.099108
F 36.058808 47.378010 14.998908
F 49.545508 50.377710 21.484808
F 47.391108 43.657710 17.859408
F 38.379608 54.208410 21.193408
F 38.513308 46.152510 21.375408
F 47.338408 54.244010 21.410808
F 49.615008 50.309710 4.081478
F 40.497708 47.522910 14.983608
F 42.865108 46.450210 14.096508
F 47.185008 46.372910 18.705508
F 51.736608 51.588510 14.973708
F 38.474708 51.580710 0.463033
F 51.725408 54.173910 18.721408
F 47.495908 51.727110 0.580609
F 36.213808 50.111310 14.206708
F 40.707108 50.152510 18.614308
F 51.872508 54.110410 11.597308
F 47.400808 51.559710 10.432008
F 51.736308 54.298310 14.288008
F 40.628408 55.340010 0.552410
F 36.286908 55.554510 17.749008
F 49.593408 55.305410 10.608708
F 44.898008 55.612110 3.108248
F 36.093308 55.461910 14.971308
F 36.088808 55.259810 7.706128
F 40.460408 55.400510 10.398808
F 40.632908 55.458710 14.660508
F 49.552908 55.428710 0.565822
F 40.584908 55.268410 7.712038
F 40.584808 55.449410 3.218158
F 49.379608 55.273110 14.970608
F 45.159308 55.605710 0.381533
F 36.087308 55.418710 3.151838
F 40.562008 55.398010 17.352008
F 44.978608 55.309010 17.699508
F 36.267308 55.311410 0.464651
F 49.658008 55.519910 7.914038
F 45.041208 55.317910 14.971308
F 49.443908 55.278410 17.699108
F 49.612208 55.356010 3.219928
F 36.078608 55.412810 10.495308
F 44.954608 55.438910 10.417108
F 45.082208 55.381310 7.732908
F 36.167608 63.005810 10.443708
F 44.967308 62.956310 3.236608
F 42.816708 66.630910 14.802308
F 36.041908 63.228610 2.994038
F 36.210908 58.113610 18.723108
F 45.060608 65.612910 6.813648
F 35.942608 57.883310 6.721978
F 36.089308 57.979910 14.065708
F 45.069908 58.029110 3.948958
F 45.111608 65.644110 3.872038
F 38.237508 59.360210 0.309968
F 45.324908 63.079010 0.590872
F 38.207008 61.791110 4.193508
F 47.218008 61.490710 4.000568
F 36.014708 57.885510 3.929758
F 38.423608 66.868910 0.412927
F 47.420508 59.211510 0.364152
F 47.440008 66.899410 3.088978
F 38.258908 59.356110 3.127128
F 36.015408 65.579210 11.408208
F 47.366308 58.998210 3.020858
F 35.895008 57.930210 11.221408
F 38.418608 61.880610 6.872748
F 47.275108 61.755210 6.696158
F 40.394208 63.135810 3.197368
F 49.315608 62.953910 3.041288
F 40.450708 57.878010 6.863448
F 40.395808 65.644110 6.923608
F 47.332708 59.299010 7.544868
F 49.433508 63.052910 7.836028
F 40.357608 58.106810 4.121638
F 40.467108 65.808510 4.195658
F 49.615008 57.919410 3.959928
F 49.553608 65.500210 4.221518
F 40.676408 63.217910 0.356028
F 49.671008 63.125410 0.346925
F 42.700408 61.870510 4.055908
F 51.694508 61.800310 4.121498
F 42.699508 59.381910 0.392122
F 45.114508 65.575110 21.533508
F 42.684808 59.315410 3.095218
F 42.610508 66.990810 3.314028
F 51.893808 59.199210 0.651282
F 51.680208 67.013010 3.123018
F 42.783908 61.865010 6.786898
F 51.785508 59.434510 7.795898
F 36.099108 65.784010 21.348008
F 45.168708 63.049710 10.421108
F 44.748508 57.877310 11.644208
F 36.127908 63.267010 17.735908
F 45.018308 57.976810 14.363908
F 47.386808 66.967110 15.025208
F 49.735808 65.664710 14.085708
F 49.652608 58.149910 6.751868
F 42.623708 59.370410 10.390308
F 45.124208 65.641610 11.375608
F 36.054308 63.014510 15.076808
F 45.027508 62.905210 7.613418
F 38.350908 61.883310 11.528608
F 47.334608 61.716210 11.527508
F 38.142108 59.186310 7.729978
F 38.105008 66.808810 7.693448
F 45.054108 58.031410 6.818468
F 49.601908 65.692610 6.968528
F 36.015808 65.770510 18.590908
F 38.167608 66.862010 10.356308
F 47.168908 59.022310 10.566308
F 36.239508 65.722510 3.969068
F 38.420108 61.735010 14.326908
F 47.436908 61.775710 14.300308
F 40.751208 63.008910 10.588808
F 49.365108 63.103310 10.612908
F 40.484408 58.013210 14.010408
F 40.246608 65.574410 14.155008
F 51.675308 59.103710 14.856808
F 49.688408 65.622910 11.420008
F 38.139508 59.437610 10.427908
F 40.530308 65.559710 11.312008
F 51.799008 59.176410 10.518308
F 47.453608 66.750810 10.491608
F 40.603608 63.175110 7.864038
F 51.618508 61.879010 6.877968
F 42.990608 61.861810 11.444108
F 51.908808 61.709610 11.342308
F 42.798708 59.243210 7.583428
F 42.814708 66.853310 7.605378
F 36.082708 65.447410 14.156308
F 42.884708 66.876210 0.638843
F 40.431108 57.988410 11.251208
F 42.911108 66.906510 10.385608
F 51.923608 67.020510 7.645618
F 51.878408 66.853410 10.358408
F 42.789608 61.826610 14.158208
F 51.957508 61.828410 13.958608
F 47.363308 66.815510 7.863058
F 45.086908 63.023810 17.900708
F 44.950908 58.164210 21.381508
F 47.563908 67.077810 0.376882
F 47.133908 59.272110 15.262008
F 38.345908 67.005910 3.150218
F 44.967808 57.892110 18.778708
F 44.989308 65.601210 18.781508
F 36.069208 57.857110 21.444408
F 44.977608 63.024310 15.063208
F 38.398808 62.084010 18.620108
F 47.413508 61.832910 18.829408
F 38.314208 59.251910 15.224208
F 38.212508 67.000510 15.169908
F 49.501508 57.888710 11.440908
F 47.308808 66.953910 17.717708
F 38.335808 59.473310 17.865108
F 36.019408 63.062010 7.552658
F 47.296408 59.228210 17.983608
F 49.515808 65.619210 18.506008
F 38.370408 62.025810 21.228708
F 47.410608 61.821510 21.518008
F 40.707408 63.199110 17.707708
F 51.873808 61.749610 18.782808
F 40.361108 57.985410 21.344108
F 40.676808 65.746610 21.358008
F 49.538308 58.063310 21.261708
F 49.571908 65.601710 21.380508
F 40.621408 57.951910 18.505408
F 40.645608 65.805410 18.556208
F 49.531908 57.880910 18.689508
F 49.653008 62.997510 17.826508
F 40.650808 63.150710 15.087608
F 49.849208 63.029510 14.990208
F 42.888208 61.690810 18.830108
F 51.825008 61.680110 21.420908
F 42.571108 59.283310 15.161408
F 45.187208 65.799410 13.983108
F 35.862108 65.640510 6.654958
F 52.028608 66.990410 14.779408
F 42.841408 59.220510 17.876808
F 42.966908 66.798110 17.539408
F 51.559408 59.337910 17.597508
F 51.734708 66.739810 17.503208
F 43.063108 61.956910 21.644608
F 51.810308 59.231910 3.289448
F 35.987408 63.144110 0.261479
F 51.562508 66.963510 0.484278
F 38.209908 67.122710 17.810508
F 49.368108 57.815610 14.276308
F 38.400308 69.564310 4.129328
F 42.796908 69.532110 7.010448
F 42.606608 69.250310 14.000308
F 42.794108 69.504610 21.418508
F 51.826808 69.480610 6.618798
F 51.832208 69.472810 11.140408
F 42.645608 69.555610 4.287818
F 51.727608 69.538010 3.907728
F 47.368808 69.415910 11.474508
F 47.135808 69.511810 18.575508
F 38.239808 69.394010 6.959928
F 42.683608 69.385510 11.361408
F 69.697008 7.784900 14.200908
F 62.749408 8.999540 3.277098
F 69.794408 12.938510 15.222808
F 54.038708 9.248950 0.620586
F 62.998808 3.782540 6.959458
F 62.796308 11.646010 6.905648
F 56.196508 12.796210 15.076408
F 53.978908 11.731910 6.909228
F 62.846108 3.711280 4.235968
F 62.741508 11.571010 4.163958
F 53.938208 3.862300 4.244378
F 56.035908 7.841660 4.088288
F 62.811308 1.338880 0.487991
F 62.741108 8.964770 0.563767
F 53.936208 9.059170 7.744938
F 54.016608 3.876030 14.137608
F 58.253108 9.148550 3.345468
F 63.074708 1.211450 17.730508
F 65.019508 7.636210 4.197688
F 53.973908 11.522310 18.691208
F 56.173908 5.085520 0.457652
F 53.875408 11.589510 14.291208
F 65.177808 5.287830 0.672768
F 67.266608 11.592810 21.437408
F 56.187808 5.190770 3.228248
F 69.581008 7.722670 21.688908
F 65.081908 4.952380 3.443278
F 69.542208 7.851230 4.122058
F 56.133708 7.954740 6.798268
F 65.104108 12.899810 10.542608
F 64.968908 7.893650 6.858128
F 69.633108 5.160690 10.540808
F 58.351808 1.318270 10.545408
F 60.495408 7.958380 4.250828
F 58.397808 1.157470 17.905308
F 67.222708 9.157470 3.136618
F 58.380708 3.954110 6.860318
F 58.337708 11.725310 6.907018
F 67.540608 3.983180 6.959908
F 67.279308 11.608710 6.757348
F 58.186908 1.368660 3.277848
F 58.400908 11.803710 4.227608
F 67.418908 3.858480 4.121688
F 67.045308 11.776710 4.132248
F 58.249508 1.306950 0.539765
F 58.523408 11.651910 21.614508
F 53.921308 1.331840 3.122598
F 67.257108 9.161460 0.348730
F 60.687508 5.333330 3.174758
F 60.463108 7.659110 21.647508
F 65.027808 12.878310 0.500634
F 58.338008 11.445310 14.192608
F 60.651508 5.071040 0.494088
F 53.932408 3.968300 21.377008
F 53.976208 1.230720 15.066408
F 69.593408 5.234970 17.815008
F 58.361208 3.993040 4.114478
F 65.030208 12.776210 17.661008
F 69.579708 12.833810 7.952878
F 56.112008 12.757210 17.799708
F 60.579008 7.846600 6.990988
F 56.179808 13.002110 7.835018
F 69.777408 5.263830 7.773688
F 53.966708 1.052790 17.824208
F 62.991408 1.200000 10.728808
F 63.082808 9.120110 10.566508
F 54.005208 1.396790 10.270808
F 53.867208 8.940480 10.388108
F 63.055108 3.884610 14.244008
F 62.760308 11.488110 14.265308
F 54.038308 3.974070 11.260408
F 60.553008 12.814410 15.186208
F 63.036008 3.879410 11.439808
F 62.932008 11.795910 11.548208
F 53.963608 8.992010 17.721108
F 63.087608 1.279320 7.998898
F 62.902608 1.315320 3.224138
F 62.763208 9.123360 7.888598
F 60.811608 4.929860 15.121408
F 60.641608 7.826210 19.003008
F 56.156108 7.780510 11.373508
F 53.958408 8.974490 14.994108
F 65.284508 7.900320 11.486008
F 64.856608 13.170210 3.243148
F 56.235908 5.386560 7.625628
F 69.615208 7.787230 6.834608
F 65.209308 5.292290 7.705868
F 55.969208 12.964910 3.394578
F 56.234008 5.308030 10.283108
F 60.599608 12.891510 17.871708
F 65.214608 5.290160 10.475208
F 69.646408 5.219310 0.602886
F 56.211308 7.745580 14.213608
F 53.887808 1.386380 0.452474
F 65.259008 7.708970 14.204608
F 54.032008 3.955430 6.941918
F 58.819908 1.355100 7.895558
F 58.400008 9.040590 10.482708
F 67.529708 1.208650 10.368408
F 67.465708 9.130740 10.554808
F 58.524908 4.045140 14.169008
F 56.104008 12.942810 10.541408
F 67.624108 3.823670 14.084108
F 67.412008 11.695310 14.172008
F 58.378908 3.980520 11.456608
F 58.390908 11.572910 11.549408
F 67.405308 3.866480 11.181808
F 67.221408 11.750110 11.506508
F 56.160808 7.647130 21.582308
F 58.359908 9.229550 7.873348
F 67.426208 1.276900 7.739778
F 67.231808 9.084500 7.769428
F 60.637108 7.707050 11.297608
F 60.867808 5.221760 17.808208
F 60.621908 12.933610 10.411108
F 65.079608 12.860310 7.719858
F 60.661508 5.189360 7.822068
F 69.561808 12.837610 10.739608
F 69.644108 7.732040 18.849208
F 65.019108 12.811910 14.965908
F 60.733408 5.130140 10.572808
F 69.517508 7.664860 11.469408
F 60.833408 12.934110 0.323184
F 56.282308 13.036710 0.626698
F 60.576708 7.504090 14.087308
F 67.517708 4.018940 21.509508
F 67.496808 1.252220 15.119608
F 53.914308 3.929790 18.723708
F 63.197308 1.283690 15.010308
F 62.809108 9.002780 17.805008
F 67.419508 9.019300 15.022908
F 54.162208 11.678810 21.446808
F 62.918408 3.899070 21.587808
F 62.927808 11.486310 21.493408
F 58.465608 8.818820 15.274708
F 58.523308 1.352460 15.150308
F 63.043608 3.739300 18.807508
F 62.769508 11.651110 18.697508
F 67.203408 11.478910 18.754108
F 67.507008 3.888490 18.771108
F 69.513108 12.964910 0.684278
F 62.874308 8.920130 15.100108
F 69.467508 13.125210 17.969308
F 58.435408 3.914670 18.727908
F 55.972108 7.761480 18.860208
F 53.906108 11.528110 11.466708
F 65.272008 7.749580 18.454408
F 69.599908 5.281040 15.057508
F 56.138008 5.161410 15.126608
F 53.911608 9.153630 3.408938
F 65.522608 5.132530 15.226108
F 53.799808 11.623410 4.280908
F 56.230708 5.205370 17.802908
F 60.680308 12.894810 3.140108
F 65.315608 5.135980 17.948608
F 60.608908 13.117810 7.793348
F 58.391208 9.132400 0.614952
F 53.955508 1.221660 7.600358
F 64.912908 7.800730 21.371508
F 69.441208 13.006110 3.443278
F 67.305908 1.283470 17.819708
F 58.409208 8.906660 17.887708
F 67.300508 1.246920 0.364412
F 67.510508 8.971250 17.690608
F 58.358008 3.755430 21.523308
F 58.402508 11.514610 18.791508
F 67.264708 1.378010 3.080808
F 69.584708 5.196080 3.474128
F 65.097408 0.119513 4.013008
F 56.281208 -0.040348 18.731608
F 60.550808 0.204731 21.482508
F 60.779408 0.024447 14.198208
F 60.911008 0.004192 18.543108
F 69.714708 0.139062 6.908308
F 65.254408 -0.155073 18.686408
F 60.559208 0.123552 4.157918
F 65.381608 -0.107971 14.170408
F 56.023008 -0.088674 21.548408
F 69.681408 -0.065327 14.224508
F 65.201708 -0.099714 6.754318
F 69.474008 0.014727 18.709408
F 65.280208 -0.008777 11.445208
F 60.994908 -0.015698 6.751868
F 60.561408 -0.057658 11.283708
F 62.702108 24.557310 3.481088
F 62.786408 16.942110 3.243568
F 69.444908 23.119310 21.582208
F 56.319008 23.225510 6.935638
F 69.401808 23.079410 14.359808
F 63.011508 19.413810 6.704898
F 54.034308 24.490610 3.220468
F 67.439708 27.072310 18.760908
F 60.503008 23.229210 18.822708
F 62.923108 19.414910 4.025798
F 53.990208 19.369410 18.641308
F 58.393908 27.072210 11.577808
F 60.602508 23.442610 21.500208
F 62.918508 16.837410 0.512700
F 53.926008 26.956110 18.497008
F 56.198108 20.490910 17.739308
F 54.057108 24.393710 10.502508
F 56.184308 23.045510 4.221168
F 65.022408 15.722810 4.171198
F 65.043008 23.118510 4.226238
F 56.042208 20.581210 0.559901
F 64.920408 20.675810 0.555124
F 56.208108 20.582110 3.454978
F 65.250508 20.669510 3.183528
F 56.153308 15.472610 6.964698
F 58.419808 24.547610 7.997488
F 65.200808 15.505310 6.802468
F 65.162308 23.152210 6.914148
F 58.275408 24.503110 3.294788
F 58.317308 16.511410 3.213868
F 67.232308 24.433710 3.525898
F 67.215408 17.017110 3.331188
F 53.596008 16.565310 0.517318
F 58.248408 19.287210 6.823588
F 53.973808 27.026910 14.290608
F 67.647908 19.213010 6.995328
F 58.581308 19.285910 14.149508
F 58.382808 19.173210 4.131828
F 58.430908 27.031810 7.033068
F 67.545408 19.507810 4.224528
F 58.442408 24.531710 0.598798
F 58.409508 16.786210 0.492826
F 67.381708 24.716510 0.749720
F 67.433208 16.785710 0.548109
F 60.605408 15.502710 4.137098
F 60.379208 23.171810 4.346588
F 58.294708 26.850610 18.711908
F 53.884008 24.331110 14.968408
F 60.574608 20.804310 0.496372
F 53.906108 19.414010 6.723018
F 60.462608 20.698310 3.294468
F 69.582108 20.661210 15.325608
F 60.613408 15.622210 6.962188
F 63.020008 24.446010 7.900078
F 69.677608 20.505410 0.661908
F 62.806708 26.974910 14.385908
F 60.626408 23.202510 11.462708
F 62.995808 16.579310 10.402508
F 53.908708 16.867210 7.550898
F 67.250108 24.356410 10.547608
F 69.633508 20.565610 7.941478
F 63.068908 19.313710 14.121008
F 69.431508 23.118710 4.439988
F 53.842208 16.650910 3.170998
F 53.925308 24.348410 17.643208
F 62.956408 19.334810 11.383408
F 53.936408 19.471210 11.398808
F 58.412508 27.211010 14.174708
F 69.620708 20.653610 17.999308
F 62.897508 16.827310 7.638058
F 63.017208 27.001110 18.826008
F 67.528808 27.030110 11.368308
F 53.938108 16.660710 10.479308
F 56.238308 23.241010 11.566208
F 65.215408 15.347210 11.382308
F 65.182408 22.993810 14.214808
F 56.265908 20.643610 7.896298
F 65.274908 20.567910 7.748938
F 56.244708 20.566210 10.545908
F 65.226808 20.482010 10.538908
F 56.244508 15.427610 11.455108
F 56.298208 23.189110 14.186408
F 65.302008 15.435010 14.105308
F 62.856308 24.273610 17.912508
F 60.775808 23.163510 7.123428
F 58.381608 16.687210 10.516008
F 62.896208 24.510810 10.590408
F 67.430308 16.702910 10.801908
F 67.377908 16.850910 15.024208
F 58.395408 16.713510 15.023008
F 67.173508 24.627810 15.114408
F 67.559408 19.404710 14.278508
F 65.031408 23.067010 11.444308
F 58.554608 19.306210 11.374808
F 60.669208 15.688710 21.501808
F 67.363908 19.313910 11.577208
F 54.060808 24.406510 0.526854
F 58.343908 16.776010 7.794728
F 67.341108 24.501910 7.711588
F 67.372908 16.791910 7.979118
F 60.727808 15.466210 11.401008
F 58.395808 24.503310 10.737608
F 69.678608 20.503310 10.678008
F 62.857008 26.959510 7.019848
F 60.678808 20.448710 7.722848
F 56.080108 15.458710 18.466608
F 60.719508 20.704710 10.459908
F 53.901608 16.801510 17.628908
F 60.822308 15.347610 14.082008
F 62.890408 24.371310 15.090708
F 53.949608 24.419710 7.817078
F 69.733408 15.606310 18.745608
F 53.934508 19.269910 4.112348
F 62.998208 16.557410 17.857608
F 67.310308 24.557710 17.904308
F 58.537108 24.621110 14.980908
F 56.164608 15.288410 14.199408
F 62.634808 19.388310 21.663408
F 69.641808 15.483310 11.665508
F 67.437008 19.479910 18.777908
F 69.385708 15.587910 4.385588
F 62.896608 19.178910 18.868608
F 69.478108 23.212010 18.897108
F 53.852608 19.373910 14.076808
F 58.275708 24.320210 17.638008
F 62.980308 16.808110 15.123808
F 56.044108 15.569210 4.209478
F 69.614708 15.455910 7.090988
F 58.349508 16.664410 17.721408
F 56.391108 23.105910 21.382608
F 65.270408 15.395410 18.620108
F 65.077008 23.454510 21.641308
F 56.235308 20.633910 14.989708
F 65.253508 20.510810 15.351908
F 56.130008 23.038410 18.550408
F 65.085408 20.695610 17.979708
F 69.711108 20.818710 3.328858
F 53.955708 16.799710 14.926508
F 65.193408 15.575910 21.382808
F 62.750808 24.738110 0.737104
F 60.600708 23.212810 14.107308
F 58.322508 19.291510 18.730908
F 65.126508 23.193610 18.861808
F 67.451808 16.820910 17.789008
F 69.487608 15.539310 21.372808
F 58.307808 19.442810 21.351008
F 60.726608 20.574010 15.207808
F 67.293908 19.386210 21.588908
F 56.082308 15.419510 21.427308
F 60.509208 20.585910 17.856908
F 60.615708 15.554110 18.684208
F 69.426808 15.359010 14.361008
F 67.153508 27.302510 21.633308
F 69.469108 23.217710 11.474108
F 62.818708 27.185510 4.366708
F 62.748808 27.004110 11.560508
F 67.288408 27.261210 14.034308
F 54.007108 26.944210 4.261218
F 67.148608 27.046210 4.430058
F 69.739508 23.027910 7.065568
F 53.735308 19.142810 21.407308
F 53.842408 27.031610 7.103818
F 67.304208 27.328710 7.168468
F 62.722508 27.317810 21.589008
F 58.382708 27.058410 21.397808
F 53.912008 26.954110 21.284808
F 58.338608 26.980210 4.285238
F 53.949408 27.176810 11.385408
F 62.868508 32.357710 3.511948
F 69.850108 38.628810 11.509008
F 67.270708 34.950610 14.366108
F 69.768608 35.977010 3.413048
F 62.951908 34.867010 7.247058
F 53.907308 34.609110 21.560608
F 63.114008 34.931310 4.564068
F 53.870908 39.934010 15.088808
F 65.054708 31.173710 21.786508
F 62.930108 39.949010 3.255548
F 69.592908 30.918010 4.346198
F 54.054008 34.726110 18.743608
F 56.340808 30.957710 4.289978
F 56.350708 38.744910 4.169028
F 65.100008 31.035610 4.323218
F 65.168908 38.878210 4.354678
F 56.246708 35.922010 18.051708
F 56.205108 36.315410 0.462113
F 65.177008 36.112310 0.816482
F 62.706908 32.354110 0.626955
F 54.026308 39.850910 7.944308
F 56.173608 36.214010 3.255538
F 69.569208 36.018810 10.812308
F 65.235908 36.164510 3.523368
F 56.202208 30.846310 7.144158
F 56.297408 38.742310 6.917318
F 54.105408 32.278010 3.509178
F 62.936008 39.942210 7.769578
F 58.471308 32.245810 3.452918
F 58.637408 39.967810 3.423528
F 67.360508 32.251110 0.723043
F 67.338608 40.019610 0.576862
F 58.452308 34.880510 7.175988
F 67.278908 34.639810 7.026398
F 58.435108 34.892910 4.253258
F 67.480008 34.816810 4.265438
F 58.530708 32.216810 0.630514
F 58.648008 39.923210 0.572276
F 69.473308 35.791410 7.966388
F 69.394608 30.933610 21.561708
F 60.698508 30.831610 4.326498
F 60.780808 38.596110 4.243438
F 69.489208 30.951010 7.266058
F 69.636708 30.847010 11.656708
F 53.834508 32.097910 7.862638
F 60.696608 36.046810 0.794365
F 69.671908 38.452110 4.409448
F 67.506608 39.960210 3.385308
F 58.148308 39.897610 15.110508
F 60.835308 36.031610 3.533268
F 58.480708 32.062510 17.991208
F 69.643108 36.054910 18.120308
F 60.653508 30.872310 7.222428
F 60.655008 36.145410 8.030258
F 69.568008 36.150710 15.512008
F 67.451908 39.841010 10.547308
F 62.932608 32.166210 10.757608
F 60.762608 38.652810 6.943668
F 58.684408 39.869910 10.711008
F 54.066808 40.068410 10.832108
F 62.865008 34.717610 14.503708
F 56.302508 38.759010 11.455708
F 63.007708 34.797510 11.607808
F 69.691408 38.434710 7.110708
F 62.751708 32.233310 8.067288
F 54.041908 40.057510 0.501764
F 60.767608 38.621010 21.632308
F 53.758908 32.105210 10.581508
F 56.009508 30.974110 11.504808
F 60.877908 38.678710 11.672308
F 65.181808 30.892910 11.640208
F 65.242908 36.066010 10.647908
F 58.571008 34.508510 18.852008
F 56.163908 36.178810 7.887448
F 54.029808 39.939010 17.898208
F 65.166708 36.134710 8.009428
F 60.662908 30.715610 18.619308
F 54.233308 34.710710 11.474308
F 65.179908 36.303910 18.104508
F 67.435908 39.978810 15.017008
F 56.144408 30.860210 14.069408
F 56.108408 38.368210 14.154308
F 65.282808 31.106910 14.303208
F 65.157008 38.687210 11.548708
F 56.427108 36.262310 10.613208
F 60.712508 36.132910 15.240708
F 67.353108 32.235110 10.832708
F 65.150808 28.255110 10.700608
F 58.552108 34.888310 11.619808
F 67.350008 32.360510 15.219708
F 58.537808 31.935810 15.280608
F 67.413508 34.797910 11.802208
F 58.444608 32.328710 8.055988
F 58.528708 40.037810 7.803788
F 67.264208 32.099910 8.038638
F 65.179608 38.637710 7.092228
F 58.541208 32.313810 10.836208
F 62.678808 40.192310 14.993608
F 64.949908 30.854010 7.122748
F 67.515908 34.859210 21.881808
F 58.467908 34.845710 21.686808
F 60.745108 36.077510 10.781708
F 63.031708 32.230410 15.423908
F 69.426408 31.057010 18.862808
F 53.971908 32.114410 17.771108
F 63.051708 39.817210 10.454108
F 69.618608 38.738210 18.771708
F 56.113208 30.930010 21.765008
F 60.771308 30.903710 11.694308
F 62.988308 34.768110 18.847608
F 69.483408 31.001710 14.387908
F 67.377108 40.047810 7.817898
F 62.974508 34.928510 21.557608
F 65.108808 38.977410 18.778508
F 53.900908 34.993110 4.098108
F 54.000808 34.701210 6.884028
F 60.614508 30.965310 21.425708
F 53.997708 40.053210 3.197258
F 67.339408 34.964510 19.212208
F 53.992108 34.601710 14.214908
F 63.047908 31.915610 18.064908
F 62.641108 40.169310 17.792708
F 58.494508 39.943510 17.863308
F 60.926508 30.932310 14.443508
F 56.154608 30.921310 18.918108
F 60.696408 38.517110 18.826208
F 67.272408 32.464510 17.979408
F 65.374008 38.467110 21.481208
F 54.013008 32.275310 0.769500
F 56.337908 35.929310 15.268108
F 67.418208 32.239610 3.281408
F 65.004108 38.865210 14.341208
F 53.994008 32.041910 15.088708
F 56.285708 38.739810 18.696408
F 60.704408 35.965510 18.013108
F 64.950908 36.252410 15.277408
F 69.675508 28.280410 7.766348
F 56.378308 38.969710 21.358908
F 65.452308 30.721310 19.079708
F 63.171808 39.948310 0.516279
F 58.634408 34.643510 14.321008
F 60.496808 38.718310 14.377308
F 69.773508 38.639210 14.270208
F 67.392408 40.093210 17.789308
F 64.944608 28.504410 0.738737
F 69.596808 38.618510 21.814708
F 65.108308 28.490110 15.072808
F 69.887508 36.093710 0.676698
F 56.172808 28.154210 7.853288
F 65.004108 28.343210 8.021738
F 69.629608 28.313310 18.091708
F 69.765708 28.241110 10.519608
F 56.159308 28.301510 0.659535
F 60.725108 28.230910 15.284208
F 56.273308 28.309210 3.408868
F 60.641508 28.138210 8.035528
F 56.216308 28.406910 10.636308
F 60.586208 28.514610 0.791419
F 69.472308 28.407210 15.386408
F 56.250808 28.395510 17.765508
F 65.095608 28.436410 3.477028
F 65.228508 28.372410 17.810808
F 60.590308 28.069210 17.931408
F 56.111108 28.355910 14.962808
F 69.350208 28.369710 0.859760
F 69.391908 28.222110 3.597448
F 60.544308 28.285110 3.493048
F 60.681108 28.376410 10.766808
F 62.922508 47.712810 0.447832
F 65.074508 43.651210 3.128288
F 69.676408 46.313510 4.037768
F 60.740108 54.069710 21.399108
F 58.529108 50.128810 11.540308
F 69.728008 51.419210 3.154018
F 56.302408 51.684410 7.798918
F 54.092408 47.725610 0.469547
F 60.533908 51.327610 3.315418
F 69.719308 43.799410 10.618708
F 54.074908 47.710910 3.166298
F 69.561208 51.508810 17.771908
F 65.206408 46.314610 21.426508
F 54.147908 42.650810 21.425708
F 60.889108 43.873710 7.711228
F 67.443008 50.117010 18.691808
F 69.605908 44.174410 15.040008
F 56.318508 46.368310 4.122088
F 65.356808 54.060710 4.073578
F 65.247708 51.478410 3.067188
F 56.197408 53.988610 21.323808
F 56.477708 43.706310 0.682533
F 65.238008 51.626810 0.382559
F 65.199508 43.803410 0.441562
F 56.257408 51.684110 0.606583
F 56.266308 43.815110 3.351338
F 67.367808 50.069110 3.982638
F 54.041208 42.540310 4.103278
F 56.270408 54.347810 4.210488
F 54.012308 47.603010 7.778808
F 65.336508 54.146710 6.813338
F 62.863908 50.267610 4.202348
F 58.534308 47.688410 3.287988
F 60.763608 51.557210 17.692608
F 65.013008 46.127110 4.083288
F 69.697908 53.925310 21.363508
F 58.257408 47.732310 7.949038
F 53.933108 42.608710 11.551308
F 58.657308 42.432410 21.535608
F 60.637308 51.554810 0.587261
F 58.334108 50.249410 4.347888
F 53.969908 42.517010 18.622108
F 67.514408 50.267110 6.801998
F 69.552108 54.194410 11.323408
F 58.498308 47.759710 0.636043
F 69.558808 46.249210 6.821198
F 67.246508 47.568410 0.597464
F 56.337708 43.823010 10.527908
F 65.399008 43.767810 7.829208
F 60.717708 46.414110 4.195258
F 62.919108 42.724210 18.597308
F 54.073108 42.564710 14.300708
F 62.925608 50.339910 21.423408
F 60.733308 46.336410 21.371308
F 54.014308 50.452810 18.789208
F 62.856908 42.690210 14.112508
F 60.808608 54.088310 4.076948
F 60.925908 43.785310 0.419519
F 69.731208 43.748610 7.839278
F 63.128608 42.571010 6.848888
F 60.621508 54.296510 6.806058
F 60.724908 46.650510 6.896348
F 56.235308 54.271910 7.041488
F 69.518208 46.346510 21.468408
F 62.889508 50.466210 7.094228
F 69.697208 43.784010 0.677216
F 67.462608 42.503410 4.136648
F 69.624108 46.361410 11.499808
F 63.152108 50.176110 14.186308
F 67.463008 42.618810 18.848808
F 58.504608 47.777410 15.251508
F 69.761608 54.049910 6.934498
F 63.066808 47.714710 7.798598
F 69.708608 51.441310 0.358697
F 69.755108 46.258510 18.761308
F 54.192008 50.314410 11.425808
F 65.192308 46.437610 6.763728
F 67.438808 42.399610 11.377908
F 60.540108 43.855510 17.834108
F 56.395908 51.621710 10.409108
F 56.447808 54.203110 11.392508
F 54.029608 47.694810 10.540908
F 65.357508 54.112310 11.460808
F 65.540908 46.363310 11.393408
F 58.452708 50.382010 7.029798
F 56.297808 43.673710 7.693308
F 65.217508 51.649210 7.751428
F 54.129408 47.795910 14.970708
F 54.164408 50.384710 14.197008
F 67.645908 42.592810 6.749318
F 65.274708 51.572810 10.471108
F 65.388808 43.859910 10.510708
F 67.508808 42.511510 21.675708
F 56.234908 46.539110 14.275908
F 65.219808 54.087110 14.149108
F 60.545308 46.379910 14.277608
F 56.221108 46.393310 11.496908
F 69.791008 53.988410 4.230208
F 67.643008 47.771510 10.354208
F 60.850508 53.960010 18.594208
F 58.750508 50.299110 14.280308
F 56.274508 54.368610 18.661308
F 67.630908 50.087810 14.211508
F 54.146808 50.305610 21.551708
F 58.486608 47.552610 10.597008
F 62.853508 42.542910 4.133178
F 67.402408 50.284610 11.408308
F 69.786008 51.381810 7.848388
F 56.243108 46.278210 6.860288
F 67.384708 50.240210 21.236708
F 67.519908 47.653510 7.712968
F 58.414708 50.396410 18.818308
F 60.717708 51.709910 10.600908
F 63.078208 47.726010 3.214238
F 58.409108 55.547010 7.823658
F 69.703308 54.132410 18.585508
F 60.812608 51.815610 7.892088
F 60.626108 43.863610 10.515308
F 60.693208 54.328110 11.408308
F 63.078708 42.508910 21.345408
F 62.961608 50.436010 11.434408
F 60.927508 46.310110 11.493208
F 69.724508 51.581510 14.980208
F 58.531508 42.639310 11.724508
F 54.063008 42.426510 6.866578
F 60.673208 43.858210 15.260708
F 69.529408 54.249810 14.113208
F 58.420708 42.637510 14.303608
F 62.906508 47.543110 15.106108
F 65.178008 46.355110 14.114308
F 56.140908 44.070410 15.244508
F 69.799508 46.629610 14.155408
F 63.054808 50.383810 18.716708
F 69.793508 43.707210 3.338048
F 60.633708 43.858910 3.159418
F 54.113908 50.188010 4.158718
F 62.916608 47.691510 17.751008
F 60.657008 54.185310 14.214008
F 54.196808 50.220610 6.904828
F 53.940308 47.825510 17.829508
F 67.548208 47.483310 17.720508
F 69.628108 51.643310 10.506808
F 58.530908 47.887710 17.930808
F 56.280908 51.726010 3.410298
F 56.287208 54.150810 14.055208
F 56.164108 46.442610 18.835308
F 65.231708 54.164510 18.710608
F 65.339108 43.857610 17.982808
F 67.263008 47.414310 3.347228
F 63.007108 42.420210 11.170508
F 65.377308 51.473310 15.099908
F 63.048708 47.765610 10.616908
F 56.361508 51.505710 15.000808
F 56.231408 43.819810 18.057208
F 65.239008 51.472710 17.841508
F 65.264408 43.697210 15.225308
F 61.005708 51.686610 15.003608
F 56.286508 46.284910 21.670808
F 65.223608 54.343110 21.391908
F 65.202008 46.530510 18.715208
F 56.256108 51.725810 17.730908
F 58.597208 42.594910 6.943848
F 67.408108 47.553810 15.090108
F 60.582008 46.446010 18.595108
F 58.487408 50.279510 21.574708
F 58.474308 42.463310 18.856908
F 58.464008 42.472610 4.191538
F 69.859808 43.796910 17.857108
F 67.478508 55.559810 17.817108
F 58.523608 55.654310 10.468308
F 54.005708 55.380510 0.393257
F 67.614108 42.550810 14.042008
F 67.416208 55.467610 0.390528
F 63.054908 55.442410 17.727208
F 63.084708 55.473610 3.069998
F 53.932108 55.465610 17.741708
F 67.443508 55.352910 10.404608
F 67.325808 55.532810 15.140308
F 58.424908 55.179410 0.454007
F 58.618208 55.451110 3.230078
F 67.698608 55.457710 3.064998
F 67.662508 55.436210 7.713668
F 62.913008 55.408410 15.013008
F 63.025008 55.501410 0.423269
F 58.420808 55.601410 15.012808
F 58.644208 55.354010 17.672608
F 63.074608 55.385810 10.479608
F 54.031708 55.358810 3.276008
F 54.120408 55.652110 7.934368
F 62.924508 55.403810 7.629408
F 63.193508 63.069510 3.288278
F 53.879108 63.060910 3.052648
F 62.830308 58.050110 6.938178
F 62.929208 63.120510 7.811298
F 69.656808 59.336910 15.018408
F 53.996008 57.931010 21.333708
F 63.037808 58.019710 4.115658
F 63.134708 65.564910 6.720818
F 54.036008 63.133510 7.522718
F 54.154008 65.589510 11.246008
F 62.935808 63.094210 0.439791
F 56.284308 59.223610 3.252678
F 56.186308 61.822010 3.980058
F 65.409908 61.652410 4.165058
F 56.536408 61.865910 18.723608
F 55.975008 66.877010 0.521656
F 65.354708 59.359010 0.415083
F 65.238308 66.943810 0.684640
F 58.613608 58.018910 4.070248
F 56.010608 66.887310 3.298588
F 65.301808 59.221710 3.146968
F 65.145808 67.042010 3.407178
F 56.242808 61.813210 6.735798
F 65.335608 61.792410 6.812328
F 58.567408 63.062210 3.069088
F 67.502108 63.159610 3.319768
F 69.756408 62.054810 4.112598
F 58.568308 65.728810 6.556828
F 67.661508 58.020910 6.701148
F 67.566308 65.779810 6.885278
F 53.847008 63.155210 0.383303
F 58.364308 65.707710 3.783918
F 67.535508 58.143310 3.963818
F 67.494208 65.709010 4.104698
F 58.307008 63.006310 0.313527
F 67.324408 63.074410 0.540722
F 60.857208 62.003410 4.013468
F 69.856408 59.335110 7.599438
F 60.780608 59.373010 0.681510
F 60.565108 67.057210 0.436171
F 54.002208 65.690710 18.608008
F 69.606608 66.942010 17.896408
F 60.831508 59.279310 3.348708
F 62.923208 65.745210 3.973808
F 53.897708 57.901010 4.189488
F 69.583308 61.632010 21.509108
F 60.574908 61.940910 6.722378
F 54.060108 58.092710 6.789588
F 60.693508 61.976110 11.095108
F 53.826408 65.593510 4.112388
F 62.811908 58.020210 14.175708
F 63.006608 65.671510 14.154708
F 54.120508 63.116610 15.038108
F 53.972808 58.002110 14.038108
F 65.488208 59.407210 10.430408
F 62.975808 65.801810 11.449408
F 54.254808 65.554210 14.011408
F 54.026408 57.996110 11.324308
F 62.925008 63.275210 10.658808
F 69.891408 61.894410 18.712608
F 56.353108 62.104810 11.411608
F 65.167408 61.910610 11.293608
F 58.472308 58.097810 6.834248
F 56.179008 67.053310 10.383408
F 65.335208 59.231910 7.732338
F 65.281108 66.852910 7.684038
F 56.235108 59.240310 7.837528
F 69.726608 67.142010 10.441308
F 63.092308 58.147910 11.318608
F 65.167508 66.975610 10.622708
F 56.185008 61.812110 14.017408
F 65.265008 61.750010 14.132308
F 58.399808 63.356110 10.341708
F 67.402508 63.247310 10.549208
F 58.481408 58.268310 14.099108
F 58.668708 65.631510 14.058108
F 67.350308 58.010110 14.031608
F 67.486008 65.614610 14.043108
F 56.159408 59.550610 10.456208
F 58.517308 65.888210 11.308408
F 67.457408 57.999110 11.372808
F 67.395508 65.726610 11.358608
F 58.345908 63.220510 7.681288
F 67.541408 63.197510 7.797628
F 60.650708 59.439810 10.397708
F 69.647908 67.186910 3.233018
F 60.691508 59.403410 7.694918
F 60.862508 66.778410 7.598378
F 60.608508 67.082310 3.171358
F 56.436308 67.035410 7.576258
F 58.432608 58.214710 11.363708
F 60.714808 66.882710 10.275608
F 69.613808 59.449210 10.313908
F 69.762808 59.122910 0.640715
F 60.766908 61.948310 13.789708
F 69.722308 61.967010 13.924808
F 63.036708 62.982910 17.608908
F 69.556708 66.883410 15.172508
F 63.025908 58.236110 21.288308
F 62.966608 65.684910 21.620508
F 69.716708 67.116010 7.730828
F 53.702308 65.622810 21.255008
F 62.907808 57.960910 18.495608
F 63.063908 65.605810 18.826308
F 56.294508 59.229810 0.498549
F 54.073908 63.140810 17.778908
F 62.887008 63.034410 15.012508
F 54.264208 65.669210 6.819718
F 56.283208 59.425910 17.731408
F 65.194008 61.780110 18.613908
F 56.107208 59.263510 15.061608
F 56.401308 66.993610 14.880608
F 65.167408 59.182610 14.898208
F 65.169108 66.867110 15.081608
F 53.889008 58.055310 18.500808
F 56.411808 66.912010 17.875308
F 65.149308 59.275410 17.675808
F 65.283908 66.836410 17.821008
F 56.013108 61.803410 21.384108
F 65.259208 61.874810 21.220608
F 58.695908 63.128210 17.616108
F 67.592408 63.065010 17.821808
F 58.569808 57.900010 21.565508
F 58.463908 65.629310 21.480708
F 67.462908 57.954610 21.255308
F 67.426408 65.784810 21.572708
F 58.528708 57.879610 18.803208
F 58.540908 65.659110 18.762708
F 67.321708 58.154610 18.637908
F 67.455908 65.627110 18.911208
F 58.550908 62.969510 14.910808
F 67.505608 63.105510 15.032508
F 60.905108 61.762910 18.630908
F 69.793808 59.368910 3.352988
F 60.825208 59.571610 15.006008
F 60.791208 66.954810 14.975208
F 54.086608 63.216810 10.241608
F 69.720308 67.052710 0.503864
F 60.740608 59.196810 17.726208
F 60.710008 66.973510 17.684508
F 69.688608 61.900810 11.251708
F 69.811308 62.002610 6.847718
F 60.669608 61.776010 21.369308
F 69.738308 59.266910 17.883408
F 56.391408 69.814510 6.949508
F 56.160308 69.639110 14.132608
F 65.122508 69.381910 21.412908
F 69.695208 69.588110 11.511808
F 56.119208 69.495310 4.286568
F 69.619708 69.545410 21.403108
F 69.548608 69.741710 4.130058
F 56.032808 69.634710 11.510008
F 54.082908 55.300610 10.696508
F 54.003808 55.426910 14.929808
F 76.442908 1.236130 10.763308
F 80.918108 8.985470 3.321678
F 71.917408 9.240190 15.184808
F 74.128708 12.931210 0.629274
F 80.999508 4.041660 6.977228
F 80.885308 11.600710 7.018628
F 83.115508 13.145510 0.553199
F 71.782308 11.602210 18.872108
F 80.951308 3.867840 4.260148
F 80.813108 11.663810 4.305588
F 78.620008 12.960610 7.812138
F 71.867808 3.860310 18.785808
F 80.855708 1.492620 0.640148
F 80.732708 9.100470 0.619531
F 76.442908 11.773010 21.462608
F 76.528008 3.978110 21.790608
F 83.297208 7.741780 4.353628
F 78.563208 7.987250 21.518008
F 74.013908 7.951080 4.042968
F 85.262608 9.073280 15.130208
F 83.211108 5.310240 0.661069
F 87.622508 5.147030 17.904708
F 74.166208 5.279930 0.406983
F 87.428808 12.765010 0.467317
F 82.960408 5.343580 3.232058
F 83.215008 12.925610 7.879118
F 74.340108 5.384040 3.213978
F 74.068808 13.021610 18.017608
F 83.086308 7.806100 6.973428
F 87.507008 5.206670 0.597889
F 74.234508 7.834010 6.849638
F 85.126108 1.349040 14.966408
F 85.205108 1.360760 3.316498
F 85.440508 9.013340 3.429628
F 87.692208 7.682650 4.147668
F 76.430608 8.889730 3.304798
F 85.451208 3.885660 6.861658
F 85.276508 11.400110 6.801948
F 76.317808 3.874120 6.957588
F 76.381008 11.713710 6.801038
F 85.262308 3.909610 4.135108
F 85.188908 11.598610 4.164468
F 76.377108 4.072160 4.133588
F 76.416408 11.533210 4.048438
F 87.698508 5.077380 7.712498
F 85.296308 8.938260 0.725886
F 78.771408 12.901410 10.492008
F 76.308908 9.215050 0.416800
F 71.902408 1.423330 14.998908
F 87.754608 7.628090 6.902458
F 78.668108 7.966000 4.335128
F 78.528108 5.073690 17.860008
F 85.318108 1.394200 7.830008
F 74.168008 13.016910 15.321108
F 78.742508 5.410720 0.655262
F 87.477208 12.905010 10.625508
F 78.565308 13.148910 0.606606
F 80.737908 1.510220 17.932508
F 78.654208 5.188430 3.323438
F 87.579108 7.656740 11.675208
F 87.604308 12.702810 3.300578
F 87.610608 12.882010 15.072508
F 78.657208 7.799690 7.147788
F 76.412908 1.303540 3.338668
F 80.798108 1.402230 10.600908
F 81.000508 9.067460 10.591208
F 85.260008 11.475210 21.540108
F 85.298008 3.847670 21.713508
F 80.690308 4.108330 14.190608
F 81.063808 11.539210 14.301508
F 76.464608 8.906300 17.864208
F 71.879908 1.262880 0.470601
F 80.685008 3.961200 11.575608
F 81.052308 11.650310 11.665108
F 85.276508 9.112090 17.809508
F 87.603508 5.137720 3.394998
F 80.942308 1.427910 7.889368
F 80.890808 9.021970 7.870488
F 85.183608 3.783370 18.786108
F 74.050308 7.792300 21.495308
F 83.184108 7.621380 11.576008
F 87.700208 7.690300 18.810908
F 74.019008 7.701760 11.666508
F 76.372108 11.662610 18.549908
F 83.181708 5.191020 7.942238
F 78.592308 13.026510 3.387438
F 74.065808 5.265610 7.765598
F 71.968908 1.201040 10.651608
F 82.992008 5.211560 10.625308
F 78.746608 13.042510 17.963008
F 74.127808 5.032170 10.468308
F 71.980008 9.063360 7.897438
F 83.008208 7.906090 14.131008
F 78.369008 5.202020 15.168408
F 74.280808 8.051460 14.454808
F 76.154808 3.925190 19.044008
F 85.303808 1.277800 10.551508
F 85.395208 8.901450 10.565708
F 71.852108 1.406120 7.921718
F 76.227308 8.847910 10.753108
F 85.138608 3.874380 14.155808
F 85.510608 11.614410 14.167308
F 76.318308 3.943410 14.305108
F 76.352008 11.709410 14.312208
F 85.350608 3.990490 11.462008
F 85.205608 11.672110 11.391308
F 76.370008 3.948190 11.514708
F 76.322308 11.518510 11.488808
F 87.482608 12.834210 7.762548
F 85.546608 8.956180 7.755098
F 85.227008 1.286370 17.651108
F 76.438208 9.057820 7.941288
F 83.188608 13.114910 10.671308
F 87.410308 5.183280 15.019108
F 78.878808 7.693910 11.412808
F 85.253708 1.278370 0.654623
F 83.271108 12.993910 17.890708
F 71.884308 3.949810 21.632808
F 78.684108 5.121360 7.857198
F 80.838808 1.195780 3.396118
F 71.902208 1.430430 3.310618
F 71.717908 11.724210 21.497108
F 78.579308 5.173040 10.502808
F 73.948708 12.847010 7.786468
F 78.727508 13.006110 15.191208
F 78.550108 7.585480 18.775808
F 78.613908 7.842690 14.271808
F 71.951308 9.068250 17.932408
F 73.913108 12.783710 3.476828
F 80.671908 9.029720 17.952808
F 76.457708 1.413140 15.371308
F 83.035508 7.883280 21.538308
F 81.007008 4.089510 21.578808
F 80.869408 11.760210 21.656908
F 76.545108 1.325330 0.543422
F 74.063908 5.219840 18.008408
F 80.783208 4.036520 18.785308
F 80.953708 11.603310 18.952208
F 76.282708 1.303620 18.105808
F 83.042908 5.166440 17.759808
F 83.289308 12.900610 15.042908
F 80.829708 9.082560 15.292308
F 71.653408 1.359340 17.844808
F 74.160908 5.285920 15.297808
F 82.997708 7.700100 18.772408
F 76.576608 9.245990 15.270108
F 74.158008 7.750950 18.779208
F 85.332408 11.627410 18.808808
F 82.978208 5.409130 15.111508
F 83.017508 12.952010 3.361898
F 76.271908 1.375670 8.013298
F 71.729308 9.077340 3.287118
F 71.894608 3.994380 7.006908
F 71.688608 11.676910 6.951508
F 71.933808 4.044840 4.218578
F 71.751808 11.567710 4.299588
F 87.531908 12.784310 17.824808
F 71.762508 9.134280 0.581366
F 87.459608 7.750730 21.504808
F 71.731808 8.940410 10.566008
F 71.897708 4.161970 14.192408
F 72.063508 11.825810 14.243008
F 71.730508 3.867500 11.425208
F 71.792608 11.474210 11.339908
F 80.576408 1.568520 15.134508
F 87.447908 7.831740 14.194008
F 74.098708 12.920710 10.411008
F 87.678008 5.182250 10.384008
F 87.440808 -0.057382 21.594908
F 74.067908 0.142028 7.047768
F 74.246508 0.229767 14.264808
F 83.072508 0.012373 21.470408
F 78.592608 0.061403 14.275008
F 82.780808 0.169006 14.047108
F 78.576208 0.056987 18.886608
F 87.506608 0.085802 6.817948
F 83.023808 -0.041160 6.978208
F 78.668708 -0.066534 21.575408
F 74.395408 0.006932 21.460008
F 83.098608 0.023413 11.208308
F 78.557508 0.045633 4.356128
F 74.217308 0.150193 11.543208
F 83.048108 -0.073581 4.341318
F 78.650708 0.006300 11.527708
F 87.410808 -0.032667 14.183708
F 78.583608 0.296928 7.051848
F 87.468208 0.060799 18.775608
F 73.995508 0.026007 18.838108
F 74.222808 0.146396 4.268708
F 80.851808 24.415310 0.622298
F 80.762608 16.755310 3.331558
F 76.366508 24.241610 0.765315
F 78.587808 15.708910 21.573908
F 71.939608 19.465210 18.942208
F 80.910808 19.494010 7.107918
F 85.392808 27.205210 21.624708
F 71.584008 26.941610 21.809808
F 76.503108 24.597510 15.052108
F 80.898908 19.327510 4.252208
F 78.591508 20.579510 17.796408
F 87.672508 23.148110 6.787888
F 87.732708 15.373810 18.671408
F 80.905308 16.747310 0.587316
F 78.648108 20.571410 15.076408
F 76.373508 27.146110 11.648508
F 83.076808 15.449010 4.317278
F 83.198308 23.348610 4.355258
F 73.807308 15.503910 4.341528
F 74.154508 23.107510 4.478188
F 83.225408 20.750210 0.747680
F 74.133508 20.610010 0.708273
F 83.068108 20.800310 3.351248
F 74.260908 20.589010 3.397178
F 83.064808 15.523210 7.034118
F 83.185008 23.150110 7.096328
F 74.109508 15.486210 7.034988
F 74.238408 23.104410 7.200548
F 85.356308 24.568610 3.189158
F 85.403708 16.576710 3.213308
F 76.426008 24.577110 3.482978
F 76.153008 16.640110 3.437378
F 71.837408 19.464110 14.365408
F 85.413708 19.217410 6.957388
F 87.545608 20.660710 17.945208
F 76.514408 19.399210 7.103968
F 87.686508 20.507410 3.208568
F 85.388608 19.319510 4.060718
F 87.434708 23.166810 4.010678
F 76.502608 19.382010 4.405108
F 85.172408 24.700510 0.521481
F 85.453208 16.732210 0.510128
F 78.728908 23.088310 21.404508
F 76.218108 16.878610 0.692027
F 76.349008 27.293510 14.343408
F 71.953608 19.342510 4.219308
F 78.457208 15.539210 4.335978
F 78.774508 23.002210 4.268728
F 85.258408 27.243810 7.016068
F 78.789908 20.699010 0.543002
F 81.037908 27.140110 14.161408
F 78.726308 20.576710 3.224898
F 71.877708 19.285710 11.661508
F 71.802208 26.842010 11.754108
F 78.684308 15.582310 6.951798
F 78.579208 23.315310 6.973008
F 80.991108 27.114910 11.463808
F 80.927908 16.736610 10.646108
F 78.680508 23.171510 18.664208
F 78.737508 15.442010 18.913808
F 71.911308 24.434510 8.021148
F 80.867108 19.333210 14.237508
F 71.932808 24.330010 10.739208
F 76.362808 27.117810 4.476488
F 71.634108 24.424410 15.480608
F 80.850008 19.384510 11.634808
F 76.249308 16.417910 15.252308
F 74.161308 23.364610 14.534208
F 80.884608 24.302310 7.901458
F 80.896708 16.836910 7.959698
F 85.282708 16.830910 15.203208
F 85.145508 24.566610 15.179208
F 83.270708 15.590410 11.743708
F 83.104908 23.447310 11.345408
F 74.077108 15.461910 11.415608
F 76.324408 24.506310 10.717308
F 83.279008 20.494210 8.002698
F 74.180208 20.535010 7.985778
F 83.174308 20.753310 10.708508
F 74.033008 20.549610 10.591508
F 83.066908 15.498610 14.323908
F 83.151908 23.233810 14.139608
F 73.989508 15.507510 14.151208
F 74.118708 23.247110 11.839508
F 85.219008 24.646010 10.365508
F 85.398808 16.833210 10.546708
F 78.588708 23.267410 11.547308
F 76.300808 16.867110 10.692408
F 71.783608 24.324610 0.565845
F 85.470408 19.453710 14.054808
F 80.933608 24.394010 3.413078
F 76.410408 19.285410 14.451608
F 80.860608 26.974610 18.830808
F 85.335108 19.432410 11.335808
F 71.726808 16.767210 0.734404
F 76.179508 19.417910 11.746808
F 85.338308 24.539210 7.664288
F 85.462808 16.659410 7.855938
F 76.294808 24.547410 8.014698
F 76.398308 16.649010 7.988418
F 71.926608 16.871510 10.571008
F 71.712608 27.075810 14.499708
F 78.655608 15.409810 11.448508
F 80.735908 24.489810 10.610408
F 71.593608 16.826510 15.105508
F 78.720308 20.789510 8.114528
F 87.588608 15.549610 14.165908
F 78.629908 20.703110 10.899508
F 71.899208 19.403010 6.945688
F 85.317408 27.119710 14.300708
F 78.449908 15.449710 14.179008
F 78.810108 23.329410 14.264408
F 81.026308 24.507810 17.837908
F 80.874108 16.756210 17.923408
F 76.355608 19.134210 18.819908
F 71.826608 24.488110 18.197308
F 87.558108 15.378810 7.005708
F 81.012708 19.435110 21.479908
F 85.259408 19.384510 18.745508
F 71.858608 16.799210 7.850988
F 80.842608 26.978210 21.585308
F 80.709708 19.300910 18.804108
F 76.467608 19.394610 21.593808
F 71.931708 19.230410 21.604008
F 80.991908 24.606410 15.216908
F 80.687408 16.613210 15.007708
F 85.342208 19.268110 21.555308
F 71.953408 16.884210 17.805408
F 83.266308 15.561510 18.621808
F 83.148808 23.054010 18.655508
F 74.102108 15.589610 19.038108
F 74.217408 23.118410 18.919108
F 83.055408 20.592410 15.061708
F 73.984408 20.766810 15.380208
F 83.024708 20.462910 17.827308
F 74.230408 20.544910 17.977608
F 83.160108 15.687210 21.480708
F 83.032408 23.181310 21.377308
F 73.959008 15.518410 21.749608
F 74.089708 23.111510 21.585408
F 85.317008 24.416110 18.052108
F 85.469608 16.769510 17.935608
F 76.392808 24.336010 17.905108
F 76.438908 16.534310 18.056308
F 71.816408 24.335810 3.343248
F 71.747308 16.800210 3.384738
F 87.540908 20.594310 15.227708
F 87.360908 23.268310 11.619708
F 85.378408 26.995910 18.819408
F 87.574308 20.674910 7.807038
F 87.518108 15.518210 11.487608
F 71.761808 26.902010 4.283648
F 87.631208 20.646310 10.522408
F 76.287308 26.850010 21.419908
F 87.429008 23.229710 14.389508
F 87.396108 23.180010 21.676408
F 76.496308 26.943210 18.620808
F 80.845108 26.972010 7.093488
F 71.862008 27.021810 18.978508
F 85.336508 27.080910 4.277118
F 87.657708 15.355710 4.249938
F 87.491808 23.153210 18.958408
F 81.059708 27.066610 4.305748
F 76.282208 27.259310 7.064198
F 87.539708 20.481010 0.478435
F 71.924408 27.011110 7.079618
F 85.195808 27.346210 11.605908
F 87.562908 15.264110 21.416108
F 80.833908 32.244710 3.256498
F 80.802708 39.892210 3.260498
F 78.779608 36.039110 0.550940
F 76.367108 34.743210 21.533508
F 80.927908 34.813710 4.247928
F 80.753408 32.208410 10.592408
F 83.176508 36.175010 3.403638
F 76.103308 39.874010 7.676898
F 80.732508 32.228910 0.635588
F 87.546708 36.054110 3.322638
F 80.766908 39.768110 15.196108
F 74.062108 30.814510 11.637008
F 78.642308 28.024010 3.382448
F 83.048608 38.730210 4.296208
F 76.267208 34.793810 4.089108
F 73.977608 38.816410 4.206028
F 74.041108 30.642710 4.595288
F 85.405508 34.760310 21.692908
F 78.545708 38.771510 11.521508
F 76.177008 34.749810 18.932008
F 85.174008 32.253010 17.844708
F 85.250308 34.701710 4.074948
F 87.731108 36.204310 10.576008
F 71.921908 34.555310 4.264988
F 83.067908 30.944510 7.036928
F 80.841008 39.847910 7.838208
F 73.919308 30.840210 7.300108
F 74.299008 38.689410 11.648508
F 83.086208 31.017710 4.293418
F 85.394408 39.744910 3.347428
F 76.194508 32.036810 0.765568
F 76.062308 39.866510 0.605657
F 85.244208 34.872310 6.748398
F 76.324108 34.748610 6.931698
F 85.372508 32.134710 3.226428
F 73.990808 36.143910 3.292808
F 85.391908 32.088810 0.563662
F 85.410508 39.864310 0.496023
F 74.047008 30.762710 21.509708
F 78.513608 38.648510 21.702608
F 87.331008 31.082710 18.919408
F 87.624708 30.802710 21.654008
F 76.283008 32.251910 3.547718
F 78.468508 38.757910 4.283168
F 72.021108 32.011210 3.496668
F 87.610908 38.797010 21.480008
F 78.463708 30.817010 21.491308
F 76.243208 32.225110 17.894008
F 80.647308 34.832110 18.845908
F 71.653908 32.046210 8.224998
F 78.692008 28.341010 17.922308
F 78.505408 36.066310 3.239258
F 87.436008 38.690010 6.875978
F 80.869908 40.026610 10.606808
F 78.628208 30.585110 4.071238
F 78.595208 38.621710 7.001708
F 80.858808 32.148710 7.878808
F 72.090708 39.924310 10.625508
F 87.499108 38.701910 14.361608
F 85.278708 34.975610 11.572908
F 83.139208 36.195510 15.087908
F 80.876508 34.602410 14.197608
F 80.815708 34.915910 11.535808
F 80.890208 39.828910 0.431375
F 78.590908 30.871910 6.785868
F 78.610308 36.051610 7.932128
F 71.886908 34.523910 7.080488
F 74.174208 38.603810 14.302808
F 82.997608 30.997110 11.609808
F 83.160008 38.654110 14.178908
F 76.407808 32.032410 10.560008
F 76.420808 39.769010 15.123808
F 87.571308 30.817010 6.875878
F 82.863208 38.472410 6.975698
F 87.558908 30.998810 4.109478
F 74.072308 35.826510 7.973168
F 71.794708 32.139210 15.308508
F 83.029208 35.992010 7.780878
F 85.342608 39.941610 10.501808
F 71.836008 34.507210 21.434608
F 85.266908 34.849810 14.297908
F 83.122508 38.558610 18.756608
F 74.080008 30.926610 14.400608
F 87.398808 38.707910 11.655008
F 85.066708 32.356010 10.675808
F 71.770208 39.949210 0.824640
F 74.171408 36.107410 10.647108
F 74.161508 35.965710 15.018008
F 82.887608 36.056510 17.876708
F 76.277608 34.800110 14.069208
F 83.136708 36.091710 10.468808
F 71.858608 34.830010 11.639008
F 85.290108 32.293310 7.819158
F 85.066408 39.886610 7.741618
F 76.314808 32.160310 7.750308
F 87.496808 36.164710 7.799438
F 71.849308 32.209110 10.918308
F 71.921508 39.768410 7.853208
F 78.698308 30.901310 11.691408
F 87.365008 36.073010 15.253908
F 87.472608 38.759010 18.702508
F 83.019108 30.925310 18.874108
F 87.554708 36.185310 0.505912
F 80.792108 34.740210 6.910168
F 73.995308 38.321810 6.908708
F 76.209408 39.954910 17.776308
F 71.822508 34.716510 18.581708
F 78.627808 36.193810 10.645308
F 71.789608 31.981110 0.645805
F 76.275808 39.988710 10.477208
F 78.586908 31.039810 14.440008
F 83.115308 38.519410 11.499808
F 85.252008 39.915810 15.286008
F 78.483308 38.528210 14.261108
F 78.434908 38.566510 18.931608
F 78.687808 30.953110 18.678108
F 80.904908 34.659010 21.487508
F 74.026108 38.474010 18.670708
F 80.776608 32.211610 17.876408
F 78.297508 35.932310 17.997608
F 80.851308 32.047710 15.172908
F 78.544008 35.942110 15.194508
F 71.973808 40.030010 15.115508
F 76.230708 32.272510 15.142908
F 85.169608 32.199010 15.063608
F 83.174608 38.548810 21.424808
F 71.816108 32.154510 17.939308
F 71.917708 39.781310 17.853408
F 74.106508 35.947210 0.616183
F 85.190908 39.874510 17.869308
F 71.736808 39.990910 3.539568
F 76.522008 34.567810 11.431408
F 83.104308 30.991010 21.647408
F 85.202808 34.842910 18.966308
F 71.805808 34.697210 14.431308
F 74.090108 36.050910 17.737408
F 87.373108 31.086310 11.529908
F 82.993308 36.063010 0.639576
F 76.294408 40.075210 3.327948
F 73.958608 38.545910 21.611108
F 83.119208 30.865410 14.319008
F 80.827708 39.654110 17.992408
F 73.970608 30.847110 18.859508
F 87.479808 30.939410 14.350608
F 87.584808 38.562410 4.185168
F 87.463308 35.990710 17.967308
F 87.379408 28.420110 17.971608
F 78.774208 28.414710 10.714808
F 74.238708 28.271210 18.057708
F 83.092508 28.259610 17.892408
F 82.967108 28.474810 10.503908
F 87.402908 28.479410 15.411708
F 78.479308 28.102910 0.628082
F 74.076108 28.274310 8.130618
F 83.147608 28.354710 15.211808
F 87.522808 28.397510 7.785478
F 74.025208 28.113410 3.363368
F 83.204308 28.382810 3.395598
F 73.975108 28.210710 10.837608
F 78.845608 28.423710 15.164708
F 83.075308 28.386310 0.614817
F 78.688008 28.294510 7.957918
F 74.115208 28.194310 0.553573
F 74.196508 28.350710 15.316508
F 87.700308 28.206410 0.644875
F 87.673608 28.318310 3.337398
F 87.520108 28.563510 10.639508
F 82.967008 28.402510 7.776248
F 80.705508 47.500710 3.281728
F 78.628808 43.710210 15.108108
F 78.535608 46.331610 -0.430835
F 78.750108 54.007710 21.461808
F 80.934808 49.995210 6.992398
F 72.012208 47.694610 15.239808
F 87.505008 43.667810 3.287578
F 87.380708 51.475410 3.396378
F 80.649608 50.058510 4.343578
F 87.580908 53.985610 14.199408
F 78.414908 43.761810 0.454734
F 78.286808 51.634710 17.893808
F 80.642508 47.557310 0.495595
F 87.535408 51.389010 15.142608
F 71.958708 42.635210 4.424918
F 71.682808 47.593410 7.696848
F 82.820508 53.953110 4.105888
F 83.085508 46.324310 4.139418
F 74.264208 54.012210 4.208418
F 87.661908 43.706710 14.929608
F 83.075708 51.428410 0.556515
F 82.756808 43.732610 0.493608
F 74.213508 51.418010 0.679223
F 87.508408 46.344910 11.512808
F 82.889708 51.388310 3.282578
F 82.846408 43.807610 3.284248
F 76.365508 50.094810 4.029268
F 74.101208 46.428610 21.288208
F 83.147108 54.029410 6.959258
F 83.236308 46.215910 6.923418
F 74.468108 54.032610 7.118108
F 87.661708 46.394010 14.332408
F 85.252508 47.760110 3.396518
F 85.118508 42.518410 21.655708
F 74.015508 43.880510 3.325808
F 76.406508 42.568910 6.950658
F 85.204708 50.342910 7.011478
F 78.447108 43.688810 3.173518
F 76.559508 50.413810 6.801498
F 85.199908 42.457110 6.656008
F 85.188008 50.162310 4.364418
F 83.059208 43.488010 15.429808
F 76.374608 47.500710 3.232328
F 74.043208 43.859910 0.587494
F 85.144308 47.538910 0.561272
F 74.101008 43.952010 17.750608
F 76.311808 47.550310 0.351980
F 74.113608 46.475310 4.128078
F 83.171108 54.068310 18.886608
F 80.751708 42.311310 18.668808
F 78.518308 54.124210 4.130928
F 78.592908 46.224610 4.297998
F 82.941908 43.681510 7.695048
F 71.981208 42.393910 18.858308
F 78.831608 51.507210 0.497848
F 78.702808 43.814710 10.742008
F 85.202908 42.324210 3.962608
F 71.712008 42.606110 14.221608
F 78.644608 51.503810 3.366478
F 87.358008 51.567610 0.609194
F 71.917008 50.198410 4.130878
F 73.981508 46.512610 6.781478
F 78.709808 54.044210 6.856388
F 81.157508 47.475410 7.963048
F 78.674708 46.404210 11.442008
F 74.116908 44.028210 10.674908
F 78.527908 43.802010 17.828808
F 78.630708 51.354710 15.148308
F 80.891308 50.231410 14.237508
F 72.009408 42.463910 7.094658
F 87.613308 53.973010 11.404108
F 74.110108 51.442810 3.367188
F 80.935508 50.132010 11.538008
F 76.214608 42.750810 4.343978
F 78.616208 46.276910 18.751708
F 78.675008 54.117810 18.814908
F 80.881308 47.664610 10.669708
F 71.596808 47.812110 10.313308
F 78.417608 43.821910 8.042478
F 87.452608 43.635310 7.835188
F 83.119808 54.072510 11.322608
F 82.993908 46.428310 11.725908
F 74.305908 54.175410 11.601508
F 87.488108 53.819410 7.039488
F 82.970408 51.500810 7.740988
F 87.479908 54.104310 4.336018
F 74.269708 51.355110 7.876528
F 87.428908 46.348310 21.494708
F 82.990508 51.449710 10.510708
F 83.134008 43.931710 10.523708
F 87.451108 43.755010 10.580508
F 80.868108 42.366310 14.323008
F 83.315908 53.933110 14.009808
F 80.853408 47.737610 15.157408
F 74.232508 54.237610 14.405608
F 74.104808 46.407210 14.251908
F 85.202208 47.614210 10.545608
F 76.457408 50.277010 21.615808
F 76.397708 47.443510 10.496808
F 80.548408 42.604610 7.142928
F 85.265708 50.292510 14.161508
F 74.236608 43.950210 7.946228
F 74.171208 51.665510 10.650108
F 76.296108 42.398110 14.413608
F 85.212608 50.339510 11.432908
F 74.094708 46.433810 18.501508
F 73.922208 46.641510 11.467708
F 71.809908 47.693210 3.091568
F 85.352408 47.635210 7.912518
F 71.981708 50.082810 21.462508
F 76.339108 47.734610 7.608488
F 74.101408 51.498510 17.944808
F 85.131408 42.468210 18.960208
F 85.194808 42.528010 11.463008
F 78.688608 53.957510 11.474408
F 87.453908 54.246410 21.831908
F 81.026308 42.533010 11.556608
F 73.902608 43.879610 15.165208
F 78.807908 51.483510 7.879238
F 76.126008 42.469910 21.292708
F 76.234008 42.514510 18.594808
F 76.386308 42.605010 11.612108
F 78.836008 51.433110 10.532408
F 87.509608 46.188410 4.170168
F 87.540408 43.544910 17.753908
F 87.541708 51.527410 17.815308
F 78.580508 53.928110 14.162908
F 76.341208 47.690210 15.090708
F 80.851808 47.664810 17.783108
F 87.560708 51.272110 7.801448
F 72.065208 42.493510 11.608908
F 76.413108 50.178010 14.179208
F 80.954008 50.135710 21.487608
F 71.880208 42.501910 21.519808
F 72.114408 50.128510 14.142908
F 85.381808 47.583710 15.086008
F 80.836708 50.274510 18.754108
F 87.395008 43.766710 0.510705
F 71.973708 50.202110 6.705318
F 76.280408 50.143810 18.902508
F 78.589508 46.407210 14.218908
F 71.843408 50.338710 11.377708
F 80.706808 42.382810 21.468108
F 85.299908 50.276310 18.905308
F 76.327508 55.429410 3.222168
F 83.074408 46.535810 18.750708
F 74.231308 54.042910 18.770308
F 71.884308 47.619010 17.872308
F 82.983808 51.407210 15.199708
F 83.180608 46.248910 14.443708
F 74.290908 51.576010 15.201708
F 87.446108 46.211410 6.877958
F 83.107708 51.525110 17.994108
F 83.032508 43.823610 18.071908
F 76.410908 50.247210 11.462408
F 71.779108 47.678710 0.480446
F 83.132208 54.083210 21.618508
F 82.934108 46.288710 21.410908
F 74.306008 54.209810 21.571708
F 80.628108 42.520310 4.417828
F 85.389708 47.640310 17.788508
F 87.600708 54.173910 19.082008
F 76.405308 47.719510 17.717208
F 71.762208 50.269610 18.875808
F 85.302308 50.078910 21.632208
F 78.631808 46.390710 6.936768
F 85.454708 42.503110 14.219908
F 87.605808 51.378310 10.637708
F 87.405808 46.063310 18.732108
F 71.838008 55.552610 15.000508
F 85.266008 55.220710 15.200808
F 71.910508 55.245510 17.759508
F 76.590708 55.413510 0.395120
F 71.999308 55.213310 7.722248
F 76.613808 55.370110 7.874298
F 72.091008 55.348810 10.530708
F 80.912508 55.271510 7.702058
F 76.514908 55.478110 15.063808
F 72.040508 55.439310 3.438468
F 85.133108 55.398210 3.505488
F 80.976508 55.083510 14.938708
F 71.885308 55.255210 0.678335
F 80.902208 55.413010 17.701408
F 85.308508 55.440110 17.953208
F 80.870208 55.428710 0.436551
F 76.510508 55.416110 10.560208
F 85.428108 55.259210 10.615008
F 85.327908 55.482610 7.652688
F 80.679008 55.475910 3.184288
F 76.388908 55.420210 17.867208
F 80.925208 63.184810 3.117478
F 71.906208 63.176710 15.080408
F 80.945108 57.967110 6.907298
F 80.590108 65.730110 6.928548
F 71.843808 65.617110 18.778808
F 71.946908 57.858210 18.883308
F 80.809608 58.215710 4.039198
F 80.849908 65.711510 4.286738
F 71.861908 65.717310 21.832408
F 87.508908 61.836310 14.282408
F 80.770808 63.190410 0.469385
F 72.041108 57.838610 21.634908
F 83.171408 61.934910 4.078088
F 74.172508 61.980210 4.073228
F 83.021108 59.309310 0.492128
F 82.994808 66.962410 0.674267
F 74.322008 59.200610 0.452336
F 74.273108 66.917210 0.589005
F 83.022108 59.403710 3.145098
F 83.069108 66.867410 3.358318
F 74.516508 59.377310 3.161908
F 74.229108 67.040610 3.336798
F 83.060508 61.895710 6.778238
F 74.374108 61.838310 6.719318
F 85.352608 63.161210 3.049068
F 76.571808 63.234010 3.333238
F 85.371708 58.012210 6.855128
F 85.200108 65.878110 6.961408
F 76.548808 57.866910 6.787218
F 76.318608 65.764310 6.952178
F 85.141808 58.110610 3.987438
F 85.483708 65.664310 4.168728
F 76.607608 58.025010 4.059798
F 76.413408 65.747610 4.266158
F 85.315308 63.216810 0.257549
F 76.442508 63.259310 0.514451
F 87.486908 67.069810 7.818838
F 78.794308 61.990210 4.289308
F 87.684008 61.965010 21.465308
F 87.501608 62.093810 6.848498
F 78.645108 59.346410 0.245733
F 78.580808 66.942710 0.634231
F 87.639508 59.313210 0.800806
F 87.570908 61.725010 18.672608
F 78.767408 59.484910 3.083258
F 78.631708 66.945910 3.513168
F 87.564508 66.931310 17.989208
F 78.651008 61.782810 6.926908
F 80.826208 63.269810 10.443608
F 72.267308 63.034410 17.691708
F 80.850308 57.841810 14.154008
F 80.791608 65.704910 14.132808
F 71.785008 62.905710 0.426595
F 71.815408 65.812910 4.030238
F 80.844408 58.098110 11.395908
F 80.675508 65.778810 11.348708
F 72.114308 58.039310 6.805578
F 72.121508 58.123110 3.992928
F 80.801008 63.250910 7.681448
F 72.225808 63.120410 7.505448
F 83.050508 61.891810 11.417908
F 74.095108 61.692010 11.265608
F 83.099108 59.315510 7.882748
F 82.885808 66.931910 7.826668
F 74.366408 59.241010 7.489248
F 74.129608 67.126910 7.838418
F 83.100808 59.279110 10.693508
F 83.034308 66.937710 10.531108
F 74.146408 59.132310 10.282808
F 74.006508 67.038210 10.675908
F 82.967908 61.732310 14.101508
F 74.211708 61.837810 13.948108
F 85.281908 63.249310 10.523108
F 76.357408 63.235910 10.549108
F 85.283708 57.943210 14.076308
F 85.259508 65.844210 14.313208
F 76.418508 58.128310 13.998508
F 76.305808 65.960210 14.160108
F 85.327408 57.885310 11.435208
F 85.327608 65.689810 11.528408
F 76.382708 58.008310 11.378008
F 76.313108 65.793610 11.529508
F 85.186508 63.163810 7.788018
F 76.436508 63.053210 7.836258
F 87.836408 59.557110 7.858888
F 78.726608 62.115410 11.428608
F 87.596108 59.447810 10.531608
F 87.505608 61.856910 4.188698
F 78.806308 59.304110 7.916878
F 78.530908 67.326310 7.729118
F 87.553908 59.125910 17.796208
F 87.591508 66.892410 15.195208
F 78.692008 59.369810 10.475008
F 78.453608 67.074010 10.579508
F 87.461108 61.996810 11.557308
F 78.606408 61.944310 14.182908
F 80.963608 63.293710 17.980908
F 71.854308 65.649010 11.329908
F 80.879708 57.961810 21.287408
F 80.669708 65.691310 21.523608
F 71.841008 58.049110 11.241408
F 71.934508 65.880110 6.808078
F 80.960908 57.957710 18.613408
F 80.783808 65.828310 18.699108
F 71.867808 58.114610 13.936908
F 72.104508 63.111510 10.239308
F 80.921608 63.299110 15.157408
F 71.963808 65.762210 14.106608
F 83.052008 61.912610 18.816208
F 74.375708 61.693610 18.726508
F 83.069508 59.297610 14.907708
F 83.029008 67.178710 15.021508
F 74.162208 59.166010 14.932308
F 74.106508 67.122610 15.202408
F 83.013808 59.404810 17.755008
F 82.908408 67.157010 17.779808
F 74.068508 59.115010 17.807908
F 74.101308 67.019410 17.893108
F 82.998508 61.957610 21.404808
F 74.345008 61.875910 21.573508
F 85.217008 63.285610 17.948208
F 76.451808 63.035710 17.724508
F 85.300208 58.218410 21.487508
F 85.277408 65.819510 21.364208
F 76.518708 57.911110 21.319008
F 76.292408 65.772610 21.346208
F 85.215708 58.069910 18.753808
F 85.149408 65.872810 18.694708
F 76.485308 58.000210 18.600408
F 76.467908 65.649110 18.718908
F 85.191208 63.179610 15.042408
F 76.418308 63.229110 14.937308
F 87.511708 59.293610 15.110508
F 78.623208 61.859410 18.490408
F 78.531308 61.948610 21.267508
F 87.634908 66.874410 3.151778
F 78.745708 59.319310 14.916808
F 78.526708 67.071210 15.023208
F 87.435908 67.002610 0.481386
F 87.508308 66.850410 10.557808
F 78.607808 59.126210 17.590708
F 78.648508 67.074310 17.751308
F 71.974508 63.292310 3.057708
F 87.487208 59.323510 3.480598
F 82.958808 69.614610 18.758808
F 87.599408 69.495710 11.371808
F 87.524608 69.446510 4.134838
F 80.741908 55.478710 10.596408
F 85.216408 55.631010 0.672922
F 98.722508 1.259080 3.273998
F 98.723108 8.983780 3.275358
F 98.723608 3.835260 6.916008
F 98.724308 11.559910 6.917358
F 98.736908 3.838480 4.181688
F 98.737508 11.563210 4.183048
F 98.732808 1.257450 0.540586
F 98.733408 8.982130 0.541941
F 92.026208 7.697660 4.182828
F 89.819708 8.888620 0.593986
F 100.959808 7.699450 4.183998
F 89.668508 8.961780 15.040008
F 92.029908 5.124600 0.542405
F 92.027708 12.848210 0.542656
F 100.944808 5.127000 0.550331
F 100.944808 12.851710 0.551685
F 92.027308 5.122440 3.272888
F 92.027708 12.846410 3.274278
F 100.992808 5.112020 3.284228
F 100.993808 12.836710 3.285588
F 92.028708 7.696130 6.913088
F 105.506808 7.801650 21.389208
F 100.993808 7.708880 6.925648
F 89.831908 1.206260 10.427608
F 94.257308 1.259980 3.272558
F 94.257908 8.984720 3.273888
F 103.174808 1.260130 3.224738
F 103.174808 8.984830 3.226098
F 94.256208 3.834870 6.914458
F 94.256708 11.559510 6.915758
F 103.205808 3.834850 6.892658
F 103.205808 11.559510 6.894018
F 94.259108 3.835760 4.182678
F 94.259908 11.560510 4.184008
F 103.274808 3.828270 4.146788
F 103.274808 11.552910 4.148138
F 94.259408 1.260010 0.540934
F 94.260108 8.984700 0.542291
F 103.236808 1.271120 0.504836
F 103.237808 8.995800 0.506193
F 96.489508 7.697710 4.184718
F 89.834908 11.551610 18.760008
F 105.327808 7.573990 4.088298
F 89.840708 4.011940 18.810108
F 96.488708 5.122570 0.543308
F 96.489408 12.847310 0.544662
F 105.331808 5.238930 0.432046
F 105.305808 12.974310 7.903788
F 96.495008 5.120640 3.275588
F 96.495708 12.845310 3.276938
F 105.543808 5.039820 3.124398
F 105.544808 12.764510 3.125758
F 96.493408 7.698450 6.917458
F 89.754008 11.686610 21.448908
F 105.508808 7.733880 6.788568
F 89.698508 1.350950 0.570497
F 98.737008 1.255580 10.558608
F 98.737608 8.980270 10.559908
F 98.728908 3.834530 14.197808
F 98.729608 11.559210 14.199208
F 98.740308 3.839490 11.462608
F 98.741008 11.564210 11.464008
F 98.734708 1.255300 7.823518
F 98.735308 8.979980 7.824868
F 92.024208 7.696310 11.465808
F 96.486808 7.695770 21.483108
F 100.997808 7.707030 11.452208
F 89.797308 3.958060 21.496608
F 92.025008 5.121280 7.824478
F 92.027708 12.848110 7.826588
F 100.964808 5.116640 7.820298
F 100.965808 12.841310 7.821648
F 92.024108 5.120890 10.556008
F 92.026108 12.846510 10.556208
F 101.003808 5.111030 10.562608
F 101.004808 12.835710 10.564008
F 92.020708 7.696680 14.197408
F 105.498808 12.755510 18.126708
F 100.962808 7.692230 14.188408
F 105.480808 5.057100 15.261808
F 94.256408 1.258280 10.555708
F 94.256908 8.983040 10.557008
F 103.286808 1.250290 10.574308
F 103.286808 8.974990 10.575708
F 94.254408 3.833770 14.197308
F 94.255308 11.558510 14.198808
F 103.247808 3.834690 14.215008
F 103.247808 11.559410 14.216308
F 94.256608 3.834530 11.465608
F 94.257208 11.559210 11.466908
F 103.283808 3.845820 11.469208
F 103.283808 11.570510 11.470508
F 94.257108 1.258910 7.823838
F 94.257908 8.983520 7.825148
F 103.268808 1.262820 7.817758
F 103.269808 8.987500 7.819118
F 96.493208 7.698230 11.465508
F 89.870608 9.033640 17.788008
F 105.511808 7.691720 11.595708
F 105.498808 5.030810 18.125408
F 96.488508 5.120880 7.825548
F 96.489208 12.845610 7.826898
F 105.305808 5.249620 7.902438
F 105.332808 12.963610 0.433400
F 96.493808 5.119140 10.558608
F 96.494508 12.843810 10.559908
F 105.642808 5.092000 10.679508
F 105.643808 12.816710 10.680808
F 96.486908 7.695980 14.198208
F 89.870208 11.482310 4.265038
F 105.514808 7.674400 14.475908
F 96.490008 12.843110 15.107708
F 98.707008 1.258970 17.837208
F 98.707608 8.983660 17.838608
F 98.711808 3.832150 21.481508
F 98.712408 11.556810 21.482808
F 98.714208 3.834970 18.747708
F 98.714908 11.559710 18.749108
F 98.723608 1.253890 15.103308
F 98.724308 8.978570 15.104608
F 92.022208 7.694640 18.748808
F 96.482508 12.844710 17.840108
F 100.928808 7.690530 18.753808
F 96.489308 5.118460 15.106308
F 92.023208 5.121410 15.107608
F 92.022808 12.844410 15.107408
F 100.978808 5.111250 15.097208
F 100.979808 12.835910 15.098508
F 92.025108 5.122900 17.836508
F 92.022408 12.845610 17.838908
F 100.945808 5.122510 17.831808
F 100.946808 12.847210 17.833108
F 92.022608 7.693690 21.479408
F 96.481908 5.120040 17.838808
F 100.971808 7.700630 21.485708
F 89.864708 8.987970 7.772688
F 94.250308 1.257720 17.838108
F 94.251108 8.982400 17.839508
F 103.125808 1.265280 17.816408
F 103.126808 8.989980 17.817808
F 94.250208 3.832300 21.480308
F 94.250808 11.557010 21.481608
F 103.148808 3.835970 21.469308
F 103.148808 11.560710 21.470608
F 94.250908 3.832670 18.748808
F 94.251508 11.557410 18.750108
F 103.151808 3.811190 18.759508
F 103.151808 11.535910 18.760908
F 94.253208 1.257850 15.106608
F 94.253808 8.982550 15.108008
F 103.190808 1.257730 15.103908
F 103.191808 8.982400 15.105208
F 96.480108 7.694740 18.751008
F 89.740908 1.192220 7.747428
F 105.318808 7.670870 18.694608
F 105.481808 12.781810 15.263108
F 89.779408 11.574010 11.415608
F 89.773508 3.852050 11.542108
F 89.819508 11.555010 14.057108
F 89.763208 3.920990 14.320208
F 89.746008 8.892460 10.599208
F 89.831108 1.273560 3.308228
F 89.792908 8.976070 3.313398
F 89.819708 3.748120 7.020948
F 89.797708 11.625510 7.068778
F 89.825408 3.830420 4.252658
F 89.688208 1.235680 15.093508
F 89.799908 1.389620 17.869308
F 105.506808 0.076867 21.388008
F 105.507808 0.009106 6.787308
F 100.992808 -0.015894 6.924368
F 100.997808 -0.017570 11.450908
F 100.970808 -0.024148 21.484408
F 96.492808 -0.026328 6.916188
F 92.018208 -0.028276 18.746908
F 92.017508 -0.028354 21.479708
F 92.024108 -0.028197 11.463908
F 96.492508 -0.026367 11.464208
F 92.020208 -0.027682 14.196208
F 96.479408 -0.029852 18.749708
F 92.025308 -0.027667 6.912608
F 96.486208 -0.028795 14.196908
F 96.486208 -0.029010 21.481808
F 100.958808 -0.025149 4.182728
F 100.927808 -0.034061 18.752508
F 92.026708 -0.027532 4.181908
F 96.488908 -0.026889 4.183438
F 100.961808 -0.032545 14.187108
F 105.510808 -0.032874 11.594408
F 105.513808 -0.050372 14.474608
F 105.317808 -0.053734 18.693308
F 105.326808 -0.150590 4.087038
F 98.724408 24.433110 3.278068
F 98.723808 16.708510 3.276708
F 89.810708 19.234610 21.473708
F 98.724908 19.284610 6.918708
F 89.867208 16.680910 17.842808
F 98.738208 19.287810 4.184398
F 98.734708 24.431510 0.544649
F 98.734108 16.706810 0.543295
F 92.031208 15.419910 4.185948
F 92.030608 23.144710 4.186898
F 100.960808 15.424110 4.185358
F 100.960808 23.148810 4.186708
F 92.028208 20.572210 0.543693
F 100.945808 20.576410 0.553038
F 92.029208 20.571710 3.275378
F 100.993808 20.561410 3.286938
F 92.025108 15.422510 6.916968
F 92.024708 23.148310 6.918648
F 100.994808 15.433610 6.926998
F 100.994808 23.158210 6.928358
F 94.259208 24.434110 3.276598
F 94.258708 16.709310 3.275278
F 103.175808 24.434210 3.228808
F 103.175808 16.709510 3.227448
F 89.698908 24.462610 17.946508
F 94.257608 19.284310 6.917178
F 89.707708 16.590010 8.036978
F 103.206808 19.284210 6.895368
F 89.730308 24.534510 7.948318
F 94.260508 19.285110 4.185388
F 89.883908 16.620210 3.298908
F 103.275808 19.277610 4.149498
F 94.261408 24.434010 0.544981
F 94.260708 16.709410 0.543647
F 103.238808 24.445210 0.508900
F 103.238808 16.720510 0.507546
F 96.490208 15.422410 4.186068
F 96.490808 23.147110 4.187418
F 105.327808 15.298710 4.089648
F 105.328808 23.023410 4.091008
F 96.490008 20.571910 0.546017
F 105.333808 20.688310 0.434754
F 96.496308 20.570010 3.278288
F 105.544808 20.489210 3.127108
F 96.494108 15.423110 6.918808
F 96.494708 23.147810 6.920168
F 105.508808 15.458610 6.789918
F 105.509808 23.183210 6.791278
F 98.738908 24.429610 10.562608
F 98.738308 16.704910 10.561308
F 89.696808 19.239510 11.472508
F 98.730208 19.283910 14.200508
F 89.605708 24.481310 15.104208
F 98.741608 19.288910 11.465308
F 98.736608 24.429310 7.827578
F 98.736008 16.704710 7.826228
F 92.027608 15.419610 11.468508
F 92.022408 23.147410 11.467808
F 100.998808 15.431710 11.453508
F 100.999808 23.156410 11.454908
F 92.025008 20.570110 7.826198
F 100.966808 20.566010 7.822998
F 92.023708 20.569410 10.558708
F 101.005808 20.560410 10.565308
F 92.026408 15.418710 14.197308
F 92.020808 23.147010 14.200908
F 100.962808 15.416910 14.189708
F 100.963808 23.141610 14.191108
F 94.258208 24.432410 10.559708
F 94.257608 16.707710 10.558408
F 103.288808 24.424410 10.578408
F 103.287808 16.699710 10.577008
F 89.797008 19.251310 14.178508
F 94.256008 19.283210 14.200108
F 89.749708 19.225510 18.697608
F 103.248808 19.284110 14.217708
F 89.861908 16.661010 10.697708
F 94.257908 19.283910 11.468308
F 89.817308 24.264710 3.281078
F 103.284808 19.295210 11.471908
F 94.259108 24.432910 7.827868
F 94.258408 16.708310 7.826538
F 103.270808 24.436910 7.821828
F 103.270808 16.712210 7.820468
F 96.493808 15.422910 11.466808
F 96.494508 23.147610 11.468208
F 105.512808 15.416410 11.597008
F 105.512808 23.141110 11.598408
F 96.489808 20.570210 7.828258
F 105.306808 20.699010 7.905148
F 96.495108 20.568510 10.561308
F 105.644808 20.541410 10.682208
F 96.487508 15.420710 14.199608
F 96.488208 23.145410 14.200908
F 105.515808 15.399110 14.477208
F 105.515808 23.123810 14.478608
F 98.708908 24.433010 17.841308
F 98.708308 16.708310 17.839908
F 89.588608 24.509710 10.654308
F 98.713108 19.281510 21.484208
F 89.745308 16.702310 0.586483
F 98.715508 19.284310 18.750408
F 98.725608 24.427910 15.107308
F 98.724908 16.703210 15.106008
F 92.023508 15.418810 18.751008
F 92.019908 23.145510 18.751208
F 100.928808 15.415210 18.755208
F 100.929808 23.139910 18.756508
F 92.023708 20.569710 15.109208
F 100.979808 20.560610 15.099908
F 92.020508 20.568710 17.841108
F 100.946808 20.571910 17.834508
F 92.020308 15.420310 21.482008
F 92.019908 23.145310 21.483808
F 100.971808 15.425310 21.487008
F 100.972808 23.150010 21.488408
F 94.252108 24.431810 17.842208
F 94.251708 16.707110 17.840908
F 103.127808 24.439310 17.820508
F 103.127808 16.714710 17.819108
F 89.735608 24.423610 0.661907
F 94.251608 19.281710 21.483008
F 89.804908 19.267010 4.218498
F 103.149808 19.285310 21.472008
F 89.807008 16.606910 15.097608
F 94.252108 19.282010 18.751508
F 89.817608 19.143110 6.895658
F 103.152808 19.260610 18.762308
F 94.255108 24.431910 15.110708
F 94.254608 16.707210 15.109308
F 103.192808 24.431810 15.107908
F 103.191808 16.707110 15.106608
F 96.480708 15.419410 18.752308
F 96.481308 23.144110 18.753708
F 105.318808 15.395510 18.696008
F 105.319808 23.120210 18.697408
F 96.490708 20.567810 15.109008
F 105.481808 20.506510 15.264508
F 96.483208 20.569410 17.841508
F 105.499808 20.480210 18.128108
F 96.487508 15.420510 21.484408
F 96.488108 23.145110 21.485808
F 105.507808 15.526310 21.390608
F 105.507808 23.251010 21.391908
F 103.152808 26.985210 18.763608
F 103.207808 27.008910 6.896718
F 94.252608 27.006710 18.752908
F 94.252308 27.006410 21.484408
F 98.716208 27.009010 18.751808
F 94.256408 27.007810 14.201408
F 94.258408 27.008510 11.469708
F 98.713708 27.006210 21.485608
F 103.150808 27.010010 21.473308
F 103.249808 27.008710 14.219008
F 94.258208 27.008910 6.918528
F 98.730908 27.008610 14.201908
F 98.725608 27.009310 6.920068
F 94.261308 27.009910 4.186708
F 103.284808 27.019910 11.473208
F 98.742308 27.013510 11.466708
F 103.276808 27.002310 4.150848
F 98.738808 27.012510 4.185758
F 89.688408 27.130410 18.736908
F 89.680908 27.138410 14.314208
F 89.830608 26.999710 21.540008
F 89.749408 27.173310 11.513308
F 89.837408 27.042710 6.861278
F 89.942508 26.813710 4.219358
F 98.725108 32.157810 3.279418
F 98.725708 39.882510 3.280768
F 98.726208 34.734010 6.921418
F 98.739508 34.737210 4.187108
F 98.735408 32.156210 0.546002
F 98.736008 39.880910 0.547356
F 92.027908 30.872210 4.186868
F 92.030008 38.595610 4.188928
F 100.961808 30.873510 4.188058
F 100.962808 38.598210 4.189418
F 89.768208 34.852710 21.492408
F 92.031508 36.023010 0.547408
F 96.489408 38.594510 21.488508
F 100.946808 36.025710 0.555745
F 89.787508 39.879110 17.875808
F 92.027608 36.020210 3.279028
F 96.488808 30.869810 21.487108
F 100.995808 36.010810 3.289648
F 92.027308 30.871810 6.918818
F 92.026208 38.597210 6.920958
F 100.995808 30.882910 6.929708
F 100.995808 38.607610 6.931058
F 94.260008 32.158710 3.277988
F 94.260508 39.883510 3.279278
F 103.176808 32.158910 3.230158
F 103.177808 39.883610 3.231508
F 94.258808 34.733610 6.919868
F 103.207808 34.733610 6.898078
F 94.261608 34.734410 4.188148
F 103.276808 34.727010 4.152198
F 94.262008 32.158810 0.546366
F 94.262808 39.883410 0.547655
F 103.239808 32.169910 0.510254
F 103.240808 39.894510 0.511607
F 96.491508 30.871810 4.188778
F 96.492108 38.596410 4.190128
F 105.329808 30.748010 4.092358
F 105.329808 38.472710 4.093708
F 89.556308 34.809210 14.199808
F 96.491308 36.021310 0.548722
F 89.757308 32.193510 15.186108
F 105.334808 36.137710 0.437461
F 89.796108 39.847710 10.660908
F 96.497608 36.019410 3.280998
F 89.808008 39.778210 15.159508
F 105.546808 35.938610 3.129818
F 96.495408 30.872510 6.921518
F 96.496008 38.597210 6.922878
F 105.509808 30.907910 6.792628
F 105.510808 38.632610 6.793978
F 98.739608 32.154310 10.564008
F 98.740208 39.879010 10.565308
F 98.731508 34.733310 14.203208
F 98.742908 34.738210 11.468008
F 98.737308 32.154010 7.828938
F 98.737908 39.878710 7.830288
F 92.023808 30.872210 11.469208
F 92.026508 38.595410 11.471408
F 100.999808 30.881110 11.456208
F 101.000808 38.605810 11.457608
F 89.725408 32.120010 18.002708
F 92.029208 36.021610 7.829838
F 89.705708 32.278510 10.627108
F 100.967808 36.015410 7.825708
F 89.680108 39.890210 7.918948
F 92.027408 36.020310 10.560908
F 89.886408 39.888910 0.578927
F 101.006808 36.009810 10.568008
F 92.023508 30.871010 14.201908
F 92.027108 38.593410 14.202008
F 100.964808 30.866310 14.192408
F 100.964808 38.591010 14.193808
F 94.258908 32.157110 10.561108
F 94.259508 39.881810 10.562408
F 103.288808 32.149010 10.579708
F 103.289808 39.873710 10.581108
F 94.257008 34.732510 14.202708
F 103.249808 34.733410 14.220408
F 94.259108 34.733310 11.471008
F 103.285808 34.744610 11.474608
F 94.259808 32.157610 7.829228
F 94.260308 39.882310 7.830598
F 103.271808 32.161610 7.823178
F 103.272808 39.886210 7.824528
F 96.495108 30.872310 11.469608
F 96.495808 38.597010 11.470908
F 105.513808 30.865810 11.599708
F 105.514808 38.590510 11.601108
F 89.692308 32.278410 0.544801
F 96.491108 36.019610 7.830958
F 105.500808 35.929610 18.130808
F 105.307808 36.148410 7.907848
F 89.648808 34.824110 4.289678
F 96.496408 36.017910 10.564008
F 89.816508 34.750310 6.922128
F 105.645808 35.990710 10.684908
F 96.488808 30.870010 14.202308
F 96.489508 38.594710 14.203608
F 105.516808 30.848510 14.479908
F 105.517808 38.573110 14.481308
F 98.709608 32.157710 17.842608
F 98.710208 39.882410 17.844008
F 98.714408 34.730910 21.486908
F 98.716808 34.733710 18.753208
F 98.726208 32.152610 15.108708
F 98.726908 39.877310 15.110008
F 92.022008 30.868910 18.753408
F 92.022808 38.593610 18.754508
F 100.930808 30.864610 18.757908
F 100.930808 38.589310 18.759208
F 89.709708 32.149310 7.813998
F 92.022208 36.018210 15.111208
F 89.755808 39.769110 3.287908
F 100.981808 36.010010 15.102608
F 89.778808 34.833210 11.497008
F 92.025808 36.020110 17.842208
F 105.508808 30.975710 21.393308
F 100.948808 36.021210 17.837208
F 92.020008 30.870710 21.485208
F 92.024908 38.593410 21.485008
F 100.973808 30.874710 21.489708
F 100.973808 38.599410 21.491108
F 94.252808 32.156510 17.843508
F 94.253508 39.881210 17.844908
F 103.128808 32.164010 17.821808
F 103.128808 39.888710 17.823208
F 94.252808 34.731010 21.485708
F 103.150808 34.734710 21.474708
F 94.253608 34.731510 18.754208
F 103.153808 34.709910 18.765008
F 94.255908 32.156510 15.112008
F 94.256508 39.881210 15.113408
F 103.192808 32.156510 15.109308
F 103.193808 39.881110 15.110608
F 96.482008 30.868810 18.755008
F 96.482708 38.593510 18.756408
F 105.319808 30.844910 18.698708
F 105.320808 38.569610 18.700108
F 89.824308 32.221110 3.297768
F 96.491908 36.017210 15.111708
F 89.926508 34.704110 18.756008
F 105.483808 35.955810 15.267208
F 105.509808 38.700410 21.394708
F 96.484508 36.018810 17.844208
F 105.307808 28.423710 7.906498
F 105.333808 28.413010 0.436107
F 96.483808 28.294110 17.842908
F 100.947808 28.296610 17.835808
F 100.946808 28.301010 0.554392
F 100.966808 28.290710 7.824358
F 96.490708 28.296610 0.547371
F 96.497008 28.294710 3.279648
F 92.030908 28.297910 0.545762
F 96.490508 28.294910 7.829608
F 92.029808 28.296110 3.276348
F 96.495808 28.293210 10.562608
F 92.027908 28.296610 7.828368
F 92.025408 28.295410 10.559808
F 92.020808 28.293810 17.842508
F 92.024108 28.294810 15.111108
F 96.491308 28.292510 15.110408
F 101.005808 28.285110 10.566708
F 100.994808 28.286110 3.288288
F 100.980808 28.285310 15.101308
F 105.482808 28.231210 15.265808
F 105.644808 28.266110 10.683508
F 105.545808 28.213910 3.128458
F 105.500808 28.204910 18.129408
F 98.726408 47.607210 3.282128
F 89.819408 50.242510 11.494408
F 98.727508 50.183410 6.924128
F 89.726408 42.328710 7.024768
F 98.740808 50.186610 4.189818
F 103.151808 42.459410 21.476008
F 98.736708 47.605610 0.548709
F 89.808708 42.320810 14.098908
F 92.031408 54.045610 4.192018
F 92.027208 46.322210 4.188618
F 100.963808 54.047610 4.192118
F 100.962808 46.322910 4.190768
F 92.030608 51.471210 0.549175
F 92.028408 43.746010 0.547715
F 100.948808 51.475110 0.558453
F 100.947808 43.750410 0.557099
F 92.030608 51.470810 3.279928
F 92.028608 43.744610 3.280178
F 100.996808 51.460110 3.292348
F 100.995808 43.735410 3.290998
F 92.030208 54.044910 6.922408
F 92.029008 46.320110 6.920758
F 100.997808 54.057010 6.933768
F 100.996808 46.332310 6.932418
F 94.261108 47.608210 3.280638
F 89.751508 50.189910 14.264208
F 103.177808 47.608310 3.232868
F 103.250808 42.458110 14.221808
F 94.260208 50.183010 6.922588
F 98.740108 42.461910 4.188458
F 103.209808 50.183010 6.900788
F 103.154808 42.434610 18.766308
F 94.262808 50.183810 4.190858
F 89.557908 42.502410 21.610208
F 103.278808 50.176410 4.154908
F 89.738208 42.423410 11.412408
F 94.263208 47.608210 0.549105
F 89.849108 47.603810 10.793608
F 103.240808 47.619210 0.512961
F 89.860608 47.629310 15.260208
F 96.493408 54.045810 4.192838
F 96.492808 46.321110 4.191478
F 105.331808 53.922110 4.096418
F 105.330808 46.197410 4.095068
F 96.492608 51.470710 0.551430
F 96.492008 43.746010 0.550076
F 105.335808 51.587010 0.440168
F 105.335808 43.862410 0.438815
F 96.498908 51.468710 3.283708
F 96.498308 43.744110 3.282358
F 105.547808 51.387910 3.132518
F 105.546808 43.663310 3.131168
F 96.497308 54.046610 6.925578
F 96.496708 46.321910 6.924228
F 105.511808 54.082010 6.796688
F 105.511808 46.357310 6.795338
F 98.740908 47.603710 10.566708
F 89.680708 50.278210 21.542308
F 98.732808 50.182710 14.205908
F 98.732208 42.458010 14.204608
F 98.744208 50.187610 11.470708
F 98.726908 42.458710 6.922768
F 98.738608 47.603410 7.831638
F 89.741908 47.508110 0.395433
F 92.027108 54.046310 11.473308
F 92.030308 46.318210 11.474208
F 101.001808 54.055110 11.460308
F 101.001808 46.330510 11.458908
F 92.027508 51.468710 7.831118
F 92.026808 43.744210 7.830438
F 100.968808 51.464810 7.828418
F 100.968808 43.740110 7.827058
F 92.029708 51.470410 10.562808
F 92.025908 43.743710 10.562308
F 101.007808 51.459110 10.570708
F 101.007808 43.734510 10.569408
F 92.026008 54.044810 14.205508
F 92.026208 46.319710 14.204808
F 100.966808 54.040410 14.196508
F 100.965808 46.315710 14.195108
F 94.260208 47.606410 10.563808
F 94.259708 42.457910 11.472408
F 103.290808 47.598410 10.582408
F 89.615008 47.547510 3.184668
F 94.258408 50.181910 14.205508
F 94.257908 42.457310 14.204208
F 103.250808 50.182810 14.223108
F 103.208808 42.458310 6.899428
F 94.260508 50.182710 11.473708
F 103.277808 42.451710 4.153558
F 103.286808 50.193910 11.477308
F 94.259408 42.458310 6.921208
F 94.260908 47.607110 7.831988
F 89.702608 50.200610 4.054398
F 103.272808 47.610910 7.825888
F 94.262308 42.459210 4.189468
F 96.497108 54.046310 11.473608
F 96.496408 46.321710 11.472308
F 105.515808 54.039810 11.603808
F 105.514808 46.315210 11.602408
F 96.492408 51.469010 7.833668
F 96.491808 43.744310 7.832318
F 105.309808 51.597710 7.910558
F 105.308808 43.873110 7.909208
F 96.497708 51.467310 10.566708
F 96.497108 43.742610 10.565308
F 105.646808 51.440110 10.687608
F 105.645808 43.715410 10.686208
F 96.490808 54.044110 14.206308
F 96.490108 46.319410 14.205008
F 105.518808 54.022510 14.484008
F 105.517808 46.297810 14.482608
F 98.710908 47.607110 17.845308
F 89.742508 47.618210 18.025208
F 98.715708 50.180310 21.489608
F 98.715008 42.455610 21.488308
F 98.718108 50.183110 18.755908
F 89.722208 42.397410 4.218778
F 98.727508 47.602010 15.111408
F 89.820208 50.078210 6.813228
F 92.025608 54.042310 18.757208
F 92.025008 46.318010 18.756508
F 100.932808 54.038610 18.761908
F 100.931808 46.314010 18.760608
F 92.025508 51.468410 15.114808
F 92.024108 43.742610 15.112208
F 100.982808 51.459410 15.105308
F 100.981808 43.734710 15.104008
F 92.023508 51.467710 17.847008
F 92.028208 43.746110 17.843008
F 100.949808 51.470610 17.839908
F 100.948808 43.745910 17.838508
F 92.024608 54.043110 21.488608
F 92.025408 46.317110 21.485908
F 100.975808 54.048710 21.493808
F 100.974808 46.324110 21.492508
F 94.254108 47.605910 17.846208
F 89.945808 42.477710 18.726908
F 103.129808 47.613410 17.824508
F 89.683808 47.444710 7.723468
F 94.254008 50.180410 21.488408
F 103.286808 42.469310 11.476008
F 103.152808 50.184110 21.477408
F 94.254208 42.456210 18.755508
F 94.254708 50.180810 18.757008
F 98.717508 42.458410 18.754508
F 103.154808 50.159310 18.767708
F 94.253308 42.455710 21.487008
F 94.257408 47.605910 15.114708
F 98.743608 42.462910 11.469408
F 103.194808 47.605810 15.112008
F 89.757008 50.236310 18.804608
F 96.484008 54.042910 18.759108
F 96.483308 46.318210 18.757708
F 105.321808 54.019010 18.702808
F 105.321808 46.294310 18.701408
F 96.493308 51.466610 15.114408
F 96.492608 43.741910 15.113108
F 105.484808 51.405210 15.269908
F 105.483808 43.680510 15.268508
F 96.485808 51.468210 17.846908
F 96.485108 43.743510 17.845608
F 105.502808 51.378910 18.133508
F 105.501808 43.654210 18.132108
F 96.490808 54.043910 21.491208
F 96.490108 46.319210 21.489808
F 105.510808 54.149810 21.397408
F 105.509808 46.425110 21.396008
F 89.796108 55.400910 15.168408
F 89.848808 55.574710 10.541608
F 98.741508 55.328410 10.568008
F 103.194808 55.330510 15.113308
F 98.739208 55.328110 7.832998
F 98.737308 55.330210 0.550063
F 103.290808 55.323110 10.583808
F 103.178808 55.332910 3.234218
F 98.727008 55.331910 3.283478
F 98.728208 55.326710 15.112808
F 89.822608 55.335910 0.676524
F 89.838808 55.449910 3.459638
F 94.254808 55.330610 17.847608
F 89.803208 55.226710 17.845808
F 103.130808 55.338110 17.825908
F 94.257908 55.330610 15.116108
F 94.261708 55.331710 7.833308
F 94.261908 55.332810 3.282038
F 94.264108 55.332810 0.550368
F 94.261108 55.331110 10.565208
F 98.711508 55.331810 17.846708
F 103.241808 55.343910 0.514314
F 103.273808 55.335610 7.827238
F 89.759608 55.232010 7.818738
F 98.727708 63.056610 3.284838
F 98.728208 57.908110 6.925478
F 98.728808 65.632710 6.926838
F 98.741408 57.911310 4.191168
F 98.742108 65.636010 4.192528
F 98.738008 63.054910 0.551417
F 92.036408 61.767210 4.194988
F 100.964808 61.772310 4.193478
F 92.035508 59.197910 0.552352
F 92.030908 66.920310 0.551530
F 100.948808 59.199810 0.559806
F 100.949808 66.924610 0.561079
F 92.033508 59.196410 3.281948
F 92.033108 66.919810 3.282958
F 100.997808 59.184810 3.293708
F 100.997808 66.909410 3.294978
F 92.028208 61.771610 6.924928
F 100.997808 61.781710 6.935118
F 94.262508 63.057510 3.283368
F 103.179808 63.057610 3.235578
F 94.260708 57.907610 6.923888
F 94.261408 65.632310 6.925258
F 103.209808 57.907710 6.902138
F 103.210808 65.632310 6.903498
F 94.263708 57.908510 4.192158
F 94.264408 65.633310 4.193498
F 103.278808 57.901110 4.156258
F 103.279808 65.625810 4.157618
F 94.264808 63.057410 0.551710
F 103.241808 63.068610 0.515668
F 96.494108 61.770510 4.194188
F 105.331808 61.646810 4.097768
F 96.493308 59.195410 0.552783
F 96.493908 66.920210 0.554058
F 105.336808 59.311710 0.441522
F 105.337808 67.036510 0.442784
F 96.499608 59.193410 3.285058
F 96.500208 66.918010 3.286338
F 105.548808 59.112610 3.133878
F 105.548808 66.837210 3.135148
F 96.498008 61.771310 6.926928
F 105.512808 61.806710 6.798038
F 98.742208 63.053110 10.569408
F 98.733508 57.907310 14.207308
F 98.734108 65.632010 14.208608
F 98.744908 57.912310 11.472108
F 98.745508 65.637010 11.473508
F 98.739908 63.052810 7.834348
F 92.025508 61.771610 11.474008
F 101.002808 61.779810 11.461608
F 92.033808 59.196710 7.835538
F 92.031008 66.920210 7.834888
F 100.969808 59.189410 7.829768
F 100.970808 66.914210 7.831048
F 92.028608 59.194610 10.565408
F 92.031908 66.920210 10.564708
F 101.008808 59.183810 10.572108
F 101.009808 66.908410 10.573408
F 92.027408 61.769210 14.206308
F 100.966808 61.765010 14.197808
F 94.261508 63.055810 10.566508
F 103.291808 63.047810 10.585108
F 94.259108 57.906610 14.206908
F 94.259708 65.631310 14.208208
F 103.251808 57.907510 14.224508
F 103.252808 65.632210 14.225808
F 94.261008 57.907310 11.475108
F 94.261708 65.632010 11.476508
F 103.287808 57.918610 11.478708
F 103.288808 65.643310 11.480008
F 94.262408 63.056410 7.834638
F 103.273808 63.060310 7.828588
F 96.497708 61.771010 11.475008
F 105.516808 61.764510 11.605108
F 96.493108 59.193710 7.835018
F 96.493708 66.918510 7.836298
F 105.309808 59.322410 7.911918
F 105.310808 67.047210 7.913168
F 96.498408 59.191910 10.568008
F 96.499008 66.916510 10.569308
F 105.647808 59.164810 10.689008
F 105.647808 66.889410 10.690208
F 96.491408 61.768810 14.207708
F 105.519808 61.747210 14.485408
F 98.712208 63.056510 17.848008
F 98.716308 57.905010 21.491008
F 98.717008 65.629610 21.492308
F 98.718808 57.907810 18.757208
F 98.719408 65.632510 18.758608
F 98.728808 63.051410 15.114108
F 92.025208 61.767910 18.758408
F 100.932808 61.763310 18.763308
F 92.030408 59.195510 15.117808
F 92.026308 66.917910 15.116708
F 100.983808 59.184110 15.106708
F 100.983808 66.908810 15.107908
F 92.025408 59.192810 17.847908
F 92.024008 66.916510 17.849608
F 100.950808 59.195310 17.841208
F 100.950808 66.919910 17.842508
F 92.026608 61.767110 21.489408
F 100.975808 61.773410 21.495208
F 94.255508 63.055210 17.849008
F 103.130808 63.062810 17.827308
F 94.254808 57.905110 21.489808
F 94.255308 65.629810 21.491108
F 103.152808 57.908810 21.478708
F 103.153808 65.633510 21.480108
F 94.255508 57.905510 18.758308
F 94.256108 65.630210 18.759608
F 103.155808 57.884010 18.769008
F 103.156808 65.608710 18.770408
F 94.258608 63.055310 15.117408
F 103.195808 63.055210 15.114708
F 96.484608 61.767510 18.760408
F 105.322808 61.743710 18.704108
F 96.493908 59.191310 15.115808
F 96.494508 66.916010 15.117108
F 105.485808 59.129910 15.271208
F 105.485808 66.854710 15.272508
F 96.486408 59.192810 17.848308
F 96.487108 66.917410 17.849508
F 105.502808 59.103610 18.134808
F 105.503808 66.828210 18.136108
F 96.491408 61.768610 21.492508
F 105.511808 61.874510 21.398708
F 89.783508 63.125810 15.033308
F 89.732208 65.557610 18.837608
F 89.746608 63.158610 7.840198
F 89.826808 57.844910 18.846508
F 89.705408 65.680910 21.521708
F 89.801008 57.954310 21.725308
F 89.804908 63.086310 17.827308
F 89.844408 62.920110 3.441818
F 89.838908 57.901910 7.174368
F 89.748508 65.686210 6.935888
F 89.828608 57.986210 4.294318
F 89.841808 65.578310 4.190768
F 89.915708 63.044610 0.683491
F 89.613308 63.151310 10.599008
F 89.846308 57.972810 14.273208
F 89.740508 65.749410 14.114808
F 89.725808 58.037910 11.537108
F 89.753408 65.752610 11.380608
