# Supplementary material for: Molecular-resolution imaging of ice crystallized from liquid water by cryogenic liquid-cell TEM
Source: Nat Commun. 2025 Sep 25;16:8342. doi: 10.1038/s41467-025-62451-0 (PMC12462463; doi:10.1038/s41467-025-62451-0)
Supplement: Supplementary file 9 — Supplementary Data 1 [file 41467_2025_62451_MOESM9_ESM.zip › supercell_4_3_1/2.0/input.xyz]

5175
F5175
F 0.634868 1.286291 2.726977
F 0.634868 24.439548 2.726977
F 0.634868 47.592806 2.726977
F 27.353685 1.286291 3.660019
F 27.353685 24.439548 3.660019
F 27.353685 47.592806 3.660019
F 0.634868 9.004040 2.726977
F 0.634868 32.157298 2.726977
F 0.634868 55.310555 2.726977
F 27.353685 9.004040 3.660019
F 27.353685 32.157298 3.660019
F 27.353685 55.310555 3.660019
F 0.634868 16.721795 2.726977
F 0.634868 39.875053 2.726977
F 0.634868 63.028310 2.726977
F 27.353685 16.721795 3.660019
F 27.353685 39.875053 3.660019
F 27.353685 63.028310 3.660019
F 9.541136 1.286291 3.037991
F 9.541136 24.439548 3.037991
F 9.541136 47.592806 3.037991
F 36.259953 1.286291 3.971033
F 36.259953 24.439548 3.971033
F 36.259953 47.592806 3.971033
F 9.541136 9.004040 3.037991
F 9.541136 32.157298 3.037991
F 9.541136 55.310555 3.037991
F 36.259953 9.004040 3.971033
F 36.259953 32.157298 3.971033
F 36.259953 55.310555 3.971033
F 9.541136 16.721795 3.037992
F 9.541136 39.875053 3.037992
F 9.541136 63.028310 3.037992
F 36.259953 16.721795 3.971034
F 36.259953 39.875053 3.971034
F 36.259953 63.028310 3.971034
F 18.447410 1.286290 3.349006
F 18.447410 24.439547 3.349006
F 18.447410 47.592805 3.349006
F 45.166228 1.286290 4.282048
F 45.166228 24.439547 4.282048
F 45.166228 47.592805 4.282048
F 18.447410 9.004039 3.349006
F 18.447410 32.157297 3.349006
F 18.447410 55.310554 3.349006
F 45.166228 9.004039 4.282048
F 45.166228 32.157297 4.282048
F 45.166228 55.310554 4.282048
F 18.447410 16.721795 3.349007
F 18.447410 39.875052 3.349007
F 18.447410 63.028310 3.349007
F 45.166228 16.721795 4.282049
F 45.166228 39.875052 4.282049
F 45.166228 63.028310 4.282049
F 0.507883 3.858875 6.362944
F 0.507883 27.012132 6.362944
F 0.507883 50.165390 6.362944
F 27.226700 3.858875 7.295986
F 27.226700 27.012132 7.295986
F 27.226700 50.165390 7.295986
F 0.507883 11.576625 6.362944
F 0.507883 34.729882 6.362944
F 0.507883 57.883140 6.362944
F 27.226700 11.576625 7.295986
F 27.226700 34.729882 7.295986
F 27.226700 57.883140 7.295986
F 0.507883 19.294380 6.362945
F 0.507883 42.447638 6.362945
F 0.507883 65.600895 6.362945
F 27.226700 19.294380 7.295987
F 27.226700 42.447638 7.295987
F 27.226700 65.600895 7.295987
F 9.414149 3.858875 6.673959
F 9.414149 27.012133 6.673959
F 9.414149 50.165390 6.673959
F 36.132967 3.858875 7.607001
F 36.132967 27.012133 7.607001
F 36.132967 50.165390 7.607001
F 9.414149 11.576625 6.673959
F 9.414149 34.729883 6.673959
F 9.414149 57.883140 6.673959
F 36.132967 11.576625 7.607001
F 36.132967 34.729883 7.607001
F 36.132967 57.883140 7.607001
F 9.414149 19.294380 6.673959
F 9.414149 42.447638 6.673959
F 9.414149 65.600896 6.673959
F 36.132967 19.294380 7.607001
F 36.132967 42.447638 7.607001
F 36.132967 65.600896 7.607001
F 18.320427 3.858876 6.984974
F 18.320427 27.012134 6.984974
F 18.320427 50.165391 6.984974
F 45.039243 3.858876 7.918016
F 45.039243 27.012134 7.918016
F 45.039243 50.165391 7.918016
F 18.320427 11.576626 6.984974
F 18.320427 34.729884 6.984974
F 18.320427 57.883141 6.984974
F 45.039243 11.576626 7.918016
F 45.039243 34.729884 7.918016
F 45.039243 57.883141 7.918016
F 18.320427 19.294382 6.984974
F 18.320427 42.447639 6.984974
F 18.320427 65.600897 6.984974
F 45.039243 19.294382 7.918016
F 45.039243 42.447639 7.918016
F 45.039243 65.600897 7.918016
F 0.603123 3.858875 3.635970
F 0.603123 27.012133 3.635970
F 0.603123 50.165390 3.635970
F 27.321940 3.858875 4.569012
F 27.321940 27.012133 4.569012
F 27.321940 50.165390 4.569012
F 0.603123 11.576625 3.635970
F 0.603123 34.729883 3.635970
F 0.603123 57.883140 3.635970
F 27.321940 11.576625 4.569012
F 27.321940 34.729883 4.569012
F 27.321940 57.883140 4.569012
F 0.603123 19.294381 3.635969
F 0.603123 42.447638 3.635969
F 0.603123 65.600896 3.635969
F 27.321940 19.294381 4.569011
F 27.321940 42.447638 4.569011
F 27.321940 65.600896 4.569011
F 9.509391 3.858875 3.946984
F 9.509391 27.012133 3.946984
F 9.509391 50.165390 3.946984
F 36.228208 3.858875 4.880025
F 36.228208 27.012133 4.880025
F 36.228208 50.165390 4.880025
F 9.509391 11.576625 3.946984
F 9.509391 34.729883 3.946984
F 9.509391 57.883140 3.946984
F 36.228208 11.576625 4.880025
F 36.228208 34.729883 4.880025
F 36.228208 57.883140 4.880025
F 9.509391 19.294381 3.946983
F 9.509391 42.447638 3.946983
F 9.509391 65.600896 3.946983
F 36.228208 19.294381 4.880024
F 36.228208 42.447638 4.880024
F 36.228208 65.600896 4.880024
F 18.415667 3.858876 4.257997
F 18.415667 27.012133 4.257997
F 18.415667 50.165391 4.257997
F 45.134483 3.858876 5.191038
F 45.134483 27.012133 5.191038
F 45.134483 50.165391 5.191038
F 18.415667 11.576626 4.257997
F 18.415667 34.729883 4.257997
F 18.415667 57.883141 4.257997
F 45.134483 11.576626 5.191038
F 45.134483 34.729883 5.191038
F 45.134483 57.883141 5.191038
F 18.415667 19.294381 4.257996
F 18.415667 42.447639 4.257996
F 18.415667 65.600896 4.257996
F 45.134484 19.294381 5.191037
F 45.134484 42.447639 5.191037
F 45.134484 65.600896 5.191037
F 0.730084 1.286291 0.000001
F 0.730084 24.439549 0.000001
F 0.730084 47.592806 0.000001
F 27.448901 1.286291 0.933043
F 27.448901 24.439549 0.933043
F 27.448901 47.592806 0.933043
F 0.730084 9.004040 0.000001
F 0.730084 32.157298 0.000001
F 0.730084 55.310555 0.000001
F 27.448901 9.004040 0.933043
F 27.448901 32.157298 0.933043
F 27.448901 55.310555 0.933043
F 0.730084 16.721796 0.000000
F 0.730084 39.875053 0.000000
F 0.730084 63.028311 0.000000
F 27.448901 16.721796 0.933042
F 27.448901 39.875053 0.933042
F 27.448901 63.028311 0.933042
F 9.636351 1.286291 0.311015
F 9.636351 24.439548 0.311015
F 9.636351 47.592806 0.311015
F 36.355168 1.286291 1.244056
F 36.355168 24.439548 1.244056
F 36.355168 47.592806 1.244056
F 9.636351 9.004040 0.311015
F 9.636351 32.157298 0.311015
F 9.636351 55.310555 0.311015
F 36.355168 9.004040 1.244056
F 36.355168 32.157298 1.244056
F 36.355168 55.310555 1.244056
F 9.636351 16.721795 0.311014
F 9.636351 39.875053 0.311014
F 9.636351 63.028310 0.311014
F 36.355168 16.721795 1.244055
F 36.355168 39.875053 1.244055
F 36.355168 63.028310 1.244055
F 18.542627 1.286290 0.622028
F 18.542627 24.439547 0.622028
F 18.542627 47.592805 0.622028
F 45.261444 1.286290 1.555069
F 45.261444 24.439547 1.555069
F 45.261444 47.592805 1.555069
F 18.542627 9.004039 0.622028
F 18.542627 32.157296 0.622028
F 18.542627 55.310554 0.622028
F 45.261444 9.004039 1.555069
F 45.261444 32.157296 1.555069
F 45.261444 55.310554 1.555069
F 18.542627 16.721794 0.622027
F 18.542627 39.875052 0.622027
F 18.542627 63.028309 0.622027
F 45.261444 16.721794 1.555068
F 45.261444 39.875052 1.555068
F 45.261444 63.028309 1.555068
F 2.829692 7.717750 3.713724
F 2.829692 30.871007 3.713724
F 2.829692 54.024265 3.713724
F 29.548509 7.717750 4.646765
F 29.548509 30.871007 4.646765
F 29.548509 54.024265 4.646765
F 2.829692 15.435503 3.713723
F 2.829692 38.588760 3.713723
F 2.829692 61.742018 3.713723
F 29.548509 15.435503 4.646764
F 29.548509 38.588760 4.646764
F 29.548509 61.742018 4.646764
F 2.829692 0.000000 3.713724
F 2.829692 23.153258 3.713724
F 2.829692 46.306515 3.713724
F 29.548509 0.000000 4.646765
F 29.548509 23.153258 4.646765
F 29.548509 46.306515 4.646765
F 11.735961 7.717750 4.024737
F 11.735961 30.871007 4.024737
F 11.735961 54.024265 4.024737
F 38.454778 7.717750 4.957779
F 38.454778 30.871007 4.957779
F 38.454778 54.024265 4.957779
F 11.735961 15.435502 4.024736
F 11.735961 38.588760 4.024736
F 11.735961 61.742017 4.024736
F 38.454778 15.435502 4.957778
F 38.454778 38.588760 4.957778
F 38.454778 61.742017 4.957778
F 11.735961 0.000000 4.024737
F 11.735961 23.153258 4.024737
F 11.735961 46.306515 4.024737
F 38.454778 0.000000 4.957779
F 38.454778 23.153258 4.957779
F 38.454778 46.306515 4.957779
F 20.642238 7.717750 4.335750
F 20.642238 30.871008 4.335750
F 20.642238 54.024265 4.335750
F 47.361054 7.717750 5.268792
F 47.361054 30.871008 5.268792
F 47.361054 54.024265 5.268792
F 20.642238 15.435503 4.335749
F 20.642238 38.588760 4.335749
F 20.642238 61.742018 4.335749
F 47.361054 15.435503 5.268791
F 47.361054 38.588760 5.268791
F 47.361054 61.742018 5.268791
F 20.642238 0.000001 4.335750
F 20.642238 23.153258 4.335750
F 20.642238 46.306516 4.335750
F 47.361054 0.000001 5.268792
F 47.361054 23.153258 5.268792
F 47.361054 46.306516 5.268792
F 2.956649 5.145166 0.077755
F 2.956649 28.298423 0.077755
F 2.956649 51.451681 0.077755
F 29.675466 5.145166 1.010797
F 29.675466 28.298423 1.010797
F 29.675466 51.451681 1.010797
F 2.956649 12.862918 0.077754
F 2.956649 36.016175 0.077754
F 2.956649 59.169433 0.077754
F 29.675466 12.862918 1.010796
F 29.675466 36.016175 1.010796
F 29.675466 59.169433 1.010796
F 2.956649 20.580673 0.077754
F 2.956649 43.733931 0.077754
F 2.956649 66.887188 0.077754
F 29.675466 20.580673 1.010796
F 29.675466 43.733931 1.010796
F 29.675466 66.887188 1.010796
F 11.862917 5.145165 0.388768
F 11.862917 28.298422 0.388768
F 11.862917 51.451680 0.388768
F 38.581734 5.145165 1.321810
F 38.581734 28.298422 1.321810
F 38.581734 51.451680 1.321810
F 11.862917 12.862917 0.388767
F 11.862917 36.016174 0.388767
F 11.862917 59.169432 0.388767
F 38.581734 12.862917 1.321809
F 38.581734 36.016174 1.321809
F 38.581734 59.169432 1.321809
F 11.862917 20.580672 0.388768
F 11.862917 43.733930 0.388768
F 11.862917 66.887187 0.388768
F 38.581734 20.580672 1.321810
F 38.581734 43.733930 1.321810
F 38.581734 66.887187 1.321810
F 20.769195 5.145164 0.699781
F 20.769195 28.298422 0.699781
F 20.769195 51.451679 0.699781
F 47.488012 5.145164 1.632823
F 47.488012 28.298422 1.632823
F 47.488012 51.451679 1.632823
F 20.769195 12.862916 0.699781
F 20.769195 36.016174 0.699781
F 20.769195 59.169431 0.699781
F 47.488012 12.862916 1.632823
F 47.488012 36.016174 1.632823
F 47.488012 59.169431 1.632823
F 20.769195 20.580672 0.699781
F 20.769195 43.733929 0.699781
F 20.769195 66.887187 0.699781
F 47.488012 20.580672 1.632823
F 47.488012 43.733929 1.632823
F 47.488012 66.887187 1.632823
F 2.861433 5.145165 2.804730
F 2.861433 28.298423 2.804730
F 2.861433 51.451680 2.804730
F 29.580250 5.145165 3.737771
F 29.580250 28.298423 3.737771
F 29.580250 51.451680 3.737771
F 2.861433 12.862917 2.804731
F 2.861433 36.016175 2.804731
F 2.861433 59.169432 2.804731
F 29.580250 12.862917 3.737772
F 29.580250 36.016175 3.737772
F 29.580250 59.169432 3.737772
F 2.861433 20.580673 2.804731
F 2.861433 43.733930 2.804731
F 2.861433 66.887188 2.804731
F 29.580250 20.580673 3.737772
F 29.580250 43.733930 3.737772
F 29.580250 66.887188 3.737772
F 11.767702 5.145165 3.115744
F 11.767702 28.298422 3.115744
F 11.767702 51.451680 3.115744
F 38.486519 5.145165 4.048786
F 38.486519 28.298422 4.048786
F 38.486519 51.451680 4.048786
F 11.767702 12.862917 3.115745
F 11.767702 36.016175 3.115745
F 11.767702 59.169432 3.115745
F 38.486519 12.862917 4.048787
F 38.486519 36.016175 4.048787
F 38.486519 59.169432 4.048787
F 11.767702 20.580672 3.115744
F 11.767702 43.733930 3.115744
F 11.767702 66.887187 3.115744
F 38.486519 20.580672 4.048786
F 38.486519 43.733930 4.048786
F 38.486519 66.887187 4.048786
F 20.673978 5.145164 3.426758
F 20.673978 28.298422 3.426758
F 20.673978 51.451679 3.426758
F 47.392796 5.145164 4.359800
F 47.392796 28.298422 4.359800
F 47.392796 51.451679 4.359800
F 20.673978 12.862917 3.426759
F 20.673978 36.016174 3.426759
F 20.673978 59.169432 3.426759
F 47.392796 12.862917 4.359801
F 47.392796 36.016174 4.359801
F 47.392796 59.169432 4.359801
F 20.673978 20.580672 3.426759
F 20.673978 43.733929 3.426759
F 20.673978 66.887187 3.426759
F 47.392796 20.580672 4.359801
F 47.392796 43.733929 4.359801
F 47.392796 66.887187 4.359801
F 2.734452 7.717749 6.440698
F 2.734452 30.871007 6.440698
F 2.734452 54.024264 6.440698
F 29.453269 7.717749 7.373740
F 29.453269 30.871007 7.373740
F 29.453269 54.024264 7.373740
F 2.734452 15.435502 6.440699
F 2.734452 38.588760 6.440699
F 2.734452 61.742017 6.440699
F 29.453269 15.435502 7.373741
F 29.453269 38.588760 7.373741
F 29.453269 61.742017 7.373741
F 2.734452 0.000000 6.440698
F 2.734452 23.153257 6.440698
F 2.734452 46.306515 6.440698
F 29.453269 0.000000 7.373740
F 29.453269 23.153257 7.373740
F 29.453269 46.306515 7.373740
F 11.640720 7.717750 6.751713
F 11.640720 30.871007 6.751713
F 11.640720 54.024265 6.751713
F 38.359537 7.717750 7.684754
F 38.359537 30.871007 7.684754
F 38.359537 54.024265 7.684754
F 11.640720 15.435503 6.751714
F 11.640720 38.588760 6.751714
F 11.640720 61.742018 6.751714
F 38.359537 15.435503 7.684755
F 38.359537 38.588760 7.684755
F 38.359537 61.742018 7.684755
F 11.640720 0.000000 6.751713
F 11.640720 23.153258 6.751713
F 11.640720 46.306515 6.751713
F 38.359537 0.000000 7.684754
F 38.359537 23.153258 7.684754
F 38.359537 46.306515 7.684754
F 20.546997 7.717751 7.062727
F 20.546997 30.871008 7.062727
F 20.546997 54.024266 7.062727
F 47.265814 7.717751 7.995768
F 47.265814 30.871008 7.995768
F 47.265814 54.024266 7.995768
F 20.546997 15.435503 7.062728
F 20.546997 38.588761 7.062728
F 20.546997 61.742018 7.062728
F 47.265814 15.435503 7.995769
F 47.265814 38.588761 7.995769
F 47.265814 61.742018 7.995769
F 20.546997 0.000001 7.062727
F 20.546997 23.153259 7.062727
F 20.546997 46.306516 7.062727
F 47.265814 0.000001 7.995768
F 47.265814 23.153259 7.995768
F 47.265814 46.306516 7.995768
F 5.088002 1.286291 2.882484
F 5.088002 24.439548 2.882484
F 5.088002 47.592806 2.882484
F 31.806819 1.286291 3.815526
F 31.806819 24.439548 3.815526
F 31.806819 47.592806 3.815526
F 5.088002 9.004040 2.882484
F 5.088002 32.157298 2.882484
F 5.088002 55.310555 2.882484
F 31.806819 9.004040 3.815526
F 31.806819 32.157298 3.815526
F 31.806819 55.310555 3.815526
F 5.088002 16.721795 2.882485
F 5.088002 39.875053 2.882485
F 5.088002 63.028310 2.882485
F 31.806819 16.721795 3.815527
F 31.806819 39.875053 3.815527
F 31.806819 63.028310 3.815527
F 13.994273 1.286290 3.193498
F 13.994273 24.439548 3.193498
F 13.994273 47.592806 3.193498
F 40.713090 1.286290 4.126540
F 40.713090 24.439548 4.126540
F 40.713090 47.592806 4.126540
F 13.994273 9.004040 3.193498
F 13.994273 32.157297 3.193498
F 13.994273 55.310555 3.193498
F 40.713090 9.004040 4.126540
F 40.713090 32.157297 4.126540
F 40.713090 55.310555 4.126540
F 13.994273 16.721795 3.193499
F 13.994273 39.875053 3.193499
F 13.994273 63.028310 3.193499
F 40.713090 16.721795 4.126541
F 40.713090 39.875053 4.126541
F 40.713090 63.028310 4.126541
F 22.900549 1.286290 3.504512
F 22.900549 24.439548 3.504512
F 22.900549 47.592805 3.504512
F 49.619366 1.286290 4.437554
F 49.619366 24.439548 4.437554
F 49.619366 47.592805 4.437554
F 22.900549 9.004040 3.504512
F 22.900549 32.157297 3.504512
F 22.900549 55.310555 3.504512
F 49.619366 9.004040 4.437554
F 49.619366 32.157297 4.437554
F 49.619366 55.310555 4.437554
F 22.900549 16.721795 3.504513
F 22.900549 39.875052 3.504513
F 22.900549 63.028310 3.504513
F 49.619366 16.721795 4.437555
F 49.619366 39.875052 4.437555
F 49.619366 63.028310 4.437555
F 4.961016 3.858875 6.518451
F 4.961016 27.012132 6.518451
F 4.961016 50.165390 6.518451
F 31.679834 3.858875 7.451493
F 31.679834 27.012132 7.451493
F 31.679834 50.165390 7.451493
F 4.961016 11.576625 6.518451
F 4.961016 34.729882 6.518451
F 4.961016 57.883140 6.518451
F 31.679834 11.576625 7.451493
F 31.679834 34.729882 7.451493
F 31.679834 57.883140 7.451493
F 4.961016 19.294380 6.518452
F 4.961016 42.447638 6.518452
F 4.961016 65.600895 6.518452
F 31.679834 19.294380 7.451494
F 31.679834 42.447638 7.451494
F 31.679834 65.600895 7.451494
F 13.867287 3.858876 6.829466
F 13.867287 27.012134 6.829466
F 13.867287 50.165391 6.829466
F 40.586104 3.858876 7.762508
F 40.586104 27.012134 7.762508
F 40.586104 50.165391 7.762508
F 13.867287 11.576626 6.829466
F 13.867287 34.729884 6.829466
F 13.867287 57.883141 6.829466
F 40.586104 11.576626 7.762508
F 40.586104 34.729884 7.762508
F 40.586104 57.883141 7.762508
F 13.867287 19.294382 6.829467
F 13.867287 42.447639 6.829467
F 13.867287 65.600897 6.829467
F 40.586104 19.294382 7.762509
F 40.586104 42.447639 7.762509
F 40.586104 65.600897 7.762509
F 22.773565 3.858875 7.140480
F 22.773565 27.012133 7.140480
F 22.773565 50.165390 7.140480
F 49.492382 3.858875 8.073522
F 49.492382 27.012133 8.073522
F 49.492382 50.165390 8.073522
F 22.773565 11.576625 7.140480
F 22.773565 34.729883 7.140480
F 22.773565 57.883140 7.140480
F 49.492382 11.576625 8.073522
F 49.492382 34.729883 8.073522
F 49.492382 57.883140 8.073522
F 22.773565 19.294381 7.140480
F 22.773565 42.447638 7.140480
F 22.773565 65.600896 7.140480
F 49.492382 19.294381 8.073522
F 49.492382 42.447638 8.073522
F 49.492382 65.600896 8.073522
F 5.056257 3.858875 3.791477
F 5.056257 27.012133 3.791477
F 5.056257 50.165390 3.791477
F 31.775074 3.858875 4.724519
F 31.775074 27.012133 4.724519
F 31.775074 50.165390 4.724519
F 5.056257 11.576625 3.791477
F 5.056257 34.729883 3.791477
F 5.056257 57.883140 3.791477
F 31.775074 11.576625 4.724519
F 31.775074 34.729883 4.724519
F 31.775074 57.883140 4.724519
F 5.056257 19.294381 3.791476
F 5.056257 42.447638 3.791476
F 5.056257 65.600896 3.791476
F 31.775074 19.294381 4.724518
F 31.775074 42.447638 4.724518
F 31.775074 65.600896 4.724518
F 13.962528 3.858876 4.102490
F 13.962528 27.012133 4.102490
F 13.962528 50.165391 4.102490
F 40.681345 3.858876 5.035531
F 40.681345 27.012133 5.035531
F 40.681345 50.165391 5.035531
F 13.962528 11.576626 4.102490
F 13.962528 34.729883 4.102490
F 13.962528 57.883141 4.102490
F 40.681345 11.576626 5.035531
F 40.681345 34.729883 5.035531
F 40.681345 57.883141 5.035531
F 13.962528 19.294381 4.102490
F 13.962528 42.447639 4.102490
F 13.962528 65.600896 4.102490
F 40.681345 19.294381 5.035531
F 40.681345 42.447639 5.035531
F 40.681345 65.600896 5.035531
F 22.868804 3.858875 4.413505
F 22.868804 27.012133 4.413505
F 22.868804 50.165390 4.413505
F 49.587621 3.858875 5.346546
F 49.587621 27.012133 5.346546
F 49.587621 50.165390 5.346546
F 22.868804 11.576625 4.413504
F 22.868804 34.729883 4.413504
F 22.868804 57.883140 4.413504
F 49.587621 11.576625 5.346545
F 49.587621 34.729883 5.346545
F 49.587621 57.883140 5.346545
F 22.868804 19.294381 4.413504
F 22.868804 42.447638 4.413504
F 22.868804 65.600896 4.413504
F 49.587621 19.294381 5.346545
F 49.587621 42.447638 5.346545
F 49.587621 65.600896 5.346545
F 5.183217 1.286291 0.155508
F 5.183217 24.439549 0.155508
F 5.183217 47.592806 0.155508
F 31.902034 1.286291 1.088549
F 31.902034 24.439549 1.088549
F 31.902034 47.592806 1.088549
F 5.183217 9.004041 0.155508
F 5.183217 32.157298 0.155508
F 5.183217 55.310556 0.155508
F 31.902034 9.004041 1.088549
F 31.902034 32.157298 1.088549
F 31.902034 55.310556 1.088549
F 5.183217 16.721796 0.155507
F 5.183217 39.875053 0.155507
F 5.183217 63.028311 0.155507
F 31.902034 16.721796 1.088548
F 31.902034 39.875053 1.088548
F 31.902034 63.028311 1.088548
F 14.089488 1.286290 0.466522
F 14.089488 24.439547 0.466522
F 14.089488 47.592805 0.466522
F 40.808305 1.286290 1.399563
F 40.808305 24.439547 1.399563
F 40.808305 47.592805 1.399563
F 14.089488 9.004039 0.466522
F 14.089488 32.157297 0.466522
F 14.089488 55.310554 0.466522
F 40.808305 9.004039 1.399563
F 40.808305 32.157297 1.399563
F 40.808305 55.310554 1.399563
F 14.089488 16.721795 0.466521
F 14.089488 39.875052 0.466521
F 14.089488 63.028310 0.466521
F 40.808305 16.721795 1.399562
F 40.808305 39.875052 1.399562
F 40.808305 63.028310 1.399562
F 22.995765 1.286290 0.777536
F 22.995765 24.439548 0.777536
F 22.995765 47.592805 0.777536
F 49.714583 1.286290 1.710577
F 49.714583 24.439548 1.710577
F 49.714583 47.592805 1.710577
F 22.995765 9.004039 0.777536
F 22.995765 32.157297 0.777536
F 22.995765 55.310555 0.777536
F 49.714583 9.004039 1.710577
F 49.714583 32.157297 1.710577
F 49.714583 55.310555 1.710577
F 22.995765 16.721795 0.777535
F 22.995765 39.875052 0.777535
F 22.995765 63.028310 0.777535
F 49.714583 16.721795 1.710576
F 49.714583 39.875052 1.710576
F 49.714583 63.028310 1.710576
F 7.282826 7.717750 3.869230
F 7.282826 30.871007 3.869230
F 7.282826 54.024265 3.869230
F 34.001643 7.717750 4.802272
F 34.001643 30.871007 4.802272
F 34.001643 54.024265 4.802272
F 7.282826 15.435502 3.869229
F 7.282826 38.588760 3.869229
F 7.282826 61.742018 3.869229
F 34.001643 15.435502 4.802271
F 34.001643 38.588760 4.802271
F 34.001643 61.742018 4.802271
F 7.282826 0.000000 3.869230
F 7.282826 23.153258 3.869230
F 7.282826 46.306515 3.869230
F 34.001643 0.000000 4.802272
F 34.001643 23.153258 4.802272
F 34.001643 46.306515 4.802272
F 16.189099 7.717750 4.180243
F 16.189099 30.871008 4.180243
F 16.189099 54.024265 4.180243
F 42.907916 7.717750 5.113285
F 42.907916 30.871008 5.113285
F 42.907916 54.024265 5.113285
F 16.189099 15.435503 4.180242
F 16.189099 38.588760 4.180242
F 16.189099 61.742018 4.180242
F 42.907916 15.435503 5.113284
F 42.907916 38.588760 5.113284
F 42.907916 61.742018 5.113284
F 16.189099 0.000001 4.180243
F 16.189099 23.153258 4.180243
F 16.189099 46.306516 4.180243
F 42.907916 0.000001 5.113285
F 42.907916 23.153258 5.113285
F 42.907916 46.306516 5.113285
F 25.095374 7.717750 4.491258
F 25.095374 30.871007 4.491258
F 25.095374 54.024265 4.491258
F 51.814192 7.717750 5.424300
F 51.814192 30.871007 5.424300
F 51.814192 54.024265 5.424300
F 25.095374 15.435502 4.491257
F 25.095374 38.588760 4.491257
F 25.095374 61.742018 4.491257
F 51.814192 15.435502 5.424299
F 51.814192 38.588760 5.424299
F 51.814192 61.742018 5.424299
F 25.095374 0.000000 4.491258
F 25.095374 23.153258 4.491258
F 25.095374 46.306515 4.491258
F 51.814192 0.000000 5.424300
F 51.814192 23.153258 5.424300
F 51.814192 46.306515 5.424300
F 7.409782 5.145165 0.233262
F 7.409782 28.298423 0.233262
F 7.409782 51.451680 0.233262
F 34.128598 5.145165 1.166304
F 34.128598 28.298423 1.166304
F 34.128598 51.451680 1.166304
F 7.409782 12.862918 0.233261
F 7.409782 36.016175 0.233261
F 7.409782 59.169433 0.233261
F 34.128598 12.862918 1.166303
F 34.128598 36.016175 1.166303
F 34.128598 59.169433 1.166303
F 7.409782 20.580673 0.233261
F 7.409782 43.733930 0.233261
F 7.409782 66.887188 0.233261
F 34.128598 20.580673 1.166303
F 34.128598 43.733930 1.166303
F 34.128598 66.887188 1.166303
F 16.316056 5.145164 0.544274
F 16.316056 28.298421 0.544274
F 16.316056 51.451679 0.544274
F 43.034873 5.145164 1.477316
F 43.034873 28.298421 1.477316
F 43.034873 51.451679 1.477316
F 16.316056 12.862916 0.544273
F 16.316056 36.016174 0.544273
F 16.316056 59.169431 0.544273
F 43.034873 12.862916 1.477315
F 43.034873 36.016174 1.477315
F 43.034873 59.169431 1.477315
F 16.316056 20.580671 0.544274
F 16.316056 43.733929 0.544274
F 16.316056 66.887186 0.544274
F 43.034873 20.580671 1.477316
F 43.034873 43.733929 1.477316
F 43.034873 66.887186 1.477316
F 25.222332 5.145165 0.855289
F 25.222332 28.298423 0.855289
F 25.222332 51.451680 0.855289
F 25.222332 12.862917 0.855288
F 25.222332 36.016175 0.855288
F 25.222332 59.169432 0.855288
F 25.222332 20.580673 0.855289
F 25.222332 43.733930 0.855289
F 25.222332 66.887188 0.855289
F 7.314566 5.145165 2.960237
F 7.314566 28.298423 2.960237
F 7.314566 51.451680 2.960237
F 34.033383 5.145165 3.893279
F 34.033383 28.298423 3.893279
F 34.033383 51.451680 3.893279
F 7.314566 12.862917 2.960237
F 7.314566 36.016175 2.960237
F 7.314566 59.169432 2.960237
F 34.033383 12.862917 3.893279
F 34.033383 36.016175 3.893279
F 34.033383 59.169432 3.893279
F 7.314566 20.580673 2.960237
F 7.314566 43.733930 2.960237
F 7.314566 66.887188 2.960237
F 34.033383 20.580673 3.893279
F 34.033383 43.733930 3.893279
F 34.033383 66.887188 3.893279
F 16.220840 5.145164 3.271252
F 16.220840 28.298422 3.271252
F 16.220840 51.451679 3.271252
F 42.939656 5.145164 4.204294
F 42.939656 28.298422 4.204294
F 42.939656 51.451679 4.204294
F 16.220840 12.862917 3.271252
F 16.220840 36.016174 3.271252
F 16.220840 59.169432 3.271252
F 42.939656 12.862917 4.204294
F 42.939656 36.016174 4.204294
F 42.939656 59.169432 4.204294
F 16.220840 20.580672 3.271252
F 16.220840 43.733929 3.271252
F 16.220840 66.887187 3.271252
F 42.939656 20.580672 4.204294
F 42.939656 43.733929 4.204294
F 42.939656 66.887187 4.204294
F 25.127115 5.145165 3.582264
F 25.127115 28.298423 3.582264
F 25.127115 51.451680 3.582264
F 51.845933 5.145165 4.515306
F 51.845933 28.298423 4.515306
F 51.845933 51.451680 4.515306
F 25.127115 12.862917 3.582265
F 25.127115 36.016175 3.582265
F 25.127115 59.169432 3.582265
F 51.845933 12.862917 4.515307
F 51.845933 36.016175 4.515307
F 51.845933 59.169432 4.515307
F 25.127115 20.580672 3.582265
F 25.127115 43.733930 3.582265
F 25.127115 66.887188 3.582265
F 51.845933 20.580672 4.515307
F 51.845933 43.733930 4.515307
F 51.845933 66.887188 4.515307
F 7.187585 7.717749 6.596205
F 7.187585 30.871007 6.596205
F 7.187585 54.024264 6.596205
F 33.906402 7.717749 7.529246
F 33.906402 30.871007 7.529246
F 33.906402 54.024264 7.529246
F 7.187585 15.435502 6.596206
F 7.187585 38.588760 6.596206
F 7.187585 61.742017 6.596206
F 33.906402 15.435502 7.529247
F 33.906402 38.588760 7.529247
F 33.906402 61.742017 7.529247
F 7.187585 0.000000 6.596205
F 7.187585 23.153257 6.596205
F 7.187585 46.306515 6.596205
F 33.906402 0.000000 7.529246
F 33.906402 23.153257 7.529246
F 33.906402 46.306515 7.529246
F 16.093858 7.717751 6.907220
F 16.093858 30.871008 6.907220
F 16.093858 54.024266 6.907220
F 42.812675 7.717751 7.840261
F 42.812675 30.871008 7.840261
F 42.812675 54.024266 7.840261
F 16.093858 15.435503 6.907221
F 16.093858 38.588761 6.907221
F 16.093858 61.742018 6.907221
F 42.812675 15.435503 7.840262
F 42.812675 38.588761 7.840262
F 42.812675 61.742018 7.840262
F 16.093858 0.000001 6.907220
F 16.093858 23.153259 6.907220
F 16.093858 46.306516 6.907220
F 42.812675 0.000001 7.840261
F 42.812675 23.153259 7.840261
F 42.812675 46.306516 7.840261
F 25.000135 7.717750 7.218233
F 25.000135 30.871007 7.218233
F 25.000135 54.024265 7.218233
F 51.718952 7.717750 8.151274
F 51.718952 30.871007 8.151274
F 51.718952 54.024265 8.151274
F 25.000135 15.435502 7.218234
F 25.000135 38.588760 7.218234
F 25.000135 61.742017 7.218234
F 51.718952 15.435502 8.151275
F 51.718952 38.588760 8.151275
F 51.718952 61.742017 8.151275
F 25.000135 0.000000 7.218233
F 25.000135 23.153258 7.218233
F 25.000135 46.306515 7.218233
F 51.718952 0.000000 8.151274
F 51.718952 23.153258 8.151274
F 51.718952 46.306515 8.151274
F 0.380926 1.286291 9.998914
F 0.380926 24.439548 9.998914
F 0.380926 47.592806 9.998914
F 27.099743 1.286291 10.931955
F 27.099743 24.439548 10.931955
F 27.099743 47.592806 10.931955
F 0.380926 9.004040 9.998914
F 0.380926 32.157298 9.998914
F 0.380926 55.310555 9.998914
F 27.099743 9.004040 10.931955
F 27.099743 32.157298 10.931955
F 27.099743 55.310555 10.931955
F 0.380926 16.721795 9.998914
F 0.380926 39.875053 9.998914
F 0.380926 63.028310 9.998914
F 27.099743 16.721795 10.931955
F 27.099743 39.875053 10.931955
F 27.099743 63.028310 10.931955
F 9.287195 1.286291 10.309927
F 9.287195 24.439548 10.309927
F 9.287195 47.592806 10.309927
F 36.006011 1.286291 11.242969
F 36.006011 24.439548 11.242969
F 36.006011 47.592806 11.242969
F 9.287195 9.004040 10.309927
F 9.287195 32.157298 10.309927
F 9.287195 55.310555 10.309927
F 36.006011 9.004040 11.242969
F 36.006011 32.157298 11.242969
F 36.006011 55.310555 11.242969
F 9.287195 16.721795 10.309928
F 9.287195 39.875053 10.309928
F 9.287195 63.028310 10.309928
F 36.006011 16.721795 11.242970
F 36.006011 39.875053 11.242970
F 36.006011 63.028310 11.242970
F 18.193469 1.286290 10.620942
F 18.193469 24.439547 10.620942
F 18.193469 47.592805 10.620942
F 44.912287 1.286290 11.553984
F 44.912287 24.439547 11.553984
F 44.912287 47.592805 11.553984
F 18.193469 9.004039 10.620942
F 18.193469 32.157297 10.620942
F 18.193469 55.310554 10.620942
F 44.912287 9.004039 11.553984
F 44.912287 32.157297 11.553984
F 44.912287 55.310554 11.553984
F 18.193469 16.721795 10.620943
F 18.193469 39.875052 10.620943
F 18.193469 63.028310 10.620943
F 44.912286 16.721795 11.553985
F 44.912286 39.875052 11.553985
F 44.912286 63.028310 11.553985
F 0.253942 3.858875 13.634880
F 0.253942 27.012132 13.634880
F 0.253942 50.165390 13.634880
F 26.972758 3.858875 14.567922
F 26.972758 27.012132 14.567922
F 26.972758 50.165390 14.567922
F 0.253942 11.576625 13.634881
F 0.253942 34.729882 13.634881
F 0.253942 57.883140 13.634881
F 26.972758 11.576625 14.567923
F 26.972758 34.729882 14.567923
F 26.972758 57.883140 14.567923
F 0.253942 19.294380 13.634881
F 0.253942 42.447638 13.634881
F 0.253942 65.600895 13.634881
F 26.972758 19.294380 14.567923
F 26.972758 42.447638 14.567923
F 26.972758 65.600895 14.567923
F 9.160208 3.858875 13.945895
F 9.160208 27.012133 13.945895
F 9.160208 50.165390 13.945895
F 35.879026 3.858875 14.878936
F 35.879026 27.012133 14.878936
F 35.879026 50.165390 14.878936
F 9.160208 11.576625 13.945895
F 9.160208 34.729883 13.945895
F 9.160208 57.883140 13.945895
F 35.879026 11.576625 14.878936
F 35.879026 34.729883 14.878936
F 35.879026 57.883140 14.878936
F 9.160208 19.294380 13.945895
F 9.160208 42.447638 13.945895
F 9.160208 65.600896 13.945895
F 35.879026 19.294380 14.878936
F 35.879026 42.447638 14.878936
F 35.879026 65.600896 14.878936
F 18.066485 3.858876 14.256910
F 18.066485 27.012134 14.256910
F 18.066485 50.165391 14.256910
F 44.785302 3.858876 15.189951
F 44.785302 27.012134 15.189951
F 44.785302 50.165391 15.189951
F 18.066485 11.576626 14.256910
F 18.066485 34.729884 14.256910
F 18.066485 57.883141 14.256910
F 44.785302 11.576626 15.189951
F 44.785302 34.729884 15.189951
F 44.785302 57.883141 15.189951
F 18.066485 19.294382 14.256911
F 18.066485 42.447639 14.256911
F 18.066485 65.600897 14.256911
F 44.785302 19.294382 15.189952
F 44.785302 42.447639 15.189952
F 44.785302 65.600897 15.189952
F 0.349182 3.858875 10.907905
F 0.349182 27.012133 10.907905
F 0.349182 50.165390 10.907905
F 27.067998 3.858875 11.840947
F 27.067998 27.012133 11.840947
F 27.067998 50.165390 11.840947
F 0.349182 11.576625 10.907905
F 0.349182 34.729883 10.907905
F 0.349182 57.883140 10.907905
F 27.067998 11.576625 11.840947
F 27.067998 34.729883 11.840947
F 27.067998 57.883140 11.840947
F 0.349182 19.294381 10.907904
F 0.349182 42.447638 10.907904
F 0.349182 65.600896 10.907904
F 27.067998 19.294381 11.840946
F 27.067998 42.447638 11.840946
F 27.067998 65.600896 11.840946
F 9.255449 3.858875 11.218919
F 9.255449 27.012133 11.218919
F 9.255449 50.165390 11.218919
F 35.974267 3.858875 12.151961
F 35.974267 27.012133 12.151961
F 35.974267 50.165390 12.151961
F 9.255449 11.576625 11.218919
F 9.255449 34.729883 11.218919
F 9.255449 57.883140 11.218919
F 35.974267 11.576625 12.151961
F 35.974267 34.729883 12.151961
F 35.974267 57.883140 12.151961
F 9.255449 19.294381 11.218918
F 9.255449 42.447638 11.218918
F 9.255449 65.600896 11.218918
F 35.974267 19.294381 12.151960
F 35.974267 42.447638 12.151960
F 35.974267 65.600896 12.151960
F 18.161725 3.858876 11.529932
F 18.161725 27.012133 11.529932
F 18.161725 50.165391 11.529932
F 44.880542 3.858876 12.462974
F 44.880542 27.012133 12.462974
F 44.880542 50.165391 12.462974
F 18.161725 11.576626 11.529932
F 18.161725 34.729883 11.529932
F 18.161725 57.883141 11.529932
F 44.880542 11.576626 12.462974
F 44.880542 34.729883 12.462974
F 44.880542 57.883141 12.462974
F 18.161725 19.294381 11.529931
F 18.161725 42.447639 11.529931
F 18.161725 65.600896 11.529931
F 44.880542 19.294381 12.462973
F 44.880542 42.447639 12.462973
F 44.880542 65.600896 12.462973
F 0.476142 1.286291 7.271937
F 0.476142 24.439549 7.271937
F 0.476142 47.592806 7.271937
F 27.194959 1.286291 8.204979
F 27.194959 24.439549 8.204979
F 27.194959 47.592806 8.204979
F 0.476142 9.004040 7.271937
F 0.476142 32.157298 7.271937
F 0.476142 55.310555 7.271937
F 27.194959 9.004040 8.204979
F 27.194959 32.157298 8.204979
F 27.194959 55.310555 8.204979
F 0.476143 16.721796 7.271936
F 0.476143 39.875053 7.271936
F 0.476143 63.028311 7.271936
F 27.194959 16.721796 8.204978
F 27.194959 39.875053 8.204978
F 27.194959 63.028311 8.204978
F 9.382410 1.286291 7.582951
F 9.382410 24.439548 7.582951
F 9.382410 47.592806 7.582951
F 36.101226 1.286291 8.515993
F 36.101226 24.439548 8.515993
F 36.101226 47.592806 8.515993
F 9.382410 9.004040 7.582951
F 9.382410 32.157298 7.582951
F 9.382410 55.310555 7.582951
F 36.101226 9.004040 8.515993
F 36.101226 32.157298 8.515993
F 36.101226 55.310555 8.515993
F 9.382410 16.721795 7.582950
F 9.382410 39.875053 7.582950
F 9.382410 63.028310 7.582950
F 36.101226 16.721795 8.515992
F 36.101226 39.875053 8.515992
F 36.101226 63.028310 8.515992
F 18.288685 1.286290 7.893964
F 18.288685 24.439547 7.893964
F 18.288685 47.592805 7.893964
F 45.007503 1.286290 8.827006
F 45.007503 24.439547 8.827006
F 45.007503 47.592805 8.827006
F 18.288685 9.004039 7.893964
F 18.288685 32.157296 7.893964
F 18.288685 55.310554 7.893964
F 45.007503 9.004039 8.827006
F 45.007503 32.157296 8.827006
F 45.007503 55.310554 8.827006
F 18.288685 16.721794 7.893963
F 18.288685 39.875052 7.893963
F 18.288685 63.028309 7.893963
F 45.007503 16.721794 8.827005
F 45.007503 39.875052 8.827005
F 45.007503 63.028309 8.827005
F 2.575751 7.717750 10.985659
F 2.575751 30.871007 10.985659
F 2.575751 54.024265 10.985659
F 29.294567 7.717750 11.918701
F 29.294567 30.871007 11.918701
F 29.294567 54.024265 11.918701
F 2.575751 15.435503 10.985658
F 2.575751 38.588760 10.985658
F 2.575751 61.742018 10.985658
F 29.294567 15.435503 11.918700
F 29.294567 38.588760 11.918700
F 29.294567 61.742018 11.918700
F 2.575751 0.000000 10.985659
F 2.575751 23.153258 10.985659
F 2.575751 46.306515 10.985659
F 29.294567 0.000000 11.918701
F 29.294567 23.153258 11.918701
F 29.294567 46.306515 11.918701
F 11.482020 7.717750 11.296673
F 11.482020 30.871007 11.296673
F 11.482020 54.024265 11.296673
F 38.200836 7.717750 12.229714
F 38.200836 30.871007 12.229714
F 38.200836 54.024265 12.229714
F 11.482020 15.435502 11.296672
F 11.482020 38.588760 11.296672
F 11.482020 61.742017 11.296672
F 38.200836 15.435502 12.229713
F 38.200836 38.588760 12.229713
F 38.200836 61.742017 12.229713
F 11.482020 0.000000 11.296673
F 11.482020 23.153258 11.296673
F 11.482020 46.306515 11.296673
F 38.200836 0.000000 12.229714
F 38.200836 23.153258 12.229714
F 38.200836 46.306515 12.229714
F 20.388296 7.717750 11.607686
F 20.388296 30.871008 11.607686
F 20.388296 54.024265 11.607686
F 47.107113 7.717750 12.540727
F 47.107113 30.871008 12.540727
F 47.107113 54.024265 12.540727
F 20.388296 15.435503 11.607685
F 20.388296 38.588760 11.607685
F 20.388296 61.742018 11.607685
F 47.107113 15.435503 12.540726
F 47.107113 38.588760 12.540726
F 47.107113 61.742018 12.540726
F 20.388296 0.000001 11.607686
F 20.388296 23.153258 11.607686
F 20.388296 46.306516 11.607686
F 47.107113 0.000001 12.540727
F 47.107113 23.153258 12.540727
F 47.107113 46.306516 12.540727
F 2.702707 5.145166 7.349691
F 2.702707 28.298423 7.349691
F 2.702707 51.451681 7.349691
F 29.421524 5.145166 8.282732
F 29.421524 28.298423 8.282732
F 29.421524 51.451681 8.282732
F 2.702707 12.862918 7.349690
F 2.702707 36.016175 7.349690
F 2.702707 59.169433 7.349690
F 29.421524 12.862918 8.282731
F 29.421524 36.016175 8.282731
F 29.421524 59.169433 8.282731
F 2.702707 20.580673 7.349691
F 2.702707 43.733931 7.349691
F 2.702707 66.887188 7.349691
F 29.421524 20.580673 8.282732
F 29.421524 43.733931 8.282732
F 29.421524 66.887188 8.282732
F 11.608976 5.145165 7.660705
F 11.608976 28.298422 7.660705
F 11.608976 51.451680 7.660705
F 38.327792 5.145165 8.593746
F 38.327792 28.298422 8.593746
F 38.327792 51.451680 8.593746
F 11.608976 12.862917 7.660704
F 11.608976 36.016174 7.660704
F 11.608976 59.169432 7.660704
F 38.327792 12.862917 8.593745
F 38.327792 36.016174 8.593745
F 38.327792 59.169432 8.593745
F 11.608976 20.580672 7.660705
F 11.608976 43.733930 7.660705
F 11.608976 66.887187 7.660705
F 38.327792 20.580672 8.593746
F 38.327792 43.733930 8.593746
F 38.327792 66.887187 8.593746
F 20.515254 5.145164 7.971718
F 20.515254 28.298422 7.971718
F 20.515254 51.451679 7.971718
F 47.234071 5.145164 8.904759
F 47.234071 28.298422 8.904759
F 47.234071 51.451679 8.904759
F 20.515254 12.862916 7.971717
F 20.515254 36.016174 7.971717
F 20.515254 59.169431 7.971717
F 47.234071 12.862916 8.904758
F 47.234071 36.016174 8.904758
F 47.234071 59.169431 8.904758
F 20.515254 20.580672 7.971718
F 20.515254 43.733929 7.971718
F 20.515254 66.887187 7.971718
F 47.234071 20.580672 8.904759
F 47.234071 43.733929 8.904759
F 47.234071 66.887187 8.904759
F 2.607491 5.145165 10.076666
F 2.607491 28.298423 10.076666
F 2.607491 51.451680 10.076666
F 29.326308 5.145165 11.009708
F 29.326308 28.298423 11.009708
F 29.326308 51.451680 11.009708
F 2.607491 12.862917 10.076667
F 2.607491 36.016175 10.076667
F 2.607491 59.169432 10.076667
F 29.326308 12.862917 11.009709
F 29.326308 36.016175 11.009709
F 29.326308 59.169432 11.009709
F 2.607491 20.580673 10.076667
F 2.607491 43.733930 10.076667
F 2.607491 66.887188 10.076667
F 29.326308 20.580673 11.009709
F 29.326308 43.733930 11.009709
F 29.326308 66.887188 11.009709
F 11.513760 5.145165 10.387681
F 11.513760 28.298422 10.387681
F 11.513760 51.451680 10.387681
F 38.232577 5.145165 11.320722
F 38.232577 28.298422 11.320722
F 38.232577 51.451680 11.320722
F 11.513760 12.862917 10.387682
F 11.513760 36.016175 10.387682
F 11.513760 59.169432 10.387682
F 38.232577 12.862917 11.320723
F 38.232577 36.016175 11.320723
F 38.232577 59.169432 11.320723
F 11.513760 20.580672 10.387681
F 11.513760 43.733930 10.387681
F 11.513760 66.887187 10.387681
F 38.232577 20.580672 11.320722
F 38.232577 43.733930 11.320722
F 38.232577 66.887187 11.320722
F 20.420037 5.145164 10.698695
F 20.420037 28.298422 10.698695
F 20.420037 51.451679 10.698695
F 47.138854 5.145164 11.631736
F 47.138854 28.298422 11.631736
F 47.138854 51.451679 11.631736
F 20.420037 12.862917 10.698696
F 20.420037 36.016174 10.698696
F 20.420037 59.169432 10.698696
F 47.138854 12.862917 11.631737
F 47.138854 36.016174 11.631737
F 47.138854 59.169432 11.631737
F 20.420037 20.580672 10.698696
F 20.420037 43.733929 10.698696
F 20.420037 66.887187 10.698696
F 47.138854 20.580672 11.631737
F 47.138854 43.733929 11.631737
F 47.138854 66.887187 11.631737
F 2.480510 7.717749 13.712633
F 2.480510 30.871007 13.712633
F 2.480510 54.024264 13.712633
F 29.199327 7.717749 14.645675
F 29.199327 30.871007 14.645675
F 29.199327 54.024264 14.645675
F 2.480510 15.435502 13.712634
F 2.480510 38.588760 13.712634
F 2.480510 61.742017 13.712634
F 29.199327 15.435502 14.645676
F 29.199327 38.588760 14.645676
F 29.199327 61.742017 14.645676
F 2.480510 0.000000 13.712634
F 2.480510 23.153257 13.712634
F 2.480510 46.306515 13.712634
F 29.199327 0.000000 14.645676
F 29.199327 23.153257 14.645676
F 29.199327 46.306515 14.645676
F 11.386779 7.717750 14.023648
F 11.386779 30.871007 14.023648
F 11.386779 54.024265 14.023648
F 38.105595 7.717750 14.956690
F 38.105595 30.871007 14.956690
F 38.105595 54.024265 14.956690
F 11.386779 15.435503 14.023649
F 11.386779 38.588760 14.023649
F 11.386779 61.742018 14.023649
F 38.105595 15.435503 14.956691
F 38.105595 38.588760 14.956691
F 38.105595 61.742018 14.956691
F 11.386779 0.000000 14.023648
F 11.386779 23.153258 14.023648
F 11.386779 46.306515 14.023648
F 38.105595 0.000000 14.956690
F 38.105595 23.153258 14.956690
F 38.105595 46.306515 14.956690
F 20.293056 7.717751 14.334663
F 20.293056 30.871008 14.334663
F 20.293056 54.024266 14.334663
F 47.011873 7.717751 15.267705
F 47.011873 30.871008 15.267705
F 47.011873 54.024266 15.267705
F 20.293056 15.435503 14.334664
F 20.293056 38.588761 14.334664
F 20.293056 61.742018 14.334664
F 47.011873 15.435503 15.267706
F 47.011873 38.588761 15.267706
F 47.011873 61.742018 15.267706
F 20.293056 0.000001 14.334663
F 20.293056 23.153259 14.334663
F 20.293056 46.306516 14.334663
F 47.011873 0.000001 15.267705
F 47.011873 23.153259 15.267705
F 47.011873 46.306516 15.267705
F 4.834060 1.286291 10.154420
F 4.834060 24.439548 10.154420
F 4.834060 47.592806 10.154420
F 31.552878 1.286291 11.087462
F 31.552878 24.439548 11.087462
F 31.552878 47.592806 11.087462
F 4.834060 9.004040 10.154420
F 4.834060 32.157298 10.154420
F 4.834060 55.310555 10.154420
F 31.552878 9.004040 11.087462
F 31.552878 32.157298 11.087462
F 31.552878 55.310555 11.087462
F 4.834060 16.721795 10.154421
F 4.834060 39.875053 10.154421
F 4.834060 63.028310 10.154421
F 31.552878 16.721795 11.087463
F 31.552878 39.875053 11.087463
F 31.552878 63.028310 11.087463
F 13.740331 1.286290 10.465434
F 13.740331 24.439548 10.465434
F 13.740331 47.592806 10.465434
F 40.459148 1.286290 11.398476
F 40.459148 24.439548 11.398476
F 40.459148 47.592806 11.398476
F 13.740331 9.004040 10.465434
F 13.740331 32.157297 10.465434
F 13.740331 55.310555 10.465434
F 40.459148 9.004040 11.398476
F 40.459148 32.157297 11.398476
F 40.459148 55.310555 11.398476
F 13.740331 16.721795 10.465435
F 13.740331 39.875053 10.465435
F 13.740331 63.028310 10.465435
F 40.459148 16.721795 11.398477
F 40.459148 39.875053 11.398477
F 40.459148 63.028310 11.398477
F 22.646607 1.286290 10.776448
F 22.646607 24.439548 10.776448
F 22.646607 47.592805 10.776448
F 49.365424 1.286290 11.709490
F 49.365424 24.439548 11.709490
F 49.365424 47.592805 11.709490
F 22.646607 9.004040 10.776448
F 22.646607 32.157297 10.776448
F 22.646607 55.310555 10.776448
F 49.365424 9.004040 11.709490
F 49.365424 32.157297 11.709490
F 49.365424 55.310555 11.709490
F 22.646607 16.721795 10.776449
F 22.646607 39.875052 10.776449
F 22.646607 63.028310 10.776449
F 49.365424 16.721795 11.709491
F 49.365424 39.875052 11.709491
F 49.365424 63.028310 11.709491
F 4.707074 3.858875 13.790388
F 4.707074 27.012132 13.790388
F 4.707074 50.165390 13.790388
F 31.425892 3.858875 14.723429
F 31.425892 27.012132 14.723429
F 31.425892 50.165390 14.723429
F 4.707074 11.576625 13.790388
F 4.707074 34.729882 13.790388
F 4.707074 57.883140 13.790388
F 31.425892 11.576625 14.723429
F 31.425892 34.729882 14.723429
F 31.425892 57.883140 14.723429
F 4.707074 19.294380 13.790388
F 4.707074 42.447638 13.790388
F 4.707074 65.600895 13.790388
F 31.425892 19.294380 14.723429
F 31.425892 42.447638 14.723429
F 31.425892 65.600895 14.723429
F 13.613345 3.858876 14.101403
F 13.613345 27.012134 14.101403
F 13.613345 50.165391 14.101403
F 40.332162 3.858876 15.034444
F 40.332162 27.012134 15.034444
F 40.332162 50.165391 15.034444
F 13.613345 11.576626 14.101403
F 13.613345 34.729884 14.101403
F 13.613345 57.883141 14.101403
F 40.332162 11.576626 15.034444
F 40.332162 34.729884 15.034444
F 40.332162 57.883141 15.034444
F 13.613345 19.294382 14.101403
F 13.613345 42.447639 14.101403
F 13.613345 65.600897 14.101403
F 40.332162 19.294382 15.034444
F 40.332162 42.447639 15.034444
F 40.332162 65.600897 15.034444
F 22.519624 3.858875 14.412416
F 22.519624 27.012133 14.412416
F 22.519624 50.165390 14.412416
F 49.238440 3.858875 15.345457
F 49.238440 27.012133 15.345457
F 49.238440 50.165390 15.345457
F 22.519624 11.576625 14.412416
F 22.519624 34.729883 14.412416
F 22.519624 57.883140 14.412416
F 49.238440 11.576625 15.345457
F 49.238440 34.729883 15.345457
F 49.238440 57.883140 15.345457
F 22.519624 19.294381 14.412417
F 22.519624 42.447638 14.412417
F 22.519624 65.600896 14.412417
F 49.238440 19.294381 15.345458
F 49.238440 42.447638 15.345458
F 49.238440 65.600896 15.345458
F 4.802315 3.858875 11.063412
F 4.802315 27.012133 11.063412
F 4.802315 50.165390 11.063412
F 31.521132 3.858875 11.996454
F 31.521132 27.012133 11.996454
F 31.521132 50.165390 11.996454
F 4.802315 11.576625 11.063412
F 4.802315 34.729883 11.063412
F 4.802315 57.883140 11.063412
F 31.521132 11.576625 11.996454
F 31.521132 34.729883 11.996454
F 31.521132 57.883140 11.996454
F 4.802315 19.294381 11.063411
F 4.802315 42.447638 11.063411
F 4.802315 65.600896 11.063411
F 31.521132 19.294381 11.996453
F 31.521132 42.447638 11.996453
F 31.521132 65.600896 11.996453
F 13.708587 3.858876 11.374425
F 13.708587 27.012133 11.374425
F 13.708587 50.165391 11.374425
F 40.427403 3.858876 12.307467
F 40.427403 27.012133 12.307467
F 40.427403 50.165391 12.307467
F 13.708587 11.576626 11.374425
F 13.708587 34.729883 11.374425
F 13.708587 57.883141 11.374425
F 40.427403 11.576626 12.307467
F 40.427403 34.729883 12.307467
F 40.427403 57.883141 12.307467
F 13.708587 19.294381 11.374425
F 13.708587 42.447639 11.374425
F 13.708587 65.600896 11.374425
F 40.427403 19.294381 12.307467
F 40.427403 42.447639 12.307467
F 40.427403 65.600896 12.307467
F 22.614863 3.858875 11.685440
F 22.614863 27.012133 11.685440
F 22.614863 50.165390 11.685440
F 49.333679 3.858875 12.618482
F 49.333679 27.012133 12.618482
F 49.333679 50.165390 12.618482
F 22.614863 11.576625 11.685440
F 22.614863 34.729883 11.685440
F 22.614863 57.883140 11.685440
F 49.333679 11.576625 12.618482
F 49.333679 34.729883 12.618482
F 49.333679 57.883140 12.618482
F 22.614863 19.294381 11.685439
F 22.614863 42.447638 11.685439
F 22.614863 65.600896 11.685439
F 49.333680 19.294381 12.618481
F 49.333680 42.447638 12.618481
F 49.333680 65.600896 12.618481
F 4.929275 1.286291 7.427444
F 4.929275 24.439549 7.427444
F 4.929275 47.592806 7.427444
F 31.648093 1.286291 8.360486
F 31.648093 24.439549 8.360486
F 31.648093 47.592806 8.360486
F 4.929275 9.004041 7.427444
F 4.929275 32.157298 7.427444
F 4.929275 55.310556 7.427444
F 31.648093 9.004041 8.360486
F 31.648093 32.157298 8.360486
F 31.648093 55.310556 8.360486
F 4.929275 16.721796 7.427443
F 4.929275 39.875053 7.427443
F 4.929275 63.028311 7.427443
F 31.648093 16.721796 8.360485
F 31.648093 39.875053 8.360485
F 31.648093 63.028311 8.360485
F 13.835546 1.286290 7.738457
F 13.835546 24.439547 7.738457
F 13.835546 47.592805 7.738457
F 40.554363 1.286290 8.671499
F 40.554363 24.439547 8.671499
F 40.554363 47.592805 8.671499
F 13.835546 9.004039 7.738457
F 13.835546 32.157297 7.738457
F 13.835546 55.310554 7.738457
F 40.554363 9.004039 8.671499
F 40.554363 32.157297 8.671499
F 40.554363 55.310554 8.671499
F 13.835546 16.721795 7.738457
F 13.835546 39.875052 7.738457
F 13.835546 63.028310 7.738457
F 40.554363 16.721795 8.671499
F 40.554363 39.875052 8.671499
F 40.554363 63.028310 8.671499
F 22.741824 1.286290 8.049472
F 22.741824 24.439548 8.049472
F 22.741824 47.592805 8.049472
F 49.460641 1.286290 8.982514
F 49.460641 24.439548 8.982514
F 49.460641 47.592805 8.982514
F 22.741824 9.004039 8.049472
F 22.741824 32.157297 8.049472
F 22.741824 55.310555 8.049472
F 49.460641 9.004039 8.982514
F 49.460641 32.157297 8.982514
F 49.460641 55.310555 8.982514
F 22.741824 16.721795 8.049471
F 22.741824 39.875052 8.049471
F 22.741824 63.028310 8.049471
F 49.460641 16.721795 8.982513
F 49.460641 39.875052 8.982513
F 49.460641 63.028310 8.982513
F 7.028884 7.717750 11.141166
F 7.028884 30.871007 11.141166
F 7.028884 54.024265 11.141166
F 33.747702 7.717750 12.074208
F 33.747702 30.871007 12.074208
F 33.747702 54.024265 12.074208
F 7.028884 15.435502 11.141165
F 7.028884 38.588760 11.141165
F 7.028884 61.742018 11.141165
F 33.747702 15.435502 12.074207
F 33.747702 38.588760 12.074207
F 33.747702 61.742018 12.074207
F 7.028884 0.000000 11.141166
F 7.028884 23.153258 11.141166
F 7.028884 46.306515 11.141166
F 33.747702 0.000000 12.074208
F 33.747702 23.153258 12.074208
F 33.747702 46.306515 12.074208
F 15.935157 7.717750 11.452179
F 15.935157 30.871008 11.452179
F 15.935157 54.024265 11.452179
F 42.653974 7.717750 12.385220
F 42.653974 30.871008 12.385220
F 42.653974 54.024265 12.385220
F 15.935157 15.435503 11.452178
F 15.935157 38.588760 11.452178
F 15.935157 61.742018 11.452178
F 42.653974 15.435503 12.385219
F 42.653974 38.588760 12.385219
F 42.653974 61.742018 12.385219
F 15.935157 0.000001 11.452179
F 15.935157 23.153258 11.452179
F 15.935157 46.306516 11.452179
F 42.653974 0.000001 12.385220
F 42.653974 23.153258 12.385220
F 42.653974 46.306516 12.385220
F 24.841433 7.717750 11.763194
F 24.841433 30.871007 11.763194
F 24.841433 54.024265 11.763194
F 51.560250 7.717750 12.696235
F 51.560250 30.871007 12.696235
F 51.560250 54.024265 12.696235
F 24.841433 15.435502 11.763193
F 24.841433 38.588760 11.763193
F 24.841433 61.742018 11.763193
F 51.560250 15.435502 12.696234
F 51.560250 38.588760 12.696234
F 51.560250 61.742018 12.696234
F 24.841433 0.000000 11.763194
F 24.841433 23.153258 11.763194
F 24.841433 46.306515 11.763194
F 51.560250 0.000000 12.696235
F 51.560250 23.153258 12.696235
F 51.560250 46.306515 12.696235
F 7.155840 5.145165 7.505198
F 7.155840 28.298423 7.505198
F 7.155840 51.451680 7.505198
F 33.874657 5.145165 8.438239
F 33.874657 28.298423 8.438239
F 33.874657 51.451680 8.438239
F 7.155840 12.862918 7.505197
F 7.155840 36.016175 7.505197
F 7.155840 59.169433 7.505197
F 33.874657 12.862918 8.438238
F 33.874657 36.016175 8.438238
F 33.874657 59.169433 8.438238
F 7.155840 20.580673 7.505198
F 7.155840 43.733930 7.505198
F 7.155840 66.887188 7.505198
F 33.874657 20.580673 8.438239
F 33.874657 43.733930 8.438239
F 33.874657 66.887188 8.438239
F 16.062114 5.145164 7.816211
F 16.062114 28.298421 7.816211
F 16.062114 51.451679 7.816211
F 42.780931 5.145164 8.749252
F 42.780931 28.298421 8.749252
F 42.780931 51.451679 8.749252
F 16.062114 12.862916 7.816210
F 16.062114 36.016174 7.816210
F 16.062114 59.169431 7.816210
F 42.780931 12.862916 8.749251
F 42.780931 36.016174 8.749251
F 42.780931 59.169431 8.749251
F 16.062114 20.580671 7.816211
F 16.062114 43.733929 7.816211
F 16.062114 66.887186 7.816211
F 42.780931 20.580671 8.749252
F 42.780931 43.733929 8.749252
F 42.780931 66.887186 8.749252
F 24.968390 5.145165 8.127226
F 24.968390 28.298423 8.127226
F 24.968390 51.451680 8.127226
F 51.687207 5.145165 9.060267
F 51.687207 28.298423 9.060267
F 51.687207 51.451680 9.060267
F 24.968390 12.862917 8.127225
F 24.968390 36.016175 8.127225
F 24.968390 59.169432 8.127225
F 51.687207 12.862917 9.060266
F 51.687207 36.016175 9.060266
F 51.687207 59.169432 9.060266
F 24.968390 20.580673 8.127226
F 24.968390 43.733930 8.127226
F 24.968390 66.887188 8.127226
F 51.687207 20.580673 9.060267
F 51.687207 43.733930 9.060267
F 51.687207 66.887188 9.060267
F 7.060625 5.145165 10.232174
F 7.060625 28.298423 10.232174
F 7.060625 51.451680 10.232174
F 33.779442 5.145165 11.165215
F 33.779442 28.298423 11.165215
F 33.779442 51.451680 11.165215
F 7.060625 12.862917 10.232174
F 7.060625 36.016175 10.232174
F 7.060625 59.169432 10.232174
F 33.779442 12.862917 11.165215
F 33.779442 36.016175 11.165215
F 33.779442 59.169432 11.165215
F 7.060625 20.580673 10.232174
F 7.060625 43.733930 10.232174
F 7.060625 66.887188 10.232174
F 33.779442 20.580673 11.165215
F 33.779442 43.733930 11.165215
F 33.779442 66.887188 11.165215
F 15.966898 5.145164 10.543189
F 15.966898 28.298422 10.543189
F 15.966898 51.451679 10.543189
F 42.685715 5.145164 11.476230
F 42.685715 28.298422 11.476230
F 42.685715 51.451679 11.476230
F 15.966898 12.862917 10.543189
F 15.966898 36.016174 10.543189
F 15.966898 59.169432 10.543189
F 42.685715 12.862917 11.476230
F 42.685715 36.016174 11.476230
F 42.685715 59.169432 11.476230
F 15.966898 20.580672 10.543189
F 15.966898 43.733929 10.543189
F 15.966898 66.887187 10.543189
F 42.685715 20.580672 11.476230
F 42.685715 43.733929 11.476230
F 42.685715 66.887187 11.476230
F 24.873173 5.145165 10.854201
F 24.873173 28.298423 10.854201
F 24.873173 51.451680 10.854201
F 51.591991 5.145165 11.787242
F 51.591991 28.298423 11.787242
F 51.591991 51.451680 11.787242
F 24.873173 12.862917 10.854202
F 24.873173 36.016175 10.854202
F 24.873173 59.169432 10.854202
F 51.591991 12.862917 11.787243
F 51.591991 36.016175 11.787243
F 51.591991 59.169432 11.787243
F 24.873173 20.580672 10.854202
F 24.873173 43.733930 10.854202
F 24.873173 66.887188 10.854202
F 51.591991 20.580672 11.787243
F 51.591991 43.733930 11.787243
F 51.591991 66.887188 11.787243
F 6.933643 7.717749 13.868141
F 6.933643 30.871007 13.868141
F 6.933643 54.024264 13.868141
F 33.652461 7.717749 14.801183
F 33.652461 30.871007 14.801183
F 33.652461 54.024264 14.801183
F 6.933643 15.435502 13.868142
F 6.933643 38.588760 13.868142
F 6.933643 61.742017 13.868142
F 33.652461 15.435502 14.801184
F 33.652461 38.588760 14.801184
F 33.652461 61.742017 14.801184
F 6.933643 0.000000 13.868141
F 6.933643 23.153257 13.868141
F 6.933643 46.306515 13.868141
F 33.652461 0.000000 14.801183
F 33.652461 23.153257 14.801183
F 33.652461 46.306515 14.801183
F 15.839916 7.717751 14.179156
F 15.839916 30.871008 14.179156
F 15.839916 54.024266 14.179156
F 42.558733 7.717751 15.112198
F 42.558733 30.871008 15.112198
F 42.558733 54.024266 15.112198
F 15.839916 15.435503 14.179157
F 15.839916 38.588761 14.179157
F 15.839916 61.742018 14.179157
F 42.558733 15.435503 15.112199
F 42.558733 38.588761 15.112199
F 42.558733 61.742018 15.112199
F 15.839916 0.000001 14.179156
F 15.839916 23.153259 14.179156
F 15.839916 46.306516 14.179156
F 42.558733 0.000001 15.112198
F 42.558733 23.153259 15.112198
F 42.558733 46.306516 15.112198
F 24.746194 7.717750 14.490169
F 24.746194 30.871007 14.490169
F 24.746194 54.024265 14.490169
F 51.465010 7.717750 15.423211
F 51.465010 30.871007 15.423211
F 51.465010 54.024265 15.423211
F 24.746193 15.435502 14.490170
F 24.746193 38.588760 14.490170
F 24.746193 61.742017 14.490170
F 51.465010 15.435502 15.423212
F 51.465010 38.588760 15.423212
F 51.465010 61.742017 15.423212
F 24.746194 0.000000 14.490169
F 24.746194 23.153258 14.490169
F 24.746194 46.306515 14.490169
F 51.465010 0.000000 15.423211
F 51.465010 23.153258 15.423211
F 51.465010 46.306515 15.423211
F 0.126985 1.286291 17.270849
F 0.126985 24.439548 17.270849
F 0.126985 47.592806 17.270849
F 26.845802 1.286291 18.203891
F 26.845802 24.439548 18.203891
F 26.845802 47.592806 18.203891
F 0.126985 9.004040 17.270849
F 0.126985 32.157298 17.270849
F 0.126985 55.310555 17.270849
F 26.845802 9.004040 18.203891
F 26.845802 32.157298 18.203891
F 26.845802 55.310555 18.203891
F 0.126985 16.721795 17.270850
F 0.126985 39.875053 17.270850
F 0.126985 63.028310 17.270850
F 26.845801 16.721795 18.203892
F 26.845801 39.875053 18.203892
F 26.845801 63.028310 18.203892
F 9.033253 1.286291 17.581863
F 9.033253 24.439548 17.581863
F 9.033253 47.592806 17.581863
F 35.752070 1.286291 18.514904
F 35.752070 24.439548 18.514904
F 35.752070 47.592806 18.514904
F 9.033253 9.004040 17.581863
F 9.033253 32.157298 17.581863
F 9.033253 55.310555 17.581863
F 35.752070 9.004040 18.514904
F 35.752070 32.157298 18.514904
F 35.752070 55.310555 18.514904
F 9.033253 16.721795 17.581864
F 9.033253 39.875053 17.581864
F 9.033253 63.028310 17.581864
F 35.752070 16.721795 18.514905
F 35.752070 39.875053 18.514905
F 35.752070 63.028310 18.514905
F 17.939527 1.286290 17.892878
F 17.939527 24.439547 17.892878
F 17.939527 47.592805 17.892878
F 44.658345 1.286290 18.825919
F 44.658345 24.439547 18.825919
F 44.658345 47.592805 18.825919
F 17.939527 9.004039 17.892878
F 17.939527 32.157297 17.892878
F 17.939527 55.310554 17.892878
F 44.658345 9.004039 18.825919
F 44.658345 32.157297 18.825919
F 44.658345 55.310554 18.825919
F 17.939527 16.721795 17.892879
F 17.939527 39.875052 17.892879
F 17.939527 63.028310 17.892879
F 44.658345 16.721795 18.825920
F 44.658345 39.875052 18.825920
F 44.658345 63.028310 18.825920
F 0.000000 3.858875 20.906817
F 0.000000 27.012132 20.906817
F 0.000000 50.165390 20.906817
F 26.718817 3.858875 21.839859
F 26.718817 27.012132 21.839859
F 26.718817 50.165390 21.839859
F 0.000000 11.576625 20.906817
F 0.000000 34.729882 20.906817
F 0.000000 57.883140 20.906817
F 26.718817 11.576625 21.839859
F 26.718817 34.729882 21.839859
F 26.718817 57.883140 21.839859
F 0.000000 19.294380 20.906817
F 0.000000 42.447638 20.906817
F 0.000000 65.600895 20.906817
F 26.718817 19.294380 21.839859
F 26.718817 42.447638 21.839859
F 26.718817 65.600895 21.839859
F 8.906266 3.858875 21.217831
F 8.906266 27.012133 21.217831
F 8.906266 50.165390 21.217831
F 35.625084 3.858875 22.150873
F 35.625084 27.012133 22.150873
F 35.625084 50.165390 22.150873
F 8.906266 11.576625 21.217831
F 8.906266 34.729883 21.217831
F 8.906266 57.883140 21.217831
F 35.625084 11.576625 22.150873
F 35.625084 34.729883 22.150873
F 35.625084 57.883140 22.150873
F 8.906266 19.294380 21.217832
F 8.906266 42.447638 21.217832
F 8.906266 65.600896 21.217832
F 35.625084 19.294380 22.150874
F 35.625084 42.447638 22.150874
F 35.625084 65.600896 22.150874
F 17.812543 3.858876 21.528846
F 17.812543 27.012134 21.528846
F 17.812543 50.165391 21.528846
F 44.531360 3.858876 22.461888
F 44.531360 27.012134 22.461888
F 44.531360 50.165391 22.461888
F 17.812543 11.576626 21.528846
F 17.812543 34.729884 21.528846
F 17.812543 57.883141 21.528846
F 44.531360 11.576626 22.461888
F 44.531360 34.729884 22.461888
F 44.531360 57.883141 22.461888
F 17.812543 19.294382 21.528847
F 17.812543 42.447639 21.528847
F 17.812543 65.600897 21.528847
F 44.531360 19.294382 22.461889
F 44.531360 42.447639 22.461889
F 44.531360 65.600897 22.461889
F 0.095240 3.858875 18.179843
F 0.095240 27.012133 18.179843
F 0.095240 50.165390 18.179843
F 26.814057 3.858875 19.112885
F 26.814057 27.012133 19.112885
F 26.814057 50.165390 19.112885
F 0.095240 11.576625 18.179842
F 0.095240 34.729883 18.179842
F 0.095240 57.883140 18.179842
F 26.814057 11.576625 19.112884
F 26.814057 34.729883 19.112884
F 26.814057 57.883140 19.112884
F 0.095240 19.294381 18.179842
F 0.095240 42.447638 18.179842
F 0.095240 65.600896 18.179842
F 26.814057 19.294381 19.112884
F 26.814057 42.447638 19.112884
F 26.814057 65.600896 19.112884
F 9.001507 3.858875 18.490856
F 9.001507 27.012133 18.490856
F 9.001507 50.165390 18.490856
F 35.720325 3.858875 19.423897
F 35.720325 27.012133 19.423897
F 35.720325 50.165390 19.423897
F 9.001507 11.576625 18.490856
F 9.001507 34.729883 18.490856
F 9.001507 57.883140 18.490856
F 35.720325 11.576625 19.423897
F 35.720325 34.729883 19.423897
F 35.720325 57.883140 19.423897
F 9.001507 19.294381 18.490856
F 9.001507 42.447638 18.490856
F 9.001507 65.600896 18.490856
F 35.720325 19.294381 19.423897
F 35.720325 42.447638 19.423897
F 35.720325 65.600896 19.423897
F 17.907784 3.858876 18.801869
F 17.907784 27.012133 18.801869
F 17.907784 50.165391 18.801869
F 44.626600 3.858876 19.734910
F 44.626600 27.012133 19.734910
F 44.626600 50.165391 19.734910
F 17.907784 11.576626 18.801869
F 17.907784 34.729883 18.801869
F 17.907784 57.883141 18.801869
F 44.626600 11.576626 19.734910
F 44.626600 34.729883 19.734910
F 44.626600 57.883141 19.734910
F 17.907784 19.294381 18.801869
F 17.907784 42.447639 18.801869
F 17.907784 65.600896 18.801869
F 44.626600 19.294381 19.734910
F 44.626600 42.447639 19.734910
F 44.626600 65.600896 19.734910
F 0.222201 1.286291 14.543874
F 0.222201 24.439549 14.543874
F 0.222201 47.592806 14.543874
F 26.941018 1.286291 15.476916
F 26.941018 24.439549 15.476916
F 26.941018 47.592806 15.476916
F 0.222201 9.004040 14.543874
F 0.222201 32.157298 14.543874
F 0.222201 55.310555 14.543874
F 26.941018 9.004040 15.476916
F 26.941018 32.157298 15.476916
F 26.941018 55.310555 15.476916
F 0.222201 16.721796 14.543873
F 0.222201 39.875053 14.543873
F 0.222201 63.028311 14.543873
F 26.941018 16.721796 15.476915
F 26.941018 39.875053 15.476915
F 26.941018 63.028311 15.476915
F 9.128468 1.286291 14.854888
F 9.128468 24.439548 14.854888
F 9.128468 47.592806 14.854888
F 35.847285 1.286291 15.787929
F 35.847285 24.439548 15.787929
F 35.847285 47.592806 15.787929
F 9.128468 9.004040 14.854888
F 9.128468 32.157298 14.854888
F 9.128468 55.310555 14.854888
F 35.847285 9.004040 15.787929
F 35.847285 32.157298 15.787929
F 35.847285 55.310555 15.787929
F 9.128468 16.721795 14.854887
F 9.128468 39.875053 14.854887
F 9.128468 63.028310 14.854887
F 35.847285 16.721795 15.787928
F 35.847285 39.875053 15.787928
F 35.847285 63.028310 15.787928
F 18.034743 1.286290 15.165900
F 18.034743 24.439547 15.165900
F 18.034743 47.592805 15.165900
F 44.753561 1.286290 16.098941
F 44.753561 24.439547 16.098941
F 44.753561 47.592805 16.098941
F 18.034743 9.004039 15.165900
F 18.034743 32.157296 15.165900
F 18.034743 55.310554 15.165900
F 44.753561 9.004039 16.098941
F 44.753561 32.157296 16.098941
F 44.753561 55.310554 16.098941
F 18.034743 16.721794 15.165900
F 18.034743 39.875052 15.165900
F 18.034743 63.028309 15.165900
F 44.753561 16.721794 16.098941
F 44.753561 39.875052 16.098941
F 44.753561 63.028309 16.098941
F 2.321809 7.717750 18.257596
F 2.321809 30.871007 18.257596
F 2.321809 54.024265 18.257596
F 29.040626 7.717750 19.190638
F 29.040626 30.871007 19.190638
F 29.040626 54.024265 19.190638
F 2.321809 15.435503 18.257595
F 2.321809 38.588760 18.257595
F 2.321809 61.742018 18.257595
F 29.040626 15.435503 19.190637
F 29.040626 38.588760 19.190637
F 29.040626 61.742018 19.190637
F 2.321809 0.000000 18.257595
F 2.321809 23.153258 18.257595
F 2.321809 46.306515 18.257595
F 29.040626 0.000000 19.190637
F 29.040626 23.153258 19.190637
F 29.040626 46.306515 19.190637
F 11.228078 7.717750 18.568610
F 11.228078 30.871007 18.568610
F 11.228078 54.024265 18.568610
F 37.946895 7.717750 19.501652
F 37.946895 30.871007 19.501652
F 37.946895 54.024265 19.501652
F 11.228078 15.435502 18.568608
F 11.228078 38.588760 18.568608
F 11.228078 61.742017 18.568608
F 37.946895 15.435502 19.501650
F 37.946895 38.588760 19.501650
F 37.946895 61.742017 19.501650
F 11.228078 0.000000 18.568609
F 11.228078 23.153258 18.568609
F 11.228078 46.306515 18.568609
F 37.946895 0.000000 19.501651
F 37.946895 23.153258 19.501651
F 37.946895 46.306515 19.501651
F 20.134354 7.717750 18.879623
F 20.134354 30.871008 18.879623
F 20.134354 54.024265 18.879623
F 46.853171 7.717750 19.812665
F 46.853171 30.871008 19.812665
F 46.853171 54.024265 19.812665
F 20.134354 15.435503 18.879622
F 20.134354 38.588760 18.879622
F 20.134354 61.742018 18.879622
F 46.853171 15.435503 19.812664
F 46.853171 38.588760 19.812664
F 46.853171 61.742018 19.812664
F 20.134354 0.000001 18.879623
F 20.134354 23.153258 18.879623
F 20.134354 46.306516 18.879623
F 46.853171 0.000001 19.812665
F 46.853171 23.153258 19.812665
F 46.853171 46.306516 19.812665
F 2.448766 5.145166 14.621627
F 2.448766 28.298423 14.621627
F 2.448766 51.451681 14.621627
F 29.167582 5.145166 15.554669
F 29.167582 28.298423 15.554669
F 29.167582 51.451681 15.554669
F 2.448766 12.862918 14.621626
F 2.448766 36.016175 14.621626
F 2.448766 59.169433 14.621626
F 29.167582 12.862918 15.554668
F 29.167582 36.016175 15.554668
F 29.167582 59.169433 15.554668
F 2.448766 20.580673 14.621627
F 2.448766 43.733931 14.621627
F 2.448766 66.887188 14.621627
F 29.167582 20.580673 15.554669
F 29.167582 43.733931 15.554669
F 29.167582 66.887188 15.554669
F 11.355034 5.145165 14.932640
F 11.355034 28.298422 14.932640
F 11.355034 51.451680 14.932640
F 38.073851 5.145165 15.865682
F 38.073851 28.298422 15.865682
F 38.073851 51.451680 15.865682
F 11.355034 12.862917 14.932639
F 11.355034 36.016174 14.932639
F 11.355034 59.169432 14.932639
F 38.073851 12.862917 15.865681
F 38.073851 36.016174 15.865681
F 38.073851 59.169432 15.865681
F 11.355034 20.580672 14.932640
F 11.355034 43.733930 14.932640
F 11.355034 66.887187 14.932640
F 38.073851 20.580672 15.865682
F 38.073851 43.733930 15.865682
F 38.073851 66.887187 15.865682
F 20.261312 5.145164 15.243654
F 20.261312 28.298422 15.243654
F 20.261312 51.451679 15.243654
F 46.980129 5.145164 16.176696
F 46.980129 28.298422 16.176696
F 46.980129 51.451679 16.176696
F 20.261312 12.862916 15.243653
F 20.261312 36.016174 15.243653
F 20.261312 59.169431 15.243653
F 46.980129 12.862916 16.176695
F 46.980129 36.016174 16.176695
F 46.980129 59.169431 16.176695
F 20.261312 20.580672 15.243654
F 20.261312 43.733929 15.243654
F 20.261312 66.887187 15.243654
F 46.980129 20.580672 16.176696
F 46.980129 43.733929 16.176696
F 46.980129 66.887187 16.176696
F 2.353550 5.145165 17.348602
F 2.353550 28.298423 17.348602
F 2.353550 51.451680 17.348602
F 29.072366 5.145165 18.281644
F 29.072366 28.298423 18.281644
F 29.072366 51.451680 18.281644
F 2.353550 12.862917 17.348603
F 2.353550 36.016175 17.348603
F 2.353550 59.169432 17.348603
F 29.072366 12.862917 18.281645
F 29.072366 36.016175 18.281645
F 29.072366 59.169432 18.281645
F 2.353550 20.580673 17.348602
F 2.353550 43.733930 17.348602
F 2.353550 66.887188 17.348602
F 29.072366 20.580673 18.281644
F 29.072366 43.733930 18.281644
F 29.072366 66.887188 18.281644
F 11.259819 5.145165 17.659616
F 11.259819 28.298422 17.659616
F 11.259819 51.451680 17.659616
F 37.978636 5.145165 18.592658
F 37.978636 28.298422 18.592658
F 37.978636 51.451680 18.592658
F 11.259819 12.862917 17.659617
F 11.259819 36.016175 17.659617
F 11.259819 59.169432 17.659617
F 37.978636 12.862917 18.592659
F 37.978636 36.016175 18.592659
F 37.978636 59.169432 18.592659
F 11.259819 20.580672 17.659617
F 11.259819 43.733930 17.659617
F 11.259819 66.887187 17.659617
F 37.978636 20.580672 18.592659
F 37.978636 43.733930 18.592659
F 37.978636 66.887187 18.592659
F 20.166095 5.145164 17.970631
F 20.166095 28.298422 17.970631
F 20.166095 51.451679 17.970631
F 46.884913 5.145164 18.903673
F 46.884913 28.298422 18.903673
F 46.884913 51.451679 18.903673
F 20.166095 12.862917 17.970632
F 20.166095 36.016174 17.970632
F 20.166095 59.169432 17.970632
F 46.884913 12.862917 18.903674
F 46.884913 36.016174 18.903674
F 46.884913 59.169432 18.903674
F 20.166095 20.580672 17.970631
F 20.166095 43.733929 17.970631
F 20.166095 66.887187 17.970631
F 46.884913 20.580672 18.903673
F 46.884913 43.733929 18.903673
F 46.884913 66.887187 18.903673
F 2.226569 7.717749 20.984571
F 2.226569 30.871007 20.984571
F 2.226569 54.024264 20.984571
F 28.945386 7.717749 21.917612
F 28.945386 30.871007 21.917612
F 28.945386 54.024264 21.917612
F 2.226569 15.435502 20.984572
F 2.226569 38.588760 20.984572
F 2.226569 61.742017 20.984572
F 28.945385 15.435502 21.917613
F 28.945385 38.588760 21.917613
F 28.945385 61.742017 21.917613
F 2.226569 0.000000 20.984571
F 2.226569 23.153257 20.984571
F 2.226569 46.306515 20.984571
F 28.945386 0.000000 21.917612
F 28.945386 23.153257 21.917612
F 28.945386 46.306515 21.917612
F 11.132837 7.717750 21.295585
F 11.132837 30.871007 21.295585
F 11.132837 54.024265 21.295585
F 37.851654 7.717750 22.228626
F 37.851654 30.871007 22.228626
F 37.851654 54.024265 22.228626
F 11.132837 15.435503 21.295586
F 11.132837 38.588760 21.295586
F 11.132837 61.742018 21.295586
F 37.851654 15.435503 22.228627
F 37.851654 38.588760 22.228627
F 37.851654 61.742018 22.228627
F 11.132837 0.000000 21.295585
F 11.132837 23.153258 21.295585
F 11.132837 46.306515 21.295585
F 37.851654 0.000000 22.228626
F 37.851654 23.153258 22.228626
F 37.851654 46.306515 22.228626
F 20.039114 7.717751 21.606600
F 20.039114 30.871008 21.606600
F 20.039114 54.024266 21.606600
F 46.757931 7.717751 22.539641
F 46.757931 30.871008 22.539641
F 46.757931 54.024266 22.539641
F 20.039114 15.435503 21.606601
F 20.039114 38.588761 21.606601
F 20.039114 61.742018 21.606601
F 46.757931 15.435503 22.539642
F 46.757931 38.588761 22.539642
F 46.757931 61.742018 22.539642
F 20.039114 0.000001 21.606600
F 20.039114 23.153259 21.606600
F 20.039114 46.306516 21.606600
F 46.757931 0.000001 22.539641
F 46.757931 23.153259 22.539641
F 46.757931 46.306516 22.539641
F 4.580118 1.286291 17.426356
F 4.580118 24.439548 17.426356
F 4.580118 47.592806 17.426356
F 31.298936 1.286291 18.359398
F 31.298936 24.439548 18.359398
F 31.298936 47.592806 18.359398
F 4.580118 9.004040 17.426356
F 4.580118 32.157298 17.426356
F 4.580118 55.310555 17.426356
F 31.298936 9.004040 18.359398
F 31.298936 32.157298 18.359398
F 31.298936 55.310555 18.359398
F 4.580118 16.721795 17.426357
F 4.580118 39.875053 17.426357
F 4.580118 63.028310 17.426357
F 31.298936 16.721795 18.359399
F 31.298936 39.875053 18.359399
F 31.298936 63.028310 18.359399
F 13.486390 1.286290 17.737371
F 13.486390 24.439548 17.737371
F 13.486390 47.592806 17.737371
F 40.205206 1.286290 18.670412
F 40.205206 24.439548 18.670412
F 40.205206 47.592806 18.670412
F 13.486390 9.004040 17.737371
F 13.486390 32.157297 17.737371
F 13.486390 55.310555 17.737371
F 40.205206 9.004040 18.670412
F 40.205206 32.157297 18.670412
F 40.205206 55.310555 18.670412
F 13.486390 16.721795 17.737371
F 13.486390 39.875053 17.737371
F 13.486390 63.028310 17.737371
F 40.205206 16.721795 18.670412
F 40.205206 39.875053 18.670412
F 40.205206 63.028310 18.670412
F 22.392666 1.286290 18.048385
F 22.392666 24.439548 18.048385
F 22.392666 47.592805 18.048385
F 49.111483 1.286290 18.981426
F 49.111483 24.439548 18.981426
F 49.111483 47.592805 18.981426
F 22.392666 9.004040 18.048385
F 22.392666 32.157297 18.048385
F 22.392666 55.310555 18.048385
F 49.111483 9.004040 18.981426
F 49.111483 32.157297 18.981426
F 49.111483 55.310555 18.981426
F 22.392666 16.721795 18.048385
F 22.392666 39.875052 18.048385
F 22.392666 63.028310 18.048385
F 49.111483 16.721795 18.981426
F 49.111483 39.875052 18.981426
F 49.111483 63.028310 18.981426
F 4.453133 3.858875 21.062324
F 4.453133 27.012132 21.062324
F 4.453133 50.165390 21.062324
F 31.171950 3.858875 21.995366
F 31.171950 27.012132 21.995366
F 31.171950 50.165390 21.995366
F 4.453133 11.576625 21.062324
F 4.453133 34.729882 21.062324
F 4.453133 57.883140 21.062324
F 31.171950 11.576625 21.995366
F 31.171950 34.729882 21.995366
F 31.171950 57.883140 21.995366
F 4.453133 19.294380 21.062324
F 4.453133 42.447638 21.062324
F 4.453133 65.600895 21.062324
F 31.171950 19.294380 21.995366
F 31.171950 42.447638 21.995366
F 31.171950 65.600895 21.995366
F 13.359404 3.858876 21.373339
F 13.359404 27.012134 21.373339
F 13.359404 50.165391 21.373339
F 40.078221 3.858876 22.306381
F 40.078221 27.012134 22.306381
F 40.078221 50.165391 22.306381
F 13.359404 11.576626 21.373339
F 13.359404 34.729884 21.373339
F 13.359404 57.883141 21.373339
F 40.078221 11.576626 22.306381
F 40.078221 34.729884 22.306381
F 40.078221 57.883141 22.306381
F 13.359404 19.294382 21.373339
F 13.359404 42.447639 21.373339
F 13.359404 65.600897 21.373339
F 40.078221 19.294382 22.306381
F 40.078221 42.447639 22.306381
F 40.078221 65.600897 22.306381
F 22.265682 3.858875 21.684352
F 22.265682 27.012133 21.684352
F 22.265682 50.165390 21.684352
F 48.984499 3.858875 22.617394
F 48.984499 27.012133 22.617394
F 48.984499 50.165390 22.617394
F 22.265682 11.576625 21.684353
F 22.265682 34.729883 21.684353
F 22.265682 57.883140 21.684353
F 48.984499 11.576625 22.617395
F 48.984499 34.729883 22.617395
F 48.984499 57.883140 22.617395
F 22.265682 19.294381 21.684353
F 22.265682 42.447638 21.684353
F 22.265682 65.600896 21.684353
F 48.984499 19.294381 22.617395
F 48.984499 42.447638 22.617395
F 48.984499 65.600896 22.617395
F 4.548374 3.858875 18.335350
F 4.548374 27.012133 18.335350
F 4.548374 50.165390 18.335350
F 31.267190 3.858875 19.268391
F 31.267190 27.012133 19.268391
F 31.267190 50.165390 19.268391
F 4.548374 11.576625 18.335349
F 4.548374 34.729883 18.335349
F 4.548374 57.883140 18.335349
F 31.267190 11.576625 19.268390
F 31.267190 34.729883 19.268390
F 31.267190 57.883140 19.268390
F 4.548374 19.294381 18.335349
F 4.548374 42.447638 18.335349
F 4.548374 65.600896 18.335349
F 31.267190 19.294381 19.268390
F 31.267190 42.447638 19.268390
F 31.267190 65.600896 19.268390
F 13.454645 3.858876 18.646363
F 13.454645 27.012133 18.646363
F 13.454645 50.165391 18.646363
F 40.173462 3.858876 19.579404
F 40.173462 27.012133 19.579404
F 40.173462 50.165391 19.579404
F 13.454645 11.576626 18.646363
F 13.454645 34.729883 18.646363
F 13.454645 57.883141 18.646363
F 40.173462 11.576626 19.579404
F 40.173462 34.729883 19.579404
F 40.173462 57.883141 19.579404
F 13.454645 19.294381 18.646362
F 13.454645 42.447639 18.646362
F 13.454645 65.600896 18.646362
F 40.173462 19.294381 19.579403
F 40.173462 42.447639 19.579403
F 40.173462 65.600896 19.579403
F 22.360921 3.858875 18.957377
F 22.360921 27.012133 18.957377
F 22.360921 50.165390 18.957377
F 49.079738 3.858875 19.890418
F 49.079738 27.012133 19.890418
F 49.079738 50.165390 19.890418
F 22.360921 11.576625 18.957377
F 22.360921 34.729883 18.957377
F 22.360921 57.883140 18.957377
F 49.079738 11.576625 19.890418
F 49.079738 34.729883 19.890418
F 49.079738 57.883140 19.890418
F 22.360921 19.294381 18.957377
F 22.360921 42.447638 18.957377
F 22.360921 65.600896 18.957377
F 49.079738 19.294381 19.890418
F 49.079738 42.447638 19.890418
F 49.079738 65.600896 19.890418
F 4.675334 1.286291 14.699381
F 4.675334 24.439549 14.699381
F 4.675334 47.592806 14.699381
F 31.394151 1.286291 15.632422
F 31.394151 24.439549 15.632422
F 31.394151 47.592806 15.632422
F 4.675334 9.004041 14.699381
F 4.675334 32.157298 14.699381
F 4.675334 55.310556 14.699381
F 31.394151 9.004041 15.632422
F 31.394151 32.157298 15.632422
F 31.394151 55.310556 15.632422
F 4.675334 16.721796 14.699380
F 4.675334 39.875053 14.699380
F 4.675334 63.028311 14.699380
F 31.394151 16.721796 15.632421
F 31.394151 39.875053 15.632421
F 31.394151 63.028311 15.632421
F 13.581605 1.286290 15.010394
F 13.581605 24.439547 15.010394
F 13.581605 47.592805 15.010394
F 40.300421 1.286290 15.943435
F 40.300421 24.439547 15.943435
F 40.300421 47.592805 15.943435
F 13.581605 9.004039 15.010394
F 13.581605 32.157297 15.010394
F 13.581605 55.310554 15.010394
F 40.300421 9.004039 15.943435
F 40.300421 32.157297 15.943435
F 40.300421 55.310554 15.943435
F 13.581605 16.721795 15.010393
F 13.581605 39.875052 15.010393
F 13.581605 63.028310 15.010393
F 40.300422 16.721795 15.943434
F 40.300422 39.875052 15.943434
F 40.300422 63.028310 15.943434
F 22.487882 1.286290 15.321408
F 22.487882 24.439548 15.321408
F 22.487882 47.592805 15.321408
F 49.206700 1.286290 16.254449
F 49.206700 24.439548 16.254449
F 49.206700 47.592805 16.254449
F 22.487882 9.004039 15.321408
F 22.487882 32.157297 15.321408
F 22.487882 55.310555 15.321408
F 49.206700 9.004039 16.254449
F 49.206700 32.157297 16.254449
F 49.206700 55.310555 16.254449
F 22.487882 16.721795 15.321407
F 22.487882 39.875052 15.321407
F 22.487882 63.028310 15.321407
F 49.206700 16.721795 16.254448
F 49.206700 39.875052 16.254448
F 49.206700 63.028310 16.254448
F 6.774942 7.717750 18.413103
F 6.774942 30.871007 18.413103
F 6.774942 54.024265 18.413103
F 33.493760 7.717750 19.346145
F 33.493760 30.871007 19.346145
F 33.493760 54.024265 19.346145
F 6.774943 15.435502 18.413102
F 6.774943 38.588760 18.413102
F 6.774943 61.742018 18.413102
F 33.493760 15.435502 19.346144
F 33.493760 38.588760 19.346144
F 33.493760 61.742018 19.346144
F 6.774942 0.000000 18.413103
F 6.774942 23.153258 18.413103
F 6.774942 46.306515 18.413103
F 33.493760 0.000000 19.346145
F 33.493760 23.153258 19.346145
F 33.493760 46.306515 19.346145
F 15.681216 7.717750 18.724116
F 15.681216 30.871008 18.724116
F 15.681216 54.024265 18.724116
F 42.400032 7.717750 19.657158
F 42.400032 30.871008 19.657158
F 42.400032 54.024265 19.657158
F 15.681216 15.435503 18.724115
F 15.681216 38.588760 18.724115
F 15.681216 61.742018 18.724115
F 42.400032 15.435503 19.657157
F 42.400032 38.588760 19.657157
F 42.400032 61.742018 19.657157
F 15.681216 0.000001 18.724116
F 15.681216 23.153258 18.724116
F 15.681216 46.306516 18.724116
F 42.400032 0.000001 19.657158
F 42.400032 23.153258 19.657158
F 42.400032 46.306516 19.657158
F 24.587491 7.717750 19.035131
F 24.587491 30.871007 19.035131
F 24.587491 54.024265 19.035131
F 51.306309 7.717750 19.968173
F 51.306309 30.871007 19.968173
F 51.306309 54.024265 19.968173
F 24.587491 15.435502 19.035130
F 24.587491 38.588760 19.035130
F 24.587491 61.742018 19.035130
F 51.306309 15.435502 19.968172
F 51.306309 38.588760 19.968172
F 51.306309 61.742018 19.968172
F 24.587491 0.000000 19.035130
F 24.587491 23.153258 19.035130
F 24.587491 46.306515 19.035130
F 51.306309 0.000000 19.968172
F 51.306309 23.153258 19.968172
F 51.306309 46.306515 19.968172
F 6.901898 5.145165 14.777134
F 6.901898 28.298423 14.777134
F 6.901898 51.451680 14.777134
F 33.620715 5.145165 15.710176
F 33.620715 28.298423 15.710176
F 33.620715 51.451680 15.710176
F 6.901898 12.862918 14.777133
F 6.901898 36.016175 14.777133
F 6.901898 59.169433 14.777133
F 33.620715 12.862918 15.710175
F 33.620715 36.016175 15.710175
F 33.620715 59.169433 15.710175
F 6.901898 20.580673 14.777134
F 6.901898 43.733930 14.777134
F 6.901898 66.887188 14.777134
F 33.620715 20.580673 15.710176
F 33.620715 43.733930 15.710176
F 33.620715 66.887188 15.710176
F 15.808173 5.145164 15.088147
F 15.808173 28.298421 15.088147
F 15.808173 51.451679 15.088147
F 42.526989 5.145164 16.021189
F 42.526989 28.298421 16.021189
F 42.526989 51.451679 16.021189
F 15.808173 12.862916 15.088146
F 15.808173 36.016174 15.088146
F 15.808173 59.169431 15.088146
F 42.526989 12.862916 16.021188
F 42.526989 36.016174 16.021188
F 42.526989 59.169431 16.021188
F 15.808173 20.580671 15.088146
F 15.808173 43.733929 15.088146
F 15.808173 66.887186 15.088146
F 42.526989 20.580671 16.021188
F 42.526989 43.733929 16.021188
F 42.526989 66.887186 16.021188
F 24.714449 5.145165 15.399162
F 24.714449 28.298423 15.399162
F 24.714449 51.451680 15.399162
F 51.433265 5.145165 16.332204
F 51.433265 28.298423 16.332204
F 51.433265 51.451680 16.332204
F 24.714449 12.862917 15.399161
F 24.714449 36.016175 15.399161
F 24.714449 59.169432 15.399161
F 51.433266 12.862917 16.332203
F 51.433266 36.016175 16.332203
F 51.433266 59.169432 16.332203
F 24.714449 20.580673 15.399162
F 24.714449 43.733930 15.399162
F 24.714449 66.887188 15.399162
F 51.433265 20.580673 16.332204
F 51.433265 43.733930 16.332204
F 51.433265 66.887188 16.332204
F 6.806683 5.145165 17.504109
F 6.806683 28.298423 17.504109
F 6.806683 51.451680 17.504109
F 33.525500 5.145165 18.437151
F 33.525500 28.298423 18.437151
F 33.525500 51.451680 18.437151
F 6.806683 12.862917 17.504110
F 6.806683 36.016175 17.504110
F 6.806683 59.169432 17.504110
F 33.525500 12.862917 18.437152
F 33.525500 36.016175 18.437152
F 33.525500 59.169432 18.437152
F 6.806683 20.580673 17.504109
F 6.806683 43.733930 17.504109
F 6.806683 66.887188 17.504109
F 33.525500 20.580673 18.437151
F 33.525500 43.733930 18.437151
F 33.525500 66.887188 18.437151
F 15.712956 5.145164 17.815124
F 15.712956 28.298422 17.815124
F 15.712956 51.451679 17.815124
F 42.431773 5.145164 18.748166
F 42.431773 28.298422 18.748166
F 42.431773 51.451679 18.748166
F 15.712956 12.862917 17.815125
F 15.712956 36.016174 17.815125
F 15.712956 59.169432 17.815125
F 42.431773 12.862917 18.748167
F 42.431773 36.016174 18.748167
F 42.431773 59.169432 18.748167
F 15.712956 20.580672 17.815124
F 15.712956 43.733929 17.815124
F 15.712956 66.887187 17.815124
F 42.431773 20.580672 18.748166
F 42.431773 43.733929 18.748166
F 42.431773 66.887187 18.748166
F 24.619232 5.145165 18.126137
F 24.619232 28.298423 18.126137
F 24.619232 51.451680 18.126137
F 51.338049 5.145165 19.059179
F 51.338049 28.298423 19.059179
F 51.338049 51.451680 19.059179
F 24.619232 12.862917 18.126138
F 24.619232 36.016175 18.126138
F 24.619232 59.169432 18.126138
F 51.338049 12.862917 19.059180
F 51.338049 36.016175 19.059180
F 51.338049 59.169432 19.059180
F 24.619232 20.580672 18.126137
F 24.619232 43.733930 18.126137
F 24.619232 66.887188 18.126137
F 51.338049 20.580672 19.059179
F 51.338049 43.733930 19.059179
F 51.338049 66.887188 19.059179
F 6.679701 7.717749 21.140078
F 6.679701 30.871007 21.140078
F 6.679701 54.024264 21.140078
F 33.398519 7.717749 22.073119
F 33.398519 30.871007 22.073119
F 33.398519 54.024264 22.073119
F 6.679701 15.435502 21.140079
F 6.679701 38.588760 21.140079
F 6.679701 61.742017 21.140079
F 33.398519 15.435502 22.073120
F 33.398519 38.588760 22.073120
F 33.398519 61.742017 22.073120
F 6.679701 0.000000 21.140078
F 6.679701 23.153257 21.140078
F 6.679701 46.306515 21.140078
F 33.398519 0.000000 22.073119
F 33.398519 23.153257 22.073119
F 33.398519 46.306515 22.073119
F 15.585975 7.717751 21.451093
F 15.585975 30.871008 21.451093
F 15.585975 54.024266 21.451093
F 42.304791 7.717751 22.384134
F 42.304791 30.871008 22.384134
F 42.304791 54.024266 22.384134
F 15.585975 15.435503 21.451094
F 15.585975 38.588761 21.451094
F 15.585975 61.742018 21.451094
F 42.304791 15.435503 22.384135
F 42.304791 38.588761 22.384135
F 42.304791 61.742018 22.384135
F 15.585975 0.000001 21.451093
F 15.585975 23.153259 21.451093
F 15.585975 46.306516 21.451093
F 42.304791 0.000001 22.384134
F 42.304791 23.153259 22.384134
F 42.304791 46.306516 22.384134
F 24.492252 7.717750 21.762106
F 24.492252 30.871007 21.762106
F 24.492252 54.024265 21.762106
F 51.211069 7.717750 22.695147
F 51.211069 30.871007 22.695147
F 51.211069 54.024265 22.695147
F 24.492252 15.435502 21.762107
F 24.492252 38.588760 21.762107
F 24.492252 61.742017 21.762107
F 51.211069 15.435502 22.695148
F 51.211069 38.588760 22.695148
F 51.211069 61.742017 22.695148
F 24.492252 0.000000 21.762106
F 24.492252 23.153258 21.762106
F 24.492252 46.306515 21.762106
F 51.211069 0.000000 22.695147
F 51.211069 23.153258 22.695147
F 51.211069 46.306515 22.695147
F 53.438326 1.286291 4.543102
F 53.438326 24.439548 4.543102
F 53.438326 47.592806 4.543102
F 80.173430 1.286291 4.543102
F 80.173430 24.439548 4.543102
F 80.173430 47.592806 4.543102
F 53.438326 9.004040 4.543102
F 53.438326 32.157298 4.543102
F 53.438326 55.310555 4.543102
F 80.173430 9.004040 4.543102
F 80.173430 32.157298 4.543102
F 80.173430 55.310555 4.543102
F 53.438326 16.721795 4.543102
F 53.438326 39.875053 4.543102
F 53.438326 63.028310 4.543102
F 80.173430 16.721795 4.543102
F 80.173430 39.875053 4.543102
F 80.173430 63.028310 4.543102
F 62.350024 1.286291 4.543102
F 62.350024 24.439548 4.543102
F 62.350024 47.592806 4.543102
F 89.085127 1.286291 4.543102
F 89.085127 24.439548 4.543102
F 89.085127 47.592806 4.543102
F 62.350024 9.004040 4.543102
F 62.350024 32.157298 4.543102
F 62.350024 55.310555 4.543102
F 89.085127 9.004040 4.543102
F 89.085127 32.157298 4.543102
F 89.085127 55.310555 4.543102
F 62.350024 16.721795 4.543103
F 62.350024 39.875053 4.543103
F 62.350024 63.028310 4.543103
F 89.085127 16.721795 4.543103
F 89.085127 39.875053 4.543103
F 89.085127 63.028310 4.543103
F 71.261727 1.286290 4.543103
F 71.261727 24.439547 4.543103
F 71.261727 47.592805 4.543103
F 97.996830 1.286290 4.543103
F 97.996830 24.439547 4.543103
F 97.996830 47.592805 4.543103
F 71.261727 9.004039 4.543103
F 71.261727 32.157297 4.543103
F 71.261727 55.310554 4.543103
F 97.996830 9.004039 4.543103
F 97.996830 32.157297 4.543103
F 97.996830 55.310554 4.543103
F 71.261727 16.721795 4.543104
F 71.261727 39.875052 4.543104
F 71.261727 63.028310 4.543104
F 97.996830 16.721795 4.543104
F 97.996830 39.875052 4.543104
F 97.996830 63.028310 4.543104
F 53.438313 3.858875 8.181286
F 53.438313 27.012132 8.181286
F 53.438313 50.165390 8.181286
F 80.173416 3.858875 8.181286
F 80.173416 27.012132 8.181286
F 80.173416 50.165390 8.181286
F 53.438313 11.576625 8.181286
F 53.438313 34.729882 8.181286
F 53.438313 57.883140 8.181286
F 80.173416 11.576625 8.181286
F 80.173416 34.729882 8.181286
F 80.173416 57.883140 8.181286
F 53.438313 19.294380 8.181287
F 53.438313 42.447638 8.181287
F 53.438313 65.600895 8.181287
F 80.173416 19.294380 8.181287
F 80.173416 42.447638 8.181287
F 80.173416 65.600895 8.181287
F 62.350008 3.858875 8.181287
F 62.350008 27.012133 8.181287
F 62.350008 50.165390 8.181287
F 89.085111 3.858875 8.181287
F 89.085111 27.012133 8.181287
F 89.085111 50.165390 8.181287
F 62.350008 11.576625 8.181287
F 62.350008 34.729883 8.181287
F 62.350008 57.883140 8.181287
F 89.085111 11.576625 8.181287
F 89.085111 34.729883 8.181287
F 89.085111 57.883140 8.181287
F 62.350008 19.294380 8.181287
F 62.350008 42.447638 8.181287
F 62.350008 65.600896 8.181287
F 89.085111 19.294380 8.181287
F 89.085111 42.447638 8.181287
F 89.085111 65.600896 8.181287
F 71.261713 3.858876 8.181288
F 71.261713 27.012134 8.181288
F 71.261713 50.165391 8.181288
F 97.996817 3.858876 8.181288
F 97.996817 27.012134 8.181288
F 97.996817 50.165391 8.181288
F 71.261713 11.576626 8.181288
F 71.261713 34.729884 8.181288
F 71.261713 57.883141 8.181288
F 97.996817 11.576626 8.181288
F 97.996817 34.729884 8.181288
F 97.996817 57.883141 8.181288
F 71.261713 19.294382 8.181288
F 71.261713 42.447639 8.181288
F 71.261713 65.600897 8.181288
F 97.996817 19.294382 8.181288
F 97.996817 42.447639 8.181288
F 97.996817 65.600897 8.181288
F 53.438324 3.858875 5.452649
F 53.438324 27.012133 5.452649
F 53.438324 50.165390 5.452649
F 80.173428 3.858875 5.452649
F 80.173428 27.012133 5.452649
F 80.173428 50.165390 5.452649
F 53.438324 11.576625 5.452649
F 53.438324 34.729883 5.452649
F 53.438324 57.883140 5.452649
F 80.173428 11.576625 5.452649
F 80.173428 34.729883 5.452649
F 80.173428 57.883140 5.452649
F 53.438324 19.294381 5.452648
F 53.438324 42.447638 5.452648
F 53.438324 65.600896 5.452648
F 80.173428 19.294381 5.452648
F 80.173428 42.447638 5.452648
F 80.173428 65.600896 5.452648
F 62.350021 3.858875 5.452649
F 62.350021 27.012133 5.452649
F 62.350021 50.165390 5.452649
F 89.085124 3.858875 5.452649
F 89.085124 27.012133 5.452649
F 89.085124 50.165390 5.452649
F 62.350021 11.576625 5.452649
F 62.350021 34.729883 5.452649
F 62.350021 57.883140 5.452649
F 89.085124 11.576625 5.452649
F 89.085124 34.729883 5.452649
F 89.085124 57.883140 5.452649
F 62.350021 19.294381 5.452648
F 62.350021 42.447638 5.452648
F 62.350021 65.600896 5.452648
F 89.085124 19.294381 5.452648
F 89.085124 42.447638 5.452648
F 89.085124 65.600896 5.452648
F 71.261725 3.858876 5.452648
F 71.261725 27.012133 5.452648
F 71.261725 50.165391 5.452648
F 97.996829 3.858876 5.452648
F 97.996829 27.012133 5.452648
F 97.996829 50.165391 5.452648
F 71.261725 11.576626 5.452648
F 71.261725 34.729883 5.452648
F 71.261725 57.883141 5.452648
F 97.996829 11.576626 5.452648
F 97.996829 34.729883 5.452648
F 97.996829 57.883141 5.452648
F 71.261725 19.294381 5.452647
F 71.261725 42.447639 5.452647
F 71.261725 65.600896 5.452647
F 97.996829 19.294381 5.452647
F 97.996829 42.447639 5.452647
F 97.996829 65.600896 5.452647
F 53.438314 1.286291 1.814464
F 53.438314 24.439549 1.814464
F 53.438314 47.592806 1.814464
F 80.173418 1.286291 1.814464
F 80.173418 24.439549 1.814464
F 80.173418 47.592806 1.814464
F 53.438314 9.004040 1.814464
F 53.438314 32.157298 1.814464
F 53.438314 55.310555 1.814464
F 80.173418 9.004040 1.814464
F 80.173418 32.157298 1.814464
F 80.173418 55.310555 1.814464
F 53.438314 16.721796 1.814463
F 53.438314 39.875053 1.814463
F 53.438314 63.028311 1.814463
F 80.173418 16.721796 1.814463
F 80.173418 39.875053 1.814463
F 80.173418 63.028311 1.814463
F 62.350010 1.286291 1.814464
F 62.350010 24.439548 1.814464
F 62.350010 47.592806 1.814464
F 89.085114 1.286291 1.814464
F 89.085114 24.439548 1.814464
F 89.085114 47.592806 1.814464
F 62.350010 9.004040 1.814464
F 62.350010 32.157298 1.814464
F 62.350010 55.310555 1.814464
F 89.085114 9.004040 1.814464
F 89.085114 32.157298 1.814464
F 89.085114 55.310555 1.814464
F 62.350010 16.721795 1.814463
F 62.350010 39.875053 1.814463
F 62.350010 63.028310 1.814463
F 89.085114 16.721795 1.814463
F 89.085114 39.875053 1.814463
F 89.085114 63.028310 1.814463
F 71.261715 1.286290 1.814463
F 71.261715 24.439547 1.814463
F 71.261715 47.592805 1.814463
F 97.996818 1.286290 1.814463
F 97.996818 24.439547 1.814463
F 97.996818 47.592805 1.814463
F 71.261715 9.004039 1.814463
F 71.261715 32.157296 1.814463
F 71.261715 55.310554 1.814463
F 97.996818 9.004039 1.814463
F 97.996818 32.157296 1.814463
F 97.996818 55.310554 1.814463
F 71.261715 16.721794 1.814462
F 71.261715 39.875052 1.814462
F 71.261715 63.028309 1.814462
F 97.996818 16.721794 1.814462
F 97.996818 39.875052 1.814462
F 97.996818 63.028309 1.814462
F 55.666251 7.717750 5.452649
F 55.666251 30.871007 5.452649
F 55.666251 54.024265 5.452649
F 82.401354 7.717750 5.452649
F 82.401354 30.871007 5.452649
F 82.401354 54.024265 5.452649
F 55.666251 15.435503 5.452648
F 55.666251 38.588760 5.452648
F 55.666251 61.742018 5.452648
F 82.401354 15.435503 5.452648
F 82.401354 38.588760 5.452648
F 82.401354 61.742018 5.452648
F 55.666251 0.000000 5.452649
F 55.666251 23.153258 5.452649
F 55.666251 46.306515 5.452649
F 82.401354 0.000000 5.452649
F 82.401354 23.153258 5.452649
F 82.401354 46.306515 5.452649
F 64.577949 7.717750 5.452649
F 64.577949 30.871007 5.452649
F 64.577949 54.024265 5.452649
F 91.313052 7.717750 5.452649
F 91.313052 30.871007 5.452649
F 91.313052 54.024265 5.452649
F 64.577949 15.435502 5.452648
F 64.577949 38.588760 5.452648
F 64.577949 61.742017 5.452648
F 91.313052 15.435502 5.452648
F 91.313052 38.588760 5.452648
F 91.313052 61.742017 5.452648
F 64.577949 0.000000 5.452649
F 64.577949 23.153258 5.452649
F 64.577949 46.306515 5.452649
F 91.313052 0.000000 5.452649
F 91.313052 23.153258 5.452649
F 91.313052 46.306515 5.452649
F 73.489653 7.717750 5.452648
F 73.489653 30.871008 5.452648
F 73.489653 54.024265 5.452648
F 100.224757 7.717750 5.452648
F 100.224757 30.871008 5.452648
F 100.224757 54.024265 5.452648
F 73.489653 15.435503 5.452647
F 73.489653 38.588760 5.452647
F 73.489653 61.742018 5.452647
F 100.224757 15.435503 5.452647
F 100.224757 38.588760 5.452647
F 100.224757 61.742018 5.452647
F 73.489653 0.000001 5.452648
F 73.489653 23.153258 5.452648
F 73.489653 46.306516 5.452648
F 100.224757 0.000001 5.452648
F 100.224757 23.153258 5.452648
F 100.224757 46.306516 5.452648
F 55.666236 5.145166 1.814465
F 55.666236 28.298423 1.814465
F 55.666236 51.451681 1.814465
F 82.401340 5.145166 1.814465
F 82.401340 28.298423 1.814465
F 82.401340 51.451681 1.814465
F 55.666236 12.862918 1.814464
F 55.666236 36.016175 1.814464
F 55.666236 59.169433 1.814464
F 82.401340 12.862918 1.814464
F 82.401340 36.016175 1.814464
F 82.401340 59.169433 1.814464
F 55.666236 20.580673 1.814464
F 55.666236 43.733931 1.814464
F 55.666236 66.887188 1.814464
F 82.401340 20.580673 1.814464
F 82.401340 43.733931 1.814464
F 82.401340 66.887188 1.814464
F 64.577933 5.145165 1.814464
F 64.577933 28.298422 1.814464
F 64.577933 51.451680 1.814464
F 91.313036 5.145165 1.814464
F 91.313036 28.298422 1.814464
F 91.313036 51.451680 1.814464
F 64.577933 12.862917 1.814463
F 64.577933 36.016174 1.814463
F 64.577933 59.169432 1.814463
F 91.313036 12.862917 1.814463
F 91.313036 36.016174 1.814463
F 91.313036 59.169432 1.814463
F 64.577933 20.580672 1.814464
F 64.577933 43.733930 1.814464
F 64.577933 66.887187 1.814464
F 91.313036 20.580672 1.814464
F 91.313036 43.733930 1.814464
F 91.313036 66.887187 1.814464
F 73.489640 5.145164 1.814463
F 73.489640 28.298422 1.814463
F 73.489640 51.451679 1.814463
F 100.224744 5.145164 1.814463
F 100.224744 28.298422 1.814463
F 100.224744 51.451679 1.814463
F 73.489640 12.862916 1.814463
F 73.489640 36.016174 1.814463
F 73.489640 59.169431 1.814463
F 100.224744 12.862916 1.814463
F 100.224744 36.016174 1.814463
F 100.224744 59.169431 1.814463
F 73.489640 20.580672 1.814463
F 73.489640 43.733929 1.814463
F 73.489640 66.887187 1.814463
F 100.224744 20.580672 1.814463
F 100.224744 43.733929 1.814463
F 100.224744 66.887187 1.814463
F 55.666248 5.145165 4.543101
F 55.666248 28.298423 4.543101
F 55.666248 51.451680 4.543101
F 82.401352 5.145165 4.543101
F 82.401352 28.298423 4.543101
F 82.401352 51.451680 4.543101
F 55.666248 12.862917 4.543102
F 55.666248 36.016175 4.543102
F 55.666248 59.169432 4.543102
F 82.401352 12.862917 4.543102
F 82.401352 36.016175 4.543102
F 82.401352 59.169432 4.543102
F 55.666248 20.580673 4.543102
F 55.666248 43.733930 4.543102
F 55.666248 66.887188 4.543102
F 82.401352 20.580673 4.543102
F 82.401352 43.733930 4.543102
F 82.401352 66.887188 4.543102
F 64.577946 5.145165 4.543102
F 64.577946 28.298422 4.543102
F 64.577946 51.451680 4.543102
F 91.313049 5.145165 4.543102
F 91.313049 28.298422 4.543102
F 91.313049 51.451680 4.543102
F 64.577946 12.862917 4.543103
F 64.577946 36.016175 4.543103
F 64.577946 59.169432 4.543103
F 91.313049 12.862917 4.543103
F 91.313049 36.016175 4.543103
F 91.313049 59.169432 4.543103
F 64.577946 20.580672 4.543102
F 64.577946 43.733930 4.543102
F 64.577946 66.887187 4.543102
F 91.313049 20.580672 4.543102
F 91.313049 43.733930 4.543102
F 91.313049 66.887187 4.543102
F 73.489652 5.145164 4.543102
F 73.489652 28.298422 4.543102
F 73.489652 51.451679 4.543102
F 100.224755 5.145164 4.543102
F 100.224755 28.298422 4.543102
F 100.224755 51.451679 4.543102
F 73.489652 12.862917 4.543103
F 73.489652 36.016174 4.543103
F 73.489652 59.169432 4.543103
F 100.224755 12.862917 4.543103
F 100.224755 36.016174 4.543103
F 100.224755 59.169432 4.543103
F 73.489652 20.580672 4.543103
F 73.489652 43.733929 4.543103
F 73.489652 66.887187 4.543103
F 100.224755 20.580672 4.543103
F 100.224755 43.733929 4.543103
F 100.224755 66.887187 4.543103
F 55.666238 7.717749 8.181286
F 55.666238 30.871007 8.181286
F 55.666238 54.024264 8.181286
F 82.401342 7.717749 8.181286
F 82.401342 30.871007 8.181286
F 82.401342 54.024264 8.181286
F 55.666238 15.435502 8.181287
F 55.666238 38.588760 8.181287
F 55.666238 61.742017 8.181287
F 82.401342 15.435502 8.181287
F 82.401342 38.588760 8.181287
F 82.401342 61.742017 8.181287
F 55.666238 0.000000 8.181286
F 55.666238 23.153257 8.181286
F 55.666238 46.306515 8.181286
F 82.401342 0.000000 8.181286
F 82.401342 23.153257 8.181286
F 82.401342 46.306515 8.181286
F 64.577935 7.717750 8.181287
F 64.577935 30.871007 8.181287
F 64.577935 54.024265 8.181287
F 91.313039 7.717750 8.181287
F 91.313039 30.871007 8.181287
F 91.313039 54.024265 8.181287
F 64.577935 15.435503 8.181288
F 64.577935 38.588760 8.181288
F 64.577935 61.742018 8.181288
F 91.313039 15.435503 8.181288
F 91.313039 38.588760 8.181288
F 91.313039 61.742018 8.181288
F 64.577935 0.000000 8.181287
F 64.577935 23.153258 8.181287
F 64.577935 46.306515 8.181287
F 91.313039 0.000000 8.181287
F 91.313039 23.153258 8.181287
F 91.313039 46.306515 8.181287
F 73.489642 7.717751 8.181287
F 73.489642 30.871008 8.181287
F 73.489642 54.024266 8.181287
F 100.224745 7.717751 8.181287
F 100.224745 30.871008 8.181287
F 100.224745 54.024266 8.181287
F 73.489642 15.435503 8.181288
F 73.489642 38.588761 8.181288
F 73.489642 61.742018 8.181288
F 100.224745 15.435503 8.181288
F 100.224745 38.588761 8.181288
F 100.224745 61.742018 8.181288
F 73.489642 0.000001 8.181287
F 73.489642 23.153259 8.181287
F 73.489642 46.306516 8.181287
F 100.224745 0.000001 8.181287
F 100.224745 23.153259 8.181287
F 100.224745 46.306516 8.181287
F 57.894175 1.286291 4.543102
F 57.894175 24.439548 4.543102
F 57.894175 47.592806 4.543102
F 84.629278 1.286291 4.543102
F 84.629278 24.439548 4.543102
F 84.629278 47.592806 4.543102
F 57.894175 9.004040 4.543102
F 57.894175 32.157298 4.543102
F 57.894175 55.310555 4.543102
F 84.629278 9.004040 4.543102
F 84.629278 32.157298 4.543102
F 84.629278 55.310555 4.543102
F 57.894175 16.721795 4.543103
F 57.894175 39.875053 4.543103
F 57.894175 63.028310 4.543103
F 84.629278 16.721795 4.543103
F 84.629278 39.875053 4.543103
F 84.629278 63.028310 4.543103
F 66.805874 1.286290 4.543102
F 66.805874 24.439548 4.543102
F 66.805874 47.592806 4.543102
F 93.540977 1.286290 4.543102
F 93.540977 24.439548 4.543102
F 93.540977 47.592806 4.543102
F 66.805874 9.004040 4.543102
F 66.805874 32.157297 4.543102
F 66.805874 55.310555 4.543102
F 93.540977 9.004040 4.543102
F 93.540977 32.157297 4.543102
F 93.540977 55.310555 4.543102
F 66.805874 16.721795 4.543103
F 66.805874 39.875053 4.543103
F 66.805874 63.028310 4.543103
F 93.540977 16.721795 4.543103
F 93.540977 39.875053 4.543103
F 93.540977 63.028310 4.543103
F 75.717579 1.286290 4.543102
F 75.717579 24.439548 4.543102
F 75.717579 47.592805 4.543102
F 102.452683 1.286290 4.543102
F 102.452683 24.439548 4.543102
F 102.452683 47.592805 4.543102
F 75.717579 9.004040 4.543102
F 75.717579 32.157297 4.543102
F 75.717579 55.310555 4.543102
F 102.452683 9.004040 4.543102
F 102.452683 32.157297 4.543102
F 102.452683 55.310555 4.543102
F 75.717579 16.721795 4.543103
F 75.717579 39.875052 4.543103
F 75.717579 63.028310 4.543103
F 102.452683 16.721795 4.543103
F 102.452683 39.875052 4.543103
F 102.452683 63.028310 4.543103
F 57.894160 3.858875 8.181286
F 57.894160 27.012132 8.181286
F 57.894160 50.165390 8.181286
F 84.629263 3.858875 8.181286
F 84.629263 27.012132 8.181286
F 84.629263 50.165390 8.181286
F 57.894160 11.576625 8.181286
F 57.894160 34.729882 8.181286
F 57.894160 57.883140 8.181286
F 84.629263 11.576625 8.181286
F 84.629263 34.729882 8.181286
F 84.629263 57.883140 8.181286
F 57.894160 19.294380 8.181287
F 57.894160 42.447638 8.181287
F 57.894160 65.600895 8.181287
F 84.629263 19.294380 8.181287
F 84.629263 42.447638 8.181287
F 84.629263 65.600895 8.181287
F 66.805859 3.858876 8.181287
F 66.805859 27.012134 8.181287
F 66.805859 50.165391 8.181287
F 93.540963 3.858876 8.181287
F 93.540963 27.012134 8.181287
F 93.540963 50.165391 8.181287
F 66.805859 11.576626 8.181287
F 66.805859 34.729884 8.181287
F 66.805859 57.883141 8.181287
F 93.540963 11.576626 8.181287
F 93.540963 34.729884 8.181287
F 93.540963 57.883141 8.181287
F 66.805859 19.294382 8.181288
F 66.805859 42.447639 8.181288
F 66.805859 65.600897 8.181288
F 93.540963 19.294382 8.181288
F 93.540963 42.447639 8.181288
F 93.540963 65.600897 8.181288
F 75.717566 3.858875 8.181287
F 75.717566 27.012133 8.181287
F 75.717566 50.165390 8.181287
F 102.452670 3.858875 8.181287
F 102.452670 27.012133 8.181287
F 102.452670 50.165390 8.181287
F 75.717566 11.576625 8.181287
F 75.717566 34.729883 8.181287
F 75.717566 57.883140 8.181287
F 102.452670 11.576625 8.181287
F 102.452670 34.729883 8.181287
F 102.452670 57.883140 8.181287
F 75.717566 19.294381 8.181287
F 75.717566 42.447638 8.181287
F 75.717566 65.600896 8.181287
F 102.452670 19.294381 8.181287
F 102.452670 42.447638 8.181287
F 102.452670 65.600896 8.181287
F 57.894172 3.858875 5.452649
F 57.894172 27.012133 5.452649
F 57.894172 50.165390 5.452649
F 84.629275 3.858875 5.452649
F 84.629275 27.012133 5.452649
F 84.629275 50.165390 5.452649
F 57.894172 11.576625 5.452649
F 57.894172 34.729883 5.452649
F 57.894172 57.883140 5.452649
F 84.629275 11.576625 5.452649
F 84.629275 34.729883 5.452649
F 84.629275 57.883140 5.452649
F 57.894172 19.294381 5.452648
F 57.894172 42.447638 5.452648
F 57.894172 65.600896 5.452648
F 84.629275 19.294381 5.452648
F 84.629275 42.447638 5.452648
F 84.629275 65.600896 5.452648
F 66.805872 3.858876 5.452648
F 66.805872 27.012133 5.452648
F 66.805872 50.165391 5.452648
F 93.540975 3.858876 5.452648
F 93.540975 27.012133 5.452648
F 93.540975 50.165391 5.452648
F 66.805872 11.576626 5.452648
F 66.805872 34.729883 5.452648
F 66.805872 57.883141 5.452648
F 93.540975 11.576626 5.452648
F 93.540975 34.729883 5.452648
F 93.540975 57.883141 5.452648
F 66.805872 19.294381 5.452648
F 66.805872 42.447639 5.452648
F 66.805872 65.600896 5.452648
F 93.540975 19.294381 5.452648
F 93.540975 42.447639 5.452648
F 93.540975 65.600896 5.452648
F 75.717578 3.858875 5.452649
F 75.717578 27.012133 5.452649
F 75.717578 50.165390 5.452649
F 102.452681 3.858875 5.452649
F 102.452681 27.012133 5.452649
F 102.452681 50.165390 5.452649
F 75.717578 11.576625 5.452648
F 75.717578 34.729883 5.452648
F 75.717578 57.883140 5.452648
F 102.452681 11.576625 5.452648
F 102.452681 34.729883 5.452648
F 102.452681 57.883140 5.452648
F 75.717578 19.294381 5.452648
F 75.717578 42.447638 5.452648
F 75.717578 65.600896 5.452648
F 102.452681 19.294381 5.452648
F 102.452681 42.447638 5.452648
F 102.452681 65.600896 5.452648
F 57.894162 1.286291 1.814464
F 57.894162 24.439549 1.814464
F 57.894162 47.592806 1.814464
F 84.629265 1.286291 1.814464
F 84.629265 24.439549 1.814464
F 84.629265 47.592806 1.814464
F 57.894162 9.004041 1.814464
F 57.894162 32.157298 1.814464
F 57.894162 55.310556 1.814464
F 84.629265 9.004041 1.814464
F 84.629265 32.157298 1.814464
F 84.629265 55.310556 1.814464
F 57.894162 16.721796 1.814463
F 57.894162 39.875053 1.814463
F 57.894162 63.028311 1.814463
F 84.629265 16.721796 1.814463
F 84.629265 39.875053 1.814463
F 84.629265 63.028311 1.814463
F 66.805861 1.286290 1.814464
F 66.805861 24.439547 1.814464
F 66.805861 47.592805 1.814464
F 93.540964 1.286290 1.814464
F 93.540964 24.439547 1.814464
F 93.540964 47.592805 1.814464
F 66.805861 9.004039 1.814464
F 66.805861 32.157297 1.814464
F 66.805861 55.310554 1.814464
F 93.540964 9.004039 1.814464
F 93.540964 32.157297 1.814464
F 93.540964 55.310554 1.814464
F 66.805861 16.721795 1.814463
F 66.805861 39.875052 1.814463
F 66.805861 63.028310 1.814463
F 93.540964 16.721795 1.814463
F 93.540964 39.875052 1.814463
F 93.540964 63.028310 1.814463
F 75.717568 1.286290 1.814464
F 75.717568 24.439548 1.814464
F 75.717568 47.592805 1.814464
F 102.452671 1.286290 1.814464
F 102.452671 24.439548 1.814464
F 102.452671 47.592805 1.814464
F 75.717568 9.004039 1.814464
F 75.717568 32.157297 1.814464
F 75.717568 55.310555 1.814464
F 102.452671 9.004039 1.814464
F 102.452671 32.157297 1.814464
F 102.452671 55.310555 1.814464
F 75.717568 16.721795 1.814463
F 75.717568 39.875052 1.814463
F 75.717568 63.028310 1.814463
F 102.452671 16.721795 1.814463
F 102.452671 39.875052 1.814463
F 102.452671 63.028310 1.814463
F 60.122099 7.717750 5.452649
F 60.122099 30.871007 5.452649
F 60.122099 54.024265 5.452649
F 86.857202 7.717750 5.452649
F 86.857202 30.871007 5.452649
F 86.857202 54.024265 5.452649
F 60.122099 15.435502 5.452648
F 60.122099 38.588760 5.452648
F 60.122099 61.742018 5.452648
F 86.857202 15.435502 5.452648
F 86.857202 38.588760 5.452648
F 86.857202 61.742018 5.452648
F 60.122099 0.000000 5.452649
F 60.122099 23.153258 5.452649
F 60.122099 46.306515 5.452649
F 86.857202 0.000000 5.452649
F 86.857202 23.153258 5.452649
F 86.857202 46.306515 5.452649
F 69.033800 7.717750 5.452648
F 69.033800 30.871008 5.452648
F 69.033800 54.024265 5.452648
F 95.768904 7.717750 5.452648
F 95.768904 30.871008 5.452648
F 95.768904 54.024265 5.452648
F 69.033800 15.435503 5.452647
F 69.033800 38.588760 5.452647
F 69.033800 61.742018 5.452647
F 95.768904 15.435503 5.452647
F 95.768904 38.588760 5.452647
F 95.768904 61.742018 5.452647
F 69.033800 0.000001 5.452648
F 69.033800 23.153258 5.452648
F 69.033800 46.306516 5.452648
F 95.768904 0.000001 5.452648
F 95.768904 23.153258 5.452648
F 95.768904 46.306516 5.452648
F 77.945505 7.717750 5.452649
F 77.945505 30.871007 5.452649
F 77.945505 54.024265 5.452649
F 104.680608 7.717750 5.452649
F 104.680608 30.871007 5.452649
F 104.680608 54.024265 5.452649
F 77.945505 15.435502 5.452648
F 77.945505 38.588760 5.452648
F 77.945505 61.742018 5.452648
F 104.680608 15.435502 5.452648
F 104.680608 38.588760 5.452648
F 104.680608 61.742018 5.452648
F 77.945505 0.000000 5.452649
F 77.945505 23.153258 5.452649
F 77.945505 46.306515 5.452649
F 104.680608 0.000000 5.452649
F 104.680608 23.153258 5.452649
F 104.680608 46.306515 5.452649
F 60.122084 5.145165 1.814465
F 60.122084 28.298423 1.814465
F 60.122084 51.451680 1.814465
F 86.857187 5.145165 1.814465
F 86.857187 28.298423 1.814465
F 86.857187 51.451680 1.814465
F 60.122084 12.862918 1.814464
F 60.122084 36.016175 1.814464
F 60.122084 59.169433 1.814464
F 86.857187 12.862918 1.814464
F 86.857187 36.016175 1.814464
F 86.857187 59.169433 1.814464
F 60.122084 20.580673 1.814464
F 60.122084 43.733930 1.814464
F 60.122084 66.887188 1.814464
F 86.857187 20.580673 1.814464
F 86.857187 43.733930 1.814464
F 86.857187 66.887188 1.814464
F 69.033786 5.145164 1.814463
F 69.033786 28.298421 1.814463
F 69.033786 51.451679 1.814463
F 95.768890 5.145164 1.814463
F 95.768890 28.298421 1.814463
F 95.768890 51.451679 1.814463
F 69.033786 12.862916 1.814462
F 69.033786 36.016174 1.814462
F 69.033786 59.169431 1.814462
F 95.768890 12.862916 1.814462
F 95.768890 36.016174 1.814462
F 95.768890 59.169431 1.814462
F 69.033786 20.580671 1.814463
F 69.033786 43.733929 1.814463
F 69.033786 66.887186 1.814463
F 95.768890 20.580671 1.814463
F 95.768890 43.733929 1.814463
F 95.768890 66.887186 1.814463
F 77.945492 5.145165 1.814464
F 77.945492 28.298423 1.814464
F 77.945492 51.451680 1.814464
F 104.680595 5.145165 1.814464
F 104.680595 28.298423 1.814464
F 104.680595 51.451680 1.814464
F 77.945492 12.862917 1.814463
F 77.945492 36.016175 1.814463
F 77.945492 59.169432 1.814463
F 104.680595 12.862917 1.814463
F 104.680595 36.016175 1.814463
F 104.680595 59.169432 1.814463
F 77.945492 20.580673 1.814464
F 77.945492 43.733930 1.814464
F 77.945492 66.887188 1.814464
F 104.680595 20.580673 1.814464
F 104.680595 43.733930 1.814464
F 104.680595 66.887188 1.814464
F 60.122096 5.145165 4.543102
F 60.122096 28.298423 4.543102
F 60.122096 51.451680 4.543102
F 86.857200 5.145165 4.543102
F 86.857200 28.298423 4.543102
F 86.857200 51.451680 4.543102
F 60.122096 12.862917 4.543102
F 60.122096 36.016175 4.543102
F 60.122096 59.169432 4.543102
F 86.857200 12.862917 4.543102
F 86.857200 36.016175 4.543102
F 86.857200 59.169432 4.543102
F 60.122096 20.580673 4.543102
F 60.122096 43.733930 4.543102
F 60.122096 66.887188 4.543102
F 86.857200 20.580673 4.543102
F 86.857200 43.733930 4.543102
F 86.857200 66.887188 4.543102
F 69.033799 5.145164 4.543103
F 69.033799 28.298422 4.543103
F 69.033799 51.451679 4.543103
F 95.768902 5.145164 4.543103
F 95.768902 28.298422 4.543103
F 95.768902 51.451679 4.543103
F 69.033799 12.862917 4.543103
F 69.033799 36.016174 4.543103
F 69.033799 59.169432 4.543103
F 95.768902 12.862917 4.543103
F 95.768902 36.016174 4.543103
F 95.768902 59.169432 4.543103
F 69.033799 20.580672 4.543103
F 69.033799 43.733929 4.543103
F 69.033799 66.887187 4.543103
F 95.768902 20.580672 4.543103
F 95.768902 43.733929 4.543103
F 95.768902 66.887187 4.543103
F 77.945503 5.145165 4.543101
F 77.945503 28.298423 4.543101
F 77.945503 51.451680 4.543101
F 104.680606 5.145165 4.543101
F 104.680606 28.298423 4.543101
F 104.680606 51.451680 4.543101
F 77.945503 12.862917 4.543102
F 77.945503 36.016175 4.543102
F 77.945503 59.169432 4.543102
F 104.680606 12.862917 4.543102
F 104.680606 36.016175 4.543102
F 104.680606 59.169432 4.543102
F 77.945503 20.580672 4.543102
F 77.945503 43.733930 4.543102
F 77.945503 66.887188 4.543102
F 104.680606 20.580672 4.543102
F 104.680606 43.733930 4.543102
F 104.680606 66.887188 4.543102
F 60.122086 7.717749 8.181286
F 60.122086 30.871007 8.181286
F 60.122086 54.024264 8.181286
F 86.857189 7.717749 8.181286
F 86.857189 30.871007 8.181286
F 86.857189 54.024264 8.181286
F 60.122086 15.435502 8.181287
F 60.122086 38.588760 8.181287
F 60.122086 61.742017 8.181287
F 86.857189 15.435502 8.181287
F 86.857189 38.588760 8.181287
F 86.857189 61.742017 8.181287
F 60.122086 0.000000 8.181286
F 60.122086 23.153257 8.181286
F 60.122086 46.306515 8.181286
F 86.857189 0.000000 8.181286
F 86.857189 23.153257 8.181286
F 86.857189 46.306515 8.181286
F 69.033788 7.717751 8.181287
F 69.033788 30.871008 8.181287
F 69.033788 54.024266 8.181287
F 95.768891 7.717751 8.181287
F 95.768891 30.871008 8.181287
F 95.768891 54.024266 8.181287
F 69.033788 15.435503 8.181288
F 69.033788 38.588761 8.181288
F 69.033788 61.742018 8.181288
F 95.768891 15.435503 8.181288
F 95.768891 38.588761 8.181288
F 95.768891 61.742018 8.181288
F 69.033788 0.000001 8.181287
F 69.033788 23.153259 8.181287
F 69.033788 46.306516 8.181287
F 95.768891 0.000001 8.181287
F 95.768891 23.153259 8.181287
F 95.768891 46.306516 8.181287
F 77.945493 7.717750 8.181286
F 77.945493 30.871007 8.181286
F 77.945493 54.024265 8.181286
F 104.680597 7.717750 8.181286
F 104.680597 30.871007 8.181286
F 104.680597 54.024265 8.181286
F 77.945493 15.435502 8.181287
F 77.945493 38.588760 8.181287
F 77.945493 61.742017 8.181287
F 104.680597 15.435502 8.181287
F 104.680597 38.588760 8.181287
F 104.680597 61.742017 8.181287
F 77.945493 0.000000 8.181286
F 77.945493 23.153258 8.181286
F 77.945493 46.306515 8.181286
F 104.680597 0.000000 8.181286
F 104.680597 23.153258 8.181286
F 104.680597 46.306515 8.181286
F 53.438326 1.286291 11.819471
F 53.438326 24.439548 11.819471
F 53.438326 47.592806 11.819471
F 80.173430 1.286291 11.819471
F 80.173430 24.439548 11.819471
F 80.173430 47.592806 11.819471
F 53.438326 9.004040 11.819471
F 53.438326 32.157298 11.819471
F 53.438326 55.310555 11.819471
F 80.173430 9.004040 11.819471
F 80.173430 32.157298 11.819471
F 80.173430 55.310555 11.819471
F 53.438326 16.721795 11.819471
F 53.438326 39.875053 11.819471
F 53.438326 63.028310 11.819471
F 80.173430 16.721795 11.819471
F 80.173430 39.875053 11.819471
F 80.173430 63.028310 11.819471
F 62.350024 1.286291 11.819471
F 62.350024 24.439548 11.819471
F 62.350024 47.592806 11.819471
F 89.085127 1.286291 11.819471
F 89.085127 24.439548 11.819471
F 89.085127 47.592806 11.819471
F 62.350024 9.004040 11.819471
F 62.350024 32.157298 11.819471
F 62.350024 55.310555 11.819471
F 89.085127 9.004040 11.819471
F 89.085127 32.157298 11.819471
F 89.085127 55.310555 11.819471
F 62.350024 16.721795 11.819472
F 62.350024 39.875053 11.819472
F 62.350024 63.028310 11.819472
F 89.085127 16.721795 11.819472
F 89.085127 39.875053 11.819472
F 89.085127 63.028310 11.819472
F 71.261727 1.286290 11.819472
F 71.261727 24.439547 11.819472
F 71.261727 47.592805 11.819472
F 97.996830 1.286290 11.819472
F 97.996830 24.439547 11.819472
F 97.996830 47.592805 11.819472
F 71.261727 9.004039 11.819472
F 71.261727 32.157297 11.819472
F 71.261727 55.310554 11.819472
F 97.996830 9.004039 11.819472
F 97.996830 32.157297 11.819472
F 97.996830 55.310554 11.819472
F 71.261727 16.721795 11.819473
F 71.261727 39.875052 11.819473
F 71.261727 63.028310 11.819473
F 97.996830 16.721795 11.819473
F 97.996830 39.875052 11.819473
F 97.996830 63.028310 11.819473
F 53.438313 3.858875 15.457654
F 53.438313 27.012132 15.457654
F 53.438313 50.165390 15.457654
F 80.173416 3.858875 15.457654
F 80.173416 27.012132 15.457654
F 80.173416 50.165390 15.457654
F 53.438313 11.576625 15.457655
F 53.438313 34.729882 15.457655
F 53.438313 57.883140 15.457655
F 80.173416 11.576625 15.457655
F 80.173416 34.729882 15.457655
F 80.173416 57.883140 15.457655
F 53.438313 19.294380 15.457655
F 53.438313 42.447638 15.457655
F 53.438313 65.600895 15.457655
F 80.173416 19.294380 15.457655
F 80.173416 42.447638 15.457655
F 80.173416 65.600895 15.457655
F 62.350008 3.858875 15.457655
F 62.350008 27.012133 15.457655
F 62.350008 50.165390 15.457655
F 89.085111 3.858875 15.457655
F 89.085111 27.012133 15.457655
F 89.085111 50.165390 15.457655
F 62.350008 11.576625 15.457655
F 62.350008 34.729883 15.457655
F 62.350008 57.883140 15.457655
F 89.085111 11.576625 15.457655
F 89.085111 34.729883 15.457655
F 89.085111 57.883140 15.457655
F 62.350008 19.294380 15.457655
F 62.350008 42.447638 15.457655
F 62.350008 65.600896 15.457655
F 89.085111 19.294380 15.457655
F 89.085111 42.447638 15.457655
F 89.085111 65.600896 15.457655
F 71.261713 3.858876 15.457656
F 71.261713 27.012134 15.457656
F 71.261713 50.165391 15.457656
F 97.996817 3.858876 15.457656
F 97.996817 27.012134 15.457656
F 97.996817 50.165391 15.457656
F 71.261713 11.576626 15.457656
F 71.261713 34.729884 15.457656
F 71.261713 57.883141 15.457656
F 97.996817 11.576626 15.457656
F 97.996817 34.729884 15.457656
F 97.996817 57.883141 15.457656
F 71.261713 19.294382 15.457657
F 71.261713 42.447639 15.457657
F 71.261713 65.600897 15.457657
F 97.996817 19.294382 15.457657
F 97.996817 42.447639 15.457657
F 97.996817 65.600897 15.457657
F 53.438324 3.858875 12.729017
F 53.438324 27.012133 12.729017
F 53.438324 50.165390 12.729017
F 80.173428 3.858875 12.729017
F 80.173428 27.012133 12.729017
F 80.173428 50.165390 12.729017
F 53.438324 11.576625 12.729017
F 53.438324 34.729883 12.729017
F 53.438324 57.883140 12.729017
F 80.173428 11.576625 12.729017
F 80.173428 34.729883 12.729017
F 80.173428 57.883140 12.729017
F 53.438324 19.294381 12.729016
F 53.438324 42.447638 12.729016
F 53.438324 65.600896 12.729016
F 80.173428 19.294381 12.729016
F 80.173428 42.447638 12.729016
F 80.173428 65.600896 12.729016
F 62.350021 3.858875 12.729017
F 62.350021 27.012133 12.729017
F 62.350021 50.165390 12.729017
F 89.085124 3.858875 12.729017
F 89.085124 27.012133 12.729017
F 89.085124 50.165390 12.729017
F 62.350021 11.576625 12.729017
F 62.350021 34.729883 12.729017
F 62.350021 57.883140 12.729017
F 89.085124 11.576625 12.729017
F 89.085124 34.729883 12.729017
F 89.085124 57.883140 12.729017
F 62.350021 19.294381 12.729016
F 62.350021 42.447638 12.729016
F 62.350021 65.600896 12.729016
F 89.085124 19.294381 12.729016
F 89.085124 42.447638 12.729016
F 89.085124 65.600896 12.729016
F 71.261725 3.858876 12.729016
F 71.261725 27.012133 12.729016
F 71.261725 50.165391 12.729016
F 97.996829 3.858876 12.729016
F 97.996829 27.012133 12.729016
F 97.996829 50.165391 12.729016
F 71.261725 11.576626 12.729016
F 71.261725 34.729883 12.729016
F 71.261725 57.883141 12.729016
F 97.996829 11.576626 12.729016
F 97.996829 34.729883 12.729016
F 97.996829 57.883141 12.729016
F 71.261725 19.294381 12.729015
F 71.261725 42.447639 12.729015
F 71.261725 65.600896 12.729015
F 97.996829 19.294381 12.729015
F 97.996829 42.447639 12.729015
F 97.996829 65.600896 12.729015
F 53.438314 1.286291 9.090833
F 53.438314 24.439549 9.090833
F 53.438314 47.592806 9.090833
F 80.173418 1.286291 9.090833
F 80.173418 24.439549 9.090833
F 80.173418 47.592806 9.090833
F 53.438314 9.004040 9.090833
F 53.438314 32.157298 9.090833
F 53.438314 55.310555 9.090833
F 80.173418 9.004040 9.090833
F 80.173418 32.157298 9.090833
F 80.173418 55.310555 9.090833
F 53.438314 16.721796 9.090832
F 53.438314 39.875053 9.090832
F 53.438314 63.028311 9.090832
F 80.173418 16.721796 9.090832
F 80.173418 39.875053 9.090832
F 80.173418 63.028311 9.090832
F 62.350010 1.286291 9.090833
F 62.350010 24.439548 9.090833
F 62.350010 47.592806 9.090833
F 89.085114 1.286291 9.090833
F 89.085114 24.439548 9.090833
F 89.085114 47.592806 9.090833
F 62.350010 9.004040 9.090833
F 62.350010 32.157298 9.090833
F 62.350010 55.310555 9.090833
F 89.085114 9.004040 9.090833
F 89.085114 32.157298 9.090833
F 89.085114 55.310555 9.090833
F 62.350010 16.721795 9.090832
F 62.350010 39.875053 9.090832
F 62.350010 63.028310 9.090832
F 89.085114 16.721795 9.090832
F 89.085114 39.875053 9.090832
F 89.085114 63.028310 9.090832
F 71.261715 1.286290 9.090832
F 71.261715 24.439547 9.090832
F 71.261715 47.592805 9.090832
F 97.996818 1.286290 9.090832
F 97.996818 24.439547 9.090832
F 97.996818 47.592805 9.090832
F 71.261715 9.004039 9.090832
F 71.261715 32.157296 9.090832
F 71.261715 55.310554 9.090832
F 97.996818 9.004039 9.090832
F 97.996818 32.157296 9.090832
F 97.996818 55.310554 9.090832
F 71.261715 16.721794 9.090831
F 71.261715 39.875052 9.090831
F 71.261715 63.028309 9.090831
F 97.996818 16.721794 9.090831
F 97.996818 39.875052 9.090831
F 97.996818 63.028309 9.090831
F 55.666251 7.717750 12.729017
F 55.666251 30.871007 12.729017
F 55.666251 54.024265 12.729017
F 82.401354 7.717750 12.729017
F 82.401354 30.871007 12.729017
F 82.401354 54.024265 12.729017
F 55.666251 15.435503 12.729016
F 55.666251 38.588760 12.729016
F 55.666251 61.742018 12.729016
F 82.401354 15.435503 12.729016
F 82.401354 38.588760 12.729016
F 82.401354 61.742018 12.729016
F 55.666251 0.000000 12.729017
F 55.666251 23.153258 12.729017
F 55.666251 46.306515 12.729017
F 82.401354 0.000000 12.729017
F 82.401354 23.153258 12.729017
F 82.401354 46.306515 12.729017
F 64.577949 7.717750 12.729017
F 64.577949 30.871007 12.729017
F 64.577949 54.024265 12.729017
F 91.313052 7.717750 12.729017
F 91.313052 30.871007 12.729017
F 91.313052 54.024265 12.729017
F 64.577949 15.435502 12.729016
F 64.577949 38.588760 12.729016
F 64.577949 61.742017 12.729016
F 91.313052 15.435502 12.729016
F 91.313052 38.588760 12.729016
F 91.313052 61.742017 12.729016
F 64.577949 0.000000 12.729017
F 64.577949 23.153258 12.729017
F 64.577949 46.306515 12.729017
F 91.313052 0.000000 12.729017
F 91.313052 23.153258 12.729017
F 91.313052 46.306515 12.729017
F 73.489653 7.717750 12.729016
F 73.489653 30.871008 12.729016
F 73.489653 54.024265 12.729016
F 100.224757 7.717750 12.729016
F 100.224757 30.871008 12.729016
F 100.224757 54.024265 12.729016
F 73.489653 15.435503 12.729015
F 73.489653 38.588760 12.729015
F 73.489653 61.742018 12.729015
F 100.224757 15.435503 12.729015
F 100.224757 38.588760 12.729015
F 100.224757 61.742018 12.729015
F 73.489653 0.000001 12.729016
F 73.489653 23.153258 12.729016
F 73.489653 46.306516 12.729016
F 100.224757 0.000001 12.729016
F 100.224757 23.153258 12.729016
F 100.224757 46.306516 12.729016
F 55.666236 5.145166 9.090833
F 55.666236 28.298423 9.090833
F 55.666236 51.451681 9.090833
F 82.401340 5.145166 9.090833
F 82.401340 28.298423 9.090833
F 82.401340 51.451681 9.090833
F 55.666236 12.862918 9.090832
F 55.666236 36.016175 9.090832
F 55.666236 59.169433 9.090832
F 82.401340 12.862918 9.090832
F 82.401340 36.016175 9.090832
F 82.401340 59.169433 9.090832
F 55.666236 20.580673 9.090833
F 55.666236 43.733931 9.090833
F 55.666236 66.887188 9.090833
F 82.401340 20.580673 9.090833
F 82.401340 43.733931 9.090833
F 82.401340 66.887188 9.090833
F 64.577933 5.145165 9.090833
F 64.577933 28.298422 9.090833
F 64.577933 51.451680 9.090833
F 91.313036 5.145165 9.090833
F 91.313036 28.298422 9.090833
F 91.313036 51.451680 9.090833
F 64.577933 12.862917 9.090832
F 64.577933 36.016174 9.090832
F 64.577933 59.169432 9.090832
F 91.313036 12.862917 9.090832
F 91.313036 36.016174 9.090832
F 91.313036 59.169432 9.090832
F 64.577933 20.580672 9.090833
F 64.577933 43.733930 9.090833
F 64.577933 66.887187 9.090833
F 91.313036 20.580672 9.090833
F 91.313036 43.733930 9.090833
F 91.313036 66.887187 9.090833
F 73.489640 5.145164 9.090832
F 73.489640 28.298422 9.090832
F 73.489640 51.451679 9.090832
F 100.224744 5.145164 9.090832
F 100.224744 28.298422 9.090832
F 100.224744 51.451679 9.090832
F 73.489640 12.862916 9.090831
F 73.489640 36.016174 9.090831
F 73.489640 59.169431 9.090831
F 100.224744 12.862916 9.090831
F 100.224744 36.016174 9.090831
F 100.224744 59.169431 9.090831
F 73.489640 20.580672 9.090832
F 73.489640 43.733929 9.090832
F 73.489640 66.887187 9.090832
F 100.224744 20.580672 9.090832
F 100.224744 43.733929 9.090832
F 100.224744 66.887187 9.090832
F 55.666248 5.145165 11.819470
F 55.666248 28.298423 11.819470
F 55.666248 51.451680 11.819470
F 82.401352 5.145165 11.819470
F 82.401352 28.298423 11.819470
F 82.401352 51.451680 11.819470
F 55.666248 12.862917 11.819471
F 55.666248 36.016175 11.819471
F 55.666248 59.169432 11.819471
F 82.401352 12.862917 11.819471
F 82.401352 36.016175 11.819471
F 82.401352 59.169432 11.819471
F 55.666248 20.580673 11.819471
F 55.666248 43.733930 11.819471
F 55.666248 66.887188 11.819471
F 82.401352 20.580673 11.819471
F 82.401352 43.733930 11.819471
F 82.401352 66.887188 11.819471
F 64.577946 5.145165 11.819471
F 64.577946 28.298422 11.819471
F 64.577946 51.451680 11.819471
F 91.313049 5.145165 11.819471
F 91.313049 28.298422 11.819471
F 91.313049 51.451680 11.819471
F 64.577946 12.862917 11.819472
F 64.577946 36.016175 11.819472
F 64.577946 59.169432 11.819472
F 91.313049 12.862917 11.819472
F 91.313049 36.016175 11.819472
F 91.313049 59.169432 11.819472
F 64.577946 20.580672 11.819471
F 64.577946 43.733930 11.819471
F 64.577946 66.887187 11.819471
F 91.313049 20.580672 11.819471
F 91.313049 43.733930 11.819471
F 91.313049 66.887187 11.819471
F 73.489652 5.145164 11.819471
F 73.489652 28.298422 11.819471
F 73.489652 51.451679 11.819471
F 100.224755 5.145164 11.819471
F 100.224755 28.298422 11.819471
F 100.224755 51.451679 11.819471
F 73.489652 12.862917 11.819472
F 73.489652 36.016174 11.819472
F 73.489652 59.169432 11.819472
F 100.224755 12.862917 11.819472
F 100.224755 36.016174 11.819472
F 100.224755 59.169432 11.819472
F 73.489652 20.580672 11.819472
F 73.489652 43.733929 11.819472
F 73.489652 66.887187 11.819472
F 100.224755 20.580672 11.819472
F 100.224755 43.733929 11.819472
F 100.224755 66.887187 11.819472
F 55.666238 7.717749 15.457654
F 55.666238 30.871007 15.457654
F 55.666238 54.024264 15.457654
F 82.401342 7.717749 15.457654
F 82.401342 30.871007 15.457654
F 82.401342 54.024264 15.457654
F 55.666238 15.435502 15.457655
F 55.666238 38.588760 15.457655
F 55.666238 61.742017 15.457655
F 82.401342 15.435502 15.457655
F 82.401342 38.588760 15.457655
F 82.401342 61.742017 15.457655
F 55.666238 0.000000 15.457655
F 55.666238 23.153257 15.457655
F 55.666238 46.306515 15.457655
F 82.401342 0.000000 15.457655
F 82.401342 23.153257 15.457655
F 82.401342 46.306515 15.457655
F 64.577935 7.717750 15.457655
F 64.577935 30.871007 15.457655
F 64.577935 54.024265 15.457655
F 91.313039 7.717750 15.457655
F 91.313039 30.871007 15.457655
F 91.313039 54.024265 15.457655
F 64.577935 15.435503 15.457656
F 64.577935 38.588760 15.457656
F 64.577935 61.742018 15.457656
F 91.313039 15.435503 15.457656
F 91.313039 38.588760 15.457656
F 91.313039 61.742018 15.457656
F 64.577935 0.000000 15.457655
F 64.577935 23.153258 15.457655
F 64.577935 46.306515 15.457655
F 91.313039 0.000000 15.457655
F 91.313039 23.153258 15.457655
F 91.313039 46.306515 15.457655
F 73.489642 7.717751 15.457656
F 73.489642 30.871008 15.457656
F 73.489642 54.024266 15.457656
F 100.224745 7.717751 15.457656
F 100.224745 30.871008 15.457656
F 100.224745 54.024266 15.457656
F 73.489642 15.435503 15.457657
F 73.489642 38.588761 15.457657
F 73.489642 61.742018 15.457657
F 100.224745 15.435503 15.457657
F 100.224745 38.588761 15.457657
F 100.224745 61.742018 15.457657
F 73.489642 0.000001 15.457656
F 73.489642 23.153259 15.457656
F 73.489642 46.306516 15.457656
F 100.224745 0.000001 15.457656
F 100.224745 23.153259 15.457656
F 100.224745 46.306516 15.457656
F 57.894175 1.286291 11.819471
F 57.894175 24.439548 11.819471
F 57.894175 47.592806 11.819471
F 84.629278 1.286291 11.819471
F 84.629278 24.439548 11.819471
F 84.629278 47.592806 11.819471
F 57.894175 9.004040 11.819471
F 57.894175 32.157298 11.819471
F 57.894175 55.310555 11.819471
F 84.629278 9.004040 11.819471
F 84.629278 32.157298 11.819471
F 84.629278 55.310555 11.819471
F 57.894175 16.721795 11.819472
F 57.894175 39.875053 11.819472
F 57.894175 63.028310 11.819472
F 84.629278 16.721795 11.819472
F 84.629278 39.875053 11.819472
F 84.629278 63.028310 11.819472
F 66.805874 1.286290 11.819471
F 66.805874 24.439548 11.819471
F 66.805874 47.592806 11.819471
F 93.540977 1.286290 11.819471
F 93.540977 24.439548 11.819471
F 93.540977 47.592806 11.819471
F 66.805874 9.004040 11.819471
F 66.805874 32.157297 11.819471
F 66.805874 55.310555 11.819471
F 93.540977 9.004040 11.819471
F 93.540977 32.157297 11.819471
F 93.540977 55.310555 11.819471
F 66.805874 16.721795 11.819472
F 66.805874 39.875053 11.819472
F 66.805874 63.028310 11.819472
F 93.540977 16.721795 11.819472
F 93.540977 39.875053 11.819472
F 93.540977 63.028310 11.819472
F 75.717579 1.286290 11.819471
F 75.717579 24.439548 11.819471
F 75.717579 47.592805 11.819471
F 102.452683 1.286290 11.819471
F 102.452683 24.439548 11.819471
F 102.452683 47.592805 11.819471
F 75.717579 9.004040 11.819471
F 75.717579 32.157297 11.819471
F 75.717579 55.310555 11.819471
F 102.452683 9.004040 11.819471
F 102.452683 32.157297 11.819471
F 102.452683 55.310555 11.819471
F 75.717579 16.721795 11.819472
F 75.717579 39.875052 11.819472
F 75.717579 63.028310 11.819472
F 102.452683 16.721795 11.819472
F 102.452683 39.875052 11.819472
F 102.452683 63.028310 11.819472
F 57.894160 3.858875 15.457655
F 57.894160 27.012132 15.457655
F 57.894160 50.165390 15.457655
F 84.629263 3.858875 15.457655
F 84.629263 27.012132 15.457655
F 84.629263 50.165390 15.457655
F 57.894160 11.576625 15.457655
F 57.894160 34.729882 15.457655
F 57.894160 57.883140 15.457655
F 84.629263 11.576625 15.457655
F 84.629263 34.729882 15.457655
F 84.629263 57.883140 15.457655
F 57.894160 19.294380 15.457655
F 57.894160 42.447638 15.457655
F 57.894160 65.600895 15.457655
F 84.629263 19.294380 15.457655
F 84.629263 42.447638 15.457655
F 84.629263 65.600895 15.457655
F 66.805859 3.858876 15.457656
F 66.805859 27.012134 15.457656
F 66.805859 50.165391 15.457656
F 93.540963 3.858876 15.457656
F 93.540963 27.012134 15.457656
F 93.540963 50.165391 15.457656
F 66.805859 11.576626 15.457656
F 66.805859 34.729884 15.457656
F 66.805859 57.883141 15.457656
F 93.540963 11.576626 15.457656
F 93.540963 34.729884 15.457656
F 93.540963 57.883141 15.457656
F 66.805859 19.294382 15.457656
F 66.805859 42.447639 15.457656
F 66.805859 65.600897 15.457656
F 93.540963 19.294382 15.457656
F 93.540963 42.447639 15.457656
F 93.540963 65.600897 15.457656
F 75.717566 3.858875 15.457655
F 75.717566 27.012133 15.457655
F 75.717566 50.165390 15.457655
F 102.452670 3.858875 15.457655
F 102.452670 27.012133 15.457655
F 102.452670 50.165390 15.457655
F 75.717566 11.576625 15.457655
F 75.717566 34.729883 15.457655
F 75.717566 57.883140 15.457655
F 102.452670 11.576625 15.457655
F 102.452670 34.729883 15.457655
F 102.452670 57.883140 15.457655
F 75.717566 19.294381 15.457656
F 75.717566 42.447638 15.457656
F 75.717566 65.600896 15.457656
F 102.452670 19.294381 15.457656
F 102.452670 42.447638 15.457656
F 102.452670 65.600896 15.457656
F 57.894172 3.858875 12.729017
F 57.894172 27.012133 12.729017
F 57.894172 50.165390 12.729017
F 84.629275 3.858875 12.729017
F 84.629275 27.012133 12.729017
F 84.629275 50.165390 12.729017
F 57.894172 11.576625 12.729017
F 57.894172 34.729883 12.729017
F 57.894172 57.883140 12.729017
F 84.629275 11.576625 12.729017
F 84.629275 34.729883 12.729017
F 84.629275 57.883140 12.729017
F 57.894172 19.294381 12.729016
F 57.894172 42.447638 12.729016
F 57.894172 65.600896 12.729016
F 84.629275 19.294381 12.729016
F 84.629275 42.447638 12.729016
F 84.629275 65.600896 12.729016
F 66.805872 3.858876 12.729016
F 66.805872 27.012133 12.729016
F 66.805872 50.165391 12.729016
F 93.540975 3.858876 12.729016
F 93.540975 27.012133 12.729016
F 93.540975 50.165391 12.729016
F 66.805872 11.576626 12.729016
F 66.805872 34.729883 12.729016
F 66.805872 57.883141 12.729016
F 93.540975 11.576626 12.729016
F 93.540975 34.729883 12.729016
F 93.540975 57.883141 12.729016
F 66.805872 19.294381 12.729016
F 66.805872 42.447639 12.729016
F 66.805872 65.600896 12.729016
F 93.540975 19.294381 12.729016
F 93.540975 42.447639 12.729016
F 93.540975 65.600896 12.729016
F 75.717578 3.858875 12.729017
F 75.717578 27.012133 12.729017
F 75.717578 50.165390 12.729017
F 102.452681 3.858875 12.729017
F 102.452681 27.012133 12.729017
F 102.452681 50.165390 12.729017
F 75.717578 11.576625 12.729017
F 75.717578 34.729883 12.729017
F 75.717578 57.883140 12.729017
F 102.452681 11.576625 12.729017
F 102.452681 34.729883 12.729017
F 102.452681 57.883140 12.729017
F 75.717578 19.294381 12.729016
F 75.717578 42.447638 12.729016
F 75.717578 65.600896 12.729016
F 102.452681 19.294381 12.729016
F 102.452681 42.447638 12.729016
F 102.452681 65.600896 12.729016
F 57.894162 1.286291 9.090833
F 57.894162 24.439549 9.090833
F 57.894162 47.592806 9.090833
F 84.629265 1.286291 9.090833
F 84.629265 24.439549 9.090833
F 84.629265 47.592806 9.090833
F 57.894162 9.004041 9.090833
F 57.894162 32.157298 9.090833
F 57.894162 55.310556 9.090833
F 84.629265 9.004041 9.090833
F 84.629265 32.157298 9.090833
F 84.629265 55.310556 9.090833
F 57.894162 16.721796 9.090832
F 57.894162 39.875053 9.090832
F 57.894162 63.028311 9.090832
F 84.629265 16.721796 9.090832
F 84.629265 39.875053 9.090832
F 84.629265 63.028311 9.090832
F 66.805861 1.286290 9.090832
F 66.805861 24.439547 9.090832
F 66.805861 47.592805 9.090832
F 93.540964 1.286290 9.090832
F 93.540964 24.439547 9.090832
F 93.540964 47.592805 9.090832
F 66.805861 9.004039 9.090832
F 66.805861 32.157297 9.090832
F 66.805861 55.310554 9.090832
F 93.540964 9.004039 9.090832
F 93.540964 32.157297 9.090832
F 93.540964 55.310554 9.090832
F 66.805861 16.721795 9.090832
F 66.805861 39.875052 9.090832
F 66.805861 63.028310 9.090832
F 93.540964 16.721795 9.090832
F 93.540964 39.875052 9.090832
F 93.540964 63.028310 9.090832
F 75.717568 1.286290 9.090833
F 75.717568 24.439548 9.090833
F 75.717568 47.592805 9.090833
F 102.452671 1.286290 9.090833
F 102.452671 24.439548 9.090833
F 102.452671 47.592805 9.090833
F 75.717568 9.004039 9.090833
F 75.717568 32.157297 9.090833
F 75.717568 55.310555 9.090833
F 102.452671 9.004039 9.090833
F 102.452671 32.157297 9.090833
F 102.452671 55.310555 9.090833
F 75.717568 16.721795 9.090832
F 75.717568 39.875052 9.090832
F 75.717568 63.028310 9.090832
F 102.452671 16.721795 9.090832
F 102.452671 39.875052 9.090832
F 102.452671 63.028310 9.090832
F 60.122099 7.717750 12.729017
F 60.122099 30.871007 12.729017
F 60.122099 54.024265 12.729017
F 86.857202 7.717750 12.729017
F 86.857202 30.871007 12.729017
F 86.857202 54.024265 12.729017
F 60.122099 15.435502 12.729016
F 60.122099 38.588760 12.729016
F 60.122099 61.742018 12.729016
F 86.857202 15.435502 12.729016
F 86.857202 38.588760 12.729016
F 86.857202 61.742018 12.729016
F 60.122099 0.000000 12.729017
F 60.122099 23.153258 12.729017
F 60.122099 46.306515 12.729017
F 86.857202 0.000000 12.729017
F 86.857202 23.153258 12.729017
F 86.857202 46.306515 12.729017
F 69.033800 7.717750 12.729016
F 69.033800 30.871008 12.729016
F 69.033800 54.024265 12.729016
F 95.768904 7.717750 12.729016
F 95.768904 30.871008 12.729016
F 95.768904 54.024265 12.729016
F 69.033800 15.435503 12.729015
F 69.033800 38.588760 12.729015
F 69.033800 61.742018 12.729015
F 95.768904 15.435503 12.729015
F 95.768904 38.588760 12.729015
F 95.768904 61.742018 12.729015
F 69.033800 0.000001 12.729016
F 69.033800 23.153258 12.729016
F 69.033800 46.306516 12.729016
F 95.768904 0.000001 12.729016
F 95.768904 23.153258 12.729016
F 95.768904 46.306516 12.729016
F 77.945505 7.717750 12.729017
F 77.945505 30.871007 12.729017
F 77.945505 54.024265 12.729017
F 104.680608 7.717750 12.729017
F 104.680608 30.871007 12.729017
F 104.680608 54.024265 12.729017
F 77.945505 15.435502 12.729016
F 77.945505 38.588760 12.729016
F 77.945505 61.742018 12.729016
F 104.680608 15.435502 12.729016
F 104.680608 38.588760 12.729016
F 104.680608 61.742018 12.729016
F 77.945505 0.000000 12.729017
F 77.945505 23.153258 12.729017
F 77.945505 46.306515 12.729017
F 104.680608 0.000000 12.729017
F 104.680608 23.153258 12.729017
F 104.680608 46.306515 12.729017
F 60.122084 5.145165 9.090833
F 60.122084 28.298423 9.090833
F 60.122084 51.451680 9.090833
F 86.857187 5.145165 9.090833
F 86.857187 28.298423 9.090833
F 86.857187 51.451680 9.090833
F 60.122084 12.862918 9.090832
F 60.122084 36.016175 9.090832
F 60.122084 59.169433 9.090832
F 86.857187 12.862918 9.090832
F 86.857187 36.016175 9.090832
F 86.857187 59.169433 9.090832
F 60.122084 20.580673 9.090833
F 60.122084 43.733930 9.090833
F 60.122084 66.887188 9.090833
F 86.857187 20.580673 9.090833
F 86.857187 43.733930 9.090833
F 86.857187 66.887188 9.090833
F 69.033786 5.145164 9.090832
F 69.033786 28.298421 9.090832
F 69.033786 51.451679 9.090832
F 95.768890 5.145164 9.090832
F 95.768890 28.298421 9.090832
F 95.768890 51.451679 9.090832
F 69.033786 12.862916 9.090831
F 69.033786 36.016174 9.090831
F 69.033786 59.169431 9.090831
F 95.768890 12.862916 9.090831
F 95.768890 36.016174 9.090831
F 95.768890 59.169431 9.090831
F 69.033786 20.580671 9.090832
F 69.033786 43.733929 9.090832
F 69.033786 66.887186 9.090832
F 95.768890 20.580671 9.090832
F 95.768890 43.733929 9.090832
F 95.768890 66.887186 9.090832
F 77.945492 5.145165 9.090833
F 77.945492 28.298423 9.090833
F 77.945492 51.451680 9.090833
F 104.680595 5.145165 9.090833
F 104.680595 28.298423 9.090833
F 104.680595 51.451680 9.090833
F 77.945492 12.862917 9.090832
F 77.945492 36.016175 9.090832
F 77.945492 59.169432 9.090832
F 104.680595 12.862917 9.090832
F 104.680595 36.016175 9.090832
F 104.680595 59.169432 9.090832
F 77.945492 20.580673 9.090833
F 77.945492 43.733930 9.090833
F 77.945492 66.887188 9.090833
F 104.680595 20.580673 9.090833
F 104.680595 43.733930 9.090833
F 104.680595 66.887188 9.090833
F 60.122096 5.145165 11.819471
F 60.122096 28.298423 11.819471
F 60.122096 51.451680 11.819471
F 86.857200 5.145165 11.819471
F 86.857200 28.298423 11.819471
F 86.857200 51.451680 11.819471
F 60.122096 12.862917 11.819471
F 60.122096 36.016175 11.819471
F 60.122096 59.169432 11.819471
F 86.857200 12.862917 11.819471
F 86.857200 36.016175 11.819471
F 86.857200 59.169432 11.819471
F 60.122096 20.580673 11.819471
F 60.122096 43.733930 11.819471
F 60.122096 66.887188 11.819471
F 86.857200 20.580673 11.819471
F 86.857200 43.733930 11.819471
F 86.857200 66.887188 11.819471
F 69.033799 5.145164 11.819472
F 69.033799 28.298422 11.819472
F 69.033799 51.451679 11.819472
F 95.768902 5.145164 11.819472
F 95.768902 28.298422 11.819472
F 95.768902 51.451679 11.819472
F 69.033799 12.862917 11.819472
F 69.033799 36.016174 11.819472
F 69.033799 59.169432 11.819472
F 95.768902 12.862917 11.819472
F 95.768902 36.016174 11.819472
F 95.768902 59.169432 11.819472
F 69.033799 20.580672 11.819472
F 69.033799 43.733929 11.819472
F 69.033799 66.887187 11.819472
F 95.768902 20.580672 11.819472
F 95.768902 43.733929 11.819472
F 95.768902 66.887187 11.819472
F 77.945503 5.145165 11.819470
F 77.945503 28.298423 11.819470
F 77.945503 51.451680 11.819470
F 104.680606 5.145165 11.819470
F 104.680606 28.298423 11.819470
F 104.680606 51.451680 11.819470
F 77.945503 12.862917 11.819471
F 77.945503 36.016175 11.819471
F 77.945503 59.169432 11.819471
F 104.680606 12.862917 11.819471
F 104.680606 36.016175 11.819471
F 104.680606 59.169432 11.819471
F 77.945503 20.580672 11.819471
F 77.945503 43.733930 11.819471
F 77.945503 66.887188 11.819471
F 104.680606 20.580672 11.819471
F 104.680606 43.733930 11.819471
F 104.680606 66.887188 11.819471
F 60.122086 7.717749 15.457655
F 60.122086 30.871007 15.457655
F 60.122086 54.024264 15.457655
F 86.857189 7.717749 15.457655
F 86.857189 30.871007 15.457655
F 86.857189 54.024264 15.457655
F 60.122086 15.435502 15.457656
F 60.122086 38.588760 15.457656
F 60.122086 61.742017 15.457656
F 86.857189 15.435502 15.457656
F 86.857189 38.588760 15.457656
F 86.857189 61.742017 15.457656
F 60.122086 0.000000 15.457655
F 60.122086 23.153257 15.457655
F 60.122086 46.306515 15.457655
F 86.857189 0.000000 15.457655
F 86.857189 23.153257 15.457655
F 86.857189 46.306515 15.457655
F 69.033788 7.717751 15.457656
F 69.033788 30.871008 15.457656
F 69.033788 54.024266 15.457656
F 95.768891 7.717751 15.457656
F 95.768891 30.871008 15.457656
F 95.768891 54.024266 15.457656
F 69.033788 15.435503 15.457657
F 69.033788 38.588761 15.457657
F 69.033788 61.742018 15.457657
F 95.768891 15.435503 15.457657
F 95.768891 38.588761 15.457657
F 95.768891 61.742018 15.457657
F 69.033788 0.000001 15.457656
F 69.033788 23.153259 15.457656
F 69.033788 46.306516 15.457656
F 95.768891 0.000001 15.457656
F 95.768891 23.153259 15.457656
F 95.768891 46.306516 15.457656
F 77.945493 7.717750 15.457655
F 77.945493 30.871007 15.457655
F 77.945493 54.024265 15.457655
F 104.680597 7.717750 15.457655
F 104.680597 30.871007 15.457655
F 104.680597 54.024265 15.457655
F 77.945493 15.435502 15.457656
F 77.945493 38.588760 15.457656
F 77.945493 61.742017 15.457656
F 104.680597 15.435502 15.457656
F 104.680597 38.588760 15.457656
F 104.680597 61.742017 15.457656
F 77.945493 0.000000 15.457655
F 77.945493 23.153258 15.457655
F 77.945493 46.306515 15.457655
F 104.680597 0.000000 15.457655
F 104.680597 23.153258 15.457655
F 104.680597 46.306515 15.457655
F 53.438326 1.286291 19.095839
F 53.438326 24.439548 19.095839
F 53.438326 47.592806 19.095839
F 80.173430 1.286291 19.095839
F 80.173430 24.439548 19.095839
F 80.173430 47.592806 19.095839
F 53.438326 9.004040 19.095839
F 53.438326 32.157298 19.095839
F 53.438326 55.310555 19.095839
F 80.173430 9.004040 19.095839
F 80.173430 32.157298 19.095839
F 80.173430 55.310555 19.095839
F 53.438326 16.721795 19.095840
F 53.438326 39.875053 19.095840
F 53.438326 63.028310 19.095840
F 80.173430 16.721795 19.095840
F 80.173430 39.875053 19.095840
F 80.173430 63.028310 19.095840
F 62.350024 1.286291 19.095839
F 62.350024 24.439548 19.095839
F 62.350024 47.592806 19.095839
F 89.085127 1.286291 19.095839
F 89.085127 24.439548 19.095839
F 89.085127 47.592806 19.095839
F 62.350024 9.004040 19.095839
F 62.350024 32.157298 19.095839
F 62.350024 55.310555 19.095839
F 89.085127 9.004040 19.095839
F 89.085127 32.157298 19.095839
F 89.085127 55.310555 19.095839
F 62.350024 16.721795 19.095840
F 62.350024 39.875053 19.095840
F 62.350024 63.028310 19.095840
F 89.085127 16.721795 19.095840
F 89.085127 39.875053 19.095840
F 89.085127 63.028310 19.095840
F 71.261727 1.286290 19.095840
F 71.261727 24.439547 19.095840
F 71.261727 47.592805 19.095840
F 97.996830 1.286290 19.095840
F 97.996830 24.439547 19.095840
F 97.996830 47.592805 19.095840
F 71.261727 9.004039 19.095840
F 71.261727 32.157297 19.095840
F 71.261727 55.310554 19.095840
F 97.996830 9.004039 19.095840
F 97.996830 32.157297 19.095840
F 97.996830 55.310554 19.095840
F 71.261727 16.721795 19.095841
F 71.261727 39.875052 19.095841
F 71.261727 63.028310 19.095841
F 97.996830 16.721795 19.095841
F 97.996830 39.875052 19.095841
F 97.996830 63.028310 19.095841
F 53.438313 3.858875 22.734024
F 53.438313 27.012132 22.734024
F 53.438313 50.165390 22.734024
F 80.173416 3.858875 22.734024
F 80.173416 27.012132 22.734024
F 80.173416 50.165390 22.734024
F 53.438313 11.576625 22.734024
F 53.438313 34.729882 22.734024
F 53.438313 57.883140 22.734024
F 80.173416 11.576625 22.734024
F 80.173416 34.729882 22.734024
F 80.173416 57.883140 22.734024
F 53.438313 19.294380 22.734024
F 53.438313 42.447638 22.734024
F 53.438313 65.600895 22.734024
F 80.173416 19.294380 22.734024
F 80.173416 42.447638 22.734024
F 80.173416 65.600895 22.734024
F 62.350008 3.858875 22.734024
F 62.350008 27.012133 22.734024
F 62.350008 50.165390 22.734024
F 89.085111 3.858875 22.734024
F 89.085111 27.012133 22.734024
F 89.085111 50.165390 22.734024
F 62.350008 11.576625 22.734024
F 62.350008 34.729883 22.734024
F 62.350008 57.883140 22.734024
F 89.085111 11.576625 22.734024
F 89.085111 34.729883 22.734024
F 89.085111 57.883140 22.734024
F 62.350008 19.294380 22.734025
F 62.350008 42.447638 22.734025
F 62.350008 65.600896 22.734025
F 89.085111 19.294380 22.734025
F 89.085111 42.447638 22.734025
F 89.085111 65.600896 22.734025
F 71.261713 3.858876 22.734025
F 71.261713 27.012134 22.734025
F 71.261713 50.165391 22.734025
F 97.996817 3.858876 22.734025
F 97.996817 27.012134 22.734025
F 97.996817 50.165391 22.734025
F 71.261713 11.576626 22.734025
F 71.261713 34.729884 22.734025
F 71.261713 57.883141 22.734025
F 97.996817 11.576626 22.734025
F 97.996817 34.729884 22.734025
F 97.996817 57.883141 22.734025
F 71.261713 19.294382 22.734026
F 71.261713 42.447639 22.734026
F 71.261713 65.600897 22.734026
F 97.996817 19.294382 22.734026
F 97.996817 42.447639 22.734026
F 97.996817 65.600897 22.734026
F 53.438324 3.858875 20.005387
F 53.438324 27.012133 20.005387
F 53.438324 50.165390 20.005387
F 80.173428 3.858875 20.005387
F 80.173428 27.012133 20.005387
F 80.173428 50.165390 20.005387
F 53.438324 11.576625 20.005386
F 53.438324 34.729883 20.005386
F 53.438324 57.883140 20.005386
F 80.173428 11.576625 20.005386
F 80.173428 34.729883 20.005386
F 80.173428 57.883140 20.005386
F 53.438324 19.294381 20.005386
F 53.438324 42.447638 20.005386
F 53.438324 65.600896 20.005386
F 80.173428 19.294381 20.005386
F 80.173428 42.447638 20.005386
F 80.173428 65.600896 20.005386
F 62.350021 3.858875 20.005386
F 62.350021 27.012133 20.005386
F 62.350021 50.165390 20.005386
F 89.085124 3.858875 20.005386
F 89.085124 27.012133 20.005386
F 89.085124 50.165390 20.005386
F 62.350021 11.576625 20.005386
F 62.350021 34.729883 20.005386
F 62.350021 57.883140 20.005386
F 89.085124 11.576625 20.005386
F 89.085124 34.729883 20.005386
F 89.085124 57.883140 20.005386
F 62.350021 19.294381 20.005386
F 62.350021 42.447638 20.005386
F 62.350021 65.600896 20.005386
F 89.085124 19.294381 20.005386
F 89.085124 42.447638 20.005386
F 89.085124 65.600896 20.005386
F 71.261725 3.858876 20.005385
F 71.261725 27.012133 20.005385
F 71.261725 50.165391 20.005385
F 97.996829 3.858876 20.005385
F 97.996829 27.012133 20.005385
F 97.996829 50.165391 20.005385
F 71.261725 11.576626 20.005385
F 71.261725 34.729883 20.005385
F 71.261725 57.883141 20.005385
F 97.996829 11.576626 20.005385
F 97.996829 34.729883 20.005385
F 97.996829 57.883141 20.005385
F 71.261725 19.294381 20.005385
F 71.261725 42.447639 20.005385
F 71.261725 65.600896 20.005385
F 97.996829 19.294381 20.005385
F 97.996829 42.447639 20.005385
F 97.996829 65.600896 20.005385
F 53.438314 1.286291 16.367202
F 53.438314 24.439549 16.367202
F 53.438314 47.592806 16.367202
F 80.173418 1.286291 16.367202
F 80.173418 24.439549 16.367202
F 80.173418 47.592806 16.367202
F 53.438314 9.004040 16.367202
F 53.438314 32.157298 16.367202
F 53.438314 55.310555 16.367202
F 80.173418 9.004040 16.367202
F 80.173418 32.157298 16.367202
F 80.173418 55.310555 16.367202
F 53.438314 16.721796 16.367201
F 53.438314 39.875053 16.367201
F 53.438314 63.028311 16.367201
F 80.173418 16.721796 16.367201
F 80.173418 39.875053 16.367201
F 80.173418 63.028311 16.367201
F 62.350010 1.286291 16.367202
F 62.350010 24.439548 16.367202
F 62.350010 47.592806 16.367202
F 89.085114 1.286291 16.367202
F 89.085114 24.439548 16.367202
F 89.085114 47.592806 16.367202
F 62.350010 9.004040 16.367202
F 62.350010 32.157298 16.367202
F 62.350010 55.310555 16.367202
F 89.085114 9.004040 16.367202
F 89.085114 32.157298 16.367202
F 89.085114 55.310555 16.367202
F 62.350010 16.721795 16.367201
F 62.350010 39.875053 16.367201
F 62.350010 63.028310 16.367201
F 89.085114 16.721795 16.367201
F 89.085114 39.875053 16.367201
F 89.085114 63.028310 16.367201
F 71.261715 1.286290 16.367200
F 71.261715 24.439547 16.367200
F 71.261715 47.592805 16.367200
F 97.996818 1.286290 16.367200
F 97.996818 24.439547 16.367200
F 97.996818 47.592805 16.367200
F 71.261715 9.004039 16.367200
F 71.261715 32.157296 16.367200
F 71.261715 55.310554 16.367200
F 97.996818 9.004039 16.367200
F 97.996818 32.157296 16.367200
F 97.996818 55.310554 16.367200
F 71.261715 16.721794 16.367200
F 71.261715 39.875052 16.367200
F 71.261715 63.028309 16.367200
F 97.996818 16.721794 16.367200
F 97.996818 39.875052 16.367200
F 97.996818 63.028309 16.367200
F 55.666251 7.717750 20.005387
F 55.666251 30.871007 20.005387
F 55.666251 54.024265 20.005387
F 82.401354 7.717750 20.005387
F 82.401354 30.871007 20.005387
F 82.401354 54.024265 20.005387
F 55.666251 15.435503 20.005386
F 55.666251 38.588760 20.005386
F 55.666251 61.742018 20.005386
F 82.401354 15.435503 20.005386
F 82.401354 38.588760 20.005386
F 82.401354 61.742018 20.005386
F 55.666251 0.000000 20.005386
F 55.666251 23.153258 20.005386
F 55.666251 46.306515 20.005386
F 82.401354 0.000000 20.005386
F 82.401354 23.153258 20.005386
F 82.401354 46.306515 20.005386
F 64.577949 7.717750 20.005387
F 64.577949 30.871007 20.005387
F 64.577949 54.024265 20.005387
F 91.313052 7.717750 20.005387
F 91.313052 30.871007 20.005387
F 91.313052 54.024265 20.005387
F 64.577949 15.435502 20.005385
F 64.577949 38.588760 20.005385
F 64.577949 61.742017 20.005385
F 91.313052 15.435502 20.005385
F 91.313052 38.588760 20.005385
F 91.313052 61.742017 20.005385
F 64.577949 0.000000 20.005386
F 64.577949 23.153258 20.005386
F 64.577949 46.306515 20.005386
F 91.313052 0.000000 20.005386
F 91.313052 23.153258 20.005386
F 91.313052 46.306515 20.005386
F 73.489653 7.717750 20.005386
F 73.489653 30.871008 20.005386
F 73.489653 54.024265 20.005386
F 100.224757 7.717750 20.005386
F 100.224757 30.871008 20.005386
F 100.224757 54.024265 20.005386
F 73.489653 15.435503 20.005385
F 73.489653 38.588760 20.005385
F 73.489653 61.742018 20.005385
F 100.224757 15.435503 20.005385
F 100.224757 38.588760 20.005385
F 100.224757 61.742018 20.005385
F 73.489653 0.000001 20.005386
F 73.489653 23.153258 20.005386
F 73.489653 46.306516 20.005386
F 100.224757 0.000001 20.005386
F 100.224757 23.153258 20.005386
F 100.224757 46.306516 20.005386
F 55.666236 5.145166 16.367202
F 55.666236 28.298423 16.367202
F 55.666236 51.451681 16.367202
F 82.401340 5.145166 16.367202
F 82.401340 28.298423 16.367202
F 82.401340 51.451681 16.367202
F 55.666236 12.862918 16.367201
F 55.666236 36.016175 16.367201
F 55.666236 59.169433 16.367201
F 82.401340 12.862918 16.367201
F 82.401340 36.016175 16.367201
F 82.401340 59.169433 16.367201
F 55.666236 20.580673 16.367202
F 55.666236 43.733931 16.367202
F 55.666236 66.887188 16.367202
F 82.401340 20.580673 16.367202
F 82.401340 43.733931 16.367202
F 82.401340 66.887188 16.367202
F 64.577933 5.145165 16.367201
F 64.577933 28.298422 16.367201
F 64.577933 51.451680 16.367201
F 91.313036 5.145165 16.367201
F 91.313036 28.298422 16.367201
F 91.313036 51.451680 16.367201
F 64.577933 12.862917 16.367200
F 64.577933 36.016174 16.367200
F 64.577933 59.169432 16.367200
F 91.313036 12.862917 16.367200
F 91.313036 36.016174 16.367200
F 91.313036 59.169432 16.367200
F 64.577933 20.580672 16.367201
F 64.577933 43.733930 16.367201
F 64.577933 66.887187 16.367201
F 91.313036 20.580672 16.367201
F 91.313036 43.733930 16.367201
F 91.313036 66.887187 16.367201
F 73.489640 5.145164 16.367201
F 73.489640 28.298422 16.367201
F 73.489640 51.451679 16.367201
F 100.224744 5.145164 16.367201
F 100.224744 28.298422 16.367201
F 100.224744 51.451679 16.367201
F 73.489640 12.862916 16.367200
F 73.489640 36.016174 16.367200
F 73.489640 59.169431 16.367200
F 100.224744 12.862916 16.367200
F 100.224744 36.016174 16.367200
F 100.224744 59.169431 16.367200
F 73.489640 20.580672 16.367201
F 73.489640 43.733929 16.367201
F 73.489640 66.887187 16.367201
F 100.224744 20.580672 16.367201
F 100.224744 43.733929 16.367201
F 100.224744 66.887187 16.367201
F 55.666248 5.145165 19.095839
F 55.666248 28.298423 19.095839
F 55.666248 51.451680 19.095839
F 82.401352 5.145165 19.095839
F 82.401352 28.298423 19.095839
F 82.401352 51.451680 19.095839
F 55.666248 12.862917 19.095840
F 55.666248 36.016175 19.095840
F 55.666248 59.169432 19.095840
F 82.401352 12.862917 19.095840
F 82.401352 36.016175 19.095840
F 82.401352 59.169432 19.095840
F 55.666248 20.580673 19.095839
F 55.666248 43.733930 19.095839
F 55.666248 66.887188 19.095839
F 82.401352 20.580673 19.095839
F 82.401352 43.733930 19.095839
F 82.401352 66.887188 19.095839
F 64.577946 5.145165 19.095839
F 64.577946 28.298422 19.095839
F 64.577946 51.451680 19.095839
F 91.313049 5.145165 19.095839
F 91.313049 28.298422 19.095839
F 91.313049 51.451680 19.095839
F 64.577946 12.862917 19.095840
F 64.577946 36.016175 19.095840
F 64.577946 59.169432 19.095840
F 91.313049 12.862917 19.095840
F 91.313049 36.016175 19.095840
F 91.313049 59.169432 19.095840
F 64.577946 20.580672 19.095840
F 64.577946 43.733930 19.095840
F 64.577946 66.887187 19.095840
F 91.313049 20.580672 19.095840
F 91.313049 43.733930 19.095840
F 91.313049 66.887187 19.095840
F 73.489652 5.145164 19.095840
F 73.489652 28.298422 19.095840
F 73.489652 51.451679 19.095840
F 100.224755 5.145164 19.095840
F 100.224755 28.298422 19.095840
F 100.224755 51.451679 19.095840
F 73.489652 12.862917 19.095841
F 73.489652 36.016174 19.095841
F 73.489652 59.169432 19.095841
F 100.224755 12.862917 19.095841
F 100.224755 36.016174 19.095841
F 100.224755 59.169432 19.095841
F 73.489652 20.580672 19.095840
F 73.489652 43.733929 19.095840
F 73.489652 66.887187 19.095840
F 100.224755 20.580672 19.095840
F 100.224755 43.733929 19.095840
F 100.224755 66.887187 19.095840
F 55.666238 7.717749 22.734024
F 55.666238 30.871007 22.734024
F 55.666238 54.024264 22.734024
F 82.401342 7.717749 22.734024
F 82.401342 30.871007 22.734024
F 82.401342 54.024264 22.734024
F 55.666238 15.435502 22.734025
F 55.666238 38.588760 22.734025
F 55.666238 61.742017 22.734025
F 82.401342 15.435502 22.734025
F 82.401342 38.588760 22.734025
F 82.401342 61.742017 22.734025
F 55.666238 0.000000 22.734024
F 55.666238 23.153257 22.734024
F 55.666238 46.306515 22.734024
F 82.401342 0.000000 22.734024
F 82.401342 23.153257 22.734024
F 82.401342 46.306515 22.734024
F 64.577935 7.717750 22.734024
F 64.577935 30.871007 22.734024
F 64.577935 54.024265 22.734024
F 91.313039 7.717750 22.734024
F 91.313039 30.871007 22.734024
F 91.313039 54.024265 22.734024
F 64.577935 15.435503 22.734025
F 64.577935 38.588760 22.734025
F 64.577935 61.742018 22.734025
F 91.313039 15.435503 22.734025
F 91.313039 38.588760 22.734025
F 91.313039 61.742018 22.734025
F 64.577935 0.000000 22.734024
F 64.577935 23.153258 22.734024
F 64.577935 46.306515 22.734024
F 91.313039 0.000000 22.734024
F 91.313039 23.153258 22.734024
F 91.313039 46.306515 22.734024
F 73.489642 7.717751 22.734025
F 73.489642 30.871008 22.734025
F 73.489642 54.024266 22.734025
F 100.224745 7.717751 22.734025
F 100.224745 30.871008 22.734025
F 100.224745 54.024266 22.734025
F 73.489642 15.435503 22.734026
F 73.489642 38.588761 22.734026
F 73.489642 61.742018 22.734026
F 100.224745 15.435503 22.734026
F 100.224745 38.588761 22.734026
F 100.224745 61.742018 22.734026
F 73.489642 0.000001 22.734025
F 73.489642 23.153259 22.734025
F 73.489642 46.306516 22.734025
F 100.224745 0.000001 22.734025
F 100.224745 23.153259 22.734025
F 100.224745 46.306516 22.734025
F 57.894175 1.286291 19.095839
F 57.894175 24.439548 19.095839
F 57.894175 47.592806 19.095839
F 84.629278 1.286291 19.095839
F 84.629278 24.439548 19.095839
F 84.629278 47.592806 19.095839
F 57.894175 9.004040 19.095839
F 57.894175 32.157298 19.095839
F 57.894175 55.310555 19.095839
F 84.629278 9.004040 19.095839
F 84.629278 32.157298 19.095839
F 84.629278 55.310555 19.095839
F 57.894175 16.721795 19.095840
F 57.894175 39.875053 19.095840
F 57.894175 63.028310 19.095840
F 84.629278 16.721795 19.095840
F 84.629278 39.875053 19.095840
F 84.629278 63.028310 19.095840
F 66.805874 1.286290 19.095840
F 66.805874 24.439548 19.095840
F 66.805874 47.592806 19.095840
F 93.540977 1.286290 19.095840
F 93.540977 24.439548 19.095840
F 93.540977 47.592806 19.095840
F 66.805874 9.004040 19.095840
F 66.805874 32.157297 19.095840
F 66.805874 55.310555 19.095840
F 93.540977 9.004040 19.095840
F 93.540977 32.157297 19.095840
F 93.540977 55.310555 19.095840
F 66.805874 16.721795 19.095840
F 66.805874 39.875053 19.095840
F 66.805874 63.028310 19.095840
F 93.540977 16.721795 19.095840
F 93.540977 39.875053 19.095840
F 93.540977 63.028310 19.095840
F 75.717579 1.286290 19.095840
F 75.717579 24.439548 19.095840
F 75.717579 47.592805 19.095840
F 102.452683 1.286290 19.095840
F 102.452683 24.439548 19.095840
F 102.452683 47.592805 19.095840
F 75.717579 9.004040 19.095840
F 75.717579 32.157297 19.095840
F 75.717579 55.310555 19.095840
F 102.452683 9.004040 19.095840
F 102.452683 32.157297 19.095840
F 102.452683 55.310555 19.095840
F 75.717579 16.721795 19.095840
F 75.717579 39.875052 19.095840
F 75.717579 63.028310 19.095840
F 102.452683 16.721795 19.095840
F 102.452683 39.875052 19.095840
F 102.452683 63.028310 19.095840
F 57.894160 3.858875 22.734024
F 57.894160 27.012132 22.734024
F 57.894160 50.165390 22.734024
F 84.629263 3.858875 22.734024
F 84.629263 27.012132 22.734024
F 84.629263 50.165390 22.734024
F 57.894160 11.576625 22.734024
F 57.894160 34.729882 22.734024
F 57.894160 57.883140 22.734024
F 84.629263 11.576625 22.734024
F 84.629263 34.729882 22.734024
F 84.629263 57.883140 22.734024
F 57.894160 19.294380 22.734024
F 57.894160 42.447638 22.734024
F 57.894160 65.600895 22.734024
F 84.629263 19.294380 22.734024
F 84.629263 42.447638 22.734024
F 84.629263 65.600895 22.734024
F 66.805859 3.858876 22.734025
F 66.805859 27.012134 22.734025
F 66.805859 50.165391 22.734025
F 93.540963 3.858876 22.734025
F 93.540963 27.012134 22.734025
F 93.540963 50.165391 22.734025
F 66.805859 11.576626 22.734025
F 66.805859 34.729884 22.734025
F 66.805859 57.883141 22.734025
F 93.540963 11.576626 22.734025
F 93.540963 34.729884 22.734025
F 93.540963 57.883141 22.734025
F 66.805859 19.294382 22.734025
F 66.805859 42.447639 22.734025
F 66.805859 65.600897 22.734025
F 93.540963 19.294382 22.734025
F 93.540963 42.447639 22.734025
F 93.540963 65.600897 22.734025
F 75.717566 3.858875 22.734024
F 75.717566 27.012133 22.734024
F 75.717566 50.165390 22.734024
F 102.452670 3.858875 22.734024
F 102.452670 27.012133 22.734024
F 102.452670 50.165390 22.734024
F 75.717566 11.576625 22.734025
F 75.717566 34.729883 22.734025
F 75.717566 57.883140 22.734025
F 102.452670 11.576625 22.734025
F 102.452670 34.729883 22.734025
F 102.452670 57.883140 22.734025
F 75.717566 19.294381 22.734025
F 75.717566 42.447638 22.734025
F 75.717566 65.600896 22.734025
F 102.452670 19.294381 22.734025
F 102.452670 42.447638 22.734025
F 102.452670 65.600896 22.734025
F 57.894172 3.858875 20.005387
F 57.894172 27.012133 20.005387
F 57.894172 50.165390 20.005387
F 84.629275 3.858875 20.005387
F 84.629275 27.012133 20.005387
F 84.629275 50.165390 20.005387
F 57.894172 11.576625 20.005386
F 57.894172 34.729883 20.005386
F 57.894172 57.883140 20.005386
F 84.629275 11.576625 20.005386
F 84.629275 34.729883 20.005386
F 84.629275 57.883140 20.005386
F 57.894172 19.294381 20.005386
F 57.894172 42.447638 20.005386
F 57.894172 65.600896 20.005386
F 84.629275 19.294381 20.005386
F 84.629275 42.447638 20.005386
F 84.629275 65.600896 20.005386
F 66.805872 3.858876 20.005386
F 66.805872 27.012133 20.005386
F 66.805872 50.165391 20.005386
F 93.540975 3.858876 20.005386
F 93.540975 27.012133 20.005386
F 93.540975 50.165391 20.005386
F 66.805872 11.576626 20.005386
F 66.805872 34.729883 20.005386
F 66.805872 57.883141 20.005386
F 93.540975 11.576626 20.005386
F 93.540975 34.729883 20.005386
F 93.540975 57.883141 20.005386
F 66.805872 19.294381 20.005385
F 66.805872 42.447639 20.005385
F 66.805872 65.600896 20.005385
F 93.540975 19.294381 20.005385
F 93.540975 42.447639 20.005385
F 93.540975 65.600896 20.005385
F 75.717578 3.858875 20.005386
F 75.717578 27.012133 20.005386
F 75.717578 50.165390 20.005386
F 102.452681 3.858875 20.005386
F 102.452681 27.012133 20.005386
F 102.452681 50.165390 20.005386
F 75.717578 11.576625 20.005386
F 75.717578 34.729883 20.005386
F 75.717578 57.883140 20.005386
F 102.452681 11.576625 20.005386
F 102.452681 34.729883 20.005386
F 102.452681 57.883140 20.005386
F 75.717578 19.294381 20.005386
F 75.717578 42.447638 20.005386
F 75.717578 65.600896 20.005386
F 102.452681 19.294381 20.005386
F 102.452681 42.447638 20.005386
F 102.452681 65.600896 20.005386
F 57.894162 1.286291 16.367202
F 57.894162 24.439549 16.367202
F 57.894162 47.592806 16.367202
F 84.629265 1.286291 16.367202
F 84.629265 24.439549 16.367202
F 84.629265 47.592806 16.367202
F 57.894162 9.004041 16.367202
F 57.894162 32.157298 16.367202
F 57.894162 55.310556 16.367202
F 84.629265 9.004041 16.367202
F 84.629265 32.157298 16.367202
F 84.629265 55.310556 16.367202
F 57.894162 16.721796 16.367201
F 57.894162 39.875053 16.367201
F 57.894162 63.028311 16.367201
F 84.629265 16.721796 16.367201
F 84.629265 39.875053 16.367201
F 84.629265 63.028311 16.367201
F 66.805861 1.286290 16.367201
F 66.805861 24.439547 16.367201
F 66.805861 47.592805 16.367201
F 93.540964 1.286290 16.367201
F 93.540964 24.439547 16.367201
F 93.540964 47.592805 16.367201
F 66.805861 9.004039 16.367201
F 66.805861 32.157297 16.367201
F 66.805861 55.310554 16.367201
F 93.540964 9.004039 16.367201
F 93.540964 32.157297 16.367201
F 93.540964 55.310554 16.367201
F 66.805861 16.721795 16.367200
F 66.805861 39.875052 16.367200
F 66.805861 63.028310 16.367200
F 93.540964 16.721795 16.367200
F 93.540964 39.875052 16.367200
F 93.540964 63.028310 16.367200
F 75.717568 1.286290 16.367201
F 75.717568 24.439548 16.367201
F 75.717568 47.592805 16.367201
F 102.452671 1.286290 16.367201
F 102.452671 24.439548 16.367201
F 102.452671 47.592805 16.367201
F 75.717568 9.004039 16.367201
F 75.717568 32.157297 16.367201
F 75.717568 55.310555 16.367201
F 102.452671 9.004039 16.367201
F 102.452671 32.157297 16.367201
F 102.452671 55.310555 16.367201
F 75.717568 16.721795 16.367200
F 75.717568 39.875052 16.367200
F 75.717568 63.028310 16.367200
F 102.452671 16.721795 16.367200
F 102.452671 39.875052 16.367200
F 102.452671 63.028310 16.367200
F 60.122099 7.717750 20.005387
F 60.122099 30.871007 20.005387
F 60.122099 54.024265 20.005387
F 86.857202 7.717750 20.005387
F 86.857202 30.871007 20.005387
F 86.857202 54.024265 20.005387
F 60.122099 15.435502 20.005386
F 60.122099 38.588760 20.005386
F 60.122099 61.742018 20.005386
F 86.857202 15.435502 20.005386
F 86.857202 38.588760 20.005386
F 86.857202 61.742018 20.005386
F 60.122099 0.000000 20.005387
F 60.122099 23.153258 20.005387
F 60.122099 46.306515 20.005387
F 86.857202 0.000000 20.005387
F 86.857202 23.153258 20.005387
F 86.857202 46.306515 20.005387
F 69.033800 7.717750 20.005386
F 69.033800 30.871008 20.005386
F 69.033800 54.024265 20.005386
F 95.768904 7.717750 20.005386
F 95.768904 30.871008 20.005386
F 95.768904 54.024265 20.005386
F 69.033800 15.435503 20.005385
F 69.033800 38.588760 20.005385
F 69.033800 61.742018 20.005385
F 95.768904 15.435503 20.005385
F 95.768904 38.588760 20.005385
F 95.768904 61.742018 20.005385
F 69.033800 0.000001 20.005386
F 69.033800 23.153258 20.005386
F 69.033800 46.306516 20.005386
F 95.768904 0.000001 20.005386
F 95.768904 23.153258 20.005386
F 95.768904 46.306516 20.005386
F 77.945505 7.717750 20.005387
F 77.945505 30.871007 20.005387
F 77.945505 54.024265 20.005387
F 104.680608 7.717750 20.005387
F 104.680608 30.871007 20.005387
F 104.680608 54.024265 20.005387
F 77.945505 15.435502 20.005386
F 77.945505 38.588760 20.005386
F 77.945505 61.742018 20.005386
F 104.680608 15.435502 20.005386
F 104.680608 38.588760 20.005386
F 104.680608 61.742018 20.005386
F 77.945505 0.000000 20.005386
F 77.945505 23.153258 20.005386
F 77.945505 46.306515 20.005386
F 104.680608 0.000000 20.005386
F 104.680608 23.153258 20.005386
F 104.680608 46.306515 20.005386
F 60.122084 5.145165 16.367202
F 60.122084 28.298423 16.367202
F 60.122084 51.451680 16.367202
F 86.857187 5.145165 16.367202
F 86.857187 28.298423 16.367202
F 86.857187 51.451680 16.367202
F 60.122084 12.862918 16.367201
F 60.122084 36.016175 16.367201
F 60.122084 59.169433 16.367201
F 86.857187 12.862918 16.367201
F 86.857187 36.016175 16.367201
F 86.857187 59.169433 16.367201
F 60.122084 20.580673 16.367202
F 60.122084 43.733930 16.367202
F 60.122084 66.887188 16.367202
F 86.857187 20.580673 16.367202
F 86.857187 43.733930 16.367202
F 86.857187 66.887188 16.367202
F 69.033786 5.145164 16.367201
F 69.033786 28.298421 16.367201
F 69.033786 51.451679 16.367201
F 95.768890 5.145164 16.367201
F 95.768890 28.298421 16.367201
F 95.768890 51.451679 16.367201
F 69.033786 12.862916 16.367200
F 69.033786 36.016174 16.367200
F 69.033786 59.169431 16.367200
F 95.768890 12.862916 16.367200
F 95.768890 36.016174 16.367200
F 95.768890 59.169431 16.367200
F 69.033786 20.580671 16.367200
F 69.033786 43.733929 16.367200
F 69.033786 66.887186 16.367200
F 95.768890 20.580671 16.367200
F 95.768890 43.733929 16.367200
F 95.768890 66.887186 16.367200
F 77.945492 5.145165 16.367202
F 77.945492 28.298423 16.367202
F 77.945492 51.451680 16.367202
F 104.680595 5.145165 16.367202
F 104.680595 28.298423 16.367202
F 104.680595 51.451680 16.367202
F 77.945492 12.862917 16.367201
F 77.945492 36.016175 16.367201
F 77.945492 59.169432 16.367201
F 104.680595 12.862917 16.367201
F 104.680595 36.016175 16.367201
F 104.680595 59.169432 16.367201
F 77.945492 20.580673 16.367202
F 77.945492 43.733930 16.367202
F 77.945492 66.887188 16.367202
F 104.680595 20.580673 16.367202
F 104.680595 43.733930 16.367202
F 104.680595 66.887188 16.367202
F 60.122096 5.145165 19.095839
F 60.122096 28.298423 19.095839
F 60.122096 51.451680 19.095839
F 86.857200 5.145165 19.095839
F 86.857200 28.298423 19.095839
F 86.857200 51.451680 19.095839
F 60.122096 12.862917 19.095840
F 60.122096 36.016175 19.095840
F 60.122096 59.169432 19.095840
F 86.857200 12.862917 19.095840
F 86.857200 36.016175 19.095840
F 86.857200 59.169432 19.095840
F 60.122096 20.580673 19.095839
F 60.122096 43.733930 19.095839
F 60.122096 66.887188 19.095839
F 86.857200 20.580673 19.095839
F 86.857200 43.733930 19.095839
F 86.857200 66.887188 19.095839
F 69.033799 5.145164 19.095840
F 69.033799 28.298422 19.095840
F 69.033799 51.451679 19.095840
F 95.768902 5.145164 19.095840
F 95.768902 28.298422 19.095840
F 95.768902 51.451679 19.095840
F 69.033799 12.862917 19.095841
F 69.033799 36.016174 19.095841
F 69.033799 59.169432 19.095841
F 95.768902 12.862917 19.095841
F 95.768902 36.016174 19.095841
F 95.768902 59.169432 19.095841
F 69.033799 20.580672 19.095840
F 69.033799 43.733929 19.095840
F 69.033799 66.887187 19.095840
F 95.768902 20.580672 19.095840
F 95.768902 43.733929 19.095840
F 95.768902 66.887187 19.095840
F 77.945503 5.145165 19.095839
F 77.945503 28.298423 19.095839
F 77.945503 51.451680 19.095839
F 104.680606 5.145165 19.095839
F 104.680606 28.298423 19.095839
F 104.680606 51.451680 19.095839
F 77.945503 12.862917 19.095840
F 77.945503 36.016175 19.095840
F 77.945503 59.169432 19.095840
F 104.680606 12.862917 19.095840
F 104.680606 36.016175 19.095840
F 104.680606 59.169432 19.095840
F 77.945503 20.580672 19.095839
F 77.945503 43.733930 19.095839
F 77.945503 66.887188 19.095839
F 104.680606 20.580672 19.095839
F 104.680606 43.733930 19.095839
F 104.680606 66.887188 19.095839
F 60.122086 7.717749 22.734024
F 60.122086 30.871007 22.734024
F 60.122086 54.024264 22.734024
F 86.857189 7.717749 22.734024
F 86.857189 30.871007 22.734024
F 86.857189 54.024264 22.734024
F 60.122086 15.435502 22.734025
F 60.122086 38.588760 22.734025
F 60.122086 61.742017 22.734025
F 86.857189 15.435502 22.734025
F 86.857189 38.588760 22.734025
F 86.857189 61.742017 22.734025
F 60.122086 0.000000 22.734024
F 60.122086 23.153257 22.734024
F 60.122086 46.306515 22.734024
F 86.857189 0.000000 22.734024
F 86.857189 23.153257 22.734024
F 86.857189 46.306515 22.734024
F 69.033788 7.717751 22.734025
F 69.033788 30.871008 22.734025
F 69.033788 54.024266 22.734025
F 95.768891 7.717751 22.734025
F 95.768891 30.871008 22.734025
F 95.768891 54.024266 22.734025
F 69.033788 15.435503 22.734026
F 69.033788 38.588761 22.734026
F 69.033788 61.742018 22.734026
F 95.768891 15.435503 22.734026
F 95.768891 38.588761 22.734026
F 95.768891 61.742018 22.734026
F 69.033788 0.000001 22.734025
F 69.033788 23.153259 22.734025
F 69.033788 46.306516 22.734025
F 95.768891 0.000001 22.734025
F 95.768891 23.153259 22.734025
F 95.768891 46.306516 22.734025
F 77.945493 7.717750 22.734024
F 77.945493 30.871007 22.734024
F 77.945493 54.024265 22.734024
F 104.680597 7.717750 22.734024
F 104.680597 30.871007 22.734024
F 104.680597 54.024265 22.734024
F 77.945493 15.435502 22.734025
F 77.945493 38.588760 22.734025
F 77.945493 61.742017 22.734025
F 104.680597 15.435502 22.734025
F 104.680597 38.588760 22.734025
F 104.680597 61.742017 22.734025
F 77.945493 0.000000 22.734024
F 77.945493 23.153258 22.734024
F 77.945493 46.306515 22.734024
F 104.680597 0.000000 22.734024
F 104.680597 23.153258 22.734024
F 104.680597 46.306515 22.734024
