# Supplementary material for: Molecular-resolution imaging of ice crystallized from liquid water by cryogenic liquid-cell TEM
Source: Nat Commun. 2025 Sep 25;16:8342. doi: 10.1038/s41467-025-62451-0 (PMC12462463; doi:10.1038/s41467-025-62451-0)
Supplement: Supplementary file 9 — Supplementary Data 1 [file 41467_2025_62451_MOESM9_ESM.zip › supercell_4_3_1/2.0/minimized.xyz]

5175
F5175
F 0.657381 1.441533 2.848944
F 0.657381 9.166220 2.848944
F 9.472612 1.290671 3.039237
F 9.472612 9.015358 3.039237
F 0.577957 3.747735 6.520336
F 0.577958 11.472421 6.520336
F 9.414296 3.862937 6.681852
F 9.414296 11.587624 6.681852
F 0.409221 3.958284 3.838394
F 0.409221 11.682970 3.838394
F 9.444745 3.867426 3.948858
F 9.444745 11.592114 3.948858
F 0.269334 1.382559 0.163466
F 0.269334 9.107246 0.163466
F 9.264625 1.287721 0.304798
F 9.264625 9.012408 0.304798
F 2.766680 7.726181 3.771179
F 15.969100 7.721906 21.474611
F 11.682431 7.727807 4.029341
F 7.029312 7.726397 21.166814
F 2.450146 5.161952 0.071786
F 2.450146 12.886640 0.071785
F 11.498844 5.151308 0.384085
F 11.498844 12.875996 0.384085
F 2.676333 5.163396 2.827992
F 2.676332 12.888084 2.827992
F 11.700767 5.152709 3.117687
F 11.700767 12.877397 3.117687
F 2.655418 7.719193 6.497619
F 15.789674 12.871568 17.829864
F 11.642112 7.725706 6.761065
F 15.789674 5.146880 17.829864
F 5.003663 1.289448 2.888199
F 5.003663 9.014135 2.888199
F 13.932757 1.291095 3.195254
F 13.932757 9.015782 3.195254
F 4.957053 3.861266 6.521044
F 4.957052 11.585953 6.521044
F 13.872895 3.862885 6.838609
F 13.872895 11.587572 6.838609
F 4.942069 3.879377 3.781492
F 4.942069 11.604065 3.781492
F 13.911100 3.865509 4.107161
F 13.911100 11.590197 4.107161
F 4.761800 1.282970 0.146836
F 4.761800 9.007657 0.146836
F 13.731718 1.290029 0.462514
F 13.731718 9.014716 0.462514
F 7.219481 7.728265 3.872918
F 6.860376 12.866694 17.523018
F 16.140800 7.727571 4.185293
F 16.140800 0.002883 4.185293
F 7.012547 5.146743 0.225927
F 7.012547 12.871431 0.225927
F 15.960905 5.152518 0.540480
F 15.960905 12.877206 0.540480
F 7.222464 5.149243 2.963143
F 7.222464 12.873931 2.963143
F 16.161354 5.153438 3.273089
F 16.161354 12.878126 3.273089
F 7.171342 7.728158 6.606634
F 6.860376 5.142006 17.523017
F 16.101500 7.725236 6.916524
F 16.101500 0.000549 6.916525
F 0.485193 1.317639 10.119377
F 0.485193 9.042326 10.119377
F 9.296370 1.287873 10.319985
F 9.296370 9.012560 10.319985
F 0.109260 3.935573 13.673924
F 0.109259 11.660261 13.673924
F 9.166859 3.863448 13.957408
F 9.166859 11.588135 13.957408
F 0.394266 3.885438 10.907853
F 0.394266 11.610125 10.907854
F 9.262912 3.862400 11.228159
F 9.262912 11.587087 11.228159
F 0.351167 1.193116 7.407600
F 0.351167 8.917802 7.407600
F 9.379462 1.286554 7.590448
F 9.379462 9.011241 7.590448
F 2.631753 7.714909 11.030134
F 15.828823 12.873950 15.098619
F 11.492563 7.724637 11.305532
F 15.828823 5.149263 15.098619
F 2.725519 5.152798 7.396812
F 2.725519 12.877486 7.396812
F 11.613708 5.150029 7.669657
F 11.613708 12.874717 7.669657
F 2.644691 5.176532 10.097866
F 2.644691 12.901220 10.097866
F 11.523122 5.149617 10.398425
F 11.523122 12.874305 10.398425
F 2.455522 7.727074 13.739437
F 6.899581 12.871621 14.787733
F 11.400018 7.724627 14.034224
F 6.899581 5.146933 14.787733
F 4.856244 1.294220 10.163026
F 4.856244 9.018908 10.163026
F 13.752472 1.287463 10.476121
F 13.752472 9.012151 10.476121
F 4.682020 3.867665 13.808697
F 4.682020 11.592352 13.808697
F 13.629782 3.862002 14.111758
F 13.629782 11.586689 14.111758
F 4.811411 3.861933 11.079638
F 4.811411 11.586620 11.079638
F 13.720691 3.862420 11.383252
F 13.720691 11.587108 11.383252
F 4.896820 1.282062 7.432379
F 4.896820 9.006749 7.432379
F 13.842359 1.287720 7.747603
F 13.842359 9.012407 7.747603
F 7.040605 7.723910 11.153160
F 4.662293 1.288585 14.721830
F 15.949613 7.724678 11.461142
F 7.171342 0.003471 6.606634
F 7.154895 5.149822 7.512966
F 7.154895 12.874510 7.512966
F 16.071675 5.150240 7.825604
F 16.071675 12.874928 7.825604
F 7.066653 5.150032 10.243174
F 7.066653 12.874720 10.243174
F 15.980946 5.149771 10.554002
F 15.980946 12.874459 10.554002
F 6.930634 7.728203 13.883859
F 15.768808 7.721011 18.742049
F 15.858814 7.724249 14.189531
F 6.930634 0.003516 13.883859
F 0.093860 1.216413 17.182441
F 0.093860 8.941100 17.182441
F 9.096001 1.282652 17.598244
F 9.096001 9.007339 17.598244
F 0.176022 3.903423 20.884514
F 0.176022 11.628110 20.884513
F 9.269695 3.862515 21.243963
F 9.269695 11.587202 21.243963
F 13.599883 1.286827 15.020773
F 4.662293 9.013272 14.721830
F 0.064947 3.824162 17.969948
F 0.064946 11.548850 17.969948
F 9.077791 3.859433 18.509189
F 9.077791 11.584120 18.509189
F 0.089670 1.262700 14.297401
F 0.089671 8.987387 14.297401
F 9.138534 1.286244 14.865464
F 9.138533 9.010931 14.865464
F 2.313861 7.719038 18.280143
F 13.539863 11.583449 18.664258
F 11.309193 7.721543 18.586111
F 13.539862 3.858762 18.664258
F 2.400717 5.150289 14.626384
F 2.400717 12.874977 14.626384
F 11.369759 5.148827 14.942777
F 11.369759 12.873515 14.942777
F 2.384263 5.144703 17.358083
F 2.384263 12.869391 17.358083
F 11.330583 5.146402 17.674665
F 11.330583 12.871090 17.674665
F 2.470300 7.758396 21.037908
F 6.835920 7.722975 18.430296
F 11.508840 7.722508 21.319362
F 13.599883 9.011514 15.020773
F 4.600852 1.273732 17.458158
F 4.600852 8.998419 17.458158
F 13.560405 1.284380 17.752168
F 13.560405 9.009067 17.752168
F 4.749487 3.880291 21.106544
F 4.749487 11.604978 21.106544
F 13.739168 3.859902 21.397079
F 13.739169 11.584589 21.397079
F 4.597487 3.859298 18.362700
F 4.597487 11.583985 18.362700
F 11.682431 0.003119 4.029341
F 7.219481 0.003578 3.872917
F 2.470300 0.033709 21.037908
F 2.766680 0.001494 3.771179
F 7.029312 0.001710 21.166814
F 11.642112 0.001019 6.761065
F 2.455522 0.002387 13.739437
F 0.657381 24.615597 2.848944
F 0.657382 16.890910 2.848944
F 9.472612 24.464735 3.039237
F 9.472612 16.740047 3.039237
F 0.577957 26.921799 6.520336
F 0.577958 19.197111 6.520336
F 9.414296 27.037001 6.681852
F 9.414296 19.312313 6.681852
F 0.409221 27.132348 3.838394
F 0.409221 19.407660 3.838394
F 9.444745 27.041491 3.948858
F 9.444745 19.316803 3.948858
F 0.269334 24.556624 0.163466
F 0.269334 16.831935 0.163465
F 9.264625 24.461785 0.304798
F 9.264625 16.737097 0.304798
F 2.766680 15.450869 3.771179
F 2.766680 23.175558 3.771179
F 11.682431 15.452495 4.029341
F 11.682431 23.177184 4.029341
F 2.450146 20.611329 0.071785
F 11.498844 20.600685 0.384085
F 2.676333 20.612773 2.827992
F 11.700767 20.602086 3.117687
F 2.655418 15.443881 6.497619
F 2.655418 23.168570 6.497619
F 11.642112 15.450394 6.761065
F 11.642112 23.175083 6.761065
F 5.003663 24.463513 2.888199
F 5.003663 16.738824 2.888199
F 13.932757 24.465159 3.195254
F 13.932757 16.740471 3.195254
F 4.957053 27.035330 6.521044
F 4.957053 19.310642 6.521044
F 13.872895 27.036949 6.838609
F 13.872895 19.312261 6.838610
F 4.942069 27.053442 3.781492
F 4.942069 19.328754 3.781492
F 13.911100 27.039574 4.107161
F 13.911100 19.314886 4.107161
F 4.761800 24.457034 0.146836
F 4.761800 16.732346 0.146836
F 13.731718 24.464093 0.462514
F 13.731718 16.739405 0.462514
F 7.219481 15.452953 3.872917
F 7.219481 23.177642 3.872917
F 16.140800 15.452259 4.185293
F 16.140800 23.176948 4.185293
F 7.012547 20.596120 0.225927
F 15.960905 20.601895 0.540480
F 7.222464 20.598620 2.963143
F 16.161354 20.602815 3.273089
F 7.171342 15.452847 6.606634
F 7.171342 23.177536 6.606634
F 16.101500 15.449924 6.916525
F 16.101500 23.174613 6.916524
F 0.485193 24.491704 10.119378
F 0.485192 16.767015 10.119376
F 9.296370 24.461937 10.319985
F 9.296370 16.737249 10.319986
F 0.109260 27.109638 13.673924
F 0.109260 19.384949 13.673924
F 9.166859 27.037512 13.957408
F 9.166859 19.312824 13.957408
F 0.394266 27.059503 10.907853
F 0.394266 19.334815 10.907853
F 9.262912 27.036464 11.228159
F 9.262912 19.311776 11.228159
F 0.351167 24.367180 7.407600
F 0.351167 16.642491 7.407600
F 9.379462 24.460618 7.590448
F 9.379462 16.735930 7.590448
F 2.631753 15.439598 11.030134
F 2.631753 23.164287 11.030134
F 11.492563 15.449325 11.305532
F 11.492563 23.174014 11.305532
F 2.725519 20.602175 7.396813
F 11.613707 20.599406 7.669657
F 2.644691 20.625909 10.097866
F 11.523122 20.598994 10.398425
F 2.455522 15.451762 13.739436
F 2.455522 23.176451 13.739437
F 11.400018 15.449316 14.034224
F 11.400018 23.174004 14.034224
F 4.856244 24.468285 10.163026
F 4.856244 16.743596 10.163026
F 13.752472 24.461528 10.476121
F 13.752472 16.736839 10.476121
F 4.682020 27.041729 13.808697
F 4.682020 19.317041 13.808697
F 13.629782 27.036066 14.111758
F 13.629782 19.311378 14.111759
F 4.811411 27.035997 11.079638
F 4.811411 19.311309 11.079638
F 13.720691 27.036485 11.383252
F 13.720691 19.311797 11.383252
F 4.896820 24.456126 7.432379
F 4.896820 16.731438 7.432379
F 13.842359 24.461784 7.747603
F 13.842359 16.737096 7.747603
F 7.040605 15.448599 11.153160
F 7.040605 23.173288 11.153160
F 15.949613 15.449366 11.461142
F 15.949613 23.174055 11.461142
F 7.154895 20.599199 7.512966
F 16.071675 20.599617 7.825604
F 7.066653 20.599410 10.243174
F 15.980946 20.599148 10.554002
F 6.930634 15.452891 13.883859
F 6.930634 23.177580 13.883859
F 15.858815 15.448938 14.189531
F 15.858814 23.173627 14.189531
F 0.093860 24.390477 17.182441
F 0.093860 16.665789 17.182441
F 9.096001 24.456716 17.598244
F 9.096001 16.732028 17.598244
F 0.176022 27.077487 20.884514
F 0.176022 19.352799 20.884513
F 9.269695 27.036579 21.243963
F 9.269695 19.311892 21.243963
F 15.969100 23.171283 21.474611
F 15.969100 15.446594 21.474612
F 0.064947 26.998227 17.969948
F 0.064946 19.273539 17.969948
F 9.077791 27.033497 18.509189
F 9.077791 19.308809 18.509189
F 0.089670 24.436764 14.297401
F 0.089670 16.712075 14.297401
F 9.138533 24.460309 14.865464
F 9.138533 16.735620 14.865464
F 2.313861 15.443726 18.280143
F 2.313861 23.168415 18.280143
F 11.309193 15.446231 18.586111
F 11.309193 23.170920 18.586111
F 2.400717 20.599666 14.626384
F 11.369759 20.598204 14.942777
F 2.384263 20.594080 17.358082
F 11.330583 20.595779 17.674665
F 2.470300 15.483084 21.037908
F 2.470300 23.207773 21.037908
F 11.508840 15.447197 21.319362
F 11.508840 23.171885 21.319362
F 4.600852 24.447796 17.458158
F 4.600852 16.723108 17.458158
F 13.560405 24.458444 17.752168
F 13.560405 16.733756 17.752168
F 4.749487 27.054355 21.106544
F 4.749487 19.329668 21.106544
F 13.739168 27.033966 21.397079
F 13.739169 19.309278 21.397079
F 4.597487 27.033362 18.362700
F 4.597487 19.308674 18.362700
F 13.539863 27.032826 18.664258
F 13.539863 19.308138 18.664258
F 4.662293 24.462649 14.721830
F 4.662293 16.737961 14.721830
F 13.599883 24.460891 15.020773
F 13.599883 16.736203 15.020772
F 6.835920 15.447664 18.430296
F 6.835920 23.172353 18.430296
F 15.768808 15.445700 18.742049
F 15.768808 23.170389 18.742049
F 6.899581 20.596310 14.787733
F 15.828823 20.598640 15.098619
F 6.860376 20.591383 17.523018
F 15.789674 20.596257 17.829864
F 7.029312 15.451085 21.166814
F 7.029312 23.175774 21.166814
F 0.657381 32.340284 2.848944
F 0.657382 40.064974 2.848944
F 9.472612 32.189422 3.039237
F 9.472612 39.914111 3.039237
F 0.577958 34.646486 6.520336
F 9.414296 34.761688 6.681852
F 0.409221 34.857035 3.838394
F 9.444745 34.766178 3.948858
F 0.269334 32.281310 0.163466
F 0.269334 40.006000 0.163465
F 9.264625 32.186472 0.304798
F 9.264625 39.911161 0.304798
F 2.766680 30.900245 3.771179
F 2.766680 38.624934 3.771179
F 11.682431 30.901871 4.029341
F 11.682431 38.626559 4.029341
F 2.450146 28.336016 0.071786
F 2.450146 36.060704 0.071785
F 11.498844 28.325372 0.384085
F 11.498844 36.050060 0.384085
F 2.676333 28.337461 2.827992
F 2.676333 36.062148 2.827992
F 11.700767 28.326773 3.117687
F 11.700767 36.051461 3.117687
F 2.655418 30.893257 6.497619
F 2.655418 38.617946 6.497619
F 11.642112 30.899770 6.761065
F 11.642112 38.624459 6.761065
F 5.003663 32.188200 2.888199
F 5.003663 39.912888 2.888199
F 13.932757 32.189846 3.195254
F 13.932757 39.914535 3.195254
F 4.957052 34.760018 6.521044
F 13.872895 34.761636 6.838609
F 4.942069 34.778129 3.781492
F 13.911100 34.764261 4.107161
F 4.761800 32.181721 0.146836
F 4.761800 39.906410 0.146836
F 13.731718 32.188780 0.462514
F 13.731718 39.913469 0.462514
F 7.219481 30.902329 3.872918
F 7.219481 38.627017 3.872917
F 16.140800 30.901635 4.185293
F 16.140800 38.626323 4.185293
F 7.012547 28.320808 0.225927
F 7.012547 36.045496 0.225927
F 15.960905 28.326582 0.540480
F 15.960905 36.051270 0.540480
F 7.222464 28.323307 2.963143
F 7.222464 36.047995 2.963143
F 16.161354 28.327502 3.273089
F 16.161354 36.052190 3.273089
F 7.171342 30.902223 6.606634
F 7.171342 38.626911 6.606634
F 16.101500 30.899300 6.916524
F 16.101500 38.623989 6.916525
F 0.485192 32.216390 10.119377
F 0.485193 39.941080 10.119376
F 9.296370 32.186624 10.319985
F 9.296370 39.911313 10.319986
F 0.109259 34.834325 13.673924
F 9.166859 34.762200 13.957408
F 0.394265 34.784190 10.907854
F 9.262912 34.761152 11.228159
F 0.351167 32.091867 7.407600
F 0.351168 39.816556 7.407600
F 9.379462 32.185305 7.590448
F 9.379462 39.909994 7.590448
F 2.631753 30.888974 11.030134
F 2.631753 38.613662 11.030134
F 11.492563 30.898701 11.305532
F 11.492563 38.623389 11.305532
F 2.725519 28.326863 7.396812
F 2.725519 36.051551 7.396812
F 11.613708 28.324093 7.669657
F 11.613708 36.048781 7.669657
F 2.644691 28.350596 10.097865
F 2.644692 36.075284 10.097866
F 11.523122 28.323682 10.398425
F 11.523122 36.048370 10.398425
F 2.455522 30.901138 13.739437
F 2.455522 38.625827 13.739437
F 11.400018 30.898692 14.034224
F 11.400018 38.623380 14.034224
F 4.856244 32.192972 10.163026
F 4.856244 39.917661 10.163026
F 13.752472 32.186215 10.476121
F 13.752472 39.910904 10.476121
F 4.682020 34.766416 13.808697
F 13.629782 34.760754 14.111758
F 4.811411 34.760685 11.079638
F 13.720691 34.761172 11.383252
F 4.896820 32.180813 7.432379
F 4.896820 39.905502 7.432379
F 13.842359 32.186471 7.747603
F 13.842359 39.911160 7.747603
F 7.040605 30.897975 11.153160
F 7.040605 38.622663 11.153160
F 15.949613 30.898742 11.461142
F 15.949613 38.623430 11.461142
F 7.154895 28.323887 7.512966
F 7.154895 36.048575 7.512966
F 16.071675 28.324304 7.825604
F 16.071675 36.048992 7.825604
F 7.066653 28.324097 10.243174
F 7.066653 36.048785 10.243174
F 15.980946 28.323835 10.554002
F 15.980946 36.048523 10.554002
F 6.930634 30.902267 13.883859
F 6.930634 38.626955 13.883859
F 15.858814 30.898314 14.189531
F 15.858814 38.623002 14.189531
F 0.093860 32.115164 17.182441
F 0.093860 39.839853 17.182441
F 9.096001 32.181403 17.598244
F 9.096001 39.906092 17.598244
F 0.176022 34.802174 20.884513
F 9.269695 34.761267 21.243963
F 15.969100 38.620659 21.474612
F 0.064946 34.722914 17.969948
F 9.077791 34.758184 18.509189
F 0.089671 32.161451 14.297401
F 0.089670 39.886140 14.297401
F 9.138534 32.184996 14.865464
F 9.138534 39.909685 14.865464
F 2.313861 30.893102 18.280143
F 2.313861 38.617791 18.280143
F 11.309193 30.895607 18.586111
F 11.309193 38.620295 18.586111
F 2.400717 28.324353 14.626384
F 2.400717 36.049041 14.626384
F 11.369759 28.322892 14.942777
F 11.369759 36.047579 14.942777
F 2.384263 28.318767 17.358083
F 2.384263 36.043455 17.358083
F 11.330583 28.320466 17.674665
F 11.330583 36.045154 17.674665
F 2.470300 30.932460 21.037908
F 2.470300 38.657148 21.037908
F 11.508840 30.896572 21.319362
F 11.508840 38.621261 21.319362
F 4.600852 32.172483 17.458158
F 4.600852 39.897172 17.458158
F 13.560405 32.183131 17.752168
F 13.560405 39.907820 17.752168
F 4.749487 34.779043 21.106544
F 13.739169 34.758653 21.397079
F 4.597487 34.758050 18.362700
F 13.539862 34.757514 18.664258
F 4.662293 32.187336 14.721830
F 4.662293 39.912025 14.721830
F 13.599883 32.185578 15.020773
F 13.599883 39.910267 15.020772
F 6.835920 30.897040 18.430296
F 6.835920 38.621728 18.430296
F 15.768808 30.895076 18.742049
F 15.768808 38.619764 18.742049
F 6.899581 28.320998 14.787733
F 6.899581 36.045685 14.787733
F 15.828823 28.323327 15.098620
F 15.828823 36.048015 15.098619
F 6.860376 28.316070 17.523017
F 6.860376 36.040758 17.523018
F 15.789674 28.320944 17.829864
F 15.789674 36.045632 17.829864
F 7.029312 30.900461 21.166814
F 7.029312 38.625150 21.166814
F 15.969100 30.895970 21.474611
F 0.657381 47.789662 2.848944
F 0.657381 55.514348 2.848944
F 9.472612 47.638800 3.039237
F 9.472612 55.363487 3.039237
F 0.577957 50.095863 6.520336
F 0.577958 42.371175 6.520336
F 9.414296 50.211065 6.681852
F 9.414296 42.486377 6.681852
F 0.409221 50.306412 3.838394
F 0.409221 42.581724 3.838394
F 9.444745 50.215555 3.948858
F 9.444745 42.490867 3.948858
F 0.269334 47.730688 0.163466
F 0.269334 55.455375 0.163466
F 9.264625 47.635849 0.304798
F 9.264625 55.360536 0.304798
F 2.766680 54.074309 3.771179
F 2.766680 46.349623 3.771179
F 11.682431 54.075935 4.029341
F 11.682431 46.351248 4.029341
F 2.450146 51.510080 0.071786
F 2.450146 43.785393 0.071785
F 11.498844 51.499436 0.384085
F 11.498844 43.774749 0.384085
F 2.676333 51.511525 2.827992
F 2.676333 43.786838 2.827992
F 11.700767 51.500837 3.117687
F 11.700767 43.776150 3.117687
F 2.655418 54.067322 6.497619
F 2.655418 46.342635 6.497619
F 11.642112 54.073834 6.761065
F 11.642112 46.349147 6.761065
F 5.003663 47.637577 2.888199
F 5.003663 55.362264 2.888199
F 13.932757 47.639224 3.195254
F 13.932757 55.363911 3.195254
F 4.957053 50.209394 6.521044
F 4.957053 42.484707 6.521044
F 13.872895 50.211013 6.838609
F 13.872895 42.486325 6.838610
F 4.942069 50.227506 3.781492
F 4.942069 42.502818 3.781492
F 13.911100 50.213638 4.107161
F 13.911100 42.488950 4.107161
F 4.761800 47.631098 0.146836
F 4.761800 55.355785 0.146836
F 13.731718 47.638157 0.462514
F 13.731718 55.362844 0.462514
F 7.219481 54.076393 3.872918
F 7.219481 46.351706 3.872917
F 16.140800 54.075699 4.185293
F 16.140800 46.351012 4.185293
F 7.012547 51.494872 0.225927
F 7.012547 43.770185 0.225927
F 15.960905 51.500646 0.540480
F 15.960905 43.775959 0.540480
F 7.222464 51.497372 2.963143
F 7.222464 43.772684 2.963143
F 16.161354 51.501567 3.273089
F 16.161354 43.776879 3.273089
F 7.171342 54.076287 6.606634
F 7.171342 46.351600 6.606634
F 16.101500 54.073364 6.916524
F 16.101500 46.348677 6.916524
F 0.485193 47.665768 10.119377
F 0.485193 55.390454 10.119377
F 9.296370 47.636001 10.319985
F 9.296370 55.360688 10.319985
F 0.109260 50.283702 13.673924
F 0.109260 42.559014 13.673924
F 9.166859 50.211577 13.957408
F 9.166859 42.486889 13.957408
F 0.394266 50.233567 10.907853
F 0.394266 42.508879 10.907853
F 9.262912 50.210528 11.228159
F 9.262912 42.485841 11.228159
F 0.351167 47.541244 7.407600
F 0.351167 55.265931 7.407600
F 9.379462 47.634683 7.590448
F 9.379462 55.359370 7.590448
F 2.631753 54.063038 11.030134
F 2.631753 46.338351 11.030134
F 11.492563 54.072765 11.305532
F 11.492563 46.348078 11.305532
F 2.725519 51.500927 7.396812
F 2.725519 43.776240 7.396813
F 11.613708 51.498158 7.669657
F 11.613707 43.773470 7.669657
F 2.644691 51.524660 10.097866
F 2.644691 43.799973 10.097866
F 11.523122 51.497746 10.398425
F 11.523122 43.773059 10.398425
F 2.455522 54.075203 13.739437
F 2.455522 46.350516 13.739437
F 11.400018 54.072756 14.034224
F 11.400018 46.348069 14.034224
F 4.856244 47.642349 10.163026
F 4.856244 55.367036 10.163026
F 13.752472 47.635592 10.476121
F 13.752472 55.360279 10.476121
F 4.682020 50.215793 13.808697
F 4.682020 42.491106 13.808697
F 13.629782 50.210131 14.111758
F 13.629782 42.485443 14.111759
F 4.811411 50.210061 11.079638
F 4.811411 42.485374 11.079638
F 13.720691 50.210549 11.383252
F 13.720691 42.485861 11.383252
F 4.896820 47.630191 7.432379
F 4.896820 55.354878 7.432379
F 13.842359 47.635848 7.747603
F 13.842359 55.360535 7.747603
F 7.040605 54.072039 11.153160
F 7.040605 46.347352 11.153160
F 15.949613 54.072806 11.461142
F 15.949613 46.348119 11.461142
F 7.154895 51.497951 7.512966
F 7.154895 43.773264 7.512966
F 16.071675 51.498368 7.825604
F 16.071675 43.773681 7.825604
F 7.066653 51.498161 10.243174
F 7.066653 43.773474 10.243174
F 15.980946 51.497900 10.554002
F 15.980946 43.773212 10.554002
F 6.930634 54.076331 13.883859
F 6.930634 46.351644 13.883859
F 15.858814 54.072378 14.189531
F 15.858814 46.347691 14.189531
F 0.093860 47.564541 17.182441
F 0.093860 55.289228 17.182441
F 9.096001 47.630780 17.598244
F 9.096001 55.355467 17.598244
F 0.176022 50.251552 20.884514
F 0.176022 42.526864 20.884513
F 9.269695 50.210644 21.243963
F 9.269695 42.485956 21.243963
F 15.969100 46.345348 21.474611
F 15.969100 54.070034 21.474611
F 0.064947 50.172291 17.969948
F 0.064947 42.447603 17.969948
F 9.077791 50.207561 18.509189
F 9.077791 42.482873 18.509189
F 0.089670 47.610828 14.297401
F 0.089670 55.335515 14.297401
F 9.138533 47.634373 14.865464
F 9.138533 55.359060 14.865464
F 2.313861 54.067166 18.280143
F 2.313861 46.342479 18.280143
F 11.309193 54.069671 18.586111
F 11.309193 46.344984 18.586111
F 2.400717 51.498417 14.626384
F 2.400717 43.773730 14.626384
F 11.369759 51.496956 14.942777
F 11.369759 43.772269 14.942777
F 2.384263 51.492832 17.358083
F 2.384263 43.768144 17.358082
F 11.330583 51.494530 17.674665
F 11.330583 43.769843 17.674665
F 2.470300 54.106524 21.037908
F 2.470300 46.381837 21.037908
F 11.508840 54.070637 21.319362
F 11.508840 46.345950 21.319362
F 4.600852 47.621860 17.458158
F 4.600852 55.346547 17.458158
F 13.560405 47.632509 17.752168
F 13.560405 55.357196 17.752168
F 4.749487 50.228420 21.106544
F 4.749487 42.503732 21.106544
F 13.739168 50.208030 21.397079
F 13.739169 42.483342 21.397079
F 4.597487 50.207426 18.362700
F 4.597487 42.482739 18.362700
F 13.539862 50.206891 18.664258
F 13.539863 42.482203 18.664258
F 4.662293 47.636714 14.721830
F 4.662293 55.361401 14.721830
F 13.599883 47.634956 15.020773
F 13.599883 55.359643 15.020773
F 6.835920 54.071104 18.430296
F 6.835920 46.346417 18.430296
F 15.768808 54.069140 18.742049
F 15.768808 46.344453 18.742049
F 6.899581 51.495062 14.787733
F 6.899581 43.770374 14.787733
F 15.828823 51.497391 15.098619
F 15.828823 43.772704 15.098619
F 6.860376 51.490135 17.523017
F 6.860376 43.765447 17.523018
F 15.789674 51.495008 17.829864
F 15.789674 43.770321 17.829864
F 7.029312 54.074525 21.166814
F 7.029312 46.349838 21.166814
F 0.657382 63.239038 2.848944
F 9.472612 63.088176 3.039237
F 0.577958 57.820550 6.520336
F 0.577958 65.545239 6.520336
F 9.414296 57.935753 6.681852
F 9.414296 65.660442 6.681852
F 0.409221 58.031099 3.838394
F 0.409221 65.755789 3.838394
F 9.444745 57.940242 3.948858
F 9.444745 65.664931 3.948858
F 0.269334 63.180064 0.163465
F 9.264625 63.085225 0.304798
F 2.766680 61.798998 3.771179
F 11.682431 61.800623 4.029341
F 2.450146 59.234768 0.071785
F 2.450146 66.959458 0.071785
F 11.498844 59.224124 0.384085
F 11.498844 66.948813 0.384085
F 2.676332 59.236213 2.827992
F 2.676333 66.960902 2.827992
F 11.700767 59.225525 3.117687
F 11.700767 66.950214 3.117687
F 2.655418 61.792010 6.497619
F 11.642112 61.798523 6.761065
F 5.003663 63.086953 2.888199
F 13.932757 63.088600 3.195254
F 4.957053 57.934082 6.521044
F 4.957053 65.658771 6.521044
F 13.872895 57.935700 6.838610
F 13.872895 65.660390 6.838610
F 4.942069 57.952193 3.781492
F 4.942069 65.676882 3.781492
F 13.911100 57.938325 4.107161
F 13.911100 65.663014 4.107161
F 4.761800 63.080474 0.146836
F 13.731718 63.087533 0.462514
F 7.219481 61.801082 3.872917
F 16.140800 61.800387 4.185293
F 7.012547 59.219560 0.225927
F 7.012547 66.944249 0.225927
F 15.960905 59.225334 0.540480
F 15.960905 66.950024 0.540480
F 7.222464 59.222059 2.963143
F 7.222464 66.946749 2.963143
F 16.161354 59.226255 3.273089
F 16.161354 66.950944 3.273089
F 7.171342 61.800975 6.606634
F 16.101500 61.798053 6.916525
F 0.485192 63.115144 10.119376
F 9.296370 63.085377 10.319986
F 0.109259 58.008389 13.673924
F 0.109260 65.733078 13.673924
F 9.166859 57.936264 13.957408
F 9.166859 65.660953 13.957408
F 0.394266 57.958254 10.907854
F 0.394266 65.682944 10.907853
F 9.262912 57.935216 11.228159
F 9.262912 65.659905 11.228159
F 0.351167 62.990620 7.407600
F 9.379462 63.084059 7.590448
F 2.631753 61.787726 11.030134
F 11.492563 61.797454 11.305532
F 2.725519 59.225615 7.396812
F 2.725519 66.950304 7.396813
F 11.613708 59.222846 7.669657
F 11.613707 66.947535 7.669657
F 2.644691 59.249348 10.097866
F 2.644691 66.974038 10.097866
F 11.523122 59.222434 10.398425
F 11.523122 66.947123 10.398425
F 2.455522 61.799891 13.739437
F 11.400018 61.797444 14.034224
F 4.856243 63.091725 10.163026
F 13.752472 63.084968 10.476121
F 4.682020 57.940481 13.808697
F 4.682020 65.665170 13.808697
F 13.629782 57.934818 14.111758
F 13.629782 65.659507 14.111759
F 4.811411 57.934749 11.079638
F 4.811411 65.659438 11.079638
F 13.720691 57.935236 11.383252
F 13.720691 65.659925 11.383252
F 4.896820 63.079567 7.432379
F 13.842359 63.085224 7.747603
F 7.040605 61.796727 11.153160
F 15.949613 61.797494 11.461142
F 7.154895 59.222639 7.512966
F 7.154895 66.947328 7.512966
F 16.071675 59.223056 7.825604
F 16.071675 66.947745 7.825604
F 7.066653 59.222849 10.243174
F 7.066653 66.947538 10.243174
F 15.980946 59.222588 10.554002
F 15.980946 66.947277 10.554002
F 6.930634 61.801020 13.883859
F 15.858815 61.797066 14.189531
F 0.093860 63.013918 17.182441
F 9.096001 63.080156 17.598244
F 0.176022 57.976238 20.884513
F 0.176022 65.700928 20.884513
F 9.269695 57.935331 21.243963
F 9.269695 65.660020 21.243963
F 11.508840 69.520014 21.319362
F 11.309193 69.519049 18.586111
F 0.064946 57.896978 17.969948
F 0.064946 65.621668 17.969948
F 9.077791 57.932248 18.509189
F 9.077791 65.656938 18.509189
F 0.089670 63.060204 14.297401
F 9.138533 63.083749 14.865464
F 2.313861 61.791855 18.280143
F 11.309193 61.794360 18.586111
F 2.400717 59.223105 14.626384
F 2.400717 66.947794 14.626384
F 11.369759 59.221644 14.942777
F 11.369759 66.946333 14.942777
F 2.384263 59.217519 17.358083
F 2.384263 66.942209 17.358082
F 11.330583 59.219218 17.674665
F 11.330583 66.943907 17.674665
F 2.470300 61.831212 21.037908
F 11.508840 61.795325 21.319362
F 4.600852 63.071236 17.458158
F 13.560405 63.081884 17.752168
F 4.749487 57.953107 21.106544
F 4.749487 65.677796 21.106544
F 13.739168 57.932717 21.397079
F 13.739169 65.657407 21.397079
F 4.597487 57.932114 18.362700
F 4.597487 65.656803 18.362700
F 13.539863 57.931578 18.664258
F 13.539863 65.656267 18.664258
F 4.662293 63.086090 14.721830
F 13.599883 63.084332 15.020772
F 6.835920 61.795792 18.430296
F 15.768808 61.793828 18.742049
F 6.899581 59.219750 14.787733
F 6.899581 66.944439 14.787733
F 15.828823 59.222079 15.098619
F 15.828823 66.946768 15.098619
F 6.860376 59.214822 17.523018
F 6.860376 66.939512 17.523018
F 15.789674 59.219696 17.829864
F 15.789674 66.944386 17.829864
F 7.029312 61.799214 21.166814
F 15.969100 61.794723 21.474612
F 6.835920 69.520481 18.430296
F 15.969100 69.519412 21.474611
F 2.313861 69.516544 18.280143
F 15.768808 69.518517 18.742049
F 2.655418 69.516699 6.497619
F 11.492563 69.522143 11.305532
F 7.040605 69.521416 11.153160
F 11.400018 69.522133 14.034224
F 2.631753 69.512415 11.030134
F 15.949613 69.522183 11.461142
F 15.858814 69.521755 14.189531
F 27.304539 1.291173 3.662166
F 27.304539 9.015860 3.662166
F 18.390246 1.291168 3.350876
F 18.390246 9.015855 3.350876
F 27.244590 3.862833 7.305607
F 27.244590 11.587521 7.305607
F 18.330296 3.862838 6.994314
F 18.330296 11.587526 6.994314
F 27.283732 3.865210 4.574421
F 27.283732 11.589897 4.574421
F 18.369377 3.865228 4.263109
F 18.369377 11.589916 4.263109
F 27.104209 1.290287 0.929669
F 27.104209 9.014974 0.929670
F 18.189879 1.290273 0.618366
F 18.189879 9.014961 0.618366
F 29.512296 7.727552 4.652245
F 24.883623 7.721845 21.785875
F 20.598023 7.727555 4.340950
F 20.598023 0.002867 4.340950
F 29.332772 5.152631 1.007494
F 29.332771 12.877319 1.007493
F 20.418480 5.152624 0.696196
F 20.418480 12.877312 0.696196
F 29.533102 5.153518 3.739989
F 29.533102 12.878206 3.739989
F 20.618817 5.153513 3.428698
F 20.618817 12.878201 3.428698
F 29.473155 7.725176 7.383430
F 33.797807 7.721821 0.248422
F 20.558871 7.725180 7.072139
F 20.558871 0.000493 7.072139
F 31.761644 1.291181 3.817807
F 31.761644 9.015868 3.817807
F 22.847402 1.291173 3.506520
F 22.847402 9.015860 3.506520
F 31.701700 3.862827 7.461249
F 31.701700 11.587514 7.461249
F 22.787453 3.862834 7.149961
F 22.787453 11.587521 7.149961
F 31.740835 3.865202 4.730073
F 31.740835 11.589889 4.730072
F 22.826592 3.865211 4.418774
F 22.826592 11.589898 4.418774
F 31.561331 1.290290 1.085316
F 31.561331 9.014977 1.085316
F 22.647070 1.290286 0.774022
F 22.647070 9.014973 0.774022
F 33.969276 7.727515 4.807912
F 24.704108 12.871609 18.141123
F 25.055164 7.727554 4.496598
F 24.704108 5.146921 18.141123
F 33.789784 5.152659 1.163153
F 33.789784 12.877347 1.163153
F 24.875639 5.152630 0.851846
F 24.875639 12.877318 0.851846
F 33.990087 5.153553 3.895609
F 33.990087 12.878241 3.895609
F 25.075970 5.153516 3.584343
F 25.075970 12.878204 3.584343
F 33.930158 7.725144 7.539054
F 33.618340 12.871619 18.452405
F 25.016022 7.725177 7.227784
F 33.618340 5.146932 18.452405
F 27.123925 1.287461 10.943100
F 27.123925 9.012148 10.943100
F 18.209642 1.287459 10.631806
F 18.209642 9.012146 10.631806
F 27.001798 3.861873 14.578623
F 27.001798 11.586560 14.578623
F 18.087493 3.861880 14.267333
F 18.087493 11.586567 14.267333
F 27.092483 3.862327 11.850267
F 27.092483 11.587015 11.850267
F 18.178171 3.862336 11.538966
F 18.178171 11.587023 11.538966
F 27.214602 1.287915 8.214743
F 27.214602 9.012602 8.214743
F 18.300265 1.287901 7.903437
F 18.300265 9.012588 7.903437
F 29.321049 7.724670 11.928091
F 24.743241 12.873986 15.409936
F 20.406775 7.724671 11.616796
F 25.055164 0.002866 4.496598
F 29.443166 5.150260 8.292567
F 29.443166 12.874948 8.292567
F 20.528892 5.150257 7.981272
F 20.528892 12.874945 7.981272
F 29.352490 5.149805 11.020923
F 29.352490 12.874493 11.020923
F 20.438210 5.149802 10.709631
F 20.438210 12.874490 10.709631
F 29.230365 7.724216 14.656446
F 24.743241 5.149298 15.409936
F 20.316086 7.724218 14.345155
F 33.969276 0.002828 4.807912
F 31.581043 1.287466 11.098744
F 31.581043 9.012153 11.098744
F 22.666788 1.287460 10.787453
F 22.666788 9.012148 10.787453
F 31.458922 3.861870 14.734268
F 31.458922 11.586557 14.734268
F 22.544660 3.861873 14.422977
F 22.544660 11.586561 14.422977
F 31.549600 3.862323 12.005917
F 31.549600 11.587010 12.005917
F 22.635345 3.862328 11.694620
F 22.635344 11.587015 11.694620
F 31.671711 1.287922 8.370394
F 31.671711 9.012609 8.370394
F 22.757463 1.287914 8.059096
F 22.757463 9.012601 8.059096
F 33.778087 7.724647 12.083754
F 33.657446 12.874002 15.721240
F 24.863915 7.724671 11.772444
F 33.657446 5.149314 15.721240
F 33.900168 5.150292 8.448235
F 33.900168 12.874979 8.448234
F 24.986033 5.150258 8.136920
F 24.986033 12.874946 8.136920
F 33.809530 5.149828 11.176555
F 33.809530 12.874516 11.176555
F 24.895356 5.149804 10.865277
F 24.895356 12.874492 10.865277
F 33.687440 7.724201 14.812085
F 18.197811 11.584215 21.552424
F 24.773230 7.724217 14.500800
F 24.683302 7.720959 19.053377
F 26.932677 1.284578 18.218946
F 26.932677 9.009265 18.218946
F 18.018352 1.284566 17.907661
F 18.018352 9.009253 17.907661
F 27.112191 3.859501 0.014974
F 27.112191 11.584188 0.014974
F 22.514672 9.011641 15.332113
F 22.514672 1.286954 15.332113
F 26.911870 3.858615 19.131201
F 26.911870 11.583302 19.131201
F 17.997561 3.858623 18.819906
F 17.997561 11.583310 18.819906
F 26.971810 1.286955 15.487760
F 26.971810 9.011642 15.487760
F 18.057503 1.286947 15.176462
F 18.057503 9.011634 15.176462
F 29.140438 7.720958 19.209024
F 18.197811 3.859527 21.552424
F 20.226155 7.720961 18.897729
F 31.428934 9.011645 15.643408
F 29.200376 5.149299 15.565583
F 29.200376 12.873987 15.565583
F 20.286098 5.149297 15.254288
F 20.286098 12.873984 15.254288
F 29.161244 5.146922 18.296769
F 29.161244 12.871610 18.296769
F 20.246964 5.146920 17.985477
F 20.246964 12.871608 17.985477
F 29.340758 7.721844 0.092797
F 31.428934 1.286958 15.643408
F 20.426477 7.721847 21.630229
F 33.597543 7.720951 19.364673
F 31.389808 1.284580 18.374591
F 31.389808 9.009267 18.374591
F 22.475538 1.284578 18.063300
F 22.475538 9.009265 18.063300
F 31.569298 3.859494 0.170615
F 31.569298 11.584181 0.170614
F 22.655050 3.859502 21.708052
F 22.655050 11.584189 21.708052
F 31.369000 3.858614 19.286847
F 31.369000 11.583301 19.286847
F 22.454731 3.858615 18.975554
F 22.454731 11.583303 18.975554
F 29.512296 0.002865 4.652245
F 29.473155 0.000489 7.383430
F 33.930158 0.000457 7.539054
F 25.016023 0.000490 7.227784
F 27.304539 24.465238 3.662166
F 27.304539 16.740549 3.662166
F 18.390246 24.465232 3.350876
F 18.390246 16.740544 3.350876
F 27.244590 27.036898 7.305607
F 27.244590 19.312210 7.305607
F 18.330296 27.036903 6.994314
F 18.330296 19.312215 6.994314
F 27.283732 27.039274 4.574421
F 27.283732 19.314586 4.574421
F 18.369377 27.039293 4.263109
F 18.369377 19.314605 4.263109
F 27.104209 24.464351 0.929670
F 27.104209 16.739663 0.929669
F 18.189879 24.464338 0.618366
F 18.189879 16.739649 0.618366
F 29.512296 15.452241 4.652245
F 29.512296 23.176929 4.652245
F 20.598023 15.452243 4.340950
F 20.598023 23.176932 4.340950
F 29.332771 20.602008 1.007493
F 20.418480 20.602002 0.696196
F 29.533102 20.602895 3.739989
F 20.618817 20.602890 3.428698
F 29.473155 15.449864 7.383430
F 29.473155 23.174553 7.383430
F 20.558871 15.449868 7.072139
F 20.558871 23.174557 7.072139
F 31.761644 24.465245 3.817807
F 31.761644 16.740557 3.817807
F 22.847402 24.465237 3.506520
F 22.847402 16.740549 3.506520
F 31.701700 27.036891 7.461249
F 31.701700 19.312203 7.461249
F 22.787453 27.036898 7.149961
F 22.787453 19.312210 7.149961
F 31.740835 27.039266 4.730073
F 31.740835 19.314578 4.730072
F 22.826592 27.039275 4.418774
F 22.826592 19.314587 4.418774
F 31.561331 24.464354 1.085316
F 31.561331 16.739666 1.085316
F 22.647070 24.464351 0.774022
F 22.647070 16.739662 0.774022
F 33.969276 15.452203 4.807912
F 33.969276 23.176892 4.807912
F 25.055164 15.452242 4.496597
F 25.055164 23.176931 4.496598
F 33.789784 20.602036 1.163153
F 24.875639 20.602007 0.851846
F 33.990087 20.602930 3.895609
F 25.075970 20.602894 3.584343
F 33.930158 15.449832 7.539054
F 33.930158 23.174521 7.539054
F 25.016022 15.449865 7.227784
F 25.016022 23.174554 7.227784
F 27.123925 24.461525 10.943100
F 27.123925 16.736837 10.943100
F 18.209642 24.461523 10.631806
F 18.209642 16.736835 10.631806
F 27.001798 27.035937 14.578623
F 27.001798 19.311249 14.578623
F 18.087493 27.035944 14.267333
F 18.087493 19.311256 14.267333
F 27.092483 27.036392 11.850267
F 27.092483 19.311704 11.850267
F 18.178171 27.036400 11.538966
F 18.178171 19.311712 11.538966
F 27.214602 24.461980 8.214743
F 27.214602 16.737291 8.214743
F 18.300265 24.461965 7.903437
F 18.300265 16.737277 7.903437
F 29.321049 15.449358 11.928091
F 29.321049 23.174047 11.928091
F 20.406775 15.449360 11.616796
F 20.406775 23.174049 11.616796
F 29.443166 20.599637 8.292567
F 20.528892 20.599634 7.981272
F 29.352490 20.599182 11.020923
F 20.438210 20.599179 10.709631
F 29.230365 15.448904 14.656446
F 29.230365 23.173593 14.656446
F 20.316086 15.448907 14.345155
F 20.316086 23.173596 14.345155
F 31.581043 24.461530 11.098744
F 31.581043 16.736842 11.098744
F 22.666788 24.461525 10.787453
F 22.666788 16.736837 10.787453
F 31.458922 27.035934 14.734268
F 31.458922 19.311246 14.734268
F 22.544660 27.035938 14.422977
F 22.544660 19.311250 14.422977
F 31.549600 27.036387 12.005917
F 31.549600 19.311699 12.005917
F 22.635345 27.036392 11.694620
F 22.635345 19.311704 11.694620
F 31.671711 24.461986 8.370394
F 31.671711 16.737298 8.370394
F 22.757463 24.461979 8.059096
F 22.757463 16.737290 8.059096
F 33.778087 15.449335 12.083754
F 33.778087 23.174024 12.083754
F 24.863915 15.449359 11.772443
F 24.863915 23.174048 11.772444
F 33.900168 20.599669 8.448234
F 24.986033 20.599636 8.136920
F 33.809530 20.599205 11.176555
F 24.895356 20.599181 10.865277
F 33.687440 15.448890 14.812086
F 33.687440 23.173579 14.812085
F 24.773230 15.448905 14.500800
F 24.773230 23.173594 14.500800
F 26.932677 24.458643 18.218946
F 26.932677 16.733954 18.218946
F 18.018352 24.458630 17.907661
F 18.018352 16.733942 17.907661
F 27.112191 27.033566 0.014974
F 27.112191 19.308878 0.014974
F 24.883623 23.171222 21.785875
F 24.883623 15.446533 21.785875
F 26.911870 27.032680 19.131201
F 26.911870 19.307992 19.131201
F 17.997561 27.032687 18.819906
F 17.997561 19.308000 18.819906
F 26.971810 24.461019 15.487760
F 26.971810 16.736331 15.487759
F 18.057503 24.461011 15.176462
F 18.057503 16.736323 15.176462
F 29.140438 15.445647 19.209024
F 29.140438 23.170336 19.209024
F 20.226155 15.445649 18.897729
F 20.226155 23.170338 18.897729
F 29.200376 20.598676 15.565583
F 20.286098 20.598674 15.254288
F 29.161244 20.596299 18.296769
F 20.246964 20.596297 17.985477
F 29.340758 15.446533 0.092797
F 29.340758 23.171222 0.092797
F 20.426477 15.446535 21.630229
F 20.426477 23.171224 21.630229
F 31.389808 24.458644 18.374591
F 31.389808 16.733956 18.374591
F 22.475538 24.458642 18.063300
F 22.475538 16.733954 18.063300
F 31.569298 27.033558 0.170614
F 31.569298 19.308871 0.170614
F 22.655050 27.033567 21.708052
F 22.655050 19.308879 21.708052
F 31.369000 27.032678 19.286847
F 31.369000 19.307990 19.286847
F 22.454731 27.032680 18.975554
F 22.454731 19.307992 18.975554
F 31.428934 24.461022 15.643408
F 31.428934 16.736334 15.643408
F 22.514672 24.461019 15.332113
F 22.514672 16.736330 15.332112
F 33.597543 15.445639 19.364673
F 33.597543 23.170328 19.364673
F 24.683302 15.445647 19.053377
F 24.683302 23.170336 19.053377
F 33.657446 20.598691 15.721240
F 24.743241 20.598675 15.409936
F 33.618340 20.596309 18.452405
F 24.704108 20.596299 18.141123
F 33.797807 15.446509 0.248422
F 33.797807 23.171198 0.248422
F 18.197811 27.033592 21.552424
F 18.197811 19.308904 21.552424
F 27.304539 32.189925 3.662166
F 27.304539 39.914614 3.662166
F 18.390246 32.189919 3.350876
F 18.390246 39.914608 3.350876
F 27.244590 34.761585 7.305607
F 18.330296 34.761590 6.994314
F 27.283732 34.763962 4.574421
F 18.369377 34.763980 4.263109
F 27.104209 32.189038 0.929670
F 27.104209 39.913727 0.929669
F 18.189879 32.189025 0.618366
F 18.189879 39.913714 0.618366
F 29.512296 30.901617 4.652245
F 29.512296 38.626305 4.652245
F 20.598023 30.901619 4.340950
F 20.598023 38.626307 4.340950
F 29.332772 28.326696 1.007494
F 29.332771 36.051383 1.007493
F 20.418480 28.326689 0.696196
F 20.418480 36.051377 0.696196
F 29.533102 28.327582 3.739989
F 29.533102 36.052270 3.739989
F 20.618817 28.327577 3.428698
F 20.618817 36.052265 3.428698
F 29.473155 30.899240 7.383430
F 29.473155 38.623929 7.383430
F 20.558871 30.899244 7.072139
F 20.558871 38.623933 7.072139
F 31.761644 32.189932 3.817807
F 31.761644 39.914621 3.817807
F 22.847402 32.189924 3.506520
F 22.847402 39.914613 3.506520
F 31.701700 34.761579 7.461249
F 22.787453 34.761585 7.149961
F 31.740835 34.763953 4.730072
F 22.826592 34.763962 4.418774
F 31.561331 32.189041 1.085316
F 31.561331 39.913730 1.085316
F 22.647070 32.189038 0.774022
F 22.647070 39.913726 0.774022
F 33.969276 30.901579 4.807912
F 33.969276 38.626267 4.807912
F 25.055164 30.901618 4.496598
F 25.055164 38.626306 4.496597
F 33.789784 28.326724 1.163153
F 33.789784 36.051412 1.163153
F 24.875639 28.326694 0.851846
F 24.875639 36.051382 0.851846
F 33.990087 28.327618 3.895609
F 33.990087 36.052305 3.895609
F 25.075970 28.327581 3.584343
F 25.075970 36.052269 3.584343
F 33.930158 30.899208 7.539054
F 33.930158 38.623897 7.539054
F 25.016022 30.899241 7.227784
F 25.016022 38.623930 7.227784
F 27.123925 32.186212 10.943100
F 27.123925 39.910901 10.943100
F 18.209642 32.186210 10.631806
F 18.209642 39.910899 10.631806
F 27.001798 34.760625 14.578623
F 18.087493 34.760631 14.267333
F 27.092483 34.761079 11.850267
F 18.178171 34.761088 11.538966
F 27.214602 32.186667 8.214743
F 27.214602 39.911355 8.214743
F 18.300265 32.186652 7.903437
F 18.300265 39.911341 7.903437
F 29.321049 30.898734 11.928091
F 29.321049 38.623423 11.928091
F 20.406775 30.898736 11.616796
F 20.406775 38.623424 11.616796
F 29.443166 28.324324 8.292567
F 29.443166 36.049012 8.292567
F 20.528892 28.324322 7.981272
F 20.528892 36.049009 7.981272
F 29.352490 28.323869 11.020923
F 29.352490 36.048557 11.020923
F 20.438210 28.323866 10.709631
F 20.438210 36.048554 10.709631
F 29.230365 30.898280 14.656446
F 29.230365 38.622969 14.656446
F 20.316086 30.898283 14.345155
F 20.316086 38.622971 14.345155
F 31.581043 32.186217 11.098744
F 31.581043 39.910906 11.098744
F 22.666788 32.186212 10.787453
F 22.666788 39.910901 10.787453
F 31.458922 34.760622 14.734268
F 22.544660 34.760625 14.422977
F 31.549600 34.761074 12.005917
F 22.635345 34.761079 11.694620
F 31.671711 32.186673 8.370394
F 31.671711 39.911362 8.370394
F 22.757463 32.186666 8.059096
F 22.757463 39.911355 8.059096
F 33.778087 30.898711 12.083754
F 33.778087 38.623399 12.083754
F 24.863915 30.898735 11.772444
F 24.863915 38.623423 11.772443
F 33.900168 28.324356 8.448235
F 33.900168 36.049044 8.448234
F 24.986033 28.324323 8.136920
F 24.986033 36.049011 8.136920
F 33.809530 28.323893 11.176555
F 33.809530 36.048581 11.176555
F 24.895356 28.323869 10.865277
F 24.895356 36.048556 10.865277
F 33.687440 30.898266 14.812085
F 33.687440 38.622954 14.812086
F 24.773230 30.898281 14.500800
F 24.773230 38.622969 14.500800
F 26.932677 32.183330 18.218946
F 26.932677 39.908018 18.218946
F 18.018352 32.183317 17.907661
F 18.018352 39.908006 17.907661
F 27.112191 34.758253 0.014974
F 24.883623 38.620598 21.785875
F 26.911870 34.757367 19.131201
F 17.997561 34.757375 18.819906
F 26.971810 32.185706 15.487760
F 26.971810 39.910395 15.487759
F 18.057503 32.185698 15.176462
F 18.057503 39.910387 15.176462
F 29.140438 30.895023 19.209024
F 29.140438 38.619711 19.209024
F 20.226155 30.895025 18.897729
F 20.226154 38.619713 18.897729
F 29.200376 28.323363 15.565583
F 29.200376 36.048051 15.565583
F 20.286098 28.323361 15.254288
F 20.286098 36.048049 15.254288
F 29.161244 28.320986 18.296769
F 29.161244 36.045674 18.296769
F 20.246964 28.320984 17.985477
F 20.246964 36.045672 17.985477
F 29.340758 30.895909 0.092797
F 29.340758 38.620597 0.092797
F 20.426477 30.895911 21.630229
F 20.426477 38.620600 21.630229
F 31.389808 32.183331 18.374591
F 31.389808 39.908020 18.374591
F 22.475538 32.183329 18.063300
F 22.475538 39.908018 18.063300
F 31.569298 34.758246 0.170614
F 22.655050 34.758254 21.708052
F 31.369000 34.757365 19.286847
F 22.454731 34.757367 18.975554
F 31.428934 32.185709 15.643408
F 31.428934 39.910398 15.643408
F 22.514672 32.185706 15.332113
F 22.514672 39.910394 15.332112
F 33.597543 30.895015 19.364673
F 33.597543 38.619703 19.364673
F 24.683302 30.895023 19.053377
F 24.683302 38.619711 19.053377
F 33.657446 28.323379 15.721240
F 33.657446 36.048067 15.721240
F 24.743241 28.323362 15.409936
F 24.743241 36.048050 15.409936
F 33.618340 28.320996 18.452405
F 33.618340 36.045684 18.452405
F 24.704108 28.320986 18.141123
F 24.704108 36.045674 18.141123
F 33.797807 30.895885 0.248422
F 33.797807 38.620574 0.248422
F 24.883623 30.895909 21.785875
F 18.197811 34.758279 21.552424
F 27.304539 47.639302 3.662166
F 27.304539 55.363989 3.662166
F 18.390246 47.639296 3.350876
F 18.390246 55.363983 3.350876
F 27.244590 50.210962 7.305607
F 27.244590 42.486274 7.305607
F 18.330296 50.210967 6.994314
F 18.330296 42.486279 6.994314
F 27.283731 50.213338 4.574421
F 27.283732 42.488651 4.574421
F 18.369377 50.213357 4.263109
F 18.369377 42.488669 4.263109
F 27.104209 47.638415 0.929670
F 27.104209 55.363102 0.929670
F 18.189879 47.638402 0.618366
F 18.189879 55.363089 0.618366
F 29.512296 54.075681 4.652245
F 29.512296 46.350994 4.652245
F 20.598023 54.075683 4.340950
F 20.598023 46.350996 4.340950
F 29.332772 51.500760 1.007494
F 29.332772 43.776073 1.007493
F 20.418480 51.500753 0.696196
F 20.418480 43.776066 0.696196
F 29.533102 51.501646 3.739989
F 29.533102 43.776959 3.739989
F 20.618817 51.501642 3.428698
F 20.618817 43.776954 3.428698
F 29.473155 54.073304 7.383430
F 29.473155 46.348617 7.383430
F 20.558871 54.073309 7.072139
F 20.558871 46.348622 7.072139
F 31.761644 47.639309 3.817807
F 31.761644 55.363996 3.817807
F 22.847402 47.639301 3.506520
F 22.847402 55.363988 3.506520
F 31.701700 50.210955 7.461249
F 31.701700 42.486268 7.461249
F 22.787453 50.210962 7.149961
F 22.787453 42.486274 7.149961
F 31.740835 50.213330 4.730073
F 31.740835 42.488642 4.730072
F 22.826592 50.213339 4.418774
F 22.826592 42.488651 4.418774
F 31.561331 47.638419 1.085316
F 31.561331 55.363106 1.085316
F 22.647070 47.638415 0.774022
F 22.647070 55.363102 0.774022
F 33.969276 54.075643 4.807912
F 33.969276 46.350956 4.807912
F 25.055164 54.075682 4.496598
F 25.055164 46.350995 4.496598
F 33.789784 51.500788 1.163153
F 33.789784 43.776101 1.163153
F 24.875639 51.500758 0.851846
F 24.875639 43.776071 0.851846
F 33.990087 51.501682 3.895609
F 33.990087 43.776994 3.895609
F 25.075970 51.501645 3.584343
F 25.075970 43.776958 3.584343
F 33.930158 54.073272 7.539054
F 33.930158 46.348585 7.539054
F 25.016022 54.073306 7.227784
F 25.016022 46.348618 7.227784
F 27.123925 47.635589 10.943100
F 27.123925 55.360277 10.943100
F 18.209642 47.635587 10.631806
F 18.209642 55.360274 10.631806
F 27.001798 50.210002 14.578623
F 27.001798 42.485314 14.578623
F 18.087493 50.210008 14.267333
F 18.087493 42.485320 14.267333
F 27.092483 50.210456 11.850267
F 27.092483 42.485768 11.850267
F 18.178171 50.210465 11.538966
F 18.178171 42.485777 11.538966
F 27.214602 47.636044 8.214743
F 27.214602 55.360731 8.214743
F 18.300265 47.636029 7.903437
F 18.300265 55.360716 7.903437
F 29.321049 54.072799 11.928091
F 29.321049 46.348111 11.928091
F 20.406775 54.072800 11.616796
F 20.406775 46.348113 11.616796
F 29.443166 51.498388 8.292567
F 29.443166 43.773701 8.292567
F 20.528892 51.498386 7.981272
F 20.528892 43.773698 7.981272
F 29.352490 51.497934 11.020923
F 29.352490 43.773246 11.020923
F 20.438210 51.497931 10.709631
F 20.438210 43.773243 10.709631
F 29.230365 54.072345 14.656446
F 29.230365 46.347658 14.656446
F 20.316086 54.072347 14.345155
F 20.316086 46.347660 14.345155
F 31.581043 47.635594 11.098744
F 31.581043 55.360281 11.098744
F 22.666788 47.635589 10.787453
F 22.666788 55.360276 10.787453
F 31.458922 50.209998 14.734268
F 31.458922 42.485311 14.734268
F 22.544660 50.210002 14.422977
F 22.544660 42.485314 14.422977
F 31.549600 50.210451 12.005917
F 31.549600 42.485763 12.005917
F 22.635345 50.210456 11.694620
F 22.635344 42.485768 11.694620
F 31.671711 47.636050 8.370394
F 31.671711 55.360737 8.370394
F 22.757463 47.636043 8.059096
F 22.757463 55.360730 8.059096
F 33.778087 54.072775 12.083754
F 33.778087 46.348088 12.083754
F 24.863915 54.072799 11.772444
F 24.863915 46.348112 11.772444
F 33.900168 51.498420 8.448235
F 33.900168 43.773733 8.448234
F 24.986033 51.498387 8.136920
F 24.986033 43.773700 8.136920
F 33.809530 51.497957 11.176555
F 33.809530 43.773270 11.176555
F 24.895356 51.497933 10.865277
F 24.895356 43.773245 10.865277
F 33.687440 54.072330 14.812085
F 33.687440 46.347643 14.812085
F 24.773230 54.072345 14.500800
F 24.773230 46.347658 14.500800
F 26.932677 47.632707 18.218946
F 26.932677 55.357394 18.218946
F 18.018352 47.632695 17.907661
F 18.018352 55.357382 17.907661
F 27.112191 50.207630 0.014974
F 27.112191 42.482942 0.014974
F 24.883623 46.345286 21.785875
F 24.883623 54.069973 21.785875
F 26.911870 50.206744 19.131201
F 26.911870 42.482056 19.131201
F 17.997561 50.206752 18.819906
F 17.997561 42.482064 18.819906
F 26.971810 47.635083 15.487760
F 26.971810 55.359770 15.487760
F 18.057503 47.635076 15.176462
F 18.057503 55.359763 15.176462
F 29.140438 54.069087 19.209024
F 29.140438 46.344400 19.209024
F 20.226155 54.069089 18.897729
F 20.226155 46.344402 18.897729
F 29.200376 51.497427 15.565583
F 29.200376 43.772740 15.565583
F 20.286098 51.497425 15.254288
F 20.286098 43.772738 15.254288
F 29.161244 51.495050 18.296769
F 29.161244 43.770363 18.296769
F 20.246964 51.495048 17.985477
F 20.246964 43.770361 17.985477
F 29.340758 54.069973 0.092797
F 29.340758 46.345286 0.092797
F 20.426477 54.069975 21.630229
F 20.426477 46.345288 21.630229
F 31.389808 47.632708 18.374591
F 31.389808 55.357395 18.374591
F 22.475538 47.632706 18.063300
F 22.475538 55.357393 18.063300
F 31.569298 50.207623 0.170615
F 31.569298 42.482935 0.170614
F 22.655050 50.207631 21.708052
F 22.655050 42.482943 21.708052
F 31.369000 50.206742 19.286847
F 31.369000 42.482054 19.286847
F 22.454731 50.206744 18.975554
F 22.454731 42.482056 18.975554
F 31.428934 47.635086 15.643408
F 31.428934 55.359773 15.643408
F 22.514672 47.635083 15.332113
F 22.514672 55.359770 15.332113
F 33.597543 54.069079 19.364673
F 33.597543 46.344392 19.364673
F 24.683302 54.069087 19.053377
F 24.683302 46.344400 19.053377
F 33.657446 51.497443 15.721240
F 33.657446 43.772756 15.721240
F 24.743241 51.497426 15.409936
F 24.743241 43.772739 15.409936
F 33.618340 51.495060 18.452405
F 33.618340 43.770373 18.452405
F 24.704108 51.495050 18.141123
F 24.704108 43.770363 18.141123
F 33.797807 54.069949 0.248422
F 33.797807 46.345262 0.248422
F 18.197811 50.207656 21.552424
F 18.197811 42.482968 21.552424
F 27.304539 63.088678 3.662166
F 18.390246 63.088672 3.350876
F 27.244590 57.935649 7.305607
F 27.244590 65.660338 7.305607
F 18.330296 57.935654 6.994314
F 18.330296 65.660343 6.994314
F 27.283732 57.938026 4.574421
F 27.283732 65.662715 4.574421
F 18.369377 57.938044 4.263109
F 18.369377 65.662733 4.263109
F 27.104209 63.087791 0.929669
F 18.189879 63.087778 0.618366
F 29.512296 61.800369 4.652245
F 20.598023 61.800371 4.340950
F 29.332771 59.225448 1.007493
F 29.332771 66.950137 1.007493
F 20.418480 59.225441 0.696196
F 20.418480 66.950130 0.696196
F 29.533102 59.226334 3.739989
F 29.533102 66.951024 3.739989
F 20.618817 59.226330 3.428698
F 20.618817 66.951019 3.428698
F 29.473155 61.797993 7.383430
F 20.558871 61.797997 7.072139
F 31.761644 63.088685 3.817807
F 22.847402 63.088677 3.506520
F 31.701700 57.935643 7.461249
F 31.701700 65.660332 7.461249
F 22.787453 57.935650 7.149961
F 22.787453 65.660339 7.149961
F 31.740835 57.938018 4.730072
F 31.740835 65.662707 4.730072
F 22.826592 57.938026 4.418774
F 22.826592 65.662716 4.418774
F 31.561331 63.087795 1.085316
F 22.647070 63.087791 0.774022
F 33.969276 61.800332 4.807912
F 25.055164 61.800370 4.496597
F 33.789784 59.225476 1.163153
F 33.789784 66.950165 1.163153
F 24.875639 59.225446 0.851846
F 24.875639 66.950136 0.851846
F 33.990087 59.226370 3.895609
F 33.990087 66.951059 3.895609
F 25.075970 59.226333 3.584343
F 25.075970 66.951022 3.584343
F 33.930158 61.797961 7.539054
F 25.016022 61.797994 7.227784
F 27.123925 63.084966 10.943100
F 18.209642 63.084963 10.631806
F 27.001798 57.934689 14.578623
F 27.001798 65.659378 14.578623
F 18.087493 57.934695 14.267333
F 18.087493 65.659385 14.267333
F 27.092483 57.935143 11.850267
F 27.092483 65.659832 11.850267
F 18.178171 57.935152 11.538966
F 18.178171 65.659841 11.538966
F 27.214602 63.085420 8.214743
F 18.300265 63.085405 7.903437
F 29.321049 61.797487 11.928091
F 20.406775 61.797488 11.616796
F 29.443166 59.223076 8.292567
F 29.443166 66.947765 8.292567
F 20.528892 59.223074 7.981272
F 20.528892 66.947763 7.981272
F 29.352490 59.222621 11.020923
F 29.352490 66.947311 11.020923
F 20.438210 59.222619 10.709631
F 20.438210 66.947308 10.709631
F 29.230365 61.797033 14.656446
F 20.316086 61.797035 14.345155
F 31.581043 63.084970 11.098744
F 22.666788 63.084965 10.787453
F 31.458922 57.934686 14.734268
F 31.458922 65.659375 14.734268
F 22.544660 57.934689 14.422977
F 22.544660 65.659378 14.422977
F 31.549600 57.935138 12.005917
F 31.549600 65.659828 12.005917
F 22.635345 57.935143 11.694620
F 22.635345 65.659833 11.694620
F 31.671711 63.085426 8.370394
F 22.757463 63.085419 8.059096
F 33.778087 61.797463 12.083754
F 24.863915 61.797488 11.772443
F 33.900168 59.223108 8.448234
F 33.900168 66.947797 8.448234
F 24.986033 59.223075 8.136920
F 24.986033 66.947764 8.136920
F 33.809530 59.222645 11.176555
F 33.809530 66.947334 11.176555
F 24.895356 59.222621 10.865277
F 24.895356 66.947310 10.865277
F 33.687440 61.797018 14.812086
F 24.773230 61.797033 14.500800
F 26.932677 63.082083 18.218946
F 18.018352 63.082071 17.907661
F 27.112191 57.932317 0.014974
F 27.112191 65.657006 0.014974
F 20.426477 69.519353 21.630229
F 29.340758 69.519350 0.092797
F 26.911870 57.931431 19.131201
F 26.911870 65.656120 19.131201
F 17.997561 57.931439 18.819906
F 17.997561 65.656128 18.819906
F 26.971810 63.084459 15.487759
F 18.057503 63.084452 15.176462
F 29.140438 61.793775 19.209024
F 20.226155 61.793777 18.897729
F 29.200376 59.222115 15.565583
F 29.200376 66.946804 15.565583
F 20.286098 59.222113 15.254288
F 20.286098 66.946802 15.254288
F 29.161244 59.219738 18.296769
F 29.161244 66.944427 18.296769
F 20.246964 59.219736 17.985477
F 20.246964 66.944425 17.985477
F 29.340758 61.794661 0.092797
F 20.426477 61.794664 21.630229
F 31.389808 63.082084 18.374591
F 22.475538 63.082082 18.063300
F 31.569298 57.932310 0.170614
F 31.569298 65.656999 0.170614
F 22.655050 57.932318 21.708052
F 22.655050 65.657007 21.708052
F 31.369000 57.931429 19.286847
F 31.369000 65.656119 19.286847
F 22.454731 57.931431 18.975554
F 22.454731 65.656120 18.975554
F 31.428934 63.084462 15.643408
F 22.514672 63.084459 15.332112
F 33.597543 61.793767 19.364673
F 24.683302 61.793775 19.053377
F 33.657446 59.222131 15.721240
F 33.657446 66.946820 15.721240
F 24.743241 59.222114 15.409936
F 24.743241 66.946804 15.409936
F 33.618340 59.219748 18.452405
F 33.618340 66.944437 18.452405
F 24.704108 59.219738 18.141123
F 24.704108 66.944427 18.141123
F 33.797807 61.794638 0.248422
F 24.883623 61.794662 21.785875
F 18.197811 65.657032 21.552424
F 24.883623 69.519351 21.785875
F 18.197811 57.932343 21.552424
F 33.797807 69.519327 0.248422
F 24.773230 69.521723 14.500800
F 33.687440 69.521707 14.812086
F 33.597543 69.518456 19.364673
F 20.226155 69.518467 18.897729
F 29.321049 69.522176 11.928091
F 29.230365 69.521722 14.656446
F 33.778087 69.522153 12.083754
F 24.863915 69.522177 11.772444
F 24.683302 69.518465 19.053377
F 29.140438 69.518464 19.209024
F 20.406775 69.522177 11.616796
F 20.316086 69.521724 14.345155
F 36.218167 1.291319 3.973327
F 36.218167 9.016006 3.973327
F 45.092355 1.299041 4.277875
F 45.092355 9.023728 4.277875
F 36.158298 3.862698 7.616811
F 36.158298 11.587386 7.616811
F 45.037526 3.856817 7.924936
F 45.037526 11.581504 7.924936
F 36.197351 3.865050 4.885807
F 36.197351 11.589737 4.885807
F 45.073671 3.859083 5.201617
F 45.073671 11.583770 5.201617
F 36.018097 1.290365 1.240975
F 36.018097 9.015052 1.240975
F 44.904530 1.298811 1.552495
F 44.904530 9.023498 1.552495
F 38.424250 7.727005 4.963853
F 38.424250 0.002317 4.963853
F 47.258604 7.717191 5.284714
F 42.525336 12.873007 18.762960
F 38.245324 5.153043 1.318901
F 38.245324 12.877731 1.318901
F 47.111390 5.163792 1.633399
F 47.111390 12.888480 1.633399
F 38.445163 5.153992 4.050896
F 38.445163 12.878680 4.050896
F 47.284117 5.167895 4.348244
F 47.284117 12.892583 4.348244
F 38.385385 7.724706 7.694413
F 42.525336 5.148319 18.762960
F 47.230023 7.715299 8.002341
F 42.505111 7.719767 19.676117
F 40.669040 1.292598 4.127875
F 40.669040 9.017285 4.127875
F 49.446158 1.305950 4.408217
F 49.446158 9.030637 4.408217
F 40.609943 3.861532 7.771812
F 40.609943 11.586219 7.771812
F 49.405832 3.847444 8.047967
F 49.405832 11.572131 8.047967
F 40.648293 3.863651 5.042383
F 40.648293 11.588339 5.042382
F 49.444161 3.853641 5.324888
F 49.444161 11.578329 5.324888
F 40.470762 1.291824 1.396899
F 40.470762 9.016511 1.396899
F 49.294387 1.262858 1.703172
F 49.294387 8.987545 1.703172
F 42.865606 7.724205 5.121441
F 49.186723 9.017013 16.260876
F 51.576288 7.699124 5.412140
F 51.388893 12.879829 16.328165
F 42.690397 5.157822 1.476017
F 42.690397 12.882510 1.476017
F 42.887327 5.156832 4.204803
F 42.887327 12.881520 4.204803
F 51.622597 5.176880 4.454492
F 51.622597 12.901568 4.454493
F 42.828331 7.722050 7.848475
F 49.186723 1.292326 16.260876
F 51.555618 7.700666 8.126037
F 51.388893 5.155141 16.328165
F 36.037774 1.287562 11.254336
F 36.037774 9.012249 11.254336
F 44.923217 1.292298 11.564501
F 44.923217 9.016985 11.564501
F 35.915780 3.861803 14.889881
F 35.915780 11.586490 14.889881
F 44.807413 3.857377 15.198544
F 44.807413 11.582064 15.198544
F 36.006321 3.862225 12.161637
F 36.006321 11.586912 12.161637
F 44.891652 3.857174 12.476830
F 44.891652 11.581861 12.476830
F 36.128286 1.288053 8.526131
F 36.128286 9.012741 8.526131
F 45.005337 1.294626 8.843647
F 45.005337 9.019313 8.843647
F 38.233743 7.724314 12.239676
F 42.562257 12.875863 16.034303
F 47.091545 7.715283 12.558007
F 36.025912 11.584035 0.326132
F 38.355384 5.150727 8.604202
F 38.355384 12.875415 8.604202
F 47.203628 5.158963 8.921746
F 47.203628 12.883651 8.921746
F 38.265232 5.150159 11.332040
F 38.265232 12.874846 11.332041
F 47.125083 5.156876 11.640071
F 47.125084 12.881564 11.640071
F 38.143609 7.723980 14.967641
F 42.562257 5.151175 16.034304
F 47.015143 7.718970 15.274977
F 40.339815 9.012387 15.955335
F 40.490575 1.288501 11.409611
F 40.490575 9.013188 11.409611
F 49.310611 1.300530 11.719287
F 49.310611 9.025217 11.719287
F 40.369784 3.861139 15.045323
F 40.369784 11.585826 15.045323
F 49.215282 3.853705 15.358272
F 49.215282 11.578392 15.358272
F 40.459024 3.861285 12.318129
F 40.459024 11.585972 12.318129
F 49.277228 3.849455 12.646217
F 49.277228 11.574142 12.646217
F 40.579632 1.289274 8.682748
F 40.579632 9.013961 8.682748
F 49.375362 1.308745 9.004622
F 49.375362 9.033433 9.004622
F 42.679314 7.722036 12.397724
F 40.339815 1.287700 15.955335
F 51.457952 7.712698 12.721398
F 51.358649 12.871059 19.034647
F 42.798401 5.153541 8.762117
F 42.798401 12.878229 8.762117
F 51.530758 5.168085 9.081640
F 51.530758 12.892773 9.081640
F 42.711169 5.152437 11.486828
F 42.711169 12.877125 11.486828
F 51.482003 5.165481 11.794300
F 51.482003 12.890169 11.794300
F 42.592743 7.722364 15.123165
F 49.136298 11.566893 19.846769
F 51.413077 7.716305 15.432012
F 51.346897 7.699717 19.934596
F 35.846792 1.284614 18.530209
F 35.846792 9.009301 18.530209
F 44.744673 1.288502 18.839564
F 44.744673 9.013189 18.839564
F 44.911867 3.860884 0.634661
F 44.911867 11.585571 0.634661
F 35.825946 3.858570 19.442493
F 35.825946 11.583257 19.442493
F 44.722592 3.855953 19.755685
F 44.722592 11.580641 19.755685
F 35.885798 1.287022 15.799106
F 35.885798 9.011709 15.799106
F 44.778676 1.291195 16.113942
F 44.778676 9.015883 16.113942
F 38.054044 7.720795 19.520351
F 36.025912 3.859348 0.326132
F 46.934604 7.713148 19.825746
F 51.358649 5.146371 19.034647
F 38.113533 5.149562 15.877068
F 38.113533 12.874250 15.877068
F 46.984191 5.156794 16.185183
F 46.984191 12.881482 16.185183
F 38.074733 5.147111 18.607900
F 38.074733 12.871798 18.607900
F 46.947758 5.152739 18.902188
F 46.947758 12.877427 18.902188
F 38.253452 7.721490 0.403692
F 51.450559 7.675246 0.791889
F 47.101291 7.703456 0.697804
F 42.699187 7.721343 0.556765
F 40.301719 1.285072 18.685454
F 40.301719 9.009759 18.685454
F 49.160297 1.274866 18.970799
F 49.160297 8.999554 18.970799
F 40.478300 3.858751 0.480770
F 40.478300 11.583438 0.480770
F 49.227208 3.775709 0.699943
F 49.227207 11.500396 0.699943
F 40.280623 3.857986 19.598289
F 40.280623 11.582674 19.598289
F 49.136298 3.842206 19.846769
F 38.385385 0.000018 7.694413
F 36.218167 24.465383 3.973327
F 36.218167 16.740695 3.973327
F 45.092355 24.473105 4.277875
F 45.092355 16.748417 4.277876
F 36.158298 27.036763 7.616811
F 36.158298 19.312075 7.616811
F 45.037526 27.030881 7.924936
F 45.037526 19.306193 7.924936
F 36.197351 27.039114 4.885807
F 36.197351 19.314426 4.885807
F 45.073671 27.033147 5.201617
F 45.073671 19.308459 5.201617
F 36.018097 24.464429 1.240975
F 36.018097 16.739741 1.240975
F 44.904530 24.472875 1.552495
F 44.904530 16.748187 1.552495
F 38.424250 15.451693 4.963853
F 38.424250 23.176382 4.963853
F 47.258604 15.441880 5.284714
F 47.258604 23.166569 5.284714
F 38.245324 20.602420 1.318901
F 47.111390 20.613169 1.633399
F 38.445163 20.603369 4.050896
F 47.284117 20.617272 4.348244
F 38.385385 15.449394 7.694413
F 38.385385 23.174083 7.694413
F 47.230023 15.439987 8.002341
F 47.230023 23.164676 8.002341
F 40.669040 24.466663 4.127875
F 40.669040 16.741974 4.127875
F 49.446158 24.480014 4.408217
F 49.446158 16.755326 4.408217
F 40.609943 27.035596 7.771812
F 40.609943 19.310909 7.771812
F 49.405832 27.021508 8.047967
F 49.405832 19.296820 8.047967
F 40.648293 27.037716 5.042383
F 40.648293 19.313028 5.042383
F 49.444161 27.027706 5.324888
F 49.444161 19.303018 5.324888
F 40.470762 24.465888 1.396899
F 40.470762 16.741200 1.396898
F 49.294387 24.436923 1.703172
F 49.294387 16.712234 1.703172
F 42.865607 15.448894 5.121441
F 42.865607 23.173583 5.121441
F 51.576288 15.423813 5.412140
F 51.576288 23.148502 5.412140
F 42.690397 20.607199 1.476017
F 42.887327 20.606209 4.204804
F 51.622597 20.626257 4.454493
F 42.828331 15.446739 7.848475
F 42.828331 23.171427 7.848475
F 51.555618 15.425355 8.126037
F 51.555618 23.150044 8.126037
F 36.037774 24.461627 11.254336
F 36.037774 16.736938 11.254336
F 44.923217 24.466363 11.564501
F 44.923217 16.741674 11.564501
F 35.915780 27.035867 14.889881
F 35.915780 19.311179 14.889881
F 44.807413 27.031441 15.198544
F 44.807413 19.306753 15.198544
F 36.006321 27.036289 12.161637
F 36.006321 19.311601 12.161637
F 44.891652 27.031238 12.476830
F 44.891652 19.306550 12.476830
F 36.128286 24.462118 8.526131
F 36.128286 16.737430 8.526131
F 45.005337 24.468690 8.843647
F 45.005337 16.744002 8.843647
F 38.233743 15.449002 12.239675
F 38.233743 23.173691 12.239676
F 47.091545 15.439972 12.558007
F 47.091545 23.164660 12.558008
F 38.355384 20.600104 8.604202
F 47.203628 20.608340 8.921746
F 38.265232 20.599536 11.332040
F 47.125084 20.606253 11.640071
F 38.143609 15.448668 14.967641
F 38.143609 23.173357 14.967641
F 47.015143 15.443658 15.274977
F 47.015143 23.168347 15.274977
F 40.490575 24.462565 11.409611
F 40.490575 16.737877 11.409611
F 49.310611 24.474595 11.719287
F 49.310612 16.749906 11.719287
F 40.369784 27.035203 15.045323
F 40.369784 19.310515 15.045323
F 49.215282 27.027770 15.358272
F 49.215282 19.303082 15.358272
F 40.459024 27.035349 12.318129
F 40.459024 19.310662 12.318129
F 49.277228 27.023519 12.646217
F 49.277228 19.298831 12.646217
F 40.579632 24.463338 8.682748
F 40.579632 16.738650 8.682748
F 49.375362 24.482810 9.004622
F 49.375362 16.758122 9.004622
F 42.679315 15.446724 12.397724
F 42.679314 23.171413 12.397724
F 51.457952 15.437386 12.721398
F 51.457952 23.162075 12.721398
F 42.798401 20.602918 8.762117
F 51.530758 20.617463 9.081640
F 42.711169 20.601814 11.486828
F 51.482004 20.614858 11.794300
F 42.592744 15.447053 15.123166
F 42.592743 23.171742 15.123165
F 51.413077 15.440994 15.432012
F 51.413077 23.165683 15.432012
F 35.846792 24.458679 18.530209
F 35.846792 16.733990 18.530209
F 44.744673 24.462567 18.839564
F 44.744673 16.737878 18.839564
F 44.911867 27.034948 0.634661
F 44.911868 19.310261 0.634661
F 35.825946 27.032634 19.442493
F 35.825946 19.307947 19.442493
F 44.722592 27.030018 19.755685
F 44.722592 19.305330 19.755685
F 35.885798 24.461086 15.799106
F 35.885798 16.736398 15.799106
F 44.778676 24.465260 16.113942
F 44.778676 16.740571 16.113942
F 38.054044 15.445484 19.520351
F 38.054044 23.170172 19.520351
F 46.934604 15.437837 19.825746
F 46.934604 23.162525 19.825746
F 38.113533 20.598939 15.877068
F 46.984191 20.606171 16.185183
F 38.074732 20.596487 18.607900
F 46.947758 20.602116 18.902188
F 38.253453 15.446178 0.403692
F 38.253452 23.170867 0.403692
F 47.101291 15.428144 0.697804
F 47.101291 23.152833 0.697804
F 40.301719 24.459136 18.685454
F 40.301719 16.734448 18.685454
F 49.160297 24.448931 18.970799
F 49.160297 16.724242 18.970799
F 40.478300 27.032815 0.480770
F 40.478300 19.308127 0.480770
F 49.227208 26.949774 0.699943
F 49.227207 19.225086 0.699943
F 40.280623 27.032050 19.598289
F 40.280623 19.307363 19.598289
F 49.136298 27.016270 19.846769
F 49.136298 19.291582 19.846769
F 40.339815 24.461764 15.955335
F 40.339815 16.737076 15.955334
F 49.186723 24.466390 16.260876
F 49.186723 16.741702 16.260876
F 42.505111 15.444455 19.676117
F 42.505111 23.169144 19.676117
F 51.346897 15.424406 19.934595
F 51.346897 23.149095 19.934595
F 42.562257 20.600552 16.034303
F 51.388893 20.604518 16.328165
F 42.525336 20.597696 18.762960
F 51.358649 20.595748 19.034647
F 42.699187 15.446032 0.556765
F 42.699187 23.170720 0.556765
F 51.450559 15.399935 0.791889
F 51.450559 23.124624 0.791889
F 36.025912 19.308724 0.326132
F 36.025912 27.033412 0.326132
F 36.218167 32.190070 3.973327
F 36.218167 39.914759 3.973327
F 45.092355 32.197792 4.277875
F 45.092355 39.922481 4.277876
F 36.158298 34.761450 7.616811
F 45.037526 34.755568 7.924936
F 36.197351 34.763801 4.885807
F 45.073671 34.757834 5.201617
F 36.018097 32.189116 1.240975
F 36.018097 39.913805 1.240975
F 44.904530 32.197562 1.552495
F 44.904530 39.922251 1.552495
F 38.424250 30.901069 4.963853
F 38.424250 38.625757 4.963853
F 47.258604 30.891256 5.284714
F 47.258604 38.615944 5.284714
F 38.245324 28.327107 1.318901
F 38.245324 36.051795 1.318901
F 47.111390 28.337856 1.633399
F 47.111390 36.062544 1.633399
F 38.445163 28.328056 4.050896
F 38.445163 36.052744 4.050896
F 47.284117 28.341959 4.348244
F 47.284117 36.066647 4.348244
F 38.385385 30.898770 7.694413
F 38.385385 38.623458 7.694413
F 47.230023 30.889363 8.002341
F 47.230023 38.614052 8.002341
F 40.669040 32.191350 4.127875
F 40.669040 39.916039 4.127875
F 49.446158 32.204701 4.408217
F 49.446158 39.929390 4.408217
F 40.609943 34.760284 7.771812
F 49.405832 34.746195 8.047967
F 40.648293 34.762403 5.042382
F 49.444161 34.752393 5.324888
F 40.470762 32.190575 1.396899
F 40.470762 39.915264 1.396898
F 49.294387 32.161609 1.703172
F 49.294387 39.886298 1.703172
F 42.865606 30.898270 5.121441
F 42.865607 38.622958 5.121441
F 51.576288 30.873189 5.412140
F 51.576288 38.597877 5.412140
F 42.690398 28.331887 1.476017
F 42.690397 36.056575 1.476017
F 42.887327 28.330897 4.204803
F 42.887327 36.055585 4.204803
F 51.622597 28.350944 4.454492
F 51.622597 36.075632 4.454493
F 42.828331 30.896114 7.848475
F 42.828331 38.620803 7.848475
F 51.555618 30.874731 8.126037
F 51.555618 38.599419 8.126037
F 36.037774 32.186314 11.254336
F 36.037774 39.911003 11.254336
F 44.923217 32.191050 11.564501
F 44.923217 39.915739 11.564501
F 35.915780 34.760555 14.889881
F 44.807413 34.756128 15.198544
F 36.006321 34.760977 12.161637
F 44.891652 34.755925 12.476830
F 36.128286 32.186805 8.526131
F 36.128286 39.911494 8.526131
F 45.005337 32.193377 8.843647
F 45.005337 39.918066 8.843647
F 38.233743 30.898378 12.239676
F 38.233743 38.623066 12.239675
F 47.091545 30.889348 12.558007
F 47.091545 38.614036 12.558007
F 38.355384 28.324791 8.604202
F 38.355384 36.049479 8.604202
F 47.203628 28.333027 8.921746
F 47.203628 36.057715 8.921746
F 38.265232 28.324223 11.332040
F 38.265232 36.048911 11.332041
F 47.125083 28.330940 11.640071
F 47.125083 36.055628 11.640071
F 38.143609 30.898044 14.967641
F 38.143609 38.622733 14.967641
F 47.015143 30.893034 15.274977
F 47.015143 38.617722 15.274977
F 40.490575 32.187252 11.409611
F 40.490575 39.911941 11.409611
F 49.310611 32.199282 11.719287
F 49.310611 39.923970 11.719287
F 40.369784 34.759890 15.045323
F 49.215282 34.752457 15.358272
F 40.459024 34.760037 12.318129
F 49.277228 34.748206 12.646217
F 40.579632 32.188026 8.682748
F 40.579632 39.912714 8.682748
F 49.375362 32.207497 9.004622
F 49.375362 39.932186 9.004622
F 42.679314 30.896100 12.397724
F 42.679314 38.620789 12.397724
F 51.457952 30.886762 12.721398
F 51.457952 38.611450 12.721398
F 42.798401 28.327605 8.762117
F 42.798401 36.052293 8.762117
F 51.530758 28.342150 9.081640
F 51.530758 36.066838 9.081640
F 42.711169 28.326501 11.486828
F 42.711169 36.051189 11.486828
F 51.482003 28.339545 11.794300
F 51.482004 36.064233 11.794300
F 42.592743 30.896429 15.123165
F 42.592743 38.621117 15.123166
F 51.413077 30.890370 15.432012
F 51.413077 38.615058 15.432012
F 35.846792 32.183366 18.530209
F 35.846792 39.908055 18.530209
F 44.744673 32.187254 18.839564
F 44.744673 39.911942 18.839565
F 44.911867 34.759636 0.634661
F 35.825946 34.757322 19.442493
F 44.722592 34.754705 19.755685
F 35.885798 32.185773 15.799106
F 35.885798 39.910462 15.799106
F 44.778676 32.189947 16.113942
F 44.778676 39.914636 16.113942
F 38.054044 30.894860 19.520351
F 38.054044 38.619548 19.520351
F 46.934604 30.887213 19.825746
F 46.934604 38.611901 19.825746
F 38.113533 28.323626 15.877068
F 38.113533 36.048314 15.877068
F 46.984191 28.330858 16.185183
F 46.984191 36.055546 16.185183
F 38.074733 28.321175 18.607900
F 38.074733 36.045863 18.607900
F 46.947758 28.326803 18.902188
F 46.947758 36.051491 18.902188
F 38.253452 30.895554 0.403692
F 38.253453 38.620243 0.403692
F 47.101291 30.877520 0.697804
F 47.101291 38.602208 0.697804
F 40.301719 32.183823 18.685454
F 40.301720 39.908512 18.685454
F 49.160298 32.173618 18.970799
F 49.160297 39.898307 18.970799
F 40.478300 34.757502 0.480770
F 49.227207 34.674460 0.699943
F 40.280623 34.756738 19.598289
F 49.136298 34.740957 19.846769
F 40.339815 32.186451 15.955335
F 40.339815 39.911140 15.955334
F 49.186723 32.191077 16.260876
F 49.186723 39.915766 16.260876
F 42.505111 30.893831 19.676117
F 42.505111 38.618520 19.676117
F 51.346897 30.873782 19.934596
F 51.346897 38.598470 19.934595
F 42.562257 28.325240 16.034304
F 42.562257 36.049928 16.034303
F 51.388893 28.329206 16.328165
F 51.388893 36.053894 16.328165
F 42.525336 28.322383 18.762960
F 42.525336 36.047071 18.762960
F 51.358649 28.320435 19.034647
F 51.358649 36.045123 19.034647
F 42.699187 30.895407 0.556765
F 42.699187 38.620096 0.556765
F 51.450559 30.849310 0.791889
F 51.450559 38.574000 0.791889
F 36.025912 34.758099 0.326132
F 36.218167 47.639448 3.973327
F 36.218167 55.364135 3.973327
F 45.092355 47.647169 4.277875
F 45.092355 55.371856 4.277875
F 36.158298 50.210827 7.616811
F 36.158298 42.486139 7.616811
F 45.037526 50.204945 7.924936
F 45.037526 42.480258 7.924936
F 36.197351 50.213178 4.885807
F 36.197351 42.488490 4.885807
F 45.073671 50.207211 5.201617
F 45.073671 42.482523 5.201617
F 36.018097 47.638493 1.240975
F 36.018097 55.363180 1.240975
F 44.904530 47.646939 1.552495
F 44.904530 55.371626 1.552495
F 38.424250 54.075133 4.963853
F 38.424250 46.350446 4.963853
F 47.258604 54.065320 5.284714
F 47.258604 46.340633 5.284714
F 38.245324 51.501171 1.318901
F 38.245324 43.776484 1.318901
F 47.111390 51.511921 1.633399
F 47.111390 43.787233 1.633399
F 38.445163 51.502121 4.050896
F 38.445163 43.777433 4.050896
F 47.284117 51.516023 4.348244
F 47.284117 43.791336 4.348244
F 38.385385 54.072834 7.694413
F 38.385385 46.348147 7.694413
F 47.230023 54.063428 8.002341
F 47.230023 46.338740 8.002341
F 40.669040 47.640727 4.127875
F 40.669040 55.365414 4.127875
F 49.446158 47.654078 4.408217
F 49.446158 55.378765 4.408217
F 40.609943 50.209661 7.771812
F 40.609943 42.484973 7.771812
F 49.405832 50.195572 8.047967
F 49.405832 42.470884 8.047967
F 40.648293 50.211780 5.042383
F 40.648293 42.487092 5.042383
F 49.444161 50.201770 5.324888
F 49.444161 42.477082 5.324888
F 40.470762 47.639953 1.396899
F 40.470762 55.364639 1.396899
F 49.294387 47.610987 1.703172
F 49.294387 55.335673 1.703172
F 42.865606 54.072334 5.121441
F 42.865606 46.347647 5.121441
F 51.576288 54.047253 5.412140
F 51.576288 46.322566 5.412140
F 42.690398 51.505951 1.476017
F 42.690397 43.781264 1.476017
F 42.887327 51.504961 4.204803
F 42.887327 43.780274 4.204804
F 51.622597 51.525008 4.454492
F 51.622597 43.800321 4.454493
F 42.828331 54.070179 7.848475
F 42.828331 46.345492 7.848475
F 51.555618 54.048795 8.126037
F 51.555618 46.324108 8.126037
F 36.037774 47.635691 11.254336
F 36.037774 55.360378 11.254336
F 44.923217 47.640427 11.564501
F 44.923217 55.365114 11.564501
F 35.915780 50.209932 14.889881
F 35.915780 42.485244 14.889881
F 44.807413 50.205505 15.198544
F 44.807413 42.480817 15.198544
F 36.006321 50.210354 12.161637
F 36.006321 42.485666 12.161637
F 44.891652 50.205302 12.476830
F 44.891652 42.480614 12.476830
F 36.128286 47.636182 8.526131
F 36.128286 55.360869 8.526131
F 45.005337 47.642754 8.843647
F 45.005337 55.367441 8.843647
F 38.233743 54.072442 12.239676
F 38.233743 46.347755 12.239676
F 47.091545 54.063412 12.558008
F 47.091545 46.338725 12.558008
F 38.355384 51.498856 8.604202
F 38.355384 43.774168 8.604202
F 47.203628 51.507091 8.921746
F 47.203628 43.782404 8.921746
F 38.265232 51.498287 11.332040
F 38.265232 43.773600 11.332040
F 47.125084 51.505004 11.640071
F 47.125084 43.780317 11.640071
F 38.143609 54.072109 14.967641
F 38.143609 46.347422 14.967641
F 47.015143 54.067098 15.274977
F 47.015143 46.342411 15.274977
F 40.490575 47.636629 11.409611
F 40.490575 55.361316 11.409611
F 49.310611 47.648659 11.719287
F 49.310611 55.373346 11.719287
F 40.369784 50.209267 15.045323
F 40.369784 42.484579 15.045323
F 49.215282 50.201834 15.358272
F 49.215282 42.477146 15.358272
F 40.459024 50.209414 12.318129
F 40.459024 42.484726 12.318129
F 49.277228 50.197583 12.646217
F 49.277228 42.472895 12.646217
F 40.579632 47.637403 8.682748
F 40.579632 55.362090 8.682748
F 49.375362 47.656874 9.004622
F 49.375362 55.381561 9.004622
F 42.679314 54.070165 12.397724
F 42.679314 46.345478 12.397724
F 51.457952 54.060826 12.721398
F 51.457952 46.336139 12.721398
F 42.798401 51.501670 8.762117
F 42.798401 43.776982 8.762117
F 51.530758 51.516214 9.081640
F 51.530758 43.791527 9.081640
F 42.711169 51.500565 11.486828
F 42.711169 43.775878 11.486828
F 51.482003 51.513609 11.794300
F 51.482003 43.788922 11.794300
F 42.592743 54.070493 15.123165
F 42.592743 46.345806 15.123165
F 51.413076 54.064434 15.432012
F 51.413077 46.339747 15.432012
F 35.846792 47.632743 18.530209
F 35.846792 55.357430 18.530209
F 44.744673 47.636631 18.839564
F 44.744673 55.361318 18.839564
F 44.911867 50.209013 0.634661
F 44.911867 42.484325 0.634661
F 35.825946 50.206699 19.442493
F 35.825946 42.482011 19.442493
F 44.722592 50.204082 19.755685
F 44.722592 42.479394 19.755685
F 35.885798 47.635151 15.799106
F 35.885798 55.359838 15.799106
F 44.778676 47.639324 16.113942
F 44.778676 55.364011 16.113942
F 38.054044 54.068924 19.520351
F 38.054044 46.344237 19.520351
F 46.934604 54.061277 19.825746
F 46.934604 46.336590 19.825746
F 38.113533 51.497691 15.877068
F 38.113533 43.773003 15.877068
F 46.984191 51.504922 16.185183
F 46.984191 43.780235 16.185183
F 38.074733 51.495239 18.607900
F 38.074733 43.770552 18.607900
F 46.947758 51.500867 18.902188
F 46.947758 43.776180 18.902188
F 38.253452 54.069619 0.403692
F 38.253453 46.344932 0.403692
F 47.101291 54.051584 0.697804
F 47.101291 46.326897 0.697804
F 40.301719 47.633201 18.685454
F 40.301719 55.357888 18.685454
F 49.160297 47.622995 18.970799
F 49.160297 55.347682 18.970799
F 40.478300 50.206879 0.480770
F 40.478300 42.482191 0.480770
F 49.227208 50.123838 0.699943
F 49.227207 42.399150 0.699943
F 40.280623 50.206115 19.598289
F 40.280623 42.481427 19.598289
F 49.136298 50.190334 19.846769
F 49.136298 42.465646 19.846769
F 40.339815 47.635829 15.955335
F 40.339815 55.360516 15.955335
F 49.186723 47.640454 16.260876
F 49.186723 55.365141 16.260876
F 42.505111 54.067896 19.676117
F 42.505111 46.343209 19.676117
F 51.346897 54.047846 19.934596
F 51.346897 46.323159 19.934595
F 42.562257 51.499304 16.034304
F 42.562257 43.774617 16.034303
F 51.388893 51.503270 16.328165
F 51.388893 43.778582 16.328165
F 42.525336 51.496447 18.762960
F 42.525336 43.771760 18.762960
F 51.358649 51.494499 19.034647
F 51.358649 43.769812 19.034647
F 42.699187 54.069472 0.556765
F 42.699187 46.344785 0.556765
F 51.450559 54.023374 0.791889
F 51.450559 46.298688 0.791889
F 36.025912 42.482788 0.326132
F 36.025912 50.207476 0.326132
F 36.218167 63.088823 3.973327
F 45.092355 63.096545 4.277876
F 36.158298 57.935514 7.616811
F 36.158298 65.660203 7.616811
F 45.037526 57.929633 7.924936
F 45.037526 65.654322 7.924936
F 36.197351 57.937866 4.885807
F 36.197351 65.662555 4.885807
F 45.073671 57.931899 5.201617
F 45.073671 65.656588 5.201617
F 36.018097 63.087869 1.240975
F 44.904530 63.096315 1.552495
F 38.424250 61.799821 4.963853
F 47.258604 61.790008 5.284713
F 38.245324 59.225859 1.318901
F 38.245324 66.950548 1.318901
F 47.111390 59.236608 1.633399
F 47.111390 66.961298 1.633399
F 38.445163 59.226808 4.050896
F 38.445163 66.951498 4.050896
F 47.284117 59.240711 4.348244
F 47.284117 66.965401 4.348244
F 38.385385 61.797522 7.694413
F 47.230023 61.788116 8.002341
F 40.669040 63.090103 4.127875
F 49.446158 63.103455 4.408217
F 40.609943 57.934348 7.771812
F 40.609943 65.659037 7.771812
F 49.405832 57.920260 8.047967
F 49.405832 65.644949 8.047967
F 40.648293 57.936467 5.042382
F 40.648293 65.661156 5.042383
F 49.444161 57.926457 5.324888
F 49.444161 65.651146 5.324888
F 40.470762 63.089328 1.396898
F 49.294387 63.060363 1.703172
F 42.865607 61.797022 5.121441
F 51.576288 61.771941 5.412140
F 42.690397 59.230639 1.476017
F 42.690397 66.955328 1.476017
F 42.887327 59.229649 4.204803
F 42.887327 66.954338 4.204804
F 51.622597 59.249696 4.454493
F 51.622597 66.974386 4.454493
F 42.828331 61.794867 7.848475
F 51.555618 61.773483 8.126037
F 36.037774 63.085067 11.254336
F 44.923217 63.089803 11.564501
F 35.915780 57.934619 14.889881
F 35.915780 65.659308 14.889881
F 44.807413 57.930192 15.198544
F 44.807413 65.654882 15.198544
F 36.006321 57.935041 12.161637
F 36.006321 65.659730 12.161637
F 44.891652 57.929990 12.476830
F 44.891652 65.654679 12.476830
F 36.128286 63.085558 8.526131
F 45.005337 63.092130 8.843647
F 38.233743 61.797131 12.239675
F 47.091545 61.788100 12.558007
F 38.355384 59.223543 8.604202
F 38.355384 66.948233 8.604202
F 47.203628 59.231779 8.921746
F 47.203628 66.956468 8.921746
F 38.265232 59.222975 11.332041
F 38.265232 66.947664 11.332040
F 47.125083 59.229692 11.640071
F 47.125084 66.954381 11.640071
F 38.143609 61.796797 14.967641
F 47.015143 61.791787 15.274977
F 40.490575 63.086005 11.409611
F 49.310611 63.098035 11.719287
F 40.369784 57.933955 15.045323
F 40.369784 65.658644 15.045323
F 49.215282 57.926521 15.358272
F 49.215282 65.651210 15.358272
F 40.459024 57.934101 12.318129
F 40.459024 65.658790 12.318129
F 49.277228 57.922270 12.646217
F 49.277228 65.646960 12.646217
F 40.579632 63.086779 8.682748
F 49.375362 63.106250 9.004622
F 42.679315 61.794853 12.397724
F 51.457952 61.785514 12.721398
F 42.798401 59.226357 8.762116
F 42.798401 66.951047 8.762117
F 51.530758 59.240902 9.081640
F 51.530758 66.965591 9.081640
F 42.711169 59.225253 11.486828
F 42.711169 66.949942 11.486828
F 51.482003 59.238297 11.794300
F 51.482004 66.962986 11.794300
F 42.592744 61.795181 15.123166
F 51.413077 61.789122 15.432012
F 35.846792 63.082119 18.530209
F 44.744673 63.086007 18.839565
F 44.911867 57.933700 0.634661
F 44.911867 65.658389 0.634661
F 35.825946 57.931386 19.442493
F 35.825946 65.656075 19.442493
F 44.722592 57.928769 19.755685
F 44.722592 65.653458 19.755685
F 35.885798 63.084527 15.799106
F 44.778676 63.088700 16.113942
F 38.054044 61.793612 19.520351
F 46.934604 61.785965 19.825746
F 38.113533 59.222378 15.877068
F 38.113533 66.947068 15.877068
F 46.984191 59.229610 16.185183
F 46.984191 66.954300 16.185183
F 38.074733 59.219927 18.607900
F 38.074732 66.944616 18.607900
F 46.947758 59.225555 18.902188
F 46.947758 66.950245 18.902188
F 38.253453 61.794307 0.403692
F 47.101291 61.776272 0.697804
F 40.301719 63.082577 18.685454
F 49.160297 63.072371 18.970799
F 40.478300 57.931566 0.480770
F 40.478300 65.656256 0.480770
F 49.227207 57.848525 0.699943
F 49.227207 65.573214 0.699943
F 40.280623 57.930802 19.598289
F 40.280623 65.655491 19.598289
F 49.136298 57.915022 19.846769
F 49.136298 65.639711 19.846769
F 40.339815 63.085205 15.955334
F 49.186723 63.089830 16.260876
F 42.505111 61.792584 19.676117
F 51.346897 61.772534 19.934595
F 42.562257 59.223992 16.034303
F 42.562257 66.948681 16.034303
F 51.388893 59.227958 16.328165
F 51.388893 66.952647 16.328165
F 42.525336 59.221135 18.762960
F 42.525336 66.945824 18.762960
F 51.358649 59.219187 19.034647
F 51.358649 66.943877 19.034647
F 42.699187 61.794160 0.556765
F 51.450559 61.748064 0.791889
F 51.450559 69.472753 0.791889
F 42.699187 69.518849 0.556765
F 51.346897 69.497223 19.934595
F 47.101291 69.500962 0.697804
F 38.253453 69.518996 0.403692
F 42.505111 69.517273 19.676117
F 51.413077 69.513811 15.432012
F 51.457952 69.510203 12.721398
F 38.143609 69.521486 14.967641
F 38.233743 69.521820 12.239676
F 51.555618 69.498172 8.126037
F 51.576288 69.496630 5.412140
F 46.934604 69.510654 19.825746
F 38.054044 69.518301 19.520351
F 47.091545 69.512789 12.558008
F 36.025912 57.932163 0.326132
F 36.025912 65.656853 0.326132
F 47.258604 69.514697 5.284714
F 47.230023 69.512805 8.002341
F 42.865606 69.521711 5.121441
F 42.828331 69.519556 7.848475
F 47.015143 69.516476 15.274977
F 42.679314 69.519542 12.397724
F 42.592743 69.519870 15.123165
F 62.423684 1.290888 4.543266
F 62.423684 9.015575 4.543266
F 71.325919 1.287483 4.547154
F 71.325919 9.012170 4.547154
F 62.422125 3.859226 8.186599
F 62.422125 11.583914 8.186599
F 71.325893 3.862311 8.188619
F 71.325893 11.586998 8.188619
F 62.423596 3.859009 5.458959
F 62.423596 11.583696 5.458959
F 71.325921 3.862305 5.457568
F 71.325921 11.586992 5.457568
F 62.413603 1.289349 1.815333
F 62.413603 9.014036 1.815333
F 71.325798 1.287455 1.816093
F 71.325798 9.012142 1.816093
F 55.857388 7.705557 5.461874
F 53.559998 1.297446 19.099374
F 64.642675 7.723245 5.458260
F 53.559998 9.022133 19.099374
F 55.757352 5.163954 1.804596
F 55.757352 12.888642 1.804596
F 64.637489 5.150115 1.815601
F 64.637489 12.874803 1.815601
F 55.862993 5.169575 4.515781
F 55.862993 12.894263 4.515781
F 64.642793 5.151241 4.545518
F 64.642793 12.875929 4.545518
F 55.845660 7.708026 8.176963
F 53.585069 3.832550 0.869192
F 64.642079 7.723372 8.187838
F 69.096029 7.724636 0.905670
F 58.026450 1.299811 4.529421
F 58.026450 9.024498 4.529421
F 66.868153 1.287946 4.546694
F 66.868153 9.012634 4.546694
F 58.019113 3.851926 8.182297
F 58.019113 11.576613 8.182297
F 66.867912 3.861884 8.188352
F 66.867912 11.586572 8.188352
F 58.027357 3.850160 5.462184
F 58.027357 11.574848 5.462184
F 66.868139 3.861843 5.457788
F 66.868139 11.586531 5.457788
F 57.984379 1.297623 1.809405
F 57.984379 9.022311 1.809405
F 66.866656 1.287623 1.816039
F 66.866656 9.012310 1.816039
F 60.215822 7.717736 5.460523
F 60.194398 7.722440 0.900625
F 69.096470 7.724538 5.457629
F 53.585070 11.557236 0.869192
F 60.188499 5.153219 1.812530
F 60.188499 12.877907 1.812530
F 69.095902 5.149806 1.816060
F 69.095903 12.874494 1.816060
F 60.216853 5.157228 4.537361
F 60.216853 12.881916 4.537361
F 69.096486 5.149942 4.547039
F 69.096486 12.874630 4.547039
F 60.212618 7.718443 8.184780
F 69.095952 12.874505 19.112997
F 69.096390 7.724554 8.188559
F 53.534356 3.862101 20.006428
F 62.418495 1.289921 11.829603
F 62.418495 9.014608 11.829603
F 71.325861 1.287469 11.830081
F 71.325861 9.012156 11.830081
F 62.414336 3.860731 15.471824
F 62.414336 11.585419 15.471824
F 71.325819 3.862328 15.471541
F 71.325819 11.587015 15.471541
F 62.418782 3.859798 12.743524
F 62.418782 11.584485 12.743524
F 71.325861 3.862319 12.740476
F 71.325861 11.587006 12.740476
F 62.422197 1.290667 9.101962
F 62.422197 9.015354 9.101962
F 71.325893 1.287478 9.099027
F 71.325893 9.012165 9.099027
F 55.817645 7.711466 12.766192
F 53.534357 11.586788 20.006427
F 64.640744 7.723665 12.741527
F 69.095952 5.149817 19.112997
F 55.844414 5.166858 9.120301
F 55.844414 12.891545 9.120301
F 64.642125 5.151103 9.100146
F 64.642125 12.875791 9.100146
F 55.817556 5.162704 11.835143
F 55.817556 12.887392 11.835143
F 64.640653 5.150810 11.829787
F 64.640653 12.875497 11.829788
F 55.787686 7.715432 15.481977
F 53.593617 1.280474 1.778834
F 64.639135 7.723980 15.471462
F 60.187014 12.876206 19.114035
F 58.002947 1.295450 11.831971
F 58.002947 9.020137 11.831971
F 66.867421 1.287797 11.829959
F 66.867421 9.012484 11.829959
F 57.985876 3.857200 15.476433
F 57.985876 11.581887 15.476433
F 66.866875 3.862115 15.471504
F 66.866875 11.586802 15.471504
F 58.004509 3.852982 12.755356
F 58.004509 11.577670 12.755356
F 66.867444 3.861993 12.740797
F 66.867444 11.586681 12.740797
F 58.019079 1.298843 9.111887
F 58.019079 9.023530 9.111887
F 66.867911 1.287902 9.099380
F 66.867911 9.012589 9.099380
F 60.205395 7.719321 12.747477
F 60.187014 5.151518 19.114035
F 69.096258 7.724586 12.740546
F 53.593616 9.005161 1.778834
F 60.213076 5.156435 9.105850
F 60.213076 12.881123 9.105850
F 69.096397 5.149923 9.099109
F 69.096397 12.874611 9.099109
F 60.204596 5.154562 11.830086
F 60.204596 12.879249 11.830086
F 69.096253 5.149888 11.830050
F 69.096253 12.874576 11.830050
F 60.196103 7.721169 15.472696
F 69.096100 12.874540 16.381974
F 69.096102 7.724621 15.471526
F 53.637356 3.849713 12.761199
F 62.411618 1.288621 19.112730
F 62.411618 9.013308 19.112730
F 71.325794 1.287453 19.112997
F 71.325794 9.012140 19.112997
F 62.410866 3.861478 0.903896
F 62.410866 11.586166 0.903896
F 71.325769 3.862340 0.905723
F 71.325769 11.587027 0.905723
F 62.410713 3.861308 20.023870
F 62.410713 11.585996 20.023870
F 71.325788 3.862336 20.023369
F 71.325788 11.587023 20.023369
F 62.414870 1.289256 16.384030
F 62.414870 9.013943 16.384030
F 71.325822 1.287461 16.381924
F 71.325822 9.012148 16.381924
F 55.762142 7.719811 20.013928
F 53.637356 11.574401 12.761198
F 64.637937 7.724234 20.023543
F 69.096100 5.149853 16.381975
F 55.786020 5.157925 16.399536
F 55.786020 12.882613 16.399536
F 64.639129 5.150471 16.382723
F 64.639129 12.875158 16.382723
F 55.756141 5.152333 19.116443
F 55.756141 12.877021 19.116443
F 64.637563 5.150134 19.112980
F 64.637563 12.874821 19.112980
F 55.791954 7.715566 0.879592
F 53.684738 1.306008 9.121242
F 64.638614 7.724056 0.904937
F 60.196396 12.878359 16.387756
F 57.974582 1.292863 19.113111
F 57.974582 9.017550 19.113111
F 66.866494 1.287590 19.112947
F 66.866494 9.012277 19.112947
F 57.969320 3.863982 0.900207
F 57.969320 11.588669 0.900207
F 66.866328 3.862227 0.905549
F 66.866328 11.586915 0.905549
F 57.968905 3.859068 20.026578
F 57.968905 11.583755 20.026578
F 66.866378 3.862230 20.023440
F 66.866378 11.586917 20.023440
F 57.987893 1.294542 16.391920
F 57.987893 9.019229 16.391920
F 66.866924 1.287679 16.382147
F 66.866924 9.012366 16.382147
F 60.189587 7.722101 20.023984
F 60.196396 5.153671 16.387756
F 69.095983 7.724651 20.023384
F 53.599491 11.575664 15.472594
F 53.587728 9.019993 16.386810
F 53.599491 3.850977 15.472594
F 53.645333 9.027992 11.832840
F 53.645333 1.303305 11.832840
F 53.587728 1.295306 16.386810
F 53.684738 9.030695 9.121242
F 53.724688 11.550036 5.453655
F 53.724688 3.825349 5.453655
F 53.693557 11.562492 8.165499
F 53.693556 3.837805 8.165499
F 53.716602 9.030417 4.483184
F 53.716602 1.305730 4.483184
F 62.423684 24.464953 4.543266
F 62.423684 16.740264 4.543266
F 71.325919 24.461547 4.547154
F 71.325919 16.736859 4.547154
F 62.422125 27.033291 8.186599
F 62.422125 19.308603 8.186599
F 71.325893 27.036375 8.188619
F 71.325893 19.311687 8.188619
F 62.423596 27.033073 5.458959
F 62.423596 19.308385 5.458959
F 71.325921 27.036369 5.457568
F 71.325921 19.311681 5.457568
F 62.413603 24.463413 1.815333
F 62.413603 16.738725 1.815333
F 71.325798 24.461519 1.816093
F 71.325798 16.736831 1.816093
F 55.857388 15.430245 5.461874
F 55.857388 23.154934 5.461874
F 64.642675 15.447934 5.458260
F 64.642675 23.172623 5.458260
F 55.757352 20.613331 1.804596
F 64.637489 20.599492 1.815601
F 55.862993 20.618953 4.515781
F 64.642793 20.600618 4.545518
F 55.845660 15.432714 8.176963
F 55.845660 23.157403 8.176963
F 64.642079 15.448060 8.187838
F 64.642079 23.172749 8.187838
F 58.026450 24.473876 4.529421
F 58.026449 16.749187 4.529421
F 66.868153 24.462011 4.546694
F 66.868153 16.737323 4.546694
F 58.019113 27.025990 8.182297
F 58.019113 19.301302 8.182297
F 66.867912 27.035949 8.188352
F 66.867912 19.311261 8.188352
F 58.027357 27.024225 5.462184
F 58.027357 19.299537 5.462184
F 66.868139 27.035907 5.457788
F 66.868139 19.311220 5.457788
F 57.984379 24.471688 1.809405
F 57.984379 16.747000 1.809405
F 66.866656 24.461687 1.816039
F 66.866656 16.736999 1.816039
F 60.215822 15.442424 5.460523
F 60.215822 23.167113 5.460523
F 69.096470 15.449226 5.457628
F 69.096470 23.173915 5.457629
F 60.188499 20.602596 1.812530
F 69.095903 20.599183 1.816060
F 60.216853 20.606605 4.537361
F 69.096486 20.599319 4.547039
F 60.212618 15.443131 8.184780
F 60.212618 23.167820 8.184780
F 69.096390 15.449243 8.188559
F 69.096390 23.173931 8.188559
F 62.418495 24.463985 11.829603
F 62.418495 16.739297 11.829603
F 71.325861 24.461533 11.830081
F 71.325861 16.736845 11.830082
F 62.414336 27.034796 15.471824
F 62.414336 19.310108 15.471824
F 71.325819 27.036392 15.471541
F 71.325819 19.311704 15.471542
F 62.418782 27.033862 12.743524
F 62.418782 19.309174 12.743524
F 71.325862 27.036383 12.740476
F 71.325862 19.311695 12.740476
F 62.422197 24.464731 9.101962
F 62.422197 16.740043 9.101962
F 71.325893 24.461542 9.099027
F 71.325893 16.736854 9.099027
F 55.817644 15.436154 12.766192
F 55.817645 23.160843 12.766193
F 64.640744 15.448353 12.741527
F 64.640744 23.173042 12.741527
F 55.844414 20.616234 9.120301
F 64.642125 20.600480 9.100146
F 55.817556 20.612081 11.835143
F 64.640653 20.600187 11.829788
F 55.787686 15.440121 15.481977
F 55.787686 23.164809 15.481977
F 64.639135 15.448668 15.471462
F 64.639135 23.173357 15.471462
F 58.002947 24.469514 11.831971
F 58.002947 16.744826 11.831971
F 66.867421 24.461861 11.829959
F 66.867421 16.737173 11.829959
F 57.985876 27.031264 15.476433
F 57.985876 19.306576 15.476433
F 66.866875 27.036179 15.471504
F 66.866875 19.311491 15.471504
F 58.004509 27.027047 12.755356
F 58.004509 19.302359 12.755356
F 66.867444 27.036058 12.740797
F 66.867444 19.311370 12.740797
F 58.019079 24.472908 9.111887
F 58.019079 16.748219 9.111887
F 66.867911 24.461966 9.099380
F 66.867911 16.737278 9.099380
F 60.205395 15.444010 12.747477
F 60.205395 23.168699 12.747477
F 69.096259 15.449275 12.740546
F 69.096259 23.173963 12.740546
F 60.213076 20.605812 9.105850
F 69.096397 20.599300 9.099109
F 60.204596 20.603939 11.830086
F 69.096253 20.599265 11.830050
F 60.196103 15.445858 15.472696
F 60.196103 23.170546 15.472696
F 69.096102 15.449309 15.471526
F 69.096102 23.173998 15.471526
F 62.411618 24.462686 19.112730
F 62.411618 16.737997 19.112730
F 71.325794 24.461517 19.112997
F 71.325794 16.736829 19.112997
F 62.410866 27.035543 0.903896
F 62.410866 19.310855 0.903896
F 71.325769 27.036404 0.905723
F 71.325769 19.311716 0.905724
F 62.410712 27.035373 20.023870
F 62.410712 19.310685 20.023870
F 71.325788 27.036400 20.023369
F 71.325788 19.311712 20.023369
F 62.414870 24.463321 16.384030
F 62.414870 16.738632 16.384030
F 71.325822 24.461525 16.381924
F 71.325822 16.736837 16.381924
F 55.762142 15.444499 20.013928
F 55.762142 23.169188 20.013928
F 64.637937 15.448922 20.023543
F 64.637937 23.173611 20.023543
F 55.786020 20.607302 16.399536
F 64.639129 20.599847 16.382723
F 55.756141 20.601710 19.116443
F 64.637563 20.599511 19.112980
F 55.791954 15.440254 0.879592
F 55.791954 23.164943 0.879592
F 64.638614 15.448744 0.904937
F 64.638614 23.173433 0.904937
F 57.974582 24.466927 19.113111
F 57.974582 16.742239 19.113111
F 66.866494 24.461654 19.112947
F 66.866494 16.736966 19.112947
F 57.969320 27.038046 0.900207
F 57.969320 19.313358 0.900207
F 66.866328 27.036292 0.905549
F 66.866328 19.311604 0.905549
F 57.968905 27.033133 20.026578
F 57.968905 19.308445 20.026578
F 66.866378 27.036294 20.023440
F 66.866378 19.311606 20.023440
F 57.987893 24.468606 16.391920
F 57.987893 16.743918 16.391919
F 66.866924 24.461743 16.382147
F 66.866924 16.737055 16.382146
F 60.189587 15.446790 20.023984
F 60.189587 23.171479 20.023984
F 69.095983 15.449339 20.023384
F 69.095983 23.174028 20.023384
F 60.196396 20.603048 16.387756
F 69.096100 20.599230 16.381974
F 60.187014 20.600895 19.114035
F 69.095952 20.599194 19.112997
F 60.194398 15.447128 0.900625
F 60.194398 23.171817 0.900625
F 69.096029 15.449324 0.905670
F 69.096029 23.174013 0.905670
F 53.716602 24.479794 4.483184
F 53.587728 16.744682 16.386810
F 53.587728 24.469371 16.386810
F 53.716602 16.755106 4.483184
F 53.693556 27.011869 8.165499
F 53.693556 19.287181 8.165499
F 53.724688 26.999414 5.453655
F 53.724688 19.274726 5.453655
F 53.645333 24.477369 11.832840
F 53.684738 16.755384 9.121241
F 53.684738 24.480073 9.121242
F 53.637356 19.299090 12.761198
F 53.637356 27.023778 12.761199
F 53.599491 19.300353 15.472594
F 53.599491 27.025041 15.472594
F 53.645333 16.752681 11.832840
F 53.534357 19.311477 20.006427
F 53.534356 27.036165 20.006428
F 53.585070 19.281926 0.869192
F 53.593617 16.729850 1.778833
F 53.593617 24.454539 1.778834
F 53.559998 24.471510 19.099374
F 53.559998 16.746822 19.099374
F 53.585069 27.006614 0.869192
F 62.423684 32.189640 4.543266
F 62.423684 39.914328 4.543266
F 71.325919 32.186234 4.547154
F 71.325919 39.910923 4.547154
F 62.422125 34.757978 8.186599
F 71.325893 34.761062 8.188619
F 62.423596 34.757760 5.458959
F 71.325921 34.761056 5.457568
F 62.413603 32.188100 1.815333
F 62.413603 39.912789 1.815333
F 71.325798 32.186206 1.816093
F 71.325798 39.910895 1.816093
F 55.857388 30.879621 5.461874
F 55.857388 38.604309 5.461874
F 64.642675 30.897310 5.458260
F 64.642675 38.621998 5.458260
F 55.757352 28.338018 1.804596
F 55.757352 36.062706 1.804596
F 64.637489 28.324180 1.815601
F 64.637489 36.048867 1.815601
F 55.862993 28.343640 4.515781
F 55.862993 36.068328 4.515781
F 64.642793 28.325305 4.545518
F 64.642793 36.049993 4.545518
F 55.845660 30.882090 8.176963
F 55.845660 38.606778 8.176963
F 64.642079 30.897436 8.187838
F 64.642079 38.622124 8.187838
F 58.026450 32.198563 4.529421
F 58.026449 39.923252 4.529421
F 66.868153 32.186698 4.546694
F 66.868153 39.911387 4.546694
F 58.019113 34.750678 8.182297
F 66.867912 34.760636 8.188352
F 58.027357 34.748912 5.462184
F 66.868139 34.760595 5.457788
F 57.984379 32.196375 1.809405
F 57.984379 39.921064 1.809405
F 66.866656 32.186374 1.816039
F 66.866656 39.911063 1.816039
F 60.215822 30.891800 5.460523
F 60.215822 38.616488 5.460523
F 69.096470 30.898602 5.457629
F 69.096469 38.623290 5.457628
F 60.188499 28.327283 1.812530
F 60.188499 36.051971 1.812530
F 69.095903 28.323870 1.816060
F 69.095903 36.048558 1.816060
F 60.216853 28.331292 4.537361
F 60.216853 36.055980 4.537361
F 69.096486 28.324006 4.547039
F 69.096486 36.048694 4.547039
F 60.212618 30.892507 8.184780
F 60.212618 38.617195 8.184780
F 69.096390 30.898618 8.188559
F 69.096390 38.623307 8.188559
F 62.418495 32.188672 11.829603
F 62.418495 39.913361 11.829603
F 71.325861 32.186220 11.830081
F 71.325861 39.910909 11.830082
F 62.414336 34.759483 15.471824
F 71.325819 34.761079 15.471541
F 62.418782 34.758549 12.743524
F 71.325861 34.761070 12.740476
F 62.422197 32.189418 9.101962
F 62.422197 39.914107 9.101962
F 71.325893 32.186229 9.099027
F 71.325893 39.910918 9.099027
F 55.817645 30.885530 12.766192
F 55.817645 38.610218 12.766192
F 64.640744 30.897729 12.741527
F 64.640744 38.622417 12.741527
F 55.844414 28.340922 9.120301
F 55.844414 36.065610 9.120301
F 64.642125 28.325167 9.100146
F 64.642125 36.049855 9.100146
F 55.817556 28.336768 11.835143
F 55.817556 36.061456 11.835143
F 64.640653 28.324874 11.829787
F 64.640653 36.049562 11.829788
F 55.787686 30.889496 15.481977
F 55.787686 38.614185 15.481977
F 64.639135 30.898044 15.471462
F 64.639135 38.622732 15.471462
F 58.002947 32.194201 11.831971
F 58.002947 39.918890 11.831971
F 66.867421 32.186548 11.829959
F 66.867421 39.911237 11.829959
F 57.985876 34.755952 15.476433
F 66.866875 34.760866 15.471504
F 58.004509 34.751734 12.755356
F 66.867444 34.760745 12.740797
F 58.019079 32.197595 9.111887
F 58.019079 39.922283 9.111887
F 66.867911 32.186653 9.099380
F 66.867911 39.911342 9.099380
F 60.205395 30.893386 12.747477
F 60.205395 38.618074 12.747477
F 69.096258 30.898650 12.740546
F 69.096259 38.623339 12.740546
F 60.213076 28.330499 9.105850
F 60.213076 36.055187 9.105850
F 69.096397 28.323987 9.099109
F 69.096397 36.048675 9.099109
F 60.204596 28.328626 11.830086
F 60.204596 36.053314 11.830086
F 69.096253 28.323953 11.830050
F 69.096253 36.048641 11.830050
F 60.196103 30.895234 15.472696
F 60.196103 38.619922 15.472696
F 69.096102 30.898685 15.471526
F 69.096102 38.623374 15.471526
F 62.411618 32.187373 19.112730
F 62.411618 39.912062 19.112730
F 71.325794 32.186204 19.112997
F 71.325794 39.910893 19.112997
F 62.410866 34.760230 0.903896
F 71.325769 34.761091 0.905723
F 62.410713 34.760060 20.023870
F 71.325788 34.761087 20.023369
F 62.414870 32.188008 16.384030
F 62.414870 39.912696 16.384029
F 71.325822 32.186212 16.381924
F 71.325822 39.910901 16.381924
F 55.762142 30.893875 20.013928
F 55.762142 38.618563 20.013928
F 64.637937 30.898298 20.023543
F 64.637937 38.622987 20.023543
F 55.786020 28.331989 16.399536
F 55.786020 36.056677 16.399536
F 64.639129 28.324535 16.382723
F 64.639129 36.049223 16.382723
F 55.756141 28.326398 19.116443
F 55.756141 36.051086 19.116443
F 64.637563 28.324198 19.112980
F 64.637563 36.048886 19.112980
F 55.791954 30.889630 0.879592
F 55.791954 38.614318 0.879592
F 64.638614 30.898120 0.904937
F 64.638614 38.622809 0.904937
F 57.974582 32.191614 19.113111
F 57.974582 39.916303 19.113111
F 66.866494 32.186341 19.112947
F 66.866494 39.911030 19.112947
F 57.969320 34.762733 0.900207
F 66.866328 34.760979 0.905549
F 57.968905 34.757820 20.026578
F 66.866378 34.760981 20.023440
F 57.987893 32.193293 16.391920
F 57.987893 39.917982 16.391919
F 66.866924 32.186430 16.382147
F 66.866924 39.911119 16.382146
F 60.189587 30.896166 20.023984
F 60.189587 38.620854 20.023984
F 69.095983 30.898715 20.023384
F 69.095983 38.623404 20.023384
F 60.196396 28.327735 16.387756
F 60.196396 36.052423 16.387756
F 69.096100 28.323917 16.381975
F 69.096100 36.048605 16.381974
F 60.187014 28.325583 19.114035
F 60.187014 36.050271 19.114035
F 69.095952 28.323881 19.112997
F 69.095952 36.048569 19.112997
F 60.194398 30.896504 0.900625
F 60.194398 38.621193 0.900625
F 69.096029 30.898700 0.905670
F 69.096029 38.623388 0.905670
F 53.716602 32.204481 4.483184
F 53.587728 39.918747 16.386810
F 53.587728 32.194058 16.386810
F 53.716602 39.929170 4.483184
F 53.693557 34.736557 8.165499
F 53.724688 34.724101 5.453655
F 53.645333 32.202056 11.832840
F 53.684738 39.929449 9.121241
F 53.684738 32.204760 9.121242
F 53.637356 34.748465 12.761198
F 53.599491 34.749729 15.472594
F 53.645333 39.926745 11.832840
F 53.534357 34.760852 20.006427
F 53.585070 34.731300 0.869192
F 53.593617 39.903914 1.778833
F 53.593616 32.179225 1.778834
F 53.559998 32.196197 19.099374
F 53.559998 39.920886 19.099374
F 62.423684 47.639017 4.543266
F 62.423684 55.363704 4.543266
F 71.325919 47.635611 4.547154
F 71.325919 55.360298 4.547154
F 62.422125 50.207355 8.186599
F 62.422125 42.482667 8.186599
F 71.325893 50.210439 8.188619
F 71.325893 42.485751 8.188619
F 62.423596 50.207137 5.458959
F 62.423596 42.482449 5.458959
F 71.325921 50.210433 5.457568
F 71.325921 42.485746 5.457568
F 62.413603 47.637477 1.815333
F 62.413603 55.362164 1.815333
F 71.325798 47.635584 1.816093
F 71.325798 55.360271 1.816093
F 55.857388 54.053685 5.461874
F 55.857388 46.328998 5.461874
F 64.642675 54.071374 5.458260
F 64.642675 46.346687 5.458260
F 55.757352 51.512083 1.804596
F 55.757352 43.787396 1.804596
F 64.637489 51.498244 1.815601
F 64.637489 43.773557 1.815601
F 55.862993 51.517704 4.515781
F 55.862993 43.793017 4.515781
F 64.642793 51.499369 4.545518
F 64.642793 43.774682 4.545518
F 55.845660 54.056154 8.176963
F 55.845660 46.331467 8.176963
F 64.642079 54.071500 8.187838
F 64.642079 46.346813 8.187838
F 58.026450 47.647940 4.529421
F 58.026450 55.372627 4.529421
F 66.868153 47.636075 4.546694
F 66.868153 55.360762 4.546694
F 58.019113 50.200054 8.182297
F 58.019113 42.475367 8.182297
F 66.867912 50.210013 8.188352
F 66.867912 42.485325 8.188352
F 58.027357 50.198289 5.462184
F 58.027357 42.473601 5.462184
F 66.868139 50.209972 5.457788
F 66.868139 42.485284 5.457788
F 57.984379 47.645752 1.809405
F 57.984379 55.370439 1.809405
F 66.866656 47.635751 1.816039
F 66.866656 55.360438 1.816039
F 60.215822 54.065864 5.460523
F 60.215822 46.341177 5.460523
F 69.096470 54.072666 5.457629
F 69.096470 46.347979 5.457629
F 60.188499 51.501347 1.812530
F 60.188499 43.776660 1.812530
F 69.095903 51.497934 1.816060
F 69.095902 43.773247 1.816060
F 60.216853 51.505356 4.537361
F 60.216853 43.780669 4.537361
F 69.096486 51.498070 4.547039
F 69.096486 43.773383 4.547039
F 60.212618 54.066571 8.184780
F 60.212618 46.341884 8.184780
F 69.096390 54.072683 8.188559
F 69.096390 46.347996 8.188559
F 62.418495 47.638049 11.829603
F 62.418495 55.362736 11.829603
F 71.325861 47.635598 11.830081
F 71.325861 55.360285 11.830081
F 62.414336 50.208860 15.471824
F 62.414336 42.484172 15.471824
F 71.325819 50.210456 15.471541
F 71.325819 42.485769 15.471542
F 62.418782 50.207926 12.743524
F 62.418782 42.483238 12.743524
F 71.325861 50.210447 12.740476
F 71.325861 42.485759 12.740476
F 62.422197 47.638795 9.101962
F 62.422197 55.363482 9.101962
F 71.325893 47.635606 9.099027
F 71.325893 55.360293 9.099027
F 55.817645 54.059594 12.766192
F 55.817645 46.334907 12.766193
F 64.640744 54.071793 12.741527
F 64.640744 46.347106 12.741527
F 55.844414 51.514986 9.120301
F 55.844414 43.790299 9.120301
F 64.642125 51.499232 9.100146
F 64.642125 43.774544 9.100146
F 55.817556 51.510832 11.835143
F 55.817556 43.786145 11.835143
F 64.640653 51.498938 11.829787
F 64.640653 43.774251 11.829788
F 55.787686 54.063561 15.481977
F 55.787686 46.338874 15.481977
F 64.639135 54.072108 15.471462
F 64.639135 46.347421 15.471462
F 58.002947 47.643578 11.831971
F 58.002947 55.368266 11.831971
F 66.867421 47.635925 11.829959
F 66.867421 55.360612 11.829959
F 57.985876 50.205328 15.476433
F 57.985876 42.480641 15.476433
F 66.866875 50.210243 15.471504
F 66.866875 42.485556 15.471504
F 58.004509 50.201111 12.755356
F 58.004509 42.476423 12.755356
F 66.867444 50.210122 12.740797
F 66.867444 42.485434 12.740797
F 58.019079 47.646972 9.111887
F 58.019079 55.371659 9.111887
F 66.867911 47.636030 9.099380
F 66.867911 55.360717 9.099380
F 60.205395 54.067450 12.747477
F 60.205395 46.342763 12.747477
F 69.096259 54.072715 12.740546
F 69.096258 46.348028 12.740546
F 60.213076 51.504563 9.105850
F 60.213076 43.779876 9.105850
F 69.096397 51.498051 9.099109
F 69.096397 43.773364 9.099109
F 60.204596 51.502690 11.830086
F 60.204596 43.778003 11.830086
F 69.096253 51.498017 11.830050
F 69.096253 43.773330 11.830050
F 60.196103 54.069298 15.472696
F 60.196103 46.344611 15.472696
F 69.096102 54.072750 15.471526
F 69.096102 46.348063 15.471526
F 62.411618 47.636750 19.112730
F 62.411618 55.361437 19.112730
F 71.325794 47.635582 19.112997
F 71.325794 55.360269 19.112997
F 62.410866 50.209607 0.903896
F 62.410866 42.484919 0.903896
F 71.325769 50.210468 0.905723
F 71.325769 42.485780 0.905724
F 62.410713 50.209437 20.023870
F 62.410713 42.484749 20.023870
F 71.325788 50.210464 20.023369
F 71.325788 42.485777 20.023369
F 62.414870 47.637385 16.384030
F 62.414870 55.362072 16.384030
F 71.325822 47.635589 16.381924
F 71.325822 55.360276 16.381924
F 55.762142 54.067939 20.013928
F 55.762142 46.343252 20.013928
F 64.637937 54.072362 20.023543
F 64.637937 46.347675 20.023543
F 55.786020 51.506053 16.399536
F 55.786020 43.781366 16.399536
F 64.639129 51.498599 16.382723
F 64.639129 43.773912 16.382723
F 55.756141 51.500462 19.116443
F 55.756141 43.775775 19.116443
F 64.637563 51.498262 19.112980
F 64.637563 43.773575 19.112980
F 55.791954 54.063694 0.879592
F 55.791954 46.339007 0.879592
F 64.638614 54.072185 0.904937
F 64.638614 46.347498 0.904937
F 57.974582 47.640991 19.113111
F 57.974582 55.365678 19.113111
F 66.866494 47.635719 19.112947
F 66.866494 55.360406 19.112947
F 57.969320 50.212110 0.900207
F 57.969320 42.487422 0.900207
F 66.866328 50.210356 0.905549
F 66.866328 42.485668 0.905549
F 57.968905 50.207197 20.026578
F 57.968905 42.482509 20.026578
F 66.866378 50.210358 20.023440
F 66.866378 42.485670 20.023440
F 57.987893 47.642670 16.391920
F 57.987893 55.367357 16.391920
F 66.866924 47.635807 16.382147
F 66.866924 55.360494 16.382147
F 60.189587 54.070230 20.023984
F 60.189587 46.345543 20.023984
F 69.095983 54.072780 20.023384
F 69.095983 46.348093 20.023384
F 60.196396 51.501800 16.387756
F 60.196396 43.777112 16.387756
F 69.096100 51.497981 16.381975
F 69.096100 43.773294 16.381974
F 60.187014 51.499647 19.114035
F 60.187014 43.774960 19.114035
F 69.095952 51.497946 19.112997
F 69.095952 43.773259 19.112997
F 60.194398 54.070568 0.900625
F 60.194398 46.345881 0.900625
F 69.096029 54.072764 0.905670
F 69.096029 46.348077 0.905670
F 53.716602 47.653858 4.483184
F 53.587728 55.368122 16.386810
F 53.587728 47.643435 16.386810
F 53.716602 55.378545 4.483184
F 53.693556 50.185933 8.165499
F 53.693557 42.461246 8.165499
F 53.724688 50.173478 5.453655
F 53.724688 42.448790 5.453655
F 53.645333 47.651433 11.832840
F 53.684738 55.378824 9.121242
F 53.684738 47.654137 9.121242
F 53.637356 42.473154 12.761198
F 53.637356 50.197842 12.761199
F 53.599491 42.474418 15.472594
F 53.599491 50.199105 15.472594
F 53.645333 55.376120 11.832840
F 53.534357 42.485541 20.006427
F 53.534356 50.210229 20.006428
F 53.585070 42.455990 0.869192
F 53.593616 55.353289 1.778834
F 53.593616 47.628603 1.778834
F 53.559998 47.645574 19.099374
F 53.559998 55.370261 19.099374
F 53.585069 50.180678 0.869192
F 62.423684 63.088393 4.543266
F 71.325919 63.084987 4.547154
F 62.422125 57.932042 8.186599
F 62.422125 65.656731 8.186599
F 71.325893 57.935126 8.188619
F 71.325893 65.659816 8.188619
F 62.423596 57.931824 5.458959
F 62.423596 65.656514 5.458959
F 71.325921 57.935121 5.457568
F 71.325921 65.659810 5.457568
F 62.413603 63.086853 1.815333
F 71.325798 63.084960 1.816093
F 55.857388 61.778374 5.461874
F 64.642675 61.796062 5.458260
F 55.757352 59.236771 1.804596
F 55.757352 66.961460 1.804596
F 64.637489 59.222932 1.815601
F 64.637489 66.947621 1.815601
F 55.862993 59.242392 4.515781
F 55.862993 66.967081 4.515781
F 64.642793 59.224057 4.545518
F 64.642793 66.948746 4.545518
F 55.845660 61.780843 8.176963
F 64.642079 61.796188 8.187838
F 58.026449 63.097316 4.529421
F 66.868153 63.085451 4.546694
F 58.019113 57.924742 8.182297
F 58.019113 65.649431 8.182297
F 66.867912 57.934700 8.188352
F 66.867912 65.659389 8.188352
F 58.027357 57.922976 5.462184
F 58.027357 65.647666 5.462183
F 66.868139 57.934659 5.457788
F 66.868139 65.659348 5.457788
F 57.984379 63.095128 1.809405
F 66.866656 63.085127 1.816039
F 60.215822 61.790552 5.460523
F 69.096470 61.797354 5.457628
F 60.188499 59.226035 1.812530
F 60.188499 66.950725 1.812530
F 69.095903 59.222622 1.816060
F 69.095903 66.947311 1.816060
F 60.216853 59.230044 4.537361
F 60.216853 66.954734 4.537361
F 69.096486 59.222758 4.547039
F 69.096486 66.947448 4.547039
F 60.212618 61.791260 8.184780
F 69.096390 61.797371 8.188559
F 62.418495 63.087425 11.829603
F 71.325861 63.084974 11.830082
F 62.414336 57.933547 15.471824
F 62.414336 65.658236 15.471824
F 71.325819 57.935144 15.471541
F 71.325819 65.659833 15.471542
F 62.418782 57.932613 12.743524
F 62.418782 65.657303 12.743524
F 71.325862 57.935135 12.740476
F 71.325862 65.659824 12.740476
F 62.422197 63.088171 9.101962
F 71.325893 63.084982 9.099027
F 55.817644 61.784282 12.766192
F 64.640744 61.796481 12.741527
F 55.844414 59.239674 9.120301
F 55.844414 66.964363 9.120301
F 64.642125 59.223920 9.100146
F 64.642125 66.948609 9.100146
F 55.817556 59.235520 11.835143
F 55.817556 66.960209 11.835143
F 64.640653 59.223626 11.829788
F 64.640653 66.948315 11.829788
F 55.787686 61.788249 15.481977
F 64.639135 61.796797 15.471462
F 58.002947 63.092954 11.831971
F 66.867421 63.085301 11.829959
F 57.985876 57.930016 15.476433
F 57.985876 65.654705 15.476433
F 66.866875 57.934931 15.471504
F 66.866875 65.659620 15.471504
F 58.004509 57.925798 12.755356
F 58.004509 65.650487 12.755356
F 66.867444 57.934809 12.740797
F 66.867444 65.659499 12.740797
F 58.019079 63.096348 9.111887
F 66.867911 63.085406 9.099380
F 60.205395 61.792138 12.747477
F 69.096259 61.797403 12.740546
F 60.213076 59.229251 9.105850
F 60.213076 66.953940 9.105850
F 69.096397 59.222739 9.099109
F 69.096397 66.947428 9.099109
F 60.204596 59.227378 11.830086
F 60.204596 66.952067 11.830086
F 69.096253 59.222705 11.830050
F 69.096253 66.947394 11.830050
F 60.196103 61.793986 15.472696
F 69.096102 61.797438 15.471526
F 62.411618 63.086126 19.112730
F 71.325794 63.084958 19.112997
F 62.410866 57.934294 0.903896
F 62.410866 65.658983 0.903896
F 71.325769 57.935156 0.905723
F 71.325769 65.659845 0.905724
F 62.410713 57.934124 20.023870
F 62.410712 65.658813 20.023870
F 71.325788 57.935152 20.023369
F 71.325788 65.659841 20.023369
F 62.414870 63.086761 16.384029
F 71.325822 63.084965 16.381924
F 55.762142 61.792627 20.013928
F 64.637937 61.797051 20.023543
F 55.786020 59.230741 16.399536
F 55.786020 66.955430 16.399536
F 64.639129 59.223287 16.382723
F 64.639129 66.947976 16.382723
F 55.756141 59.225150 19.116443
F 55.756141 66.949839 19.116443
F 64.637563 59.222950 19.112980
F 64.637563 66.947639 19.112980
F 55.791954 61.788382 0.879592
F 64.638614 61.796873 0.904937
F 57.974582 63.090367 19.113111
F 66.866494 63.085095 19.112947
F 57.969320 57.936797 0.900207
F 57.969320 65.661487 0.900207
F 66.866328 57.935043 0.905549
F 66.866328 65.659732 0.905549
F 57.968905 57.931884 20.026578
F 57.968905 65.656573 20.026578
F 66.866378 57.935045 20.023440
F 66.866378 65.659735 20.023440
F 57.987893 63.092046 16.391919
F 66.866924 63.085183 16.382146
F 60.189587 61.794918 20.023984
F 69.095983 61.797468 20.023384
F 60.196396 59.226488 16.387756
F 60.196396 66.951177 16.387756
F 69.096100 59.222669 16.381974
F 69.096100 66.947358 16.381974
F 60.187014 59.224335 19.114035
F 60.187014 66.949024 19.114035
F 69.095952 59.222634 19.112997
F 69.095952 66.947323 19.112997
F 60.194398 61.795257 0.900625
F 69.096029 61.797452 0.905670
F 64.642675 69.520751 5.458260
F 64.642079 69.520877 8.187838
F 60.215822 69.515242 5.460523
F 53.587728 63.092811 16.386810
F 60.212618 69.515949 8.184780
F 64.640744 69.521170 12.741527
F 64.639135 69.521486 15.471462
F 60.205395 69.516827 12.747477
F 60.196103 69.518675 15.472696
F 64.637937 69.521740 20.023543
F 64.638614 69.521562 0.904937
F 60.189587 69.519607 20.023984
F 53.716602 63.103234 4.483184
F 53.693557 57.910621 8.165499
F 53.693557 65.635310 8.165499
F 53.724688 57.898165 5.453655
F 53.724688 65.622854 5.453655
F 53.645333 63.100809 11.832840
F 53.599491 57.923793 15.472594
F 53.599491 65.648482 15.472594
F 53.637356 57.922529 12.761198
F 53.637356 65.647218 12.761198
F 53.684738 63.103513 9.121241
F 55.762142 69.517316 20.013928
F 53.593617 63.077979 1.778833
F 53.559998 63.094950 19.099374
F 53.585070 57.905365 0.869192
F 53.585070 65.630054 0.869192
F 53.534357 57.934916 20.006427
F 53.534357 65.659605 20.006427
F 55.857388 69.503063 5.461874
F 69.096029 69.522142 0.905670
F 55.845660 69.505532 8.176963
F 69.096470 69.522043 5.457629
F 69.096390 69.522060 8.188559
F 55.817645 69.508971 12.766193
F 55.787686 69.512938 15.481977
F 69.096258 69.522092 12.740546
F 69.096102 69.522127 15.471526
F 60.194398 69.519946 0.900625
F 55.791954 69.513072 0.879592
F 69.095983 69.522157 20.023384
F 80.245472 1.287446 4.547185
F 80.245472 9.012133 4.547185
F 89.165273 1.287425 4.547195
F 89.165273 9.012112 4.547195
F 80.245467 3.862342 8.188639
F 80.245467 11.587030 8.188639
F 89.165271 3.862363 8.188648
F 89.165271 11.587051 8.188648
F 80.245472 3.862342 5.457548
F 80.245472 11.587030 5.457548
F 89.165479 3.862414 5.457497
F 89.165479 11.587101 5.457497
F 80.245468 1.287446 1.816094
F 80.245468 9.012133 1.816094
F 89.165447 1.287380 1.816050
F 89.165447 9.012067 1.816050
F 82.475399 7.724686 5.457548
F 78.015541 7.724686 0.905731
F 73.555722 7.724678 5.457552
F 84.705329 9.012131 16.381909
F 82.475395 5.149789 1.816094
F 82.475395 12.874477 1.816094
F 73.555685 5.149789 1.816093
F 73.555685 12.874477 1.816093
F 82.475401 5.149789 4.547185
F 82.475401 12.874477 4.547185
F 73.555723 5.149797 4.547178
F 73.555723 12.874485 4.547179
F 82.475397 7.724686 8.188639
F 86.935315 7.724701 0.905742
F 73.555713 7.724680 8.188635
F 84.705329 1.287444 16.381909
F 84.705329 1.287445 4.547185
F 84.705329 9.012132 4.547185
F 75.785623 1.287447 4.547184
F 75.785623 9.012134 4.547184
F 84.705324 3.862343 8.188639
F 84.705324 11.587030 8.188639
F 75.785617 3.862341 8.188638
F 75.785617 11.587029 8.188638
F 84.705340 3.862346 5.457546
F 84.705340 11.587033 5.457546
F 75.785623 3.862341 5.457549
F 75.785623 11.587028 5.457549
F 84.705335 1.287443 1.816092
F 84.705335 9.012130 1.816092
F 75.785614 1.287446 1.816094
F 75.785614 9.012133 1.816094
F 86.935270 7.724690 5.457546
F 78.015544 12.874477 19.113001
F 78.015546 7.724686 5.457548
F 78.015544 5.149789 19.113000
F 86.935262 5.149786 1.816095
F 86.935262 12.874473 1.816095
F 78.015540 5.149789 1.816094
F 78.015540 12.874477 1.816094
F 86.935325 5.149772 4.547198
F 86.935325 12.874460 4.547198
F 78.015545 5.149789 4.547185
F 78.015545 12.874477 4.547185
F 86.935313 7.724701 8.188650
F 86.935266 12.874474 19.113001
F 78.015542 7.724686 8.188639
F 86.935266 5.149786 19.113001
F 80.245472 1.287446 11.830093
F 80.245472 9.012133 11.830093
F 89.165398 1.287395 11.830120
F 89.165398 9.012082 11.830120
F 80.245467 3.862342 15.471546
F 80.245467 11.587030 15.471546
F 89.165401 3.862398 15.471576
F 89.165401 11.587085 15.471576
F 80.245472 3.862342 12.740456
F 80.245472 11.587030 12.740456
F 89.165440 3.862402 12.740420
F 89.165440 11.587090 12.740419
F 80.245468 1.287446 9.099002
F 80.245468 9.012133 9.099002
F 89.165436 1.287385 9.098962
F 89.165436 9.012072 9.098962
F 82.475400 7.724686 12.740456
F 78.015540 12.874477 16.381910
F 73.555710 7.724681 12.740460
F 75.785618 11.587030 20.023364
F 82.475395 5.149789 9.099002
F 82.475395 12.874477 9.099002
F 73.555713 5.149795 9.099007
F 73.555713 12.874483 9.099007
F 82.475400 5.149789 11.830093
F 82.475400 12.874477 11.830093
F 73.555709 5.149794 11.830090
F 73.555709 12.874481 11.830090
F 82.475396 7.724686 15.471546
F 78.015541 5.149789 16.381910
F 73.555698 7.724683 15.471545
F 75.785618 3.862342 20.023364
F 84.705333 1.287444 11.830093
F 84.705333 9.012131 11.830093
F 75.785621 1.287446 11.830092
F 75.785621 9.012133 11.830092
F 84.705330 3.862344 15.471547
F 84.705330 11.587032 15.471547
F 75.785615 3.862342 15.471546
F 75.785615 11.587029 15.471546
F 84.705336 3.862345 12.740454
F 84.705336 11.587032 12.740454
F 75.785620 3.862342 12.740456
F 75.785620 11.587029 12.740456
F 84.705335 1.287443 9.099000
F 84.705335 9.012130 9.099000
F 75.785618 1.287447 9.099003
F 75.785618 9.012134 9.099003
F 86.935296 7.724696 12.740448
F 86.935298 12.874466 16.381900
F 78.015545 7.724686 12.740456
F 86.935298 5.149778 16.381900
F 86.935267 5.149784 9.098999
F 86.935267 12.874472 9.098999
F 78.015541 5.149789 9.099002
F 78.015541 12.874477 9.099002
F 86.935310 5.149775 11.830103
F 86.935310 12.874463 11.830103
F 78.015545 5.149789 11.830092
F 78.015545 12.874477 11.830093
F 86.935289 7.724696 15.471551
F 78.015545 7.724686 20.023364
F 78.015541 7.724686 15.471546
F 86.935259 7.724687 20.023364
F 80.245472 1.287446 19.113000
F 80.245472 9.012133 19.113000
F 89.165203 1.287436 19.113008
F 89.165203 9.012123 19.113008
F 80.245467 3.862342 0.905731
F 80.245467 11.587030 0.905731
F 89.165248 3.862360 0.905752
F 89.165247 11.587048 0.905752
F 80.245471 3.862342 20.023364
F 80.245471 11.587030 20.023364
F 89.165241 3.862356 20.023349
F 89.165241 11.587043 20.023349
F 80.245468 1.287446 16.381910
F 80.245468 9.012133 16.381910
F 89.165350 1.287405 16.381876
F 89.165350 9.012092 16.381876
F 82.475399 7.724686 20.023364
F 75.785615 9.012133 16.381910
F 73.555695 7.724685 20.023365
F 84.705327 11.587030 20.023363
F 82.475395 5.149789 16.381910
F 82.475395 12.874477 16.381910
F 73.555697 5.149792 16.381912
F 73.555697 12.874480 16.381912
F 82.475398 5.149789 19.113000
F 82.475398 12.874477 19.113000
F 73.555694 5.149790 19.113000
F 73.555694 12.874478 19.113000
F 82.475397 7.724686 0.905731
F 75.785615 1.287446 16.381910
F 73.555693 7.724684 0.905729
F 84.705327 3.862343 20.023363
F 84.705328 1.287445 19.113001
F 84.705328 9.012132 19.113001
F 75.785618 1.287446 19.113000
F 75.785618 9.012133 19.113000
F 84.705324 3.862343 0.905731
F 84.705324 11.587031 0.905731
F 75.785613 3.862342 0.905731
F 75.785613 11.587030 0.905731
F 86.935315 0.000014 0.905742
F 86.935270 0.000003 5.457546
F 86.935313 0.000014 8.188650
F 86.935259 0.000000 20.023364
F 86.935296 0.000009 12.740448
F 86.935289 0.000009 15.471551
F 80.245472 24.461510 4.547185
F 80.245472 16.736822 4.547185
F 89.165273 24.461489 4.547195
F 89.165273 16.736801 4.547195
F 80.245467 27.036407 8.188638
F 80.245467 19.311719 8.188639
F 89.165270 27.036428 8.188648
F 89.165270 19.311740 8.188648
F 80.245472 27.036407 5.457548
F 80.245472 19.311719 5.457548
F 89.165479 27.036478 5.457497
F 89.165479 19.311790 5.457497
F 80.245468 24.461510 1.816094
F 80.245468 16.736822 1.816094
F 89.165447 24.461444 1.816050
F 89.165447 16.736756 1.816050
F 82.475399 15.449374 5.457548
F 82.475399 23.174063 5.457548
F 73.555722 15.449367 5.457552
F 73.555722 23.174056 5.457552
F 82.475395 20.599166 1.816094
F 73.555685 20.599166 1.816093
F 82.475401 20.599166 4.547185
F 73.555723 20.599174 4.547179
F 82.475397 15.449375 8.188639
F 82.475397 23.174064 8.188639
F 73.555713 15.449368 8.188635
F 73.555713 23.174057 8.188635
F 84.705329 24.461509 4.547185
F 84.705329 16.736821 4.547185
F 75.785623 24.461511 4.547184
F 75.785623 16.736823 4.547184
F 84.705324 27.036407 8.188639
F 84.705324 19.311720 8.188639
F 75.785617 27.036406 8.188638
F 75.785617 19.311718 8.188638
F 84.705340 27.036410 5.457546
F 84.705340 19.311722 5.457546
F 75.785623 27.036406 5.457549
F 75.785623 19.311718 5.457549
F 84.705335 24.461507 1.816092
F 84.705335 16.736819 1.816092
F 75.785614 24.461510 1.816094
F 75.785614 16.736822 1.816094
F 86.935270 15.449379 5.457546
F 86.935270 23.174068 5.457546
F 78.015546 15.449374 5.457548
F 78.015546 23.174063 5.457548
F 86.935262 20.599163 1.816095
F 78.015540 20.599166 1.816094
F 86.935325 20.599149 4.547198
F 78.015545 20.599166 4.547185
F 86.935313 15.449389 8.188650
F 86.935313 23.174078 8.188650
F 78.015541 15.449374 8.188639
F 78.015542 23.174063 8.188639
F 80.245472 24.461510 11.830093
F 80.245472 16.736822 11.830093
F 89.165398 24.461459 11.830120
F 89.165398 16.736771 11.830121
F 80.245467 27.036407 15.471546
F 80.245467 19.311719 15.471546
F 89.165401 27.036462 15.471576
F 89.165401 19.311774 15.471576
F 80.245472 27.036407 12.740456
F 80.245472 19.311719 12.740456
F 89.165440 27.036467 12.740420
F 89.165440 19.311779 12.740419
F 80.245468 24.461510 9.099002
F 80.245468 16.736822 9.099002
F 89.165436 24.461449 9.098962
F 89.165436 16.736761 9.098961
F 82.475400 15.449374 12.740456
F 82.475400 23.174063 12.740456
F 73.555710 15.449370 12.740460
F 73.555710 23.174059 12.740460
F 82.475395 20.599166 9.099002
F 73.555713 20.599172 9.099007
F 82.475400 20.599166 11.830093
F 73.555709 20.599171 11.830090
F 82.475396 15.449374 15.471546
F 82.475396 23.174063 15.471547
F 73.555698 15.449371 15.471545
F 73.555698 23.174060 15.471545
F 84.705333 24.461509 11.830093
F 84.705333 16.736820 11.830093
F 75.785621 24.461511 11.830092
F 75.785621 16.736822 11.830092
F 84.705330 27.036409 15.471547
F 84.705330 19.311721 15.471547
F 75.785615 27.036406 15.471546
F 75.785615 19.311719 15.471546
F 84.705336 27.036409 12.740454
F 84.705336 19.311721 12.740454
F 75.785620 27.036406 12.740456
F 75.785620 19.311718 12.740456
F 84.705335 24.461507 9.099000
F 84.705335 16.736819 9.099000
F 75.785618 24.461511 9.099003
F 75.785618 16.736823 9.099003
F 86.935296 15.449384 12.740448
F 86.935296 23.174073 12.740448
F 78.015545 15.449374 12.740456
F 78.015545 23.174063 12.740456
F 86.935267 20.599161 9.098999
F 78.015541 20.599166 9.099002
F 86.935310 20.599152 11.830103
F 78.015545 20.599166 11.830093
F 86.935289 15.449384 15.471551
F 86.935289 23.174073 15.471551
F 78.015541 15.449374 15.471547
F 78.015541 23.174063 15.471546
F 80.245472 24.461510 19.113000
F 80.245472 16.736822 19.113000
F 89.165203 24.461501 19.113008
F 89.165203 16.736812 19.113008
F 80.245467 27.036407 0.905731
F 80.245467 19.311719 0.905731
F 89.165247 27.036425 0.905752
F 89.165247 19.311737 0.905752
F 80.245471 27.036407 20.023364
F 80.245471 19.311719 20.023364
F 89.165241 27.036420 20.023349
F 89.165241 19.311732 20.023349
F 80.245468 24.461510 16.381910
F 80.245468 16.736822 16.381910
F 89.165350 24.461470 16.381876
F 89.165350 16.736781 16.381876
F 82.475399 15.449374 20.023364
F 82.475399 23.174063 20.023364
F 73.555696 15.449373 20.023365
F 73.555696 23.174062 20.023365
F 82.475395 20.599166 16.381910
F 73.555697 20.599169 16.381912
F 82.475398 20.599166 19.113000
F 73.555694 20.599167 19.113000
F 82.475397 15.449375 0.905731
F 82.475397 23.174063 0.905731
F 73.555693 15.449373 0.905729
F 73.555693 23.174062 0.905729
F 84.705328 24.461510 19.113001
F 84.705328 16.736821 19.113001
F 75.785618 24.461510 19.113000
F 75.785618 16.736822 19.113000
F 84.705324 27.036408 0.905731
F 84.705324 19.311720 0.905731
F 75.785613 27.036407 0.905731
F 75.785613 19.311719 0.905731
F 84.705328 27.036407 20.023363
F 84.705328 19.311719 20.023363
F 75.785618 27.036407 20.023364
F 75.785618 19.311719 20.023364
F 84.705329 24.461508 16.381909
F 84.705329 16.736820 16.381909
F 75.785615 24.461510 16.381910
F 75.785615 16.736822 16.381910
F 86.935259 15.449376 20.023364
F 86.935259 23.174065 20.023364
F 78.015545 15.449374 20.023364
F 78.015545 23.174063 20.023364
F 86.935298 20.599155 16.381900
F 78.015541 20.599166 16.381910
F 86.935266 20.599163 19.113001
F 78.015544 20.599166 19.113000
F 86.935315 15.449389 0.905742
F 86.935315 23.174078 0.905742
F 78.015541 15.449374 0.905731
F 78.015541 23.174063 0.905731
F 80.245472 32.186197 4.547185
F 80.245472 39.910886 4.547185
F 89.165273 32.186176 4.547195
F 89.165273 39.910865 4.547195
F 80.245467 34.761094 8.188639
F 89.165271 34.761115 8.188648
F 80.245472 34.761094 5.457548
F 89.165479 34.761166 5.457497
F 80.245468 32.186197 1.816094
F 80.245468 39.910886 1.816094
F 89.165447 32.186131 1.816050
F 89.165447 39.910820 1.816050
F 82.475399 30.898750 5.457548
F 82.475399 38.623439 5.457548
F 73.555722 30.898743 5.457552
F 73.555722 38.623431 5.457552
F 82.475395 28.323854 1.816094
F 82.475395 36.048541 1.816094
F 73.555685 28.323853 1.816093
F 73.555685 36.048541 1.816093
F 82.475401 28.323853 4.547185
F 82.475401 36.048541 4.547185
F 73.555723 28.323861 4.547178
F 73.555723 36.048549 4.547179
F 82.475397 30.898751 8.188639
F 82.475397 38.623439 8.188639
F 73.555713 30.898744 8.188635
F 73.555713 38.623432 8.188635
F 84.705329 32.186196 4.547185
F 84.705329 39.910885 4.547185
F 75.785623 32.186198 4.547184
F 75.785623 39.910887 4.547184
F 84.705324 34.761095 8.188639
F 75.785617 34.761093 8.188638
F 84.705340 34.761097 5.457546
F 75.785623 34.761093 5.457549
F 84.705335 32.186194 1.816092
F 84.705335 39.910883 1.816092
F 75.785614 32.186197 1.816094
F 75.785614 39.910886 1.816094
F 86.935270 30.898755 5.457546
F 86.935270 38.623443 5.457546
F 78.015546 30.898750 5.457548
F 78.015546 38.623438 5.457548
F 86.935262 28.323850 1.816095
F 86.935262 36.048538 1.816095
F 78.015540 28.323854 1.816094
F 78.015540 36.048541 1.816094
F 86.935325 28.323837 4.547198
F 86.935325 36.048524 4.547198
F 78.015545 28.323854 4.547185
F 78.015545 36.048541 4.547185
F 86.935313 30.898765 8.188650
F 86.935313 38.623454 8.188650
F 78.015542 30.898750 8.188639
F 78.015542 38.623438 8.188639
F 80.245472 32.186197 11.830093
F 80.245472 39.910886 11.830092
F 89.165398 32.186146 11.830120
F 89.165398 39.910835 11.830121
F 80.245467 34.761094 15.471546
F 89.165401 34.761149 15.471576
F 80.245472 34.761094 12.740456
F 89.165440 34.761154 12.740419
F 80.245468 32.186197 9.099002
F 80.245468 39.910886 9.099002
F 89.165436 32.186136 9.098962
F 89.165436 39.910825 9.098961
F 82.475400 30.898750 12.740456
F 82.475400 38.623439 12.740456
F 73.555710 30.898746 12.740460
F 73.555710 38.623434 12.740460
F 82.475395 28.323854 9.099002
F 82.475395 36.048541 9.099002
F 73.555713 28.323860 9.099007
F 73.555713 36.048547 9.099007
F 82.475400 28.323853 11.830093
F 82.475400 36.048541 11.830093
F 73.555709 28.323858 11.830090
F 73.555709 36.048546 11.830090
F 82.475396 30.898750 15.471546
F 82.475396 38.623439 15.471546
F 73.555698 30.898747 15.471545
F 73.555698 38.623436 15.471545
F 84.705333 32.186196 11.830093
F 84.705333 39.910885 11.830093
F 75.785621 32.186198 11.830092
F 75.785621 39.910886 11.830092
F 84.705330 34.761096 15.471547
F 75.785615 34.761094 15.471546
F 84.705336 34.761097 12.740454
F 75.785620 34.761093 12.740456
F 84.705335 32.186194 9.099000
F 84.705335 39.910883 9.099000
F 75.785618 32.186198 9.099003
F 75.785618 39.910887 9.099003
F 86.935296 30.898760 12.740448
F 86.935296 38.623448 12.740448
F 78.015545 30.898750 12.740456
F 78.015545 38.623438 12.740456
F 86.935267 28.323849 9.098999
F 86.935267 36.048537 9.098999
F 78.015541 28.323854 9.099002
F 78.015541 36.048541 9.099002
F 86.935310 28.323840 11.830103
F 86.935310 36.048528 11.830103
F 78.015545 28.323854 11.830092
F 78.015545 36.048541 11.830093
F 86.935289 30.898760 15.471551
F 86.935289 38.623449 15.471551
F 78.015541 30.898750 15.471546
F 78.015541 38.623438 15.471546
F 80.245472 32.186197 19.113000
F 80.245472 39.910886 19.113000
F 89.165203 32.186188 19.113008
F 89.165203 39.910877 19.113008
F 80.245467 34.761094 0.905731
F 89.165247 34.761112 0.905752
F 80.245471 34.761094 20.023364
F 89.165241 34.761108 20.023349
F 80.245468 32.186197 16.381910
F 80.245468 39.910886 16.381910
F 89.165350 32.186157 16.381876
F 89.165350 39.910845 16.381876
F 82.475399 30.898750 20.023364
F 82.475399 38.623439 20.023364
F 73.555695 30.898749 20.023365
F 73.555695 38.623437 20.023365
F 82.475395 28.323853 16.381910
F 82.475395 36.048541 16.381910
F 73.555697 28.323856 16.381912
F 73.555697 36.048544 16.381912
F 82.475398 28.323854 19.113000
F 82.475398 36.048542 19.113000
F 73.555694 28.323854 19.113000
F 73.555694 36.048542 19.113000
F 82.475397 30.898751 0.905731
F 82.475397 38.623439 0.905731
F 73.555693 30.898749 0.905729
F 73.555693 38.623437 0.905729
F 84.705328 32.186197 19.113001
F 84.705328 39.910886 19.113001
F 75.785618 32.186197 19.113000
F 75.785618 39.910886 19.113000
F 84.705324 34.761095 0.905731
F 75.785613 34.761094 0.905731
F 84.705328 34.761095 20.023363
F 75.785618 34.761094 20.023364
F 84.705329 32.186195 16.381909
F 84.705329 39.910884 16.381909
F 75.785615 32.186197 16.381910
F 75.785615 39.910886 16.381910
F 86.935259 30.898752 20.023364
F 86.935259 38.623440 20.023364
F 78.015545 30.898750 20.023364
F 78.015545 38.623438 20.023364
F 86.935298 28.323842 16.381900
F 86.935298 36.048530 16.381900
F 78.015541 28.323854 16.381910
F 78.015541 36.048541 16.381910
F 86.935266 28.323850 19.113001
F 86.935266 36.048538 19.113001
F 78.015544 28.323854 19.113000
F 78.015544 36.048541 19.113000
F 86.935315 30.898765 0.905742
F 86.935315 38.623454 0.905742
F 78.015541 30.898750 0.905731
F 78.015541 38.623438 0.905731
F 80.245472 47.635574 4.547185
F 80.245472 55.360261 4.547185
F 89.165273 47.635553 4.547195
F 89.165273 55.360240 4.547195
F 80.245467 50.210471 8.188639
F 80.245467 42.485783 8.188639
F 89.165271 50.210492 8.188648
F 89.165271 42.485804 8.188648
F 80.245472 50.210471 5.457548
F 80.245472 42.485783 5.457548
F 89.165479 50.210542 5.457497
F 89.165479 42.485855 5.457497
F 80.245468 47.635574 1.816094
F 80.245468 55.360261 1.816094
F 89.165447 47.635508 1.816050
F 89.165447 55.360195 1.816050
F 82.475399 54.072814 5.457548
F 82.475399 46.348127 5.457548
F 73.555722 54.072807 5.457552
F 73.555722 46.348120 5.457552
F 82.475395 51.497918 1.816094
F 82.475395 43.773231 1.816094
F 73.555685 51.497918 1.816093
F 73.555685 43.773230 1.816093
F 82.475401 51.497917 4.547185
F 82.475401 43.773230 4.547185
F 73.555723 51.497925 4.547178
F 73.555723 43.773238 4.547179
F 82.475397 54.072815 8.188639
F 82.475397 46.348128 8.188639
F 73.555713 54.072808 8.188635
F 73.555713 46.348121 8.188635
F 84.705329 47.635574 4.547185
F 84.705329 55.360261 4.547185
F 75.785623 47.635575 4.547184
F 75.785623 55.360262 4.547184
F 84.705324 50.210472 8.188639
F 84.705324 42.485784 8.188639
F 75.785617 50.210470 8.188638
F 75.785617 42.485782 8.188638
F 84.705340 50.210474 5.457546
F 84.705340 42.485786 5.457546
F 75.785623 50.210470 5.457549
F 75.785623 42.485782 5.457549
F 84.705335 47.635572 1.816092
F 84.705335 55.360259 1.816092
F 75.785614 47.635574 1.816094
F 75.785614 55.360261 1.816094
F 86.935270 54.072819 5.457546
F 86.935270 46.348132 5.457546
F 78.015546 54.072814 5.457548
F 78.015546 46.348127 5.457548
F 86.935262 51.497914 1.816095
F 86.935262 43.773227 1.816095
F 78.015540 51.497918 1.816094
F 78.015540 43.773230 1.816094
F 86.935325 51.497901 4.547198
F 86.935325 43.773213 4.547198
F 78.015545 51.497918 4.547185
F 78.015545 43.773230 4.547185
F 86.935313 54.072829 8.188650
F 86.935313 46.348142 8.188650
F 78.015542 54.072814 8.188639
F 78.015542 46.348127 8.188639
F 80.245472 47.635574 11.830093
F 80.245472 55.360261 11.830093
F 89.165398 47.635523 11.830120
F 89.165398 55.360210 11.830120
F 80.245467 50.210471 15.471546
F 80.245467 42.485783 15.471546
F 89.165401 50.210526 15.471576
F 89.165401 42.485838 15.471576
F 80.245472 50.210471 12.740456
F 80.245472 42.485783 12.740456
F 89.165440 50.210531 12.740420
F 89.165440 42.485843 12.740419
F 80.245468 47.635574 9.099002
F 80.245468 55.360261 9.099002
F 89.165436 47.635513 9.098962
F 89.165436 55.360200 9.098962
F 82.475400 54.072815 12.740456
F 82.475400 46.348128 12.740456
F 73.555710 54.072810 12.740460
F 73.555710 46.348123 12.740460
F 82.475395 51.497918 9.099002
F 82.475395 43.773231 9.099002
F 73.555713 51.497924 9.099007
F 73.555713 43.773237 9.099007
F 82.475400 51.497917 11.830093
F 82.475400 43.773230 11.830093
F 73.555709 51.497922 11.830090
F 73.555709 43.773235 11.830090
F 82.475396 54.072815 15.471546
F 82.475396 46.348128 15.471547
F 73.555698 54.072812 15.471545
F 73.555698 46.348124 15.471545
F 84.705333 47.635573 11.830093
F 84.705333 55.360260 11.830093
F 75.785621 47.635575 11.830092
F 75.785621 55.360262 11.830092
F 84.705330 50.210473 15.471547
F 84.705330 42.485785 15.471547
F 75.785615 50.210470 15.471546
F 75.785615 42.485783 15.471546
F 84.705336 50.210473 12.740454
F 84.705336 42.485786 12.740454
F 75.785620 50.210470 12.740456
F 75.785620 42.485782 12.740456
F 84.705335 47.635571 9.099000
F 84.705335 55.360259 9.099000
F 75.785618 47.635575 9.099003
F 75.785618 55.360262 9.099003
F 86.935296 54.072824 12.740448
F 86.935296 46.348137 12.740448
F 78.015545 54.072814 12.740456
F 78.015545 46.348127 12.740456
F 86.935267 51.497913 9.098999
F 86.935267 43.773226 9.098999
F 78.015541 51.497918 9.099002
F 78.015541 43.773230 9.099002
F 86.935310 51.497904 11.830103
F 86.935310 43.773217 11.830103
F 78.015545 51.497918 11.830092
F 78.015545 43.773230 11.830093
F 86.935289 54.072824 15.471551
F 86.935289 46.348137 15.471551
F 78.015541 54.072814 15.471546
F 78.015541 46.348127 15.471546
F 80.245472 47.635574 19.113000
F 80.245472 55.360261 19.113000
F 89.165203 47.635565 19.113008
F 89.165203 55.360252 19.113008
F 80.245467 50.210471 0.905731
F 80.245467 42.485783 0.905731
F 89.165247 50.210489 0.905752
F 89.165248 42.485801 0.905752
F 80.245471 50.210471 20.023364
F 80.245471 42.485783 20.023364
F 89.165241 50.210484 20.023349
F 89.165241 42.485797 20.023349
F 80.245468 47.635574 16.381910
F 80.245468 55.360261 16.381910
F 89.165350 47.635534 16.381876
F 89.165350 55.360221 16.381876
F 82.475399 54.072814 20.023364
F 82.475399 46.348127 20.023364
F 73.555695 54.072813 20.023365
F 73.555695 46.348126 20.023365
F 82.475395 51.497918 16.381910
F 82.475395 43.773230 16.381910
F 73.555697 51.497920 16.381912
F 73.555697 43.773233 16.381912
F 82.475398 51.497918 19.113000
F 82.475398 43.773231 19.113000
F 73.555694 51.497919 19.113000
F 73.555694 43.773231 19.113000
F 82.475397 54.072815 0.905731
F 82.475397 46.348128 0.905731
F 73.555693 54.072813 0.905729
F 73.555693 46.348126 0.905729
F 84.705328 47.635574 19.113001
F 84.705328 55.360261 19.113001
F 75.785618 47.635574 19.113000
F 75.785618 55.360261 19.113000
F 84.705324 50.210472 0.905731
F 84.705324 42.485784 0.905731
F 75.785613 50.210471 0.905731
F 75.785613 42.485783 0.905731
F 84.705327 50.210472 20.023363
F 84.705327 42.485784 20.023363
F 75.785618 50.210471 20.023364
F 75.785618 42.485783 20.023364
F 84.705329 47.635573 16.381909
F 84.705329 55.360260 16.381909
F 75.785615 47.635574 16.381910
F 75.785615 55.360262 16.381910
F 86.935259 54.072816 20.023364
F 86.935259 46.348129 20.023364
F 78.015545 54.072814 20.023364
F 78.015545 46.348127 20.023364
F 86.935298 51.497906 16.381900
F 86.935298 43.773219 16.381900
F 78.015540 51.497918 16.381910
F 78.015540 43.773230 16.381910
F 86.935266 51.497914 19.113001
F 86.935266 43.773227 19.113001
F 78.015544 51.497918 19.113000
F 78.015544 43.773230 19.113000
F 86.935315 54.072829 0.905742
F 86.935315 46.348143 0.905742
F 78.015541 54.072814 0.905731
F 78.015541 46.348127 0.905731
F 80.245472 63.084950 4.547185
F 89.165273 63.084929 4.547195
F 80.245467 57.935158 8.188639
F 80.245467 65.659847 8.188639
F 89.165271 57.935179 8.188648
F 89.165270 65.659868 8.188648
F 80.245472 57.935158 5.457548
F 80.245472 65.659847 5.457548
F 89.165479 57.935230 5.457497
F 89.165479 65.659919 5.457497
F 80.245468 63.084950 1.816094
F 89.165447 63.084884 1.816050
F 82.475399 61.797503 5.457548
F 73.555722 61.797495 5.457552
F 82.475395 59.222606 1.816094
F 82.475395 66.947295 1.816094
F 73.555685 59.222605 1.816093
F 73.555685 66.947295 1.816093
F 82.475401 59.222605 4.547185
F 82.475401 66.947295 4.547185
F 73.555723 59.222613 4.547179
F 73.555723 66.947303 4.547179
F 82.475397 61.797503 8.188639
F 73.555713 61.797496 8.188635
F 84.705329 63.084950 4.547185
F 75.785623 63.084951 4.547184
F 84.705324 57.935159 8.188639
F 84.705324 65.659848 8.188639
F 75.785617 57.935157 8.188638
F 75.785617 65.659846 8.188638
F 84.705340 57.935161 5.457546
F 84.705340 65.659851 5.457546
F 75.785623 57.935157 5.457549
F 75.785623 65.659846 5.457549
F 84.705335 63.084948 1.816092
F 75.785614 63.084950 1.816094
F 86.935270 61.797507 5.457546
F 78.015546 61.797503 5.457548
F 86.935262 59.222602 1.816095
F 86.935262 66.947291 1.816095
F 78.015540 59.222606 1.816094
F 78.015540 66.947295 1.816094
F 86.935325 59.222589 4.547198
F 86.935325 66.947278 4.547198
F 78.015545 59.222606 4.547185
F 78.015545 66.947295 4.547185
F 86.935313 61.797518 8.188650
F 78.015541 61.797503 8.188639
F 80.245472 63.084950 11.830093
F 89.165398 63.084899 11.830121
F 80.245467 57.935158 15.471546
F 80.245467 65.659847 15.471546
F 89.165401 57.935213 15.471576
F 89.165401 65.659903 15.471576
F 80.245472 57.935158 12.740456
F 80.245472 65.659847 12.740456
F 89.165440 57.935218 12.740419
F 89.165440 65.659907 12.740419
F 80.245468 63.084950 9.099002
F 89.165436 63.084889 9.098961
F 82.475400 61.797503 12.740456
F 73.555710 61.797498 12.740459
F 82.475395 59.222606 9.099002
F 82.475395 66.947295 9.099002
F 73.555713 59.222612 9.099007
F 73.555713 66.947301 9.099007
F 82.475400 59.222605 11.830093
F 82.475400 66.947295 11.830093
F 73.555709 59.222610 11.830090
F 73.555709 66.947299 11.830090
F 82.475396 61.797503 15.471546
F 73.555698 61.797500 15.471545
F 84.705333 63.084949 11.830093
F 75.785621 63.084951 11.830092
F 84.705330 57.935160 15.471547
F 84.705330 65.659849 15.471547
F 75.785615 57.935158 15.471546
F 75.785615 65.659847 15.471546
F 84.705336 57.935161 12.740454
F 84.705336 65.659850 12.740454
F 75.785620 57.935158 12.740456
F 75.785620 65.659847 12.740456
F 84.705335 63.084948 9.099000
F 75.785618 63.084951 9.099003
F 86.935296 61.797513 12.740448
F 78.015545 61.797503 12.740456
F 86.935267 59.222601 9.098999
F 86.935267 66.947290 9.098999
F 78.015541 59.222606 9.099002
F 78.015541 66.947295 9.099002
F 86.935310 59.222592 11.830103
F 86.935310 66.947281 11.830103
F 78.015545 59.222606 11.830093
F 78.015545 66.947295 11.830093
F 86.935289 61.797513 15.471551
F 78.015541 61.797503 15.471547
F 80.245472 63.084950 19.113000
F 89.165203 63.084941 19.113008
F 80.245467 57.935158 0.905731
F 80.245467 65.659847 0.905731
F 89.165247 57.935176 0.905752
F 89.165247 65.659865 0.905752
F 80.245471 57.935158 20.023364
F 80.245471 65.659847 20.023364
F 89.165241 57.935172 20.023349
F 89.165241 65.659861 20.023349
F 80.245468 63.084950 16.381910
F 89.165350 63.084910 16.381876
F 82.475399 61.797503 20.023364
F 73.555696 61.797501 20.023365
F 82.475395 59.222605 16.381910
F 82.475395 66.947295 16.381910
F 73.555697 59.222608 16.381912
F 73.555697 66.947297 16.381912
F 82.475398 59.222606 19.113000
F 82.475398 66.947295 19.113000
F 73.555694 59.222606 19.113000
F 73.555694 66.947296 19.113000
F 82.475397 61.797503 0.905731
F 73.555693 61.797501 0.905729
F 84.705327 63.084950 19.113001
F 75.785618 63.084950 19.113000
F 84.705324 57.935159 0.905731
F 84.705324 65.659848 0.905731
F 75.785613 57.935158 0.905731
F 75.785613 65.659848 0.905731
F 84.705327 57.935159 20.023363
F 84.705327 65.659848 20.023363
F 75.785618 57.935158 20.023364
F 75.785618 65.659847 20.023364
F 84.705329 63.084949 16.381909
F 75.785615 63.084951 16.381910
F 86.935259 61.797504 20.023364
F 78.015545 61.797503 20.023364
F 86.935298 59.222594 16.381900
F 86.935298 66.947283 16.381900
F 78.015540 59.222606 16.381910
F 78.015541 66.947295 16.381910
F 86.935266 59.222602 19.113001
F 86.935266 66.947292 19.113001
F 78.015544 59.222606 19.113001
F 78.015544 66.947295 19.113000
F 86.935315 61.797518 0.905742
F 78.015541 61.797503 0.905731
F 82.475399 69.522192 5.457548
F 78.015541 69.522192 0.905731
F 82.475397 69.522192 8.188639
F 82.475397 69.522192 0.905731
F 82.475399 69.522192 20.023364
F 78.015546 69.522192 5.457548
F 78.015541 69.522192 15.471546
F 78.015542 69.522192 8.188639
F 82.475400 69.522192 12.740456
F 82.475396 69.522192 15.471547
F 78.015545 69.522192 20.023364
F 78.015545 69.522192 12.740456
F 73.555722 69.522184 5.457552
F 73.555713 69.522186 8.188635
F 73.555710 69.522187 12.740460
F 73.555698 69.522189 15.471545
F 73.555695 69.522191 20.023365
F 73.555693 69.522190 0.905729
F 98.091462 1.286637 4.547039
F 98.091462 9.011324 4.547039
F 98.093757 3.863412 8.188603
F 98.093757 11.588100 8.188603
F 98.105938 3.866167 5.454279
F 98.105938 11.590854 5.454279
F 98.101100 1.284635 1.813636
F 98.101100 9.009322 1.813636
F 91.395494 7.724763 5.457520
F 104.883976 0.108497 0.809317
F 100.328697 7.727362 5.455018
F 100.328697 0.002675 5.455018
F 91.395370 5.149745 1.816130
F 91.395370 12.874433 1.816130
F 100.312611 5.154319 1.821782
F 100.312611 12.879007 1.821782
F 91.396163 5.149532 4.547396
F 91.396163 12.874220 4.547396
F 100.361569 5.139748 4.555664
F 100.361569 12.864436 4.555664
F 91.396040 7.724915 8.188829
F 104.883976 7.833184 0.809318
F 100.363372 7.737185 8.196655
F 100.363372 0.012498 8.196655
F 93.626353 1.287151 4.547370
F 93.626353 9.011838 4.547370
F 102.543155 1.288155 4.496061
F 102.543155 9.012842 4.496061
F 93.626409 3.862648 8.188808
F 93.626409 11.587335 8.188808
F 102.575584 3.863346 8.163553
F 102.575584 11.588033 8.163553
F 93.628254 3.863042 5.457057
F 93.628254 11.587730 5.457057
F 102.643729 3.856187 5.417628
F 102.643729 11.580874 5.417628
F 93.627801 1.286823 1.815733
F 93.627801 9.011510 1.815733
F 102.605502 1.298745 1.776271
F 102.605502 9.023431 1.776271
F 95.858352 7.725199 5.457517
F 95.858352 0.000511 5.457517
F 104.695481 7.601982 5.356855
F 95.862091 0.001449 0.907153
F 95.856748 5.149601 1.816560
F 95.856748 12.874289 1.816560
F 104.699216 5.267006 1.701208
F 104.699216 12.991694 1.701207
F 95.863695 5.147989 4.548827
F 95.863695 12.872677 4.548827
F 104.914517 5.067508 4.393400
F 104.914517 12.792196 4.393401
F 95.863260 7.726413 8.190245
F 95.863260 0.001726 8.190245
F 104.879790 7.763021 8.056742
F 104.879790 0.038334 8.056743
F 98.108699 1.284392 11.831626
F 98.108699 9.009079 11.831626
F 98.101928 3.863977 15.470480
F 98.101928 11.588664 15.470480
F 98.112138 3.868425 12.735291
F 98.112138 11.593112 12.735291
F 98.105322 1.283634 9.096592
F 98.105322 9.008321 9.096592
F 91.396030 7.724897 12.740295
F 95.862091 7.726136 0.907153
F 100.369697 7.736172 12.723324
F 100.369697 0.011485 12.723324
F 91.395497 5.149706 9.098961
F 91.395497 12.874394 9.098961
F 100.335533 5.145152 9.091805
F 100.335533 12.869840 9.091805
F 91.396140 5.149534 11.830287
F 91.396140 12.874222 11.830287
F 100.375398 5.140023 11.834128
F 100.375398 12.864711 11.834128
F 91.395725 7.724843 15.471606
F 104.873704 12.786253 19.401063
F 100.335147 7.721864 15.459524
F 104.855174 5.086891 16.527991
F 93.628225 1.286740 11.830499
F 93.628225 9.011428 11.830499
F 102.658265 1.279608 11.845679
F 102.658265 9.004296 11.845679
F 93.627687 3.862897 15.471773
F 93.627687 11.587584 15.471773
F 102.620275 3.864321 15.485836
F 102.620275 11.589009 15.485836
F 93.628581 3.863118 12.739948
F 93.628581 11.587806 12.739948
F 102.654586 3.875110 12.739662
F 102.654587 11.599797 12.739662
F 93.627976 1.286808 9.098623
F 93.627976 9.011496 9.098623
F 102.639653 1.291668 9.088990
F 102.639653 9.016355 9.088990
F 95.864760 7.726980 12.738348
F 95.864760 0.002292 12.738348
F 104.884370 7.722306 12.861486
F 104.873704 5.061565 19.401063
F 95.858969 5.149029 9.098807
F 95.858969 12.873717 9.098807
F 104.675144 5.278703 9.170371
F 104.675143 13.003392 9.170371
F 95.865264 5.147775 11.831827
F 95.865264 12.872463 11.831827
F 105.017458 5.120052 11.951709
F 105.017459 12.844739 11.951710
F 95.859632 7.725236 15.471044
F 95.859632 0.000549 15.471044
F 104.888446 7.704845 15.750380
F 95.862640 12.872582 16.379630
F 98.081771 1.289041 19.110331
F 98.081771 9.013728 19.110331
F 98.087403 3.862697 0.905404
F 98.087403 11.587385 0.905404
F 98.089143 3.865212 20.020380
F 98.089143 11.589899 20.020380
F 98.097209 1.283505 16.376412
F 98.097209 9.008192 16.376412
F 91.395160 7.724684 20.023403
F 95.856311 12.874619 19.112084
F 100.303196 7.721022 20.024881
F 95.862640 5.147894 16.379631
F 91.395966 5.149598 16.381724
F 91.395966 12.874286 16.381724
F 100.352060 5.141071 16.368784
F 100.352060 12.865759 16.368784
F 91.395323 5.149729 19.112998
F 91.395323 12.874417 19.112998
F 100.320373 5.152787 19.103382
F 100.320373 12.877474 19.103382
F 91.396044 7.724911 0.905924
F 95.856311 5.149931 19.112084
F 100.346791 7.731362 0.908059
F 100.346791 0.006675 0.908059
F 93.625065 1.287451 19.112963
F 93.625065 9.012138 19.112963
F 102.500868 1.295811 19.087792
F 102.500868 9.020498 19.087792
F 93.625871 3.862515 0.905973
F 93.625871 11.587203 0.905973
F 102.524190 3.866798 0.891549
F 102.524190 11.591485 0.891549
F 93.625764 3.862550 20.023189
F 93.625764 11.587237 20.023189
F 102.526336 3.841861 20.030233
F 102.526336 11.566548 20.030233
F 93.626970 1.287032 16.381441
F 93.626970 9.011719 16.381441
F 102.564101 1.287789 16.374917
F 102.564101 9.012476 16.374917
F 95.854647 7.724795 20.023791
F 95.854647 0.000108 20.023791
F 104.691879 7.701323 19.962821
F 104.855174 12.811579 16.527991
F 91.395494 0.000076 5.457520
F 91.396040 0.000227 8.188829
F 91.396044 0.000223 0.905924
F 91.396030 0.000209 12.740295
F 91.395725 0.000155 15.471606
F 98.091462 24.460701 4.547039
F 98.091462 16.736013 4.547039
F 98.093757 27.037477 8.188603
F 98.093757 19.312789 8.188603
F 98.105938 27.040231 5.454279
F 98.105938 19.315544 5.454279
F 98.101100 24.458699 1.813636
F 98.101100 16.734011 1.813636
F 91.395494 15.449451 5.457520
F 91.395494 23.174140 5.457520
F 100.328697 15.452051 5.455018
F 100.328697 23.176740 5.455018
F 91.395370 20.599122 1.816130
F 100.312611 20.603696 1.821782
F 91.396163 20.598909 4.547396
F 100.361570 20.589125 4.555664
F 91.396040 15.449603 8.188829
F 91.396040 23.174292 8.188829
F 100.363372 15.461873 8.196656
F 100.363372 23.186562 8.196655
F 93.626353 24.461215 4.547370
F 93.626353 16.736527 4.547370
F 102.543155 24.462220 4.496061
F 102.543155 16.737531 4.496061
F 93.626409 27.036712 8.188808
F 93.626409 19.312024 8.188808
F 102.575584 27.037411 8.163553
F 102.575584 19.312723 8.163553
F 93.628254 27.037107 5.457057
F 93.628254 19.312419 5.457057
F 102.643729 27.030252 5.417628
F 102.643729 19.305564 5.417628
F 93.627801 24.460887 1.815733
F 93.627801 16.736199 1.815733
F 102.605502 24.472809 1.776271
F 102.605502 16.748121 1.776271
F 95.858352 15.449887 5.457517
F 95.858352 23.174576 5.457517
F 104.695480 15.326670 5.356855
F 104.695481 23.051360 5.356855
F 95.856748 20.598978 1.816560
F 104.699215 20.716384 1.701208
F 95.863695 20.597366 4.548827
F 104.914518 20.516886 4.393401
F 95.863260 15.451101 8.190245
F 95.863260 23.175790 8.190245
F 104.879790 15.487710 8.056743
F 104.879789 23.212398 8.056742
F 98.108699 24.458456 11.831626
F 98.108699 16.733768 11.831626
F 98.101928 27.038041 15.470480
F 98.101928 19.313353 15.470480
F 98.112138 27.042489 12.735291
F 98.112138 19.317801 12.735291
F 98.105322 24.457699 9.096592
F 98.105322 16.733010 9.096592
F 91.396030 15.449585 12.740295
F 91.396030 23.174274 12.740295
F 100.369697 15.460860 12.723324
F 100.369697 23.185549 12.723324
F 91.395497 20.599083 9.098961
F 100.335533 20.594529 9.091805
F 91.396140 20.598911 11.830287
F 100.375398 20.589400 11.834128
F 91.395725 15.449531 15.471607
F 91.395725 23.174220 15.471606
F 100.335147 15.446553 15.459524
F 100.335147 23.171242 15.459524
F 93.628225 24.460805 11.830499
F 93.628225 16.736116 11.830499
F 102.658265 24.453673 11.845679
F 102.658265 16.728985 11.845679
F 93.627687 27.036961 15.471773
F 93.627687 19.312273 15.471773
F 102.620275 27.038386 15.485836
F 102.620275 19.313698 15.485836
F 93.628581 27.037182 12.739948
F 93.628581 19.312495 12.739948
F 102.654586 27.049174 12.739662
F 102.654587 19.324486 12.739662
F 93.627976 24.460873 9.098623
F 93.627976 16.736184 9.098623
F 102.639653 24.465732 9.088990
F 102.639653 16.741044 9.088990
F 95.864760 15.451668 12.738348
F 95.864760 23.176357 12.738348
F 104.884370 15.446994 12.861486
F 104.884370 23.171683 12.861486
F 95.858969 20.598406 9.098807
F 104.675143 20.728081 9.170371
F 95.865264 20.597152 11.831827
F 105.017458 20.569429 11.951710
F 95.859632 15.449925 15.471044
F 95.859632 23.174614 15.471044
F 104.888446 15.429534 15.750380
F 104.888446 23.154223 15.750380
F 98.081771 24.463105 19.110331
F 98.081771 16.738417 19.110331
F 98.087403 27.036762 0.905404
F 98.087403 19.312074 0.905404
F 98.089143 27.039276 20.020380
F 98.089143 19.314588 20.020380
F 98.097209 24.457570 16.376412
F 98.097209 16.732881 16.376412
F 91.395160 15.449373 20.023403
F 91.395160 23.174062 20.023403
F 100.303196 15.445711 20.024881
F 100.303197 23.170400 20.024881
F 91.395966 20.598975 16.381724
F 100.352060 20.590448 16.368784
F 91.395323 20.599106 19.112998
F 100.320373 20.602164 19.103382
F 91.396044 15.449599 0.905924
F 91.396044 23.174288 0.905924
F 100.346791 15.456050 0.908059
F 100.346791 23.180739 0.908059
F 93.625065 24.461516 19.112963
F 93.625065 16.736827 19.112963
F 102.500868 24.469875 19.087792
F 102.500868 16.745187 19.087792
F 93.625871 27.036580 0.905973
F 93.625871 19.311892 0.905973
F 102.524190 27.040862 0.891549
F 102.524190 19.316174 0.891549
F 93.625764 27.036614 20.023189
F 93.625764 19.311926 20.023188
F 102.526336 27.015926 20.030233
F 102.526336 19.291238 20.030233
F 93.626970 24.461096 16.381441
F 93.626970 16.736408 16.381441
F 102.564101 24.461854 16.374917
F 102.564101 16.737165 16.374917
F 95.854647 15.449484 20.023791
F 95.854647 23.174173 20.023791
F 104.691878 15.426010 19.962821
F 104.691879 23.150700 19.962821
F 95.862640 20.597271 16.379630
F 104.855174 20.536269 16.527991
F 95.856311 20.599308 19.112084
F 104.873704 20.510942 19.401063
F 95.862091 15.450825 0.907153
F 95.862091 23.175513 0.907153
F 104.883976 15.557873 0.809318
F 104.883976 23.282562 0.809317
F 98.091462 32.185388 4.547039
F 98.091462 39.910077 4.547039
F 98.093757 34.762164 8.188603
F 98.105937 34.764919 5.454279
F 98.101100 32.183386 1.813636
F 98.101100 39.908075 1.813636
F 91.395494 30.898827 5.457520
F 91.395494 38.623515 5.457520
F 100.328697 30.901427 5.455018
F 100.328697 38.626115 5.455018
F 91.395370 28.323809 1.816130
F 91.395370 36.048497 1.816130
F 100.312611 28.328383 1.821782
F 100.312611 36.053071 1.821782
F 91.396163 28.323596 4.547396
F 91.396163 36.048284 4.547396
F 100.361569 28.313812 4.555664
F 100.361569 36.038500 4.555664
F 91.396040 30.898979 8.188829
F 91.396040 38.623667 8.188829
F 100.363372 30.911249 8.196655
F 100.363372 38.635937 8.196656
F 93.626353 32.185902 4.547370
F 93.626353 39.910591 4.547370
F 102.543155 32.186907 4.496061
F 102.543155 39.911596 4.496061
F 93.626409 34.761399 8.188808
F 102.575584 34.762098 8.163553
F 93.628254 34.761794 5.457057
F 102.643729 34.754939 5.417628
F 93.627801 32.185574 1.815733
F 93.627801 39.910263 1.815733
F 102.605502 32.197496 1.776271
F 102.605502 39.922185 1.776271
F 95.858352 30.899263 5.457517
F 95.858352 38.623951 5.457517
F 104.695481 30.776046 5.356855
F 104.695480 38.500734 5.356855
F 95.856748 28.323665 1.816560
F 95.856748 36.048353 1.816560
F 104.699216 28.441070 1.701207
F 104.699216 36.165759 1.701207
F 95.863695 28.322053 4.548827
F 95.863695 36.046741 4.548827
F 104.914517 28.241573 4.393400
F 104.914517 35.966261 4.393401
F 95.863260 30.900477 8.190245
F 95.863260 38.625166 8.190245
F 104.879790 30.937085 8.056743
F 104.879790 38.661774 8.056743
F 98.108699 32.183143 11.831626
F 98.108699 39.907832 11.831626
F 98.101928 34.762729 15.470480
F 98.112138 34.767176 12.735291
F 98.105322 32.182386 9.096592
F 98.105322 39.907075 9.096592
F 91.396030 30.898961 12.740295
F 91.396030 38.623649 12.740295
F 100.369697 30.910236 12.723324
F 100.369697 38.634924 12.723324
F 91.395497 28.323770 9.098961
F 91.395497 36.048458 9.098961
F 100.335533 28.319216 9.091805
F 100.335533 36.043904 9.091805
F 91.396140 28.323598 11.830287
F 91.396140 36.048286 11.830287
F 100.375398 28.314087 11.834128
F 100.375398 36.038775 11.834128
F 91.395725 30.898907 15.471606
F 91.395725 38.623595 15.471607
F 100.335147 30.895929 15.459524
F 100.335147 38.620617 15.459524
F 93.628225 32.185492 11.830499
F 93.628225 39.910181 11.830499
F 102.658265 32.178360 11.845679
F 102.658265 39.903049 11.845679
F 93.627687 34.761648 15.471773
F 102.620275 34.763073 15.485836
F 93.628581 34.761870 12.739948
F 102.654587 34.773861 12.739662
F 93.627976 32.185560 9.098623
F 93.627976 39.910249 9.098623
F 102.639653 32.190419 9.088990
F 102.639653 39.915108 9.088990
F 95.864760 30.901044 12.738348
F 95.864760 38.625732 12.738348
F 104.884370 30.896371 12.861486
F 104.884370 38.621058 12.861486
F 95.858969 28.323093 9.098807
F 95.858969 36.047781 9.098807
F 104.675144 28.452767 9.170371
F 104.675143 36.177456 9.170371
F 95.865264 28.321840 11.831827
F 95.865264 36.046528 11.831827
F 105.017458 28.294116 11.951709
F 105.017459 36.018803 11.951710
F 95.859632 30.899301 15.471044
F 95.859632 38.623989 15.471044
F 104.888446 30.878909 15.750380
F 104.888446 38.603598 15.750380
F 98.081771 32.187792 19.110331
F 98.081771 39.912481 19.110331
F 98.087403 34.761449 0.905404
F 98.089143 34.763963 20.020380
F 98.097209 32.182257 16.376412
F 98.097209 39.906946 16.376412
F 91.395160 30.898749 20.023403
F 91.395160 38.623437 20.023403
F 100.303196 30.895087 20.024881
F 100.303196 38.619775 20.024881
F 91.395966 28.323662 16.381724
F 91.395967 36.048350 16.381724
F 100.352060 28.315136 16.368784
F 100.352060 36.039823 16.368784
F 91.395323 28.323793 19.112998
F 91.395323 36.048481 19.112998
F 100.320373 28.326851 19.103382
F 100.320373 36.051539 19.103382
F 91.396044 30.898975 0.905924
F 91.396044 38.623663 0.905924
F 100.346791 30.905426 0.908059
F 100.346791 38.630114 0.908059
F 93.625065 32.186203 19.112963
F 93.625065 39.910892 19.112963
F 102.500868 32.194562 19.087792
F 102.500868 39.919251 19.087792
F 93.625871 34.761267 0.905973
F 102.524190 34.765549 0.891549
F 93.625764 34.761301 20.023189
F 102.526336 34.740613 20.030233
F 93.626970 32.185784 16.381441
F 93.626970 39.910472 16.381441
F 102.564101 32.186541 16.374917
F 102.564101 39.911229 16.374917
F 95.854647 30.898860 20.023791
F 95.854647 38.623548 20.023791
F 104.691879 30.875387 19.962821
F 104.691878 38.600075 19.962821
F 95.862640 28.321959 16.379631
F 95.862640 36.046646 16.379630
F 104.855174 28.260956 16.527991
F 104.855174 35.985644 16.527991
F 95.856311 28.323995 19.112084
F 95.856311 36.048683 19.112084
F 104.873704 28.235630 19.401063
F 104.873704 35.960317 19.401063
F 95.862091 30.900200 0.907153
F 95.862091 38.624889 0.907153
F 104.883976 31.007249 0.809318
F 104.883976 38.731937 0.809318
F 98.091462 47.634765 4.547039
F 98.091462 55.359452 4.547039
F 98.093757 50.211541 8.188603
F 98.093757 42.486853 8.188603
F 98.105938 50.214296 5.454279
F 98.105938 42.489608 5.454279
F 98.101100 47.632764 1.813636
F 98.101100 55.357451 1.813636
F 91.395494 54.072891 5.457520
F 91.395494 46.348204 5.457520
F 100.328697 54.075491 5.455018
F 100.328697 46.350804 5.455018
F 91.395370 51.497873 1.816130
F 91.395370 43.773186 1.816130
F 100.312611 51.502447 1.821782
F 100.312611 43.777760 1.821782
F 91.396163 51.497661 4.547396
F 91.396163 43.772973 4.547396
F 100.361570 51.487876 4.555664
F 100.361569 43.763189 4.555664
F 91.396040 54.073043 8.188829
F 91.396040 46.348356 8.188829
F 100.363372 54.085313 8.196655
F 100.363372 46.360626 8.196655
F 93.626353 47.635280 4.547370
F 93.626353 55.359967 4.547370
F 102.543155 47.636284 4.496061
F 102.543155 55.360971 4.496061
F 93.626409 50.210776 8.188808
F 93.626409 42.486089 8.188808
F 102.575584 50.211474 8.163553
F 102.575584 42.486787 8.163553
F 93.628254 50.211171 5.457057
F 93.628254 42.486483 5.457057
F 102.643729 50.204316 5.417628
F 102.643729 42.479628 5.417628
F 93.627801 47.634952 1.815733
F 93.627801 55.359639 1.815733
F 102.605502 47.646873 1.776271
F 102.605502 55.371560 1.776271
F 95.858352 54.073327 5.457517
F 95.858352 46.348640 5.457517
F 104.695481 53.950111 5.356855
F 104.695481 46.225423 5.356855
F 95.856748 51.497730 1.816560
F 95.856748 43.773042 1.816560
F 104.699216 51.615134 1.701208
F 104.699215 43.890448 1.701208
F 95.863695 51.496117 4.548827
F 95.863695 43.771430 4.548827
F 104.914517 51.415637 4.393400
F 104.914518 43.690950 4.393401
F 95.863260 54.074541 8.190245
F 95.863260 46.349854 8.190245
F 104.879790 54.111149 8.056742
F 104.879789 46.386462 8.056743
F 98.108699 47.632520 11.831626
F 98.108699 55.357207 11.831626
F 98.101928 50.212106 15.470480
F 98.101928 42.487418 15.470480
F 98.112138 50.216553 12.735291
F 98.112138 42.491865 12.735291
F 98.105322 47.631763 9.096592
F 98.105322 55.356450 9.096592
F 91.396030 54.073025 12.740295
F 91.396030 46.348338 12.740295
F 100.369697 54.084300 12.723324
F 100.369697 46.359613 12.723324
F 91.395497 51.497834 9.098961
F 91.395497 43.773147 9.098961
F 100.335533 51.493280 9.091805
F 100.335533 43.768593 9.091805
F 91.396140 51.497662 11.830287
F 91.396140 43.772975 11.830287
F 100.375398 51.488151 11.834128
F 100.375398 43.763464 11.834128
F 91.395725 54.072971 15.471606
F 91.395725 46.348284 15.471606
F 100.335147 54.069993 15.459524
F 100.335147 46.345306 15.459524
F 93.628225 47.634869 11.830499
F 93.628225 55.359556 11.830499
F 102.658265 47.627737 11.845679
F 102.658265 55.352424 11.845679
F 93.627687 50.211025 15.471773
F 93.627687 42.486337 15.471773
F 102.620275 50.212450 15.485836
F 102.620275 42.487762 15.485836
F 93.628581 50.211247 12.739948
F 93.628581 42.486559 12.739948
F 102.654586 50.223238 12.739662
F 102.654587 42.498550 12.739662
F 93.627976 47.634937 9.098623
F 93.627976 55.359624 9.098623
F 102.639653 47.639796 9.088990
F 102.639653 55.364483 9.088990
F 95.864760 54.075108 12.738348
F 95.864760 46.350421 12.738348
F 104.884370 54.070435 12.861486
F 104.884370 46.345747 12.861486
F 95.858969 51.497157 9.098807
F 95.858969 43.772470 9.098807
F 104.675144 51.626832 9.170371
F 104.675143 43.902145 9.170371
F 95.865264 51.495904 11.831827
F 95.865264 43.771217 11.831827
F 105.017457 51.468180 11.951709
F 105.017458 43.743493 11.951710
F 95.859632 54.073365 15.471044
F 95.859632 46.348678 15.471044
F 104.888446 54.052973 15.750380
F 104.888446 46.328287 15.750380
F 98.081771 47.637170 19.110331
F 98.081771 55.361857 19.110331
F 98.087403 50.210826 0.905404
F 98.087403 42.486138 0.905404
F 98.089143 50.213340 20.020380
F 98.089143 42.488653 20.020380
F 98.097209 47.631634 16.376412
F 98.097209 55.356321 16.376412
F 91.395160 54.072813 20.023403
F 91.395160 46.348126 20.023403
F 100.303196 54.069151 20.024881
F 100.303196 46.344464 20.024881
F 91.395966 51.497727 16.381724
F 91.395966 43.773039 16.381724
F 100.352060 51.489200 16.368784
F 100.352060 43.764513 16.368784
F 91.395323 51.497857 19.112998
F 91.395323 43.773170 19.112998
F 100.320373 51.500915 19.103382
F 100.320373 43.776228 19.103382
F 91.396044 54.073039 0.905924
F 91.396044 46.348352 0.905924
F 100.346791 54.079490 0.908059
F 100.346791 46.354803 0.908059
F 93.625065 47.635580 19.112963
F 93.625065 55.360267 19.112963
F 102.500868 47.643939 19.087792
F 102.500868 55.368626 19.087792
F 93.625871 50.210644 0.905973
F 93.625871 42.485956 0.905973
F 102.524190 50.214926 0.891549
F 102.524190 42.490238 0.891549
F 93.625764 50.210678 20.023189
F 93.625764 42.485991 20.023188
F 102.526336 50.189990 20.030233
F 102.526336 42.465302 20.030233
F 93.626970 47.635161 16.381441
F 93.626970 55.359848 16.381441
F 102.564101 47.635918 16.374917
F 102.564101 55.360605 16.374917
F 95.854647 54.072924 20.023791
F 95.854647 46.348237 20.023791
F 104.691879 54.049451 19.962821
F 104.691879 46.324764 19.962821
F 95.862640 51.496023 16.379631
F 95.862640 43.771336 16.379630
F 104.855174 51.435020 16.527991
F 104.855174 43.710333 16.527991
F 95.856311 51.498060 19.112084
F 95.856311 43.773373 19.112084
F 104.873704 51.409694 19.401063
F 104.873704 43.685006 19.401063
F 95.862091 54.074265 0.907153
F 95.862091 46.349578 0.907153
F 104.883976 54.181313 0.809318
F 104.883976 46.456626 0.809317
F 98.091462 63.084141 4.547039
F 98.093757 57.936228 8.188603
F 98.093757 65.660917 8.188603
F 98.105938 57.938983 5.454279
F 98.105938 65.663672 5.454279
F 98.101100 63.082140 1.813636
F 91.395494 61.797580 5.457520
F 100.328697 61.800179 5.455018
F 91.395370 59.222561 1.816130
F 91.395370 66.947250 1.816130
F 100.312611 59.227135 1.821782
F 100.312611 66.951824 1.821782
F 91.396163 59.222348 4.547396
F 91.396163 66.947038 4.547396
F 100.361569 59.212564 4.555664
F 100.361569 66.937254 4.555664
F 91.396040 61.797731 8.188829
F 100.363372 61.810002 8.196656
F 93.626353 63.084656 4.547370
F 102.543155 63.085660 4.496061
F 93.626409 57.935464 8.188808
F 93.626409 65.660153 8.188808
F 102.575584 57.936162 8.163553
F 102.575584 65.660851 8.163553
F 93.628254 57.935858 5.457057
F 93.628254 65.660547 5.457057
F 102.643729 57.929003 5.417628
F 102.643729 65.653692 5.417628
F 93.627801 63.084328 1.815733
F 102.605502 63.096249 1.776271
F 95.858352 61.798015 5.457517
F 104.695480 61.674798 5.356855
F 95.856748 59.222418 1.816560
F 95.856748 66.947107 1.816560
F 104.699216 59.339823 1.701207
F 104.699215 67.064513 1.701208
F 95.863695 59.220805 4.548827
F 95.863695 66.945494 4.548827
F 104.914517 59.140325 4.393401
F 104.914518 66.865014 4.393401
F 95.863260 61.799230 8.190246
F 104.879790 61.835838 8.056743
F 98.108699 63.081896 11.831626
F 98.101928 57.936793 15.470480
F 98.101928 65.661482 15.470480
F 98.112138 57.941240 12.735291
F 98.112138 65.665930 12.735291
F 98.105322 63.081139 9.096592
F 91.396030 61.797713 12.740295
F 100.369697 61.808989 12.723324
F 91.395497 59.222522 9.098961
F 91.395497 66.947212 9.098961
F 100.335533 59.217968 9.091805
F 100.335533 66.942658 9.091805
F 91.396140 59.222350 11.830287
F 91.396140 66.947039 11.830287
F 100.375398 59.212839 11.834128
F 100.375398 66.937528 11.834128
F 91.395725 61.797659 15.471607
F 100.335147 61.794681 15.459524
F 93.628225 63.084245 11.830499
F 102.658265 63.077113 11.845679
F 93.627687 57.935712 15.471773
F 93.627687 65.660402 15.471773
F 102.620275 57.937137 15.485836
F 102.620275 65.661826 15.485836
F 93.628581 57.935934 12.739948
F 93.628581 65.660623 12.739948
F 102.654587 57.947926 12.739662
F 102.654587 65.672615 12.739662
F 93.627976 63.084313 9.098623
F 102.639653 63.089173 9.088990
F 95.864760 61.799796 12.738348
F 104.884370 61.795122 12.861486
F 95.858969 59.221845 9.098807
F 95.858969 66.946534 9.098807
F 104.675143 59.351520 9.170371
F 104.675143 67.076210 9.170371
F 95.865264 59.220592 11.831827
F 95.865264 66.945281 11.831827
F 105.017459 59.192867 11.951710
F 105.017459 66.917557 11.951710
F 95.859632 61.798053 15.471044
F 104.888446 61.777662 15.750380
F 98.081771 63.086546 19.110331
F 98.087403 57.935513 0.905404
F 98.087403 65.660202 0.905404
F 98.089143 57.938028 20.020380
F 98.089143 65.662717 20.020380
F 98.097209 63.081010 16.376412
F 91.395160 61.797501 20.023403
F 100.303196 61.793839 20.024881
F 91.395966 59.222414 16.381724
F 91.395966 66.947104 16.381724
F 100.352060 59.213888 16.368784
F 100.352060 66.938577 16.368784
F 91.395323 59.222545 19.112998
F 91.395323 66.947234 19.112998
F 100.320373 59.225603 19.103382
F 100.320373 66.950292 19.103382
F 91.396044 61.797728 0.905924
F 100.346791 61.804179 0.908059
F 93.625065 63.084956 19.112963
F 102.500868 63.093315 19.087792
F 93.625871 57.935331 0.905973
F 93.625871 65.660020 0.905973
F 102.524190 57.939613 0.891549
F 102.524190 65.664303 0.891549
F 93.625764 57.935366 20.023189
F 93.625764 65.660055 20.023188
F 102.526336 57.914677 20.030233
F 102.526336 65.639366 20.030233
F 93.626970 63.084537 16.381441
F 102.564101 63.085294 16.374917
F 95.854647 61.797612 20.023791
F 104.691878 61.774139 19.962821
F 95.862640 59.220711 16.379630
F 95.862640 66.945400 16.379630
F 104.855174 59.159708 16.527991
F 104.855174 66.884397 16.527991
F 95.856311 59.222748 19.112084
F 95.856311 66.947437 19.112084
F 104.873704 59.134381 19.401063
F 104.873704 66.859071 19.401063
F 95.862091 61.798953 0.907153
F 104.883976 61.906001 0.809318
F 104.691879 69.498829 19.962821
F 91.395160 69.522190 20.023403
F 104.695481 69.399488 5.356855
F 104.884370 69.519812 12.861486
F 100.335147 69.519370 15.459524
F 104.888446 69.502351 15.750380
F 100.303196 69.518528 20.024881
