# Supplementary material for: Molecular-resolution imaging of ice crystallized from liquid water by cryogenic liquid-cell TEM
Source: Nat Commun. 2025 Sep 25;16:8342. doi: 10.1038/s41467-025-62451-0 (PMC12462463; doi:10.1038/s41467-025-62451-0)
Supplement: Supplementary file 10 — Supplementary Data 2 [file 41467_2025_62451_MOESM10_ESM.zip]

Archive with 1 entries (1 files):
- fr2520000.dump
