# Supplementary material for: Molecular-resolution imaging of ice crystallized from liquid water by cryogenic liquid-cell TEM
Source: Nat Commun. 2025 Sep 25;16:8342. doi: 10.1038/s41467-025-62451-0 (PMC12462463; doi:10.1038/s41467-025-62451-0)
Supplement: Supplementary file 10 — Supplementary Data 2 [file 41467_2025_62451_MOESM10_ESM.zip › fr2520000.dump]

ITEM: TIMESTEP
2520000
ITEM: NUMBER OF ATOMS
219074
ITEM: BOX BOUNDS pp pp pp
-93.5010224 108.9751282
-98.92968 103.3966751
-95.4719849 102.7665558
ITEM: ATOMS id StructureType x y z type vx vy vz Cluster ElasticStrainXX ElasticStrainYY ElasticStrainZZ ElasticStrainXY ElasticStrainXZ ElasticStrainYZ VolumetricStrain
4 5 -89.924202 -97.0343018 -92.4184036 1 -2.2403901 6.1068001 -0.256203 1 0.0135056 -0.0193346 0.0118954 -0.013503 0.015063 0.0094259 0.0020221
19474 5 -78.1948013 -98.6110993 -63.2257004 1 4.8151798 -2.54442 -2.83091 1 -0.0132373 0.017423 0.0122217 -0.0139915 0.0219666 0.0355728 0.0054691
7 5 -87.1705017 -96.8214035 -91.9316026 1 4.0521302 0.703016 0.473775 1 0.0071886 -0.0084532 -2.0317614e-04 -0.0099519 0.0203738 -0.0028789 -4.8925348e-04
8 5 -87.1903992 -96.5361023 -89.294899 1 -2.0074601 -0.309416 -0.564683 1 -0.0257376 -0.0492117 0.0174477 -0.0255184 0.0072402 -0.021785 -0.0191672
30290 5 -70.1771011 -76.2396011 -48.4775009 1 -0.67396 5.5704499 -7.7149301 1 0.02923 0.0051241 -0.0656036 -0.0377716 -0.0023823 0.016522 -0.0104165
11 5 -89.5531006 -96.8090973 -87.9232026 1 3.4470101 -0.894425 1.26331 1 -0.0311704 -0.0551394 0.0064572 -0.0491696 0.0085706 -0.029778 -0.0266176
12 5 -89.7403031 -96.9505006 -85.1010971 1 -1.8177101 -9.7115298 2.7463501 1 8.7422438e-04 -0.0558388 0.011921 -0.0066049 0.0190013 -0.0138437 -0.0143479
20573 5 -75.303299 -76.1539002 -47.858799 1 0.736825 1.15733 -0.402909 1 -0.0019272 0.0099654 -0.0348778 -0.0331609 -0.0153523 -0.0109528 -0.0089466
15 5 -87.0578003 -96.860199 -84.5995026 1 -1.11566 -0.141957 -3.79543 1 0.0227304 -0.0287518 -0.0047989 -0.0156642 0.0220508 -0.0367931 -0.0036067
16 5 -87.2213974 -96.6597977 -81.6856995 1 8.6836701 -1.90579 -1.11566 1 0.022396 -0.0109695 -0.0013145 0.0122862 0.0237182 -0.0341271 0.0033707
30289 5 -70.0062027 -76.0994034 -51.0049019 1 -0.159117 -1.26387 0.755903 1 0.0070317 0.0286171 -0.0249052 -0.021385 0.0181722 -0.0117075 0.0035812
19 5 -89.7519989 -96.5212021 -80.683197 1 1.0773799 3.4326301 -2.9579102 1 -0.0205732 -0.0164152 -0.0113281 0.0296961 -0.0078426 -0.0252078 -0.0161055
20 5 -89.955597 -96.7712021 -77.8953018 1 7.3742499 -4.4516502 -3.5627799 1 -0.027594 0.0296022 -0.0143745 0.0294719 -0.0048114 -0.0341723 -0.0041221
225 5 -93.1150971 -94.7060013 -87.9829026 1 -12.5263996 -0.0803864 -1.29414 1 0.0164006 -0.0072777 -7.7069812e-04 0.0108891 -0.0139099 -0.0112007 0.0027841
23 5 -86.9692002 -96.8187027 -77.0427017 1 9.2467299 -4.8120799 3.4371 1 0.0064043 0.0089362 0.0194532 0.002887 0.02158 -0.019234 0.0115979
24 5 -87.4498978 -96.449997 -74.0970993 1 0.397436 1.50808 1.16538 1 0.0019715 -0.0121759 0.0187177 0.0118968 -0.0024306 -0.0270621 0.0028378
30282 5 -70.1408997 -76.3340988 -55.8165016 1 5.2729502 2.99398 -10.3193998 1 0.0100623 0.011249 0.0363589 0.0036062 -0.0021536 -0.0052166 0.0192234
27 5 -90.1704025 -96.6502991 -73.223999 1 -4.1118798 1.02115 0.189792 1 -0.0089703 0.0104729 0.0298543 0.0173007 -0.0155194 -0.0344556 0.0104523
28 5 -89.6483002 -96.5193024 -70.5525971 1 0.827366 -6.7723699 2.12288 1 -0.0018968 -0.0030413 -2.4382301e-04 0.0203608 -0.0427459 -0.0229813 -0.0017273
474 5 -93.4414978 -89.9970016 -55.7056999 1 -1.69189 4.6992698 2.6859 1 0.0051492 -0.0143323 -0.0207931 0.0306234 -0.0180263 -0.0101311 -0.009992
31 5 -86.9347 -96.8124008 -69.6651993 1 7.3370099 -2.7060201 -0.445519 1 -0.0038676 0.0097182 0.0010524 0.0238299 -0.0203976 -0.0326957 0.002301
32 5 -86.889801 -96.4041977 -67.0459976 1 5.4776302 -1.40543 -1.31463 1 -0.059552 -0.0285766 0.0106424 0.0336132 0.0011007 -0.0192794 -0.0258287
30281 5 -70.5593033 -76.2770996 -58.8507996 1 -5.7582798 -3.7544701 5.5060601 1 -0.0220031 0.0123011 0.0249282 0.0096436 -0.0197472 0.0216258 0.0050754
35 5 -89.3591995 -96.2012024 -65.9615022 1 1.08998 -1.42099 2.1624401 1 0.005844 0.0010899 0.0146023 0.0037616 -0.0040644 3.3871672e-06 0.0071788
36 5 -89.6530991 -96.3206024 -63.2094002 1 -6.2265 5.1292801 -1.16522 1 0.0181883 -0.0262267 0.0039645 0.0274281 -6.5246287e-04 0.033944 -0.001358
20570 5 -77.8332978 -76.3268967 -48.5862999 1 3.1791999 1.4921201 1.14753 1 0.0109308 0.008466 -0.0115813 0.0024749 -0.0050078 -0.0089678 0.0026052
39 5 -87.2755966 -96.7776032 -62.0923004 1 -3.75947 -1.14201 8.3218298 1 0.011794 -0.0151683 -0.0028541 0.060557 0.0154384 0.0268511 -0.0020761
40 5 -87.1622009 -97.0697022 -59.4089012 1 4.7019401 -1.73829 4.1652298 1 0.0096162 0.005421 -0.0164577 0.0191298 -0.0072242 0.0090643 -4.7350841e-04
30274 5 -70.7517014 -76.5227967 -63.149601 1 -1.88089 -0.165219 4.9695002 1 -0.0307077 -0.0087189 0.0144446 -0.0289132 -0.0321703 0.0321102 -0.0083273
43 5 -89.9039994 -96.5475998 -58.7821999 1 -4.4387598 5.5639701 -0.777996 1 0.0019805 0.0115912 -0.0061441 0.0238858 -0.0309229 0.0169202 0.0024759
44 5 -89.6277008 -96.9396974 -56.142601 1 -0.860291 -0.742395 3.1417401 1 -0.0408823 -0.0011326 0.0163871 0.0204147 -0.0111092 0.0102255 -0.0085426
20569 5 -77.9225998 -76.1391983 -51.2700997 1 -0.782466 5.7125201 1.91366 1 0.0144503 -0.0147106 -0.023831 0.0048214 -0.0057704 -0.0291469 -0.0080304
47 5 -87.0317001 -96.5905991 -55.0708008 1 1.9579 -0.636922 1.85129 1 -0.0096196 0.0429046 0.0058107 0.0022748 -0.0115743 -0.0098675 0.0130319
48 5 -87.1893005 -96.9082032 -52.4720993 1 -1.21908 -2.3294101 2.80947 1 -8.3795672e-05 0.015985 0.004639 -0.0030672 -1.6484137e-04 -0.0101138 0.0068467
30273 5 -70.8943024 -76.4076004 -65.996399 1 3.08072 2.3786399 4.4969201 1 -0.0057303 -0.022722 0.0225824 -0.0115783 -0.0209475 -0.0089039 -0.0019566
51 5 -89.7472992 -96.6305008 -51.5451012 1 -3.2335601 -3.2478001 -7.6020003 1 -0.015979 0.0033263 0.0196457 0.0317305 0.0221688 0.0039337 0.002331
52 5 -89.8756028 -96.6503983 -48.7360001 1 -0.512271 -2.8239 -1.46198 1 -0.0205728 0.0217009 0.0249576 0.0382829 0.0197464 0.0015555 0.0086952
9726 5 -83.4279022 -98.8552018 -89.0607986 1 0.896443 -1.20891 5.3159299 1 -0.0227475 -0.0176387 -0.019869 0.0291191 -0.0206969 -0.0264694 -0.0200851
55 5 -87.4131012 -96.5114975 -47.5629006 1 -2.1875501 2.62851 -2.7493301 1 0.0061871 -0.0036044 0.0098386 0.0102873 0.0110321 -0.0035196 0.0041404
30266 5 -70.7577973 -76.2937012 -70.9788972 1 1.73551 -0.432277 -1.1519901 1 0.0172897 -0.0136089 6.2164607e-04 0.0039107 0.0263191 -0.0306725 0.0014342
220 5 -89.6875992 -92.8684998 -93.0409012 1 1.80996 -2.5323999 4.6130901 1 0.0179684 -0.0082584 0.0545117 4.7574196e-04 -0.0306964 0.024884 0.0214072
221 5 -91.0671005 -94.8170014 -91.4620972 1 -0.615705 -0.412581 2.02666 1 -0.0142988 -0.0407894 0.0369944 -0.0138383 -0.0169146 0.0273755 -0.0060312
222 5 -90.7326966 -94.7164002 -88.8641968 1 0.604209 -0.712507 3.6483701 1 0.0033757 -0.0615249 0.0167469 -0.0146522 -0.0049997 -0.0124689 -0.0138008
223 5 -87.2558975 -92.5590973 -91.7067032 1 -0.6155581 -4.8202601 -0.960873 1 -0.0289929 -0.0222256 0.0563038 -0.0293066 -0.0443599 -0.0147547 0.0016951
224 5 -86.4336014 -92.4931031 -88.9655992 1 2.8454002 2.14554 1.88826 1 -0.0492564 0.0061821 0.038823 -0.0321609 -0.0197613 -0.024949 -0.0014171
30265 5 -69.9241028 -76.8367005 -73.4548035 1 -0.273407 6.1799302 4.51365 1 -5.4523683e-04 -0.0097911 -0.0155971 -0.0276526 0.0441982 -0.0179622 -0.0086445
30258 5 -69.9057008 -76.626297 -77.7341995 1 -2.3220101 7.55019 -5.45191 1 -0.0013778 -2.9163734e-04 -0.0387391 -0.0201529 -0.0237171 -0.0023885 -0.0134695
227 5 -89.0727997 -92.6022034 -87.794899 1 -2.0132699 0.712718 1.7731301 1 -0.0121794 0.0042935 0.0079991 -0.0057965 -0.0088153 0.0100909 3.7762246e-05
228 5 -89.5790024 -92.5061035 -85.1490021 1 1.7805001 -5.4155402 -2.4473901 1 0.0091536 0.0137563 0.0105791 -0.0205516 0.0363002 -0.0056687 0.011163
229 5 -91.0207977 -94.7881012 -84.2872009 1 0.598873 1.6096 2.17746 1 0.0055544 -0.0197552 -0.0109165 -0.0108488 0.0325006 -0.0178297 -0.0083724
230 5 -90.984398 -94.5860977 -81.5843964 1 -4.3743301 1.27879 4.0181298 1 -0.0338392 -6.6650472e-05 -0.0052581 0.0191344 0.0039471 -0.0198644 -0.0130547
231 5 -86.9020004 -92.1088028 -84.3901978 1 -2.3195801 0.230028 -4.3695798 1 -0.0132734 0.0414959 0.0150038 -0.010061 0.0428756 -0.0265626 0.0144088
232 5 -87.4469986 -92.1604996 -81.5092011 1 8.0086403 0.160714 -2.57386 1 0.0021289 0.0276178 0.0181371 -0.0110859 0.0153787 -0.0075249 0.0159613
30257 5 -70.5384979 -76.452797 -80.4763031 1 -5.1046701 -8.2269297 -3.0435801 1 -0.008188 -0.0169555 -0.0218227 -0.0114855 -0.0303433 -0.0244555 -0.0156554
30250 5 -70.0488968 -76.4477005 -85.3433991 1 -2.60461 -0.754648 8.903 1 -0.0249174 0.0098092 0.0249343 0.0154928 -0.0312932 -0.0122921 0.0032753
235 5 -89.998703 -92.391098 -80.3557968 1 -1.96108 -0.506368 1.14959 1 -0.0323702 0.0106451 0.0196825 -0.0015227 0.0016891 -0.0112875 -6.8087912e-04
236 5 -89.8800964 -92.3125 -77.5967026 1 -4.4892502 -1.43505 3.14446 1 0.0124299 0.0140932 -4.4616347e-04 0.0050807 -0.0135803 -0.027016 0.0086923
237 5 -91.2929993 -94.6016999 -77.1445007 1 9.1908903 1.91145 1.34143 1 -0.0094237 0.0121254 7.0491252e-04 0.0141384 -0.026664 -0.0394611 0.0011355
238 5 -91.1039963 -94.2077026 -74.5352021 1 -6.2757301 -3.72469 -1.46883 1 -0.024008 0.0046061 0.017003 0.0024165 -0.0439678 -0.0395429 -7.9960666e-04
239 5 -86.9992982 -92.2507019 -76.9602966 1 -1.66178 1.67325 -3.2667899 1 0.0108509 0.021262 7.6836839e-04 0.0138194 -0.0091427 -0.0191286 0.0109604
240 5 -87.2115021 -92.2529984 -73.9766998 1 3.1397801 -1.64292 -0.87811 1 8.6253138e-04 -0.0041699 3.07109e-04 0.0184611 0.0085159 -0.0258817 -0.0010001
30249 5 -70.1489029 -76.274498 -87.9934998 1 1.5683201 6.4552002 2.1407399 1 0.0379623 -0.0088624 -0.0013309 2.7466994e-04 -0.0160472 0.0027465 0.0092563
30242 5 -69.7584992 -76.3367005 -92.4425965 1 5.5607701 5.99323 -0.713963 1 0.0149375 -0.0011237 0.0145283 -0.0299405 -0.0010059 -0.0088791 0.0094473
243 5 -89.777298 -92.0793991 -73.1455994 1 -4.1447802 -1.2702 1.12312 1 0.0193978 0.0066484 0.004459 -0.0053424 -0.0122956 -0.0251292 0.0101684
244 5 -89.6287995 -91.8671036 -70.4384003 1 -3.6449499 -0.908724 0.8023041 1 0.0308186 -2.8255229e-04 -0.0206344 0.0070921 -0.0071271 -0.0106805 0.0033005
245 5 -91.2421036 -94.2931976 -69.6921997 1 -1.34749 0.810131 0.378465 1 0.0286247 0.0102296 -0.0237976 -0.013983 -0.0369535 -0.0123051 0.0050189
246 5 -90.9439012 -94.2109985 -67.1423035 1 -7.1743798 6.5348902 -0.882492 1 0.0425967 -0.0197112 -0.0187397 -0.0244563 -0.0142413 -0.0018222 0.0013819
247 5 -86.9729996 -92.0162964 -69.6271973 1 3.0902901 -3.97379 -0.273648 1 -0.0065791 0.0351931 6.0557189e-04 0.0170863 -6.550932e-04 -0.0162372 0.0097399
248 5 -87.0790024 -92.031601 -66.9626008 1 -2.4742999 -0.715356 5.8025599 1 -0.0502042 -0.004336 0.0161276 0.0268455 0.0134234 0.0106982 -0.0128042
30074 5 -70.2822037 -80.7807007 -48.5298004 1 -0.606461 0.243077 -0.0516892 1 0.0296144 0.0101591 -0.0334293 -0.0125448 0.0056052 -0.0059308 0.0021147
30073 5 -70.2705994 -80.8871002 -51.4818993 1 -0.919281 -5.94695 1.93345 1 0.0149951 0.0227313 -0.0208019 -0.0057245 0.017415 -0.0350922 0.0056415
251 5 -89.4717026 -91.7906037 -66.080101 1 -1.94417 3.14271 4.4654002 1 0.0210649 -0.03184 0.0268622 -0.0041176 -0.012974 -0.003728 0.0053623
252 5 -89.5919037 -91.8925018 -63.1954994 1 2.8378699 6.5742202 -0.206782 1 0.0270743 -0.0086816 0.025722 0.0062803 -0.0153318 0.0030247 0.0147049
253 5 -91.450203 -94.0201035 -62.4455986 1 3.78352 -3.54265 5.3480601 1 0.034341 -0.0066906 -0.0090326 -0.011081 -0.0128272 0.0084836 0.0062059
254 5 -90.959198 -94.2919006 -59.841301 1 3.4210999 -2.2097299 -2.30985 1 0.0086067 0.0016095 -0.0039942 0.0039417 -0.0336418 0.0073796 0.002074
255 5 -87.0180969 -92.3022003 -61.8268013 1 -6.3869801 3.1424699 -3.16503 1 0.0100829 0.0192475 0.0056474 0.04078 0.0053245 0.0196765 0.0116593
256 5 -87.1331024 -92.3800964 -59.2943001 1 -0.407331 4.75243 2.5778401 1 -0.0123547 0.0592372 -0.0178046 0.0150874 -0.0082963 -0.0085444 0.0096926
30066 5 -70.2421036 -81.0299988 -55.5078011 1 -0.103568 -3.81475 -4.0360599 1 0.0028567 0.0300307 -0.0077682 -0.0224665 0.0084057 -0.0388123 0.0083731
30065 5 -70.2026978 -80.8990022 -58.5021019 1 -3.5336399 -4.9253898 8.0778599 1 -6.0065417e-04 0.0152351 0.0204364 -0.0074751 0.0040896 0.0027282 0.0116903
259 5 -89.7947006 -92.221199 -58.6074982 1 -7.8656998 -3.27283 4.29284 1 0.011123 0.0128088 -0.0165413 0.0083122 -0.0395033 0.0044551 0.0024635
260 5 -89.7108002 -92.4845963 -55.8521996 1 -0.338117 -2.84825 1.95942 1 -0.0206469 0.008413 -0.0054296 -0.0269644 -0.0226579 -0.0193082 -0.0058878
261 5 -90.8560028 -94.8188019 -55.1725998 1 -1.7233 -4.85604 2.23557 1 -0.0243678 -0.0229998 0.0119711 -0.0012881 -0.0126116 -0.0136681 -0.0117988
262 5 -91.0649033 -94.4869004 -52.3727989 1 1.60482 3.29807 4.0991602 1 -0.0047129 0.0240147 0.0073971 0.024748 0.0227634 -0.028623 0.0088996
263 5 -87.2470017 -91.7673035 -54.9766006 1 -2.63374 -3.9605602 -0.50556 1 -0.0167628 0.0320291 0.012377 -0.0358311 -0.0220503 -0.023473 0.0092144
264 5 -86.8702012 -92.0466003 -52.2608986 1 -1.18299 -4.7839098 -3.84051 1 -0.0025732 0.0430502 0.0086811 -0.0373619 -0.0158781 -0.0180526 0.016386
30058 5 -70.5309983 -80.8792038 -63.0806007 1 0.376116 -1.70847 3.6045599 1 -0.0078983 -0.0148078 0.0470416 -0.0085384 -0.0028823 -0.0018621 0.0081118
30057 5 -70.6128006 -80.7619019 -66.1930008 1 -0.932924 -3.6100199 -3.5353 1 0.0226964 0.0068237 0.0443245 0.0131674 0.0174709 -0.0057091 0.0246148
267 5 -89.5846024 -92.3403015 -51.3516998 1 -0.637666 0.0090343 -2.4098799 1 -0.001984 0.009693 0.0203519 -0.0116355 0.0067392 -0.0286449 0.0093536
268 5 -89.8506012 -92.191597 -48.7182007 1 1.26201 -2.2618201 6.3000999 1 0.0439607 0.0142651 0.0258551 -0.0147256 0.0113315 -0.0243107 0.028027
269 5 -91.3294983 -94.5085984 -47.4079018 1 -1.54232 7.4197302 -5.5585599 1 0.0198698 0.0150129 0.0572525 0.0077392 0.0178331 0.0010698 0.0307117
271 5 -87.0065002 -92.1341019 -47.719101 1 2.40009 1.82865 -3.6735499 1 0.0299996 0.0301058 0.0045179 -0.0096012 0.0145657 -0.0275435 0.0215411
30050 5 -70.3501969 -80.7973023 -70.7361985 1 1.1602 0.0348127 -6.8438802 1 0.0390874 0.0025172 -0.0076352 0.0475338 0.0208224 0.0069767 0.0113231
436 5 -89.8778992 -88.1244965 -92.8743974 1 9.0000401 0.774797 2.95363 1 -0.0100821 0.0323182 -0.0213465 0.0215355 -0.0221112 -0.0031938 2.9654634e-04
437 5 -90.9283982 -90.4219971 -91.8844986 1 -6.9196302 -0.571368 -4.1299501 1 0.002784 0.0185935 0.0412216 0.018914 -0.0390467 0.0151417 0.0208664
438 5 -90.5688019 -90.4849015 -89.2232971 1 1.40144 -1.98248 -0.237475 1 0.0220312 0.0213966 0.0337252 0.0318938 -0.0165076 0.0127421 0.0257177
439 5 -87.2494965 -88.1342011 -92.021698 1 -2.62074 4.4694901 0.0394881 1 -0.0230842 0.0072604 0.0156687 0.0048398 -0.0317053 -0.0141541 -5.1717825e-05
440 5 -87.1977005 -87.7911988 -89.4029999 1 -3.7558601 -3.84025 -4.7827101 1 -0.0274598 0.016323 0.0275762 0.0112915 -0.0346391 -0.0414526 0.0054798
30049 5 -70.1828003 -80.9778976 -73.496399 1 0.305229 0.335781 -3.3046301 1 0.0245276 -0.0532654 -0.0098542 0.0010422 0.0039068 -0.0047972 -0.012864
30042 5 -70.3321991 -80.9356004 -78.0979004 1 -6.33637 -1.6678801 -5.0658598 1 0.0249359 -0.029718 0.0048691 -0.0053719 -0.0132559 0.0047094 2.9034716e-05
443 5 -89.6760025 -87.8964006 -88.3172989 1 1.3251801 6.7649298 -1.06294 1 -0.0453774 0.0213077 0.0414294 0.0165794 -0.0185742 -0.011912 0.0057866
444 5 -89.6072998 -87.7425995 -85.4926987 1 1.5414 5.8822298 -3.01036 1 -0.0260962 0.0363149 0.043475 -0.0171595 -0.0070495 -0.0073212 0.0178979
445 5 -90.9981004 -90.1847992 -84.4841995 1 0.295357 -3.6410401 4.3743601 1 0.0065988 0.0240956 0.0386274 -0.0076458 0.0187923 -0.001872 0.0231073
446 5 -91.0427017 -89.9729996 -81.5818024 1 5.96096 -0.91129 2.1269801 1 -0.0317824 0.0217371 0.0516348 0.0015458 0.0124477 0.0011827 0.0138632
447 5 -87.1703034 -87.5137024 -84.2030029 1 -0.289897 2.1189799 0.184797 1 -0.0284887 0.0147241 0.0282204 -0.0100238 -0.0111807 -0.0130428 0.0048186
448 5 -87.1576004 -87.5587006 -81.689003 1 -2.7033601 -5.0861301 -0.707205 1 -0.0212751 -0.0092997 0.0303405 -0.0171777 -0.0052405 0.0155749 -7.8103047e-05
30041 5 -70.330101 -80.5589981 -80.9412004 1 -1.07617 -6.3959999 -0.0744007 1 0.0421606 -0.0126846 0.0020878 0.0077901 -0.0112847 -0.0091352 0.0105213
30034 5 -70.1542969 -81.0631027 -85.4297028 1 -0.868287 0.88287 11.0580997 1 0.0157583 0.0042366 -0.0188077 -0.0233419 -0.0160783 0.0099151 3.9572268e-04
451 5 -89.7702027 -87.7693024 -80.7037964 1 -0.0737368 5.6872802 1.72829 1 -0.0336941 0.0022433 0.0228466 -0.0038339 0.0252144 0.0173587 -0.0028681
452 5 -90.1724014 -87.6391983 -77.6830979 1 0.104591 2.6396501 1.5642101 1 0.0322872 -0.0216248 0.0197463 0.0138817 0.0052195 0.021299 0.0101362
453 5 -91.1595001 -90.0119019 -76.9107972 1 2.3641501 1.06883 -0.743051 1 -0.0138373 0.0086111 -0.0038472 0.0276163 -0.0148407 -0.0013495 -0.0030245
454 5 -91.0970001 -89.9916 -74.0466995 1 -4.8512202 -2.31303 3.0146899 1 -0.0078176 -0.0183468 -0.0192623 0.0094665 -0.0250868 -0.0036795 -0.0151422
455 5 -87.6412964 -87.6672974 -76.9561996 1 -0.0810477 -2.05757 0.5819471 1 0.0331003 0.0036631 -0.0413987 0.0075906 -0.0202777 0.0078976 -0.0015451
456 5 -87.2386017 -87.714798 -74.2822037 1 -0.958875 -2.6061101 2.7201801 1 -0.0046054 -6.2144251e-04 -0.0446699 0.0128089 -0.0154454 0.0237487 -0.0166322
30033 5 -70.2092972 -80.872902 -88.1939011 1 0.465954 -3.2750199 0.169866 1 -0.0012499 0.0014774 -0.0246068 -0.0252184 -0.0360315 0.0015851 -0.0081264
30026 5 -71.0115967 -81.1267014 -92.4517975 1 -1.95474 2.4691601 5.0183802 1 -0.0229863 0.0069861 -0.0150637 -0.0303712 -0.0128744 0.0143484 -0.0103546
459 5 -89.6845017 -87.4477997 -73.5233994 1 1.8731102 -0.0182051 -6.0716 1 -0.011708 -0.0237526 -0.0145462 -0.0052311 -0.0293765 0.0106163 -0.0166689
460 5 -89.6965027 -87.8490982 -70.8094025 1 -1.08081 -1.6220501 5.4464302 1 0.0136788 -0.031832 0.0014033 -0.0067693 -0.0028724 0.0215705 -0.0055833
461 5 -91.1541977 -89.7489014 -69.7413025 1 0.447874 1.13682 -6.0351801 1 0.02224 -0.0029779 -0.0085127 -0.0049212 -0.0072855 0.0146856 0.0035831
462 5 -91.007103 -89.8293991 -66.9131012 1 -3.74141 4.6894202 -1.03069 1 0.0360876 -0.0207357 0.0061397 -0.0020563 -0.0092143 0.0062129 0.0071639
463 5 -87.3713989 -87.3059998 -69.5587998 1 -3.33076 6.68711 3.72314 1 0.0088902 -0.0348044 0.0139013 -3.7554901e-04 0.0049176 0.0103606 -0.0040043
464 5 -87.1175003 -87.7443009 -66.979599 1 5.2422099 0.255977 2.42944 1 0.0167098 -0.0168683 0.0187155 -0.0104497 0.0092393 0.0153366 0.0061857
29858 5 -70.4131012 -85.3339005 -48.9561996 1 1.53483 1.62009 5.93043 1 0.0303959 0.0163239 -0.0271129 -0.0061671 -0.0041717 -0.0154236 0.0065357
29857 5 -70.2967987 -85.4190979 -51.6020012 1 -0.507308 -3.2042401 -1.0911 1 0.0102625 0.0335249 -0.0467904 -0.0043737 0.0156856 3.0446775e-04 -0.001001
467 5 -89.802002 -87.5050965 -66.1052017 1 0.469455 8.1539297 -0.302612 1 0.0091205 -0.0186237 0.021197 -0.0106351 -0.0123768 0.0246153 0.0038979
468 5 -89.5818024 -87.5482025 -63.2207985 1 -3.71539 -2.58163 -1.38349 1 0.0125571 -0.0056099 0.0137242 -0.0049704 -0.0093049 0.0166515 0.0068905
469 5 -91.2928009 -89.835701 -62.3482018 1 0.536521 3.0019901 5.7054701 1 0.024328 -0.014706 0.0189659 -0.021898 0.0061984 0.0108786 0.0095293
470 5 -91.1807022 -89.9103012 -59.5402985 1 -5.5710202 -2.3575499 -1.81066 1 0.0104832 0.0300512 0.0125458 -0.0011805 -0.0019036 0.0255295 0.0176934
471 5 -87.0399017 -87.6903 -62.1875992 1 1.11265 0.0331342 1.75394 1 0.0038213 0.0201127 0.0061002 -0.0040981 -0.0031675 0.0271737 0.0100114
472 5 -87.0598984 -87.4321976 -59.5087013 1 0.0741782 -3.3980401 0.381453 1 0.0112421 0.0174748 -0.0067485 -0.0193114 -0.0076368 0.0238005 0.0073228
29850 5 -70.3215027 -85.5157013 -55.9063988 1 0.239801 -3.84922 -2.9319602 1 -0.0038394 -1.6967554e-04 -0.0150506 0.0018046 0.0156203 0.0052534 -0.0063532
29849 5 -70.1979981 -85.4533997 -58.6694985 1 2.7170999 -9.1012898 0.0526049 1 -0.0099362 0.0030107 0.0021038 -0.0061152 0.0216889 0.0295101 -0.0016072
475 5 -89.6783982 -87.5233002 -58.7818985 1 -0.0898476 2.11513 4.7119899 1 0.0161162 0.0341382 -0.0020253 -0.019973 -0.0094183 0.0388352 0.0160764
476 5 -89.5158997 -87.9868012 -55.950901 1 -0.237502 3.2604001 0.849461 1 3.7972827e-04 0.0072852 0.0119691 -0.0198252 -0.0190615 0.0309089 0.0065447
477 5 -90.7733002 -90.3753967 -54.9856988 1 -5.5025001 6.30967 0.135602 1 0.0037439 0.0175791 6.1225462e-04 -0.0149763 -0.0156717 0.00328 0.0073118
478 5 -90.8318024 -89.8199997 -52.2011986 1 3.88409 -0.469168 1.1002899 1 0.0286312 0.0028876 -0.0075404 0.0102944 0.0135436 -0.0231488 0.0079928
479 5 -87.0523987 -87.5109024 -54.7434998 1 -2.75768 -1.4575 -5.3857799 1 -0.0111928 -0.0313828 0.0414338 -0.0273887 -0.0125927 0.034012 -3.8059137e-04
480 5 -87.0291977 -87.5985031 -51.9926988 1 0.457975 -5.7147298 3.1047001 1 -4.9974322e-04 -0.0239956 0.0263075 -0.0339442 -0.0110966 0.0269257 6.0402784e-04
29842 5 -70.0709 -85.0409012 -63.2000008 1 9.3225899 0.357822 1.74911 1 0.0020991 -0.0306647 0.0480999 -0.0082707 0.007706 0.0029797 0.0065114
29841 5 -70.0859985 -85.1725998 -65.8824998 1 -4.9509702 -0.990379 -1.1563701 1 0.0207023 -0.0469186 0.0477417 -0.0071517 0.0234331 -0.0152025 0.0071751
483 5 -89.6585999 -87.6878968 -51.2094994 1 0.672226 -2.63163 2.6973 1 -0.0019268 0.0110571 0.0044589 -0.0091583 -0.0132993 0.0146172 0.0045297
484 5 -89.7475968 -87.6054001 -48.4467011 1 -5.97752 -3.7317601 8.4648199 1 0.0181163 -0.0051096 0.0046221 -0.0119322 0.0054882 0.0087203 0.0058763
485 5 -91.0711975 -89.6735993 -47.5141983 1 5.2623801 3.5853501 -3.55091 1 0.009128 0.0387211 0.0501192 -0.0204878 0.0141083 0.0018404 0.0326561
487 5 -87.1483002 -87.3731995 -47.6596985 1 1.7262501 5.2779398 -0.298506 1 0.0146923 -0.0023487 -0.0064082 0.0123303 0.0170834 0.002613 0.0019784
29834 5 -69.8886032 -85.4363022 -70.6878968 1 -0.495827 0.87262 -9.7309304 1 0.0517134 -0.0200712 -0.0021898 0.002561 0.0069581 0.0018494 0.0098175
652 5 -89.7930985 -83.4419022 -92.813797 1 -4.3382101 4.4886699 -2.7741699 1 -5.7332125e-04 0.0179513 0.0132039 0.0173607 -0.0314821 -0.0182618 0.0101939
653 5 -91.0787964 -85.6574021 -92.1202011 1 -4.3572998 -1.91828 0.296626 1 -0.0122973 0.0245715 0.0095934 0.0059362 -0.0187766 -0.0168961 0.0072892
654 5 -90.890297 -85.6371994 -89.2855988 1 -1.53578 2.6763799 2.6753199 1 -0.0068617 0.035243 0.0121788 -0.0033292 -0.0048949 -0.0310755 0.01352
655 5 -87.2863999 -83.3646011 -91.6961975 1 -2.5464301 0.770103 3.85537 1 3.360611e-04 0.0349842 0.0351918 -0.0045319 -0.0102156 -0.0241345 0.023504
656 5 -87.0123978 -83.2518997 -88.7049027 1 0.825709 -0.602023 -6.4738202 1 -0.0182448 0.0274976 0.023291 -0.0052433 -0.0022131 -0.0357141 0.0108479
29833 5 -69.7557984 -85.3332977 -73.5579987 1 3.2365401 1.78957 -1.0326999 1 0.0194796 -0.0340079 -0.0053769 -0.01044 -0.0205079 0.0227326 -0.0066351
29826 5 -70.2014008 -85.2774964 -77.8427964 1 8.25669 -0.803483 -4.1886702 1 0.0289426 -0.0287137 -0.0073586 -0.0026761 -0.0111414 -0.0012259 -0.0023766
659 5 -89.6850968 -83.4316025 -88.2180023 1 -1.7031501 1.0428 -3.06356 1 -0.0321119 0.043486 0.0163248 0.0179881 -0.0214324 -0.0337314 0.009233
660 5 -90.0193024 -82.9947968 -85.4709015 1 1.80591 -3.6840999 5.1117902 1 -0.0160543 0.0294807 0.0098101 -0.0124318 -0.0186744 -0.0169318 0.0077455
661 5 -90.970398 -85.6026001 -84.4824982 1 0.0060787 -0.161069 -2.5062001 1 -0.0171901 0.036148 0.0277176 -0.0148578 0.0015173 -0.0124512 0.0155585
662 5 -90.9232026 -85.5457001 -81.8370972 1 -2.7493301 2.2662799 1.59524 1 -0.0101312 -0.0018538 0.0384828 0.0018476 0.0241003 0.0030757 0.0088326
663 5 -87.3813019 -83.0252991 -84.2298966 1 -0.77756 -3.53458 -0.323585 1 0.0013866 -0.015164 0.0108651 -0.0099082 -0.0225439 0.0119441 -9.7076407e-04
664 5 -87.3267975 -83.3094025 -81.546402 1 -3.2423799 -5.6568899 5.8639002 1 0.0148883 -0.0398034 0.014194 -0.0125842 -0.0228933 0.0251207 -0.0035737
29825 5 -70.3764038 -85.1994019 -80.9199982 1 4.4234901 3.5023701 -4.0418701 1 0.0231874 0.032673 -0.0095361 0.0061635 -0.026436 -0.0018425 0.0154414
29818 5 -70.4518967 -85.425499 -84.9969026 1 -5.4619599 -1.8267 0.57281 1 0.0352874 -0.0301326 -0.0302618 -0.0018751 -0.0176814 0.0133715 -0.008369
667 5 -90.0074997 -83.1751022 -80.841301 1 -2.99543 0.0401758 -4.4352799 1 0.0018905 0.0064967 0.0088551 -0.0101852 0.0103482 0.0215968 0.0057474
668 5 -90.2813034 -83.6425019 -78.0342026 1 -0.112837 1.1462801 3.43747 1 0.0510863 -0.0230183 0.0106197 -0.0276895 -0.0036537 0.0027177 0.0128959
669 5 -91.8365021 -85.7050019 -77.0914001 1 -2.7286799 -1.41301 3.2207301 1 0.0087292 -0.0335436 -0.017824 -0.0082737 -0.0236703 0.0013263 -0.0142128
670 5 -91.0983963 -85.3972016 -74.4453964 1 -0.682883 1.81749 1.31462 1 0.0084943 -0.0115861 -0.0408778 -0.0019407 -0.066221 -0.0163975 -0.0146565
671 5 -87.3973007 -82.996399 -76.9946976 1 0.399539 7.0851798 -0.39201 1 0.0773584 -0.0429391 -0.0148329 -0.0390645 -0.0128787 -0.0031068 0.0065288
672 5 -87.1664963 -83.2101975 -74.3766022 1 4.5257802 -0.262773 -0.884422 1 -0.0040774 -0.0114892 -0.009605 -0.0108013 -0.0159148 -0.0252151 -0.0083905
29817 5 -70.3235016 -85.0169983 -87.8979034 1 1.45015 -4.4194699 -0.664501 1 0.0062188 5.315238e-05 -0.0076707 -0.0139875 9.4991751e-04 0.0099528 -4.6625514e-04
29810 5 -70.3012009 -85.4428025 -92.3534012 1 -2.3565099 -2.7191899 2.3868101 1 -0.0462465 -0.0118488 -0.0098802 0.0111125 -0.0066334 0.0099057 -0.0226585
675 5 -89.5681992 -83.4345017 -73.3711014 1 -1.21495 0.284502 4.6663299 1 0.019742 -0.0270582 -0.0277377 -0.0083569 -0.0378176 -0.0269456 -0.0116846
676 5 -89.4634018 -83.0942993 -70.6669007 1 4.0225701 2.3172701 -0.250739 1 0.0105675 0.0129845 -0.0191383 0.0086358 -0.0281024 -0.016982 0.0014712
677 5 -90.9648972 -85.4309998 -69.9649964 1 6.5669999 -1.19011 1.5815001 1 0.0118714 -0.0544145 0.016664 -0.0095001 5.849805e-04 0.0078731 -0.0086264
678 5 -91.2785034 -85.2556 -67.0654984 1 1.67686 0.347295 2.2080801 1 0.0114821 -0.0030363 0.0256397 -0.0170424 -0.001262 0.020313 0.0113618
679 5 -87.1191025 -83.3610001 -69.5115967 1 -3.05861 0.784938 -1.8353 1 0.0046027 0.0020201 -0.0136358 -0.0097499 -0.0102202 -0.0265906 -0.0023377
680 5 -87.097702 -83.1799011 -66.7628021 1 0.621298 10.6258002 -2.82794 1 0.0382133 0.0088775 -0.0333884 0.0101001 -0.0136175 -0.009631 0.0045674
29642 0 -70.2516022 -89.9169998 -48.6486016 1 -1.6513601 2.4480701 -4.0033698 0 0.0 0.0 0.0 0.0 0.0 0.0 0.0
29641 5 -70.474701 -89.9033966 -51.3404999 1 0.311598 -1.58425 -0.490415 1 -0.015372 -0.0283283 0.0155047 0.0094425 0.0183051 -0.0077895 -0.0093985
683 5 -89.8071976 -83.1738968 -66.2689972 1 -2.43575 -3.8424202 -0.463702 1 0.0122767 -0.0085356 0.0252856 -0.0224718 -0.0125479 -0.0010949 0.0096756
684 5 -90.0124969 -83.1561966 -63.5479012 1 -2.8631202 -1.83733 -3.4616599 1 0.0028828 -0.0073948 0.0188416 -0.0134949 -0.0062821 0.0085724 0.0047765
685 5 -90.8282013 -85.3920975 -62.3699989 1 -0.538207 3.5399699 -1.54666 1 -0.0390403 -0.0016285 0.0054221 -0.0119811 -0.0046001 -0.0084878 -0.0117489
686 5 -91.0774994 -85.2014999 -59.8013993 1 2.24593 1.23307 1.97641 1 -0.034766 0.0044482 0.0143846 0.0201734 0.0112657 0.0309029 -0.0053111
687 5 -87.3591004 -83.0833969 -62.3298988 1 5.2947202 3.5592401 0.254351 1 0.0364715 0.0031564 0.0247943 0.0057689 0.0044419 -5.8694148e-04 0.0214741
688 5 -87.1984024 -83.1653977 -59.6105995 1 2.90464 2.3889799 1.19373 1 0.054798 -0.0331878 0.0273955 0.0095585 -0.0086135 -0.0107651 0.0163352
29634 5 -70.2941971 -90.0374985 -56.1253014 1 -4.82303 2.8731302 -1.26509 1 -0.0289475 -7.8668772e-04 -0.0315024 -0.0239178 0.0070446 -0.0259097 -0.0204122
29633 5 -70.4087982 -89.8976974 -58.8414994 1 -2.71554 -0.3463 -3.2913799 1 -2.9063138e-04 -0.0171556 -0.0220935 -0.0104677 0.0105141 -0.0029727 -0.0131799
691 5 -89.8439026 -82.8839036 -59.0646019 1 4.1389699 1.95257 -2.73246 1 -0.0013246 -0.0428798 -0.0064988 0.0208922 0.0035575 0.0105188 -0.0169011
692 5 -89.7085037 -83.2037964 -56.0393982 1 -4.34901 -1.4580801 0.427675 1 0.0038218 0.0059805 0.0233207 -0.0086454 -0.0234547 0.0094148 0.011041
693 5 -90.8960038 -85.5428009 -55.2998009 1 3.94385 -3.93465 -1.06275 1 0.0064117 0.0181378 -0.0214122 -0.0013312 -0.0087672 0.0281356 0.0010458
694 5 -90.9195024 -85.5498963 -52.5177994 1 1.0838 -2.3945301 2.6909299 1 0.0238109 0.0018946 -0.015735 0.0050014 -0.0119096 0.0043522 0.0033235
695 5 -87.2222977 -83.165802 -55.1199989 1 -8.2146797 1.7502101 3.6564901 1 -0.0025423 0.0206385 -0.0199678 -0.0091261 -0.0247096 0.0015929 -6.2387209e-04
696 5 -86.7612 -83.101799 -52.466301 1 -0.54273 1.96877 7.78758 1 -0.0067997 0.0290716 -0.0351541 -0.0233327 -0.0227998 0.0142292 -0.0042941
29626 5 -69.9758988 -89.5370026 -63.7966004 1 -3.21839 -1.8063901 1.35489 1 -0.0283547 0.0019081 0.032763 -0.005716 -0.0023451 0.01176 0.0021055
29625 5 -70.2052002 -89.4192963 -66.4773026 1 5.0935001 -1.91895 -0.659784 1 -0.0026605 -0.0112543 -0.009969 -0.0206531 -0.0226803 -0.0044516 -0.0079613
699 5 -89.3287964 -83.1952972 -51.8255005 1 0.54067 -1.6162601 1.3702001 1 0.0072245 -0.0028728 -0.0249285 0.0022483 0.010605 -0.0276834 -0.0068589
700 5 -89.5802002 -83.3286972 -49.1590996 1 -3.97782 -1.61808 6.7217498 1 0.0226575 -0.0081124 0.0148364 -0.0035113 0.0362808 -0.0248232 0.0097938
701 5 -91.052597 -85.2611008 -48.0560989 1 3.20696 0.575924 1.08197 1 -0.0073601 -0.0497189 0.0499823 -0.0177026 0.0433825 0.0194516 -0.0023656
703 5 -87.2380982 -83.2475968 -48.2028999 1 0.329784 3.0759599 1.64159 1 -0.0051764 -0.0178216 0.0438739 -0.0308433 -0.0062177 -3.319474e-04 0.0069586
29618 5 -70.0936966 -89.7659989 -70.6483994 1 1.30682 2.7039199 5.7744699 1 0.0199337 -0.0325304 0.0200771 -0.0013887 -0.0192579 0.0100859 0.0024934
868 5 -90.049202 -78.898697 -92.6813965 1 -5.5458899 -0.228694 3.3656001 1 0.0103756 0.029088 -0.0095335 0.0105297 -0.0231396 -0.0204163 0.0099767
869 5 -91.2085037 -81.299202 -91.7227021 1 1.65219 4.95368 1.33693 1 -0.0281774 0.0192169 0.0098784 0.0187959 -0.0264166 -0.0156176 3.0596023e-04
870 5 -91.0960007 -81.0239029 -88.9449998 1 -4.4518399 6.9847102 -1.64055 1 -0.0076754 0.0388329 -3.2464016e-04 0.0074834 -0.0164973 -0.011019 0.0102776
871 5 -87.3494034 -78.952301 -92.1119003 1 4.8327198 0.645833 -3.21736 1 0.03251 0.0077315 -7.9401264e-04 -0.0029466 -0.0109626 -0.0225144 0.0131492
872 0 -87.3388977 -78.5681992 -89.3851013 1 -1.43772 1.73992 -0.711452 0 0.0 0.0 0.0 0.0 0.0 0.0 0.0
29617 5 -70.1544037 -89.3632965 -73.3237991 1 0.0111463 -1.4619401 -0.814839 1 0.0055075 -0.025887 0.0246984 -0.0026191 -0.0096874 -3.7205968e-04 0.0014397
29610 5 -70.2457962 -89.7921982 -78.4666977 1 0.755728 1.00313 -4.0385499 1 0.0216753 0.0149571 0.0251477 0.0142806 0.0077034 -0.0349029 0.0205934
875 5 -89.8308029 -78.5737 -88.086998 1 0.0334985 4.5117502 -3.2611301 1 0.0061041 0.0263378 0.0202346 -0.0220694 -0.0206606 0.0024061 0.0175588
876 5 -89.5959015 -78.6975022 -85.435997 1 0.763689 1.16983 3.5109501 1 -0.0032711 -0.0335683 0.0194651 -0.0176173 -0.0182685 0.0247964 -0.0057914
877 5 -91.3519974 -80.7417984 -84.3895035 1 3.5783999 -4.0865502 -0.666171 1 -0.0045648 0.0191717 0.0212036 -0.0248777 -0.0153343 0.0030155 0.0119368
878 5 -90.981598 -80.7609024 -81.5807038 1 -2.5906701 -2.19453 -0.203763 1 -0.012723 -0.0026735 0.0272277 -0.0154282 0.0050205 0.0202623 0.0039437
879 5 -87.1119995 -78.9002992 -84.3244019 1 -1.77421 -2.1159401 -8.5359698 1 -0.0027077 -0.0729633 -0.0082198 -0.0247563 -0.0305408 0.0454602 -0.0279636
880 5 -87.0518036 -79.0348969 -81.6735993 1 1.55274 -2.59587 -1.4741301 1 -6.90373e-04 -0.0247482 0.013298 0.0107037 -0.0134052 0.0160418 -0.0040469
29609 5 -70.2375031 -90.1699982 -81.1917038 1 -3.8334601 -0.580631 -7.1366201 1 0.0193484 -0.0039944 0.0127046 0.0238671 1.3019565e-06 -0.0168998 0.0093529
29602 5 -70.1970978 -89.5914002 -85.3510971 1 3.9628 -2.0478799 -3.03932 1 0.0396406 0.0181908 -0.0565767 0.0045842 0.0132511 -0.0304065 4.1821709e-04
883 5 -89.6136017 -78.6490021 -80.7858963 1 -2.3103001 2.0413001 -2.5817299 1 0.0055545 -3.0694945e-04 0.0203861 0.0079812 0.0071337 0.0460987 0.0085445
884 5 -89.9116974 -79.1202011 -78.0217972 1 -0.6502911 1.1567 -0.107837 1 0.0385773 0.0239209 0.0205236 0.0015303 0.0049809 0.0274965 0.0276739
885 5 -91.264801 -81.4075012 -76.8694 1 -1.16863 -4.4400902 -0.529406 1 0.0209706 0.0039357 0.0268117 -0.0081498 -0.0173468 0.0084438 0.0172393
886 5 -90.9856034 -80.9990006 -74.1496964 1 -1.6359 -0.482726 -1.93864 1 0.0341897 -0.0164706 -0.0056362 0.0106183 -0.0233325 -0.0276383 0.0040276
887 5 -87.2963028 -79.1518021 -76.8640976 1 8.5995198 -0.103663 3.18805 1 0.0546717 1.7326789e-04 0.0292286 -0.0118061 0.0126027 0.0206561 0.0280245
888 5 -87.0868988 -78.9347992 -74.0914993 1 -3.8844 -1.7362 -9.5113602 1 0.0385707 0.0041559 0.0146956 -0.002674 0.0098351 -0.0040895 0.0191407
29601 5 -70.2947006 -89.8924026 -88.0332031 1 0.262849 1.95281 -1.25733 1 0.0274253 0.0178945 -0.0434252 -0.0204052 0.0132757 -0.0211739 6.3153038e-04
29594 5 -70.1880035 -89.9000016 -92.3321991 1 0.919636 -5.9116402 -0.204498 1 -0.0295266 -0.0121778 0.0252762 -0.0400729 0.0216334 -0.0230916 -0.005476
891 5 -89.8216019 -78.751297 -73.2157974 1 -0.276935 -4.78476 -3.3859201 1 0.0349184 0.0270458 -0.0357912 0.0036234 -0.0116825 -0.0069031 0.0087243
892 5 -89.9257966 -78.5218964 -70.5597 1 3.6407001 -1.6296001 3.0629001 1 0.0258912 0.0259935 -0.0548453 0.004715 -0.0274857 -0.0055401 -9.8685628e-04
893 5 -91.2614975 -81.1016007 -70.1811981 1 3.32656 -4.14819 3.6963501 1 0.0151082 0.0315401 -0.0438693 0.0115398 -0.0257484 -0.0076696 9.2631903e-04
894 5 -90.7514038 -80.927498 -67.588501 1 0.384421 1.07289 3.44255 1 -0.0069813 0.019692 -0.0088548 -0.0138916 -0.0356941 0.0081285 0.0012853
895 5 -87.2418976 -78.5470963 -69.9919968 1 -4.1697102 2.80841 -2.05668 1 0.0374698 0.0111221 0.0036492 -0.0011561 -0.0109497 0.0028255 0.0174137
896 5 -87.2968979 -78.603302 -66.985199 1 -0.0051223 1.85649 -1.63493 1 -0.0261063 -0.0076342 -0.0033315 0.047256 -0.0313054 0.0132391 -0.0123573
29426 0 -70.4828034 -94.7081986 -48.7899018 1 -2.0411501 3.50121 2.1296401 0 0.0 0.0 0.0 0.0 0.0 0.0 0.0
29425 5 -69.6493988 -93.9599992 -51.5870018 1 -0.726197 4.86372 -1.50754 1 0.0218098 6.2534723e-04 0.0284566 -0.0176333 0.0087414 0.0229839 0.0169639
899 5 -89.7528 -78.699997 -66.0552979 1 -5.06844 -3.38273 3.68716 1 -0.0192753 -0.0095249 0.0617706 0.0041377 -0.02397 -0.016128 0.0109901
900 5 -89.612999 -78.5262985 -63.3228989 1 -3.32726 -2.51984 -0.820133 1 0.0201742 -0.0410508 0.0446867 0.0014626 -0.0141892 -0.0104081 0.0079367
901 5 -90.8602982 -80.856598 -62.3871002 1 -0.736602 -1.34943 -1.61057 1 -0.0381251 -0.0390718 0.0082074 -0.0204976 -0.0041157 -0.0307551 -0.0229965
902 5 -91.3203964 -80.8206024 -59.850399 1 -4.0174298 0.870986 -0.985547 1 -0.0138623 -0.0520221 0.0155455 -0.0139949 -0.0058633 -9.0317497e-04 -0.0167796
903 5 -87.1393967 -78.7189026 -62.2664986 1 -0.307617 0.0888492 5.4742499 1 0.012499 -0.016638 0.0017295 0.0087369 -0.0048847 0.0286079 -8.0316515e-04
904 5 -86.9436036 -78.874199 -59.5161019 1 -4.74647 3.45856 -0.0421498 1 0.0044739 -0.0073539 -0.0074769 -0.0265793 0.0094757 0.0218551 -0.0034523
29418 5 -70.3879013 -94.4269028 -56.1128006 1 -1.8195601 2.84724 0.254484 1 0.0297322 -0.0152937 -0.0251747 -0.0089079 -0.0087552 -0.0068221 -0.0035787
29417 5 -70.1953964 -94.2160034 -58.8704988 1 0.946347 8.7004204 0.167002 1 0.0517979 0.0102787 -0.0105299 0.015866 -0.0074369 0.0067061 0.0171823
907 5 -89.4320984 -79.0311966 -58.7762985 1 -0.8137051 1.1968401 -3.3649299 1 0.0045838 -0.0384288 -0.030966 -0.0147436 0.0040839 5.1140256e-04 -0.0216037
908 5 -89.834198 -78.9548036 -56.125 1 3.61635 8.52771 -5.0805998 1 -0.0085722 -0.0195516 0.0115541 -0.0481261 0.0186228 -0.0053984 -0.0055232
909 5 -91.1443024 -81.2514038 -54.987999 1 1.20678 -0.104712 5.3231101 1 -0.0055925 -0.021553 0.0271869 -0.0115418 0.0052029 -0.0182025 1.3778899e-05
910 5 -90.9272004 -80.9779968 -51.9784012 1 0.577359 2.3887601 -1.24353 1 0.0209582 -0.0083211 -0.0044729 0.0222124 0.0089978 -0.0438057 0.0027214
911 5 -87.0615006 -78.439003 -55.3328018 1 1.3435301 2.9473802 5.31498 1 -0.0311015 -0.0037258 0.0062306 -0.051759 0.0103421 -0.0053524 -0.0095323
912 5 -87.1166992 -78.3227005 -52.5470009 1 -1.20841 2.6803 -3.7997501 1 -0.0104585 -0.0046928 0.0200534 -0.0310834 0.0108595 0.006404 0.0016341
29410 5 -70.4414978 -94.1987 -63.4236985 1 -0.354303 0.232213 -4.0184202 1 0.014097 0.0532558 -0.0093279 5.7895222e-04 -0.0461111 0.016514 0.0193416
29409 5 -70.4481964 -94.1154022 -66.1326981 1 5.64778 -2.08799 -2.3247001 1 -0.0196453 0.0497224 -0.0231717 5.9469486e-05 -0.0365693 0.0188935 0.0023018
915 5 -89.4849015 -78.7955017 -51.2248993 1 -1.67184 -2.7683499 6.4067702 1 -0.0083443 -0.0250984 0.007316 -0.0175758 0.026662 -0.0016618 -0.0087089
916 5 -89.6134033 -78.7602005 -48.7784996 1 -5.3531299 -5.8126102 5.7981401 1 0.0141917 -0.010631 -0.0174612 0.0030958 0.0258978 -0.010059 -0.0046335
917 5 -90.8760986 -81.0930023 -47.4804993 1 1.4695801 -1.4277001 1.04682 1 0.0091254 -0.015095 0.025854 0.0238224 0.0460419 -0.0188615 0.0066281
919 5 -87.1791 -78.7496033 -47.8656006 1 -4.2706299 1.77643 -2.97817 1 0.0183641 -0.0083589 0.0019406 -0.0334763 -0.0061551 -0.0245875 0.0039819
29402 5 -70.5871964 -94.1631012 -70.7043 1 3.24931 -1.6144201 2.67747 1 -0.0413353 0.0467096 0.0205315 0.0223906 -0.0371158 9.5019779e-04 0.0086353
6 5 -90.7792969 -98.8235016 -88.9649964 1 -2.8330901 3.94484 -1.96934 1 -0.0212244 0.0087797 -0.0474405 -0.0139609 -0.0199577 -0.0486187 -0.0199617
1085 5 -91.1997986 -76.4409027 -92.0008011 1 -7.3186302 -0.472332 -5.76399 1 0.0047843 0.0306327 0.0079447 -0.0179786 -0.008917 -0.023485 0.0144539
1086 5 -91.0935974 -76.1876984 -89.2014999 1 1.02511 -2.3750301 -1.99659 1 0.0048604 -0.0099622 0.0279528 -0.0248701 -0.0246224 0.0167022 0.007617
10585 5 -85.7889023 -81.5009003 -95.3883972 1 -1.06067 -4.4210601 -1.1829 1 0.011579 -0.0150773 -0.0040948 -0.0040657 0.0120178 -0.0243388 -0.002531
10371 5 -82.4751969 -83.481102 -95.028801 1 8.0685701 -4.1992602 7.0620899 1 -0.0010093 0.0086544 0.0261128 -0.0360587 -0.0100594 -0.0076491 0.0112526
29401 5 -70.5395966 -93.9281006 -73.5556031 1 2.65994 2.9386102 -6.7673002 1 -0.0169981 0.0399026 0.0113356 0.0242038 -0.012674 -0.0212331 0.0114134
29394 5 -70.1854019 -94.3028031 -77.8828964 1 -0.372182 1.38613 -2.6886201 1 0.0098062 0.0152083 0.0158866 0.0186127 0.0017167 0.0088937 0.0136337
1123 5 -89.7472992 -74.1832962 -58.9453012 1 -4.86617 2.7795701 -1.85038 1 -0.006152 0.026341 0.0068097 0.0067765 0.0057561 0.02435 0.0089996
9745 5 -85.9972992 -98.8688966 -73.5046005 1 -1.16698 -0.475167 -4.0019598 1 0.0232209 -0.0154894 0.0258348 9.9349422e-05 0.023777 -0.0073911 0.0111887
1093 5 -90.8327027 -76.4047012 -84.782898 1 -2.2694399 -4.8488202 -0.598179 1 0.0055515 -0.0372149 0.0058198 -0.0046399 -0.0191316 0.0144179 -0.0086145
1094 5 -90.7938996 -76.5266037 -81.8150025 1 -1.69615 0.894502 8.4681502 1 -0.026825 -0.001971 0.0165866 0.0117126 0.006858 0.0138242 -0.0040698
19443 5 -74.006897 -96.7811966 -95.4399033 1 -2.40697 -1.8657 -0.144213 1 0.0176048 0.0119099 0.0159581 0.0048175 -9.3407898e-04 0.0128543 0.0151576
1090 5 -93.2956009 -76.8011017 -85.4417038 1 0.746158 3.71308 0.311546 1 0.0454764 -0.0072743 0.0199068 -3.6520417e-04 -0.0059696 -0.0035104 0.0193697
29393 5 -70.2785034 -93.958397 -80.6499024 1 2.69874 1.15237 -2.8226099 1 0.0010355 -0.0098165 0.0312067 0.0345221 0.0078375 0.0132957 0.0074752
29386 5 -70.0138016 -94.4216995 -85.6476975 1 -3.1905999 1.12659 -5.7355399 1 0.0089338 0.0165779 -0.0079393 0.0389058 0.0111123 0.0061389 0.0058575
29169 5 -69.8263016 -98.706398 -88.1521988 1 4.1461802 2.01689 -3.0339401 1 0.0172603 0.0259505 -0.0143984 0.0046278 0.0215771 0.006582 0.0096041
20091 5 -74.4822006 -83.4225998 -95.0727005 1 1.33389 4.5601502 -2.32269 1 -0.0346557 0.0018273 -0.0200217 -0.0342371 -0.028641 0.0213938 -0.0176167
1101 5 -91.3203964 -76.6527024 -77.2835999 1 1.81453 -4.3204098 -5.5928998 1 0.0138266 0.0622546 0.0012616 0.003612 -0.0012252 0.0140608 0.0257809
1102 5 -91.2389984 -76.6624985 -74.4979019 1 -1.03798 -3.48714 -4.7276402 1 0.0249134 0.0470293 -0.0060982 0.0017986 -0.0089142 -0.0019556 0.0219482
1129 5 -93.3705979 -76.1436005 -51.2762985 1 0.010032 -3.3944199 0.26114 1 0.0076908 -0.0265154 0.0094664 0.0106661 0.0365499 -0.0141603 -0.0031194
19493 5 -75.5951996 -98.7369004 -47.6660004 1 0.798684 1.54248 -1.94839 1 -0.0378336 0.0303471 0.0190536 0.0190951 -0.0239007 0.0305552 0.0038557
29385 5 -70.2489014 -94.2164993 -88.2397995 1 -0.502759 0.302356 2.9457 1 0.0178796 -0.0092155 -0.0211866 0.0290414 -0.0177256 0.0014162 -0.0041742
29378 5 -70.4869004 -94.2565994 -92.4929962 1 -2.42768 -0.853845 1.34549 1 -0.0052483 -0.0192307 -0.0435972 0.006275 0.0052818 0.0232807 -0.0226921
867 5 -89.9769974 -79.0161972 -95.3563995 1 -0.190964 -2.70852 0.290113 1 0.0154231 -0.0400256 0.009319 -5.0870156e-04 -0.0023043 -0.0082039 -0.0050945
689 5 -93.3848038 -85.0220032 -58.4108009 1 0.458739 -2.1928401 -4.13344 1 -0.0248546 -5.9139528e-04 -0.0057448 -0.0216302 0.0316475 0.0309527 -0.0103969
1109 5 -91.2384033 -76.2820969 -69.8491974 1 1.4560501 -1.76281 -5.57867 1 -0.0031235 0.0158346 0.0163185 -0.0156426 -0.009878 0.0065659 0.0096765
1110 5 -91.1055985 -76.2931976 -67.200798 1 -0.408428 4.04917 1.5873 1 -0.0254112 -0.0337766 0.030785 0.0131184 -0.0164643 0.0238822 -0.0094676
20543 5 -71.1668015 -74.3201981 -77.1390991 1 2.2954099 1.90178 1.41694 1 -0.006141 0.0201967 -0.0210407 -0.0014318 -0.0156706 0.0103496 -0.0023283
19478 5 -75.581398 -98.7417984 -59.8488008 1 0.804995 -3.3785801 -0.633645 1 0.045215 -0.0194764 0.0132095 0.0138724 0.0178385 0.0450593 0.0129827
258 5 -93.3050995 -94.4568024 -56.1486015 1 -1.91218 -1.17794 -2.72333 1 -0.0086943 -0.0073836 0.0032095 0.0295908 9.3623037e-04 -0.0075153 -0.0042895
20566 5 -75.527298 -76.3602982 -52.5894013 1 2.6199501 1.99253 -1.76498 1 0.0148808 -0.0127293 0.0012022 0.0169054 -0.0138822 -0.0152432 0.0011179
9729 5 -85.9947968 -98.7745972 -88.1661987 1 0.485391 -1.56645 -3.4329901 1 -0.0283039 -0.0323809 -0.0214533 0.0063056 -0.018385 -0.0395072 -0.0273794
10851 5 -81.8386994 -74.1645966 -51.4243012 1 4.9482198 6.7498298 -0.746371 1 0.0097661 -0.0210707 0.0065222 -0.0130614 -0.0196719 -0.0015593 -0.0015942
1117 5 -91.2918015 -76.7020035 -62.012001 1 0.0101849 -0.636019 2.4737599 1 -0.0013974 -0.0135618 0.0093636 0.0034194 -0.018008 0.0213689 -0.0018652
1118 5 -90.6063004 -76.7474976 -59.5014992 1 -1.70349 5.4065199 -3.2266801 1 -0.004427 -0.0190029 -0.0173464 0.0079919 0.0022775 -0.002202 -0.0135921
10811 5 -81.7918015 -74.4297028 -87.9389038 1 -0.701477 1.4824 2.3364101 1 -0.0503166 0.0012652 0.030162 0.0224416 -0.0025664 -0.0042299 -0.0062965
29377 5 -70.2068024 -94.2405014 -95.0485992 1 4.5957399 4.8762898 8.3845902 1 0.0095011 0.0015376 -0.0195305 0.0157194 0.018749 0.0281626 -0.0028306
20565 5 -75.5018006 -76.2578964 -55.2202988 1 -3.8560902 1.23042 -2.6592901 1 0.0323093 0.0100999 4.4065666e-04 0.0157058 0.0077023 -0.0349507 0.0142833
442 5 -93.4497986 -90.2957001 -85.5016022 1 -0.93297 -0.325843 3.22281 1 0.0171447 -0.0387878 0.021171 0.0214083 0.0125726 0.002879 -1.5738167e-04
29202 5 -70.276001 -98.7115021 -56.3400993 1 -7.9228302 0.0257589 -4.95361 1 0.0178243 0.0124649 -0.0121893 -0.008258 0.0289075 5.3864865e-04 0.0060333
10828 5 -82.5580979 -74.0530014 -70.7282028 1 2.1530399 0.502665 2.2890601 1 -0.0401687 -0.0244355 0.0469277 0.037506 0.0273249 -0.0105177 -0.0058922
1125 5 -90.7582016 -76.7550965 -55.080101 1 0.150207 -0.6274711 0.752485 1 -0.0430371 0.0140729 0.0310155 -0.009795 0.0284939 0.0026974 6.8377891e-04
1126 5 -90.848999 -76.663002 -52.1609001 1 -0.964234 -2.0268099 7.70049 1 -3.0168889e-04 -0.0190107 0.0259416 0.0085285 0.0233674 -0.0078667 0.0022097
19482 5 -78.5324021 -98.793602 -55.8235016 1 -5.59407 -1.2607 3.16676 1 0.006384 0.0159786 1.2752904e-04 0.0158154 -0.0106038 0.0153184 0.0074967
19473 5 -78.0431976 -98.6953964 -66.089798 1 8.53508 -1.5803501 -2.53964 1 0.0167781 -7.5752139e-04 0.0184232 0.0297711 0.0290499 0.0143016 0.0114812
1121 5 -93.1975021 -76.4441986 -58.5681 1 0.098949 -0.341745 -4.6596198 1 -0.0081104 -0.0468581 -0.0015305 0.0325569 -0.0235723 -0.0238464 -0.018833
20562 5 -78.0998993 -76.6632004 -55.8591004 1 2.7802701 -4.43326 -6.34096 1 0.0335107 -0.0225269 0.0052431 0.028463 0.024984 -0.0243599 0.005409
30 5 -90.5767975 -98.3696976 -66.9340974 1 -2.35534 6.0553799 -2.2897101 1 0.0127868 -0.005699 0.0181003 -0.0511858 -0.0306234 0.0036515 0.008396
29193 5 -70.6392975 -98.7854004 -65.9237976 1 1.05027 -3.27512 -1.22468 1 -0.0259146 0.0348105 0.0211794 1.0810523e-04 -0.0117483 0.0167961 0.0100251
1133 5 -91.1165009 -76.8103028 -47.8334008 1 2.57476 2.3701601 0.7355621 1 5.3557539e-04 -0.0074138 -0.0174568 0.020326 0.0210893 -0.0012582 -0.0081117
19873 5 -77.9541016 -89.8868028 -95.0821991 1 4.14432 -0.744402 -8.0973702 1 0.0154249 -0.0340072 0.0231363 -0.0267498 0.0063381 -0.0266008 0.001518
9724 5 -82.1192017 -96.6615982 -92.5198975 1 2.3048 0.997905 2.0700099 1 0.0028604 0.0113336 -0.0389538 0.0159235 -0.0021664 0.0091406 -0.0082533
20561 5 -77.9804994 -76.3389969 -58.6431008 1 -0.737028 -4.4996701 -6.83214 1 0.0320782 0.0012452 0.0195134 -0.0018625 0.0281012 0.0125407 0.0176123
9727 5 -79.3424988 -97.0098038 -91.9056016 1 0.300181 1.30195 4.7782502 1 0.0176097 0.0083439 -0.0185094 0.0201245 0.0148195 0.0083046 0.0024814
9728 5 -79.6106034 -96.6343003 -89.0113983 1 -4.03582 -2.7154 1.15247 1 0.0343233 -0.0425119 0.0097089 -0.0065554 -0.0119908 -0.007208 5.0674243e-04
10839 5 -79.2384033 -73.9236984 -62.5387993 1 2.93203 2.3808601 -4.6694198 1 0.0167181 0.0062665 -0.0101562 -0.0104396 -0.0341242 0.0087996 0.0042761
9731 5 -82.2535019 -96.9060974 -87.9561996 1 6.5718398 2.21579 -0.947195 1 -0.0138879 -0.0274847 0.0299484 -0.0174854 -0.0019758 -0.0143454 -0.003808
9732 5 -82.0802002 -96.7179032 -85.177002 1 -1.04111 6.3263798 2.7830901 1 -0.0161817 -0.00693 0.0122268 -1.1460794e-04 -0.0400325 -0.0307575 -0.0036283
42 5 -93.3559036 -98.7860031 -55.6586991 1 5.4941502 -6.4937701 0.753185 1 0.011709 -0.01151 0.0111989 0.0126276 -0.012957 -0.0149593 0.0037993
9735 5 -79.5009995 -96.5604019 -84.3751984 1 -5.1029902 0.647229 -1.67751 1 0.0132482 -0.013948 -0.0028948 -0.0062846 -0.0231378 -0.0216632 -0.0011982
9736 5 -79.0775986 -96.6524964 -81.7230988 1 1.36164 5.9692998 -4.3853102 1 -0.0296006 -0.0015861 -0.0247074 -0.0126916 -0.0132748 -0.0494597 -0.0186314
20558 5 -74.9643022 -76.4861985 -59.7335015 1 -0.466722 0.900926 1.90149 1 0.0079204 0.0096897 0.0095649 0.0190932 -0.0105081 0.0073333 0.0090583
9739 5 -81.8384018 -96.4822998 -80.7068024 1 1.23198 1.49693 -6.6068902 1 0.0046816 0.0217943 -0.0263233 0.0127085 0.0029685 -0.0417449 5.0855308e-05
9740 5 -81.577797 -96.6575012 -78.1615982 1 -0.772263 -2.0313201 -6.9358302 1 0.0085145 -0.0152621 -0.0148149 -0.0120265 0.017103 -0.0274696 -0.0071875
20557 5 -75.3013001 -76.4279022 -62.4490013 1 3.34375 -6.37677 -1.24359 1 0.0059605 0.0402944 -0.0075965 0.0150326 -0.0403245 0.0107186 0.0128861
9743 5 -79.2136002 -96.5175019 -77.1389008 1 8.0669003 -0.709054 0.568149 1 -0.045283 0.0184897 -0.0017499 -0.0039903 -0.0123629 -0.0382589 -0.0095144
9744 5 -79.1547012 -96.7080994 -74.4723969 1 -0.8135121 -0.994145 -0.984086 1 -0.0132678 -0.0083559 0.0100001 -0.0209882 0.0043813 -0.0169495 -0.0038745
19477 5 -75.589798 -98.9167024 -62.5360985 1 1.83424 2.16452 2.6566 1 0.0096304 0.029046 0.0176561 0.0191128 0.025284 0.0438668 0.0187775
9747 5 -81.7071991 -96.8583984 -73.5207978 1 3.8745302 -3.52226 -1.92962 1 0.027529 -0.0455005 0.0252127 -0.0087257 0.0131348 -0.004389 0.0024137
9748 5 -82.0639038 -96.7238999 -70.7046967 1 1.75332 -2.01863 -3.11484 1 0.0094886 -0.019681 0.0153577 0.0146842 0.0207546 -0.0212568 0.0017218
20555 5 -74.5851975 -74.2724991 -65.9886018 1 -1.75633 2.5627001 2.1312301 1 0.0053285 -0.0084191 -0.0215999 -0.0078182 -0.0021135 -0.0114442 -0.0082301
9751 5 -79.3880005 -96.6205979 -69.7909012 1 -5.0577998 1.08022 0.0968883 1 0.014302 0.0064415 0.0023065 0.0098439 0.0275419 -0.0050898 0.0076833
9752 5 -79.5421982 -96.5516968 -66.8768006 1 7.1001301 -2.94868 0.21542 1 0.0120775 0.0074194 -0.0072965 -0.0016851 0.0049716 0.010692 0.0040668
20554 5 -78.1022034 -76.3234024 -63.2793999 1 1.96797 -0.20124 0.801502 1 0.0223946 0.0150209 -0.0321411 0.0129563 -0.0494173 -0.0119091 0.0017581
9755 5 -82.1463013 -96.5287018 -66.1511993 1 1.37747 0.890651 -1.28657 1 0.0054977 -0.0195903 -0.015101 -0.002942 -0.0113751 0.0227447 -0.0097312
9756 5 -81.7302017 -97.0705032 -63.4712982 1 1.07883 -1.04223 -1.97624 1 -0.0174054 -0.0288176 -0.001533 -0.0152657 -0.0082857 0.0294822 -0.0159187
20553 5 -78.7332001 -76.4847031 -66.0438995 1 -3.8855902 -3.9617702 1.7883901 1 0.0153468 0.0321894 -0.0096951 0.0173455 -0.0298473 -0.019548 0.0126137
9759 5 -79.2671967 -96.3237991 -62.5686989 1 -1.9642 -0.0760357 1.09987 1 -0.0259349 -0.0027233 0.0223669 -0.0450803 0.0178077 0.0383974 -0.0020971
9760 5 -79.6791992 -96.4396973 -59.7103997 1 0.908513 4.7071901 -0.536711 1 -0.0317014 0.0134142 0.0231635 -0.0348978 0.0317965 0.0234676 0.0016254
1099 5 -89.9213028 -74.2446976 -80.7071991 1 1.5454 -2.58389 3.4831701 1 -0.0072433 -0.0077292 0.0199085 0.04572 0.0060544 -0.0227065 0.0016454
9763 5 -81.9363022 -96.6644974 -58.5615006 1 -1.79829 -0.951933 1.09767 1 -0.0438644 0.0125217 0.0192245 -0.0441121 0.0223528 -0.0273401 -0.0040394
9764 5 -82.1035996 -96.5067978 -55.9842988 1 -1.0725501 -1.4510601 -1.8303401 1 -0.0302966 0.0229676 0.0061924 -0.017539 0.00387 -0.0139814 -3.7890435e-04
3 5 -89.7005997 -96.592598 -95.1120987 1 1.61974 -4.6817899 -0.960962 1 0.0125471 -0.0059816 0.0308005 -0.0161636 0.002859 0.0504876 0.0124553
9767 5 -79.4532013 -96.3336029 -55.2098007 1 -3.0587101 1.3416801 -0.0181768 1 -0.0206031 0.0070818 0.0165567 -0.009069 0.0080283 -0.0141236 0.0010118
9768 5 -79.3439026 -96.5016022 -52.3893013 1 -0.0782351 1.5489301 6.1702299 1 -0.0118788 0.0146236 0.0052628 0.0194086 -7.4376264e-04 0.0074838 0.0026692
20550 5 -75.7874985 -76.5330963 -66.6745987 1 -2.3244801 2.91292 1.56931 1 0.006631 0.0158615 0.015636 0.0148674 -0.0137898 0.0029523 0.0127095
9771 5 -81.9760972 -96.4599991 -51.2336998 1 -2.76997 4.5504098 0.425559 1 -0.0268009 -0.0030557 0.0178991 -0.0050492 0.0037681 0.0150946 -0.0039858
9772 5 -81.957901 -96.5737 -48.6896019 1 2.2769301 4.2319102 -8.5495005 1 -0.0066576 -0.0255232 1.5944976e-04 0.0215957 0.0071386 0.0264288 -0.0106738
20549 5 -75.9075012 -76.3682022 -69.6018982 1 3.0964601 -2.1988399 0.742623 1 0.0028122 -0.0073246 0.0234877 -0.0100144 0.038786 -0.008126 0.0063251
9775 5 -79.2927017 -96.9380036 -47.6520996 1 4.1252098 -0.1824 -3.5525501 1 -0.0265513 0.0031498 0.0027671 -0.0013233 -0.0044862 0.0203852 -0.0068782
9938 5 -85.9431992 -94.6878968 -92.8626022 1 0.749092 -3.28688 0.427822 1 -0.0304827 -0.0283253 -0.0031906 -0.0400963 -0.0171709 -0.0134661 -0.0206662
9940 5 -82.1475983 -92.1228027 -92.8033982 1 2.53858 -0.656725 -0.598636 1 -0.0054822 0.0050152 0.0146748 -0.0196236 -0.0158625 -0.0241876 0.004736
9941 5 -83.3126984 -94.2269974 -91.8850022 1 6.4848199 2.7643001 5.3921299 1 -0.0209298 0.0171146 0.0129163 0.0010528 -0.0079047 0.0013446 0.0030337
9942 5 -83.3404007 -94.694603 -89.1930008 1 -0.872682 -3.3174901 -5.7157502 1 -0.0769822 -0.0032454 0.0226469 -0.0378394 -0.0162469 0.0021575 -0.0191936
9943 5 -79.7216034 -92.3063965 -91.7662964 1 2.99258 0.126184 1.97422 1 0.0287207 -0.0066555 -0.0268065 -0.0136248 -0.0083393 -0.0168004 -0.0015804
9944 5 -79.5385971 -92.2706986 -89.1067963 1 2.0832601 -1.08836 0.226095 1 0.0249719 -0.0091695 -0.0075867 0.0047349 -0.0169774 -0.0197757 0.0027386
9945 5 -85.5935974 -94.8097 -87.9813996 1 2.3116901 1.38571 -1.2907701 1 -0.0694624 -0.0234859 0.0258641 -0.0388254 -0.0117622 -0.0167593 -0.0223614
9946 5 -85.6528015 -94.5590973 -85.2786026 1 -2.30406 2.46273 -3.5648999 1 -0.0114806 0.0059529 0.0377405 -0.023885 0.0169314 -0.0281829 0.0107376
9947 5 -82.0902023 -92.240799 -88.1268005 1 5.6656699 -5.45326 3.0450799 1 -0.012921 0.0219714 0.0237858 0.0029744 0.0056403 -0.0072049 0.0109454
9948 5 -81.9924012 -92.0986023 -85.4203034 1 -1.48902 3.0741799 -1.11554 1 -0.0167679 0.0373029 0.0449033 0.0244838 0.0096521 -0.0150277 0.0218127
9949 5 -83.0210037 -94.4143982 -84.1427002 1 3.5025401 -0.484982 3.09691 1 -0.0291899 0.0175959 0.0143107 -0.0095283 -0.00348 -0.0330721 9.0558243e-04
9950 5 -83.0805969 -94.2937012 -81.3049011 1 -2.71782 -0.84803 -4.2112398 1 0.0357138 0.0070969 -0.0074811 0.0179222 -9.5222302e-04 -0.0258271 0.0117765
9951 5 -79.3153992 -92.3256989 -84.4354019 1 1.50638 -0.81322 0.206977 1 0.0014097 -0.0117758 0.038781 0.0257367 0.0042092 -0.0121389 0.0094716
9952 5 -79.3258972 -92.2344971 -81.6212006 1 -3.4213 5.7266402 -0.8344381 1 0.0051038 0.0180269 0.0374761 0.0185347 0.0110123 -0.0145504 0.0202023
9953 5 -86.1340027 -94.5419007 -80.6992035 1 2.4060099 -5.1553898 0.781416 1 0.0242323 0.0039274 -1.9849634e-04 0.0093667 0.0018033 -0.0173985 0.0093204
9954 5 -85.764 -94.4901963 -78.0162964 1 2.14201 1.0666 1.6349401 1 0.0438163 0.0054804 0.007071 -0.0020295 0.0105051 -0.0133838 0.0187893
9955 5 -82.0398026 -91.9457016 -80.6172028 1 -1.08 -3.7982099 1.04059 1 0.0356446 0.006386 -0.0081926 0.0202544 0.0210775 -0.0221364 0.0112794
9956 5 -81.9406968 -92.1316986 -77.8541032 1 2.4558499 -0.604268 -1.22758 1 -0.0092471 -0.0023847 -0.0206605 -0.0094951 -0.0035189 -0.0048991 -0.0107641
9957 5 -83.2429962 -94.4626999 -77.1363983 1 2.7556901 0.174201 -4.2397199 1 0.0039365 0.0055119 -0.0042057 0.0047131 -8.4256354e-04 -0.0026338 0.0017476
9958 5 -83.2361984 -94.7701035 -74.384697 1 4.29461 3.89099 -3.1050501 1 0.0349341 -0.0366628 0.0070463 0.0086003 0.0312025 -0.0072731 0.0017725
9959 5 -79.5606003 -91.9182968 -76.8500978 1 -3.74282 -4.95719 -0.124819 1 -1.369509e-04 0.0304901 -0.0064261 -0.0198533 -0.0071264 -0.0114372 0.0079757
9960 5 -79.2461014 -91.9992982 -74.2013016 1 -2.86045 0.313797 -10.8746996 1 0.009167 0.0232445 -0.0239297 -0.0214923 -0.0095149 -0.0017236 0.0028273
9961 5 -85.9313966 -94.4888993 -73.2959976 1 -3.70752 -0.565712 -1.67526 1 0.0140692 -0.0044512 0.004169 0.0154962 0.0243927 -0.0176861 0.0045957
9962 5 -85.9181976 -94.4403 -70.5821991 1 3.4800601 0.106014 2.2881501 1 -0.0389142 0.021036 -0.023709 0.0265275 0.0061496 -0.0181993 -0.0138624
9963 5 -82.0863037 -92.5430985 -73.4431 1 2.61339 0.458807 3.6219499 1 0.0099222 0.0077742 -0.0406572 -0.0107787 0.0019229 -0.0021636 -0.0076536
9964 5 -82.0957031 -92.3283997 -70.7065964 1 -1.94569 10.1768999 0.958688 1 -0.002569 0.0182756 -0.0379308 -0.0154928 0.0162354 -0.0190191 -0.0074081
9965 5 -83.5395966 -94.453598 -69.7841034 1 1.50166 1.65344 -10.0764999 1 -0.0399972 0.0205953 2.1131954e-04 0.0207262 0.0295507 -0.0119544 -0.0063969
9966 5 -83.4952011 -94.4576035 -67.094902 1 -4.7065501 5.8909502 0.739815 1 -0.0527753 -0.0046225 0.0018923 0.0274032 0.0106267 0.0214661 -0.0185018
9967 5 -79.6595993 -92.262497 -69.8358002 1 -4.3179498 -5.98246 0.3468 1 0.0187181 0.0201024 -0.0471519 -0.0128117 0.0123399 -0.0094376 -0.0027771
9968 5 -79.7494965 -91.9016038 -67.1379013 1 -6.1292801 0.851296 -4.4898801 1 0.0389041 -0.0138755 -0.0428231 -0.0240931 0.0042687 0.004005 -0.0059315
9969 5 -85.7447968 -94.0323029 -65.8667984 1 -0.0540417 0.0402443 -1.3278101 1 -0.0812957 0.0025624 0.0312621 0.0286376 0.0232575 0.0102482 -0.0158237
9970 5 -85.9378968 -94.6355973 -63.1119995 1 -4.2511001 -0.902217 0.7484311 1 -0.0289068 -0.0131974 0.0262263 0.0585791 0.033406 0.0255683 -0.0052926
9971 5 -82.3404999 -92.0541 -66.2667008 1 2.8220899 -4.5125799 -3.4937899 1 -0.0181724 -0.0142518 0.0179723 -0.005745 0.0191691 0.0294129 -0.0048173
9972 5 -82.3852997 -92.3854981 -63.4990006 1 -2.94048 2.35251 -6.7655001 1 0.0154323 0.0295584 0.03237 0.0062124 0.0111969 0.0139432 0.0257869
9973 5 -83.1057968 -95.0057983 -62.6699982 1 0.597651 -0.866778 0.764348 1 -0.0119551 -0.0127439 0.0158904 0.0125361 0.0241777 0.0251352 -0.0029362
9974 5 -83.1638031 -94.6825028 -59.8294983 1 4.87183 -2.8515502 -5.5341101 1 -0.0200497 0.0047648 0.0171438 -0.0088164 0.0361928 -0.0294106 6.1960778e-04
9975 5 -79.4593964 -92.2303009 -62.6282997 1 2.0336101 -0.280608 -6.0176201 1 0.0263345 -0.0265575 0.0403354 -0.0133008 0.0028191 0.0014716 0.0133708
9976 5 -79.3811035 -92.1568985 -59.8608018 1 -7.02911 -0.190435 -0.5099491 1 0.0229592 -0.0144436 0.0337996 -0.014434 0.0090738 -0.0164059 0.0141051
9977 5 -85.7524033 -94.852501 -58.6188011 1 -2.7726 -3.8682002 3.4321699 1 0.0147156 0.0324217 -0.0179365 0.0181806 0.0196119 -0.0457832 0.0097336
9978 5 -85.9788972 -94.3881989 -55.8175011 1 3.4758501 -2.3378101 0.994092 1 -0.0272219 0.0581641 -0.0135677 -0.0269612 0.0078764 -0.0336104 0.0057915
9979 5 -82.0052032 -92.4595032 -58.7433014 1 -2.4814501 1.3235101 -0.0228085 1 1.4277321e-04 0.0258337 0.0235189 -0.004662 0.018203 -0.04242 0.0164985
9980 5 -82.2666016 -91.9349976 -56.1778984 1 -0.14988 5.3968601 1.61095 1 -0.0213408 0.0086847 0.0331705 -1.7129606e-04 0.0127309 -0.0424949 0.0068382
9981 5 -83.3040009 -94.2106018 -55.0131989 1 10.7059002 -1.65631 6.0177102 1 -0.0169168 0.0058722 0.008631 -0.0039651 0.0098448 -0.0261487 -8.0457811e-04
9982 5 -83.2424011 -94.1903 -52.1488991 1 -1.2153701 -0.442144 -0.41567 1 -0.0182759 0.0246978 -6.6460066e-04 -0.0150384 -0.0119706 0.0012748 0.0019191
9983 5 -79.4953995 -92.0904999 -55.1108017 1 -0.886512 -1.37842 -1.1158 1 0.0143546 -0.0270893 0.0361433 0.0114956 0.0126439 -0.0377747 0.0078029
9984 5 -79.5483017 -91.9475022 -52.2361984 1 2.94342e-04 -0.321583 -0.538491 1 -0.0165927 0.0113304 0.0390993 0.0036462 -0.0055757 -0.0122824 0.011279
9985 5 -85.8050003 -94.4916001 -51.347599 1 6.4232998 -4.3676 -0.904624 1 -0.0090795 0.0155868 0.0108327 -0.0098351 -0.009028 0.0017907 0.00578
9986 5 -85.9072038 -94.4341965 -48.7013016 1 -0.7933221 -2.7102101 0.376653 1 0.018475 0.0045708 0.0173834 -0.008368 0.0060236 -0.0093139 0.0134764
9987 5 -82.0800018 -92.0357971 -51.3564987 1 2.4423299 2.6517899 -3.41118 1 -0.0251757 0.0285286 -0.00519 -0.0164664 -0.0066555 0.0083457 -6.1234946e-04
9988 5 -81.8780976 -92.3365021 -48.7598992 1 1.91522 2.4649799 -3.02438 1 -0.0299104 0.0341797 -0.0122609 0.0123857 -0.0052547 0.0167132 -0.0026639
9989 5 -83.1286011 -94.552002 -47.589901 1 1.68734 2.7967999 -4.9334898 1 0.0118606 -0.0098136 -0.0112051 0.0100142 -0.0034785 0.017635 -0.0030527
9991 5 -79.2783966 -92.324997 -47.3563995 1 4.9365202 -2.01477 1.19691 1 -0.029547 0.0224524 -0.0268549 -0.0028394 -0.0071521 0.0085656 -0.0113165
10154 5 -85.7835007 -90.3427963 -92.5798035 1 0.137267 3.1566401 2.01037 1 -0.0069151 -0.0085519 0.0214391 -0.0323286 -0.0455035 -0.0247782 0.0019907
10156 5 -81.5843964 -87.8001023 -92.2609024 1 -0.193344 -3.35042 -1.0572799 1 0.0332591 -0.0179951 0.0131415 -0.0103951 -0.0402898 -0.0232945 0.0094685
10157 5 -83.4178009 -89.8318024 -91.4648972 1 3.04234 -2.28893 -2.6828499 1 0.0092634 -0.0428298 0.0101726 -0.0426264 -0.0172467 -0.0430212 -0.007798
10158 5 -83.0981979 -89.8326035 -88.6934967 1 4.3476801 -2.0622399 0.694999 1 -0.0526203 0.0290003 -0.0088479 -0.0074742 -0.0016349 -0.0343989 -0.0108226
10159 5 -78.8442002 -87.8640976 -91.4354019 1 -3.5541501 2.3165901 2.52459 1 0.0338902 0.0094691 -0.0404467 -0.0078703 8.2266331e-04 -0.0158627 9.7087164e-04
10160 5 -79.4400025 -87.7826996 -88.7822037 1 -1.96422 -5.2638502 0.621074 1 0.0044505 0.022195 -0.0582151 0.0354924 0.0468404 -0.0300118 -0.0105232
10161 5 -85.7875977 -89.9797974 -87.9924012 1 -5.2735801 -5.2389798 3.8922902 1 -0.0589113 0.0206717 0.0307457 0.0090641 -0.0261603 -0.0181554 -0.002498
10162 5 -85.7261963 -89.7154007 -85.2014999 1 -0.339599 -2.2482901 3.31375 1 -0.033663 0.0458315 0.0341079 0.0067916 0.0102952 -0.0104101 0.0154255
10163 5 -82.1060028 -87.6613999 -87.9067002 1 -1.7433701 -0.80483 -0.48281 1 0.0204182 0.0148745 0.0151457 0.0102472 0.0164818 -0.0193019 0.0168128
10164 5 -82.2043991 -87.2865982 -85.1628037 1 6.7707601 3.28861 -0.51072 1 -0.0313347 0.0256345 0.0084105 0.031851 0.0182871 5.3488517e-04 9.0341835e-04
10165 5 -83.4063034 -89.9735032 -84.0174026 1 0.994578 -1.70639 -7.01088 1 -0.0182913 0.0365004 0.0361167 0.0236253 0.0158261 -0.0135635 0.0181086
10166 5 -83.4265976 -89.7850037 -81.2039032 1 1.5041601 -0.364537 6.3235502 1 0.008661 0.0072952 0.0217005 0.0089193 -0.0071698 0.0174859 0.0125522
10167 5 -79.5624008 -87.6324005 -84.0531998 1 0.5269161 8.2532702 -5.4475398 1 -0.0062763 0.0276892 0.0153667 0.0333143 0.0173917 -0.0140915 0.0122598
10168 5 -79.7265015 -87.3266983 -81.4088974 1 3.51193 -3.7435 -3.63499 1 0.0281278 0.0186815 0.0118358 -0.0092279 -0.0026935 0.0099052 0.0195484
10169 5 -86.3396988 -89.8342972 -80.3720017 1 0.922256 -1.4972101 0.630491 1 -0.008854 0.0159721 -5.2828169e-04 -0.0121442 2.2748735e-04 -9.3596506e-04 0.0021966
10170 5 -85.8907014 -89.9000016 -77.8623962 1 0.48107 -3.8806702 -2.93396 1 0.0328398 0.0183125 -0.0039364 0.0096134 -0.012101 0.0110085 0.0157386
10171 5 -82.2270966 -87.539299 -80.495903 1 3.0866399 -0.249735 -1.67415 1 0.0289826 -0.0217568 0.021256 -0.0313155 -0.0091271 0.0342454 0.0094939
10172 5 -81.7238007 -87.8559036 -77.5199967 1 0.140609 2.6982 -2.9422 1 -0.0030863 -0.0247328 0.0060468 -0.0435343 -0.0105702 0.0404734 -0.0072574
10173 5 -83.4641037 -89.879097 -76.7982025 1 -0.779817 2.27809 0.359342 1 0.0271495 -0.0045171 -0.0244847 -0.0108637 -0.0136521 0.0173326 -6.1744056e-04
10174 5 -83.4032974 -90.3150025 -74.2086029 1 -1.95781 -3.8768402 3.03704 1 0.0080764 0.0062198 -0.0329076 0.0074012 7.7045756e-04 -0.0082594 -0.0062038
10175 5 -79.2014008 -87.1850967 -76.5735016 1 4.4390302 0.515918 -0.513754 1 0.0041733 -0.005689 0.021276 -0.0580052 0.0152538 0.0143151 0.0065867
10176 5 -79.5952988 -87.4284973 -73.873703 1 0.592705 -1.9477202 3.8776802 1 0.0161836 -0.0012124 -0.0076842 -0.0407503 -0.0035597 0.016223 0.002429
10177 5 -85.9455032 -90.0156021 -73.2250977 1 4.3730898 -2.8863202 1.35763 1 -0.0136176 0.015293 -0.023935 0.039131 -0.0027051 -0.0072032 -0.0074199
10178 5 -85.8513032 -89.4772034 -70.5995026 1 -2.77442 -4.9032898 1.8182 1 -0.0146106 -0.0067961 -0.040248 0.0173402 0.0159363 -0.0040987 -0.0205516
10179 5 -82.1194 -87.9765016 -73.4205017 1 4.5283699 -8.7045603 -6.6660099 1 0.0074409 -0.0011073 -0.0988456 -0.0386089 -0.0340024 0.0096346 -0.0308373
10180 5 -81.8270035 -87.7361985 -70.657898 1 -2.7718201 -4.14147 1.7272101 1 0.0130434 -3.0497863e-04 -0.0846466 -0.0160137 -0.0415646 -0.0067518 -0.0239694
10181 5 -83.1985016 -89.8442002 -70.1601029 1 0.253181 4.45153 -3.13533 1 -0.0148954 0.0150676 -0.0203152 0.005122 0.0343646 -0.0037893 -0.0067143
10182 5 -83.5444031 -89.8471986 -67.4375992 1 -1.49229 0.231844 -1.62183 1 -0.030923 -0.0164834 0.0075751 -0.0226952 0.0503973 0.0191863 -0.0132771
10183 5 -79.4160004 -87.4236985 -70.0969009 1 0.144076 -1.1173199 1.0031101 1 0.0121915 -0.0178654 -0.0660172 -0.023467 -0.024569 0.0105574 -0.023897
10184 5 -79.4157028 -87.7366028 -67.3266983 1 2.7765801 1.38694 -7.9836602 1 -0.018096 -0.0457995 -0.0462202 -0.0310827 0.0034788 0.0101005 -0.0367052
10185 5 -85.9389038 -89.8013993 -65.7600022 1 0.99018 -6.7999201 2.4417601 1 -0.0391483 -0.0227455 0.0560696 0.0226659 0.0270476 0.0387082 -0.0019414
10186 5 -86.0658035 -89.9638978 -63.0684013 1 -4.0205402 -3.1491399 -0.0551722 1 -0.0828585 0.0236003 0.0499913 0.0145472 0.0202508 0.0223028 -0.003089
10187 5 -81.8722 -87.8759004 -66.3336029 1 2.74117 5.3641901 4.2073598 1 -0.0475876 -0.0203174 0.0556069 -0.0300394 0.0307999 0.0208234 -0.0040994
10188 5 -82.3237991 -87.7838974 -63.5116005 1 -2.7155099 2.3452301 0.81861 1 -0.014254 0.0071945 0.0549742 -0.038155 0.0235389 0.0062266 0.0159715
10189 5 -83.4452973 -90.2621002 -62.1717987 1 -8.4131098 7.8950802 -8.2024002 1 -0.0380775 0.0329276 0.0259983 0.0050862 0.0378215 -6.0521264e-04 0.0069495
10190 5 -83.5572968 -90.0217972 -59.3847008 1 7.1202502 0.111786 -1.02965 1 -0.0151606 0.0368171 -0.0032074 -0.0071199 0.01033 -0.0248222 0.0061497
10191 5 -79.8346024 -87.7678986 -62.5463982 1 -0.34441 1.17285 1.5476901 1 0.0059668 -0.0330536 0.020541 -0.0196443 0.0104705 0.0015327 -0.0021819
10192 0 -79.4396973 -87.7684021 -59.8352013 1 -4.61266 -7.5320602 2.9959 0 0.0 0.0 0.0 0.0 0.0 0.0 0.0
10193 5 -86.0606003 -89.7399979 -58.5765 1 1.63078 -4.00881 -1.64121 1 -0.0128658 0.0538854 -0.0092146 0.001737 -0.0063734 -0.0142702 0.0106017
10194 5 -85.6297989 -89.5257035 -55.9291992 1 -3.9944 -3.60114 1.7590601 1 -0.0294732 -6.3192525e-04 0.0059019 -0.0275531 -0.0142137 -0.0150638 -0.0080678
10195 5 -81.9844972 -87.5707016 -58.7462006 1 5.1816702 -5.8154202 -1.7833801 1 -0.0426579 0.0372471 0.024193 -0.0098418 0.0056634 0.0071424 0.0062607
10196 0 -81.9449998 -87.7322006 -56.0517998 1 -2.46752 1.34207 2.52945 0 0.0 0.0 0.0 0.0 0.0 0.0 0.0
10197 5 -83.0298004 -89.7754975 -54.667099 1 -4.7119799 -2.46049 -5.00598 1 -0.0109716 -0.0071575 0.0437575 0.0048587 0.0014757 -0.0296335 0.0085428
10198 5 -83.1629028 -89.4000015 -51.9818994 1 -3.8018999 3.89022 3.26582 1 -0.0303377 0.0279967 0.0257307 -0.0138488 0.0242902 7.4599366e-05 0.0077966
10199 5 -79.5469971 -87.8136978 -54.7499008 1 -2.1187201 -4.8106098 2.81438 1 -0.0480465 -0.019484 0.0573287 0.0163965 -0.0060011 -0.0043763 -0.0034006
10200 5 -79.1034012 -87.4931031 -52.2341995 1 -2.2669101 -0.305627 -1.06115 1 -0.0318395 0.0088736 0.0358184 0.0115585 0.0126962 0.0047799 0.0042842
10201 5 -85.9000016 -89.7593994 -50.8473016 1 -0.702406 0.0470508 4.87713 1 0.0052363 0.0193718 -0.024618 -0.0275394 -0.0060485 0.0037443 -3.3000403e-06
10202 5 -85.6600037 -89.8251038 -48.2047005 1 0.76708 -0.0309015 2.1893301 1 -0.0113934 0.0238095 -0.0472978 0.0110718 0.0289351 -0.014561 -0.0116272
10203 5 -81.6255036 -87.0386963 -51.1034012 1 2.4038 1.67098 -1.15391 1 -0.0243326 0.0263274 -0.0186076 -0.0089431 0.0252286 0.0208012 -0.0055376
10204 5 -82.4349976 -87.4567032 -48.578701 1 -6.7744499 -0.200842 -2.77492 1 -0.057494 0.0218112 -0.0216264 8.2281866e-05 0.028809 0.0391209 -0.0191031
10205 5 -83.1352005 -90.0758972 -47.8810998 1 1.30155 0.259757 1.15324 1 -0.0356376 0.0641418 -0.045577 0.0249688 0.0221931 5.7959013e-04 -0.0056909
10207 5 -79.8590012 -87.4462967 -47.6969986 1 1.89943 -0.213695 0.384031 1 -0.0240093 0.0410084 -0.0080066 0.0125559 0.0129714 0.036878 0.0029975
10370 5 -86.0843964 -85.9720002 -92.8220978 1 -4.3123798 -3.2056601 -1.5099501 1 0.0140583 0.0204721 -0.0067285 -0.0086671 -0.0235345 -0.0363945 0.0092673
10372 5 -82.1364975 -83.3134995 -92.3563995 1 -1.71169 1.92828 -1.74211 1 0.001989 0.0267506 0.0106717 -0.0291257 -0.0387847 -0.0065924 0.0131371
10373 5 -83.3984985 -85.8195038 -91.9271012 1 3.4683001 2.46678 0.796398 1 0.033772 0.0288182 -0.0071783 -0.0071265 -0.0335241 -0.023288 0.0184706
10374 5 -83.2921982 -85.3447037 -89.0866013 1 2.98488 -2.41869 2.0339899 1 1.9634168e-04 0.0142752 0.0134103 0.001624 -0.0031502 -0.0470574 0.0092939
10375 5 -79.4075012 -83.1203995 -91.490799 1 -3.4282401 5.7670203 0.866879 1 0.0443351 0.0123953 -0.0154516 0.0049731 -0.0065819 0.0095934 0.0137596
10376 5 -79.5413971 -83.1962967 -88.6398011 1 1.4061 0.317301 -4.86484 1 0.0171455 -2.5374105e-04 -0.0449999 0.0273096 0.0278861 0.0254769 -0.0093694
10377 5 -85.915001 -85.7474976 -87.7699967 1 4.8446798 -3.2146599 -3.3002901 1 -0.0163536 0.0236829 0.035165 -0.0032342 -0.0028935 -0.0504099 0.0141648
10378 5 -86.2171021 -85.1617966 -85.1361008 1 1.8081401 -0.859072 -1.6805201 1 -0.0147462 -0.0083373 0.0010845 -0.0076176 0.0040093 -0.0180001 -0.007333
10379 5 -82.1140976 -83.0251007 -87.9694978 1 1.29556 -4.1950898 -4.5222101 1 0.0170414 0.0239027 -0.006275 4.5887118e-04 0.0064606 -0.0224806 0.0115564
10380 5 -82.1874008 -82.8058014 -85.1197968 1 -0.0770801 4.5215903 0.974541 1 0.0030622 -0.0299608 -0.0288385 2.754503e-04 0.0036853 -2.6230932e-04 -0.018579
10381 5 -83.3239975 -84.9894028 -84.4893036 1 -3.92408 -0.0445755 -1.3548 1 -7.732297e-05 0.0084435 -0.0132442 -0.0015432 0.0062287 0.0242876 -0.001626
10382 0 -83.4570999 -85.4774018 -81.8980026 1 2.89625 -2.86635 1.6316 0 0.0 0.0 0.0 0.0 0.0 0.0 0.0
10383 5 -79.5336991 -83.2266007 -84.5399018 1 -6.31003 0.7704031 -3.0130701 1 0.0057152 -0.0233255 -0.0119633 0.0059353 -0.0159995 0.0038236 -0.0098579
10384 5 -79.2044983 -82.8302002 -81.8087006 1 5.5808802 -0.310526 -1.05575 1 0.0141624 -0.0230896 0.0089292 -0.0308072 -0.0213441 -0.0022837 7.0219336e-07
10385 5 -85.9253998 -85.4592972 -80.364502 1 3.9786 1.78913 -5.4594999 1 0.0201055 -0.030924 0.0142364 -0.0142769 0.0096711 0.0272179 0.0011393
10386 5 -85.824997 -85.2894974 -77.6753006 1 -2.18009 -3.35466 -0.333804 1 0.060858 -0.0254298 1.2905342e-04 0.0051908 0.0050401 0.0197213 0.0118524
10387 5 -81.8093033 -83.399498 -80.9097978 1 -0.81699 3.4723101 3.7958701 1 0.0179797 -0.0379479 0.0160698 -0.0481082 -0.0141956 0.0221256 -0.0012995
10388 5 -81.7240982 -83.5084 -78.0994034 1 -2.82777 0.5069461 0.807642 1 -0.0016324 2.6858897e-04 0.0268962 -0.0324828 0.00791 0.0171152 0.0085108
10389 5 -83.2248001 -85.7043991 -76.9869004 1 -1.30362 -1.24237 0.0685728 1 0.0447173 -0.0198812 -0.0359986 -0.0234184 0.0026035 0.0399486 -0.0037208
10390 5 -83.5314026 -85.7507019 -74.3788986 1 2.4921999 -1.53914 -0.207528 1 0.0049871 0.0113597 -0.0469058 -0.0049346 -0.0017866 0.0111833 -0.0101864
10391 5 -79.3509979 -82.9981004 -76.9225006 1 -0.621509 -1.80905 -0.20948 1 -0.019101 -0.0342443 0.0263656 -0.0585413 0.0187255 0.0200663 -0.0089932
10392 5 -79.3321991 -83.1166992 -74.1149979 1 -3.98314 -5.2350898 -4.0878801 1 0.0230495 -0.033585 0.0195124 -0.0287427 0.0021707 0.0153072 0.0029923
10393 5 -85.9373016 -85.512703 -73.6111985 1 -4.5478301 -1.97343 -0.0797853 1 -0.0061077 -0.014448 -0.0137705 0.0051066 -0.0030852 -0.0075611 -0.0114421
10394 5 -85.9019012 -85.4978028 -70.8406982 1 8.4902296 -6.4261499 1.59989 1 -0.002067 -0.0138924 0.0098488 0.0013702 -0.0016936 -0.0134086 -0.0020369
10395 5 -82.0373001 -83.3433991 -73.4636994 1 -3.49789 -4.8839502 4.2336102 1 -0.0030672 0.0192849 -0.0339408 -0.0261027 0.0014427 -0.017235 -0.0059077
10396 5 -82.1709976 -83.0840988 -70.8962022 1 1.43558 3.80145 2.7008801 1 0.0064531 0.0106971 -0.0189777 0.012516 -0.0322103 -0.0215044 -6.0918026e-04
10397 5 -83.1753998 -85.4532013 -70.2108994 1 -0.317173 0.896643 4.9056202 1 -0.0051067 -0.0114836 -0.0144896 0.0122486 -0.0110119 -0.02186 -0.01036
10398 5 -82.7733002 -85.5076981 -67.3270035 1 4.7602 -2.7181101 -5.7680898 1 -0.0167024 -0.0114821 0.0080451 -0.0059453 0.0085856 -0.0144232 -0.0067131
10399 5 -79.5848999 -83.3190003 -69.8921968 1 0.51009 -1.37664 0.313919 1 0.0221245 -0.0235594 -0.0094171 0.0166607 -0.0176672 -0.0125806 -0.0036174
10400 5 -79.4030991 -83.2547989 -67.0182037 1 -4.1036701 -4.6770902 4.78264 1 -0.0575082 -0.0065901 -0.0089016 0.0133834 -0.0276255 -0.0245053 -0.0243333
10401 5 -85.5635987 -85.3119965 -66.3641968 1 -0.312501 -8.8543196 -2.7108 1 0.0392607 0.0050546 0.0139551 0.008954 0.0168371 0.0083649 0.0194235
10402 5 -85.7123032 -85.3674011 -63.4793015 1 3.42398 1.5815901 -3.6723101 1 0.0308612 -0.0019041 0.0249037 -1.5439766e-04 0.0191402 0.0038883 0.0179536
10403 5 -81.8216019 -83.3440018 -66.1256027 1 6.4984799 -0.505753 5.1311498 1 -0.0610889 0.0165852 0.0072207 0.0408294 -0.0306461 -0.0234885 -0.0124277
10404 5 -81.8388978 -83.2959976 -63.5433007 1 -2.47069 1.5545401 -4.3079901 1 -0.0416079 0.0247858 0.0052537 0.0110375 -0.0085825 -0.0298995 -0.0038561
10405 5 -83.0762024 -85.5202027 -62.4552002 1 1.41757 4.8466002 2.8413302 1 -0.02703 0.032696 0.0362013 -0.0122914 -0.0053579 -0.0156424 0.0139558
10406 5 -82.664299 -85.2506027 -59.7274018 1 -4.6980701 7.6904202 2.1719601 1 -0.0113207 0.0258371 0.0448264 -0.0075478 0.003453 -0.0117055 0.0197809
10407 5 -79.2595978 -83.3867035 -62.4780998 1 0.030665 2.5952401 1.54932 1 -0.0351749 0.044395 -0.0124247 0.0140834 -0.0021921 -0.0409714 -0.0010682
10408 0 -79.4023972 -83.137001 -59.8176995 1 -4.9924998 -3.11695 -0.793137 0 0.0 0.0 0.0 0.0 0.0 0.0 0.0
10409 5 -85.5171967 -85.2444992 -58.9250984 1 2.0457499 -3.4484701 -0.61368 1 0.0353025 -0.0084722 -0.0015987 0.0011855 0.001207 0.0031934 0.0084105
10410 5 -86.0205002 -85.4054031 -56.0059013 1 -0.820068 -1.41609 4.6673398 1 0.0103999 -0.0095721 0.013588 -0.0037176 0.0015468 -3.1106196e-04 0.0048053
10411 5 -81.7146988 -82.7382965 -58.4140015 1 -3.0232799 -2.6220901 2.6333399 1 -0.042191 0.0278557 0.0259805 0.0245436 0.0205349 -0.0245522 0.0038817
10412 0 -81.904503 -83.0643005 -55.4850998 1 -2.8387101 1.37033 -0.226798 0 0.0 0.0 0.0 0.0 0.0 0.0 0.0
10413 5 -83.2426987 -85.5028 -55.2372017 1 -6.7301102 -0.562085 -0.468786 1 0.0036023 0.0316324 -0.0032643 -0.0048519 -0.0206321 0.0010169 0.0106568
10414 5 -83.0354996 -84.9257966 -52.3451004 1 8.4984598 -1.7465301 -2.96271 1 0.0057755 0.0032394 -0.0106257 -0.0348886 -0.0098037 0.0083919 -5.3693886e-04
10415 5 -79.1215973 -83.115303 -55.0303993 1 0.846746 3.3355401 4.64076 1 -0.0222827 0.0513194 0.0018465 0.002701 0.0034567 -0.0278456 0.0102944
10416 5 -78.9677964 -82.707901 -52.0373993 1 3.45454 -1.33902 -2.0207801 1 -0.0192349 0.0473203 -0.0316335 0.0013248 0.0107662 -0.0072589 -0.0011827
10417 5 -85.5892029 -85.4757996 -51.4673004 1 0.281175 2.0309899 -3.5295 1 -0.0015798 -0.005468 -0.008382 -0.0366389 -0.0011302 0.0416676 -0.0051433
10418 5 -85.7353974 -85.4129028 -48.6150017 1 -0.773329 7.0679998 7.2254501 1 -0.0171591 -0.0302639 5.0653267e-04 -0.0330365 0.0153743 0.0376829 -0.0156388
10419 5 -81.7563019 -82.6601029 -51.5990982 1 -1.1282901 -0.130947 0.906336 1 0.0242719 0.0185785 0.0053472 5.0266662e-04 0.003204 0.0086554 0.0160659
10420 5 -81.7768021 -83.063797 -48.8871994 1 -4.0138698 3.92746 -3.0129299 1 -0.0244754 0.0171246 0.0119383 -0.0181751 0.0196938 0.0323763 0.0015292
10421 5 -83.4046021 -85.0269012 -47.599701 1 -4.3457599 1.80623 0.0960328 1 -0.0227738 0.0085506 0.0017563 -0.035321 0.0128609 0.0264629 -0.0041556
10423 5 -79.3126984 -82.8830032 -47.9530984 1 0.339353 1.87726 -3.25491 1 -0.054961 -0.0050667 0.0323632 -0.0146659 0.0166377 0.0438382 -0.0092215
10586 5 -85.6608963 -81.3488007 -92.7723007 1 0.61512 -2.3583901 1.35893 1 0.0272943 0.0223198 -0.0025605 -0.021551 -0.0043621 -0.0223217 0.0156845
10588 5 -81.5915985 -78.7594986 -92.9153976 1 -3.84004 3.1084199 -0.0770643 1 0.0278384 -0.0169272 0.0162835 -0.0137977 0.0037878 -0.017582 0.0090649
10589 5 -83.2104035 -80.6989975 -91.614502 1 -3.2784901 -1.5116301 0.16551 1 0.0352227 -0.0147374 0.0321337 -0.0364827 -1.7966655e-04 -0.0153215 0.0175397
10590 5 -83.4550019 -80.7265015 -88.7974015 1 -2.59216 3.6752601 -0.579662 1 0.0135052 -0.0134358 0.0190483 -0.0244805 0.0085662 0.0044431 0.0063726
10591 5 -78.9488984 -78.9485016 -91.9095002 1 0.887769 -2.0578101 -2.9705602 1 -0.0183282 -0.0182682 0.0340229 -0.012596 -0.0049376 0.0047355 -8.5783453e-04
10592 5 -79.2602997 -78.7182999 -89.2415009 1 -0.390588 2.7834599 0.290946 1 -0.036971 -0.0082728 0.0225593 0.0118571 0.0350508 0.0123418 -0.0075615
10593 5 -86.3358002 -80.7341004 -87.935997 1 -2.09796 0.91339 -2.5385101 1 0.0037082 0.0123255 0.0270482 -0.02844 -0.013538 0.0147508 0.0143606
10594 5 -85.9253006 -80.9788972 -85.3199997 1 2.29386 0.412096 7.6580601 1 -0.0107967 -0.0683117 0.0069635 -0.0445587 -0.0260276 0.0473512 -0.0240483
10595 5 -81.7328034 -78.7808991 -87.921898 1 -0.224329 4.6579299 -0.240598 1 0.0236336 -0.0610739 0.02579 -0.008505 0.0215592 -0.0018379 -0.0038835
10596 5 -81.9367982 -78.6585999 -85.2797012 1 4.4951101 1.1161701 8.27565 1 -0.002266 -0.054602 0.0361101 -0.0168037 0.0090234 0.0041273 -0.0069193
10597 5 -83.4686966 -80.6938019 -84.3005982 1 -1.08241 -2.1983299 -2.7094801 1 0.0216186 -0.0680986 -0.0053208 -0.0068721 -0.0120767 0.0169423 -0.0172669
10598 5 -83.2720032 -80.9996034 -81.5276032 1 -2.2260399 -0.0177463 -1.38036 1 0.0132801 -0.0232243 -0.0060644 -0.034675 -0.0172166 0.005603 -0.0053362
10599 5 -79.2780991 -79.177803 -84.3283005 1 -2.1255701 2.6147001 3.5222299 1 0.0068257 -0.0305989 0.0167295 -0.0063022 0.0036692 -0.0272616 -0.0023479
10600 5 -79.2251969 -78.5818024 -81.5683975 1 1.22088 5.32053 -4.0721998 1 0.0129383 -0.0053497 0.023529 -0.0286251 0.0082838 -0.0343611 0.0103725
10601 5 -85.6855011 -81.3139038 -80.6297989 1 2.9354502 0.865254 5.29353 1 0.0347182 -0.0498771 4.946218e-05 -0.0089353 -0.0131808 0.0267435 -0.0050365
10602 5 -85.6119995 -81.1103973 -77.9040986 1 6.0879002 -2.16887 8.3303204 1 0.0560209 -0.0319333 0.0020223 -0.0244017 0.0030388 -5.5782447e-04 0.0087033
10603 5 -81.8191986 -79.1022034 -80.5756989 1 1.9992502 5.3708801 0.942962 1 0.030658 0.0079839 -0.0397436 -0.017937 -0.0189393 -0.0053288 -3.6726115e-04
10604 5 -81.9054032 -78.6901016 -77.9521028 1 6.1848998 5.3035898 -2.4560499 1 -0.0118946 0.0293297 -0.0542824 -0.0151466 -0.0065744 0.005703 -0.0122824
10605 5 -82.8452988 -81.0231018 -77.1023026 1 -1.2692 -1.26713 5.59233 1 0.0157749 0.0123229 0.004025 -0.0142649 0.0232983 -0.0096146 0.0107076
10606 5 -83.2955017 -81.1436005 -74.3426972 1 -1.43427 -0.578781 1.99787 1 -0.0185545 0.0113697 0.0071569 -0.013693 0.0351858 -0.0148744 -9.2974968e-06
10607 5 -79.222702 -78.577797 -77.169899 1 6.08529 -0.976369 -2.2783501 1 -0.0035099 -0.0069884 -0.0241071 -0.0131447 0.0281692 0.0113204 -0.0115351
10608 5 -79.5224991 -78.8430024 -74.3576965 1 0.584235 -0.895608 -1.85829 1 0.0069928 -0.0358296 -0.0023512 2.3539426e-04 0.0194677 0.0271762 -0.010396
10609 5 -85.6979981 -81.0398026 -73.2032013 1 3.7815299 -7.7333899 -0.647572 1 0.007736 -0.0012914 0.0044896 -0.0043696 0.0124189 -0.0142103 0.0036447
10610 5 -85.8750992 -80.7975006 -70.3899994 1 1.57118 -5.2263398 1.47578 1 -0.0136264 0.0269371 0.0043174 0.0014931 0.0099746 -0.0082636 0.005876
10611 5 -82.0011978 -78.7682038 -73.4360962 1 -2.5876 0.418918 0.93805 1 -0.0163214 0.0072101 0.0502245 0.0030584 0.0134328 0.0106588 0.0137044
10612 5 -82.0554962 -78.5547028 -70.6078034 1 -0.229909 0.373677 0.208001 1 -0.0465189 0.0146152 0.0421604 0.0311861 0.0162495 0.0048119 0.0034189
10613 5 -83.3374024 -80.8246002 -69.6227036 1 0.7873971 4.5247102 -0.0357234 1 -0.0257217 0.0249811 -0.0062234 0.012609 0.0049134 -0.028486 -0.0023213
10614 5 -83.1583023 -81.2667999 -66.950699 1 -3.3849299 0.254312 -2.1403201 1 -0.0271991 0.0018497 -0.0232737 0.0547366 -0.0070313 -0.0107961 -0.0162077
10615 0 -79.4483032 -78.9131012 -69.6521988 1 4.3130698 -0.756404 -0.258496 0 0.0 0.0 0.0 0.0 0.0 0.0 0.0
10616 5 -79.5410996 -78.917099 -66.9720002 1 0.962072 1.4988901 0.800841 1 -0.0060773 0.0174855 0.0044612 0.0334018 -0.0184937 -0.0154099 0.0052898
10617 5 -85.6546021 -80.5324021 -66.1298981 1 -4.28654 0.160118 1.25436 1 0.013499 0.00146 -0.0063338 0.0308446 -0.0080263 -0.0093394 0.0028751
10618 5 -85.4436035 -81.0085983 -63.4710007 1 0.755049 1.4363901 4.2845898 1 0.0215577 4.0019536e-04 0.0031843 1.4510097e-04 0.0099987 -0.0069258 0.0083807
10619 5 -82.2223969 -78.7189026 -66.1314011 1 -1.4666801 -2.5700801 8.8223896 1 -0.0337116 -3.1920736e-04 -0.0361959 0.0592656 -0.0096133 -0.0326908 -0.0234089
10620 5 -82.0329971 -78.5104981 -63.4481011 1 -1.97603 2.98682 -0.21101 1 -0.0336235 0.006798 -0.0123413 0.0029853 -0.0377627 -0.0429143 -0.0130556
10621 5 -82.9830018 -80.8391038 -62.6315003 1 -1.95401 1.88898 -3.37183 1 -0.0078055 0.0281079 0.0427008 0.0121051 0.0017113 -0.0113141 0.0210011
10622 5 -83.3037033 -80.7603989 -59.6635018 1 -0.398609 2.84191 2.0917001 1 -0.015067 0.0166721 0.061938 -0.0086049 0.0216591 -0.0130758 0.021181
10623 5 -79.5432968 -78.3317032 -62.2369003 1 -3.05199 -4.0023999 -5.4295998 1 -0.0071773 0.0359247 -0.0073311 0.0166741 -0.03299 -0.0085714 0.0071388
10624 5 -79.3796997 -78.4770966 -59.6515007 1 -5.7572999 -1.48761 2.1218 1 0.0155148 0.0021801 -0.0040086 0.0060927 -0.0057572 0.0018503 0.0045621
10625 5 -85.7875977 -81.0935974 -58.4359017 1 -5.4527202 0.237033 -3.4865201 1 0.0096759 -0.0375994 -0.0057621 -0.0365917 -0.0080072 -0.0118462 -0.0112285
10626 5 -85.9111024 -80.8421022 -55.7741013 1 -2.3773201 0.922441 -4.6624899 1 -0.0064891 0.0246091 -0.0407104 -0.0325803 -0.024306 -0.0027854 -0.0075301
10627 5 -81.9447022 -78.4016037 -58.6545983 1 -0.861444 1.2477601 -3.0962501 1 -0.0326586 -0.0250933 0.002388 -0.0090069 0.0106811 -0.0049361 -0.0184546
10628 5 -82.0930023 -78.1511993 -55.9639016 1 2.36023 -1.41956 -3.5341499 1 0.0061951 -0.0186847 -0.0246944 0.0179999 -0.0044783 -0.0055924 -0.0123947
10629 5 -83.2490997 -80.4156037 -55.1595001 1 -1.6862 -0.282691 4.26964 1 0.0094968 0.0147005 -0.0560193 0.0138613 -0.0069321 -0.0099258 -0.0106073
10630 5 -83.1130982 -80.5076981 -52.5293007 1 2.1073501 -0.645245 6.2772799 1 0.0055619 0.0171781 -0.05035 0.0037831 -0.0220081 0.0219693 -0.0092033
10631 5 -79.5585022 -78.729599 -55.0960999 1 5.03443 2.2151101 -2.26735 1 0.036858 -0.0355078 -0.0130273 0.0322251 5.779048e-04 -0.0529839 -0.0038924
10632 5 -79.3067017 -78.0966034 -52.4846001 1 9.2049198 -4.6947799 1.3248 1 0.0251254 -0.0289379 -0.0120541 0.0341615 -0.0077207 -0.0253 -0.0052889
10633 5 -85.8687974 -80.553299 -51.5719986 1 0.581828 6.0064802 -3.7044001 1 -0.0160914 0.0183416 -2.5993941e-04 -0.0260246 -0.0076858 0.0039303 6.6342244e-04
10634 5 -85.7378006 -80.9020004 -48.8473016 1 -2.08811 1.05941 -5.6010199 1 5.4314461e-04 0.0189029 0.0258637 -0.0167548 -0.0095131 -0.0065038 0.0151032
10635 5 -82.0494995 -78.3199997 -51.3946991 1 4.9322902 -0.0037712 -3.2680199 1 0.00435 -0.0487958 0.019234 0.0037816 -0.0141888 -0.0147474 -0.0084039
10636 5 -82.060997 -78.4192963 -48.725399 1 -4.04391 4.6370702 -2.99948 1 -0.0043278 0.0103379 0.0327526 0.0096036 9.1755858e-05 -0.0096416 0.0129209
10637 5 -83.0233994 -80.681099 -47.6875 1 0.0190363 4.1982699 -3.1921401 1 0.0061335 -0.0018294 0.0168959 -0.0209556 -0.0154099 -0.0072414 0.0070667
10639 5 -79.3439026 -78.6703034 -47.9743996 1 -6.6400199 -1.51251 3.9317802 1 -0.0198778 -0.0086561 -0.0236574 0.0013898 0.0147032 0.0143375 -0.0173971
10802 5 -85.7690964 -76.6521988 -92.6650009 1 -0.55557 -1.20319 -3.91583 1 0.0395787 0.0344333 -0.0351 -0.0060083 -0.0315267 -0.0154989 0.0129706
897 5 -93.4787979 -81.1555023 -66.325798 1 -0.0803884 2.29861 -0.79046 1 0.0141503 0.0107555 0.0412353 -0.0069373 -0.0164065 0.0225047 0.022047
10805 5 -83.2642975 -76.8740006 -91.656601 1 -2.2277999 -4.18291 -5.3933501 1 0.0441342 -0.0034812 0.0250068 0.0042748 -0.0309496 -0.0285775 0.0218866
10806 5 -82.9751968 -76.4921036 -89.0474014 1 4.6324201 -1.93615 -0.419014 1 0.006081 -0.033592 -0.0027979 -0.0025524 -0.0159201 -0.007441 -0.010103
10808 5 -79.5551987 -74.4925003 -89.1200028 1 -0.567062 -1.94919 -1.9514 1 -0.0523449 -0.0061165 0.0428923 0.0081246 0.0062421 -0.0181011 -0.0051897
9723 5 -81.8005982 -96.7313996 -95.1967011 1 -3.77699 1.82217 0.74551 1 0.0283297 -0.0085193 -0.0462895 0.0108357 -0.0106285 0.0049968 -0.0088263
10809 5 -85.5084 -76.4664002 -88.1399002 1 -0.569609 2.84828 -1.45129 1 0.0198303 -0.027416 0.0431754 -0.0121093 -0.0340658 0.0231545 0.0118632
10810 5 -85.6626969 -76.9037018 -85.598198 1 -3.78053 3.35183 5.3260598 1 0.0080477 -0.0302808 0.0600939 -0.0129403 -0.0121852 0.0250928 0.0126203
10855 5 -79.3802033 -74.0759964 -47.8941002 1 0.577203 -3.4203899 -1.3336101 1 0.0074128 0.0214455 -0.0053605 0.0098131 -0.006001 0.006143 0.0078326
30025 5 -70.4555969 -80.672699 -95.0337982 1 2.61676 -1.19133 3.3882799 1 -0.0077334 -0.0257239 -0.0230362 -0.0454051 0.0392362 0.0314219 -0.0188312
10813 5 -83.2309036 -76.5350037 -84.0631027 1 -1.31415 -2.02265 3.3486099 1 -0.0199656 -0.0184153 -0.0043757 -0.013128 -0.0066636 0.0146748 -0.0142522
10814 5 -83.1923981 -76.6689987 -81.1950989 1 3.0640099 2.55845 -1.20356 1 0.015675 0.0189094 -0.0070371 -0.0304424 -0.0105496 0.0065486 0.0091824
9753 5 -85.9660034 -98.7405014 -66.1401978 1 -3.2374799 -6.86723 -3.0371599 1 -0.0225539 4.3863115e-04 0.0126568 -9.6350222e-04 0.0030841 -0.0245886 -0.0031528
898 5 -93.436203 -81.228302 -63.6829987 1 -0.126211 1.29134 -2.0623901 1 -0.0075131 -0.0117723 0.0411953 -4.4776397e-05 0.0184559 -0.0031185 0.0073033
10817 5 -85.7587967 -76.7490998 -81.0626984 1 6.2747598 -0.246193 -3.60043 1 0.0204116 0.0142007 -0.0380262 0.0049457 -0.0024036 0.0070812 -0.001138
10818 5 -85.7021027 -76.5963974 -78.0904007 1 -0.565302 3.03985 -5.5595398 1 0.0310787 0.031409 -0.0341843 -0.0055828 0.0018946 0.0093282 0.0094345
9765 5 -83.1223984 -98.929001 -55.0390015 1 2.88194 -5.8315602 2.7779 1 -0.0306672 0.0368045 0.023617 -0.0309222 0.0041544 -0.0267563 0.0099181
10840 5 -79.2934036 -74.0473022 -59.7440987 1 -3.4306801 -0.690398 3.81968 1 -0.0027163 -0.0054733 0.0036378 0.0070251 0.0216827 0.0264744 -0.0015173
10821 5 -83.197197 -76.270401 -77.3169022 1 0.561548 -4.9412198 0.7387401 1 0.0108272 0.0157407 -0.0020729 -0.0110574 -0.0047312 0.0127641 0.008165
10822 5 -83.0698013 -76.5901032 -74.7444992 1 -4.06461 -4.8488202 -1.65886 1 -0.027854 0.0017195 0.0129542 0.010788 0.0113221 0.0048249 -0.0043935
10816 5 -79.2322006 -74.1392975 -81.6802979 1 5.1282802 -1.92825 -1.12713 1 0.0053704 -0.0160772 -0.0185321 -0.0180476 -0.03084 -0.0333348 -0.0097463
29209 5 -70.7242966 -98.925499 -51.7456017 1 3.61656 -2.91291 -1.6046701 1 0.0138198 0.0305839 0.0193166 -0.0220114 0.0240425 0.0249001 0.0212401
10825 5 -85.8178025 -76.4737015 -73.640297 1 -3.93629 3.45467 1.38709 1 0.0287662 0.0036304 0.0203631 0.0037388 -0.0063251 0.0070019 0.0175866
10826 5 -85.4782028 -76.1552963 -70.7536011 1 0.920025 4.9323002 -1.77498 1 0.0030479 -0.0163278 0.0356962 0.0338127 0.0097411 0.0227648 0.0074721
10155 5 -82.0279007 -88.0743027 -95.1192017 1 2.25964 -3.63271 4.6127401 1 0.0400914 -0.0223411 0.0222401 -0.021948 -0.0475242 -0.0208375 0.0133301
1135 5 -87.1883011 -74.3139038 -47.3605003 1 1.70871 -3.5151 0.967789 1 0.0135227 -0.004467 -0.0308817 -0.0295894 -0.0060361 -0.0081779 -0.0072753
10829 5 -83.0065994 -76.2118988 -69.2555008 1 0.893839 -0.741973 0.251298 1 -0.0220693 -0.0097845 0.0397492 0.0426649 0.0217788 0.0132129 0.0026318
10830 5 -83.9001008 -76.6281967 -66.723999 1 -4.3442001 2.71433 0.283453 1 -0.0323007 0.0182627 -0.0019435 0.0241222 -0.003682 0.0125513 -0.0053272
20568 5 -71.3527985 -73.961197 -51.8614998 1 -6.77033 3.07005 -2.97607 1 0.0233107 0.0069727 -0.011538 -0.0123619 -0.0230191 0.0123575 0.0062484
19446 5 -75.5343018 -98.9192964 -88.871399 1 -2.88869 -3.77032 1.73551 1 0.0531621 -0.0239747 -0.0105438 0.0094385 0.0195159 -0.0080161 0.0062145
10833 5 -86.3452988 -76.5085984 -65.8758012 1 0.129491 1.06152 -4.7927599 1 -0.0270898 -0.0466933 1.0883532e-04 0.0261456 -0.0263986 0.0072042 -0.0245581
10834 5 -85.8231964 -76.521698 -63.3194008 1 0.752482 5.6103602 2.90904 1 0.0018739 -0.0054925 -0.0191902 0.0134752 -0.0460861 0.0013788 -0.0076029
20547 5 -73.8794022 -74.3899994 -73.4373017 1 4.8822298 -1.808 0.0822504 1 0.032176 0.0246717 -0.0045831 0.0038683 0.0445318 -0.0136142 0.0174216
20559 5 -71.8559036 -73.784401 -62.7557984 1 -3.9331902 -0.5194201 3.53144 1 -0.0295805 -0.0227571 5.6569772e-04 -0.0369179 -0.010116 0.0302381 -0.0172573
10837 5 -83.2724991 -76.3438034 -62.426899 1 4.62712 -2.10007 -0.0637163 1 5.4448176e-04 -0.0113956 -0.0057736 -0.0085595 -0.0508696 -0.0122754 -0.0055415
10838 5 -83.0000992 -76.2576981 -59.6478997 1 2.1977 1.86234 0.234088 1 -0.0104442 -0.0524169 0.0047424 -0.0297285 -0.0192016 -0.0122529 -0.0193729
20540 5 -73.8823014 -74.2291031 -77.8778992 1 -0.297096 7.8269201 1.64667 1 0.0032449 -0.0014972 -0.01347 0.0071225 0.0127754 0.0087706 -0.0039075
1100 5 -89.7250977 -73.9436036 -77.9055024 1 2.76646 2.01109 -0.188357 1 0.0279248 0.0610935 0.0011435 0.0207741 0.0133493 -0.0161227 0.0300539
10841 5 -85.5901032 -76.5711975 -59.047699 1 -2.9464 1.0273 1.49804 1 -0.0072347 0.0119474 -0.0226513 -0.0106639 -0.0222561 0.0209049 -0.0059795
10842 5 -85.8364029 -76.2273026 -56.4026985 1 1.90873 0.6361521 -1.71279 1 -0.014983 -0.0077372 -0.0068587 -0.0276229 -0.0088939 -0.0040737 -0.0098596
20572 5 -73.9163972 -74.0999985 -48.6894989 1 -2.8150001 -0.739969 -2.5918 1 0.0157675 -0.0018039 0.0071383 -0.0106559 -0.0241497 -0.0049792 0.007034
657 5 -93.3638001 -85.6824036 -88.1832962 1 -5.8847198 2.3092401 -2.1041501 1 0.0141168 0.0309398 0.024393 0.012236 0.0059825 0.0114504 0.0231498
10845 5 -83.5850983 -76.3921967 -55.1236 1 7.8533602 1.50051 0.835584 1 -0.0328139 -0.0368116 -0.0072814 -0.0036813 -0.0358127 -0.0142018 -0.0256356
10846 5 -83.286499 -76.0530014 -52.5670014 1 1.023 -2.6831801 -3.0213599 1 -0.0130664 -0.0533927 0.0144728 -0.011561 -0.0237618 -0.0157294 -0.0173288
1088 5 -87.2137985 -74.290802 -89.3796005 1 -0.598337 -0.392077 1.1020401 1 0.0284902 -0.0064269 0.012914 0.0041835 -0.0259236 -9.5955334e-05 0.0116591
26 5 -93.4776001 -98.9093018 -71.1895981 1 6.1532002 0.6655121 -0.298046 1 0.0400154 -0.0539021 0.0069146 -0.0367166 -0.0169635 -0.032926 -0.002324
10849 5 -85.6139984 -76.3384018 -51.3717003 1 -1.71784 -2.9884502 -0.618009 1 -0.0181911 -0.0400733 0.0590955 -0.021373 -0.0072966 -0.0056918 2.7706537e-04
10850 5 -85.7807999 -76.3198013 -48.5206986 1 4.8730998 2.68134 -4.41079 1 0.0035003 -0.0142279 0.049194 -0.0251063 -0.0064502 -0.0163884 0.0128221
9770 5 -85.9123994 -98.7763977 -48.5158997 1 -2.4242301 -0.329898 -2.0158601 1 -0.0018396 -0.0011049 0.0218627 0.0232554 0.0131507 0.0047386 0.0063061
1127 5 -87.0962982 -74.0046005 -55.4217987 1 -0.540937 -2.7920001 -6.1342301 1 -0.0330715 -6.5384813e-04 0.0582651 -0.0211665 0.0138703 -0.0138285 0.0081799
10853 5 -82.9826966 -76.0400009 -47.4513016 1 3.6177299 3.3416901 -3.44752 1 -0.0052265 -0.0055425 0.0114089 -0.0094557 -0.0052247 -0.0207846 2.1330333e-04
10819 5 -81.8395996 -74.1931992 -81.0167999 1 2.6573 3.4045 -2.18504 1 0.009356 0.0331037 -0.0510816 -0.0075852 -0.0245082 -0.01259 -0.002874
19444 5 -74.0753021 -96.664299 -92.6512985 1 -6.4770398 6.2958698 -2.4426201 1 0.0194981 -2.3802378e-04 0.0217285 0.005997 -0.0109289 0.0156874 0.0136628
29178 5 -70.120697 -98.7748032 -77.6417008 1 -3.3969 -6.72507 -0.744908 1 0.0188386 0.0116725 -0.0037684 0.0348563 0.0139934 0.0092398 0.0089142
19447 5 -71.596901 -96.7766037 -91.5298004 1 -1.25238 1.85117 -2.03655 1 0.0019525 0.0049349 -0.0138519 0.0374916 -0.003149 -1.8923312e-04 -0.0023215
19448 5 -71.1388016 -96.5595017 -88.8122025 1 -1.45073 -0.624936 -4.4847102 1 0.0302739 -0.0051021 -0.0276898 0.0115404 -2.4233055e-04 0.018881 -8.3930864e-04
441 5 -93.2266007 -90.1107025 -88.2870026 1 -1.84363 -4.54736 -2.5 1 0.0354931 -0.011302 0.0174658 0.0374855 0.0062447 0.0264665 0.0138857
19451 5 -73.7724991 -96.8234024 -88.0169983 1 1.21337 0.514362 4.8264699 1 0.0397716 -0.0204317 -0.0011692 0.0045447 -0.0023583 -0.0053286 0.0060569
19452 5 -74.1551971 -96.6025009 -85.4168015 1 3.1981101 -3.85885 1.26168 1 0.0253034 6.0431905e-04 0.0042758 0.006751 0.0383987 -0.0291749 0.0100612
20546 5 -78.4791031 -76.5756989 -70.703598 1 -0.361619 4.9695902 3.3782201 1 0.0026613 0.0049455 0.0447683 0.0188645 0.0234178 -0.00642 0.0174584
19455 5 -71.2494965 -96.5586014 -84.7249985 1 -0.79889 -1.55242 4.0464001 1 0.0120589 0.0441965 0.0372249 0.0112363 0.0353673 -0.0055727 0.0311601
19456 5 -71.6179962 -96.4431 -81.8123017 1 1.92334 1.76297 1.13608 1 -0.0037784 0.0121248 0.0630128 0.0285308 0.0310864 -0.0048262 0.0237864
20545 5 -78.0804977 -76.6214981 -73.6775971 1 1.18145 -8.0985098 0.574654 1 0.0291831 -0.011511 0.0106016 0.0085483 0.0205544 0.0109034 0.0094246
19459 5 -73.921402 -96.1501007 -80.4468003 1 3.7721601 0.544728 -0.807272 1 5.7141409e-04 0.0133424 -0.0178587 -0.0165972 0.0366026 -0.0190978 -0.0013149
19460 5 -74.3905029 -96.3917008 -77.6845017 1 -1.06417 0.310065 3.5214701 1 0.0211831 -0.0017594 -0.036688 0.008268 0.0119724 0.0138464 -0.0057547
30241 5 -70.1511993 -76.5962982 -95.1921005 1 -3.2345901 -1.26155 3.8511902 1 0.0191252 -0.0264984 0.0404235 -0.0213725 -0.0266842 -9.6572237e-04 0.0110168
19463 5 -71.7240982 -96.6158982 -77.1923981 1 1.14515 4.2560701 -1.2058901 1 0.0253248 0.0368439 -0.0642218 0.0105862 0.0043989 0.0011651 -6.8436704e-04
19464 5 -71.7253037 -96.3186035 -74.512703 1 -1.66407 3.25263 2.59584 1 0.0098482 0.0407733 -0.0570053 0.0177423 -0.0031128 -0.0039304 -0.0021279
19458 5 -78.0994034 -98.5878983 -78.4550019 1 7.1293202 -0.31631 -4.33535 1 -0.0806013 0.011153 -0.0136912 -0.0097505 -0.0364235 -0.0385788 -0.0277132
19467 5 -74.0725021 -96.7643967 -73.4878006 1 2.5306001 2.85005 0.460004 1 0.0049387 0.012539 -0.0262041 -0.0201887 -0.0157918 0.0111539 -0.0029088
19468 5 -74.0488968 -96.935402 -70.8234024 1 0.118193 2.8067 -0.100742 1 0.0114954 0.0479713 -0.022072 0.001679 8.958868e-04 -0.0025244 0.0124649
20542 5 -75.1997986 -76.9196014 -74.4225006 1 -0.217292 0.652208 2.1849401 1 0.0307985 -0.0176748 -0.0069975 -0.0138261 0.0321283 -0.0010389 0.0020421
19471 5 -71.4065018 -96.539299 -69.8307038 1 -0.110308 1.41382 5.7508703 1 -0.0325076 0.0507592 0.0202966 8.9587432e-05 -0.0143659 -0.0084454 0.0128494
19472 5 -71.5578995 -96.5870972 -66.9953996 1 5.13023 -1.26765 3.2246301 1 -0.012171 0.0372718 0.0206015 0.0135852 -0.0159306 -0.0077362 0.0152341
20541 5 -75.4082031 -76.4125977 -77.0317993 1 5.1049299 3.7913699 2.83653 1 0.0047011 -0.0166776 -6.6636577e-04 -0.0159041 0.005414 0.0020247 -0.0042143
19475 5 -74.2305985 -96.4497986 -66.4950028 1 -4.8283 0.852163 -5.25737 1 -0.0132385 0.0242125 -0.0029496 0.0081588 -0.0091061 0.0059543 0.0026748
19476 5 -74.3964005 -96.515297 -63.6842995 1 -0.714708 4.46694 7.7806101 1 0.0052015 0.035352 0.0087521 0.0115411 -0.0175942 0.0332772 0.0164352
20539 5 -73.7694016 -74.1042023 -80.6179962 1 0.495666 0.61027 -1.5222301 1 -0.0234302 0.0159846 0.0071674 -9.3453026e-05 -0.0097365 -0.0201466 -9.2722464e-05
19479 5 -71.6847 -96.6645966 -62.7634011 1 -3.85215 1.86226 5.5263701 1 3.3077977e-04 0.052585 -0.0183384 -0.0081464 -0.0618444 0.02795 0.0115258
19480 5 -71.3103027 -96.6667023 -59.8522988 1 -1.54668 -1.04961 3.7367401 1 0.0496761 0.0100319 -0.0177769 -0.0070855 -0.0356583 0.0146813 0.013977
19449 5 -78.1272965 -98.6554032 -88.1830978 1 -1.91778 3.5104699 2.0016699 1 0.046578 -0.0443145 0.009259 0.0137689 -0.0186015 -0.0239619 0.0038408
19483 5 -74.1617966 -96.6520996 -59.0890999 1 -3.93165 -1.51879 -4.7923699 1 0.0387208 -0.0111443 0.0264513 -0.011672 0.0068063 0.034547 0.0180092
19484 5 -74.2725983 -97.1171036 -56.389801 1 0.122957 -0.732146 -8.1921396 1 0.0213567 -0.035302 0.0324122 -0.0109536 0.0159943 0.0075358 0.0061556
20538 5 -77.8911972 -76.1909027 -77.7623978 1 -1.21445 -1.19031 0.143958 1 0.0242797 -0.0123287 -0.0032304 -0.012216 0.0169903 0.0289412 0.0029069
19487 0 -71.7256012 -96.6616974 -55.168499 1 -0.690838 -1.42158 -2.2889099 0 0.0 0.0 0.0 0.0 0.0 0.0 0.0
19488 5 -71.8037033 -96.1675034 -52.3877983 1 3.1452899 -1.8322901 -1.0998501 1 0.0215953 0.0192534 0.0330385 -0.0242684 0.01999 0.0063509 0.024629
20537 5 -77.6529007 -76.2630005 -80.7145005 1 1.62614 -3.0968101 6.0106201 1 0.0114317 0.0044651 0.0108321 -0.0121381 0.0027216 -0.0285491 0.0089096
19491 5 -74.4299011 -96.6764984 -51.0387001 1 1.92274 -0.840702 2.0232401 1 0.0220201 0.0112135 0.0241734 -0.0201373 0.0127678 -0.0033303 0.0191356
19492 0 -74.2595978 -96.6285019 -48.4530983 1 -3.4996801 -1.11463 -3.21696 0 0.0 0.0 0.0 0.0 0.0 0.0 0.0
1119 5 -87.3118973 -74.0818024 -62.7360001 1 1.98841 -0.733033 0.145257 1 0.0149175 0.0057428 -0.0566886 -0.0106394 -0.0268944 0.0165217 -0.0120094
19495 0 -71.5156021 -97.1502991 -47.7764015 1 -0.290781 -4.7693701 0.135887 0 0.0 0.0 0.0 0.0 0.0 0.0 0.0
19658 5 -78.288002 -94.7409973 -92.682602 1 -4.0499902 -2.2016301 5.2566099 1 0.0205758 -0.0076463 -0.0089795 0.0067883 0.0172753 0.0268941 0.0013167
19660 5 -74.3986969 -92.180603 -92.8992996 1 -3.2411699 -3.9461802 -0.224587 1 -0.0106715 -0.0255564 0.0214325 -0.0423644 0.0075655 0.005133 -0.0049318
19661 5 -75.6908036 -94.3598023 -91.7563019 1 -8.4400301 -4.4682999 3.4675401 1 0.0089457 0.0203832 0.033427 0.0134988 -0.0119093 0.0158834 0.0209186
19662 5 -75.3600006 -94.5019989 -88.7882004 1 -0.0621505 0.675919 1.11891 1 0.0281966 -0.0214791 0.0314931 0.0062252 -0.0200618 -0.0055229 0.0127369
19663 5 -71.9524994 -92.0768967 -91.9095002 1 2.9756502 4.06673 -0.127921 1 0.0112328 0.0064762 -0.0038967 -0.0282114 0.0040916 -0.0028727 0.0046041
19664 5 -71.8202973 -92.2425003 -89.0702972 1 3.86551 5.2651801 -2.6936801 1 0.020285 0.0045148 0.0029395 -0.0131806 -0.0022088 -0.0185709 0.0092465
19665 5 -78.0217972 -94.4403992 -88.1931992 1 1.15265 -1.4531501 6.0612502 1 0.0458363 -0.0256095 0.0302895 -0.0046188 -0.0329649 -0.0044647 0.0168388
19666 5 -77.8587036 -94.4988022 -85.2259979 1 -0.773761 -0.453654 2.10056 1 0.0117361 -0.0287951 0.0224834 0.0029605 -0.0314477 -0.0043118 0.0018081
19667 5 -74.2080002 -92.3395996 -87.6775971 1 1.19424 -1.9255 -0.0277786 1 -0.0227267 -0.0229121 0.0192983 -0.0042131 0.0062907 0.0051283 -0.0087801
19668 5 -74.3802033 -92.1471024 -84.981102 1 1.28536 4.25282 8.9660302 1 0.0039817 -0.0106369 -0.0160512 0.011452 0.0321603 -0.0153104 -0.0075688
19669 5 -75.2966004 -94.4430008 -83.9756012 1 2.3768201 0.758515 0.78537 1 0.0190976 -0.0111407 0.0215958 0.0146025 0.0116127 -0.0281061 0.0098509
19670 5 -75.4397965 -94.1249008 -81.2830963 1 2.7453401 1.21333 -0.527977 1 -0.0293377 -0.0195129 0.0125474 -0.0014544 0.0270612 -0.0139238 -0.0121011
19671 5 -71.5345993 -92.088501 -84.7867966 1 2.4811299 -5.7827001 4.07232 1 0.0393217 -0.0115733 -0.0311259 0.0186541 0.0315749 -0.0033843 -0.0011258
19672 5 -71.7612992 -92.1639023 -82.082901 1 0.0030126 0.285115 0.151363 1 0.0217307 -0.0054821 0.0016229 0.0242632 0.0261754 0.0137771 0.0059572
19673 5 -78.0034027 -94.3886032 -80.5270005 1 0.226064 -0.270533 1.1917501 1 0.0082585 0.0086183 0.0050575 -0.002493 -0.0063484 -0.0329793 0.0073114
19674 5 -78.256897 -94.0723038 -77.6128006 1 -0.713748 0.8163401 -6.3035102 1 -0.0400596 0.0057638 -0.011662 6.356451e-04 -0.0137452 -0.024424 -0.0153193
19675 5 -74.2612991 -91.8216019 -80.6437989 1 -3.6236899 3.8327601 5.5681801 1 0.003767 -0.0331232 0.0131369 0.0148841 0.035181 -0.0034084 -0.0054065
19676 5 -74.270401 -91.9375992 -77.9380036 1 6.4689102 -3.00249 1.67083 1 0.015275 0.0149542 0.0051596 0.0022346 0.0335011 0.0079271 0.0117963
19677 5 -75.607399 -94.142601 -76.9654008 1 0.942054 -2.98309 4.10253 1 3.239656e-04 0.0229459 -0.024791 0.0022237 0.0102732 0.0115062 -5.0705347e-04
19678 5 -75.433197 -94.414299 -74.2733002 1 1.4587701 -2.64325 -6.3759999 1 -0.0197035 0.0341219 -0.0386563 -0.0132663 3.1475604e-04 0.0094351 -0.0080793
19679 5 -71.5132981 -91.907303 -77.1238022 1 -0.400755 2.0528901 -3.5778101 1 0.0281762 -8.6498118e-04 0.0147732 -0.009934 0.0212081 -0.0079163 0.0140282
19680 5 -71.7575989 -91.3848038 -74.4943009 1 -4.6721001 8.45436 -4.76823 1 0.0028207 0.0103134 0.016087 -0.0109859 0.0086035 6.6986342e-04 0.0097404
19681 5 -77.9676972 -94.2829971 -73.3945007 1 8.0128803 -2.99157 -4.0209899 1 -0.006615 0.0254159 -0.0305362 0.0064526 0.0107186 -0.0030812 -0.0039118
19682 5 -78.2708969 -94.3190994 -70.6703034 1 2.3773 0.118323 0.865496 1 0.0190509 0.0283678 -0.0266908 0.0048424 0.0386988 -0.0125965 0.0069093
19683 5 -74.277298 -92.1689987 -73.3063965 1 6.98525 -2.73485 7.6891999 1 -0.0104347 0.0290374 -0.0219501 -0.0306521 0.0128538 -5.9576164e-04 -0.0011158
19684 5 -74.1784973 -91.8662034 -70.7045975 1 3.21858 0.23577 2.2262001 1 -0.007702 0.01649 -0.0187895 -0.0370641 -4.914558e-05 -0.0144205 -0.0033338
19685 5 -75.558899 -94.564003 -70.1735992 1 2.04246 -2.85499 -6.2835698 1 0.01501 0.0429197 -0.0595338 0.0082835 0.009755 -0.0308545 -5.3471933e-04
19686 5 -75.6153031 -94.1483002 -67.4713974 1 -0.613815 1.03848 3.5745201 1 0.0244171 0.0403197 -0.0265665 0.0022235 -5.2896705e-04 -0.0257998 0.0127235
19687 5 -71.8426972 -91.5165024 -69.7153015 1 0.365156 -3.52298 0.361192 1 0.0038497 0.0101842 -0.0259121 -0.0411758 -0.0154691 -0.0050865 -0.0039594
19688 5 -71.5964966 -91.8037033 -66.953598 1 -4.27143 5.0129499 0.0149974 1 0.0026665 0.0329373 -0.0374847 -0.0146461 -0.0270826 0.0069047 -6.2697444e-04
19689 5 -78.0980988 -94.1268997 -66.4581986 1 1.76703 -1.59533 5.92349 1 0.0231108 -0.0155594 -0.0100003 0.0141731 0.0101153 -9.3127346e-04 -8.1628475e-04
19690 5 -77.9411012 -94.1575012 -63.6761017 1 1.5757001 2.1510799 3.27983 1 0.0092446 -0.0122731 0.0050431 -0.017994 0.0125705 0.0298109 6.7153697e-04
19691 5 -74.4036026 -92.0205002 -66.3712998 1 -2.3346701 -4.9902402 -3.3273499 1 0.0056138 0.0051985 -0.0070969 -0.0300637 -0.0261281 -0.0319016 0.0012385
19692 5 -74.1669006 -91.7686005 -63.6160012 1 -1.93786 2.4835899 -2.92884 1 0.0115688 -0.0111319 0.0214852 -0.0320597 -0.0132148 -0.0111354 0.0073074
19693 5 -75.398201 -94.2363968 -62.8754006 1 6.5174599 -0.105727 2.6155601 1 -0.0094931 0.0130375 0.0202384 0.0014166 0.0019432 0.0073097 0.0079276
19694 5 -75.5775986 -94.4590988 -59.9785004 1 2.89074 -2.70348 -0.247264 1 0.0092025 0.0139681 0.0133721 0.0100346 0.0101352 0.0192773 0.0121809
19695 5 -71.4363022 -91.7218018 -62.4860993 1 -5.52595 4.1796198 1.0504301 1 0.0145786 0.0163956 0.0230798 -0.0173272 -0.0155859 0.0096039 0.018018
19696 5 -71.6877976 -91.9573976 -59.6102982 1 3.1803801 -4.1793599 -2.1254301 1 0.0352314 0.0108937 0.0111516 0.0108245 -0.0022763 0.0212954 0.0190922
19697 5 -78.0158997 -94.2518997 -58.8012009 1 -2.92447 -3.40919 -1.74469 1 0.0079875 -0.0246775 0.0302082 0.0024621 0.0219829 0.0068672 0.0045061
19698 5 -78.0737991 -94.3191986 -56.1665993 1 2.29385 -5.28122 1.89436 1 0.016827 -0.0017529 0.0275136 0.0298213 0.0129433 4.431355e-04 0.0141959
19699 5 -74.3850021 -92.3059998 -59.0629005 1 -3.8899702 2.9531902 2.3714299 1 -0.0047093 0.004395 6.3576946e-04 -0.0016757 0.0057667 -0.00283 1.0714945e-04
19700 5 -74.3534012 -92.3804016 -56.3639984 1 4.92019 0.513856 2.64063 1 0.0053074 0.0468035 0.005643 -0.0020219 0.0039523 -0.0273441 0.0192513
19701 5 -75.2473984 -94.7363968 -55.1142998 1 -0.0360913 -2.2109201 -10.8205004 1 -0.0076231 2.7999823e-04 0.0505572 0.0140968 0.0155181 -0.0028748 0.0144047
19702 0 -75.6437989 -94.3551026 -52.3423004 1 -2.2869501 -1.6493501 8.3491497 0 0.0 0.0 0.0 0.0 0.0 0.0 0.0
19703 5 -71.7995987 -92.3529968 -55.4230004 1 -4.4047299 3.8122301 3.2205 1 0.0046436 -0.0135296 0.0048594 -0.0252747 -0.0219616 -0.0204552 -0.0013422
19704 0 -71.3687973 -92.1085968 -52.7709008 1 -0.214105 -5.4597802 2.73627 0 0.0 0.0 0.0 0.0 0.0 0.0 0.0
19705 5 -78.2445984 -94.0516968 -51.2783013 1 1.1455801 -2.53559 -2.4546199 1 0.0041219 -0.0103191 0.0314619 0.0110357 0.0068268 6.2044058e-04 0.0084215
19706 0 -78.2401962 -94.4778977 -48.6780014 1 -2.4804499 -10.1132002 -5.7725702 0 0.0 0.0 0.0 0.0 0.0 0.0 0.0
19707 5 -73.9888992 -92.1959 -51.6385994 1 4.7503801 -3.5569 1.8745 1 0.038302 -4.6905022e-04 0.0103976 0.0119239 0.0199034 0.0054126 0.0160768
19708 5 -73.7559967 -92.8686982 -48.9751016 1 -1.3547601 2.0155499 -1.13076 1 0.0211566 0.0366641 0.014063 0.0083686 0.0249063 -0.001037 0.0239612
19709 5 -75.6961975 -94.203598 -47.7294007 1 0.593683 1.26792 1.31699 1 0.0163372 -0.0055771 0.0051622 0.0088445 0.0100776 0.0271598 0.0053074
19711 5 -71.4693985 -92.4306031 -47.5242005 1 2.1475899 0.722154 -1.45037 1 0.0145875 0.0181334 0.0010258 0.0048397 0.0221811 -0.0063323 0.0112489
19874 5 -77.9154968 -90.2938004 -92.4219971 1 0.351455 -5.8797402 -0.561339 1 0.0130493 0.0088826 -0.008332 -0.0308586 0.0065374 -0.0276523 0.0045333
19876 5 -73.7841034 -87.924202 -92.4116974 1 2.8455802 -0.956154 0.201995 1 -0.009719 -0.0148277 0.03919 -0.012881 -0.0288782 -7.0226269e-04 0.0048811
19877 5 -75.3912964 -89.8940964 -91.5661011 1 3.41347 -1.17521 -0.332037 1 -0.0292014 -0.0429648 0.0052128 -0.0534189 -0.0046347 -0.0024701 -0.0223178
19878 5 -75.2699967 -90.2304001 -88.9196014 1 -2.4591999 1.05134 -3.65009 1 0.0017769 -0.0237713 -6.665555e-05 -0.0248637 0.0097547 -0.0085561 -0.0073537
19879 5 -71.3927002 -87.7201996 -91.2358017 1 2.8206501 -0.147247 -1.09513 1 -0.0337648 -0.0221783 -0.0109986 -0.0309402 -0.0118782 -0.0110642 -0.0223139
19880 5 -71.3463974 -87.4835968 -88.5485993 1 -3.4005101 -1.31812 0.201967 1 -0.0100891 0.0113463 -0.0339573 -0.0328788 0.0173791 -0.0184895 -0.0109
19881 5 -77.865303 -90.2184982 -88.3442001 1 0.0664529 -2.05322 -2.01967 1 0.0112921 0.0057978 -0.0024395 0.0038724 0.010643 -0.0217551 0.0048835
19882 5 -78.271698 -90.0423965 -85.4581986 1 6.53404 -5.88305 -0.640547 1 -0.0069786 0.0150738 0.0201939 0.0444435 0.0055437 -0.0320589 0.0094297
19883 5 -74.2461014 -87.9589006 -88.0016022 1 0.813703 3.69397 -2.09637 1 0.0022159 0.0022048 -0.0425599 -0.0293069 0.0228383 0.0048059 -0.0127131
19884 5 -74.5654984 -87.901703 -85.3473969 1 -5.1793699 -1.2561801 6.67727 1 0.0303358 -0.0307405 -0.0309734 -0.0200028 -0.0027147 -0.017956 -0.0104593
19885 5 -75.8603974 -90.0482025 -84.3209 1 0.467934 6.0890098 4.32405 1 -0.0061883 -0.0176726 0.0084749 0.0074126 0.0024072 -0.0207347 -0.0051287
19886 5 -75.4470978 -89.6091995 -81.6463013 1 0.294849 -5.9260402 2.22104 1 0.0053688 -0.0054001 0.0154401 -0.0027802 -0.00559 -0.0233458 0.0051363
19887 5 -71.7316971 -87.5409012 -84.498497 1 7.7774802 5.67908 -3.8417202 1 0.0409838 0.0152004 -0.0302322 -0.0053555 -0.001887 -0.0218338 0.0086507
19888 5 -71.6035996 -87.4903031 -81.7034989 1 -3.94891 -4.3530102 0.132886 1 0.0190402 0.0153116 -0.0099448 0.0063265 -0.0018916 -0.0320781 0.0081357
19889 5 -78.0459976 -89.862198 -80.6875992 1 2.59092 4.13866 2.27314 1 0.0064578 0.0245061 0.0235919 -4.7643252e-04 7.4074483e-04 -0.034041 0.0181853
19890 5 -78.1984024 -89.6483002 -77.8911972 1 1.01179 1.01899 1.33161 1 -0.0157295 0.0204867 0.0265571 -0.02148 0.0105829 -0.0073847 0.0104381
19891 5 -74.1689987 -87.5944977 -80.5587998 1 0.98727 -2.4432001 4.74365 1 0.0039186 0.0033199 0.0221389 0.0043221 5.7938748e-04 -0.0116593 0.0097925
19892 5 -74.2617035 -87.2894974 -77.6931 1 0.916356 -5.0348601 5.2520399 1 0.0140091 0.0013969 4.0450444e-04 -0.0076416 0.0143073 0.008707 0.0052702
19893 5 -75.6513977 -89.4552002 -76.8538972 1 0.29916 -0.923095 -0.558441 1 0.0151745 0.0234275 -0.0085316 -0.0064666 0.0180882 0.0055974 0.0100235
19894 5 -75.5077973 -89.8172989 -74.2464981 1 -7.29984 -0.103658 -1.05969 1 0.0010908 0.0028558 -0.031775 -0.017834 0.0121032 0.0223205 -0.0092761
19895 5 -71.4017029 -87.4673004 -77.1369019 1 -1.6364501 -4.4990201 4.8972302 1 0.0191606 0.0086386 0.007239 0.0061079 0.0051285 -0.021084 0.0116794
19896 5 -71.6027985 -87.1056976 -74.4590988 1 1.26656 2.41044 3.97961 1 0.038182 -0.0340114 -0.0091488 -0.0058687 -0.0096311 0.0118791 -0.0016594
19897 5 -78.1160965 -89.5687027 -73.2248993 1 3.94796 -3.88393 -4.5794502 1 0.0124122 0.0220725 -0.0578117 -0.0171004 0.00533 0.0152435 -0.0077756
19898 5 -77.983101 -89.8514024 -70.5646973 1 0.162187 -5.4623699 -2.07446 1 0.0171805 -0.0017245 -0.0550627 -0.0320584 0.0099427 3.42749e-04 -0.0132022
19899 5 -74.0777969 -87.6194 -73.6427002 1 4.4991298 2.26758 -2.78772 1 0.0344254 -0.0015555 -0.0044972 -0.0237267 0.0018682 0.0352988 0.0094576
19900 5 -74.0195999 -87.7431031 -70.9804002 1 5.16429 3.70133 -0.824183 1 0.0107931 -0.0205531 0.0088833 -0.027396 0.0187879 -0.0066366 -2.922367e-04
19901 5 -75.5730973 -89.8731996 -69.683197 1 -0.879297 -0.138957 -1.45156 1 0.0161686 -0.0088216 -0.0172439 -0.0439917 -0.0012275 -0.0094588 -0.003299
19902 5 -75.4680023 -89.6092987 -67.001297 1 -3.76206 -2.6266799 -0.401074 1 0.0315767 -0.0430441 -0.0176671 -0.028107 -0.0131679 -0.0103069 -0.0097115
19903 5 -71.4397965 -87.5059967 -69.7842026 1 -1.571 -1.71946 -0.77606 1 0.0218633 -0.0714428 0.0115361 -0.0582544 0.0151131 -0.0080055 -0.0126811
19904 5 -71.5607987 -87.1541977 -67.1246033 1 -2.4488201 2.4816301 4.6022001 1 0.0228811 -0.034368 0.0068047 -0.0178245 -0.0010406 -0.0144876 -0.0015608
19905 5 -78.2322998 -89.844803 -66.4244995 1 -2.6301999 -1.9221 -6.83814 1 0.0268824 -0.0293202 0.0011261 -0.0245095 -0.0124104 0.0042746 -4.3722839e-04
19906 5 -78.1733017 -89.9039002 -63.7296982 1 -4.33282 2.07533 -2.12429 1 0.058208 -0.0565266 0.0213526 -0.0273057 -0.0168421 0.0056631 0.007678
19907 5 -73.9643022 -87.4598999 -65.9821014 1 2.6900301 2.4244499 2.9528502 1 0.0411494 -0.0562313 0.0101462 -0.0413285 -0.0132689 -0.0039653 -0.0016452
19908 5 -73.7891999 -87.8647004 -63.2738991 1 3.6998401 2.61182 -7.4693299 1 0.0406024 -0.0536826 0.0273713 -0.031503 -0.0127655 0.0058065 0.0047637
19909 5 -75.5485001 -89.7771988 -62.3667984 1 -0.523442 -2.1786799 -3.30985 1 0.0577857 -0.0386322 0.0400204 -0.0312704 -0.0133175 -0.0163656 0.0197247
19910 5 -75.5287018 -89.7256012 -59.5320015 1 4.84089 -1.68825 -0.773251 1 0.0196844 -0.0054139 0.0327619 -0.020363 -0.0093961 -0.0240563 0.0156775
19911 5 -71.1596985 -87.4643021 -62.2564011 1 -0.499718 8.6958905 -2.36058 1 6.0656939e-05 -0.0130742 0.0345331 -0.0316433 0.0210512 0.0035923 0.0071732
19912 5 -71.5291977 -87.4735031 -59.4213982 1 0.573431 -3.79544 -0.780456 1 -1.3327501e-04 -0.011735 0.0275764 -0.0062616 0.0311638 8.5575199e-04 0.0052361
19913 5 -78.1501999 -89.9327012 -58.7757988 1 -1.58771 1.46252 1.5967601 1 0.0140065 -0.0210933 0.0306577 7.5904746e-04 -0.0129476 -0.0049619 0.007857
19914 5 -78.268898 -89.8740998 -55.9444008 1 -2.9624902 2.67484 -0.951061 1 0.0214541 -0.0170754 0.0316892 -0.0018013 -0.0107467 -0.0164056 0.0120226
19915 5 -74.0748978 -87.8074036 -58.3116989 1 4.1375198 5.5781398 -0.521118 1 0.0442869 -0.02496 0.0133883 -0.0120114 -0.0179102 0.0147969 0.0109051
19916 5 -73.9244004 -87.4582978 -55.6124993 1 -4.3624001 -1.4493001 2.0167301 1 0.0475182 -0.0202837 -0.0064195 0.0147135 -0.0145425 0.0149819 0.0069383
19917 5 -75.3719025 -89.8281021 -55.1110992 1 -6.5970502 -2.2756601 4.33289 1 0.0376355 0.0127157 0.0195001 0.0121347 0.0108244 -0.04254 0.0232838
19918 0 -75.5563965 -89.7296982 -52.1422005 1 9.5063896 0.476903 2.57564 0 0.0 0.0 0.0 0.0 0.0 0.0 0.0
19919 5 -71.0858994 -87.8929978 -54.8163986 1 -2.0615399 -0.676374 0.623406 1 0.0132968 -8.1983519e-04 -0.0110975 -0.0023173 0.0272598 -0.0144044 4.5981703e-04
19920 5 -71.7904969 -87.8912964 -52.1931 1 -1.33771 -3.7895601 -3.85355 1 -0.0102934 0.0106448 -0.0252367 0.0143091 0.0465014 -0.0176657 -0.0082951
19921 5 -78.1951981 -89.8289032 -50.9611016 1 -4.7358599 -0.8287871 4.18189 1 0.0019737 0.0152759 0.008663 0.0050718 0.0283982 -0.0018189 0.0086375
19922 0 -78.3351975 -89.7900009 -48.1543007 1 0.531417 -0.928025 -0.705809 0 0.0 0.0 0.0 0.0 0.0 0.0 0.0
19923 5 -74.3049011 -87.5781021 -51.2677994 1 1.57073 -0.295352 -2.5595401 1 0.0071602 0.0101022 -0.041854 0.0298825 0.0342625 -0.0025622 -0.0081972
19924 0 -74.5791016 -87.3391037 -48.4880982 1 0.966786 0.435849 1.43179 0 0.0 0.0 0.0 0.0 0.0 0.0 0.0
19925 5 -75.569603 -89.9036026 -48.0962982 1 0.486561 0.716178 1.94664 1 0.017431 0.0456513 -0.0228024 0.0433681 0.0391364 0.0084771 0.0134266
19927 5 -71.8104019 -87.8093033 -48.2285996 1 8.2788696 -5.54421 -4.2509098 1 0.0376486 0.0343751 -0.0339264 0.0208993 -0.0118787 -0.0027687 0.0126991
20090 5 -77.9473038 -85.2575989 -92.0836029 1 -1.24347 5.4292898 0.249894 1 0.0128573 0.0196909 0.0051561 0.0383375 -3.1962211e-04 0.013689 0.0125681
20092 5 -74.4227982 -83.4761963 -92.4718018 1 4.5374198 -0.762262 -1.70102 1 -0.0651126 0.0083579 -0.0406933 0.0256434 -0.0189757 0.038187 -0.0324827
20093 5 -75.1569977 -85.7926026 -91.5580979 1 -2.8778702 2.2005 1.96305 1 -0.0276511 -0.0019175 -0.0324343 0.0391723 0.0108499 0.0211783 -0.0206676
20094 5 -75.3442993 -85.8495026 -88.8876038 1 3.05914 0.935934 -0.134664 1 0.0207926 -0.0015111 -0.0512028 0.0251317 0.0492645 0.013917 -0.0106404
20095 5 -71.7843018 -83.4085999 -91.7986985 1 -2.3550999 2.4282201 2.4319699 1 -0.0520805 0.0125448 -0.0656447 -0.0011456 -0.0359003 0.0107342 -0.0350601
20096 5 -71.6763993 -83.0964966 -89.0010986 1 1.14893 -3.82302 -1.0573 1 0.0072021 -0.0166694 -0.0196248 -0.0328707 -0.0301289 0.011941 -0.0096974
20097 5 -78.1444016 -85.4381027 -87.8506012 1 1.6762901 0.849959 -3.97187 1 0.0124728 0.0276669 -0.0292907 0.0393907 0.0508245 6.4013958e-04 0.0036163
20098 5 -78.5698014 -85.5073014 -85.2752991 1 -0.759567 -0.706429 2.5978401 1 0.0080566 -0.0011136 -0.0289789 0.0290426 0.0178075 -0.0079929 -0.0073453
20099 5 -74.2197037 -83.3775025 -88.2622986 1 0.942609 -1.59859 -3.86921 1 -0.0037622 0.017044 -0.0217888 -0.0131904 0.0231074 0.0085505 -0.0028357
20100 5 -74.4378968 -83.4014969 -85.4368973 1 -2.6708801 2.99159 1.3009501 1 0.0124439 0.0123027 -0.0214179 -0.026975 -0.0116766 -0.0025351 0.0011096
20101 5 -75.7365036 -85.7036972 -84.4732971 1 0.912241 4.6123801 0.960984 1 0.001252 0.0123377 -0.0226154 -0.0033127 0.0082179 0.0081429 -0.0030086
20102 5 -75.2281037 -85.4355011 -81.7893982 1 1.6547101 -4.7563501 1.38953 1 0.001467 -0.0074924 -0.0133833 0.0069502 -0.0139231 -4.1494126e-04 -0.0064696
20103 5 -71.8155976 -83.0849991 -84.4981003 1 -0.460105 -0.901287 -6.6196399 1 0.020583 -0.0028241 -0.0406171 -0.0301305 -0.0215452 0.0050296 -0.0076194
20104 5 -71.7814026 -82.928299 -81.9199982 1 2.5269301 2.38906 0.366516 1 0.0178699 0.0027626 -0.0353101 6.6784215e-04 -0.0446988 -0.0024139 -0.0048925
20105 5 -77.979599 -85.1837997 -80.8122025 1 -2.9970702 1.94727 0.124493 1 0.0031084 -0.0028408 0.0191794 -0.0186425 0.0053411 -0.0081071 0.0064823
20106 0 -78.0494003 -85.0468979 -78.139801 1 -3.1135099 -3.43552 -8.2843399 0 0.0 0.0 0.0 0.0 0.0 0.0 0.0
20107 5 -74.4773026 -83.0552979 -81.384903 1 -2.9558302 -0.608622 3.9834002 1 -0.0373039 0.0104429 -0.023711 -0.0028443 -0.0084842 -0.010218 -0.0168573
20108 5 -74.0577011 -83.0008011 -78.6611023 1 -1.47778 -3.04725 0.175431 1 -0.0144413 -0.0268362 0.0105043 0.0113971 -0.0063342 0.0193945 -0.0102577
20109 5 -75.3971024 -84.7919007 -77.1664963 1 -1.04216 4.0837102 -4.1602998 1 -0.0044197 -0.0147892 0.0363224 0.0152213 0.0173443 0.0409895 0.0057045
20110 5 -75.4250031 -85.2715988 -74.4459 1 7.9000402 -3.03075 -2.39292 1 -0.0061564 -0.0061808 0.0400265 -0.0044767 0.015519 0.0358088 0.0092298
20111 5 -71.5774002 -83.0602036 -77.1407013 1 3.0083301 5.9088602 0.0544208 1 0.0047413 -0.03467 0.0427668 0.0339568 -0.0295185 0.0152327 0.0042794
20112 5 -71.8210984 -83.1091003 -74.495102 1 -1.99352 -3.3118999 -4.46591 1 0.0282702 -0.0403748 0.0390162 0.0149101 -0.0099936 0.0049036 0.0089705
20113 5 -78.0576019 -85.2979965 -73.1600037 1 -8.0905199 -1.7471 -5.4759498 1 0.0344971 -0.0284025 -0.0354826 -0.0199256 -4.9112798e-04 0.0299476 -0.009796
20114 5 -77.7077027 -85.3013992 -70.3621979 1 0.226089 -1.23401 2.8532 1 0.0303408 -0.0102766 -0.052085 0.0079515 0.0020386 0.0033588 -0.0106736
20115 5 -74.2548981 -82.9233018 -73.1764984 1 2.6708801 -4.0564699 -4.6617298 1 0.0231176 -0.025983 0.0513626 0.0221374 -0.0052364 0.0245692 0.0161657
20116 5 -74.0360031 -83.0252991 -70.328598 1 -3.1585 -4.8758702 4.41324 1 0.0154591 0.0108075 0.0242394 0.0341728 0.0212792 0.0090847 0.0168353
20117 5 -74.9391022 -85.5445023 -69.6846009 1 1.1361001 0.852809 5.45607 1 0.0388557 -0.0127566 -0.0219323 0.0033108 0.008565 2.8924476e-04 0.0013889
20118 5 -75.895897 -85.4841004 -67.1188965 1 -1.76992 2.96363 -2.31268 1 0.0123238 -0.036565 -0.0302132 -0.0047731 0.0117136 0.0042158 -0.0181514
20119 5 -71.1625977 -83.2165985 -69.8431016 1 -5.8428798 2.7792001 2.1576901 1 0.0291028 -0.0030584 -0.0077449 0.0426075 0.0433363 0.0167719 0.0060998
20120 5 -71.5000992 -83.2013016 -67.2408981 1 0.0960249 1.04282 -2.5747299 1 0.0245884 -0.0286425 0.0039469 0.0018765 0.0292452 -0.0058433 -3.57512e-05
20121 5 -78.2993012 -85.6233979 -66.3187027 1 1.89018 6.71062 -0.597844 1 0.0155888 -0.0355607 0.0086445 -0.0074183 -0.0071334 -0.0095071 -0.0037758
20122 5 -77.885498 -85.8022995 -63.6004982 1 -0.0851057 -1.17456 -5.14782 1 0.0171255 0.0166324 0.0145477 -0.0061726 -0.0133861 -0.0199729 0.0161019
20123 5 -74.2670975 -83.4207001 -66.1682968 1 -5.5020199 2.5450001 2.8174601 1 0.0259524 -0.0080497 4.888374e-04 -0.0023225 0.018744 -0.0059496 0.0061305
20124 5 -74.3041992 -83.1961975 -63.5345993 1 -3.6305399 -0.674127 4.6643501 1 0.0118765 0.0050261 0.0164602 -0.0054204 -0.016017 -0.0186567 0.0111209
20125 5 -75.3342972 -85.623497 -62.5088997 1 -1.60595 1.44881 3.38431 1 0.0424854 -0.0289057 0.00635 -0.0182097 -0.0207937 0.0160692 0.0066433
20126 5 -75.7082978 -85.4689026 -59.6694985 1 2.4324901 0.614922 1.39809 1 0.0354224 -0.0202033 0.0053943 -0.0029178 -0.0185534 0.0167849 0.0068711
20127 5 -71.6695023 -83.0457993 -62.2909012 1 -3.5061801 -5.56776 -1.82874 1 0.0113897 -0.0217125 0.012246 -0.0148311 -0.0151331 0.0087695 6.4106856e-04
20128 5 -71.4871979 -83.3131027 -59.4668007 1 -1.60375 -2.7479999 1.92378 1 0.0227085 -0.0169045 0.0048653 -0.0071052 -0.0270902 0.0130034 0.0035564
20129 5 -78.2384033 -85.762497 -59.2489014 1 -7.3958502 -1.67364 3.4904201 1 -0.0102127 0.0191986 0.0145865 0.0073875 0.0148067 0.0053339 0.0078575
20130 5 -78.5852967 -85.610199 -56.5312996 1 2.9853402 -7.3919802 -4.3650599 1 -0.0192731 0.014823 0.0504621 -0.0064917 -0.0090387 -0.0130699 0.0153373
20131 5 -74.1268005 -83.2381973 -58.9844018 1 2.2619701 6.2360602 2.1198001 1 0.0291578 0.0131552 -0.03893 -0.024294 -0.024785 0.00858 0.0011276
20132 5 -74.2278977 -83.3891983 -56.3218002 1 -1.5156501 -4.0354199 0.876404 1 0.0195104 0.0194245 -0.0056866 -0.0255577 -0.0383438 -0.0102435 0.0110827
20133 5 -75.9357986 -85.6252976 -55.1898003 1 5.3003302 -0.210091 2.19222 1 0.0359673 0.0044017 0.0138728 -0.0021047 -0.0147575 0.0207271 0.0180806
20134 5 -75.4644013 -85.4024964 -52.2737999 1 -4.0722199 -5.9997102 -2.2260301 1 -0.0156437 0.009311 0.0221756 -0.005332 -0.0024729 0.0080886 0.005281
20135 5 -71.5898972 -83.1958008 -55.1325989 1 -2.99921 -5.3822599 0.394507 1 0.0172322 0.0280011 -0.027582 -0.0116754 -0.0257036 -0.011467 0.0058837
20136 5 -71.5949021 -82.8880998 -52.4081001 1 0.881891 4.0995498 -2.8678502 1 -0.0036979 0.039982 -0.0167915 -0.0157137 -0.0098864 -0.0280579 0.0064975
20137 5 -77.8901978 -85.1949997 -51.5399018 1 3.37131 -1.36209 -0.107008 1 -0.0680685 0.0394999 -0.0325581 0.0017259 0.0445881 0.0125045 -0.0203755
20138 5 -78.5507965 -85.3574982 -48.926201 1 -4.9636998 -3.51615 -3.09902 1 -0.0186089 -0.0092674 -0.0013064 -0.0279116 0.020045 0.0396014 -0.0097276
20139 5 -74.220398 -83.0905991 -51.7401009 1 1.9121702 2.63709 -0.0536587 1 -0.003998 0.0245439 0.0192396 -0.0094633 0.0096121 -0.0015842 0.0132618
20140 5 -74.1160965 -83.2184982 -48.6497994 1 1.1564601 -1.01688 -3.1879301 1 0.0260491 -0.011652 -0.0027831 -0.0133124 0.0074851 0.0189441 0.0038713
20141 5 -76.052803 -85.0045013 -47.8872986 1 1.3150001 2.4486699 11.6560002 1 0.0028475 0.0084954 0.0045604 -0.0047112 0.0047662 0.0097052 0.0053011
20143 5 -71.5786972 -82.9199982 -47.8165016 1 -3.55174 0.0670952 4.0754099 1 0.0314614 0.0101852 -0.005377 -8.9203206e-04 3.2319012e-04 -0.005996 0.0120899
20306 5 -77.8367996 -81.0385971 -92.640503 1 -1.3937 1.59864 -2.6558399 1 -0.0364328 -0.0126078 -0.012526 -0.0217393 -0.004438 0.0431119 -0.0205222
20308 5 -74.3359985 -78.697197 -93.0037994 1 -5.6742702 -3.0632501 0.653338 1 -0.0072099 0.0387703 0.0065692 -0.038146 -0.0101482 0.0072118 0.0127099
20309 5 -75.4243012 -80.9196014 -91.7432022 1 -0.594629 -4.7061301 3.7071901 1 -0.0431253 0.0361562 -0.0173057 -0.0064688 -4.7184043e-04 0.0172917 -0.0080916
20310 5 -75.6970978 -81.3215027 -88.9798966 1 2.5401001 -4.2494798 -9.6576901 1 -0.0025985 0.0284409 -0.0235236 -0.005294 0.0063393 0.0280849 7.7294622e-04
20311 5 -71.7574005 -78.376503 -91.4604035 1 7.0680199 1.84102 4.7691303 1 -0.0024944 0.0180983 -0.0168234 -0.0443925 -0.0317817 -0.0042477 -4.0649962e-04
20312 5 -71.3295975 -78.5894013 -88.8355026 1 1.77296 -1.52415 0.674863 1 0.0303287 0.0150912 -0.0253941 -0.0348779 -0.0387625 0.0096112 0.0066753
20313 5 -78.1492996 -80.9131012 -88.1019974 1 -5.1810899 -0.163357 2.0291801 1 -0.0177425 -0.0295952 -0.0256586 -0.0084463 0.029809 0.0214913 -0.0243321
20314 5 -78.1365967 -81.1902008 -85.713501 1 6.50103 0.240763 -5.1576901 1 -0.0153031 -0.0257876 -0.0125082 -0.001409 0.0078657 -0.0196707 -0.0178663
20315 5 -74.2826004 -78.8945008 -88.210701 1 2.4196401 -9.1510096 0.893581 1 0.0258231 0.0150489 -0.042128 -0.0145496 -0.0114451 0.0015384 -4.1868763e-04
20316 5 -74.2767029 -78.7949982 -85.5534973 1 2.6712501 5.8241 -6.64357 1 0.0354143 0.0264253 -0.0184732 -0.02652 -0.0055632 -0.0299312 0.0144555
20317 5 -75.5358963 -80.8918 -84.6561966 1 3.7725201 6.3752298 1.58127 1 -0.0185807 0.0015366 -0.0059972 -0.0319078 0.0107439 -0.022167 -0.0076804
20318 5 -75.5388031 -80.8488998 -81.859398 1 -0.908543 1.96314 -1.5666501 1 -0.0483256 0.0125378 0.0031043 -0.0077208 0.0083683 -0.031678 -0.0108945
20319 5 -71.4091034 -78.6051026 -84.705101 1 -0.334952 -2.01685 -2.5915799 1 0.0111561 -0.0122304 0.0048367 -0.0117212 -0.018474 -0.0326967 0.0012542
20320 5 -71.7817993 -78.4753037 -81.8475038 1 0.854012 1.38629 1.537 1 -0.0020759 -0.0122503 0.0213974 -0.003946 -0.0351469 -0.0324559 0.0023571
20321 5 -77.6577988 -80.6751023 -80.5385971 1 4.1650701 -3.82792 -8.448 1 -0.0427674 -0.030618 0.0013943 -0.0440874 0.0303871 -0.0370948 -0.023997
20322 5 -78.0478973 -80.9413986 -77.8434982 1 -0.521928 -5.1297302 -5.2798801 1 -0.0125272 -0.0091434 -0.0100169 -0.0204285 0.0524826 -0.0040024 -0.0105625
20323 5 -74.2919006 -78.6278 -80.9424974 1 -0.907413 1.90112 -0.24771 1 -0.0633423 -0.0187796 0.0091321 -0.0219861 0.0079247 -0.0382076 -0.02433
20324 5 -74.0736008 -78.5214997 -78.2574005 1 -2.28089 2.0913601 0.328672 1 -0.0093313 -0.024069 0.0077022 -0.0064255 -0.0124718 -0.0144718 -0.008566
20325 5 -75.4648972 -80.5730973 -77.6679001 1 -0.652601 1.2870801 2.16538 1 -0.0346145 -0.0506949 0.0442731 7.4653535e-04 0.0171613 -5.1768155e-04 -0.0136788
20326 5 -75.4856034 -80.7507019 -74.8013993 1 1.1727099 0.302791 7.56495 1 -0.0017363 -0.062005 0.0757383 -0.0049893 0.0275249 0.0078189 0.003999
20327 5 -71.8711014 -78.6518021 -77.107399 1 -4.4656301 -5.42203 -1.3985601 1 0.0256177 -0.0367704 0.0122296 -0.0142974 -0.029806 0.0103851 3.5896664e-04
20328 5 -71.4710007 -78.9309006 -74.2984009 1 -1.11546 8.9176598 -4.0627499 1 0.0114447 -0.0489923 -0.0024805 -0.0360363 0.0212407 -0.019375 -0.0133427
20329 5 -77.980301 -80.921898 -73.2480011 1 -7.4235301 2.89059 -0.493381 1 0.0099278 -0.0382246 0.0346156 -0.0173133 0.0156689 0.0381268 0.0021063
20330 5 -78.1518021 -81.0362015 -70.4312973 1 1.88897 -0.387315 3.12151 1 -0.0062161 -0.0229832 0.0221096 0.0223286 -5.4671893e-05 0.020504 -0.0023632
20331 5 -74.0154037 -79.0056992 -73.2521973 1 -2.4809201 -5.60706 0.670877 1 0.0031261 -0.0619383 0.0271424 -0.0044176 0.0296362 -0.0042044 -0.0105566
20332 5 -74.8013001 -78.5481034 -70.5661011 1 1.8697702 0.159361 1.3303601 1 -0.0128338 -0.0154864 0.0308102 0.0072996 0.0552654 0.0012183 8.2998276e-04
20333 5 -75.6334992 -80.8985978 -69.6153031 1 -3.8141999 -1.06565 3.7769201 1 0.0054346 0.0068539 -0.006063 0.0265937 0.0290022 0.0142732 0.0020752
20334 5 -75.713501 -81.1019974 -66.7341004 1 -4.3779402 5.1440702 -10.0394001 1 -0.0024901 8.8199797e-04 -0.0112439 0.0054805 0.0094548 -0.0101508 -0.004284
20335 5 -72.1166 -78.4990006 -70.1811981 1 1.26725 -6.2966499 2.93707 1 0.0084036 -0.0099002 -0.00348 0.0445351 0.048747 -0.0187452 -0.0016589
20336 5 -71.9716034 -78.672699 -67.1569977 1 4.49084 2.26807 8.5819702 1 -0.0160414 -0.0102991 0.0509854 0.0069683 0.0013905 0.0072807 0.008215
20337 5 -78.1998978 -81.1392975 -65.7306977 1 4.13761 -0.588257 -0.130825 1 -0.0069123 0.0254271 0.0151783 0.0233539 -0.0172562 -0.0238194 0.011231
20338 5 -78.1729965 -80.7061997 -63.0295982 1 -5.7445002 4.8390098 3.34254 1 -0.0026017 0.0397501 -0.0267104 0.0223619 -0.0207273 -0.0348834 0.0034793
20339 5 -74.3880997 -78.6488037 -66.0494003 1 4.90059 -1.29921 0.0520968 1 -0.014252 0.0214414 0.0255943 0.0058046 -0.0148145 0.0096078 0.0109279
20340 5 -74.0263977 -78.8535996 -63.1595993 1 -0.633462 -0.062422 4.4401303 1 -0.032 0.0138551 -0.0057555 -0.0012913 -0.0427475 -0.0021258 -0.0079668
20341 5 -75.4261017 -81.2160034 -62.3203011 1 -5.65971 -3.02735 -0.277632 1 0.0160052 0.0233514 -0.0314157 0.0015408 -0.0039364 -0.0163962 0.002647
20342 5 -75.558403 -81.0086975 -59.7542 1 0.546215 -0.819155 1.99195 1 0.0314351 0.0126368 -0.027541 -0.0141378 -0.0200901 -0.0160882 0.0055103
20343 5 -71.5995026 -78.6585999 -62.1281014 1 -1.70209 -0.268418 -5.8765702 1 -0.0622781 0.0205836 0.0083737 -0.0071629 -0.0267891 0.0145212 -0.0111069
20344 5 -71.4168015 -78.6666031 -59.328701 1 -1.05015 2.1375501 2.4593501 1 -0.0689651 0.0164271 2.6462431e-04 -8.007041e-04 -0.0397251 0.0070872 -0.0174245
20345 5 -78.3230972 -80.9414978 -58.8223 1 -2.68873 6.1777201 -1.64393 1 0.0123357 0.0302232 -0.0218513 0.0270776 0.0123926 -0.0237137 0.0069025
20346 5 -77.8927002 -80.842003 -56.0588989 1 -3.1891 -4.9505402 5.50107 1 0.0296932 0.0234102 0.0115027 0.0108344 0.0037551 -0.0351397 0.0215354
20347 5 -73.9096986 -78.8699036 -58.8737984 1 -0.8109851 1.8191201 0.746899 1 -0.0015039 0.0264713 -0.0249876 -0.010162 -0.0322782 -0.0236307 -6.7446265e-06
20348 5 -73.7406998 -78.5126038 -55.9235002 1 -5.8248902 -5.3364601 -5.81456 1 0.0089341 0.0128059 0.0011927 9.2189856e-04 -0.0326716 -0.0332812 0.0076442
20349 5 -75.1643982 -80.8380966 -55.5797005 1 2.90059 -3.7505 -0.246758 1 0.0176323 0.0290927 -0.0053763 -0.0106799 -0.0100681 -0.0391111 0.0137829
20350 5 -75.2129974 -80.6231003 -52.4594002 1 0.122015 3.8938402 1.0156699 1 -0.0168609 0.023137 0.0159208 0.0200617 0.0085592 -0.0087029 0.007399
20351 5 -71.3199005 -78.5679016 -54.7811013 1 2.4146099 -1.92627 1.28424 1 -0.0155221 0.0380766 0.0222738 7.8632264e-04 -0.0259913 -0.0223741 0.0149428
20352 5 -71.3330994 -78.370903 -51.8440018 1 0.238576 4.8187299 -2.2083199 1 -0.001569 0.0131002 -0.0176514 -0.0089886 0.0045802 -0.0213926 -0.0020401
20353 5 -77.7945023 -80.3158035 -51.668499 1 0.131472 1.9418402 4.09588 1 -0.0016646 -0.0018392 -0.0098806 0.0276307 0.0294326 -0.0073633 -0.0044615
20354 5 -78.0542984 -80.6512985 -48.9558984 1 1.29497 -5.3536501 -3.4377001 1 -0.0299722 0.0111419 -0.0170747 0.0050439 0.0214235 0.0444618 -0.0119684
20355 5 -74.0307007 -78.4590988 -51.4383011 1 1.06054 -0.835831 6.1214199 1 0.0060288 0.0031008 0.0015648 0.0077583 -0.0045223 -0.0237294 0.0035648
20356 5 -74.4826966 -78.6546021 -48.6474991 1 5.26547 2.2971301 -1.34714 1 0.0029166 0.0174415 -0.0274806 -0.0163956 -0.0075111 0.0024499 -0.0023742
20357 5 -75.8143997 -80.8948976 -47.8922998 1 -2.79773 -2.9231802 6.5115299 1 -0.0134812 -0.0093931 -0.0126717 -0.0079589 0.0125933 0.0152706 -0.0118487
20359 5 -71.6713028 -78.4913025 -47.9473 1 -3.2225599 3.4820299 5.2944498 1 0.0324652 0.0303227 -0.0746829 -0.0301787 0.002791 7.7884808e-04 -0.003965
20522 5 -77.964798 -76.4552994 -92.7957001 1 3.4184799 4.47402 0.156676 1 -0.0231581 0.0228479 -0.0035065 0.0161535 0.0122306 -0.0023715 -0.0012722
37 5 -90.7154007 -98.6735993 -62.3986015 1 0.756965 -0.978506 -0.65003 1 0.0073872 0.0180931 -0.0153831 -0.009386 0.0184268 0.004901 0.0033657
20525 5 -75.4764023 -76.3593979 -91.828598 1 3.4865201 4.0390401 -1.09744 1 -0.0170424 -0.0067161 0.0196289 -0.0120522 0.0017539 0.0019157 -0.0013765
20526 5 -75.6123963 -76.4841004 -89.2712021 1 8.35637 6.2259102 9.6993504 1 0.0058023 0.0196427 0.0242839 -0.0082506 0.0029327 0.0077854 0.0165763
1131 5 -89.6149979 -74.4054031 -51.3035011 1 3.3610799 -4.5988002 0.0141842 1 -0.0408512 0.0134344 0.0282891 -0.001313 0.0177429 0.0179472 2.90774e-04
1120 5 -87.2654038 -74.2164993 -60.0508003 1 1.09153 1.43562 -2.28896 1 0.0164704 0.0118322 -0.0338433 0.0034016 -0.0071858 0.0058552 -0.0018469
20529 5 -78.0686035 -76.5488968 -88.0093994 1 -1.0106601 6.0238299 -7.5408001 1 -0.0379355 -0.0159617 0.0361461 0.0026863 0.0282387 -0.0048483 -0.005917
20530 5 -78.2522965 -76.6242981 -85.0295029 1 -3.15223 -5.5165301 1.52134 1 0.0038012 2.5984245e-04 0.0248151 -0.0112983 8.9750854e-04 -0.0349474 0.0096254
10847 5 -79.4517975 -74.3124008 -54.6461983 1 2.1124001 0.46377 4.01829 1 -0.0160401 0.0387952 0.0102998 -0.0075122 1.6579285e-04 -0.0083382 0.0110183
20571 5 -74.1453018 -74.1202011 -51.3037987 1 1.61641 7.8200999 -1.11086 1 0.0281714 0.0104083 -0.0041969 0.012302 -0.0322774 -0.0157042 0.0114609
20533 5 -75.4275971 -76.4997025 -84.6307984 1 2.70465 0.553436 1.32853 1 0.0164587 4.623231e-04 -0.0033218 -0.0324469 -0.0037734 -0.0477136 0.0045331
20534 5 -75.202301 -76.0973969 -81.8189011 1 1.26418 4.8579702 1.67284 1 -0.00359 -0.0047377 0.0125645 -0.0270632 -0.0013217 -0.0424902 0.0014123
20556 5 -74.4044037 -74.0603027 -63.3054009 1 -0.915242 -3.3853901 -0.790133 1 -0.0327779 0.0033923 -0.0360035 0.0151627 -0.020533 0.007739 -0.0217964
20536 5 -71.2528 -74.0481033 -81.5429001 1 -3.6442499 -0.0609946 2.5601201 1 -0.0675569 0.0070695 0.0272852 0.0213903 -0.0176024 0.0093163 -0.0110674
10843 5 -81.7996979 -74.1388016 -58.3409004 1 -0.466063 8.2637797 -7.5268002 1 -0.0060815 -0.0341082 0.0314466 -0.0136945 -0.0133393 0.0268644 -0.0029144
19461 5 -75.8524018 -98.7386017 -77.1913986 1 -0.0681643 -6.7823901 4.2743101 1 -0.0197133 0.0156775 -0.01891 -0.0045682 -0.0298702 0.0124085 -0.0076486
1104 5 -87.2558975 -74.3164978 -74.7029038 1 -4.1065998 0.226992 0.316228 1 0.0422232 0.0070787 -0.018979 0.0329996 0.0168819 -0.0119743 0.0101076
20560 0 -71.7506027 -74.2233963 -59.8186989 1 -3.22613 2.3345101 4.2734499 0 0.0 0.0 0.0 0.0 0.0 0.0 0.0
10844 5 -81.9997026 -74.1588974 -55.6804009 1 -2.2024901 -1.15686 -0.792517 1 -0.0130688 -0.0233486 0.0090672 0.0034946 -0.0074667 0.0023825 -0.0091167
1096 5 -87.398201 -74.4838028 -81.5810013 1 2.0983501 -2.5401399 1.17576 1 0.017273 0.0250981 0.0187674 0.0211031 -0.005278 -0.0128473 0.0203795
1124 5 -89.620102 -74.4643021 -56.1980019 1 -0.303336 -0.0421791 -3.60829 1 -0.0356187 0.0249877 0.0220502 -0.0243722 0.0141399 0.0131964 0.0038064
1107 5 -89.7895966 -74.1082001 -73.7328034 1 -2.7323599 1.5431201 -4.6465702 1 0.0372852 0.0428573 -0.0110967 0.0112798 0.0132228 -0.0091775 0.0230153
1112 5 -87.4688034 -74.305397 -67.2093964 1 -2.8469602 -0.711382 -0.844426 1 -0.016319 -0.0262051 0.0414957 0.0110196 -0.0154242 0.0331615 -3.4280381e-04
10832 5 -79.964798 -74.0382996 -66.7394028 1 -7.28968 1.68054 -4.17205 1 0.0099155 0.0443602 0.0298416 -0.0175809 -0.0297736 -0.0126432 0.0280391
1084 5 -89.7469025 -74.2418976 -93.1091995 1 5.5963803 -3.78753 -2.01633 1 0.0190412 0.0201475 -0.0012962 -0.0324176 0.0147708 -0.0411849 0.0126308
10848 5 -79.3367996 -73.7565995 -51.9956018 1 4.1221299 -0.242102 2.86498 1 0.0146876 0.0113008 -0.0029764 0.0103195 -0.0149179 -0.022759 0.0076707
10803 5 -82.0230026 -74.5207978 -95.1363983 1 0.379528 0.588483 -3.29316 1 0.0013251 0.026272 0.0150782 -0.042412 0.009322 -0.0152734 0.0142251
20524 5 -73.9572984 -74.0177994 -92.6087036 1 -4.36971 -4.3428602 -1.7966401 1 0.0533427 -0.0126245 0.0044635 0.0240494 0.0077724 -0.0105413 0.0150606
10835 0 -82.5549011 -74.2479019 -65.884102 1 0.416024 2.10056 -7.4876299 0 0.0 0.0 0.0 0.0 0.0 0.0 0.0
20564 5 -74.3130036 -74.058403 -55.8832016 1 1.50694 -3.9352702 -0.233553 1 0.0288467 0.0057986 0.02944 0.013405 -0.011617 -0.0133987 0.0213618
10827 5 -81.9389038 -74.4250031 -73.5130005 1 -6.0750999 1.54886 -1.93454 1 -0.0062396 -0.0235907 0.0325131 0.023756 0.0183574 -0.0189491 8.9425116e-04
10812 5 -81.8248978 -74.3386994 -85.3730011 1 -2.40873 0.814289 0.608434 1 -0.0419866 0.0195518 0.0221603 -0.0149254 -0.0169821 -0.0079924 -9.1506653e-05
19470 5 -75.5765 -98.8102036 -67.2583008 1 2.4422701 5.0948801 3.3041401 1 0.0198114 0.0139981 0.0106358 0.032027 0.0288235 -0.0083047 0.0148151
1108 5 -90.0649033 -73.8582002 -71.0262985 1 -4.81212 2.48293 0.43137 1 -0.0116225 0.0083608 0.0080749 0.0104276 0.0138067 -0.001821 0.0016044
20527 5 -71.3507004 -74.1435013 -91.7256012 1 0.089328 -3.90779 -2.1071401 1 0.0537417 -0.0500345 0.0131479 0.0093105 0.0067081 0.0070802 0.0056184
20551 5 -71.9245988 -74.0803986 -69.8154984 1 0.255501 -0.94747 3.7891 1 0.0018242 -0.0080546 -0.015299 -0.0131237 0.0524668 -0.0238261 -0.0071764
20528 5 -71.8429032 -74.2699967 -88.961197 1 -2.12324 6.16503 9.6352501 1 0.0346747 -0.0074731 0.0029795 0.0105995 0.002937 0.0056459 0.0100604
1111 5 -87.4722977 -74.3124008 -70.0792007 1 -6.6519599 -0.474649 -0.24363 1 -0.0173512 -0.0388073 0.0361736 0.0338199 0.0020939 0.0221703 -0.0066617
1115 5 -89.862999 -74.293602 -66.0560989 1 -3.3710101 4.9015398 0.721441 1 -0.0479354 -0.0030229 0.0176182 -0.0043254 0.0070664 0.0368683 -0.0111134
29 5 -91.0242996 -98.4526978 -69.6867981 1 0.810185 6.17172 -3.5186701 1 -0.0104274 -0.022068 0.0114584 -0.023004 -0.0572269 -0.023955 -0.0070123
1095 5 -86.9345016 -74.8367005 -84.3923035 1 6.5486102 -1.10809 1.27308 1 0.0091553 -4.386847e-04 0.0103114 0.0141004 0.0099553 0.0200895 0.0063427
20552 0 -72.1115036 -74.3432999 -67.0832977 1 -0.758442 0.6895131 1.7198401 0 0.0 0.0 0.0 0.0 0.0 0.0 0.0
29593 5 -70.2031021 -89.6981964 -95.2157974 1 4.9521198 3.78881 0.177634 1 0.0166479 -0.010605 0.0260629 0.0184331 0.0056268 -0.0092524 0.0107019
20532 5 -74.0028 -74.2228012 -85.3930969 1 1.70074 -2.5388301 -5.3537698 1 0.0144462 0.0062782 0.0307089 -0.0084874 -0.0218898 -0.0307571 0.0171444
10804 5 -81.9153976 -74.2807007 -92.4812012 1 -0.267314 3.7400701 0.79131 1 -0.0469619 0.023703 0.0070257 -0.022999 0.0025898 -0.0140488 -0.0054111
10815 5 -79.5761032 -74.5761032 -84.1917038 1 -0.142938 -0.304541 -0.56923 1 -0.0024084 0.0184277 -0.028913 -0.0043213 -0.0192551 -0.0384511 -0.0042979
10836 5 -81.9644012 -74.2217026 -63.2144013 1 -1.60847 7.8102899 7.1114001 1 5.3709793e-04 -0.0130889 -0.0404447 -0.0218513 -0.057226 -5.1513047e-05 -0.0176655
20575 5 -71.3582993 -73.9101028 -47.7224999 1 -6.3585401 2.95726 0.559685 1 -0.005623 -0.0148546 -0.0248407 -0.0156109 -0.0141807 0.0192089 -0.0151061
20548 5 -74.4437027 -74.1296997 -70.8132019 1 -0.0910937 -3.0106299 3.97278 1 0.0033922 -0.010771 0.0212749 -0.0241757 0.0513048 -0.0254956 0.004632
20531 5 -74.3958969 -74.2862015 -88.0239029 1 -2.55653 3.8933202 -2.5544801 1 0.0221887 0.0133172 0.0230627 -0.006156 -0.0124993 -0.0104869 0.0195229
10852 5 -82.0671997 -73.8611984 -48.5970001 1 2.2646699 2.2305801 -5.8497802 1 0.0097129 -0.0460154 0.0150367 -0.0049581 -0.0253482 0.0083655 -0.0070886
20563 5 -74.0551987 -74.0621033 -58.6889992 1 -0.394691 1.5787 -1.85359 1 -0.0364006 -0.0046334 0.0345174 0.0015997 0.0172211 0.005216 -0.0021722
1092 5 -89.560997 -74.2802963 -85.4332962 1 -0.377035 -3.07831 0.620429 1 0.0066407 -0.0331109 0.0172884 0.029917 9.2313213e-04 0.0202351 -0.0030606
10824 5 -79.4144974 -74.5677033 -74.4360962 1 -1.4418 0.666579 -3.34882 1 0.0186782 0.0067141 -0.0200534 0.0041635 0.0228133 -0.0070215 0.0017796
10807 5 -79.2535019 -74.3634033 -91.8536988 1 -3.2814801 2.2628901 0.24232 1 -0.038931 0.0231829 0.0324425 -0.0057422 0.0159618 -0.0065093 0.0055648
1128 5 -87.0837021 -74.1402969 -52.4944992 1 -5.7694402 1.78237 1.8007701 1 -0.0468153 -0.0319613 0.0677797 -0.028158 0.0099962 -1.2190064e-04 -0.0036657
29809 5 -70.7990036 -85.2773972 -94.8646012 1 -1.8344701 -0.0130323 2.69576 1 0.0078354 0.0033905 -0.0027969 -0.0069304 0.0208686 -0.0092221 0.0028097
1103 5 -87.1158981 -74.3960037 -77.424202 1 6.7927799 -5.7815299 -1.4667 1 0.0354803 0.0263968 -0.0146957 0.0181836 0.0139525 -0.014827 0.0157271
1091 5 -89.3977966 -74.0139008 -88.1579971 1 -1.55 -4.3266001 0.75394 1 0.0227354 -0.0418525 0.0202334 8.6627026e-04 -0.0111205 0.0271235 3.7211602e-04
20535 5 -71.3983002 -74.1337967 -84.2779999 1 5.0827999 0.7543561 -4.1827202 1 -0.0183011 0.0385738 0.0252846 0.0089152 -0.0175807 -0.0012732 0.0151858
10831 0 -79.8052979 -74.2901001 -69.7795029 1 -0.286949 4.4193001 -0.0073379 0 0.0 0.0 0.0 0.0 0.0 0.0 0.0
1116 5 -90.0236969 -74.6877976 -63.3606987 1 -3.03737 -1.33911 2.4524701 1 -0.0018486 0.0037728 0.0041426 -0.0022149 -0.0078723 0.0245926 0.0020223
1087 5 -87.2330017 -74.2078018 -92.0779038 1 1.29799 -1.02789 2.86895 1 0.0156496 0.0392801 9.322938e-04 -0.0125928 -0.0322514 -0.0259671 0.0186207
19657 5 -77.9492036 -94.1476975 -95.4129028 1 4.6216798 -4.2786899 -2.98156 1 0.0125519 0.0164941 -0.0250214 0.0075134 0.0338678 0.0124308 0.0013415
20567 5 -71.5812989 -73.9971008 -54.8983002 1 -8.6472903 4.3551102 -0.943985 1 0.0233392 -0.0195717 0.0417705 0.008801 -0.0184674 -0.0077302 0.0151793
50 5 -93.376297 -98.7017975 -48.1687012 1 -1.00169 1.38997 1.40292 1 0.0217779 -0.0120338 0.0054798 0.042993 0.0165232 0.0448703 0.0050746
19875 5 -74.3031998 -87.7590027 -95.3507004 1 -3.8777002 6.0468998 4.3811302 1 -0.035121 -0.0296852 0.0530767 0.0086732 -0.039199 -0.0058696 -0.0039098
9746 5 -85.739502 -98.8811036 -70.6298981 1 2.83211 -5.89256 1.77112 1 -0.0037373 -0.0158236 -8.6922779e-04 0.0125378 0.0053736 -0.0127805 -0.00681
38 5 -91.0606995 -98.8356018 -59.8664018 1 2.19347 -0.839977 3.3518801 1 -0.0123831 0.0155222 -0.0077007 -0.0154458 0.0132896 0.0140856 -0.0015205
10823 5 -79.4063034 -74.1689987 -76.9651032 1 0.0474129 0.977161 0.791268 1 0.022272 -0.0065926 -0.0170186 -0.007413 -0.014606 0.005673 -4.4640222e-04
20544 5 -71.3759003 -74.358902 -74.4093018 1 -1.01919 -0.473079 2.1882901 1 -0.007671 0.0308466 -0.0171228 -0.007446 0.0278237 -0.0298755 0.0020176
29161 5 -69.882599 -98.6488037 -95.3525009 1 2.95876 -1.43961 2.5781801 1 -0.0082792 0.0207297 -0.0238933 0.02153 0.015192 -0.0022594 -0.0038143
10820 5 -81.7897034 -74.1809998 -78.1477966 1 -0.698467 -5.41534 -2.2147501 1 0.0115043 -0.0065675 -0.0339172 -0.009019 -0.0077183 0.0136767 -0.0096601
682 5 -93.4697037 -85.6205979 -63.3772011 1 -3.5174899 -0.233385 0.909297 1 -0.0310779 -0.0213478 0.0166245 -0.0085177 -0.0126515 -0.0070675 -0.0119337
1097 5 -93.3163986 -76.4888001 -81.0562973 1 7.6542001 -2.18151 -4.7260299 1 0.0029567 -0.0178331 0.0015495 -0.0120917 0.025947 0.0027456 -0.0044423
9737 5 -85.6312027 -98.838501 -80.8282013 1 0.84622 2.3175399 2.1908701 1 0.0067101 -0.0083307 0.0243159 0.0194932 0.0049842 -0.0232089 0.0075651
9754 5 -85.5843964 -98.5809021 -63.2975998 1 -1.9325402 5.5594101 -2.7981999 1 0.0062179 -0.0172938 0.0255386 0.0222215 0.0188049 0.0146331 0.0048209
19462 5 -75.598999 -98.8091965 -74.424202 1 -1.17869 -1.18803 -3.82232 1 -0.0133867 -0.0014462 -0.0253129 -0.0047852 -0.0472747 0.0322423 -0.0133819
30029 5 -68.2938004 -81.1027985 -91.6636963 1 -0.0410287 1.1697 2.98764 1 0.0246286 -0.0112536 -0.0182062 -0.0099865 -0.0096995 -0.015584 -0.0016104
9734 5 -82.8358994 -98.8292008 -81.8908998 1 -1.14428 -0.955843 -5.2590699 1 0.0144568 0.0160747 -0.0090688 0.0116364 -0.0053478 -0.0459396 0.0071543
9750 5 -83.4592972 -98.665802 -67.0859985 1 2.03615 -6.2196698 -4.0289502 1 -0.0224532 -0.0404329 0.0128346 0.0259268 -0.0016749 -0.0093122 -0.0166838
29185 5 -70.063797 -98.4997025 -73.7109986 1 3.2037201 2.7084999 -0.811422 1 0.0300502 0.0033488 -0.0084384 0.0368064 -0.0276639 -0.011806 0.0083202
29186 5 -70.0122986 -98.8253021 -71.0641022 1 2.95333 -2.39954 0.560541 1 -0.0151258 0.0133787 0.0236861 0.007847 -0.0243187 -0.0118358 0.007313
19454 5 -75.4234009 -98.4007034 -81.3945999 1 -5.2430601 -6.2589402 -1.11444 1 -0.0247287 0.0185117 0.0031759 -0.017662 -0.0197795 -0.0263105 -0.0010137
1132 5 -89.7335968 -74.3299027 -48.4738999 1 -2.9389502 0.0940582 5.4717102 1 -0.0085587 -0.0069549 -0.0060463 -0.0199879 0.0016931 -0.0058867 -0.0071866
9766 5 -83.175499 -98.745697 -52.4375992 1 -2.73664 1.3887 -2.2412801 1 -0.0093047 0.0013938 0.0190712 -0.0117405 -0.0025088 -0.0131638 0.0037201
19489 5 -78.1608963 -98.6224976 -51.4202004 1 5.8309598 -1.7047401 1.5889 1 -0.0377458 0.0153901 0.021372 0.0197821 -0.0149967 0.013583 -3.278729e-04
9730 5 -85.6447983 -98.8541032 -85.4587021 1 1.42944 -3.81896 3.55126 1 0.0104797 -0.0425355 -0.0119821 0.0230644 -0.0208738 -0.0330261 -0.0146793
9742 5 -83.4561997 -98.7058029 -74.4179993 1 -0.989973 -4.35008 -6.37777 1 0.0381632 -0.0562718 0.0198945 5.6311708e-04 0.0317125 -0.0231182 5.9528456e-04
29162 5 -70.0896988 -98.5091019 -92.6955033 1 1.11435 1.05159 -4.1066699 1 -0.0164544 0.0358433 -0.0151006 0.0210432 0.0021275 -0.0060728 0.0014294
29201 5 -69.9473038 -98.9157028 -58.9319992 1 6.2235098 -5.27002 1.2847901 1 0.0438913 0.0139729 -0.024681 -0.019761 0.0056839 -1.3311181e-04 0.0110611
9741 5 -83.2683029 -98.8458024 -77.4389038 1 -1.31747 3.4917 -0.306284 1 0.0230735 -0.0224139 4.1966243e-04 -0.015631 0.029256 -0.0295989 3.5974756e-04
20089 5 -78.0817032 -85.4580994 -94.9776994 1 1.20956 5.2062402 -6.5182801 1 0.0024249 -0.0114145 0.041774 0.0137831 -0.0013667 0.0023734 0.0109282
20305 5 -78.2128983 -81.2077026 -95.3488999 1 -2.5549 0.371754 -5.1035299 1 -0.0039313 -0.0095023 -0.008053 -0.0357676 -0.0092049 0.0328509 -0.0071622
19450 5 -77.9964982 -98.5975037 -85.2108002 1 -1.40529 1.0798301 -3.2437601 1 -0.0071408 0.0057037 -0.0181057 -9.8106385e-04 -0.0373924 -0.0230698 -0.0065143
9773 5 -83.2612991 -98.8595964 -47.6650009 1 -0.315195 -1.08883 -0.70422 1 0.015441 -0.0234384 -0.0300556 0.0362436 9.7213288e-05 0.0183419 -0.0126843
19441 5 -77.8960038 -98.8712998 -95.2620011 1 0.775417 0.313925 -0.0418408 1 -0.0035476 -0.0047251 -0.0097429 0.0091534 5.6230388e-04 -0.0239921 -0.0060052
9769 5 -85.5923004 -98.8451996 -51.2055016 1 -1.2438901 0.287214 -5.0152502 1 -0.012026 0.012206 0.0209162 0.0012851 0.0037357 -0.0017324 0.0070321
30269 5 -68.3481979 -76.7286988 -69.6354981 1 -10.6330996 -0.395406 2.2046199 1 0.0348618 -0.0303755 -0.0119548 0.0115095 0.007752 -0.0418551 -0.0024895
866 5 -93.4748993 -80.9934006 -93.0381012 1 5.4766402 -0.129061 4.2758899 1 -0.0335556 0.0245949 0.0018685 0.0186294 -0.0251526 0.004331 -0.0023641
465 5 -93.439003 -90.1312027 -65.9645004 1 3.7876699 4.4814201 -5.4359102 1 0.0166839 0.0064169 0.0090754 -0.0109448 0.0034681 0.0045209 0.0107254
226 5 -93.4915009 -94.4411011 -85.1980972 1 2.07757 -1.67694 3.6280501 1 -3.523758e-05 -0.0084383 0.0012754 0.0196175 -6.5413199e-04 -0.0048215 -0.0023994
481 5 -93.5 -89.7879029 -51.3278999 1 5.1409402 -0.759441 1.96877 1 0.0293338 -3.4115889e-05 0.0167697 0.0123664 0.0010952 -0.0028578 0.0153565
19486 5 -75.3226013 -98.868103 -52.4431992 1 -0.45565 8.9815904 0.825735 1 -0.0127017 0.0065668 0.020453 0.0035389 -0.0065102 5.9509498e-04 0.0047727
19485 5 -75.9041978 -98.9101028 -55.1716003 1 3.80334 5.0536599 -5.5132499 1 0.0279586 -0.0292489 0.0218572 0.0105772 0.0011801 0.0079484 0.0068556
19445 5 -75.286499 -98.9294968 -91.5017014 1 0.10554 6.9387698 5.4738002 1 0.0389295 -0.0033263 -0.0073611 0.0266452 -0.0013151 -0.0021034 0.009414
217 5 -93.3327026 -94.6351013 -95.4132996 1 1.36475 -1.52073 5.4085398 1 0.0082303 -0.031579 0.0656631 0.0116545 0.0051914 0.0336597 0.0141048
10369 5 -86.0307999 -85.853798 -95.4488983 1 1.27948 1.1648001 1.50491 1 -0.0281726 0.0257907 -0.0230949 0.0085224 -0.0213539 -0.0089307 -0.0084923
56 5 -87.2396011 -96.5024033 -44.8030014 1 0.834955 0.999438 -1.6120301 1 0.0295687 0.0142502 0.0060747 0.0075334 -0.00616 -0.0202654 0.0166312
30346 5 -70.2260971 -76.0774002 2.96906 1 5.1662102 1.45022 3.57933 1 0.0218492 -0.0024895 -0.0127795 0.0053447 -0.0194392 0.0065551 0.0021934
59 5 -89.9039002 -96.6747971 -43.8114014 1 2.34143 -0.638802 -1.12264 1 -0.0020438 0.030902 -0.0144654 7.2214131e-04 0.0036616 -0.0327232 0.0047976
60 5 -89.7594986 -96.4160996 -41.1523018 1 -3.6516099 -1.43529 -5.95812 1 0.0032168 0.009407 -0.0121731 -0.0159419 -0.0171817 -0.0196641 1.5022223e-04
19551 5 -71.4281006 -96.5162964 2.88849 1 -0.22734 6.6001201 1.09731 1 0.0497177 -0.0177046 -0.0120883 0.0075512 -0.0039912 -0.0219018 0.0066416
63 5 -86.9503022 -96.5017014 -40.3283005 1 -3.0222399 -5.2364001 -3.1514599 1 0.0104333 0.0089789 0.0116465 0.0027982 -0.0033331 0.0077842 0.0103529
64 5 -86.9646988 -96.7129975 -37.6627999 1 1.9346 -0.466186 -1.4957201 1 0.0160731 0.0350317 0.0210364 -0.0080229 0.0071924 0.0072542 0.0240471
30345 5 -70.3263016 -76.2804031 0.120785 1 1.8787 4.3276301 3.90643 1 0.0031892 0.0104607 -0.006667 0.0277959 -0.0175915 0.0324096 0.0023276
67 5 -89.4946976 -96.6794968 -36.6967011 1 1.76395 -0.905842 -5.9586102 1 0.0079368 0.026814 0.0011977 -0.0122101 0.0127902 -0.0053546 0.0119828
68 5 -89.8618012 -96.4068985 -33.9283982 1 -3.0078299 -0.382181 -4.00843 1 0.0161969 -0.0179648 0.0215788 0.009318 0.0050098 -0.0406654 0.0066036
9777 5 -85.8246994 -98.8099976 -44.2509995 1 -3.6158099 -2.47538 4.00912 1 0.0177715 0.0049947 -0.0176539 0.0317036 0.004008 -0.0075835 0.0017041
71 5 -87.1554031 -96.703003 -33.3296013 1 6.8804402 -2.9085 -1.46909 1 0.0125751 -0.0090549 0.0106698 -0.0015806 0.0044796 -0.007815 0.00473
72 5 -87.0951004 -96.4751969 -30.3386002 1 -0.963502 -0.701793 1.39377 1 0.0138074 -0.0209977 0.0288734 0.0310223 0.0142765 -0.0206664 0.0072277
30338 5 -70.3653031 -75.9813996 -4.4942098 1 0.0167039 2.60546 -1.68724 1 -0.014613 0.0116192 0.0107764 -0.0195537 -0.011659 0.0305292 0.0025942
75 5 -89.3925018 -96.3386002 -28.9923992 1 0.476365 -0.338538 0.938037 1 -0.0146299 -0.0268435 0.0546023 0.0210107 0.0090359 -0.0297681 0.0043763
76 5 -89.659401 -96.1523972 -26.1735001 1 4.7077799 1.8146301 1.38921 1 -0.0175479 -0.0152547 0.0177381 0.0259181 0.029104 -0.0016794 -0.0050215
10263 5 -79.0896988 -88.0073013 3.4466901 1 -1.06396 -6.6964998 -2.5620799 1 -0.0645375 -0.0408525 0.0483908 0.0297322 0.0039441 0.0357829 -0.0189997
79 5 -87.1461029 -96.3525009 -25.3945007 1 -7.7711602 3.3506501 -0.0720551 1 -0.0071487 -0.0177093 0.0064234 0.0297044 0.0322876 -0.0101215 -0.0061448
80 0 -87.1502991 -96.3277969 -22.6765995 1 1.0522 -0.424903 7.39293 0 0.0 0.0 0.0 0.0 0.0 0.0 0.0
30337 5 -70.0276032 -76.1582031 -7.1375899 1 1.84879 -1.84125 -0.256874 1 0.0013863 0.0020428 0.0257422 -0.0166254 0.0055747 -0.0111727 0.0097238
83 5 -89.6573029 -96.5762024 -22.0368996 1 -4.0412598 -2.5871601 -0.55952 1 0.0031414 0.0170568 -0.0189717 0.0143769 1.2882362e-04 0.0049119 4.0884995e-04
84 5 -89.6779022 -96.6326981 -19.1394005 1 -3.5425601 -0.229228 -8.4303599 1 -0.0177528 0.0515977 0.0040031 -3.3306079e-05 0.0052158 7.2850509e-04 0.012616
19525 5 -75.4745026 -98.7609024 -18.5963993 1 -2.94709 -4.63447 4.5827098 1 0.022146 -0.0557082 0.0567967 -0.0122979 -0.0120511 -0.0025685 0.0077448
87 5 -86.9725038 -96.3970032 -18.0888996 1 -0.762322 -2.9944302 0.36197 1 -0.0268316 0.0493269 0.009098 -0.0065448 -7.347929e-04 0.0083143 0.0105311
88 5 -87.1712036 -96.7673035 -15.4206 1 0.391189 -4.64573 0.5515901 1 -0.0010056 0.0480035 0.011651 -0.0185862 0.0065501 -0.0034129 0.0195496
30330 5 -70.0550995 -76.262497 -12.0049 1 -0.8905 0.481726 8.3209295 1 0.017842 -0.0047664 0.00345 -0.0260316 0.0045551 -0.0411728 0.0055085
91 5 -89.716301 -96.7120972 -14.3957996 1 -3.91114 -6.4187398 5.8060198 1 0.0083558 0.0336034 7.7002025e-04 0.0105559 -0.0024756 0.0016937 0.0142431
92 5 -89.5661011 -96.7771988 -11.5932999 1 -0.648927 -5.7209101 0.448598 1 0.0073932 0.0450605 0.0026668 -0.0051723 0.0150619 -0.0075398 0.0183735
20626 5 -77.8831024 -76.1762009 3.0148499 1 -3.6085701 -0.365097 -1.47499 1 -0.0059482 0.0326889 -0.0196542 0.005915 0.0065675 0.001794 0.0023622
95 5 -86.6427994 -96.6837998 -11.0302 1 1.95237 2.24264 -2.1355901 1 -0.0167331 0.043881 -0.0224267 -0.0071246 0.0218194 -0.0087903 0.0015737
96 5 -87.125 -96.4822006 -8.1617003 1 -6.1560302 0.0270435 1.611 1 0.0177802 0.0386613 -0.0217044 -0.0014352 0.0443038 -0.0114492 0.011579
30329 5 -70.0979004 -76.6744995 -14.6561003 1 2.25052 -0.94093 -3.15626 1 0.0215041 0.008287 1.1470718e-04 -0.032621 0.0119181 -0.0111995 0.0099686
99 5 -89.6354981 -96.4652024 -7.1662798 1 -0.545423 0.817731 -3.5195701 1 0.0465966 0.0486287 0.0094057 -0.0043907 0.0350355 0.017132 0.034877
100 5 -89.8506012 -96.389 -4.3404198 1 3.81795 4.76511 -3.2132599 1 0.0131878 0.0031096 -0.0114043 -0.0276498 -0.0282627 0.0312073 0.001631
20625 5 -77.8980026 -76.6060028 0.379548 1 1.45435 8.5092201 -6.6202102 1 -0.0395186 0.0335574 0.0025121 -0.0226584 0.0273066 0.00205 -0.0011497
103 5 -87.052803 -96.3127976 -3.6826999 1 1.18742 -2.6686399 9.2709999 1 0.0195714 0.0312432 9.7258625e-04 -0.0020429 -0.0177466 -0.0013185 0.0172624
104 5 -86.4272995 -96.5469971 -0.994701 1 0.220525 9.33216 -2.2616999 1 -0.0094524 0.0493968 4.3851061e-04 -0.0109422 0.0172172 0.0137144 0.013461
30322 5 -69.9629974 -76.5983963 -19.0569992 1 3.4637301 1.12928 6.4520102 1 0.0130002 0.0012365 0.0124247 -0.034211 0.0327211 -0.0028184 0.0088872
107 5 -88.9858018 -96.2975998 -0.114811 1 3.9410902 -3.8309701 -3.43677 1 -0.0033626 0.0614131 -0.041266 -6.2556758e-04 0.02389 0.02315 0.0055948
108 5 -89.6903 -96.6989975 2.61079 1 -0.289229 -0.559856 -1.17538 1 -0.030148 0.0290408 -0.0251667 -0.0033626 0.0577968 0.0073586 -0.008758
1162 5 -93.4888993 -76.4433975 -18.8516998 1 3.9832202 -3.2040901 5.4201002 1 0.0240119 -0.0195052 0.0108557 0.0059156 -0.0347852 0.0086371 0.0051208
94 5 -91.4341965 -98.8339005 -7.62571 1 5.82407 7.7551699 -0.957996 1 0.0213421 0.0313174 0.0046049 -0.002377 0.0256459 -0.0181293 0.0190881
270 5 -91.1638031 -94.3694 -44.719101 1 -5.4328799 -0.0559191 -3.1810401 1 -0.0055614 0.0269896 0.044934 -0.0380976 -0.0131959 -0.012858 0.0221207
272 5 -87.1594009 -91.8282013 -44.9006004 1 -0.245931 -2.0662 2.24787 1 0.0061001 0.040076 0.0289032 0.0011016 0.0090384 -0.0200133 0.0250264
30321 5 -69.7990036 -76.5625992 -21.9430008 1 -5.9000702 1.07321 1.63252 1 -0.0024377 0.0196472 0.0192797 -0.0054423 0.0211459 0.0081073 0.0121631
30314 5 -69.8613968 -76.5451966 -26.4563999 1 -0.155971 2.0065701 -7.4513798 1 0.0157637 0.0218987 0.0292789 -0.016982 -0.0055069 0.0143078 0.0223138
275 5 -89.8395996 -92.1003037 -43.5299988 1 -2.7786501 1.85531 -5.1539302 1 0.0292453 0.0395544 0.0022728 -0.0331363 0.0048816 -0.010248 0.0236908
276 5 -89.5999985 -92.0690994 -40.8851014 1 2.66662 -5.0185699 -4.7909699 1 0.0160045 -7.8342858e-04 -0.0173207 -0.0269288 -0.0126788 -0.0013466 -6.998632e-04
277 5 -91.0249023 -94.2304001 -40.4916001 1 4.1825099 3.39833 2.312 1 0.0235713 0.0098329 -0.0586634 -0.013701 -0.0270984 -0.0145431 -0.0084198
278 5 -90.5988999 -94.5681992 -37.5836983 1 -1.62396 -3.25119 0.0252204 1 0.0206369 0.0113124 -0.0227902 -0.0166648 -6.1899309e-05 -0.0150865 0.003053
279 5 -86.9346008 -91.9068986 -40.1365013 1 -1.41995 3.3188701 -1.86953 1 0.017484 0.021608 -0.042336 -0.0022263 0.0098448 0.0066894 -0.0010814
280 5 -86.9826966 -92.0650024 -37.5481987 1 -2.01018 -0.948813 6.2694998 1 -0.0069445 0.0313009 -0.0286216 -0.0086094 0.0134766 0.0189524 -0.0014217
30313 5 -69.992798 -76.4580002 -29.3848 1 0.176339 3.3406301 1.28639 1 -0.0510745 -0.015046 0.0474068 -0.0127744 -0.0141168 -0.0090058 -0.0062379
30306 5 -69.7466965 -76.6896973 -34.5611992 1 -0.315887 -1.63125 3.77154 1 -0.0346059 -0.020603 0.045047 -0.0124861 -0.025004 0.0062625 -0.0033873
283 5 -89.4456024 -92.0292969 -36.7672997 1 0.539191 -2.8864602 -2.29829 1 0.0020196 -5.1113648e-04 -0.0051095 -0.0187955 0.003268 -0.0096503 -0.0012003
284 5 -89.5945969 -91.9436036 -33.8443986 1 -3.1096101 3.5060001 3.80491 1 0.0210379 0.0196141 0.0140216 -0.0201241 0.0166506 -0.0131827 0.0182245
285 5 -91.031601 -94.2015991 -32.898201 1 0.580447 -12.6533003 6.82019 1 0.023938 0.0126593 0.0721586 -0.0329949 0.00653 -0.0187743 0.036252
286 5 -90.8467026 -94.0081024 -29.8124008 1 -1.0891401 -4.0555201 -2.77916 1 0.0117334 -0.0137076 0.064984 -0.0241889 -6.4063001e-04 -0.0186888 0.0210033
287 5 -86.8128968 -91.9195024 -33.3521996 1 -0.354277 -0.95893 5.4228802 1 0.0028184 0.0117084 0.0389139 -0.0020263 0.0171776 -0.0128622 0.0178136
288 5 -86.7967987 -91.8746034 -30.4673004 1 -1.6816501 2.3459499 0.541486 1 0.0062795 0.0540149 0.0556967 -0.0082486 0.0449317 -0.0076803 0.0386637
30305 5 -69.9598008 -76.1149979 -37.2146988 1 3.3971 5.29492 -0.6421891 1 -0.0311492 0.0035967 0.0395728 0.0038394 -0.0177471 -0.0026496 0.0040068
30298 5 -70.2340012 -76.5128021 -41.9835014 1 1.13271 -6.4760299 -1.81413 1 0.0024008 0.0148334 -0.0607512 -0.0137582 0.0367725 -0.0555607 -0.0145057
291 5 -89.5059967 -91.846901 -28.7296009 1 -7.2204399 2.3752699 -0.938321 1 0.006351 0.0193701 0.0540341 -0.004659 0.0342607 0.0082204 0.0265851
292 5 -89.5101013 -91.6955033 -25.7854996 1 0.0793538 -1.97588 0.0049251 1 0.0297879 -0.0164994 0.0107961 -0.0159477 0.0208088 0.0443006 0.0080282
293 5 -90.8384018 -93.9595032 -25.3045998 1 2.6896601 -2.6824801 1.0934 1 0.0442866 0.0107867 -0.0475601 0.0088328 0.0113588 0.0161773 0.0025044
294 5 -91.4467011 -94.5375977 -22.6312008 1 0.253965 -4.8295203 -3.5713501 1 0.0222442 0.0269564 -0.0438126 -0.0104701 -0.0093268 0.0109422 0.001796
295 5 -86.915802 -91.8556976 -25.3204003 1 4.7242699 0.811583 1.82056 1 0.0270262 0.0223611 -0.0115439 -0.0047467 0.0310155 0.0395525 0.0126145
296 0 -87.2251969 -92.2444992 -22.5753002 1 5.9572602 6.1374898 -7.3393102 0 0.0 0.0 0.0 0.0 0.0 0.0 0.0
30297 0 -69.9447022 -76.3935013 -44.5565987 1 3.2333 0.184668 -5.2142501 0 0.0 0.0 0.0 0.0 0.0 0.0 0.0
30130 5 -70.3622971 -80.9355012 2.99403 1 -1.4975701 -3.12538 1.96526 1 0.0308795 0.0462187 -0.0316685 0.0125624 -0.0100289 0.0036147 0.0151432
299 5 -89.8121033 -92.0397034 -21.9997006 1 -7.6138101 -3.1696501 -1.33736 1 0.0460304 -0.0048362 -0.0079149 -0.0021877 -0.0173465 -0.0101561 0.0110931
300 5 -89.501297 -91.6470032 -19.2234001 1 3.6848099 -6.6294298 0.542017 1 0.0162913 0.0217094 0.0186299 -0.0215078 -0.009825 -0.0131452 0.0188768
301 5 -90.8406982 -94.0652008 -18.2185993 1 -2.0079701 4.83635 -2.4668401 1 0.0290187 0.045184 0.0262795 -0.0067001 -0.0047013 0.0025435 0.0334941
302 5 -90.9784012 -94.4751969 -15.1349001 1 -1.15091 3.8293801 -0.792237 1 0.0104005 0.0456646 0.0116496 0.0031392 -0.0054443 0.0092435 0.0225716
303 5 -87.0010986 -91.6663971 -18.1231995 1 2.4947701 4.4367399 3.75667 1 0.0233815 -0.0309902 0.0060599 0.0041967 0.021899 0.0185176 -5.1630259e-04
304 5 -87.0902023 -91.8190995 -15.1414003 1 0.898967 -1.06013 -3.19309 1 0.0107853 0.0241337 -0.0188529 -7.2806239e-04 0.050408 0.0325821 0.0053554
30129 5 -70.3246994 -81.0832977 0.170439 1 -4.4442301 -3.7929299 2.87564 1 0.0340011 0.0246201 -0.0023281 0.0123759 0.0049293 0.0113907 0.0187644
30122 5 -70.2642975 -80.7378006 -4.5628801 1 4.32617 -4.6350198 3.5107901 1 0.033298 0.021172 0.0360658 -0.0127325 0.0013504 0.0034445 0.0301786
307 5 -89.7068024 -91.9884034 -14.4584999 1 -2.3122101 3.32776 -0.675379 1 0.0275578 0.0158046 -0.0046846 -0.0044715 0.0095904 0.0225276 0.0128926
308 5 -89.9116974 -91.9481964 -11.6626997 1 -2.3792901 1.9508802 -0.690939 1 -0.0240389 0.0123351 -0.038015 0.0120166 0.0230864 0.0108844 -0.0165729
309 5 -90.6585007 -94.1909027 -10.9148998 1 3.40011 0.751678 -2.26524 1 0.0196549 0.0343854 -0.0256122 0.0270526 -0.0023537 -0.0212757 0.009476
310 5 -91.0632019 -94.1761017 -8.2771597 1 1.58277 -0.185181 -6.2642298 1 -0.0183895 0.029897 -0.0379592 0.019079 -0.0084008 0.0157488 -0.0088173
311 5 -87.1850967 -92.0101013 -10.9189998 1 -3.93148 -0.676954 -0.515101 1 0.0128606 0.005953 -0.0118489 0.0188462 0.05126 -0.0021839 0.0023216
312 5 -87.4588013 -91.8919984 -8.2435103 1 4.0894198 0.34797 3.53144 1 0.0118283 -0.0160531 -0.0159772 0.0182905 0.027155 -0.0081488 -0.006734
30121 5 -70.0943985 -80.8179016 -7.6054001 1 2.67833 4.5718498 2.95942 1 0.0324341 0.0193673 0.0290789 -0.0418765 0.0187517 -0.0080979 0.0269601
30114 5 -69.6316986 -80.6984024 -12.0388002 1 -1.35649 6.5214801 -0.245337 1 0.0112189 -0.0193567 -0.0113421 -0.0503257 -0.0024306 -0.0443885 -0.0064933
315 5 -90.1781998 -91.7246018 -7.38481 1 -4.0092101 -1.5933 0.578092 1 0.0188578 -0.0080276 -0.0065585 0.0301041 -0.0061607 -0.0175231 0.0014239
316 5 -89.7043991 -92.0140991 -4.7369099 1 0.699964 1.01261 1.4960001 1 -0.0427996 -0.0110503 0.0092186 -0.0098484 -0.0525363 -0.0133813 -0.0148771
317 5 -90.8342972 -94.0594025 -3.6154001 1 -2.12904 3.5135701 1.67992 1 -0.0390509 0.0045144 0.0066526 -0.0069601 -0.0611263 4.2473817e-04 -0.0092946
318 5 -90.3983002 -94.0686035 -0.836945 1 -0.993737 2.39603 2.24844 1 0.001236 0.0211157 0.0051121 0.0193337 -0.0036233 0.0036774 0.0091546
319 5 -87.0261002 -91.9100038 -3.7361701 1 -3.90953 -4.6264801 5.2002802 1 -0.0051621 -0.0089115 0.0227236 0.0121922 -0.0196118 -0.0364292 0.0028833
320 5 -86.7492981 -91.4301987 -0.826843 1 3.31176 -5.0053 -2.17344 1 -0.0034916 0.0278243 0.0141825 0.0179834 0.0021461 -0.0064177 0.0128384
30113 5 -70.1099014 -80.927002 -14.7244997 1 1.48708 -6.23873 -2.21924 1 0.0419068 -0.0269421 -0.0110198 -0.0176369 -0.013437 -0.0344108 0.001315
30106 5 -70.0748978 -80.7260971 -19.1772003 1 1.77456 8.5963202 4.0599399 1 0.0152507 -0.0343008 -0.0035474 -0.0221528 0.027074 -0.0153644 -0.0075325
323 5 -89.1660004 -91.6094971 0.0872856 1 5.6932702 2.3139999 -2.6993401 1 -0.0084336 -0.001971 -0.0257936 0.0036042 0.0154324 8.6660862e-04 -0.012066
324 5 -89.6719971 -91.9529038 2.6961601 1 1.7218501 -1.3487001 -0.655369 1 -0.0144381 0.0134748 -0.0147833 -0.0298142 0.0192399 0.012463 -0.0052489
19509 5 -75.5967026 -98.8944016 -33.1749001 1 9.8790102 4.5769801 2.6084299 1 0.0036923 0.0271041 0.0156971 -0.0121468 -0.0311706 0.0012019 0.0154978
9826 5 -85.7659989 -98.6221009 2.8912202 1 6.2400298 -1.43895 4.3509402 1 -0.0210464 0.0218832 -0.0013046 -0.0023604 0.036616 -0.0040066 -1.5593071e-04
486 5 -90.9988022 -89.7436981 -44.7564011 1 6.8267203 -3.0221701 -3.4690299 1 -0.0083096 0.0290337 0.0528416 -0.0164023 -0.0076781 0.0071691 0.0245219
488 5 -87.515503 -87.2024994 -44.9379006 1 -1.94994 -3.16241 -0.541654 1 0.0322366 -0.0191445 0.0044984 0.0036212 0.0083412 0.0042159 0.0058635
30105 5 -69.9832994 -80.9905014 -22.0594006 1 -5.5541101 1.33223 0.492717 1 0.0014443 -0.0410446 -0.0056044 -0.0239773 0.0164265 -0.0203679 -0.0150682
30098 5 -70.1067963 -81.0514984 -26.6592007 1 0.698504 -0.269728 4.2091398 1 0.0246718 -0.031783 0.0366164 -0.0229207 0.0254656 0.0073024 0.0098351
491 5 -89.957901 -87.1864014 -43.7285004 1 4.3530898 -4.81353 0.102366 1 0.0223985 -0.0169712 0.027713 -0.0247449 -0.008138 0.0361146 0.0110468
492 5 -89.7670975 -87.6684037 -41.0396004 1 -1.22241 -1.6408 -3.4323001 1 0.0280018 -0.0061463 0.0024493 -0.0109785 -0.0182837 0.042199 0.0081016
493 5 -90.9060974 -89.8562012 -40.2779999 1 8.5890904 -5.4189401 0.592596 1 0.0175467 0.005046 -0.0493739 -0.0293514 -0.0044032 0.0110336 -0.0089271
494 5 -90.7893982 -89.8912964 -37.4653015 1 0.743022 1.3423001 -4.95364 1 0.0131901 0.0087533 -0.0359533 -0.0130842 0.0100662 -0.0127012 -0.00467
495 5 -86.9180984 -87.3251038 -40.1138992 1 -5.88695 1.16734 0.603513 1 0.0292021 0.0052834 -0.0234273 -0.0229509 0.0051172 0.0216968 0.003686
496 5 -87.0193024 -87.4456024 -37.4258003 1 -0.482471 -3.02614 -2.6357901 1 0.0231893 -0.0166316 -0.0296562 -0.0085375 8.1552706e-06 -0.0057084 -0.0076995
30097 5 -69.7237015 -80.8267975 -29.5300999 1 1.56837 5.4996 0.597044 1 -0.0335034 -0.0443244 0.0557679 0.012365 0.0238628 0.0225556 -0.0073533
30090 5 -69.8576966 -80.8710022 -34.7747994 1 -2.3986399 -4.1873899 -3.6543601 1 0.0054782 -0.0313086 0.0552436 -0.0180552 -0.003924 0.0191771 0.0098044
499 5 -89.6800003 -87.6905976 -36.7024994 1 3.8139501 -3.16348 2.1953299 1 -0.0118558 -0.0014763 -0.0031553 -0.016855 -0.0043875 -0.0048167 -0.0054958
500 5 -89.4246979 -87.2396011 -34.1209984 1 3.3745 -3.99543 -3.78439 1 -7.8822228e-04 -0.0078096 -0.0057528 0.0119105 0.0017339 -0.0167883 -0.0047835
501 5 -90.418602 -89.6181031 -32.9300996 1 2.38888 -0.0681097 -0.285092 1 0.0138016 -5.9225488e-05 0.0318009 -0.0161338 0.003527 -0.0171059 0.0151811
502 5 -90.7167969 -89.5295029 -30.1222 1 -0.218068 -1.7396 -1.5822701 1 7.1429792e-04 0.0038475 0.0254095 -0.0333735 0.0042214 0.0355425 0.0099904
503 5 -87.0426025 -87.9548036 -32.8436012 1 -2.32268 -0.62478 1.34074 1 0.0048816 -0.0184284 0.0200455 0.0279087 -0.0076113 -0.0553799 0.0021662
504 5 -87.0389023 -86.9374008 -30.4169998 1 -1.6039701 0.159111 -1.90271 1 0.0305978 -0.0070118 0.0187289 0.0068185 0.0070129 -0.0373603 0.014105
30089 5 -69.8399964 -80.5793991 -37.6655998 1 -0.0120182 2.03532 -4.5844898 1 0.004892 0.0052967 0.0137674 -0.0019513 -0.0102332 0.0123112 0.0079854
30082 5 -70.2710037 -80.8046036 -41.7352982 1 3.1040299 -3.17732 -0.492677 1 0.0485772 0.0312522 -0.0367047 -0.011041 -0.0390238 0.0102742 0.0143749
507 5 -89.5822983 -87.1343994 -29.1448002 1 -3.3345001 2.99572 -1.19694 1 0.0087612 -0.0326507 -0.0061991 -0.0361636 0.0335034 -0.002302 -0.0100295
508 0 -89.626503 -87.5093003 -26.5366001 1 -1.1074899 -1.96845 -1.3547 0 0.0 0.0 0.0 0.0 0.0 0.0 0.0
509 5 -91.5215988 -89.5922013 -25.7019005 1 2.2377401 -0.197555 6.3217201 1 0.0356493 -0.0147305 0.0101241 -0.0318779 -0.0199106 0.0264602 0.0103476
510 0 -90.950699 -89.6110993 -22.6807995 1 5.8643098 -2.0611701 1.35927 0 0.0 0.0 0.0 0.0 0.0 0.0 0.0
511 5 -86.9893036 -87.1119003 -25.6928997 1 -3.09463 -2.0831499 0.79506 1 0.0498392 0.0054853 -0.016515 -0.0048534 0.026551 0.0610668 0.0129365
512 5 -87.2201996 -87.9317018 -23.0272999 1 -0.591573 3.6756001 -8.1406899 1 -0.010693 0.0156019 0.005177 0.00944 0.0397325 0.036389 0.003362
30081 5 -70.4465027 -81.0026016 -44.4450989 1 -6.62535 5.2087302 4.9667502 1 0.0312969 0.0029385 -0.0399521 -0.0099463 -0.0276203 0.025676 -0.0019055
29914 5 -70.0952988 -85.6574021 2.86616 1 -3.6787 -4.5836802 4.0985999 1 0.0227004 -0.0052105 0.0147002 0.0020044 0.0098812 0.0338516 0.01073
515 5 -89.4098969 -87.7369004 -21.3924008 1 0.84101 -3.3745301 1.12975 1 0.00704 0.0134897 0.0392236 0.0109605 -0.0068466 -7.0183148e-04 0.0199178
516 5 -89.4216995 -87.3442001 -18.6249008 1 -2.22772 -3.93327 -0.0472289 1 -0.0108217 0.0265306 -0.0142131 -0.0021081 0.0258069 -0.0156757 4.9862062e-04
517 5 -90.8658982 -89.7594986 -18.0921993 1 -1.28775 -1.50404 3.24242 1 0.0278984 0.0054056 -0.0302564 -0.019179 -2.8437248e-04 -0.005378 0.0010159
518 5 -91.0242004 -89.7242966 -15.3964996 1 -0.018132 -3.02247 1.18457 1 0.0273189 0.0054731 -0.0406184 -0.0234535 0.0022769 0.033918 -0.0026088
519 5 -86.7080994 -87.5874024 -18.2350998 1 0.947291 -6.1212001 2.18505 1 -0.0124876 -0.0087409 -0.0166732 0.0245035 0.0521317 -0.0306727 -0.0126339
520 5 -87.0038986 -87.2470017 -15.5500002 1 0.387935 2.87335 -0.5696571 1 0.0142902 -0.0072787 -0.0347868 -0.0112099 0.0458143 -1.5398107e-04 -0.0092584
29913 5 -70.1228027 -85.2518997 0.019046 1 3.69784 2.42325 0.701968 1 0.0303807 -0.050274 0.003198 0.0117749 0.0024125 0.0478751 -0.0055651
29906 5 -70.2517014 -85.1921005 -4.6571498 1 -4.197 -6.7189999 -6.4767499 1 -0.0034014 -0.0381551 0.0500191 -0.0092365 -0.0153938 0.0269414 0.0028209
523 5 -89.6619034 -87.4441986 -14.7851 1 2.1087 -4.1362801 -0.146369 1 0.0461196 0.023205 -0.0243631 -0.0114842 0.0266443 0.021365 0.0149872
524 5 -89.6184006 -87.7751999 -12.1900997 1 -6.7739201 1.69311 3.4309399 1 0.0245351 -0.0169785 -0.0053008 -0.0097588 0.0198708 0.0255661 7.5193835e-04
525 5 -91.1156006 -89.7661972 -10.7455998 1 2.1974101 -0.0866716 -3.7444899 1 0.0319955 -0.0016448 0.013673 0.0051258 -0.001285 0.0036891 0.0146746
526 5 -91.2789993 -89.5670014 -8.1077604 1 -0.69381 -0.498077 3.95769 1 -0.0135545 -0.0247749 -0.0072949 0.0163456 -0.0321117 -0.0037388 -0.0152081
527 5 -87.0131989 -87.5299988 -10.8698998 1 0.0325993 -2.5975201 1.91143 1 0.0283436 -0.0216001 0.029526 -0.0117898 0.0359321 0.0071381 0.0120898
528 5 -87.2317963 -87.6875 -8.1330004 1 0.61774 -5.3131399 5.2090702 1 0.0063586 -0.0472278 0.0099996 -0.014082 0.0414881 -0.0095812 -0.0102899
29905 5 -70.6143036 -85.1624985 -7.3438501 1 1.7410701 -3.29687 -4.8235603 1 0.0058592 -0.0524483 0.0569312 -0.0275278 0.0059149 -0.0040688 0.0034474
29898 5 -70.1087036 -85.1242981 -12.3080998 1 -4.7568498 4.0689201 -0.930215 1 0.0131165 0.0265474 -0.0147575 -0.046279 0.0055117 -0.0327768 0.0083021
531 5 -89.9589006 -87.4623032 -6.9709402 1 -1.44388 0.0876203 0.458767 1 0.0276855 -0.0380642 0.0211984 0.0169609 -0.0217251 0.0255054 0.0036066
532 5 -89.4838028 -87.4848023 -4.2769098 1 1.20952 5.07933 -1.38571 1 -0.0317776 -3.701294e-04 -0.0010517 -0.0056473 -0.0278253 -0.0102083 -0.0110665
533 5 -90.8041001 -89.7506027 -3.3664801 1 -4.3443999 -2.42382 -4.1140399 1 -0.0290899 -0.0256487 0.0081853 0.0030145 -0.0481371 -0.0073971 -0.0155177
534 5 -90.9269028 -89.7584992 -0.839227 1 1.8130601 1.4610501 4.5437699 1 0.0059007 0.0056308 0.0011419 -0.0075274 1.1145794e-04 5.4314585e-04 0.0042245
535 5 -86.9646988 -87.3817978 -3.5539701 1 0.976933 -4.12151 0.169421 1 -0.0330127 -0.0152525 0.0037487 -0.0065465 0.0179924 -0.0291069 -0.0148388
536 5 -87.0205002 -87.0744019 -0.979383 1 -3.35565 2.3169701 -2.2523501 1 -0.0201534 -0.0262807 0.0029334 0.0157844 0.00222 -8.732297e-05 -0.0145002
29897 5 -69.9925004 -85.3028031 -14.9469996 1 4.8698902 -0.478788 -0.968208 1 0.0254002 0.0042947 -0.0168305 -0.0253962 -0.0165124 -0.0177418 0.0042881
29890 5 -69.9548036 -85.0658035 -19.3551998 1 -1.5852 1.13766 -3.2637601 1 0.0325902 -0.0148483 -0.0369033 0.0039316 -0.0244844 -0.0163042 -0.0063872
539 5 -89.6675034 -87.2932968 -0.0407956 1 -0.588066 -0.918523 -1.98508 1 -0.007518 -0.0204756 -0.0180224 -0.0095665 -0.0067863 0.0079085 -0.0153387
540 5 -89.4533997 -87.2969971 2.66063 1 1.90695 2.8150101 2.2244799 1 -0.0141495 -0.0075598 -0.0060922 -0.0064807 -0.0186897 0.0274672 -0.0092672
729 5 -93.4020996 -85.0617981 -21.9246998 1 5.5869003 -8.6411305 1.57962 1 -5.3090615e-04 -0.001527 -0.0040582 -0.0201654 -0.0453484 -0.0105214 -0.0020387
20629 5 -75.2546005 -76.3718033 3.59109 1 6.1109099 -1.21037 5.33218 1 -0.0024849 0.0299869 0.0076629 -0.006071 4.9306994e-04 0.0096489 0.0117217
702 5 -91.4532013 -85.1355972 -44.9440002 1 4.7765799 4.8210802 -3.0996301 1 0.0212321 -0.0167054 0.0577772 -0.0399399 0.0123727 0.0174945 0.0207679
704 5 -86.9692994 -83.0186005 -45.0415001 1 -5.2828999 -1.5214501 4.2628999 1 0.0324708 -0.0011516 0.0378157 -0.0333691 -0.0062433 -0.0119839 0.023045
29889 5 -70.0644989 -84.9992982 -22.1044006 1 3.14083 -1.02539 -2.4572301 1 0.034785 -0.0177718 -0.0270211 -2.3817568e-04 -0.0103898 -0.0275156 -0.003336
29882 5 -69.7610016 -85.1315003 -26.8234997 1 -0.244541 -2.67187 2.0419099 1 0.0434682 -0.0398357 0.027646 0.016985 0.0380831 0.0153228 0.0104262
707 5 -89.7932968 -83.2584 -43.9177018 1 -2.84719 -3.3204301 1.36436 1 0.0460983 -0.0164295 0.0157786 -0.0434972 0.0020615 -0.0086463 0.0151491
708 5 -89.6765976 -83.1841965 -41.4051018 1 -0.831417 -4.6325798 -2.0331299 1 0.040084 0.0122061 -0.0096921 -0.026581 0.0031245 0.0239584 0.0141993
709 5 -90.9197998 -85.4365998 -40.3493996 1 2.86825 0.608415 -2.2344999 1 0.0421867 0.0057031 -0.0190031 -0.0295993 -0.0034301 0.0316018 0.0096289
710 5 -91.0656967 -85.3538971 -37.6060982 1 -1.1138001 -1.41862 -2.8225 1 0.0188797 -0.0194039 -0.0174418 -0.038333 0.0096334 0.0090528 -0.0059887
711 5 -86.7412033 -82.7166977 -40.6053009 1 5.7322798 2.8176201 2.2937501 1 0.011377 -0.011185 -0.0050353 -0.0176835 -0.0234361 0.0197502 -0.0016145
712 5 -86.7639008 -83.1184998 -37.8572006 1 -4.4908099 0.872926 -2.6485 1 0.0309693 -0.0173616 0.0238841 -0.0093021 -0.0124658 0.0354129 0.0124973
29881 5 -69.5743027 -84.9520036 -29.3943997 1 2.2332201 3.3296399 0.766677 1 9.6466189e-04 -0.0365531 0.0271967 0.0111848 0.041913 0.043072 -0.0027972
29874 5 -69.9587022 -85.1165009 -34.3123016 1 -1.51655 -3.1968701 -3.4544201 1 0.0380792 -0.0430188 0.0479718 -0.0467164 0.008033 0.0265316 0.0143441
715 5 -89.336998 -83.0828018 -36.830101 1 2.1663699 2.29545 -3.1264701 1 0.0131878 -0.0148814 0.0132469 -0.0467054 0.0121166 -0.0015405 0.0038511
716 5 -89.6552964 -82.9392014 -34.1108017 1 -2.70203 -0.901681 -1.42837 1 0.0187996 -0.0415634 0.0150635 -0.0143359 0.0107783 -0.0184738 -0.0025668
717 5 -90.7108002 -85.1473999 -32.9620018 1 2.2121201 -2.3810201 3.5546401 1 0.0062274 -0.0062795 0.0215867 -0.0115767 -0.002099 0.003004 0.0071782
718 5 -91.0726013 -85.2923966 -30.3115006 1 -1.96388 5.5035601 -2.2112 1 -0.0088828 -0.0580156 0.0191675 -0.0600178 0.02037 0.0164637 -0.0159103
719 5 -86.9590988 -82.892601 -33.0488014 1 -1.31077 3.62659 -2.0232999 1 0.0116855 0.0263653 0.0192604 0.0140707 -0.0165044 -0.0077613 0.0191038
720 5 -86.7433014 -82.7787018 -30.4234009 1 0.58721 0.558824 -0.714055 1 0.0068035 -0.0286535 0.0253184 -0.0325112 -0.019065 -0.0268632 0.0011561
29873 5 -69.930397 -85.0664978 -36.867199 1 -1.78045 -9.0346098 -0.992634 1 0.0189818 -0.0143969 0.0381355 -0.0421853 0.010735 -0.0048767 0.0142401
29866 5 -70.0864029 -85.5389023 -41.5583 1 -0.582811 4.1079102 1.35357 1 0.0263226 0.0054071 -0.0314241 0.0010976 -0.0282305 -0.0063435 1.0184851e-04
723 5 -89.3356018 -83.2371979 -29.4337998 1 -2.4173501 5.3115001 -2.88063 1 0.0095879 -0.0265841 0.0111532 -0.0502197 -0.006921 -0.0033435 -0.0019477
724 5 -89.2584 -83.0270996 -26.7945004 1 -1.88427 2.7879701 4.20964 1 0.009809 0.0091423 0.0340019 -0.0510939 -0.0070715 -0.0039684 0.0176511
725 5 -91.0147018 -85.1501007 -25.6383 1 -4.1859498 0.870297 -2.76509 1 0.0088532 -0.0077827 0.0284932 -0.0591272 -0.0017896 0.0045436 0.0098546
726 5 -90.5590973 -85.3945999 -22.5652008 1 1.08394 5.8982 -3.46313 1 -0.0076461 0.0305035 0.0367565 -0.0091568 -0.0200394 -0.0021556 0.0198713
727 5 -86.8374024 -82.5692978 -25.4934006 1 -0.205179 0.915655 -2.62233 1 0.0072449 0.0049045 -0.0153764 -0.013146 0.0078139 -0.0088035 -0.0010757
728 5 -87.050499 -82.8391038 -22.8250008 1 1.11663 0.650531 4.6706701 1 -0.0342654 0.0297524 -0.0079141 -0.0064641 0.0059454 0.0072558 -0.0041424
29865 5 -70.2154999 -85.3619995 -44.0791016 1 2.95595 -1.07824 1.7180801 1 0.0183937 -0.0117887 -0.0226524 0.0241445 -0.0462137 -3.1470754e-04 -0.0053491
29698 5 -70.2313004 -89.9853974 3.08074 1 -2.5961001 -7.4249702 -0.966086 1 -0.0011732 -0.0401339 0.0288162 -0.0173272 0.0290126 -0.0035479 -0.0041637
731 5 -89.5351029 -82.9496994 -21.9638004 1 -1.7415201 -4.0084801 6.1241999 1 -0.0108591 0.0149448 0.0246243 0.0178394 -0.0071715 -5.3370004e-04 0.00957
732 5 -89.2003021 -82.4126969 -19.158001 1 0.871545 -0.541416 1.02745 1 0.0033551 -0.039476 0.0186258 0.0330759 2.9258796e-04 0.0044329 -0.0058317
733 5 -90.4950028 -84.6780014 -18.1874008 1 1.87795 -2.32813 -1.79789 1 0.0094738 0.0205499 -0.0294382 0.018994 -0.0085715 0.0103216 1.951838e-04
734 5 -90.9105988 -85.3220978 -15.4454003 1 -3.0334499 2.51295 4.52492 1 0.0100018 0.0182059 -0.0450699 -0.0161131 0.0068459 0.0266786 -0.0056207
735 5 -86.879097 -83.2417984 -17.9186994 1 1.33788 -2.64904 0.63641 1 -0.0029821 -0.0340972 0.0343347 0.0436533 0.0010171 -0.0424894 -9.1482172e-04
736 5 -86.835701 -82.9498978 -15.2304001 1 -4.3344202 0.228652 -0.191353 1 0.0131574 -0.022174 0.0093496 0.0208459 0.0117641 -0.0281179 1.1098768e-04
29697 5 -70.1377029 -89.6717987 0.323157 1 -1.89995 0.378439 -3.59162 1 -0.0168877 -0.0087876 0.0382201 -0.0046207 0.0138076 0.0091919 0.0041816
29690 5 -70.5799027 -89.3518982 -4.6451502 1 -1.50795 6.9492502 -1.7413401 1 -0.0364491 0.0034928 -0.0037158 -0.0089384 0.0241382 0.0219947 -0.0122241
739 5 -89.6342011 -82.8796006 -14.6218996 1 -2.3626001 -2.11217 3.7230501 1 0.0356537 -0.0127374 -0.0709844 0.0223962 -0.0155213 -0.0011515 -0.0160227
740 5 -89.5190964 -83.0850983 -11.9727002 1 2.81602 -0.0914921 -2.01999 1 0.0489654 0.0371477 -0.0624815 0.0143695 -0.0112752 0.0158788 0.0078772
741 5 -91.032402 -85.1591034 -11.2598 1 1.48922 -2.99948 -0.532934 1 0.0416542 0.0051211 -0.0061268 0.0164242 0.0063965 0.0258682 0.0135495
742 5 -91.3114014 -85.5394974 -8.4893303 1 -0.297878 0.520775 3.91309 1 -0.0071348 -0.0318429 0.0221067 0.047583 -0.0197142 0.0175818 -0.0056237
743 5 -86.7967987 -83.1715012 -11.0783997 1 -3.7502201 3.13379 5.0356598 1 0.0409059 0.0067927 -0.0446248 0.0271917 0.0031729 -8.1820717e-04 0.0010246
744 5 -87.2167969 -83.3524017 -8.2081499 1 2.10445 0.860206 5.2889099 1 0.0280525 0.003048 -0.0432148 -0.0037753 0.0078593 -0.0156269 -0.0040381
29689 5 -70.341301 -89.2807007 -7.53928 1 5.4211202 -1.9264802 -4.2518001 1 -0.0224256 0.0178124 0.0152354 -0.0069731 0.0292941 0.0038446 0.0035407
29682 5 -70.0991974 -90.039299 -12.1893997 1 6.7859998 1.26589 -0.451047 1 3.5186236e-05 0.0224582 0.0339887 -0.0098153 -0.0052912 0.0135715 0.0188274
747 5 -90.1517029 -83.2153015 -7.6813302 1 7.40445 -6.3116999 -2.34726 1 0.0094092 -0.0065054 0.0424175 0.0264724 -0.0194937 0.0086618 0.0151071
748 5 -89.5457993 -82.9713974 -4.6499 1 -3.8423 -0.714964 -1.5998501 1 -0.033971 -0.0145518 0.0500864 -0.0195527 -0.0391194 -0.0205996 5.2121773e-04
749 5 -90.9167024 -85.4555969 -3.7441101 1 5.3206802 -0.112688 -7.1109099 1 -0.011425 -9.5248957e-04 0.018771 -0.0014474 -0.0378284 0.0088247 0.0021312
750 5 -90.9339982 -84.8749008 -0.843812 1 -5.9914298 -8.0214195 4.63864 1 -0.0025968 -0.0102536 0.00467 -0.0300142 -0.0174451 -0.0072801 -0.0027268
751 5 -87.1428986 -83.0410995 -3.60828 1 3.7772401 -3.3685601 1.7513401 1 -0.0120166 -0.026396 0.0473818 -0.0287331 -0.0134488 -0.0314174 0.0029897
752 5 -87.0500031 -82.949997 -0.812077 1 -1.41812 -5.2224002 2.4416499 1 -0.0403585 -0.061338 0.0257464 -0.0176286 0.0140721 -0.0097527 -0.0253167
29681 5 -69.9980012 -89.736702 -14.9768 1 -0.29565 5.6673899 1.73737 1 -0.0069293 0.009603 0.0167047 -0.0288442 0.0080952 0.0224422 0.0064594
29674 5 -70.0926971 -89.7016983 -19.6175995 1 3.3979199 -0.928714 1.7451101 1 -0.0044043 0.0532878 -0.017965 3.9267714e-04 -0.018698 -0.0024274 0.0103062
755 5 -89.4041977 -83.0796967 0.194065 1 -2.00684 -2.97103 0.440887 1 -0.0275673 -0.0145382 0.0022438 -0.0196629 0.0027095 -0.0070126 -0.0132873
756 5 -89.6421967 -82.8740006 2.80213 1 5.2864699 -4.4475999 1.13537 1 -0.0208545 -0.0108117 0.0037483 0.0061745 0.0087973 0.0048478 -0.009306
498 5 -93.3607025 -89.7595978 -33.6952019 1 0.282915 -0.791465 2.5211001 1 0.0463937 -0.0024239 -0.0362468 -0.034824 -0.0081528 -0.0189247 0.0025743
74 5 -93.183403 -98.6458969 -26.3150997 1 -1.7799601 -2.3975799 -4.0414901 1 0.0290305 -0.0100625 -2.5278662e-06 0.0093909 -0.020411 0.0414951 0.0063218
918 5 -90.9419022 -80.7331009 -44.8344994 1 4.7087002 6.4269099 -4.75066 1 0.0362915 -0.0061314 0.013276 -0.0048556 0.0194104 -0.0083893 0.0144787
920 5 -87.0474014 -78.6247025 -44.9903984 1 2.0527699 4.47083 -0.676245 1 0.0234432 -0.0042169 -0.0069986 -0.0155043 -0.0102779 -0.0214086 0.0040759
29673 5 -70.4841995 -89.7214966 -22.4713993 1 -8.3646097 -3.61161 4.2591 1 -0.0128433 0.0451955 -0.0411566 0.0063746 -0.00466 0.011123 -0.0029348
29666 5 -69.9266968 -89.3478012 -26.6117001 1 0.027723 -0.139496 -1.21004 1 0.0323996 -0.0161475 0.0018533 -0.0084727 0.0371838 0.0253488 0.0060351
923 5 -89.6039963 -78.566803 -44.0956001 1 -1.62725 0.509319 3.85536 1 0.0197037 -0.009864 0.0044497 -0.0094971 -0.0038895 -0.0059579 0.0047631
924 5 -89.6427002 -78.5815964 -41.3992996 1 -1.38799 2.46279 4.4562803 1 -0.0161232 0.0135892 0.0172718 0.0028125 0.007533 0.0129437 0.0049126
925 5 -90.8059006 -80.7888031 -40.4280014 1 2.91319 -4.7871299 -1.14696 1 0.0080571 8.6718292e-05 -0.0021883 -0.0128409 -2.1444678e-04 0.0125282 0.0019852
926 5 -90.8053971 -81.1673966 -37.5688019 1 4.3177199 1.13997 -0.293332 1 0.0156519 -0.013553 0.017577 -0.0424086 0.0087098 -0.0018328 0.0065586
927 5 -87.0168991 -78.5863037 -40.4785004 1 -3.5717001 -0.0626286 7.0949502 1 -0.0134308 0.0057738 0.0107769 -0.004026 -0.0024321 0.0140931 0.00104
928 5 -86.7922974 -78.5839997 -37.8037987 1 -0.188015 -0.230001 3.85589 1 0.0067346 0.0293039 0.0319403 -0.0060658 -0.0033043 0.0223365 0.0226596
29665 5 -69.6275025 -89.4084015 -29.2481003 1 1.4925701 6.0997701 -4.1082702 1 0.0035992 -0.0026646 0.0269567 -0.0153787 0.005471 -0.0117448 0.0092971
29658 5 -70.2198029 -89.4988022 -34.3153 1 1.43751 -4.67799 -2.8610402 1 0.0259399 0.0072414 0.0445752 -0.0142528 -0.0089278 0.0020565 0.0259188
931 5 -89.3201981 -78.745697 -36.6996994 1 -3.7063201 -1.07956 3.42434 1 0.0156104 0.0054842 0.0208318 -0.0262048 0.0050129 -0.0077992 0.0139755
932 5 -89.1959 -78.8186035 -33.7719994 1 6.22366 -3.4986801 -6.2350102 1 0.0264016 -0.0145408 0.0193024 -0.0224807 0.0154238 -0.0263776 0.0103877
933 5 -90.864502 -80.7471009 -33.092701 1 -2.28231 3.4292901 -8.2248402 1 0.0200664 -0.0287365 0.0098038 -0.0320449 -0.004136 -0.0238798 3.7788873e-04
934 5 -90.7561035 -80.9593964 -30.1273003 1 -0.283113 3.7774899 -2.8440102 1 0.0203279 -0.010099 -0.0098862 -0.0420616 0.0047921 -0.0173815 1.1422097e-04
935 5 -86.7276001 -78.4772034 -33.0331001 1 2.2061901 -1.53052 4.9333302 1 -0.0067381 0.0174402 0.0274544 -0.0127039 0.0013627 -0.0156044 0.0127188
936 5 -86.5482025 -78.3759995 -30.3969994 1 4.6326399 -5.5522099 0.106287 1 7.0485134e-04 -0.0292976 0.0351992 -0.0141882 0.0097014 -0.0232014 0.0022021
29657 5 -70.1745987 -89.574997 -37.0639 1 -4.1676898 -1.62271 3.9616302 1 -0.0099083 0.0291185 0.0022952 -0.0150789 0.0077377 -0.0195955 0.0071685
29650 5 -70.0774002 -90.1718979 -41.5880013 1 9.3213902 -1.65985 9.1595297 1 0.0075514 0.0017858 -4.2674046e-04 0.0025447 -0.0047803 0.0144017 0.0029701
939 5 -89.2538986 -78.6194 -29.3244991 1 -1.10158 6.01473 -0.057018 1 0.0139331 -3.660476e-05 0.0114085 -0.0271492 0.0168418 -0.0295475 0.008435
940 5 -89.6940003 -78.3208008 -26.7063008 1 3.3913 2.92987 -9.4602604 1 0.0271756 -0.0128141 0.0027513 -0.0097257 0.0097395 -0.0224194 0.0057043
941 5 -90.7559967 -80.6960984 -25.691 1 -2.2716701 1.60858 1.0806299 1 -9.3936863e-04 -0.0013799 0.0261858 -0.0232298 0.0045232 -0.0276806 0.0079555
942 5 -90.6965027 -80.6268997 -22.8384991 1 -2.2573199 0.723946 4.1341901 1 0.0075628 -0.0187031 0.0351856 0.0077607 -0.0054183 -0.0098707 0.0080151
943 5 -87.1908035 -78.2842026 -25.5438004 1 1.12937 0.734759 -5.3734698 1 0.0169397 -0.0217115 -0.0020382 -0.0035009 -0.0035144 0.0182036 -0.00227
944 5 -86.7270966 -78.5283966 -23.1179009 1 0.171738 1.03277 5.8220101 1 0.0073902 -0.0107054 0.0091268 0.0010047 -0.0074794 0.043483 0.0019372
29649 5 -70.1188965 -89.6063996 -44.4658013 1 -4.37215 0.54877 0.955171 1 0.0346977 9.4499388e-04 -0.0023006 0.0113209 -0.0242552 0.0120304 0.011114
29482 5 -69.7917023 -94.3498993 2.47539 1 1.8162 -3.51926 -2.5923701 1 0.02907 -0.0229567 -0.0131841 0.0094187 -0.0078693 -0.0276843 -0.0023569
947 5 -89.3059006 -78.5093994 -21.6641999 1 -4.0240502 -0.227996 -1.5091701 1 0.0141563 -0.0166505 0.0244563 -0.0030881 -0.0039208 0.0213658 0.0073207
948 5 -89.4748993 -78.8364029 -18.9148006 1 -2.87238 -3.7266701 1.02659 1 0.0333716 -0.0697389 0.0219226 0.026752 0.0126759 0.0022078 -0.0048149
949 5 -91.1287994 -80.6745987 -18.1541004 1 2.1717801 2.7485199 -5.7960401 1 0.036282 -0.1011095 0.0048622 0.0238621 -0.017851 -0.0104846 -0.0199885
950 5 -90.9816972 -80.6800995 -15.3718004 1 -7.8400602 1.27464 0.341859 1 0.0132717 -0.022213 -0.021724 0.0017598 -0.0118763 -0.0107728 -0.0102218
951 5 -86.7843018 -78.8768998 -18.1317997 1 2.1716199 9.0309 -2.83955 1 0.0214783 0.0079164 0.0123603 0.0037626 0.0025309 0.0234496 0.0139183
952 5 -86.876297 -78.5761032 -15.4543 1 -0.852279 -0.235317 -0.265183 1 0.008959 -0.0193539 0.0155049 0.0046972 0.0105001 -0.0071549 0.0017034
29481 5 -69.9671022 -94.0980988 -0.280317 1 -4.5781398 -2.5346601 -4.2033901 1 -0.0187533 0.0098677 -0.0368669 -0.015786 -0.0321093 -0.0014806 -0.0152508
29474 5 -70.4568024 -94.1565018 -4.6833 1 2.1039901 6.5398999 0.831172 1 -0.0192452 0.0184822 0.0364225 0.0075095 0.0160897 -0.0168536 0.0118865
955 5 -89.5022965 -78.6052017 -14.4973002 1 -4.0275798 -0.124689 2.6492701 1 0.0164205 -0.0188386 -0.0375172 -0.0129579 -0.0135655 -0.0296 -0.0133118
956 5 -89.7598038 -78.1399994 -11.7740002 1 -5.7554598 -0.0267883 -1.42389 1 0.0282818 0.0236617 -0.0380333 -0.004369 -0.0270301 -0.0022038 0.0046367
957 5 -91.0084 -80.7362976 -11.4322996 1 -3.0782499 0.339737 1.29663 1 0.0266082 0.026264 -0.0449177 0.0183128 0.0080923 -0.0020855 0.0026515
958 5 -91.2626038 -81.0503006 -8.6932402 1 6.0450501 0.446052 -3.44906 1 -0.0058085 0.0198968 -0.0038681 0.0143429 -0.0394827 0.0058082 0.0034067
959 5 -87.2483978 -78.5561981 -10.6660996 1 0.631196 3.35494 -0.0357231 1 0.0223658 0.0097706 -0.0263606 0.0319736 -0.0035652 -0.0087473 0.0019253
960 5 -87.0156021 -78.5899964 -7.8983102 1 -3.4918001 2.73557 -1.7353601 1 0.0074371 0.0292413 -0.0544429 -0.0020013 -0.0422354 -0.0061591 -0.0059215
29473 5 -70.1532974 -94.1682968 -7.5111099 1 4.1904402 -5.7708102 0.561691 1 -0.0197659 0.0339797 0.0280649 -7.3715572e-05 0.0304539 -0.0360009 0.0140929
29466 5 -69.9588014 -94.3572998 -12.0931997 1 -1.03991 3.1777999 -0.218205 1 -1.8370409e-04 0.0053249 -0.0344819 -0.0134131 0.0062459 -0.0084642 -0.0097803
963 5 -90.0833969 -78.7994995 -7.6064601 1 -1.03447 0.927414 -4.5892 1 -0.0131635 0.0227487 0.0054466 0.0070892 -0.0665258 -0.0060936 0.0050106
964 5 -89.168602 -78.7227021 -4.86233 1 1.97839 6.2158599 0.891626 1 -0.0120782 -0.0078839 0.0191642 0.0178586 -0.0437942 -0.0105333 -2.6597948e-04
965 5 -90.5580979 -80.5999985 -3.5320301 1 -8.1879702 1.27422 0.0757162 1 -0.016518 -0.00927 0.048223 -0.0010815 -0.0391679 0.0098891 0.0074783
966 5 -90.5224991 -80.7237015 -0.714877 1 5.3050299 -0.838412 -5.94694 1 -0.0124517 -0.0516751 0.028827 -0.0115216 0.00729 0.0214934 -0.0117666
967 5 -86.6461029 -78.6829987 -3.4770701 1 -0.760331 -5.65129 6.95426 1 1.4259219e-04 0.0187942 0.0091522 -0.009235 -0.0371336 -0.0176341 0.009363
968 5 -86.9255982 -78.5754013 -0.7648191 1 3.7586401 2.22504 -0.0699619 1 0.0188129 -0.014845 0.0139129 -0.0077031 0.0110944 0.0096164 0.0059603
29465 5 -69.9929962 -94.2726975 -14.5570002 1 -2.61937 0.265904 -1.59085 1 -0.0249703 0.0094486 -0.0325236 -0.0373836 0.0121148 0.0138254 -0.0160151
29458 5 -70.0774002 -94.4853974 -19.4190006 1 -6.7891503 2.1585701 -4.8379698 1 -0.030817 -0.007935 0.0477769 -0.0253386 0.0154125 -0.0053959 0.0030083
971 5 -89.7668991 -78.3602982 -0.0519558 1 -0.998919 -1.88637 -0.0935218 1 0.0191062 -0.0131676 0.0312687 0.0045686 -0.0014418 0.0279262 0.0124024
972 5 -89.4854965 -78.5858994 2.92226 1 -0.564141 0.21892 0.322551 1 -0.0123211 -0.0310754 0.0580568 0.007379 0.006653 0.0298822 0.0048868
1146 5 -93.3510971 -76.8275986 -33.7140007 1 -1.6433801 5.00384 2.4280901 1 0.013686 0.0140159 0.0099727 0.0128377 -4.2488265e-04 0.003466 0.0125582
930 5 -93.4216995 -80.8274994 -33.8311005 1 0.894474 6.6229401 -1.5015 1 0.0230995 -0.0340574 -0.0061889 -0.0108446 -9.6692343e-04 -0.0344056 -0.0057156
1134 5 -91.0444031 -76.3998032 -45.2678986 1 6.5027199 0.390519 5.12008 1 0.0027747 -0.0152005 0.0033441 -0.0033584 0.0084779 -0.0208491 -0.0030272
19517 5 -75.2876969 -98.6140976 -25.8003006 1 1.28046 1.15952 -3.1839099 1 -0.0293062 -0.0266225 -0.0033865 0.0081512 -0.0086874 -0.0043995 -0.0197718
29457 5 -70.1639023 -94.6065979 -22.3617993 1 1.52059 -3.55795 1.4083001 1 -0.0259477 0.0055102 0.0278428 0.014459 0.0144337 0.0327245 0.0024684
29450 5 -70.4533005 -94.2500992 -26.1931992 1 -2.80444 0.363036 3.8045399 1 0.0083019 0.0518632 -0.0274938 -0.0152337 0.0152273 0.0371648 0.0108904
9822 5 -82.9125978 -98.3171005 -1.12905 1 3.70783 -2.91313 -0.6889431 1 -0.0432436 0.0173094 0.0316954 -0.0264121 0.0209858 0.0123668 0.0019204
29225 5 -70.1575012 -98.8011017 -36.8991014 1 -0.388706 -0.66605 2.1274099 1 0.0078075 0.0179886 0.0332802 -0.0129717 0.0233964 -0.0089872 0.0196921
1141 5 -90.6707001 -76.3415985 -40.2773018 1 4.2274199 -3.0657101 2.0271699 1 -0.0252344 0.0074817 0.0112279 0.0298301 6.8745404e-04 0.0097388 -0.0021749
1142 5 -90.8207016 -76.4841995 -37.4523011 1 4.5273199 1.94778 2.4436901 1 0.0144629 0.0125715 0.0218824 0.0059139 0.0112067 0.0356261 0.0163056
19545 5 -78.0850983 -98.924698 -0.386498 1 -5.7202001 -0.297712 1.3881101 1 -0.0375873 0.0210343 0.0152813 -0.0103236 0.0128299 0.0200017 -4.2390142e-04
929 5 -93.3033981 -81.4690018 -36.6702004 1 -0.977301 -3.3297401 1.35957 1 0.0330908 0.0092001 -0.0267182 -0.0297646 0.0184506 -0.0036535 0.0051909
29449 5 -70.5562973 -93.9615022 -29.2432003 1 4.3010502 4.1616802 6.90405 1 -0.0353451 0.0338788 0.0069965 -0.0147777 0.0231765 0.0055571 0.0018434
29442 5 -70.2235031 -94.3677979 -33.8037987 1 -2.6720801 2.15937 -3.2774201 1 -0.0257375 0.0607496 0.01243 5.2596221e-04 -0.00741 -0.0068977 0.015814
20197 5 -75.3697968 -85.7659989 3.43802 1 -2.67432 -2.1143401 -2.1991301 1 -0.0044093 0.0017697 -0.0464046 -0.0263831 -0.0154573 0.0184548 -0.016348
9817 5 -85.998703 -98.8442994 -7.3933602 1 -5.86975 -0.283859 0.094415 1 0.0218014 0.0333447 -0.028975 0.0017682 0.0022063 -0.0235429 0.0087237
1149 5 -90.7507019 -76.4322968 -32.792099 1 2.8725902 7.0563302 -1.19914 1 0.0098577 -5.1806421e-04 0.0205338 -0.0098258 0.0162072 -0.0033854 0.0099578
1150 5 -90.6755982 -76.4831009 -29.975401 1 3.0123799 2.55298 -0.262171 1 0.0253937 -0.0231504 -0.0172724 -0.0090598 0.0253591 -0.0116253 -0.0050097
61 5 -90.6412964 -98.9113008 -40.2971001 1 -0.0748623 -1.37084 4.72048 1 -0.0052272 0.0107442 -0.0184809 -0.0307339 5.9301348e-04 0.0054865 -0.0043213
1144 5 -86.7836991 -74.0509033 -37.8102989 1 0.020928 2.08565 -3.4698 1 -0.002569 -0.0098827 0.0422117 0.0085368 0.0041337 0.0064405 0.00992
29441 5 -70.2740021 -94.4576035 -36.6102982 1 -2.9573902 2.2005401 0.317051 1 -0.0039314 0.0288099 0.0143871 -0.0249108 0.0022199 0.002907 0.0130885
29434 5 -70.0587997 -94.4725037 -41.4398003 1 -0.396452 -0.929726 3.4207001 1 0.0094278 0.0263394 0.0168146 -0.024111 -0.0030461 -0.0101726 0.0175272
19541 5 -75.5046997 -98.7817993 -4.0626798 1 -3.84989 -1.09246 0.299419 1 0.0170397 -0.0119574 -0.020874 -0.0103259 0.0089548 -0.0119919 -0.0052639
70 5 -90.8136978 -98.4280014 -30.1839008 1 -2.13534 -4.9924998 -2.4372301 1 0.0083151 -0.0203426 0.0514063 0.0316631 -0.0288441 -0.0182009 0.0131263
1157 5 -91.0503998 -76.0597 -25.3234005 1 0.904051 2.5076301 -3.6515701 1 0.010484 -0.0032852 0.0257099 -0.0315093 -0.0061038 -0.0140743 0.0109696
1158 5 -90.896103 -76.4343033 -22.6891995 1 0.341036 8.1719999 3.2213299 1 0.0277978 -0.0254635 0.0293724 0.0050315 0.0016019 0.0190234 0.0105689
538 5 -93.2657013 -89.8234024 2.868 1 -0.395673 1.17544 -8.8344002 1 -0.0250272 -0.0194366 0.013837 -0.0190603 0.0134674 0.0170416 -0.0102089
1176 5 -87.1411972 -74.0255966 -7.8355298 1 -7.3823099 -0.843285 -2.8921002 1 0.009946 0.0069066 0.0079029 -0.0012663 -2.14783e-04 0.0054844 0.0082518
29433 5 -70.429802 -94.2442017 -44.3398018 1 -1.07528 4.84161 6.23243 1 0.023457 0.0447679 0.0092989 -0.0024086 0.0116933 -0.0207975 0.0258413
29249 5 -69.9052964 -98.8199005 -14.7312002 1 -1.1478601 -1.27871 5.1501098 1 0.0254091 -0.020176 -0.0227775 -0.010265 0.007216 0.0033252 -0.0058482
20583 0 -71.1987991 -74.0494995 -40.6347008 1 1.8181 3.75365 -1.73733 0 0.0 0.0 0.0 0.0 0.0 0.0 0.0
73 5 -93.4020004 -98.3984985 -29.0589008 1 3.5869901 1.26981 1.2795301 1 0.0155513 -0.0434244 0.01967 -0.0138516 -0.0431649 -0.0023162 -0.0027344
1165 5 -90.7266007 -76.7238007 -17.9825002 1 -0.0395916 -2.1783199 -0.437807 1 0.0432192 -0.0035286 -0.0221937 0.0013399 -0.0087247 0.0078417 0.0058323
1166 5 -90.6169968 -76.3976975 -15.3163004 1 1.73715 -1.98892 -1.53933 1 0.0243147 -0.01289 -0.0440693 -0.0116187 0.0138686 -0.0291926 -0.0108815
29265 5 -69.9192964 -98.8411026 -0.441204 1 3.67221 -1.37285 -2.6684001 1 0.0459959 0.0073603 -0.0720484 -0.0187789 -0.0373723 -0.0276326 -0.0062307
754 5 -93.3304978 -85.641098 2.6837299 1 -0.608858 5.9233398 -1.06306 1 0.0064744 -0.0091011 0.0154081 0.0080579 0.0059421 0.0305928 0.0042605
20622 5 -75.3033981 -76.183197 -0.859604 1 2.3691599 -4.77069 -6.8291102 1 -0.0458696 0.0569985 0.0111098 -0.0081833 0.0265264 -0.002757 0.0074129
20621 5 -75.2685013 -76.3722992 -3.70484 1 2.6942599 2.4396401 0.17566 1 -0.0293356 0.0336018 0.0039811 -0.0329408 0.0228234 0.0072357 0.0027491
29242 5 -70.4518967 -98.7769013 -19.3717003 1 -5.8705102 2.21543 -3.9031 1 -0.021558 -0.0450163 0.0200157 0.0080297 0.0307131 -0.0351311 -0.0155195
9774 5 -83.0701981 -98.9116974 -45.1646996 1 5.4194398 5.11308 -2.9512702 1 0.0055058 -0.0274441 -0.0139134 0.0430648 0.0017952 0.0088213 -0.0119506
1173 5 -90.8526002 -75.8118973 -11.1194 1 -0.939717 -0.159595 -2.90425 1 0.0078795 0.0024714 0.0017194 -0.013998 -0.0046035 -0.0161107 0.0040234
1174 5 -90.9011994 -76.4092026 -8.4437504 1 -1.36203 1.51879 -3.7844 1 -0.0021372 0.0066691 0.0105764 0.0136861 -0.0358046 -0.0041408 0.0050361
937 5 -93.2154007 -81.0102997 -29.3941994 1 5.6837702 0.84661 1.10832 1 0.0185921 -0.0171904 0.0220279 -0.0080593 -0.0020267 -5.6303315e-04 0.0078099
505 5 -93.4671021 -89.9980012 -29.407301 1 -4.12466 -0.790177 0.496914 1 -0.0021371 -0.0092975 -0.0036195 -0.0470436 0.0078738 0.0114051 -0.0050181
1178 5 -93.3205032 -76.2022018 -4.5566302 1 0.16885 -3.26841 -1.7704901 1 0.0167292 -0.0031275 -0.0022278 0.0389606 0.0124536 0.0089695 0.0037913
9821 5 -83.0028992 -98.6744995 -3.9489602 1 -4.6479001 0.7743711 -3.6701601 1 -0.0061207 0.0216874 0.0251503 0.0030609 -8.2990818e-04 0.0049682 0.0135723
1179 5 -89.7453995 -74.0318985 -7.1166501 1 2.0750101 -1.71857 1.36691 1 -0.0325692 -0.0104771 -0.0301011 -0.0065906 -0.0216106 -0.0034961 -0.0243825
1177 5 -93.2615967 -75.8430024 -7.3972602 1 2.1029501 0.786481 -2.6266999 1 0.002904 -0.0454595 -0.0046208 0.0306021 -0.0058831 0.0111339 -0.0157254
1181 5 -90.7099991 -76.5633011 -3.9228002 1 7.7182203 -4.9428502 -6.1953101 1 -0.0021893 0.016656 -0.0216176 0.0262718 -0.0091933 0.0012844 -0.0023836
1182 5 -91.175499 -76.5903015 -1.34111 1 0.0992924 -1.36006 -3.1316099 1 0.0090355 -0.0057788 0.0054844 0.0261398 0.0057541 0.0138689 0.0029137
1137 5 -93.4377976 -76.6120987 -44.0009003 1 5.1294599 -2.29704 -1.58188 1 0.0412563 -0.0112839 0.0069024 -0.0048538 -0.0051423 -0.0219041 0.0122916
77 5 -90.6977005 -98.7127991 -25.3866005 1 0.038635 -2.6777799 -3.5034399 1 0.0066918 -0.0094463 -0.0110562 0.0253562 0.0162579 0.0231804 -0.0046035
20618 5 -77.8410034 -76.5579987 -4.3748498 1 -4.1119099 0.930968 -1.61342 1 -0.0284698 0.0197328 0.0151861 0.0046781 0.0083137 0.0051097 0.0021497
20617 5 -77.7442017 -76.5128021 -7.1564102 1 0.326361 -2.67342 1.11738 1 -0.0236745 0.0441481 0.0218505 -0.0054644 0.0244597 -0.0026286 0.014108
9778 5 -85.5534973 -98.5283966 -41.3967018 1 6.5694399 -2.79015 -5.5149298 1 -0.0032116 0.003973 -0.0073636 0.0220787 0.0077748 0.0132989 -0.0022007
10856 5 -79.1205978 -73.9754028 -44.9407006 1 1.40623 -8.2053299 -2.8295901 1 -0.002213 -0.0146611 5.3229241e-04 0.0190084 -0.0033579 0.0083451 -0.0054473
1161 5 -93.4041977 -76.1925964 -21.7863999 1 0.231998 0.759598 5.3017902 1 0.0299557 -0.0020831 0.0104073 -0.0072767 -0.0294051 0.0129432 0.01276
721 5 -93.3667984 -85.6151963 -29.0559998 1 2.7800901 1.13754 -2.90708 1 -0.0224282 -0.0185833 0.0326282 -0.0419229 -9.9198838e-05 0.0024407 -0.0027944
9776 5 -79.4308014 -96.9124986 -44.9453012 1 -1.2333601 12.2966004 3.6633501 1 -0.0099527 0.012652 0.0105411 0.0286048 -0.0242746 0.0023122 0.0044134
10907 5 -81.5409012 -74.2985993 0.0827282 1 -0.748625 0.161701 -6.5106001 1 -0.0060027 0.016637 -0.0121225 0.0192143 0.0154171 0.0126171 -4.9607234e-04
9779 5 -81.8883972 -96.8833008 -44.1077004 1 -2.7977801 -6.7326298 -0.53614 1 -0.0037551 -0.0064558 -0.0166258 0.0280911 -0.0203634 -5.2544379e-04 -0.0089456
9780 5 -81.7257996 -97.009697 -41.3811989 1 -2.93174 -1.74632 8.85143 1 -2.203831e-04 0.0057635 -0.011506 0.0124333 -0.0175942 -0.0209041 -0.0019876
1167 5 -87.0251999 -74.077301 -18.5210991 1 2.1793599 4.2428699 1.45917 1 -0.0142669 0.0139517 0.0156191 0.0083429 0.0044392 0.0237082 0.0051013
9783 5 -79.1535034 -96.7121964 -40.4706993 1 -0.671227 -0.0521282 0.939448 1 0.0019145 0.0187429 -0.0180126 -0.0066237 -0.0048319 -0.029483 8.8162222e-04
9784 5 -79.1705017 -96.2714005 -37.8284989 1 -1.73583 -1.4378001 0.62461 1 -0.0219864 0.0347424 -0.0080993 -0.0197196 0.0097882 -0.0324214 0.0015522
20614 5 -75.197403 -76.1611023 -8.4374199 1 1.87946 0.521168 0.581299 1 -0.0257254 -0.0013178 0.0278141 -0.0082217 0.0099655 -0.0185296 2.5697541e-04
9787 5 -81.9537964 -96.6783982 -36.8124008 1 5.9024502 2.95366 -1.91371 1 -0.0078095 0.0259004 0.0032912 -0.0265753 0.0172138 -0.0111783 0.0071274
9788 5 -81.810997 -96.5055008 -34.2515984 1 -8.1090002 3.7474201 0.507215 1 -0.0362531 -0.0182434 0.0330465 -0.0252893 0.0119841 0.0015963 -0.00715
20613 5 -75.0967026 -76.6457978 -11.1378002 1 2.1252699 1.79206 -1.2710101 1 -0.0281476 0.0022331 0.014121 1.4780187e-04 -0.0139018 -0.0239678 -0.0039312
9791 5 -79.2049027 -96.4572983 -33.0915985 1 1.15893 -1.22864 -1.91168 1 0.0055147 0.0017996 0.0107701 -0.0161479 -0.0188597 0.0063755 0.0060281
9792 5 -79.4445038 -96.5432968 -30.2388001 1 -1.85256 -3.6072901 4.4054198 1 0.0267917 0.025752 -0.0149834 -0.0071833 -0.0045648 9.9229928e-04 0.0125201
10045 5 -83.1580963 -93.887001 3.4611299 1 -4.0792398 -0.226714 1.5827 1 0.0211052 0.0377619 -0.0178969 0.0020363 -4.8973924e-05 0.0140712 0.0136567
9795 5 -81.9356996 -96.4296036 -29.2113991 1 0.666825 -1.62708 0.194428 1 0.0170937 -0.0118892 0.0071533 0.0246722 0.0049884 0.0145667 0.0041193
9796 0 -81.7199021 -96.3234024 -26.6175003 1 3.8127799 0.764976 -0.0612025 0 0.0 0.0 0.0 0.0 0.0 0.0 0.0
20599 5 -71.1763001 -74.1980972 -25.8752004 1 -6.7462802 -1.42916 -4.3060298 1 -0.0202239 0.0387377 -0.0035683 0.0180544 -0.01429 0.0152929 0.0049818
9799 5 -79.0929031 -96.5522003 -25.9391994 1 -4.71841 -1.47139 1.0849299 1 -0.0048001 -0.0164973 -0.0182553 0.0300305 0.0507112 0.0323937 -0.0131842
9800 5 -79.4636002 -96.9748994 -23.2966995 1 2.64572 1.15724 5.29461 1 0.012669 -0.0138084 0.0054159 -0.006094 0.0266996 0.0298823 0.0014255
20610 5 -77.8868028 -76.4854965 -12.0222998 1 3.2397399 -3.76945 -3.4689601 1 -0.0209912 0.0146074 4.0625291e-04 0.0036162 -0.0043957 5.7992049e-04 -0.0019925
9803 5 -81.8391038 -96.6977997 -22.1196003 1 -6.4934802 -0.324349 6.5888601 1 -0.0045878 -0.0302416 0.0102625 0.0425125 0.0488047 0.0246891 -0.008189
9804 5 -81.8554994 -96.8065033 -19.4435005 1 -1.71801 -1.43062 -3.99705 1 0.0329499 -0.0288768 0.0255802 0.0129561 0.0152692 -0.0238964 0.0098845
20609 5 -78.1128006 -76.3948975 -14.7488003 1 0.766371 2.1185901 -3.5095999 1 -0.0255398 -0.0041635 0.0058293 0.0198364 0.0135421 0.0308084 -0.007958
9807 5 -79.2723999 -96.8803024 -18.4715004 1 -5.2929301 -5.7342901 -1.22525 1 0.0028894 -0.0356027 0.0401341 0.0168883 -0.0041081 -0.0248408 0.0024736
9808 5 -78.9720994 -96.6656037 -15.8530998 1 3.0430701 7.8705102 -2.7266801 1 0.0095213 -0.0027638 0.0571575 0.0352882 0.007118 -0.0063263 0.021305
10695 5 -79.5065995 -78.672699 3.56074 1 3.3710499 4.1683002 5.6217699 1 -0.0033086 0.0444582 0.0049474 0.0129081 -0.0110354 -0.0175568 0.0153657
9811 5 -81.7918015 -96.4315033 -14.7509003 1 0.0071295 4.32968 -2.5976701 1 0.0188583 0.0325933 0.0097109 0.0031642 0.0057871 0.0110467 0.0203875
9812 5 -82.0332031 -96.7221985 -11.8217001 1 1.99024 -2.9723002 1.16597 1 0.0131139 0.0236638 0.0035963 0.0062268 0.0140696 0.0191453 0.013458
20584 5 -71.5865021 -73.6460037 -38.0141983 1 -3.12496 2.34323 7.99573 1 0.005582 0.0248596 -7.2452073e-04 0.0267163 0.0199317 -0.0116261 0.0099057
9815 5 -79.2108994 -96.8438034 -11.1610003 1 5.0893998 -0.190765 0.081533 1 0.0242322 0.0470019 -0.0552454 0.0015436 1.1336924e-04 0.0059211 0.0053296
9816 5 -79.2987976 -96.470398 -8.34167 1 0.415338 3.87319 0.396272 1 0.035559 0.0782053 -0.0816836 0.0054625 -0.0087386 -0.0078914 0.0106936
20606 5 -75.3912964 -76.6929016 -15.9522 1 -1.81417 5.6229 1.93612 1 -0.007497 0.0048375 0.0123523 0.0152473 0.0151304 0.0374571 0.0032309
9819 5 -81.913498 -96.3585968 -7.86376 1 4.6188998 -0.763301 -1.1454001 1 0.0176193 0.0365537 -0.0446955 0.007448 0.0101921 0.0198067 0.0031592
9820 5 -81.9559022 -96.3462982 -5.2213102 1 -2.0810299 0.502917 -3.66465 1 -0.0043869 0.0028729 -0.0149895 0.0293884 -0.009002 0.0128459 -0.0055012
20605 5 -75.2229996 -76.3368988 -18.7917004 1 -1.7773401 -4.8934898 -6.5268998 1 0.0077056 -0.0058683 -0.0111861 -0.0208751 0.0267912 0.0500835 -0.0031163
9823 5 -79.3619003 -96.4420014 -4.1705399 1 0.0539538 -2.62407 0.461352 1 -0.0208159 0.0241677 0.0206782 0.0237352 -0.0061986 -0.0010428 0.00801
9824 5 -78.9550018 -96.4597016 -1.4051401 1 2.84795 -1.06038 1.90751 1 -0.0316528 0.0144396 0.0372333 0.0222083 0.0028682 0.0027691 0.0066734
10871 5 -79.2315979 -74.2447968 -33.1893997 1 1.7215001 -4.0598602 -3.7432101 1 0.0307725 -0.0094614 0.020181 0.0179699 -0.0190262 -0.0070463 0.0138307
9827 5 -81.4850006 -96.3759003 -0.0579221 1 -0.441868 2.84146 0.619589 1 -0.0514049 0.0260104 -0.0088775 0.0129395 0.0432332 -0.0083683 -0.011424
9828 0 -82.1556015 -96.1828995 2.5151301 1 -1.30817 -0.333544 -1.2077301 0 0.0 0.0 0.0 0.0 0.0 0.0 0.0
10892 5 -81.4459992 -74.3881989 -11.8878002 1 -3.84447 2.63361 -1.27691 1 0.0280412 0.0165582 -0.0034536 0.0063996 0.0016469 0.0217902 0.0137153
1187 5 -89.6919022 -73.9375 -0.0798344 1 -3.6168301 1.6028 -0.0968151 1 0.0223553 0.0077025 0.0282323 0.0165604 -0.0109341 -0.0028191 0.01943
9990 5 -83.3412018 -94.7328034 -44.9077988 1 -1.02659 -0.482857 -0.474748 1 0.0013246 0.0254895 0.0039743 0.0371862 -0.0070311 -0.003339 0.0102628
9992 5 -79.4620972 -92.2466965 -44.7901993 1 4.3231201 1.23482 6.1672001 1 0.0036668 0.0573224 -0.0314568 -0.0061133 -0.0298326 -0.0084733 0.0098441
9993 5 -85.8082962 -94.1649017 -44.0507011 1 4.92129 -1.71082 0.315963 1 0.0173846 0.0306147 -1.6369164e-04 0.0140267 0.0081372 -0.0198786 0.0159452
9994 5 -85.6895981 -94.1072006 -41.2613983 1 -2.2200301 -1.70125 4.5280299 1 0.0217793 0.0197965 -0.0044043 0.019446 0.0038441 -0.0135911 0.0123905
9995 5 -82.1138992 -92.1657028 -44.2765999 1 3.72838 4.1259799 -4.52771 1 -0.0033797 0.0405826 -0.0271425 0.0179119 -0.0277098 -0.0139122 0.0033535
9996 5 -81.6545029 -92.1156006 -41.3718987 1 -1.72978 4.5651498 2.3391199 1 0.0130502 0.0586528 -0.0119561 0.0112519 -0.0257691 -0.0173918 0.0199156
9997 5 -82.9542008 -94.4162979 -40.5116997 1 -3.6717601 -6.9914398 -1.22639 1 0.0016485 0.0430344 0.0106433 0.0120542 0.0088679 -0.0026625 0.0184421
9998 5 -83.0755005 -94.3295975 -37.7066994 1 0.664618 9.1153202 -2.2481201 1 -0.0099416 0.0545543 0.0082427 -0.0057533 0.0225186 -0.0102408 0.0176185
9999 5 -78.9906006 -91.895897 -40.2994995 1 0.971323 0.220175 0.965288 1 0.0086816 0.0106008 0.0171406 0.0075672 -0.0195317 -0.0312087 0.012141
10000 5 -79.243103 -91.8355026 -37.5751992 1 -1.75457 -0.528746 2.4598 1 -0.0023658 0.0055234 0.0063214 0.0051182 -0.0068142 -0.0091895 0.0031596
10001 5 -85.5591965 -94.339798 -36.5816994 1 -0.569475 -1.88447 -2.8374501 1 -0.016958 0.0435123 -0.020232 -0.0053974 0.0084372 0.0148029 0.0021075
10002 5 -85.5401001 -94.3507996 -33.6273003 1 -5.2216601 7.6203599 -1.15577 1 0.0188517 0.02579 -0.0169822 -0.0145152 0.0109889 -0.0029878 0.0092199
10003 5 -82.0183029 -91.8531036 -36.8848 1 -2.1854401 4.7591601 5.5913201 1 -0.0085282 0.0158738 0.0157201 -0.016451 -0.0164337 0.0113065 0.0076886
10004 5 -81.7955017 -91.9489976 -34.1085014 1 5.7298999 3.61745 -5.2736502 1 -0.0142334 0.0016036 0.0229673 -0.0256221 -0.0162517 0.0030464 0.0034458
10005 5 -82.977501 -94.4058991 -33.1623993 1 5.2067299 2.85432 3.21473 1 -0.0044334 -0.008872 0.0111631 -0.0286855 0.0012539 -0.0026484 -7.1410365e-04
10006 5 -83.0320969 -94.2956009 -30.3768997 1 -3.1876099 2.6165099 -0.7080781 1 0.0090226 0.0207966 0.0115834 -0.0190806 0.017296 -0.0010944 0.0138009
10007 5 -79.177002 -92.084198 -33.1837006 1 -2.5223601 -6.9871898 2.5792201 1 0.0021196 -0.0032944 -0.0206395 -0.0142807 -0.0362532 0.0065591 -0.0072714
10008 5 -79.0746002 -91.8804016 -30.3560009 1 2.8110001 0.854466 -0.905994 1 0.0164356 0.0096997 -0.0176364 0.0049941 -0.0031855 -0.0184703 0.002833
10009 5 -85.8702012 -94.3937988 -29.3218002 1 4.8941302 -2.22208 0.544388 1 -0.0103443 0.0206773 0.0606916 -0.0031568 0.0378708 -0.0103633 0.0236749
10010 0 -86.0547028 -94.1526032 -26.4053993 1 -4.2932601 -5.83323 -2.92959 0 0.0 0.0 0.0 0.0 0.0 0.0 0.0
10011 5 -81.6026001 -91.9075012 -29.5608006 1 7.6349101 2.1280301 3.1187999 1 0.0175756 0.0308186 -0.0072672 -0.0081112 0.0212101 -0.0164365 0.013709
10012 5 -81.6519013 -91.7938004 -26.8992004 1 1.01852 -0.124329 0.974629 1 0.0021385 0.0250835 -0.0141103 -0.0077219 0.0327801 0.0148385 0.0043706
10013 5 -83.3414993 -94.1591034 -25.7959996 1 -1.98197 1.52458 1.4681701 1 0.0230367 -0.0052785 -0.0136295 0.0160744 0.045214 0.0379514 0.0013762
10014 5 -83.4674988 -94.7763977 -23.1809006 1 0.341886 1.6255 -5.4969902 1 0.0162523 -0.0108758 -0.011773 0.0233802 0.0500394 0.0477474 -0.0021322
10015 5 -79.2398987 -92.2647019 -25.8731004 1 0.7156461 1.4997 1.81901 1 -0.0312835 0.0169463 -3.0524581e-06 0.0214562 0.019584 0.0034626 -0.0047801
10016 5 -79.1452026 -92.2684021 -23.0606995 1 -0.304666 -0.0038 -0.941004 1 -0.0069179 0.0500992 1.8217862e-04 -0.0125366 -0.0125769 -0.0013129 0.0144545
10017 5 -85.6759033 -94.1006012 -21.5755005 1 -1.61174 2.1203201 5.0213399 1 -8.3911848e-05 -0.0314979 0.0139801 0.018586 0.0223086 0.0050882 -0.0058672
10018 5 -85.691597 -94.0805969 -18.9034004 1 -0.845698 0.370356 -3.1352799 1 -0.0077513 0.0165908 0.0123352 0.0188464 0.0265787 -0.0095559 0.0070582
10019 5 -81.8143997 -92.4807968 -22.6331005 1 -4.2954798 2.91046 -0.973674 1 -0.0304755 0.0192133 -0.0354453 -7.2071853e-04 0.0171821 0.0360223 -0.0155692
10020 5 -81.8676988 -92.5893021 -19.9325008 1 8.2053604 -4.2873101 -2.69186 1 -0.0426344 0.0277083 0.0179398 0.0072074 0.0199761 -0.0018492 0.0010046
10021 5 -83.158699 -94.4489975 -18.2854996 1 -0.0023382 1.67521 2.95122 1 -0.0208241 -0.0040497 0.0204017 0.0318555 0.0481208 0.0074415 -0.0014907
10022 5 -83.1585007 -94.2452011 -15.5191002 1 0.430707 -0.909324 -5.5513702 1 0.0128597 0.0115178 0.0248798 0.0090838 0.0345658 -0.0024673 0.0164191
10023 5 -79.5170975 -92.6251984 -18.7215004 1 -3.1454799 2.90128 -5.20679 1 -0.0457364 0.0435704 0.0323248 0.0070137 -0.0232735 -0.0162053 0.0100529
10024 5 -79.5434037 -92.1055985 -15.8978996 1 3.40538 5.7199202 -0.637875 1 -0.0250467 0.0033923 0.0430495 0.0364363 -0.0356 -0.0188335 0.0071317
10025 5 -85.7841034 -94.2654038 -14.6113005 1 -10.2985001 3.75664 1.89526 1 0.0118514 0.0500887 -0.033952 -0.0027993 0.0212506 0.012751 0.0093294
10026 5 -85.8225022 -94.1874008 -11.9308996 1 4.95464 -1.5582301 3.98914 1 0.0187009 0.050895 -0.0446827 0.0127548 0.0371323 0.0090715 0.0083044
10027 5 -81.8405992 -91.7286988 -14.7868004 1 3.6479199 0.280739 -2.41874 1 -0.022867 -0.0109784 0.0170767 0.0220658 -0.0159828 -0.0027134 -0.0055896
10028 5 -81.4982987 -91.9459 -11.9634 1 -6.8737898 -0.672946 -1.57972 1 0.0370667 -0.0021652 -0.0151408 0.0034358 -0.0152438 0.0127774 0.0065869
10029 5 -83.0325012 -94.2089005 -11.3020001 1 -1.04811 4.0156598 -2.4202001 1 0.0128024 0.0383338 -0.0682813 0.0059304 0.0208904 0.0237774 -0.0057151
10030 5 -83.3909989 -94.2829971 -8.7099304 1 -1.75988 -1.86789 2.6224599 1 0.0175436 0.0223204 -0.0616299 0.0100665 0.0346469 0.0088381 -0.0072553
10031 5 -78.913002 -92.1556015 -10.8900996 1 0.764353 -2.61201 -1.68619 1 0.0150249 0.001989 -0.029053 0.0356069 -0.0335255 -0.0270704 -0.004013
10032 5 -79.0929031 -91.5016022 -8.31635 1 -5.3355699 6.0478001 3.74543 1 0.0621101 -0.0156043 -0.0426361 0.0097792 -0.0021403 -0.0183378 0.0012899
10033 5 -85.7820969 -94.1397018 -7.5779701 1 -2.3037701 -1.90389 -0.164832 1 0.0177227 0.0113129 0.0080634 0.0145239 0.0374177 -0.0073768 0.0123663
10034 5 -85.6363983 -93.839798 -4.7277699 1 2.3269 1.7362601 -7.9287 1 -0.0075997 0.0046313 0.018015 0.023615 -0.004784 -0.0058802 0.0050156
10035 5 -82.0186005 -91.9291 -7.9965402 1 -2.41679 -0.315044 -3.7470601 1 0.0368828 -0.0191692 -0.0071663 8.8242731e-04 0.0152026 -0.009018 0.0035158
10036 5 -82.4309006 -91.8625032 -5.1421199 1 2.1110101 -0.227599 1.3193801 1 -0.0046665 -0.0078591 0.0257314 0.0371254 -0.0146617 0.0011983 0.0044019
10037 5 -82.976799 -94.3128967 -3.74873 1 2.67922 -1.0804501 -0.703438 1 -0.0537776 -0.0028891 0.0596274 0.0501688 -0.0027974 -0.0048471 9.8691454e-04
10038 5 -82.764 -94.3033981 -1.18154 1 0.797832 -0.323483 -5.99117 1 -0.0485312 0.0087086 0.0420119 0.0356907 0.0086624 -0.0123274 7.2979612e-04
10039 5 -79.8738022 -92.1639023 -4.11273 1 -2.70121 -0.512739 -0.443442 1 0.0327168 0.0067801 0.02029 0.0219276 -0.0069962 -0.0051287 0.019929
10040 5 -79.4465027 -92.0845032 -1.1215301 1 -0.718198 0.089305 -2.1853499 1 -0.0053987 -0.0039521 0.0133603 0.0394141 -0.0344914 -0.0095395 0.0013365
10041 5 -85.3872986 -93.8817978 -0.139971 1 2.4156101 4.2465601 1.2421401 1 -0.0289842 0.0685457 -0.0212773 0.0207327 0.0215315 -0.0124703 0.0060947
10042 5 -85.9488984 -94.1446991 2.59482 1 -3.86971 -2.0308399 -2.20171 1 0.0126535 0.0337694 -0.0115077 -0.0311673 0.0375636 0.0087699 0.0116384
10043 5 -81.9325028 -91.7397003 0.0721878 1 -9.4036398 3.7806301 -2.6465099 1 -0.0479079 0.0268072 0.0291149 0.0542691 -0.0207943 -0.0071989 0.0026714
10044 5 -81.5266037 -91.6745987 2.73644 1 2.98536 -2.9853102 -3.2576001 1 -0.0242378 -0.002755 -0.0153023 0.0281503 0.0072052 0.0351662 -0.0140984
10903 5 -79.1847992 -74.0189972 -3.69589 1 -2.1161799 -2.1191001 -0.495633 1 -0.0077792 0.0422208 0.0109707 0.0069108 0.0012885 0.0176008 0.0151374
20616 5 -71.3648987 -74.1401978 -8.2532196 1 -4.0843101 -1.16219 2.11343 1 9.9505272e-04 -0.0128256 -7.1854305e-04 -0.0188429 -0.0093291 -0.0280814 -0.004183
10206 5 -83.4378968 -89.7862015 -45.1493988 1 4.91506 -3.57354 -2.1616001 1 -0.0071609 0.0460628 0.0015586 0.0308856 -0.0061261 -0.0199243 0.0134868
10208 5 -79.4113999 -87.4389038 -44.8083992 1 0.136948 3.2490399 7.91287 1 0.0223329 -0.0253487 -3.6837342e-04 0.0092327 -0.0461672 0.0092562 -0.0011281
10209 5 -85.8234024 -89.466301 -43.9216996 1 2.8836902 -2.93835 5.4352799 1 3.674963e-04 0.0257935 0.0280642 0.0261702 0.0208144 -0.0121609 0.0180751
10210 5 -85.574997 -89.5342026 -41.0172997 1 4.0212998 -1.13301 2.9266702 1 0.0138498 0.0075281 0.0052218 0.0048449 0.0124885 0.0095536 0.0088666
10211 5 -82.1266022 -87.4970017 -44.0485001 1 3.74949 -4.1399899 -0.65416 1 -0.0071375 0.0226502 0.0023557 0.0069354 -0.0339409 -0.0154603 0.0059562
10212 5 -81.8674012 -87.415802 -41.3275986 1 -2.59779 -0.28679 -1.3738001 1 -0.0047155 -0.0095881 -0.0074889 0.011875 -0.0279812 -0.0240938 -0.0072641
10213 5 -83.1065979 -89.8034973 -40.6842003 1 5.9780202 1.45109 -4.30617 1 -0.0014466 0.0190178 -0.0284597 0.018011 -6.8585506e-04 -0.014607 -0.0036295
10214 5 -83.1015015 -89.5586014 -38.0217018 1 -0.238637 -0.46352 2.1173501 1 0.004396 -0.0122264 -0.0110359 -0.013317 -0.0117461 -0.0034509 -0.0062888
10215 5 -79.2934036 -87.8230973 -40.2888985 1 2.6325701 -3.34058 0.368701 1 0.0097123 -0.0135799 -0.0095078 0.0046682 -0.019021 -0.0174939 -0.0044584
10216 5 -79.1316986 -87.4079971 -37.6917 1 2.98579 3.5804999 1.42504 1 -0.0178744 -0.0162472 -0.0041407 -0.0076299 -0.023023 -0.0113507 -0.0127541
10217 5 -85.8423004 -89.736702 -37.160099 1 -2.1062 5.3001099 0.726018 1 0.0010403 -0.0144211 -0.0063773 -4.7086835e-04 0.0047448 0.0041971 -0.006586
10218 5 -85.3267975 -89.8507004 -34.2224999 1 -2.85929 1.87397 -2.1680601 1 0.0304613 3.9919132e-04 0.0142852 0.0057957 -0.011935 -0.0201984 0.0150486
10219 5 -81.6395035 -87.6595001 -36.6721993 1 -1.40878 -1.15859 0.737415 1 0.0106778 -0.040832 0.010195 -0.0261318 -0.0256348 -0.0024836 -0.006653
10220 5 -81.25 -87.7533036 -33.8680992 1 0.855736 -7.1633401 -2.2850399 1 0.0036954 -0.0425793 0.0068436 -0.0104411 0.003475 -0.0280459 -0.0106801
10221 5 -82.9011002 -89.852501 -32.8726998 1 0.917054 1.64296 1.91185 1 0.0207108 -0.047309 0.0253336 -0.0203581 -0.0183275 -0.0334065 -4.2152834e-04
10222 5 -82.7723007 -89.5503998 -30.2103005 1 -2.10934 1.60359 -3.4856 1 0.0126986 0.004634 -3.4399808e-04 0.0111756 0.0116612 -0.033219 0.0056629
10223 5 -78.8317032 -87.5053025 -33.2214012 1 -10.7159996 3.98735 -1.10611 1 -0.0276167 6.0954118e-05 -0.0057883 -0.0308364 -0.0067624 -0.0048155 -0.0111147
10224 5 -79.0680008 -87.3963013 -30.6322003 1 -2.1593499 4.7583099 1.86797 1 -0.0111817 0.0057515 0.0063938 -0.0027806 0.0148193 -0.0076702 3.2120865e-04
10225 5 -85.6159973 -89.3403015 -29.3792 1 -0.102682 0.867925 2.5292101 1 0.0392597 0.0310084 0.0261189 0.0016327 0.0148143 -0.0258697 0.032129
10226 0 -85.5594025 -89.3407974 -26.4773007 1 -3.6829601 -4.3530402 -1.68879 0 0.0 0.0 0.0 0.0 0.0 0.0 0.0
10227 5 -81.4509964 -87.3880005 -29.3381004 1 5.00176 -1.80153 -2.53015 1 -0.0141246 -0.0143611 0.005468 0.0161597 0.0197217 -0.0196816 -0.0076726
10228 5 -81.5659027 -87.4060974 -26.7380009 1 7.7126298 2.3101001 -1.14223 1 -0.0246932 -0.0244291 0.0106789 0.0359574 0.0141538 0.0059574 -0.0128145
10229 5 -82.784401 -89.5008011 -25.6450997 1 0.297705 3.57421 2.3371101 1 0.0030182 0.0246349 -0.028291 0.0108366 0.0299634 0.0257942 -2.1262865e-04
10230 5 -82.9263 -89.8499986 -23.2180996 1 2.2975199 0.565061 1.07021 1 0.0187046 0.0452078 -0.0259891 -0.0152416 0.0241625 0.0154172 0.0126411
10231 5 -79.2322006 -87.4531021 -25.5837994 1 1.1173 5.3528299 1.74752 1 -0.0421331 -0.0045871 0.0189222 0.0036044 0.0054979 0.0133419 -0.009266
10232 5 -79.1993027 -87.4217987 -22.6459999 1 -2.7161701 -4.57867 3.9860402 1 -0.0098999 0.0106028 0.0047743 -0.0140183 -0.011874 0.008234 0.0018258
10233 5 -85.6511002 -90.1205978 -22.1737995 1 3.92482 0.209055 -1.2829601 1 0.029816 -0.0328927 -0.0199618 0.0064202 0.0376551 0.0337556 -0.0076795
10234 5 -85.463501 -89.8863984 -19.3258991 1 -3.69044 6.4658098 4.25283 1 0.0023207 -0.0085891 0.0149227 0.0217474 0.048775 -0.0169096 0.0028848
10235 5 -81.7194977 -87.5444031 -22.0834999 1 6.7491298 -6.4301501 1.04221 1 -0.0120625 0.0092572 -0.0345121 -0.0015772 -0.0252591 -0.0031079 -0.0124392
10236 5 -81.7585984 -87.5029984 -19.3507996 1 0.82081 -0.974734 4.6212702 1 -0.0112467 0.0402794 -0.0274624 -0.0166295 -0.0290093 -0.0128808 5.234354e-04
10237 5 -82.7444992 -89.9850998 -18.8729 1 0.622872 -4.9565702 2.63409 1 -0.0390051 0.0319389 0.0168215 0.0084107 0.026469 -0.0266363 0.0032518
10238 5 -83.1913986 -89.8844986 -15.9701004 1 2.89027 2.2828801 -1.17357 1 0.0075139 -0.0011861 0.027797 0.0058508 0.017407 -0.0095994 0.0113749
10239 5 -79.2745972 -87.4548035 -18.4041996 1 0.469175 3.35196 -2.1937301 1 -0.0152244 0.0347446 -0.0139301 -0.0341433 -0.0170083 -0.003084 0.0018634
10240 5 -79.0009003 -87.7070008 -15.5831003 1 -0.525117 -1.14074 -3.4672699 1 -0.0119552 0.0067005 -0.0294053 -0.0150951 -0.0219821 0.0213132 -0.0115533
10241 5 -85.6193009 -89.7098007 -14.9257002 1 -0.247436 -0.183066 7.6978302 1 0.0026492 -0.0175197 -0.0116104 -0.0052992 0.0595671 0.0113051 -0.0088269
10242 5 -85.9225998 -89.6761017 -12.1807003 1 -0.370987 -1.74922 3.20505 1 0.0323609 -0.0290977 -0.0149059 -0.0129622 0.0535068 0.0148594 -0.0038809
10243 5 -81.866501 -87.6516037 -14.757 1 2.46578 -4.99192 3.24158 1 -0.0093655 -0.0186297 0.0014136 -0.0117538 -0.0093765 0.0074017 -0.0088605
10244 5 -81.4404984 -87.7995987 -12.1633997 1 -0.475277 0.749916 1.13705 1 0.0234673 -0.0331275 -0.0149518 0.0060558 0.0167438 -0.004015 -0.008204
10245 5 -83.3539963 -89.6909027 -11.5202999 1 -8.4470902 2.5216501 1.05188 1 0.0325989 -0.050016 -0.0230036 0.0090913 0.0297759 0.0081399 -0.0134736
10246 5 -83.5523987 -89.6980973 -8.7891798 1 3.6080001 0.400113 -0.972078 1 0.0377695 -0.0512471 -0.0083176 -0.0236025 0.0433443 -0.0205603 -0.007265
10247 5 -79.0867996 -87.7492981 -11.3509998 1 -4.60778 -2.2658401 -6.5145998 1 0.002823 -0.0291712 0.0271698 0.0123869 -0.0058978 4.1440024e-04 2.7387321e-04
10248 5 -79.3439026 -87.4580002 -8.3970003 1 1.1244201 -2.4884501 2.80246 1 0.0212977 -0.0631809 0.0292938 0.0171603 0.0063626 -0.0071118 -0.0041964
10249 5 -85.7154007 -89.8662034 -7.3964801 1 2.6071801 -4.6687298 -0.675216 1 -0.0018241 -0.0343017 0.0066962 2.2009409e-04 0.0446106 -0.0258366 -0.0098099
10250 5 -86.1026993 -89.6936035 -4.6807399 1 3.2781601 -4.0759702 1.0455 1 -0.0465273 -0.0227822 0.0088392 -0.0059272 0.0143458 -0.0352517 -0.0201568
10251 5 -82.1274033 -87.7696991 -7.4485202 1 -1.01798 4.38344 -4.8364001 1 0.0289181 -0.0542478 0.0167307 -0.0172572 0.0082015 -0.0388715 -0.0028663
10252 5 -81.8703996 -87.4281006 -4.9010702 1 -1.1419801 3.06007 -1.40125 1 0.0211743 -0.0014938 -8.9180784e-04 0.0048084 -0.0164124 -0.0358631 0.0062629
10253 5 -83.5263977 -89.604599 -3.9983202 1 0.316137 -4.7276302 1.44018 1 -0.0561051 0.0042414 0.023259 0.0090383 0.0106864 -0.0361708 -0.0095349
10254 5 -83.1126022 -89.4943009 -1.25738 1 -0.962355 -4.1601801 4.3080702 1 -0.0326051 0.0162781 0.0269728 0.0394611 -0.0178561 0.0024621 0.0035486
10255 5 -79.5457993 -87.5451966 -3.9112502 1 -1.85811 -1.439 4.7864599 1 0.0153466 -0.0050127 -0.0380083 -0.0040405 -0.0208403 -0.0329301 -0.0092248
10256 5 -79.2440033 -87.4256974 -1.32608 1 -0.561222 -4.2459202 3.4087701 1 0.0031961 0.0138188 -0.0230644 0.0313929 -0.0379245 -0.011844 -0.0020165
10257 5 -85.5498963 -89.1615982 0.0427217 1 2.98747 -2.6131799 0.348439 1 -0.0235349 -0.0167845 0.0174974 0.0213765 0.0022414 -0.0036866 -0.0076073
10258 5 -85.2874985 -89.5569992 2.7260499 1 2.6592601 5.29494 -2.43218 1 0.016464 -0.0336659 0.0105757 0.0118574 0.0170101 0.0384582 -0.0022087
10259 5 -81.8618012 -87.2039032 -0.445227 1 -0.604332 -1.30462 4.7964502 1 -0.0104206 -0.0434756 0.0220758 0.0505868 -0.0165795 0.0074908 -0.0106068
10260 5 -81.8572006 -87.5094986 2.18522 1 3.92233 -0.926851 -4.17974 1 -0.0227968 -0.0642584 0.0416405 0.060201 0.0033073 0.0381507 -0.0151382
314 5 -93.2270966 -94.3462982 -5.0053401 1 1.3031 6.8219199 -1.4353401 1 -0.0277532 -0.0269248 0.0408471 -0.0218243 -0.0283168 0.0136616 -0.0046103
1140 5 -89.8468018 -74.0404968 -41.3950997 1 6.1873498 -2.9773902 3.8041601 1 -0.0116517 -0.0342197 0.0168023 0.0036283 0.0057904 0.0102094 -0.0096897
10422 5 -83.1985016 -85.3858032 -44.9367982 1 3.93556 -4.5282698 -2.0854399 1 5.775302e-04 0.0011557 0.0094849 -0.0200544 -0.027294 0.0014763 0.0037394
10424 5 -79.3538971 -83.4505997 -44.9000016 1 -6.5610299 2.15974 -3.5122299 1 -0.0374702 0.0084824 0.0583019 0.0129062 -0.0184302 0.0320873 0.0097714
10425 5 -85.8699036 -85.2216034 -44.0522003 1 0.367503 -2.79141 3.5867601 1 0.0132982 -0.0409684 0.0255574 -0.0227869 -0.0246849 0.008141 -7.0425015e-04
10426 5 -85.5161972 -85.2555008 -41.3102989 1 -4.2673302 2.5780201 0.0759553 1 0.0303626 -0.0086457 0.012953 -0.0182884 -0.0265366 0.0319043 0.0115566
10427 5 -81.905899 -82.949997 -44.1922989 1 1.53686 5.61056 9.0499697 1 4.1615892e-05 0.0153917 0.0233216 0.0121368 -0.0155281 0.0182684 0.0129183
10428 5 -81.470398 -83.0395966 -41.1758003 1 -2.0597799 -6.0964699 -3.7915399 1 -0.0060413 0.0093866 0.0215471 0.0273218 -0.0244095 0.0195165 0.0082975
10429 5 -82.8646012 -84.9621964 -40.2000008 1 -3.10323 2.09408 4.9119702 1 -1.1198176e-04 7.0940228e-04 0.0246193 0.0158475 -0.0146249 0.0139744 0.0084056
10430 5 -83.006897 -85.4757004 -37.4445 1 -2.0274999 -0.829911 4.8445502 1 0.0029671 -0.0485887 0.0287288 -0.0045402 -0.00527 0.013355 -0.0056309
10431 5 -78.8979034 -83.3482971 -40.3395004 1 -1.69215 -0.477755 -1.2395901 1 0.017039 -0.006962 0.0138444 0.0025606 -5.644742e-04 9.049427e-04 0.0079738
10432 5 -79.2638016 -83.0948029 -37.5224991 1 1.8534 -3.4707601 -3.2690599 1 0.0010056 -0.0378227 0.0073193 -0.0218461 0.0145328 -0.0132153 -0.0098326
10433 5 -85.7102967 -85.3253021 -36.5353012 1 -0.234453 -1.9525502 4.3752098 1 0.0173561 0.0028885 0.0095715 -0.0036883 -0.0031075 0.0386423 0.0099387
10434 5 -85.5028992 -85.3840027 -33.5965996 1 2.1682799 -3.0283 -6.5217099 1 0.0325775 -0.011774 -0.0133269 0.0385431 -0.0203548 -0.0156558 0.0024922
10435 5 -81.7408982 -83.3909989 -36.6842003 1 -1.7100801 -0.155517 -9.0103302 1 0.0166914 0.0011361 -0.0040979 -8.0032806e-04 1.5449991e-04 0.0230431 0.0045765
10436 5 -81.6200028 -83.373703 -33.6640015 1 -2.78914 6.6185699 -4.6244998 1 -2.1537042e-04 0.0099557 -0.0079945 -0.0061308 0.0038703 -0.0116597 5.8196254e-04
10437 5 -82.784401 -85.8164978 -33.0788994 1 0.176206 1.71332 -8.9408504 1 0.0302286 4.8635058e-04 -0.0087784 0.0138719 0.0084496 -0.0238384 0.0073122
10438 5 -83.0531006 -85.2910004 -30.2350006 1 -2.6535599 0.964513 -1.2930501 1 -0.0013563 -0.015486 -0.0224532 0.0413841 0.0224813 -0.0451113 -0.0130985
10439 5 -79.0858994 -83.0709991 -33.0396996 1 -3.9709102 -3.5002601 4.11831 1 0.0271705 -0.0073558 -0.0078897 -0.0229448 0.0062757 -0.0242618 0.003975
10440 5 -79.2380982 -82.8454972 -30.2350998 1 -3.4868601 1.48662 2.70835 1 0.044275 -0.0097699 -0.0210895 -0.0050015 0.0106551 -0.0011536 0.0044719
10441 5 -85.4287033 -85.0166016 -29.2821007 1 -2.45623 -2.1171 -1.12019 1 0.0161602 -0.0082884 0.0049946 0.0055173 0.008237 -0.0470283 0.0042888
10442 5 -85.6520996 -84.7332993 -26.4407997 1 -4.7579298e-04 -7.0128102 -0.319776 1 -0.0042234 0.0076756 0.0097208 -0.0020368 0.0160707 0.0112951 0.004391
10443 5 -81.7778015 -82.7751007 -29.4496002 1 5.7912898 2.49558 -4.4772001 1 -0.0089788 0.0139763 -8.381176e-04 0.008172 0.0226891 -0.0207072 0.0013865
10444 5 -81.9658966 -82.9701004 -26.5370007 1 1.80547 -3.89375 0.82259 1 -0.0062703 0.0206376 -0.0041268 0.0300536 0.0281527 0.0052704 0.0034135
10445 5 -83.0002975 -85.2220993 -25.8712006 1 -0.791519 -1.81035 0.90856 1 -0.0045902 -0.0178414 -0.024571 0.0400449 0.0321591 0.0359536 -0.0156675
10446 5 -83.1491013 -85.4558029 -23.0454998 1 2.1975901 0.208674 -1.77872 1 0.0214773 0.0086633 -0.0129703 3.2010768e-04 -0.0099827 0.0080815 0.0057234
10447 5 -79.1641998 -83.3174973 -26.0312996 1 -1.28299 2.72206 -4.0081801 1 0.0196531 0.0135908 8.7208624e-04 -0.0013855 0.0073703 0.0240649 0.011372
10448 5 -79.3304978 -83.0922012 -23.1751995 1 2.4117501 -1.4422801 8.3657503 1 0.0151664 0.0111545 0.0192798 -0.0046744 -0.0188914 -0.0036165 0.0152002
10449 5 -85.8781968 -85.7293015 -22.4111996 1 1.2453801 0.866937 2.15024 1 -0.0174276 0.0312145 0.0063978 0.0116654 0.0307104 0.0096782 0.0067282
10450 5 -85.6949997 -85.3029022 -19.4871998 1 -2.5727601 1.9991602 0.554237 1 -0.0013111 0.0070519 0.024867 -7.4918714e-04 0.0192602 -0.0345359 0.0102026
10451 5 -81.9532014 -83.3383026 -22.0909004 1 -1.0034699 -0.0983176 2.5084901 1 0.009708 1.4031166e-04 0.015392 -0.0076337 -0.007452 -0.0287081 0.0084134
10452 5 -81.3172989 -82.8703996 -19.3243008 1 -1.44566 4.6596799 -2.12992 1 0.0107791 -0.0272142 0.0125439 -0.0161478 -0.0084364 -0.0366634 -0.0012971
10453 5 -83.2049027 -85.2839966 -18.7437001 1 -1.55237 0.29846 0.928736 1 0.0122559 -0.0157978 0.0090168 -0.0212425 -0.0073205 -0.0334106 0.001825
10454 5 -82.947197 -85.2713013 -15.9414998 1 -0.756119 -3.51856 0.0535677 1 0.0200201 -0.0013248 0.0171679 0.0038714 0.0087542 -0.0023783 0.0119544
10455 5 -78.7536011 -83.0999985 -18.3349991 1 -5.52839 -3.17501 0.291221 1 -0.0215848 -0.0022628 -0.010701 0.0066079 -0.0278556 -0.0292 -0.0115162
10456 5 -79.0048981 -83.0877991 -15.6850996 1 -2.4837501 7.1662798 4.2010598 1 0.0035437 0.0035665 -0.0171238 0.0247828 0.0061803 -0.0139974 -0.0033379
10457 5 -85.4754029 -85.3218994 -14.7090998 1 9.9351398 0.533284 2.3013101 1 0.0166901 -0.0122916 -0.002112 0.0078358 0.0217111 -0.0173318 7.6216913e-04
10458 5 -85.5065995 -85.3637009 -11.7875004 1 -0.612017 -2.09164 -1.03105 1 0.02368 1.59961e-04 -0.0046436 0.0037083 0.0386454 0.004157 0.0063988
10459 5 -81.4262009 -83.167099 -14.8330002 1 2.9456402 3.892 3.98788 1 0.0259335 -0.011636 -0.0057628 0.0018492 0.0207442 -0.0229494 0.0028449
10460 5 -81.7755966 -83.2637024 -12.1646996 1 0.0445549 1.33908 -2.7442401 1 0.0040802 -0.0118163 -0.0102871 0.0322631 0.0407326 -0.0124574 -0.0060077
10461 5 -82.9192964 -85.6240006 -11.2424002 1 1.556 -1.5181 4.1255899 1 0.0022627 -0.0270504 -0.0073871 0.0028997 0.0408355 -0.0053936 -0.0107249
10462 5 -83.2048035 -85.5515976 -8.5734797 1 0.0424242 -0.479846 2.8232601 1 0.0124417 -0.0391528 -0.0126775 -0.0014421 0.0370234 -0.0345162 -0.0131295
10463 5 -79.0675964 -83.5966034 -11.0826998 1 -7.38479 -3.33303 4.7671199 1 -0.0088147 -0.0120584 0.0290077 -0.0143158 0.0177426 -0.0191432 0.0027115
10464 5 -79.4315033 -83.4825974 -8.3765097 1 7.2340298 -1.6627801 4.9324002 1 0.0151716 -0.0215948 0.0276437 -0.0251612 0.0024133 -0.0407436 0.0070735
10465 5 -85.8359986 -85.4349976 -7.5551901 1 6.1313 0.463102 1.54016 1 0.0240048 -0.0213208 3.5890394e-04 0.0153163 0.0335295 -0.0078582 0.0010143
10466 5 -86.0353012 -85.1376038 -4.94973 1 1.3813601 1.3843 -3.93364 1 -0.0218988 -0.0296479 0.007653 -0.0107345 0.0254508 -0.0391004 -0.0146312
10467 5 -81.8688966 -83.3458023 -7.3933902 1 0.798919 -2.2440801 -2.5099101 1 0.0129048 -0.0304043 0.0229115 -0.0046542 -0.0062536 -0.0502643 0.001804
10468 5 -81.8778992 -83.012001 -4.6780801 1 -1.2779501 -2.4907301 4.0297298 1 0.0118159 -0.0206357 0.0253762 -0.0166282 -0.0276279 -0.0594801 0.0055188
10469 5 -83.3600006 -85.1930008 -3.87738 1 -2.3439901 1.39217 -5.88271 1 -0.0059556 -0.0308101 0.0052676 -0.008175 2.7170654e-04 -0.0604574 -0.0104994
10470 5 -83.4476013 -84.8483964 -1.15394 1 0.381087 -2.1419001 -7.5874601 1 0.0165961 -0.0480987 0.0211964 0.013131 0.0032725 -0.0221658 -0.0034354
10471 5 -79.3659973 -83.0241013 -3.3252299 1 2.0009201 -1.2833101 3.1557601 1 0.0045658 -0.030159 0.0139829 -0.0250607 0.0066949 -0.036949 -0.0038701
10472 5 -79.2118988 -83.0391006 -0.6740091 1 -3.25735 -0.5307541 3.3840599 1 0.0039255 -0.0301824 -0.0030138 0.0052614 8.9225188e-04 0.0080751 -0.0097569
10473 5 -85.8276978 -84.9101028 0.0558709 1 -1.05158 0.568401 4.2575002 1 -0.0194189 -0.0635334 0.0183862 0.0029242 0.0139023 0.0209883 -0.021522
10474 5 -85.9263992 -85.5410004 2.6961301 1 3.968 -3.4145999 4.4052301 1 -0.0074537 -0.0501433 0.0292793 0.0406942 -0.0033467 0.0258639 -0.0094392
10475 5 -81.9908982 -83.1316986 0.114836 1 2.65814 -1.45993 7.4642802 1 -0.0077021 -0.0337456 0.0041869 0.0029851 -0.0140603 0.002336 -0.0124202
10476 5 -81.9160004 -83.3034973 2.8645302 1 -1.56207 2.5601201 -1.13677 1 0.0151639 0.0137294 0.0107008 0.0173657 -0.0164437 2.9394754e-04 0.013198
10872 5 -79.1215973 -74.1138001 -30.4668999 1 1.84592 2.7981301 -3.07091 1 0.0238265 -0.0435733 0.0233211 0.0357298 1.7223513e-04 -0.0050339 0.0011914
10895 5 -78.9729996 -74.3571015 -11.0129995 1 3.8128801 -0.735187 -2.26997 1 -0.0100457 0.0184622 -0.0043948 0.0080108 -0.0114187 -0.0123057 0.0013406
10638 5 -83.0952988 -80.3364029 -44.9758988 1 -6.6303702 2.1811199 0.130341 1 -0.0053835 0.0301409 0.0174723 0.0092142 -0.0081547 -0.0073833 0.0140766
10640 5 -79.2304993 -78.7787018 -45.2535019 1 -0.525534 2.6515901 -6.4475599 1 -0.0181354 0.0213947 0.0116259 0.0100231 0.0053404 0.0134388 0.0049617
10641 5 -85.5095978 -80.7665024 -44.0000992 1 3.10725 1.29319 0.525344 1 0.0161238 -0.0058766 0.0166325 -0.030796 -0.0093536 -0.0144154 0.0089599
10642 5 -85.7004013 -80.4849015 -41.4486008 1 -0.99664 8.94736 -1.2665 1 0.0165449 0.0022916 -0.0097543 0.0127732 -0.0249186 0.0250214 0.0030274
10643 5 -81.632103 -78.3497009 -44.2011986 1 1.95882 2.5534401 7.0703201 1 -0.0366502 0.0160869 -0.0071155 0.0132333 0.029741 0.0059511 -0.0092263
10644 5 -81.879097 -78.538002 -41.4351998 1 3.7225001 -5.34266 3.9558402 1 -0.0030873 -0.0115766 -0.0138367 0.0506987 -2.4663761e-04 0.0467479 -0.0095002
10645 5 -83.2080994 -80.7894974 -40.281601 1 2.91559 -5.1993299 2.7496 1 -0.0064025 -9.5764847e-04 0.0120086 0.0403109 -0.0092301 0.0361979 0.0015495
10646 5 -82.7834015 -81.1615982 -37.5708008 1 1.95619 5.0778599 4.0658202 1 -0.0388028 0.017489 0.0130908 0.0202291 -0.0220215 0.045123 -0.002741
10647 5 -79.3395004 -78.8817978 -40.2382012 1 8.3985396 -4.3344402 1.06185 1 0.0315665 0.0138027 0.0291699 0.0213485 0.0014206 0.0170209 0.0248464
10648 5 -79.5335007 -78.8671036 -37.5956993 1 -0.5823331 -1.84144 5.0907502 1 0.0236686 0.0074955 0.0126338 0.0022703 -0.0135127 0.0027568 0.0145993
10649 5 -85.534401 -80.9469986 -36.7249985 1 2.81072 -0.476934 0.749898 1 -0.024212 0.0071275 0.0132616 0.0049038 -0.0119604 0.0108189 -0.0012743
10650 5 -85.4949036 -81.0305023 -34.1118012 1 4.86834 0.111916 0.0219772 1 -0.0126243 0.009917 0.0074817 0.0084147 -0.0098535 -0.0148397 0.0015914
10651 5 -81.8360977 -78.3943024 -36.8436012 1 -1.78987 -2.2597301 2.13655 1 -0.0171725 0.0262956 0.0143332 0.0202254 -0.0166873 0.0257513 0.0078188
10652 5 -81.8153992 -78.6120987 -33.8974992 1 -0.294241 0.636715 3.7950001 1 0.0039658 0.0428145 0.0290053 0.0019262 -0.0124361 0.0084228 0.0252619
10653 5 -83.0195007 -81.0606003 -33.0444984 1 3.56508 -4.69838 5.5496898 1 -0.0046682 0.0516025 0.0182116 0.0086885 0.0014833 -0.0185241 0.0217153
10654 5 -83.096199 -80.6992035 -30.3602009 1 1.1608 -3.09148 2.6059799 1 -0.0337228 0.0096995 0.0163836 -0.0045173 0.0139175 -0.0341979 -0.0025466
10655 5 -79.0711975 -78.6008988 -33.1455994 1 -1.6256501 -5.1326699 3.35829 1 0.0368565 -0.0011511 0.0028963 0.0215679 -0.0099591 -6.247838e-04 0.0128672
10656 5 -79.0111008 -78.6231995 -30.5146008 1 -2.9021002 -5.4272499 -0.365883 1 0.025233 -0.0129627 -0.0046624 0.0037775 0.0053037 -0.0056206 0.002536
10657 5 -85.5703964 -80.4630966 -28.8955002 1 -6.44241 2.77265 -0.706905 1 -0.0121211 -0.0137599 0.0449805 -0.0116008 0.0050659 -0.0231355 0.0063665
10658 5 -85.4149017 -80.4011994 -26.1478005 1 4.7123399 -2.9578 -4.6360698 1 -0.0201787 -0.0217389 0.0129776 0.0045704 0.001558 0.011371 -0.0096467
10659 5 -81.4766007 -78.4268036 -29.4578991 1 -1.28959 1.6251301 -7.4676399 1 3.3630762e-04 0.0096888 0.0088683 0.0055512 0.0255458 -0.0175284 0.0062978
10660 5 -81.842598 -78.2044983 -26.7203999 1 -3.7297101 7.8749 -1.2267801 1 0.0070994 0.0075998 0.0014383 0.0096965 0.0463829 0.0072427 0.0053791
10661 5 -82.8817978 -80.6360016 -25.4347992 1 2.43541 -1.5403201 -3.25384 1 -0.0043067 0.0310693 0.0096356 0.0238932 0.050439 0.0189818 0.0121327
10662 5 -83.058197 -80.8703996 -22.843399 1 0.583258 -8.2357302 3.3714199 1 -0.0325759 0.0071173 0.0059999 0.0058472 0.0090275 0.0262642 -0.0064862
10663 5 -79.0373993 -78.495903 -26.0244007 1 3.63871 -1.08832 3.65675 1 0.0163238 3.7185176e-04 0.010126 0.0095952 0.0217924 0.0201104 0.0089406
10664 5 -79.3061981 -78.7661972 -23.1863003 1 -2.82406 0.688209 1.11877 1 0.0078896 -0.0199525 0.0311983 -0.0304498 0.0079066 0.0054678 0.0063785
10665 5 -85.651001 -80.8013993 -21.7448006 1 -0.709107 4.7607098 3.60549 1 -0.007374 0.0218855 0.0288347 0.004336 -0.0113702 0.0279475 0.0144487
10666 5 -85.3403015 -81.2067032 -18.9104004 1 -0.295849 0.0272925 4.8064599 1 0.0040585 -0.0505706 0.0377459 0.0194032 0.0011574 0.0085705 -0.0029221
10667 5 -81.7861023 -78.6799011 -21.7598992 1 -3.5684099 2.6963001 0.53134 1 -0.0132084 0.0342221 0.050617 0.0015339 0.0201189 0.0200508 0.0238769
10668 5 -81.7204972 -78.8087998 -19.0655994 1 0.339814 -0.711792 0.75546 1 -0.0281395 0.003127 0.0575579 8.445961e-04 0.0092404 0.0096999 0.0108485
10669 5 -82.7979965 -81.0930023 -18.0286999 1 0.0373176 -0.582322 -1.1347899 1 0.008049 -0.0151233 0.0132775 -0.0052721 0.0167189 -0.0337374 0.0020677
10670 5 -83.0922012 -81.0550995 -15.2826004 1 4.4456301 5.8933302 0.631637 1 -0.001984 -0.0350352 -0.0121999 0.0263162 0.0431228 -0.0355323 -0.0164064
10671 5 -79.1781006 -78.4721985 -18.0202999 1 0.256399 -2.03983 -2.41153 1 -0.0239388 0.0097329 0.0236966 -0.0048339 0.0339771 0.0114031 0.0031636
10672 5 -79.2341004 -78.8283005 -15.1498003 1 -0.424048 2.5880499 1.85205 1 0.0118519 0.00323 -0.0038575 0.0114733 0.0228258 0.0376469 0.0037415
10673 5 -85.6840973 -80.8153 -14.2063999 1 -1.59585 -5.1784201 -6.07377 1 0.0156585 -0.0112748 -0.0166113 0.0232146 0.0168923 -0.025255 -0.0040759
10674 5 -85.7228012 -80.6495972 -11.4895001 1 -1.08364 0.846282 -4.8024302 1 6.9248968e-04 0.0121278 -0.0283165 0.0434565 0.028022 -0.0035599 -0.0051654
10675 5 -81.9051972 -78.6905976 -14.4663 1 -0.597727 1.4956501 -5.9923802 1 0.0020062 0.0095083 -0.0492738 0.0096254 0.0140212 0.0124677 -0.0125865
10676 5 -81.8071976 -79.0418015 -11.8928004 1 1.40793 2.05811 -0.844233 1 0.0369092 -0.0036709 -0.0526191 0.0045685 0.0104468 5.0111184e-04 -0.0064603
10677 5 -83.0058975 -81.0503998 -10.9526998 1 0.520289 -2.3615699 -1.2640801 1 0.0343314 -0.0059203 -0.0217532 0.036041 0.0295799 -0.0029523 0.0022193
10678 5 -83.3375015 -81.1004028 -8.3720799 1 2.8450602 -3.05654 -2.0794599 1 0.0265815 0.0034365 -0.0069577 -0.0065922 0.0137271 -0.0367896 0.0076868
10679 5 -78.7753983 -78.8167038 -10.9892998 1 3.01629 -5.06918 2.4570401 1 0.0246284 0.023076 0.0124401 0.0019221 -0.0071712 0.022089 0.0200482
10680 5 -78.928299 -78.716301 -8.2715702 1 7.0583901 -2.6280301 6.0829601 1 0.0164106 0.020446 0.0280227 -0.0254688 0.0019395 -0.015035 0.0216264
10681 5 -85.835701 -80.9876022 -7.4061699 1 4.2490602 -0.827532 -1.59526 1 0.0520267 0.0052779 -9.6783705e-04 0.0081318 -0.0171514 -0.033576 0.0187789
10682 5 -85.7528992 -80.9718018 -4.6810098 1 -3.16786 -2.1766901 2.5509 1 -0.005123 -0.0024278 0.0082593 -0.0329987 -0.0168812 -0.0329887 2.3614922e-04
10683 5 -81.6401978 -79.1303024 -7.2104001 1 1.47548 1.84431 2.0351701 1 0.0447689 0.0237461 0.0197624 0.0056349 -0.004009 -0.031394 0.0294258
10684 5 -81.5121994 -78.3096008 -4.4163098 1 1.2645 -1.0706199 -0.0461033 1 0.0229423 0.0065684 -0.0028265 1.9260344e-04 -0.0246712 -0.023903 0.0088948
10685 5 -82.8694992 -80.8309021 -3.5968201 1 -2.06388 5.03228 6.6120601 1 0.0024635 -0.0112815 0.0189353 -0.0254892 -0.0137047 -0.028171 0.0033724
10686 5 -83.0094986 -80.8321991 -0.90385 1 -6.5665398 3.26773 2.6218801 1 0.0172181 -0.0299846 0.0104963 -0.0350126 0.011912 0.0100622 -7.567329e-04
10687 5 -79.1194992 -78.8009033 -3.51317 1 -6.0726299 -2.32074 2.7025101 1 -0.0177886 0.0063215 0.0021973 0.0062846 0.0042047 -0.0049261 -0.0030899
10688 5 -78.9587022 -78.6529999 -1.0295 1 -7.0282502 -2.86336 3.6356399 1 -0.048431 0.0103088 -0.009464 -0.0117131 0.0147215 -0.0035375 -0.0158621
10689 5 -85.640297 -80.7294007 0.0795336 1 4.4934402 2.5034101 3.2612801 1 0.0148291 -0.0132488 0.0058048 -0.0198279 0.0119268 0.0078528 0.0024617
10690 5 -85.8215027 -80.9773026 2.7038601 1 -3.40311 -2.2535401 -1.44618 1 -3.0877731e-06 -0.0090911 0.0101867 8.9005146e-04 0.0027481 0.0100241 3.6416505e-04
10691 5 -81.4776993 -78.728302 0.169936 1 -2.0244401 -6.6094499 -0.658102 1 -0.0306222 -0.0094066 -0.0052008 0.001775 0.0224002 -0.0010793 -0.0150765
10692 5 -82.0243988 -78.6306992 2.7627201 1 -0.663283 -6.7359 2.57849 1 0.0212818 0.0040478 0.001382 -0.0023812 0.0087173 0.0075578 0.0089039
10900 5 -81.7481003 -74.0156021 -4.5708099 1 3.73187 1.73161 -1.10826 1 0.0083587 -0.0068859 0.0235872 0.0187607 -0.0081937 -0.0065291 0.0083533
20628 5 -74.233902 -73.8776016 2.7702101 1 -2.5097001 4.2396002 -4.6944099 1 -0.0030385 -6.7230792e-04 0.0241431 0.0084575 -0.0166717 0.040444 0.0068108
10854 5 -82.8871002 -75.9973984 -44.6791992 1 -4.7128501 4.1094799 -0.223944 1 0.0184671 -0.0175493 -0.0177958 -0.0036646 -0.0094685 -0.0063307 -0.005626
1159 5 -86.9580002 -74.0737991 -25.5685005 1 -4.49228 -3.5016601 -0.195916 1 0.0075207 -0.0533461 -0.0090458 -0.0019914 0.0044264 0.0196102 -0.0182904
10857 5 -85.5314026 -76.314003 -44.1936989 1 2.81371 -4.0447698 5.9993 1 0.0438035 0.0228808 -0.0557472 -0.0117112 -9.1572313e-04 -0.0168819 0.0036457
10858 5 -85.8940964 -76.1097031 -41.6520005 1 5.8578502 10.1194 2.5734899 1 0.026399 -0.0049498 -0.0514102 -0.0015535 -0.0066582 0.0068937 -0.009987
1136 5 -87.2089005 -73.993599 -44.8726006 1 -4.9688402 2.58633 -2.1422901 1 0.0315859 -0.0230844 -0.065195 -0.0102066 -0.006549 -0.0048945 -0.0188978
20612 5 -74.2173996 -74.4098969 -11.9494 1 2.2360799 -0.0877091 -2.3906601 1 8.1927662e-04 -0.0147306 0.0262591 -0.0033373 -0.0064841 -0.0483979 0.0041159
10861 5 -83.157402 -76.0838013 -40.7742996 1 3.01544 -2.76578 -0.0472449 1 0.0034915 -0.0048548 -0.029456 0.0057011 -0.0142994 0.0105197 -0.0102731
10862 5 -83.0274963 -76.3759003 -38.1980019 1 3.6526301 6.6458998 2.65374 1 -0.0338598 -0.0034426 0.0055367 0.018805 -0.024597 0.0064592 -0.0105886
20603 5 -73.8848038 -74.0239029 -22.3938999 1 -0.100901 4.5163598 2.15327 1 -0.0099369 0.0215747 -0.004612 0.0127333 -0.003774 0.0330587 0.002342
20596 5 -73.6719971 -74.161499 -26.9820004 1 0.732517 -2.4770501 -1.76034 1 0.0018966 0.0234666 0.0112876 0.0077393 0.0126435 0.0282806 0.0122169
10865 5 -85.4072037 -76.2284012 -36.7434006 1 1.95069 -2.9071902 -0.706889 1 -0.0254535 0.0113339 0.0334505 0.0062401 0.0089588 0.0086718 0.0064437
10866 5 -85.5046997 -76.1576996 -33.9838982 1 5.7483602 -2.93402 -4.0072498 1 1.2018685e-04 0.0083266 0.0425469 0.0134188 0.0132319 0.0024115 0.0169979
1180 5 -89.8150025 -73.9962006 -4.3537302 1 0.985936 1.39079 2.95386 1 0.0087859 0.0345386 -0.0477457 -0.0038144 -0.0168815 -0.0033303 -0.0014737
1175 5 -87.0753021 -74.1063004 -10.5143996 1 1.8268501 0.264166 -1.3307101 1 -0.042902 -0.0203471 0.0374679 0.0262133 0.0235181 0.0194458 -0.0085937
10869 5 -83.018898 -76.0319977 -33.0405998 1 2.6728201 1.91514 -0.163731 1 -0.012173 0.0023804 0.0397564 0.0240304 -0.0032652 0.005744 0.0099879
10870 5 -82.8097992 -76.1911011 -29.9648 1 5.4435601 0.841538 -6.9653802 1 2.0618138e-04 -0.0257087 0.0280514 0.0133699 0.008131 -0.003158 8.4963427e-04
321 5 -93.0214996 -93.8498994 0.0337437 1 2.8908702 -2.50767 0.45487 1 0.023853 -0.0036091 -0.027024 -0.0181497 0.0230699 0.0048459 -0.00226
541 5 -90.6641007 -89.825203 3.5469201 1 1.11376 -3.4797001 2.0744801 1 -0.0455135 -0.0035758 -0.0042319 -0.0090486 0.0231488 0.0243064 -0.0177738
10873 5 -85.3679962 -76.1565018 -29.2801991 1 3.2836599 -6.45436 1.4261101 1 0.0213138 -0.0508894 0.0323632 0.0095249 0.0062992 0.0075766 9.2921372e-04
10874 5 -85.6084976 -76.2305985 -26.3458004 1 -0.532971 -1.07214 3.9926902 1 0.0165045 -0.0543129 0.0042434 -0.0109938 0.0013283 0.0044193 -0.0111883
20415 5 -71.746399 -78.4238968 3.53634 1 0.0599224 -1.04489 1.84252 1 0.0123429 0.0365139 -0.030507 0.0077039 -0.0140797 0.005288 0.0061166
10860 5 -81.6302033 -74.2090988 -41.0965004 1 4.2788901 2.5286 -1.54777 1 0.0062084 -0.0406212 -0.0196963 0.0152523 -0.0132659 0.0078826 -0.0180363
10877 5 -83.0221024 -75.8699036 -25.5848999 1 -1.4442801 0.643711 -7.0562902 1 0.0238465 -0.0220281 0.0251289 0.0025897 0.0269235 0.0142289 0.0089824
10878 5 -83.0145035 -76.2257996 -22.9365998 1 2.3668001 -1.12569 0.482813 1 -0.0056864 0.0158813 0.0148115 -0.0075227 0.0070652 0.0173648 0.0083355
1143 5 -87.1091995 -73.7888031 -40.4566002 1 4.2016802 6.4643698 -7.6738501 1 0.0127571 -0.0150918 0.0161834 0.0088889 0.0069157 0.0067139 0.0046162
10891 5 -81.6305008 -74.0605011 -14.5410996 1 -1.20871 -5.2240601 -3.13784 1 0.0107846 4.5191717e-04 -0.0115161 0.0095112 6.0873385e-04 0.0451524 -9.3171263e-05
10881 5 -85.557602 -76.1884003 -21.9734002 1 -2.3341501 1.4603501 -0.236112 1 -0.006472 0.0089836 0.0067233 -0.0084255 -0.0127108 0.0490651 0.0030783
10882 5 -85.5894013 -76.4355011 -19.2467995 1 3.6233201 2.69219 -1.79368 1 4.1806274e-04 0.0093121 0.0188155 0.0104267 -0.0117839 0.0406335 0.0095152
20627 5 -74.2136002 -73.7154007 -0.161956 1 -3.8453902 5.86264 0.132129 1 -0.0338892 0.0281107 0.0255664 9.8903522e-04 0.0137676 0.0206859 0.006596
20579 5 -73.5481034 -74.2053986 -43.9216004 1 0.0428524 0.259211 -4.22367 1 0.0275358 -0.0401863 -0.0070481 0.0023196 0.0052572 -0.0377838 -0.0065662
10885 5 -83.0268021 -76.4772034 -17.9428006 1 -1.7709201 0.0793079 -2.2318699 1 -0.0039453 0.0370414 0.0206819 -0.0037842 -0.0059225 0.0263651 0.017926
10886 5 -83.0056992 -76.4085007 -15.1813002 1 -3.4573601 0.252274 -2.6419101 1 -0.0165295 0.0150538 0.0012397 -0.0020448 -0.0118019 0.0321834 -7.8702264e-05
1188 5 -89.8133011 -74.1294022 2.58407 1 -1.64701 -5.0637398 -2.8354001 1 -0.0080471 0.012607 0.0429188 -0.0046182 -0.0140733 0.0141433 0.0158262
10896 5 -79.0241013 -74.3302002 -8.3155403 1 0.185891 4.8754402 -0.155897 1 -0.0089796 0.0300992 0.0036189 0.0094527 0.0119028 -0.0181087 0.0082461
10889 5 -85.4479981 -76.4057999 -14.4194002 1 4.14364 -1.23996 -1.27516 1 -0.0208758 0.0149542 0.0265188 0.0012065 0.0056559 0.0219864 0.0068657
10890 5 -85.7636032 -76.3781967 -11.6391001 1 -1.30154 -4.51509 -6.7269902 1 0.0198135 -0.0255034 0.0306496 0.0325577 0.0239461 0.0193994 0.0083199
10904 5 -78.8732986 -74.1689987 -0.775338 1 -2.5227201 -3.18854 -3.28091 1 -0.0295007 0.0384419 8.792572e-05 6.947053e-04 0.0143644 0.0058187 0.0030097
10867 5 -81.8080979 -74.3781967 -37.1114006 1 -1.02229 2.4776399 3.6403301 1 -0.0078569 -0.0192307 -0.014734 0.0376292 -0.014611 -0.0178998 -0.0139405
10893 5 -83.1405029 -76.7229996 -11.0391998 1 3.3854401 6.3807502 3.55285 1 0.0496494 0.0179763 0.0028858 0.0127263 0.0294077 0.0104968 0.0235038
10894 5 -83.1118012 -76.6115036 -8.16045 1 -6.0566602 4.4489498 -4.5577998 1 0.0462294 0.0223693 0.0088068 0.0104837 0.0215063 -0.0303799 0.0258018
922 5 -93.4234009 -80.6803971 -41.1804009 1 -3.7367499 1.7612701 2.7155199 1 0.0045726 0.0306334 0.0021878 -0.0280233 -0.0043839 0.0217228 0.0124646
327 5 -87.0588989 -91.6396027 3.4373601 1 -2.0332301 -3.72435 -2.7035501 1 -0.0030117 0.0166352 8.0883656e-04 -0.0370381 0.0189202 0.0116448 0.0048108
10897 5 -85.8371964 -76.3116989 -6.9575602 1 -4.0836802 -1.00251 1.41271 1 0.0438702 0.0373616 -0.0228368 0.0177065 -0.0093159 -0.0258987 0.019465
10898 5 -85.6959 -76.169899 -4.4668699 1 2.1324301 -2.7569399 -5.7790098 1 0.0199207 0.0180813 -0.0392456 0.0045736 -0.0244623 -4.3777905e-04 -4.145514e-04
1183 5 -87.042099 -73.8703004 -3.6702099 1 4.10781 2.7616899 3.1742001 1 0.0166841 0.0132199 -0.0345213 2.4009373e-05 -0.0318212 0.0098985 -0.0015391
10908 5 -81.8518982 -74.1138001 2.65778 1 -2.7968099 -1.84772 -4.1532602 1 -0.0013824 -0.0082262 -0.0179199 -0.0203936 0.0254559 -0.0139076 -0.0091762
10901 5 -83.0644989 -76.1604996 -3.5885301 1 -1.2901 1.8045401 0.882156 1 0.0044326 0.026623 -0.0133572 0.027299 -0.0198288 0.0023203 0.0058995
10902 5 -82.5246964 -76.4922028 -0.999469 1 0.435191 2.2880199 -4.5719099 1 0.0184743 -0.0080613 -0.0115333 0.0044175 0.0145649 0.0105869 -3.7343025e-04
10887 5 -79.0245972 -73.9476014 -18.4125004 1 2.4725101 5.95326 0.208539 1 0.0263709 0.008062 0.0065973 -0.0065134 0.0401144 0.0109518 0.0136767
1139 5 -89.865097 -74.1962967 -43.9860992 1 -7.1963902 1.92785 -0.32667 1 -0.01529 0.0060427 0.0102217 -0.018266 0.0042163 -0.024397 3.2479353e-04
10905 5 -85.2807007 -76.1492004 -0.0049484 1 0.62116 3.8139401 5.8210802 1 0.0434386 7.6271677e-04 -0.0037603 0.0209585 0.0211951 0.0276037 0.0134803
10906 5 -85.9798966 -76.4997025 2.72488 1 -0.379177 1.08122 4.2449198 1 0.0109906 -0.002612 0.0038552 -0.0025564 0.0361219 0.0310909 0.0040779
29241 5 -69.7182007 -98.6014023 -22.0569992 1 -2.5232101 2.20314 -1.73654 1 -0.0039258 -0.0024095 0.0014495 0.0091617 0.02265 2.6844073e-04 -0.0016286
1171 5 -89.0662003 -74.1213989 -14.7676001 1 0.913206 -4.8306899 -1.6579501 1 -0.0294911 0.0090684 -0.0056585 7.2023835e-04 0.0083046 -0.0429431 -0.0086937
20624 5 -71.5967026 -74.1871033 -1.15122 1 3.9642502 -0.112685 -1.47157 1 -0.014162 -0.0121845 0.0227832 0.025449 -0.0041013 0.0390477 -0.0011878
10879 5 -79.0065002 -74.233902 -25.8309002 1 -1.13239 3.036 1.7467001 1 0.021609 -0.0046393 0.0333276 0.0153275 0.0046843 0.0048035 0.0167658
19496 5 -71.6007004 -96.884201 -45.0803986 1 -4.8298702 0.0989872 0.982889 1 -0.0062325 0.0375274 0.0046993 -0.0022187 0.0026494 0.0038839 0.0119981
20602 5 -77.7673035 -76.3525009 -19.3759003 1 1.91978 3.0225201 -3.08338 1 0.0134901 0.0284401 0.0044073 -0.0100852 0.0237635 0.0189723 0.0154458
19499 5 -74.1307983 -96.9169998 -43.9421006 1 -1.2195801 3.01021 -0.30733 1 0.0040582 0.0498772 0.014696 0.0131041 -0.0045334 0.0254867 0.0228771
19500 5 -74.0996017 -96.9953996 -41.1841011 1 6.4826398 1.85398 3.5567401 1 0.0052164 0.0321928 3.1740134e-04 7.8193274e-04 0.0033831 -0.0066958 0.0125755
20601 5 -77.7748032 -76.5223007 -22.0921001 1 6.8498802 4.0115199 7.4837399 1 0.0157332 0.0277111 0.0155402 -0.0196308 0.0156562 -0.0034359 0.0196615
19503 5 -71.3304978 -96.739502 -40.3040009 1 -1.2931301 3.3980501 1.07662 1 0.0042527 0.0204316 0.0147531 -0.0253122 0.0124531 -0.0127697 0.0131458
19504 5 -71.5317993 -96.569397 -37.7458992 1 -3.099 -0.246453 9.2451201 1 0.0232545 0.0379359 0.0132482 -0.0072096 0.0203993 -0.0270787 0.0248129
10875 5 -81.6199036 -73.9564972 -29.4228993 1 -7.6754599 -0.0370449 1.89398 1 0.0189932 -0.0589897 0.01967 0.0321947 9.1630621e-05 0.0166119 -0.0067755
19507 5 -74.0505981 -96.5597992 -36.7364006 1 -1.16562 1.18695 7.0740199 1 0.0183233 0.0267242 0.0049186 -0.0030216 0.0022716 -0.0288209 0.0166554
19508 5 -74.1072998 -96.4353028 -33.9420014 1 2.4881799 3.4084201 4.49714 1 0.0230533 0.0279733 0.0028661 -0.0144214 -0.032333 -0.0208853 0.0179643
20587 5 -74.1460037 -73.8535996 -36.7965012 1 -1.88699 -1.98295 1.38089 1 0.0332429 0.0210709 0.0052492 0.0147117 -0.0121771 0.0325976 0.0198543
19511 5 -71.3188019 -96.5109024 -32.9431 1 -2.31369 -3.3836701 -1.01902 1 -0.0074977 0.0238428 0.0174162 -0.0116816 -0.0165447 -0.0143951 0.0112538
19512 5 -70.9763032 -96.4507981 -30.2751999 1 2.05831 0.154457 -0.543013 1 -0.0705377 0.0469724 0.0149853 0.0025569 -0.0181075 -0.011991 -0.00286
20598 5 -75.2497025 -76.3962021 -22.7782002 1 0.374558 3.09727 -4.9788198 1 0.0085753 -0.0274171 0.0223404 -0.0046238 0.010507 0.0402638 0.0011662
19515 5 -73.8273011 -96.5949021 -29.5513993 1 -3.11116 1.51023 -3.1635101 1 -0.0415113 0.0191334 -0.0119583 -0.0253319 -0.0130131 -0.0033376 -0.0114454
19516 5 -74.0317001 -96.5484009 -26.9927006 1 2.75083 1.5447001 1.5937901 1 -0.0489069 -0.0173569 0.0043358 8.8940002e-04 -4.2704101e-04 0.0115641 -0.0206426
20597 5 -74.9793016 -76.4287033 -25.7080994 1 0.6196381 -1.6342601 -2.32355 1 0.0247068 -0.0093474 0.0299945 1.7703687e-04 0.0088794 0.0253021 0.015118
19519 5 -71.8209 -96.4748993 -25.5907002 1 -1.94822 -3.4283099 5.0977402 1 -0.0197923 0.0069631 -0.0259493 -0.0022355 -0.023146 0.0411715 -0.0129262
19520 5 -71.6449967 -97.0434036 -23.0646992 1 -1.16317 6.22327 -0.574634 1 -0.009534 -0.0212765 -0.0256168 0.0183672 -0.0133878 0.0238977 -0.0188091
9831 5 -79.3675995 -96.7836991 2.94575 1 -3.1989601 1.43538 -2.42481 1 -0.0196614 0.0094344 -0.0187889 0.0069604 0.0168929 0.0287375 -0.009672
19523 5 -73.7975998 -96.6656037 -21.9839994 1 0.888465 -2.21087 -12.2163 1 0.0314445 -0.0614838 0.0268548 -0.0066032 -0.0270444 -0.0027325 -0.0010615
19524 5 -73.7911988 -96.4458008 -19.3122006 1 -1.9125202 2.68727 -1.6308201 1 -0.0031426 -0.069375 0.043434 -0.0154176 -0.0206338 -0.0110284 -0.0096946
1156 5 -89.4068985 -74.0650024 -26.5449009 1 1.08629 -12.9520998 6.5243502 1 0.0211045 -0.0236461 0.0278441 -0.004381 -0.0039966 -0.0029795 0.0084342
19527 5 -71.1968994 -96.5249024 -18.0291004 1 4.7750302 3.0963399 4.4681802 1 0.0083203 -0.0553045 0.0390703 -0.0119478 0.0138958 0.0022247 -0.002638
19528 5 -71.4428025 -96.5323029 -15.1324997 1 2.5100701 4.4839902 1.21015 1 0.0349666 -0.0169992 -8.0792828e-04 -0.0284492 -0.0070343 0.0123051 0.0057198
20594 5 -77.4727021 -76.4944992 -26.6411991 1 -0.7261541 0.199435 2.98298 1 0.0198699 -0.001291 0.0113987 0.0018495 -0.0037477 0.0053733 0.0099925
19531 5 -74.1940994 -97.0783997 -14.6401997 1 4.5878802 -10.3676996 -2.7244401 1 0.030837 -0.0357084 -0.0518714 -0.0235626 -0.0091366 0.0246748 -0.0189143
19532 5 -74.0975037 -96.9983978 -12.1632004 1 2.3397901 -5.4769402 -0.154404 1 0.0307425 0.0014974 -0.0599938 -0.021152 1.4463154e-04 0.0028071 -0.0092513
20593 5 -77.814003 -76.2300034 -29.3799 1 -1.6451 0.410717 -2.0820899 1 0.0345008 -0.0138087 -0.0099815 0.0127319 -0.020379 0.0019635 0.0035702
19535 5 -71.4307022 -96.7913971 -11.5466995 1 3.0684099 0.575206 0.449086 1 0.0288869 -0.004796 -0.0393259 -0.0176084 -0.0123577 -0.015541 -0.0050783
19536 5 -71.3108978 -96.5855026 -8.8403196 1 -1.3341 -2.5466199 0.323043 1 0.0157597 0.0018688 -0.0018166 -0.0178977 0.0099031 -0.0253917 0.0052706
20619 5 -74.0419998 -74.0891037 -7.2599702 1 4.6693402 -3.02285 -1.81486 1 -0.0056986 0.0212058 -0.0232581 -0.0045545 -8.636405e-04 -0.0156329 -0.0025837
19539 5 -73.8781968 -96.7674027 -7.6143899 1 -2.4105401 0.966922 2.4810901 1 0.0114248 0.0186852 0.0197445 -0.019426 0.0093699 -0.014496 0.0166182
19540 5 -73.888199 -96.944603 -4.9031502 1 -0.384476 3.09795 2.4528301 1 -0.0014371 0.0249525 0.0328524 -0.018778 -0.0039811 -0.0158795 0.0187893
20604 5 -73.6763001 -74.1914978 -19.5261994 1 3.3079901 -1.2860301 1.32057 1 -0.0217738 0.0303072 -0.0015653 0.0123083 -0.0105315 0.0325005 0.0023227
19543 5 -71.6240998 -96.2970963 -3.39203 1 -0.729482 0.483454 0.696968 1 -0.0078104 -0.0176923 0.0087835 -0.0146204 -0.0044587 -0.020602 -0.0055731
19544 5 -71.3691025 -96.4419022 -0.543676 1 3.1760099 -1.27144 -2.4317 1 0.0336347 -0.0040365 -0.0273222 -0.0235577 -0.0174493 -0.0170199 7.5867739e-04
20590 5 -75.1257019 -76.2900009 -30.1333008 1 9.0734501 0.832207 1.46707 1 0.0342984 -0.0333932 -0.0162507 -5.7738977e-04 0.0027093 -0.0018229 -0.0051152
19547 5 -74.0590973 -96.6297989 -0.235028 1 -3.1968701 1.0147001 3.88072 1 0.0308059 0.0260579 -0.0366736 -0.0278606 -0.0095259 -0.0300287 0.0067301
19548 5 -74.1644974 -96.4726029 2.5836201 1 4.58808 2.5769601 -2.82076 1 0.0420658 -0.0090782 -0.0502765 -0.0218829 0.0106855 -0.008848 -0.005763
20589 5 -75.0987015 -76.4822998 -32.8251 1 -0.505655 -1.24428 1.41958 1 0.045446 -0.0205441 0.0243678 0.001701 -0.0103819 0.0028447 0.0164233
20611 5 -74.0037994 -74.5858994 -14.7496004 1 -1.17395 0.394679 -2.85502 1 2.9963628e-04 -0.0090335 0.0424331 -0.0162326 0.0129452 -0.0101058 0.0112331
19710 5 -75.5589981 -94.711998 -44.9682008 1 -2.0329199 -2.0841801 7.0826402 1 0.0028049 0.0456398 0.0174256 -0.0031125 -1.64547e-04 0.0108561 0.0219568
19712 5 -71.947998 -91.7547989 -45.0068016 1 1.59998 5.3832502 -0.293952 1 0.0023673 0.0529343 -0.0019379 -0.0116368 0.003711 -0.008177 0.0177879
19713 5 -78.1643982 -94.4088974 -44.1016007 1 -0.384331 3.1856101 2.11061 1 -0.0171497 0.0383238 -0.0258277 0.0066569 -0.0240198 -0.0061538 -0.0015512
19714 5 -77.9918976 -94.6414032 -41.389 1 0.417625 -2.00629 -5.7954998 1 -0.0148809 0.0386224 -0.0182566 0.0061098 -0.0237319 -0.0315006 0.0018283
19715 5 -74.4737015 -92.0258026 -43.9398004 1 -4.7994199 4.0678601 -6.03793 1 0.0060644 0.030242 0.0157896 -0.0154544 -0.0133173 0.0186672 0.0173654
19716 5 -74.074501 -92.2266007 -41.2728005 1 2.1895101 0.951425 8.7824097 1 -0.0138278 0.0322 0.010034 -0.0145848 -0.0150149 -5.971024e-04 0.0094687
19717 5 -75.303299 -94.5893021 -40.5676995 1 6.77948 2.3116601 -1.8176101 1 -0.0031185 0.0444127 -0.0146514 0.0099949 -0.0215648 -0.0157939 0.008881
19718 5 -75.2577973 -94.2810974 -37.7846985 1 -4.3567701 -1.86534 3.5123799 1 -0.0027442 0.0194111 0.006144 0.0039405 -9.4252854e-05 -0.0303456 0.0076037
19719 5 -71.4257965 -92.2070999 -40.3891983 1 -5.0820298 -4.1865001 -2.78209 1 -0.0027177 0.0022158 0.0142572 -0.0258194 0.0019235 0.0075339 0.0045851
19720 5 -71.4742966 -91.8028031 -37.6302986 1 0.841773 -9.2450895 5.8064299 1 0.0157482 0.0308277 0.0057168 1.8003905e-04 0.0165146 -0.0027175 0.0174309
19721 5 -77.979599 -94.0251007 -36.6125984 1 1.03743 6.62464 -1.07607 1 0.0176206 0.0169073 0.0153775 0.0019188 0.0055375 -0.0167543 0.0166351
19722 5 -77.8972016 -94.3139038 -33.8614006 1 2.38938 -2.7581001 1.78964 1 0.0167282 -8.39779e-04 0.0098876 -0.0265517 -0.0169399 0.0039102 0.008592
19723 5 -73.9554978 -92.0129013 -36.9575006 1 5.2332401 2.57562 7.63232 1 0.0014245 0.0141497 0.0099721 0.0024884 0.0120308 -0.0314074 0.0085154
19724 5 -74.0261993 -91.8402024 -34.0712013 1 -1.56943 -3.4325199 1.49756 1 -0.0292794 0.0038509 0.0218841 -0.0179544 -0.0116649 -0.0204383 -0.0011815
19725 5 -75.3077011 -94.1264038 -32.9440994 1 2.44991 -1.33407 -4.26367 1 3.0111911e-04 0.0194407 -0.0076032 -0.0152314 -0.0279905 0.0024597 0.0040462
19726 5 -74.7542038 -94.1082993 -30.3691998 1 -1.22302 -7.6548 -2.35339 1 0.0168541 0.0319238 -0.0394843 -0.019675 -0.0161236 -0.0121222 0.0030979
19727 5 -71.4383011 -91.8340988 -33.2010002 1 1.77332 4.3404298 -5.0706401 1 -0.0252046 0.0430818 0.0388475 -0.0236242 -0.0015128 -0.005556 0.0189082
19728 5 -71.3832016 -91.2931976 -30.3444996 1 3.9003202 7.6968799 -2.5500601 1 -0.0521216 0.023418 0.0423017 -0.0260185 -2.3983529e-04 2.5107432e-04 0.0045327
19729 5 -77.4974976 -94.3311005 -29.6685009 1 -4.0541601 -1.7097501 -3.89413 1 0.0290515 0.0141717 -0.0312319 -0.0011044 0.0025105 0.0100626 0.0039971
19730 5 -77.7739029 -94.100502 -27.1443996 1 2.5514601 0.802583 -3.2272101 1 0.0109064 0.0120849 -0.0149288 0.0084893 0.0225201 0.0060883 0.0026875
19731 5 -73.7804032 -92.0453033 -29.3066006 1 2.65485 -3.4941001 -3.6859801 1 -0.023734 0.0145628 -0.017517 -0.0401293 0.0073862 -0.0204687 -0.0088961
19732 5 -73.9212036 -91.9590988 -26.6061993 1 -2.51245 -3.29777 -0.863167 1 0.0057623 -9.941186e-04 -0.0149002 -0.0184827 0.0030548 -0.0043378 -0.0033773
19733 5 -75.4723969 -94.3298035 -25.8997002 1 1.3579 1.02809 -1.68521 1 -0.0128988 -0.0019182 0.017334 -0.0199173 -0.0073324 0.0091496 8.3901777e-04
19734 5 -75.3180008 -94.3162995 -23.1557999 1 -2.79123 0.679763 4.0992599 1 0.0170701 -0.0091902 0.0385676 -0.0214532 -0.0234839 0.0119252 0.0154825
19735 5 -71.425499 -91.520401 -25.7672005 1 -0.401323 -2.9095 -3.859 1 0.0046673 0.0271084 -0.0481052 -0.047065 0.0057922 0.02686 -0.0054432
19736 5 -71.3387985 -92.1288986 -22.9685994 1 0.962553 0.518869 0.276696 1 -0.0407249 0.0533111 -0.0362646 -0.0070574 0.0064037 0.0272908 -0.0078928
19737 5 -78.1664963 -94.7518006 -22.2814007 1 -1.2803 -1.77879 -7.0894699 1 0.0206248 -0.0084829 0.0198026 -0.0109889 -0.0139342 0.0200797 0.0106482
19738 5 -77.853798 -94.7229996 -19.4622994 1 -2.7381401 -0.780041 -2.6357901 1 0.0218361 -0.0047594 0.0198307 0.0069249 -0.0305393 -0.0098166 0.0123024
19739 5 -73.7937012 -92.2502976 -22.0403996 1 -3.7890899 -0.148954 2.20731 1 0.024406 0.0265392 0.0159494 -0.0027982 0.0067555 0.0281251 0.0222982
19740 5 -73.9470978 -92.3756027 -19.1739006 1 -0.0705385 -2.78545 0.58988 1 0.0414548 0.0248152 0.0042953 0.0012348 0.0204124 0.0258526 0.0235218
19741 5 -75.4886017 -94.6532974 -18.1716003 1 -2.26014 -2.9744402 -2.3594899 1 0.0531612 -0.0291304 0.0239213 -0.0178601 -0.0155887 0.0225626 0.015984
19742 5 -75.3732987 -94.7329026 -15.5017004 1 -4.8224302 -1.439 2.84974 1 0.019485 -0.0121157 0.004697 0.0040879 -0.0138107 0.0120201 0.0040221
19743 5 -71.2319031 -92.2502976 -18.5237007 1 -0.985543 -2.21573 2.7691601 1 0.0027191 0.0396294 0.0303391 -0.0150831 -0.0014265 0.0318996 0.0242292
19744 5 -71.3449021 -92.1653977 -15.8270998 1 1.67452 1.72767 0.150085 1 0.0122786 0.0103348 0.0117265 -0.0328295 0.0072716 0.0353495 0.0114466
19745 5 -78.0085983 -94.4396973 -14.6576996 1 1.61179 -0.46538 0.788053 1 0.0059527 2.0034039e-06 0.008873 0.0486594 -0.0313185 -8.6699419e-04 0.0049426
19746 5 -77.9585038 -94.5131989 -11.8360005 1 3.6431899 3.5620101 2.4459601 1 0.0075378 0.0323372 0.0028661 0.0116627 -0.0040792 -0.0212333 0.014247
19747 5 -73.6572037 -92.6936035 -14.6238003 1 2.16926 -1.56565 0.137384 1 0.0419526 0.0142336 0.0091943 -0.0162256 -0.0081739 0.0227987 0.0217935
19748 5 -73.8710022 -92.3289032 -11.8609 1 1.89204 -1.4888801 0.848549 1 0.0121567 0.0089024 0.0095251 -0.0104383 -0.0081982 -0.0308118 0.0101948
19749 5 -75.1847 -94.8447038 -11.368 1 3.51928 1.21974 0.3182 1 -0.0027529 0.0151287 -0.025169 -0.0012695 -0.0039925 -0.0556256 -0.0042644
19750 5 -75.1278992 -94.1872025 -8.5207701 1 -1.48952 -1.23604 -4.3718901 1 0.0119264 0.0537205 -0.0106102 0.0181077 -2.330262e-04 -0.0475211 0.0183456
19751 5 -71.4466019 -92.0089035 -10.8919002 1 2.86303 -0.264439 -1.91524 1 -0.0366662 0.0265138 0.0165995 -0.0321665 0.0218811 -0.0268779 0.002149
19752 5 -71.2657013 -91.9057008 -7.8957 1 -3.0496399 2.5571001 4.3642902 1 -0.0244933 0.0314149 0.0061598 -0.0059133 0.0394068 -0.0350148 0.0043604
19753 5 -77.7388993 -93.8546982 -7.60393 1 2.85467 5.0409999 -1.09936 1 0.0448861 0.0444283 -0.0342092 0.0132056 0.0037888 -0.0252746 0.0183684
19754 5 -77.9075012 -94.1960983 -4.90689 1 5.2551398 -2.44501 2.92448 1 0.0408169 0.0097153 -0.0183638 0.0379426 -0.0109225 -0.001445 0.0107228
19755 5 -73.8457032 -92.0378037 -7.12498 1 3.07496 3.1575699 -1.27319 1 -0.0291992 0.044078 0.0166628 -9.9214134e-04 0.008867 -0.0450977 0.0105139
19756 5 -74.3395004 -91.7731018 -4.53261 1 4.7248602 -4.6409798 -2.5634699 1 -0.0209294 0.0419511 0.0029758 -0.0100887 4.2522307e-04 -0.0286367 0.0079992
19757 5 -75.3099976 -94.6678009 -3.93364 1 -1.34643 8.8208905 -7.4900999 1 0.0218046 0.0432725 -0.0081254 0.0107363 -0.0273542 -0.0228723 0.0189839
19758 5 -75.2984009 -94.165802 -1.15956 1 7.94305 6.2504001 -2.05071 1 0.0023365 0.030772 0.0108661 -0.0054204 -0.0331725 -0.0235376 0.0146582
19759 5 -71.5419007 -91.8342972 -3.60478 1 8.46344 -4.3292399 -5.0823498 1 -0.0340609 0.0475646 0.0102982 -0.0035663 0.0070683 -0.0027799 0.007934
19760 5 -71.3967972 -91.9250032 -0.862489 1 4.78686 -0.910853 6.1154099 1 -0.0095878 -0.0031806 0.0093553 -0.001383 -0.0168628 0.0141422 -0.0011377
19761 5 -77.9408036 -94.2807999 -0.243628 1 -4.2439799 -0.270623 -0.0108472 1 0.0069 0.009845 0.0074926 0.0139524 -0.0147092 -0.0100132 0.0080792
19762 5 -77.8972016 -94.6079026 2.4210701 1 0.794759 1.0913 8.1192198 1 -0.0042782 0.0011389 -0.0285931 -0.0083476 -0.0029932 0.0248652 -0.0105775
19763 5 -73.8578034 -91.9574966 -0.18348 1 4.99363 3.94183 3.2782099 1 0.0217077 0.0132132 -0.0048329 0.0026082 -0.0150868 -0.0205872 0.0100293
19764 5 -73.924202 -92.0009995 2.77594 1 -1.98674 3.2785201 -1.96972 1 0.0367801 -0.0329689 1.8704382e-04 -0.0015028 0.0035885 -0.0067513 0.0013328
10868 5 -81.6378021 -74.1463013 -34.4281006 1 0.364103 -1.06183 7.8449202 1 0.0282962 -0.0148506 0.0231114 0.0416248 3.7220283e-04 -0.0118147 0.0121857
10899 5 -81.6502991 -74.1131973 -7.2846198 1 0.541682 -1.0104899 -3.34096 1 0.0275805 0.0381708 0.0166911 0.0110931 0.0108336 -0.0212799 0.0274808
19926 0 -75.4722977 -89.8072968 -45.1748009 1 -4.5028 -1.92494 -2.0859699 0 0.0 0.0 0.0 0.0 0.0 0.0 0.0
19928 5 -71.7799988 -87.1751022 -45.3861008 1 3.9935 2.06477 1.04474 1 0.0320045 -0.0245593 -0.0090658 0.0092679 -0.0218254 0.0142267 -5.4018235e-04
19929 5 -78.1148987 -89.8451004 -44.0340996 1 3.39977 3.69539 2.16394 1 0.0076127 0.0060733 0.0169269 -1.7657389e-04 -0.0230985 6.0921254e-04 0.0102043
19930 5 -77.5465012 -89.8307038 -41.3247986 1 -2.74525 0.980431 -6.1488099 1 -0.0060197 0.0062247 0.0074175 0.0165868 -0.0087609 -0.0125401 0.0025408
19931 5 -74.3059006 -87.608902 -44.3218002 1 4.1565199 -4.1340199 -3.66274 1 0.0090096 0.0090554 0.040858 -0.0080285 -0.016021 0.0093741 0.019641
19932 5 -73.971901 -87.6920014 -41.4679985 1 3.75385 1.97721 3.3946099 1 -0.0071764 0.0179683 0.0153618 0.0072021 0.0185534 0.0090987 0.0087179
19933 5 -75.1527023 -89.9763032 -40.1908989 1 -0.0036475 3.87879 2.23683 1 -2.9641994e-04 0.015725 0.0149328 0.0051742 0.0019997 -0.0049225 0.0101204
19934 5 -75.6312027 -89.8201981 -37.5227013 1 -0.962167 8.2884903 -0.359535 1 -0.0281645 0.0087163 0.0023987 -0.0043 0.0201121 -0.0102533 -0.0056831
19935 5 -71.1412964 -87.6949997 -40.5918007 1 -2.5395 -1.11664 -0.965032 1 0.0026027 0.012959 0.0128273 -0.0011388 0.0176062 -0.0037255 0.009463
19936 5 -71.6707001 -87.2011032 -38.1221008 1 5.9365702 -6.7788201 -0.273379 1 0.0271322 -0.0026929 0.0112527 -0.0277247 0.0333592 -0.0207516 0.0118973
19937 5 -78.0794983 -89.6139984 -36.646801 1 6.34377 -4.72295 3.4146199 1 -0.0014567 -0.0181906 -0.0148351 -0.0104286 -0.021389 -0.0033236 -0.0114941
19938 5 -77.6358032 -89.9524002 -34.0321999 1 1.25282 0.0794159 0.17423 1 -0.0390068 -0.0013951 -0.0081633 -0.0244434 -0.0395274 0.0033711 -0.0161884
19939 5 -74.0451965 -87.4901963 -36.5761986 1 3.1919601 -6.0833998 0.737849 1 0.0040323 0.0154778 0.0424897 -0.026196 0.0214441 -0.017816 0.0206666
19940 5 -74.1449966 -87.4787979 -33.864399 1 -0.749906 -0.31857 -6.3368402 1 -0.0272936 -0.0070476 0.0629764 -0.0407901 -0.0058926 -0.0088755 0.0095451
19941 5 -75.1505966 -89.6932984 -32.7675019 1 3.1468501 -1.84982 0.715129 1 -0.0103356 0.0065704 0.0300345 -0.0242409 -0.0220626 -0.0174638 0.0087564
19942 5 -75.0811996 -89.6740036 -30.0140991 1 3.90637 -3.94715 -1.84421 1 0.0096768 -0.0095068 0.0249118 -0.0140579 -0.0093434 -0.0190298 0.0083606
19943 5 -71.3289032 -87.1387024 -33.0466003 1 -2.31709 -2.444 0.52921 1 0.013755 -0.0031051 0.0552302 -0.0494586 0.0133403 -0.0074653 0.02196
19944 5 -71.2324982 -87.3442993 -29.9843998 1 4.4524102 1.00714 -3.2442501 1 0.022154 -0.0447534 0.0410318 -0.0198705 0.0240415 0.0075244 0.0061441
19945 5 -77.8964006 -89.7949982 -29.4671994 1 1.79952 -0.739772 -0.843873 1 -0.0012699 0.0261928 0.0101134 0.0021077 1.5048296e-05 -0.0053621 0.0116788
19946 5 -78.2917023 -89.740799 -26.4633007 1 1.85648 0.185841 -1.4525 1 -0.0144187 -0.0080983 0.0192531 0.0116236 -0.008629 -0.0052806 -0.001088
19947 5 -73.7576981 -87.2957993 -28.9683 1 8.5155001 -3.76967 2.70958 1 0.0403062 0.0193269 -0.0128486 -0.0352722 0.0089131 0.0060216 0.0155948
19948 5 -74.0474014 -87.6804962 -26.2994003 1 2.4518299 -7.8975702 7.4649701 1 0.0273373 0.0035124 -0.0483043 -0.033891 0.0243444 0.005456 -0.0058182
19949 5 -75.5242996 -89.8980026 -25.785801 1 4.8221002 1.27263 -3.7070401 1 0.0369351 0.0064453 -0.0225838 -0.0237967 0.0058073 -0.0049756 0.0069322
19950 5 -75.3163986 -89.9625016 -23.0130005 1 5.1364002 2.4769399 -0.956683 1 0.0307843 0.0353517 -0.01911 0.001893 0.0055625 -0.0024982 0.0156753
19951 5 -71.2198029 -87.3171997 -25.6338005 1 2.0523601 3.5818801 -6.5446701 1 0.0324748 -0.039938 -0.0529837 -0.0240427 0.049723 0.0055887 -0.020149
19952 5 -71.5642014 -87.3960037 -22.9869004 1 -2.7786701 -0.271382 3.8225 1 -0.0049968 0.0177029 -0.0392434 -0.0246159 0.0077248 -0.0124441 -0.0088458
19953 5 -78.1127014 -89.9630966 -22.0100002 1 -1.46795 -2.20454 7.3948498 1 -0.0032855 0.0647541 -0.0138597 -0.0110001 0.008357 -0.0188999 0.0158696
19954 5 -78.3559036 -89.8295975 -19.2278004 1 4.7419 -7.9905902 1.49024 1 0.0027265 0.058201 -0.0224614 -0.0215403 0.0011124 -0.0128491 0.012822
19955 5 -74.1372986 -87.5756989 -22.2099991 1 2.37239 8.5011301 -2.41325 1 -5.8573308e-04 0.0354662 -0.0271257 -0.0338047 0.0144311 -0.0171642 0.0025849
19956 5 -73.906601 -87.4346009 -19.5844002 1 -2.57544 6.51998 -3.99227 1 0.0015118 0.0215365 -0.0103892 -0.0458476 0.0195033 0.0112823 0.0042197
19957 5 -75.5681 -89.8535996 -18.6005001 1 4.2804999 -1.7849701 2.3496101 1 0.0611244 0.0570215 7.010139e-04 -0.006673 0.003665 0.0330557 0.0396157
19958 5 -75.598999 -90.1949005 -15.7445002 1 2.4788201 -1.90587 3.7906001 1 0.0237938 0.0146595 0.0122334 0.0021413 -0.0029497 0.0279985 0.0168956
19959 5 -71.2763977 -87.3287964 -18.5727997 1 2.72239 -2.51228 1.75897 1 0.020005 0.014844 0.0022543 -0.0183761 -0.0035882 0.0028993 0.0123677
19960 5 -71.6495972 -87.4904022 -15.9293004 1 2.7066701 2.6551099 1.5026 1 0.0307794 0.0075445 0.0036222 -0.0463927 0.0125338 0.0133353 0.013982
19961 5 -78.1671982 -90.0514984 -14.7446003 1 6.9288002 -0.91385 -2.3038299 1 0.004098 0.0140088 0.0232088 0.0254718 -0.0253839 0.0148867 0.0137719
19962 5 -77.7789994 -90.1091995 -11.9913998 1 6.3092399 -0.298382 3.58356 1 -0.038338 -0.0222948 0.0096384 0.0224935 -0.0223579 -0.0058274 -0.0169982
19963 5 -74.1283035 -88.0411987 -14.8881998 1 0.513712 0.594868 -4.0834398 1 0.0180703 0.0220901 -0.0092078 -0.0293857 0.0184225 0.0253081 0.0103175
19964 5 -74.1985016 -87.7932968 -12.0602999 1 4.5478602 2.24647 0.547992 1 -0.0066473 0.0015161 -0.0123839 -0.0232881 0.016851 -0.009078 -0.0058383
19965 5 -75.2742996 -90.2498016 -11.0431004 1 -5.8114801 -1.7793401 -1.09742 1 -0.013513 0.0176249 0.0198017 0.0224034 -0.0101462 -0.0205321 0.0079712
19966 5 -75.2261963 -89.7745972 -8.3881102 1 -3.7196801 0.665812 2.20789 1 -0.0018574 -0.016149 0.0194797 0.0161597 0.007819 -0.0117469 4.911231e-04
19967 5 -71.4228974 -87.6709976 -11.5618 1 -3.8127401 -6.2736302 -1.06442 1 0.0055828 0.015917 0.0157205 -0.0338145 0.0161152 -0.018857 0.0124068
19968 5 -71.5607987 -87.3261032 -8.8546496 1 2.40482 -0.41959 -4.0349498 1 -0.031002 0.0073424 0.046392 -0.0125097 0.009288 -0.0081518 0.0075775
19969 5 -77.6304016 -89.558197 -7.30198 1 0.6843331 -0.236971 0.404627 1 0.041765 -0.039101 0.0029399 0.0030171 0.0078614 -0.0203705 0.001868
19970 5 -78.1116028 -90.1968002 -4.5750599 1 1.6045901 0.0986833 -4.1512499 1 0.032152 -0.0123498 9.6140261e-05 -0.0144402 -0.019495 0.0054488 0.0066328
19971 5 -73.9375992 -87.3641968 -7.3879099 1 -1.6546 9.5397396 -0.0690926 1 -0.0338196 -0.0473713 0.0589654 0.0015973 0.0184087 -0.0248825 -0.0074085
19972 5 -73.9850006 -87.3490982 -4.5219898 1 0.836628 -3.1986699 -3.2234299 1 0.0031115 -0.0309691 0.0482174 -0.0304929 0.0030082 0.0121888 0.0067866
19973 5 -75.5967026 -89.3174973 -3.4318099 1 -5.9148698 2.1395199 3.9831 1 0.0339638 0.030038 -0.0069926 -0.0216789 -0.0239884 -0.0063225 0.0190031
19974 5 -75.2968979 -89.7530976 -0.691987 1 -7.1466999 5.4050698 -1.594 1 0.0277796 -0.0156545 -0.0236774 -0.0166969 -0.0452636 0.0157616 -0.0038508
19975 5 -71.5077973 -87.1258011 -3.4154401 1 4.5522199 1.54184 -2.15625 1 -0.0231041 -0.0493068 0.0410391 -3.7514267e-05 8.5185223e-05 0.0182309 -0.0104573
19976 5 -71.3672028 -87.5865021 -0.946745 1 0.0073486 6.50698 -3.91444 1 -0.0247634 -0.0392353 0.0271056 -0.0081804 -0.0015983 0.0464489 -0.0122977
19977 5 -77.9460984 -89.8001023 -0.429901 1 1.92001 0.326081 1.7680201 1 0.0058235 0.0048549 -0.009552 0.0025353 -0.0524402 0.02717 3.7545016e-04
19978 5 -78.1277008 -90.1268997 2.2978799 1 -4.7469502 -1.7386201 1.09067 1 -0.0296167 -0.0262302 3.0707886e-04 0.011306 -0.0252996 0.0335803 -0.0185132
19979 5 -74.0196991 -87.486702 0.340661 1 -5.88375 0.518532 4.0931101 1 0.0227985 -0.0287171 -6.4443808e-04 -0.0066033 -0.0282229 0.0487809 -0.0021877
19980 5 -73.862999 -87.9778976 2.9100002 1 -0.117377 -0.502472 -1.14652 1 0.0228578 -0.021896 0.0022269 -0.0170731 -0.0121345 0.0206138 0.0010629
962 5 -93.2158966 -80.6715012 -4.7842698 1 2.19923 0.241579 4.6714301 1 0.0241983 -0.0047565 0.0397437 -0.0108055 -0.0234718 0.0114046 0.0197285
10880 5 -78.853302 -74.0388031 -22.8878994 1 -2.2911799 5.38303 -1.98358 1 0.0070338 0.0325267 0.0237802 0.0023006 0.024751 -0.0102144 0.0211136
20142 5 -75.4925003 -85.4069977 -44.9580002 1 -0.267543 0.236113 5.4562202 1 -0.0102663 -0.0400572 -0.0024139 -0.0175275 6.1282616e-04 0.0267134 -0.0175791
20144 5 -71.697197 -83.228302 -45.2220993 1 -2.88132 1.6677901 -0.288313 1 0.0330238 -0.0111688 -0.0386798 7.2928825e-04 -0.0068646 0.0073749 -0.0056083
20145 5 -77.7853012 -85.5477982 -43.8597984 1 -1.07561 0.962733 -2.2426801 1 -0.0131224 -0.0102156 0.0220973 -0.0191243 -0.0208158 0.0352801 -4.1356053e-04
20146 5 -78.0400009 -85.6171036 -41.0682983 1 4.6423998 0.196718 1.4402 1 -0.0209664 -0.0204511 -0.0153099 -0.0036006 0.0109668 -0.0178822 -0.0189091
20147 5 -74.2524033 -83.0182037 -44.4301987 1 -3.2824299 -4.1238899 -1.07157 1 -0.0017495 -0.0106695 -0.0262085 0.0048831 -0.0232102 0.0228665 -0.0128758
20148 5 -74.3296967 -83.0572968 -41.7434998 1 1.92019 -2.73138 4.2459002 1 -0.0142997 0.0295399 -0.0106405 -0.0063919 -0.0030237 0.0082225 0.0015332
20149 5 -75.3127976 -85.1371994 -40.5278015 1 -2.0878 1.34111 -7.21871 1 -0.0122223 0.0235452 0.0334593 -0.0187307 0.0045681 0.0043456 0.0149274
20150 5 -75.2192993 -85.1708984 -37.8129006 1 -0.677035 5.5131698 11.3023005 1 -0.0089853 -0.0198199 0.0397701 -0.0281512 0.0031213 0.0010065 0.003655
20151 5 -71.5117035 -83.2673035 -40.8479996 1 -0.700406 3.5504999 0.345593 1 0.0016366 0.0105481 0.0023047 0.0066621 -0.0138197 0.0091863 0.0048298
20152 5 -71.2782974 -83.1090012 -38.1245003 1 -4.74017 -0.409236 1.4432 1 0.0163101 -0.0239569 0.0195899 -0.0261794 -0.0075169 0.0166356 0.003981
20153 5 -77.6697998 -85.1163025 -36.8661996 1 3.5651 2.6126299 -1.6339901 1 2.7114768e-05 -0.0243267 0.0133594 -0.0355718 -0.0179462 -0.0191265 -0.0036467
20154 5 -77.6794968 -85.1849976 -33.9430008 1 4.8380499 -0.148981 -1.5563101 1 -0.0096823 -0.0027118 0.0187599 -0.0071265 -0.0153168 -0.0245039 0.002122
20155 5 -73.7268982 -82.9655 -36.4471016 1 -7.3158999 2.2163799 -0.888305 1 -0.006238 -0.0145435 0.0602187 -0.0249592 0.0141392 0.0226691 0.0131457
20156 5 -73.7026978 -83.2055969 -33.7641983 1 5.3812499 2.60588 5.7324901 1 -0.004132 -0.0228315 0.0443287 -0.0125387 0.0262163 0.0141753 0.0057884
20157 5 -75.1264038 -85.259697 -32.7090988 1 -0.21953 0.353055 1.56518 1 0.0070502 -0.0195238 0.0278671 -0.0349105 -0.0209303 -6.7688017e-04 0.0051312
20158 5 -74.8977966 -85.0394974 -29.9500008 1 0.885241 -0.0967838 -3.78984 1 0.0134044 -0.0041725 0.010252 -0.0073347 -0.0158482 0.0140988 0.0064946
20159 5 -70.9345016 -82.8569032 -33.2331009 1 -1.46208 -0.368686 -4.23101 1 -0.0154948 -0.0577558 0.0495314 -0.0246096 0.0294327 0.0306334 -0.0079064
20160 5 -71.1717987 -83.033699 -30.3707008 1 7.7213898 -1.2786601 -3.98798 1 0.0142555 -0.0477083 0.0480619 0.0036388 0.0421018 0.0231818 0.0048697
20161 5 -77.8443986 -85.1942978 -29.3864002 1 3.0554299 -3.3035901 -4.97468 1 0.0308179 0.0038735 -0.0056394 -0.0043853 -0.0215381 0.0126782 0.009684
20162 5 -77.7068024 -85.5156021 -26.7222004 1 0.591703 -0.609883 1.39156 1 0.0119818 -0.0081859 0.0091721 -0.0029672 -0.014388 0.0220002 0.0043227
20163 5 -73.4970017 -82.767601 -29.1149006 1 -3.82072 -1.02871 5.34687 1 0.0245922 -0.0244748 0.0313153 -0.0086312 0.0340194 0.0242659 0.0104776
20164 5 -74.1942978 -82.9041978 -26.3493004 1 0.779893 -3.4521599 5.02141 1 -0.0129517 0.0166792 0.0250548 0.0084363 0.0306181 0.0051409 0.0095941
20165 5 -75.1708984 -85.3977966 -25.5538006 1 1.04566 1.49684 0.0599548 1 0.0051653 0.0172328 -0.0249891 -0.0230908 -4.8845016e-04 0.0010761 -8.6365137e-04
20166 5 -75.1299973 -85.1412964 -22.8950006 1 4.0013599 -3.6801601 -0.0354412 1 -0.0320177 0.0361754 -0.030962 -4.5994435e-04 -0.0104704 -0.0215309 -0.0089348
20167 5 -71.4503021 -83.0877991 -25.566 1 -3.17296 1.42223 -2.3229101 1 0.0047289 -0.0377852 0.00311 0.0187087 0.0520768 0.0073773 -0.0099821
20168 5 -71.5855026 -83.1747971 -22.7798004 1 -2.6572199 0.936066 0.542133 1 0.0357888 -0.0358489 0.003261 0.0147278 0.0139402 -0.0125443 0.001067
20169 5 -77.8628998 -85.3430023 -21.9878006 1 -2.1505101 4.5959001 0.23618 1 0.0058333 -0.0150736 0.0065054 -0.0148209 -0.0195405 0.0094229 -9.1164475e-04
20170 5 -77.4810028 -85.4697037 -19.2719002 1 -1.09979 0.54089 2.8401202 1 -0.0109648 0.0129715 -0.0040511 -0.0077291 -0.0108801 0.0217638 -6.8149891e-04
20171 5 -74.1530991 -82.8603974 -21.9347992 1 -3.5428701 10.8739996 0.206204 1 0.0069998 0.0102257 -0.0262919 -0.0044103 0.0151781 -0.0131467 -0.0030221
20172 5 -74.0979996 -83.0246964 -19.2416992 1 -2.3694201 5.29249 4.41501 1 -0.0094381 6.5704847e-04 -0.0233443 0.0152591 8.1104631e-04 0.0110681 -0.0107084
20173 5 -75.1014023 -85.3843002 -18.3556996 1 -2.51717 -2.48982 1.80203 1 -0.023209 -0.0023475 -0.019056 -0.0081823 -8.2297926e-04 0.0092452 -0.0148708
20174 5 -75.1335983 -85.8510972 -15.6160002 1 -3.6312399 -0.57022 3.2910099 1 -0.0454303 0.0036611 -0.0189341 -0.0228781 0.0175094 0.0068696 -0.0202344
20175 5 -71.3014984 -83.0999985 -18.5524006 1 -0.907734 4.60323 2.0599301 1 0.0250336 -0.0186344 -0.0167356 -4.6371246e-04 0.003876 0.0026049 -0.0034455
20176 5 -71.4541016 -83.1828995 -15.7732001 1 3.85151 3.0908599 3.7193401 1 2.791585e-04 -0.0185868 -0.0175318 -0.0343253 0.0029939 -0.0093557 -0.0119465
20177 5 -77.751503 -85.3539963 -15.0725002 1 -1.93209 -5.3527599 10.6630001 1 -0.0173921 0.0093621 -0.0349119 -0.0116227 0.0181373 0.0138381 -0.014314
20178 5 -77.9108964 -85.5799027 -12.3940001 1 6.3724198 1.4316601 1.52985 1 -0.0302968 -0.0217587 -0.0035282 0.0109814 0.0233422 -0.0077051 -0.0185279
20179 5 -73.8548966 -83.3123016 -14.8362999 1 -5.6403299 -0.140425 -1.4486001 1 -0.0091034 0.0150578 -0.0123187 -0.0080995 0.0120042 -0.0182755 -0.0021214
20180 5 -73.9256974 -83.4988022 -12.0394001 1 2.2578101 -3.4344499 4.0244999 1 -0.0034762 -0.0100765 -0.0242998 -0.0713176 0.042315 -0.0509623 -0.0126175
20181 5 -75.5456009 -85.6527024 -11.2637997 1 2.32758 0.623258 1.0086401 1 -0.0103586 -0.0090239 0.0259752 -0.0222792 0.0150941 -0.0211335 0.0021976
20182 5 -75.526001 -85.4888993 -8.4332304 1 1.09375 -3.70396 3.24997 1 0.0019466 -0.0351201 0.0316037 -0.0142845 0.0165346 -0.0288953 -5.232625e-04
20183 5 -71.2916031 -82.7857971 -11.3390999 1 5.2815299 1.18908 1.28994 1 0.0137507 -4.0196018e-04 -0.0019679 -0.0699028 0.0295743 -0.0311236 0.0037936
20184 5 -71.7230988 -82.6827011 -8.6448698 1 -0.831147 -4.7507601 1.04993 1 -0.0025638 -0.0195177 0.0282015 -0.0635446 0.025765 -0.0200913 0.00204
20185 5 -77.9316026 -85.3837967 -7.35672 1 1.42985 1.7713701 5.3615899 1 0.0016098 -0.074808 0.0281966 -0.0039468 0.0222159 -0.0404209 -0.0150006
20186 5 -78.2156983 -85.3692017 -4.69523 1 -4.59828 9.2851801 -2.1475501 1 -8.9088174e-04 -0.0044576 0.0111449 -0.005903 -0.0106834 -0.0357646 0.0019321
20187 5 -74.2695999 -83.417099 -7.5351501 1 0.178087 -0.300719 4.7344599 1 -0.0331691 -0.0227742 0.024725 -0.0485414 0.0272823 -0.0140684 -0.0104061
20188 5 -74.2533035 -83.0734024 -4.6670499 1 0.624536 7.3799 -3.8089099 1 -0.0213854 -0.0302926 0.0247176 -0.0215708 0.0060524 0.0015491 -0.0089868
20189 5 -75.5429993 -85.3207016 -3.8036101 1 7.0261202 -1.19796 -1.72816 1 0.0169211 -0.070457 0.0300819 -0.0077163 -0.0038347 0.0039506 -0.007818
20190 5 -75.3759003 -85.2798004 -1.01706 1 5.3471999 -2.8318999 -2.5470901 1 0.0052272 -0.0353918 0.0208619 0.0218506 -0.0233036 0.0329193 -0.0031009
20191 5 -71.6895981 -83.2231979 -3.6648 1 -2.85548 4.0101399 -4.9028202 1 -0.0050602 -0.0197472 0.0354102 -0.0235487 -0.0059163 0.0101405 0.0035342
20192 5 -71.7629013 -83.2193985 -0.913267 1 -1.02712 -0.158348 2.4286201 1 0.0134759 -0.0181837 0.0264918 -0.0018816 -0.0187396 0.0112661 0.0072614
20193 5 -78.137001 -85.3000031 -0.0227079 1 0.216112 1.83341 -1.9155 1 -2.6170542e-04 -0.0235399 -0.0154188 0.0129968 -0.0311193 0.0079565 -0.0130734
20194 5 -77.9231034 -85.7649994 2.72787 1 -0.541978 1.8127101 5.4257398 1 0.0067884 0.0065194 -0.011885 1.0045065e-04 -0.0134822 -0.0014233 4.7427173e-04
20195 5 -74.188797 -83.2164993 0.0865401 1 3.25843 0.684594 1.31832 1 -0.0014282 -0.0203478 -0.0025212 0.0075461 -0.0114267 0.0153885 -0.0080991
20196 5 -73.9427032 -83.2903977 2.75317 1 -2.09514 4.0026898 2.6178701 1 -0.0069238 0.0117462 -0.0031532 0.0104445 -0.0237367 0.0018457 5.5639115e-04
10047 5 -78.9533006 -92.2518005 3.44238 1 -2.6459 -6.8217502 1.68967 1 -0.0640555 -0.013414 0.0172695 0.040753 0.0167135 0.0260066 -0.0200667
20607 5 -71.2241974 -74.1376038 -18.3052006 1 0.976907 4.97329 1.67223 1 -0.0425469 0.0159249 0.0268776 0.0085929 -0.0017184 0.0246479 8.5199833e-05
20358 5 -75.6791001 -81.0371017 -45.2995987 1 1.4218 -0.765369 1.15192 1 -0.0220532 0.0351675 -0.0104336 -0.0162686 -0.0031775 -9.1196518e-04 8.9358244e-04
20360 5 -71.5540009 -78.6018982 -45.2162018 1 -0.0297289 5.5953002 0.627107 1 0.0461825 0.0101187 -0.0778756 -0.0172784 -0.0082181 -0.009021 -0.0071915
20361 5 -78.2137985 -80.9289018 -44.2086983 1 -7.14709 2.7664299 -1.9534302 1 -0.0315822 0.0020962 0.0322148 0.0045315 -0.0165661 0.024689 9.0956955e-04
20362 5 -77.6913986 -80.9608002 -41.1703987 1 -4.31843 -0.177443 4.7384601 1 -0.0042628 0.0019674 0.0220621 -0.0111735 0.0146232 0.0099094 0.0065889
20363 5 -74.370697 -78.6131974 -44.4662018 1 -0.520682 1.47987 2.4307401 1 2.0185342e-04 0.0146848 -0.0172992 -0.0274995 -0.011819 -0.0254558 -8.0417843e-04
20364 5 -74.0213013 -78.1463013 -41.6245003 1 -2.1329 0.371135 0.856979 1 -0.0257518 0.0258517 -0.0183748 -0.009786 0.0059835 -0.026468 -0.0060916
20365 5 -74.8203964 -80.6492005 -40.7631989 1 -4.5335899 0.143863 2.99782 1 -0.0219545 0.0211875 0.0503579 -0.010057 -0.0018928 0.0022799 0.0165303
20366 5 -75.0345993 -80.941597 -38.0233002 1 1.1299501 2.3850801 4.5896201 1 0.015178 0.0278329 0.055227 -0.0106631 0.0251141 0.0193198 0.032746
20367 5 -71.5269013 -78.6802979 -40.9383012 1 -1.40719 2.4495101 3.9312202 1 -0.0080466 0.0155877 -0.0165351 0.0036763 0.0019208 -0.0232016 -0.002998
20368 5 -71.2562027 -78.4268036 -38.3931999 1 -6.3704901 5.2831602 3.55564 1 0.0067239 0.0276655 0.0046709 0.0248588 8.4622364e-04 5.745698e-04 0.0130201
20369 5 -77.623703 -80.893097 -36.4641991 1 -0.876425 -1.51958 -0.458882 1 0.055626 -0.0183989 0.0142995 -4.2550197e-05 0.0027146 0.0045835 0.0171755
20370 5 -77.5742035 -80.8022003 -33.7571984 1 1.35901 3.8508 0.111786 1 0.040263 -0.002999 -0.0061734 -0.002497 0.0038636 0.0035026 0.0103635
20371 5 -73.8066025 -78.4645996 -36.9233018 1 -2.44693 0.519294 2.9180902 1 -0.002842 0.0166621 0.0418245 0.014512 0.0312289 0.0159443 0.0185482
20372 5 -73.9576036 -78.4759979 -34.0569992 1 4.8842502 -4.1099501 0.599625 1 0.0037342 -0.0051529 0.0444624 0.0142513 0.0378743 0.0063676 0.0143479
20373 5 -74.7855988 -80.8985978 -33.1565018 1 -3.92097 -9.1803398 -1.63809 1 0.0310189 -0.0178861 -0.0107777 -0.0010424 0.0071368 0.0179633 7.8501682e-04
20374 5 -75.0357971 -80.8072968 -30.4575997 1 -1.7324801 -2.1524999 -6.1247301 1 0.0233046 -0.0250861 0.0017172 0.0034746 0.0177361 0.0190956 -2.1404631e-05
20375 5 -71.027298 -78.6287003 -33.5168991 1 6.1255798 0.797883 2.33686 1 -0.0243253 -0.0411517 0.0574526 0.0015933 0.0140736 -1.622578e-04 -0.0026748
20376 5 -70.9916992 -78.6397019 -30.7394009 1 2.92958 0.0958689 0.715226 1 0.0157105 -0.0157972 0.0709138 0.0062367 0.0142092 -0.0035491 0.023609
20377 5 -77.6763993 -80.6876984 -29.3876991 1 1.94457 0.563352 -1.6816601 1 0.0464052 -0.0096588 9.7101708e-04 -0.0069447 -0.0040549 0.0074165 0.0125725
20378 5 -77.7388993 -80.8430024 -26.7068005 1 -9.4088698 0.109015 -1.5516501 1 0.0239275 0.0044616 0.0166676 -0.0239576 -0.006232 0.0060569 0.0150189
20379 5 -73.5428009 -78.6146012 -29.5464001 1 2.78508 -1.51061 6.30793 1 0.0187446 -0.0334571 0.0338417 0.0193308 0.023029 -0.0017205 0.0063764
20380 5 -73.7890015 -78.5342026 -26.7175007 1 -0.331314 1.26169 -0.699895 1 0.0028873 -0.0382468 0.0508391 -0.003099 0.0221297 0.0054312 0.0051599
20381 5 -75.1474991 -80.5618973 -25.4223004 1 0.894289 -0.123226 0.534419 1 0.0190692 -0.010218 0.0367118 -0.0264646 -0.003378 0.0059641 0.0151876
20382 5 -75.3019028 -80.2406998 -22.4979 1 -4.23738 -3.3559699 1.55027 1 0.0209734 -0.0309472 0.0147377 -0.0154637 -0.0108056 0.0059179 0.0015879
20383 5 -71.0740967 -78.7929001 -25.6504994 1 -2.62971 0.882258 1.42047 1 -0.017102 -0.0110167 0.0370903 -0.0106524 0.0063495 0.006796 0.0029905
20384 5 -71.2071991 -78.7070008 -23.0268002 1 4.7102399 0.733881 -3.48398 1 0.0156711 -0.0345652 0.0314938 0.0056519 0.0275245 0.0046734 0.0041999
20385 5 -78.0286026 -80.9630966 -22.0844994 1 1.04803 -0.615573 1.83806 1 0.0083738 0.0025747 0.0399707 -0.0340056 -0.0171131 -0.0075648 0.016973
20386 5 -78.0394974 -80.5720978 -19.2304993 1 -3.5160899 -3.4358599 -0.193681 1 -0.0339465 -0.0185145 0.0339736 0.0220819 -0.0269201 0.0032838 -0.0061625
20387 5 -73.5689011 -78.4665985 -21.5576992 1 -0.312648 2.1655099 -1.41719 1 0.0316889 -0.0320363 -0.012159 -0.0077385 0.0213088 0.0352928 -0.0041688
20388 5 -73.989502 -78.929802 -18.9965992 1 -2.7739201 5.35676 -0.330269 1 0.008863 -0.0401572 -0.0391552 -0.0048644 0.0060152 0.0596839 -0.0234831
20389 5 -75.6460037 -80.983902 -18.2607002 1 -4.0213799 8.32621 -0.339018 1 -0.0170118 -7.5771413e-04 -0.0090017 0.015492 0.0020176 0.0094869 -0.0089237
20390 5 -75.0541 -81.1381989 -15.4103003 1 -5.0054302 3.25493 -1.55028 1 -0.0316975 -0.0048294 -0.0108527 0.0294111 -0.0060485 0.0130872 -0.0157932
20391 5 -71.4701996 -78.5947037 -18.1786995 1 -0.768081 1.3005101 -0.529219 1 0.0294408 -0.010063 -0.0171153 -0.0282803 0.0375137 0.0033706 7.5416508e-04
20392 5 -71.7110977 -78.8270035 -15.4785996 1 -0.194031 5.01159 2.8032801 1 0.0122267 -0.0164913 -0.0346993 -0.0302049 -0.0020599 -0.0042325 -0.012988
20393 5 -77.5859986 -80.8908998 -14.5481005 1 0.428855 1.37867 -7.7828999 1 -0.0366744 0.0061285 -0.0093251 0.0393399 -0.010551 -0.0037965 -0.0132904
20394 5 -77.6801987 -81.1613998 -11.7544003 1 4.5657702 0.334701 5.7485399 1 0.0171188 0.0105684 -0.0267956 -0.0061484 0.0058256 -0.017692 2.9716924e-04
20395 5 -74.4259033 -78.742302 -14.6007004 1 2.1593001 1.85185 5.6641402 1 -0.0058425 -0.0118577 0.0043131 0.0061622 -0.0299619 0.0262884 -0.0044624
20396 5 -73.7986985 -78.9371034 -12.0198002 1 -6.5299702 -1.10672 -2.4781001 1 0.0078928 0.0192433 -0.0081254 -0.0060842 -0.0115642 -0.0112425 0.0063369
20397 5 -75.1369019 -81.2511978 -10.9277 1 -1.22931 -4.3302002 -5.93328 1 -0.0289132 0.0152731 0.0023549 -0.0389846 0.0285686 -0.0137828 -0.0037618
20398 5 -75.2909012 -80.8632966 -8.2812004 1 -3.7642501 0.281472 -1.6683901 1 -0.0396863 0.0214913 0.0087947 -0.0513422 0.0407631 -0.0306919 -0.0031334
20399 5 -71.0938034 -78.5283966 -11.0681 1 4.3609901 1.52099 0.0780792 1 0.0159276 4.3449688e-05 -9.6403132e-04 -0.0252503 0.0021026 -0.0340855 0.0050023
20400 0 -71.4262009 -78.3944016 -8.3619604 1 -2.89899 3.01038 -2.9976202 0 0.0 0.0 0.0 0.0 0.0 0.0 0.0
20401 5 -77.8253021 -81.2359009 -7.1525402 1 -7.86936 -4.2272101 -0.884039 1 -0.0167336 0.003152 0.0309719 -0.0371359 0.0196036 -0.030718 0.0057968
20402 5 -77.7309037 -80.8688966 -4.3878899 1 3.0610001 1.4470001 2.3632 1 -0.0268954 -0.0089557 0.01136 -0.0157555 0.0103881 -0.0159149 -0.0081637
20403 5 -74.1187973 -78.5630036 -7.3403201 1 1.04565 0.519048 -7.6524802 1 -0.0150556 0.03496 0.018518 -0.0371463 0.0286912 -0.0209902 0.0128075
20404 5 -74.1162033 -78.792099 -4.5121002 1 -0.630907 -5.3011198 0.63708 1 -0.0344098 0.0313315 0.0216748 -0.0294162 0.0072467 0.0110053 0.0061988
20405 5 -75.1798019 -80.9012986 -3.62201 1 -3.97299 -2.5920999 -0.324182 1 -0.0396647 0.0120937 0.0065858 -0.0259418 0.0239244 -0.0097148 -0.0069951
20406 5 -75.5874024 -81.2302017 -1.0585001 1 3.1075001 -4.0885201 -0.137401 1 -0.0324304 0.0039607 -0.0060656 -0.0051309 0.0056084 0.0083455 -0.0115118
20407 5 -71.7118988 -78.2098007 -3.5475199 1 2.65837 3.4143601 -1.02048 1 -0.0277284 0.0448834 0.0227964 -0.0160102 0.0018507 0.0033619 0.0133171
20408 5 -71.3569031 -78.6981964 -0.767886 1 4.3930402 -2.86202 5.59235 1 0.003506 0.0358251 0.0153732 -0.012706 -0.0115411 0.0115667 0.0182347
20409 5 -78.0463028 -80.9283982 0.082787 1 -3.25174 -0.462509 1.26181 1 -0.0250666 -0.0070524 -0.0330558 -0.0127147 0.0176833 0.0123784 -0.0217249
20410 5 -77.9225998 -81.1616974 2.6478 1 -1.31953 0.287273 -2.5369699 1 -0.0059909 0.044009 -0.0082103 0.0062329 -0.0116447 1.115305e-04 0.0099359
20411 5 -74.1673966 -78.6214981 0.00595 1 -2.97418 -1.60052 -4.91607 1 -0.023495 0.0454613 -0.0099377 -0.0185603 0.0085976 0.0086153 0.0040095
20412 5 -74.2129974 -78.7891007 2.7481001 1 -1.35219 -2.43628 1.02186 1 -0.0171952 0.0546879 -0.0040214 -0.0081871 -0.0062254 0.0015846 0.0111571
20580 5 -73.876999 -73.8630982 -41.1669998 1 1.8335201 5.86515 -0.456371 1 0.0086658 -0.0202749 -0.0543152 0.0039433 0.0478363 -0.0614534 -0.0219748
78 5 -90.838501 -98.8349991 -22.6641007 1 1.3854801 1.25751 -0.0249857 1 0.017966 -2.8134971e-04 -0.0103157 0.0423367 0.0337201 0.0312947 0.0024563
20574 5 -75.3226013 -76.0832977 -45.0798988 1 -2.19575 -2.1784201 1.71192 1 -3.2768712e-04 -0.0143035 -0.0140178 -0.0492631 -0.0169483 -0.036094 -0.0095497
10888 5 -79.0868988 -74.0624008 -15.7643004 1 -1.58197 2.25369 -6.51157 1 -0.0094504 0.0138957 0.0192651 0.0083164 0.0220994 0.02522 0.0079035
20577 5 -77.8349991 -76.4979019 -44.4944992 1 2.33739 -1.81422 -8.1598196 1 5.389739e-04 0.0187252 0.0360709 -0.0232285 0.0048319 -0.0166961 0.018445
20578 5 -77.901001 -76.8098984 -41.5088997 1 -9.8780804 1.3263 -0.486622 1 0.0070495 0.019714 0.0363159 -0.037729 0.0193748 -0.0139217 0.0210265
289 5 -93.3823013 -94.2296982 -29.0324993 1 1.13308 4.5363302 3.21121 1 0.0204982 -0.0391789 0.0043495 -0.0367455 -0.0309459 -0.0012282 -0.004777
10864 5 -79.1473007 -74.1306992 -37.4071999 1 -4.8135901 1.5862401 -1.89499 1 -0.011595 0.0342179 -0.0372296 -0.008429 -0.0217716 -0.0127525 -0.0048689
20581 5 -75.3395004 -75.9761964 -40.4518013 1 4.4794798 -1.6736601 2.5110901 1 0.010237 0.0086305 0.0058124 -0.0215499 0.0175436 -0.0382355 0.0082267
20582 5 -75.2173004 -75.9393006 -37.8456002 1 4.2860198 3.7635 -1.65726 1 0.0119594 0.0287265 0.0126033 -0.0202985 0.0095645 -0.0086317 0.0177631
530 5 -93.2658005 -89.6476975 -4.83635 1 5.2264099 2.58411 -0.675133 1 -0.0063151 0.0192156 0.0303892 -0.0037377 -0.0280734 0.0281908 0.0144299
105 5 -93.2391968 -98.5596009 0.328625 1 5.7440801 -0.462867 7.1861801 1 0.0100826 0.0489491 -0.0639269 -7.2818027e-04 -0.002104 0.020893 -0.0016317
20585 5 -77.8450012 -76.6585999 -37.0502014 1 -4.7245102 -2.54612 -4.1965799 1 0.0195263 0.0191062 -0.0126625 -0.0085792 -0.0162815 0.0137495 0.0086567
20586 5 -77.5589981 -76.2983017 -34.1186981 1 0.613018 0.440604 -1.75358 1 0.0269908 -0.0309077 0.0034888 -0.0123666 -0.0258332 0.0079809 -1.4271435e-04
20600 5 -71.2897034 -74.3443985 -23.0247993 1 5.9652 -1.3046401 -4.7171898 1 -0.0010823 0.0537451 0.0193601 0.0153139 -0.0030605 0.0150028 0.0240076
10859 5 -81.6994019 -73.7670975 -43.8326988 1 -2.14308 8.4062004 -4.4080701 1 0.0064752 -0.0407507 -5.7181773e-04 0.022854 -0.0125738 0.0119447 -0.0116158
1172 5 -89.4773026 -73.7537995 -12.0206003 1 4.6660199 5.7329703 -0.70136 1 -0.0053415 -0.0326861 0.0137015 -0.0113432 0.0312163 -0.021641 -0.0081087
1155 5 -89.5955963 -74.0205994 -29.2367001 1 -8.1982298 -5.2916699 0.101286 1 0.0045924 -0.0343095 0.0324434 0.0160448 0.0073973 0.0030047 9.0877543e-04
20623 5 -71.3284989 -73.7080994 -3.83281 1 0.598304 8.0002098 0.405751 1 -0.0257668 -0.0107243 -0.0134787 -0.0141022 -0.0021901 0.0269539 -0.0166566
1151 5 -87.1322022 -73.9933014 -33.1277008 1 2.9879602 -4.4504199 -1.19415 1 -5.7727494e-04 -0.0233663 0.0180335 0.017179 0.0198643 0.0176532 -0.00197
9829 5 -83.053299 -98.8286972 3.3632701 1 1.5467301 3.5907901 1.39348 1 -0.0193858 0.0517506 -0.0206054 0.0086205 0.0156809 0.0143836 0.0039198
714 5 -93.2025986 -85.473198 -33.7649002 1 3.73854 0.0737449 8.1884804 1 0.0063336 -0.0129958 -0.037637 -0.0104464 -0.0086777 -0.0065213 -0.0147664
306 5 -93.3366013 -94.217598 -11.8703004 1 -5.93606 2.44259 5.0012398 1 0.0154705 0.0400614 -0.0278564 0.0076417 -0.0217181 -1.2946125e-05 0.0092251
20620 5 -74.0151978 -73.9085008 -4.6627999 1 -3.08705 -0.234993 -1.71253 1 -0.0117026 0.0197119 -0.0113444 -0.0141935 0.0088477 0.0104363 -0.0011117
10884 5 -81.9040986 -74.1042023 -19.1837997 1 -0.0186948 -1.65421 0.081587 1 0.0336666 0.0133236 -9.2726784e-04 -0.010981 0.0206116 0.0268064 0.0153543
1148 5 -89.7123032 -74.2141037 -33.8922006 1 6.0369101 0.79266 2.7853 1 -9.3116083e-04 0.017911 0.0117024 0.0048189 0.0270891 0.0205772 0.0095608
9789 5 -83.3960037 -98.3354035 -33.077301 1 -2.42082 -0.650109 1.80668 1 -0.0029291 -0.011081 0.0082083 0.0098456 -0.0169376 0.0037148 -0.0019339
10876 5 -81.4938965 -73.8934022 -26.6476994 1 -3.37939 1.3198 -1.90014 1 0.035219 -0.0373827 0.0188354 0.0201557 0.0079464 0.0158138 0.0055572
20595 5 -73.4291992 -74.1899033 -29.5119 1 0.712483 0.991066 -5.0201602 1 0.0041749 -0.0094024 0.0048068 0.0232767 0.0045972 0.0159468 -1.4020593e-04
19518 0 -75.5702973 -98.5924988 -23.0788994 1 2.12361 -2.0079899 2.0824499 0 0.0 0.0 0.0 0.0 0.0 0.0 0.0
20591 5 -70.8524018 -74.4275971 -33.2886009 1 0.3193 -2.03055 -1.79861 1 -0.0463234 -4.3785434e-04 0.0348975 0.0202483 -0.0099281 0.016522 -0.0039546
9790 5 -82.8496018 -98.7154007 -30.0657005 1 4.4605599 2.0441799 -4.90059 1 -0.0184676 0.009135 0.0016686 0.0309384 -0.0072902 0.0085552 -0.0025546
1168 5 -86.6230011 -74.4029999 -15.9365998 1 5.4037099 1.81629 3.4075401 1 -0.0480565 0.0104785 0.0209987 0.0291128 -0.0049188 0.0054688 -0.0055265
19765 5 -75.4512024 -94.044899 3.47329 1 -1.45024 -4.7902098 0.722321 1 0.0058595 -0.0120582 -0.0343895 -0.0133344 0.010042 0.0061363 -0.0135294
945 5 -93.4673004 -80.7302017 -22.1014996 1 -2.1477101 -4.0029502 -2.46433 1 -0.0048232 -0.0220981 -0.0047508 -0.0034197 -0.0036428 -0.0184874 -0.0105574
497 5 -93.396698 -90.3115997 -36.4449005 1 -8.24224 -3.9991 2.1351399 1 0.0500553 -0.0397131 -0.0357298 -0.0194804 0.0010031 -0.0291897 -0.0084625
102 5 -90.6462021 -98.7703018 -0.579499 1 -4.9172102 -1.42008 8.12817 1 0.0211173 0.0562937 -0.0300802 0.0149755 0.0052359 0.010243 0.0157769
19549 5 -75.4473038 -98.6651001 3.34777 1 -3.07513 2.7814 -6.38059 1 0.0273797 -0.0253544 0.0017397 -0.0110437 0.0021569 0.0168549 0.001255
1169 5 -93.3585968 -76.1684036 -14.8532 1 0.689749 0.903895 0.78919 1 0.0464295 -0.0425802 -0.0272747 -0.013855 -0.0038857 -0.0551045 -0.0078085
29258 5 -70.0419998 -98.2601013 -4.8506098 1 -1.69041 1.40399 4.7712798 1 0.0198612 -0.0134066 0.0269162 -0.001255 0.0051828 -0.0284871 0.0111236
1160 5 -86.8227005 -74.0595017 -22.8377991 1 0.255976 -7.2669902 0.330026 1 0.0075524 -0.0181889 -0.0198208 0.0020047 0.0134403 0.0274513 -0.0101524
10909 5 -83.310997 -76.3132019 3.59812 1 -0.784636 0.790931 -3.31565 1 0.0016203 -0.0111393 0.0073701 0.0065124 0.017175 0.0226664 -7.163064e-04
1138 5 -93.2838974 -75.9203034 -41.1236992 1 3.0545499 4.1338601 -5.1885099 1 -0.0140015 0.0257593 0.017557 0.0230696 -2.0926383e-04 0.0039007 0.0097716
1153 5 -93.3883972 -76.8485032 -29.2416 1 1.07981 -2.0536499 -4.67764 1 0.0289178 0.0137733 -0.0042105 -0.0051134 0.0099597 -0.0175201 0.0128269
10883 5 -81.4994965 -73.9996034 -21.8624992 1 -5.1356802 5.1675601 2.9644102 1 0.0283251 0.016406 0.0195723 0.0059298 0.0059343 0.0237035 0.0214344
20592 5 -70.9201966 -74.1839981 -30.5163994 1 -2.2606499 -0.962217 -0.193682 1 -0.0271462 0.0201462 0.0348954 0.0087829 0.0058218 -0.0224787 0.0092985
19502 5 -75.6260987 -98.8256989 -37.5570984 1 -3.91381 1.96735 -8.0551004 1 0.0037929 0.0516687 -0.0614335 0.0123606 0.0232154 -0.0258858 -0.0019906
69 5 -91.0861969 -98.5851975 -33.0029984 1 -0.0101043 -0.0765232 1.7238 1 0.0378729 -0.0411262 0.0411424 0.006431 -0.0114824 -0.0365284 0.0126297
938 5 -93.2264023 -80.9866028 -26.6156998 1 0.187676 4.3870201 3.2453301 1 0.0176795 -0.0010848 0.0035474 -5.8483858e-04 0.0152976 -0.0260881 0.006714
969 5 -93.2450028 -81.0496979 0.0420451 1 -2.4491101 -3.4480901 4.7771402 1 -0.0064337 -0.0114854 2.5136478e-04 -0.0112277 0.0051167 0.0413719 -0.0058892
753 5 -93.4998017 -85.2583008 -0.0269477 1 -2.5260201 3.27156 -2.6942599 1 -0.0177584 -0.0291008 0.0190749 -0.0106951 -0.0072354 0.0172104 -0.0092615
20588 5 -73.6095963 -74.4597016 -33.8815002 1 -0.131109 8.6324196 -4.6237402 1 0.0063285 -0.0121062 0.0093732 0.0166367 -0.0109966 0.0582258 0.0011985
1164 5 -89.848999 -74.2480011 -19.2642994 1 0.278002 -1.97316 -3.96928 1 0.0016302 0.0055815 0.0088114 0.0036199 0.0226474 0.0100791 0.005341
19506 5 -78.3638992 -98.8114014 -34.1194 1 -0.13416 5.5300102 11.9260998 1 -0.015664 0.0169126 0.0212605 0.0065925 0.009031 0.0137532 0.007503
9793 5 -85.4596024 -98.4785004 -29.3176003 1 -2.5285299 -2.1148 -2.4647 1 -0.0024789 -0.0131494 0.0147551 0.0445528 -0.0185971 -0.0132399 -2.910871e-04
1184 5 -86.7106018 -74.2432022 -0.929875 1 -0.938898 2.6499 1.2997 1 0.0639538 0.0094649 -0.0187697 0.0141138 -0.0136971 0.0166977 0.0182164
10479 5 -79.1128006 -83.7192002 3.5115199 1 -0.265092 2.1633101 -0.0765623 1 -0.0113079 0.0423657 0.005051 0.0177107 0.0017095 -0.0108902 0.0120363
20615 5 -71.640297 -73.881302 -10.9615002 1 10.5679999 5.6154099 1.28039 1 -0.0010109 0.0011822 0.0083338 -0.0263038 0.0043294 -0.0296016 0.002835
946 5 -93.4794007 -80.7225037 -19.3400002 1 -0.64775 -7.5799299 -3.7118001 1 0.0224599 -0.0541361 0.0070507 0.0029153 -0.0194819 -0.0135208 -0.0082085
9802 5 -86.0314026 -98.870903 -19.4036007 1 -1.2456501 0.190804 -0.22291 1 -0.0371496 0.0373493 0.0253776 0.0135036 0.0389772 -2.464375e-04 0.0085258
757 5 -90.8203964 -85.2214966 3.4771199 1 0.967406 -0.774533 -5.86367 1 -0.0283507 -0.0045974 -0.0086449 0.0043355 -0.0098864 0.0019353 -0.0138643
29257 5 -69.7117996 -98.4654007 -7.4598298 1 4.1416102 -3.8141899 4.1812801 1 0.0133408 -0.0059231 0.0131233 -0.0058422 0.0044684 -0.0224608 0.006847
9818 5 -85.7983017 -98.4843979 -4.7593899 1 -2.86655 0.689122 2.18011 1 -6.1293006e-04 0.0365081 -0.0310957 -0.0034313 -0.0138878 -0.015017 0.0015998
20576 5 -71.1166 -74.2602997 -44.8345986 1 4.87432 4.38938 -1.28824 1 -0.0024136 -0.0242028 -0.0285059 -0.0051337 0.0305316 -0.0202062 -0.0183741
1163 5 -89.3231964 -74.1001968 -21.9918004 1 -2.4763 -2.59374 -0.0443608 1 0.0044129 -0.0071826 -6.884995e-04 -0.0056905 0.0286243 0.028146 -0.0011527
9794 5 -85.5949021 -98.1957016 -26.5541992 1 2.20718 2.10762 0.476206 1 -0.0153209 0.0024669 -0.0184789 0.0716258 0.0154573 -0.0012114 -0.0104443
20608 5 -71.3003998 -74.3134003 -15.5874005 1 -2.0964501 -1.08908 6.7923103 1 -0.015151 0.017075 0.0116253 -0.0022867 -3.6395016e-04 0.0065469 0.0045165
514 5 -93.3515015 -89.7134018 -19.0121994 1 -3.6059101 -9.28689 -3.1689701 1 0.0156658 0.0226639 -0.0127261 -0.0327592 -0.0204672 0.0179586 0.0085346
9801 5 -86.0075989 -98.6272965 -21.9874002 1 5.9955802 0.142289 -2.88883 1 -0.0209464 0.0237505 0.0099485 0.044645 0.0449783 0.0010122 0.0042508
89 5 -93.3814011 -98.8440018 -14.2372999 1 0.143083 -0.22819 7.4934802 1 -0.0081683 0.0233536 -0.0013044 0.0286502 0.0203931 0.0147307 0.004627
9797 5 -82.6267014 -98.5628968 -25.5195008 1 0.760837 -5.4728899 -0.603342 1 -0.0097953 0.0226202 -0.0280921 0.055225 0.0350314 0.0078576 -0.0050891
1186 5 -93.4913025 -76.728302 2.6537199 1 -0.578491 1.1301301 4.1277499 1 -0.02882 0.0105195 0.0337549 -0.0036464 -0.0215554 0.0031462 0.0051515
29250 5 -69.7152024 -98.7649994 -11.7770005 1 1.06306 -3.46069 -3.14715 1 0.0405197 -0.0189389 -0.0464505 -0.0037607 -0.0031208 0.0107689 -0.0082899
1147 5 -89.3039017 -74.3330002 -36.8180008 1 2.56372 -1.31616 -0.219354 1 -0.0047899 -0.0052198 0.0059192 -0.0059424 0.0151886 0.0202965 -0.0013635
93 5 -90.879097 -98.8974992 -10.8212996 1 -1.0261101 -0.25621 6.6729102 1 0.0115368 0.0011751 0.0209121 -0.0276218 0.0482726 -0.0068464 0.011208
81 5 -93.3464966 -98.6837998 -21.4869004 1 -5.1293402 -2.45839 5.3031302 1 0.0301644 -0.0088011 0.0173351 0.0269307 -5.4529476e-04 0.0385365 0.0128995
10863 5 -79.1445007 -73.9735032 -40.1820984 1 -0.854263 -4.2171202 2.31425 1 -0.0121261 0.0210325 -0.0123145 0.0016653 0.011886 -0.0073432 -0.001136
730 5 -93.2055969 -85.0600967 -19.2283001 1 2.12974 2.63744 -1.18308 1 0.0317577 0.0042047 -0.0207299 -0.0298926 -0.0286118 0.0182117 0.0050775
19767 5 -71.384697 -92.2870026 3.59901 1 -2.2399199 0.462473 2.08131 1 0.038584 -0.0141764 -0.0041856 0.0125433 0.0038604 -0.029076 0.0067407
322 5 -93.2415009 -94.1901016 2.6423199 1 -2.30304 2.2563 -3.9233 1 -0.0166653 0.0090294 -0.0326889 -0.0175245 0.0378151 -0.0021416 -0.0134416
19514 5 -77.6097031 -98.7466965 -26.9424 1 1.35201 -3.0564301 5.5518799 1 -0.0053708 -6.8235502e-05 -0.0253318 -0.0020881 0.0173621 0.0216426 -0.0102569
1145 5 -93.4396973 -76.5699005 -36.5676995 1 -5.2831001 5.0278001 -4.0134802 1 0.0339539 0.0226713 0.0117061 0.0202998 0.0172991 0.029739 0.0227771
537 5 -93.3767014 -89.6503983 0.13936 1 -1.8449 0.0380926 -1.82276 1 -0.0068796 -0.0223726 0.0263776 0.0097059 0.0034794 0.0172316 -9.5822163e-04
29234 5 -70.3712998 -98.5479965 -26.3603001 1 -0.407506 -0.236594 4.0847402 1 -0.003317 -0.0213578 -0.0206368 0.0100458 0.0217957 0.0328709 -0.0151039
19510 5 -75.2507019 -98.7481995 -30.4713993 1 1.05387 -3.28126 4.0676999 1 0.031316 0.0135227 -0.0040066 -0.0222586 -0.0250806 -0.0038059 0.0136107
9814 5 -83.1445007 -98.6942978 -7.97145 1 -5.5865598 -3.0576501 0.863823 1 0.017306 0.0252215 -0.0557421 0.022776 0.0109427 -0.0128435 -0.0044048
19505 5 -78.1669998 -98.6334992 -37.0177994 1 0.763226 -2.4652801 6.7721901 1 -0.0167286 0.0386279 0.0022938 0.0036478 0.0183871 -0.0146745 0.0080643
1152 5 -87.1800003 -74.3600006 -30.4664994 1 -3.95467 -1.06572 -3.0553701 1 0.008797 -0.0353328 0.0164774 0.0261747 -0.0078007 0.0107141 -0.0033528
9806 5 -83.3037033 -98.6645966 -15.5761996 1 -1.68106 -3.8404602 6.97293 1 0.0333526 0.0069396 0.0382597 -0.0106873 0.009401 -0.007009 0.0261839
29233 5 -70.0651016 -98.5605011 -29.1124992 1 -0.809501 3.82303 -0.220118 1 -0.0547049 0.0382798 0.0051824 -0.0128177 0.0156992 -0.0060261 -0.0037476
111 5 -87.2302017 -96.5766983 3.37658 1 -0.242335 -1.6926 -0.726334 1 -0.0060577 0.0444072 -0.0279985 -0.005492 0.0334067 0.0052017 0.0034503
29266 5 -69.8208008 -98.7116013 2.1735001 1 3.24738 -5.3867202 0.154249 1 0.056485 -0.0010591 -0.0613108 -7.4507327e-04 -0.0208768 -0.0071434 -0.0019616
101 5 -91.1664963 -98.8468018 -3.3566401 1 -4.8695998 0.92065 4.2495499 1 0.0280765 0.0364591 -0.0238831 0.0034128 -0.0238692 -0.0086165 0.0135509
62 5 -90.9888 -98.9256974 -37.6218987 1 -0.48067 2.4416201 0.242012 1 0.0072512 -0.0173203 -4.2731581e-04 -0.0420492 0.0166988 -0.0150422 -0.0034988
20199 5 -71.5278015 -83.3651962 3.5818999 1 0.804756 -0.7007211 -4.39463 1 0.0168692 0.0120059 -0.0342656 0.0168024 -0.0148085 0.0279776 -0.0017968
112 5 -87.2494965 -96.387703 6.3298998 1 3.85759 4.0161901 -6.89601 1 0.0377069 -0.0145354 -0.0309689 0.0017832 -0.0215992 -0.0036683 -0.0025991
30401 5 -69.4589997 -76.1750031 51.0321999 1 0.5417961 -5.4447699 -3.7307301 1 0.0139302 -0.0217535 0.0178816 0.0020727 0.0210827 5.3663988e-04 0.0033528
115 5 -89.893303 -96.4488983 6.9688202 1 -5.0149598 -2.51471 -0.315816 1 0.0079755 -0.0181782 -0.0104424 -0.0241331 -0.0071612 -0.005263 -0.0068817
116 5 -89.2593002 -96.9545976 9.7017603 1 -4.3750701 -1.26007 4.3154602 1 0.0183219 -0.0319352 0.0050711 -0.0588359 -0.0226791 0.0060959 -0.0028474
141 5 -90.7506027 -98.7405014 33.0023003 1 -3.57757 3.7341299 -1.86753 1 0.0210746 -0.0164525 0.0012424 -0.0041338 0.0062726 -0.0184525 0.0019548
119 5 -86.6922989 -96.4989014 10.9622002 1 5.9868898 -4.0102401 2.2089901 1 0.0076527 -0.058619 0.0669994 -0.0275623 -0.0263435 -0.0031057 0.0053444
120 5 -86.7987976 -96.5302964 14.0204 1 0.369269 -1.05572 -0.950675 1 0.0154514 -0.0161541 0.0718521 -0.0154725 -0.013766 -5.2422776e-04 0.0237165
30394 5 -69.6765976 -76.3215027 47.1039009 1 -1.95989 3.3977201 -5.8051 1 -0.0039566 -0.0079862 -0.0525568 -4.3851099e-04 0.035005 0.0063396 -0.0214999
123 5 -89.4609986 -96.5936966 14.6784001 1 -4.5097599 1.4593101 -4.0716801 1 0.0251045 -0.0454555 0.0578762 -0.0260613 -0.0176332 0.0052258 0.0125084
124 5 -89.1818008 -96.8998032 17.5823002 1 -4.79916 2.5114501 0.4015 1 0.0185186 -0.0271763 0.0484871 -0.0093177 -0.0312584 -0.0091731 0.0132765
20681 5 -78.053299 -76.2518997 51.5587998 1 -4.5725003 3.3290999 -3.16748 1 0.020541 0.0055333 0.0053014 0.0178246 -0.0014621 -0.0270819 0.0104586
127 5 -86.7494965 -97.1140976 18.6513996 1 -1.5859601 -0.845579 -1.6237201 1 0.0321592 0.0042241 -0.0014947 0.0022286 -0.0125104 -0.037826 0.0116295
128 5 -86.7209015 -96.8030014 21.4519005 1 10.3574 2.0447099 2.4407499 1 0.015509 -0.0071335 -0.0165647 0.0235258 -1.7151615e-04 -0.0531471 -0.0027297
30393 5 -69.5861969 -76.4236985 44.3876991 1 -4.1254802 -1.54543 8.86199 1 8.275177e-04 2.2157557e-04 -0.023206 -0.0186451 -0.0015276 0.0310975 -0.0073856
131 5 -89.5445023 -96.7888031 21.8143006 1 2.1317799 -2.88828 -0.89282 1 0.0372414 0.0029237 -0.0151234 0.0427216 -0.0147737 -0.0360698 0.0083472
132 5 -89.3684998 -96.7412033 24.6590996 1 2.83915 -0.0753737 -0.0913772 1 0.0174686 0.0229621 -0.0171385 0.0079858 -0.01286 -0.0248646 0.0077641
759 5 -87.0566025 -83.3019028 3.7441001 1 2.24401 -2.43767 -8.05124 1 -0.0024525 -0.0036008 -0.0013295 0.0102598 -0.0104137 0.0046887 -0.0024609
135 5 -86.6959992 -97.1010971 25.7450009 1 2.2879901 4.0194998 -1.47385 1 0.0246548 0.0396204 -0.0210835 -0.0148201 0.0016222 -0.016518 0.0143972
136 5 -86.8290024 -96.9758988 28.2315006 1 -2.5293701 1.10109 1.00536 1 0.0205872 -0.0033532 -0.0461542 -0.0297314 0.0034824 -0.0508513 -0.0096401
30386 5 -70.0737 -76.1598969 39.3555985 1 3.6484201 2.18852 -2.95542 1 -0.0206779 0.0284473 0.0523917 -5.5893922e-04 -0.0015221 -0.0168813 0.0200537
139 5 -89.544899 -97.1849976 28.9552002 1 1.14685 -1.11107 -3.88234 1 0.0246594 -0.0284153 -0.015668 0.0110499 0.0307617 -0.0224954 -0.0064746
140 5 -89.4216004 -96.8075028 31.7264996 1 -5.4205399 5.0100799 5.0590401 1 0.0334939 -0.0054339 0.0181386 0.0212354 0.0064475 -0.0285959 0.0153996
19570 5 -77.923401 -98.8635026 24.5032006 1 -1.7139601 -1.97796 1.48831 1 -0.0219517 0.0234157 0.0107978 -0.0438786 0.0211598 -0.0076616 0.0040873
143 5 -86.8659974 -96.7452011 32.8801994 1 4.6397801 -5.91738 -6.1848502 1 0.0343288 -0.0139529 0.0044537 -0.0063581 -0.0091921 -0.036022 0.0082765
144 5 -86.6598969 -96.8887024 35.6465988 1 -3.7123301 -2.7809201 0.641888 1 -0.0044129 -0.0333946 0.004209 0.0127618 0.0031021 0.0094898 -0.0111995
30385 5 -70.1227036 -76.7580033 36.6301003 1 2.4307699 -1.44917 5.9972802 1 -0.0627694 0.0652665 0.0315533 0.0048676 -0.0022022 -0.0262567 0.0113501
147 5 -89.1798019 -96.4512024 36.5598984 1 2.21049 -2.8053999 -4.6202798 1 0.0127918 -0.0259365 -0.0255932 0.0208162 0.0033595 0.0163844 -0.0129126
148 5 -89.5335999 -96.9779968 39.3059006 1 -0.211599 1.47428 3.83123 1 0.0073421 0.0129561 -0.0252459 0.0379092 0.0222251 0.0191462 -0.0016492
20678 5 -75.0320969 -76.5578995 50.8566018 1 2.96802 0.105714 -3.8520702 1 0.0364282 -0.0017442 0.0122902 0.013742 7.5511523e-04 0.001099 0.0156581
151 5 -86.7108002 -97.0141983 40.335701 1 -7.95116 1.7984901 -0.138961 1 0.0135561 -0.0259868 0.0087745 0.0289447 0.0055425 0.0139632 -0.0012187
152 5 -87.0063019 -96.7332993 42.9235002 1 -4.7421699 -0.7170601 -6.59551 1 0.0341699 8.6015053e-04 0.0013416 0.0159387 -0.0087129 0.0123908 0.0121239
30378 5 -69.8444978 -76.4681015 32.2622986 1 -0.823061 0.954679 1.10554 1 0.0015687 0.0055469 -0.0417319 0.0134584 -0.0291506 -0.0071438 -0.0115387
155 5 -89.5026016 -96.8788986 43.8311997 1 3.5114401 -5.08567 -2.15046 1 0.0259311 0.0173493 -0.0280116 0.0092385 -0.0260325 -0.0123268 0.0050896
156 5 -89.344101 -96.8177033 46.4556999 1 -4.4508701 -1.20443 1.41337 1 0.008942 0.006097 -0.0305102 0.012623 -0.0147666 -0.0017492 -0.0051571
20677 5 -74.9372026 -76.7012024 47.9646988 1 4.3847599 3.44798 1.4731601 1 0.0464774 -0.0036234 0.0201464 0.0288602 -0.0154145 -6.2154374e-04 0.0210001
159 5 -86.5617981 -96.7024002 47.2919006 1 3.16259 -5.4040799 5.2938199 1 0.0171868 0.0232744 -0.0019051 0.0212023 -0.0258681 -0.0083637 0.012852
160 5 -86.6075974 -96.6135025 50.1608009 1 5.2158098 1.37711 -0.221827 1 0.0314165 0.0037814 0.0117731 -8.7476416e-04 -0.0238339 -0.0217317 0.015657
30377 5 -70.1018982 -76.4085999 29.4146996 1 -0.971118 -1.97 0.544347 1 0.0292455 0.0100077 -0.0343108 -0.0019495 -0.011165 -0.0159591 0.0016475
163 5 -89.2807007 -96.9147034 50.9049988 1 -1.38635 -3.03016 -3.7766099 1 0.0150979 -0.014141 0.0107685 0.0040296 0.0189791 -0.0248507 0.0039085
326 5 -90.8827972 -93.9856034 6.4479099 1 -5.60039 5.2493401 1.27199 1 -0.0228122 -0.0054711 -0.0012244 -0.0375722 -0.0146214 0.012466 -0.0098359
328 5 -86.8487016 -91.9990006 6.44623 1 3.67081 -3.75581 3.41257 1 0.0168933 -0.0050719 0.0124933 0.0019018 5.0153251e-04 0.0228559 0.0081049
30370 5 -70.1520996 -76.4385987 24.9986992 1 2.24827 3.85625 0.202746 1 -0.004259 -0.0039886 0.0410754 -0.0236148 0.0068555 0.0159556 0.0109426
30369 5 -69.9462968 -76.1044998 22.0818005 1 5.3847699 -2.4530001 1.07828 1 -0.0166982 -0.0036299 0.0274694 0.002731 0.0129709 -8.0514526e-04 0.0023804
331 5 -89.4732971 -92.052002 7.51155 1 -1.5254101 3.8359301 2.5950001 1 -0.0045078 -8.8643436e-04 0.0272859 -0.0344785 -0.0127106 0.0295635 0.0072972
332 5 -89.3440018 -92.3879013 10.1269999 1 1.53948 7.2098398 1.63265 1 -0.0036565 -0.0226022 0.0078876 -0.0199494 -0.0170417 0.0160345 -0.0061237
333 5 -90.5775986 -94.8030014 10.6562996 1 -1.5794801 -1.27694 -0.692097 1 0.0086967 -0.0466448 0.004189 -0.0585171 -0.0106673 -0.0179871 -0.011253
334 5 -90.6689987 -94.4175034 13.4013004 1 2.0141101 5.6325002 -4.4512801 1 0.0102356 -0.0540342 0.0321937 -0.0339022 -0.0177205 -0.0210218 -0.0038683
335 5 -86.7580033 -92.3155975 11.3130999 1 1.8836402 0.5115291 3.57305 1 -0.0076009 -0.0338136 0.0379691 -0.0052935 -0.0177996 0.0244659 -0.0011485
336 5 -86.7012024 -92.6251984 13.9288998 1 -1.10008 1.07359 0.153163 1 0.0076171 -0.0312057 0.0366671 -0.0117829 -0.0179311 0.0036199 0.0043595
30362 5 -69.918602 -76.5381012 17.5172005 1 -1.35304 1.3146401 4.4683099 1 0.0233376 -0.0161025 -0.0129473 0.0088377 -0.0225732 -0.0389063 -0.0019041
30361 5 -69.8600998 -76.6470032 14.9610996 1 -4.2024398 0.211383 -0.815721 1 -0.0013087 -0.0174095 0.0263386 0.0139388 -0.019583 -0.0254982 0.0025401
339 5 -89.3199005 -92.5394974 14.5808001 1 0.172823 0.589656 3.71436 1 0.0015267 -0.0159124 0.0139378 -0.0115666 -0.0239514 -0.015556 -1.4928755e-04
340 5 -89.1223984 -92.3141022 17.4008007 1 -2.6324899 -2.2879501 -3.93524 1 -0.0088366 0.0099031 0.0392456 -0.0193999 -0.0041848 0.0020113 0.0134374
341 5 -90.6707993 -94.6476975 18.6357994 1 -5.3088102 -0.402838 -1.02152 1 0.0258426 -0.0125142 0.0262002 -0.0205239 0.007944 -0.0166605 0.0131762
342 5 -90.9124986 -94.4477997 21.6530991 1 0.0651521 2.1489699 1.5237 1 0.0289955 -0.0061538 0.0072698 0.0198113 -0.0036408 -0.0276095 0.0100372
343 5 -86.6148987 -92.1455994 18.4776993 1 -4.3017802 -2.85799 -0.337071 1 -0.0018246 0.0228944 -0.0079995 -0.0076243 0.008559 0.0230436 0.0043568
344 5 -86.946701 -92.376297 21.1011009 1 3.97019 3.4312899 -3.9762102 1 -0.014725 0.009579 0.0018664 -0.002145 0.0202009 0.0428155 -0.0010932
30354 5 -70.014801 -76.4047012 10.0874996 1 -4.5717201 -3.25878 3.9303602 1 -7.7417784e-04 -0.0204682 0.0161387 9.9361734e-04 0.010682 -0.0088641 -0.0017012
30353 5 -70.1595993 -76.6168976 7.2673202 1 -0.473572 -4.5135002 3.7048099 1 0.0089613 -0.004713 0.0058984 -0.015139 -0.0056078 -0.0026826 0.0033822
347 5 -89.4373017 -92.2217026 22.2348004 1 -3.0061901 1.6342601 5.2305198 1 0.0335594 -0.0221706 0.0062232 -0.0043477 -0.0021258 0.0187914 0.0058707
348 5 -89.1418991 -92.4378968 25.0930996 1 -4.47119 -9.4450703 -1.01044 1 -0.0089488 0.002305 -0.0098677 0.0050408 -0.0327613 0.0170193 -0.0055038
349 5 -90.8955994 -94.6138001 25.8747006 1 0.950283 -5.1564999 5.3042998 1 0.0179861 0.0300461 -0.0192646 -0.0048636 -0.005437 0.0103882 0.0095892
350 5 -90.6474991 -94.6249008 28.566 1 2.7132001 -3.62568 6.2414498 1 0.0130639 0.0214549 -0.0398789 -0.0076679 0.0228863 -0.0189585 -0.0017867
351 5 -86.5617981 -92.1054001 26.0762005 1 3.70311 3.6134401 2.6752901 1 -0.0173876 0.0353615 0.0037377 0.0056549 0.0046375 0.0143784 0.0072372
352 5 -86.8050003 -92.5375977 29.0494003 1 2.97274 -6.7009602 -1.06708 1 -0.032867 0.051525 -0.0349697 0.0141126 0.0103705 -0.0118371 -0.0054372
30185 5 -69.885399 -80.5323029 51.6235008 1 0.507994 -5.7224398 -6.6058698 1 -0.0262446 0.0069588 0.017532 0.007531 0.0191518 -0.0133954 -5.8460756e-04
30178 5 -69.7782974 -81.2726975 46.7150994 1 -5.6517101 -1.4719301 -0.659483 1 -0.0352002 0.0159976 0.0076676 0.0090227 0.0115155 -0.0494538 -0.003845
355 5 -89.4089966 -92.1924973 28.985901 1 2.4933 4.73877 -3.45313 1 -0.0128122 0.0635663 -0.0158376 -0.0037223 0.0070434 -0.0023005 0.0116388
356 5 -89.6436005 -92.216301 31.9416008 1 -1.87666 0.796664 -4.6498099 1 0.0170756 0.0125203 -0.0034659 -0.0063561 -4.713109e-04 -1.8841262e-04 0.00871
357 5 -91.0723038 -94.5149002 33.1953011 1 6.33148 0.193998 1.2101001 1 0.0283093 0.0036546 0.0332069 0.018176 0.0100377 -0.0279972 0.0217236
358 5 -90.7099991 -94.3491974 35.7831993 1 -2.95559 -1.43119 0.501853 1 0.0148575 -0.0280332 0.0189728 0.0286838 0.009172 0.0031536 0.0019323
359 5 -86.845398 -92.2787018 32.9294014 1 -4.4744301 -4.9285302 -4.3815799 1 0.036327 0.028785 -0.0095609 0.0138271 -0.0109347 -0.0063166 0.018517
360 5 -86.8878022 -92.2739029 35.7193985 1 3.70819 0.953515 6.2660999 1 0.0333776 0.0010379 -0.0193218 0.0162329 0.0035708 0.0019482 0.0050312
30177 5 -69.9381028 -81.3524017 44.1186981 1 -0.433935 1.62175 6.52527 1 -0.0421331 0.0571424 0.0044053 -0.0015935 -0.0091704 -0.0169621 0.0064716
30170 5 -70.0781021 -80.732399 39.4762993 1 7.8550702 -1.65064 -5.4879399 1 -0.039208 0.0258363 0.0183222 0.0216015 0.0149362 -0.0072666 0.0016502
363 5 -89.4457016 -92.1902008 36.5814018 1 -2.4217999 -1.5271 -2.97964 1 0.0068862 -0.0210854 -0.0232299 0.0292981 0.0189822 0.0102269 -0.0124764
364 5 -89.5562973 -92.2128983 39.1969986 1 -4.4294901 7.6564298 -1.17706 1 0.0102292 0.0031572 -0.0092063 0.0164255 0.0186482 -0.0146569 0.0013934
365 5 -90.7380982 -94.6477967 40.0895004 1 -1.96425 2.7228401 -2.23382 1 0.0031238 0.0108378 -0.0365132 0.0335751 0.0401009 0.0081752 -0.0075172
366 5 -90.7873001 -94.5258026 42.9502984 1 0.5769691 -3.6213701 -3.026 1 -0.0101707 0.0165586 -0.0150366 0.0017473 0.0130445 0.0072815 -0.0028829
367 5 -87.0861969 -92.3748016 39.9794006 1 0.959353 -0.195967 2.8157599 1 0.0113599 0.0019581 0.0032588 0.0324805 1.1369751e-04 -0.0249878 0.0055256
368 5 -86.7836991 -92.3711014 42.7088013 1 2.73769 -7.5035901 -4.7133699 1 -0.0057925 -0.0319404 0.0272369 3.2700253e-04 -0.0153344 -0.0203058 -0.0034987
30169 5 -69.5302964 -81.1106033 36.8563004 1 1.16965 -3.9236 8.03829 1 -0.0307627 -0.0124874 0.0260322 0.027792 0.0047923 0.0067835 -0.0057393
30162 5 -69.6978989 -80.8899002 31.8157997 1 -3.51176 0.0413729 2.3589001 1 0.014038 -0.051654 0.0102648 0.0367947 -0.0012875 0.0265733 -0.0091171
371 5 -89.2537995 -92.346199 43.7286988 1 2.04601 -4.3018999 4.85912 1 8.7301903e-04 0.0070904 -7.3787418e-04 0.0154056 -0.011745 -0.0047108 0.0024085
372 5 -89.277298 -92.7354965 46.5567017 1 4.3792801 3.5024801 1.61337 1 0.0173402 -0.0095742 0.0048414 -5.1847453e-04 0.0041129 -0.0120234 0.0042025
373 5 -90.7928009 -94.6498032 47.3652001 1 -0.624938 6.2755299 6.2407799 1 0.0250126 -0.021422 -0.0144833 0.0117337 0.0043271 -0.0113467 -0.0036309
374 5 -90.8419038 -94.9233018 49.9684982 1 2.4825399 1.3825801 3.1308501 1 0.0202558 -0.0188708 -0.0091402 -0.0035628 0.0142885 -0.0444693 -0.0025851
375 5 -86.9304962 -92.6817017 47.7402001 1 3.9212 -3.2388501 -0.179392 1 8.7870636e-04 -0.0146332 0.0048743 -0.0023391 -0.0234009 -0.0343708 -0.0029601
376 5 -86.6837006 -92.290802 50.4911003 1 2.5779801 3.28912 1.61136 1 0.0333807 0.0111903 -0.012661 -0.0049939 -0.0047142 -0.033921 0.0106367
30161 5 -69.7154007 -80.6966019 28.9881992 1 -2.2926099 -6.5626998 -0.727695 1 0.023388 -0.0268554 0.0041107 0.0168479 -0.0058629 -0.014756 2.1445863e-04
379 5 -89.5326996 -92.4408036 51.0430985 1 -0.0559646 -1.92293 3.52383 1 0.0374907 0.0102903 0.0090592 -7.688704e-04 -0.0059684 -0.0376698 0.0189467
542 5 -90.7703018 -89.7854004 6.2954502 1 -1.0251 3.2152801 -2.77682 1 -0.0189309 -0.0296166 0.0098381 -0.0204971 0.0022339 0.0499902 -0.0129032
544 5 -86.8572006 -87.3612976 6.55267 1 1.2142201 -0.498908 5.6756101 1 -0.0013006 -0.0196241 -0.0072605 0.0136639 -0.0178545 0.0221072 -0.009395
30154 5 -70.1317978 -80.9085008 24.8661996 1 -4.5089503 4.3888998 3.17699 1 0.0366666 -0.0308752 -0.0085155 -0.004221 0.0188961 -0.0092686 -9.0801878e-04
30153 5 -69.8863984 -80.5510025 22.0181999 1 -0.294925 2.02597 -1.79009 1 0.0452658 0.0134223 -0.0145158 0.006991 0.0341383 -0.00531 0.0147241
547 5 -89.3395004 -87.7032013 7.1701002 1 -1.07616 -1.01232 -0.205602 1 -0.0163907 0.0070761 0.0048579 0.0063836 -0.0013985 0.0399162 -0.0014856
548 5 -89.5689011 -88.1781006 9.8369398 1 0.854243 -2.83532 2.78331 1 0.0024087 0.0102993 0.0166802 0.0279177 0.0162468 0.0244676 0.0097961
549 5 -90.4561005 -90.3574982 11.2433005 1 1.56523 0.893378 -4.1771002 1 -0.0386733 0.0048911 -5.9974122e-04 0.0098641 0.0025417 0.0199787 -0.0114607
550 5 -90.5319977 -90.1794968 14.0086002 1 -2.86531 2.1777501 -1.99487 1 -0.0135724 0.0077938 -0.0177285 0.01363 -0.002415 -0.0153565 -0.0078357
551 5 -86.9751968 -87.9521028 10.7608996 1 2.96455 4.1246901 -6.3070998 1 3.5679305e-04 0.0146107 0.0231086 0.010972 -0.0110211 0.0197152 0.012692
552 5 -86.7325974 -87.957901 13.6660996 1 0.152837 -6.3336401 2.4512201 1 0.0055551 0.0325243 0.0301277 0.0215918 -0.0244437 -0.005568 0.0227357
30146 5 -69.9460984 -80.782898 17.3502998 1 2.42766 0.0428929 -5.2578802 1 0.0248834 0.001406 0.0311814 0.0155494 0.006389 -0.026697 0.0191569
30145 5 -70.0263977 -81.1604004 14.5830002 1 -2.4275201 -2.4389401 -1.3520301 1 0.0109805 -0.0067063 0.0376193 -0.0067859 -0.0090614 -0.012903 0.0139645
555 5 -89.4255982 -87.7233963 14.5345001 1 -0.18328 0.236075 4.5022402 1 -0.0037854 0.0297675 -8.255434e-04 0.0398945 -0.0144415 -0.0037426 0.0083855
556 5 -89.2634964 -87.6781998 17.3285008 1 4.3098402 -0.6192341 1.67373 1 0.0016968 0.0128275 0.0314051 0.012208 -0.0107428 0.0077654 0.0153098
557 5 -90.3640976 -90.2477036 18.3766003 1 4.3461199 -0.958288 3.30269 1 0.0092369 0.0063452 0.0305628 6.1092734e-04 0.0017227 0.0071217 0.0153816
558 5 -90.8289032 -90.1472015 21.2719994 1 -1.58626 2.1359999 3.6164201 1 0.0146661 0.0025776 0.0390969 0.0056629 -0.0060516 0.0093882 0.0187802
559 5 -86.8336029 -87.8414994 18.2712002 1 4.6339302 1.91378 -5.7776599 1 -0.0107194 7.9613008e-04 0.0035503 0.0136079 -0.0117711 0.0020222 -0.0021243
560 5 -86.6980973 -87.6822968 21.2495003 1 0.109259 -1.56471 0.926027 1 -0.0111583 0.0295913 0.0076242 -0.0191181 0.0247158 -0.0126094 0.0086857
30138 5 -70.0048981 -81.1516037 9.7383604 1 3.9672102 1.35779 0.310564 1 0.0284781 -4.3574362e-04 0.0126319 -0.0228253 1.9149708e-04 -0.0105811 0.0135581
30137 5 -70.0496979 -81.1623001 6.9649 1 -3.73311 -1.36779 -4.88516 1 0.0210756 0.016845 -0.0057615 -0.0017274 -0.0090578 -0.0028241 0.0107197
563 5 -89.3904038 -87.9385986 22.0240002 1 0.121299 -2.6049099 -1.34807 1 0.0182909 -1.6305752e-04 -0.0139149 -2.671952e-04 0.0060649 -4.3254228e-04 0.0014043
564 5 -89.5446015 -87.8049011 24.9011994 1 3.2046399 -2.51528 2.3873999 1 0.0170292 -0.0045843 -0.0484041 0.02702 -0.0173916 -0.0066528 -0.0119864
565 5 -90.4577027 -90.232399 25.5004998 1 -3.1944799 -3.5218599 -4.4623299 1 0.0035627 -0.0182712 -0.0362598 0.0192135 -0.0260092 0.0090434 -0.0169894
566 5 -90.5075989 -89.7942963 28.1455994 1 0.764104 3.10236 -3.10601 1 -0.0241463 0.0441147 -0.0414692 0.0050177 -0.0086201 0.0167303 -0.0071669
567 5 -86.881302 -87.7210007 25.8987008 1 3.05618 0.0522388 -3.17467 1 -0.0029377 0.0154743 0.0191355 -0.0110386 -0.0136774 -0.021624 0.0105574
568 5 -86.6676026 -87.5495987 28.7019005 1 -0.7585801 -1.11761 -3.3499501 1 -0.0143481 0.028717 -0.0031927 -0.004235 -0.0218969 0.0031141 0.0037254
29969 5 -69.6824036 -85.1004028 51.3098984 1 2.5229299 5.1853499 -0.695383 1 -0.0341384 0.0088112 0.0153339 0.03147 0.0113111 -0.0346007 -0.0033311
29962 5 -69.5754013 -85.5225983 46.5153008 1 2.2290499 -1.25772 4.3980498 1 -0.0210059 0.0076567 0.0338132 0.0125054 -0.0116019 -0.0351702 0.0068213
571 5 -89.4391022 -87.5324021 29.2077999 1 -4.5613499 6.0952201 0.658591 1 -0.0031391 0.0071649 0.0173827 0.0218167 -0.0201306 -0.0093528 0.0071362
572 5 -89.4430008 -87.4105988 31.8885002 1 -1.70963 -1.64445 -5.5944801 1 0.0034724 0.0180642 0.0246894 0.001303 -4.3486662e-04 0.0264821 0.0154087
573 5 -90.7975998 -89.8516006 33.040699 1 1.91932 -6.1361098 0.193853 1 -0.0155404 0.0108427 0.0180151 -0.0163503 0.0298236 0.0180348 0.0044391
574 5 -90.9735032 -90.1055985 35.7294007 1 -1.24332 -0.205223 4.8459202 1 -0.0284356 -0.00262 0.0283728 0.0056821 0.0049246 -0.0013505 -8.9426918e-04
575 5 -87.077301 -87.5810013 33.0858994 1 -0.531434 1.9203 0.173347 1 0.0229338 0.0104408 -0.0041867 0.0133849 -0.0105412 0.0256653 0.0097293
576 5 -87.1115036 -88.0133972 35.9664994 1 6.4804402 -2.2407 -4.71417 1 0.053126 0.0239036 0.0228445 4.1855741e-04 -0.0069599 0.0149386 0.0332913
29961 0 -69.8144989 -85.6253968 43.6901016 1 -0.922504 0.218389 6.99182 0 0.0 0.0 0.0 0.0 0.0 0.0 0.0
29954 5 -69.947403 -85.6259003 39.4637985 1 3.7764001 2.13413 -4.1810999 1 0.0136216 0.0210823 -0.0417664 0.0114138 0.0153936 0.003031 -0.0023542
579 5 -89.8622972 -87.9027024 36.6660004 1 3.7893901 0.475214 4.4222999 1 0.0044693 0.0089145 0.0346591 0.0174249 -0.012067 0.0221234 0.0160143
580 5 -89.5827027 -87.8616028 39.8022995 1 -0.240298 5.0871801 -0.970104 1 0.0087768 0.0204538 0.0129909 0.0208428 -0.0337864 0.0035388 0.0140739
581 5 -90.8526994 -90.1607971 40.5779991 1 -7.1997299 3.9189502 -2.4469199 1 -0.0197814 -0.0052642 0.0036796 0.0322088 -0.0074229 -0.0341593 -0.007122
582 5 -90.7059021 -90.006897 43.2234993 1 -1.12479 -0.53458 -2.57035 1 -0.005519 -0.0040426 -0.010964 0.0303619 0.0126461 -0.0035544 -0.0068419
583 5 -87.0122986 -88.1839981 40.4342003 1 -5.7271199 10.1134996 -4.3221102 1 0.0341555 0.0458945 0.0117903 -0.0037716 -0.010173 0.0016213 0.0306135
584 5 -86.6483994 -88.1353989 43.0898018 1 1.1624399 6.8076101 6.95329 1 0.010855 0.0061621 -0.0065921 -0.01008 -0.0045239 -0.0020901 0.003475
29953 5 -69.7241974 -85.6569977 36.7967987 1 -4.1982999 1.02176 7.34796 1 -0.005906 0.0254636 -0.0155974 -0.0147462 0.0385653 0.0139512 0.0013201
29946 5 -69.6903992 -84.868599 31.8447 1 -5.2574902 -5.0711799 1.7461601 1 -0.0033945 -0.0209937 0.0501582 0.0107515 0.0032814 -0.0017285 0.00859
587 5 -89.2911987 -87.7623978 43.9135018 1 4.5881701 2.3016701 4.0836101 1 -0.0097825 0.0108135 -0.029907 0.0212371 -0.0173002 -8.0250492e-04 -0.0096253
588 5 -89.5311966 -88.0820007 46.6212006 1 2.81562 -0.0814405 -0.162834 1 0.0034497 0.0423281 -2.9387654e-04 0.0129517 0.010593 -0.0103188 0.0151613
589 5 -90.5055008 -90.4549027 47.4277992 1 -6.86832 3.99026 -7.17729 1 0.0028541 0.023047 -0.0091473 0.0166013 0.0312379 -0.0017994 0.0055846
590 5 -90.8564988 -90.0510025 50.3074989 1 -0.535712 13.1159 -3.91044 1 -3.4913628e-04 0.0319723 -0.0112235 0.0091565 0.0224874 -0.0311314 0.0067999
591 5 -86.9837036 -87.8423996 47.6479988 1 1.65578 -0.221674 -1.27717 1 4.8056255e-04 0.0465363 -0.0108724 -0.0203214 -0.0181777 -0.0226669 0.0120482
592 5 -87.0822983 -87.6624985 50.4842987 1 3.04392 4.0430799 -0.304537 1 0.0432278 0.0191863 -0.0312384 -0.0205379 -0.0075649 -0.0251038 0.0103919
29945 5 -69.7869034 -85.3208008 28.9769994 1 0.861725 1.8289501 -1.30988 1 -0.0126147 0.0049127 0.0402599 0.0197844 -0.0085957 -0.0196564 0.0108526
595 5 -89.5174027 -87.8845978 51.2022018 1 -3.8970102 1.51392 0.482607 1 0.0241015 0.0137492 8.5993424e-04 -0.0221068 0.0062454 -0.0223443 0.0129035
758 5 -90.6620026 -85.6195984 6.2648301 1 4.3372402 1.33401 -7.1308298 1 0.0138919 -0.0014578 0.0209333 0.0260037 0.0095727 0.0074961 0.0111225
760 5 -86.9645996 -83.123497 6.4901901 1 4.9456202 1.0917701 -1.3754 1 0.0227346 -0.0220642 0.0111145 0.0097539 -0.0012783 0.0097998 0.0039283
29938 5 -69.912201 -84.8515016 24.6373005 1 -2.0596499 -1.58673 1.38484 1 0.0225308 -1.2196843e-04 -0.0465347 0.0436854 -0.0085637 7.1072378e-04 -0.008042
29937 5 -69.9832002 -85.2813034 21.9011994 1 -0.996594 4.2799101 1.3619501 1 0.0497554 0.0304766 -0.0367203 0.020733 -7.5690451e-05 0.0014883 0.0145039
763 5 -89.4600983 -82.9562988 7.3811202 1 -4.93012 -0.810055 -2.98785 1 0.0257462 0.0048677 -0.0057609 0.0385882 0.0017488 0.0099833 0.0082843
764 5 -89.6148987 -83.5854035 10.3116999 1 0.0526006 2.80388 -1.85251 1 0.0059761 0.027989 -0.0403475 0.010696 0.005479 0.0056164 -0.0021275
765 5 -91.0229034 -85.7009964 11.0825005 1 -3.6937499 -1.21151 -1.27205 1 0.0115263 0.0343634 -4.4234972e-04 0.0465167 0.0269598 0.0169541 0.0151491
766 5 -90.9655 -85.5165024 13.6181002 1 4.0953999 -1.7602901 -3.5745001 1 0.0301381 0.0083811 -0.0237875 0.0288941 -0.0045877 -0.0044248 0.0049106
767 5 -87.0407028 -83.4248963 10.9820996 1 2.3396001 0.999783 0.163841 1 0.0139631 0.0174908 0.0149053 -3.8977736e-04 0.0028541 0.0087388 0.0154531
768 5 -87.0074997 -83.2927017 13.5763998 1 -1.83909 3.13379 3.34918 1 -0.0066841 0.008438 0.0067687 0.0045371 -0.0218631 -0.0146783 0.0028409
29930 5 -69.9596024 -85.3069 17.3444996 1 2.8206699 2.69945 1.77281 1 0.0247667 -0.01843 0.0387432 0.0020955 0.0328885 -6.1811981e-06 0.0150266
29929 5 -69.5828018 -85.3355026 14.6611996 1 2.3148999 2.94637 -1.32502 1 0.0243076 -0.0319521 0.0453325 -0.0050358 -0.0176805 -0.0159183 0.0125627
771 5 -89.7052002 -83.4452973 14.7297001 1 -6.5243602 1.30795 -5.9671402 1 -0.0047473 -0.0024303 0.0241929 0.0078975 -0.0275363 -0.0043402 0.0056718
772 5 -89.5330963 -83.3450012 17.2115994 1 -2.5929699 2.8518802 2.3280699 1 -0.0304721 -0.0058856 0.0386112 0.005828 -0.0303554 -0.0044404 7.5117255e-04
773 5 -90.6584015 -85.6561966 18.3743 1 -1.1116901 2.5458501 -2.4561301 1 0.0145086 -6.6553469e-04 0.0193606 0.0146367 -0.0360149 -0.005031 0.0110679
774 5 -90.5828018 -85.5714035 21.3502007 1 0.604594 -5.0566702 -4.5022898 1 0.0276994 -0.014013 0.0275624 0.0079441 -0.0094304 0.0053111 0.0137496
775 5 -86.9913026 -83.3789978 18.5083008 1 -3.54981 -3.73946 1.91512 1 -0.0271886 -0.0045994 0.0209726 0.011301 -0.0351701 -0.0162684 -0.0036052
776 5 -86.711998 -83.1009979 21.2851009 1 -4.5060101 1.73812 -1.2851 1 -0.0231026 0.0060424 0.0341692 -0.0068627 -0.0088129 -0.0103899 0.005703
29922 5 -70.0502014 -85.4363022 10.2434998 1 -6.2887201 6.7045498 1.2818201 1 0.0633787 -0.0665121 -0.0587495 0.0042491 -0.0279239 -1.8141268e-04 -0.0206277
29921 5 -70.0904007 -85.5691986 7.44382 1 -2.86924 -0.0113317 -2.54003 1 0.0689816 -0.0342822 -0.0447739 -0.0181216 0.0106676 0.0047215 -0.0033582
779 5 -89.2683029 -83.3388977 22.1606999 1 -2.5016101 0.68538 -2.92478 1 -1.7893965e-04 0.0283852 -0.0167632 -0.0062874 -0.0049361 -0.0067083 0.0038144
780 5 -89.7223969 -83.5802994 24.9825994 1 -1.84175 2.3838899 -3.1302199 1 0.046504 0.0198674 -0.0361852 -0.0183152 -0.0149685 -0.0230569 0.010062
781 5 -91.3121033 -85.8920976 25.1933003 1 2.6859801 -0.121767 -4.5528798 1 0.0320108 0.0304997 -0.0332255 0.0077723 -2.5078316e-04 -0.0180403 0.0097617
782 5 -91.0419998 -85.3105011 27.8927994 1 -5.4176602 4.83183 -2.5792799 1 0.0296162 -0.0111852 -0.0038282 0.0028539 -0.0179564 -0.0214072 0.0048676
783 5 -86.9473038 -82.8927994 25.9036008 1 -6.3274202 -0.293305 3.65905 1 0.0430158 0.0409641 -0.0465876 -0.0112262 -0.0278256 -0.0241886 0.0124641
784 5 -86.7225037 -83.0960007 28.5620995 1 -3.03019 2.79548 0.665803 1 0.0456655 0.0047111 -0.045496 0.0030756 -0.0399844 -0.011447 0.0016269
29753 5 -70.053299 -89.8980026 51.4431992 1 -1.15096 -6.19205 3.35444 1 -0.019704 0.0147142 0.0090894 -0.0097736 -0.0024086 -0.0100248 0.0013665
29746 5 -69.8796006 -90.1193008 46.9546014 1 0.775061 3.23874 2.1714399 1 -0.0345044 -0.002277 -0.0259783 -5.4963441e-06 -0.0337343 0.0010191 -0.0209199
787 5 -89.5810013 -83.061203 28.8246994 1 2.10186 4.99721 2.0306799 1 0.0518006 0.0144787 0.0065213 -0.0074234 -0.0263291 -0.0197757 0.0242669
788 5 -89.5483017 -83.231102 31.6732006 1 0.283302 -0.827787 -0.434893 1 0.0466786 -0.0361081 0.034533 -0.0044869 -0.0087158 -0.003215 0.0150345
789 5 -90.9862976 -85.3411026 32.7779007 1 -7.95706 -1.52561 2.5630801 1 -0.0075442 -0.0088097 0.0207634 -0.011738 0.011028 0.0202558 0.0014698
790 5 -90.9313966 -85.3190994 35.4887009 1 3.3619101 7.9162798 -1.80767 1 -0.0119336 0.0112335 0.0409418 0.0059725 -0.0057156 0.0076163 0.0134139
791 5 -86.9141998 -83.0822983 33.2178993 1 -2.03878 0.825512 -4.3586402 1 0.0452267 -0.0201256 0.0397154 -0.0046222 -0.0182113 0.0121485 0.0216055
792 5 -86.888199 -83.2531967 35.9911004 1 -2.61514 -3.8410102 0.739508 1 0.0229765 0.0097624 0.0275056 0.0080146 -0.0121127 -8.8438884e-04 0.0200815
29745 5 -70.0295029 -89.9679032 44.456501 1 1.70723 -0.857898 1.4802001 1 -0.0391604 -0.0132747 -0.002812 -0.0313824 -0.0677642 0.0456519 -0.0184157
29738 5 -70.1023026 -90.2715988 39.4808998 1 4.04175 -3.8109901 -2.24244 1 0.0134783 -0.0121796 0.0402403 0.0024367 -0.0060828 0.008026 0.0138463
795 5 -89.3770981 -83.3976975 36.8405992 1 0.141106 -6.1528702 0.786162 1 -0.0048431 -0.0050528 0.0241617 0.0167919 -0.015483 -0.0235074 0.0047553
796 5 -89.558197 -83.1818008 39.4659004 1 -0.832546 2.2275601 1.90662 1 2.2791224e-04 0.0042487 0.0179382 0.020622 -0.0133855 -0.0041674 0.0074716
797 5 -90.844101 -85.5024033 40.3894005 1 1.46327 0.790244 1.68861 1 -0.0262575 0.0252274 -0.0030117 0.0115578 -0.0201579 -0.0120489 -0.0013473
798 5 -90.5255966 -85.5811005 43.024601 1 0.524583 -4.2095499 -0.605693 1 0.0116392 0.0062523 -0.0190208 0.0306097 -0.0031378 -0.0036172 -3.7643936e-04
799 5 -87.0382004 -82.9272004 40.2655983 1 0.141376 -3.00021 1.36132 1 -0.0040501 0.0523076 0.0095844 0.0071289 -0.0121629 0.0054937 0.0192806
800 5 -86.7871018 -83.5333023 43.1861 1 -0.372538 -1.8708302 -0.829749 1 0.0225224 -0.001559 0.0177023 0.0359262 0.0067163 0.0045716 0.0128886
29737 5 -70.1324997 -90.3195038 36.5714989 1 2.8591102 -6.0049 -4.6550598 1 -0.0387721 0.0115445 0.0413571 -0.0167922 0.0216519 0.0151895 0.0047098
29730 5 -69.6483002 -89.5832978 31.7921009 1 6.7027302 -1.55803 2.0698299 1 -0.0286813 0.0513621 0.0178759 -0.0079915 9.7541123e-04 -0.0090556 0.0135189
803 5 -89.4133988 -83.3169022 44.3000984 1 0.137898 -0.49467 -3.30421 1 0.0128643 -0.0040021 0.0078672 0.0265996 0.0011027 -0.0250015 0.0055764
804 5 -89.6139984 -83.1853027 46.9874002 1 -5.4893999 2.0107901 7.5613499 1 0.0270516 0.0226776 -6.2454205e-04 -4.7014776e-04 -0.0046323 -0.0302594 0.0163682
805 5 -90.6699982 -85.6745987 47.6172982 1 -7.5225201 -3.63817 1.43667 1 0.0036807 0.0369058 0.0054951 0.0151946 0.0034285 -0.0180956 0.0153605
806 5 -90.9175034 -85.4888993 50.4259987 1 -6.65731 1.267 2.9443902 1 0.0030775 -0.0012154 0.0127897 -0.0102609 -0.0072777 -0.0070326 0.0048839
807 5 -86.8209992 -83.0137024 47.8017006 1 1.6090501 1.6737501 1.35048 1 0.0262044 0.0142717 -0.0155804 0.0018916 -0.013005 -0.0291602 0.0082986
808 5 -86.6432038 -83.1912003 50.5553017 1 0.85855 0.200347 1.46962 1 0.0316578 -0.0050027 -0.0249616 -0.0322675 -0.0201572 -0.0165104 5.6446901e-04
29729 5 -69.8991014 -89.8117981 28.8789006 1 6.7885499 0.298438 -1.3579201 1 -0.0264009 0.0477867 -0.0052063 0.0068652 -0.0088371 -0.0266968 0.0053932
811 5 -89.2266007 -83.4243012 51.2644005 1 1.06677 -3.3967199 2.71941 1 0.0527769 0.0090079 -0.0141137 -0.0070415 -0.0060288 -0.0187904 0.0158904
974 5 -91.1499024 -81.0593033 6.94201 1 -1.8092001 6.1292701 -2.00072 1 0.0294674 -0.0038363 0.0034531 0.0389051 -0.022557 -0.0077969 0.0096947
976 5 -87.149498 -79.0406036 6.5824199 1 -3.3482299 -1.26444 -1.37509 1 0.018311 -0.010192 -0.005482 0.0076693 0.027955 0.0074061 8.7900629e-04
29722 5 -70.0327988 -89.7229004 25.0879993 1 3.12816 -6.5949502 -4.5917201 1 0.0048677 0.0458009 -0.0306812 0.01314 -0.0080133 -0.0051559 0.0066625
29721 5 -70.1128998 -89.9135972 22.2061997 1 1.86649 1.58286 0.0554098 1 0.0176631 0.0224076 0.0107587 0.0267618 -0.0011687 -0.0083188 0.0169431
979 5 -89.6632996 -78.7776032 7.5085802 1 7.9555402 -4.5462098 1.84585 1 0.0168074 -0.0032692 -0.0528298 0.0216091 -6.1875296e-04 -0.0128387 -0.0130972
980 5 -89.5342026 -78.7557984 10.2009001 1 -3.2324901 -0.257673 -3.73889 1 -0.0041326 0.0568542 -0.0660279 0.0168876 -0.0055674 -0.0123065 -0.0044354
981 5 -91.0251007 -81.0582962 10.6922999 1 -1.50568 2.11744 -4.3393402 1 0.0047391 0.0440634 0.0044905 0.024481 -0.0136747 0.0271972 0.0177644
982 5 -90.7070999 -81.1734009 13.5332003 1 3.5469799 2.04072 5.3584099 1 -0.0318801 0.0229926 0.0060092 0.0207835 -0.005762 -0.0113209 -9.5944367e-04
983 5 -86.9716034 -78.5235977 11.0128002 1 4.86122 3.18946 4.4042602 1 0.0195392 0.0304459 0.030134 0.0045995 0.0050023 -0.004229 0.0267063
984 5 -87.2306976 -78.6331024 13.8999996 1 -2.5957799 -1.9588 -2.9233502 1 0.01636 0.0242145 0.0380288 0.0077822 -6.441268e-04 -6.2199302e-04 0.0262011
29714 5 -70.1362 -89.7008972 17.5548992 1 0.807019 -0.620159 -0.292851 1 -0.0031032 0.0104287 6.8415638e-04 0.0049226 0.0172359 0.011052 0.0026699
29713 5 -70.0939026 -89.7024002 14.7811003 1 4.2255702 6.1448202 0.6662261 1 -0.024683 0.0174187 0.0251964 -0.0046515 1.6004336e-04 5.4714189e-04 0.0059774
987 5 -89.9797974 -78.7142029 14.8198996 1 1.60908 0.281678 4.7678299 1 -0.0183309 0.0370624 0.0378697 0.0102903 -0.0161635 0.0134813 0.0188671
988 5 -89.9054032 -78.6095963 17.5321007 1 4.7217002 1.9915 0.271445 1 -0.0704997 0.0435432 0.0192234 0.0143067 -0.0348925 -0.0204788 -0.0025777
989 5 -90.6070023 -81.2437973 18.4185009 1 -1.9176 -1.60259 3.50311 1 -0.0748421 0.0274005 -0.0109819 0.0331674 -0.0419387 -0.0045269 -0.0194745
990 5 -90.6552964 -81.3079987 20.9860992 1 -0.0123688 2.66555 4.4703999 1 -0.0284019 0.0415456 0.0089909 0.0203725 -0.0099206 0.0035326 0.0073782
991 5 -87.4337006 -78.9371034 18.2977009 1 2.8738402 7.40732 -2.4106901 1 0.0028887 0.0263048 -0.0083366 0.0068245 -0.0155775 0.001016 0.0069523
992 5 -87.1110992 -78.6026993 21.2017994 1 -6.00913 -3.8525902 2.5213301 1 -0.0035449 0.0095567 0.0057596 0.0137784 -0.0109878 -0.0068783 0.0039238
29706 5 -69.9023972 -89.3788986 10.1143999 1 -3.2010601 -2.11063 0.52829 1 -0.0118294 0.0170447 -0.0249846 0.0071645 -0.0355615 -0.012087 -0.0065898
29705 5 -70.1893005 -89.8434982 7.41959 1 2.5974601 4.92167 -3.82847 1 0.0656814 -0.009876 -0.0375597 -0.0259086 -0.014979 -0.029022 0.0060819
995 5 -89.8038025 -78.6256027 22.0051003 1 3.09975 -0.373814 1.5511201 1 -0.0422924 0.065758 0.0029014 0.0159425 -0.0129949 -0.0108382 0.008789
996 5 -89.7678986 -78.781601 24.7884999 1 -3.23298 -4.6852002 0.0110246 1 -0.01521 0.0313251 -0.0035386 -0.0158142 -0.0291897 0.0059634 0.0041922
997 5 -91.0605011 -80.9423982 25.5414009 1 -2.6149199 0.633924 1.46252 1 -0.0185088 0.0376342 -0.0076613 -0.0059444 -0.0131356 -0.0316423 0.0038214
998 5 -90.9166032 -80.8220978 28.3705006 1 9.5756903 0.8248 0.0308129 1 -0.0136352 -0.0019999 -0.0065263 0.0154213 -0.0347459 -0.0339587 -0.0073872
999 5 -87.2483978 -78.4946976 26.0482998 1 3.63024 -2.00577 -1.07288 1 0.0254269 -0.0171537 0.0058465 0.0010969 -0.0120064 0.0129637 0.0047066
1000 5 -87.1025009 -78.6750031 28.6310005 1 1.89478 6.7364102 -8.9761696 1 0.0324472 -0.035697 -0.0066907 0.0072153 -0.0152286 0.0387117 -0.0033135
29537 5 -70.0500031 -94.3134995 51.4244004 1 -1.27027 2.0870099 4.96271 1 0.0298034 0.0028955 0.00489 0.0092297 -0.006544 0.0041146 0.0125296
29530 5 -69.8974 -94.4877014 46.8913002 1 -0.970544 2.2813599 -0.346222 1 -0.0042121 -0.0494851 0.0304847 0.009609 -0.0296549 -0.0113129 -0.0077375
1003 5 -89.797699 -78.5255966 29.6828003 1 -0.506048 5.3020802 -0.5832711 1 0.0166888 -0.0182324 -0.0035696 4.3887763e-04 -0.0202029 0.0165717 -0.0017044
1004 5 -89.618599 -78.9430008 32.3678017 1 0.437647 -1.53247 3.89779 1 0.023851 -0.0223608 -0.0233351 0.0158558 0.002024 0.0230676 -0.0072816
1005 5 -91.0943985 -81.1968994 32.8913994 1 1.20863 -5.9541202 1.51704 1 -0.0137231 -0.0220356 0.0460535 0.0423135 0.0011635 0.003531 0.0034316
1006 5 -91.1710968 -81.2761002 35.7326012 1 1.19379 4.1093502 2.84148 1 -0.0791116 -0.0343304 0.0443463 0.0641902 0.007338 -0.0067553 -0.0230319
1007 5 -86.8274994 -79.0445023 33.1097984 1 -1.7554701 -1.28391 4.1768498 1 0.0694643 -0.057275 -5.6305061e-04 0.013441 0.0301274 0.0308054 0.0038754
1008 5 -87.4617996 -78.7444992 35.7961998 1 -2.2979901 -2.0278399 6.6738301 1 0.0577807 -0.0355638 0.0028744 5.9686122e-04 0.0211065 -0.0183075 0.0083638
29529 5 -70.4327011 -94.5840988 43.9513016 1 -4.4609599 -1.97416 1.19213 1 0.0172748 -0.0543382 0.0326855 0.0037628 -0.0179545 -0.0162475 -0.0014593
29522 5 -70.4119034 -94.285202 39.2770004 1 0.579448 1.17766 -2.4145701 1 0.0104227 -0.0069106 0.0226941 0.0026634 0.0153294 -0.0360693 0.0087354
1011 5 -90.2629013 -78.8567964 36.9067994 1 2.2151799 3.81038 -3.7967301 1 -0.0244482 -0.0145954 0.0384632 0.020746 0.0101554 -3.9766896e-04 -1.9345678e-04
1012 5 -90.1981964 -78.6735001 39.4841995 1 -1.91951 -4.5485001 3.0629799 1 -0.0238203 0.0263801 0.0239842 0.0135886 -0.0304657 0.0114946 0.008848
1013 5 -90.6936035 -81.1563034 40.6892014 1 1.4539 3.7149999 -2.31617 1 -0.0486039 0.0216638 0.0039175 0.0328876 0.0128327 0.006212 -0.0076742
1014 5 -90.8878022 -81.115799 43.3764 1 6.8234101 -0.457982 5.6442399 1 -0.0230499 0.0171553 0.0100901 0.0273814 0.0118731 0.0011116 0.0013985
1015 5 -87.3893967 -78.3961029 40.4132004 1 3.71644 5.6184902 4.5249601 1 0.0269412 -0.0050453 -0.0096607 -2.3636427e-04 -0.0178722 0.023386 0.0040784
1016 5 -87.0615997 -79.3039017 43.0172997 1 -0.130013 -1.2631 1.64007 1 0.0107818 0.0354205 0.0063177 0.0265047 -0.0116264 0.0271731 0.0175067
29521 5 -70.2173004 -94.7457962 36.5376015 1 3.80091 -3.75423 5.0713902 1 -0.0123823 -0.0063819 0.0369395 -8.5017977e-04 -0.0057361 0.0030045 0.0060584
29514 5 -70.2867966 -94.4831009 31.8087006 1 -4.63831 1.41005 0.7844391 1 -0.0268912 0.0229088 -0.006549 0.0159747 0.0022771 0.00583 -0.0035104
1019 5 -89.5618973 -78.6364975 44.1470985 1 -1.24624 4.5567398 6.5036998 1 -0.0178374 0.0385772 0.0358464 0.0249842 0.0065959 0.0085363 0.0188621
1020 5 -89.4931031 -78.7798996 47.0542984 1 2.1275201 -4.8085103e-04 -2.4960101 1 0.0036744 0.0335682 0.0460394 0.0118946 -0.0041347 -0.0053115 0.0277606
1021 5 -91.0325012 -80.9561996 47.9026986 1 -2.51001 -1.31168 0.405224 1 0.0239844 0.0258049 -0.0177778 0.012248 -0.0114158 -0.0196212 0.0106705
1022 5 -90.7102967 -81.4171982 50.6151009 1 -3.19854 -1.0742 -1.85419 1 0.0312011 0.0051743 -0.0377179 0.0187321 -0.0245941 -0.0265277 -4.4750858e-04
1023 5 -86.9690018 -78.7416992 48.1195984 1 5.88021 -0.134165 -1.37654 1 0.0255742 -0.0031791 0.011795 0.0259013 -0.0048113 -0.0146999 0.0113967
1024 5 -86.7429962 -78.717598 50.924801 1 0.357589 -0.287255 -3.7211399 1 0.0494346 0.013393 -0.0219293 0.0018126 0.0052971 -0.0070967 0.0136328
29513 5 -69.9401016 -94.588501 29.1131001 1 0.590103 2.83706 -2.12233 1 -0.0339737 0.0199795 -0.018061 0.0270334 0.0127702 0.0056625 -0.0106851
1027 5 -89.5208969 -78.8663026 51.4770012 1 2.4997001 -0.208145 2.87703 1 0.0465558 0.0354815 -0.0304488 0.0092286 0.003872 -0.017533 0.0171962
1190 5 -90.8616028 -76.4341965 6.9475002 1 0.210705 1.5626301 -4.1884999 1 0.0115902 0.0169825 0.0120604 0.0099876 -0.0216167 0.0076217 0.0135444
29314 5 -70.2485962 -98.421402 46.5158005 1 -6.7027798 -0.333186 -1.40021 1 -0.0102816 -0.0388566 0.0427159 0.0448756 -0.0241931 0.0018743 -0.0021408
29506 5 -70.1427994 -94.5382996 24.4319992 1 -2.52125 1.02912 -2.2872801 1 0.0060731 0.011101 0.0081991 0.0212969 0.0183547 0.0049485 0.0084577
29505 5 -70.0332031 -94.5880966 21.6795998 1 -10.2762003 3.30318 2.2188201 1 0.0416932 -0.012771 -0.0021703 0.008519 0.0286977 -0.0127556 0.0089173
126 5 -90.7508011 -98.9077988 20.8750992 1 2.2904 2.5543001 1.6322 1 0.0093502 0.0194392 -0.0050693 0.0042092 0.0030317 -0.0156802 0.0079067
586 5 -93.3707962 -90.1467972 47.0474014 1 -1.04693 -0.6950071 -5.5653601 1 -0.0039526 0.0273615 -0.0165841 0.0253138 0.0196341 0.0154311 0.0022749
1197 5 -90.9349976 -76.1728973 10.7823 1 0.02855 0.979443 0.960018 1 0.0267007 0.0254723 -0.0043412 0.0055609 -6.5298758e-05 -0.0045368 0.0159439
1198 5 -91.3062973 -76.470398 13.6929999 1 -0.152106 2.5009101 9.1205502 1 -0.0232025 0.0268843 0.0151018 0.0078512 -0.004604 -0.0010107 0.0062612
973 5 -90.9301988 -80.7102967 3.87251 1 4.6006198 -0.7425151 0.76193 1 0.0079387 -0.0215012 0.0153153 -0.0026629 -0.0036235 -0.0163043 5.842845e-04
19594 5 -77.2932968 -98.6580963 46.5835991 1 1.2623 0.193788 -2.0067899 1 -0.023591 0.0055446 0.0277937 -0.0160944 -0.0082352 -0.0173213 0.0032491
29498 5 -70.2134018 -94.3317032 17.2665005 1 3.3327999 -3.09378 -3.1627801 1 0.019704 0.0181911 0.0110102 0.0025864 0.0214166 -0.0154122 0.0163017
29497 5 -70.1144028 -94.6231003 14.3873997 1 7.7396302 -0.87917 3.7275701 1 -0.0103376 0.0265618 0.0033912 -0.0152657 0.0198716 -0.0042618 0.0065385
19581 5 -75.5053025 -98.8610992 32.7428017 1 -0.482425 -0.0913429 -1.60639 1 0.0067998 0.00853 0.0158369 0.0038597 0.0147348 0.0061672 0.0103889
19598 5 -75.0123978 -98.5111008 50.3596001 1 -0.74797 -1.41595 1.36341 1 -0.0341063 0.0119298 0.0316416 -0.0061674 0.0242538 0.0053605 0.003155
1205 5 -90.8731004 -76.3792038 18.5195008 1 -1.3877601 -3.3252001 2.6906801 1 -0.0448512 0.042106 -0.0044904 -0.0176216 -0.0269174 -0.0199192 -0.0024119
1206 5 -90.8025971 -76.0827026 21.4055996 1 -0.0981408 2.4863701 6.5306502 1 -0.0075511 0.0564617 -0.0301679 -0.0119695 -0.0107294 -0.0013405 0.0062476
19983 5 -71.5361023 -87.6807022 4.1248598 1 -1.22233 -1.09517 1.37294 1 0.0349392 -0.0272462 -0.0181608 -0.0250136 0.00428 0.0268016 -0.0034892
1202 5 -93.2266007 -76.5737 17.3890991 1 -2.09674 5.6688199 -4.5993901 1 -0.0223128 0.0159568 -0.0026077 0.0200755 -0.0369619 -0.0256297 -0.0029879
29490 5 -70.2563019 -94.5817032 9.8076096 1 -2.4189601 2.99046 5.4159198 1 -0.0124747 0.0282337 0.0064821 -0.0189987 -0.0284203 -0.0093638 0.0074137
29489 5 -70.1455002 -94.5360031 7.2384801 1 1.8349101 3.0836 2.26948 1 0.033817 0.0172795 0.012059 -0.0163774 -0.0421965 -0.0224417 0.0210519
19554 5 -78.0858994 -98.6953964 9.7729101 1 -0.232138 2.41343 3.82673 1 -0.0129901 0.0053131 0.0329907 -0.0018799 -0.0025026 -0.0076725 0.0084379
1241 5 -93.3006973 -76.2752991 51.6901016 1 2.67624 0.616604 -4.2147498 1 -0.0061495 0.0200434 -0.0010034 0.0336635 -0.0055746 -0.017209 0.0042968
1213 5 -90.804802 -76.2566986 25.6380005 1 5.9587402 0.926507 -0.320283 1 -0.0102869 0.0167167 0.0287534 -0.0299916 -0.0229932 0.0285056 0.0117277
1214 5 -90.782898 -76.4945984 28.3118 1 -2.0055799 1.5799201 -1.60418 1 -8.9271736e-04 0.0025284 0.0269752 -0.0101599 -0.0142845 0.0206354 0.0095369
577 5 -93.331398 -90.0962982 36.6133995 1 -5.1954398 -0.114924 -1.70301 1 -0.0261591 -0.0146331 0.0054872 0.0168858 -0.0026102 0.0080457 -0.0117683
9881 5 -85.364502 -98.8991014 51.1144981 1 -1.65914 -1.69769 3.7727001 1 -0.0088998 0.0263837 -0.0171822 0.0022355 -0.0169547 -0.0196886 1.0058705e-04
761 5 -93.3867035 -85.0815964 7.3259602 1 1.54344 -2.1592701 -0.946992 1 0.0127868 0.0371108 0.0090405 0.0207781 0.0275011 0.0300602 0.019646
553 5 -93.0597992 -90.1733017 14.6427002 1 4.42663 1.7017 -6.8753 1 0.0144949 0.0338282 -0.0428381 0.0265387 -0.0095383 6.6486302e-04 0.0018283
1224 5 -86.770401 -74.3879013 35.959301 1 -0.188272 -2.0875001 -0.995762 1 0.0131037 -0.0111922 0.0282657 -0.0438391 0.0025047 -0.0380893 0.0100591
110 5 -91.1402969 -98.6877976 6.2698598 1 -2.74193 3.05936 -3.5464201 1 -3.2999561e-04 0.0329026 -0.0337108 0.0037451 0.0106823 0.0115295 -3.7938893e-04
1221 5 -91.0490036 -76.4560013 32.8254013 1 0.879245 0.722516 1.29479 1 0.00889 -0.0252487 -0.0087905 0.0053669 0.0042541 0.0232853 -0.0083831
1222 5 -91.3209 -76.7301026 35.410099 1 1.23358 4.0069699 -6.3007398 1 -0.0379776 -0.0104789 0.0078543 -0.0144835 0.0180007 -0.0148013 -0.0135341
546 5 -92.8975984 -90.3881989 10.3768997 1 -6.5234199 -0.0042063 -3.2747901 1 -0.0116326 0.0477415 0.00368 0.0194336 4.725761e-04 0.0215114 0.013263
10948 5 -81.6589966 -74.1381989 39.3675995 1 -1.87287 2.79601 -2.73613 1 0.0297532 -0.0395453 0.0033019 0.0068431 0.0090734 -0.0333446 -0.0021634
20674 5 -77.5201035 -76.5158005 46.6147003 1 0.95167 -3.6381901 -1.93383 1 0.0224526 0.0050398 0.0035991 0.0315026 -0.0395998 -0.0171148 0.0103638
20673 5 -78.1952972 -76.4592972 43.917801 1 0.594639 2.61424 3.43976 1 0.0412382 -0.0306836 -0.0155212 0.0267308 -0.02538 -0.0161612 -0.0016555
20656 5 -71.2388992 -73.9766006 28.7745991 1 -2.72575 -2.39375 3.5857601 1 -0.0159437 -0.001582 -0.0192686 -0.0028819 -0.027333 7.7516766e-04 -0.0122648
543 5 -87.1442032 -87.6247025 3.8415 1 -0.763918 1.64658 -0.581912 1 0.0062215 -0.0733655 -0.0020618 0.0108914 -0.0199304 0.0192051 -0.0230686
1229 5 -91.0966034 -76.2865982 40.4541016 1 3.3870399 7.4005399 0.826271 1 -0.0649621 -0.0103472 0.0228558 -0.0167649 -0.0143261 -0.0096156 -0.0174845
1230 5 -90.8836976 -76.2837982 43.1086998 1 -1.6923501 -2.1245301 -2.63818 1 -0.0433094 0.0421809 0.0444426 0.02302 -0.016416 -0.0129559 0.014438
29274 5 -70.1641007 -98.5411988 9.7623396 1 -0.7117 0.418938 -0.428365 1 0.042169 -0.0954877 0.0573021 -0.0363873 -0.0042009 -4.6077647e-04 0.0013278
377 5 -93.353302 -94.7238007 51.0284004 1 0.205849 -2.49124 -4.46731 1 -0.0071123 -0.0099288 0.0089518 0.0297832 0.0265782 -0.0276088 -0.0026964
10924 5 -81.9896012 -74.2590027 17.5310002 1 0.0037188 -0.368431 5.49434 1 -0.0074407 0.0197436 -0.017251 -0.0117687 -0.0050699 0.0095549 -0.0016494
10955 5 -81.9069978 -74.5154038 44.1118012 1 4.4094701 -1.22504 -0.387514 1 0.0025418 0.0031413 0.0047675 -0.0222532 -0.0022575 4.2319446e-04 0.0034835
578 5 -93.3251038 -89.9925996 39.4132996 1 0.854394 -1.39411 -0.908684 1 -0.0335485 -0.0102478 0.0177947 0.0166056 -0.0240311 -0.0144604 -0.0086672
1009 5 -93.3100968 -80.665802 37.0521011 1 -3.90865 2.38799 2.00633 1 -0.0866476 -0.0094787 0.0638111 0.0570315 -0.0128739 -0.0016055 -0.0107717
1237 5 -90.9529038 -76.3597031 48.1674995 1 -3.7305901 -0.690606 2.87398 1 -0.0102904 0.030019 -0.0042155 0.0357862 0.0142091 0.0105815 0.005171
1238 5 -90.8195038 -76.504097 50.8632012 1 0.450961 1.78078 2.12183 1 -0.0123451 0.0489599 -0.0257456 0.0395464 0.0214732 0.0049254 0.0036231
10261 5 -82.7941971 -89.3871994 3.66832 1 -3.0837801 3.62955 -2.8201001 1 0.0156873 -0.074611 0.0068509 0.0395093 0.0109089 0.0523801 -0.0173576
325 5 -90.8387985 -94.469101 3.6596999 1 -0.222107 -9.3166103 -2.3252201 1 -0.0364214 0.030375 0.0028226 -0.0193222 0.0513648 -0.0021345 -0.0010746
20670 5 -75.3074036 -76.5636978 43.2019997 1 3.1273401 2.65816 4.96481 1 0.0565556 0.0070082 0.0252322 0.0189012 -0.0238291 -0.0073058 0.0295987
562 5 -93.0615006 -89.9744034 24.8957996 1 1.78335 1.34994 -4.3993502 1 0.0243397 -0.0173566 0.0055556 0.0386047 -0.0346293 0.02613 0.0041796
9832 5 -79.5034027 -97.1735001 5.51757 1 -3.8738 -2.18923 -3.11604 1 -0.0152951 -0.0341059 0.0128368 0.027952 -0.0019722 0.0202033 -0.012188
20669 5 -75.2273026 -76.8003006 40.5438996 1 4.0264101 -2.95377 4.91358 1 0.0095495 0.0238744 0.0286526 0.0041969 0.0176305 -0.0046188 0.0206922
9835 5 -81.6398011 -96.6259003 7.2522998 1 -2.2779901 1.96006 -0.472091 1 -0.048331 0.0099525 0.0450253 0.0222868 0.020433 0.002806 0.0022156
9836 5 -82.0180969 -96.6735993 9.8437406 1 1.00978 2.93643 1.47795 1 -0.0538166 -0.0144846 0.0458838 -0.0123069 0.0190118 -0.016463 -0.0074725
570 5 -93.0777969 -90.4810028 31.9172994 1 -0.734868 -4.4120002 5.8530202 1 -0.0051297 -0.0241394 0.021605 -0.0335951 0.0332462 0.0034714 -0.0025547
9839 5 -79.4164963 -96.3472977 10.658 1 2.65328 0.348527 5.49719 1 0.0106332 -0.0673279 0.0160993 -0.0323693 0.0082379 -0.0094336 -0.0135318
9840 5 -79.4316025 -96.6677017 13.4394999 1 0.597269 0.411163 4.1539602 1 0.0070888 -0.0116251 0.0281337 -0.048874 0.0013949 -0.0179549 0.0078658
1233 5 -93.3265 -76.504303 44.3065987 1 -2.4775601 -2.7435701 8.19907 1 -3.3129449e-04 -0.0098327 0.024865 0.035934 0.0196044 0.0034172 0.0049004
9843 5 -81.9439012 -96.8972016 14.4394999 1 0.0155423 4.97967 4.2213602 1 -0.0456652 0.0030889 0.0317018 -0.0484417 0.0080042 -0.0028017 -0.0036248
9844 5 -81.8767014 -96.7741013 17.2644997 1 -6.1002402 2.31849 8.6979199 1 -0.0566776 0.0058922 0.0404541 -0.0121148 0.0098441 -0.0230129 -0.0034438
20666 5 -77.6930008 -76.4804001 39.3440018 1 -5.5670901 2.64746 4.0451498 1 0.0074353 -0.0190376 0.0203345 0.0292394 0.0164506 -0.0221782 0.0029107
9847 0 -79.3881989 -96.6453018 18.3966999 1 6.3945699 -5.0215402 5.3002701 0 0.0 0.0 0.0 0.0 0.0 0.0 0.0
9848 5 -78.9602966 -96.5699005 21.1431007 1 -0.474358 -1.4951101 -0.560139 1 -0.0201173 0.0010451 0.0236857 -0.0540268 -5.0678248e-04 -0.0234904 0.0015378
20665 5 -77.6059037 -76.6576004 36.7234001 1 -1.03611 -4.2818699 0.824988 1 0.0359097 0.0026638 0.0384768 -0.0045878 -7.5881043e-04 -0.0070277 0.0256834
9851 5 -81.4943009 -96.8753968 22.0377998 1 -1.14823 -0.264164 2.08026 1 -0.0272574 6.0311112e-04 -0.0094184 -0.0156656 0.0026216 -0.0250153 -0.0120242
9852 5 -81.3963013 -96.8575974 24.9696008 1 -4.0879798 2.5091 2.6588099 1 -2.0834801e-04 0.0341392 -0.0345341 -0.025632 0.0163164 -0.0230121 -2.0109167e-04
118 5 -91.0802994 -98.7786026 13.5377999 1 5.6921802 9.7079296 -4.5016999 1 0.0162417 0.0342986 0.0344505 -0.0101457 0.0217029 -0.023839 0.0283302
9855 5 -78.941002 -96.5324021 25.6725006 1 -0.191635 -0.334466 -2.7262199 1 -3.7668855e-04 -0.0109839 -0.0066916 -0.020887 0.0241664 -0.0210248 -0.0060174
9856 5 -79.1421967 -96.6527024 28.3197994 1 -2.0163 -3.3408799 -0.217509 1 0.0113722 -0.0365848 -0.0132364 -0.0271025 0.0241615 -0.0157196 -0.0128164
29298 5 -70.0025024 -98.6387024 31.8349991 1 -0.176543 4.0453901 6.1188002 1 0.0199862 0.0079703 6.9886656e-04 0.0148378 -0.0347153 -0.0231721 0.0095518
9859 5 -81.7630997 -96.5010987 29.3376999 1 -2.2697101 3.2121 3.39586 1 -0.0096623 -0.0100072 -0.0094724 -0.0421699 0.0106073 -0.0080555 -0.009714
9860 5 -81.848999 -96.6855011 32.0028 1 1.4174301 -0.938904 -0.885139 1 -0.017704 0.0097118 0.0086871 -0.0205786 -0.0055596 -0.002611 2.3160708e-04
20662 5 -74.9684982 -76.3902969 35.7981987 1 2.3194301 2.8943 1.10316 1 0.0453435 0.0294323 0.0327196 0.0087049 -0.005341 0.0056286 0.0358318
9863 5 -79.1253967 -96.4167023 32.8176003 1 5.7178798 1.47512 -0.514411 1 -0.0263181 0.0134891 -6.2254195e-04 -0.0161135 -0.0110908 0.0047452 -0.0044838
9864 0 -78.9978028 -96.7656021 35.5965996 1 4.2323799 -0.0694439 0.690324 0 0.0 0.0 0.0 0.0 0.0 0.0 0.0
20661 5 -75.2164002 -76.2266998 32.8793984 1 0.969024 4.39464 1.4877301 1 -0.0099168 0.0232236 0.0268273 0.0136748 -0.0321599 0.0023567 0.013378
9867 5 -81.4131012 -96.4787979 36.3568001 1 -4.2904902 -2.96833 7.82375 1 -0.0064783 -0.0474402 -0.0069395 -0.020119 -0.0148047 0.0530415 -0.020286
9868 5 -81.3414002 -97.1827011 39.1295013 1 -0.113352 1.2876901 1.38103 1 -0.0136381 -0.046953 0.0019684 0.0093143 -0.0176156 0.0277083 -0.0195409
20660 5 -73.8559036 -74.0987015 32.0026016 1 0.62683 5.0222201 0.65335 1 0.0249685 0.0099177 5.954939e-04 0.0214652 -0.0352142 -0.0094975 0.0118272
9871 5 -78.8658982 -96.7907028 40.353199 1 -0.0691478 -2.45729 -4.7465201 1 -0.012069 -0.0316313 0.0197332 -0.014251 0.0083219 0.0079387 -0.007989
9872 5 -79.3029022 -96.7637024 43.1011009 1 -4.3922901 -2.0876601 1.5285501 1 -0.028757 0.0083122 0.0143056 0.0183431 -0.0045129 -0.0194658 -0.0020464
19566 5 -75.5603028 -98.5479965 20.6292992 1 3.9296402 -3.96082 0.210156 1 -0.0298201 0.0415624 0.0265521 -0.0254825 0.0130831 0.0062472 0.0127648
9875 5 -81.8302002 -96.5289994 44.042099 1 0.199336 -2.45156 -7.52945 1 -0.0437087 0.0240367 0.030461 -8.7888556e-04 -0.0193284 0.0065534 0.0035963
9876 5 -81.4300995 -96.770401 46.7686997 1 0.183012 1.53879 -1.74815 1 -5.2900982e-06 0.0457324 0.0199857 -0.0072474 -0.0151937 0.0108744 0.0219043
20658 5 -77.7562027 -76.1544037 31.5561009 1 -2.3893099 -2.94032 -4.1486201 1 0.0033639 0.0011773 0.0508702 6.5456138e-05 0.0112095 0.0077337 0.0184704
9879 5 -78.7724991 -96.6345978 47.7216988 1 -0.865324 -3.1663001 2.2368701 1 0.0163662 0.0131494 0.0281388 -0.004087 -0.0022989 -0.0013266 0.0192182
9880 5 -79.0776978 -96.474701 50.4683991 1 -1.4570201 2.0999301 4.4541202 1 0.0111859 0.0426473 0.0261589 -0.0081147 0.0249319 0.0131863 0.026664
20657 5 -77.6573029 -75.8274994 28.8675004 1 -1.76664 -6.9321098 -2.6320601 1 -0.041134 0.0177157 0.0276968 0.0074542 -0.0033524 -0.0069147 0.0014262
9883 5 -81.8535004 -96.7294007 51.7081986 1 -0.424585 -3.42083 2.9777502 1 0.0023989 0.0015927 0.0280231 -0.0204036 0.0091536 -0.0189137 0.0106716
10046 5 -82.9232026 -94.5615998 5.95784 1 -2.76593 -5.4389 -2.03951 1 0.0011197 -0.009723 0.0110025 0.0089163 5.3070703e-05 0.0183685 7.997182e-04
10048 5 -79.1601029 -92.6828995 6.0079198 1 -3.77911 -0.704654 1.6242301 1 -0.0932956 0.0151009 0.0334374 0.0280053 -0.0110793 -0.0184809 -0.0149191
10049 5 -85.547699 -94.354599 7.0984502 1 6.58147 -4.4225998 0.141073 1 0.0327779 -0.0027898 0.0419831 0.0015646 -0.0165037 0.007623 0.0239904
10050 5 -85.3511963 -94.361702 9.9508802 1 -2.0304599 6.2862001 -2.02263 1 -0.0010883 -0.0668237 0.0506798 -0.0234906 -0.0084171 -0.0049428 -0.0057441
10051 5 -81.6126023 -92.2882004 7.19982 1 -0.690096 -2.7042001 2.4949501 1 -0.027039 -0.0131334 0.0442479 0.050015 -0.0168461 0.0097127 0.0013585
10052 5 -81.2753983 -92.1309967 10.1365995 1 -0.711307 3.5004001 -1.98377 1 -0.0084582 -0.0156787 0.0665546 0.0146488 -0.0187638 -0.0329481 0.0141392
10053 5 -82.9210968 -94.4785004 10.9453002 1 -0.72191 -1.73394 1.0703599 1 -0.0186339 -0.0342594 0.0322496 -0.0261384 0.0023296 -0.0071477 -0.0068812
10054 5 -82.7620011 -94.4946976 13.7517996 1 4.6205502 -1.22544 1.5304001 1 -0.0268212 -0.0010328 0.0356382 -0.0471301 0.0280451 -0.0106388 0.0025947
10055 5 -78.7701035 -92.6688996 11.1183004 1 -1.13309 -0.710496 2.22626 1 -0.0248813 -0.0113607 0.0284193 0.0264644 -0.0147781 -0.0379178 -0.0026076
10056 5 -78.7622986 -92.2822037 14.0499001 1 5.737 3.02742 -4.11935 1 -0.065043 0.007884 0.0184253 0.0130058 0.0321189 -0.0200193 -0.0129112
10057 5 -85.2778015 -94.6229019 15.0015001 1 2.06882 -6.0269599 -1.0546 1 0.0087089 -0.0223204 0.0356117 -0.0181957 0.0036107 0.005114 0.0073334
10058 5 -85.4701004 -94.6100998 17.9885998 1 0.498452 1.19314 -0.428339 1 -0.0410295 0.0121677 0.0102294 -0.0057138 0.0257052 0.0054595 -0.0062108
10059 5 -81.1520004 -92.3359985 14.7037001 1 -0.944105 -2.38709 3.1828301 1 -0.0238863 0.0300299 0.0259825 0.0014082 0.009733 -0.0222985 0.0107087
10060 5 -81.6495972 -92.2974014 17.3903008 1 -0.409199 -1.98717 -3.12198 1 -0.0348148 0.022217 0.0287669 -0.0189992 0.0177794 -0.0012671 0.0053897
10061 5 -82.7861023 -94.7429962 18.5652008 1 -3.59898 1.54079 -0.6989571 1 -0.0554001 0.0274217 0.0221283 -0.020356 0.0300707 -0.0101275 -0.00195
10062 5 -83.2910996 -94.5730973 21.3799 1 3.2200101 -1.85957 4.26405 1 0.0112776 0.0138709 0.0225106 -0.0018471 0.0054048 -0.0109065 0.0158864
10063 5 -79.4327011 -92.0971985 19.0363998 1 -6.7657199 4.36379 -1.17828 1 -0.0526998 0.0213301 0.0270489 -0.012798 0.011695 -0.0151839 -0.0014403
10064 5 -78.8051987 -92.1337967 21.6996994 1 -0.751369 -0.434114 3.48649 1 0.0135895 0.0021193 0.0014176 -2.1921792e-05 -0.0109033 -0.0073536 0.0057088
10065 5 -85.5709992 -94.623703 22.4347 1 0.762846 6.6459699 -1.47728 1 -6.3950219e-04 0.026924 -0.0028589 0.0170033 -0.0023702 -0.0070403 0.0078085
10066 5 -85.3466034 -94.6446991 25.3033009 1 4.6700201 -4.7901702 0.778593 1 -0.0125456 0.0370708 -0.0274261 -0.0107417 -0.0012283 -0.0061359 -9.6695833e-04
10067 5 -81.7629013 -92.4324036 22.0116997 1 -1.4407801 -2.3152599 -0.801175 1 0.0104496 0.0324986 -0.0370618 9.2157211e-04 -0.0262668 -7.6648426e-04 0.0019621
10068 5 -81.6945038 -91.8768006 24.863701 1 0.777603 -1.06129 -1.52195 1 0.0306368 0.0312506 -0.0418247 0.0274491 -0.0154197 0.007194 0.0066875
10069 5 -82.7528 -94.3904038 25.4300003 1 -0.83607 2.67025 -1.56423 1 -0.0158014 0.0352852 -0.0383293 -0.0054403 0.0188163 -0.0127265 -0.0062818
10070 5 -82.8809968 -94.5305023 28.1264992 1 -0.218873 -3.1977401 -3.0738201 1 -0.0206939 0.017019 -0.0347488 -0.0189581 0.0314574 -0.0210494 -0.0128079
10071 5 -79.0175018 -92.3774033 25.9713994 1 1.4042701 5.89282 3.1301 1 0.0268518 0.0140313 -0.0244202 0.0296925 -0.0060161 -0.0180643 0.0054876
10072 5 -79.0688019 -92.4112015 28.5702 1 3.55437 -5.93008 -1.2064101 1 0.037358 0.0034351 -0.049934 0.0201523 -0.0063827 -0.0402752 -0.003047
10073 5 -85.3852997 -94.9180984 29.3995991 1 -0.932464 2.0148799 -3.42083 1 0.0109097 0.0453438 -0.0213637 -0.0275083 0.0103407 -0.032205 0.01163
10074 5 -85.3712006 -94.4617005 32.1236 1 -0.7347631 -1.12967 -0.277899 1 0.0091941 0.0205925 -0.0225541 -0.0181517 0.0090176 -0.0402877 0.0024108
10075 5 -81.612999 -91.9841004 29.1700001 1 -4.5444198 2.98803 -3.2702899 1 0.0185795 0.0101794 -0.0148627 0.0209312 -0.008304 -0.0240807 0.0046321
10076 5 -81.5839005 -91.7425995 31.9496002 1 -7.1542602 6.8952398 3.24807 1 -0.003366 0.0067751 -0.0140179 -0.002642 -0.0014163 -6.2035422e-04 -0.0035363
10077 5 -82.6660004 -94.2573013 32.8400994 1 -1.09652 1.48331 -0.0475874 1 -0.0095513 0.0060228 -0.0184059 -0.0343385 0.0093884 -3.6388953e-04 -0.0073115
10078 5 -83.0768967 -94.4876023 35.5612984 1 -2.03443 3.52647 0.974678 1 -0.013974 -0.007327 -0.0145357 -0.0036236 0.0138049 0.0402057 -0.0119456
10079 5 -78.9748002 -91.8830032 32.8633996 1 0.324695 8.3527498 -6.3407798 1 0.0041952 -0.0049998 5.6871305e-04 -0.0023555 -0.0010327 -0.0044371 -7.8616482e-05
10080 5 -79.2302017 -92.2740021 35.3927994 1 -3.33129 0.5842181 6.7783098 1 0.0054141 3.6685829e-04 0.0209479 0.0073139 0.0141418 0.013926 0.0089096
10081 5 -85.4893036 -94.8181 36.5723992 1 3.00297 0.369167 2.12393 1 0.0027464 -0.0162223 -0.0231793 0.0195581 0.0221812 0.0288661 -0.0122184
10082 5 -85.5416031 -94.7987976 39.1366005 1 -2.2839401 2.6557 -4.9345598 1 0.0111859 0.0135252 -0.0268173 0.0301121 0.0105093 -0.0028154 -7.0204387e-04
10083 5 -81.7502976 -92.2848969 36.5027008 1 1.22531 2.0160699 -0.364533 1 -0.0142628 -2.3007913e-04 0.0061386 -0.0072597 0.0165016 0.0290481 -0.0027848
10084 5 -81.9263992 -92.5362015 39.4309998 1 1.5369101 -1.02977 8.7812796 1 -0.0393708 0.01834 0.0217484 -0.0050102 0.002177 -0.0244187 2.3918064e-04
10085 5 -82.9263 -95.1235962 39.8310013 1 4.16222 -0.289117 -3.2978799 1 -2.082581e-04 -0.0174714 0.0064065 0.0112304 -8.3321695e-04 -0.0175966 -0.0037577
10086 5 -82.927498 -94.4180985 42.6758995 1 -4.6223798 0.687329 5.0223598 1 -0.0127131 0.002051 0.0177657 0.0083969 -0.0228213 -0.0312467 0.0023679
10087 5 -79.3172989 -92.5197983 40.1716995 1 -4.99147 3.25805 1.61044 1 -0.0163582 0.0255449 -0.0058009 -0.0112384 0.0088768 -0.0354045 0.0011286
10088 5 -79.1645966 -92.1211014 42.939499 1 5.2396498 5.5400501 -1.27837 1 -0.0090268 0.0037851 -0.0093633 -0.0248621 -0.0323774 -0.0287337 -0.0048683
10089 5 -85.398201 -94.6007996 43.8328018 1 -1.44436 0.751335 -5.07125 1 -0.0059881 -0.0329924 0.022825 0.0112569 -0.0082816 -0.0108622 -0.0053852
10090 5 -85.4195023 -94.5324021 46.5111008 1 -8.3624096 -5.2549601 2.0333099 1 0.0019935 -0.0089426 0.0285014 -0.0061227 -0.0089787 -0.0125229 0.0071841
10091 5 -81.6677017 -92.1924973 43.7655983 1 2.05251 -6.7270799 -4.1847801 1 -0.0320341 -0.0252406 0.0027473 -0.0322119 0.0039725 -0.0562888 -0.0181758
10092 5 -81.4922028 -92.1289978 46.5171013 1 0.279875 1.3695101 5.4205299 1 -0.0050858 0.0063908 0.0042224 -0.0353603 0.0027687 -0.0385416 0.0018425
10093 5 -82.8798982 -94.6354981 47.5186997 1 -3.61815 1.70082 -4.37147 1 -0.0126292 0.0156727 0.0366636 -0.0090797 -0.006303 0.0145299 0.0132357
10094 5 -83.0402985 -94.5626984 50.2504006 1 0.380904 -2.07686 0.852442 1 -0.0413272 0.016156 0.0393204 -0.0180655 0.002232 0.0076122 0.0047164
10095 5 -79.2279968 -91.9582978 47.5004006 1 1.60937 -1.45138 0.0730269 1 0.0016093 -0.008527 0.0240118 -0.0191837 -0.0171458 -0.016704 0.005698
10096 5 -79.3151016 -91.4532013 50.1711998 1 0.902605 2.0525701 -0.250265 1 -0.0074588 0.0185585 0.0327854 -0.0297832 0.0040812 -0.0018953 0.0146283
10097 5 -85.3295975 -94.5469971 51.5186997 1 1.6937601 2.2602799 -1.16879 1 -0.0072374 -0.0184586 0.0223602 0.003624 -0.0253147 -0.0302082 -0.0011119
10099 5 -81.530098 -92.3579025 51.2592011 1 -3.1041 -1.8305 2.6487801 1 -0.0304361 0.0309094 0.0223032 -0.0334308 0.0013063 0.0237633 0.0075922
10262 0 -83.0101013 -90.1224976 6.1851902 1 -2.9519502 -4.1433902 4.0486102 0 0.0 0.0 0.0 0.0 0.0 0.0 0.0
10264 5 -79.2116013 -88.1632004 6.1726599 1 -1.4464001 -2.21737 -1.59324 1 -0.0719754 0.035119 0.0537311 -0.0155479 0.0074451 -0.0055355 0.0056249
10265 5 -85.7142029 -89.6980973 7.19592 1 -8.1374798 5.4201598 1.66852 1 0.0152855 -0.0158509 0.0144513 0.0195325 -0.0074827 0.0381798 0.0046287
10266 5 -85.3336029 -90.2506027 9.9997798 1 5.2223601 -3.25208 3.0718999 1 0.0182653 -0.011146 0.0223581 0.0042828 -0.0209739 0.032588 0.0098258
10267 5 -81.6315995 -88.0495987 7.4519701 1 2.96524 -4.6477299 2.30985 1 -0.0552027 -0.0065101 0.0345818 0.0334219 0.0175369 0.0022859 -0.0090437
10268 5 -81.7710037 -87.7184983 10.2636004 1 -2.7804301 -0.188415 -1.77055 1 -0.049531 -0.0018725 0.0322052 0.0277258 0.0134107 -0.0229032 -0.0063994
10269 5 -82.8815002 -90.2123032 11.2285004 1 2.4997201 -3.43043 4.33745 1 0.0079295 -9.1363354e-05 0.0332931 0.0311051 -0.0156307 -0.0038077 0.0137104
10270 5 -82.7703018 -89.9169006 13.9239998 1 -1.57277 0.907612 -0.231494 1 -0.0094818 0.020949 0.0094067 0.0044285 -0.003749 -0.0110504 0.0069579
10271 5 -79.4042969 -87.8616028 10.9877996 1 3.88625 7.3213902 -0.295572 1 -0.0361247 0.0283421 -0.0058046 0.0034797 0.0184185 0.003138 -0.0045291
10272 5 -79.3122025 -87.6006012 13.7890997 1 2.89148 4.3678599 7.2786298 1 -0.0228007 0.0318888 0.0092908 0.0041639 0.0180801 0.0090271 0.0061263
10273 5 -85.4212036 -90.216301 14.9527998 1 5.1434102 -2.85074 0.633132 1 0.0222428 0.0228332 0.0019535 0.0138074 -0.0246059 8.9634324e-04 0.0156765
10274 5 -85.2872009 -89.9637986 17.6221009 1 1.63545 -2.6768401 3.26051 1 -0.007615 0.0221054 -0.0063574 -0.0046528 0.0030487 0.0022511 0.002711
10275 5 -81.7285004 -87.6120987 14.844 1 -0.500341 1.7547601 -0.905892 1 -0.0268549 0.0155338 -0.001633 0.0184971 -0.0020322 -0.0097364 -0.0043181
10276 5 -81.4990006 -87.6305008 17.5440998 1 0.345652 3.73524 -6.63941 1 -0.0335941 0.0194525 -0.0210873 0.0077856 0.002039 -0.00614 -0.011743
10277 5 -82.7331009 -89.8518982 18.3911991 1 0.454889 2.5167101 -1.6376801 1 -0.0283537 0.0218287 -0.0299999 -0.0035918 0.0011136 0.0162755 -0.012175
10278 5 -82.9645004 -89.9521028 21.0496998 1 -6.3912001 4.99085 -3.86233 1 3.3640914e-04 0.0250165 -0.0153791 -0.0118353 0.0069292 0.01184 0.0033246
10279 5 -79.0513992 -87.5979996 18.5960007 1 -1.0014 5.5511599 4.81984 1 -0.0394258 0.0070121 0.0258137 -0.0155056 0.0057804 0.0293479 -0.0022
10280 5 -79.2024994 -87.6689987 21.1131992 1 8.4463797 -5.5701099 -0.234573 1 -0.0209137 0.0183539 0.0178841 -0.0026467 0.0069161 0.0247181 0.0051081
10281 5 -85.5901032 -90.1912994 21.7036991 1 0.7972991 5.2614999 -2.14323 1 -0.0212156 0.0047729 0.0203094 -0.0045912 0.0221973 2.5552705e-04 0.0012889
10282 5 -85.7257996 -90.0242004 24.5905991 1 0.267727 -1.42529 -0.169688 1 -0.0484863 0.0270279 0.0446091 -0.0089696 0.0266486 0.0096182 0.0077169
10283 5 -81.8251038 -87.7773972 22.0375996 1 0.470919 -3.84123 -0.631627 1 -0.0178129 0.0094528 0.0037562 -0.0143439 0.0045313 -0.0030262 -0.0015346
10284 5 -81.8690034 -87.6345978 24.6938992 1 -2.6944499 0.426204 -0.258166 1 0.0135731 -0.0033572 0.0110842 -0.0022056 -0.021612 0.0024673 0.0071
10285 5 -83.2058029 -89.7043991 25.7262001 1 4.6649499 -1.25675 -0.638923 1 -0.0024845 -0.0075194 0.0060783 0.0146864 0.0116929 -0.0130948 -0.0013086
10286 5 -83.415802 -89.7883988 28.3006001 1 7.16186 4.33041 -0.519358 1 0.0148846 0.0031321 -0.0050293 -0.0095035 0.0094953 0.0044698 0.0043291
10287 5 -79.2068024 -87.6583023 25.7535 1 3.7960201 2.52771 -2.71981 1 0.0130428 -3.115586e-04 -0.0168374 0.0047836 -0.0265065 0.0256042 -0.0013687
10288 5 -78.9185028 -87.7014008 28.6637001 1 6.82582 -2.1670301 5.9027 1 0.0274429 0.0193038 -0.0359036 -0.0146677 -0.0385196 0.0125875 0.0036144
10289 5 -85.921402 -89.961998 29.6650009 1 -3.16887 1.24501 1.8644 1 -0.0243288 0.0425705 -0.0260117 0.0034127 0.0182383 0.0050075 -0.00259
10290 5 -85.5792008 -89.8640976 32.2779007 1 1.0784 3.46801 -4.9611002 1 0.0179147 0.0140003 -0.0409707 -0.0013 0.0080172 0.0098791 -0.0030186
10291 5 -81.6952973 -87.7906037 29.0142994 1 0.506247 -0.957484 -3.4777999 1 0.0365054 -0.0242804 -0.0131201 -0.0194923 -0.0169832 0.0011783 -2.9838068e-04
10292 5 -81.5540009 -87.7235031 31.7282009 1 -0.596403 -0.87179 10.1842003 1 0.0323463 -0.0377369 0.0051785 -0.0184319 -0.0168749 -0.0104022 -7.0693626e-05
10293 5 -82.995697 -89.8460008 33.0014992 1 2.62322 3.1607699 -1.94705 1 0.0317543 -0.0310031 -0.0131914 -0.0119374 0.0048187 0.010745 -0.0041467
10294 5 -82.6548004 -89.9649964 35.5233994 1 -4.9575802 4.0705099 10.9427996 1 -6.8435392e-04 0.0113171 0.0096549 -0.0164715 0.0278704 0.0223783 0.0067625
10295 5 -78.8386994 -87.4483032 33.0648003 1 5.0970302 -2.0631599 3.66869 1 0.0315953 -0.0243958 0.0061786 -0.033981 -0.0294632 0.0021446 0.0044594
10296 5 -78.9850998 -87.7770005 35.7551995 1 3.4280601 3.5507701 0.969005 1 0.0139925 0.0143076 0.0216306 -0.0174156 0.0021338 -0.0022059 0.0166436
10297 5 -85.3386002 -90.2221985 36.5828018 1 -2.8197801 0.677334 1.6398701 1 0.0379147 0.0025795 0.0045461 0.0033931 0.0077633 0.0096258 0.0150134
10298 5 -85.5054016 -90.1456986 39.4221001 1 2.56567 1.7839101 8.1960201 1 0.0084403 -0.012761 0.0024263 0.0032683 1.0158776e-04 -0.0229281 -6.3146715e-04
10299 5 -81.6503983 -87.6613007 36.4011994 1 -2.3117001 -1.3277201 2.3210101 1 0.0106167 0.0342394 0.0157126 -0.0127937 0.0065931 -0.0014194 0.0201895
10300 5 -81.8132019 -88.0572968 39.3885994 1 4.6094699 5.15169 2.3088601 1 -0.0364407 0.064436 0.0209947 -0.0366491 -0.0022043 0.0102405 0.01633
10301 5 -82.901001 -90.2545014 40.5676003 1 -4.1017599 -1.24162 0.0801367 1 -0.0092889 0.0473266 0.0385307 -0.0250882 0.0063401 -0.0157015 0.0255228
10302 5 -83.0922012 -90.1625977 43.2569008 1 0.996938 3.7850399 5.1258001 1 0.0033399 -0.0215295 0.007425 -0.0470939 -0.0053129 -0.0370455 -0.0035882
10303 5 -79.3154984 -87.3508988 40.4194985 1 -1.16478 1.28325 -0.905366 1 -0.0128269 0.0475152 0.0146738 -0.046111 -0.0070083 -0.0144558 0.016454
10304 5 -78.7397003 -87.5501023 42.9906006 1 0.921122 2.0817499 3.11567 1 -0.0068646 0.0062616 0.0093559 -0.0482926 -0.0306575 -0.0031728 0.0029176
10305 5 -85.7472 -90.3692017 44.2789993 1 -2.5462501 2.1775501 1.00023 1 1.5834612e-04 -0.012684 0.0177716 -0.0119187 -0.0196568 -0.027476 0.0017486
10306 5 -85.5347977 -90.2711029 47.0206985 1 6.04105 -0.199162 3.0994599 1 0.0229239 0.011738 0.0064989 -0.0195438 -0.0122677 -0.0409226 0.0137203
10307 5 -81.4835968 -87.9704972 44.1767998 1 5.2957101 2.78035 2.2038701 1 0.0024541 0.0212451 0.0107284 -0.0571585 9.997325e-04 0.004828 0.0114759
10308 5 -81.4768982 -87.5960007 46.925499 1 -2.40937 -3.81374 -1.18677 1 0.031362 -0.0172642 0.0157773 -0.0218854 0.0059321 -0.0303464 0.0099584
10309 5 -82.8622972 -89.9749986 47.682499 1 0.136808 2.5473001 -0.89904 1 0.0249423 0.0130495 -0.0096874 -0.0315527 -0.0010521 -0.0443674 0.0094348
10310 5 -82.580101 -89.7305985 50.3779984 1 0.952214 0.6174 -1.47129 1 0.0155106 0.0191027 -0.0137876 -0.0394126 0.0221637 -0.027061 0.0069419
10311 5 -78.8844986 -87.7332001 47.6562996 1 1.4779201 5.78015 3.61952 1 0.0121158 0.004203 0.0378631 -0.0222207 5.488246e-04 -0.0415323 0.0180606
10312 5 -78.7565003 -87.305397 50.6314011 1 -2.02071 -4.5816698 -1.38967 1 -0.0159004 -0.0452874 0.0380219 -0.0298662 0.0185588 -0.0256053 -0.0077219
10313 5 -85.4161987 -89.8182984 51.2179985 1 -1.14431 -1.77717 -1.2765401 1 0.0377809 0.0300615 -0.0256742 -0.0120182 3.4563108e-04 -0.0125083 0.0140561
10315 5 -81.3865967 -87.5199967 51.5233002 1 -3.4393201 -4.8435798 0.30769 1 0.0024579 0.0152351 -0.0132665 -0.0139693 -0.0047453 -0.0331404 0.0014755
10478 5 -82.9182968 -85.5988007 6.6270299 1 -1.08401 -0.276726 1.13916 1 -0.0028645 0.0257187 0.0372863 0.0178053 0.0049518 -0.0100307 0.0200469
10480 5 -79.1784973 -83.1269989 6.3232098 1 -1.00246 1.5268001 1.32261 1 -0.0298684 0.037221 0.0135926 -0.0242891 0.0181215 -0.0259954 0.0069817
10481 5 -85.5540009 -85.3229981 7.3927498 1 0.0655252 0.255307 -5.3961201 1 0.008951 -0.0074263 -0.0117498 0.0191934 -0.0109085 0.0042925 -0.0034084
10482 5 -85.6229019 -85.5616989 10.1581001 1 -5.0005999 -1.7108001 2.92236 1 0.002066 0.0104011 -0.0152758 0.0081527 -0.0129022 0.0143495 -9.3624563e-04
10483 5 -81.7294998 -83.2619019 7.34483 1 0.256929 2.7842801 -1.69355 1 -0.0247658 0.0394649 0.0068285 0.0027072 0.0216509 -0.0035651 0.0071759
10484 5 -81.9166032 -83.382103 10.1380997 1 -0.283752 -2.30477 5.6764398 1 -0.0105199 9.469966e-04 0.0161983 -0.0020546 0.0284373 5.9479742e-04 0.0022085
10485 5 -83.0493011 -85.5539017 11.1849003 1 5.5768199 -3.8471302 6.8927598 1 -0.0044089 0.0026626 0.0212861 0.0147662 0.0080369 -0.0070037 0.0065132
10486 5 -83.0923004 -85.4915009 13.9957 1 2.70504 2.89855 0.108198 1 -0.0113853 0.0027931 0.0146289 0.0020782 -0.0161784 -0.0150606 0.0020122
10487 5 -79.2408981 -83.5115967 10.7011996 1 -4.5720201 4.8589002 3.64552 1 -9.2954531e-04 0.0070696 -0.0095533 -0.0367651 0.0198774 -0.0297396 -0.0011377
10488 5 -79.3202973 -82.9497986 13.6815005 1 -1.5304101 -5.6528201 -0.431626 1 0.0268335 -0.0075624 0.015274 -0.0117629 0.0171672 -0.031858 0.011515
10489 5 -85.8423004 -85.4318009 14.7477999 1 0.806038 -1.5592001 -1.29113 1 0.0045905 0.0101705 0.0102213 0.0064333 -0.0235268 -0.0148532 0.0083274
10490 5 -85.6624985 -85.4837036 17.4615002 1 4.6774001 6.9201598 -3.3498399 1 -0.0080029 -0.0055385 0.0128158 0.0187274 -0.0280527 -0.0174494 -2.4185457e-04
10491 5 -81.8326035 -83.1545029 14.908 1 1.1196899 -7.5049801 -1.06416 1 0.0167565 -7.840817e-04 0.0030902 -0.0071642 0.0276298 -0.021381 0.0063542
10492 5 -81.7940979 -83.1306992 17.8246994 1 -3.67031 1.58393 2.11836 1 0.0377735 -0.0235371 -0.0250036 -0.0141886 0.0126146 -0.0068981 -0.0035891
10493 5 -82.9095002 -85.5467987 18.2556 1 -3.4587801 0.5210091 -0.68194 1 0.0100329 0.0037557 -0.0139033 7.5948468e-04 -0.0071888 0.0011836 -3.8202303e-05
10494 5 -83.0867996 -85.2429962 20.9855996 1 -3.49262 5.6202598 1.57128 1 -0.0157637 0.0156328 -0.015516 -0.004769 0.0265635 -0.0079504 -0.0052156
10495 5 -79.1393967 -82.9088974 18.1541996 1 6.4960699 -3.06446 6.1496902 1 0.0294203 0.016327 -0.0096656 -0.0114388 0.0093601 0.0147767 0.0120272
10496 5 -78.8964006 -83.0005035 21.0067997 1 1.15406 -2.11251 -1.88465 1 0.0091664 9.9717456e-04 -0.0060193 -0.0232841 0.0268862 0.0209962 0.0013814
10497 5 -85.4324036 -85.5287018 22.3861008 1 -0.920583 -6.7755699 -2.1990199 1 -0.0166116 0.0316609 0.025856 -0.0099653 0.0185189 -0.0275976 0.0136351
10498 5 -85.6063004 -85.4035034 24.924801 1 5.3106499 -1.61892 2.47629 1 -0.0069141 0.0299094 0.0015001 -0.0093702 0.0196302 -0.0122735 0.0081651
10499 5 -81.6052017 -83.1748962 21.8311997 1 -5.92617 10.3190003 6.2209902 1 0.004516 0.0090666 0.0093354 -0.019913 0.0207307 -0.0020924 0.0076393
10500 5 -81.901001 -83.0286026 24.6077004 1 -2.5502301 6.5741201 -6.3979902 1 0.0058218 0.0150566 0.0043048 3.1714671e-04 0.0041209 -0.0048443 0.0083944
10501 5 -82.9972992 -85.4701996 25.7367001 1 0.350926 4.0608902 0.499177 1 -0.0042192 0.0147784 -0.0140987 -0.0123935 0.0126186 -0.0028604 -0.0011798
10502 5 -82.7673035 -85.3803024 28.3117008 1 -2.0666001 1.58292 2.0371201 1 0.0210926 -0.0067853 -0.00756 -0.0179822 -4.2898312e-04 0.0036193 0.0022491
10503 5 -79.0624008 -83.0115967 25.5790997 1 -3.3917401 -5.50876 1.37191 1 -0.0378724 0.0439564 0.0191958 0.0155475 -0.0055801 0.0201745 0.0084266
10504 5 -78.7375031 -83.004303 28.1429997 1 -2.51034 3.3276601 -1.5272 1 -0.041966 0.0294689 0.0075165 0.0094333 -0.037283 0.0332996 -0.0016602
10505 5 -85.5084992 -85.3031006 29.4405003 1 3.7186899 5.2549601 -2.9191202 1 0.0278522 0.0220866 -0.0069649 0.0041495 0.0073399 0.0113415 0.0143246
10506 5 -85.7009964 -85.4014969 32.1296005 1 2.1266899 -0.99729 -2.06148 1 0.04297 -0.005175 0.0099009 -5.3850908e-04 0.0176193 0.0057333 0.0158986
10507 5 -81.3419037 -83.2703018 29.382 1 -1.40732 0.721793 -2.48048 1 0.0013099 0.0239947 0.0020785 -0.0102182 -0.0077764 0.0204877 0.0091277
10508 5 -81.2161026 -83.4845963 32.1259003 1 -1.32264 4.1300101 2.6051901 1 0.0455075 -0.0153708 0.0143519 -0.0077967 0.0257161 -0.0011826 0.0148295
10509 5 -82.8919984 -85.6880036 32.9897996 1 2.9619902 -5.8077102 0.206051 1 0.0567279 -0.0235007 0.0044351 -0.0247589 0.0202975 -0.0247237 0.0125541
10510 5 -82.838997 -85.043602 35.7603989 1 1.4513101 -8.3059101 0.519665 1 0.0385534 0.0192509 0.0235478 -0.0127005 0.0226099 -0.0248222 0.0271174
10511 5 -78.6417008 -83.1405029 32.7874985 1 -1.85571 -0.824966 -2.7685101 1 -0.0090321 0.0108524 -0.0115214 -0.0052763 -0.0103368 0.0237198 -0.0032337
10512 5 -78.8074036 -83.2715988 35.7691994 1 -1.10254 5.8141599 -4.0632 1 0.0271054 0.0107064 0.007161 0.0270301 0.0263141 0.0066786 0.0149909
10513 5 -85.5882035 -85.6558991 36.712101 1 7.3228998 -3.39573 -6.95885 1 0.0444665 0.0440626 -0.0052462 -0.0176901 0.0142765 -0.008228 0.0277609
10514 5 -85.4269028 -85.6343003 39.6096001 1 -0.147977 1.0957 -0.240856 1 0.0312682 0.0752446 -0.0172626 -0.0156532 -0.002206 0.0125652 0.0297501
10515 5 -81.4328003 -83.024498 36.6503983 1 0.62708 -2.3980899 -6.7702298 1 0.050086 -0.0050171 0.0163876 0.0070615 0.03375 -0.04582 0.0204855
10516 5 -81.5935974 -82.6509018 39.5416985 1 0.23503 1.64945 -3.24332 1 0.0354664 0.031834 0.0024725 0.0021919 0.0060193 -6.5626703e-04 0.0232576
10517 5 -82.8984986 -85.2542038 40.3025017 1 -1.02038 4.28579 -4.93184 1 0.0046196 0.0761177 0.010766 -0.0221326 -0.0170656 0.012846 0.0305011
10518 5 -82.5395966 -85.5967026 42.9299012 1 0.0011282 -0.560852 3.6343601 1 0.023167 0.0172911 0.0110618 -0.0355929 -0.0064949 0.017276 0.0171733
10519 5 -79.0617981 -83.0951004 40.3895989 1 -6.1230002 4.6989103 -0.246536 1 0.0178648 -0.0054531 0.0189741 0.0067334 -0.0087731 -0.0027932 0.0104619
10520 5 -78.6159973 -82.9610978 43.1660004 1 -0.700895 4.6608901 -10.0732002 1 0.0080289 -0.0158368 0.0210735 0.0162552 -0.0214321 0.0306472 0.0044219
10521 5 -85.2177963 -85.6925965 44.0800018 1 -3.7874701 1.1638401 -0.402739 1 0.0345218 0.0278946 0.0251161 -0.0097991 0.0035887 -0.0032059 0.0291775
10522 5 -85.5875016 -85.5493012 46.9087982 1 4.25211 -2.1070099 2.35723 1 0.0450352 0.0359879 0.0194821 -0.0077554 0.0137816 -0.0256083 0.0335017
10523 5 -81.2862015 -83.2733002 43.8569984 1 -0.270837 0.961307 0.975597 1 0.0263383 0.0078358 0.0158961 -0.0060391 -0.0075207 0.0239238 0.0166901
10524 5 -81.3639984 -83.5130997 46.8151016 1 -0.0845637 -2.1373701 -0.5719731 1 0.0350777 -0.023371 0.0290238 -0.0046362 0.005105 -3.5591173e-04 0.0135769
10525 5 -82.9140016 -85.4540024 47.935299 1 -7.6489301 -0.295176 -1.27911 1 0.0238024 0.0054094 0.0182809 -0.0070305 0.0049665 -0.016175 0.0158309
10526 5 -82.8827972 -85.4802017 50.5396004 1 7.66642 -1.3917 3.66132 1 0.0293463 -0.0346422 -0.0128621 -0.0213419 -0.0028096 -0.0195739 -0.0060527
10527 5 -79.0548019 -83.0506973 47.9089012 1 -0.163505 0.752193 -4.3684502 1 0.0162801 -0.0129242 0.0413087 -0.0121021 0.0039676 0.0032447 0.0148882
10528 5 -78.8799974 -83.091301 50.5088005 1 0.762336 1.44247 -1.39393 1 -0.0247514 -0.0183032 0.0179791 -0.0010254 -0.0152832 -0.0034436 -0.0083585
10529 5 -85.3974991 -85.4732971 51.4989014 1 7.1792698 0.097892 0.324167 1 0.0191835 0.0112269 -0.0152519 -0.031589 -0.0212774 -0.0255022 0.0050528
10531 5 -81.439003 -83.1470032 51.4468994 1 -2.7161 -7.7423601 0.946018 1 -0.015034 -0.0161135 8.1856451e-04 -0.0146598 -0.0212692 -0.004918 -0.0101096
10694 5 -82.7754975 -80.7228012 6.5239101 1 -7.7058702 -2.6671 -0.0257189 1 0.0342389 -0.0106374 2.7246473e-05 -0.0128188 -0.0053984 0.0186852 0.0078763
10696 5 -78.7229004 -78.6906967 6.2259898 1 -2.7311101 3.6454101 2.6787701 1 -0.0250638 0.0150527 0.030124 0.010651 -0.0123939 0.005468 0.0067043
10697 5 -85.515503 -81.0021973 7.33006 1 -0.58043 2.52475 -1.0336 1 0.0285083 -0.0155252 -0.0116349 0.0047642 -0.0031195 0.0036272 4.4940963e-04
10698 5 -85.887497 -81.0659027 9.91424 1 -1.55106 3.8228901 -1.7155401 1 0.0126197 0.0166304 0.0062052 0.0020172 0.007402 -0.0011781 0.0118184
10699 5 -81.4055023 -78.6865006 7.6507902 1 3.0634999 4.0893402 4.2354398 1 0.0133034 -0.0053102 0.0082445 0.0027299 -0.0171477 0.0321569 0.0054126
10700 5 -81.725502 -78.9386978 10.2233 1 5.85525 -6.1381302 5.7427302 1 0.0143541 0.0254851 0.0099024 -0.0062252 0.0235299 0.0085464 0.0165805
10701 5 -83.1929016 -81.2212982 11.2488003 1 -2.8862802 -1.10273 2.4771199 1 0.0154728 0.0230368 0.0192466 -0.0057733 0.0193498 0.0018936 0.0192521
10702 5 -83.1147995 -81.0124969 14.0819998 1 -5.1530099 -1.76454 -2.2967701 1 0.0185124 0.0012412 0.0193062 -0.005885 0.0028457 0.0066773 0.0130199
10703 5 -79.086998 -78.7861023 10.9315996 1 2.1020501 3.72594 0.0778019 1 0.0031815 0.0124724 -0.0539039 -0.0028611 0.0094299 0.0034703 -0.01275
10704 5 -79.3033981 -78.7210999 13.6022997 1 6.0976501 2.38848 0.771591 1 0.0083312 -0.0024215 -0.0282245 -0.0062404 0.0010625 -0.0147504 -0.0074383
10705 5 -85.7554016 -81.0407028 15.0325003 1 -2.11397 6.7399202 1.2673 1 0.0249868 0.0270913 0.0106616 0.0058701 0.0047867 0.0060091 0.0209132
10706 5 -85.920601 -81.1713028 17.6138001 1 -4.40483 0.983463 4.3023901 1 0.0183537 -0.0030621 0.00323 0.0236134 -0.0196092 -0.0100911 0.0061739
10707 5 -81.8057022 -78.6743012 14.5174999 1 -2.6735599 0.998336 -0.855132 1 0.0314214 0.0133531 -0.0106517 -0.009667 0.0274038 0.0151799 0.0113743
10708 5 -81.724701 -79.007103 17.2621002 1 -3.64201 3.4941101 -4.0243301 1 0.0342313 -0.0027275 -0.0245947 -0.0096117 0.0231018 0.0266862 0.002303
10709 5 -83.290802 -80.985199 18.5041008 1 -0.145946 4.5065799 0.702086 1 0.0418892 -0.0126141 -0.0087968 -0.0170243 0.0076362 0.0116364 0.0068261
10710 5 -83.1032028 -80.9470978 21.2322006 1 -1.08551 2.5610099 10.3687 1 0.0296457 -0.0440813 -0.0036235 0.010821 0.0216751 -0.014586 -0.0060197
10711 5 -79.0774994 -78.4524994 18.0177994 1 5.5699902 -3.67241 4.29 1 0.0293519 -0.0102424 -0.0218014 -0.0053431 -0.0099571 -0.0050675 -8.9730644e-04
10712 5 -78.997902 -78.8658982 20.6399002 1 -4.6430002 6.86725 -5.11271 1 0.0363757 -0.0388479 -0.0054605 -0.0297239 0.01252 -0.009357 -0.0026442
10713 5 -85.5738983 -80.8676988 22.2914009 1 3.24647 0.0544487 1.293 1 0.0306076 0.0107802 0.0264209 0.0225487 -0.0023581 -0.0165606 0.0226029
10714 5 -85.7514038 -80.5779038 25.0671005 1 -2.82549 -0.17245 -5.4485302 1 0.0263561 -1.438797e-04 0.0059252 0.0088731 0.0040681 -0.0017766 0.0107125
10715 5 -81.3912964 -78.7602005 21.9615002 1 2.4442301 4.7420702 -3.4272399 1 0.0361767 -0.020759 0.0130441 0.0069031 0.0348099 -0.0061743 0.0094873
10716 5 -81.7779007 -78.5679016 24.9008008 1 -0.212243 -1.69599 -5.04142 1 0.0231661 -0.016717 0.0090849 -0.009993 0.0320047 -0.0120576 0.005178
10717 5 -82.9110032 -80.8352967 25.7917004 1 -1.2187001 -8.5004196 -0.893212 1 0.027174 0.0232277 -0.0098021 0.0135219 0.0269402 0.0067684 0.0135332
10718 5 -82.7722016 -81.0142975 28.5725994 1 -2.98893 1.935 -2.58703 1 0.040357 0.0235502 -0.0204681 0.0162916 0.0106166 0.0316927 0.0144797
10719 5 -79.2013016 -78.189003 25.3285999 1 2.7740901 -3.3080399 1.62008 1 -0.0178006 0.0048758 -0.0144725 -0.0049606 0.0335245 -0.0122437 -0.0091325
10720 5 -78.8368988 -78.2524033 28.1196003 1 -2.2042 -0.946459 0.226427 1 -0.0194535 0.0409264 -0.0195236 9.5831757e-04 -0.0102461 0.0232217 6.497603e-04
10721 5 -85.4830017 -80.7360001 29.4610005 1 -4.3963199 0.0306646 3.5012701 1 0.065536 -0.0222412 -0.0048186 0.021515 -0.0055029 0.0223207 0.0128254
10722 5 -85.4296036 -80.8780976 32.2680016 1 3.79742 -8.1232004 1.024 1 0.0536417 -0.0370854 -0.00208 0.0216585 0.0213568 0.0147231 0.0048254
10723 5 -81.4774018 -78.5746994 28.8029995 1 -0.598216 -1.56908 -9.2024098 1 -0.0108398 0.0343088 0.00185 -0.0221197 0.0074669 0.0439557 0.0084397
10724 5 -81.6063004 -78.7464981 31.7308007 1 2.1782999 -7.4108901 -5.1079102 1 0.0124924 -0.003556 0.0218144 0.0027398 0.0510583 0.0456064 0.0102503
10725 5 -82.5650025 -81.2002029 33.1792984 1 3.7356801 3.91484 -1.01895 1 0.0385893 -0.0083166 0.0337607 0.0157357 0.0440702 0.0202914 0.0213445
10726 5 -83.1448975 -81.1527023 35.7984009 1 -2.1875 -0.0653435 0.979897 1 0.0512826 -0.0533757 0.0252731 0.0288036 0.0329829 -0.0245927 0.0077267
10727 5 -79.0703964 -78.6383972 32.7062989 1 -3.19153 2.43907 1.81119 1 -0.0099809 0.0100503 0.0429651 -0.0108152 0.0097622 0.0257098 0.0143448
10728 5 -79.3210983 -78.710701 35.4480019 1 0.363412 2.8169301 3.04845 1 0.0376696 -0.0203395 0.0480184 -0.0116171 0.0140044 -0.0134683 0.0217828
10729 5 -85.901001 -80.9377976 36.8501016 1 -2.31158 -4.4646602 -0.748187 1 0.0578002 -0.0289086 -0.0040357 0.0241673 0.0231309 -0.0387922 0.0082853
10730 5 -85.8041001 -80.6343994 39.6297989 1 0.899792 -3.6243899 0.620888 1 0.0526723 0.0086743 -0.0115906 0.0129505 -0.0170782 0.0168466 0.0165853
10731 5 -81.6728974 -78.944603 36.9127008 1 5.2493901 -0.104952 2.6338601 1 0.0407371 -0.0432247 0.0325225 -0.0055878 0.0222139 -0.0280517 0.0100116
10732 5 -81.5227967 -78.4965973 39.581501 1 0.640244 3.1853499 -2.99834 1 0.0431514 -0.0313862 0.0067292 0.0087542 0.0176537 -0.007097 0.0061648
10733 5 -83.2366028 -80.4809037 40.6273995 1 -4.5811301 3.9173602 7.2677598 1 0.0579722 -0.0078279 -0.0237036 0.018085 0.0027105 0.0170696 0.0088136
10734 5 -83.0186005 -81.305603 43.0607986 1 0.89744 0.163447 -1.47172 1 0.0342052 -0.0089452 -0.0181745 0.0117787 -0.005589 0.0437561 0.0023618
10735 5 -78.8429032 -78.6819992 40.5125008 1 4.07231 -0.740941 0.558829 1 0.0302864 -0.0411746 -0.0020921 0.0317577 0.027475 -0.0146263 -0.0043268
10736 5 -79.3566971 -78.6755982 43.1311989 1 -8.5593996 -5.3164401 2.6575799 1 0.0375355 0.0024481 0.0036429 0.0355978 -0.0027823 0.0173572 0.0145422
10737 5 -85.5030976 -81.5335999 44.1719017 1 -1.8517 4.3724098 -0.74788 1 0.0075073 -3.9798544e-04 0.0230829 0.0393084 -0.0029921 0.0123482 0.0100641
10738 5 -85.6555023 -80.7729035 46.9347 1 1.99349 -2.4707799 -3.8719102 1 0.0416283 -0.0134373 0.0308289 0.0215871 -0.0014365 -0.0370552 0.0196733
10739 5 -82.1903 -78.7368012 43.8437996 1 0.651756 -3.1933 -1.7318501 1 0.0293583 -0.0043362 -0.0171927 0.0118161 -0.0031775 0.0313095 0.0026098
10740 5 -81.4590988 -78.9830018 46.7787018 1 -4.35076 -3.5075801 -3.4196899 1 0.0331745 -0.0021235 0.0062923 0.0157107 -0.0144094 -0.0012398 0.0124478
10741 5 -82.8712006 -81.0367966 47.7047005 1 3.7572601 0.826866 1.4822201 1 0.0191299 -0.0258574 0.0212368 0.0206388 -0.0051142 -0.0124692 0.0048364
10742 5 -82.5717011 -81.0258026 50.4799004 1 1.44013 2.96333 4.5674401 1 -0.0048915 -0.0096252 -0.0035472 0.013118 0.0113392 -0.017321 -0.0060213
10743 5 -78.8188019 -78.8031998 47.4272003 1 -2.02616 0.112114 -6.1268802 1 0.036497 -0.0277979 0.0313859 0.0123503 -0.010107 -0.0101434 0.0133617
10744 5 -79.2799988 -78.5911026 50.1164017 1 -0.447995 1.77264 3.5729101 1 -0.0290772 0.0047258 0.0443904 0.0032711 4.8997316e-04 -0.0183786 0.0066797
10745 5 -85.1546021 -80.7917023 51.3670006 1 1.87949 0.389246 -8.4206696 1 0.0205494 0.0064505 -0.0056861 0.0054013 -7.4570179e-04 -0.0164159 0.0071046
10747 5 -81.4728012 -78.7939987 51.4831009 1 1.95961 -1.85323 -1.04602 1 -0.0521749 -0.0120863 0.0392264 0.0040017 0.0019758 -0.0088786 -0.008345
10910 5 -82.9849014 -76.745697 6.3506498 1 0.947775 4.0492601 -0.0110856 1 0.0341461 0.0253678 0.020637 0.0045402 -0.0091205 0.0100468 0.026717
361 5 -93.1407013 -94.5605011 36.9928018 1 -3.5597301 6.2869702 -6.88064 1 0.0116728 -0.0043195 0.0101341 0.0131773 -0.002631 -0.0012031 0.0058292
10913 5 -85.9156036 -76.5653992 7.2887602 1 2.65274 -4.1380501 -4.8278899 1 0.014992 0.0033159 -0.0043767 0.0119688 -0.011021 0.0016038 0.0046437
10914 5 -85.7304001 -76.5161972 10.0719996 1 -6.7265201 -0.274436 -2.7755201 1 0.0109304 0.0271549 0.0100961 0.0023552 0.0137653 -0.0152289 0.0160605
10951 5 -79.0845032 -74.2858963 40.5367012 1 3.68729 -0.382057 2.118 1 -0.0015593 0.0172999 0.0188631 0.010534 0.0124508 -7.702085e-04 0.0115346
20664 5 -70.7483979 -74.0152969 35.7243996 1 -1.99606 0.467641 1.85681 1 0.0106421 0.0553371 9.8307896e-04 0.0133601 0.0114502 -0.0231714 0.0223208
10917 5 -82.9124986 -76.4761963 10.8219996 1 2.6956601 -2.2662101 10.8893996 1 0.0110845 0.0289563 -0.0054154 0.0167805 -0.0017187 -0.0177758 0.0115418
10918 5 -83.1892014 -76.2742996 13.7987004 1 -0.524001 2.2846501 -4.77279 1 0.0327695 0.019682 0.0164897 -0.0057802 0.0135645 -0.0023468 0.0229804
9834 5 -85.4269028 -98.3992996 9.6190901 1 -1.5802601 3.1410401 -2.06317 1 -0.0116281 -0.0121869 0.0245552 0.0026225 -0.0091747 0.0088685 2.4671927e-04
20652 5 -73.6295014 -74.3307037 24.7385006 1 1.90775 2.5209 5.96455 1 0.0027161 0.012799 0.001915 0.0122073 -0.0186513 -0.0037187 0.00581
10921 5 -85.8936996 -76.3086014 14.7925997 1 2.3521199 4.0983501 -5.4755502 1 0.0321933 0.0031293 0.0132335 -0.0252119 0.0253506 0.0173909 0.0161854
10922 5 -85.8072968 -76.5895005 17.7422009 1 -1.37966 0.805599 0.0225667 1 0.0166106 0.0123935 -0.0133196 0.0012378 0.0011396 0.013227 0.0052282
1203 5 -89.5282974 -74.3752976 14.7791996 1 5.8456102 3.6285501 4.38659 1 0.0100348 0.0174882 0.0195305 -0.0244998 -0.0023538 6.781981e-05 0.0156845
975 5 -87.0177002 -78.8519974 3.84919 1 -2.1053901 -3.97766 -1.1156401 1 -0.0119367 -0.0050131 0.0105508 0.003974 0.0202278 0.0337997 -0.002133
10925 5 -83.0840988 -76.5979996 18.2675991 1 -5.06565 1.18251 -1.97505 1 0.0356433 0.0116338 -0.0161473 4.0016241e-04 -0.0019309 -0.0038069 0.0103766
10926 5 -83.2382965 -76.7461014 20.8468 1 -2.3764 5.4554401 -1.71117 1 0.0265696 0.0061558 0.0038576 0.0131405 0.0075707 -0.0121498 0.0121943
993 5 -93.072197 -80.9044038 21.8530006 1 -1.45797 0.571914 3.7026701 1 -0.0180367 -0.0011897 0.0034752 0.0173128 0.0028142 -0.0017554 -0.0052504
10943 5 -79.1230011 -74.2058029 33.0788002 1 -4.9249202 -1.76673 -4.87564 1 -0.0040854 0.0101842 0.0341254 -0.0297737 0.0274505 0.0148572 0.0134081
10929 5 -85.6897965 -76.3744965 22.094801 1 -0.740409 -0.505965 3.4310501 1 0.0278478 0.0268984 0.0274038 0.0158676 0.012568 -0.0067986 0.0273833
10930 5 -85.9470978 -76.5363999 24.926201 1 4.8367801 2.6524 -0.831943 1 0.0030326 -0.0217088 0.0073806 -0.0159419 0.0105656 0.0088572 -0.0037652
10931 5 -81.8210984 -74.3934021 21.7772007 1 -5.5541201 1.93423 0.0949679 1 0.0116012 0.0383361 -0.0302535 0.014933 -0.0091054 -0.0170602 0.0065612
19577 5 -77.7406998 -98.9244996 29.1483994 1 -0.512424 -3.65802 5.8853102 1 0.015846 -0.0102965 -0.0036457 -0.0065476 0.0231768 9.9775992e-04 6.3460035e-04
10933 5 -83.3236008 -76.2113037 25.6103001 1 6.7725601 2.0005801 -4.1427302 1 0.0343847 -0.0174609 -0.0179831 -0.0106092 0.0137831 -0.0131977 -3.5312045e-04
10934 5 -83.0667038 -76.2229996 28.1322994 1 8.0128803 3.55053 -6.1677098 1 0.0453188 0.016779 -0.0238125 -0.0273216 0.005141 0.0154558 0.0127618
1232 5 -87.1143036 -74.1331024 43.1590996 1 2.75104 4.1395602 0.106401 1 0.0090378 0.0319027 0.0107748 0.0200463 0.0056362 -0.0279389 0.0172384
793 5 -93.3394013 -85.5065003 36.5709 1 -0.640041 4.0652599 -0.547608 1 -0.0457882 0.0503647 0.0241961 0.0036818 0.0084094 -0.025116 0.0095909
10937 5 -85.4919968 -76.6063996 29.2416 1 -3.4725201 -5.22086 4.0187898 1 0.0442297 -0.0134031 -0.0061261 -0.0160122 0.0061863 0.0545639 0.0082335
10938 5 -85.6567002 -76.930298 32.1077004 1 5.6491099 3.73646 -3.3489599 1 0.0139322 -0.0368849 0.0243171 -0.0145246 0.0251388 0.0307136 4.54807e-04
10940 5 -81.7996979 -74.4985962 32.0289001 1 -3.13764 3.49085 -7.9159098 1 -0.0011946 0.0016098 0.0403494 -0.0453009 0.017857 0.0220004 0.0135882
10932 5 -81.6710968 -74.248497 24.6692009 1 0.613905 2.7530301 -6.74363 1 0.029184 0.0029701 -0.0155673 -0.008336 0.0045592 -0.0405303 0.0055289
10941 5 -82.9880982 -76.6976013 32.9818994 1 5.31287 2.3296299 5.3221502 1 0.0124141 0.0044187 0.0313991 -0.0229553 0.0330096 0.0160958 0.0160773
10942 5 -83.1511002 -76.8826982 35.8199005 1 -3.0506201 3.89941 -1.9058 1 0.0315096 -0.0078611 0.0302784 -0.0143158 0.0098783 -0.0341999 0.0179756
10911 5 -79.4522019 -74.0962982 3.7167499 1 -0.557 -0.687138 4.1242299 1 0.0183481 0.0046501 0.0040831 -0.0169814 0.0143456 -1.2616055e-04 0.0090271
10939 5 -81.2593002 -73.7919998 29.4815998 1 -0.883343 3.57338 -2.63794 1 0.035332 -0.0100892 0.0242599 -0.0332476 5.2313161e-04 -0.0013804 0.0165009
10945 5 -85.8843002 -76.8778992 36.6553993 1 -2.3401899 0.658552 -1.99375 1 0.0399811 -0.0308654 0.0021098 -0.0350682 0.0263221 -0.0412061 0.0037418
10946 5 -85.8696976 -76.2639008 39.5834999 1 0.863581 1.91159 1.6946501 1 0.0651632 -0.0204665 -0.0103805 -0.0167309 0.003893 -0.0158134 0.0114388
19574 5 -75.2406998 -98.7609024 28.1681004 1 4.6636501 8.2791405 5.1880999 1 0.013775 0.0108311 0.0156969 -0.0065617 0.0014551 -0.0235373 0.0134343
20648 5 -71.3035965 -73.9821014 20.7826004 1 0.349602 2.74702 -5.6883002 1 -0.0411762 -0.0016952 0.0255312 0.032934 -0.0159829 -0.0196108 -0.0057801
10949 5 -83.0268021 -76.1053009 40.3172989 1 1.32337 -2.5978101 2.4234801 1 0.0667152 -0.0459219 -0.0109416 -9.2649078e-04 0.0108104 0.0033028 0.0032839
10950 5 -83.2090988 -76.5016022 42.9814988 1 2.0780499 1.66327 1.47926 1 0.0184218 0.0207855 -0.0028943 -0.004445 -0.0053491 0.020647 0.0121043
1017 5 -93.4403992 -81.1490021 44.2150002 1 -4.1724 -5.2578101 -4.8289399 1 0.003739 0.0270275 -0.0236966 0.0204984 0.0055011 -0.0179811 0.0023566
1231 5 -87.3114014 -74.1680985 40.4225998 1 3.2063999 -0.4018 4.7404299 1 0.0043407 -0.03935 0.0058954 -0.0382234 0.0152736 -0.0457512 -0.0097047
10953 5 -85.9337998 -76.5998001 43.9264984 1 1.63676 -0.0556979 -5.18469 1 -0.0109094 0.0379019 0.0240531 0.0120096 0.0021083 0.0163238 0.0170152
10954 5 -85.7682038 -76.5867996 46.7703018 1 2.7572501 4.5373001 -3.8034799 1 0.0391346 0.0178565 0.0430545 0.0344282 -9.8818484e-04 -0.008297 0.0333485
337 5 -93.276001 -94.6574021 14.7839003 1 2.7757299 -1.3777601 -1.42982 1 0.0213765 -0.0513612 0.0182621 -0.0428566 0.0124635 0.0021 -0.0039075
20676 5 -73.8184967 -74.4558029 46.9272996 1 5.11656 1.3971601 2.5074799 1 0.046051 -0.0181259 -0.0214658 0.015681 0.0109839 0.0143483 0.0021531
10957 5 -83.1490021 -76.7562027 47.7855988 1 1.38352 -1.40719 2.74877 1 0.0246858 -0.0129265 0.0233399 0.0241144 -0.0248822 -0.0217113 0.0116997
10958 5 -82.7031021 -76.5195999 50.5077019 1 1.11147 -2.1477101 0.175084 1 -0.005831 0.0171558 0.0211875 0.0301887 0.009089 -0.0221252 0.0108374
1228 5 -89.8424988 -74.1416016 39.4402008 1 5.6802402 -0.782357 -2.3759799 1 -0.0011995 -0.0254806 0.0373537 -0.0303913 0.0135988 -0.0649943 0.0035579
10923 5 -81.7342987 -74.1387024 14.8041001 1 -0.754668 0.435458 -2.8097799 1 0.0135901 0.0243621 0.0071234 -0.007153 0.0084829 -0.005861 0.0150252
10961 5 -85.3518982 -76.2124024 51.3072014 1 2.0172801 2.94025 2.6205201 1 0.0385737 -6.3409944e-04 -0.0317823 0.0327188 -0.0192522 0.0169665 0.0020524
1215 5 -86.9552994 -74.0512009 25.7278996 1 -2.86045 1.10995 2.46789 1 -0.0174032 -0.00873 -0.0172799 -0.004956 -0.0178191 0.0375351 -0.014471
19552 5 -71.3069 -96.4648972 5.66184 1 -0.238719 2.57529 3.5783601 1 0.0343987 -0.0208764 0.0116812 -0.0177897 -0.0075197 -0.0176834 0.0084012
10916 5 -81.8476028 -73.9786988 10.1118002 1 4.09898 -5.8273301 2.30283 1 0.0033356 0.0242267 0.0277071 0.013128 -0.0205163 -0.0070578 0.0184231
19555 5 -73.8050995 -97.0020981 6.6648302 1 -3.8165901 -1.15695 4.2027302 1 0.0169961 -0.0426716 0.037049 -0.0097586 -0.0026466 0.0272768 0.0037912
19556 5 -73.8915024 -96.9673996 9.4687901 1 5.0229502 -4.4875303 4.11939 1 -0.0202166 -0.0581703 0.0592741 -0.0407588 0.0027453 -0.0146846 -0.0063709
1219 5 -89.6241989 -74.353302 29.2966995 1 0.323363 5.1347299 -2.02913 1 -0.0129229 -0.0157971 0.016981 -0.0245766 0.0011202 0.0390108 -0.003913
19559 5 -71.6586991 -96.7749024 11.0178003 1 -6.58392 0.0460382 4.96794 1 -0.0194088 -0.0823389 0.0433904 -0.0611359 -0.0037676 -0.0021695 -0.0194525
19560 5 -71.4817963 -96.7723999 13.6336003 1 -0.0854906 -5.73875 -4.0896401 1 -0.0024173 -0.023396 0.0299734 -0.0140003 -0.0083672 -0.0055398 0.0013867
20654 5 -75.1404038 -76.6933975 28.0235996 1 -4.4453602 1.4863401 0.743333 1 -0.0375837 0.0305162 -0.005211 0.0068834 -0.0411259 -0.0143155 -0.0040928
19563 5 -74.1358032 -96.4532013 14.5595999 1 -0.296336 -5.8845702 2.55314 1 -0.0181099 -0.0278681 -0.0223998 -0.0289114 -0.0062246 -0.019133 -0.0227926
19564 5 -74.072197 -96.5185013 17.2187004 1 -2.1650801 -0.199423 -1.49487 1 0.004048 0.0180483 -0.0171693 0.0105047 -0.0055335 -0.028841 0.0016424
20653 0 -75.2042008 -76.3746033 25.1014996 1 2.6027901 2.2392199 0.297488 0 0.0 0.0 0.0 0.0 0.0 0.0 0.0
19567 5 -71.3039017 -96.5339966 18.2628002 1 -1.106 3.1003301 3.7695799 1 0.0379377 -0.0041473 -0.0145946 0.015451 0.0028696 -0.0095143 0.0063986
19568 5 -71.6980973 -96.6165009 20.9944 1 -5.4907899 1.3821 2.85265 1 0.0166117 -0.0323149 -0.0047122 0.0059927 0.007442 -0.0126871 -0.0068051
1208 5 -86.7518997 -74.017601 21.0648994 1 -1.75218 -2.31633 3.2515299 1 -0.0060688 0.0153273 -7.5068078e-04 0.0185119 0.0044266 0.0052607 0.0028359
19571 5 -74.3700028 -96.4980011 21.8218994 1 0.141563 4.5929499 4.79284 1 -0.025789 0.0144394 0.0225031 -0.0287547 -0.0146097 0.0012228 0.0037178
19572 5 -74.0174026 -96.5627976 24.6212006 1 5.5176602 3.23349 1.79554 1 -0.0357837 0.0337041 0.0081114 -0.0185031 -0.0306921 0.0119242 0.0020106
10928 5 -79.1018982 -74.4074021 21.5237999 1 5.7177201 4.6777001 -2.3461299 1 0.0212439 0.0353512 -0.0357876 -0.0037274 -0.0304903 -0.0388941 0.0069359
19575 5 -71.496399 -96.5968018 25.4920006 1 -1.3128801 -3.15202 -7.6480799 1 -0.0179183 -0.0021054 0.0149381 -0.0082151 -0.0126561 0.0197368 -0.0016952
19576 5 -71.278801 -96.9621964 28.3152008 1 2.96132 5.97886 2.3408699 1 -0.0257989 -0.0219729 0.0051508 0.0200319 1.632107e-04 0.0040077 -0.014207
20650 5 -77.7468033 -76.3414993 24.2873993 1 -1.7913701 0.487099 2.42871 1 0.0139976 -0.0055763 -0.033087 0.0068847 0.0088077 -0.0500847 -0.0082219
19579 5 -73.7344971 -96.7144013 29.1989002 1 3.6721301 -5.2574301 -0.183755 1 -0.013627 0.0047877 0.0153087 -0.0176185 0.0132772 -0.016639 0.0021565
19580 5 -73.9833984 -96.6275025 32.0752983 1 -1.44861 -8.4275599 -0.0043159 1 -0.0099703 0.0090356 0.0123692 -1.6481935e-04 0.0101135 0.014052 0.0038115
20649 5 -77.5482025 -76.6813965 21.6650009 1 -5.7417403 7.63444 -4.6686502 1 0.0233469 -0.0052599 -0.0630728 -0.0114407 -0.0057703 -0.0269748 -0.0149953
19583 5 -71.444603 -96.5847016 33.0261002 1 -7.1973701 -2.904 3.9830102 1 -0.0106677 0.0195585 0.0101636 0.0221516 0.0056718 0.0154044 0.0063514
19584 5 -71.2870026 -97.0024033 35.6548996 1 -1.5152201 0.770516 -4.0314999 1 0.0056482 -0.0025283 -0.0020866 0.0047694 -0.0076899 0.009626 3.4444497e-04
20635 5 -73.9057008 -74.4225998 7.3085098 1 -0.529046 -0.477745 3.1389899 1 -0.0028363 -0.0040629 0.005905 0.0230233 -0.0060196 0.0352419 -3.3140552e-04
19587 5 -74.0503998 -96.8488008 36.4724007 1 3.1735301 1.80204 3.1382599 1 -0.0057344 -0.0053188 0.0027597 0.0145839 -0.0120257 0.0078481 -0.0027645
19588 5 -73.8692018 -96.5631027 39.2047005 1 4.9498702 3.2650399 3.3383 1 -0.0286441 0.0238123 -0.0143144 0.0165602 0.0157103 -0.0048851 -0.0063821
19557 5 -75.582901 -98.6505966 11.0452995 1 -3.5592101 -0.0410902 -0.980829 1 -0.018052 -0.0539315 0.0236468 -0.0345918 0.0180012 -0.0124037 -0.0161122
19591 5 -71.2665024 -96.6164017 40.2111015 1 1.68785 0.946235 -0.189915 1 0.0055836 -0.0167435 -0.0025885 0.0390658 0.0127072 -0.0227941 -0.0045828
19592 5 -71.8429032 -96.5739975 42.7187004 1 -2.35003 -4.5609799 -5.2119298 1 -0.0175852 -0.0282407 0.0122715 0.0160545 -0.0114754 -0.0283904 -0.0111848
20646 5 -74.725502 -76.1682968 21.0118008 1 3.6351199 -1.6656 0.0573792 1 -2.9014866e-04 -0.0033656 0.0117091 -0.0287079 -0.0179853 0.0175809 0.0026844
19595 5 -74.3031998 -96.6985016 43.6710015 1 -4.4679499 -5.0313902 5.1978502 1 -0.0396983 -0.0132446 0.0467558 0.0296002 -0.0095513 0.0039176 -0.0020624
19596 5 -73.9141006 -96.3761978 46.5587006 1 -0.824467 0.16757 1.7512501 1 -0.0768864 -0.0286175 0.0570432 6.7375098e-05 -0.034529 -0.0203296 -0.0161536
20645 5 -75.3421021 -76.0485992 18.2849999 1 4.64218 -5.7655201 2.5906301 1 0.0199193 -0.0265309 0.0364855 0.0107204 -0.0167521 -0.0190318 0.009958
19599 5 -71.512703 -96.5940018 48.0833015 1 3.7765 7.94418 4.90266 1 -0.0249448 -0.0631594 0.0513816 0.0207562 1.3387805e-04 -0.0171356 -0.0122409
19600 5 -71.4943009 -96.4475022 50.7296982 1 -1.77227 2.7495201 -1.58216 1 -0.0164173 -0.0161954 0.0164531 0.0146304 -0.014173 0.0015215 -0.0053865
20671 5 -71.4682999 -73.9347992 40.5728989 1 -0.0785626 2.2395301 -4.0616002 1 0.0053192 0.0246074 0.0214446 -0.0087813 -0.0075157 0.0247401 0.0171237
19603 5 -74.1664963 -96.4341965 51.5985985 1 -2.8278601 2.15189 3.39309 1 -0.0554072 0.0084051 -0.005894 0.0029236 -0.0085725 0.0110587 -0.017632
19766 5 -75.572197 -94.6951981 6.0954399 1 -1.46277 -3.29914 -6.5409298 1 0.0084719 0.0298532 -0.0350023 -0.0206931 -0.0333913 -0.0086407 0.0011076
19768 5 -71.6476975 -92.0944977 6.5524202 1 -4.6914201 2.2033999 1.46258 1 0.0473675 0.0154007 -0.0221996 -0.0049104 -0.0147281 -0.0459151 0.0135229
19769 5 -78.1147003 -95.0444031 7.0205102 1 -3.95923 0.850411 1.79202 1 -0.0138263 -0.0360656 0.0325515 -0.0038351 -0.0086989 -0.0252057 -0.0057801
19770 5 -77.5535965 -94.6119004 9.7325697 1 -1.16352 -4.01477 -2.17646 1 0.0237098 -0.0467343 0.0552434 -0.0317002 -0.0063274 -0.0695677 0.0107396
19771 5 -74.3537979 -92.2544022 6.8082199 1 -0.150867 6.3983898 0.993893 1 0.0473622 0.0209449 -0.0302131 0.0038771 -0.0517515 -0.0285355 0.012698
19772 5 -73.5522003 -92.2724991 9.8499298 1 3.7514 1.54092 0.0324791 1 0.0228944 0.0481832 0.0020472 0.0032383 -0.0477774 -0.0287047 0.0243749
19773 5 -74.7925034 -94.6174011 10.6218004 1 4.8607602 -5.17839 3.6026001 1 0.0015321 -0.0195216 0.0569245 -0.0543973 -0.0016288 -0.0234427 0.0129784
19774 5 -75.205101 -94.251297 13.5965996 1 -4.2366099 -1.98737 1.08219 1 -0.0027365 -0.0055313 0.0427653 -0.0338466 0.0385331 -0.035761 0.0114992
19775 5 -70.7741013 -91.8907014 10.7241001 1 -1.7268601 -0.857476 -10.8542004 1 -0.0381169 0.0565403 0.0101071 -2.030812e-05 -0.0460528 -0.0054301 0.0095102
19776 5 -70.9235992 -92.175499 13.7248001 1 0.971682 -1.67087 2.6199301 1 -0.0131758 0.0466813 0.0190476 -0.0117347 0.0089204 -0.015051 0.0175177
19777 5 -77.534401 -94.7985001 14.7891999 1 2.39428 0.080608 2.8555502 1 -8.33494e-04 -0.0313775 0.0426016 -0.0563647 0.0449165 -0.0503083 0.0034635
19778 5 -77.8830032 -94.367897 17.537201 1 0.990056 5.6543598 2.7041199 1 -0.0041449 -0.0202589 0.0277721 -0.0410663 0.0234183 -0.0541483 0.0011228
19779 5 -73.7511978 -92.111702 14.3910999 1 4.4722901 -2.35301 5.2985501 1 0.0171166 -0.0011994 0.0178385 -0.001348 0.0343101 -0.0181112 0.0112519
19780 5 -74.0616989 -91.8090973 17.2061005 1 -0.751594 3.2599299 5.7942801 1 0.0238647 -0.0134231 0.0105179 0.006599 0.0049795 -0.0194084 0.0069865
19781 0 -75.3023987 -94.0867996 17.9836998 1 0.322222 -4.5812302 -1.53841 0 0.0 0.0 0.0 0.0 0.0 0.0 0.0
19782 5 -75.064003 -94.0033035 20.8894998 1 -0.146843 -0.001711 -2.57106 1 -0.0644101 8.868104e-04 0.0193285 -0.0274845 0.0118462 -0.0044298 -0.0147316
19783 5 -71.5019989 -92.1091995 18.3670006 1 -0.193522 1.2732901 -2.4276099 1 -0.001943 0.019469 0.0202028 0.0187942 1.0768749e-04 -0.0171104 0.0125762
19784 5 -71.256897 -92.1561966 21.2164002 1 -3.43433 -2.5359099 0.552631 1 -0.0013687 0.0124455 0.0075056 0.0273958 -0.0117233 -0.0130702 0.0061941
19785 5 -77.5496979 -94.5587998 22.0650005 1 0.420933 2.2764499 -0.365691 1 -0.0143963 0.0062013 -0.007911 -0.0334088 0.0010765 -0.0196726 -0.0053686
19786 5 -77.4962006 -94.5406037 24.8237992 1 -9.1091995 4.6268702 -7.36095 1 -2.7411649e-04 -0.0019781 -0.0243615 -0.0185226 0.0366442 -0.0180219 -0.0088712
19787 5 -74.0444031 -91.9107972 21.8960992 1 -2.71998 -2.19643 0.0891164 1 -0.0232645 -0.0011264 0.0158332 0.0227903 -0.0135697 -0.0174252 -0.0028526
19788 5 -73.938797 -91.9649964 24.6364002 1 3.90714 4.0144 -5.8957802 1 -0.0309391 0.0024546 0.0063002 0.0131266 -0.0132751 -0.0038949 -0.0073948
19789 5 -74.7362976 -94.3266983 25.4295006 1 -4.5228501 2.41395 3.97996 1 -0.0494475 0.0167212 -0.0116419 -0.0158641 -0.0056251 -2.0550711e-04 -0.0147894
19790 5 -74.8522034 -94.3171005 28.1543007 1 5.1352902 -1.31924 1.5799101 1 -7.856957e-04 -0.0028699 -0.0052 -0.0077852 0.0157182 -0.0115947 -0.0029519
19791 5 -71.5423966 -92.1483994 25.6373997 1 -2.6882401 -3.0243599 -4.7080498 1 -0.0131393 0.0305218 -0.022024 0.0144088 -0.0093214 -0.0067474 -0.0015471
19792 5 -71.1953964 -92.3607025 28.3059006 1 -6.0015001 1.48023 1.18477 1 -0.0158575 0.0530458 -0.0338896 0.0034077 -0.0063082 -0.0067661 0.0010996
19793 5 -77.7679978 -94.6134033 29.1222 1 9.0128298 1.2027299 1.88366 1 0.0373293 -0.019345 -0.0258523 0.0018725 0.0235125 -0.0331986 -0.0026227
19794 5 -77.6939011 -94.2148972 31.8901998 1 -2.6830499 -6.9913402 2.66463 1 0.0137402 0.0154894 -0.0148516 -0.0079686 0.0101656 0.003291 0.0047927
19795 5 -73.6875992 -92.3374024 29.1839008 1 0.51614 1.7183501 -1.40764 1 -0.0122281 0.0118071 -0.0275035 0.0015441 0.0198307 -0.0363597 -0.0093082
19796 5 -73.9615022 -91.8352967 31.8183003 1 3.1997399 -1.1554 2.13956 1 -0.004276 0.0215013 -0.0123334 -0.0127153 0.0255492 -0.0115256 0.0016306
19797 5 -75.145401 -94.1197968 32.8049011 1 0.81868 -2.04935 2.36659 1 -0.0126634 0.0279365 -0.0078088 -0.016831 0.0061344 0.0155599 0.0024881
19798 5 -75.089798 -94.6828995 35.5407982 1 -0.471108 -2.36233 6.5955501 1 3.2005456e-04 0.0166321 -0.0032788 0.0056315 0.0015356 0.0253976 0.0045578
19799 5 -71.3022003 -91.7591019 32.4936981 1 -3.77107 -1.0634 6.78298 1 -0.0278096 0.0453434 0.0073036 -0.0109191 0.014396 0.0174766 0.0082792
19800 5 -71.1679993 -92.3656006 35.3456001 1 -3.98679 0.986199 0.829423 1 -0.0254736 0.0077551 0.0340939 -0.0099096 0.0061135 0.0187741 0.0054585
19801 5 -77.5767975 -94.4602967 36.5245018 1 5.77664 -2.41589 -0.981628 1 -0.0038711 -0.0310675 0.0043356 0.0144712 0.0122491 0.0281014 -0.010201
19802 5 -77.7973023 -94.4101029 39.2224999 1 -4.9140902 -2.1661799 0.25214 1 -0.0011149 0.016145 0.0115358 0.0028013 0.0257136 -0.0070307 0.0088553
19803 5 -73.7628021 -92.5121002 36.2400017 1 -0.265084 10.1506004 8.0643597 1 -0.0369945 -0.0085864 0.0323054 3.0850744e-05 0.0297325 -0.0019022 -0.0044252
19804 5 -73.9656982 -92.0559998 39.2167015 1 6.2870698 -1.48937 1.80838 1 -0.0102295 0.0140508 0.0401593 0.0243228 0.0127122 -0.0411947 0.0146602
19805 5 -75.2408981 -94.3492966 39.9441986 1 0.864146 -0.368312 0.0492793 1 -0.0245796 -0.0269233 0.0053416 0.0198053 0.0243653 -0.0082894 -0.0153871
19806 5 -75.4014969 -94.4481964 42.7046013 1 -1.74281 9.58566 1.33731 1 -0.02202 0.0100035 0.0106987 -0.0085502 -0.002802 -0.0100586 -4.3925409e-04
19807 5 -71.7818985 -92.4436035 40.6273003 1 -3.0318999 0.299797 -1.17693 1 -0.0177404 -0.0133933 0.0484266 0.0092084 -0.0096588 -0.0277906 0.0057643
19808 5 -71.5663986 -92.1404038 43.4217987 1 -1.60262 5.8532902 -1.66608 1 -0.0273155 -0.0409287 9.8442888e-04 -0.0252641 -0.0611905 -0.0085676 -0.0224199
19809 5 -78.0427017 -94.3424988 43.9420014 1 -0.4933 -0.0029647 -3.2765801 1 -0.0223718 -0.0087454 0.0289887 0.0125148 0.002395 -0.0142041 -7.0947542e-04
19810 5 -77.5942002 -94.2126007 46.7634011 1 -6.2186899 3.2909 -4.3167801 1 0.0032109 0.0068812 0.0154901 0.0049392 -0.0018225 -0.0143087 0.0085274
19811 5 -74.1194992 -92.3488007 43.7910996 1 -3.8552002 2.9221002 -1.53991 1 -0.0176659 -0.0111481 -0.0078017 -0.0182777 -0.06571 -0.0143261 -0.0122052
19812 5 -73.5317002 -92.350502 46.3153992 1 4.86478 3.494 4.3207402 1 -0.0180081 -0.0091326 0.0108063 0.00839 -0.0329233 -0.02816 -0.0054448
19813 5 -75.139801 -94.2589035 47.7258988 1 -0.343407 2.1907699 -8.4035397 1 -0.0200936 -0.0153915 0.0350929 0.0039098 -0.0216348 -0.0082761 -1.3074378e-04
19814 5 -75.0863037 -94.1488037 50.3331986 1 2.5555799 -1.19473 0.666472 1 -0.0175155 0.0100967 0.0361839 0.0159973 0.0013573 0.0178582 0.0095884
19815 5 -71.1185989 -92.2354965 47.8072014 1 2.1649799 -2.30931 -5.6679201 1 -0.012844 -0.0157076 -0.0011271 0.0123621 -0.0239428 -0.0172487 -0.0098929
19816 5 -71.4055023 -92.0942001 50.3937988 1 -2.7876899 -2.61956 -1.54965 1 -0.0044169 0.0182566 0.0259333 0.0046401 -0.0048942 -0.0030095 0.0132577
19817 5 -77.5662003 -94.1107025 51.3167 1 -1.3025 3.0032301 2.6914401 1 -0.0026958 0.0170388 0.0151844 -0.0100622 -0.0040069 0.0210755 0.0098425
19819 5 -73.9709016 -91.7836991 51.1927986 1 2.65799 -1.76322 -1.79013 1 -0.0156846 0.0041941 -0.0042233 0.0015061 0.0101788 0.0152836 -0.0052379
19982 5 -75.9007034 -89.8476028 6.3842402 1 -3.29268 3.55547 0.280342 1 -4.6652503e-04 0.0124809 -0.0068303 -0.0189378 -0.0207841 -0.0164061 0.001728
19984 5 -71.5949021 -87.8355026 6.8758202 1 11.1434002 8.7793703 0.118993 1 0.0531063 -0.0549286 -0.0406207 -0.0221355 -0.0073069 -0.0219708 -0.0141477
19985 5 -78.3347016 -90.3234024 7.61161 1 2.8202901 0.349785 5.83983 1 -0.082168 0.0210267 0.0282026 -0.0055928 -3.1487608e-05 -0.0094198 -0.0109796
19986 5 -77.9962006 -90.1286011 10.1662998 1 6.8241301 1.95346 2.20436 1 -0.0383389 0.0194975 0.0292936 0.0308965 -0.0070987 -0.0202223 0.0034841
19987 5 -74.3184967 -87.8271027 7.0899401 1 4.3583799 -4.36027 -2.03069 1 0.0307522 0.0099934 -0.0624008 -0.0268372 -0.0170218 -0.0197745 -0.0072184
19988 5 -74.3853989 -87.5102005 9.7955599 1 -1.50676 1.71381 4.2167702 1 0.026153 0.0155148 -0.0446616 -0.0011929 -0.0418132 -0.0019715 -9.9795466e-04
19989 5 -75.1363983 -89.9503022 10.7950001 1 -2.90742 -0.372558 -5.4066601 1 0.0259255 0.0321568 0.0075024 0.0174804 0.0135102 -0.0093205 0.0218616
19990 5 -75.4030991 -89.9200974 13.5882998 1 -0.213891 -1.8315901 2.8050001 1 0.0373224 0.0157092 0.0163607 0.0027185 0.0318308 3.9634948e-04 0.0231308
19991 5 -71.7871018 -87.4287033 10.4552002 1 2.1426799 2.98526 3.8420502 1 0.0298349 -0.0285876 -0.0110172 0.0234602 -0.048827 -0.0061779 -0.0032566
19992 5 -71.1592026 -87.4468003 13.4185 1 -2.55602 1.3275401 0.432296 1 0.0277953 -0.0279663 0.0208291 -0.0149423 -0.0349804 0.022503 0.006886
19993 5 -78.0654984 -89.887703 14.7016001 1 1.22082 3.5844801 1.41525 1 -0.0251413 0.0316148 0.0425626 0.0241032 0.046404 0.0049722 0.0163454
19994 5 -78.1389008 -90.118103 17.5389996 1 -4.7458701 -0.13085 -4.73137 1 -0.0419791 0.0146782 0.0222738 -0.0147175 0.0273049 0.0125254 -0.0016757
19995 5 -73.9200974 -87.8337021 14.4279003 1 -11.2563 -2.7151001 -3.8176799 1 0.0249992 0.0034153 0.04617 -0.0196803 -0.0061717 0.0040949 0.0248615
19996 5 -73.9908982 -87.4501038 17.3295994 1 -2.55563 1.53349 0.724724 1 0.0163857 -0.00806 0.0234311 -0.0277175 0.0145549 -2.2177627e-04 0.0105856
19997 5 -75.449997 -89.8776016 18.2630005 1 -0.10207 -3.3786199 -0.724599 1 0.0078588 -0.0257531 0.0242673 -0.0136559 0.0354488 -0.0197488 0.0021243
19998 5 -75.4720001 -89.7472 20.8416004 1 1.02601 -0.642879 4.38483 1 -0.006917 -0.0227428 0.0242773 0.0059222 0.0072071 0.0089459 -0.0017942
19999 5 -71.5206986 -87.4617996 18.3237991 1 1.21654 2.0244701 -3.3455701 1 0.0138348 0.0043911 0.0137427 -0.0315338 0.0150504 0.0012207 0.0106562
20000 5 -71.5491028 -87.6443024 21.0646992 1 -1.64748 3.9502002 -1.73822 1 0.0189252 0.0172825 0.0127147 0.0098803 -0.0204727 0.0046156 0.0163075
20001 5 -77.8025971 -89.7054978 22.2849007 1 8.28685 -2.32585 -4.6475401 1 -0.0139426 0.0148159 -0.0012066 -0.0044897 0.009677 0.0195116 -1.1109746e-04
20002 5 -77.7757035 -89.9380036 25.1254997 1 3.3601301 -3.0369201 1.54407 1 0.0086427 0.0086615 0.0029184 0.0089423 0.0082368 0.0211287 0.0067408
20003 5 -74.032898 -87.5961991 21.9988004 1 -0.517637 0.455483 4.4635902 1 0.014724 -0.0140527 0.0047269 -0.0023887 -0.0110981 0.0106674 0.0017994
20004 5 -73.677002 -87.640297 24.6748009 1 1.20461 -0.561603 -5.30017 1 0.0189394 -0.0157845 0.0085544 -0.0164074 -0.0141053 0.0223029 0.0039031
20005 5 -75.2743988 -89.7984009 25.8269997 1 4.53121 5.4688301 -2.0780301 1 0.0048151 -0.0055248 -0.0096089 -0.0062995 0.0097313 0.0193659 -0.0034395
20006 5 -75.0675964 -89.9568024 28.4486008 1 -0.387355 -5.1019502 3.0718401 1 0.0187514 0.0033199 -0.0176626 -0.014861 0.0233486 -0.0149744 0.0014696
20007 5 -71.1794968 -87.2545014 25.4694004 1 2.61446 -2.0659201 2.2399001 1 0.0190753 0.0148677 -0.0502056 -0.0023998 -0.0013377 0.0240504 -0.0054209
20008 5 -71.0753021 -87.5458985 28.066 1 -0.392823 -0.258629 -0.697409 1 -0.0062123 0.0327617 -0.021444 -0.0042956 0.007606 0.0060516 0.0017018
20009 5 -77.7468033 -90.0339966 29.3780995 1 1.77352 1.8834702 1.3001 1 0.0195787 0.0126544 -0.0295118 -0.0045869 -0.0148537 -0.0327314 9.0712338e-04
20010 5 -77.7735977 -89.8174973 32.0505981 1 1.38578 -1.9171 1.2315101 1 0.0068216 -0.0172072 -0.0338256 -0.0248954 -0.0012528 -0.024505 -0.0147371
20011 5 -73.6332016 -87.6996002 29.2633991 1 -4.6806402 -1.87962 -3.0691199 1 0.0184448 -0.0047188 0.0320107 -0.0249654 0.0094018 -0.0200505 0.0152456
20012 5 -73.5607987 -87.4571991 32.169899 1 -0.429487 2.29022 3.2169199 1 0.0196951 -0.0172428 0.031118 -0.0419042 0.0104416 -0.0148905 0.0111901
20013 5 -75.0227966 -89.5271988 32.9860002 1 7.7206803 -2.32703 -5.7344499 1 0.0136037 -0.0078793 0.0074289 -0.0331976 0.0117072 -0.0152169 0.0043844
20014 5 -75.1624985 -90.0346985 35.6767998 1 -1.21498 -4.4754701 2.0770299 1 0.0353675 0.0117131 0.0173738 -0.0239211 0.0273509 -0.0251453 0.0214848
20015 5 -70.9701004 -87.206398 33.0159988 1 3.99312 -5.69873 1.32427 1 -0.0189164 -0.0034763 0.0529023 -0.0222813 0.0217078 0.0073234 0.0101699
20016 5 -70.9832994 -87.7385025 35.7591019 1 2.70028 1.2519 -4.9938402 1 -0.0089988 0.0313642 0.0303254 -0.0140817 0.0460803 0.0132504 0.0175636
20017 5 -77.6847 -90.2697983 36.6906014 1 1.62163 -6.30933 -1.78703 1 0.0257723 0.0117686 0.018875 -0.0052755 0.0224344 -0.0081229 0.0188053
20018 5 -78.2293015 -89.8552018 39.6174011 1 -5.5581999 1.42162 -1.22594 1 -0.0083082 0.0314774 0.0115829 -0.0338833 -0.0013024 -0.0313191 0.0115841
20019 5 -73.5205994 -88.0715027 36.8964006 1 0.747103 3.24101 -0.212359 1 -0.0214812 0.030435 -0.0280737 -0.0251266 0.0555956 -0.0204006 -0.0063733
20020 5 -74.2725983 -87.188797 39.5522003 1 0.575356 0.762438 1.58119 1 0.0213636 0.0096428 -0.0356993 -0.009167 0.0335344 -0.007607 -0.0015643
20021 5 -75.5157013 -89.8262024 40.4164009 1 2.4645 -1.0305901 3.0987501 1 0.0052533 0.0403219 -0.0160825 -0.0087417 0.0133457 -0.0225206 0.0098309
20022 5 -75.2361984 -89.861702 43.1106987 1 0.906905 0.475502 -2.08991 1 0.0123818 -0.0078397 -0.0388909 -0.0149196 -0.0350254 0.0152055 -0.0114496
20023 5 -71.660698 -87.699997 39.8633996 1 -5.84869 -3.6915701 -0.365131 1 -0.0158699 0.0071648 -0.0355852 -0.0158865 -0.0218277 0.0186888 -0.0147634
20024 5 -70.9297028 -88.0698013 42.5084 1 -4.5932598 4.7045298 -1.38106 1 -0.0156458 -0.0187779 -0.0039482 -0.0034985 -0.0481711 0.04429 -0.0127906
20025 5 -77.886902 -89.9403 43.8923988 1 2.9433702 -4.4273401 -3.5430601 1 0.0092338 0.0127465 -0.0042739 -0.0328865 -0.0197707 -0.0152904 0.0059022
20026 5 -77.4645005 -89.8799974 46.6973992 1 -0.750075 9.5717297 0.294823 1 0.0113431 -0.0203973 0.0132983 -0.0090819 0.0069218 -0.0524342 0.0014147
20027 5 -73.3218994 -88.0044022 43.6596985 1 -3.4354999 6.54738 3.0420599 1 9.9144774e-05 -0.018483 0.0235794 -0.0071187 -0.011447 -0.0025494 0.0017319
20028 5 -73.6418991 -87.6267014 46.6234017 1 2.09846 -2.1975601 -9.4670201 1 0.0215738 -0.0134628 0.0318622 0.0056241 0.0226368 -0.0562277 0.0133244
20029 5 -74.927803 -89.8647996 47.6245003 1 -0.533104 2.5664699 4.8400898 1 0.0323802 -0.0128399 0.035073 -0.0119873 0.0095128 -0.0415138 0.0182044
20030 5 -75.2584992 -89.3667984 50.5293007 1 2.39855 -0.436513 -0.96955 1 0.0281066 -2.7715371e-04 0.0313037 -0.007048 0.0424633 -0.0120849 0.0197111
20031 5 -71.0748978 -87.9509964 47.5494995 1 0.904811 -4.21591 2.4914 1 -0.0239743 0.0114294 0.0036947 -0.0016788 -0.0112016 -0.0152364 -0.0029501
20032 5 -70.865799 -87.4103012 50.2052994 1 0.875665 -0.465524 4.84343 1 -3.2122162e-04 0.0142771 0.0116346 -0.0056391 0.0145251 -0.0066449 0.0085301
20033 5 -77.8095017 -89.7160034 51.648201 1 -4.3543201 -1.73374 -0.183447 1 0.0060243 3.9415812e-04 0.0237335 -0.0399658 0.0286154 -0.0072144 0.0100507
20035 5 -73.3375015 -87.3584976 51.1390991 1 -4.4689498 3.1077299 -2.7744601 1 0.0093999 -0.0058576 -0.0188503 -0.0178926 0.038086 -0.012028 -0.0051027
20198 5 -75.5607987 -85.2814026 6.1723599 1 -2.5892999 -2.56088 2.2852001 1 -0.0014037 0.0076144 -0.0361923 -0.0263554 0.0097698 -0.0164585 -0.0099939
20200 5 -71.3939972 -83.5755005 6.30161 1 5.7328902 -2.6332 -2.2358699 1 0.0310011 -0.0101188 -0.0344142 -0.0040235 -0.0086904 0.0231975 -0.0045107
20201 5 -78.1856995 -85.5735016 7.1845498 1 4.4242101 1.5373401 3.57443 1 -0.0386424 0.0362806 0.0028647 -0.0385989 0.0323264 -0.0188324 1.6762258e-04
20202 5 -78.0342026 -85.6075974 9.8651 1 2.14501 -1.95819 4.4744401 1 -0.0273603 0.0179761 0.0123052 -0.0272052 0.020181 -0.0150096 9.7366181e-04
20203 5 -73.9401016 -83.2297974 7.1472402 1 -3.0113399 3.1911199 1.7604701 1 0.0085784 0.0072287 -0.0193227 -0.0095023 0.0182691 -0.0428684 -0.0011719
20204 5 -74.3370972 -83.0851975 9.7330103 1 3.61849 2.6544299 4.7339702 1 0.0162186 -0.0413249 -0.0123768 -0.014891 -0.0049369 -0.0286795 -0.0124944
[truncated: 31,562,365 more chars]
