# Supplementary material for: Molecular-resolution imaging of ice crystallized from liquid water by cryogenic liquid-cell TEM
Source: Nat Commun. 2025 Sep 25;16:8342. doi: 10.1038/s41467-025-62451-0 (PMC12462463; doi:10.1038/s41467-025-62451-0)
Supplement: Supplementary file 11 — Supplementary Data 3 [file 41467_2025_62451_MOESM11_ESM.zip]

Archive with 29 entries (29 files):
- Pastina 25 eA2s Steady States.xlsx
- Ambrozic Set_kJ_C0_g_vals_pastina_298.15K_25.0_eA2s_Output.xlsx
- Ambrozic Set_kJ_C0_g_vals_pastina_293.15K_25.0_eA2s_Output.xlsx
- Ambrozic Set_kJ_C0_g_vals_pastina_288.15K_25.0_eA2s_Output.xlsx
- Ambrozic Set_kJ_C0_g_vals_pastina_283.15K_25.0_eA2s_Output.xlsx
- Ambrozic Set_kJ_C0_g_vals_pastina_278.15K_25.0_eA2s_Output.xlsx
- Ambrozic Set_kJ_C0_g_vals_pastina_273.15K_25.0_eA2s_Output.xlsx
- Ambrozic Set_kJ_C0_g_vals_pastina_268.15K_25.0_eA2s_Output.xlsx
- Ambrozic Set_kJ_C0_g_vals_pastina_263.15K_25.0_eA2s_Output.xlsx
- Ambrozic Set_kJ_C0_g_vals_pastina_258.15K_25.0_eA2s_Output.xlsx
- Ambrozic Set_kJ_C0_g_vals_pastina_253.15K_25.0_eA2s_Output.xlsx
- Ambrozic Set_kJ_C0_g_vals_pastina_248.15K_25.0_eA2s_Output.xlsx
- Ambrozic Set_kJ_C0_g_vals_pastina_243.15K_25.0_eA2s_Output.xlsx
- Ambrozic Set_kJ_C0_g_vals_pastina_238.15K_25.0_eA2s_Output.xlsx
- Ambrozic Set_kJ_C0_g_vals_pastina_233.15K_25.0_eA2s_Output.xlsx
- Ambrozic Set_kJ_C0_g_vals_pastina_228.15K_25.0_eA2s_Output.xlsx
- Ambrozic Set_kJ_C0_g_vals_pastina_223.15K_25.0_eA2s_Output.xlsx
- Ambrozic Set_kJ_C0_g_vals_pastina_218.15K_25.0_eA2s_Output.xlsx
- Ambrozic Set_kJ_C0_g_vals_pastina_213.15K_25.0_eA2s_Output.xlsx
- Ambrozic Set_kJ_C0_g_vals_pastina_208.15K_25.0_eA2s_Output.xlsx
- Ambrozic Set_kJ_C0_g_vals_pastina_203.15K_25.0_eA2s_Output.xlsx
- Ambrozic Set_kJ_C0_g_vals_pastina_198.15K_25.0_eA2s_Output.xlsx
- Ambrozic Set_kJ_C0_g_vals_pastina_193.15K_25.0_eA2s_Output.xlsx
- Ambrozic Set_kJ_C0_g_vals_pastina_188.15K_25.0_eA2s_Output.xlsx
- Ambrozic Set_kJ_C0_g_vals_pastina_183.15K_25.0_eA2s_Output.xlsx
- Ambrozic Set_kJ_C0_g_vals_pastina_178.15K_25.0_eA2s_Output.xlsx
- Ambrozic Set_kJ_C0_g_vals_pastina_173.15K_25.0_eA2s_Output.xlsx
- Ambrozic Set_kJ_C0_g_vals_pastina_168.15K_25.0_eA2s_Output.xlsx
- Ambrozic Set_kJ_C0_g_vals_pastina_163.15K_25.0_eA2s_Output.xlsx
