# Supplementary material for: Molecular-resolution imaging of ice crystallized from liquid water by cryogenic liquid-cell TEM
Source: Nat Commun. 2025 Sep 25;16:8342. doi: 10.1038/s41467-025-62451-0 (PMC12462463; doi:10.1038/s41467-025-62451-0)
Supplement: Supplementary file 11 — Supplementary Data 3 [file 41467_2025_62451_MOESM11_ESM.zip › Pastina 25 eA2s Steady States.xlsx]

## Sheet: H
Electron Flux Density / eA2s	258.15 K	263.15 K	268.15 K	273.15 K	278.15 K	283.15 K	288.15 K	163.15 K	293.15 K	168.15 K	298.15 K	173.15 K	178.15 K	183.15 K	188.15 K	193.15 K	198.15 K	203.15 K	208.15 K	213.15 K	218.15 K	223.15 K	228.15 K	233.15 K	238.15 K	243.15 K	248.15 K	253.15 K
25	1.91052e-08	2.11769e-08	2.34279e-08	2.59171e-08	2.87379e-08	3.20371e-08	3.60534e-08	1.97423e-09	4.12013e-08	1.78633e-09	4.82848e-08	0.0767874	1.44045e-09	1.64042e-09	2.08615e-09	2.61762e-09	3.24122e-09	3.96372e-09	4.79087e-09	5.72697e-09	6.77465e-09	7.93472e-09	9.20637e-09	1.05876e-08	1.20758e-08	1.36691e-08	1.53677e-08	1.7176e-08

## Sheet: H+
Electron Flux Density / eA2s	258.15 K	263.15 K	268.15 K	273.15 K	278.15 K	283.15 K	288.15 K	163.15 K	293.15 K	168.15 K	298.15 K	173.15 K	178.15 K	183.15 K	188.15 K	193.15 K	198.15 K	203.15 K	208.15 K	213.15 K	218.15 K	223.15 K	228.15 K	233.15 K	238.15 K	243.15 K	248.15 K	253.15 K
25	0.000185352	0.000176705	0.000168101	0.000159341	0.000150248	0.00014066	0.000130438	0.000534893	0.000119453	0.000526012	0.000107529	-1.54473e+36	0.000499857	0.000482634	0.000441082	0.000404834	0.000373252	0.000345645	0.000321429	0.000300115	0.00028129	0.000264604	0.000249747	0.000236459	0.000224486	0.000213604	0.000203594	0.000194246

## Sheet: H2
Electron Flux Density / eA2s	258.15 K	263.15 K	268.15 K	273.15 K	278.15 K	283.15 K	288.15 K	163.15 K	293.15 K	168.15 K	298.15 K	173.15 K	178.15 K	183.15 K	188.15 K	193.15 K	198.15 K	203.15 K	208.15 K	213.15 K	218.15 K	223.15 K	228.15 K	233.15 K	238.15 K	243.15 K	248.15 K	253.15 K
25	0.222071	0.180625	0.147789	0.12138	0.0998066	0.0818977	0.0667787	36.7166	0.0537794	34.1815	0.0423566	37.3637	36.9013	25.7499	16.3102	10.6011	7.06209	4.8134	3.35138	2.38035	1.72252	1.26851	0.949641	0.721948	0.556769	0.4351	0.344146	0.275157

## Sheet: H2O
Electron Flux Density / eA2s	258.15 K	263.15 K	268.15 K	273.15 K	278.15 K	283.15 K	288.15 K	163.15 K	293.15 K	168.15 K	298.15 K	173.15 K	178.15 K	183.15 K	188.15 K	193.15 K	198.15 K	203.15 K	208.15 K	213.15 K	218.15 K	223.15 K	228.15 K	233.15 K	238.15 K	243.15 K	248.15 K	253.15 K
25	55.2716	55.3267	55.37	55.4046	55.4328	55.456	55.4755	2.26488	55.4922	5.93384	55.5067	1.54473e+36	0.497836	17.6171	31.8128	40.3	45.5039	48.7761	50.8825	52.2683	53.1987	53.8354	54.2789	54.5932	54.8196	54.9851	55.1081	55.2008

## Sheet: H2O2
Electron Flux Density / eA2s	258.15 K	263.15 K	268.15 K	273.15 K	278.15 K	283.15 K	288.15 K	163.15 K	293.15 K	168.15 K	298.15 K	173.15 K	178.15 K	183.15 K	188.15 K	193.15 K	198.15 K	203.15 K	208.15 K	213.15 K	218.15 K	223.15 K	228.15 K	233.15 K	238.15 K	243.15 K	248.15 K	253.15 K
25	0.064701	0.0512862	0.0409251	0.0328051	0.0263465	0.0211316	0.0168558	16.5556	0.0132914	15.4234	0.0102616	1.07547e+24	18.1432	12.1772	7.4244	4.64865	2.98565	1.96361	1.32038	0.906496	0.634618	0.452522	0.328305	0.242081	0.181229	0.137592	0.105815	0.0823239

## Sheet: HO2
Electron Flux Density / eA2s	258.15 K	263.15 K	268.15 K	273.15 K	278.15 K	283.15 K	288.15 K	163.15 K	293.15 K	168.15 K	298.15 K	173.15 K	178.15 K	183.15 K	188.15 K	193.15 K	198.15 K	203.15 K	208.15 K	213.15 K	218.15 K	223.15 K	228.15 K	233.15 K	238.15 K	243.15 K	248.15 K	253.15 K
25	0.00278799	0.00251487	0.00227292	0.00205463	0.00185355	0.00166406	0.00148098	0.0447734	0.00129915	0.0415776	0.00111263	-9.10605e+18	0.0343773	0.0306519	0.0243916	0.0196255	0.0159726	0.0131438	0.0109309	0.00918306	0.00778985	0.00666953	0.00576096	0.00501782	0.00440478	0.00389449	0.0034656	0.00310126

## Sheet: HO2-
Electron Flux Density / eA2s	258.15 K	263.15 K	268.15 K	273.15 K	278.15 K	283.15 K	288.15 K	163.15 K	293.15 K	168.15 K	298.15 K	173.15 K	178.15 K	183.15 K	188.15 K	193.15 K	198.15 K	203.15 K	208.15 K	213.15 K	218.15 K	223.15 K	228.15 K	233.15 K	238.15 K	243.15 K	248.15 K	253.15 K
25	0.000178285	0.000167524	0.000156275	0.000144288	0.000131343	0.000117306	0.000102146	0.000533771	8.59566e-05	0.000525525	6.89467e-05	-1.07547e+24	0.000496367	0.000482416	0.000440868	0.000404581	0.000372935	0.000345246	0.000320921	0.000299465	0.000280456	0.000263526	0.000248355	0.000234636	0.000222099	0.000210469	0.000199475	0.000188841

## Sheet: O2
Electron Flux Density / eA2s	258.15 K	263.15 K	268.15 K	273.15 K	278.15 K	283.15 K	288.15 K	163.15 K	293.15 K	168.15 K	298.15 K	173.15 K	178.15 K	183.15 K	188.15 K	193.15 K	198.15 K	203.15 K	208.15 K	213.15 K	218.15 K	223.15 K	228.15 K	233.15 K	238.15 K	243.15 K	248.15 K	253.15 K
25	0.0765043	0.0626992	0.0516487	0.0426739	0.0352738	0.0290759	0.0237992	10.0466	0.0192261	9.34761	0.0151779	-441.077	9.35302	6.76308	4.42438	2.96131	2.02605	1.41486	1.00714	0.729892	0.537967	0.402857	0.306223	0.236053	0.184355	0.145728	0.116466	0.0939959

## Sheet: O2-
Electron Flux Density / eA2s	258.15 K	263.15 K	268.15 K	273.15 K	278.15 K	283.15 K	288.15 K	163.15 K	293.15 K	168.15 K	298.15 K	173.15 K	178.15 K	183.15 K	188.15 K	193.15 K	198.15 K	203.15 K	208.15 K	213.15 K	218.15 K	223.15 K	228.15 K	233.15 K	238.15 K	243.15 K	248.15 K	253.15 K
25	2.79594e-09	2.53155e-09	2.2968e-09	2.08432e-09	1.8878e-09	1.70167e-09	1.52077e-09	9.79349e-07	1.33994e-09	3.46735e-07	1.1531e-09	9.10605e+18	3.39325e-06	8.68356e-08	3.86442e-08	2.47737e-08	1.80143e-08	1.39452e-08	1.12056e-08	9.23338e-09	7.75064e-09	6.60207e-09	5.69264e-09	4.96008e-09	4.36151e-09	3.8661e-09	3.45101e-09	3.09882e-09

## Sheet: OH
Electron Flux Density / eA2s	258.15 K	263.15 K	268.15 K	273.15 K	278.15 K	283.15 K	288.15 K	163.15 K	293.15 K	168.15 K	298.15 K	173.15 K	178.15 K	183.15 K	188.15 K	193.15 K	198.15 K	203.15 K	208.15 K	213.15 K	218.15 K	223.15 K	228.15 K	233.15 K	238.15 K	243.15 K	248.15 K	253.15 K
25	1.50838e-06	1.57504e-06	1.64491e-06	1.72128e-06	1.80891e-06	1.9148e-06	2.04975e-06	5.75602e-07	2.23193e-06	5.23865e-07	2.49603e-06	332.303	4.30886e-07	4.3949e-07	5.02844e-07	5.70097e-07	6.40422e-07	7.13254e-07	7.8799e-07	8.63965e-07	9.40473e-07	1.0168e-06	1.09225e-06	1.16624e-06	1.23833e-06	1.30831e-06	1.37625e-06	1.44263e-06

[truncated: 2 more sheets: OH-, eh-]
