# Supplementary material for: Molecular-resolution imaging of ice crystallized from liquid water by cryogenic liquid-cell TEM
Source: Nat Commun. 2025 Sep 25;16:8342. doi: 10.1038/s41467-025-62451-0 (PMC12462463; doi:10.1038/s41467-025-62451-0)
Supplement: Supplementary file 11 — Supplementary Data 3 [file 41467_2025_62451_MOESM11_ESM.zip › Ambrozic Set_kJ_C0_g_vals_pastina_298.15K_25.0_eA2s_Output.xlsx]

## Sheet: Sheet1
time / s	H	H+	H2	H2O	H2O2	HO2	HO2-	O2	O2-	OH	OH-	eh-
0	0	0	0	55.56	0	0	0	0	0	0	0	0
1.1317e-14	6.73232e-14	3.16228e-13	4.59022e-14	55.56	7.14034e-14	2.0401e-15	7.20947e-29	5.628e-32	1.68061e-23	2.75413e-13	5.10151e-14	2.65213e-13
2.2634e-14	1.34646e-13	6.32456e-13	9.18044e-14	55.56	1.42807e-13	4.08019e-15	2.17516e-28	2.814e-31	5.02829e-23	5.50826e-13	1.0203e-13	5.30425e-13
6.36655e-12	3.78736e-11	1.77898e-10	2.58229e-11	55.56	4.0169e-11	1.1477e-12	1.31795e-22	9.98445e-24	-1.87652e-17	1.54938e-10	2.86993e-11	1.49199e-10
7.06441e-12	4.20251e-11	1.97398e-10	2.86535e-11	55.56	4.45721e-11	1.2735e-12	1.49345e-22	1.13368e-23	-1.42764e-17	1.71921e-10	3.18451e-11	1.65553e-10
7.76227e-12	4.61765e-11	2.16898e-10	3.1484e-11	55.56	4.89751e-11	1.3993e-12	1.70235e-22	1.29694e-23	-9.21012e-18	1.88904e-10	3.49909e-11	1.81908e-10
8.55772e-12	5.09086e-11	2.39126e-10	3.47104e-11	55.56	5.39939e-11	1.54269e-12	1.96417e-22	1.50309e-23	-4.43706e-18	2.08262e-10	3.85767e-11	2.00549e-10
9.35317e-12	5.56406e-11	2.61353e-10	3.79368e-11	55.56	5.90127e-11	1.68608e-12	2.27555e-22	1.75129e-23	-1.60501e-18	2.27621e-10	4.21624e-11	2.1919e-10
1.01486e-11	6.03726e-11	2.8358e-10	4.11631e-11	55.56	6.40316e-11	1.82947e-12	2.64075e-22	2.04545e-23	-1.42644e-19	2.46979e-10	4.57482e-11	2.37831e-10
1.09441e-11	6.51046e-11	3.05807e-10	4.43895e-11	55.56	6.90504e-11	1.97287e-12	3.06406e-22	2.38948e-23	7.14262e-19	2.66337e-10	4.93339e-11	2.56473e-10
1.17395e-11	6.98367e-11	3.28034e-10	4.76159e-11	55.56	7.40692e-11	2.11626e-12	3.54976e-22	2.78729e-23	1.29287e-18	2.85695e-10	5.29197e-11	2.75114e-10
1.2535e-11	7.45687e-11	3.50261e-10	5.08423e-11	55.56	7.9088e-11	2.25966e-12	4.10211e-22	3.24278e-23	1.69812e-18	3.05054e-10	5.65055e-11	2.93755e-10
1.33304e-11	7.93007e-11	3.72488e-10	5.40687e-11	55.56	8.41068e-11	2.40305e-12	4.7254e-22	3.75986e-23	1.99133e-18	3.24412e-10	6.00912e-11	3.12397e-10
1.41259e-11	8.40327e-11	3.94715e-10	5.7295e-11	55.56	8.91256e-11	2.54644e-12	5.42389e-22	4.34245e-23	2.21988e-18	3.4377e-10	6.3677e-11	3.31038e-10
1.49213e-11	8.87648e-11	4.16942e-10	6.05214e-11	55.56	9.41444e-11	2.68984e-12	6.20187e-22	4.99445e-23	2.413e-18	3.63129e-10	6.72627e-11	3.49679e-10
1.57168e-11	9.34968e-11	4.39169e-10	6.37478e-11	55.56	9.91633e-11	2.83323e-12	7.06361e-22	5.71976e-23	2.58615e-18	3.82487e-10	7.08485e-11	3.68321e-10
1.65122e-11	9.82288e-11	4.61396e-10	6.69742e-11	55.56	1.04182e-10	2.97663e-12	8.01339e-22	6.52231e-23	2.74762e-18	4.01845e-10	7.44342e-11	3.86962e-10
1.73077e-11	1.02961e-10	4.83623e-10	7.02006e-11	55.56	1.09201e-10	3.12002e-12	9.05547e-22	7.406e-23	2.90231e-18	4.21203e-10	7.802e-11	4.05603e-10
1.81031e-11	1.07693e-10	5.0585e-10	7.34269e-11	55.56	1.1422e-10	3.26342e-12	1.01941e-21	8.37473e-23	3.05312e-18	4.40562e-10	8.16058e-11	4.24245e-10
1.88986e-11	1.12425e-10	5.28077e-10	7.66533e-11	55.56	1.19239e-10	3.40681e-12	1.14336e-21	9.43242e-23	3.20171e-18	4.5992e-10	8.51915e-11	4.42886e-10
1.9694e-11	1.17157e-10	5.50304e-10	7.98797e-11	55.56	1.24257e-10	3.55021e-12	1.27783e-21	1.0583e-22	3.34902e-18	4.79278e-10	8.87773e-11	4.61527e-10
2.04895e-11	1.21889e-10	5.72532e-10	8.31061e-11	55.56	1.29276e-10	3.6936e-12	1.42323e-21	1.18303e-22	3.4956e-18	4.98637e-10	9.2363e-11	4.80169e-10
2.8444e-11	1.69209e-10	7.94802e-10	1.1537e-10	55.56	1.79464e-10	5.12755e-12	3.64738e-21	3.11667e-22	4.9549e-18	6.92219e-10	1.28221e-10	6.66582e-10
3.63985e-11	2.16529e-10	1.01707e-09	1.47634e-10	55.56	2.29652e-10	6.56149e-12	7.48044e-21	6.48924e-22	6.40939e-18	8.85802e-10	1.64078e-10	8.52995e-10
4.43531e-11	2.6385e-10	1.23934e-09	1.79898e-10	55.56	2.79841e-10	7.99544e-12	1.33193e-20	1.16641e-21	7.86466e-18	1.07939e-09	1.99936e-10	1.03941e-09
1.23898e-10	7.37052e-10	3.46205e-09	5.02536e-10	55.56	7.81722e-10	2.23349e-11	3.51135e-19	3.1797e-20	2.24232e-17	3.01521e-09	5.58513e-10	2.90354e-09
2.03444e-10	1.21026e-09	5.68476e-09	8.25174e-10	55.56	1.2836e-09	3.66743e-11	1.39769e-18	1.27232e-19	3.69825e-17	4.95104e-09	9.1709e-10	4.76767e-09
2.82989e-10	1.68346e-09	7.90747e-09	1.14781e-09	55.56	1.78548e-09	5.10138e-11	3.54723e-18	3.23944e-19	5.15414e-17	6.88687e-09	1.27567e-09	6.6318e-09
1.06984e-09	6.36433e-09	2.98943e-08	4.33931e-09	55.56	6.75003e-09	1.92858e-10	2.41239e-16	2.28008e-17	1.95557e-16	2.60358e-08	4.82275e-09	2.50715e-08
1.85669e-09	1.10452e-08	5.18811e-08	7.53082e-09	55.56	1.17146e-08	3.34702e-10	1.05152e-15	1.00509e-16	3.39571e-16	4.51847e-08	8.36995e-09	4.35111e-08
2.64354e-09	1.57262e-08	7.38679e-08	1.07224e-08	55.56	1.66791e-08	4.76545e-10	2.77968e-15	2.68753e-16	4.83586e-16	6.43336e-08	1.19173e-08	6.19506e-08
4.44787e-09	2.64602e-08	1.24286e-07	1.8041e-08	55.56	2.80633e-08	8.01805e-10	1.18683e-14	1.18053e-15	8.13825e-16	1.08243e-07	2.00523e-08	1.04234e-07
6.2522e-09	3.71945e-08	1.74703e-07	2.53598e-08	55.56	3.94476e-08	1.12706e-09	3.12771e-14	3.19588e-15	1.14406e-15	1.52153e-07	2.81884e-08	1.46515e-07
8.05653e-09	4.79292e-08	2.2512e-07	3.26789e-08	55.56	5.08318e-08	1.45232e-09	6.47219e-14	6.79291e-15	1.47429e-15	1.96061e-07	3.63257e-08	1.88794e-07
9.86085e-09	5.86644e-08	2.75536e-07	3.99985e-08	55.56	6.22161e-08	1.77756e-09	1.153e-13	1.24311e-14	1.80452e-15	2.39967e-07	4.44646e-08	2.31071e-07
1.23301e-08	7.33566e-08	3.44527e-07	5.00162e-08	55.56	7.77955e-08	2.22265e-09	2.17149e-13	2.42843e-14	2.25642e-15	3.00051e-07	5.56055e-08	2.88921e-07
1.47993e-08	8.80501e-08	4.13515e-07	6.00351e-08	55.56	9.3375e-08	2.66773e-09	3.62116e-13	4.19792e-14	2.70831e-15	3.60131e-07	6.67503e-08	3.46764e-07
1.72685e-08	1.02745e-07	4.82498e-07	7.00554e-08	55.56	1.08955e-07	3.11278e-09	5.55014e-13	6.66769e-14	3.16018e-15	4.20206e-07	7.78996e-08	4.04598e-07
1.97377e-08	1.17442e-07	5.51477e-07	8.00774e-08	55.56	1.24534e-07	3.55782e-09	7.99968e-13	9.95435e-14	3.61202e-15	4.80275e-07	8.90538e-08	4.62422e-07
2.22069e-08	1.32142e-07	6.20449e-07	9.01014e-08	55.56	1.40114e-07	4.00283e-09	1.10059e-12	1.41748e-13	4.06385e-15	5.40338e-07	1.00214e-07	5.20234e-07
2.62708e-08	1.56339e-07	7.33947e-07	1.06604e-07	55.56	1.65756e-07	4.73517e-09	1.72451e-12	2.3463e-13	4.8074e-15	6.39175e-07	1.18595e-07	6.15351e-07
3.03346e-08	1.80544e-07	8.47423e-07	1.23113e-07	55.56	1.91399e-07	5.46742e-09	2.51841e-12	3.6117e-13	5.55086e-15	7.3799e-07	1.36995e-07	7.10426e-07
3.43985e-08	2.04758e-07	9.60872e-07	1.3963e-07	55.56	2.17042e-07	6.19957e-09	3.49052e-12	5.26563e-13	6.29422e-15	8.36779e-07	1.55418e-07	8.05451e-07
3.84624e-08	2.28982e-07	1.07429e-06	1.56157e-07	55.56	2.42686e-07	6.9316e-09	4.64707e-12	7.35995e-13	7.03746e-15	9.35539e-07	1.73865e-07	9.00421e-07
4.25262e-08	2.53217e-07	1.18767e-06	1.72693e-07	55.56	2.68331e-07	7.66351e-09	5.99291e-12	9.94646e-13	7.78058e-15	1.03427e-06	1.92339e-07	9.9533e-07
4.77674e-08	2.84491e-07	1.33385e-06	1.94037e-07	55.56	3.01407e-07	8.60724e-09	8.01426e-12	1.40928e-12	8.73878e-15	1.16154e-06	2.16211e-07	1.11763e-06
5.30086e-08	3.15788e-07	1.47995e-06	2.15402e-07	55.56	3.34484e-07	9.5507e-09	1.03629e-11	1.92546e-12	9.69671e-15	1.28875e-06	2.40137e-07	1.2398e-06
5.82497e-08	3.4711e-07	1.62597e-06	2.36791e-07	55.56	3.67565e-07	1.04939e-08	1.30435e-11	2.55426e-12	1.06543e-14	1.41588e-06	2.64124e-07	1.36184e-06
6.34909e-08	3.78459e-07	1.77191e-06	2.58205e-07	55.56	4.00647e-07	1.14367e-08	1.60596e-11	3.30668e-12	1.16117e-14	1.54293e-06	2.88178e-07	1.48371e-06
6.87321e-08	4.09838e-07	1.91774e-06	2.79646e-07	55.56	4.33732e-07	1.23792e-08	1.94142e-11	4.19373e-12	1.25686e-14	1.66989e-06	3.12302e-07	1.60542e-06
7.63317e-08	4.55395e-07	2.12901e-06	3.10791e-07	55.56	4.81711e-07	1.37451e-08	2.48846e-11	5.74147e-12	1.39556e-14	1.85381e-06	3.47421e-07	1.78157e-06
8.39314e-08	5.01026e-07	2.34004e-06	3.42005e-07	55.56	5.29696e-07	1.51102e-08	3.10787e-11	7.6286e-12	1.53417e-14	2.03751e-06	3.82717e-07	1.95729e-06
9.1531e-08	5.46739e-07	2.55079e-06	3.73297e-07	55.56	5.7769e-07	1.64742e-08	3.80026e-11	9.88822e-12	1.67268e-14	2.22096e-06	4.18207e-07	2.13254e-06
9.91307e-08	5.92541e-07	2.76124e-06	4.04672e-07	55.56	6.25691e-07	1.78372e-08	4.56625e-11	1.25533e-11	1.81109e-14	2.40414e-06	4.53905e-07	2.30729e-06
1.0673e-07	6.38437e-07	2.97136e-06	4.36138e-07	55.56	6.73702e-07	1.91991e-08	5.40645e-11	1.56565e-11	1.94939e-14	2.58702e-06	4.89826e-07	2.48148e-06
1.19369e-07	7.14993e-07	3.32003e-06	4.88685e-07	55.56	7.53568e-07	2.14611e-08	6.96991e-11	2.18752e-11	2.17913e-14	2.89048e-06	5.50098e-07	2.76986e-06
1.32007e-07	7.9186e-07	3.66761e-06	5.41532e-07	55.56	8.33464e-07	2.37194e-08	8.7437e-11	2.95435e-11	2.4085e-14	3.19297e-06	6.11093e-07	3.05643e-06
1.44646e-07	8.69067e-07	4.01399e-06	5.94708e-07	55.56	9.13394e-07	2.59734e-08	1.07313e-10	3.88072e-11	2.63748e-14	3.49441e-06	6.72871e-07	3.34101e-06
1.57284e-07	9.46642e-07	4.35905e-06	6.48244e-07	55.56	9.93362e-07	2.82229e-08	1.29366e-10	4.98104e-11	2.86604e-14	3.79471e-06	7.3549e-07	3.62343e-06
1.69923e-07	1.02461e-06	4.70268e-06	7.02168e-07	55.56	1.07337e-06	3.04675e-08	1.53636e-10	6.26943e-11	3.09414e-14	4.09377e-06	7.99003e-07	3.90352e-06
1.92059e-07	1.1622e-06	5.30071e-06	7.97634e-07	55.56	1.2136e-06	3.43859e-08	2.01619e-10	9.02084e-11	3.49245e-14	4.61431e-06	9.12545e-07	4.38797e-06
2.14195e-07	1.3012e-06	5.89337e-06	8.94528e-07	55.56	1.35399e-06	3.82862e-08	2.56784e-10	1.24642e-10	3.88912e-14	5.13031e-06	1.02921e-06	4.8639e-06
2.36331e-07	1.44172e-06	6.48001e-06	9.92991e-07	55.56	1.49453e-06	4.21666e-08	3.19394e-10	1.66693e-10	4.28399e-14	5.64134e-06	1.14918e-06	5.33051e-06
2.58466e-07	1.58387e-06	7.06003e-06	1.09316e-06	55.56	1.63526e-06	4.60252e-08	3.8972e-10	2.17029e-10	4.67693e-14	6.14698e-06	1.27261e-06	5.78703e-06
2.80602e-07	1.72772e-06	7.63281e-06	1.19517e-06	55.56	1.77617e-06	4.98605e-08	4.68034e-10	2.76286e-10	5.06781e-14	6.64684e-06	1.39958e-06	6.23276e-06
3.10567e-07	1.92528e-06	8.39559e-06	1.33639e-06	55.56	1.96726e-06	5.50124e-08	5.87253e-10	3.71779e-10	5.59346e-14	7.31365e-06	1.57719e-06	6.81781e-06
3.40533e-07	2.12619e-06	9.14255e-06	1.48147e-06	55.56	2.15875e-06	6.0115e-08	7.22246e-10	4.86108e-10	6.11487e-14	7.96839e-06	1.76135e-06	7.38048e-06
3.70498e-07	2.33052e-06	9.87232e-06	1.63067e-06	55.56	2.35067e-06	6.5165e-08	8.73601e-10	6.20541e-10	6.6318e-14	8.61034e-06	1.95189e-06	7.91955e-06
4.00463e-07	2.53824e-06	1.05835e-05	1.7842e-06	55.56	2.54304e-06	7.01594e-08	1.04182e-09	7.7622e-10	7.14406e-14	9.23889e-06	2.14849e-06	8.43401e-06
4.30428e-07	2.74932e-06	1.1275e-05	1.94225e-06	55.56	2.7359e-06	7.50956e-08	1.22732e-09	9.54164e-10	7.65148e-14	9.8535e-06	2.35071e-06	8.92304e-06
4.60393e-07	2.96362e-06	1.19455e-05	2.10499e-06	55.56	2.92925e-06	7.99712e-08	1.4304e-09	1.15526e-09	8.15386e-14	1.04538e-05	2.55799e-06	9.38606e-06
4.90359e-07	3.181e-06	1.2594e-05	2.27254e-06	55.56	3.12311e-06	8.47842e-08	1.65125e-09	1.38029e-09	8.65125e-14	1.10394e-05	2.76967e-06	9.82266e-06
5.20324e-07	3.40123e-06	1.32196e-05	2.44502e-06	55.56	3.31751e-06	8.95331e-08	1.88989e-09	1.6299e-09	9.14295e-14	1.161e-05	2.98502e-06	1.02326e-05
5.50289e-07	3.62406e-06	1.38214e-05	2.6225e-06	55.56	3.51244e-06	9.42163e-08	2.14627e-09	1.90462e-09	9.63078e-14	1.21656e-05	3.20326e-06	1.0616e-05
5.80254e-07	3.8492e-06	1.43988e-05	2.80502e-06	55.56	3.70793e-06	9.8833e-08	2.42015e-09	2.20487e-09	1.01086e-13	1.27061e-05	3.42356e-06	1.09729e-05
6.10219e-07	4.07631e-06	1.49513e-05	2.9926e-06	55.56	3.90399e-06	1.03382e-07	2.71122e-09	2.531e-09	1.05954e-13	1.32314e-05	3.64509e-06	1.13035e-05
6.40184e-07	4.30505e-06	1.54785e-05	3.18524e-06	55.56	4.10061e-06	1.07864e-07	3.019e-09	2.8832e-09	1.10316e-13	1.37416e-05	3.86701e-06	1.16085e-05
6.7015e-07	4.53505e-06	1.59801e-05	3.38291e-06	55.56	4.29782e-06	1.12277e-07	3.34296e-09	3.26164e-09	1.15033e-13	1.42369e-05	4.0885e-06	1.18883e-05
7.00115e-07	4.7659e-06	1.6456e-05	3.58556e-06	55.56	4.49561e-06	1.16622e-07	3.68245e-09	3.66635e-09	1.19756e-13	1.47175e-05	4.30877e-06	1.21436e-05
7.3008e-07	4.99722e-06	1.69063e-05	3.79313e-06	55.56	4.69399e-06	1.20899e-07	4.03674e-09	4.09733e-09	1.24131e-13	1.51835e-05	4.52707e-06	1.23752e-05
7.60045e-07	5.22859e-06	1.73311e-05	4.00553e-06	55.56	4.89297e-06	1.25108e-07	4.40505e-09	4.55447e-09	1.2884e-13	1.56353e-05	4.7427e-06	1.2584e-05
7.9001e-07	5.45961e-06	1.77307e-05	4.22265e-06	55.56	5.09254e-06	1.2925e-07	4.78653e-09	5.03764e-09	1.33269e-13	1.60732e-05	4.95503e-06	1.27709e-05
8.19976e-07	5.68989e-06	1.81055e-05	4.44438e-06	55.56	5.29272e-06	1.33326e-07	5.18034e-09	5.54664e-09	1.37642e-13	1.64975e-05	5.16349e-06	1.29369e-05
8.49941e-07	5.91904e-06	1.84561e-05	4.67059e-06	55.56	5.4935e-06	1.37336e-07	5.58557e-09	6.08121e-09	1.41961e-13	1.69086e-05	5.36756e-06	1.30829e-05
8.79906e-07	6.14667e-06	1.87829e-05	4.90114e-06	55.56	5.69488e-06	1.41282e-07	6.00135e-09	6.64108e-09	1.46226e-13	1.73069e-05	5.56681e-06	1.32101e-05
9.09871e-07	6.37244e-06	1.90868e-05	5.13589e-06	55.56	5.89687e-06	1.45164e-07	6.42679e-09	7.22591e-09	1.50438e-13	1.76927e-05	5.76087e-06	1.33195e-05
9.53057e-07	6.69385e-06	1.94858e-05	5.48127e-06	55.56	6.18905e-06	1.50649e-07	7.05519e-09	8.11198e-09	1.56414e-13	1.82278e-05	6.03081e-06	1.3448e-05
9.96243e-07	7.00973e-06	1.98411e-05	5.83457e-06	55.56	6.48249e-06	1.56008e-07	7.69935e-09	9.04804e-09	1.62283e-13	1.8739e-05	6.28866e-06	1.35448e-05
1.03943e-06	7.31923e-06	2.01553e-05	6.19528e-06	55.56	6.77719e-06	1.61245e-07	8.35694e-09	1.00329e-08	1.68044e-13	1.92278e-05	6.53398e-06	1.3613e-05
1.08261e-06	7.62162e-06	2.04311e-05	6.56292e-06	55.56	7.07315e-06	1.66363e-07	9.02577e-09	1.10652e-08	1.73702e-13	1.96953e-05	6.76657e-06	1.36555e-05
1.1258e-06	7.91626e-06	2.06713e-05	6.93698e-06	55.56	7.37037e-06	1.71368e-07	9.70387e-09	1.21438e-08	1.79258e-13	2.01426e-05	6.98638e-06	1.36752e-05
1.16899e-06	8.20262e-06	2.08788e-05	7.31697e-06	55.56	7.66884e-06	1.76262e-07	1.03895e-08	1.32673e-08	1.84715e-13	2.05711e-05	7.19356e-06	1.36748e-05
1.236e-06	8.6296e-06	2.11422e-05	7.91727e-06	55.56	8.13447e-06	1.8365e-07	1.14647e-08	1.50966e-08	1.92992e-13	2.1201e-05	7.49072e-06	1.364e-05
1.30302e-06	9.03446e-06	2.13432e-05	8.52901e-06	55.56	8.60307e-06	1.90797e-07	1.25493e-08	1.7026e-08	2.01046e-13	2.17918e-05	7.7596e-06	1.3571e-05
1.37003e-06	9.41653e-06	2.14909e-05	9.15059e-06	55.56	9.07459e-06	1.9772e-07	1.36397e-08	1.90507e-08	2.08889e-13	2.23471e-05	8.00203e-06	1.34752e-05
1.43705e-06	9.77553e-06	2.15937e-05	9.78055e-06	55.5599	9.54899e-06	2.04433e-07	1.47327e-08	2.11662e-08	2.1653e-13	2.28701e-05	8.2201e-06	1.33588e-05
1.50406e-06	1.01116e-05	2.16591e-05	1.04176e-05	55.5599	1.00262e-05	2.10948e-07	1.58264e-08	2.3368e-08	2.23981e-13	2.33637e-05	8.41594e-06	1.32273e-05
1.57108e-06	1.0425e-05	2.16938e-05	1.10604e-05	55.5599	1.05061e-05	2.17279e-07	1.69193e-08	2.5652e-08	2.31251e-13	2.38305e-05	8.5917e-06	1.30852e-05
1.65787e-06	1.07984e-05	2.17023e-05	1.19e-05	55.5599	1.11316e-05	2.25225e-07	1.83318e-08	2.87254e-08	2.40417e-13	2.4399e-05	8.79281e-06	1.28911e-05
1.74466e-06	1.11366e-05	2.16793e-05	1.27456e-05	55.5599	1.17614e-05	2.32906e-07	1.97402e-08	3.19217e-08	2.49321e-13	2.49307e-05	8.96784e-06	1.26917e-05
1.83145e-06	1.14416e-05	2.16333e-05	1.35956e-05	55.5599	1.23952e-05	2.40345e-07	2.11442e-08	3.52331e-08	2.57984e-13	2.54296e-05	9.12051e-06	1.24916e-05
1.91823e-06	1.17155e-05	2.1571e-05	1.44485e-05	55.5599	1.30328e-05	2.47563e-07	2.25439e-08	3.86525e-08	2.66425e-13	2.58988e-05	9.25413e-06	1.22944e-05
2.00502e-06	1.19606e-05	2.14979e-05	1.53032e-05	55.5599	1.3674e-05	2.54578e-07	2.39399e-08	4.21733e-08	2.74664e-13	2.63411e-05	9.37156e-06	1.21024e-05
2.09181e-06	1.21791e-05	2.14179e-05	1.61588e-05	55.5599	1.43185e-05	2.61408e-07	2.53325e-08	4.57892e-08	2.82718e-13	2.6759e-05	9.47528e-06	1.19173e-05
2.1786e-06	1.23732e-05	2.13342e-05	1.70144e-05	55.5599	1.4966e-05	2.68069e-07	2.67228e-08	4.94943e-08	2.90602e-13	2.71545e-05	9.5674e-06	1.17401e-05
2.26539e-06	1.25449e-05	2.12492e-05	1.78694e-05	55.5599	1.56162e-05	2.74574e-07	2.81114e-08	5.32833e-08	2.98333e-13	2.75295e-05	9.6497e-06	1.15714e-05
2.35218e-06	1.26962e-05	2.11646e-05	1.87232e-05	55.5599	1.6269e-05	2.80937e-07	2.94991e-08	5.71511e-08	3.05923e-13	2.78856e-05	9.72369e-06	1.14114e-05
2.44827e-06	1.28422e-05	2.10728e-05	1.96667e-05	55.5599	1.69943e-05	2.87831e-07	3.10348e-08	6.15196e-08	3.14177e-13	2.82597e-05	9.79742e-06	1.12443e-05
2.54435e-06	1.29679e-05	2.09841e-05	2.06077e-05	55.5599	1.77219e-05	2.94581e-07	3.25711e-08	6.5973e-08	3.22293e-13	2.86142e-05	9.86395e-06	1.10875e-05
2.64044e-06	1.30752e-05	2.08991e-05	2.1546e-05	55.5599	1.84516e-05	3.012e-07	3.41082e-08	7.05059e-08	3.30277e-13	2.89507e-05	9.92444e-06	1.09406e-05
2.73653e-06	1.31662e-05	2.08183e-05	2.24812e-05	55.5599	1.9183e-05	3.07701e-07	3.56465e-08	7.51133e-08	3.38147e-13	2.92706e-05	9.97986e-06	1.08028e-05
2.83262e-06	1.32426e-05	2.07419e-05	2.34131e-05	55.5599	1.99157e-05	3.14096e-07	3.71866e-08	7.97907e-08	3.45925e-13	2.95752e-05	1.0031e-05	1.06737e-05
2.92871e-06	1.3306e-05	2.06698e-05	2.43415e-05	55.5599	2.06496e-05	3.20395e-07	3.87288e-08	8.45339e-08	3.53595e-13	2.98656e-05	1.00785e-05	1.05526e-05
3.0248e-06	1.3358e-05	2.0602e-05	2.52662e-05	55.5599	2.13842e-05	3.26607e-07	4.0273e-08	8.93391e-08	3.61181e-13	3.0143e-05	1.0123e-05	1.04387e-05
3.12089e-06	1.33996e-05	2.05382e-05	2.61872e-05	55.5599	2.21193e-05	3.3274e-07	4.18193e-08	9.4203e-08	3.68727e-13	3.04083e-05	1.01648e-05	1.03316e-05
3.21698e-06	1.34322e-05	2.04782e-05	2.71044e-05	55.5599	2.28548e-05	3.38804e-07	4.33681e-08	9.91225e-08	3.76161e-13	3.06623e-05	1.02043e-05	1.02306e-05
3.32601e-06	1.34595e-05	2.04145e-05	2.81404e-05	55.5599	2.36893e-05	3.45608e-07	4.51282e-08	1.04769e-07	3.8453e-13	3.09381e-05	1.02467e-05	1.01227e-05
3.43504e-06	1.34777e-05	2.03551e-05	2.91713e-05	55.5599	2.45236e-05	3.5234e-07	4.68908e-08	1.10479e-07	3.9285e-13	3.12016e-05	1.0287e-05	1.00212e-05
3.54407e-06	1.34882e-05	2.02995e-05	3.01972e-05	55.5599	2.53574e-05	3.59008e-07	4.8656e-08	1.16251e-07	4.01101e-13	3.14538e-05	1.03253e-05	9.92551e-06
3.65311e-06	1.34919e-05	2.02475e-05	3.12179e-05	55.5599	2.61905e-05	3.65619e-07	5.04236e-08	1.22081e-07	4.09299e-13	3.16957e-05	1.0362e-05	9.83501e-06
3.76214e-06	1.34897e-05	2.01986e-05	3.22335e-05	55.5599	2.70226e-05	3.72182e-07	5.21933e-08	1.27968e-07	4.17451e-13	3.1928e-05	1.03973e-05	9.74917e-06
3.95078e-06	1.34746e-05	2.01208e-05	3.39787e-05	55.5599	2.84594e-05	3.83436e-07	5.52596e-08	1.38281e-07	4.31456e-13	3.23096e-05	1.04553e-05	9.61027e-06
4.13942e-06	1.34477e-05	2.00502e-05	3.57089e-05	55.5599	2.98918e-05	3.94586e-07	5.83303e-08	1.48748e-07	4.45362e-13	3.26683e-05	1.051e-05	9.48182e-06
4.32806e-06	1.34121e-05	1.99856e-05	3.74242e-05	55.5599	3.13192e-05	4.05653e-07	6.14043e-08	1.59363e-07	4.59186e-13	3.30071e-05	1.0562e-05	9.36214e-06
4.5167e-06	1.33699e-05	1.9926e-05	3.91251e-05	55.5599	3.2741e-05	4.16657e-07	6.44805e-08	1.70122e-07	4.72948e-13	3.33284e-05	1.06117e-05	9.24989e-06
4.70534e-06	1.33228e-05	1.98708e-05	4.08117e-05	55.5599	3.41569e-05	4.2761e-07	6.7558e-08	1.81022e-07	4.86659e-13	3.36343e-05	1.06592e-05	9.14398e-06
4.92787e-06	1.32628e-05	1.98102e-05	4.27835e-05	55.5599	3.5819e-05	4.40485e-07	7.1189e-08	1.94059e-07	5.02785e-13	3.39777e-05	1.0713e-05	9.02599e-06
5.15041e-06	1.31998e-05	1.97539e-05	4.47366e-05	55.5599	3.74721e-05	4.53323e-07	7.48194e-08	2.07289e-07	5.18874e-13	3.43045e-05	1.07646e-05	8.91445e-06
5.37294e-06	1.31349e-05	1.97011e-05	4.66715e-05	55.5599	3.91158e-05	4.66137e-07	7.84482e-08	2.20712e-07	5.34939e-13	3.46166e-05	1.08142e-05	8.80847e-06
5.59547e-06	1.30692e-05	1.96514e-05	4.85889e-05	55.5599	4.07502e-05	4.78939e-07	8.20748e-08	2.34327e-07	5.50988e-13	3.49157e-05	1.0862e-05	8.70733e-06
5.818e-06	1.30035e-05	1.96043e-05	5.04894e-05	55.5599	4.23752e-05	4.91735e-07	8.56982e-08	2.48136e-07	5.67033e-13	3.52032e-05	1.09081e-05	8.61048e-06
6.04054e-06	1.29381e-05	1.95595e-05	5.23734e-05	55.5599	4.39908e-05	5.04534e-07	8.93182e-08	2.62142e-07	5.83079e-13	3.548e-05	1.09528e-05	8.51745e-06
6.26307e-06	1.28736e-05	1.95168e-05	5.42416e-05	55.5599	4.55971e-05	5.1734e-07	9.29343e-08	2.76345e-07	5.99133e-13	3.57473e-05	1.0996e-05	8.42786e-06
6.4856e-06	1.28101e-05	1.9476e-05	5.60946e-05	55.5599	4.71942e-05	5.30159e-07	9.6546e-08	2.90748e-07	6.152e-13	3.60057e-05	1.1038e-05	8.34142e-06
6.76027e-06	1.27335e-05	1.94278e-05	5.83613e-05	55.5599	4.91531e-05	5.46004e-07	1.00997e-07	3.08804e-07	6.3506e-13	3.63134e-05	1.10882e-05	8.23866e-06
7.03494e-06	1.26591e-05	1.9382e-05	6.06065e-05	55.5598	5.10985e-05	5.6188e-07	1.05441e-07	3.27171e-07	6.54954e-13	3.66097e-05	1.11366e-05	8.13991e-06
7.30961e-06	1.25869e-05	1.93382e-05	6.28309e-05	55.5598	5.30307e-05	5.77793e-07	1.09877e-07	3.45852e-07	6.7489e-13	3.68955e-05	1.11835e-05	8.04481e-06
7.58428e-06	1.25169e-05	1.92963e-05	6.50354e-05	55.5598	5.49501e-05	5.93747e-07	1.14304e-07	3.64851e-07	6.94875e-13	3.71715e-05	1.12289e-05	7.9531e-06
7.85895e-06	1.24493e-05	1.92562e-05	6.72209e-05	55.5598	5.68569e-05	6.09745e-07	1.18723e-07	3.84169e-07	7.14913e-13	3.74384e-05	1.12729e-05	7.86454e-06
8.30895e-06	1.23432e-05	1.91939e-05	7.07619e-05	55.5598	5.99546e-05	6.36061e-07	1.25943e-07	4.16517e-07	7.47866e-13	3.78574e-05	1.13422e-05	7.7257e-06
8.75894e-06	1.22428e-05	1.91355e-05	7.42566e-05	55.5598	6.30208e-05	6.62517e-07	1.33139e-07	4.49739e-07	7.80989e-13	3.82556e-05	1.14084e-05	7.59396e-06
9.20893e-06	1.21477e-05	1.90806e-05	7.77077e-05	55.5598	6.60568e-05	6.89124e-07	1.40309e-07	4.83845e-07	8.14296e-13	3.86348e-05	1.14716e-05	7.46869e-06
9.65892e-06	1.20575e-05	1.90289e-05	8.11177e-05	55.5598	6.90639e-05	7.15889e-07	1.47455e-07	5.18838e-07	8.47796e-13	3.89965e-05	1.15321e-05	7.34932e-06
1.01089e-05	1.19718e-05	1.89801e-05	8.44887e-05	55.5598	7.20431e-05	7.42818e-07	1.54575e-07	5.54724e-07	8.81499e-13	3.9342e-05	1.15902e-05	7.23537e-06
1.07804e-05	1.18516e-05	1.89123e-05	8.94512e-05	55.5598	7.64391e-05	7.8332e-07	1.65151e-07	6.09941e-07	9.32181e-13	3.98301e-05	1.16726e-05	7.07451e-06
1.14519e-05	1.17397e-05	1.88497e-05	9.43375e-05	55.5598	8.07786e-05	8.24212e-07	1.75669e-07	6.67158e-07	9.83344e-13	4.02884e-05	1.17504e-05	6.92358e-06
1.21234e-05	1.1635e-05	1.87918e-05	9.91531e-05	55.5598	8.50644e-05	8.655e-07	1.8613e-07	7.26378e-07	1.035e-12	4.07197e-05	1.18241e-05	6.78155e-06
1.27949e-05	1.15368e-05	1.87382e-05	0.000103903	55.5598	8.9299e-05	9.07188e-07	1.96532e-07	7.87601e-07	1.08715e-12	4.11265e-05	1.18941e-05	6.64757e-06
1.34664e-05	1.14443e-05	1.86884e-05	0.00010859	55.5598	9.34848e-05	9.49277e-07	2.06878e-07	8.50821e-07	1.13979e-12	4.15111e-05	1.19607e-05	6.52086e-06
1.43904e-05	1.13253e-05	1.86255e-05	0.000114947	55.5597	9.91692e-05	1.00785e-06	2.21022e-07	9.4108e-07	1.21305e-12	4.20075e-05	1.20473e-05	6.3572e-06
1.53145e-05	1.12147e-05	1.85684e-05	0.000121201	55.5597	0.00010477	1.06718e-06	2.3506e-07	1.03509e-06	1.28723e-12	4.24697e-05	1.21287e-05	6.20463e-06
1.62386e-05	1.11114e-05	1.85165e-05	0.000127362	55.5597	0.000110292	1.12724e-06	2.48993e-07	1.13284e-06	1.36232e-12	4.29012e-05	1.22055e-05	6.06192e-06
1.71627e-05	1.10145e-05	1.84691e-05	0.000133434	55.5597	0.000115739	1.18802e-06	2.62824e-07	1.23428e-06	1.4383e-12	4.33052e-05	1.22782e-05	5.92803e-06
1.80868e-05	1.09232e-05	1.84257e-05	0.000139424	55.5597	0.000121115	1.24951e-06	2.76555e-07	1.33939e-06	1.51514e-12	4.36842e-05	1.23471e-05	5.80208e-06
1.92624e-05	1.08141e-05	1.83759e-05	0.000146934	55.5597	0.000127856	1.32873e-06	2.9388e-07	1.47836e-06	1.61412e-12	4.41342e-05	1.243e-05	5.65208e-06
2.0438e-05	1.07119e-05	1.83314e-05	0.000154328	55.5597	0.000134493	1.40903e-06	3.11051e-07	1.62314e-06	1.71441e-12	4.45516e-05	1.2508e-05	5.51236e-06
2.16137e-05	1.06157e-05	1.82915e-05	0.000161613	55.5597	0.000141031	1.49036e-06	3.2807e-07	1.77364e-06	1.81595e-12	4.49399e-05	1.25817e-05	5.38179e-06
2.27893e-05	1.05248e-05	1.82558e-05	0.000168798	55.5596	0.000147475	1.57268e-06	3.44941e-07	1.9298e-06	1.91869e-12	4.53021e-05	1.26515e-05	5.25938e-06
2.3965e-05	1.04384e-05	1.82239e-05	0.000175887	55.5596	0.00015383	1.65596e-06	3.61668e-07	2.09151e-06	2.02259e-12	4.56405e-05	1.27179e-05	5.14428e-06
2.5457e-05	1.03346e-05	1.81881e-05	0.000184755	55.5596	0.00016177	1.76297e-06	3.82696e-07	2.30461e-06	2.15603e-12	4.60395e-05	1.27977e-05	5.0077e-06
2.6949e-05	1.02364e-05	1.81571e-05	0.000193489	55.5596	0.00016958	1.87138e-06	4.03505e-07	2.52637e-06	2.29114e-12	4.64077e-05	1.2873e-05	4.88059e-06
2.84409e-05	1.01431e-05	1.81304e-05	0.000202096	55.5596	0.000177265	1.98112e-06	4.24103e-07	2.75661e-06	2.42783e-12	4.67484e-05	1.29444e-05	4.7619e-06
2.99329e-05	1.0054e-05	1.81075e-05	0.000210584	55.5596	0.000184831	2.09213e-06	4.44495e-07	2.99518e-06	2.56601e-12	4.70643e-05	1.30123e-05	4.65073e-06
3.14249e-05	9.96856e-06	1.80879e-05	0.00021896	55.5595	0.000192284	2.20434e-06	4.64688e-07	3.24192e-06	2.7056e-12	4.7358e-05	1.30769e-05	4.54634e-06
3.30809e-05	9.87755e-06	1.80698e-05	0.000228132	55.5595	0.000200427	2.33021e-06	4.86874e-07	3.52513e-06	2.86208e-12	4.76602e-05	1.31454e-05	4.43761e-06
3.47368e-05	9.79003e-06	1.80551e-05	0.00023718	55.5595	0.000208442	2.4574e-06	5.08828e-07	3.81801e-06	3.02011e-12	4.794e-05	1.32106e-05	4.33565e-06
3.63928e-05	9.70559e-06	1.80434e-05	0.00024611	55.5595	0.000216333	2.58585e-06	5.30559e-07	4.12035e-06	3.17956e-12	4.81995e-05	1.32731e-05	4.23981e-06
3.80487e-05	9.62386e-06	1.80345e-05	0.000254928	55.5595	0.000224105	2.71547e-06	5.52069e-07	4.43196e-06	3.34041e-12	4.84405e-05	1.33329e-05	4.14945e-06
3.83769e-05	9.60795e-06	1.8033e-05	0.000256663	55.5595	0.000225632	2.7413e-06	5.56309e-07	4.49481e-06	3.37241e-12	4.84862e-05	1.33445e-05	4.13217e-06
3.87051e-05	9.59214e-06	1.80316e-05	0.000258393	55.5595	0.000227154	2.76716e-06	5.60539e-07	4.55801e-06	3.40449e-12	4.85312e-05	1.3356e-05	4.11509e-06
3.90333e-05	9.57642e-06	1.80303e-05	0.00026012	55.5595	0.000228672	2.79307e-06	5.64761e-07	4.62157e-06	3.43662e-12	4.85756e-05	1.33674e-05	4.09819e-06
3.93615e-05	9.56078e-06	1.80292e-05	0.000261842	55.5595	0.000230185	2.81903e-06	5.68974e-07	4.68548e-06	3.46879e-12	4.86194e-05	1.33787e-05	4.08147e-06
4.00179e-05	9.52976e-06	1.8027e-05	0.000265275	55.5595	0.000233199	2.87106e-06	5.77377e-07	4.81435e-06	3.53328e-12	4.87051e-05	1.34011e-05	4.04857e-06
4.06742e-05	9.49907e-06	1.80253e-05	0.000268692	55.5594	0.000236196	2.92325e-06	5.85748e-07	4.94461e-06	3.59795e-12	4.87885e-05	1.34231e-05	4.01639e-06
4.13306e-05	9.4687e-06	1.80239e-05	0.000272093	55.5594	0.000239175	2.97561e-06	5.94086e-07	5.07627e-06	3.66281e-12	4.88695e-05	1.34449e-05	3.98488e-06
4.23201e-05	9.42348e-06	1.80223e-05	0.000277192	55.5594	0.000243635	3.05483e-06	6.06597e-07	5.27733e-06	3.76092e-12	4.89875e-05	1.34771e-05	3.93863e-06
4.33096e-05	9.3789e-06	1.80215e-05	0.000282256	55.5594	0.000248058	3.1344e-06	6.19037e-07	5.4815e-06	3.85941e-12	4.91007e-05	1.35086e-05	3.89382e-06
4.42991e-05	9.33492e-06	1.80213e-05	0.000287286	55.5594	0.000252444	3.2143e-06	6.31406e-07	5.68873e-06	3.9583e-12	4.92092e-05	1.35395e-05	3.85035e-06
4.52885e-05	9.2915e-06	1.80217e-05	0.000292284	55.5594	0.000256794	3.29452e-06	6.43708e-07	5.89899e-06	4.05754e-12	4.93135e-05	1.35699e-05	3.80817e-06
4.64255e-05	9.24226e-06	1.8023e-05	0.000297988	55.5594	0.000261749	3.38708e-06	6.57761e-07	6.1443e-06	4.172e-12	4.94281e-05	1.3604e-05	3.76122e-06
4.75625e-05	9.19368e-06	1.8025e-05	0.000303651	55.5594	0.000266658	3.48005e-06	6.71726e-07	6.39352e-06	4.28691e-12	4.95375e-05	1.36374e-05	3.71581e-06
4.86995e-05	9.14571e-06	1.80277e-05	0.000309273	55.5594	0.000271522	3.57339e-06	6.85604e-07	6.64663e-06	4.40225e-12	4.96419e-05	1.36702e-05	3.67185e-06
5.02817e-05	9.07994e-06	1.80325e-05	0.000317032	55.5594	0.000278218	3.7039e-06	7.04774e-07	7.00522e-06	4.56345e-12	4.97794e-05	1.37148e-05	3.61298e-06
5.18639e-05	9.0152e-06	1.80386e-05	0.000324717	55.5593	0.00028483	3.83509e-06	7.23782e-07	7.37115e-06	4.7254e-12	4.99084e-05	1.37582e-05	3.55664e-06
5.34461e-05	8.9514e-06	1.80458e-05	0.000332331	55.5593	0.000291361	3.96693e-06	7.4263e-07	7.74429e-06	4.8881e-12	5.00294e-05	1.38006e-05	3.50257e-06
5.46203e-05	8.90462e-06	1.80518e-05	0.000337936	55.5593	0.000296157	4.06517e-06	7.56519e-07	8.02584e-06	5.00927e-12	5.01144e-05	1.38314e-05	3.46388e-06
5.57945e-05	8.8583e-06	1.80583e-05	0.000343504	55.5593	0.00030091	4.16374e-06	7.70324e-07	8.31128e-06	5.1308e-12	5.01954e-05	1.38616e-05	3.42635e-06
5.69688e-05	8.81242e-06	1.80654e-05	0.000349036	55.5593	0.000305621	4.26262e-06	7.84044e-07	8.60057e-06	5.2527e-12	5.02727e-05	1.38914e-05	3.38991e-06
5.8143e-05	8.76695e-06	1.80729e-05	0.000354531	55.5593	0.000310291	4.36181e-06	7.97683e-07	8.89368e-06	5.37494e-12	5.03464e-05	1.39207e-05	3.35449e-06
5.94668e-05	8.71616e-06	1.8082e-05	0.000360684	55.5593	0.000315506	4.47398e-06	8.12963e-07	9.22869e-06	5.51313e-12	5.04254e-05	1.39532e-05	3.31577e-06
6.07907e-05	8.66584e-06	1.80916e-05	0.000366794	55.5593	0.000320671	4.5865e-06	8.2814e-07	9.56846e-06	5.65173e-12	5.05003e-05	1.39852e-05	3.27824e-06
6.21145e-05	8.61597e-06	1.81017e-05	0.00037286	55.5593	0.000325785	4.69937e-06	8.43217e-07	9.91296e-06	5.79071e-12	5.05713e-05	1.40166e-05	3.24186e-06
6.34383e-05	8.56654e-06	1.81124e-05	0.000378884	55.5592	0.00033085	4.81257e-06	8.58196e-07	1.02622e-05	5.93006e-12	5.06385e-05	1.40476e-05	3.20657e-06
6.55493e-05	8.48855e-06	1.81303e-05	0.000388405	55.5592	0.000338827	4.99371e-06	8.8188e-07	1.08286e-05	6.153e-12	5.07383e-05	1.4096e-05	3.15242e-06
6.76603e-05	8.41153e-06	1.81494e-05	0.000397824	55.5592	0.000346683	5.17561e-06	9.0532e-07	1.14067e-05	6.37679e-12	5.08297e-05	1.41433e-05	3.10073e-06
6.97713e-05	8.33543e-06	1.81695e-05	0.000407144	55.5592	0.000354422	5.35822e-06	9.28523e-07	1.19964e-05	6.60139e-12	5.09131e-05	1.41896e-05	3.05131e-06
7.18823e-05	8.26019e-06	1.81905e-05	0.000416368	55.5592	0.000362047	5.54148e-06	9.51493e-07	1.25975e-05	6.82675e-12	5.09892e-05	1.4235e-05	3.00402e-06
7.51589e-05	8.14501e-06	1.82248e-05	0.000430501	55.5591	0.00037366	5.82716e-06	9.86694e-07	1.35528e-05	7.17795e-12	5.10939e-05	1.43036e-05	2.93451e-06
7.84356e-05	8.03167e-06	1.82611e-05	0.000444417	55.5591	0.000385013	6.1142e-06	1.02136e-06	1.45351e-05	7.53075e-12	5.11836e-05	1.43704e-05	2.8693e-06
8.17123e-05	7.92004e-06	1.82989e-05	0.000458125	55.5591	0.000396113	6.40246e-06	1.0555e-06	1.55438e-05	7.88502e-12	5.12597e-05	1.44354e-05	2.80801e-06
8.4989e-05	7.81006e-06	1.83383e-05	0.000471633	55.5591	0.000406967	6.69183e-06	1.08913e-06	1.65787e-05	8.24065e-12	5.13233e-05	1.44988e-05	2.75027e-06
8.82657e-05	7.70164e-06	1.83789e-05	0.000484948	55.559	0.000417584	6.9822e-06	1.12227e-06	1.76396e-05	8.59752e-12	5.13757e-05	1.45609e-05	2.69578e-06
9.39855e-05	7.51595e-06	1.84526e-05	0.000507747	55.559	0.000435566	7.49119e-06	1.17895e-06	1.95528e-05	9.22323e-12	5.14428e-05	1.4666e-05	2.6076e-06
9.97054e-05	7.33464e-06	1.85292e-05	0.000530009	55.559	0.000452875	8.00248e-06	1.2342e-06	2.1543e-05	9.85205e-12	5.14825e-05	1.47678e-05	2.52721e-06
0.000105425	7.15755e-06	1.86083e-05	0.000551765	55.5589	0.000469541	8.51566e-06	1.28808e-06	2.36094e-05	1.04836e-11	5.14984e-05	1.48666e-05	2.45358e-06
0.000111145	6.98458e-06	1.86893e-05	0.000573041	55.5589	0.000485592	9.03035e-06	1.34062e-06	2.57509e-05	1.11176e-11	5.14933e-05	1.49628e-05	2.38588e-06
0.000116865	6.81566e-06	1.87719e-05	0.00059386	55.5589	0.00050105	9.54624e-06	1.39188e-06	2.79667e-05	1.17536e-11	5.14698e-05	1.50567e-05	2.32338e-06
0.000122585	6.65076e-06	1.88559e-05	0.000614246	55.5588	0.00051594	1.0063e-05	1.44188e-06	3.02562e-05	1.23915e-11	5.14299e-05	1.51485e-05	2.2655e-06
0.000127175	6.52129e-06	1.8924e-05	0.000630306	55.5588	0.000527493	1.04782e-05	1.48113e-06	3.21463e-05	1.29046e-11	5.13872e-05	1.52208e-05	2.22202e-06
0.000131766	6.39436e-06	1.89927e-05	0.000646111	55.5588	0.000538705	1.08937e-05	1.51961e-06	3.40829e-05	1.34185e-11	5.1336e-05	1.52921e-05	2.18095e-06
0.000136356	6.26998e-06	1.90618e-05	0.000661669	55.5587	0.000549584	1.13093e-05	1.55734e-06	3.60656e-05	1.39332e-11	5.12769e-05	1.53624e-05	2.14209e-06
0.000140947	6.14812e-06	1.91313e-05	0.000676989	55.5587	0.000560141	1.1725e-05	1.59434e-06	3.80938e-05	1.44486e-11	5.12105e-05	1.54317e-05	2.10525e-06
0.000145537	6.02879e-06	1.92011e-05	0.000692079	55.5587	0.000570384	1.21406e-05	1.63062e-06	4.01672e-05	1.49645e-11	5.11374e-05	1.55002e-05	2.07028e-06
0.000150128	5.91196e-06	1.92711e-05	0.000706949	55.5587	0.000580323	1.2556e-05	1.66619e-06	4.22853e-05	1.54807e-11	5.10582e-05	1.55679e-05	2.03703e-06
0.000154718	5.79763e-06	1.93412e-05	0.000721604	55.5586	0.000589966	1.29711e-05	1.70108e-06	4.44475e-05	1.59973e-11	5.09734e-05	1.56348e-05	2.00537e-06
0.000159309	5.68579e-06	1.94114e-05	0.000736053	55.5586	0.000599322	1.33859e-05	1.73529e-06	4.66532e-05	1.65141e-11	5.08833e-05	1.57009e-05	1.97519e-06
0.000165571	5.53717e-06	1.95072e-05	0.000755443	55.5586	0.000611634	1.3951e-05	1.78089e-06	4.97313e-05	1.7219e-11	5.07527e-05	1.57901e-05	1.93621e-06
0.000171833	5.39315e-06	1.96029e-05	0.000774479	55.5585	0.000623445	1.45149e-05	1.82528e-06	5.28876e-05	1.79242e-11	5.0614e-05	1.58781e-05	1.89951e-06
0.000176417	5.29055e-06	1.96729e-05	0.000788197	55.5585	0.000631784	1.4927e-05	1.85704e-06	5.52467e-05	1.84399e-11	5.05077e-05	1.59418e-05	1.87401e-06
0.000181	5.19032e-06	1.97427e-05	0.00080174	55.5585	0.000639873	1.53383e-05	1.88819e-06	5.76462e-05	1.89554e-11	5.03978e-05	1.60049e-05	1.84957e-06
0.000185584	5.09246e-06	1.98124e-05	0.000815113	55.5585	0.000647717	1.57487e-05	1.91873e-06	6.00852e-05	1.94705e-11	5.02847e-05	1.60675e-05	1.82609e-06
0.000190168	4.99694e-06	1.98818e-05	0.000828321	55.5585	0.000655325	1.61583e-05	1.94869e-06	6.2563e-05	1.99852e-11	5.01684e-05	1.61296e-05	1.80354e-06
0.000194751	4.90371e-06	1.9951e-05	0.00084137	55.5584	0.000662702	1.65669e-05	1.97807e-06	6.50789e-05	2.04992e-11	5.00492e-05	1.61911e-05	1.78185e-06
0.000199335	4.81274e-06	2.002e-05	0.000854265	55.5584	0.000669856	1.69746e-05	2.00689e-06	6.76318e-05	2.10126e-11	4.99274e-05	1.62521e-05	1.76098e-06
0.000203919	4.72401e-06	2.00887e-05	0.00086701	55.5584	0.000676792	1.73812e-05	2.03515e-06	7.02211e-05	2.15253e-11	4.98032e-05	1.63127e-05	1.74086e-06
0.000209865	4.61217e-06	2.01774e-05	0.000883328	55.5584	0.000685476	1.79069e-05	2.071e-06	7.36327e-05	2.21891e-11	4.96387e-05	1.63906e-05	1.71585e-06
0.000215811	4.50396e-06	2.02656e-05	0.000899412	55.5584	0.000693819	1.84308e-05	2.10598e-06	7.71018e-05	2.28513e-11	4.94709e-05	1.64677e-05	1.69195e-06
0.000221758	4.39927e-06	2.03532e-05	0.000915271	55.5583	0.000701833	1.89525e-05	2.14008e-06	8.06264e-05	2.35118e-11	4.93e-05	1.6544e-05	1.66909e-06
0.000227704	4.29803e-06	2.04402e-05	0.000930913	55.5583	0.000709532	1.9472e-05	2.17336e-06	8.42045e-05	2.41703e-11	4.91264e-05	1.66197e-05	1.64721e-06
0.000236506	4.1543e-06	2.05679e-05	0.000953687	55.5583	0.000720374	2.02371e-05	2.22112e-06	8.95948e-05	2.51413e-11	4.88651e-05	1.67303e-05	1.61645e-06
0.000245309	4.01763e-06	2.06942e-05	0.00097603	55.5582	0.000730589	2.09969e-05	2.26718e-06	9.50905e-05	2.61073e-11	4.85995e-05	1.68395e-05	1.58749e-06
0.000254111	3.88772e-06	2.0819e-05	0.000997963	55.5582	0.000740214	2.17515e-05	2.31161e-06	0.000100685	2.70678e-11	4.83305e-05	1.69472e-05	1.56016e-06
0.000262914	3.76426e-06	2.09424e-05	0.00101951	55.5582	0.000749284	2.25005e-05	2.35449e-06	0.00010637	2.80224e-11	4.80587e-05	1.70536e-05	1.5343e-06
0.000274466	3.61152e-06	2.11019e-05	0.00104723	55.5581	0.000760403	2.34749e-05	2.40851e-06	0.000113958	2.92657e-11	4.7699e-05	1.7191e-05	1.50238e-06
0.000286018	3.4687e-06	2.12587e-05	0.00107437	55.5581	0.000770696	2.44393e-05	2.46013e-06	0.000121676	3.04975e-11	4.7337e-05	1.73261e-05	1.47253e-06
0.00029757	3.33513e-06	2.14129e-05	0.00110095	55.5581	0.000780231	2.53935e-05	2.50949e-06	0.000129509	3.17173e-11	4.69739e-05	1.74589e-05	1.44453e-06
0.000309122	3.21019e-06	2.15644e-05	0.00112701	55.558	0.000789071	2.63375e-05	2.55675e-06	0.000137442	3.29243e-11	4.66108e-05	1.75895e-05	1.41818e-06
0.000320673	3.09325e-06	2.17133e-05	0.00115259	55.558	0.000797274	2.72711e-05	2.60203e-06	0.000145461	3.41183e-11	4.62484e-05	1.77179e-05	1.39333e-06
0.000332225	2.98377e-06	2.18595e-05	0.00117771	55.558	0.000804895	2.81943e-05	2.64547e-06	0.000153553	3.52989e-11	4.58876e-05	1.78442e-05	1.36983e-06
0.000343777	2.88118e-06	2.20032e-05	0.0012024	55.5579	0.000811985	2.9107e-05	2.68719e-06	0.000161706	3.64657e-11	4.5529e-05	1.79684e-05	1.34755e-06
0.000355329	2.78501e-06	2.21443e-05	0.00122668	55.5579	0.000818589	3.00094e-05	2.72731e-06	0.000169909	3.76186e-11	4.51731e-05	1.80905e-05	1.3264e-06
0.000366881	2.69475e-06	2.22829e-05	0.00125058	55.5579	0.00082475	3.09015e-05	2.76593e-06	0.000178151	3.87573e-11	4.48204e-05	1.82107e-05	1.30626e-06
0.000378433	2.60998e-06	2.24191e-05	0.00127412	55.5578	0.000830509	3.17833e-05	2.80317e-06	0.000186422	3.98819e-11	4.44713e-05	1.83288e-05	1.28706e-06
0.000389985	2.53029e-06	2.25529e-05	0.00129731	55.5578	0.000835902	3.2655e-05	2.83911e-06	0.000194714	4.09922e-11	4.41262e-05	1.8445e-05	1.26872e-06
0.000401537	2.45532e-06	2.26844e-05	0.00132018	55.5578	0.000840961	3.35166e-05	2.87384e-06	0.000203017	4.20882e-11	4.37852e-05	1.85593e-05	1.25118e-06
0.000413089	2.3847e-06	2.28136e-05	0.00134274	55.5577	0.000845717	3.43683e-05	2.90745e-06	0.000211325	4.31701e-11	4.34487e-05	1.86717e-05	1.23437e-06
0.000424641	2.31811e-06	2.29406e-05	0.001365	55.5577	0.000850198	3.52103e-05	2.94003e-06	0.00021963	4.42377e-11	4.31168e-05	1.87823e-05	1.21823e-06
0.000436193	2.25526e-06	2.30655e-05	0.00138699	55.5577	0.00085443	3.60425e-05	2.97163e-06	0.000227927	4.52914e-11	4.27896e-05	1.88911e-05	1.20273e-06
0.000447744	2.19589e-06	2.31883e-05	0.0014087	55.5577	0.000858435	3.68653e-05	3.00232e-06	0.000236211	4.63311e-11	4.24672e-05	1.89981e-05	1.18782e-06
0.000459296	2.13974e-06	2.33091e-05	0.00143015	55.5576	0.000862235	3.76788e-05	3.03218e-06	0.000244476	4.73571e-11	4.21498e-05	1.91034e-05	1.17346e-06
0.000475113	2.06766e-06	2.34712e-05	0.00145913	55.5576	0.000867139	3.87777e-05	3.0718e-06	0.000255753	4.87399e-11	4.17232e-05	1.92448e-05	1.15462e-06
0.000490929	2.00067e-06	2.36299e-05	0.00148768	55.5576	0.000871739	3.98598e-05	3.11009e-06	0.000266978	5.00977e-11	4.1306e-05	1.93831e-05	1.13666e-06
0.000506745	1.93828e-06	2.37851e-05	0.00151581	55.5575	0.000876072	4.09256e-05	3.14717e-06	0.000278143	5.1431e-11	4.08981e-05	1.95183e-05	1.11951e-06
0.000522561	1.88006e-06	2.3937e-05	0.00154356	55.5575	0.000880173	4.19754e-05	3.18315e-06	0.00028924	5.27406e-11	4.04995e-05	1.96507e-05	1.10311e-06
0.000538377	1.82563e-06	2.40859e-05	0.00157093	55.5575	0.000884071	4.30098e-05	3.21814e-06	0.000300264	5.40269e-11	4.01101e-05	1.97803e-05	1.08739e-06
0.000560367	1.75565e-06	2.42878e-05	0.00160841	55.5574	0.000889203	4.4423e-05	3.26528e-06	0.000315462	5.5778e-11	3.95836e-05	1.99558e-05	1.06659e-06
0.000582357	1.69156e-06	2.44842e-05	0.00164525	55.5574	0.000894052	4.58083e-05	3.31087e-06	0.000330503	5.74871e-11	3.90741e-05	2.01264e-05	1.04691e-06
0.000604346	1.63267e-06	2.46754e-05	0.00168149	55.5574	0.000898668	4.71667e-05	3.35508e-06	0.000345379	5.9156e-11	3.85811e-05	2.0292e-05	1.02824e-06
0.000626336	1.5784e-06	2.48617e-05	0.00171717	55.5573	0.000903091	4.84996e-05	3.39808e-06	0.000360087	6.07863e-11	3.8104e-05	2.04531e-05	1.0105e-06
0.000648326	1.52824e-06	2.50434e-05	0.00175232	55.5573	0.000907354	4.98078e-05	3.44e-06	0.000374626	6.23799e-11	3.76422e-05	2.06097e-05	9.93603e-07
0.000676496	1.46929e-06	2.52697e-05	0.00179661	55.5572	0.000912627	5.14494e-05	3.4923e-06	0.000393002	6.43702e-11	3.7072e-05	2.08042e-05	9.73086e-07
0.000704666	1.41557e-06	2.54892e-05	0.00184013	55.5572	0.000917731	5.30545e-05	3.54322e-06	0.0004111	6.63062e-11	3.65246e-05	2.09922e-05	9.53722e-07
0.000732836	1.36642e-06	2.57025e-05	0.00188293	55.5571	0.000922703	5.46251e-05	3.59292e-06	0.000428925	6.81909e-11	3.59989e-05	2.11741e-05	9.35404e-07
0.000761006	1.32128e-06	2.59099e-05	0.00192505	55.5571	0.000927571	5.61631e-05	3.64157e-06	0.000446481	7.00275e-11	3.54935e-05	2.13502e-05	9.18036e-07
0.000789176	1.27967e-06	2.61118e-05	0.00196652	55.557	0.000932357	5.76702e-05	3.68927e-06	0.000463777	7.18188e-11	3.50073e-05	2.15209e-05	9.0154e-07
0.000817346	1.24119e-06	2.63085e-05	0.00200738	55.557	0.00093708	5.91481e-05	3.73613e-06	0.000480818	7.35674e-11	3.45393e-05	2.16865e-05	8.85838e-07
0.000845516	1.20549e-06	2.65004e-05	0.00204767	55.5569	0.000941753	6.05985e-05	3.78224e-06	0.000497614	7.52759e-11	3.40883e-05	2.18472e-05	8.70874e-07
0.000873686	1.17228e-06	2.66877e-05	0.0020874	55.5569	0.000946386	6.20228e-05	3.82766e-06	0.000514171	7.69465e-11	3.36535e-05	2.20034e-05	8.56587e-07
0.000901856	1.14129e-06	2.68708e-05	0.00212662	55.5568	0.000950987	6.34224e-05	3.87247e-06	0.000530499	7.85814e-11	3.32339e-05	2.21553e-05	8.42928e-07
0.000930027	1.1123e-06	2.70498e-05	0.00216533	55.5568	0.000955564	6.47986e-05	3.91672e-06	0.000546606	8.01828e-11	3.28285e-05	2.23032e-05	8.2985e-07
0.000958197	1.08512e-06	2.72251e-05	0.00220357	55.5568	0.00096012	6.61525e-05	3.96045e-06	0.000562499	8.17522e-11	3.24368e-05	2.24472e-05	8.17317e-07
0.000962852	1.08079e-06	2.72537e-05	0.00220985	55.5568	0.000960871	6.63742e-05	3.96763e-06	0.000565105	8.20086e-11	3.23733e-05	2.24707e-05	8.15295e-07
0.000967506	1.07651e-06	2.72822e-05	0.00221611	55.5567	0.000961622	6.65952e-05	3.9748e-06	0.000567705	8.22642e-11	3.23102e-05	2.2494e-05	8.13287e-07
0.000972161	1.07226e-06	2.73106e-05	0.00222236	55.5567	0.000962372	6.68158e-05	3.98196e-06	0.0005703	8.2519e-11	3.22474e-05	2.25173e-05	8.11293e-07
0.000976816	1.06806e-06	2.73389e-05	0.0022286	55.5567	0.000963122	6.70357e-05	3.9891e-06	0.00057289	8.2773e-11	3.2185e-05	2.25404e-05	8.09312e-07
0.000981471	1.06391e-06	2.73671e-05	0.00223482	55.5567	0.000963872	6.72552e-05	3.99623e-06	0.000575474	8.30262e-11	3.21229e-05	2.25635e-05	8.07344e-07
0.000990781	1.05571e-06	2.74233e-05	0.00224724	55.5567	0.00096537	6.76923e-05	4.01045e-06	0.000580626	8.35303e-11	3.19996e-05	2.26093e-05	8.03446e-07
0.00100009	1.04768e-06	2.74791e-05	0.00225961	55.5567	0.000966866	6.81274e-05	4.02463e-06	0.000585756	8.40313e-11	3.18777e-05	2.26548e-05	7.996e-07
0.0010094	1.0398e-06	2.75345e-05	0.00227193	55.5567	0.000968362	6.85602e-05	4.03876e-06	0.000590865	8.45293e-11	3.17571e-05	2.26999e-05	7.95804e-07
0.00101871	1.03208e-06	2.75896e-05	0.00228421	55.5567	0.000969856	6.8991e-05	4.05285e-06	0.000595953	8.50243e-11	3.16377e-05	2.27446e-05	7.92057e-07
0.00104481	1.01118e-06	2.77422e-05	0.00231838	55.5566	0.000974039	7.01877e-05	4.0921e-06	0.000610106	8.63966e-11	3.13097e-05	2.28682e-05	7.81803e-07
0.00107091	9.91333e-07	2.78921e-05	0.00235221	55.5566	0.000978214	7.1369e-05	4.13104e-06	0.000624101	8.77472e-11	3.09909e-05	2.29891e-05	7.71904e-07
0.00109701	9.72463e-07	2.80396e-05	0.00238572	55.5566	0.000982382	7.25354e-05	4.16968e-06	0.000637944	8.90769e-11	3.0681e-05	2.31075e-05	7.62338e-07
0.00112311	9.54493e-07	2.81847e-05	0.0024189	55.5565	0.000986544	7.36876e-05	4.20803e-06	0.000651639	9.03869e-11	3.03796e-05	2.32235e-05	7.53088e-07
0.00115629	9.32839e-07	2.83659e-05	0.00246065	55.5565	0.00099183	7.5133e-05	4.25642e-06	0.000668847	9.20253e-11	3.00079e-05	2.33676e-05	7.41756e-07
0.00118947	9.12411e-07	2.85437e-05	0.00250192	55.5564	0.000997108	7.65577e-05	4.3044e-06	0.000685834	9.36348e-11	2.96484e-05	2.35083e-05	7.30874e-07
0.00122266	8.93101e-07	2.87181e-05	0.00254274	55.5564	0.00100238	7.79626e-05	4.35201e-06	0.000702609	9.52172e-11	2.93006e-05	2.36456e-05	7.20414e-07
0.00125584	8.74814e-07	2.88895e-05	0.00258312	55.5563	0.00100765	7.93488e-05	4.39927e-06	0.00071918	9.67739e-11	2.89637e-05	2.37798e-05	7.10349e-07
0.0013113	8.46308e-07	2.91694e-05	0.00264968	55.5562	0.00101644	8.16262e-05	4.47755e-06	0.000746444	9.93218e-11	2.84235e-05	2.39974e-05	6.94343e-07
0.00136677	8.20089e-07	2.94418e-05	0.00271515	55.5562	0.00102521	8.38578e-05	4.55501e-06	0.000773197	1.01807e-10	2.79097e-05	2.42074e-05	6.79271e-07
0.00140858	8.01669e-07	2.96425e-05	0.00276383	55.5561	0.00103182	8.5512e-05	4.61291e-06	0.000793048	1.03643e-10	2.75386e-05	2.4361e-05	6.68474e-07
0.00145039	7.84273e-07	2.98395e-05	0.00281195	55.5561	0.00103842	8.71435e-05	4.67043e-06	0.000812639	1.05448e-10	2.71805e-05	2.45108e-05	6.58122e-07
0.00145876	7.80907e-07	2.98784e-05	0.00282151	55.5561	0.00103974	8.74672e-05	4.68189e-06	0.000816527	1.05806e-10	2.71103e-05	2.45403e-05	6.56102e-07
0.00146712	7.77581e-07	2.99172e-05	0.00283105	55.556	0.00104106	8.779e-05	4.69333e-06	0.000820405	1.06162e-10	2.70407e-05	2.45697e-05	6.54099e-07
0.00147548	7.74292e-07	2.99559e-05	0.00284057	55.556	0.00104237	8.8112e-05	4.70476e-06	0.000824273	1.06518e-10	2.69715e-05	2.4599e-05	6.52113e-07
0.00148385	7.71039e-07	2.99945e-05	0.00285006	55.556	0.00104369	8.84331e-05	4.71618e-06	0.000828132	1.06872e-10	2.69028e-05	2.46281e-05	6.50142e-07
0.00150057	7.64637e-07	3.00712e-05	0.002869	55.556	0.00104633	8.9073e-05	4.73897e-06	0.000835821	1.07577e-10	2.67667e-05	2.46859e-05	6.46249e-07
0.0015173	7.58371e-07	3.01473e-05	0.00288785	55.556	0.00104896	8.97096e-05	4.76171e-06	0.000843472	1.08278e-10	2.66325e-05	2.47431e-05	6.42416e-07
0.00153402	7.52236e-07	3.0223e-05	0.00290662	55.556	0.0010516	9.03431e-05	4.78439e-06	0.000851087	1.08974e-10	2.65e-05	2.47999e-05	6.38644e-07
0.00156174	7.42348e-07	3.03472e-05	0.00293756	55.5559	0.00105596	9.13859e-05	4.82187e-06	0.000863624	1.1012e-10	2.62844e-05	2.48927e-05	6.32521e-07
0.00158945	7.32788e-07	3.04701e-05	0.00296829	55.5559	0.00106032	9.24206e-05	4.85922e-06	0.000876064	1.11254e-10	2.60733e-05	2.49843e-05	6.26552e-07
0.00161716	7.23541e-07	3.05917e-05	0.00299882	55.5558	0.00106467	9.34473e-05	4.89644e-06	0.00088841	1.12378e-10	2.58666e-05	2.50745e-05	6.2073e-07
0.00164488	7.14588e-07	3.07121e-05	0.00302915	55.5558	0.00106902	9.44664e-05	4.93353e-06	0.000900664	1.13492e-10	2.56642e-05	2.51634e-05	6.15049e-07
0.00169514	6.99058e-07	3.09273e-05	0.00308368	55.5557	0.00107691	9.62957e-05	5.00051e-06	0.000922662	1.15487e-10	2.53075e-05	2.53216e-05	6.05089e-07
0.0017454	6.84369e-07	3.11387e-05	0.00313761	55.5557	0.00108478	9.81021e-05	5.06713e-06	0.000944382	1.17452e-10	2.49635e-05	2.54759e-05	5.95543e-07
0.00179566	6.70449e-07	3.13466e-05	0.00319097	55.5556	0.00109265	9.98867e-05	5.13342e-06	0.000965836	1.19389e-10	2.46313e-05	2.56267e-05	5.86383e-07
0.00184592	6.57233e-07	3.15511e-05	0.00324379	55.5556	0.0011005	0.000101651	5.19941e-06	0.000987038	1.21299e-10	2.43104e-05	2.5774e-05	5.77584e-07
0.00195489	6.30738e-07	3.19839e-05	0.00335658	55.5554	0.00111751	0.00010541	5.34152e-06	0.00103219	1.25356e-10	2.365e-05	2.60826e-05	5.59635e-07
0.00206387	6.06811e-07	3.24032e-05	0.00346717	55.5553	0.00113447	0.000109088	5.48248e-06	0.00107632	1.29309e-10	2.30335e-05	2.63775e-05	5.43068e-07
0.00207798	6.0388e-07	3.24566e-05	0.00348134	55.5553	0.00113666	0.000109559	5.50066e-06	0.00108197	1.29814e-10	2.29566e-05	2.64148e-05	5.41015e-07
0.00209209	6.00984e-07	3.25098e-05	0.00349548	55.5553	0.00113886	0.000110028	5.51882e-06	0.0010876	1.30317e-10	2.28804e-05	2.64519e-05	5.38981e-07
0.00210621	5.98123e-07	3.25628e-05	0.00350958	55.5553	0.00114105	0.000110497	5.53697e-06	0.00109321	1.30819e-10	2.28048e-05	2.64887e-05	5.36967e-07
0.00212032	5.95297e-07	3.26156e-05	0.00352366	55.5552	0.00114324	0.000110964	5.5551e-06	0.00109881	1.31319e-10	2.27298e-05	2.65254e-05	5.34972e-07
0.00213443	5.92504e-07	3.26682e-05	0.0035377	55.5552	0.00114543	0.00011143	5.57321e-06	0.00110439	1.31818e-10	2.26555e-05	2.65619e-05	5.32996e-07
0.00216243	5.87062e-07	3.2772e-05	0.00356545	55.5552	0.00114978	0.000112351	5.6091e-06	0.00111542	1.32803e-10	2.25098e-05	2.66337e-05	5.29132e-07
0.00219042	5.81744e-07	3.28751e-05	0.00359309	55.5552	0.00115412	0.000113267	5.64494e-06	0.0011264	1.33782e-10	2.23664e-05	2.67047e-05	5.25339e-07
0.00221841	5.76547e-07	3.29775e-05	0.0036206	55.5551	0.00115846	0.000114179	5.68071e-06	0.00113732	1.34756e-10	2.22253e-05	2.6775e-05	5.21616e-07
0.00224641	5.71466e-07	3.30792e-05	0.003648	55.5551	0.00116279	0.000115088	5.71644e-06	0.00114818	1.35724e-10	2.20864e-05	2.68446e-05	5.17959e-07
0.00232077	5.585e-07	3.3346e-05	0.00372024	55.555	0.0011743	0.00011748	5.8111e-06	0.00117679	1.38273e-10	2.17277e-05	2.70262e-05	5.08554e-07
0.00239513	5.46252e-07	3.36084e-05	0.00379172	55.5549	0.0011858	0.000119846	5.90543e-06	0.00120504	1.40788e-10	2.13831e-05	2.72033e-05	4.99572e-07
0.0024695	5.34656e-07	3.38666e-05	0.00386249	55.5548	0.00119728	0.000122186	5.99947e-06	0.00123296	1.43271e-10	2.10516e-05	2.7376e-05	4.90983e-07
0.00254386	5.23658e-07	3.41209e-05	0.00393257	55.5548	0.00120874	0.000124502	6.09324e-06	0.00126056	1.45724e-10	2.07325e-05	2.75447e-05	4.82757e-07
0.00261823	5.13208e-07	3.43713e-05	0.00400202	55.5547	0.00122019	0.000126796	6.18678e-06	0.00128787	1.48149e-10	2.04249e-05	2.77095e-05	4.74869e-07
0.00270752	5.01324e-07	3.46674e-05	0.00408461	55.5546	0.00123392	0.000129523	6.29881e-06	0.00132028	1.51027e-10	2.00699e-05	2.79027e-05	4.65813e-07
0.00279681	4.90099e-07	3.49587e-05	0.00416638	55.5545	0.00124764	0.000132221	6.41056e-06	0.0013523	1.5387e-10	1.97294e-05	2.80908e-05	4.57176e-07
0.0028861	4.79475e-07	3.52455e-05	0.00424737	55.5544	0.00126133	0.000134892	6.52207e-06	0.00138397	1.5668e-10	1.94025e-05	2.82744e-05	4.48926e-07
0.00297539	4.69402e-07	3.55281e-05	0.00432764	55.5543	0.00127502	0.000137539	6.63337e-06	0.0014153	1.59459e-10	1.90882e-05	2.84535e-05	4.41035e-07
0.00308555	4.57662e-07	3.58713e-05	0.00442574	55.5542	0.00129188	0.000140773	6.77045e-06	0.00145351	1.6285e-10	1.87166e-05	2.86689e-05	4.31754e-07
0.00319572	4.46611e-07	3.62087e-05	0.00452287	55.5541	0.00130872	0.000143974	6.90729e-06	0.00149127	1.662e-10	1.83617e-05	2.88783e-05	4.22935e-07
0.00330589	4.36188e-07	3.65409e-05	0.00461909	55.5539	0.00132554	0.000147144	7.04395e-06	0.0015286	1.69514e-10	1.80221e-05	2.90823e-05	4.14544e-07
0.00341606	4.26333e-07	3.68681e-05	0.00471447	55.5538	0.00134235	0.000150286	7.18045e-06	0.00156554	1.72793e-10	1.76968e-05	2.9281e-05	4.06542e-07
0.00343809	4.24429e-07	3.6933e-05	0.00473345	55.5538	0.00134571	0.000150911	7.20774e-06	0.00157288	1.73445e-10	1.76334e-05	2.93201e-05	4.04988e-07
0.00346012	4.22542e-07	3.69977e-05	0.0047524	55.5538	0.00134906	0.000151535	7.23502e-06	0.00158021	1.74096e-10	1.75705e-05	2.9359e-05	4.03446e-07
0.00348216	4.20676e-07	3.70622e-05	0.00477131	55.5538	0.00135242	0.000152158	7.2623e-06	0.00158752	1.74745e-10	1.75082e-05	2.93978e-05	4.01919e-07
0.00350419	4.18829e-07	3.71265e-05	0.0047902	55.5537	0.00135578	0.000152781	7.28957e-06	0.00159482	1.75393e-10	1.74463e-05	2.94364e-05	4.00405e-07
0.00354826	4.15193e-07	3.72546e-05	0.00482789	55.5537	0.00136249	0.000154022	7.3441e-06	0.00160938	1.76686e-10	1.7324e-05	2.95129e-05	3.97419e-07
0.00359233	4.11632e-07	3.73821e-05	0.00486545	55.5536	0.00136921	0.000155259	7.39862e-06	0.00162388	1.77975e-10	1.72037e-05	2.95888e-05	3.94484e-07
0.00363639	4.08142e-07	3.75088e-05	0.00490291	55.5536	0.00137592	0.000156493	7.45313e-06	0.00163833	1.79258e-10	1.70853e-05	2.96639e-05	3.91602e-07
0.00371114	4.02382e-07	3.77223e-05	0.00496618	55.5535	0.00138729	0.000158576	7.54556e-06	0.00166271	1.81425e-10	1.68887e-05	2.97897e-05	3.86825e-07
0.00378588	3.96812e-07	3.79339e-05	0.00502914	55.5534	0.00139866	0.00016065	7.63797e-06	0.00168696	1.8358e-10	1.66973e-05	2.99135e-05	3.82184e-07
0.00386062	3.91421e-07	3.81437e-05	0.00509182	55.5534	0.00141003	0.000162714	7.73036e-06	0.00171106	1.85723e-10	1.65107e-05	3.00355e-05	3.77673e-07
0.00393536	3.862e-07	3.83519e-05	0.00515421	55.5533	0.00142139	0.000164768	7.82274e-06	0.00173503	1.87856e-10	1.63287e-05	3.01556e-05	3.73286e-07
0.0040677	3.77346e-07	3.87164e-05	0.00526402	55.5532	0.0014415	0.000168384	7.98632e-06	0.00177716	1.91605e-10	1.60174e-05	3.03641e-05	3.65803e-07
0.00420005	3.68955e-07	3.90761e-05	0.00537305	55.553	0.00146159	0.000171975	8.14992e-06	0.00181892	1.95324e-10	1.57192e-05	3.05673e-05	3.58662e-07
0.00433239	3.60986e-07	3.94312e-05	0.00548134	55.5529	0.00148168	0.000175541	8.31356e-06	0.00186033	1.99014e-10	1.54332e-05	3.07656e-05	3.51837e-07
0.00446473	3.53407e-07	3.9782e-05	0.00558894	55.5528	0.00150177	0.000179084	8.47729e-06	0.00190142	2.02677e-10	1.51586e-05	3.09592e-05	3.45305e-07
0.00471808	3.39873e-07	4.04422e-05	0.00579317	55.5525	0.0015402	0.000185809	8.79098e-06	0.00197924	2.0962e-10	1.46619e-05	3.13175e-05	3.33546e-07
0.00497142	3.27473e-07	4.10889e-05	0.00599532	55.5523	0.00157862	0.000192465	9.10515e-06	0.00205606	2.16484e-10	1.41998e-05	3.16609e-05	3.22662e-07
0.00500637	3.25843e-07	4.11771e-05	0.00602305	55.5522	0.00158392	0.000193379	9.14853e-06	0.00206659	2.17425e-10	1.41385e-05	3.17071e-05	3.21224e-07
0.00504132	3.24231e-07	4.12651e-05	0.00605076	55.5522	0.00158922	0.000194291	9.19192e-06	0.0020771	2.18364e-10	1.40778e-05	3.17531e-05	3.19799e-07
0.00507627	3.22637e-07	4.13528e-05	0.00607843	55.5522	0.00159452	0.000195202	9.23533e-06	0.00208759	2.19303e-10	1.40177e-05	3.17989e-05	3.18389e-07
0.00511122	3.21061e-07	4.14404e-05	0.00610606	55.5521	0.00159982	0.000196112	9.27874e-06	0.00209807	2.2024e-10	1.39582e-05	3.18444e-05	3.16993e-07
0.00514617	3.19502e-07	4.15277e-05	0.00613366	55.5521	0.00160512	0.000197021	9.32217e-06	0.00210853	2.21175e-10	1.38992e-05	3.18897e-05	3.15611e-07
0.00521212	3.16607e-07	4.16918e-05	0.00618566	55.5521	0.00161512	0.000198732	9.40414e-06	0.00212823	2.22937e-10	1.37893e-05	3.19744e-05	3.13039e-07
0.00527807	3.13771e-07	4.18551e-05	0.00623754	55.552	0.00162512	0.000200441	9.48615e-06	0.00214787	2.24695e-10	1.36813e-05	3.20582e-05	3.10514e-07
0.00534401	3.10991e-07	4.20177e-05	0.00628932	55.5519	0.00163512	0.000202145	9.56821e-06	0.00216747	2.26449e-10	1.35752e-05	3.21412e-05	3.08033e-07
0.00540996	3.08267e-07	4.21796e-05	0.00634098	55.5519	0.00164512	0.000203846	9.65031e-06	0.00218701	2.28198e-10	1.34708e-05	3.22234e-05	3.05597e-07
0.00561213	3.00238e-07	4.26713e-05	0.00649875	55.5517	0.00167579	0.00020904	9.90229e-06	0.00224661	2.33537e-10	1.31614e-05	3.24704e-05	2.9839e-07
0.0058143	2.92664e-07	4.31566e-05	0.00665564	55.5515	0.00170646	0.000214203	1.01547e-05	0.00230579	2.38841e-10	1.28669e-05	3.27101e-05	2.91549e-07
0.00601647	2.85504e-07	4.36359e-05	0.00681171	55.5513	0.00173715	0.000219338	1.04076e-05	0.00236457	2.44112e-10	1.25863e-05	3.2943e-05	2.85046e-07
0.00621865	2.78721e-07	4.41094e-05	0.00696703	55.5511	0.00176785	0.000224447	1.06609e-05	0.00242298	2.49353e-10	1.23186e-05	3.31694e-05	2.78854e-07
0.00642082	2.72286e-07	4.45775e-05	0.00712164	55.5509	0.00179856	0.000229532	1.09147e-05	0.00248106	2.54566e-10	1.20628e-05	3.33896e-05	2.72949e-07
0.00685821	2.59422e-07	4.55729e-05	0.00745401	55.5505	0.00186506	0.000240454	1.14654e-05	0.00260564	2.65756e-10	1.15465e-05	3.38462e-05	2.61062e-07
0.00717679	2.50862e-07	4.62839e-05	0.00769442	55.5502	0.00191354	0.000248348	1.18678e-05	0.00269557	2.73835e-10	1.11992e-05	3.41628e-05	2.53086e-07
0.00749537	2.42893e-07	4.69839e-05	0.00793358	55.5499	0.00196206	0.000256193	1.22712e-05	0.00278488	2.81861e-10	1.08734e-05	3.44668e-05	2.45617e-07
0.00781395	2.35452e-07	4.76737e-05	0.00817159	55.5496	0.00201062	0.000263992	1.26757e-05	0.00287363	2.89835e-10	1.05671e-05	3.47591e-05	2.38603e-07
0.00813253	2.28494e-07	4.83536e-05	0.00840856	55.5493	0.00205923	0.000271749	1.30812e-05	0.00296186	2.97761e-10	1.02787e-05	3.50401e-05	2.32008e-07
0.00817609	2.27578e-07	4.84458e-05	0.00844088	55.5493	0.00206588	0.000272806	1.31367e-05	0.00297388	2.98841e-10	1.02406e-05	3.50777e-05	2.31138e-07
0.00821965	2.26669e-07	4.85379e-05	0.00847319	55.5493	0.00207253	0.000273862	1.31922e-05	0.0029859	2.9992e-10	1.02028e-05	3.51151e-05	2.30273e-07
0.00826321	2.25768e-07	4.86298e-05	0.00850548	55.5492	0.00207918	0.000274918	1.32477e-05	0.00299791	3.00999e-10	1.01653e-05	3.51524e-05	2.29415e-07
0.00830677	2.24875e-07	4.87215e-05	0.00853775	55.5492	0.00208583	0.000275973	1.33033e-05	0.00300991	3.02076e-10	1.0128e-05	3.51894e-05	2.28564e-07
0.00839389	2.23111e-07	4.89044e-05	0.00860224	55.5491	0.00209913	0.000278081	1.34144e-05	0.00303388	3.04229e-10	1.00544e-05	3.52628e-05	2.26882e-07
0.00848101	2.21376e-07	4.90867e-05	0.00866666	55.549	0.00211244	0.000280185	1.35256e-05	0.00305782	3.06378e-10	9.98194e-06	3.53355e-05	2.25227e-07
0.00856814	2.19671e-07	4.92683e-05	0.00873101	55.5489	0.00212575	0.000282287	1.36369e-05	0.00308173	3.08524e-10	9.91057e-06	3.54075e-05	2.23596e-07
0.00874832	2.16232e-07	4.96418e-05	0.00886389	55.5488	0.00215328	0.000286623	1.38672e-05	0.00313107	3.12952e-10	9.7664e-06	3.55539e-05	2.20303e-07
0.00892851	2.12909e-07	5.00125e-05	0.0089965	55.5486	0.00218083	0.000290947	1.40977e-05	0.00318028	3.17366e-10	9.62664e-06	3.56973e-05	2.17112e-07
0.00910869	2.09694e-07	5.03805e-05	0.00912884	55.5485	0.00220838	0.000295259	1.43285e-05	0.00322935	3.21766e-10	9.49112e-06	3.58377e-05	2.14017e-07
0.00928888	2.06582e-07	5.07459e-05	0.00926092	55.5483	0.00223595	0.000299558	1.45594e-05	0.0032783	3.26153e-10	9.35963e-06	3.59752e-05	2.11015e-07
0.00961739	2.01159e-07	5.14055e-05	0.00950108	55.548	0.00228623	0.000307363	1.49809e-05	0.00336723	3.34116e-10	9.12972e-06	3.62185e-05	2.05766e-07
0.00994591	1.96035e-07	5.20567e-05	0.00974042	55.5477	0.00233653	0.000315128	1.54028e-05	0.00345577	3.42035e-10	8.91169e-06	3.64528e-05	2.00787e-07
0.0102744	1.91187e-07	5.26999e-05	0.00997897	55.5474	0.00238685	0.000322851	1.5825e-05	0.00354393	3.4991e-10	8.70465e-06	3.66784e-05	1.96057e-07
0.0106029	1.86592e-07	5.33352e-05	0.0102168	55.5471	0.00243718	0.000330534	1.62476e-05	0.00363173	3.57741e-10	8.50782e-06	3.68957e-05	1.91558e-07
0.0112656	1.78017e-07	5.45935e-05	0.0106941	55.5465	0.00253872	0.000345903	1.71001e-05	0.00380777	3.73404e-10	8.13898e-06	3.73099e-05	1.83121e-07
0.0119283	1.70261e-07	5.58219e-05	0.0111684	55.546	0.00264024	0.0003611	1.79521e-05	0.00398242	3.88886e-10	7.80375e-06	3.76939e-05	1.75439e-07
0.0120154	1.69296e-07	5.59812e-05	0.0112305	55.5459	0.00265358	0.000363085	1.80641e-05	0.00400528	3.90907e-10	7.76196e-06	3.77422e-05	1.7448e-07
0.0121025	1.68343e-07	5.614e-05	0.0112926	55.5458	0.00266692	0.000365067	1.8176e-05	0.00402811	3.92925e-10	7.72066e-06	3.77901e-05	1.73533e-07
0.0121896	1.67402e-07	5.62983e-05	0.0113546	55.5457	0.00268026	0.000367045	1.82878e-05	0.00405092	3.9494e-10	7.67985e-06	3.78375e-05	1.72596e-07
0.0122767	1.66473e-07	5.64562e-05	0.0114166	55.5456	0.0026936	0.00036902	1.83997e-05	0.00407371	3.96952e-10	7.63953e-06	3.78844e-05	1.7167e-07
0.0123638	1.65554e-07	5.66135e-05	0.0114785	55.5456	0.00270693	0.000370993	1.85115e-05	0.00409647	3.98961e-10	7.59968e-06	3.79309e-05	1.70755e-07
0.0125256	1.63878e-07	5.69045e-05	0.0115934	55.5454	0.0027317	0.000374648	1.87191e-05	0.00413869	4.02683e-10	7.52688e-06	3.80159e-05	1.69082e-07
0.0126875	1.62239e-07	5.71938e-05	0.0117081	55.5453	0.00275645	0.000378293	1.89266e-05	0.00418084	4.06394e-10	7.45564e-06	3.80994e-05	1.67445e-07
0.0128493	1.60637e-07	5.74815e-05	0.0118226	55.5451	0.0027812	0.000381926	1.91339e-05	0.0042229	4.10094e-10	7.38592e-06	3.81814e-05	1.65841e-07
0.0130111	1.59068e-07	5.77675e-05	0.0119369	55.545	0.00280595	0.000385549	1.93411e-05	0.00426488	4.13782e-10	7.31766e-06	3.82618e-05	1.6427e-07
0.0134382	1.55089e-07	5.85147e-05	0.0122377	55.5446	0.0028712	0.000395057	1.9887e-05	0.00437529	4.23462e-10	7.14424e-06	3.8467e-05	1.60274e-07
0.0138653	1.51327e-07	5.92507e-05	0.0125372	55.5443	0.00293637	0.000404486	2.04316e-05	0.00448515	4.33061e-10	6.98001e-06	3.86622e-05	1.56484e-07
0.0142924	1.47764e-07	5.99757e-05	0.0128353	55.5439	0.00300145	0.000413835	2.09746e-05	0.00459442	4.42576e-10	6.8243e-06	3.88478e-05	1.52884e-07
0.0147195	1.44387e-07	6.06899e-05	0.013132	55.5435	0.00306642	0.000423103	2.15157e-05	0.00470313	4.52007e-10	6.67653e-06	3.90243e-05	1.49461e-07
0.0151466	1.41182e-07	6.13935e-05	0.0134274	55.5432	0.00313127	0.000432287	2.20548e-05	0.00481124	4.61353e-10	6.53611e-06	3.91921e-05	1.46203e-07
0.0156992	1.37269e-07	6.22883e-05	0.0138074	55.5427	0.00321498	0.000444045	2.2749e-05	0.00495026	4.73317e-10	6.36456e-06	3.93967e-05	1.42213e-07
0.0162519	1.336e-07	6.31659e-05	0.0141849	55.5422	0.00329843	0.000455659	2.3439e-05	0.00508827	4.85133e-10	6.20354e-06	3.95879e-05	1.38459e-07
0.0168046	1.30153e-07	6.40264e-05	0.0145598	55.5418	0.0033816	0.000467126	2.41246e-05	0.00522524	4.96799e-10	6.05218e-06	3.97664e-05	1.3492e-07
0.0173572	1.2691e-07	6.48703e-05	0.0149321	55.5413	0.00346446	0.000478444	2.48052e-05	0.00536116	5.08311e-10	5.90972e-06	3.9933e-05	1.31581e-07
0.018108	1.22803e-07	6.59904e-05	0.0154335	55.5407	0.00357647	0.000493575	2.57215e-05	0.00554408	5.23702e-10	5.72918e-06	4.0141e-05	1.27335e-07
0.0188589	1.19002e-07	6.70808e-05	0.0159296	55.5401	0.0036878	0.000508423	2.66273e-05	0.00572496	5.38803e-10	5.56212e-06	4.03295e-05	1.23392e-07
0.0196097	1.15483e-07	6.81422e-05	0.0164204	55.5394	0.00379838	0.000522982	2.75221e-05	0.00590374	5.5361e-10	5.40744e-06	4.04998e-05	1.19728e-07
0.0197053	1.15052e-07	6.82753e-05	0.0164826	55.5394	0.00381241	0.000524816	2.76353e-05	0.00592636	5.55475e-10	5.38847e-06	4.05202e-05	1.19278e-07
0.0197215	1.1498e-07	6.82978e-05	0.0164931	55.5394	0.00381478	0.000525126	2.76544e-05	0.00593018	5.5579e-10	5.38529e-06	4.05237e-05	1.19202e-07
0.0197377	1.14908e-07	6.83203e-05	0.0165036	55.5393	0.00381715	0.000525436	2.76735e-05	0.00593401	5.56104e-10	5.38212e-06	4.05271e-05	1.19127e-07
0.01977	1.14763e-07	6.83652e-05	0.0165246	55.5393	0.00382189	0.000526055	2.77117e-05	0.00594165	5.56734e-10	5.37578e-06	4.05339e-05	1.18976e-07
0.0198024	1.1462e-07	6.841e-05	0.0165455	55.5393	0.00382663	0.000526673	2.77499e-05	0.00594929	5.57363e-10	5.36947e-06	4.05407e-05	1.18826e-07
0.0198802	1.14276e-07	6.85176e-05	0.0165959	55.5392	0.00383802	0.000528157	2.78416e-05	0.00596763	5.58871e-10	5.35437e-06	4.05569e-05	1.18468e-07
0.0199579	1.13936e-07	6.86248e-05	0.0166462	55.5392	0.0038494	0.000529637	2.79332e-05	0.00598594	5.60377e-10	5.33939e-06	4.05729e-05	1.18112e-07
0.0200357	1.13597e-07	6.87318e-05	0.0166965	55.5391	0.00386077	0.000531115	2.80247e-05	0.00600423	5.6188e-10	5.32452e-06	4.05888e-05	1.17758e-07
0.020346	1.12272e-07	6.91555e-05	0.0168964	55.5389	0.00390604	0.000536979	2.83883e-05	0.006077	5.67843e-10	5.26629e-06	4.06503e-05	1.16372e-07
0.0206563	1.10986e-07	6.95746e-05	0.0170954	55.5386	0.00395117	0.000542794	2.87499e-05	0.00614938	5.73756e-10	5.20977e-06	4.07091e-05	1.15025e-07
0.0209667	1.09737e-07	6.99889e-05	0.0172934	55.5384	0.00399616	0.000548559	2.91093e-05	0.0062214	5.79618e-10	5.15489e-06	4.07653e-05	1.13714e-07
0.0215991	1.07301e-07	7.0819e-05	0.0176938	55.5379	0.00408736	0.000560153	2.98352e-05	0.00636699	5.91407e-10	5.04786e-06	4.08721e-05	1.11153e-07
0.0222316	1.05e-07	7.16302e-05	0.0180901	55.5374	0.00417789	0.000571539	3.05519e-05	0.00651099	6.02985e-10	4.94686e-06	4.0969e-05	1.08729e-07
0.0227384	1.03249e-07	7.22668e-05	0.0184045	55.537	0.00424994	0.000580511	3.11194e-05	0.00662519	6.12108e-10	4.87001e-06	4.10399e-05	1.06879e-07
0.0232451	1.01575e-07	7.28916e-05	0.0187162	55.5366	0.00432153	0.000589351	3.16807e-05	0.00673834	6.21095e-10	4.79653e-06	4.11051e-05	1.05107e-07
0.0237519	9.99716e-08	7.35048e-05	0.0190251	55.5362	0.00439265	0.000598057	3.22359e-05	0.00685043	6.29947e-10	4.72623e-06	4.11649e-05	1.03407e-07
0.0242587	9.84362e-08	7.41067e-05	0.0193311	55.5358	0.00446328	0.00060663	3.27847e-05	0.00696145	6.38663e-10	4.65894e-06	4.12196e-05	1.01775e-07
0.0252722	9.55533e-08	7.52773e-05	0.0199347	55.5351	0.00460308	0.000623383	3.38633e-05	0.00718025	6.55695e-10	4.53267e-06	4.13146e-05	9.8704e-08
0.0260803	9.34188e-08	7.61796e-05	0.0204076	55.5345	0.00471307	0.000636365	3.47047e-05	0.00735158	6.68893e-10	4.43927e-06	4.13778e-05	9.64228e-08
0.0268883	9.14173e-08	7.70552e-05	0.0208731	55.5339	0.00482174	0.000649019	3.55297e-05	0.00752011	6.81758e-10	4.35176e-06	4.14306e-05	9.42781e-08
0.0276964	8.95379e-08	7.79049e-05	0.0213311	55.5333	0.00492903	0.00066135	3.6338e-05	0.00768584	6.94294e-10	4.26967e-06	4.1474e-05	9.2259e-08
0.0285045	8.77697e-08	7.87295e-05	0.0217816	55.5328	0.00503493	0.000673363	3.71296e-05	0.00784875	7.06507e-10	4.19251e-06	4.15088e-05	9.03549e-08
0.0294598	8.58115e-08	7.96729e-05	0.0223045	55.5321	0.0051583	0.000687161	3.80441e-05	0.00803771	7.20534e-10	4.10714e-06	4.15398e-05	8.82407e-08
0.0304151	8.39841e-08	8.05833e-05	0.0228167	55.5315	0.00527964	0.000700531	3.89355e-05	0.00822272	7.34125e-10	4.02756e-06	4.15608e-05	8.62625e-08
0.0313705	8.22761e-08	8.14619e-05	0.0233185	55.5308	0.00539894	0.000713481	3.98038e-05	0.0084038	7.4729e-10	3.95326e-06	4.15729e-05	8.44089e-08
0.0323258	8.06771e-08	8.23097e-05	0.0238096	55.5302	0.00551617	0.000726022	4.06494e-05	0.00858095	7.60039e-10	3.88377e-06	4.15769e-05	8.26693e-08
0.0335378	7.8791e-08	8.3343e-05	0.0244176	55.5295	0.00566187	0.000741361	4.16897e-05	0.00880008	7.75631e-10	3.80191e-06	4.15719e-05	8.06122e-08
0.0347498	7.70494e-08	8.43308e-05	0.0250087	55.5287	0.00580419	0.000756079	4.26945e-05	0.00901298	7.90594e-10	3.72642e-06	4.15568e-05	7.87075e-08
0.0359618	7.54376e-08	8.52752e-05	0.0255833	55.528	0.0059431	0.0007702	4.36643e-05	0.00921972	8.04948e-10	3.65665e-06	4.15331e-05	7.69401e-08
0.0371738	7.39431e-08	8.61782e-05	0.0261413	55.5273	0.00607859	0.000783744	4.46e-05	0.00942039	8.18717e-10	3.59203e-06	4.15021e-05	7.52973e-08
0.0383858	7.2555e-08	8.70418e-05	0.0266831	55.5266	0.00621069	0.000796735	4.55025e-05	0.00961507	8.31922e-10	3.53208e-06	4.14647e-05	7.3768e-08
0.0397457	7.11115e-08	8.79661e-05	0.0272721	55.5259	0.00635486	0.000810678	4.64766e-05	0.00982652	8.46096e-10	3.46982e-06	4.14165e-05	7.21738e-08
0.0411056	6.97773e-08	8.88456e-05	0.0278412	55.5252	0.0064948	0.00082398	4.74112e-05	0.0100307	8.59619e-10	3.41234e-06	4.13629e-05	7.06969e-08
0.0424655	6.85415e-08	8.96825e-05	0.0283911	55.5245	0.00663053	0.00083667	4.83076e-05	0.0102278	8.72519e-10	3.35916e-06	4.13047e-05	6.93261e-08
0.0438255	6.73952e-08	9.04792e-05	0.028922	55.5238	0.00676211	0.000848776	4.91672e-05	0.010418	8.84827e-10	3.30988e-06	4.12431e-05	6.80519e-08
0.0451854	6.63296e-08	9.12376e-05	0.0294344	55.5232	0.0068896	0.000860327	4.99912e-05	0.0106014	8.96568e-10	3.26412e-06	4.11787e-05	6.6865e-08
0.0464605	6.53979e-08	9.19159e-05	0.0298985	55.5226	0.00700548	0.000870674	5.07327e-05	0.0107674	9.07088e-10	3.22414e-06	4.11164e-05	6.58254e-08
0.0477357	6.45248e-08	9.25639e-05	0.0303473	55.522	0.00711787	0.000880576	5.14453e-05	0.0109278	9.17154e-10	3.18673e-06	4.10528e-05	6.48497e-08
0.0486827	6.39123e-08	9.30264e-05	0.0306707	55.5216	0.00719912	0.000887654	5.19563e-05	0.0110433	9.24349e-10	3.16049e-06	4.1005e-05	6.41643e-08
0.0496296	6.33284e-08	9.34736e-05	0.030986	55.5212	0.00727851	0.000894504	5.24523e-05	0.0111559	9.31313e-10	3.13549e-06	4.09569e-05	6.35102e-08
0.0505766	6.27708e-08	9.3906e-05	0.0312934	55.5208	0.00735607	0.000901135	5.29337e-05	0.0112656	9.38054e-10	3.11163e-06	4.09085e-05	6.28849e-08
0.0515236	6.22381e-08	9.43243e-05	0.0315929	55.5204	0.00743181	0.000907554	5.3401e-05	0.0113724	9.4458e-10	3.08885e-06	4.08601e-05	6.2287e-08
0.0524705	6.17294e-08	9.47288e-05	0.0318848	55.5201	0.00750579	0.000913768	5.38545e-05	0.0114765	9.50898e-10	3.06711e-06	4.08117e-05	6.17153e-08
0.0534175	6.1243e-08	9.51202e-05	0.0321692	55.5197	0.00757801	0.000919785	5.42946e-05	0.0115779	9.57014e-10	3.04632e-06	4.07634e-05	6.11683e-08
0.0543644	6.07776e-08	9.54987e-05	0.0324463	55.5193	0.00764851	0.00092561	5.47217e-05	0.0116766	9.62937e-10	3.02645e-06	4.07154e-05	6.06443e-08
0.055639	6.01827e-08	9.5989e-05	0.032808	55.5189	0.00774075	0.00093316	5.52768e-05	0.0118054	9.70612e-10	3.00106e-06	4.06512e-05	5.9974e-08
0.0569136	5.96209e-08	9.6458e-05	0.0331571	55.5184	0.00783	0.00094039	5.58099e-05	0.0119296	9.77963e-10	2.9771e-06	4.05878e-05	5.93402e-08
0.0579175	5.9201e-08	9.68132e-05	0.0334234	55.5181	0.00789824	0.000945869	5.62149e-05	0.0120244	9.83534e-10	2.95919e-06	4.05384e-05	5.88661e-08
0.0589214	5.87991e-08	9.71563e-05	0.0336823	55.5178	0.00796471	0.000951166	5.66072e-05	0.0121164	9.88919e-10	2.94206e-06	4.04897e-05	5.84119e-08
0.0599253	5.84148e-08	9.74878e-05	0.0339341	55.5175	0.00802944	0.000956286	5.69873e-05	0.0122059	9.94124e-10	2.92568e-06	4.04415e-05	5.79773e-08
0.0609292	5.80466e-08	9.7808e-05	0.0341788	55.5171	0.00809248	0.000961237	5.73554e-05	0.0122928	9.99157e-10	2.91001e-06	4.03941e-05	5.75606e-08
0.0619331	5.76942e-08	9.81175e-05	0.0344166	55.5168	0.00815386	0.000966023	5.7712e-05	0.0123773	1.00402e-09	2.895e-06	4.03474e-05	5.71614e-08
0.062937	5.73564e-08	9.84167e-05	0.0346478	55.5166	0.00821361	0.000970652	5.80575e-05	0.0124594	1.00873e-09	2.88062e-06	4.03014e-05	5.67786e-08
0.0639409	5.70327e-08	9.87058e-05	0.0348724	55.5163	0.00827177	0.000975128	5.83921e-05	0.0125391	1.01328e-09	2.86685e-06	4.02562e-05	5.64115e-08
0.065281	5.6621e-08	9.90767e-05	0.0351625	55.5159	0.008347	0.000980874	5.88226e-05	0.012642	1.01912e-09	2.84934e-06	4.01972e-05	5.59444e-08
0.0666211	5.62316e-08	9.94313e-05	0.0354416	55.5155	0.00841954	0.00098637	5.92352e-05	0.012741	1.02471e-09	2.83278e-06	4.01396e-05	5.5502e-08
0.0679613	5.58628e-08	9.97703e-05	0.0357103	55.5152	0.00848948	0.000991628	5.96308e-05	0.0128362	1.03006e-09	2.81711e-06	4.00835e-05	5.50828e-08
0.0693014	5.55134e-08	0.000100095	0.0359687	55.5149	0.0085569	0.000996658	6.00099e-05	0.0129277	1.03517e-09	2.80226e-06	4.00289e-05	5.46854e-08
0.0718726	5.48929e-08	0.000100677	0.0364374	55.5143	0.00867947	0.00100571	6.06939e-05	0.0130937	1.04437e-09	2.77591e-06	3.99284e-05	5.3979e-08
0.0744438	5.43317e-08	0.000101213	0.0368725	55.5137	0.0087936	0.00101403	6.13248e-05	0.0132476	1.05283e-09	2.75208e-06	3.98336e-05	5.33393e-08
0.077015	5.38232e-08	0.000101705	0.0372762	55.5132	0.0088998	0.00102168	6.19066e-05	0.0133903	1.06061e-09	2.73051e-06	3.97443e-05	5.27589e-08
0.0795862	5.33617e-08	0.000102157	0.0376507	55.5127	0.00899859	0.00102872	6.24434e-05	0.0135226	1.06777e-09	2.71093e-06	3.96603e-05	5.22317e-08
0.0821574	5.29421e-08	0.000102573	0.037998	55.5123	0.00909044	0.0010352	6.29387e-05	0.0136453	1.07436e-09	2.69314e-06	3.95816e-05	5.1752e-08
0.0853309	5.24757e-08	0.000103041	0.038392	55.5118	0.0091949	0.00104249	6.34975e-05	0.0137843	1.08177e-09	2.67337e-06	3.94913e-05	5.12184e-08
0.0885044	5.20594e-08	0.000103464	0.0387509	55.5113	0.00929027	0.00104908	6.40037e-05	0.0139108	1.08847e-09	2.65573e-06	3.94082e-05	5.07414e-08
0.0916779	5.16876e-08	0.000103845	0.0390776	55.5109	0.00937732	0.00105504	6.44623e-05	0.014026	1.09453e-09	2.63998e-06	3.93317e-05	5.03153e-08
0.0942189	5.14181e-08	0.000104125	0.0393179	55.5106	0.00944147	0.00105939	6.47983e-05	0.0141106	1.09896e-09	2.62857e-06	3.92751e-05	5.00062e-08
0.0967599	5.11711e-08	0.000104382	0.0395408	55.5103	0.00950105	0.00106341	6.51088e-05	0.0141891	1.10305e-09	2.61812e-06	3.92224e-05	4.97226e-08
0.0993009	5.09449e-08	0.00010462	0.0397474	55.5101	0.00955638	0.00106712	6.53959e-05	0.0142619	1.10682e-09	2.60854e-06	3.91732e-05	4.94629e-08
0.101842	5.07372e-08	0.000104839	0.0399391	55.5098	0.00960775	0.00107055	6.56613e-05	0.0143293	1.1103e-09	2.59975e-06	3.91273e-05	4.92243e-08
0.104383	5.05465e-08	0.000105041	0.0401167	55.5096	0.00965543	0.00107371	6.59066e-05	0.0143918	1.11352e-09	2.59167e-06	3.90847e-05	4.9005e-08
0.106924	5.03714e-08	0.000105228	0.0402813	55.5094	0.00969968	0.00107664	6.61335e-05	0.0144497	1.11649e-09	2.58426e-06	3.9045e-05	4.88038e-08
0.109465	5.02103e-08	0.000105401	0.040434	55.5092	0.00974074	0.00107934	6.63433e-05	0.0145033	1.11924e-09	2.57745e-06	3.90081e-05	4.86185e-08
0.112006	5.00621e-08	0.000105561	0.0405754	55.509	0.00977884	0.00108183	6.65374e-05	0.014553	1.12177e-09	2.57118e-06	3.89738e-05	4.84479e-08
0.114547	4.99258e-08	0.000105708	0.0407065	55.5088	0.00981417	0.00108414	6.67169e-05	0.0145991	1.12412e-09	2.56541e-06	3.89419e-05	4.82912e-08
0.117088	4.98002e-08	0.000105844	0.040828	55.5087	0.00984695	0.00108627	6.68829e-05	0.0146418	1.12629e-09	2.5601e-06	3.89123e-05	4.81466e-08
0.119629	4.96845e-08	0.00010597	0.0409406	55.5085	0.00987734	0.00108824	6.70365e-05	0.0146813	1.12829e-09	2.55521e-06	3.88848e-05	4.80133e-08
0.12217	4.9578e-08	0.000106087	0.0410449	55.5084	0.00990553	0.00109006	6.71786e-05	0.014718	1.13014e-09	2.5507e-06	3.88592e-05	4.78907e-08
0.124711	4.94798e-08	0.000106195	0.0411416	55.5083	0.00993166	0.00109174	6.73101e-05	0.0147519	1.13186e-09	2.54655e-06	3.88355e-05	4.77775e-08
0.127252	4.93891e-08	0.000106294	0.0412312	55.5082	0.00995589	0.0010933	6.74318e-05	0.0147833	1.13344e-09	2.54271e-06	3.88135e-05	4.7673e-08
0.130615	4.928e-08	0.000106414	0.0413397	55.508	0.00998527	0.00109519	6.7579e-05	0.0148214	1.13536e-09	2.5381e-06	3.87867e-05	4.75473e-08
0.133979	4.91818e-08	0.000106523	0.0414377	55.5079	0.0100118	0.00109688	6.77118e-05	0.0148558	1.13708e-09	2.53395e-06	3.87626e-05	4.74341e-08
0.137343	4.90934e-08	0.000106621	0.0415264	55.5078	0.0100359	0.00109842	6.78317e-05	0.0148869	1.13864e-09	2.53021e-06	3.87407e-05	4.73321e-08
0.140707	4.90139e-08	0.000106709	0.0416065	55.5077	0.0100576	0.0010998	6.79399e-05	0.014915	1.14005e-09	2.52685e-06	3.87208e-05	4.72405e-08
0.144811	4.89276e-08	0.000106805	0.0416938	55.5076	0.0100813	0.0011013	6.80577e-05	0.0149457	1.14158e-09	2.5232e-06	3.86992e-05	4.7141e-08
0.148916	4.88517e-08	0.00010689	0.041771	55.5075	0.0101022	0.00110263	6.81618e-05	0.0149727	1.14293e-09	2.51999e-06	3.868e-05	4.70533e-08
0.153021	4.87848e-08	0.000106965	0.0418392	55.5074	0.0101208	0.0011038	6.82536e-05	0.0149966	1.14412e-09	2.51716e-06	3.86631e-05	4.69761e-08
0.157125	4.87258e-08	0.000107031	0.0418995	55.5073	0.0101372	0.00110484	6.83347e-05	0.0150178	1.14517e-09	2.51467e-06	3.86481e-05	4.69082e-08
0.16336	4.86495e-08	0.000107117	0.0419779	55.5072	0.0101585	0.00110618	6.844e-05	0.0150452	1.14653e-09	2.51144e-06	3.86286e-05	4.68201e-08
0.169595	4.85865e-08	0.000107187	0.0420428	55.5071	0.0101761	0.00110729	6.85271e-05	0.015068	1.14766e-09	2.50878e-06	3.86124e-05	4.67473e-08
0.17583	4.85344e-08	0.000107246	0.0420966	55.5071	0.0101907	0.00110821	6.85992e-05	0.0150868	1.1486e-09	2.50658e-06	3.8599e-05	4.66873e-08
0.182065	4.84914e-08	0.000107295	0.0421411	55.507	0.0102029	0.00110897	6.8659e-05	0.0151025	1.14937e-09	2.50476e-06	3.85879e-05	4.66376e-08
0.190682	4.84439e-08	0.000107348	0.0421905	55.5069	0.0102163	0.00110981	6.8725e-05	0.0151198	1.15023e-09	2.50275e-06	3.85755e-05	4.65827e-08
0.199298	4.84071e-08	0.00010739	0.0422287	55.5069	0.0102267	0.00111046	6.87762e-05	0.0151331	1.15089e-09	2.5012e-06	3.8566e-05	4.65402e-08
0.207915	4.83789e-08	0.000107422	0.0422582	55.5068	0.0102348	0.00111096	6.88156e-05	0.0151435	1.1514e-09	2.5e-06	3.85586e-05	4.65076e-08
0.216532	4.83572e-08	0.000107446	0.0422809	55.5068	0.0102409	0.00111135	6.88459e-05	0.0151514	1.15179e-09	2.49908e-06	3.85529e-05	4.64825e-08
0.225148	4.83406e-08	0.000107465	0.0422983	55.5068	0.0102457	0.00111164	6.88692e-05	0.0151575	1.15209e-09	2.49838e-06	3.85485e-05	4.64634e-08
0.234781	4.83263e-08	0.000107481	0.042313	55.5068	0.0102497	0.0011119	6.8889e-05	0.0151627	1.15235e-09	2.49778e-06	3.85448e-05	4.64469e-08
0.244414	4.83157e-08	0.000107493	0.0423241	55.5068	0.0102527	0.00111208	6.89038e-05	0.0151666	1.15254e-09	2.49733e-06	3.85421e-05	4.64347e-08
0.254046	4.83078e-08	0.000107502	0.0423324	55.5067	0.010255	0.00111222	6.89148e-05	0.0151695	1.15268e-09	2.497e-06	3.854e-05	4.64256e-08
0.263679	4.83019e-08	0.000107509	0.0423385	55.5067	0.0102567	0.00111233	6.8923e-05	0.0151716	1.15279e-09	2.49675e-06	3.85385e-05	4.64188e-08
0.273312	4.82975e-08	0.000107514	0.0423431	55.5067	0.0102579	0.00111241	6.89292e-05	0.0151732	1.15287e-09	2.49656e-06	3.85373e-05	4.64137e-08
0.286129	4.82934e-08	0.000107519	0.0423475	55.5067	0.0102591	0.00111248	6.8935e-05	0.0151748	1.15294e-09	2.49639e-06	3.85362e-05	4.64089e-08
0.298946	4.82906e-08	0.000107522	0.0423505	55.5067	0.0102599	0.00111253	6.8939e-05	0.0151758	1.15299e-09	2.49627e-06	3.85355e-05	4.64056e-08
0.311763	4.82887e-08	0.000107524	0.0423524	55.5067	0.0102604	0.00111256	6.89416e-05	0.0151765	1.15303e-09	2.49619e-06	3.8535e-05	4.64034e-08
0.32458	4.82874e-08	0.000107526	0.0423538	55.5067	0.0102608	0.00111259	6.89434e-05	0.015177	1.15305e-09	2.49613e-06	3.85346e-05	4.6402e-08
0.364031	4.82854e-08	0.000107528	0.0423559	55.5067	0.0102614	0.00111262	6.89462e-05	0.0151777	1.15309e-09	2.49605e-06	3.85341e-05	4.63996e-08
0.392941	4.82848e-08	0.000107529	0.0423565	55.5067	0.0102616	0.00111263	6.8947e-05	0.0151779	1.1531e-09	2.49603e-06	3.8534e-05	4.6399e-08
0.416297	4.82847e-08	0.000107529	0.0423566	55.5067	0.0102616	0.00111264	6.89472e-05	0.015178	1.1531e-09	2.49602e-06	3.85339e-05	4.63989e-08
0.439653	4.82847e-08	0.000107529	0.0423566	55.5067	0.0102616	0.00111264	6.89472e-05	0.015178	1.1531e-09	2.49602e-06	3.85339e-05	4.63988e-08
0.46301	4.82846e-08	0.000107529	0.0423567	55.5067	0.0102616	0.00111264	6.89473e-05	0.015178	1.1531e-09	2.49602e-06	3.85339e-05	4.63988e-08
0.486366	4.82846e-08	0.000107529	0.0423567	55.5067	0.0102616	0.00111264	6.89473e-05	0.015178	1.1531e-09	2.49602e-06	3.85339e-05	4.63987e-08
0.509722	4.82846e-08	0.000107529	0.0423567	55.5067	0.0102616	0.00111264	6.89474e-05	0.015178	1.1531e-09	2.49602e-06	3.85339e-05	4.63987e-08
0.556434	4.82845e-08	0.000107529	0.0423568	55.5067	0.0102616	0.00111264	6.89474e-05	0.015178	1.1531e-09	2.49602e-06	3.85339e-05	4.63987e-08
0.603147	4.82846e-08	0.000107529	0.0423568	55.5067	0.0102616	0.00111264	6.89474e-05	0.015178	1.1531e-09	2.49602e-06	3.85339e-05	4.63987e-08
0.649859	4.82846e-08	0.000107529	0.0423567	55.5067	0.0102616	0.00111264	6.89474e-05	0.015178	1.1531e-09	2.49602e-06	3.85339e-05	4.63987e-08
0.696572	4.82846e-08	0.000107529	0.0423567	55.5067	0.0102616	0.00111264	6.89474e-05	0.015178	1.1531e-09	2.49602e-06	3.85339e-05	4.63987e-08
0.87646	4.82846e-08	0.000107529	0.0423567	55.5067	0.0102616	0.00111264	6.89474e-05	0.015178	1.1531e-09	2.49602e-06	3.85339e-05	4.63987e-08
1.05635	4.82846e-08	0.000107529	0.0423567	55.5067	0.0102616	0.00111264	6.89474e-05	0.015178	1.1531e-09	2.49602e-06	3.85339e-05	4.63987e-08
1.23624	4.82846e-08	0.000107529	0.0423567	55.5067	0.0102616	0.00111264	6.89474e-05	0.015178	1.1531e-09	2.49602e-06	3.85339e-05	4.63987e-08
3.03512	4.82846e-08	0.000107529	0.0423567	55.5067	0.0102616	0.00111264	6.89474e-05	0.015178	1.1531e-09	2.49602e-06	3.85339e-05	4.63987e-08
4.83401	4.82846e-08	0.000107529	0.0423567	55.5067	0.0102616	0.00111264	6.89474e-05	0.015178	1.1531e-09	2.49602e-06	3.85339e-05	4.63987e-08
22.8229	4.82846e-08	0.000107529	0.0423567	55.5067	0.0102616	0.00111264	6.89473e-05	0.015178	1.1531e-09	2.49602e-06	3.85339e-05	4.63987e-08
40.8117	4.82846e-08	0.000107529	0.0423567	55.5067	0.0102616	0.00111264	6.89473e-05	0.015178	1.1531e-09	2.49602e-06	3.85339e-05	4.63987e-08
201.352	4.82846e-08	0.000107529	0.0423567	55.5067	0.0102616	0.00111264	6.89471e-05	0.015178	1.1531e-09	2.49602e-06	3.85338e-05	4.63988e-08
361.893	4.82847e-08	0.000107529	0.0423566	55.5067	0.0102616	0.00111263	6.89469e-05	0.015178	1.1531e-09	2.49602e-06	3.85338e-05	4.63988e-08
1000	4.8285e-08	0.00010753	0.0423564	55.5067	0.0102615	0.00111263	6.8946e-05	0.0151779	1.15309e-09	2.49604e-06	3.85335e-05	4.63991e-08
