# Supplementary material for: Molecular-resolution imaging of ice crystallized from liquid water by cryogenic liquid-cell TEM
Source: Nat Commun. 2025 Sep 25;16:8342. doi: 10.1038/s41467-025-62451-0 (PMC12462463; doi:10.1038/s41467-025-62451-0)
Supplement: Supplementary file 11 — Supplementary Data 3 [file 41467_2025_62451_MOESM11_ESM.zip › Ambrozic Set_kJ_C0_g_vals_pastina_293.15K_25.0_eA2s_Output.xlsx]

## Sheet: Sheet1
time / s	H	H+	H2	H2O	H2O2	HO2	HO2-	O2	O2-	OH	OH-	eh-
0	0	0	0	55.56	0	0	0	0	0	0	0	0
1.13172e-14	6.73242e-14	3.16228e-13	4.59028e-14	55.56	7.14044e-14	2.04013e-15	5.34532e-29	5.37541e-32	1.52139e-23	2.75417e-13	5.10114e-14	2.65216e-13
2.26344e-14	1.34648e-13	6.32456e-13	9.18057e-14	55.56	1.42809e-13	4.08025e-15	1.6148e-28	2.6877e-31	4.55302e-23	5.50834e-13	1.02023e-13	5.30433e-13
6.68945e-12	3.97945e-11	1.86918e-10	2.71326e-11	55.56	4.22063e-11	1.20591e-12	1.33656e-22	1.10636e-23	-1.76819e-17	1.62796e-10	3.01523e-11	1.56766e-10
7.45648e-12	4.43575e-11	2.08351e-10	3.02437e-11	55.56	4.70458e-11	1.34418e-12	1.52492e-22	1.26451e-23	-1.34379e-17	1.81462e-10	3.36096e-11	1.74742e-10
8.22352e-12	4.89205e-11	2.29784e-10	3.33549e-11	55.56	5.18854e-11	1.48245e-12	1.75135e-22	1.45688e-23	-8.62747e-18	2.00129e-10	3.7067e-11	1.92717e-10
9.09929e-12	5.41303e-11	2.54255e-10	3.6907e-11	55.56	5.74109e-11	1.64032e-12	2.03712e-22	1.70115e-23	-4.07933e-18	2.21442e-10	4.10144e-11	2.1324e-10
9.97505e-12	5.93401e-11	2.78726e-10	4.04591e-11	55.56	6.29364e-11	1.79819e-12	2.37998e-22	1.99718e-23	-1.36749e-18	2.42755e-10	4.49619e-11	2.33764e-10
1.08508e-11	6.45499e-11	3.03197e-10	4.40113e-11	55.56	6.8462e-11	1.95606e-12	2.78513e-22	2.34996e-23	4.27112e-20	2.64068e-10	4.89093e-11	2.54287e-10
1.17266e-11	6.97597e-11	3.27668e-10	4.75634e-11	55.56	7.39875e-11	2.11393e-12	3.25774e-22	2.76446e-23	8.77169e-19	2.8538e-10	5.28568e-11	2.74811e-10
1.26023e-11	7.49695e-11	3.52138e-10	5.11155e-11	55.56	7.95131e-11	2.2718e-12	3.803e-22	3.24567e-23	1.44757e-18	3.06693e-10	5.68042e-11	2.95334e-10
1.34781e-11	8.01793e-11	3.76609e-10	5.46677e-11	55.56	8.50386e-11	2.42967e-12	4.42611e-22	3.79857e-23	1.85362e-18	3.28006e-10	6.07517e-11	3.15858e-10
1.43539e-11	8.5389e-11	4.0108e-10	5.82198e-11	55.56	9.05641e-11	2.58754e-12	5.13224e-22	4.42814e-23	2.15337e-18	3.49319e-10	6.46991e-11	3.36381e-10
1.52296e-11	9.05988e-11	4.25551e-10	6.17719e-11	55.56	9.60897e-11	2.74542e-12	5.9266e-22	5.13936e-23	2.39173e-18	3.70632e-10	6.86466e-11	3.56905e-10
1.61054e-11	9.58086e-11	4.50022e-10	6.53241e-11	55.56	1.01615e-10	2.90329e-12	6.81436e-22	5.93722e-23	2.59647e-18	3.91944e-10	7.2594e-11	3.77428e-10
1.69812e-11	1.01018e-10	4.74493e-10	6.88762e-11	55.56	1.07141e-10	3.06116e-12	7.8007e-22	6.82669e-23	2.78224e-18	4.13257e-10	7.65415e-11	3.97951e-10
1.78569e-11	1.06228e-10	4.98964e-10	7.24283e-11	55.56	1.12666e-10	3.21903e-12	8.89083e-22	7.81276e-23	2.95695e-18	4.3457e-10	8.04889e-11	4.18475e-10
1.87327e-11	1.11438e-10	5.23435e-10	7.59805e-11	55.56	1.18192e-10	3.37691e-12	1.00899e-21	8.90042e-23	3.12522e-18	4.55883e-10	8.44364e-11	4.38998e-10
1.96085e-11	1.16648e-10	5.47906e-10	7.95326e-11	55.56	1.23717e-10	3.53478e-12	1.14032e-21	1.00946e-22	3.28979e-18	4.77196e-10	8.83839e-11	4.59522e-10
2.04842e-11	1.21858e-10	5.72376e-10	8.30847e-11	55.56	1.29243e-10	3.69265e-12	1.28357e-21	1.14004e-22	3.45227e-18	4.98508e-10	9.23313e-11	4.80045e-10
2.136e-11	1.27067e-10	5.96847e-10	8.66369e-11	55.56	1.34768e-10	3.85052e-12	1.43928e-21	1.28227e-22	3.61353e-18	5.19821e-10	9.62788e-11	5.00569e-10
2.22358e-11	1.32277e-10	6.21318e-10	9.0189e-11	55.56	1.40294e-10	4.0084e-12	1.60796e-21	1.43665e-22	3.7741e-18	5.41134e-10	1.00226e-10	5.21092e-10
3.09934e-11	1.84375e-10	8.66027e-10	1.2571e-10	55.56	1.95549e-10	5.58712e-12	4.21244e-21	3.8451e-22	5.37362e-18	7.54262e-10	1.39701e-10	7.26326e-10
3.97511e-11	2.36473e-10	1.11074e-09	1.61232e-10	55.56	2.50805e-10	7.16584e-12	8.73876e-21	8.06922e-22	6.96857e-18	9.6739e-10	1.79175e-10	9.31561e-10
4.85087e-11	2.88571e-10	1.35544e-09	1.96753e-10	55.56	3.0606e-10	8.74457e-12	1.56685e-20	1.45721e-21	8.56426e-18	1.18052e-09	2.1865e-10	1.1368e-09
1.36085e-10	8.09551e-10	3.80253e-09	5.51966e-10	55.56	8.58614e-10	2.45318e-11	4.22456e-19	4.03041e-20	2.45267e-17	3.3118e-09	6.13396e-10	3.18914e-09
2.23662e-10	1.33053e-09	6.24963e-09	9.0718e-10	55.56	1.41117e-09	4.03191e-11	1.68662e-18	1.61565e-19	4.04899e-17	5.44308e-09	1.00814e-09	5.24148e-09
3.11238e-10	1.85151e-09	8.69672e-09	1.26239e-09	55.56	1.96372e-09	5.61063e-11	4.28714e-18	4.11725e-19	5.64528e-17	7.57436e-09	1.40289e-09	7.29382e-09
1.14832e-09	6.8312e-09	3.20867e-08	4.65763e-09	55.56	7.24519e-09	2.07005e-10	2.70574e-16	2.67411e-17	2.0903e-16	2.79457e-08	5.17607e-09	2.69107e-08
1.9854e-09	1.18109e-08	5.54768e-08	8.05288e-09	55.56	1.25267e-08	3.57904e-10	1.17338e-15	1.17095e-16	3.61607e-16	4.8317e-08	8.94938e-09	4.65274e-08
2.82248e-09	1.67907e-08	7.88669e-08	1.14481e-08	55.56	1.78081e-08	5.08802e-10	3.09667e-15	3.1208e-16	5.14184e-16	6.86883e-08	1.27228e-08	6.6144e-08
4.67359e-09	2.78029e-08	1.30591e-07	1.89565e-08	55.56	2.94875e-08	8.42495e-10	1.26865e-14	1.30869e-15	8.51589e-16	1.13737e-07	2.1068e-08	1.09523e-07
6.5247e-09	3.88155e-08	1.82315e-07	2.64651e-08	55.56	4.11669e-08	1.17618e-09	3.29015e-14	3.4707e-15	1.18899e-15	1.58784e-07	2.94142e-08	1.52901e-07
8.3758e-09	4.98285e-08	2.34038e-07	3.39739e-08	55.56	5.28463e-08	1.50987e-09	6.75968e-14	7.29208e-15	1.52639e-15	2.0383e-07	3.77616e-08	1.96276e-07
1.02269e-08	6.0842e-08	2.8576e-07	4.14832e-08	55.56	6.45257e-08	1.84355e-09	1.20062e-13	1.32468e-14	1.86378e-15	2.48875e-07	4.61105e-08	2.39649e-07
1.27627e-08	7.59301e-08	3.5661e-07	5.17708e-08	55.56	8.05251e-08	2.30064e-09	2.26082e-13	2.57237e-14	2.32595e-15	3.10578e-07	5.75502e-08	2.99059e-07
1.52985e-08	9.10196e-08	4.27456e-07	6.20595e-08	55.56	9.65246e-08	2.75771e-09	3.77628e-13	4.42914e-14	2.78811e-15	3.72277e-07	6.89937e-08	3.58462e-07
1.78342e-08	1.06111e-07	4.98298e-07	7.23497e-08	55.56	1.12524e-07	3.21476e-09	5.80296e-13	7.01507e-14	3.25024e-15	4.33972e-07	8.04415e-08	4.17856e-07
2.037e-08	1.21204e-07	5.69134e-07	8.26414e-08	55.56	1.28524e-07	3.67179e-09	8.39015e-13	1.04508e-13	3.71236e-15	4.9566e-07	9.18943e-08	4.77239e-07
2.29058e-08	1.36299e-07	6.39965e-07	9.2935e-08	55.56	1.44524e-07	4.1288e-09	1.15819e-12	1.48572e-13	4.17445e-15	5.57343e-07	1.03353e-07	5.36611e-07
2.72594e-08	1.62222e-07	7.61555e-07	1.10613e-07	55.56	1.71995e-07	4.91336e-09	1.85806e-12	2.50355e-13	4.96774e-15	6.63228e-07	1.2304e-07	6.38514e-07
3.16131e-08	1.88153e-07	8.83121e-07	1.28298e-07	55.56	1.99466e-07	5.69783e-09	2.76345e-12	3.90421e-13	5.76094e-15	7.69088e-07	1.42748e-07	7.40371e-07
3.59667e-08	2.14094e-07	1.00466e-06	1.45992e-07	55.56	2.26939e-07	6.48218e-09	3.88697e-12	5.7487e-13	6.55402e-15	8.74919e-07	1.62479e-07	8.42174e-07
4.03204e-08	2.40046e-07	1.12616e-06	1.63696e-07	55.56	2.54412e-07	7.26641e-09	5.23855e-12	8.09793e-13	7.34698e-15	9.80717e-07	1.82238e-07	9.43916e-07
4.4674e-08	2.66011e-07	1.24762e-06	1.8141e-07	55.56	2.81887e-07	8.05049e-09	6.82612e-12	1.10127e-12	8.1398e-15	1.08648e-06	2.02026e-07	1.04559e-06
5.01999e-08	2.98986e-07	1.40173e-06	2.03912e-07	55.56	3.16761e-07	9.04546e-09	9.19089e-12	1.56221e-12	9.14585e-15	1.22066e-06	2.27189e-07	1.17453e-06
5.57258e-08	3.31986e-07	1.55576e-06	2.26435e-07	55.56	3.51638e-07	1.00401e-08	1.19561e-11	2.13644e-12	1.01516e-14	1.35476e-06	2.5241e-07	1.30333e-06
6.12517e-08	3.65013e-07	1.7097e-06	2.48982e-07	55.56	3.86517e-07	1.10345e-08	1.51298e-11	2.83633e-12	1.11571e-14	1.48879e-06	2.77695e-07	1.43199e-06
6.67776e-08	3.98071e-07	1.86354e-06	2.71556e-07	55.56	4.214e-07	1.20285e-08	1.87184e-11	3.67423e-12	1.21622e-14	1.62272e-06	3.03049e-07	1.56047e-06
7.23035e-08	4.3116e-07	2.01728e-06	2.94158e-07	55.56	4.56286e-07	1.30221e-08	2.27269e-11	4.66243e-12	1.3167e-14	1.75656e-06	3.28479e-07	1.68878e-06
7.78294e-08	4.64285e-07	2.17091e-06	3.16792e-07	55.56	4.91175e-07	1.40153e-08	2.71593e-11	5.8132e-12	1.41713e-14	1.89029e-06	3.5399e-07	1.81689e-06
8.70959e-08	5.19918e-07	2.42825e-06	3.54823e-07	55.56	5.49691e-07	1.56799e-08	3.55533e-11	8.14143e-12	1.58545e-14	2.11428e-06	3.96967e-07	2.03124e-06
9.63624e-08	5.75668e-07	2.6852e-06	3.92959e-07	55.56	6.0822e-07	1.7343e-08	4.51642e-11	1.10185e-11	1.75364e-14	2.33792e-06	4.40213e-07	2.24494e-06
1.05629e-07	6.31547e-07	2.94171e-06	4.31211e-07	55.56	6.66763e-07	1.90046e-08	5.60056e-11	1.45015e-11	1.92168e-14	2.56117e-06	4.83752e-07	2.45791e-06
1.14895e-07	6.87567e-07	3.19776e-06	4.69591e-07	55.56	7.25321e-07	2.06645e-08	6.80908e-11	1.86468e-11	2.08957e-14	2.78398e-06	5.27611e-07	2.67008e-06
1.24162e-07	7.43738e-07	3.45329e-06	5.08107e-07	55.56	7.83896e-07	2.23226e-08	8.14329e-11	2.35105e-11	2.25728e-14	3.00633e-06	5.71811e-07	2.88139e-06
1.33428e-07	8.00072e-07	3.70826e-06	5.46772e-07	55.56	8.4249e-07	2.39787e-08	9.60456e-11	2.91483e-11	2.4248e-14	3.22818e-06	6.16377e-07	3.09178e-06
1.49309e-07	8.97022e-07	4.14379e-06	6.13408e-07	55.56	9.42949e-07	2.68118e-08	1.24084e-10	4.07681e-11	2.71143e-14	3.60709e-06	6.93662e-07	3.45e-06
1.65189e-07	9.94533e-07	4.57734e-06	6.80563e-07	55.56	1.04347e-06	2.9638e-08	1.55975e-10	5.50955e-11	2.99742e-14	3.98426e-06	7.72189e-07	3.80499e-06
1.81069e-07	1.09265e-06	5.00869e-06	7.48288e-07	55.56	1.14407e-06	3.24567e-08	1.91804e-10	7.23982e-11	3.28271e-14	4.35951e-06	8.52052e-07	4.15645e-06
1.96949e-07	1.19143e-06	5.43765e-06	8.16633e-07	55.56	1.24474e-06	3.52671e-08	2.31661e-10	9.2938e-11	3.56726e-14	4.73266e-06	9.3334e-07	4.50408e-06
2.1283e-07	1.29091e-06	5.86398e-06	8.85646e-07	55.56	1.34549e-06	3.80687e-08	2.75641e-10	1.1697e-10	3.85101e-14	5.10357e-06	1.01613e-06	4.84758e-06
2.2871e-07	1.39114e-06	6.28749e-06	9.55376e-07	55.56	1.44634e-06	4.08607e-08	3.23847e-10	1.44743e-10	4.13391e-14	5.47208e-06	1.10049e-06	5.18668e-06
2.65346e-07	1.62538e-06	7.25259e-06	1.11923e-06	55.56	1.67936e-06	4.72624e-08	4.51748e-10	2.24396e-10	4.78309e-14	6.31229e-06	1.30138e-06	5.95076e-06
3.01983e-07	1.86414e-06	8.19898e-06	1.28767e-06	55.56	1.91296e-06	5.36031e-08	6.04001e-10	3.28038e-10	5.42698e-14	7.13722e-06	1.51139e-06	6.68698e-06
3.38619e-07	2.10768e-06	9.12415e-06	1.46119e-06	55.56	2.14719e-06	5.98763e-08	7.81907e-10	4.58243e-10	6.06512e-14	7.94536e-06	1.73068e-06	7.39268e-06
3.75256e-07	2.35618e-06	1.00257e-05	1.64023e-06	55.56	2.38211e-06	6.60758e-08	9.86684e-10	6.17342e-10	6.6971e-14	8.73537e-06	1.95913e-06	8.0656e-06
4.11892e-07	2.60968e-06	1.09014e-05	1.82517e-06	55.56	2.61776e-06	7.21966e-08	1.21941e-09	8.07406e-10	7.32259e-14	9.50613e-06	2.19631e-06	8.70388e-06
4.48529e-07	2.8681e-06	1.17491e-05	2.01635e-06	55.56	2.85419e-06	7.8234e-08	1.48097e-09	1.03025e-09	7.94129e-14	1.02567e-05	2.44155e-06	9.30606e-06
4.94218e-07	3.19701e-06	1.27641e-05	2.26391e-06	55.56	3.15018e-06	8.56405e-08	1.84849e-09	1.35643e-09	8.70301e-14	1.11633e-05	2.75729e-06	1.00049e-05
5.39908e-07	3.53273e-06	1.37292e-05	2.522e-06	55.56	3.4475e-06	9.29049e-08	2.26245e-09	1.73846e-09	9.45344e-14	1.20364e-05	3.08199e-06	1.06449e-05
5.85597e-07	3.87448e-06	1.46416e-05	2.7909e-06	55.56	3.74617e-06	1.00023e-07	2.72275e-09	2.17822e-09	1.01923e-13	1.28754e-05	3.4132e-06	1.12257e-05
6.31286e-07	4.22129e-06	1.54994e-05	3.07076e-06	55.56	4.04625e-06	1.0699e-07	3.22862e-09	2.67705e-09	1.09194e-13	1.36801e-05	3.74827e-06	1.17479e-05
6.76976e-07	4.57203e-06	1.6301e-05	3.36163e-06	55.56	4.34774e-06	1.13806e-07	3.77856e-09	3.23577e-09	1.16345e-13	1.44506e-05	4.08451e-06	1.22127e-05
7.22665e-07	4.92549e-06	1.70456e-05	3.66343e-06	55.56	4.65068e-06	1.2047e-07	4.37054e-09	3.85478e-09	1.23377e-13	1.51874e-05	4.4193e-06	1.26219e-05
7.68354e-07	5.28035e-06	1.77333e-05	3.97599e-06	55.56	4.95506e-06	1.26981e-07	5.00198e-09	4.53405e-09	1.3029e-13	1.58912e-05	4.75017e-06	1.29781e-05
8.14044e-07	5.63531e-06	1.83644e-05	4.29905e-06	55.56	5.2609e-06	1.33341e-07	5.66996e-09	5.27322e-09	1.37079e-13	1.6563e-05	5.07488e-06	1.32839e-05
8.59733e-07	5.98903e-06	1.89402e-05	4.63229e-06	55.56	5.56819e-06	1.39553e-07	6.37128e-09	6.07165e-09	1.43764e-13	1.72039e-05	5.39146e-06	1.35423e-05
9.12578e-07	6.39494e-06	1.95391e-05	5.0299e-06	55.56	5.92542e-06	1.46556e-07	7.21967e-09	7.06786e-09	1.51326e-13	1.79081e-05	5.74534e-06	1.37866e-05
9.65422e-07	6.79562e-06	2.00694e-05	5.43992e-06	55.56	6.28458e-06	1.53369e-07	8.10302e-09	8.14047e-09	1.58741e-13	1.85746e-05	6.08411e-06	1.39772e-05
1.01827e-06	7.18934e-06	2.05347e-05	5.86161e-06	55.56	6.64567e-06	1.59998e-07	9.01628e-09	9.28753e-09	1.66003e-13	1.92055e-05	6.40631e-06	1.41194e-05
1.07111e-06	7.57458e-06	2.09394e-05	6.2942e-06	55.56	7.00866e-06	1.66449e-07	9.9546e-09	1.05069e-08	1.73115e-13	1.98029e-05	6.71097e-06	1.42185e-05
1.12396e-06	7.94999e-06	2.1288e-05	6.73687e-06	55.56	7.37354e-06	1.7273e-07	1.09135e-08	1.17963e-08	1.8008e-13	2.03689e-05	6.99759e-06	1.42795e-05
1.1768e-06	8.31444e-06	2.1585e-05	7.18882e-06	55.56	7.7403e-06	1.78847e-07	1.18891e-08	1.31535e-08	1.86901e-13	2.09056e-05	7.26604e-06	1.43071e-05
1.24277e-06	8.75262e-06	2.18906e-05	7.76479e-06	55.56	8.20071e-06	1.86264e-07	1.31248e-08	1.49391e-08	1.95221e-13	2.15375e-05	7.57599e-06	1.43015e-05
1.30873e-06	9.17095e-06	2.21322e-05	8.35248e-06	55.56	8.66395e-06	1.93451e-07	1.4375e-08	1.6822e-08	2.03333e-13	2.21306e-05	7.85891e-06	1.4259e-05
1.3747e-06	9.56849e-06	2.23182e-05	8.95045e-06	55.56	9.12997e-06	2.00421e-07	1.56349e-08	1.87977e-08	2.11244e-13	2.26881e-05	8.11619e-06	1.41864e-05
1.44066e-06	9.94473e-06	2.24565e-05	9.55735e-06	55.5599	9.59871e-06	2.07187e-07	1.69007e-08	2.08618e-08	2.18965e-13	2.32133e-05	8.34947e-06	1.40901e-05
1.50663e-06	1.02995e-05	2.25542e-05	1.0172e-05	55.5599	1.00701e-05	2.13762e-07	1.81694e-08	2.30102e-08	2.26504e-13	2.3709e-05	8.56055e-06	1.39755e-05
1.5726e-06	1.06328e-05	2.26178e-05	1.07932e-05	55.5599	1.05441e-05	2.20158e-07	1.9439e-08	2.52388e-08	2.33871e-13	2.41777e-05	8.75131e-06	1.3847e-05
1.63856e-06	1.09451e-05	2.2653e-05	1.14199e-05	55.5599	1.10206e-05	2.26387e-07	2.07078e-08	2.75438e-08	2.41074e-13	2.46217e-05	8.92358e-06	1.37087e-05
1.70453e-06	1.12368e-05	2.26649e-05	1.20513e-05	55.5599	1.14995e-05	2.32457e-07	2.19747e-08	2.99215e-08	2.48123e-13	2.50431e-05	9.07916e-06	1.35638e-05
1.77049e-06	1.15086e-05	2.26578e-05	1.26864e-05	55.5599	1.19807e-05	2.38381e-07	2.3239e-08	3.23684e-08	2.55026e-13	2.54438e-05	9.21972e-06	1.34148e-05
1.84909e-06	1.18076e-05	2.26297e-05	1.34473e-05	55.5599	1.25571e-05	2.4526e-07	2.47418e-08	3.53699e-08	2.63075e-13	2.58964e-05	9.36979e-06	1.32352e-05
1.92769e-06	1.20808e-05	2.25853e-05	1.42114e-05	55.5599	1.31365e-05	2.51957e-07	2.62403e-08	3.84598e-08	2.70943e-13	2.63243e-05	9.50319e-06	1.30559e-05
2.00629e-06	1.23296e-05	2.25289e-05	1.49779e-05	55.5599	1.37187e-05	2.58487e-07	2.77348e-08	4.16332e-08	2.78643e-13	2.67297e-05	9.62209e-06	1.2879e-05
2.0849e-06	1.25557e-05	2.24639e-05	1.57461e-05	55.5599	1.43035e-05	2.64863e-07	2.92254e-08	4.48854e-08	2.8619e-13	2.71145e-05	9.72839e-06	1.27063e-05
2.1635e-06	1.27606e-05	2.23933e-05	1.65151e-05	55.5599	1.48909e-05	2.71095e-07	3.07128e-08	4.82122e-08	2.93593e-13	2.74803e-05	9.82379e-06	1.25388e-05
2.2913e-06	1.30521e-05	2.2272e-05	1.77663e-05	55.5599	1.58508e-05	2.8095e-07	3.31258e-08	5.37703e-08	3.05355e-13	2.80384e-05	9.95931e-06	1.22796e-05
2.41911e-06	1.32975e-05	2.21483e-05	1.90165e-05	55.5599	1.68159e-05	2.90496e-07	3.55339e-08	5.94987e-08	3.16811e-13	2.85557e-05	1.0075e-05	1.20377e-05
2.54691e-06	1.35024e-05	2.20266e-05	2.02643e-05	55.5599	1.77855e-05	2.99772e-07	3.79393e-08	6.53829e-08	3.28e-13	2.90368e-05	1.0175e-05	1.18137e-05
2.65268e-06	1.3645e-05	2.19297e-05	2.12944e-05	55.5599	1.85909e-05	3.07267e-07	3.99295e-08	7.03614e-08	3.37084e-13	2.94104e-05	1.02483e-05	1.16415e-05
2.75846e-06	1.37661e-05	2.18371e-05	2.23215e-05	55.5599	1.93983e-05	3.14615e-07	4.19202e-08	7.54311e-08	3.46025e-13	2.97638e-05	1.03144e-05	1.14807e-05
2.86424e-06	1.3868e-05	2.17492e-05	2.33454e-05	55.5599	2.02075e-05	3.21831e-07	4.39121e-08	8.05859e-08	3.54838e-13	3.00987e-05	1.03748e-05	1.13305e-05
2.97001e-06	1.39529e-05	2.16663e-05	2.43657e-05	55.5599	2.1018e-05	3.28929e-07	4.59056e-08	8.58205e-08	3.63539e-13	3.04167e-05	1.04302e-05	1.11902e-05
3.07579e-06	1.40228e-05	2.15884e-05	2.53822e-05	55.5599	2.18295e-05	3.35922e-07	4.7901e-08	9.11297e-08	3.7214e-13	3.07191e-05	1.04815e-05	1.1059e-05
3.18156e-06	1.40793e-05	2.15154e-05	2.63947e-05	55.5599	2.26417e-05	3.4282e-07	4.98989e-08	9.65092e-08	3.80649e-13	3.10072e-05	1.05293e-05	1.09362e-05
3.28866e-06	1.41247e-05	2.14461e-05	2.74156e-05	55.5599	2.34643e-05	3.49718e-07	5.19244e-08	1.02024e-07	3.89183e-13	3.12856e-05	1.05747e-05	1.08195e-05
3.39576e-06	1.41594e-05	2.13813e-05	2.84322e-05	55.5599	2.42871e-05	3.56539e-07	5.39521e-08	1.07602e-07	3.97646e-13	3.15516e-05	1.06175e-05	1.07098e-05
3.50286e-06	1.41848e-05	2.13206e-05	2.94444e-05	55.5599	2.51096e-05	3.6329e-07	5.59823e-08	1.13242e-07	4.06043e-13	3.18061e-05	1.06581e-05	1.06065e-05
3.60996e-06	1.42021e-05	2.12637e-05	3.0452e-05	55.5599	2.59316e-05	3.69981e-07	5.80151e-08	1.1894e-07	4.14381e-13	3.20501e-05	1.06967e-05	1.0509e-05
3.71706e-06	1.42122e-05	2.12103e-05	3.14552e-05	55.5599	2.67529e-05	3.76618e-07	6.005e-08	1.24694e-07	4.22669e-13	3.22845e-05	1.07336e-05	1.04166e-05
3.8524e-06	1.42162e-05	2.11473e-05	3.27163e-05	55.5599	2.77896e-05	3.84936e-07	6.26244e-08	1.32042e-07	4.33075e-13	3.25679e-05	1.07782e-05	1.03065e-05
3.98774e-06	1.42117e-05	2.10889e-05	3.39702e-05	55.5599	2.88244e-05	3.93188e-07	6.52014e-08	1.39471e-07	4.43428e-13	3.28385e-05	1.08206e-05	1.0203e-05
4.12308e-06	1.42003e-05	2.10344e-05	3.52168e-05	55.5599	2.98572e-05	4.01384e-07	6.77811e-08	1.46979e-07	4.53711e-13	3.30973e-05	1.08613e-05	1.01053e-05
4.25842e-06	1.41829e-05	2.09835e-05	3.64563e-05	55.5599	3.08876e-05	4.09533e-07	7.03625e-08	1.54564e-07	4.63982e-13	3.33455e-05	1.09004e-05	1.00127e-05
4.39376e-06	1.41607e-05	2.09357e-05	3.76886e-05	55.5599	3.19154e-05	4.17641e-07	7.29459e-08	1.62223e-07	4.74145e-13	3.35841e-05	1.09381e-05	9.92461e-06
4.5291e-06	1.41345e-05	2.08906e-05	3.89139e-05	55.5599	3.29404e-05	4.25715e-07	7.55298e-08	1.69955e-07	4.84417e-13	3.38139e-05	1.09746e-05	9.84055e-06
4.55191e-06	1.41297e-05	2.08833e-05	3.91197e-05	55.5599	3.31129e-05	4.27073e-07	7.59656e-08	1.71265e-07	4.86065e-13	3.38519e-05	1.09806e-05	9.82674e-06
4.57472e-06	1.41248e-05	2.0876e-05	3.93254e-05	55.5599	3.32853e-05	4.28431e-07	7.64015e-08	1.72578e-07	4.87777e-13	3.38896e-05	1.09866e-05	9.81304e-06
4.59754e-06	1.41199e-05	2.08688e-05	3.95308e-05	55.5599	3.34577e-05	4.29787e-07	7.68373e-08	1.73892e-07	4.89488e-13	3.39271e-05	1.09925e-05	9.79943e-06
4.62035e-06	1.41149e-05	2.08617e-05	3.97361e-05	55.5599	3.36299e-05	4.31143e-07	7.72731e-08	1.75209e-07	4.91199e-13	3.39643e-05	1.09985e-05	9.78592e-06
4.66598e-06	1.41045e-05	2.08476e-05	4.0146e-05	55.5599	3.39742e-05	4.33853e-07	7.81446e-08	1.77848e-07	4.94617e-13	3.40382e-05	1.10103e-05	9.75917e-06
4.7116e-06	1.40939e-05	2.08337e-05	4.05552e-05	55.5599	3.4318e-05	4.36559e-07	7.90163e-08	1.80495e-07	4.98034e-13	3.41113e-05	1.10219e-05	9.73279e-06
4.75723e-06	1.4083e-05	2.08201e-05	4.09635e-05	55.5599	3.46616e-05	4.39264e-07	7.98879e-08	1.8315e-07	5.01447e-13	3.41835e-05	1.10335e-05	9.70676e-06
4.86374e-06	1.40567e-05	2.07892e-05	4.19139e-05	55.5599	3.54622e-05	4.45569e-07	8.19229e-08	1.8938e-07	5.09408e-13	3.43492e-05	1.106e-05	9.64727e-06
4.97026e-06	1.40291e-05	2.07594e-05	4.286e-05	55.5599	3.62608e-05	4.51863e-07	8.39578e-08	1.95653e-07	5.17359e-13	3.45109e-05	1.1086e-05	9.58948e-06
5.07677e-06	1.40005e-05	2.07307e-05	4.38021e-05	55.5599	3.70574e-05	4.58149e-07	8.59926e-08	2.0197e-07	5.25301e-13	3.46688e-05	1.11114e-05	9.53326e-06
5.3423e-06	1.39257e-05	2.06631e-05	4.61329e-05	55.5599	3.90342e-05	4.73786e-07	9.10637e-08	2.17905e-07	5.45068e-13	3.50474e-05	1.11727e-05	9.39938e-06
5.5479e-06	1.38657e-05	2.06142e-05	4.79209e-05	55.5599	4.0556e-05	4.85875e-07	9.49878e-08	2.30429e-07	5.60356e-13	3.53272e-05	1.12182e-05	9.30104e-06
5.7535e-06	1.38047e-05	2.05679e-05	4.96947e-05	55.5599	4.20699e-05	4.97956e-07	9.89093e-08	2.43116e-07	5.75635e-13	3.55968e-05	1.12623e-05	9.20672e-06
5.9591e-06	1.37434e-05	2.05238e-05	5.14546e-05	55.5599	4.35759e-05	5.10035e-07	1.02828e-07	2.55966e-07	5.90912e-13	3.58571e-05	1.1305e-05	9.11598e-06
6.1647e-06	1.36821e-05	2.04816e-05	5.32011e-05	55.5599	4.50741e-05	5.22118e-07	1.06743e-07	2.68981e-07	6.06194e-13	3.6109e-05	1.13464e-05	9.02848e-06
6.40107e-06	1.36122e-05	2.04354e-05	5.5193e-05	55.5599	4.67868e-05	5.36018e-07	1.11238e-07	2.84151e-07	6.23776e-13	3.6389e-05	1.13926e-05	8.93153e-06
6.63744e-06	1.35432e-05	2.03912e-05	5.71682e-05	55.5599	4.84894e-05	5.49934e-07	1.15728e-07	2.99543e-07	6.41376e-13	3.66595e-05	1.14374e-05	8.83812e-06
6.87381e-06	1.34753e-05	2.0349e-05	5.91273e-05	55.5598	5.0182e-05	5.6387e-07	1.20211e-07	3.15162e-07	6.58999e-13	3.69213e-05	1.14808e-05	8.74793e-06
7.11018e-06	1.34088e-05	2.03084e-05	6.10709e-05	55.5598	5.18647e-05	5.77831e-07	1.24688e-07	3.31008e-07	6.76653e-13	3.71751e-05	1.1523e-05	8.6607e-06
7.42584e-06	1.33223e-05	2.02567e-05	6.36433e-05	55.5598	5.4097e-05	5.96519e-07	1.30656e-07	3.5253e-07	7.00281e-13	3.75023e-05	1.15776e-05	8.54846e-06
7.74151e-06	1.32386e-05	2.02074e-05	6.619e-05	55.5598	5.63126e-05	6.15264e-07	1.36612e-07	3.74469e-07	7.2398e-13	3.78172e-05	1.16301e-05	8.44068e-06
8.05717e-06	1.31578e-05	2.01605e-05	6.87122e-05	55.5598	5.85119e-05	6.34073e-07	1.42554e-07	3.96829e-07	7.47754e-13	3.81207e-05	1.16809e-05	8.33702e-06
8.37284e-06	1.30797e-05	2.01157e-05	7.12109e-05	55.5598	6.06955e-05	6.52948e-07	1.48482e-07	4.19614e-07	7.71612e-13	3.84134e-05	1.173e-05	8.23717e-06
8.68851e-06	1.30043e-05	2.00728e-05	7.36871e-05	55.5598	6.28637e-05	6.71896e-07	1.54397e-07	4.42828e-07	7.95558e-13	3.86962e-05	1.17776e-05	8.14087e-06
9.13765e-06	1.29016e-05	2.00149e-05	7.71734e-05	55.5598	6.59232e-05	6.98986e-07	1.62789e-07	4.76603e-07	8.29794e-13	3.90826e-05	1.18426e-05	8.00951e-06
9.5868e-06	1.2804e-05	1.99603e-05	8.06184e-05	55.5598	6.89537e-05	7.26239e-07	1.71152e-07	5.1126e-07	8.64232e-13	3.94515e-05	1.19049e-05	7.88427e-06
1.00359e-05	1.27111e-05	1.99088e-05	8.40242e-05	55.5598	7.19564e-05	7.5366e-07	1.79485e-07	5.46804e-07	8.98883e-13	3.98042e-05	1.19647e-05	7.76463e-06
1.04851e-05	1.26226e-05	1.986e-05	8.7393e-05	55.5598	7.49322e-05	7.81257e-07	1.87789e-07	5.83242e-07	9.33754e-13	4.01421e-05	1.20221e-05	7.65017e-06
1.11202e-05	1.25044e-05	1.97954e-05	9.20969e-05	55.5598	7.90961e-05	8.20587e-07	1.9948e-07	6.36295e-07	9.83448e-13	4.05963e-05	1.20995e-05	7.49641e-06
1.17553e-05	1.23934e-05	1.97353e-05	9.67351e-05	55.5598	8.32109e-05	8.60286e-07	2.1111e-07	6.91147e-07	1.03361e-12	4.10253e-05	1.2173e-05	7.35126e-06
1.23904e-05	1.22889e-05	1.96794e-05	0.000101312	55.5598	8.72789e-05	9.00359e-07	2.22682e-07	7.47802e-07	1.08424e-12	4.14313e-05	1.22428e-05	7.21396e-06
1.30254e-05	1.21903e-05	1.96273e-05	0.000105831	55.5598	9.1302e-05	9.4081e-07	2.34194e-07	8.06261e-07	1.13535e-12	4.18163e-05	1.23093e-05	7.0838e-06
1.36605e-05	1.2097e-05	1.95786e-05	0.000110296	55.5598	9.52822e-05	9.81639e-07	2.45646e-07	8.66521e-07	1.18694e-12	4.21819e-05	1.23728e-05	6.96015e-06
1.43831e-05	1.19966e-05	1.9527e-05	0.000115313	55.5597	9.97606e-05	1.02855e-06	2.58604e-07	9.37268e-07	1.24621e-12	4.25762e-05	1.24417e-05	6.82668e-06
1.51056e-05	1.19017e-05	1.94791e-05	0.000120268	55.5597	0.000104188	1.07594e-06	2.71486e-07	1.01034e-06	1.30609e-12	4.29496e-05	1.25074e-05	6.70022e-06
1.58282e-05	1.18118e-05	1.94345e-05	0.000125164	55.5597	0.000108566	1.12382e-06	2.84293e-07	1.08572e-06	1.36658e-12	4.33036e-05	1.257e-05	6.58018e-06
1.65507e-05	1.17263e-05	1.93929e-05	0.000130004	55.5597	0.000112898	1.17217e-06	2.97026e-07	1.16341e-06	1.42766e-12	4.364e-05	1.26299e-05	6.466e-06
1.73906e-05	1.16319e-05	1.93481e-05	0.000135565	55.5597	0.000117877	1.22896e-06	3.11736e-07	1.2566e-06	1.4994e-12	4.40104e-05	1.26963e-05	6.34002e-06
1.82305e-05	1.15424e-05	1.93067e-05	0.000141058	55.5597	0.000122798	1.28636e-06	3.26349e-07	1.35286e-06	1.57191e-12	4.43607e-05	1.27597e-05	6.22067e-06
1.90704e-05	1.14572e-05	1.92684e-05	0.000146489	55.5597	0.000127663	1.34437e-06	3.40867e-07	1.45219e-06	1.64518e-12	4.46923e-05	1.28202e-05	6.10738e-06
1.99102e-05	1.13759e-05	1.9233e-05	0.000151859	55.5597	0.000132474	1.40297e-06	3.55291e-07	1.55454e-06	1.71918e-12	4.50069e-05	1.2878e-05	5.99966e-06
2.07501e-05	1.12982e-05	1.92002e-05	0.000157172	55.5597	0.000137234	1.46215e-06	3.69623e-07	1.6599e-06	1.7939e-12	4.53056e-05	1.29335e-05	5.89705e-06
2.18045e-05	1.12051e-05	1.91624e-05	0.000163765	55.5596	0.000143139	1.53722e-06	3.87487e-07	1.79639e-06	1.88868e-12	4.566e-05	1.30001e-05	5.77486e-06
2.28588e-05	1.11165e-05	1.91281e-05	0.000170278	55.5596	0.000148969	1.61316e-06	4.05214e-07	1.93753e-06	1.98451e-12	4.59934e-05	1.30635e-05	5.65941e-06
2.39132e-05	1.10319e-05	1.90969e-05	0.000176714	55.5596	0.000154727	1.68991e-06	4.22803e-07	2.08326e-06	2.08137e-12	4.63076e-05	1.3124e-05	5.55009e-06
2.49675e-05	1.09508e-05	1.90685e-05	0.000183078	55.5596	0.000160416	1.76747e-06	4.4026e-07	2.23352e-06	2.1792e-12	4.66042e-05	1.31819e-05	5.44638e-06
2.60219e-05	1.0873e-05	1.90427e-05	0.000189374	55.5596	0.000166039	1.8458e-06	4.57586e-07	2.38828e-06	2.27798e-12	4.68845e-05	1.32373e-05	5.3478e-06
2.70762e-05	1.0798e-05	1.90193e-05	0.000195603	55.5596	0.000171597	1.92487e-06	4.74786e-07	2.54746e-06	2.37767e-12	4.71499e-05	1.32906e-05	5.25396e-06
2.81306e-05	1.07257e-05	1.89982e-05	0.00020177	55.5596	0.000177094	2.00467e-06	4.9186e-07	2.71102e-06	2.47823e-12	4.74013e-05	1.33418e-05	5.16448e-06
2.91849e-05	1.06557e-05	1.8979e-05	0.000207877	55.5596	0.00018253	2.08515e-06	5.08813e-07	2.87891e-06	2.57962e-12	4.76399e-05	1.33912e-05	5.07903e-06
3.02393e-05	1.05879e-05	1.89617e-05	0.000213926	55.5596	0.000187908	2.16631e-06	5.25648e-07	3.05107e-06	2.68183e-12	4.78665e-05	1.34388e-05	4.99732e-06
3.12936e-05	1.05221e-05	1.89462e-05	0.00021992	55.5595	0.00019323	2.24811e-06	5.42364e-07	3.22744e-06	2.78481e-12	4.80819e-05	1.34848e-05	4.91909e-06
3.2348e-05	1.0458e-05	1.89323e-05	0.000225861	55.5595	0.000198498	2.33054e-06	5.58964e-07	3.40798e-06	2.88855e-12	4.82869e-05	1.35293e-05	4.84409e-06
3.37107e-05	1.03777e-05	1.89166e-05	0.000233463	55.5595	0.000205227	2.43796e-06	5.80255e-07	3.6474e-06	3.02367e-12	4.85374e-05	1.35847e-05	4.75162e-06
3.50733e-05	1.02999e-05	1.89031e-05	0.000240983	55.5595	0.000211871	2.54634e-06	6.01361e-07	3.8936e-06	3.15994e-12	4.87729e-05	1.3638e-05	4.66379e-06
3.6436e-05	1.02243e-05	1.88918e-05	0.000248425	55.5595	0.000218431	2.65564e-06	6.22289e-07	4.14646e-06	3.2973e-12	4.89945e-05	1.36893e-05	4.58021e-06
3.77986e-05	1.01507e-05	1.88824e-05	0.000255792	55.5595	0.000224912	2.76583e-06	6.43042e-07	4.4059e-06	3.4357e-12	4.92032e-05	1.37388e-05	4.50057e-06
3.91613e-05	1.00789e-05	1.88749e-05	0.000263086	55.5595	0.000231315	2.87685e-06	6.63625e-07	4.67181e-06	3.57509e-12	4.94001e-05	1.37867e-05	4.42457e-06
4.11236e-05	9.9784e-06	1.88669e-05	0.000273468	55.5594	0.000240403	3.03814e-06	6.92972e-07	5.06593e-06	3.77747e-12	4.96643e-05	1.38529e-05	4.32099e-06
4.30858e-05	9.88095e-06	1.88619e-05	0.000283712	55.5594	0.000249341	3.201e-06	7.21983e-07	5.47303e-06	3.98168e-12	4.99077e-05	1.39162e-05	4.22372e-06
4.50481e-05	9.78616e-06	1.88598e-05	0.000293826	55.5594	0.000258134	3.36534e-06	7.50668e-07	5.89286e-06	4.18761e-12	5.01322e-05	1.3977e-05	4.13215e-06
4.70104e-05	9.69373e-06	1.88602e-05	0.000303814	55.5594	0.000266788	3.53107e-06	7.79037e-07	6.3252e-06	4.39515e-12	5.03396e-05	1.40354e-05	4.04577e-06
4.89727e-05	9.60342e-06	1.88629e-05	0.000313683	55.5594	0.000275307	3.6981e-06	8.07097e-07	6.76982e-06	4.6042e-12	5.05313e-05	1.40917e-05	3.96411e-06
5.19518e-05	9.46986e-06	1.88709e-05	0.000328447	55.5593	0.000287992	3.954e-06	8.49126e-07	7.46786e-06	4.92426e-12	5.07951e-05	1.41735e-05	3.84827e-06
5.49308e-05	9.34005e-06	1.88831e-05	0.000342961	55.5593	0.000300391	4.2125e-06	8.9049e-07	8.1931e-06	5.24731e-12	5.10297e-05	1.42514e-05	3.74119e-06
5.79099e-05	9.21351e-06	1.88989e-05	0.000357238	55.5593	0.000312515	4.47337e-06	9.31211e-07	8.94495e-06	5.57311e-12	5.12382e-05	1.43259e-05	3.64184e-06
6.08889e-05	9.08982e-06	1.8918e-05	0.00037129	55.5593	0.000324376	4.73642e-06	9.71312e-07	9.72289e-06	5.90142e-12	5.14236e-05	1.43973e-05	3.54936e-06
6.3868e-05	8.96868e-06	1.894e-05	0.000385128	55.5592	0.000335984	5.00146e-06	1.01081e-06	1.05264e-05	6.23205e-12	5.15883e-05	1.44661e-05	3.46304e-06
6.76467e-05	8.81829e-06	1.89714e-05	0.000402388	55.5592	0.000350358	5.34027e-06	1.06008e-06	1.15819e-05	6.6545e-12	5.17705e-05	1.45499e-05	3.36141e-06
7.14255e-05	8.67118e-06	1.90064e-05	0.000419335	55.5592	0.000364356	5.68173e-06	1.10845e-06	1.26771e-05	7.08008e-12	5.19261e-05	1.46304e-05	3.26757e-06
7.52043e-05	8.52703e-06	1.90444e-05	0.000435986	55.5591	0.000377994	6.02557e-06	1.15595e-06	1.38114e-05	7.50852e-12	5.20583e-05	1.47078e-05	3.18063e-06
7.89831e-05	8.38561e-06	1.90851e-05	0.000452355	55.5591	0.000391285	6.37156e-06	1.2026e-06	1.49843e-05	7.93956e-12	5.21695e-05	1.47827e-05	3.09982e-06
8.27618e-05	8.24672e-06	1.91282e-05	0.000468454	55.5591	0.000404241	6.71949e-06	1.24844e-06	1.61951e-05	8.37301e-12	5.22619e-05	1.48553e-05	3.02446e-06
8.65406e-05	8.11021e-06	1.91733e-05	0.000484295	55.559	0.000416874	7.06916e-06	1.29348e-06	1.74436e-05	8.80867e-12	5.23375e-05	1.49258e-05	2.95401e-06
9.03194e-05	7.97599e-06	1.92202e-05	0.000499889	55.559	0.000429195	7.4204e-06	1.33775e-06	1.87292e-05	9.24637e-12	5.23978e-05	1.49945e-05	2.88797e-06
9.40982e-05	7.84395e-06	1.92687e-05	0.000515245	55.559	0.000441213	7.77304e-06	1.38127e-06	2.00517e-05	9.68594e-12	5.24442e-05	1.50615e-05	2.82594e-06
9.89278e-05	7.67827e-06	1.93327e-05	0.000534539	55.559	0.000456147	8.22557e-06	1.43583e-06	2.17951e-05	1.02503e-11	5.24853e-05	1.5145e-05	2.75186e-06
0.000102785	7.54835e-06	1.93852e-05	0.000549695	55.5589	0.000467744	8.5883e-06	1.47857e-06	2.32302e-05	1.07029e-11	5.25048e-05	1.52101e-05	2.69656e-06
0.000103337	7.52996e-06	1.93928e-05	0.000551842	55.5589	0.000469377	8.64021e-06	1.48462e-06	2.34383e-05	1.07677e-11	5.25067e-05	1.52193e-05	2.6889e-06
0.000103888	7.51162e-06	1.94004e-05	0.000553985	55.5589	0.000471004	8.69215e-06	1.49065e-06	2.36471e-05	1.08326e-11	5.25084e-05	1.52284e-05	2.68131e-06
0.000104439	7.49331e-06	1.94081e-05	0.000556124	55.5589	0.000472626	8.7441e-06	1.49667e-06	2.38568e-05	1.08974e-11	5.25098e-05	1.52376e-05	2.67378e-06
0.00010499	7.47505e-06	1.94157e-05	0.000558258	55.5589	0.000474242	8.79608e-06	1.50268e-06	2.40672e-05	1.09623e-11	5.25111e-05	1.52467e-05	2.66632e-06
0.000106093	7.43865e-06	1.94311e-05	0.000562513	55.5589	0.000477457	8.90008e-06	1.51464e-06	2.44902e-05	1.10922e-11	5.2513e-05	1.52649e-05	2.65156e-06
0.000107195	7.40243e-06	1.94466e-05	0.000566751	55.5589	0.000480648	9.00415e-06	1.52655e-06	2.49164e-05	1.12222e-11	5.2514e-05	1.5283e-05	2.63703e-06
0.000108297	7.36637e-06	1.94621e-05	0.000570972	55.5589	0.000483817	9.1083e-06	1.5384e-06	2.53455e-05	1.13523e-11	5.25143e-05	1.5301e-05	2.62274e-06
0.000110584	7.29212e-06	1.94946e-05	0.000579672	55.5589	0.000490319	9.32451e-06	1.56279e-06	2.62452e-05	1.16224e-11	5.25124e-05	1.5338e-05	2.59378e-06
0.00011287	7.2186e-06	1.95273e-05	0.000588302	55.5589	0.000496726	9.54099e-06	1.58694e-06	2.7158e-05	1.18931e-11	5.25073e-05	1.53747e-05	2.56572e-06
0.000115156	7.14579e-06	1.95604e-05	0.000596861	55.5588	0.000503039	9.75772e-06	1.61086e-06	2.80836e-05	1.21642e-11	5.24992e-05	1.5411e-05	2.53852e-06
0.000119305	7.01547e-06	1.96209e-05	0.00061222	55.5588	0.00051426	1.01516e-05	1.65365e-06	2.97964e-05	1.26572e-11	5.24771e-05	1.5476e-05	2.49123e-06
0.000123455	6.88749e-06	1.96822e-05	0.00062736	55.5588	0.000525186	1.05462e-05	1.69568e-06	3.15515e-05	1.31515e-11	5.24462e-05	1.55401e-05	2.44641e-06
0.000127604	6.76183e-06	1.97441e-05	0.000642291	55.5588	0.000535824	1.09412e-05	1.73696e-06	3.33484e-05	1.36469e-11	5.24072e-05	1.56033e-05	2.40388e-06
0.000131753	6.63847e-06	1.98065e-05	0.000657018	55.5587	0.000546183	1.13366e-05	1.77752e-06	3.51869e-05	1.41433e-11	5.23607e-05	1.56656e-05	2.36344e-06
0.000137476	6.47211e-06	1.98933e-05	0.000677012	55.5587	0.000560024	1.18825e-05	1.83228e-06	3.77903e-05	1.48295e-11	5.22852e-05	1.57502e-05	2.31081e-06
0.0001432	6.31011e-06	1.99808e-05	0.000696649	55.5587	0.000573365	1.24287e-05	1.88572e-06	4.04714e-05	1.55171e-11	5.21979e-05	1.58335e-05	2.26151e-06
0.000148923	6.15243e-06	2.00687e-05	0.000715947	55.5586	0.000586222	1.29749e-05	1.93786e-06	4.32292e-05	1.6206e-11	5.20998e-05	1.59156e-05	2.21522e-06
0.000154646	5.99907e-06	2.01569e-05	0.000734919	55.5586	0.000598613	1.3521e-05	1.98875e-06	4.60625e-05	1.68958e-11	5.19919e-05	1.59965e-05	2.17165e-06
0.000160369	5.84998e-06	2.02454e-05	0.000753579	55.5586	0.000610552	1.40667e-05	2.03842e-06	4.89704e-05	1.75863e-11	5.18752e-05	1.60764e-05	2.13056e-06
0.000166092	5.70512e-06	2.03339e-05	0.000771941	55.5586	0.000622057	1.46119e-05	2.08689e-06	5.19515e-05	1.82772e-11	5.17504e-05	1.61553e-05	2.09173e-06
0.000171815	5.56446e-06	2.04225e-05	0.000790018	55.5585	0.000633141	1.51564e-05	2.1342e-06	5.50046e-05	1.89684e-11	5.16183e-05	1.62333e-05	2.05497e-06
0.000178681	5.40117e-06	2.05286e-05	0.000811344	55.5585	0.000645903	1.58083e-05	2.18947e-06	5.87604e-05	1.97976e-11	5.14511e-05	1.63257e-05	2.01335e-06
0.000185547	5.24375e-06	2.06344e-05	0.000832296	55.5585	0.000658106	1.64587e-05	2.24315e-06	6.2615e-05	2.06264e-11	5.12754e-05	1.6417e-05	1.97419e-06
0.000192414	5.09209e-06	2.07399e-05	0.00085289	55.5584	0.000669771	1.71073e-05	2.2953e-06	6.65658e-05	2.14544e-11	5.1092e-05	1.65072e-05	1.93728e-06
0.00019928	4.94607e-06	2.08448e-05	0.000873144	55.5584	0.000680921	1.77538e-05	2.34597e-06	7.06097e-05	2.22813e-11	5.09019e-05	1.65964e-05	1.90241e-06
0.000206146	4.80553e-06	2.09493e-05	0.000893073	55.5584	0.000691578	1.83981e-05	2.3952e-06	7.47435e-05	2.31067e-11	5.07057e-05	1.66846e-05	1.86942e-06
0.000207382	4.7808e-06	2.0968e-05	0.000896629	55.5584	0.000693447	1.85138e-05	2.40392e-06	7.54974e-05	2.32551e-11	5.06698e-05	1.67004e-05	1.86366e-06
0.000208619	4.75625e-06	2.09867e-05	0.000900175	55.5583	0.000695301	1.86295e-05	2.41259e-06	7.6254e-05	2.34036e-11	5.06337e-05	1.67162e-05	1.85795e-06
0.000209856	4.73187e-06	2.10054e-05	0.000903711	55.5583	0.000697139	1.87451e-05	2.42122e-06	7.70135e-05	2.35519e-11	5.05975e-05	1.67319e-05	1.8523e-06
0.000211092	4.70765e-06	2.10241e-05	0.000907238	55.5583	0.000698962	1.88606e-05	2.42981e-06	7.77756e-05	2.37002e-11	5.0561e-05	1.67476e-05	1.8467e-06
0.000213566	4.65973e-06	2.10614e-05	0.000914262	55.5583	0.000702565	1.90914e-05	2.44684e-06	7.93082e-05	2.39966e-11	5.04878e-05	1.67789e-05	1.83566e-06
0.000216039	4.61249e-06	2.10986e-05	0.000921248	55.5583	0.00070611	1.93219e-05	2.46371e-06	8.08515e-05	2.42926e-11	5.04139e-05	1.68101e-05	1.82482e-06
0.000218512	4.56591e-06	2.11357e-05	0.000928196	55.5583	0.000709597	1.9552e-05	2.4804e-06	8.24054e-05	2.45884e-11	5.03394e-05	1.68411e-05	1.81418e-06
0.000222853	4.48576e-06	2.12006e-05	0.000940304	55.5583	0.000715583	1.9955e-05	2.50929e-06	8.5158e-05	2.51069e-11	5.02074e-05	1.68954e-05	1.79595e-06
0.000227195	4.40761e-06	2.12652e-05	0.000952301	55.5583	0.0007214	2.03568e-05	2.53766e-06	8.7942e-05	2.56242e-11	5.00738e-05	1.69493e-05	1.77827e-06
0.000231536	4.33141e-06	2.13295e-05	0.00096419	55.5583	0.000727052	2.07575e-05	2.56554e-06	9.07564e-05	2.61405e-11	4.99389e-05	1.70028e-05	1.76112e-06
0.000238717	4.20956e-06	2.14352e-05	0.000983627	55.5582	0.000736052	2.14177e-05	2.61057e-06	9.54765e-05	2.6992e-11	4.97128e-05	1.70907e-05	1.73385e-06
0.000245897	4.09275e-06	2.15399e-05	0.00100279	55.5582	0.000744634	2.20744e-05	2.65431e-06	0.000100274	2.78401e-11	4.94837e-05	1.71777e-05	1.70784e-06
0.000253078	3.98082e-06	2.16437e-05	0.00102169	55.5582	0.000752821	2.27276e-05	2.6968e-06	0.000105143	2.86845e-11	4.9252e-05	1.72639e-05	1.68301e-06
0.000260259	3.87357e-06	2.17465e-05	0.00104034	55.5581	0.000760632	2.33771e-05	2.73809e-06	0.000110081	2.95249e-11	4.90183e-05	1.73491e-05	1.65926e-06
0.000270963	3.722e-06	2.18979e-05	0.0010677	55.5581	0.000771616	2.43383e-05	2.79752e-06	0.00011756	3.07697e-11	4.86668e-05	1.74747e-05	1.6257e-06
0.000281667	3.5798e-06	2.20471e-05	0.00109456	55.5581	0.000781865	2.5291e-05	2.85454e-06	0.000125169	3.20044e-11	4.83127e-05	1.75984e-05	1.59415e-06
0.000292371	3.44639e-06	2.21941e-05	0.00112096	55.558	0.000791432	2.6235e-05	2.90928e-06	0.000132895	3.32285e-11	4.79571e-05	1.77203e-05	1.56442e-06
0.000303074	3.32118e-06	2.23388e-05	0.00114691	55.558	0.000800371	2.71701e-05	2.96189e-06	0.000140725	3.44415e-11	4.76009e-05	1.78405e-05	1.53632e-06
0.000314991	3.19077e-06	2.24972e-05	0.00117531	55.558	0.000809643	2.82007e-05	3.01811e-06	0.000149549	3.57782e-11	4.72046e-05	1.79723e-05	1.50678e-06
0.000326907	3.06914e-06	2.26529e-05	0.00120324	55.5579	0.000818259	2.92202e-05	3.07201e-06	0.000158472	3.71e-11	4.68096e-05	1.8102e-05	1.4789e-06
0.000338823	2.95562e-06	2.28059e-05	0.0012307	55.5579	0.000826278	3.02286e-05	3.12376e-06	0.000167478	3.84066e-11	4.64166e-05	1.82295e-05	1.45252e-06
0.000350739	2.84955e-06	2.29562e-05	0.00125775	55.5578	0.000833751	3.12259e-05	3.17351e-06	0.000176554	3.96977e-11	4.60263e-05	1.83551e-05	1.42751e-06
0.000353122	2.8292e-06	2.29859e-05	0.00126311	55.5578	0.000835184	3.1424e-05	3.18323e-06	0.000178377	3.99539e-11	4.59486e-05	1.838e-05	1.42267e-06
0.000355505	2.80911e-06	2.30156e-05	0.00126845	55.5578	0.000836599	3.16216e-05	3.19287e-06	0.000180201	4.02096e-11	4.58711e-05	1.84048e-05	1.41787e-06
0.000357888	2.78928e-06	2.30451e-05	0.00127378	55.5578	0.000837994	3.18189e-05	3.20245e-06	0.000182028	4.04646e-11	4.57937e-05	1.84295e-05	1.41312e-06
0.000360272	2.76972e-06	2.30745e-05	0.00127909	55.5578	0.00083937	3.20157e-05	3.21195e-06	0.000183857	4.0719e-11	4.57165e-05	1.84541e-05	1.40842e-06
0.000365038	2.73136e-06	2.31331e-05	0.00128967	55.5578	0.000842068	3.24079e-05	3.23075e-06	0.00018752	4.1226e-11	4.55625e-05	1.85031e-05	1.39915e-06
0.000369804	2.694e-06	2.31912e-05	0.00130019	55.5578	0.000844696	3.27984e-05	3.24928e-06	0.00019119	4.17303e-11	4.54091e-05	1.85518e-05	1.39005e-06
0.000374571	2.65761e-06	2.3249e-05	0.00131064	55.5578	0.000847257	3.31872e-05	3.26755e-06	0.000194865	4.22321e-11	4.52563e-05	1.86002e-05	1.38114e-06
0.000383056	2.59512e-06	2.33508e-05	0.00132912	55.5578	0.000851653	3.3875e-05	3.29943e-06	0.000201423	4.31191e-11	4.49861e-05	1.86856e-05	1.36567e-06
0.000391542	2.53542e-06	2.34513e-05	0.00134743	55.5577	0.000855854	3.45574e-05	3.33054e-06	0.000207995	4.39981e-11	4.47182e-05	1.87701e-05	1.35071e-06
0.000400027	2.47838e-06	2.35507e-05	0.00136556	55.5577	0.000859875	3.52344e-05	3.36092e-06	0.000214577	4.4869e-11	4.44526e-05	1.88535e-05	1.33621e-06
0.000408513	2.42382e-06	2.36488e-05	0.00138353	55.5577	0.000863728	3.5906e-05	3.3906e-06	0.000221166	4.57317e-11	4.41896e-05	1.8936e-05	1.32217e-06
0.0004235	2.33315e-06	2.38193e-05	0.00141489	55.5577	0.000870156	3.70792e-05	3.44144e-06	0.000232812	4.72358e-11	4.37313e-05	1.90795e-05	1.29837e-06
0.000438487	2.24913e-06	2.39863e-05	0.00144579	55.5576	0.00087615	3.82362e-05	3.49042e-06	0.000244458	4.8715e-11	4.32813e-05	1.922e-05	1.27577e-06
0.000453473	2.17113e-06	2.41498e-05	0.00147625	55.5576	0.000881763	3.93772e-05	3.5377e-06	0.00025609	5.01696e-11	4.28399e-05	1.93578e-05	1.25427e-06
0.00046846	2.09859e-06	2.43101e-05	0.00150631	55.5575	0.000887039	4.05026e-05	3.58343e-06	0.000267697	5.16e-11	4.24073e-05	1.94928e-05	1.23377e-06
0.000483447	2.031e-06	2.44672e-05	0.00153597	55.5575	0.000892018	4.16128e-05	3.62775e-06	0.00027927	5.30067e-11	4.19835e-05	1.96252e-05	1.2142e-06
0.000498434	1.96791e-06	2.46212e-05	0.00156527	55.5575	0.000896735	4.27082e-05	3.67079e-06	0.000290801	5.439e-11	4.15686e-05	1.97549e-05	1.19547e-06
0.000510277	1.92097e-06	2.47409e-05	0.00158818	55.5574	0.000900299	4.35636e-05	3.70396e-06	0.000299878	5.54672e-11	4.12469e-05	1.98557e-05	1.18123e-06
0.000522121	1.87642e-06	2.48588e-05	0.00161087	55.5574	0.000903734	4.44102e-05	3.73646e-06	0.000308923	5.65303e-11	4.09307e-05	1.99548e-05	1.16745e-06
0.000533964	1.83408e-06	2.4975e-05	0.00163337	55.5574	0.00090705	4.5248e-05	3.76832e-06	0.000317931	5.75798e-11	4.06199e-05	2.00525e-05	1.15411e-06
0.000545808	1.7938e-06	2.50895e-05	0.00165567	55.5574	0.000910261	4.60774e-05	3.79958e-06	0.000326901	5.8616e-11	4.03144e-05	2.01487e-05	1.14118e-06
0.000557652	1.75545e-06	2.52024e-05	0.00167778	55.5573	0.000913375	4.68985e-05	3.8303e-06	0.000335831	5.9639e-11	4.00142e-05	2.02434e-05	1.12865e-06
0.000569495	1.71889e-06	2.53137e-05	0.00169971	55.5573	0.000916402	4.77114e-05	3.8605e-06	0.00034472	6.06493e-11	3.97193e-05	2.03367e-05	1.11648e-06
0.000581339	1.684e-06	2.54235e-05	0.00172147	55.5573	0.000919351	4.85165e-05	3.89021e-06	0.000353566	6.16471e-11	3.94295e-05	2.04285e-05	1.10467e-06
0.000599469	1.63363e-06	2.55887e-05	0.00175445	55.5573	0.00092373	4.97338e-05	3.93484e-06	0.000367022	6.31508e-11	3.89955e-05	2.05666e-05	1.08723e-06
0.000614164	1.5952e-06	2.57202e-05	0.0017809	55.5572	0.000927173	5.07078e-05	3.97031e-06	0.000377851	6.43495e-11	3.86522e-05	2.06762e-05	1.07363e-06
0.000615989	1.59059e-06	2.57364e-05	0.00178417	55.5572	0.000927595	5.08279e-05	3.97467e-06	0.000379191	6.44971e-11	3.86101e-05	2.06897e-05	1.07197e-06
0.000617814	1.58601e-06	2.57526e-05	0.00178743	55.5572	0.000928016	5.09479e-05	3.97902e-06	0.000380529	6.46445e-11	3.85681e-05	2.07032e-05	1.07032e-06
0.000619639	1.58144e-06	2.57687e-05	0.00179069	55.5572	0.000928435	5.10677e-05	3.98337e-06	0.000381867	6.47915e-11	3.85262e-05	2.07166e-05	1.06868e-06
0.000621464	1.57691e-06	2.57848e-05	0.00179395	55.5572	0.000928853	5.11873e-05	3.98771e-06	0.000383204	6.49383e-11	3.84844e-05	2.073e-05	1.06704e-06
0.000625113	1.56794e-06	2.58169e-05	0.00180045	55.5572	0.000929685	5.1426e-05	3.99635e-06	0.000385873	6.52311e-11	3.84012e-05	2.07567e-05	1.06379e-06
0.000628763	1.55908e-06	2.58488e-05	0.00180694	55.5572	0.000930513	5.16641e-05	4.00497e-06	0.000388539	6.55228e-11	3.83185e-05	2.07832e-05	1.06056e-06
0.000632413	1.55034e-06	2.58807e-05	0.00181342	55.5572	0.000931337	5.19015e-05	4.01355e-06	0.0003912	6.58135e-11	3.82361e-05	2.08097e-05	1.05736e-06
0.000636062	1.54171e-06	2.59124e-05	0.00181988	55.5572	0.000932156	5.21383e-05	4.0221e-06	0.000393856	6.61032e-11	3.81543e-05	2.0836e-05	1.05419e-06
0.000646035	1.5187e-06	2.59984e-05	0.00183746	55.5572	0.000934373	5.27818e-05	4.0453e-06	0.000401093	6.68893e-11	3.79327e-05	2.09074e-05	1.04565e-06
0.000656007	1.49647e-06	2.60835e-05	0.00185494	55.5571	0.00093656	5.34204e-05	4.06827e-06	0.000408296	6.76679e-11	3.77144e-05	2.09779e-05	1.03729e-06
0.000665979	1.47499e-06	2.61678e-05	0.00187232	55.5571	0.000938722	5.40544e-05	4.09103e-06	0.000415466	6.8439e-11	3.74992e-05	2.10476e-05	1.0291e-06
0.000675951	1.45422e-06	2.62512e-05	0.00188961	55.5571	0.000940859	5.46837e-05	4.11358e-06	0.000422603	6.9203e-11	3.72871e-05	2.11165e-05	1.02109e-06
0.000697382	1.41182e-06	2.64277e-05	0.00192644	55.5571	0.000945378	5.60207e-05	4.16141e-06	0.000437829	7.08208e-11	3.68415e-05	2.12618e-05	1.00442e-06
0.000718812	1.37225e-06	2.66006e-05	0.00196286	55.557	0.000949812	5.73376e-05	4.20844e-06	0.000452903	7.24075e-11	3.64092e-05	2.14036e-05	9.8845e-07
0.000740242	1.33522e-06	2.67701e-05	0.00199888	55.557	0.000954175	5.86353e-05	4.25474e-06	0.000467827	7.39642e-11	3.59897e-05	2.15421e-05	9.73138e-07
0.000761673	1.30049e-06	2.69363e-05	0.00203452	55.5569	0.000958478	5.99145e-05	4.30038e-06	0.000482603	7.54926e-11	3.55825e-05	2.16774e-05	9.58436e-07
0.000783103	1.26787e-06	2.70994e-05	0.0020698	55.5569	0.000962732	6.11761e-05	4.34542e-06	0.000497234	7.69938e-11	3.5187e-05	2.18096e-05	9.44305e-07
0.000820093	1.21594e-06	2.73741e-05	0.00212988	55.5568	0.000969983	6.33143e-05	4.4219e-06	0.000522155	7.95248e-11	3.45305e-05	2.20309e-05	9.21153e-07
0.000857083	1.1689e-06	2.76407e-05	0.002189	55.5568	0.000977145	6.54056e-05	4.49699e-06	0.000546667	8.19847e-11	3.3905e-05	2.22442e-05	8.99429e-07
0.000894073	1.12605e-06	2.78998e-05	0.00224722	55.5567	0.000984245	6.74535e-05	4.57087e-06	0.000570786	8.43788e-11	3.33082e-05	2.24499e-05	8.78991e-07
0.000931064	1.08687e-06	2.81521e-05	0.00230459	55.5566	0.000991298	6.9461e-05	4.64369e-06	0.000594531	8.67122e-11	3.27381e-05	2.26486e-05	8.59718e-07
0.000961787	1.05676e-06	2.83567e-05	0.00235164	55.5566	0.000997132	7.10996e-05	4.70346e-06	0.00061398	8.86073e-11	3.22834e-05	2.28087e-05	8.44518e-07
0.00099251	1.02863e-06	2.85572e-05	0.00239816	55.5565	0.00100295	7.27137e-05	4.76265e-06	0.000633192	9.04661e-11	3.18448e-05	2.29645e-05	8.29994e-07
0.00102323	1.00227e-06	2.87539e-05	0.00244418	55.5565	0.00100875	7.43046e-05	4.82132e-06	0.000652174	9.22905e-11	3.14213e-05	2.31163e-05	8.16096e-07
0.00105396	9.77517e-07	2.89468e-05	0.00248973	55.5564	0.00101455	7.58736e-05	4.87951e-06	0.000670937	9.40828e-11	3.1012e-05	2.32644e-05	8.02782e-07
0.00108468	9.54227e-07	2.91363e-05	0.00253483	55.5564	0.00102034	7.74219e-05	4.93726e-06	0.000689489	9.58447e-11	3.06163e-05	2.34089e-05	7.90012e-07
0.00111912	9.29679e-07	2.93448e-05	0.00258487	55.5563	0.00102683	7.91343e-05	5.00153e-06	0.000710046	9.7786e-11	3.01877e-05	2.35669e-05	7.76298e-07
0.00115357	9.06657e-07	2.95495e-05	0.00263438	55.5562	0.00103331	8.08234e-05	5.06534e-06	0.000730359	9.96935e-11	2.97741e-05	2.37208e-05	7.63175e-07
0.00115835	9.03563e-07	2.95776e-05	0.00264121	55.5562	0.00103421	8.1056e-05	5.07416e-06	0.000733157	9.99556e-11	2.97179e-05	2.37419e-05	7.614e-07
0.00115922	9.03003e-07	2.95827e-05	0.00264246	55.5562	0.00103438	8.10984e-05	5.07577e-06	0.000733668	1.00003e-10	2.97077e-05	2.37457e-05	7.61077e-07
0.00116009	9.02443e-07	2.95878e-05	0.0026437	55.5562	0.00103454	8.11408e-05	5.07738e-06	0.000734178	1.00051e-10	2.96974e-05	2.37496e-05	7.60755e-07
0.00116184	9.01327e-07	2.9598e-05	0.00264619	55.5562	0.00103487	8.12255e-05	5.0806e-06	0.000735198	1.00147e-10	2.9677e-05	2.37572e-05	7.6011e-07
0.00116358	9.00215e-07	2.96082e-05	0.00264868	55.5562	0.0010352	8.13102e-05	5.08381e-06	0.000736217	1.00242e-10	2.96566e-05	2.37649e-05	7.59468e-07
0.00116823	8.97268e-07	2.96354e-05	0.0026553	55.5562	0.00103607	8.15354e-05	5.09237e-06	0.000738929	1.00495e-10	2.96025e-05	2.37852e-05	7.57763e-07
0.00117287	8.94345e-07	2.96625e-05	0.00266191	55.5562	0.00103695	8.17603e-05	5.10091e-06	0.000741637	1.00748e-10	2.95487e-05	2.38054e-05	7.56067e-07
0.00117751	8.91445e-07	2.96896e-05	0.00266851	55.5562	0.00103782	8.19847e-05	5.10946e-06	0.00074434	1.01001e-10	2.9495e-05	2.38256e-05	7.54382e-07
0.00119231	8.82363e-07	2.97753e-05	0.00268948	55.5562	0.00104061	8.2697e-05	5.13661e-06	0.000752923	1.01801e-10	2.93259e-05	2.38895e-05	7.49076e-07
0.0012071	8.73507e-07	2.98603e-05	0.00271036	55.5562	0.00104339	8.34055e-05	5.1637e-06	0.000761465	1.02596e-10	2.91592e-05	2.39527e-05	7.43864e-07
0.00122189	8.64868e-07	2.99448e-05	0.00273116	55.5561	0.00104617	8.41103e-05	5.19072e-06	0.000769966	1.03385e-10	2.89949e-05	2.40152e-05	7.38744e-07
0.00125751	8.44907e-07	3.01457e-05	0.00278089	55.5561	0.00105288	8.57926e-05	5.25552e-06	0.000790274	1.05265e-10	2.86088e-05	2.41633e-05	7.26774e-07
0.00129313	8.26047e-07	3.03433e-05	0.00283016	55.556	0.00105959	8.7455e-05	5.31997e-06	0.000810362	1.07117e-10	2.82353e-05	2.43079e-05	7.15283e-07
0.00132154	8.11732e-07	3.04987e-05	0.00286914	55.556	0.00106494	8.87676e-05	5.37116e-06	0.000826234	1.08575e-10	2.7946e-05	2.4421e-05	7.0644e-07
0.00134996	7.98014e-07	3.06522e-05	0.00290785	55.5559	0.00107029	9.00688e-05	5.42216e-06	0.000841976	1.10016e-10	2.76641e-05	2.4532e-05	6.97867e-07
0.00137837	7.84855e-07	3.08038e-05	0.0029463	55.5559	0.00107565	9.13589e-05	5.47298e-06	0.000857593	1.11442e-10	2.73891e-05	2.46412e-05	6.89553e-07
0.00140679	7.7222e-07	3.09537e-05	0.00298449	55.5558	0.001081	9.26386e-05	5.52364e-06	0.000873087	1.12854e-10	2.71208e-05	2.47485e-05	6.81483e-07
0.00146362	7.48393e-07	3.12486e-05	0.00306014	55.5558	0.00109172	9.51678e-05	5.6245e-06	0.000903725	1.15634e-10	2.66033e-05	2.49579e-05	6.66032e-07
0.00150693	7.31404e-07	3.1469e-05	0.00311718	55.5557	0.0010999	9.70702e-05	5.701e-06	0.000926776	1.17718e-10	2.62249e-05	2.51131e-05	6.54829e-07
0.00155024	7.15338e-07	3.16861e-05	0.0031737	55.5556	0.00110808	9.8952e-05	5.77721e-06	0.000949582	1.19774e-10	2.58594e-05	2.52647e-05	6.44086e-07
0.00159355	7.0012e-07	3.18999e-05	0.00322973	55.5556	0.00111626	0.000100815	5.85315e-06	0.000972153	1.21803e-10	2.55061e-05	2.54129e-05	6.33773e-07
0.00163686	6.85669e-07	3.21107e-05	0.00328529	55.5555	0.00112445	0.000102659	5.92887e-06	0.000994499	1.23807e-10	2.51644e-05	2.55578e-05	6.2386e-07
0.00168534	6.70331e-07	3.23431e-05	0.00334696	55.5554	0.00113362	0.000104702	6.01335e-06	0.00101926	1.26021e-10	2.47947e-05	2.57164e-05	6.13208e-07
0.00173381	6.5581e-07	3.25721e-05	0.00340809	55.5554	0.0011428	0.000106726	6.09759e-06	0.00104376	1.28208e-10	2.44379e-05	2.58714e-05	6.02995e-07
0.00178229	6.42037e-07	3.27978e-05	0.00346871	55.5553	0.00115198	0.000108729	6.18161e-06	0.00106802	1.30368e-10	2.40932e-05	2.60229e-05	5.93191e-07
0.00183076	6.28944e-07	3.30205e-05	0.00352886	55.5552	0.00116117	0.000110715	6.26543e-06	0.00109204	1.32504e-10	2.37598e-05	2.61712e-05	5.83769e-07
0.00188179	6.15842e-07	3.32517e-05	0.00359168	55.5551	0.00117085	0.000112787	6.35349e-06	0.00111709	1.34728e-10	2.34205e-05	2.63239e-05	5.74237e-07
0.00193282	6.03388e-07	3.34799e-05	0.00365401	55.5551	0.00118053	0.000114841	6.44137e-06	0.00114191	1.36927e-10	2.30924e-05	2.64733e-05	5.65078e-07
0.00198385	5.91529e-07	3.37051e-05	0.00371588	55.555	0.00119022	0.000116877	6.5291e-06	0.0011665	1.39103e-10	2.2775e-05	2.66196e-05	5.56266e-07
0.00203488	5.80215e-07	3.39276e-05	0.00377731	55.5549	0.00119992	0.000118898	6.61669e-06	0.00119088	1.41258e-10	2.24676e-05	2.6763e-05	5.4778e-07
0.00209007	5.6855e-07	3.41652e-05	0.00384328	55.5548	0.00121042	0.000121066	6.7113e-06	0.00121702	1.43565e-10	2.21459e-05	2.69148e-05	5.38946e-07
0.00214526	5.57435e-07	3.43999e-05	0.00390877	55.5548	0.00122092	0.000123217	6.80578e-06	0.00124292	1.45851e-10	2.18347e-05	2.70635e-05	5.30449e-07
0.00220045	5.46828e-07	3.46318e-05	0.00397382	55.5547	0.00123143	0.000125353	6.90017e-06	0.00126862	1.48115e-10	2.15334e-05	2.72092e-05	5.22266e-07
0.00225564	5.36691e-07	3.4861e-05	0.00403844	55.5546	0.00124195	0.000127473	6.99448e-06	0.0012941	1.50359e-10	2.12415e-05	2.7352e-05	5.14379e-07
0.00234278	5.21569e-07	3.52179e-05	0.00413965	55.5545	0.00125857	0.000130792	7.14323e-06	0.00133393	1.53864e-10	2.07988e-05	2.7572e-05	5.0249e-07
0.00242991	5.07411e-07	3.55688e-05	0.00423992	55.5544	0.0012752	0.000134077	7.29186e-06	0.00137331	1.57327e-10	2.03765e-05	2.77856e-05	4.91229e-07
0.00244341	5.05306e-07	3.56227e-05	0.00425538	55.5544	0.00127778	0.000134584	7.31489e-06	0.00137937	1.5786e-10	2.03128e-05	2.78181e-05	4.8954e-07
0.00244585	5.04927e-07	3.56324e-05	0.00425817	55.5544	0.00127825	0.000134675	7.31905e-06	0.00138047	1.57956e-10	2.03013e-05	2.7824e-05	4.89236e-07
0.0024483	5.04548e-07	3.56421e-05	0.00426096	55.5543	0.00127872	0.000134767	7.32321e-06	0.00138156	1.58052e-10	2.02899e-05	2.78298e-05	4.88932e-07
0.00245074	5.0417e-07	3.56518e-05	0.00426375	55.5543	0.00127918	0.000134858	7.32737e-06	0.00138265	1.58148e-10	2.02785e-05	2.78357e-05	4.88629e-07
0.00245562	5.03416e-07	3.56713e-05	0.00426933	55.5543	0.00128011	0.000135041	7.33569e-06	0.00138484	1.5834e-10	2.02556e-05	2.78474e-05	4.88023e-07
0.0024605	5.02664e-07	3.56907e-05	0.0042749	55.5543	0.00128105	0.000135223	7.34401e-06	0.00138703	1.58533e-10	2.02329e-05	2.78591e-05	4.8742e-07
0.00246538	5.01916e-07	3.57101e-05	0.00428048	55.5543	0.00128198	0.000135406	7.35234e-06	0.00138921	1.58724e-10	2.02101e-05	2.78707e-05	4.86818e-07
0.00250537	4.95877e-07	3.58683e-05	0.00432604	55.5543	0.00128963	0.000136898	7.42051e-06	0.00140706	1.60293e-10	2.00262e-05	2.79657e-05	4.81952e-07
0.00254536	4.90008e-07	3.60254e-05	0.00437143	55.5542	0.00129728	0.000138384	7.48869e-06	0.00142482	1.61854e-10	1.9846e-05	2.80594e-05	4.77199e-07
0.00258535	4.843e-07	3.61815e-05	0.00441665	55.5542	0.00130493	0.000139865	7.55685e-06	0.00144251	1.63407e-10	1.96694e-05	2.81519e-05	4.72554e-07
0.0026649	4.73397e-07	3.6489e-05	0.00450612	55.5541	0.00132016	0.000142793	7.69244e-06	0.00147744	1.66476e-10	1.93285e-05	2.83327e-05	4.63624e-07
0.00274445	4.63054e-07	3.67926e-05	0.00459497	55.554	0.00133541	0.000145701	7.82803e-06	0.00151207	1.69517e-10	1.90005e-05	2.85093e-05	4.55078e-07
0.002824	4.53225e-07	3.70925e-05	0.00468326	55.5538	0.00135068	0.000148589	7.96367e-06	0.00154642	1.72534e-10	1.86847e-05	2.86818e-05	4.4689e-07
0.00290355	4.43867e-07	3.73891e-05	0.004771	55.5537	0.00136596	0.00015146	8.09936e-06	0.0015805	1.75528e-10	1.83803e-05	2.88505e-05	4.39035e-07
0.00301424	4.31565e-07	3.77963e-05	0.00489225	55.5536	0.00138724	0.000155426	8.28828e-06	0.00162751	1.79658e-10	1.79745e-05	2.90793e-05	4.28619e-07
0.00312493	4.20023e-07	3.81977e-05	0.00501258	55.5535	0.00140856	0.000159361	8.47739e-06	0.00167406	1.83749e-10	1.75879e-05	2.93014e-05	4.18754e-07
0.00323561	4.09168e-07	3.85936e-05	0.00513207	55.5533	0.0014299	0.000163269	8.66671e-06	0.0017202	1.87804e-10	1.7219e-05	2.95173e-05	4.09393e-07
0.0033463	3.98934e-07	3.89843e-05	0.00525078	55.5532	0.00145128	0.000167151	8.85627e-06	0.00176594	1.91828e-10	1.68666e-05	2.97273e-05	4.00494e-07
0.00345699	3.89266e-07	3.93701e-05	0.00536876	55.553	0.00147268	0.000171009	9.04609e-06	0.00181132	1.95821e-10	1.65295e-05	2.99318e-05	3.92021e-07
0.00356768	3.80113e-07	3.97514e-05	0.00548606	55.5529	0.00149412	0.000174845	9.2362e-06	0.00185636	1.99786e-10	1.62066e-05	3.0131e-05	3.8394e-07
0.00367837	3.71433e-07	4.01283e-05	0.00560273	55.5527	0.00151558	0.000178661	9.4266e-06	0.00190108	2.03726e-10	1.5897e-05	3.03253e-05	3.76225e-07
0.00378906	3.63186e-07	4.05011e-05	0.00571881	55.5526	0.00153707	0.000182457	9.61732e-06	0.0019455	2.07641e-10	1.55999e-05	3.05148e-05	3.68846e-07
0.00388057	3.56672e-07	4.08065e-05	0.00581437	55.5525	0.00155486	0.000185582	9.77524e-06	0.00198202	2.10862e-10	1.5363e-05	3.0668e-05	3.62984e-07
0.00397209	3.50413e-07	4.11092e-05	0.00590958	55.5524	0.00157267	0.000188696	9.93339e-06	0.00201836	2.14068e-10	1.51336e-05	3.08183e-05	3.57325e-07
0.0040636	3.44394e-07	4.14095e-05	0.00600444	55.5523	0.0015905	0.000191799	1.00918e-05	0.00205452	2.1726e-10	1.49115e-05	3.09657e-05	3.51857e-07
0.00415512	3.386e-07	4.17074e-05	0.00609899	55.5521	0.00160835	0.000194891	1.02504e-05	0.00209052	2.2044e-10	1.46961e-05	3.11103e-05	3.4657e-07
0.00429362	3.30235e-07	4.2154e-05	0.0062415	55.552	0.0016354	0.000199552	1.04909e-05	0.00214471	2.25229e-10	1.43825e-05	3.1324e-05	3.38892e-07
0.00440279	3.23947e-07	4.25026e-05	0.00635339	55.5518	0.00165675	0.000203211	1.06808e-05	0.0021872	2.28985e-10	1.4145e-05	3.14884e-05	3.33096e-07
0.00441714	3.23143e-07	4.25481e-05	0.00636806	55.5518	0.00165956	0.000203691	1.07058e-05	0.00219276	2.29477e-10	1.41145e-05	3.15098e-05	3.3235e-07
0.00443148	3.22342e-07	4.25937e-05	0.00638273	55.5518	0.00166237	0.00020417	1.07308e-05	0.00219833	2.29969e-10	1.4084e-05	3.15311e-05	3.31608e-07
0.00444583	3.21544e-07	4.26392e-05	0.00639739	55.5518	0.00166518	0.00020465	1.07558e-05	0.00220389	2.30461e-10	1.40537e-05	3.15523e-05	3.3087e-07
0.00446443	3.20517e-07	4.2698e-05	0.00641639	55.5518	0.00166882	0.000205271	1.07882e-05	0.0022111	2.31099e-10	1.40146e-05	3.15797e-05	3.29918e-07
0.00448303	3.19497e-07	4.27568e-05	0.00643538	55.5517	0.00167246	0.000205892	1.08206e-05	0.0022183	2.31736e-10	1.39757e-05	3.1607e-05	3.28972e-07
0.00450163	3.18484e-07	4.28156e-05	0.00645435	55.5517	0.00167611	0.000206512	1.0853e-05	0.00222549	2.32372e-10	1.39371e-05	3.16343e-05	3.28032e-07
0.00455481	3.15627e-07	4.2983e-05	0.00650856	55.5517	0.00168653	0.000208285	1.09458e-05	0.00224603	2.3419e-10	1.38279e-05	3.17116e-05	3.25376e-07
0.00460799	3.12825e-07	4.31498e-05	0.00656268	55.5516	0.00169696	0.000210055	1.10387e-05	0.00226653	2.36004e-10	1.37204e-05	3.17881e-05	3.22766e-07
0.00466117	3.10077e-07	4.33159e-05	0.00661673	55.5515	0.0017074	0.000211822	1.11317e-05	0.00228699	2.37815e-10	1.36147e-05	3.18638e-05	3.20201e-07
0.0048012	3.03089e-07	4.37504e-05	0.00675866	55.5513	0.0017349	0.000216462	1.13768e-05	0.00234066	2.42569e-10	1.33444e-05	3.20597e-05	3.13654e-07
0.00494122	2.96435e-07	4.41806e-05	0.00690009	55.5512	0.00176245	0.000221086	1.16224e-05	0.00239407	2.47301e-10	1.30851e-05	3.22505e-05	3.07389e-07
0.00508125	2.90091e-07	4.46067e-05	0.00704105	55.551	0.00179005	0.000225692	1.18686e-05	0.00244724	2.52014e-10	1.28362e-05	3.24365e-05	3.01388e-07
0.00522127	2.84036e-07	4.5029e-05	0.00718157	55.5508	0.00181768	0.000230284	1.21153e-05	0.00250017	2.56709e-10	1.25969e-05	3.26178e-05	2.95632e-07
0.00537721	2.77606e-07	4.54948e-05	0.00733758	55.5506	0.0018485	0.00023538	1.23906e-05	0.00255887	2.61916e-10	1.23413e-05	3.28145e-05	2.89493e-07
0.00553314	2.71483e-07	4.59563e-05	0.00749311	55.5505	0.00187937	0.000240458	1.26666e-05	0.00261731	2.67103e-10	1.20963e-05	3.30058e-05	2.83619e-07
0.00568908	2.65643e-07	4.64134e-05	0.0076482	55.5503	0.00191028	0.00024552	1.29431e-05	0.00267552	2.7227e-10	1.18612e-05	3.31921e-05	2.77993e-07
0.00584501	2.6007e-07	4.68665e-05	0.00780287	55.5501	0.00194125	0.000250566	1.32202e-05	0.0027335	2.77418e-10	1.16355e-05	3.33734e-05	2.726e-07
0.005969	2.55811e-07	4.72238e-05	0.00792558	55.5499	0.0019659	0.000254567	1.34409e-05	0.00277946	2.81499e-10	1.14623e-05	3.35142e-05	2.68466e-07
0.00606216	2.52709e-07	4.74908e-05	0.00801762	55.5498	0.00198444	0.000257568	1.36069e-05	0.00281391	2.84558e-10	1.13357e-05	3.36181e-05	2.65446e-07
0.00615533	2.49687e-07	4.77563e-05	0.00810954	55.5497	0.00200299	0.000260563	1.37732e-05	0.00284829	2.8761e-10	1.1212e-05	3.37204e-05	2.62497e-07
0.00624849	2.46741e-07	4.80206e-05	0.00820133	55.5496	0.00202157	0.000263553	1.39396e-05	0.0028826	2.90657e-10	1.1091e-05	3.38211e-05	2.59617e-07
0.00634166	2.43868e-07	4.82835e-05	0.008293	55.5495	0.00204015	0.000266537	1.41062e-05	0.00291685	2.93698e-10	1.09728e-05	3.39203e-05	2.56802e-07
0.00652799	2.38333e-07	4.88056e-05	0.00847599	55.5493	0.00207737	0.000272492	1.44398e-05	0.00298516	2.99763e-10	1.07441e-05	3.41141e-05	2.51361e-07
0.00671432	2.3306e-07	4.93227e-05	0.00865854	55.549	0.00211464	0.000278426	1.47741e-05	0.00305323	3.05806e-10	1.05251e-05	3.43021e-05	2.46157e-07
0.00690065	2.28029e-07	4.98349e-05	0.00884068	55.5488	0.00215196	0.000284341	1.51089e-05	0.00312108	3.11826e-10	1.03154e-05	3.44845e-05	2.41175e-07
0.00708698	2.23225e-07	5.03425e-05	0.00902241	55.5486	0.00218934	0.000290238	1.54442e-05	0.00318872	3.17825e-10	1.01142e-05	3.46615e-05	2.36399e-07
0.00755962	2.11954e-07	5.16098e-05	0.00948171	55.548	0.00228435	0.000305109	1.62968e-05	0.0033594	3.32949e-10	9.63918e-06	3.50876e-05	2.25129e-07
0.00803227	2.01831e-07	5.28496e-05	0.00993877	55.5475	0.00237963	0.000319861	1.71515e-05	0.0035289	3.47941e-10	9.20907e-06	3.54828e-05	2.14928e-07
0.00809186	2.00628e-07	5.3004e-05	0.00999624	55.5474	0.00239166	0.000321712	1.72594e-05	0.00355019	3.49822e-10	9.15772e-06	3.55305e-05	2.1371e-07
0.00815145	1.9944e-07	5.3158e-05	0.0100537	55.5473	0.0024037	0.000323561	1.73673e-05	0.00357146	3.517e-10	9.10699e-06	3.55778e-05	2.12506e-07
0.00821103	1.98266e-07	5.33116e-05	0.0101111	55.5473	0.00241573	0.000325409	1.74752e-05	0.00359272	3.53577e-10	9.05684e-06	3.56247e-05	2.11317e-07
0.00827062	1.97108e-07	5.34647e-05	0.0101685	55.5472	0.00242777	0.000327254	1.75831e-05	0.00361396	3.55451e-10	9.00729e-06	3.56711e-05	2.10141e-07
0.00833021	1.95964e-07	5.36175e-05	0.0102258	55.5471	0.00243981	0.000329097	1.76911e-05	0.00363518	3.57324e-10	8.95831e-06	3.57171e-05	2.08979e-07
0.00843544	1.93978e-07	5.38863e-05	0.010327	55.547	0.00246109	0.000332348	1.78817e-05	0.00367262	3.60625e-10	8.87321e-06	3.57973e-05	2.0696e-07
0.00854066	1.92034e-07	5.41538e-05	0.010428	55.5469	0.00248237	0.000335592	1.80724e-05	0.00371001	3.6392e-10	8.78982e-06	3.58761e-05	2.04981e-07
0.00864589	1.90132e-07	5.44201e-05	0.010529	55.5467	0.00250366	0.000338831	1.82631e-05	0.00374734	3.67208e-10	8.7081e-06	3.59537e-05	2.03041e-07
0.00875112	1.88269e-07	5.46852e-05	0.0106299	55.5466	0.00252497	0.000342063	1.84538e-05	0.00378463	3.7049e-10	8.628e-06	3.60299e-05	2.01139e-07
0.00905352	1.83129e-07	5.54403e-05	0.0109193	55.5463	0.00258622	0.000351317	1.90019e-05	0.00389152	3.79885e-10	8.40643e-06	3.62421e-05	1.95876e-07
0.00935592	1.78281e-07	5.61855e-05	0.0112078	55.5459	0.00264754	0.000360519	1.95498e-05	0.00399801	3.89224e-10	8.19686e-06	3.64444e-05	1.90894e-07
0.00965832	1.73702e-07	5.69212e-05	0.0114955	55.5455	0.0027089	0.000369669	2.00974e-05	0.00410411	3.98508e-10	7.99838e-06	3.66372e-05	1.86171e-07
0.00996072	1.6937e-07	5.76475e-05	0.0117825	55.5452	0.00277029	0.000378764	2.06445e-05	0.00420983	4.07736e-10	7.81017e-06	3.68208e-05	1.81688e-07
0.0102631	1.65266e-07	5.83645e-05	0.0120686	55.5448	0.00283171	0.000387804	2.11909e-05	0.00431517	4.16906e-10	7.6315e-06	3.69958e-05	1.77427e-07
0.0108939	1.57366e-07	5.98311e-05	0.0126627	55.5441	0.00295985	0.000406479	2.23274e-05	0.00453368	4.35844e-10	7.28663e-06	3.73341e-05	1.69184e-07
0.0113859	1.51756e-07	6.09486e-05	0.0131236	55.5435	0.0030598	0.00042087	2.32103e-05	0.00470298	4.50434e-10	7.04104e-06	3.75746e-05	1.63299e-07
0.0118779	1.46569e-07	6.20434e-05	0.0135822	55.543	0.00315968	0.000435101	2.40892e-05	0.00487127	4.64861e-10	6.81356e-06	3.7796e-05	1.57833e-07
0.0123699	1.4176e-07	6.31161e-05	0.0140384	55.5424	0.00325948	0.00044917	2.49634e-05	0.00503854	4.7912e-10	6.60237e-06	3.79995e-05	1.52745e-07
0.0128619	1.37294e-07	6.41671e-05	0.0144922	55.5418	0.00335914	0.00046307	2.58324e-05	0.00520476	4.93206e-10	6.40598e-06	3.81861e-05	1.48001e-07
0.0129363	1.36646e-07	6.43242e-05	0.0145606	55.5418	0.00337421	0.000465158	2.59634e-05	0.00522982	4.95323e-10	6.37746e-06	3.8213e-05	1.4731e-07
0.0130108	1.36004e-07	6.44809e-05	0.014629	55.5417	0.00338927	0.000467243	2.60943e-05	0.00525485	4.97435e-10	6.34924e-06	3.82395e-05	1.46627e-07
0.0130852	1.3537e-07	6.46371e-05	0.0146973	55.5416	0.00340432	0.000469323	2.6225e-05	0.00527986	4.99543e-10	6.32131e-06	3.82656e-05	1.45951e-07
0.0131597	1.34742e-07	6.47928e-05	0.0147655	55.5415	0.00341938	0.0004714	2.63556e-05	0.00530485	5.01647e-10	6.29368e-06	3.82914e-05	1.45281e-07
0.0133085	1.33506e-07	6.51028e-05	0.0149019	55.5413	0.00344947	0.000475541	2.66164e-05	0.00535474	5.05843e-10	6.23927e-06	3.83419e-05	1.43962e-07
0.0134574	1.32295e-07	6.54108e-05	0.015038	55.5412	0.00347954	0.000479666	2.68766e-05	0.00540454	5.10022e-10	6.18598e-06	3.83911e-05	1.42668e-07
0.0136063	1.3111e-07	6.5717e-05	0.0151738	55.541	0.0035096	0.000483775	2.71362e-05	0.00545424	5.14186e-10	6.13377e-06	3.84389e-05	1.414e-07
0.0139057	1.28798e-07	6.63269e-05	0.0154462	55.5407	0.00356998	0.000491989	2.76564e-05	0.00555387	5.22508e-10	6.03195e-06	3.85311e-05	1.38923e-07
0.0142051	1.26578e-07	6.69294e-05	0.0157177	55.5403	0.00363027	0.000500137	2.81742e-05	0.00565309	5.30762e-10	5.93416e-06	3.86181e-05	1.36539e-07
0.0145045	1.24445e-07	6.75243e-05	0.0159881	55.54	0.00369046	0.000508218	2.86893e-05	0.0057519	5.38949e-10	5.84019e-06	3.87002e-05	1.34245e-07
0.0148039	1.22394e-07	6.81119e-05	0.0162574	55.5397	0.00375055	0.000516233	2.92017e-05	0.00585028	5.47068e-10	5.74982e-06	3.87776e-05	1.32034e-07
0.0152981	1.19178e-07	6.90658e-05	0.0166996	55.5391	0.00384948	0.000529312	3.00413e-05	0.00601173	5.60316e-10	5.60809e-06	3.88954e-05	1.28558e-07
0.0157922	1.16155e-07	7.00001e-05	0.0171388	55.5386	0.00394809	0.000542204	3.08729e-05	0.00617198	5.73375e-10	5.4749e-06	3.90014e-05	1.25282e-07
0.0162863	1.1331e-07	7.09154e-05	0.017575	55.538	0.00404633	0.000554909	3.16963e-05	0.00633102	5.86243e-10	5.34956e-06	3.90964e-05	1.22189e-07
0.0167805	1.10627e-07	7.18119e-05	0.018008	55.5375	0.00414419	0.000567425	3.25111e-05	0.00648883	5.98919e-10	5.23145e-06	3.9181e-05	1.19265e-07
0.0173303	1.0782e-07	7.27879e-05	0.018486	55.5369	0.0042526	0.000581128	3.34073e-05	0.00666295	6.12796e-10	5.10786e-06	3.92637e-05	1.16195e-07
0.0178801	1.05181e-07	7.37415e-05	0.01896	55.5363	0.00436046	0.000594596	3.42924e-05	0.00683548	6.26435e-10	4.99179e-06	3.93352e-05	1.13302e-07
0.0183151	1.03206e-07	7.44804e-05	0.019332	55.5358	0.00444538	0.000605082	3.49843e-05	0.00697082	6.37053e-10	4.90492e-06	3.93843e-05	1.11131e-07
0.01875	1.01321e-07	7.5206e-05	0.0197013	55.5354	0.00452993	0.00061542	3.5669e-05	0.00710514	6.47522e-10	4.82211e-06	3.94272e-05	1.09055e-07
0.0191849	9.95225e-08	7.59183e-05	0.020068	55.5349	0.00461408	0.000625612	3.63463e-05	0.00723843	6.57842e-10	4.74311e-06	3.94643e-05	1.0707e-07
0.0196198	9.78037e-08	7.66177e-05	0.0204319	55.5345	0.00469784	0.000635656	3.70161e-05	0.00737068	6.68013e-10	4.66766e-06	3.94958e-05	1.05169e-07
0.0203862	9.49552e-08	7.78195e-05	0.0210666	55.5337	0.00484442	0.000653002	3.81781e-05	0.00760116	6.85577e-10	4.54274e-06	3.95388e-05	1.0201e-07
0.0210207	9.27561e-08	7.87856e-05	0.0215855	55.533	0.00496476	0.000667021	3.91221e-05	0.00778949	6.99772e-10	4.4464e-06	3.95632e-05	9.95634e-08
0.0216552	9.0689e-08	7.97262e-05	0.0220984	55.5324	0.00508415	0.000680736	4.00499e-05	0.00797552	7.13659e-10	4.35594e-06	3.95783e-05	9.72581e-08
0.0222897	8.87431e-08	8.0642e-05	0.0226053	55.5318	0.00520254	0.000694149	4.09612e-05	0.00815924	7.2724e-10	4.27086e-06	3.95849e-05	9.50825e-08
0.0229243	8.69081e-08	8.15337e-05	0.023106	55.5311	0.00531991	0.000707264	4.18562e-05	0.00834064	7.40519e-10	4.19072e-06	3.95838e-05	9.3026e-08
0.0235815	8.51153e-08	8.24328e-05	0.0236181	55.5305	0.00544039	0.00072054	4.27659e-05	0.00852608	7.5396e-10	4.11251e-06	3.95751e-05	9.10121e-08
0.0242388	8.34241e-08	8.33075e-05	0.0241236	55.5299	0.00555973	0.000733505	4.36581e-05	0.008709	7.67087e-10	4.03881e-06	3.95595e-05	8.91078e-08
0.0248961	8.18265e-08	8.41584e-05	0.0246224	55.5292	0.00567789	0.000746166	4.45328e-05	0.00888939	7.79906e-10	3.96927e-06	3.95375e-05	8.73048e-08
0.0255534	8.03154e-08	8.49864e-05	0.0251144	55.5286	0.00579486	0.000758526	4.53902e-05	0.00906725	7.92421e-10	3.90356e-06	3.95098e-05	8.5596e-08
0.0263053	7.86848e-08	8.59062e-05	0.025669	55.5279	0.00592718	0.000772306	4.635e-05	0.00926761	8.06372e-10	3.83274e-06	3.94717e-05	8.37479e-08
0.0270572	7.71505e-08	8.67978e-05	0.0262148	55.5272	0.00605788	0.00078571	4.72875e-05	0.00946465	8.19943e-10	3.76618e-06	3.94275e-05	8.20051e-08
0.0278091	7.5705e-08	8.76622e-05	0.0267518	55.5266	0.00618694	0.000798747	4.82031e-05	0.00965838	8.33142e-10	3.70354e-06	3.93778e-05	8.03595e-08
0.028561	7.43412e-08	8.85002e-05	0.02728	55.5259	0.00631435	0.000811426	4.90971e-05	0.00984882	8.45979e-10	3.64452e-06	3.93234e-05	7.88037e-08
0.0293129	7.3053e-08	8.93128e-05	0.0277994	55.5253	0.00644008	0.000823755	4.99698e-05	0.010036	8.58462e-10	3.58883e-06	3.92647e-05	7.73312e-08
0.0306161	7.09827e-08	9.06634e-05	0.0286788	55.5242	0.006654	0.000844323	5.1433e-05	0.0103526	8.79288e-10	3.49946e-06	3.91545e-05	7.49588e-08
0.0319192	6.90967e-08	9.19445e-05	0.0295323	55.5231	0.0068628	0.000863918	5.28353e-05	0.0106596	8.99127e-10	3.41819e-06	3.90355e-05	7.27909e-08
0.0332224	6.73733e-08	9.31603e-05	0.0303601	55.522	0.00706645	0.000882585	5.41789e-05	0.010957	9.18028e-10	3.34405e-06	3.89096e-05	7.0804e-08
0.0345255	6.57938e-08	9.43145e-05	0.0311626	55.521	0.00726495	0.00090037	5.54659e-05	0.011245	9.36035e-10	3.27622e-06	3.87787e-05	6.89783e-08
0.0358286	6.43423e-08	9.54108e-05	0.0319402	55.52	0.00745831	0.000917316	5.66985e-05	0.0115238	9.53193e-10	3.21397e-06	3.8644e-05	6.72962e-08
0.0371318	6.30051e-08	9.64525e-05	0.0326934	55.5191	0.00764654	0.000933466	5.78788e-05	0.0117936	9.69546e-10	3.15669e-06	3.8507e-05	6.5743e-08
0.0384349	6.17702e-08	9.74428e-05	0.0334227	55.5182	0.00782969	0.00094886	5.90089e-05	0.0120546	9.85132e-10	3.10388e-06	3.83686e-05	6.43055e-08
0.0397381	6.06273e-08	9.83846e-05	0.0341286	55.5173	0.00800779	0.000963536	6.00909e-05	0.012307	9.99993e-10	3.05506e-06	3.82297e-05	6.29722e-08
0.0410412	5.95673e-08	9.92807e-05	0.0348117	55.5164	0.00818091	0.000977531	6.11269e-05	0.012551	1.01417e-09	3.00983e-06	3.80911e-05	6.17333e-08
0.0423443	5.85825e-08	0.000100134	0.0354725	55.5156	0.0083491	0.000990881	6.21189e-05	0.0127868	1.02768e-09	2.96783e-06	3.79533e-05	6.05802e-08
0.0436475	5.76657e-08	0.000100946	0.0361116	55.5148	0.00851245	0.00100362	6.30688e-05	0.0130146	1.04058e-09	2.9288e-06	3.78167e-05	5.95048e-08
0.0449506	5.6811e-08	0.00010172	0.0367295	55.514	0.00867102	0.00101578	6.39784e-05	0.0132347	1.05289e-09	2.89241e-06	3.7682e-05	5.85008e-08
0.0460248	5.6149e-08	0.000102331	0.0372234	55.5134	0.00879821	0.00102538	6.46992e-05	0.0134105	1.06262e-09	2.86427e-06	3.75725e-05	5.77221e-08
0.0470989	5.55227e-08	0.000102917	0.0377036	55.5128	0.00892226	0.00103463	6.53948e-05	0.0135813	1.07198e-09	2.83765e-06	3.74646e-05	5.69844e-08
0.0481731	5.49295e-08	0.000103482	0.0381704	55.5122	0.00904322	0.00104353	6.60661e-05	0.0137472	1.081e-09	2.81246e-06	3.73584e-05	5.62849e-08
0.0492472	5.43672e-08	0.000104025	0.0386242	55.5116	0.00916115	0.0010521	6.67141e-05	0.0139084	1.08968e-09	2.78858e-06	3.72541e-05	5.56213e-08
0.0503214	5.38335e-08	0.000104547	0.0390654	55.511	0.0092761	0.00106036	6.73397e-05	0.014065	1.09804e-09	2.76595e-06	3.71516e-05	5.49906e-08
0.0513955	5.33269e-08	0.00010505	0.0394941	55.5105	0.00938812	0.00106831	6.79436e-05	0.0142171	1.1061e-09	2.74445e-06	3.70511e-05	5.43914e-08
0.0522899	5.29242e-08	0.000105455	0.0398418	55.51	0.00947921	0.00107472	6.84305e-05	0.0143404	1.11258e-09	2.72738e-06	3.6969e-05	5.39148e-08
0.0531843	5.25381e-08	0.000105846	0.0401814	55.5096	0.00956834	0.00108092	6.89034e-05	0.0144607	1.11887e-09	2.71102e-06	3.68883e-05	5.34573e-08
0.0540787	5.21675e-08	0.000106226	0.0405129	55.5092	0.00965554	0.00108695	6.93627e-05	0.0145781	1.12497e-09	2.69532e-06	3.68091e-05	5.30181e-08
0.0549731	5.18118e-08	0.000106594	0.0408366	55.5088	0.00974085	0.00109279	6.98089e-05	0.0146927	1.13088e-09	2.68025e-06	3.67313e-05	5.25961e-08
0.0558675	5.14701e-08	0.000106951	0.0411526	55.5084	0.0098243	0.00109845	7.02424e-05	0.0148045	1.13662e-09	2.66578e-06	3.66549e-05	5.21904e-08
0.0574555	5.08959e-08	0.000107557	0.0416951	55.5077	0.00996797	0.0011081	7.09818e-05	0.0149964	1.14639e-09	2.64147e-06	3.65231e-05	5.15083e-08
0.0590435	5.03602e-08	0.000108132	0.0422149	55.507	0.0101061	0.00111724	7.16843e-05	0.01518	1.15565e-09	2.61881e-06	3.63958e-05	5.08711e-08
0.0606314	4.98598e-08	0.000108677	0.0427129	55.5064	0.0102387	0.00112591	7.2352e-05	0.0153558	1.16443e-09	2.59764e-06	3.62732e-05	5.02753e-08
0.0622194	4.93917e-08	0.000109193	0.0431897	55.5058	0.0103662	0.00113414	7.29868e-05	0.015524	1.17277e-09	2.57784e-06	3.61551e-05	4.97175e-08
0.0638074	4.89533e-08	0.000109682	0.0436464	55.5052	0.0104886	0.00114195	7.35903e-05	0.015685	1.18068e-09	2.55931e-06	3.60414e-05	4.91947e-08
0.0662973	4.83204e-08	0.000110399	0.0443238	55.5043	0.0106708	0.0011534	7.44777e-05	0.0159236	1.19228e-09	2.53256e-06	3.58719e-05	4.8439e-08
0.0687873	4.77471e-08	0.00011106	0.0449566	55.5035	0.0108417	0.00116397	7.52983e-05	0.0161462	1.20298e-09	2.50834e-06	3.57128e-05	4.77537e-08
0.0712772	4.72266e-08	0.000111669	0.0455475	55.5028	0.0110018	0.00117372	7.60576e-05	0.0163539	1.21286e-09	2.48635e-06	3.55635e-05	4.71308e-08
0.0737671	4.6753e-08	0.000112232	0.0460993	55.502	0.0111519	0.00118273	7.67603e-05	0.0165477	1.22199e-09	2.46635e-06	3.54236e-05	4.65636e-08
0.0762571	4.63214e-08	0.000112751	0.0466145	55.5014	0.0112924	0.00119106	7.74111e-05	0.0167284	1.23043e-09	2.44813e-06	3.52927e-05	4.60461e-08
0.0803146	4.56966e-08	0.000113514	0.0473815	55.5004	0.0115025	0.00120332	7.83707e-05	0.0169973	1.24284e-09	2.42175e-06	3.50971e-05	4.52964e-08
0.084372	4.51557e-08	0.000114187	0.0480671	55.4995	0.011691	0.00121412	7.92189e-05	0.0172373	1.25378e-09	2.39892e-06	3.49218e-05	4.46466e-08
0.0884295	4.46858e-08	0.00011478	0.0486795	55.4987	0.0118601	0.00122366	7.99693e-05	0.0174514	1.26345e-09	2.37908e-06	3.47649e-05	4.40815e-08
0.092487	4.42763e-08	0.000115303	0.0492267	55.498	0.0120116	0.00123209	8.06337e-05	0.0176426	1.27199e-09	2.36179e-06	3.46246e-05	4.35885e-08
0.0965445	4.39184e-08	0.000115766	0.0497153	55.4974	0.0121474	0.00123955	8.12226e-05	0.0178131	1.27955e-09	2.34668e-06	3.44991e-05	4.31574e-08
0.100602	4.36048e-08	0.000116176	0.0501517	55.4968	0.012269	0.00124616	8.17448e-05	0.0179653	1.28624e-09	2.33344e-06	3.43871e-05	4.27795e-08
0.105399	4.32829e-08	0.0001166	0.0506078	55.4963	0.0123963	0.00125301	8.22868e-05	0.0181243	1.29318e-09	2.31985e-06	3.427e-05	4.23913e-08
0.110196	4.30069e-08	0.000116969	0.0510066	55.4957	0.012508	0.00125895	8.27579e-05	0.0182632	1.2992e-09	2.3082e-06	3.41674e-05	4.20581e-08
0.110912	4.29688e-08	0.000117019	0.0510617	55.4957	0.0125234	0.00125977	8.28227e-05	0.0182823	1.30003e-09	2.30659e-06	3.41533e-05	4.20121e-08
0.111628	4.29318e-08	0.000117069	0.0511157	55.4956	0.0125386	0.00126057	8.28862e-05	0.0183011	1.30084e-09	2.30503e-06	3.41394e-05	4.19675e-08
0.112343	4.28956e-08	0.000117117	0.0511686	55.4955	0.0125534	0.00126135	8.29483e-05	0.0183195	1.30164e-09	2.3035e-06	3.41258e-05	4.19238e-08
0.113059	4.28602e-08	0.000117165	0.0512204	55.4955	0.012568	0.00126212	8.30092e-05	0.0183376	1.30241e-09	2.30201e-06	3.41125e-05	4.18811e-08
0.114491	4.27917e-08	0.000117257	0.0513211	55.4953	0.0125962	0.00126361	8.31273e-05	0.0183726	1.30392e-09	2.29911e-06	3.40867e-05	4.17983e-08
0.115923	4.27262e-08	0.000117345	0.0514179	55.4952	0.0126234	0.00126504	8.32406e-05	0.0184063	1.30537e-09	2.29635e-06	3.40618e-05	4.17192e-08
0.117354	4.26635e-08	0.00011743	0.0515108	55.4951	0.0126495	0.00126641	8.33493e-05	0.0184386	1.30676e-09	2.2937e-06	3.40379e-05	4.16434e-08
0.120459	4.25365e-08	0.000117602	0.0517	55.4948	0.0127027	0.00126919	8.357e-05	0.0185044	1.30957e-09	2.28834e-06	3.39894e-05	4.149e-08
0.123564	4.2421e-08	0.000117759	0.0518733	55.4946	0.0127515	0.00127172	8.37718e-05	0.0185647	1.31215e-09	2.28346e-06	3.39448e-05	4.13505e-08
0.126669	4.23158e-08	0.000117903	0.0520322	55.4944	0.0127963	0.00127405	8.39562e-05	0.0186199	1.3145e-09	2.27902e-06	3.3904e-05	4.12233e-08
0.129775	4.222e-08	0.000118034	0.0521778	55.4942	0.0128374	0.00127617	8.41249e-05	0.0186705	1.31665e-09	2.27497e-06	3.38666e-05	4.11074e-08
0.134201	4.20978e-08	0.000118202	0.0523648	55.494	0.0128902	0.00127888	8.43409e-05	0.0187354	1.3194e-09	2.26981e-06	3.38187e-05	4.09597e-08
0.138628	4.19906e-08	0.00011835	0.0525299	55.4938	0.0129368	0.00128127	8.45312e-05	0.0187928	1.32182e-09	2.26528e-06	3.37763e-05	4.08301e-08
0.143055	4.18965e-08	0.00011848	0.0526757	55.4936	0.0129781	0.00128338	8.46989e-05	0.0188434	1.32396e-09	2.2613e-06	3.37389e-05	4.07162e-08
0.147481	4.18138e-08	0.000118594	0.0528046	55.4934	0.0130146	0.00128524	8.48467e-05	0.0188881	1.32584e-09	2.25781e-06	3.37058e-05	4.06162e-08
0.15488	4.16973e-08	0.000118757	0.0529872	55.4932	0.0130663	0.00128786	8.50558e-05	0.0189515	1.3285e-09	2.25289e-06	3.3659e-05	4.04752e-08
0.16228	4.16031e-08	0.000118888	0.0531359	55.493	0.0131085	0.00128999	8.52256e-05	0.0190031	1.33065e-09	2.24891e-06	3.36209e-05	4.03612e-08
0.169679	4.15269e-08	0.000118995	0.0532567	55.4928	0.0131427	0.00129172	8.53633e-05	0.019045	1.3324e-09	2.24569e-06	3.35899e-05	4.0269e-08
0.177078	4.14653e-08	0.000119081	0.0533548	55.4927	0.0131706	0.00129312	8.54749e-05	0.019079	1.33382e-09	2.24309e-06	3.35648e-05	4.01944e-08
0.184477	4.14155e-08	0.000119151	0.0534344	55.4926	0.0131932	0.00129425	8.55654e-05	0.0191066	1.33497e-09	2.24098e-06	3.35444e-05	4.01341e-08
0.193645	4.13666e-08	0.00011922	0.0535127	55.4925	0.0132155	0.00129537	8.56543e-05	0.0191337	1.3361e-09	2.23892e-06	3.35243e-05	4.00749e-08
0.202812	4.1329e-08	0.000119273	0.0535733	55.4924	0.0132327	0.00129623	8.57229e-05	0.0191547	1.33697e-09	2.23733e-06	3.35088e-05	4.00294e-08
0.21198	4.12998e-08	0.000119314	0.0536201	55.4924	0.013246	0.00129689	8.5776e-05	0.0191709	1.33765e-09	2.23609e-06	3.34968e-05	3.9994e-08
0.221147	4.12778e-08	0.000119346	0.0536563	55.4923	0.0132563	0.0012974	8.58167e-05	0.0191835	1.33816e-09	2.23516e-06	3.34876e-05	3.99674e-08
0.222429	4.12748e-08	0.00011935	0.0536606	55.4923	0.0132576	0.00129747	8.58218e-05	0.019185	1.33823e-09	2.23504e-06	3.34864e-05	3.99637e-08
0.223711	4.12722e-08	0.000119353	0.0536648	55.4923	0.0132588	0.00129753	8.58266e-05	0.0191864	1.33829e-09	2.23493e-06	3.34854e-05	3.99606e-08
0.224993	4.12697e-08	0.000119357	0.0536689	55.4923	0.0132599	0.00129758	8.58312e-05	0.0191878	1.33835e-09	2.23482e-06	3.34843e-05	3.99575e-08
0.22747	4.12652e-08	0.000119363	0.053676	55.4923	0.013262	0.00129769	8.58393e-05	0.0191903	1.33845e-09	2.23463e-06	3.34825e-05	3.99522e-08
0.229947	4.12611e-08	0.000119369	0.0536828	55.4923	0.0132639	0.00129778	8.58469e-05	0.0191926	1.33855e-09	2.23446e-06	3.34808e-05	3.99471e-08
0.23617	4.12515e-08	0.000119383	0.0536983	55.4923	0.0132683	0.001298	8.58645e-05	0.019198	1.33877e-09	2.23405e-06	3.34768e-05	3.99355e-08
0.242393	4.12434e-08	0.000119394	0.0537114	55.4922	0.013272	0.00129819	8.58793e-05	0.0192026	1.33896e-09	2.23371e-06	3.34734e-05	3.99257e-08
0.248616	4.12366e-08	0.000119404	0.0537224	55.4922	0.0132751	0.00129834	8.58917e-05	0.0192064	1.33912e-09	2.23342e-06	3.34706e-05	3.99175e-08
0.262341	4.12254e-08	0.000119419	0.0537405	55.4922	0.0132803	0.0012986	8.59122e-05	0.0192127	1.33938e-09	2.23295e-06	3.3466e-05	3.99039e-08
0.276065	4.12179e-08	0.00011943	0.0537527	55.4922	0.0132838	0.00129877	8.59259e-05	0.0192169	1.33955e-09	2.23263e-06	3.34629e-05	3.98948e-08
0.28979	4.12128e-08	0.000119437	0.0537609	55.4922	0.0132861	0.00129889	8.59353e-05	0.0192197	1.33967e-09	2.23242e-06	3.34607e-05	3.98886e-08
0.303514	4.12093e-08	0.000119442	0.0537666	55.4922	0.0132877	0.00129897	8.59417e-05	0.0192217	1.33975e-09	2.23227e-06	3.34593e-05	3.98844e-08
0.317238	4.12068e-08	0.000119446	0.0537706	55.4922	0.0132889	0.00129902	8.59462e-05	0.0192231	1.33981e-09	2.23216e-06	3.34583e-05	3.98814e-08
0.330963	4.12051e-08	0.000119448	0.0537733	55.4922	0.0132896	0.00129906	8.59493e-05	0.019224	1.33985e-09	2.23209e-06	3.34576e-05	3.98794e-08
0.344687	4.1204e-08	0.00011945	0.0537752	55.4922	0.0132902	0.00129909	8.59514e-05	0.0192247	1.33987e-09	2.23204e-06	3.34571e-05	3.9878e-08
0.365888	4.12029e-08	0.000119451	0.053777	55.4922	0.0132907	0.00129911	8.59534e-05	0.0192253	1.3399e-09	2.232e-06	3.34566e-05	3.98767e-08
0.38709	4.12023e-08	0.000119452	0.0537779	55.4922	0.013291	0.00129913	8.59545e-05	0.0192256	1.33991e-09	2.23197e-06	3.34564e-05	3.98759e-08
0.408291	4.1202e-08	0.000119453	0.0537785	55.4922	0.0132911	0.00129914	8.59551e-05	0.0192258	1.33992e-09	2.23196e-06	3.34563e-05	3.98755e-08
0.429492	4.12018e-08	0.000119453	0.0537788	55.4922	0.0132912	0.00129914	8.59555e-05	0.0192259	1.33992e-09	2.23195e-06	3.34562e-05	3.98753e-08
0.46128	4.12016e-08	0.000119453	0.0537791	55.4922	0.0132913	0.00129914	8.59558e-05	0.019226	1.33993e-09	2.23194e-06	3.34561e-05	3.98751e-08
0.493069	4.12015e-08	0.000119453	0.0537792	55.4922	0.0132913	0.00129915	8.59559e-05	0.0192261	1.33993e-09	2.23194e-06	3.34561e-05	3.9875e-08
0.524857	4.12015e-08	0.000119453	0.0537793	55.4922	0.0132913	0.00129915	8.5956e-05	0.0192261	1.33993e-09	2.23194e-06	3.34561e-05	3.98749e-08
0.609783	4.12015e-08	0.000119453	0.0537793	55.4922	0.0132913	0.00129915	8.5956e-05	0.0192261	1.33993e-09	2.23194e-06	3.34561e-05	3.98749e-08
0.69471	4.12015e-08	0.000119453	0.0537793	55.4922	0.0132913	0.00129915	8.5956e-05	0.0192261	1.33993e-09	2.23194e-06	3.34561e-05	3.98749e-08
1.49554	4.12015e-08	0.000119453	0.0537793	55.4922	0.0132913	0.00129915	8.5956e-05	0.0192261	1.33993e-09	2.23194e-06	3.3456e-05	3.98749e-08
2.29638	4.12015e-08	0.000119453	0.0537793	55.4922	0.0132913	0.00129915	8.5956e-05	0.0192261	1.33993e-09	2.23194e-06	3.3456e-05	3.98749e-08
10.3047	4.12015e-08	0.000119453	0.0537793	55.4922	0.0132913	0.00129915	8.5956e-05	0.0192261	1.33993e-09	2.23194e-06	3.34561e-05	3.98749e-08
18.3131	4.12015e-08	0.000119453	0.0537793	55.4922	0.0132913	0.00129915	8.5956e-05	0.0192261	1.33993e-09	2.23194e-06	3.34561e-05	3.98749e-08
98.3965	4.12015e-08	0.000119453	0.0537793	55.4922	0.0132913	0.00129915	8.5956e-05	0.0192261	1.33993e-09	2.23194e-06	3.34561e-05	3.98749e-08
178.48	4.12015e-08	0.000119453	0.0537793	55.4922	0.0132913	0.00129915	8.59561e-05	0.0192261	1.33993e-09	2.23194e-06	3.34561e-05	3.98749e-08
660.279	4.12013e-08	0.000119453	0.0537794	55.4922	0.0132914	0.00129915	8.59567e-05	0.0192262	1.33994e-09	2.23193e-06	3.34562e-05	3.98748e-08
1000	4.12013e-08	0.000119453	0.0537796	55.4922	0.0132914	0.00129915	8.59571e-05	0.0192262	1.33994e-09	2.23193e-06	3.34563e-05	3.98747e-08
