# Supplementary material for: Molecular-resolution imaging of ice crystallized from liquid water by cryogenic liquid-cell TEM
Source: Nat Commun. 2025 Sep 25;16:8342. doi: 10.1038/s41467-025-62451-0 (PMC12462463; doi:10.1038/s41467-025-62451-0)
Supplement: Supplementary file 11 — Supplementary Data 3 [file 41467_2025_62451_MOESM11_ESM.zip › Ambrozic Set_kJ_C0_g_vals_pastina_288.15K_25.0_eA2s_Output.xlsx]

## Sheet: Sheet1
time / s	H	H+	H2	H2O	H2O2	HO2	HO2-	O2	O2-	OH	OH-	eh-
0	0	0	0	55.56	0	0	0	0	0	0	0	0
1.13173e-14	6.73248e-14	3.16228e-13	4.59033e-14	55.56	7.14051e-14	2.04015e-15	3.92403e-29	5.1259e-32	1.37239e-23	2.7542e-13	5.10089e-14	2.65219e-13
2.26346e-14	1.3465e-13	6.32456e-13	9.18065e-14	55.56	1.4281e-13	4.08029e-15	1.18736e-28	2.56295e-31	4.10806e-23	5.50839e-13	1.02018e-13	5.30438e-13
7.04055e-12	4.18832e-11	1.96727e-10	2.85567e-11	55.56	4.44215e-11	1.2692e-12	1.36704e-22	1.23017e-23	-1.66074e-17	1.7134e-10	3.1733e-11	1.64994e-10
7.88653e-12	4.69158e-11	2.20366e-10	3.1988e-11	55.56	4.97591e-11	1.4217e-12	1.5714e-22	1.41624e-23	-1.2604e-17	1.91928e-10	3.55459e-11	1.8482e-10
8.73251e-12	5.19484e-11	2.44004e-10	3.54193e-11	55.56	5.50968e-11	1.5742e-12	1.81955e-22	1.64437e-23	-8.04471e-18	2.12516e-10	3.93589e-11	2.04645e-10
9.69992e-12	5.77034e-11	2.71035e-10	3.93432e-11	55.56	6.12005e-11	1.74859e-12	2.13493e-22	1.93575e-23	-3.71778e-18	2.36059e-10	4.37192e-11	2.27316e-10
1.06673e-11	6.34583e-11	2.98067e-10	4.3267e-11	55.56	6.73043e-11	1.92298e-12	2.5167e-22	2.29133e-23	-1.12304e-18	2.59602e-10	4.80795e-11	2.49987e-10
1.16347e-11	6.92133e-11	3.25098e-10	4.71909e-11	55.56	7.34081e-11	2.09737e-12	2.9712e-22	2.71752e-23	2.37505e-19	2.83145e-10	5.24398e-11	2.72659e-10
1.26022e-11	7.49683e-11	3.5213e-10	5.11148e-11	55.56	7.95118e-11	2.27177e-12	3.50475e-22	3.22072e-23	1.05173e-18	3.06688e-10	5.68001e-11	2.9533e-10
1.35696e-11	8.07233e-11	3.79161e-10	5.50386e-11	55.56	8.56156e-11	2.44616e-12	4.12371e-22	3.80733e-23	1.61602e-18	3.30232e-10	6.11604e-11	3.18001e-10
1.4537e-11	8.64783e-11	4.06193e-10	5.89625e-11	55.56	9.17194e-11	2.62055e-12	4.83439e-22	4.48376e-23	2.02489e-18	3.53775e-10	6.55206e-11	3.40672e-10
1.55044e-11	9.22333e-11	4.33224e-10	6.28863e-11	55.56	9.78231e-11	2.79494e-12	5.64315e-22	5.25642e-23	2.33316e-18	3.77318e-10	6.98809e-11	3.63343e-10
1.64718e-11	9.79882e-11	4.60255e-10	6.68102e-11	55.56	1.03927e-10	2.96934e-12	6.55631e-22	6.1317e-23	2.58328e-18	4.00861e-10	7.42412e-11	3.86014e-10
1.74392e-11	1.03743e-10	4.87287e-10	7.0734e-11	55.56	1.10031e-10	3.14373e-12	7.58022e-22	7.116e-23	2.80157e-18	4.24404e-10	7.86015e-11	4.08685e-10
1.84066e-11	1.09498e-10	5.14318e-10	7.46579e-11	55.56	1.16134e-10	3.31812e-12	8.7212e-22	8.21574e-23	3.0019e-18	4.47947e-10	8.29618e-11	4.31357e-10
1.9374e-11	1.15253e-10	5.4135e-10	7.85817e-11	55.56	1.22238e-10	3.49252e-12	9.9856e-22	9.43731e-23	3.19176e-18	4.7149e-10	8.73221e-11	4.54028e-10
2.03414e-11	1.21008e-10	5.68381e-10	8.25056e-11	55.56	1.28342e-10	3.66691e-12	1.13797e-21	1.07871e-22	3.37552e-18	4.95033e-10	9.16824e-11	4.76699e-10
2.13089e-11	1.26763e-10	5.95413e-10	8.64294e-11	55.56	1.34446e-10	3.8413e-12	1.291e-21	1.22716e-22	3.55579e-18	5.18577e-10	9.60427e-11	4.9937e-10
2.22763e-11	1.32518e-10	6.22444e-10	9.03533e-11	55.56	1.4055e-10	4.0157e-12	1.45826e-21	1.38971e-22	3.73406e-18	5.4212e-10	1.00403e-10	5.22041e-10
2.32437e-11	1.38273e-10	6.49476e-10	9.42771e-11	55.56	1.46653e-10	4.19009e-12	1.6404e-21	1.567e-22	3.91119e-18	5.65663e-10	1.04763e-10	5.44712e-10
2.42111e-11	1.44028e-10	6.76507e-10	9.8201e-11	55.56	1.52757e-10	4.36448e-12	1.83805e-21	1.75968e-22	4.08766e-18	5.89206e-10	1.09124e-10	5.67383e-10
3.38852e-11	2.01578e-10	9.46821e-10	1.37439e-10	55.56	2.13795e-10	6.10842e-12	4.91706e-21	4.78506e-22	5.84654e-18	8.24637e-10	1.52726e-10	7.94095e-10
4.35593e-11	2.59128e-10	1.21714e-09	1.76678e-10	55.56	2.74832e-10	7.85235e-12	1.03101e-20	1.01209e-21	7.60109e-18	1.06007e-09	1.96329e-10	1.02081e-09
5.32334e-11	3.16678e-10	1.48745e-09	2.15917e-10	55.56	3.3587e-10	9.59628e-12	1.86056e-20	1.83625e-21	9.35634e-18	1.2955e-09	2.39932e-10	1.24752e-09
1.49975e-10	8.92176e-10	4.19059e-09	6.08302e-10	55.56	9.46247e-10	2.70356e-11	5.12102e-19	5.15227e-20	2.69141e-17	3.64981e-09	6.75962e-10	3.51463e-09
2.46716e-10	1.46767e-09	6.89374e-09	1.00069e-09	55.56	1.55662e-09	4.44749e-11	2.05007e-18	2.06907e-19	4.44726e-17	6.00412e-09	1.11199e-09	5.78175e-09
3.43457e-10	2.04317e-09	9.59689e-09	1.39307e-09	55.56	2.167e-09	6.19143e-11	5.2183e-18	5.27736e-19	6.20308e-17	8.35843e-09	1.54803e-09	8.04886e-09
1.23573e-09	7.35116e-09	3.45287e-08	5.01215e-09	55.56	7.79667e-09	2.22762e-10	3.04565e-16	3.15439e-17	2.23974e-16	3.00728e-08	5.56973e-09	2.8959e-08
2.12799e-09	1.26592e-08	5.94606e-08	8.63124e-09	55.56	1.34263e-08	3.83609e-10	1.31317e-15	1.37138e-16	3.85917e-16	5.17872e-08	9.59156e-09	4.9869e-08
3.02026e-09	1.79672e-08	8.43925e-08	1.22503e-08	55.56	1.9056e-08	5.44456e-10	3.4584e-15	3.64218e-16	5.4786e-16	7.35015e-08	1.36135e-08	7.07789e-08
4.92584e-09	2.93035e-08	1.37638e-07	1.99796e-08	55.56	3.1079e-08	8.87967e-10	1.36184e-14	1.4618e-15	8.93712e-16	1.19875e-07	2.22037e-08	1.15434e-07
6.83141e-09	4.06401e-08	1.90883e-07	2.77091e-08	55.56	4.31021e-08	1.23148e-09	3.47565e-14	3.80032e-15	1.23956e-15	1.66248e-07	3.07949e-08	1.60089e-07
8.73699e-09	5.19772e-08	2.44128e-07	3.54389e-08	55.56	5.51252e-08	1.57498e-09	7.08716e-14	7.89454e-15	1.58541e-15	2.1262e-07	3.93872e-08	2.0474e-07
1.06426e-08	6.33147e-08	2.97371e-07	4.31691e-08	55.56	6.71483e-08	1.91848e-09	1.25442e-13	1.42376e-14	1.93124e-15	2.5899e-07	4.79811e-08	2.4939e-07
1.32873e-08	7.90512e-08	3.71265e-07	5.38987e-08	55.56	8.38354e-08	2.39521e-09	2.37482e-13	2.7678e-14	2.41122e-15	3.23345e-07	5.99113e-08	3.11354e-07
1.59321e-08	9.47892e-08	4.45155e-07	6.46295e-08	55.56	1.00523e-07	2.87193e-09	3.98628e-13	4.76922e-14	2.89119e-15	3.87696e-07	7.18454e-08	3.7331e-07
1.85768e-08	1.10529e-07	5.19041e-07	7.53617e-08	55.56	1.1721e-07	3.34862e-09	6.15687e-13	7.55857e-14	3.37113e-15	4.52042e-07	8.37839e-08	4.35257e-07
2.12216e-08	1.26271e-07	5.92921e-07	8.60955e-08	55.56	1.33898e-07	3.8253e-09	8.94704e-13	1.12665e-13	3.85106e-15	5.16381e-07	9.57273e-08	4.97193e-07
2.55793e-08	1.52213e-07	7.14635e-07	1.03785e-07	55.56	1.61393e-07	4.61063e-09	1.50359e-12	1.97259e-13	4.64175e-15	6.22376e-07	1.15418e-07	5.99215e-07
2.99369e-08	1.78162e-07	8.36328e-07	1.21481e-07	55.56	1.8889e-07	5.39588e-09	2.31611e-12	3.16176e-13	5.43235e-15	7.28349e-07	1.35127e-07	7.01198e-07
3.42946e-08	2.0412e-07	9.57994e-07	1.39184e-07	55.56	2.16387e-07	6.18104e-09	3.34895e-12	4.75253e-13	6.22286e-15	8.34296e-07	1.54857e-07	8.03134e-07
3.86522e-08	2.30088e-07	1.07963e-06	1.56895e-07	55.56	2.43886e-07	6.96607e-09	4.61595e-12	6.80317e-13	7.01325e-15	9.40214e-07	1.74609e-07	9.05017e-07
4.30099e-08	2.56067e-07	1.20123e-06	1.74615e-07	55.56	2.71386e-07	7.75098e-09	6.12888e-12	9.37191e-13	7.80352e-15	1.0461e-06	1.94387e-07	1.00684e-06
4.83645e-08	2.88007e-07	1.35061e-06	1.96404e-07	55.56	3.05179e-07	8.71527e-09	8.3392e-12	1.33235e-12	8.77439e-15	1.17616e-06	2.18729e-07	1.13187e-06
5.37191e-08	3.19967e-07	1.49991e-06	2.1821e-07	55.56	3.38974e-07	9.67931e-09	1.09507e-11	1.82528e-12	9.74503e-15	1.30615e-06	2.43119e-07	1.25678e-06
5.90737e-08	3.5195e-07	1.64915e-06	2.40034e-07	55.56	3.72772e-07	1.06431e-08	1.39753e-11	2.42674e-12	1.07154e-14	1.43608e-06	2.67561e-07	1.38157e-06
6.44283e-08	3.83959e-07	1.7983e-06	2.61881e-07	55.56	4.06573e-07	1.16066e-08	1.74226e-11	3.14745e-12	1.16855e-14	1.56593e-06	2.9206e-07	1.50622e-06
6.97829e-08	4.15995e-07	1.94737e-06	2.8375e-07	55.56	4.40377e-07	1.25697e-08	2.13007e-11	3.99811e-12	1.26553e-14	1.6957e-06	3.1662e-07	1.63073e-06
7.68789e-08	4.58495e-07	2.14476e-06	3.12769e-07	55.56	4.8518e-07	1.38456e-08	2.71147e-11	5.34383e-12	1.39399e-14	1.86753e-06	3.49272e-07	1.79547e-06
8.39748e-08	5.01052e-07	2.34198e-06	3.41837e-07	55.56	5.29989e-07	1.51207e-08	3.37096e-11	6.96125e-12	1.52239e-14	2.03918e-06	3.8205e-07	1.95989e-06
9.10708e-08	5.43671e-07	2.53899e-06	3.70957e-07	55.56	5.74806e-07	1.63952e-08	4.10956e-11	8.87501e-12	1.65072e-14	2.21065e-06	4.14967e-07	2.12398e-06
9.81667e-08	5.86358e-07	2.73578e-06	4.00134e-07	55.56	6.19631e-07	1.76688e-08	4.9282e-11	1.11096e-11	1.77897e-14	2.38191e-06	4.48033e-07	2.2877e-06
1.05263e-07	6.29116e-07	2.93234e-06	4.29373e-07	55.56	6.64465e-07	1.89416e-08	5.82768e-11	1.36895e-11	1.90715e-14	2.55296e-06	4.81257e-07	2.45102e-06
1.15357e-07	6.90072e-07	3.21149e-06	4.71078e-07	55.56	7.28257e-07	2.07506e-08	7.24793e-11	1.8002e-11	2.08932e-14	2.79586e-06	5.28811e-07	2.68261e-06
1.25451e-07	7.51198e-07	3.49009e-06	5.12928e-07	55.56	7.92071e-07	2.25575e-08	8.8353e-11	2.31316e-11	2.27131e-14	3.03823e-06	5.76734e-07	2.91326e-06
1.35545e-07	8.12506e-07	3.76806e-06	5.54935e-07	55.56	8.55907e-07	2.43622e-08	1.05918e-10	2.9147e-11	2.45309e-14	3.28005e-06	6.25055e-07	3.1429e-06
1.45639e-07	8.74009e-07	4.04538e-06	5.97111e-07	55.56	9.19768e-07	2.61646e-08	1.25194e-10	3.61164e-11	2.63466e-14	3.52126e-06	6.73798e-07	3.37145e-06
1.55733e-07	9.3572e-07	4.32197e-06	6.39468e-07	55.56	9.83655e-07	2.79645e-08	1.46201e-10	4.4107e-11	2.81599e-14	3.76182e-06	7.22989e-07	3.59884e-06
1.72488e-07	1.03865e-06	4.77939e-06	7.10209e-07	55.56	1.08977e-06	3.09461e-08	1.84956e-10	5.98042e-11	3.11644e-14	4.15959e-06	8.05696e-07	3.97351e-06
1.89243e-07	1.14224e-06	5.23446e-06	7.81534e-07	55.56	1.19597e-06	3.39196e-08	2.28648e-10	7.87978e-11	3.41616e-14	4.55527e-06	8.89804e-07	4.34443e-06
2.05999e-07	1.24655e-06	5.68696e-06	8.53496e-07	55.56	1.30226e-06	3.68842e-08	2.77389e-10	1.0138e-10	3.71508e-14	4.94869e-06	9.75406e-07	4.71128e-06
2.22754e-07	1.35161e-06	6.13667e-06	9.26145e-07	55.56	1.40865e-06	3.98392e-08	3.31299e-10	1.27837e-10	4.01316e-14	5.33966e-06	1.06258e-06	5.07375e-06
2.39509e-07	1.45748e-06	6.58334e-06	9.99531e-07	55.56	1.51515e-06	4.2784e-08	3.90503e-10	1.58445e-10	4.31034e-14	5.72802e-06	1.15141e-06	5.43154e-06
2.64996e-07	1.62016e-06	7.25647e-06	1.11268e-06	55.56	1.67738e-06	4.72421e-08	4.90997e-10	2.13567e-10	4.76054e-14	6.31337e-06	1.28981e-06	5.96617e-06
2.90482e-07	1.78492e-06	7.92129e-06	1.2278e-06	55.56	1.8399e-06	5.16727e-08	6.04506e-10	2.79825e-10	5.20839e-14	6.89175e-06	1.43232e-06	6.48836e-06
3.15969e-07	1.95186e-06	8.57702e-06	1.34506e-06	55.56	2.00273e-06	5.60736e-08	7.31501e-10	3.58078e-10	5.65374e-14	7.46265e-06	1.57904e-06	6.99725e-06
3.41455e-07	2.12107e-06	9.2229e-06	1.46459e-06	55.56	2.16589e-06	6.04429e-08	8.72449e-10	4.49135e-10	6.09646e-14	8.02562e-06	1.73001e-06	7.49202e-06
3.66942e-07	2.29261e-06	9.85819e-06	1.58653e-06	55.56	2.32941e-06	6.47786e-08	1.0278e-09	5.53751e-10	6.53643e-14	8.58021e-06	1.88519e-06	7.97197e-06
4.017e-07	2.53035e-06	1.07062e-05	1.75694e-06	55.56	2.55302e-06	7.06345e-08	1.26364e-09	7.19537e-10	7.13182e-14	9.32237e-06	2.10346e-06	8.6015e-06
4.36459e-07	2.77249e-06	1.15315e-05	1.93233e-06	55.56	2.77736e-06	7.64209e-08	1.528e-09	9.13446e-10	7.72166e-14	1.00474e-05	2.32902e-06	9.20094e-06
4.71217e-07	3.01896e-06	1.23324e-05	2.11297e-06	55.56	3.00246e-06	8.21342e-08	1.82167e-09	1.13689e-09	8.30574e-14	1.07546e-05	2.56132e-06	9.76921e-06
5.05976e-07	3.26961e-06	1.31073e-05	2.29906e-06	55.56	3.22835e-06	8.77715e-08	2.14523e-09	1.3911e-09	8.88388e-14	1.14434e-05	2.79964e-06	1.03055e-05
5.40734e-07	3.52423e-06	1.38551e-05	2.49077e-06	55.56	3.45506e-06	9.33301e-08	2.49902e-09	1.67709e-09	9.45598e-14	1.21134e-05	3.04313e-06	1.08094e-05
5.75492e-07	3.78252e-06	1.45744e-05	2.68823e-06	55.56	3.68261e-06	9.88081e-08	2.88317e-09	1.99573e-09	1.00218e-13	1.27642e-05	3.29085e-06	1.12806e-05
6.17478e-07	4.09892e-06	1.54039e-05	2.93455e-06	55.56	3.9586e-06	1.05315e-07	3.38747e-09	2.42509e-09	1.06971e-13	1.35246e-05	3.59428e-06	1.18062e-05
6.59463e-07	4.41945e-06	1.61891e-05	3.18952e-06	55.56	4.23585e-06	1.117e-07	3.93516e-09	2.90391e-09	1.1363e-13	1.42568e-05	3.90053e-06	1.22847e-05
7.01449e-07	4.74332e-06	1.6929e-05	3.45315e-06	55.56	4.51438e-06	1.17962e-07	4.52503e-09	3.43275e-09	1.20196e-13	1.4961e-05	4.20771e-06	1.27168e-05
7.43434e-07	5.06966e-06	1.76231e-05	3.72542e-06	55.56	4.7942e-06	1.241e-07	5.15546e-09	4.01185e-09	1.26668e-13	1.56374e-05	4.51398e-06	1.31039e-05
7.8542e-07	5.39752e-06	1.82711e-05	4.00624e-06	55.56	5.07529e-06	1.30115e-07	5.82442e-09	4.6412e-09	1.33046e-13	1.62866e-05	4.81758e-06	1.34477e-05
8.27405e-07	5.72598e-06	1.88734e-05	4.29545e-06	55.56	5.35767e-06	1.36006e-07	6.52962e-09	5.32054e-09	1.3933e-13	1.69091e-05	5.11687e-06	1.375e-05
8.88296e-07	6.20145e-06	1.96668e-05	4.72941e-06	55.56	5.76947e-06	1.44336e-07	7.61145e-09	6.39367e-09	1.48277e-13	1.77664e-05	5.54032e-06	1.41189e-05
9.49186e-07	6.67333e-06	2.03685e-05	5.17986e-06	55.56	6.18393e-06	1.52417e-07	8.7558e-09	7.56903e-09	1.5703e-13	1.8572e-05	5.94788e-06	1.44118e-05
1.01008e-06	7.13893e-06	2.09827e-05	5.64594e-06	55.56	6.60101e-06	1.60257e-07	9.95415e-09	8.84408e-09	1.6559e-13	1.93289e-05	6.33662e-06	1.46361e-05
1.07097e-06	7.59582e-06	2.15148e-05	6.12665e-06	55.56	7.02069e-06	1.67863e-07	1.11981e-08	1.02159e-08	1.7396e-13	2.004e-05	6.70448e-06	1.47991e-05
1.13186e-06	8.04182e-06	2.19706e-05	6.62095e-06	55.56	7.4429e-06	1.75246e-07	1.24798e-08	1.16811e-08	1.82146e-13	2.07085e-05	7.05014e-06	1.4908e-05
1.19275e-06	8.47509e-06	2.23566e-05	7.12775e-06	55.56	7.86762e-06	1.82416e-07	1.37919e-08	1.32364e-08	1.90151e-13	2.13374e-05	7.37301e-06	1.49698e-05
1.26792e-06	8.99016e-06	2.27464e-05	7.76905e-06	55.56	8.39531e-06	1.90987e-07	1.54441e-08	1.52755e-08	1.99791e-13	2.20635e-05	7.74014e-06	1.49908e-05
1.34309e-06	9.48128e-06	2.30519e-05	8.42574e-06	55.56	8.92664e-06	1.99267e-07	1.71225e-08	1.74399e-08	2.09174e-13	2.27391e-05	8.07333e-06	1.49614e-05
1.41826e-06	9.94692e-06	2.32846e-05	9.09589e-06	55.5599	9.46149e-06	2.07276e-07	1.88183e-08	1.97231e-08	2.18311e-13	2.33689e-05	8.37423e-06	1.48915e-05
1.49343e-06	1.03862e-05	2.34555e-05	9.77769e-06	55.5599	9.99976e-06	2.1503e-07	2.0525e-08	2.21187e-08	2.27214e-13	2.39575e-05	8.64493e-06	1.479e-05
1.56861e-06	1.07987e-05	2.35744e-05	1.04695e-05	55.5599	1.05413e-05	2.22547e-07	2.22373e-08	2.46208e-08	2.35892e-13	2.45087e-05	8.88782e-06	1.46644e-05
1.64378e-06	1.11845e-05	2.36503e-05	1.11697e-05	55.5599	1.10861e-05	2.29844e-07	2.39515e-08	2.72235e-08	2.44365e-13	2.50263e-05	9.10537e-06	1.4521e-05
1.73501e-06	1.16174e-05	2.36957e-05	1.2029e-05	55.5599	1.17514e-05	2.38427e-07	2.60307e-08	3.05099e-08	2.54377e-13	2.56139e-05	9.33896e-06	1.43307e-05
1.82625e-06	1.20129e-05	2.37008e-05	1.28966e-05	55.5599	1.2421e-05	2.46733e-07	2.81055e-08	3.39274e-08	2.64121e-13	2.61615e-05	9.54312e-06	1.41296e-05
1.91748e-06	1.23726e-05	2.36756e-05	1.37705e-05	55.5599	1.30946e-05	2.54786e-07	3.01743e-08	3.74676e-08	2.73615e-13	2.66735e-05	9.72177e-06	1.39236e-05
2.00872e-06	1.26984e-05	2.3628e-05	1.46494e-05	55.5599	1.3772e-05	2.62608e-07	3.22364e-08	4.11227e-08	2.8288e-13	2.71537e-05	9.87844e-06	1.37173e-05
2.09995e-06	1.29926e-05	2.35643e-05	1.55317e-05	55.5599	1.44529e-05	2.70219e-07	3.4292e-08	4.48854e-08	2.91934e-13	2.76051e-05	1.00163e-05	1.35138e-05
2.19119e-06	1.32571e-05	2.34898e-05	1.64164e-05	55.5599	1.51371e-05	2.77635e-07	3.63414e-08	4.87488e-08	3.00796e-13	2.80305e-05	1.0138e-05	1.33155e-05
2.30279e-06	1.35438e-05	2.33894e-05	1.75003e-05	55.5599	1.59781e-05	2.86468e-07	3.8841e-08	5.36026e-08	3.11397e-13	2.85191e-05	1.02683e-05	1.30823e-05
2.41439e-06	1.37933e-05	2.3284e-05	1.8585e-05	55.5599	1.6823e-05	2.95063e-07	4.13341e-08	5.85873e-08	3.21762e-13	2.89761e-05	1.03818e-05	1.28609e-05
2.52599e-06	1.40095e-05	2.31774e-05	1.96692e-05	55.5599	1.76714e-05	3.03445e-07	4.38225e-08	6.36933e-08	3.31918e-13	2.94047e-05	1.04813e-05	1.26523e-05
2.63759e-06	1.41957e-05	2.30722e-05	2.07521e-05	55.5599	1.85228e-05	3.11635e-07	4.63076e-08	6.89118e-08	3.41885e-13	2.98078e-05	1.05693e-05	1.24566e-05
2.74919e-06	1.43551e-05	2.29702e-05	2.18329e-05	55.5599	1.93767e-05	3.19654e-07	4.87908e-08	7.42348e-08	3.51686e-13	3.01877e-05	1.06478e-05	1.22736e-05
2.86079e-06	1.44907e-05	2.28726e-05	2.29111e-05	55.5599	2.02328e-05	3.2752e-07	5.12734e-08	7.96551e-08	3.61338e-13	3.05464e-05	1.07186e-05	1.21027e-05
2.97239e-06	1.46051e-05	2.27799e-05	2.39862e-05	55.5599	2.10905e-05	3.35248e-07	5.37565e-08	8.51662e-08	3.70864e-13	3.0886e-05	1.07828e-05	1.19433e-05
3.08399e-06	1.47007e-05	2.26923e-05	2.50579e-05	55.5599	2.19494e-05	3.42854e-07	5.62404e-08	9.07621e-08	3.80255e-13	3.1208e-05	1.08417e-05	1.17944e-05
3.19559e-06	1.47797e-05	2.26101e-05	2.61258e-05	55.5599	2.28092e-05	3.50349e-07	5.87259e-08	9.64376e-08	3.89559e-13	3.1514e-05	1.0896e-05	1.16553e-05
3.30719e-06	1.4844e-05	2.25329e-05	2.71897e-05	55.5599	2.36695e-05	3.57747e-07	6.12135e-08	1.02188e-07	3.98784e-13	3.18053e-05	1.09465e-05	1.15252e-05
3.41879e-06	1.48953e-05	2.24607e-05	2.82496e-05	55.5599	2.453e-05	3.65058e-07	6.37034e-08	1.08009e-07	4.07922e-13	3.2083e-05	1.09938e-05	1.14032e-05
3.53039e-06	1.49352e-05	2.23931e-05	2.93051e-05	55.5599	2.53904e-05	3.72292e-07	6.61953e-08	1.13897e-07	4.16957e-13	3.23484e-05	1.10383e-05	1.12887e-05
3.64199e-06	1.4965e-05	2.23298e-05	3.03563e-05	55.5599	2.62504e-05	3.79457e-07	6.86895e-08	1.19848e-07	4.25964e-13	3.26024e-05	1.10804e-05	1.11807e-05
3.75359e-06	1.49859e-05	2.22705e-05	3.14031e-05	55.5599	2.71098e-05	3.8656e-07	7.11861e-08	1.2586e-07	4.34811e-13	3.28459e-05	1.11204e-05	1.10789e-05
3.86519e-06	1.49992e-05	2.22148e-05	3.24454e-05	55.5599	2.79683e-05	3.9361e-07	7.36848e-08	1.31931e-07	4.43768e-13	3.30798e-05	1.11587e-05	1.09824e-05
3.99605e-06	1.50061e-05	2.21538e-05	3.36617e-05	55.5599	2.89736e-05	4.01816e-07	7.6617e-08	1.3912e-07	4.543e-13	3.33428e-05	1.12015e-05	1.08756e-05
4.12691e-06	1.5005e-05	2.20968e-05	3.48718e-05	55.5599	2.99771e-05	4.09966e-07	7.95515e-08	1.46383e-07	4.64545e-13	3.35947e-05	1.12425e-05	1.07748e-05
4.25776e-06	1.49971e-05	2.20436e-05	3.60757e-05	55.5599	3.09786e-05	4.18067e-07	8.2488e-08	1.53718e-07	4.74874e-13	3.38365e-05	1.12818e-05	1.06793e-05
4.38862e-06	1.49835e-05	2.19936e-05	3.72733e-05	55.5599	3.19779e-05	4.26127e-07	8.54261e-08	1.61123e-07	4.8505e-13	3.40691e-05	1.13197e-05	1.05885e-05
4.51947e-06	1.4965e-05	2.19465e-05	3.84648e-05	55.5599	3.29748e-05	4.34152e-07	8.83654e-08	1.68596e-07	4.95052e-13	3.42932e-05	1.13562e-05	1.05019e-05
4.67589e-06	1.49375e-05	2.18936e-05	3.98808e-05	55.5599	3.4163e-05	4.43705e-07	9.18797e-08	1.77617e-07	5.07274e-13	3.45511e-05	1.13983e-05	1.04034e-05
4.8323e-06	1.49053e-05	2.1844e-05	4.12882e-05	55.5599	3.53474e-05	4.53224e-07	9.53947e-08	1.86731e-07	5.19391e-13	3.47991e-05	1.1439e-05	1.03096e-05
4.98871e-06	1.48692e-05	2.17972e-05	4.26869e-05	55.5599	3.65277e-05	4.62715e-07	9.89099e-08	1.95939e-07	5.31482e-13	3.50381e-05	1.14783e-05	1.022e-05
5.14513e-06	1.483e-05	2.17529e-05	4.40772e-05	55.5599	3.77037e-05	4.72184e-07	1.02425e-07	2.0524e-07	5.43553e-13	3.52689e-05	1.15163e-05	1.01342e-05
5.30154e-06	1.47885e-05	2.17109e-05	4.54592e-05	55.5599	3.88755e-05	4.81637e-07	1.05939e-07	2.14633e-07	5.55609e-13	3.54922e-05	1.15533e-05	1.00516e-05
5.56107e-06	1.47158e-05	2.16453e-05	4.77343e-05	55.5599	4.08101e-05	4.97298e-07	1.11766e-07	2.30422e-07	5.75591e-13	3.58481e-05	1.16124e-05	9.92108e-06
5.8206e-06	1.464e-05	2.15842e-05	4.99874e-05	55.5599	4.27325e-05	5.12942e-07	1.17589e-07	2.46467e-07	5.9556e-13	3.61876e-05	1.16691e-05	9.79753e-06
6.08012e-06	1.45625e-05	2.15269e-05	5.22194e-05	55.5599	4.46425e-05	5.28583e-07	1.23406e-07	2.62771e-07	6.1553e-13	3.65126e-05	1.17235e-05	9.67998e-06
6.33965e-06	1.44844e-05	2.14728e-05	5.44309e-05	55.5599	4.65403e-05	5.44232e-07	1.29215e-07	2.79335e-07	6.35512e-13	3.68248e-05	1.17759e-05	9.56769e-06
6.59918e-06	1.44065e-05	2.14216e-05	5.66226e-05	55.5599	4.8426e-05	5.59897e-07	1.35017e-07	2.96165e-07	6.55515e-13	3.71254e-05	1.18266e-05	9.46004e-06
6.92119e-06	1.4311e-05	2.13614e-05	5.93154e-05	55.5598	5.0749e-05	5.79367e-07	1.42203e-07	3.17421e-07	6.80377e-13	3.74838e-05	1.1887e-05	9.33221e-06
7.2432e-06	1.42173e-05	2.13046e-05	6.198e-05	55.5598	5.30539e-05	5.98884e-07	1.49376e-07	3.39097e-07	7.05298e-13	3.78276e-05	1.19452e-05	9.21006e-06
7.56521e-06	1.4126e-05	2.12507e-05	6.46175e-05	55.5598	5.53413e-05	6.18457e-07	1.56533e-07	3.612e-07	7.3029e-13	3.81581e-05	1.20011e-05	9.09302e-06
7.88722e-06	1.40372e-05	2.11994e-05	6.72292e-05	55.5598	5.76116e-05	6.38095e-07	1.63675e-07	3.83735e-07	7.55361e-13	3.84764e-05	1.20551e-05	8.98063e-06
8.20923e-06	1.39511e-05	2.11505e-05	6.98161e-05	55.5598	5.98653e-05	6.57802e-07	1.708e-07	4.0671e-07	7.80526e-13	3.87834e-05	1.21072e-05	8.87249e-06
8.5713e-06	1.38576e-05	2.10982e-05	7.26965e-05	55.5598	6.23801e-05	6.80052e-07	1.78793e-07	4.33072e-07	8.0893e-13	3.9116e-05	1.21638e-05	8.75559e-06
8.93337e-06	1.37676e-05	2.10483e-05	7.55481e-05	55.5598	6.48751e-05	7.02404e-07	1.86764e-07	4.6e-07	8.37467e-13	3.94363e-05	1.22183e-05	8.64328e-06
9.29544e-06	1.36809e-05	2.10008e-05	7.83724e-05	55.5598	6.73509e-05	7.24864e-07	1.94714e-07	4.875e-07	8.66142e-13	3.97449e-05	1.22709e-05	8.53521e-06
9.65751e-06	1.35974e-05	2.09554e-05	8.11703e-05	55.5598	6.98083e-05	7.47436e-07	2.02642e-07	5.15577e-07	8.94961e-13	4.00427e-05	1.23217e-05	8.43108e-06
1.01535e-05	1.34881e-05	2.08965e-05	8.49624e-05	55.5598	7.31453e-05	7.78545e-07	2.13465e-07	5.54978e-07	9.34681e-13	4.04342e-05	1.23886e-05	8.29439e-06
1.06495e-05	1.33842e-05	2.0841e-05	8.871e-05	55.5598	7.64501e-05	8.09881e-07	2.24246e-07	5.95476e-07	9.74694e-13	4.0808e-05	1.24527e-05	8.16404e-06
1.11454e-05	1.32854e-05	2.07886e-05	9.24153e-05	55.5598	7.97237e-05	8.41449e-07	2.34986e-07	6.37076e-07	1.01501e-12	4.11655e-05	1.2514e-05	8.03953e-06
1.16414e-05	1.31911e-05	2.0739e-05	9.60807e-05	55.5598	8.29675e-05	8.73256e-07	2.45682e-07	6.79784e-07	1.05563e-12	4.15078e-05	1.25729e-05	7.92041e-06
1.23148e-05	1.307e-05	2.0676e-05	0.000100997	55.5598	8.73261e-05	9.1683e-07	2.60138e-07	7.3955e-07	1.11128e-12	4.195e-05	1.26493e-05	7.76659e-06
1.29883e-05	1.29559e-05	2.06174e-05	0.000105848	55.5598	9.16342e-05	9.60854e-07	2.74515e-07	8.01369e-07	1.16752e-12	4.23684e-05	1.27218e-05	7.62108e-06
1.36617e-05	1.28482e-05	2.05627e-05	0.000110638	55.5597	9.58939e-05	1.00533e-06	2.88816e-07	8.65242e-07	1.22434e-12	4.2765e-05	1.27907e-05	7.48316e-06
1.43352e-05	1.27461e-05	2.05117e-05	0.00011537	55.5597	0.000100107	1.05026e-06	3.03038e-07	9.3117e-07	1.28174e-12	4.31416e-05	1.28565e-05	7.35218e-06
1.50086e-05	1.26493e-05	2.0464e-05	0.000120047	55.5597	0.000104277	1.09564e-06	3.17182e-07	9.99149e-07	1.33973e-12	4.34997e-05	1.29193e-05	7.22755e-06
1.5682e-05	1.25571e-05	2.04194e-05	0.000124673	55.5597	0.000108403	1.14146e-06	3.31251e-07	1.06917e-06	1.39828e-12	4.38409e-05	1.29794e-05	7.10873e-06
1.63555e-05	1.24692e-05	2.03776e-05	0.000129249	55.5597	0.000112489	1.18773e-06	3.45243e-07	1.14124e-06	1.45741e-12	4.41662e-05	1.3037e-05	6.99529e-06
1.70289e-05	1.23852e-05	2.03383e-05	0.000133779	55.5597	0.000116535	1.23443e-06	3.59161e-07	1.21535e-06	1.5171e-12	4.4477e-05	1.30923e-05	6.88682e-06
1.77024e-05	1.23047e-05	2.03014e-05	0.000138265	55.5597	0.000120543	1.28157e-06	3.73005e-07	1.29148e-06	1.57734e-12	4.47741e-05	1.31455e-05	6.78296e-06
1.83758e-05	1.22274e-05	2.02668e-05	0.000142708	55.5597	0.000124514	1.32912e-06	3.86776e-07	1.36963e-06	1.63812e-12	4.50585e-05	1.31966e-05	6.68338e-06
1.90492e-05	1.2153e-05	2.02342e-05	0.000147111	55.5597	0.00012845	1.37709e-06	4.00475e-07	1.44979e-06	1.69943e-12	4.5331e-05	1.32459e-05	6.58779e-06
1.99214e-05	1.20608e-05	2.01948e-05	0.000152755	55.5597	0.000133495	1.43982e-06	4.1811e-07	1.55657e-06	1.7796e-12	4.56675e-05	1.33072e-05	6.4695e-06
2.07935e-05	1.19726e-05	2.01583e-05	0.000158338	55.5597	0.000138485	1.50322e-06	4.35627e-07	1.66668e-06	1.86063e-12	4.59868e-05	1.33657e-05	6.35694e-06
2.16657e-05	1.18882e-05	2.01245e-05	0.000163862	55.5596	0.000143422	1.56727e-06	4.53029e-07	1.78009e-06	1.94248e-12	4.62901e-05	1.34218e-05	6.24966e-06
2.25378e-05	1.18072e-05	2.00933e-05	0.000169331	55.5596	0.000148307	1.63195e-06	4.70318e-07	1.89679e-06	2.02514e-12	4.65787e-05	1.34757e-05	6.14725e-06
2.37381e-05	1.17007e-05	2.00539e-05	0.00017677	55.5596	0.000154948	1.72197e-06	4.9393e-07	2.06269e-06	2.14016e-12	4.69537e-05	1.35464e-05	6.01363e-06
2.49383e-05	1.15992e-05	2.00185e-05	0.000184115	55.5596	0.000161499	1.81312e-06	5.17335e-07	2.23467e-06	2.2566e-12	4.73052e-05	1.36135e-05	5.88768e-06
2.61386e-05	1.15023e-05	1.99866e-05	0.00019137	55.5596	0.000167964	1.90536e-06	5.40543e-07	2.41267e-06	2.37439e-12	4.76352e-05	1.36773e-05	5.76876e-06
2.71342e-05	1.14251e-05	1.99627e-05	0.000197324	55.5596	0.000173263	1.98265e-06	5.5964e-07	2.56483e-06	2.4731e-12	4.78939e-05	1.3728e-05	5.67497e-06
2.80142e-05	1.13589e-05	1.99432e-05	0.000202539	55.5596	0.000177901	2.05156e-06	5.76412e-07	2.70269e-06	2.56107e-12	4.81121e-05	1.37713e-05	5.59545e-06
2.88942e-05	1.12946e-05	1.99252e-05	0.000207713	55.5596	0.000182498	2.121e-06	5.93083e-07	2.84369e-06	2.6497e-12	4.8321e-05	1.38132e-05	5.51891e-06
2.97742e-05	1.12319e-05	1.99086e-05	0.000212847	55.5596	0.000187053	2.19094e-06	6.09653e-07	2.98778e-06	2.73896e-12	4.85213e-05	1.38538e-05	5.44515e-06
3.06542e-05	1.11708e-05	1.98933e-05	0.000217941	55.5595	0.000191569	2.26139e-06	6.26127e-07	3.13495e-06	2.82884e-12	4.87133e-05	1.38931e-05	5.37402e-06
3.17011e-05	1.11e-05	1.98767e-05	0.000223952	55.5595	0.00019689	2.34583e-06	6.45595e-07	3.31399e-06	2.93655e-12	4.89317e-05	1.39385e-05	5.29261e-06
3.2748e-05	1.10311e-05	1.98618e-05	0.000229911	55.5595	0.000202158	2.43093e-06	6.64936e-07	3.4973e-06	3.04504e-12	4.91398e-05	1.39824e-05	5.2145e-06
3.37949e-05	1.0964e-05	1.98484e-05	0.00023582	55.5595	0.000207374	2.51667e-06	6.84137e-07	3.68482e-06	3.15436e-12	4.93384e-05	1.40248e-05	5.13941e-06
3.46662e-05	1.09093e-05	1.98383e-05	0.000240702	55.5595	0.000211677	2.5885e-06	7.00022e-07	3.84407e-06	3.24591e-12	4.94967e-05	1.40592e-05	5.07911e-06
3.55374e-05	1.08556e-05	1.98292e-05	0.000245551	55.5595	0.000215945	2.66076e-06	7.15819e-07	4.00618e-06	3.33797e-12	4.9649e-05	1.40926e-05	5.0207e-06
3.64087e-05	1.0803e-05	1.98209e-05	0.000250368	55.5595	0.00022018	2.73342e-06	7.31529e-07	4.17114e-06	3.43052e-12	4.97956e-05	1.41253e-05	4.96407e-06
3.728e-05	1.07512e-05	1.98135e-05	0.000255155	55.5595	0.000224382	2.80647e-06	7.47154e-07	4.33891e-06	3.52356e-12	4.99369e-05	1.41572e-05	4.90916e-06
3.83956e-05	1.06862e-05	1.98052e-05	0.000261241	55.5595	0.000229716	2.90058e-06	7.67034e-07	4.5578e-06	3.64337e-12	5.01103e-05	1.4197e-05	4.84116e-06
3.95112e-05	1.06224e-05	1.97981e-05	0.000267279	55.5594	0.000234998	2.99529e-06	7.86783e-07	4.78121e-06	3.7639e-12	5.02757e-05	1.42356e-05	4.77568e-06
4.06267e-05	1.05599e-05	1.97921e-05	0.00027327	55.5594	0.000240229	3.09059e-06	8.06397e-07	5.00911e-06	3.88515e-12	5.04336e-05	1.42732e-05	4.71254e-06
4.17423e-05	1.04985e-05	1.97873e-05	0.000279217	55.5594	0.000245412	3.18647e-06	8.2588e-07	5.24144e-06	4.00709e-12	5.05844e-05	1.43098e-05	4.6516e-06
4.30242e-05	1.04292e-05	1.97829e-05	0.000285997	55.5594	0.000251308	3.29731e-06	8.48108e-07	5.51382e-06	4.14802e-12	5.07494e-05	1.43507e-05	4.58415e-06
4.4306e-05	1.03611e-05	1.97799e-05	0.000292722	55.5594	0.000257142	3.40885e-06	8.7017e-07	5.79193e-06	4.28978e-12	5.09061e-05	1.43904e-05	4.51928e-06
4.55879e-05	1.02943e-05	1.9778e-05	0.000299392	55.5594	0.000262915	3.52107e-06	8.92067e-07	6.07571e-06	4.43236e-12	5.10549e-05	1.44291e-05	4.45684e-06
4.68697e-05	1.02285e-05	1.97772e-05	0.00030601	55.5594	0.00026863	3.63393e-06	9.13805e-07	6.3651e-06	4.5757e-12	5.11964e-05	1.44667e-05	4.39667e-06
4.85868e-05	1.01419e-05	1.97778e-05	0.000314796	55.5594	0.000276195	3.78609e-06	9.42676e-07	6.76144e-06	4.76889e-12	5.1375e-05	1.45157e-05	4.31942e-06
5.03039e-05	1.0057e-05	1.97801e-05	0.000323494	55.5593	0.000283659	3.93932e-06	9.71271e-07	7.16761e-06	4.96334e-12	5.15421e-05	1.45631e-05	4.24573e-06
5.2021e-05	9.97362e-06	1.97839e-05	0.000332107	55.5593	0.000291025	4.09356e-06	9.99595e-07	7.58349e-06	5.15901e-12	5.16983e-05	1.4609e-05	4.17536e-06
5.37381e-05	9.89161e-06	1.97893e-05	0.000340638	55.5593	0.000298297	4.24876e-06	1.02766e-06	8.00896e-06	5.35582e-12	5.18445e-05	1.46536e-05	4.10805e-06
5.60003e-05	9.78548e-06	1.97984e-05	0.000351756	55.5593	0.000307735	4.45463e-06	1.06423e-06	8.58395e-06	5.61677e-12	5.20228e-05	1.47104e-05	4.02371e-06
5.82626e-05	9.68135e-06	1.98096e-05	0.000362742	55.5593	0.000317018	4.662e-06	1.10037e-06	9.17516e-06	5.87951e-12	5.21862e-05	1.47654e-05	3.94392e-06
6.05248e-05	9.57903e-06	1.98228e-05	0.0003736	55.5592	0.000326149	4.87077e-06	1.13608e-06	9.78237e-06	6.14394e-12	5.23359e-05	1.48185e-05	3.86828e-06
6.2787e-05	9.47838e-06	1.98378e-05	0.000384336	55.5592	0.000335134	5.08086e-06	1.17137e-06	1.04054e-05	6.40994e-12	5.2473e-05	1.487e-05	3.79646e-06
6.66434e-05	9.31027e-06	1.9867e-05	0.000402367	55.5592	0.000350123	5.44183e-06	1.23061e-06	1.15033e-05	6.86681e-12	5.26801e-05	1.49544e-05	3.68199e-06
7.04999e-05	9.1461e-06	1.99003e-05	0.000420074	55.5592	0.000364717	5.80604e-06	1.28872e-06	1.26458e-05	7.32763e-12	5.28575e-05	1.50351e-05	3.57648e-06
7.35613e-05	9.01833e-06	1.99293e-05	0.00043391	55.5591	0.000376031	6.09727e-06	1.33407e-06	1.35841e-05	7.69606e-12	5.29793e-05	1.50968e-05	3.49841e-06
7.66227e-05	8.89263e-06	1.99602e-05	0.00044756	55.5591	0.000387113	6.39022e-06	1.37875e-06	1.45496e-05	8.06662e-12	5.30859e-05	1.51567e-05	3.42482e-06
7.96841e-05	8.76886e-06	1.9993e-05	0.000461032	55.5591	0.00039797	6.68473e-06	1.42277e-06	1.55423e-05	8.43914e-12	5.31788e-05	1.52149e-05	3.35531e-06
8.27456e-05	8.64693e-06	2.00273e-05	0.000474331	55.5591	0.000408609	6.98069e-06	1.46616e-06	1.65617e-05	8.81353e-12	5.3259e-05	1.52715e-05	3.28961e-06
8.52581e-05	8.54819e-06	2.00566e-05	0.000485121	55.559	0.000417182	7.2246e-06	1.50131e-06	1.74182e-05	9.12215e-12	5.33159e-05	1.5317e-05	3.23826e-06
8.77706e-05	8.45059e-06	2.00868e-05	0.000495803	55.559	0.000425615	7.46936e-06	1.53605e-06	1.82926e-05	9.43187e-12	5.33656e-05	1.53617e-05	3.18907e-06
9.02831e-05	8.3541e-06	2.01178e-05	0.000506378	55.559	0.00043391	7.71491e-06	1.57039e-06	1.91846e-05	9.74266e-12	5.34083e-05	1.54055e-05	3.1419e-06
9.27957e-05	8.25869e-06	2.01496e-05	0.000516851	55.559	0.000442072	7.96119e-06	1.60433e-06	2.00942e-05	1.00545e-11	5.34445e-05	1.54486e-05	3.09663e-06
9.53082e-05	8.16435e-06	2.0182e-05	0.000527224	55.559	0.000450103	8.20816e-06	1.63789e-06	2.10214e-05	1.03672e-11	5.34747e-05	1.5491e-05	3.05313e-06
9.93606e-05	8.01436e-06	2.02357e-05	0.000543749	55.5589	0.000462784	8.60783e-06	1.69121e-06	2.25535e-05	1.08736e-11	5.35114e-05	1.55581e-05	2.98645e-06
0.000103413	7.86702e-06	2.02909e-05	0.000560031	55.5589	0.000475141	9.009e-06	1.74356e-06	2.41307e-05	1.13823e-11	5.35344e-05	1.56236e-05	2.9237e-06
0.000107466	7.72228e-06	2.03474e-05	0.000576079	55.5589	0.000487182	9.4115e-06	1.79498e-06	2.57526e-05	1.1893e-11	5.35451e-05	1.56878e-05	2.86453e-06
0.000111518	7.58008e-06	2.04049e-05	0.000591901	55.5589	0.000498917	9.81516e-06	1.84547e-06	2.7419e-05	1.24056e-11	5.35444e-05	1.57508e-05	2.80862e-06
0.000117763	7.36588e-06	2.04956e-05	0.000615862	55.5588	0.00051642	1.04392e-05	1.92154e-06	3.00735e-05	1.3199e-11	5.3523e-05	1.58458e-05	2.72823e-06
0.000124008	7.1576e-06	2.05881e-05	0.000639336	55.5588	0.000533245	1.10652e-05	1.99556e-06	3.28321e-05	1.39961e-11	5.34797e-05	1.59384e-05	2.65407e-06
0.000129005	6.99521e-06	2.06632e-05	0.000657784	55.5587	0.000546235	1.15671e-05	2.05335e-06	3.51133e-05	1.46361e-11	5.34309e-05	1.60111e-05	2.59875e-06
0.000134001	6.83654e-06	2.07391e-05	0.000675949	55.5587	0.00055882	1.20698e-05	2.10989e-06	3.746e-05	1.52781e-11	5.33708e-05	1.60826e-05	2.5466e-06
0.000138998	6.68158e-06	2.08157e-05	0.000693842	55.5587	0.000571014	1.2573e-05	2.16523e-06	3.98715e-05	1.59216e-11	5.33003e-05	1.61531e-05	2.49735e-06
0.000143994	6.53032e-06	2.08928e-05	0.000711475	55.5586	0.000582827	1.30765e-05	2.21938e-06	4.23472e-05	1.65666e-11	5.32203e-05	1.62226e-05	2.45079e-06
0.000148991	6.38274e-06	2.09704e-05	0.000728858	55.5586	0.000594272	1.35803e-05	2.27239e-06	4.48864e-05	1.72129e-11	5.31315e-05	1.62913e-05	2.40667e-06
0.000153987	6.2388e-06	2.10482e-05	0.000746001	55.5586	0.000605358	1.40841e-05	2.32428e-06	4.74884e-05	1.78601e-11	5.30347e-05	1.63592e-05	2.36475e-06
0.000158984	6.0985e-06	2.11263e-05	0.000762913	55.5586	0.000616098	1.45876e-05	2.37506e-06	5.01524e-05	1.85079e-11	5.29307e-05	1.64263e-05	2.32492e-06
0.000162931	5.99018e-06	2.1188e-05	0.000776118	55.5585	0.000624345	1.49853e-05	2.41443e-06	5.23006e-05	1.90205e-11	5.28436e-05	1.64788e-05	2.29481e-06
0.000166879	5.88408e-06	2.12499e-05	0.000789188	55.5585	0.000632386	1.53829e-05	2.45315e-06	5.44864e-05	1.95333e-11	5.27525e-05	1.65309e-05	2.26581e-06
0.000170827	5.7802e-06	2.13117e-05	0.000802127	55.5585	0.000640227	1.57801e-05	2.49122e-06	5.67094e-05	2.00464e-11	5.26577e-05	1.65826e-05	2.23785e-06
0.000174775	5.67851e-06	2.13735e-05	0.00081494	55.5585	0.000647872	1.61769e-05	2.52866e-06	5.89692e-05	2.05595e-11	5.25595e-05	1.6634e-05	2.21089e-06
0.000178723	5.57898e-06	2.14353e-05	0.000827629	55.5585	0.000655327	1.65732e-05	2.56547e-06	6.12651e-05	2.10727e-11	5.2458e-05	1.66849e-05	2.18487e-06
0.000184793	5.43014e-06	2.15301e-05	0.000846906	55.5584	0.000666424	1.71816e-05	2.62089e-06	6.48645e-05	2.18615e-11	5.2296e-05	1.67627e-05	2.14656e-06
0.000190862	5.28628e-06	2.16247e-05	0.000865913	55.5584	0.000677097	1.77887e-05	2.67491e-06	6.85459e-05	2.26499e-11	5.21275e-05	1.68396e-05	2.11018e-06
0.000196932	5.14729e-06	2.1719e-05	0.00088466	55.5584	0.000687361	1.83942e-05	2.72758e-06	7.23073e-05	2.34377e-11	5.19531e-05	1.69159e-05	2.07555e-06
0.000203002	5.01309e-06	2.18129e-05	0.000903158	55.5583	0.00069723	1.8998e-05	2.77892e-06	7.61464e-05	2.42244e-11	5.17734e-05	1.69914e-05	2.04256e-06
0.000210849	4.84647e-06	2.19337e-05	0.000926722	55.5583	0.00070943	1.97759e-05	2.84341e-06	8.1221e-05	2.52397e-11	5.1534e-05	1.70881e-05	2.00213e-06
0.000218696	4.6874e-06	2.20536e-05	0.00094991	55.5583	0.000721028	2.05504e-05	2.90584e-06	8.6416e-05	2.62523e-11	5.12877e-05	1.71837e-05	1.96397e-06
0.000226543	4.53561e-06	2.21726e-05	0.00097274	55.5582	0.000732053	2.13213e-05	2.9663e-06	9.1726e-05	2.72618e-11	5.10354e-05	1.72783e-05	1.92789e-06
0.000234391	4.39081e-06	2.22905e-05	0.00099523	55.5582	0.000742535	2.20883e-05	3.02485e-06	9.71453e-05	2.82676e-11	5.0778e-05	1.7372e-05	1.89371e-06
0.000242238	4.25274e-06	2.24075e-05	0.0010174	55.5582	0.000752502	2.28513e-05	3.08159e-06	0.000102668	2.92693e-11	5.05162e-05	1.74646e-05	1.86126e-06
0.000250085	4.12112e-06	2.25234e-05	0.00103926	55.5581	0.00076198	2.361e-05	3.13658e-06	0.000108289	3.02665e-11	5.02508e-05	1.75564e-05	1.8304e-06
0.000257932	3.99566e-06	2.26381e-05	0.00106083	55.5581	0.000770995	2.43644e-05	3.18989e-06	0.000114002	3.12588e-11	4.99824e-05	1.76472e-05	1.801e-06
0.000265779	3.87608e-06	2.27517e-05	0.00108212	55.5581	0.000779573	2.51142e-05	3.24161e-06	0.000119801	3.2246e-11	4.97117e-05	1.77371e-05	1.77295e-06
0.000277751	3.70437e-06	2.29227e-05	0.00111409	55.558	0.000791871	2.62493e-05	3.31758e-06	0.000128801	3.37411e-11	4.92952e-05	1.78726e-05	1.73252e-06
0.000289723	3.54476e-06	2.3091e-05	0.00114549	55.558	0.000803285	2.73735e-05	3.39022e-06	0.00013797	3.52224e-11	4.88761e-05	1.80061e-05	1.69467e-06
0.000301695	3.39636e-06	2.32566e-05	0.00117636	55.5579	0.000813891	2.84864e-05	3.45976e-06	0.000147288	3.66889e-11	4.84558e-05	1.81376e-05	1.65913e-06
0.000313667	3.25829e-06	2.34193e-05	0.00120672	55.5579	0.000823759	2.95881e-05	3.52641e-06	0.000156738	3.814e-11	4.80355e-05	1.82672e-05	1.62566e-06
0.000325638	3.12975e-06	2.35793e-05	0.00123661	55.5579	0.000832952	3.06784e-05	3.59037e-06	0.000166302	3.95751e-11	4.76164e-05	1.83948e-05	1.59407e-06
0.000339854	2.98846e-06	2.37658e-05	0.00127153	55.5578	0.000843074	3.19583e-05	3.6631e-06	0.000177784	4.12578e-11	4.71215e-05	1.85439e-05	1.55875e-06
0.000354069	2.85838e-06	2.39486e-05	0.00130587	55.5578	0.00085242	3.32222e-05	3.7326e-06	0.000189381	4.29168e-11	4.66308e-05	1.86904e-05	1.52557e-06
0.000368285	2.73844e-06	2.41278e-05	0.00133967	55.5577	0.000861073	3.44702e-05	3.79916e-06	0.000201069	4.45517e-11	4.61452e-05	1.88343e-05	1.49431e-06
0.0003825	2.62769e-06	2.43034e-05	0.00137296	55.5577	0.000869107	3.57025e-05	3.86302e-06	0.000212827	4.61624e-11	4.56657e-05	1.89755e-05	1.46479e-06
0.000396716	2.52524e-06	2.44756e-05	0.00140578	55.5577	0.000876589	3.69194e-05	3.92442e-06	0.000224638	4.77488e-11	4.5193e-05	1.91143e-05	1.43683e-06
0.000410931	2.43034e-06	2.46444e-05	0.00143816	55.5576	0.000883579	3.8121e-05	3.98356e-06	0.000236486	4.9311e-11	4.47275e-05	1.92505e-05	1.41031e-06
0.000422595	2.35758e-06	2.47806e-05	0.00146441	55.5576	0.000888986	3.90958e-05	4.03054e-06	0.000246223	5.05747e-11	4.43512e-05	1.93605e-05	1.38953e-06
0.000424926	2.34356e-06	2.48075e-05	0.00146962	55.5576	0.000890033	3.92894e-05	4.03977e-06	0.00024817	5.08253e-11	4.42767e-05	1.93822e-05	1.38547e-06
0.000427256	2.32971e-06	2.48344e-05	0.00147482	55.5576	0.00089107	3.94825e-05	4.04895e-06	0.000250116	5.10752e-11	4.42024e-05	1.94039e-05	1.38145e-06
0.000429586	2.31603e-06	2.48612e-05	0.00148001	55.5576	0.000892096	3.96753e-05	4.05808e-06	0.000252063	5.13245e-11	4.41283e-05	1.94256e-05	1.37746e-06
0.000431917	2.30251e-06	2.48879e-05	0.00148519	55.5576	0.000893113	3.98676e-05	4.06716e-06	0.00025401	5.15731e-11	4.40544e-05	1.94472e-05	1.37351e-06
0.000436577	2.27593e-06	2.4941e-05	0.00149552	55.5575	0.000895116	4.02512e-05	4.08518e-06	0.000257905	5.20685e-11	4.39072e-05	1.94901e-05	1.36568e-06
0.000441238	2.24998e-06	2.49939e-05	0.00150581	55.5575	0.000897082	4.06332e-05	4.10301e-06	0.000261799	5.25614e-11	4.3761e-05	1.95328e-05	1.35798e-06
0.000445899	2.22462e-06	2.50464e-05	0.00151606	55.5575	0.000899011	4.10137e-05	4.12065e-06	0.000265692	5.30517e-11	4.36156e-05	1.95753e-05	1.3504e-06
0.000453162	2.18624e-06	2.51276e-05	0.00153195	55.5575	0.000901947	4.16036e-05	4.1478e-06	0.000271759	5.38108e-11	4.33908e-05	1.96409e-05	1.3388e-06
0.000460425	2.14921e-06	2.5208e-05	0.00154775	55.5575	0.000904803	4.21899e-05	4.17453e-06	0.000277822	5.45639e-11	4.31682e-05	1.9706e-05	1.32747e-06
0.000467689	2.11345e-06	2.52877e-05	0.00156346	55.5575	0.000907582	4.27725e-05	4.20087e-06	0.000283881	5.5311e-11	4.29477e-05	1.97704e-05	1.31639e-06
0.000474952	2.07892e-06	2.53667e-05	0.00157908	55.5574	0.00091029	4.33515e-05	4.22684e-06	0.000289934	5.60522e-11	4.27294e-05	1.98343e-05	1.30556e-06
0.000482215	2.04554e-06	2.5445e-05	0.00159462	55.5574	0.000912931	4.3927e-05	4.25245e-06	0.00029598	5.67876e-11	4.25133e-05	1.98975e-05	1.29497e-06
0.000489479	2.01327e-06	2.55226e-05	0.00161007	55.5574	0.000915508	4.44989e-05	4.27771e-06	0.000302019	5.75171e-11	4.22994e-05	1.99602e-05	1.2846e-06
0.000496742	1.98206e-06	2.55995e-05	0.00162544	55.5574	0.000918026	4.50674e-05	4.30265e-06	0.00030805	5.8241e-11	4.20877e-05	2.00223e-05	1.27445e-06
0.000504881	1.94828e-06	2.56848e-05	0.00164258	55.5574	0.000920781	4.57005e-05	4.33022e-06	0.000314796	5.90453e-11	4.1853e-05	2.00912e-05	1.26332e-06
0.000513021	1.91572e-06	2.57694e-05	0.00165961	55.5573	0.000923471	4.63293e-05	4.35741e-06	0.00032153	5.98427e-11	4.1621e-05	2.01595e-05	1.25245e-06
0.00052116	1.8843e-06	2.58531e-05	0.00167655	55.5573	0.000926099	4.69539e-05	4.38425e-06	0.000328251	6.06332e-11	4.13918e-05	2.0227e-05	1.24182e-06
0.000529299	1.85397e-06	2.5936e-05	0.0016934	55.5573	0.000928669	4.75745e-05	4.41074e-06	0.000334957	6.14168e-11	4.11653e-05	2.02938e-05	1.23143e-06
0.000551402	1.77671e-06	2.61574e-05	0.0017387	55.5573	0.000935388	4.92394e-05	4.4811e-06	0.000353088	6.35113e-11	4.05634e-05	2.04719e-05	1.20432e-06
0.000554468	1.76654e-06	2.61876e-05	0.00174493	55.5572	0.000936293	4.94681e-05	4.49069e-06	0.000355593	6.37979e-11	4.04815e-05	2.04962e-05	1.20069e-06
0.000557533	1.7565e-06	2.62178e-05	0.00175115	55.5572	0.000937192	4.96962e-05	4.50023e-06	0.000358096	6.40837e-11	4.03999e-05	2.05204e-05	1.19708e-06
0.000560599	1.74659e-06	2.62479e-05	0.00175736	55.5572	0.000938084	4.99237e-05	4.50974e-06	0.000360596	6.43686e-11	4.03187e-05	2.05446e-05	1.1935e-06
0.000563665	1.7368e-06	2.62778e-05	0.00176356	55.5572	0.000938971	5.01507e-05	4.51921e-06	0.000363094	6.46526e-11	4.02379e-05	2.05686e-05	1.18994e-06
0.000569796	1.71757e-06	2.63375e-05	0.00177592	55.5572	0.000940728	5.06032e-05	4.53804e-06	0.000368081	6.52179e-11	4.00773e-05	2.06164e-05	1.18292e-06
0.000575927	1.69881e-06	2.63967e-05	0.00178824	55.5572	0.000942463	5.10535e-05	4.55673e-06	0.000373059	6.57797e-11	3.99182e-05	2.06639e-05	1.176e-06
0.000582058	1.6805e-06	2.64555e-05	0.00180051	55.5572	0.000944177	5.15017e-05	4.57527e-06	0.000378025	6.6338e-11	3.97605e-05	2.0711e-05	1.16919e-06
0.00058819	1.66263e-06	2.6514e-05	0.00181274	55.5572	0.000945872	5.19478e-05	4.59368e-06	0.000382981	6.68928e-11	3.96042e-05	2.07577e-05	1.16248e-06
0.000606768	1.61096e-06	2.66888e-05	0.00184953	55.5571	0.000950898	5.32873e-05	4.64867e-06	0.000397932	6.85536e-11	3.91392e-05	2.08973e-05	1.14273e-06
0.000625347	1.56276e-06	2.68603e-05	0.00188595	55.5571	0.000955779	5.46087e-05	4.70259e-06	0.00041278	7.01844e-11	3.86867e-05	2.10338e-05	1.12383e-06
0.000643925	1.5177e-06	2.70287e-05	0.00192202	55.557	0.000960535	5.59127e-05	4.75553e-06	0.000427522	7.17865e-11	3.82463e-05	2.11674e-05	1.10571e-06
0.000662504	1.47549e-06	2.7194e-05	0.00195774	55.557	0.000965184	5.71999e-05	4.80758e-06	0.000442159	7.33609e-11	3.78177e-05	2.12981e-05	1.08832e-06
0.000681082	1.43588e-06	2.73565e-05	0.00199313	55.557	0.000969742	5.8471e-05	4.85884e-06	0.000456688	7.49088e-11	3.74004e-05	2.1426e-05	1.07161e-06
0.000699661	1.39863e-06	2.75163e-05	0.00202821	55.5569	0.000974222	5.97265e-05	4.90936e-06	0.000471109	7.64313e-11	3.6994e-05	2.15513e-05	1.05554e-06
0.000718239	1.36354e-06	2.76734e-05	0.00206299	55.5569	0.000978636	6.09672e-05	4.95921e-06	0.000485423	7.79295e-11	3.65981e-05	2.16741e-05	1.04006e-06
0.000736818	1.33042e-06	2.7828e-05	0.00209748	55.5568	0.000982994	6.21934e-05	5.00846e-06	0.000499631	7.94042e-11	3.62124e-05	2.17943e-05	1.02514e-06
0.000755396	1.29911e-06	2.79803e-05	0.0021317	55.5568	0.000987303	6.34058e-05	5.05716e-06	0.000513733	8.08566e-11	3.58365e-05	2.19123e-05	1.01076e-06
0.000773975	1.26948e-06	2.81302e-05	0.00216565	55.5568	0.000991572	6.4605e-05	5.10534e-06	0.000527731	8.22874e-11	3.547e-05	2.20279e-05	9.96866e-07
0.000792553	1.24138e-06	2.82779e-05	0.00219934	55.5567	0.000995805	6.57913e-05	5.15306e-06	0.000541626	8.36976e-11	3.51125e-05	2.21414e-05	9.83445e-07
0.000811132	1.2147e-06	2.84236e-05	0.00223279	55.5567	0.00100001	6.69653e-05	5.20035e-06	0.00055542	8.5088e-11	3.47638e-05	2.22527e-05	9.70467e-07
0.00082971	1.18933e-06	2.85672e-05	0.00226599	55.5566	0.00100419	6.81274e-05	5.24724e-06	0.000569114	8.64595e-11	3.44234e-05	2.2362e-05	9.57909e-07
0.000848289	1.16518e-06	2.87089e-05	0.00229897	55.5566	0.00100835	6.92781e-05	5.29376e-06	0.00058271	8.78127e-11	3.40911e-05	2.24693e-05	9.45749e-07
0.000866867	1.14215e-06	2.88487e-05	0.00233172	55.5566	0.00101249	7.04178e-05	5.33995e-06	0.000596211	8.91485e-11	3.37667e-05	2.25747e-05	9.33966e-07
0.000885446	1.12018e-06	2.89867e-05	0.00236426	55.5565	0.00101661	7.15469e-05	5.38582e-06	0.000609618	9.04675e-11	3.34497e-05	2.26783e-05	9.22541e-07
0.000904024	1.09918e-06	2.91231e-05	0.00239659	55.5565	0.00102073	7.26658e-05	5.4314e-06	0.000622933	9.17704e-11	3.31399e-05	2.27801e-05	9.11456e-07
0.000922603	1.07909e-06	2.92577e-05	0.00242871	55.5565	0.00102483	7.37748e-05	5.4767e-06	0.000636158	9.30578e-11	3.28371e-05	2.28802e-05	9.00696e-07
0.000941181	1.05985e-06	2.93908e-05	0.00246064	55.5564	0.00102893	7.48743e-05	5.52176e-06	0.000649295	9.43303e-11	3.25409e-05	2.29787e-05	8.90245e-07
0.00095976	1.04142e-06	2.95224e-05	0.00249239	55.5564	0.00103302	7.59647e-05	5.56657e-06	0.000662346	9.55886e-11	3.22513e-05	2.30756e-05	8.80088e-07
0.000978338	1.02372e-06	2.96525e-05	0.00252394	55.5564	0.0010371	7.70463e-05	5.61117e-06	0.000675312	9.6833e-11	3.19678e-05	2.3171e-05	8.70212e-07
0.000996917	1.00674e-06	2.97811e-05	0.00255532	55.5563	0.00104118	7.81193e-05	5.65556e-06	0.000688196	9.80642e-11	3.16904e-05	2.32649e-05	8.60605e-07
0.00100001	1.00397e-06	2.98024e-05	0.00256053	55.5563	0.00104186	7.82973e-05	5.66294e-06	0.000690335	9.82681e-11	3.16448e-05	2.32804e-05	8.5903e-07
0.00100311	1.00122e-06	2.98237e-05	0.00256573	55.5563	0.00104254	7.8475e-05	5.67031e-06	0.000692471	9.84716e-11	3.15993e-05	2.32958e-05	8.57462e-07
0.0010062	9.98492e-07	2.98449e-05	0.00257093	55.5563	0.00104322	7.86525e-05	5.67767e-06	0.000694605	9.86747e-11	3.1554e-05	2.33112e-05	8.55901e-07
0.00101149	9.93867e-07	2.98811e-05	0.00257981	55.5563	0.00104438	7.89554e-05	5.69025e-06	0.000698248	9.90212e-11	3.14769e-05	2.33375e-05	8.53248e-07
0.00101678	9.89293e-07	2.99172e-05	0.00258868	55.5563	0.00104554	7.92576e-05	5.70281e-06	0.000701885	9.93667e-11	3.14002e-05	2.33637e-05	8.50616e-07
0.00102207	9.84769e-07	2.99532e-05	0.00259753	55.5563	0.0010467	7.95592e-05	5.71536e-06	0.000705515	9.97112e-11	3.1324e-05	2.33897e-05	8.48003e-07
0.00103649	9.72685e-07	3.00507e-05	0.00262158	55.5562	0.00104986	8.0378e-05	5.74949e-06	0.000715376	1.00645e-10	3.11186e-05	2.34601e-05	8.40982e-07
0.00105091	9.60949e-07	3.01475e-05	0.00264554	55.5562	0.00105302	8.11922e-05	5.78352e-06	0.000725192	1.01572e-10	3.09164e-05	2.35297e-05	8.34101e-07
0.00106533	9.49546e-07	3.02435e-05	0.0026694	55.5562	0.00105618	8.20019e-05	5.81745e-06	0.000734963	1.02492e-10	3.07174e-05	2.35986e-05	8.27357e-07
0.00109287	9.2864e-07	3.04249e-05	0.00271471	55.5561	0.00106222	8.35364e-05	5.88201e-06	0.000753501	1.04231e-10	3.03458e-05	2.37279e-05	8.14839e-07
0.00112041	9.08802e-07	3.06038e-05	0.00275969	55.5561	0.00106826	8.50557e-05	5.94626e-06	0.000771883	1.05946e-10	2.99848e-05	2.38546e-05	8.02774e-07
0.00114795	8.89949e-07	3.07802e-05	0.00280435	55.556	0.00107429	8.65606e-05	6.01022e-06	0.000790112	1.0764e-10	2.96341e-05	2.39788e-05	7.91135e-07
0.00117549	8.72003e-07	3.09544e-05	0.0028487	55.556	0.00108034	8.80517e-05	6.07394e-06	0.000808196	1.09312e-10	2.9293e-05	2.41005e-05	7.79899e-07
0.0012164	8.46885e-07	3.12091e-05	0.00291403	55.5559	0.00108932	9.02423e-05	6.16813e-06	0.000834794	1.1176e-10	2.88034e-05	2.4277e-05	7.63905e-07
0.0012573	8.23431e-07	3.14594e-05	0.00297875	55.5558	0.00109831	9.24059e-05	6.26188e-06	0.000861094	1.14168e-10	2.83329e-05	2.44487e-05	7.48684e-07
0.00129821	8.01472e-07	3.17054e-05	0.00304288	55.5558	0.00110732	9.45441e-05	6.35521e-06	0.000887111	1.16537e-10	2.78802e-05	2.46158e-05	7.34176e-07
0.00133911	7.80859e-07	3.19474e-05	0.00310646	55.5557	0.00111634	9.66587e-05	6.4482e-06	0.000912858	1.18872e-10	2.74442e-05	2.47787e-05	7.20328e-07
0.00138002	7.61469e-07	3.21857e-05	0.00316951	55.5556	0.00112537	9.87511e-05	6.54087e-06	0.000938347	1.21174e-10	2.7024e-05	2.49376e-05	7.07092e-07
0.00142092	7.43184e-07	3.24205e-05	0.00323206	55.5555	0.00113442	0.000100823	6.63326e-06	0.000963591	1.23444e-10	2.66185e-05	2.50927e-05	6.94424e-07
0.00146182	7.25915e-07	3.2652e-05	0.00329413	55.5555	0.00114348	0.000102874	6.72541e-06	0.000988601	1.25687e-10	2.62269e-05	2.52441e-05	6.82286e-07
0.00150273	7.09563e-07	3.28803e-05	0.00335575	55.5554	0.00115256	0.000104908	6.81735e-06	0.00101339	1.27902e-10	2.58484e-05	2.53922e-05	6.70642e-07
0.00153404	6.97626e-07	3.3053e-05	0.00340261	55.5553	0.00115952	0.000106452	6.8876e-06	0.00103221	1.2958e-10	2.55671e-05	2.55033e-05	6.62044e-07
0.00156535	6.86157e-07	3.32241e-05	0.00344923	55.5553	0.00116649	0.000107987	6.95775e-06	0.00105091	1.31244e-10	2.52928e-05	2.56125e-05	6.53703e-07
0.00159665	6.75122e-07	3.33936e-05	0.00349561	55.5552	0.00117347	0.000109513	7.02781e-06	0.0010695	1.32894e-10	2.50251e-05	2.572e-05	6.45607e-07
0.00162796	6.64497e-07	3.35615e-05	0.00354177	55.5552	0.00118045	0.000111029	7.09779e-06	0.00108797	1.34532e-10	2.47638e-05	2.58258e-05	6.37745e-07
0.00165927	6.5426e-07	3.3728e-05	0.0035877	55.5551	0.00118745	0.000112537	7.1677e-06	0.00110633	1.36157e-10	2.45087e-05	2.593e-05	6.30105e-07
0.00169058	6.44387e-07	3.3893e-05	0.00363342	55.5551	0.00119445	0.000114036	7.23756e-06	0.00112459	1.3777e-10	2.42595e-05	2.60326e-05	6.22677e-07
0.00172189	6.34858e-07	3.40566e-05	0.00367893	55.555	0.00120146	0.000115528	7.30736e-06	0.00114274	1.39372e-10	2.40159e-05	2.61336e-05	6.15452e-07
0.00176912	6.21092e-07	3.43009e-05	0.00374722	55.5549	0.00121206	0.000117764	7.41258e-06	0.00116994	1.41768e-10	2.36588e-05	2.62833e-05	6.04917e-07
0.00181635	6.08004e-07	3.45424e-05	0.00381507	55.5549	0.00122268	0.000119984	7.51771e-06	0.00119692	1.44141e-10	2.33134e-05	2.64297e-05	5.94793e-07
0.00185405	5.98016e-07	3.47331e-05	0.00386892	55.5548	0.00123117	0.000121744	7.60158e-06	0.0012183	1.46019e-10	2.30457e-05	2.65444e-05	5.86994e-07
0.00188429	5.90269e-07	3.48849e-05	0.00391194	55.5547	0.00123798	0.00012315	7.66883e-06	0.00123536	1.47516e-10	2.28359e-05	2.66351e-05	5.80906e-07
0.00190771	5.84432e-07	3.50018e-05	0.00394515	55.5547	0.00124327	0.000124234	7.72091e-06	0.00124852	1.4867e-10	2.26764e-05	2.67044e-05	5.76291e-07
0.00193113	5.78728e-07	3.5118e-05	0.00397826	55.5547	0.00124856	0.000125315	7.77297e-06	0.00126164	1.49819e-10	2.25192e-05	2.67731e-05	5.71761e-07
0.00195455	5.73151e-07	3.52337e-05	0.00401129	55.5546	0.00125386	0.000126393	7.82504e-06	0.0012747	1.50963e-10	2.23645e-05	2.68412e-05	5.67312e-07
0.00197798	5.67698e-07	3.53487e-05	0.00404422	55.5546	0.00125916	0.000127467	7.8771e-06	0.00128772	1.52103e-10	2.22121e-05	2.69085e-05	5.62943e-07
0.00201787	5.58681e-07	3.55434e-05	0.00410013	55.5545	0.00126819	0.000129291	7.96577e-06	0.00130981	1.54035e-10	2.19578e-05	2.70218e-05	5.55676e-07
0.00205777	5.4999e-07	3.57365e-05	0.00415579	55.5545	0.00127725	0.000131105	8.05445e-06	0.00133176	1.55954e-10	2.17098e-05	2.71332e-05	5.48622e-07
0.00209767	5.41605e-07	3.5928e-05	0.00421122	55.5544	0.00128631	0.000132912	8.14314e-06	0.0013536	1.57862e-10	2.14679e-05	2.7243e-05	5.41772e-07
0.00213756	5.33511e-07	3.61181e-05	0.00426643	55.5543	0.00129539	0.00013471	8.23184e-06	0.00137533	1.59758e-10	2.12319e-05	2.7351e-05	5.35115e-07
0.00220422	5.20591e-07	3.64325e-05	0.00435818	55.5542	0.00131059	0.000137697	8.38009e-06	0.00141138	1.62904e-10	2.08499e-05	2.75278e-05	5.244e-07
0.00227088	5.08369e-07	3.67431e-05	0.00444937	55.5541	0.00132582	0.000140665	8.52843e-06	0.00144715	1.66021e-10	2.04827e-05	2.77004e-05	5.14163e-07
0.00233754	4.96786e-07	3.70502e-05	0.00454002	55.554	0.00134109	0.000143614	8.67687e-06	0.00148264	1.69113e-10	2.01292e-05	2.78688e-05	5.04371e-07
0.00240419	4.85791e-07	3.73539e-05	0.00463016	55.5539	0.00135639	0.000146546	8.82544e-06	0.00151786	1.72182e-10	1.97887e-05	2.80333e-05	4.94992e-07
0.00247085	4.75335e-07	3.76544e-05	0.00471983	55.5538	0.00137172	0.000149462	8.97415e-06	0.00155285	1.75227e-10	1.94604e-05	2.81941e-05	4.85998e-07
0.00255068	4.63466e-07	3.80103e-05	0.00482662	55.5537	0.00139013	0.000152933	9.15245e-06	0.00159443	1.78848e-10	1.90824e-05	2.83819e-05	4.757e-07
0.00263051	4.52249e-07	3.8362e-05	0.0049328	55.5535	0.00140858	0.000156385	9.33099e-06	0.0016357	1.8244e-10	1.87197e-05	2.8565e-05	4.65879e-07
0.00271033	4.41626e-07	3.87099e-05	0.00503841	55.5534	0.00142708	0.000159817	9.5098e-06	0.00167668	1.86007e-10	1.83715e-05	2.87434e-05	4.56501e-07
0.00279016	4.31551e-07	3.90541e-05	0.00514349	55.5533	0.00144562	0.000163232	9.68889e-06	0.00171738	1.8955e-10	1.80368e-05	2.89175e-05	4.47534e-07
0.00288934	4.19727e-07	3.94769e-05	0.00527336	55.5531	0.00146872	0.000167452	9.9118e-06	0.00176758	1.93921e-10	1.76385e-05	2.91279e-05	4.36922e-07
0.00298852	4.08602e-07	3.98946e-05	0.00540251	55.553	0.00149188	0.000171648	1.01352e-05	0.0018174	1.98261e-10	1.72584e-05	2.93323e-05	4.2685e-07
0.0030877	3.98115e-07	4.03075e-05	0.005531	55.5528	0.00151511	0.000175823	1.0359e-05	0.00186688	2.02572e-10	1.68951e-05	2.9531e-05	4.17277e-07
0.00318688	3.88204e-07	4.07159e-05	0.00565887	55.5527	0.0015384	0.000179978	1.05834e-05	0.00191602	2.06856e-10	1.65476e-05	2.97242e-05	4.08161e-07
0.00320672	3.86291e-07	4.07971e-05	0.00568438	55.5526	0.00154306	0.000180807	1.06283e-05	0.00192582	2.0771e-10	1.64799e-05	2.97622e-05	4.06392e-07
0.00322656	3.84396e-07	4.08781e-05	0.00570986	55.5526	0.00154773	0.000181635	1.06733e-05	0.0019356	2.08563e-10	1.64128e-05	2.97999e-05	4.04638e-07
0.00324639	3.82521e-07	4.09589e-05	0.00573532	55.5526	0.0015524	0.000182462	1.07182e-05	0.00194536	2.09414e-10	1.63462e-05	2.98375e-05	4.02901e-07
0.00326623	3.80665e-07	4.10395e-05	0.00576076	55.5525	0.00155707	0.000183288	1.07632e-05	0.00195512	2.10265e-10	1.62802e-05	2.98749e-05	4.01179e-07
0.00330551	3.7705e-07	4.11988e-05	0.00581107	55.5525	0.00156633	0.000184923	1.08524e-05	0.00197441	2.11948e-10	1.61511e-05	2.99484e-05	3.97817e-07
0.00334479	3.73509e-07	4.13574e-05	0.00586129	55.5524	0.0015756	0.000186555	1.09416e-05	0.00199365	2.13626e-10	1.60242e-05	3.00211e-05	3.94516e-07
0.00338407	3.70041e-07	4.15154e-05	0.00591144	55.5524	0.00158488	0.000188185	1.10309e-05	0.00201284	2.15302e-10	1.58993e-05	3.0093e-05	3.91274e-07
0.00345067	3.64319e-07	4.17818e-05	0.00599628	55.5523	0.00160062	0.000190941	1.11825e-05	0.00204529	2.18134e-10	1.56922e-05	3.02132e-05	3.85907e-07
0.00351726	3.58789e-07	4.20466e-05	0.0060809	55.5522	0.0016164	0.000193691	1.13343e-05	0.00207763	2.20957e-10	1.54906e-05	3.03314e-05	3.80698e-07
0.00358385	3.53439e-07	4.23097e-05	0.00616532	55.5521	0.0016322	0.000196434	1.14863e-05	0.00210985	2.23772e-10	1.52944e-05	3.04476e-05	3.75639e-07
0.00365045	3.48261e-07	4.25712e-05	0.00624954	55.552	0.00164802	0.00019917	1.16385e-05	0.00214197	2.26578e-10	1.51032e-05	3.05618e-05	3.70722e-07
0.00376854	3.39473e-07	4.30312e-05	0.00639843	55.5518	0.00167613	0.000204007	1.1909e-05	0.00219867	2.31535e-10	1.47762e-05	3.07597e-05	3.62336e-07
0.00388664	3.31154e-07	4.34866e-05	0.00654677	55.5516	0.00170432	0.000208827	1.21802e-05	0.00225507	2.36467e-10	1.44635e-05	3.09518e-05	3.54346e-07
0.00400473	3.23265e-07	4.39375e-05	0.0066946	55.5514	0.00173259	0.000213629	1.2452e-05	0.00231119	2.41378e-10	1.41643e-05	3.11386e-05	3.46725e-07
0.00412282	3.15771e-07	4.43843e-05	0.00684196	55.5512	0.00176091	0.000218415	1.27245e-05	0.00236704	2.46269e-10	1.38775e-05	3.13201e-05	3.39446e-07
0.00433205	3.03374e-07	4.51659e-05	0.00710196	55.5509	0.00181127	0.000226858	1.32087e-05	0.00246541	2.54886e-10	1.3398e-05	3.16296e-05	3.27315e-07
0.00454127	2.91979e-07	4.59356e-05	0.00736073	55.5506	0.00186182	0.000235258	1.36948e-05	0.00256308	2.63449e-10	1.29515e-05	3.19244e-05	3.16069e-07
0.0045712	2.90423e-07	4.60448e-05	0.00739766	55.5506	0.00186906	0.000236456	1.37645e-05	0.002577	2.64669e-10	1.28901e-05	3.19655e-05	3.14526e-07
0.00460113	2.88885e-07	4.61538e-05	0.00743456	55.5505	0.00187632	0.000237653	1.38342e-05	0.00259091	2.65889e-10	1.28293e-05	3.20063e-05	3.12999e-07
0.00463106	2.87364e-07	4.62625e-05	0.00747145	55.5505	0.00188357	0.00023885	1.3904e-05	0.00260481	2.67108e-10	1.27691e-05	3.20468e-05	3.11488e-07
0.00466099	2.8586e-07	4.6371e-05	0.00750831	55.5504	0.00189083	0.000240046	1.39738e-05	0.00261869	2.68325e-10	1.27095e-05	3.2087e-05	3.09992e-07
0.00469092	2.84373e-07	4.64793e-05	0.00754515	55.5504	0.00189809	0.000241241	1.40436e-05	0.00263256	2.69542e-10	1.26505e-05	3.21269e-05	3.08511e-07
0.00474759	2.81603e-07	4.66837e-05	0.00761483	55.5503	0.00191185	0.000243501	1.41759e-05	0.00265879	2.71843e-10	1.25403e-05	3.22019e-05	3.05748e-07
0.00480426	2.7889e-07	4.68874e-05	0.00768445	55.5502	0.00192562	0.000245758	1.43082e-05	0.00268498	2.7414e-10	1.2432e-05	3.22758e-05	3.03037e-07
0.00486092	2.76232e-07	4.70903e-05	0.00775399	55.5501	0.00193941	0.000248013	1.44408e-05	0.00271113	2.76434e-10	1.23257e-05	3.23489e-05	3.00375e-07
0.00491759	2.73627e-07	4.72925e-05	0.00782347	55.55	0.0019532	0.000250265	1.45734e-05	0.00273723	2.78725e-10	1.22212e-05	3.24211e-05	2.97763e-07
0.00510892	2.65206e-07	4.79696e-05	0.00805756	55.5498	0.00199988	0.000257849	1.50219e-05	0.00282511	2.86436e-10	1.18815e-05	3.26581e-05	2.89282e-07
0.00530025	2.57319e-07	4.86387e-05	0.00829095	55.5495	0.00204669	0.000265404	1.54716e-05	0.00291259	2.94112e-10	1.15609e-05	3.28856e-05	2.81293e-07
0.00549158	2.49913e-07	4.93001e-05	0.00852369	55.5492	0.00209362	0.00027293	1.59222e-05	0.00299969	3.01754e-10	1.12577e-05	3.31038e-05	2.73751e-07
0.00568291	2.42946e-07	4.9954e-05	0.00875582	55.5489	0.00214068	0.000280429	1.63738e-05	0.00308645	3.09364e-10	1.09706e-05	3.33133e-05	2.66619e-07
0.00587424	2.36379e-07	5.06008e-05	0.00898738	55.5486	0.00218784	0.000287901	1.68261e-05	0.00317288	3.16943e-10	1.06983e-05	3.35144e-05	2.59864e-07
0.00619032	2.26315e-07	5.16541e-05	0.00936877	55.5482	0.00226599	0.000300185	1.75748e-05	0.00331501	3.29395e-10	1.02781e-05	3.38295e-05	2.49452e-07
0.00650639	2.17118e-07	5.26893e-05	0.00974881	55.5477	0.0023444	0.000312397	1.83249e-05	0.00345639	3.41766e-10	9.8911e-06	3.41242e-05	2.39871e-07
0.00682247	2.08678e-07	5.37072e-05	0.0101276	55.5472	0.00242304	0.000324536	1.90758e-05	0.00359707	3.54056e-10	9.53355e-06	3.44001e-05	2.31024e-07
0.00713855	2.00906e-07	5.47085e-05	0.0105052	55.5468	0.00250189	0.000336601	1.9827e-05	0.0037371	3.66266e-10	9.20235e-06	3.46582e-05	2.2283e-07
0.0073992	1.94945e-07	5.5522e-05	0.0108157	55.5464	0.00256705	0.000346494	2.04465e-05	0.00385212	3.76273e-10	8.9471e-06	3.48586e-05	2.16513e-07
0.00765985	1.89347e-07	5.63249e-05	0.0111255	55.546	0.00263232	0.000356335	2.10657e-05	0.00396673	3.86225e-10	8.70655e-06	3.50482e-05	2.10557e-07
0.0079205	1.84082e-07	5.71174e-05	0.0114345	55.5456	0.00269769	0.000366123	2.16844e-05	0.00408096	3.96121e-10	8.47952e-06	3.52276e-05	2.04932e-07
0.00818115	1.79119e-07	5.78997e-05	0.0117428	55.5452	0.00276315	0.000375857	2.23024e-05	0.0041948	4.0596e-10	8.26495e-06	3.53973e-05	1.99611e-07
0.0084418	1.74436e-07	5.8672e-05	0.0120503	55.5449	0.00282869	0.000385536	2.29193e-05	0.00430828	4.15741e-10	8.06188e-06	3.55576e-05	1.94571e-07
0.00873158	1.69527e-07	5.95191e-05	0.0123913	55.5444	0.00290162	0.000396231	2.36039e-05	0.004434	4.26547e-10	7.84855e-06	3.57255e-05	1.8927e-07
0.00902136	1.6491e-07	6.03544e-05	0.0127314	55.544	0.00297462	0.000406855	2.42867e-05	0.00455928	4.37278e-10	7.64735e-06	3.5883e-05	1.84264e-07
0.00906192	1.64283e-07	6.04704e-05	0.0127789	55.544	0.00298484	0.000408337	2.43821e-05	0.00457678	4.38775e-10	7.62008e-06	3.59042e-05	1.83585e-07
0.00906935	1.64169e-07	6.04916e-05	0.0127876	55.544	0.00298671	0.000408608	2.43996e-05	0.00457999	4.39048e-10	7.61511e-06	3.59081e-05	1.83461e-07
0.00907678	1.64056e-07	6.05128e-05	0.0127963	55.5439	0.00298859	0.000408879	2.44171e-05	0.00458319	4.39322e-10	7.61015e-06	3.5912e-05	1.83337e-07
0.00909164	1.63829e-07	6.05552e-05	0.0128137	55.5439	0.00299233	0.000409421	2.4452e-05	0.0045896	4.3987e-10	7.60025e-06	3.59197e-05	1.83091e-07
0.00910649	1.63602e-07	6.05976e-05	0.0128311	55.5439	0.00299607	0.000409962	2.44869e-05	0.004596	4.40417e-10	7.59038e-06	3.59274e-05	1.82845e-07
0.00914031	1.6309e-07	6.06939e-05	0.0128707	55.5439	0.0030046	0.000411195	2.45664e-05	0.00461058	4.41662e-10	7.56802e-06	3.59447e-05	1.82288e-07
0.00917412	1.62581e-07	6.079e-05	0.0129103	55.5438	0.00301312	0.000412426	2.46458e-05	0.00462514	4.42905e-10	7.54581e-06	3.5962e-05	1.81734e-07
0.00920793	1.62075e-07	6.0886e-05	0.0129499	55.5438	0.00302164	0.000413657	2.47253e-05	0.0046397	4.44148e-10	7.52374e-06	3.59791e-05	1.81184e-07
0.00935206	1.59958e-07	6.12934e-05	0.0131184	55.5435	0.00305798	0.000418891	2.50635e-05	0.00470171	4.49434e-10	7.43126e-06	3.60506e-05	1.78878e-07
0.0094962	1.579e-07	6.16981e-05	0.0132866	55.5433	0.00309433	0.000424107	2.54012e-05	0.00476361	4.54701e-10	7.34129e-06	3.61198e-05	1.76633e-07
0.00964034	1.55898e-07	6.20999e-05	0.0134546	55.5431	0.00313069	0.000429304	2.57382e-05	0.0048254	4.59948e-10	7.25374e-06	3.61868e-05	1.74447e-07
0.00992178	1.52146e-07	6.28766e-05	0.013782	55.5427	0.0032017	0.000439398	2.63946e-05	0.00494573	4.7014e-10	7.08943e-06	3.63111e-05	1.70338e-07
0.0102032	1.48585e-07	6.36429e-05	0.0141085	55.5423	0.00327271	0.000449419	2.70485e-05	0.00506565	4.80256e-10	6.93334e-06	3.64275e-05	1.66428e-07
0.0104296	1.45852e-07	6.42516e-05	0.0143703	55.542	0.00332981	0.000457425	2.75723e-05	0.00516177	4.88337e-10	6.81343e-06	3.65154e-05	1.6342e-07
0.0106559	1.43228e-07	6.48538e-05	0.0146315	55.5417	0.00338691	0.000465381	2.80942e-05	0.00525761	4.96368e-10	6.6982e-06	3.65986e-05	1.60525e-07
0.0108822	1.40707e-07	6.54496e-05	0.014892	55.5414	0.00344399	0.000473289	2.86142e-05	0.00535318	5.04349e-10	6.58741e-06	3.66771e-05	1.57737e-07
0.0111085	1.38282e-07	6.6039e-05	0.0151519	55.541	0.00350105	0.000481148	2.91322e-05	0.00544847	5.12279e-10	6.48081e-06	3.67512e-05	1.5505e-07
0.0115609	1.33704e-07	6.71983e-05	0.0156695	55.5404	0.00361503	0.000496705	3.01611e-05	0.00563811	5.27978e-10	6.27944e-06	3.68866e-05	1.49964e-07
0.0119241	1.30267e-07	6.8111e-05	0.0160829	55.5399	0.00370644	0.000509047	3.09806e-05	0.0057895	5.4043e-10	6.1282e-06	3.69837e-05	1.46132e-07
0.0122872	1.27025e-07	6.90081e-05	0.0164946	55.5394	0.00379773	0.000521255	3.1794e-05	0.00594015	5.52747e-10	5.98547e-06	3.70711e-05	1.42507e-07
0.0126503	1.23963e-07	6.98899e-05	0.0169044	55.5389	0.0038889	0.00053333	3.2601e-05	0.00609005	5.64928e-10	5.85061e-06	3.71493e-05	1.39073e-07
0.0130135	1.21064e-07	7.07567e-05	0.0173123	55.5384	0.00397993	0.000545269	3.34015e-05	0.00623917	5.76971e-10	5.72297e-06	3.72188e-05	1.35814e-07
0.0133887	1.18228e-07	7.16368e-05	0.0177318	55.5378	0.00407382	0.000557461	3.42215e-05	0.00639243	5.89269e-10	5.59812e-06	3.72821e-05	1.32618e-07
0.013764	1.15543e-07	7.25014e-05	0.0181491	55.5373	0.00416752	0.000569506	3.50341e-05	0.00654485	6.01418e-10	5.47991e-06	3.73371e-05	1.29583e-07
0.0141392	1.12997e-07	7.33507e-05	0.0185643	55.5368	0.00426101	0.000581403	3.58391e-05	0.0066964	6.13417e-10	5.36785e-06	3.73844e-05	1.26698e-07
0.0145144	1.10579e-07	7.41852e-05	0.0189773	55.5363	0.00435428	0.000593153	3.66363e-05	0.00684708	6.25267e-10	5.26151e-06	3.74243e-05	1.23953e-07
0.0148896	1.08282e-07	7.50049e-05	0.0193881	55.5358	0.0044473	0.000604753	3.74256e-05	0.00699688	6.36966e-10	5.16047e-06	3.74574e-05	1.21338e-07
0.0152649	1.06096e-07	7.58103e-05	0.0197966	55.5353	0.00454008	0.000616205	3.82069e-05	0.00714578	6.48514e-10	5.06438e-06	3.74839e-05	1.18844e-07
0.0156401	1.04014e-07	7.66016e-05	0.0202027	55.5348	0.00463258	0.000627507	3.89801e-05	0.00729377	6.59913e-10	4.97291e-06	3.75044e-05	1.16464e-07
0.0162923	1.00623e-07	7.79441e-05	0.0209032	55.5339	0.0047927	0.000646801	4.03045e-05	0.00754883	6.79368e-10	4.82406e-06	3.75263e-05	1.12576e-07
0.0168078	9.81273e-08	7.89762e-05	0.0214516	55.5332	0.00491859	0.000661731	4.13332e-05	0.0077484	6.94423e-10	4.71464e-06	3.75326e-05	1.09705e-07
0.0169109	9.76465e-08	7.91797e-05	0.0215607	55.5331	0.00494369	0.000664684	4.15371e-05	0.00778809	6.97401e-10	4.69356e-06	3.75327e-05	1.09152e-07
0.017014	9.71717e-08	7.93821e-05	0.0216696	55.5329	0.00496877	0.000667625	4.17403e-05	0.00782772	7.00367e-10	4.67276e-06	3.75325e-05	1.08604e-07
0.017117	9.67028e-08	7.95836e-05	0.0217784	55.5328	0.00499383	0.000670556	4.19429e-05	0.00786728	7.03322e-10	4.65222e-06	3.7532e-05	1.08064e-07
0.0172201	9.62395e-08	7.97842e-05	0.021887	55.5327	0.00501886	0.000673475	4.21449e-05	0.00790676	7.06265e-10	4.63192e-06	3.75311e-05	1.07529e-07
0.0174263	9.53294e-08	8.01823e-05	0.0221035	55.5324	0.00506885	0.000679281	4.25469e-05	0.00798551	7.12119e-10	4.59208e-06	3.75282e-05	1.06478e-07
0.0176325	9.44409e-08	8.05766e-05	0.0223194	55.5321	0.00511873	0.000685042	4.29463e-05	0.00806397	7.17929e-10	4.55318e-06	3.75241e-05	1.05451e-07
0.0178386	9.35732e-08	8.09671e-05	0.0225344	55.5319	0.00516851	0.00069076	4.33432e-05	0.00814214	7.23694e-10	4.51522e-06	3.75187e-05	1.04447e-07
0.0181728	9.22092e-08	8.15922e-05	0.0228814	55.5314	0.00524896	0.000699934	4.39811e-05	0.00826821	7.32945e-10	4.45557e-06	3.75075e-05	1.02867e-07
0.018507	9.08952e-08	8.22075e-05	0.0232264	55.531	0.00532913	0.000708995	4.46123e-05	0.00839351	7.4208e-10	4.39815e-06	3.74932e-05	1.01343e-07
0.0188412	8.96288e-08	8.28134e-05	0.0235693	55.5306	0.005409	0.000717941	4.52367e-05	0.00851804	7.51101e-10	4.34284e-06	3.7476e-05	9.98715e-08
0.0191753	8.84074e-08	8.34099e-05	0.0239102	55.5302	0.00548858	0.000726776	4.58545e-05	0.00864178	7.60009e-10	4.28954e-06	3.74562e-05	9.84503e-08
0.019787	8.62813e-08	8.44781e-05	0.0245289	55.5294	0.00563345	0.000742658	4.6968e-05	0.00886625	7.76022e-10	4.19684e-06	3.74133e-05	9.59713e-08
0.0203987	8.42863e-08	8.55165e-05	0.0251407	55.5286	0.00577725	0.000758172	4.80593e-05	0.00908808	7.91664e-10	4.10997e-06	3.73628e-05	9.36393e-08
0.0210104	8.24113e-08	8.65261e-05	0.0257455	55.5279	0.00591996	0.000773324	4.91285e-05	0.00930723	8.06941e-10	4.02843e-06	3.73054e-05	9.14424e-08
0.0216221	8.06462e-08	8.75077e-05	0.0263432	55.5271	0.00606155	0.00078812	5.01757e-05	0.00952371	8.2186e-10	3.95177e-06	3.72418e-05	8.93695e-08
0.0228294	7.74513e-08	8.93668e-05	0.0275024	55.5257	0.00633763	0.000816309	5.21796e-05	0.00994313	8.50282e-10	3.81326e-06	3.71008e-05	8.56053e-08
0.0240368	7.45926e-08	9.11271e-05	0.0286338	55.5242	0.00660904	0.000843195	5.41013e-05	0.0103521	8.77389e-10	3.68962e-06	3.69427e-05	8.22236e-08
0.0241973	7.42353e-08	9.1354e-05	0.0287821	55.5241	0.00664476	0.000846673	5.43507e-05	0.0104056	8.80896e-10	3.67418e-06	3.69206e-05	8.18e-08
0.0243578	7.38829e-08	9.15792e-05	0.0289299	55.5239	0.00668039	0.00085013	5.45987e-05	0.010459	8.84381e-10	3.65897e-06	3.68983e-05	8.13821e-08
0.0245183	7.35354e-08	9.18029e-05	0.0290772	55.5237	0.00671593	0.000853564	5.48452e-05	0.0105122	8.87844e-10	3.64397e-06	3.68758e-05	8.09697e-08
0.0246787	7.31928e-08	9.20249e-05	0.0292241	55.5235	0.00675139	0.000856977	5.50904e-05	0.0105652	8.91285e-10	3.62918e-06	3.6853e-05	8.05629e-08
0.0248392	7.28548e-08	9.22454e-05	0.0293704	55.5233	0.00678676	0.000860369	5.53342e-05	0.010618	8.94705e-10	3.6146e-06	3.68301e-05	8.01614e-08
0.0251253	7.22636e-08	9.26346e-05	0.0296301	55.523	0.00684961	0.000866363	5.57655e-05	0.0107117	9.00749e-10	3.5891e-06	3.67887e-05	7.94586e-08
0.0254115	7.16865e-08	9.30189e-05	0.0298883	55.5227	0.00691219	0.00087229	5.61924e-05	0.0108049	9.06725e-10	3.56423e-06	3.67467e-05	7.87721e-08
0.0256976	7.11231e-08	9.33983e-05	0.0301449	55.5223	0.00697448	0.00087815	5.66151e-05	0.0108974	9.12634e-10	3.53996e-06	3.67042e-05	7.81013e-08
0.0259837	7.05729e-08	9.3773e-05	0.0303999	55.522	0.0070365	0.000883945	5.70335e-05	0.0109894	9.18477e-10	3.51627e-06	3.66612e-05	7.74458e-08
0.0266616	6.93197e-08	9.46422e-05	0.030998	55.5213	0.0071823	0.000897416	5.80078e-05	0.011205	9.32059e-10	3.46236e-06	3.65575e-05	7.59507e-08
0.0273395	6.81331e-08	9.5486e-05	0.0315874	55.5205	0.0073265	0.000910533	5.89589e-05	0.0114173	9.45285e-10	3.41136e-06	3.64516e-05	7.45324e-08
0.0280174	6.70081e-08	9.63053e-05	0.0321682	55.5198	0.00746911	0.000923306	5.98873e-05	0.0116263	9.58164e-10	3.36307e-06	3.63438e-05	7.31855e-08
0.0286952	6.59403e-08	9.7101e-05	0.0327404	55.5191	0.00761009	0.000935744	6.07935e-05	0.0118322	9.70705e-10	3.31728e-06	3.62346e-05	7.1905e-08
0.0296212	6.45672e-08	9.81512e-05	0.0335083	55.5181	0.00780004	0.000952209	6.19964e-05	0.0121082	9.87308e-10	3.25847e-06	3.60836e-05	7.02554e-08
0.0305471	6.32839e-08	9.9161e-05	0.0342604	55.5172	0.00798694	0.000968092	6.31601e-05	0.0123783	1.00332e-09	3.20357e-06	3.59313e-05	6.87105e-08
0.0314731	6.20831e-08	0.000100132	0.034997	55.5162	0.00817079	0.000983415	6.42859e-05	0.0126426	1.01877e-09	3.15227e-06	3.57781e-05	6.72621e-08
0.0322318	6.11552e-08	0.000100901	0.035589	55.5155	0.00831915	0.00099557	6.51811e-05	0.0128549	1.03103e-09	3.11267e-06	3.56524e-05	6.6141e-08
0.0329905	6.0274e-08	0.000101645	0.0361709	55.5148	0.00846545	0.00100738	6.60524e-05	0.0130634	1.04294e-09	3.07509e-06	3.55268e-05	6.50748e-08
0.0337493	5.94365e-08	0.000102367	0.0367426	55.514	0.0086097	0.00101884	6.69005e-05	0.0132681	1.0545e-09	3.03941e-06	3.54015e-05	6.40602e-08
0.034508	5.86395e-08	0.000103067	0.0373044	55.5133	0.0087519	0.00102998	6.7726e-05	0.0134692	1.06574e-09	3.00548e-06	3.52768e-05	6.30933e-08
0.0352667	5.78805e-08	0.000103746	0.0378562	55.5126	0.00889205	0.00104081	6.85297e-05	0.0136665	1.07665e-09	2.97319e-06	3.51528e-05	6.21712e-08
0.0360254	5.7157e-08	0.000104404	0.0383983	55.5119	0.00903016	0.00105133	6.93121e-05	0.0138602	1.08726e-09	2.94243e-06	3.50297e-05	6.12913e-08
0.0367842	5.64666e-08	0.000105043	0.0389308	55.5113	0.00916624	0.00106156	7.00739e-05	0.0140504	1.09758e-09	2.91311e-06	3.49076e-05	6.04507e-08
0.0375429	5.58073e-08	0.000105663	0.0394538	55.5106	0.0093003	0.0010715	7.08156e-05	0.014237	1.1076e-09	2.88511e-06	3.47866e-05	5.9647e-08
0.0383954	5.51015e-08	0.000106338	0.0400303	55.5099	0.00944853	0.00108234	7.16259e-05	0.0144426	1.11854e-09	2.85517e-06	3.46522e-05	5.87856e-08
0.0392478	5.44298e-08	0.000106991	0.0405951	55.5092	0.00959424	0.00109285	7.24124e-05	0.0146439	1.12913e-09	2.82668e-06	3.45194e-05	5.7965e-08
0.0401003	5.37906e-08	0.000107623	0.0411485	55.5085	0.00973745	0.00110303	7.31759e-05	0.014841	1.1394e-09	2.79959e-06	3.43885e-05	5.71832e-08
0.0409527	5.31813e-08	0.000108234	0.0416906	55.5078	0.00987818	0.0011129	7.39173e-05	0.0150339	1.14936e-09	2.77378e-06	3.42594e-05	5.64372e-08
0.0419398	5.25109e-08	0.000108918	0.0423045	55.507	0.0100381	0.00112396	7.47489e-05	0.0152522	1.16051e-09	2.7454e-06	3.41125e-05	5.56155e-08
0.0429268	5.18754e-08	0.000109577	0.0429038	55.5062	0.0101947	0.00113463	7.55528e-05	0.0154652	1.17127e-09	2.71851e-06	3.39683e-05	5.48357e-08
0.0439138	5.12728e-08	0.000110212	0.0434889	55.5055	0.0103481	0.00114493	7.63301e-05	0.0156729	1.18167e-09	2.69302e-06	3.38268e-05	5.40954e-08
0.0449008	5.07003e-08	0.000110825	0.0440601	55.5048	0.0104984	0.00115488	7.70819e-05	0.0158755	1.1917e-09	2.66881e-06	3.36882e-05	5.33914e-08
0.0458879	5.01561e-08	0.000111415	0.0446176	55.504	0.0106455	0.00116449	7.78089e-05	0.0160732	1.20139e-09	2.64582e-06	3.35525e-05	5.27217e-08
0.0468749	4.96384e-08	0.000111985	0.0451617	55.5033	0.0107895	0.00117378	7.85123e-05	0.0162659	1.21076e-09	2.62394e-06	3.34197e-05	5.2084e-08
0.0478619	4.91455e-08	0.000112535	0.0456928	55.5027	0.0109305	0.00118275	7.91928e-05	0.0164539	1.21981e-09	2.60312e-06	3.32898e-05	5.14762e-08
0.0492052	4.85115e-08	0.000113253	0.046395	55.5018	0.0111175	0.00119448	8.00839e-05	0.0167022	1.23164e-09	2.57635e-06	3.31177e-05	5.06937e-08
0.0505484	4.79169e-08	0.000113938	0.0470743	55.5009	0.0112991	0.00120569	8.09363e-05	0.0169422	1.24295e-09	2.55125e-06	3.29509e-05	4.99591e-08
0.0518917	4.73584e-08	0.000114592	0.0477313	55.5001	0.0114754	0.0012164	8.17519e-05	0.0171741	1.25375e-09	2.52768e-06	3.27894e-05	4.92684e-08
0.0532349	4.68332e-08	0.000115216	0.0483666	55.4993	0.0116465	0.00122664	8.25327e-05	0.0173982	1.26408e-09	2.50552e-06	3.2633e-05	4.86182e-08
0.055237	4.61065e-08	0.000116094	0.049275	55.4981	0.0118921	0.00124108	8.36354e-05	0.0177182	1.27865e-09	2.47486e-06	3.24095e-05	4.77178e-08
0.0572391	4.54405e-08	0.000116915	0.0501391	55.497	0.0121268	0.0012546	8.46696e-05	0.0180222	1.29229e-09	2.44677e-06	3.2197e-05	4.68915e-08
0.0592412	4.48287e-08	0.000117683	0.0509608	55.4959	0.0123511	0.00126727	8.56403e-05	0.018311	1.30508e-09	2.42097e-06	3.19951e-05	4.61316e-08
0.0612433	4.42655e-08	0.000118402	0.0517423	55.4949	0.0125652	0.00127916	8.65519e-05	0.0185853	1.31707e-09	2.39721e-06	3.18033e-05	4.54313e-08
0.0632455	4.37459e-08	0.000119076	0.0524854	55.494	0.0127697	0.00129032	8.74085e-05	0.0188458	1.32833e-09	2.37529e-06	3.16213e-05	4.47847e-08
0.0664401	4.29969e-08	0.000120066	0.0535961	55.4926	0.0130768	0.00130674	8.86707e-05	0.0192347	1.3449e-09	2.34369e-06	3.13501e-05	4.38516e-08
0.0696347	4.23337e-08	0.000120961	0.0546209	55.4912	0.0133617	0.00132162	8.98161e-05	0.0195929	1.35991e-09	2.31571e-06	3.11008e-05	4.30244e-08
0.0728293	4.17442e-08	0.000121772	0.0555662	55.49	0.0136258	0.00133512	9.08568e-05	0.0199228	1.37354e-09	2.29082e-06	3.08718e-05	4.22883e-08
0.0760239	4.12184e-08	0.000122508	0.0564381	55.4889	0.0138706	0.0013474	9.18036e-05	0.0202267	1.38593e-09	2.26862e-06	3.06615e-05	4.16312e-08
0.0792185	4.0748e-08	0.000123177	0.0572423	55.4879	0.0140973	0.00135857	9.26659e-05	0.0205067	1.3972e-09	2.24876e-06	3.04684e-05	4.10428e-08
0.0828575	4.02709e-08	0.000123865	0.0580824	55.4868	0.0143352	0.00137008	9.35556e-05	0.0207988	1.40883e-09	2.22859e-06	3.02675e-05	4.04455e-08
0.0864965	3.9848e-08	0.000124484	0.0588486	55.4858	0.0145529	0.00138045	9.43572e-05	0.0210648	1.41929e-09	2.21071e-06	3.00852e-05	3.99157e-08
0.0901355	3.94723e-08	0.000125041	0.0595473	55.4849	0.0147523	0.0013898	9.50803e-05	0.0213071	1.42873e-09	2.19482e-06	2.99197e-05	3.94447e-08
0.0937745	3.9137e-08	0.000125543	0.0601843	55.4841	0.0149346	0.00139824	9.5733e-05	0.0215278	1.43724e-09	2.18064e-06	2.97696e-05	3.9024e-08
0.0943287	3.90894e-08	0.000125615	0.0602763	55.4839	0.014961	0.00139945	9.58269e-05	0.0215596	1.43846e-09	2.17862e-06	2.97479e-05	3.89644e-08
0.0948829	3.90424e-08	0.000125686	0.060367	55.4838	0.014987	0.00140064	9.59192e-05	0.021591	1.43967e-09	2.17663e-06	2.97266e-05	3.89055e-08
0.0954371	3.89963e-08	0.000125756	0.0604564	55.4837	0.0150126	0.00140181	9.60101e-05	0.021622	1.44085e-09	2.17467e-06	2.97056e-05	3.88476e-08
0.0959913	3.89509e-08	0.000125825	0.0605446	55.4836	0.015038	0.00140297	9.60996e-05	0.0216525	1.44202e-09	2.17275e-06	2.96849e-05	3.87906e-08
0.0970996	3.88624e-08	0.000125959	0.0607173	55.4834	0.0150876	0.00140523	9.62745e-05	0.0217123	1.4443e-09	2.16901e-06	2.96444e-05	3.86796e-08
0.098208	3.87769e-08	0.000126089	0.0608852	55.4831	0.0151359	0.00140742	9.64442e-05	0.0217703	1.44651e-09	2.16539e-06	2.9605e-05	3.85722e-08
0.0993164	3.86942e-08	0.000126216	0.0610484	55.4829	0.0151828	0.00140955	9.66088e-05	0.0218268	1.44866e-09	2.16188e-06	2.95668e-05	3.84684e-08
0.101517	3.8538e-08	0.000126455	0.0613593	55.4825	0.0152724	0.00141358	9.69211e-05	0.0219343	1.45273e-09	2.15527e-06	2.94942e-05	3.82722e-08
0.103718	3.83918e-08	0.00012668	0.0616531	55.4822	0.0153572	0.00141738	9.72151e-05	0.0220358	1.45656e-09	2.14907e-06	2.94257e-05	3.80886e-08
0.105918	3.82548e-08	0.000126892	0.0619311	55.4818	0.0154375	0.00142095	9.74919e-05	0.0221318	1.46017e-09	2.14327e-06	2.9361e-05	3.79165e-08
0.108119	3.81265e-08	0.000127092	0.0621939	55.4815	0.0155136	0.00142432	9.77527e-05	0.0222226	1.46357e-09	2.13783e-06	2.93e-05	3.77552e-08
0.111701	3.79343e-08	0.000127392	0.0625916	55.4809	0.0156288	0.00142938	9.81454e-05	0.0223598	1.46868e-09	2.12968e-06	2.92079e-05	3.75137e-08
0.115283	3.77611e-08	0.000127665	0.0629548	55.4805	0.0157343	0.00143398	9.8502e-05	0.022485	1.47333e-09	2.12233e-06	2.9124e-05	3.72959e-08
0.118865	3.76046e-08	0.000127912	0.0632864	55.48	0.0158307	0.00143816	9.8826e-05	0.0225993	1.47755e-09	2.11569e-06	2.90476e-05	3.70991e-08
0.122447	3.74632e-08	0.000128137	0.0635892	55.4796	0.0159189	0.00144196	9.91205e-05	0.0227036	1.48138e-09	2.10969e-06	2.8978e-05	3.69212e-08
0.128472	3.7255e-08	0.00012847	0.0640405	55.4791	0.0160506	0.00144759	9.95571e-05	0.022859	1.48707e-09	2.10085e-06	2.88746e-05	3.66592e-08
0.134497	3.70785e-08	0.000128754	0.0644281	55.4786	0.0161639	0.0014524	9.99297e-05	0.0229923	1.49192e-09	2.09336e-06	2.87861e-05	3.64372e-08
0.140522	3.69288e-08	0.000128996	0.0647609	55.4781	0.0162614	0.0014565	0.000100248	0.0231067	1.49606e-09	2.08699e-06	2.87103e-05	3.62487e-08
0.146548	3.68015e-08	0.000129203	0.0650464	55.4777	0.0163452	0.00146001	0.00010052	0.0232049	1.4996e-09	2.08158e-06	2.86454e-05	3.60884e-08
0.152573	3.66932e-08	0.00012938	0.0652915	55.4774	0.0164172	0.00146301	0.000100752	0.0232891	1.50263e-09	2.07698e-06	2.85899e-05	3.5952e-08
0.160416	3.65758e-08	0.000129572	0.0655594	55.4771	0.0164959	0.00146627	0.000101006	0.023381	1.50593e-09	2.07199e-06	2.85293e-05	3.5804e-08
0.168259	3.64802e-08	0.000129729	0.065779	55.4768	0.0165606	0.00146894	0.000101212	0.0234564	1.50862e-09	2.06792e-06	2.84797e-05	3.56837e-08
0.176102	3.64023e-08	0.000129858	0.0659591	55.4766	0.0166136	0.00147112	0.000101382	0.0235182	1.51082e-09	2.06461e-06	2.84392e-05	3.55855e-08
0.183945	3.63388e-08	0.000129963	0.0661067	55.4764	0.0166572	0.0014729	0.00010152	0.0235688	1.51262e-09	2.06191e-06	2.84059e-05	3.55055e-08
0.191788	3.6287e-08	0.000130049	0.0662277	55.4762	0.0166929	0.00147436	0.000101633	0.0236103	1.5141e-09	2.0597e-06	2.83787e-05	3.54402e-08
0.201614	3.62351e-08	0.000130135	0.0663491	55.4761	0.0167287	0.00147582	0.000101746	0.0236519	1.51557e-09	2.05749e-06	2.83515e-05	3.53748e-08
0.211439	3.61949e-08	0.000130202	0.0664438	55.4759	0.0167567	0.00147696	0.000101835	0.0236844	1.51672e-09	2.05578e-06	2.83302e-05	3.53241e-08
0.221264	3.61635e-08	0.000130254	0.0665176	55.4758	0.0167785	0.00147785	0.000101903	0.0237097	1.51762e-09	2.05444e-06	2.83137e-05	3.52845e-08
0.231089	3.61393e-08	0.000130294	0.0665751	55.4758	0.0167956	0.00147854	0.000101957	0.0237294	1.51831e-09	2.05341e-06	2.83008e-05	3.52541e-08
0.239006	3.61236e-08	0.000130321	0.0666121	55.4757	0.0168065	0.00147898	0.000101991	0.0237421	1.51876e-09	2.05274e-06	2.82925e-05	3.52342e-08
0.240376	3.61212e-08	0.000130325	0.0666178	55.4757	0.0168082	0.00147905	0.000101997	0.023744	1.51883e-09	2.05264e-06	2.82912e-05	3.52312e-08
0.241745	3.61189e-08	0.000130328	0.0666233	55.4757	0.0168098	0.00147912	0.000102002	0.0237459	1.51889e-09	2.05254e-06	2.829e-05	3.52282e-08
0.243114	3.61166e-08	0.000130332	0.0666286	55.4757	0.0168113	0.00147918	0.000102007	0.0237477	1.51896e-09	2.05245e-06	2.82888e-05	3.52254e-08
0.244483	3.61145e-08	0.000130336	0.0666337	55.4757	0.0168129	0.00147924	0.000102011	0.0237495	1.51902e-09	2.05235e-06	2.82877e-05	3.52227e-08
0.247222	3.61104e-08	0.000130343	0.0666434	55.4757	0.0168157	0.00147936	0.00010202	0.0237528	1.51914e-09	2.05218e-06	2.82855e-05	3.52175e-08
0.249961	3.61065e-08	0.000130349	0.0666524	55.4757	0.0168184	0.00147946	0.000102029	0.0237559	1.51925e-09	2.05202e-06	2.82835e-05	3.52127e-08
0.252699	3.6103e-08	0.000130355	0.0666609	55.4756	0.0168209	0.00147957	0.000102037	0.0237588	1.51935e-09	2.05186e-06	2.82816e-05	3.52082e-08
0.261778	3.60928e-08	0.000130372	0.0666851	55.4756	0.0168281	0.00147986	0.000102059	0.0237671	1.51964e-09	2.05143e-06	2.82762e-05	3.51953e-08
0.270856	3.60847e-08	0.000130385	0.0667042	55.4756	0.0168337	0.00148008	0.000102077	0.0237736	1.51987e-09	2.05109e-06	2.82719e-05	3.51852e-08
0.279934	3.60783e-08	0.000130396	0.0667194	55.4756	0.0168382	0.00148027	0.000102091	0.0237789	1.52006e-09	2.05081e-06	2.82685e-05	3.51771e-08
0.289013	3.60732e-08	0.000130405	0.0667315	55.4756	0.0168418	0.00148041	0.000102102	0.023783	1.5202e-09	2.0506e-06	2.82658e-05	3.51707e-08
0.303269	3.60672e-08	0.000130415	0.0667458	55.4755	0.016846	0.00148058	0.000102115	0.0237879	1.52037e-09	2.05034e-06	2.82626e-05	3.51631e-08
0.317525	3.6063e-08	0.000130422	0.0667558	55.4755	0.016849	0.0014807	0.000102125	0.0237913	1.5205e-09	2.05016e-06	2.82603e-05	3.51578e-08
0.331781	3.606e-08	0.000130427	0.0667629	55.4755	0.0168511	0.00148079	0.000102131	0.0237937	1.52058e-09	2.05003e-06	2.82588e-05	3.5154e-08
0.346038	3.6058e-08	0.00013043	0.0667677	55.4755	0.0168525	0.00148084	0.000102136	0.0237954	1.52064e-09	2.04995e-06	2.82577e-05	3.51515e-08
0.360294	3.60566e-08	0.000130432	0.066771	55.4755	0.0168535	0.00148088	0.000102139	0.0237965	1.52068e-09	2.04989e-06	2.82569e-05	3.51497e-08
0.381852	3.60552e-08	0.000130435	0.0667742	55.4755	0.0168544	0.00148092	0.000102142	0.0237976	1.52072e-09	2.04983e-06	2.82562e-05	3.5148e-08
0.40341	3.60544e-08	0.000130436	0.0667761	55.4755	0.016855	0.00148094	0.000102144	0.0237983	1.52074e-09	2.0498e-06	2.82558e-05	3.5147e-08
0.424967	3.6054e-08	0.000130437	0.0667772	55.4755	0.0168553	0.00148096	0.000102145	0.0237987	1.52075e-09	2.04978e-06	2.82556e-05	3.51464e-08
0.446525	3.60537e-08	0.000130437	0.0667778	55.4755	0.0168555	0.00148097	0.000102145	0.0237989	1.52076e-09	2.04977e-06	2.82554e-05	3.51461e-08
0.468083	3.60536e-08	0.000130437	0.0667782	55.4755	0.0168556	0.00148097	0.000102145	0.023799	1.52077e-09	2.04976e-06	2.82553e-05	3.51459e-08
0.504318	3.60534e-08	0.000130438	0.0667785	55.4755	0.0168557	0.00148097	0.000102146	0.0237991	1.52077e-09	2.04976e-06	2.82553e-05	3.51458e-08
0.540553	3.60534e-08	0.000130438	0.0667785	55.4755	0.0168557	0.00148097	0.000102146	0.0237991	1.52077e-09	2.04975e-06	2.82553e-05	3.51457e-08
0.576788	3.60534e-08	0.000130438	0.0667786	55.4755	0.0168557	0.00148097	0.000102146	0.0237991	1.52077e-09	2.04975e-06	2.82553e-05	3.51457e-08
0.613023	3.60534e-08	0.000130438	0.0667786	55.4755	0.0168557	0.00148097	0.000102146	0.0237991	1.52077e-09	2.04975e-06	2.82552e-05	3.51457e-08
0.707657	3.60534e-08	0.000130438	0.0667786	55.4755	0.0168557	0.00148097	0.000102146	0.0237991	1.52077e-09	2.04975e-06	2.82552e-05	3.51457e-08
0.80229	3.60534e-08	0.000130438	0.0667786	55.4755	0.0168557	0.00148097	0.000102146	0.0237991	1.52077e-09	2.04975e-06	2.82552e-05	3.51457e-08
0.896924	3.60534e-08	0.000130438	0.0667786	55.4755	0.0168557	0.00148097	0.000102146	0.0237991	1.52077e-09	2.04975e-06	2.82552e-05	3.51457e-08
1.75316	3.60534e-08	0.000130438	0.0667786	55.4755	0.0168557	0.00148097	0.000102146	0.0237991	1.52077e-09	2.04975e-06	2.82552e-05	3.51457e-08
2.6094	3.60534e-08	0.000130438	0.0667786	55.4755	0.0168557	0.00148097	0.000102146	0.0237991	1.52077e-09	2.04975e-06	2.82552e-05	3.51457e-08
11.1718	3.60534e-08	0.000130438	0.0667786	55.4755	0.0168557	0.00148097	0.000102146	0.0237991	1.52077e-09	2.04975e-06	2.82552e-05	3.51457e-08
19.7341	3.60534e-08	0.000130438	0.0667786	55.4755	0.0168557	0.00148097	0.000102146	0.0237991	1.52077e-09	2.04975e-06	2.82552e-05	3.51457e-08
105.358	3.60534e-08	0.000130438	0.0667786	55.4755	0.0168558	0.00148097	0.000102146	0.0237991	1.52077e-09	2.04975e-06	2.82553e-05	3.51457e-08
190.981	3.60534e-08	0.000130438	0.0667786	55.4755	0.0168558	0.00148097	0.000102146	0.0237991	1.52077e-09	2.04975e-06	2.82553e-05	3.51457e-08
1000	3.60533e-08	0.000130438	0.0667787	55.4755	0.0168558	0.00148098	0.000102146	0.0237992	1.52077e-09	2.04975e-06	2.82553e-05	3.51456e-08
