# Supplementary material for: Molecular-resolution imaging of ice crystallized from liquid water by cryogenic liquid-cell TEM
Source: Nat Commun. 2025 Sep 25;16:8342. doi: 10.1038/s41467-025-62451-0 (PMC12462463; doi:10.1038/s41467-025-62451-0)
Supplement: Supplementary file 11 — Supplementary Data 3 [file 41467_2025_62451_MOESM11_ESM.zip › Ambrozic Set_kJ_C0_g_vals_pastina_283.15K_25.0_eA2s_Output.xlsx]

## Sheet: Sheet1
time / s	H	H+	H2	H2O	H2O2	HO2	HO2-	O2	O2-	OH	OH-	eh-
0	0	0	0	55.56	0	0	0	0	0	0	0	0
1.13174e-14	6.73252e-14	3.16228e-13	4.59035e-14	55.56	7.14055e-14	2.04016e-15	2.85111e-29	4.87973e-32	1.23339e-23	2.75421e-13	5.10073e-14	2.6522e-13
2.26347e-14	1.3465e-13	6.32456e-13	9.18071e-14	55.56	1.42811e-13	4.08032e-15	8.64499e-29	2.43986e-31	3.69277e-23	5.50843e-13	1.02015e-13	5.30441e-13
7.09598e-12	4.22129e-11	1.98275e-10	2.87815e-11	55.56	4.47713e-11	1.27919e-12	1.23565e-22	1.19898e-23	-1.33582e-17	1.72689e-10	3.19816e-11	1.66293e-10
8.03247e-12	4.77839e-11	2.24442e-10	3.258e-11	55.56	5.06799e-11	1.44801e-12	1.44311e-22	1.40238e-23	-1.01018e-17	1.9548e-10	3.62023e-11	1.8824e-10
8.96896e-12	5.3355e-11	2.50609e-10	3.63784e-11	55.56	5.65886e-11	1.61682e-12	1.69962e-22	1.65598e-23	-6.35021e-18	2.1827e-10	4.04231e-11	2.10186e-10
1.00414e-11	5.97346e-11	2.80575e-10	4.07281e-11	55.56	6.33549e-11	1.81014e-12	2.02918e-22	1.98319e-23	-2.76531e-18	2.44369e-10	4.52565e-11	2.35318e-10
1.11138e-11	6.61142e-11	3.1054e-10	4.50779e-11	55.56	7.01211e-11	2.00346e-12	2.43426e-22	2.38815e-23	-5.84991e-19	2.70467e-10	5.00898e-11	2.6045e-10
1.21862e-11	7.24938e-11	3.40505e-10	4.94276e-11	55.56	7.68874e-11	2.19678e-12	2.92266e-22	2.87916e-23	5.81225e-19	2.96566e-10	5.49232e-11	2.85582e-10
1.32586e-11	7.88734e-11	3.7047e-10	5.37773e-11	55.56	8.36536e-11	2.3901e-12	3.50218e-22	3.46453e-23	1.2975e-18	3.22664e-10	5.97565e-11	3.10713e-10
1.4331e-11	8.5253e-11	4.00435e-10	5.81271e-11	55.56	9.04199e-11	2.58342e-12	4.1806e-22	4.15256e-23	1.80915e-18	3.48762e-10	6.45899e-11	3.35845e-10
1.54034e-11	9.16326e-11	4.304e-10	6.24768e-11	55.56	9.71861e-11	2.77674e-12	4.96574e-22	4.95156e-23	2.19394e-18	3.74861e-10	6.94232e-11	3.60977e-10
1.64758e-11	9.80122e-11	4.60365e-10	6.68265e-11	55.56	1.03952e-10	2.97007e-12	5.86537e-22	5.86983e-23	2.49642e-18	4.00959e-10	7.42566e-11	3.86109e-10
1.75482e-11	1.04392e-10	4.90331e-10	7.11763e-11	55.56	1.10719e-10	3.16339e-12	6.8873e-22	6.91568e-23	2.75124e-18	4.27058e-10	7.90899e-11	4.11241e-10
1.86207e-11	1.10771e-10	5.20296e-10	7.5526e-11	55.56	1.17485e-10	3.35671e-12	8.03932e-22	8.0974e-23	2.97998e-18	4.53156e-10	8.39233e-11	4.36372e-10
1.96931e-11	1.17151e-10	5.50261e-10	7.98757e-11	55.56	1.24251e-10	3.55003e-12	9.32922e-22	9.4233e-23	3.19403e-18	4.79254e-10	8.87566e-11	4.61504e-10
2.07655e-11	1.23531e-10	5.80226e-10	8.42255e-11	55.56	1.31017e-10	3.74335e-12	1.07648e-21	1.09017e-22	3.3995e-18	5.05353e-10	9.359e-11	4.86636e-10
2.18379e-11	1.2991e-10	6.10191e-10	8.85752e-11	55.56	1.37784e-10	3.93667e-12	1.23538e-21	1.25409e-22	3.59997e-18	5.31451e-10	9.84233e-11	5.11768e-10
2.29103e-11	1.3629e-10	6.40156e-10	9.29249e-11	55.56	1.4455e-10	4.12999e-12	1.41041e-21	1.43491e-22	3.79759e-18	5.5755e-10	1.03257e-10	5.369e-10
2.39827e-11	1.42669e-10	6.70121e-10	9.72747e-11	55.56	1.51316e-10	4.32331e-12	1.60235e-21	1.63348e-22	3.99358e-18	5.83648e-10	1.0809e-10	5.62031e-10
2.50551e-11	1.49049e-10	7.00087e-10	1.01624e-10	55.56	1.58082e-10	4.51664e-12	1.81197e-21	1.85062e-22	4.18862e-18	6.09746e-10	1.12923e-10	5.87163e-10
2.61275e-11	1.55429e-10	7.30052e-10	1.05974e-10	55.56	1.64849e-10	4.70996e-12	2.04005e-21	2.08715e-22	4.38313e-18	6.35845e-10	1.17757e-10	6.12295e-10
3.68516e-11	2.19225e-10	1.0297e-09	1.49471e-10	55.56	2.32511e-10	6.64317e-12	5.64343e-21	5.84685e-22	6.32343e-18	8.96829e-10	1.6609e-10	8.63613e-10
4.75757e-11	2.83021e-10	1.32935e-09	1.92969e-10	55.56	3.00174e-10	8.57638e-12	1.20322e-20	1.25476e-21	8.26019e-18	1.15781e-09	2.14424e-10	1.11493e-09
5.82998e-11	3.46817e-10	1.62901e-09	2.36466e-10	55.56	3.67836e-10	1.05096e-11	2.193e-20	2.29615e-21	1.01975e-17	1.4188e-09	2.62757e-10	1.36625e-09
1.65541e-10	9.84778e-10	4.62552e-09	6.71439e-10	55.56	1.04446e-09	2.98417e-11	6.22725e-19	6.6152e-20	2.95752e-17	4.02864e-09	7.46094e-10	3.87943e-09
2.72782e-10	1.62274e-09	7.62204e-09	1.10641e-09	55.56	1.72109e-09	4.91738e-11	2.50287e-18	2.66524e-19	4.89534e-17	6.63848e-09	1.22943e-09	6.39261e-09
3.80023e-10	2.2607e-09	1.06186e-08	1.54139e-09	55.56	2.39771e-09	6.8506e-11	6.38378e-18	6.80891e-19	6.83314e-17	9.24831e-09	1.71277e-09	8.90578e-09
1.3327e-09	7.92807e-09	3.72383e-08	5.4055e-09	55.56	8.40854e-09	2.40244e-10	3.43663e-16	3.73839e-17	2.40476e-16	3.24329e-08	6.0066e-09	3.12317e-08
2.28538e-09	1.35955e-08	6.3858e-08	9.26962e-09	55.56	1.44194e-08	4.11981e-10	1.47227e-15	1.61288e-16	4.12621e-16	5.56175e-08	1.03006e-08	5.35575e-08
3.23807e-09	1.92629e-08	9.04778e-08	1.31338e-08	55.56	2.04302e-08	5.83718e-10	3.86788e-15	4.26764e-16	5.84765e-16	7.88019e-08	1.45947e-08	7.58831e-08
5.2058e-09	3.0969e-08	1.4546e-07	2.11152e-08	55.56	3.28454e-08	9.38435e-10	1.46652e-14	1.64336e-15	9.40323e-16	1.26688e-07	2.34647e-08	1.21995e-07
7.17354e-09	4.26754e-08	2.00442e-07	2.90968e-08	55.56	4.52607e-08	1.29315e-09	3.68364e-14	4.19093e-15	1.29588e-15	1.74574e-07	3.23357e-08	1.68106e-07
9.14127e-09	5.43822e-08	2.55422e-07	3.70787e-08	55.56	5.7676e-08	1.64786e-09	7.45275e-14	8.61001e-15	1.65143e-15	2.22458e-07	4.12078e-08	2.14215e-07
1.1109e-08	6.60896e-08	3.10402e-07	4.5061e-08	55.56	7.00914e-08	2.00256e-09	1.31403e-13	1.54176e-14	2.00697e-15	2.70341e-07	5.00815e-08	2.6032e-07
1.38935e-08	8.26577e-08	3.88201e-07	5.63576e-08	55.56	8.76603e-08	2.50449e-09	2.51054e-13	3.01241e-14	2.51009e-15	3.38097e-07	6.26413e-08	3.25559e-07
1.66781e-08	9.92274e-08	4.65995e-07	6.76553e-08	55.56	1.0523e-07	3.0064e-09	4.24538e-13	5.20838e-14	3.01319e-15	4.05848e-07	7.52051e-08	3.90789e-07
1.94626e-08	1.15799e-07	5.43784e-07	7.89544e-08	55.56	1.22799e-07	3.50828e-09	6.59867e-13	8.27474e-14	3.51627e-15	4.73594e-07	8.77734e-08	4.5601e-07
2.22471e-08	1.32373e-07	6.21568e-07	9.02553e-08	55.56	1.40368e-07	4.01015e-09	9.64298e-13	1.23566e-13	4.01932e-15	5.41333e-07	1.00347e-07	5.2122e-07
2.70907e-08	1.61208e-07	7.56852e-07	1.09917e-07	55.56	1.70931e-07	4.88305e-09	1.67769e-12	2.23074e-13	4.89429e-15	6.59145e-07	1.22232e-07	6.34618e-07
3.19343e-08	1.90052e-07	8.92109e-07	1.29586e-07	55.56	2.01494e-07	5.75585e-09	2.65065e-12	3.65333e-13	5.76917e-15	7.76931e-07	1.44138e-07	7.47969e-07
3.67779e-08	2.18907e-07	1.02734e-06	1.49263e-07	55.56	2.32059e-07	6.62853e-09	3.90846e-12	5.57972e-13	6.64392e-15	8.94684e-07	1.66068e-07	8.61264e-07
4.16215e-08	2.47774e-07	1.16253e-06	1.6895e-07	55.56	2.62625e-07	7.50107e-09	5.47253e-12	8.08607e-13	7.51854e-15	1.0124e-06	1.88026e-07	9.74495e-07
4.6465e-08	2.76654e-07	1.29767e-06	1.88647e-07	55.56	2.93192e-07	8.37345e-09	7.36133e-12	1.12485e-12	8.39301e-15	1.13008e-06	2.10013e-07	1.08765e-06
5.21866e-08	3.10789e-07	1.45726e-06	2.11931e-07	55.56	3.29303e-07	9.40373e-09	1.00324e-11	1.59331e-12	9.42576e-15	1.26903e-06	2.3603e-07	1.22122e-06
5.79081e-08	3.44948e-07	1.61677e-06	2.35232e-07	55.56	3.65417e-07	1.04337e-08	1.32005e-11	2.17641e-12	1.04582e-14	1.4079e-06	2.621e-07	1.35466e-06
6.36296e-08	3.79133e-07	1.7762e-06	2.58555e-07	55.56	4.01534e-07	1.14634e-08	1.68837e-11	2.88664e-12	1.14904e-14	1.5467e-06	2.88227e-07	1.48796e-06
6.93512e-08	4.13347e-07	1.93554e-06	2.81901e-07	55.56	4.37655e-07	1.24928e-08	2.10971e-11	3.73642e-12	1.25223e-14	1.68541e-06	3.14417e-07	1.6211e-06
7.50727e-08	4.47592e-07	2.09478e-06	3.05271e-07	55.56	4.7378e-07	1.35218e-08	2.58532e-11	4.73818e-12	1.35538e-14	1.82402e-06	3.40675e-07	1.75408e-06
8.26539e-08	4.9302e-07	2.30562e-06	3.36279e-07	55.56	5.21654e-07	1.48847e-08	3.30096e-11	6.32076e-12	1.492e-14	2.00753e-06	3.75581e-07	1.93e-06
9.02351e-08	5.38513e-07	2.51624e-06	3.67339e-07	55.56	5.69536e-07	1.62467e-08	4.11588e-11	8.22056e-12	1.62855e-14	2.19084e-06	4.10627e-07	2.10557e-06
9.78164e-08	5.84077e-07	2.72664e-06	3.98455e-07	55.56	6.17427e-07	1.7608e-08	5.03184e-11	1.04662e-11	1.76502e-14	2.37393e-06	4.45825e-07	2.28077e-06
1.05398e-07	6.29716e-07	2.93679e-06	4.29633e-07	55.56	6.65329e-07	1.89683e-08	6.05035e-11	1.3086e-11	1.9014e-14	2.55679e-06	4.81186e-07	2.45555e-06
1.12979e-07	6.75437e-07	3.14668e-06	4.60876e-07	55.56	7.13242e-07	2.03277e-08	7.17274e-11	1.61082e-11	2.0377e-14	2.7394e-06	5.16721e-07	2.62989e-06
1.2056e-07	7.21246e-07	3.35628e-06	4.9219e-07	55.56	7.61167e-07	2.16861e-08	8.40018e-11	1.9561e-11	2.1739e-14	2.92174e-06	5.52441e-07	2.80376e-06
1.33187e-07	7.97749e-07	3.70469e-06	5.44512e-07	55.56	8.41015e-07	2.3946e-08	1.06806e-10	2.63432e-11	2.40051e-14	3.22479e-06	6.12374e-07	3.09221e-06
1.45813e-07	8.74532e-07	4.05216e-06	5.97063e-07	55.56	9.20903e-07	2.62025e-08	1.32601e-10	3.4525e-11	2.62682e-14	3.52697e-06	6.72897e-07	3.37913e-06
1.5844e-07	9.51621e-07	4.3986e-06	6.49864e-07	55.56	1.00083e-06	2.84553e-08	1.61435e-10	4.42327e-11	2.85279e-14	3.82819e-06	7.34058e-07	3.66438e-06
1.71067e-07	1.02904e-06	4.74392e-06	7.02934e-07	55.56	1.08081e-06	3.07042e-08	1.93353e-10	5.5591e-11	3.0784e-14	4.12839e-06	7.95898e-07	3.94783e-06
1.83693e-07	1.1068e-06	5.08804e-06	7.56295e-07	55.56	1.16084e-06	3.29489e-08	2.28403e-10	6.87227e-11	3.30363e-14	4.42749e-06	8.58458e-07	4.22935e-06
1.9632e-07	1.18494e-06	5.43086e-06	8.09967e-07	55.56	1.24092e-06	3.51889e-08	2.66633e-10	8.37487e-11	3.52846e-14	4.72542e-06	9.21778e-07	4.50882e-06
2.29724e-07	1.39359e-06	6.33088e-06	9.53598e-07	55.56	1.45306e-06	4.10911e-08	3.83498e-10	1.33516e-10	4.12115e-14	5.50738e-06	1.09321e-06	5.23729e-06
2.55189e-07	1.55471e-06	7.00946e-06	1.06486e-06	55.56	1.61509e-06	4.55647e-08	4.88413e-10	1.82233e-10	4.57075e-14	6.09684e-06	1.22798e-06	5.78099e-06
2.80655e-07	1.71775e-06	7.68071e-06	1.17782e-06	55.56	1.77741e-06	5.00135e-08	6.07547e-10	2.41268e-10	5.01825e-14	6.67996e-06	1.36648e-06	6.31361e-06
3.0612e-07	1.88283e-06	8.34392e-06	1.29261e-06	55.56	1.94005e-06	5.44354e-08	7.41388e-10	3.11471e-10	5.46351e-14	7.25622e-06	1.50887e-06	6.8343e-06
3.31585e-07	2.05005e-06	8.99838e-06	1.40938e-06	55.56	2.10303e-06	5.88286e-08	8.90439e-10	3.93652e-10	5.90641e-14	7.82517e-06	1.65522e-06	7.34227e-06
3.5705e-07	2.21947e-06	9.64342e-06	1.52824e-06	55.56	2.26637e-06	6.31912e-08	1.0552e-09	4.88569e-10	6.34683e-14	8.38637e-06	1.80556e-06	7.8368e-06
3.82515e-07	2.39116e-06	1.02783e-05	1.64932e-06	55.56	2.43009e-06	6.75216e-08	1.23617e-09	5.96934e-10	6.78468e-14	8.93943e-06	1.95987e-06	8.31723e-06
4.07981e-07	2.56515e-06	1.09025e-05	1.77273e-06	55.56	2.59421e-06	7.1818e-08	1.43378e-09	7.19406e-10	7.21985e-14	9.48398e-06	2.11807e-06	8.783e-06
4.33446e-07	2.74144e-06	1.15153e-05	1.89856e-06	55.56	2.75874e-06	7.60791e-08	1.64846e-09	8.56596e-10	7.65227e-14	1.00197e-05	2.28005e-06	9.23359e-06
4.58911e-07	2.92003e-06	1.21161e-05	2.02692e-06	55.56	2.92369e-06	8.03035e-08	1.88059e-09	1.00906e-09	8.08187e-14	1.05463e-05	2.44562e-06	9.66857e-06
4.98795e-07	3.20429e-06	1.30316e-05	2.23323e-06	55.56	3.18294e-06	8.68432e-08	2.27998e-09	1.27974e-09	8.74888e-14	1.13523e-05	2.71166e-06	1.03176e-05
5.38678e-07	3.49391e-06	1.39142e-05	2.44621e-06	55.56	3.4433e-06	9.32859e-08	2.72391e-09	1.59082e-09	9.4086e-14	1.21345e-05	2.985e-06	1.09265e-05
5.78562e-07	3.78856e-06	1.47622e-05	2.66609e-06	55.56	3.70482e-06	9.96282e-08	3.21293e-09	1.94368e-09	1.00609e-13	1.28925e-05	3.26449e-06	1.14945e-05
6.18445e-07	4.08782e-06	1.55741e-05	2.89304e-06	55.56	3.96752e-06	1.05868e-07	3.74717e-09	2.33943e-09	1.07056e-13	1.3626e-05	3.54878e-06	1.20215e-05
6.58329e-07	4.39119e-06	1.63485e-05	3.12719e-06	55.56	4.23141e-06	1.12002e-07	4.32631e-09	2.77891e-09	1.13426e-13	1.43346e-05	3.83648e-06	1.25076e-05
7.03491e-07	4.73892e-06	1.71789e-05	3.40109e-06	55.56	4.53168e-06	1.1882e-07	5.03535e-09	3.33006e-09	1.20545e-13	1.51072e-05	4.16452e-06	1.30093e-05
7.48652e-07	5.09021e-06	1.79591e-05	3.68433e-06	55.56	4.83351e-06	1.25501e-07	5.79933e-09	3.93848e-09	1.27565e-13	1.58483e-05	4.49294e-06	1.34603e-05
7.93814e-07	5.44403e-06	1.86885e-05	3.97686e-06	55.56	5.13689e-06	1.32045e-07	6.61597e-09	4.60431e-09	1.34485e-13	1.65584e-05	4.81968e-06	1.38622e-05
8.38975e-07	5.79933e-06	1.93673e-05	4.27858e-06	55.56	5.44182e-06	1.38452e-07	7.48247e-09	5.32737e-09	1.41304e-13	1.72382e-05	5.14283e-06	1.4217e-05
8.84137e-07	6.15502e-06	1.99958e-05	4.58931e-06	55.56	5.74829e-06	1.44724e-07	8.39566e-09	6.10721e-09	1.48024e-13	1.78885e-05	5.46061e-06	1.45268e-05
9.29298e-07	6.51001e-06	2.05749e-05	4.90884e-06	55.56	6.05628e-06	1.50863e-07	9.35208e-09	6.94316e-09	1.54644e-13	1.85101e-05	5.77146e-06	1.47941e-05
1.00891e-06	7.13083e-06	2.14793e-05	5.49267e-06	55.56	6.60284e-06	1.61367e-07	1.11321e-08	8.55062e-09	1.66072e-13	1.95396e-05	6.29849e-06	1.51697e-05
1.08851e-06	7.7407e-06	2.22433e-05	6.10125e-06	55.56	7.15394e-06	1.71481e-07	1.30147e-08	1.03238e-08	1.77199e-13	2.04897e-05	6.79415e-06	1.54362e-05
1.16812e-06	8.33479e-06	2.28782e-05	6.73264e-06	55.56	7.70945e-06	1.81225e-07	1.498e-08	1.2256e-08	1.8803e-13	2.13669e-05	7.25483e-06	1.56084e-05
1.24773e-06	8.90901e-06	2.33965e-05	7.38475e-06	55.56	8.26924e-06	1.90618e-07	1.70098e-08	1.43398e-08	1.98573e-13	2.21775e-05	7.67878e-06	1.57007e-05
1.32734e-06	9.46009e-06	2.38114e-05	8.05543e-06	55.56	8.83315e-06	1.99681e-07	1.90879e-08	1.65675e-08	2.08839e-13	2.29278e-05	8.06575e-06	1.57266e-05
1.40694e-06	9.98556e-06	2.41361e-05	8.7426e-06	55.5599	9.40104e-06	2.08437e-07	2.12007e-08	1.89315e-08	2.18836e-13	2.36235e-05	8.41664e-06	1.56983e-05
1.48655e-06	1.04837e-05	2.43832e-05	9.44421e-06	55.5599	9.97275e-06	2.16905e-07	2.33369e-08	2.14243e-08	2.28577e-13	2.42702e-05	8.73316e-06	1.56267e-05
1.56616e-06	1.09535e-05	2.45643e-05	1.01584e-05	55.5599	1.05481e-05	2.25105e-07	2.54877e-08	2.40387e-08	2.38075e-13	2.48728e-05	9.01758e-06	1.55212e-05
1.64577e-06	1.13946e-05	2.46901e-05	1.08833e-05	55.5599	1.11271e-05	2.33058e-07	2.76464e-08	2.67678e-08	2.47341e-13	2.54356e-05	9.27246e-06	1.539e-05
1.746e-06	1.19092e-05	2.47846e-05	1.18089e-05	55.5599	1.18607e-05	2.42744e-07	3.03676e-08	3.03572e-08	2.58698e-13	2.60938e-05	9.55552e-06	1.51988e-05
1.84624e-06	1.23791e-05	2.48229e-05	1.27462e-05	55.5599	1.25995e-05	2.52099e-07	3.30863e-08	3.4106e-08	2.69735e-13	2.67022e-05	9.80127e-06	1.49886e-05
1.94647e-06	1.28062e-05	2.48185e-05	1.36927e-05	55.5599	1.33429e-05	2.61151e-07	3.57984e-08	3.8003e-08	2.80475e-13	2.72667e-05	1.00147e-05	1.4768e-05
2.04671e-06	1.31926e-05	2.47825e-05	1.46462e-05	55.5599	1.40907e-05	2.69928e-07	3.85019e-08	4.2038e-08	2.90947e-13	2.77923e-05	1.02003e-05	1.45437e-05
2.14694e-06	1.35406e-05	2.47238e-05	1.5605e-05	55.5599	1.48426e-05	2.78456e-07	4.11958e-08	4.62013e-08	3.01165e-13	2.82832e-05	1.03622e-05	1.43204e-05
2.24718e-06	1.38529e-05	2.46494e-05	1.65676e-05	55.5599	1.55982e-05	2.86757e-07	4.38805e-08	5.04844e-08	3.11177e-13	2.87432e-05	1.05039e-05	1.41015e-05
2.34741e-06	1.41321e-05	2.45647e-05	1.75327e-05	55.5599	1.63572e-05	2.94852e-07	4.65561e-08	5.48792e-08	3.20922e-13	2.91754e-05	1.06286e-05	1.38895e-05
2.36393e-06	1.41751e-05	2.455e-05	1.76919e-05	55.5599	1.64826e-05	2.96168e-07	4.69964e-08	5.56138e-08	3.22553e-13	2.92442e-05	1.06477e-05	1.38554e-05
2.38046e-06	1.42174e-05	2.45352e-05	1.78512e-05	55.5599	1.66081e-05	2.97479e-07	4.74366e-08	5.63513e-08	3.24144e-13	2.93123e-05	1.06664e-05	1.38214e-05
2.39698e-06	1.42588e-05	2.45203e-05	1.80105e-05	55.5599	1.67337e-05	2.98785e-07	4.78766e-08	5.70915e-08	3.2573e-13	2.93797e-05	1.06847e-05	1.37877e-05
2.4135e-06	1.42994e-05	2.45053e-05	1.81699e-05	55.5599	1.68593e-05	3.00086e-07	4.83164e-08	5.78345e-08	3.27311e-13	2.94465e-05	1.07027e-05	1.37543e-05
2.43003e-06	1.43392e-05	2.44901e-05	1.83292e-05	55.5599	1.69851e-05	3.01383e-07	4.87559e-08	5.85801e-08	3.28888e-13	2.95127e-05	1.07203e-05	1.37211e-05
2.46307e-06	1.44166e-05	2.44596e-05	1.8648e-05	55.5599	1.72367e-05	3.03961e-07	4.96345e-08	6.00795e-08	3.32027e-13	2.96431e-05	1.07545e-05	1.36554e-05
2.49612e-06	1.4491e-05	2.44288e-05	1.89668e-05	55.5599	1.74887e-05	3.06522e-07	5.05124e-08	6.15893e-08	3.35148e-13	2.97711e-05	1.07875e-05	1.35908e-05
2.52916e-06	1.45624e-05	2.43978e-05	1.92857e-05	55.5599	1.7741e-05	3.09065e-07	5.13898e-08	6.31094e-08	3.38252e-13	2.98967e-05	1.08192e-05	1.35272e-05
2.56221e-06	1.46311e-05	2.43667e-05	1.96045e-05	55.5599	1.79935e-05	3.1159e-07	5.22666e-08	6.46395e-08	3.41339e-13	3.002e-05	1.08497e-05	1.34647e-05
2.59525e-06	1.4697e-05	2.43355e-05	1.99234e-05	55.5599	1.82462e-05	3.141e-07	5.31428e-08	6.61795e-08	3.44409e-13	3.01411e-05	1.08792e-05	1.34032e-05
2.66352e-06	1.48248e-05	2.42714e-05	2.05819e-05	55.5599	1.87692e-05	3.19233e-07	5.49516e-08	6.93913e-08	3.50704e-13	3.03845e-05	1.09368e-05	1.32796e-05
2.7318e-06	1.4942e-05	2.42079e-05	2.124e-05	55.5599	1.92932e-05	3.24302e-07	5.67587e-08	7.26424e-08	3.56936e-13	3.06193e-05	1.09905e-05	1.31606e-05
2.80007e-06	1.50493e-05	2.41453e-05	2.18976e-05	55.5599	1.98179e-05	3.29312e-07	5.85645e-08	7.59312e-08	3.6311e-13	3.08459e-05	1.10407e-05	1.30461e-05
2.86834e-06	1.51472e-05	2.4084e-05	2.25545e-05	55.5599	2.03435e-05	3.34264e-07	6.03692e-08	7.92561e-08	3.6923e-13	3.10648e-05	1.10876e-05	1.2936e-05
2.96744e-06	1.5274e-05	2.39977e-05	2.35066e-05	55.5599	2.11074e-05	3.41361e-07	6.29876e-08	8.41436e-08	3.78024e-13	3.13696e-05	1.11509e-05	1.27839e-05
3.06655e-06	1.53842e-05	2.3915e-05	2.44567e-05	55.5599	2.18725e-05	3.48357e-07	6.56051e-08	8.90999e-08	3.86722e-13	3.16603e-05	1.1209e-05	1.26404e-05
3.16565e-06	1.54794e-05	2.38361e-05	2.54046e-05	55.5599	2.26385e-05	3.55261e-07	6.82225e-08	9.41211e-08	3.95333e-13	3.1938e-05	1.12628e-05	1.25051e-05
3.26475e-06	1.55609e-05	2.37611e-05	2.635e-05	55.5599	2.3405e-05	3.62082e-07	7.08403e-08	9.92038e-08	4.03867e-13	3.22036e-05	1.13128e-05	1.23775e-05
3.39517e-06	1.56499e-05	2.36684e-05	2.75901e-05	55.5599	2.44144e-05	3.70946e-07	7.42866e-08	1.05981e-07	4.14993e-13	3.25362e-05	1.13738e-05	1.22202e-05
3.52559e-06	1.57203e-05	2.35822e-05	2.88252e-05	55.5599	2.54239e-05	3.79696e-07	7.77346e-08	1.12853e-07	4.26013e-13	3.28513e-05	1.14303e-05	1.20742e-05
3.65601e-06	1.57747e-05	2.35021e-05	3.00553e-05	55.5599	2.64331e-05	3.88346e-07	8.11851e-08	1.19814e-07	4.36942e-13	3.31505e-05	1.14828e-05	1.19381e-05
3.78644e-06	1.58151e-05	2.34277e-05	3.128e-05	55.5599	2.74417e-05	3.96909e-07	8.46376e-08	1.26859e-07	4.47791e-13	3.34352e-05	1.15321e-05	1.18109e-05
3.91686e-06	1.58433e-05	2.33584e-05	3.24993e-05	55.5599	2.84492e-05	4.05397e-07	8.80929e-08	1.33984e-07	4.58572e-13	3.37069e-05	1.15786e-05	1.16917e-05
4.04728e-06	1.58611e-05	2.3294e-05	3.3713e-05	55.5599	2.94554e-05	4.13818e-07	9.15501e-08	1.41187e-07	4.69293e-13	3.39666e-05	1.16227e-05	1.15797e-05
4.1777e-06	1.58698e-05	2.32338e-05	3.4921e-05	55.5599	3.046e-05	4.22183e-07	9.5009e-08	1.48463e-07	4.79963e-13	3.42155e-05	1.16648e-05	1.1474e-05
4.30812e-06	1.58707e-05	2.31775e-05	3.61234e-05	55.5599	3.14627e-05	4.305e-07	9.84695e-08	1.5581e-07	4.90589e-13	3.44545e-05	1.17051e-05	1.1374e-05
4.52996e-06	1.58574e-05	2.30896e-05	3.81555e-05	55.5599	3.31634e-05	4.44553e-07	1.04359e-07	1.68466e-07	5.08582e-13	3.48407e-05	1.17701e-05	1.12152e-05
4.7518e-06	1.5829e-05	2.30101e-05	4.01712e-05	55.5599	3.48571e-05	4.58513e-07	1.10251e-07	1.81315e-07	5.26492e-13	3.52044e-05	1.18313e-05	1.10685e-05
4.97365e-06	1.57892e-05	2.29375e-05	4.21706e-05	55.5599	3.65434e-05	4.72404e-07	1.16143e-07	1.94354e-07	5.44342e-13	3.55486e-05	1.18894e-05	1.09319e-05
5.19549e-06	1.57407e-05	2.28707e-05	4.41538e-05	55.5599	3.82216e-05	4.86246e-07	1.22035e-07	2.07578e-07	5.6215e-13	3.5876e-05	1.19448e-05	1.08039e-05
5.41733e-06	1.56859e-05	2.28087e-05	4.61212e-05	55.5599	3.98914e-05	5.00054e-07	1.27924e-07	2.20988e-07	5.79929e-13	3.61886e-05	1.19978e-05	1.0683e-05
5.67449e-06	1.56165e-05	2.2742e-05	4.83823e-05	55.5599	4.18162e-05	5.16034e-07	1.34746e-07	2.36764e-07	6.00519e-13	3.65346e-05	1.20567e-05	1.05505e-05
5.93165e-06	1.5543e-05	2.26799e-05	5.0623e-05	55.5599	4.37292e-05	5.32002e-07	1.41562e-07	2.52791e-07	6.21104e-13	3.68654e-05	1.21132e-05	1.04251e-05
6.1888e-06	1.54669e-05	2.26216e-05	5.28439e-05	55.5599	4.56304e-05	5.4797e-07	1.4837e-07	2.6907e-07	6.41697e-13	3.71827e-05	1.21674e-05	1.03058e-05
6.44596e-06	1.53893e-05	2.25666e-05	5.50456e-05	55.5599	4.75198e-05	5.63949e-07	1.5517e-07	2.85606e-07	6.62308e-13	3.74879e-05	1.22198e-05	1.01917e-05
6.70311e-06	1.53113e-05	2.25145e-05	5.72285e-05	55.5598	4.93975e-05	5.79947e-07	1.6196e-07	3.02402e-07	6.82948e-13	3.77823e-05	1.22703e-05	1.00823e-05
6.96027e-06	1.52335e-05	2.24649e-05	5.93933e-05	55.5598	5.12636e-05	5.95972e-07	1.68741e-07	3.19461e-07	7.03621e-13	3.80667e-05	1.23191e-05	9.97705e-06
7.21743e-06	1.51562e-05	2.24176e-05	6.15406e-05	55.5598	5.31183e-05	6.12029e-07	1.7551e-07	3.36788e-07	7.24344e-13	3.83421e-05	1.23665e-05	9.87557e-06
7.47458e-06	1.508e-05	2.23722e-05	6.36709e-05	55.5598	5.49619e-05	6.28124e-07	1.82269e-07	3.54386e-07	7.45102e-13	3.86091e-05	1.24124e-05	9.77753e-06
7.51848e-06	1.50671e-05	2.23647e-05	6.40329e-05	55.5598	5.52755e-05	6.30876e-07	1.83421e-07	3.57418e-07	7.48659e-13	3.86539e-05	1.24201e-05	9.76112e-06
7.56238e-06	1.50543e-05	2.23572e-05	6.43945e-05	55.5598	5.55888e-05	6.33629e-07	1.84573e-07	3.60458e-07	7.52211e-13	3.86985e-05	1.24278e-05	9.7448e-06
7.60629e-06	1.50415e-05	2.23497e-05	6.47555e-05	55.5598	5.59018e-05	6.36383e-07	1.85725e-07	3.63505e-07	7.55765e-13	3.87428e-05	1.24354e-05	9.72857e-06
7.65019e-06	1.50287e-05	2.23423e-05	6.51161e-05	55.5598	5.62145e-05	6.39138e-07	1.86877e-07	3.66561e-07	7.5932e-13	3.8787e-05	1.2443e-05	9.71242e-06
7.73799e-06	1.50032e-05	2.23277e-05	6.58359e-05	55.5598	5.68389e-05	6.44653e-07	1.89179e-07	3.72697e-07	7.66437e-13	3.88745e-05	1.24581e-05	9.68039e-06
7.82579e-06	1.4978e-05	2.23132e-05	6.65539e-05	55.5598	5.74621e-05	6.50173e-07	1.9148e-07	3.78865e-07	7.7356e-13	3.89613e-05	1.2473e-05	9.6487e-06
7.91359e-06	1.49529e-05	2.22989e-05	6.727e-05	55.5598	5.8084e-05	6.55699e-07	1.93779e-07	3.85066e-07	7.80691e-13	3.90472e-05	1.24878e-05	9.61735e-06
8.16177e-06	1.48829e-05	2.22596e-05	6.92844e-05	55.5598	5.98353e-05	6.71348e-07	2.00271e-07	4.0277e-07	8.00886e-13	3.92857e-05	1.25289e-05	9.53043e-06
8.40995e-06	1.48144e-05	2.22216e-05	7.12847e-05	55.5598	6.15771e-05	6.87045e-07	2.06752e-07	4.20738e-07	8.21143e-13	3.95181e-05	1.25689e-05	9.44595e-06
8.65812e-06	1.47474e-05	2.21848e-05	7.32715e-05	55.5598	6.33094e-05	7.02791e-07	2.13221e-07	4.38972e-07	8.41465e-13	3.97445e-05	1.26078e-05	9.36377e-06
9.10305e-06	1.4631e-05	2.2122e-05	7.68001e-05	55.5598	6.63922e-05	7.3115e-07	2.24788e-07	4.72333e-07	8.78069e-13	4.01365e-05	1.26753e-05	9.22187e-06
9.54797e-06	1.45195e-05	2.20627e-05	8.02882e-05	55.5598	6.94463e-05	7.59684e-07	2.36316e-07	5.06564e-07	9.14905e-13	4.05117e-05	1.274e-05	9.08635e-06
9.99289e-06	1.44128e-05	2.20065e-05	8.3738e-05	55.5598	7.24732e-05	7.88404e-07	2.47806e-07	5.41678e-07	9.51985e-13	4.08717e-05	1.28021e-05	8.95663e-06
1.04378e-05	1.43106e-05	2.19532e-05	8.71514e-05	55.5598	7.54736e-05	8.17316e-07	2.59255e-07	5.77681e-07	9.89319e-13	4.12173e-05	1.28617e-05	8.83228e-06
1.08827e-05	1.42127e-05	2.19026e-05	9.05302e-05	55.5598	7.84487e-05	8.46425e-07	2.70665e-07	6.14579e-07	1.02692e-12	4.15496e-05	1.29191e-05	8.7129e-06
1.13277e-05	1.41188e-05	2.18545e-05	9.38759e-05	55.5598	8.13993e-05	8.75737e-07	2.82035e-07	6.52378e-07	1.06478e-12	4.18692e-05	1.29743e-05	8.59817e-06
1.17726e-05	1.40286e-05	2.18087e-05	9.71899e-05	55.5598	8.43262e-05	9.05254e-07	2.93364e-07	6.91082e-07	1.10292e-12	4.21771e-05	1.30276e-05	8.48776e-06
1.24872e-05	1.38911e-05	2.17396e-05	0.00010245	55.5598	8.89796e-05	9.53101e-07	3.11477e-07	7.55151e-07	1.16475e-12	4.26487e-05	1.31093e-05	8.31879e-06
1.32019e-05	1.37618e-05	2.16754e-05	0.000107638	55.5598	9.35768e-05	1.00149e-06	3.29486e-07	8.21571e-07	1.2273e-12	4.30942e-05	1.31867e-05	8.15925e-06
1.39165e-05	1.36399e-05	2.16158e-05	0.000112758	55.5597	9.81204e-05	1.05043e-06	3.47391e-07	8.90349e-07	1.29058e-12	4.35159e-05	1.32602e-05	8.00824e-06
1.46311e-05	1.35245e-05	2.15603e-05	0.000117814	55.5597	0.000102613	1.09991e-06	3.65193e-07	9.61485e-07	1.35458e-12	4.39158e-05	1.333e-05	7.86503e-06
1.53458e-05	1.34151e-05	2.15085e-05	0.00012281	55.5597	0.000107056	1.14994e-06	3.82893e-07	1.03498e-06	1.4193e-12	4.42956e-05	1.33966e-05	7.72893e-06
1.64084e-05	1.32623e-05	2.14376e-05	0.000130134	55.5597	0.000113576	1.22532e-06	4.09024e-07	1.14862e-06	1.51684e-12	4.48266e-05	1.34901e-05	7.53844e-06
1.74711e-05	1.31197e-05	2.13734e-05	0.000137342	55.5597	0.000119999	1.30187e-06	4.34933e-07	1.26745e-06	1.61592e-12	4.53212e-05	1.35777e-05	7.36072e-06
1.85337e-05	1.29861e-05	2.1315e-05	0.000144442	55.5597	0.000126328	1.37956e-06	4.60625e-07	1.39145e-06	1.7165e-12	4.57832e-05	1.366e-05	7.19435e-06
1.95963e-05	1.28603e-05	2.12619e-05	0.000151442	55.5597	0.000132569	1.45836e-06	4.86103e-07	1.52059e-06	1.81854e-12	4.62158e-05	1.37376e-05	7.03816e-06
2.0659e-05	1.27414e-05	2.12135e-05	0.000158349	55.5597	0.000138726	1.53825e-06	5.11372e-07	1.65483e-06	1.922e-12	4.66217e-05	1.3811e-05	6.89112e-06
2.19929e-05	1.26007e-05	2.11586e-05	0.000166895	55.5596	0.000146342	1.64001e-06	5.42801e-07	1.83051e-06	2.05381e-12	4.70973e-05	1.38977e-05	6.71815e-06
2.33269e-05	1.24682e-05	2.11097e-05	0.000175312	55.5596	0.000153838	1.74337e-06	5.73915e-07	2.01409e-06	2.18768e-12	4.75389e-05	1.3979e-05	6.55674e-06
2.46608e-05	1.2343e-05	2.1066e-05	0.00018361	55.5596	0.000161221	1.84825e-06	6.04722e-07	2.20548e-06	2.32354e-12	4.795e-05	1.40556e-05	6.40563e-06
2.59947e-05	1.22241e-05	2.10269e-05	0.000191795	55.5596	0.000168496	1.95461e-06	6.3523e-07	2.40459e-06	2.46129e-12	4.83335e-05	1.41279e-05	6.26382e-06
2.73287e-05	1.21107e-05	2.09921e-05	0.000199875	55.5596	0.000175667	2.06237e-06	6.65443e-07	2.61134e-06	2.60086e-12	4.8692e-05	1.41964e-05	6.1303e-06
2.86626e-05	1.20022e-05	2.09611e-05	0.000207855	55.5596	0.00018274	2.17149e-06	6.95375e-07	2.82562e-06	2.74215e-12	4.90279e-05	1.42614e-05	6.00431e-06
2.99966e-05	1.1898e-05	2.09335e-05	0.00021574	55.5595	0.000189718	2.2819e-06	7.25028e-07	3.04734e-06	2.8851e-12	4.93431e-05	1.43233e-05	5.88518e-06
3.13305e-05	1.17977e-05	2.0909e-05	0.000223537	55.5595	0.000196605	2.39356e-06	7.54411e-07	3.27641e-06	3.02963e-12	4.96392e-05	1.43823e-05	5.7723e-06
3.28102e-05	1.16905e-05	2.08852e-05	0.000232086	55.5595	0.000204141	2.51881e-06	7.86693e-07	3.539e-06	3.19173e-12	4.99474e-05	1.44447e-05	5.65377e-06
3.42898e-05	1.1587e-05	2.08645e-05	0.000240535	55.5595	0.000211574	2.64546e-06	8.18661e-07	3.8104e-06	3.35557e-12	5.02359e-05	1.45042e-05	5.54164e-06
3.57695e-05	1.1487e-05	2.08468e-05	0.00024889	55.5595	0.000218907	2.77345e-06	8.50318e-07	4.09048e-06	3.52112e-12	5.05064e-05	1.45611e-05	5.43538e-06
3.72492e-05	1.139e-05	2.08317e-05	0.000257155	55.5595	0.000226143	2.90272e-06	8.81679e-07	4.37914e-06	3.68824e-12	5.07603e-05	1.46156e-05	5.33443e-06
3.84239e-05	1.13149e-05	2.08215e-05	0.000263655	55.5595	0.000231821	3.00623e-06	9.06365e-07	4.61434e-06	3.82205e-12	5.0951e-05	1.46573e-05	5.25784e-06
3.95987e-05	1.12414e-05	2.08127e-05	0.000270103	55.5594	0.000237443	3.11048e-06	9.30867e-07	4.85483e-06	3.95679e-12	5.11326e-05	1.46977e-05	5.18414e-06
4.07735e-05	1.11694e-05	2.08052e-05	0.000276499	55.5594	0.000243008	3.21545e-06	9.55196e-07	5.10054e-06	4.09239e-12	5.13057e-05	1.47368e-05	5.1132e-06
4.19483e-05	1.10987e-05	2.0799e-05	0.000282847	55.5594	0.000248519	3.32112e-06	9.79346e-07	5.35142e-06	4.22888e-12	5.14707e-05	1.47748e-05	5.0448e-06
4.3123e-05	1.10293e-05	2.0794e-05	0.000289147	55.5594	0.000253977	3.42745e-06	1.00333e-06	5.60742e-06	4.36617e-12	5.16281e-05	1.48118e-05	4.97886e-06
4.42978e-05	1.0961e-05	2.079e-05	0.0002954	55.5594	0.000259383	3.53444e-06	1.02714e-06	5.8685e-06	4.50431e-12	5.17784e-05	1.48477e-05	4.91515e-06
4.52556e-05	1.09062e-05	2.07876e-05	0.000300465	55.5594	0.000263753	3.62213e-06	1.04643e-06	6.08509e-06	4.61748e-12	5.18959e-05	1.48763e-05	4.86484e-06
4.62135e-05	1.0852e-05	2.07859e-05	0.000305501	55.5594	0.00026809	3.71023e-06	1.06561e-06	6.305e-06	4.73114e-12	5.2009e-05	1.49043e-05	4.8159e-06
4.71713e-05	1.07985e-05	2.07847e-05	0.000310509	55.5594	0.000272394	3.79871e-06	1.08469e-06	6.52821e-06	4.84531e-12	5.2118e-05	1.49318e-05	4.76826e-06
4.81291e-05	1.07456e-05	2.07842e-05	0.000315488	55.5594	0.000276666	3.88759e-06	1.10365e-06	6.75468e-06	4.95996e-12	5.2223e-05	1.49587e-05	4.72188e-06
4.93936e-05	1.06767e-05	2.07844e-05	0.000322019	55.5593	0.000282257	4.00548e-06	1.12854e-06	7.05864e-06	5.11198e-12	5.23559e-05	1.49934e-05	4.66247e-06
5.06581e-05	1.06087e-05	2.07856e-05	0.000328504	55.5593	0.000287794	4.124e-06	1.15324e-06	7.36822e-06	5.26481e-12	5.24824e-05	1.50273e-05	4.60504e-06
5.19226e-05	1.05417e-05	2.07876e-05	0.000334944	55.5593	0.000293279	4.24313e-06	1.17777e-06	7.68336e-06	5.41834e-12	5.2603e-05	1.50604e-05	4.54949e-06
5.31871e-05	1.04754e-05	2.07905e-05	0.000341339	55.5593	0.000298711	4.36284e-06	1.20212e-06	8.00403e-06	5.57263e-12	5.27179e-05	1.50927e-05	4.49571e-06
5.44516e-05	1.04099e-05	2.07942e-05	0.000347691	55.5593	0.000304093	4.48311e-06	1.2263e-06	8.33017e-06	5.7276e-12	5.28274e-05	1.51243e-05	4.44361e-06
5.57161e-05	1.03452e-05	2.07986e-05	0.000354001	55.5593	0.000309425	4.60393e-06	1.25032e-06	8.66175e-06	5.88324e-12	5.29317e-05	1.51552e-05	4.39312e-06
5.69806e-05	1.02812e-05	2.08038e-05	0.00036027	55.5593	0.000314707	4.72528e-06	1.27416e-06	8.99872e-06	6.03953e-12	5.30312e-05	1.51855e-05	4.34415e-06
5.94056e-05	1.01603e-05	2.08156e-05	0.00037218	55.5593	0.000324704	4.95939e-06	1.31945e-06	9.65992e-06	6.341e-12	5.3209e-05	1.52419e-05	4.25425e-06
6.18306e-05	1.00417e-05	2.08296e-05	0.000383948	55.5592	0.000334529	5.19526e-06	1.36414e-06	1.03406e-05	6.64464e-12	5.33712e-05	1.52963e-05	4.16921e-06
6.42556e-05	9.92504e-06	2.08457e-05	0.000395579	55.5592	0.000344188	5.43277e-06	1.40827e-06	1.10405e-05	6.95032e-12	5.35188e-05	1.53488e-05	4.08863e-06
6.66806e-05	9.8103e-06	2.08637e-05	0.000407079	55.5592	0.000353685	5.67181e-06	1.45185e-06	1.17594e-05	7.25793e-12	5.36532e-05	1.53997e-05	4.01215e-06
7.00789e-05	9.65241e-06	2.08917e-05	0.000422982	55.5592	0.000366731	6.00922e-06	1.51201e-06	1.27984e-05	7.69206e-12	5.3821e-05	1.54685e-05	3.91123e-06
7.34772e-05	9.49764e-06	2.09227e-05	0.000438649	55.5591	0.00037948	6.34921e-06	1.57115e-06	1.3874e-05	8.12948e-12	5.39671e-05	1.55346e-05	3.81695e-06
7.62617e-05	9.373e-06	2.09501e-05	0.000451317	55.5591	0.000389712	6.62959e-06	1.61887e-06	1.47822e-05	8.49021e-12	5.4072e-05	1.5587e-05	3.74416e-06
7.90463e-05	9.25017e-06	2.0979e-05	0.000463839	55.5591	0.000399757	6.91146e-06	1.66593e-06	1.57144e-05	8.85291e-12	5.41649e-05	1.56381e-05	3.67503e-06
8.18308e-05	9.12908e-06	2.10094e-05	0.000476219	55.5591	0.000409619	7.19472e-06	1.71236e-06	1.66705e-05	9.21742e-12	5.42465e-05	1.56878e-05	3.6093e-06
8.46153e-05	9.00964e-06	2.10412e-05	0.000488463	55.559	0.000419304	7.47927e-06	1.75817e-06	1.76503e-05	9.58369e-12	5.43177e-05	1.57363e-05	3.5467e-06
8.73999e-05	8.8918e-06	2.10741e-05	0.000500574	55.559	0.000428816	7.76502e-06	1.80337e-06	1.86535e-05	9.95164e-12	5.43793e-05	1.57837e-05	3.48698e-06
9.18257e-05	8.70767e-06	2.11287e-05	0.000519563	55.559	0.000443587	8.22149e-06	1.87401e-06	2.02963e-05	1.05396e-11	5.44587e-05	1.58571e-05	3.39753e-06
9.62516e-05	8.52727e-06	2.11856e-05	0.000538244	55.5589	0.000457946	8.68047e-06	1.94319e-06	2.19976e-05	1.11312e-11	5.45178e-05	1.59283e-05	3.31413e-06
0.000100677	8.35048e-06	2.12447e-05	0.000556631	55.5589	0.000471907	9.14169e-06	2.01097e-06	2.37571e-05	1.17262e-11	5.45584e-05	1.59975e-05	3.23617e-06
0.000105103	8.17723e-06	2.13056e-05	0.000574737	55.5589	0.000485482	9.6049e-06	2.07738e-06	2.55743e-05	1.23242e-11	5.45824e-05	1.60651e-05	3.1631e-06
0.000109529	8.00743e-06	2.1368e-05	0.000592574	55.5589	0.000498684	1.00698e-05	2.14247e-06	2.7449e-05	1.29251e-11	5.45912e-05	1.61311e-05	3.09444e-06
0.000114907	7.80568e-06	2.14456e-05	0.000613904	55.5588	0.000514241	1.06368e-05	2.21982e-06	2.98037e-05	1.36588e-11	5.45834e-05	1.62094e-05	3.01636e-06
0.000120285	7.60889e-06	2.1525e-05	0.000634872	55.5588	0.000529281	1.12057e-05	2.29534e-06	3.22419e-05	1.4396e-11	5.45573e-05	1.62861e-05	2.94355e-06
0.000125663	7.41702e-06	2.16057e-05	0.000655495	55.5587	0.000543825	1.17761e-05	2.36907e-06	3.47632e-05	1.51361e-11	5.45146e-05	1.63611e-05	2.87551e-06
0.000129771	7.27372e-06	2.16682e-05	0.000671029	55.5587	0.00055461	1.22127e-05	2.42422e-06	3.67447e-05	1.57036e-11	5.44719e-05	1.64175e-05	2.8264e-06
0.000130451	7.25031e-06	2.16786e-05	0.000673579	55.5587	0.000556367	1.2285e-05	2.43325e-06	3.70769e-05	1.57976e-11	5.4464e-05	1.64268e-05	2.81849e-06
0.00013113	7.22697e-06	2.1689e-05	0.000676124	55.5587	0.000558116	1.23572e-05	2.44224e-06	3.74103e-05	1.58916e-11	5.4456e-05	1.6436e-05	2.81066e-06
0.000131809	7.20371e-06	2.16994e-05	0.000678663	55.5587	0.000559857	1.24295e-05	2.45121e-06	3.77451e-05	1.59856e-11	5.44477e-05	1.64453e-05	2.80289e-06
0.000132488	7.18053e-06	2.17098e-05	0.000681198	55.5587	0.000561591	1.25018e-05	2.46015e-06	3.80812e-05	1.60797e-11	5.44392e-05	1.64545e-05	2.79518e-06
0.000133846	7.13439e-06	2.17307e-05	0.000686254	55.5587	0.000565038	1.26464e-05	2.47796e-06	3.87572e-05	1.6268e-11	5.44216e-05	1.64728e-05	2.77994e-06
0.000135205	7.08856e-06	2.17517e-05	0.000691289	55.5587	0.000568455	1.27911e-05	2.49565e-06	3.94385e-05	1.64564e-11	5.44031e-05	1.64911e-05	2.76493e-06
0.000136563	7.04303e-06	2.17727e-05	0.000696306	55.5587	0.000571844	1.29358e-05	2.51325e-06	4.01248e-05	1.66449e-11	5.43839e-05	1.65093e-05	2.75015e-06
0.000137922	6.99782e-06	2.17937e-05	0.000701303	55.5587	0.000575203	1.30805e-05	2.53073e-06	4.08164e-05	1.68336e-11	5.43638e-05	1.65274e-05	2.73559e-06
0.00014259	6.84475e-06	2.18664e-05	0.000718335	55.5586	0.000586535	1.35783e-05	2.59005e-06	4.3232e-05	1.7483e-11	5.42892e-05	1.65892e-05	2.68717e-06
0.000147258	6.69528e-06	2.19395e-05	0.000735152	55.5586	0.000597539	1.40763e-05	2.64817e-06	4.57076e-05	1.81338e-11	5.42063e-05	1.66502e-05	2.6411e-06
0.000151926	6.54938e-06	2.2013e-05	0.000751764	55.5586	0.000608227	1.45744e-05	2.70513e-06	4.82427e-05	1.87857e-11	5.41157e-05	1.67106e-05	2.59721e-06
0.000156594	6.40701e-06	2.20867e-05	0.000768177	55.5586	0.000618606	1.50726e-05	2.76095e-06	5.08364e-05	1.94387e-11	5.40179e-05	1.67704e-05	2.55533e-06
0.000162807	6.223e-06	2.21851e-05	0.000789723	55.5585	0.000631954	1.57352e-05	2.83351e-06	5.43778e-05	2.03088e-11	5.38776e-05	1.6849e-05	2.50248e-06
0.000169019	6.04512e-06	2.22836e-05	0.000810946	55.5585	0.000644791	1.63973e-05	2.90415e-06	5.80199e-05	2.11798e-11	5.37268e-05	1.69268e-05	2.45262e-06
0.000175231	5.87329e-06	2.23822e-05	0.000831861	55.5585	0.000657135	1.70586e-05	2.97295e-06	6.17608e-05	2.20515e-11	5.35664e-05	1.70037e-05	2.40551e-06
0.000181443	5.70739e-06	2.24807e-05	0.000852484	55.5584	0.000669005	1.77188e-05	3.03995e-06	6.55982e-05	2.29234e-11	5.33975e-05	1.70798e-05	2.36088e-06
0.000189046	5.51227e-06	2.26009e-05	0.000877343	55.5584	0.000682912	1.85249e-05	3.11959e-06	7.04225e-05	2.39902e-11	5.31801e-05	1.7172e-05	2.30937e-06
0.000196649	5.32566e-06	2.27208e-05	0.000901806	55.5583	0.000696166	1.93288e-05	3.19673e-06	7.53833e-05	2.50562e-11	5.29526e-05	1.72631e-05	2.26092e-06
0.000204252	5.14729e-06	2.28401e-05	0.000925893	55.5583	0.000708799	2.01298e-05	3.27145e-06	8.04758e-05	2.61204e-11	5.2716e-05	1.73533e-05	2.21529e-06
0.00020536	5.12197e-06	2.28574e-05	0.000929374	55.5583	0.00071059	2.02463e-05	3.28214e-06	8.12288e-05	2.62755e-11	5.26808e-05	1.73664e-05	2.20885e-06
0.000206468	5.09681e-06	2.28747e-05	0.000932848	55.5583	0.000712369	2.03628e-05	3.29279e-06	8.19845e-05	2.64304e-11	5.26455e-05	1.73795e-05	2.20246e-06
0.000207576	5.07182e-06	2.28921e-05	0.000936314	55.5583	0.000714135	2.04792e-05	3.30339e-06	8.27428e-05	2.65853e-11	5.261e-05	1.73925e-05	2.19613e-06
0.000208685	5.047e-06	2.29093e-05	0.000939773	55.5583	0.000715889	2.05955e-05	3.31394e-06	8.35038e-05	2.67402e-11	5.25743e-05	1.74055e-05	2.18985e-06
0.000210901	4.99786e-06	2.29439e-05	0.000946668	55.5583	0.00071936	2.0828e-05	3.33489e-06	8.50336e-05	2.70497e-11	5.25025e-05	1.74315e-05	2.17745e-06
0.000213118	4.94938e-06	2.29783e-05	0.000953535	55.5583	0.000722784	2.10602e-05	3.35566e-06	8.65738e-05	2.7359e-11	5.24302e-05	1.74574e-05	2.16524e-06
0.000215334	4.90154e-06	2.30127e-05	0.000960373	55.5583	0.000726159	2.1292e-05	3.37623e-06	8.81242e-05	2.7668e-11	5.23572e-05	1.74832e-05	2.15323e-06
0.000217551	4.85436e-06	2.30471e-05	0.000967183	55.5582	0.000729488	2.15236e-05	3.39662e-06	8.96847e-05	2.79768e-11	5.22838e-05	1.7509e-05	2.1414e-06
0.000226962	4.66103e-06	2.3192e-05	0.000995796	55.5582	0.000743114	2.25036e-05	3.48118e-06	9.64197e-05	2.92848e-11	5.19662e-05	1.76176e-05	2.09316e-06
0.000236373	4.47867e-06	2.33356e-05	0.00102394	55.5582	0.000755958	2.34777e-05	3.56258e-06	0.000103324	3.05872e-11	5.16408e-05	1.7725e-05	2.04789e-06
0.000245784	4.30671e-06	2.34776e-05	0.00105165	55.5581	0.000768069	2.44458e-05	3.641e-06	0.000110387	3.18829e-11	5.1309e-05	1.78313e-05	2.00529e-06
0.000255195	4.14459e-06	2.36181e-05	0.00107895	55.5581	0.000779491	2.54075e-05	3.71658e-06	0.000117598	3.31714e-11	5.09721e-05	1.79364e-05	1.96509e-06
0.000267926	3.93999e-06	2.38055e-05	0.00111526	55.558	0.000793928	2.66979e-05	3.81457e-06	0.00012757	3.49015e-11	5.05101e-05	1.80768e-05	1.91417e-06
0.000280658	3.75107e-06	2.39899e-05	0.00115091	55.558	0.00080729	2.79759e-05	3.908e-06	0.000137768	3.66156e-11	5.00434e-05	1.82152e-05	1.86673e-06
0.000290966	3.60874e-06	2.4137e-05	0.00117933	55.5579	0.000817387	2.90011e-05	3.98054e-06	0.000146174	3.79905e-11	4.96633e-05	1.83257e-05	1.83067e-06
0.000292374	3.59e-06	2.41569e-05	0.00118318	55.5579	0.000818718	2.91404e-05	3.99024e-06	0.000147331	3.81774e-11	4.96114e-05	1.83407e-05	1.82589e-06
0.000293781	3.57143e-06	2.41768e-05	0.00118702	55.5579	0.000820038	2.92796e-05	3.99988e-06	0.000148491	3.8364e-11	4.95594e-05	1.83557e-05	1.82115e-06
0.000295189	3.55301e-06	2.41966e-05	0.00119086	55.5579	0.000821348	2.94187e-05	4.00949e-06	0.000149653	3.85504e-11	4.95074e-05	1.83707e-05	1.81644e-06
0.000296596	3.53476e-06	2.42164e-05	0.00119469	55.5579	0.000822647	2.95575e-05	4.01904e-06	0.000150816	3.87366e-11	4.94554e-05	1.83856e-05	1.81176e-06
0.000299412	3.49873e-06	2.42559e-05	0.00120233	55.5579	0.000825213	2.98347e-05	4.03801e-06	0.00015315	3.91082e-11	4.93513e-05	1.84154e-05	1.80251e-06
0.000302227	3.46332e-06	2.42953e-05	0.00120994	55.5579	0.000827737	3.01113e-05	4.05679e-06	0.000155492	3.94789e-11	4.92473e-05	1.84451e-05	1.79339e-06
0.000305042	3.42852e-06	2.43345e-05	0.00121753	55.5579	0.000830221	3.03873e-05	4.0754e-06	0.000157842	3.98486e-11	4.91433e-05	1.84747e-05	1.78439e-06
0.000309861	3.37031e-06	2.44012e-05	0.00123045	55.5579	0.000834382	3.08582e-05	4.10683e-06	0.000161883	4.04794e-11	4.89653e-05	1.85251e-05	1.76927e-06
0.00031468	3.3138e-06	2.44676e-05	0.00124331	55.5579	0.00083843	3.13272e-05	4.13777e-06	0.000165945	4.11074e-11	4.87874e-05	1.85753e-05	1.7545e-06
0.0003195	3.25892e-06	2.45334e-05	0.00125609	55.5578	0.00084237	3.17943e-05	4.1682e-06	0.000170027	4.17325e-11	4.86098e-05	1.86251e-05	1.74006e-06
0.000327112	3.17543e-06	2.46366e-05	0.00127613	55.5578	0.000848379	3.25283e-05	4.21531e-06	0.000176513	4.27142e-11	4.83298e-05	1.87034e-05	1.7179e-06
0.000334724	3.09566e-06	2.47387e-05	0.00129601	55.5578	0.000854141	3.32577e-05	4.26127e-06	0.000183044	4.36887e-11	4.80507e-05	1.87809e-05	1.69649e-06
0.000342336	3.01942e-06	2.48398e-05	0.00131572	55.5578	0.000859671	3.39823e-05	4.30615e-06	0.000189614	4.46558e-11	4.77727e-05	1.88578e-05	1.67579e-06
0.000349948	2.94652e-06	2.49398e-05	0.00133527	55.5577	0.000864982	3.47023e-05	4.35e-06	0.000196219	4.56155e-11	4.74961e-05	1.8934e-05	1.65576e-06
0.000362719	2.83124e-06	2.51052e-05	0.00136775	55.5577	0.000873438	3.58999e-05	4.42138e-06	0.000207373	4.7209e-11	4.70354e-05	1.90603e-05	1.62355e-06
0.000375491	2.72408e-06	2.52679e-05	0.00139982	55.5577	0.00088137	3.70846e-05	4.49021e-06	0.000218601	4.87813e-11	4.65797e-05	1.91846e-05	1.59297e-06
0.000388263	2.62436e-06	2.54278e-05	0.00143152	55.5576	0.000888829	3.82564e-05	4.55669e-06	0.000229888	5.03323e-11	4.61295e-05	1.93071e-05	1.56387e-06
0.000401035	2.53141e-06	2.5585e-05	0.00146286	55.5576	0.000895861	3.94156e-05	4.621e-06	0.000241222	5.18622e-11	4.56852e-05	1.94278e-05	1.53614e-06
0.000413807	2.44465e-06	2.57396e-05	0.00149386	55.5575	0.000902508	4.05624e-05	4.68332e-06	0.000252591	5.3371e-11	4.52473e-05	1.95465e-05	1.50967e-06
0.000426579	2.36355e-06	2.58917e-05	0.00152455	55.5575	0.000908808	4.1697e-05	4.74379e-06	0.000263983	5.4859e-11	4.48159e-05	1.96635e-05	1.48435e-06
0.000436977	2.30136e-06	2.60137e-05	0.00154931	55.5575	0.000913705	4.26119e-05	4.79176e-06	0.000273269	5.60551e-11	4.44698e-05	1.97573e-05	1.46454e-06
0.000447375	2.24238e-06	2.61341e-05	0.00157387	55.5574	0.000918411	4.3519e-05	4.83868e-06	0.00028256	5.72377e-11	4.41282e-05	1.985e-05	1.4454e-06
0.000457773	2.18639e-06	2.6253e-05	0.00159825	55.5574	0.000922943	4.44184e-05	4.88462e-06	0.000291852	5.84069e-11	4.37913e-05	1.99415e-05	1.4269e-06
0.000468171	2.13317e-06	2.63705e-05	0.00162245	55.5574	0.000927314	4.53102e-05	4.92963e-06	0.00030114	5.9563e-11	4.3459e-05	2.00318e-05	1.40899e-06
0.000480474	2.07354e-06	2.65075e-05	0.00165086	55.5573	0.000932296	4.63559e-05	4.98177e-06	0.000312121	6.0914e-11	4.30721e-05	2.01372e-05	1.38853e-06
0.000492776	2.01726e-06	2.66426e-05	0.00167904	55.5573	0.000937092	4.73914e-05	5.03278e-06	0.000323087	6.22472e-11	4.26917e-05	2.0241e-05	1.3688e-06
0.000505079	1.96409e-06	2.67758e-05	0.001707	55.5573	0.000941718	4.84169e-05	5.08276e-06	0.000334035	6.3563e-11	4.23179e-05	2.03432e-05	1.34978e-06
0.000517382	1.91375e-06	2.69072e-05	0.00173474	55.5572	0.000946192	4.94329e-05	5.13177e-06	0.000344959	6.48618e-11	4.19506e-05	2.0444e-05	1.33141e-06
0.000519114	1.9069e-06	2.69256e-05	0.00173863	55.5572	0.000946811	4.95751e-05	5.1386e-06	0.000346495	6.50432e-11	4.18994e-05	2.0458e-05	1.32888e-06
0.000520846	1.90009e-06	2.69439e-05	0.00174252	55.5572	0.000947427	4.97172e-05	5.14541e-06	0.000348031	6.52244e-11	4.18483e-05	2.0472e-05	1.32635e-06
0.000522578	1.89332e-06	2.69622e-05	0.0017464	55.5572	0.00094804	4.98591e-05	5.1522e-06	0.000349566	6.54052e-11	4.17974e-05	2.0486e-05	1.32384e-06
0.00052431	1.88661e-06	2.69804e-05	0.00175028	55.5572	0.00094865	5.00008e-05	5.15898e-06	0.0003511	6.55857e-11	4.17466e-05	2.05e-05	1.32134e-06
0.000527508	1.87435e-06	2.7014e-05	0.00175743	55.5572	0.000949771	5.02619e-05	5.17144e-06	0.000353932	6.59182e-11	4.16532e-05	2.05257e-05	1.31676e-06
0.000530707	1.86226e-06	2.70475e-05	0.00176457	55.5572	0.000950883	5.05225e-05	5.18385e-06	0.000356761	6.62495e-11	4.15601e-05	2.05514e-05	1.31222e-06
0.000533905	1.85033e-06	2.70809e-05	0.00177169	55.5572	0.000951987	5.07824e-05	5.1962e-06	0.000359589	6.65797e-11	4.14675e-05	2.05769e-05	1.30771e-06
0.000540545	1.82608e-06	2.71498e-05	0.00178644	55.5572	0.000954254	5.132e-05	5.22168e-06	0.000365453	6.72618e-11	4.12767e-05	2.06295e-05	1.29848e-06
0.000547185	1.8025e-06	2.72182e-05	0.00180113	55.5572	0.000956487	5.1855e-05	5.24692e-06	0.000371308	6.79393e-11	4.10877e-05	2.06818e-05	1.28941e-06
0.000553825	1.77957e-06	2.72861e-05	0.00181577	55.5572	0.000958689	5.23873e-05	5.27195e-06	0.000377153	6.86122e-11	4.09005e-05	2.07336e-05	1.2805e-06
0.00056657	1.73726e-06	2.74152e-05	0.00184372	55.5571	0.000962833	5.34021e-05	5.31941e-06	0.000388345	6.98911e-11	4.05463e-05	2.08319e-05	1.26382e-06
0.000579316	1.69708e-06	2.75427e-05	0.00187148	55.5571	0.000966877	5.44076e-05	5.36614e-06	0.000399498	7.11539e-11	4.01987e-05	2.09288e-05	1.24767e-06
0.000592061	1.65887e-06	2.76685e-05	0.00189905	55.5571	0.000970833	5.54041e-05	5.41221e-06	0.00041061	7.24009e-11	3.98575e-05	2.10242e-05	1.23202e-06
0.000604806	1.62248e-06	2.77927e-05	0.00192646	55.557	0.000974709	5.63919e-05	5.45765e-06	0.000421679	7.36325e-11	3.95227e-05	2.11182e-05	1.21685e-06
0.000623048	1.57336e-06	2.79679e-05	0.00196538	55.557	0.000980134	5.77908e-05	5.5217e-06	0.000437446	7.53692e-11	3.90543e-05	2.12502e-05	1.19593e-06
0.000641289	1.52742e-06	2.81402e-05	0.00200397	55.5569	0.000985431	5.91728e-05	5.58468e-06	0.000453122	7.70766e-11	3.85982e-05	2.13796e-05	1.17587e-06
0.00065953	1.48435e-06	2.83096e-05	0.00204224	55.5569	0.00099062	6.05387e-05	5.64669e-06	0.000468703	7.87557e-11	3.81541e-05	2.15062e-05	1.15661e-06
0.000677771	1.44391e-06	2.84763e-05	0.00208021	55.5568	0.000995716	6.18889e-05	5.70782e-06	0.000484189	8.04078e-11	3.77214e-05	2.16303e-05	1.13811e-06
0.000702764	1.39234e-06	2.87006e-05	0.00213176	55.5568	0.00100257	6.37148e-05	5.7903e-06	0.000505252	8.26295e-11	3.71467e-05	2.17963e-05	1.11391e-06
0.000727757	1.34476e-06	2.89203e-05	0.00218279	55.5567	0.0010093	6.55139e-05	5.87147e-06	0.000526133	8.48052e-11	3.65918e-05	2.19578e-05	1.09091e-06
0.000746828	1.31085e-06	2.9085e-05	0.0022214	55.5567	0.00101437	6.68696e-05	5.93261e-06	0.000541946	8.6436e-11	3.61812e-05	2.20782e-05	1.07413e-06
0.000765898	1.27882e-06	2.92474e-05	0.00225974	55.5566	0.00101939	6.82111e-05	5.99313e-06	0.000557655	8.80426e-11	3.57812e-05	2.21962e-05	1.05795e-06
0.000784968	1.24853e-06	2.94074e-05	0.00229781	55.5566	0.00102437	6.95391e-05	6.05309e-06	0.000573262	8.96262e-11	3.53914e-05	2.23119e-05	1.04235e-06
0.000804039	1.21984e-06	2.95654e-05	0.00233563	55.5566	0.00102932	7.0854e-05	6.11254e-06	0.000588767	9.11876e-11	3.50114e-05	2.24254e-05	1.0273e-06
0.000823109	1.1926e-06	2.97212e-05	0.0023732	55.5565	0.00103423	7.21563e-05	6.17152e-06	0.000604173	9.27279e-11	3.46408e-05	2.25368e-05	1.01276e-06
0.000841651	1.16743e-06	2.98707e-05	0.00240951	55.5565	0.00103899	7.3411e-05	6.22844e-06	0.000619057	9.4206e-11	3.42892e-05	2.26431e-05	9.99083e-07
0.000860193	1.14345e-06	3.00185e-05	0.0024456	55.5564	0.00104373	7.46548e-05	6.28499e-06	0.000633851	9.56658e-11	3.39459e-05	2.27476e-05	9.85844e-07
0.000878734	1.12058e-06	3.01645e-05	0.00248149	55.5564	0.00104845	7.5888e-05	6.34119e-06	0.000648554	9.71079e-11	3.36105e-05	2.28502e-05	9.73016e-07
0.000897276	1.09873e-06	3.03089e-05	0.00251717	55.5563	0.00105315	7.7111e-05	6.39708e-06	0.00066317	9.85332e-11	3.32828e-05	2.29511e-05	9.60582e-07
0.000915818	1.07785e-06	3.04516e-05	0.00255266	55.5563	0.00105785	7.83243e-05	6.45266e-06	0.0006777	9.99422e-11	3.29625e-05	2.30503e-05	9.48519e-07
0.00093436	1.05786e-06	3.05928e-05	0.00258796	55.5563	0.00106254	7.95281e-05	6.50798e-06	0.000692145	1.01336e-10	3.26493e-05	2.31479e-05	9.36811e-07
0.000952901	1.03871e-06	3.07325e-05	0.00262307	55.5562	0.00106722	8.07229e-05	6.56304e-06	0.000706508	1.02714e-10	3.2343e-05	2.32439e-05	9.25442e-07
0.000975967	1.01599e-06	3.09043e-05	0.00266651	55.5562	0.00107304	8.21969e-05	6.6312e-06	0.000724262	1.04409e-10	3.19712e-05	2.33612e-05	9.11748e-07
0.000999032	9.94377e-07	3.1074e-05	0.00270968	55.5561	0.00107885	8.36581e-05	6.69904e-06	0.000741894	1.06083e-10	3.16092e-05	2.34763e-05	8.98525e-07
0.0010221	9.73807e-07	3.12416e-05	0.0027526	55.5561	0.00108466	8.51069e-05	6.76657e-06	0.000759408	1.07736e-10	3.12566e-05	2.35892e-05	8.85747e-07
0.00104516	9.54201e-07	3.14073e-05	0.00279527	55.556	0.00109046	8.65439e-05	6.83383e-06	0.000776806	1.0937e-10	3.0913e-05	2.37e-05	8.7339e-07
0.00107434	9.3067e-07	3.16142e-05	0.00284891	55.556	0.00109781	8.83456e-05	6.91855e-06	0.000798655	1.11412e-10	3.04907e-05	2.38372e-05	8.58329e-07
0.00110352	9.08442e-07	3.18184e-05	0.00290219	55.5559	0.00110516	9.01302e-05	7.00292e-06	0.000820331	1.13426e-10	3.00814e-05	2.39715e-05	8.43864e-07
0.0011327	8.87412e-07	3.20198e-05	0.00295512	55.5558	0.00111252	9.18986e-05	7.08696e-06	0.00084184	1.15413e-10	2.96845e-05	2.41028e-05	8.29961e-07
0.00116188	8.67481e-07	3.22188e-05	0.00300771	55.5558	0.00111988	9.36515e-05	7.17072e-06	0.000863187	1.17376e-10	2.92995e-05	2.42314e-05	8.16584e-07
0.00120239	8.41473e-07	3.24909e-05	0.00308019	55.5557	0.00113012	9.60607e-05	7.28655e-06	0.00089256	1.20063e-10	2.87836e-05	2.44054e-05	7.98828e-07
0.00123499	8.2181e-07	3.27068e-05	0.0031381	55.5556	0.00113837	9.79807e-05	7.37948e-06	0.000915993	1.22195e-10	2.83831e-05	2.4542e-05	7.85177e-07
0.00126759	8.03187e-07	3.29199e-05	0.00319564	55.5556	0.00114664	9.98845e-05	7.47216e-06	0.000939247	1.24301e-10	2.79951e-05	2.46756e-05	7.72058e-07
0.00130019	7.85518e-07	3.31306e-05	0.00325284	55.5555	0.00115492	0.000101773	7.56463e-06	0.000962329	1.26384e-10	2.76188e-05	2.48064e-05	7.5944e-07
0.00133279	7.68721e-07	3.33388e-05	0.0033097	55.5554	0.00116322	0.000103647	7.65691e-06	0.000985246	1.28444e-10	2.72538e-05	2.49344e-05	7.4729e-07
0.00136712	7.51902e-07	3.35556e-05	0.00336926	55.5554	0.00117197	0.000105607	7.75394e-06	0.00100921	1.30591e-10	2.68809e-05	2.50665e-05	7.34969e-07
0.00140146	7.35913e-07	3.377e-05	0.00342847	55.5553	0.00118074	0.000107552	7.85082e-06	0.00103301	1.32716e-10	2.65191e-05	2.51959e-05	7.23109e-07
0.0014358	7.20688e-07	3.3982e-05	0.00348735	55.5552	0.00118954	0.000109484	7.94756e-06	0.00105664	1.34819e-10	2.61681e-05	2.53226e-05	7.11681e-07
0.00147014	7.06172e-07	3.41919e-05	0.00354593	55.5552	0.00119834	0.000111402	8.0442e-06	0.00108011	1.36903e-10	2.58272e-05	2.54469e-05	7.00661e-07
0.00150819	6.90852e-07	3.44219e-05	0.00361048	55.5551	0.00120813	0.000113514	8.15117e-06	0.00110595	1.3919e-10	2.54608e-05	2.55817e-05	6.88899e-07
0.00154624	6.76277e-07	3.46495e-05	0.00367469	55.555	0.00121793	0.000115612	8.25806e-06	0.0011316	1.41455e-10	2.51057e-05	2.57138e-05	6.7758e-07
0.00158429	6.62391e-07	3.48748e-05	0.00373856	55.5549	0.00122776	0.000117696	8.36487e-06	0.00115708	1.437e-10	2.47613e-05	2.58431e-05	6.66678e-07
0.00162234	6.49141e-07	3.50978e-05	0.0038021	55.5549	0.00123762	0.000119767	8.47164e-06	0.0011824	1.45925e-10	2.44272e-05	2.59699e-05	6.56169e-07
0.00167409	6.32063e-07	3.53977e-05	0.00388804	55.5548	0.00125105	0.000122565	8.61679e-06	0.00121658	1.48922e-10	2.39881e-05	2.61383e-05	6.42466e-07
0.00172583	6.15982e-07	3.56939e-05	0.00397343	55.5547	0.00126453	0.000125343	8.76192e-06	0.00125048	1.51888e-10	2.3566e-05	2.63024e-05	6.29397e-07
0.00177758	6.00805e-07	3.59865e-05	0.00405832	55.5546	0.00127805	0.000128101	8.90705e-06	0.00128412	1.54824e-10	2.31596e-05	2.64624e-05	6.16915e-07
0.00182933	5.86456e-07	3.62758e-05	0.00414272	55.5545	0.00129161	0.000130841	9.05222e-06	0.00131751	1.57734e-10	2.2768e-05	2.66185e-05	6.0498e-07
0.00188108	5.72862e-07	3.6562e-05	0.00422667	55.5544	0.0013052	0.000133564	9.19745e-06	0.00135066	1.60618e-10	2.23905e-05	2.67709e-05	5.93553e-07
0.00193283	5.59962e-07	3.68452e-05	0.00431019	55.5543	0.00131884	0.000136271	9.34276e-06	0.00138358	1.63479e-10	2.20261e-05	2.69197e-05	5.826e-07
0.00198458	5.47703e-07	3.71256e-05	0.00439329	55.5542	0.00133252	0.000138964	9.48817e-06	0.00141628	1.66317e-10	2.16742e-05	2.70652e-05	5.7209e-07
0.00204249	5.34682e-07	3.74362e-05	0.00448584	55.554	0.00134787	0.000141961	9.65105e-06	0.00145264	1.69469e-10	2.12944e-05	2.72241e-05	5.6082e-07
0.00210041	5.22337e-07	3.77435e-05	0.00457792	55.5539	0.00136327	0.000144941	9.81408e-06	0.00148875	1.72597e-10	2.09284e-05	2.73793e-05	5.50032e-07
0.00215832	5.10616e-07	3.80479e-05	0.00466957	55.5538	0.00137872	0.000147906	9.9773e-06	0.00152463	1.75702e-10	2.05755e-05	2.75307e-05	5.39695e-07
0.00221624	4.99468e-07	3.83493e-05	0.00476081	55.5537	0.00139421	0.000150857	1.01407e-05	0.00156028	1.78786e-10	2.02349e-05	2.76786e-05	5.2978e-07
0.00227415	4.88851e-07	3.8648e-05	0.00485165	55.5536	0.00140975	0.000153794	1.03043e-05	0.00159573	1.8185e-10	1.9906e-05	2.78232e-05	5.20259e-07
0.00238504	4.69863e-07	3.92126e-05	0.00502458	55.5534	0.00143961	0.000159383	1.06182e-05	0.00166305	1.87667e-10	1.93067e-05	2.80911e-05	5.0304e-07
0.00249593	4.52441e-07	3.97684e-05	0.00519627	55.5532	0.00146963	0.00016493	1.0933e-05	0.0017297	1.93423e-10	1.87439e-05	2.83481e-05	4.87025e-07
0.00260682	4.36386e-07	4.03159e-05	0.00536685	55.553	0.0014998	0.000170441	1.12486e-05	0.00179574	1.99126e-10	1.82142e-05	2.8595e-05	4.72084e-07
0.00271771	4.21538e-07	4.08558e-05	0.00553642	55.5528	0.00153011	0.000175917	1.15652e-05	0.00186122	2.0478e-10	1.77148e-05	2.88324e-05	4.58106e-07
0.0028286	4.07754e-07	4.13887e-05	0.00570506	55.5526	0.00156055	0.000181363	1.18826e-05	0.00192619	2.10391e-10	1.7243e-05	2.90609e-05	4.44995e-07
0.00293949	3.94926e-07	4.19149e-05	0.00587285	55.5524	0.00159113	0.000186782	1.2201e-05	0.00199068	2.15962e-10	1.67965e-05	2.9281e-05	4.3267e-07
0.0029561	3.93077e-07	4.19931e-05	0.00589791	55.5524	0.00159572	0.000187591	1.22487e-05	0.0020003	2.16793e-10	1.67316e-05	2.93133e-05	4.30886e-07
0.00297271	3.91249e-07	4.20713e-05	0.00592296	55.5523	0.00160031	0.0001884	1.22965e-05	0.00200992	2.17624e-10	1.66673e-05	2.93454e-05	4.29118e-07
0.00298932	3.89439e-07	4.21493e-05	0.005948	55.5523	0.00160491	0.000189208	1.23443e-05	0.00201952	2.18454e-10	1.66035e-05	2.93774e-05	4.27366e-07
0.00300593	3.87647e-07	4.22271e-05	0.00597301	55.5523	0.00160951	0.000190016	1.23922e-05	0.00202911	2.19283e-10	1.65402e-05	2.94091e-05	4.25629e-07
0.00303916	3.84117e-07	4.23825e-05	0.006023	55.5522	0.00161872	0.00019163	1.24879e-05	0.00204827	2.20939e-10	1.6415e-05	2.94722e-05	4.222e-07
0.00307238	3.80657e-07	4.25373e-05	0.00607291	55.5522	0.00162793	0.000193241	1.25836e-05	0.00206739	2.22591e-10	1.62918e-05	2.95346e-05	4.18829e-07
0.0031056	3.77263e-07	4.26915e-05	0.00612277	55.5521	0.00163716	0.000194851	1.26795e-05	0.00208648	2.24241e-10	1.61705e-05	2.95963e-05	4.15516e-07
0.0031789	3.70003e-07	4.30301e-05	0.00623255	55.552	0.00165756	0.000198395	1.28913e-05	0.00212847	2.27872e-10	1.59093e-05	2.97301e-05	4.08401e-07
0.0032522	3.63039e-07	4.33662e-05	0.00634204	55.5518	0.00167801	0.00020193	1.31034e-05	0.00217029	2.31489e-10	1.56566e-05	2.9861e-05	4.01541e-07
0.0033255	3.56352e-07	4.37e-05	0.00645127	55.5517	0.00169851	0.000205456	1.33159e-05	0.00221196	2.35094e-10	1.54121e-05	2.99889e-05	3.94922e-07
0.00339879	3.49926e-07	4.40315e-05	0.00656024	55.5516	0.00171906	0.000208973	1.35288e-05	0.00225349	2.38687e-10	1.51752e-05	3.01139e-05	3.88531e-07
0.00350666	3.40911e-07	4.45153e-05	0.00672016	55.5514	0.00174937	0.000214134	1.38427e-05	0.00231434	2.43954e-10	1.484e-05	3.02929e-05	3.79516e-07
0.00361452	3.32381e-07	4.49946e-05	0.00687959	55.5512	0.00177979	0.000219278	1.41572e-05	0.00237491	2.49199e-10	1.45197e-05	3.04662e-05	3.70932e-07
0.00372238	3.24296e-07	4.54696e-05	0.00703856	55.551	0.0018103	0.000224406	1.44724e-05	0.00243521	2.54422e-10	1.42132e-05	3.06341e-05	3.62749e-07
0.00383024	3.16621e-07	4.59403e-05	0.00719711	55.5508	0.00184089	0.000229519	1.47883e-05	0.00249526	2.59626e-10	1.39197e-05	3.07968e-05	3.54938e-07
0.00399363	3.05705e-07	4.66458e-05	0.00743654	55.5505	0.00188741	0.000237237	1.5268e-05	0.00258579	2.67472e-10	1.34981e-05	3.10338e-05	3.43755e-07
0.00415702	2.95561e-07	4.73424e-05	0.00767514	55.5502	0.00193411	0.000244924	1.57489e-05	0.00267583	2.75278e-10	1.3102e-05	3.12599e-05	3.33288e-07
0.00428847	2.87907e-07	4.78967e-05	0.00786654	55.55	0.0019718	0.000251086	1.61366e-05	0.00274794	2.8153e-10	1.28002e-05	3.14344e-05	3.25339e-07
0.00441992	2.80659e-07	4.84458e-05	0.00805749	55.5497	0.00200961	0.00025723	1.6525e-05	0.00281977	2.87759e-10	1.25124e-05	3.16027e-05	3.17775e-07
0.00455137	2.73787e-07	4.89898e-05	0.00824801	55.5495	0.00204753	0.000263356	1.69141e-05	0.00289135	2.93965e-10	1.22375e-05	3.17649e-05	3.10568e-07
0.00468282	2.67266e-07	4.95289e-05	0.00843812	55.5493	0.00208554	0.000269464	1.73036e-05	0.00296269	3.0015e-10	1.1975e-05	3.19213e-05	3.03696e-07
0.00481427	2.61063e-07	5.00632e-05	0.00862786	55.5491	0.00212364	0.000275555	1.76936e-05	0.00303381	3.06314e-10	1.17238e-05	3.20721e-05	2.97132e-07
0.00483808	2.59972e-07	5.01595e-05	0.00866219	55.549	0.00213055	0.000276657	1.77643e-05	0.00304666	3.07428e-10	1.16794e-05	3.20989e-05	2.95974e-07
0.00486189	2.5889e-07	5.02556e-05	0.00869651	55.549	0.00213747	0.000277757	1.7835e-05	0.00305951	3.08542e-10	1.16354e-05	3.21254e-05	2.94826e-07
0.0048857	2.57818e-07	5.03516e-05	0.00873082	55.5489	0.00214439	0.000278858	1.79057e-05	0.00307236	3.09655e-10	1.15918e-05	3.21519e-05	2.93687e-07
0.00490951	2.56755e-07	5.04474e-05	0.00876511	55.5489	0.00215131	0.000279958	1.79765e-05	0.0030852	3.10767e-10	1.15484e-05	3.21781e-05	2.92557e-07
0.00495714	2.54658e-07	5.06386e-05	0.00883367	55.5488	0.00216516	0.000282155	1.81179e-05	0.00311085	3.1299e-10	1.14628e-05	3.223e-05	2.90324e-07
0.00500476	2.52596e-07	5.08292e-05	0.00890218	55.5487	0.00217902	0.000284351	1.82595e-05	0.00313648	3.1521e-10	1.13785e-05	3.22813e-05	2.88126e-07
0.00505238	2.50569e-07	5.10193e-05	0.00897065	55.5486	0.00219289	0.000286545	1.84011e-05	0.00316208	3.17427e-10	1.12954e-05	3.23319e-05	2.85962e-07
0.00514816	2.46594e-07	5.13997e-05	0.00910822	55.5485	0.00222082	0.00029095	1.86859e-05	0.00321349	3.21879e-10	1.11322e-05	3.24318e-05	2.81711e-07
0.00524394	2.42751e-07	5.17778e-05	0.00924563	55.5483	0.0022488	0.000295346	1.89709e-05	0.00326481	3.26321e-10	1.09737e-05	3.2529e-05	2.77589e-07
0.00533972	2.39032e-07	5.21537e-05	0.00938287	55.5481	0.00227681	0.000299733	1.9256e-05	0.00331602	3.30752e-10	1.082e-05	3.26238e-05	2.7359e-07
0.0054355	2.35431e-07	5.25273e-05	0.00951995	55.548	0.00230487	0.000304111	1.95411e-05	0.00336715	3.35173e-10	1.06706e-05	3.27161e-05	2.69708e-07
0.00561232	2.29076e-07	5.32113e-05	0.00977263	55.5477	0.00235676	0.000312171	2.00677e-05	0.00346129	3.43309e-10	1.04059e-05	3.28804e-05	2.62834e-07
0.00578915	2.23073e-07	5.38879e-05	0.0100248	55.5473	0.00240877	0.0003202	2.05943e-05	0.00355514	3.51411e-10	1.01546e-05	3.30369e-05	2.56313e-07
0.00596597	2.17393e-07	5.45574e-05	0.0102765	55.547	0.0024609	0.000328199	2.11208e-05	0.00364871	3.59478e-10	9.91579e-06	3.31861e-05	2.50118e-07
0.0061428	2.12011e-07	5.52199e-05	0.0105277	55.5467	0.00251313	0.000336167	2.16471e-05	0.00374202	3.67512e-10	9.68855e-06	3.33281e-05	2.44226e-07
0.00650136	2.01918e-07	5.65424e-05	0.0110357	55.5461	0.00261933	0.000352229	2.27131e-05	0.00393045	3.83699e-10	9.26007e-06	3.35958e-05	2.33116e-07
0.00685993	1.92792e-07	5.78379e-05	0.0115419	55.5455	0.00272587	0.000368161	2.37766e-05	0.00411789	3.99745e-10	8.87021e-06	3.3838e-05	2.23006e-07
0.00690665	1.91668e-07	5.80048e-05	0.0116077	55.5454	0.00273978	0.000370227	2.39149e-05	0.00414224	4.01825e-10	8.822e-06	3.38677e-05	2.21755e-07
0.00695337	1.90557e-07	5.81712e-05	0.0116735	55.5453	0.00275369	0.00037229	2.40532e-05	0.00416658	4.03903e-10	8.77435e-06	3.38971e-05	2.20518e-07
0.00700009	1.89459e-07	5.83372e-05	0.0117393	55.5452	0.0027676	0.000374351	2.41914e-05	0.0041909	4.05978e-10	8.72725e-06	3.39261e-05	2.19296e-07
0.0070468	1.88375e-07	5.85027e-05	0.011805	55.5452	0.00278152	0.00037641	2.43295e-05	0.0042152	4.08051e-10	8.6807e-06	3.39547e-05	2.18088e-07
0.00709352	1.87304e-07	5.86678e-05	0.0118707	55.5451	0.00279544	0.000378467	2.44676e-05	0.00423949	4.10122e-10	8.63468e-06	3.3983e-05	2.16894e-07
0.0071771	1.8542e-07	5.89621e-05	0.0119882	55.5449	0.00282036	0.000382141	2.47144e-05	0.00428291	4.13819e-10	8.55367e-06	3.40325e-05	2.1479e-07
0.00726068	1.83577e-07	5.92551e-05	0.0121056	55.5448	0.00284529	0.000385807	2.4961e-05	0.00432628	4.17509e-10	8.47429e-06	3.40809e-05	2.12729e-07
0.00734426	1.81772e-07	5.95466e-05	0.0122228	55.5446	0.00287024	0.000389465	2.52074e-05	0.0043696	4.21192e-10	8.3965e-06	3.41281e-05	2.10708e-07
0.00742784	1.80004e-07	5.98368e-05	0.01234	55.5445	0.00289519	0.000393116	2.54535e-05	0.00441287	4.24866e-10	8.32026e-06	3.41741e-05	2.08727e-07
0.0076815	1.74858e-07	6.07094e-05	0.0126951	55.5441	0.00297101	0.000404149	2.61989e-05	0.00454391	4.35968e-10	8.09787e-06	3.43071e-05	2.02944e-07
0.00793517	1.70017e-07	6.15698e-05	0.0130493	55.5436	0.00304691	0.000415111	2.69416e-05	0.00467451	4.46995e-10	7.88818e-06	3.44303e-05	1.97485e-07
0.00818884	1.65456e-07	6.24183e-05	0.0134026	55.5432	0.00312289	0.000426	2.76813e-05	0.0048047	4.57946e-10	7.69018e-06	3.45442e-05	1.92325e-07
0.00844251	1.61151e-07	6.32552e-05	0.0137551	55.5428	0.00319894	0.000436813	2.84179e-05	0.00493445	4.68821e-10	7.50296e-06	3.46493e-05	1.87438e-07
0.00869617	1.57081e-07	6.40805e-05	0.0141066	55.5423	0.00327504	0.000447552	2.91512e-05	0.00506379	4.79617e-10	7.3257e-06	3.47461e-05	1.82804e-07
0.0091817	1.49883e-07	6.5629e-05	0.0147769	55.5415	0.00342078	0.000467889	3.05445e-05	0.00531017	5.00061e-10	7.01157e-06	3.49094e-05	1.74574e-07
0.00957904	1.44508e-07	6.68664e-05	0.0153228	55.5408	0.00354011	0.000484317	3.16741e-05	0.00551066	5.16572e-10	6.77654e-06	3.50234e-05	1.68398e-07
0.00997638	1.39539e-07	6.80777e-05	0.0158664	55.5402	0.00365943	0.000500547	3.27935e-05	0.0057101	5.32881e-10	6.55903e-06	3.5121e-05	1.62666e-07
0.0103737	1.34933e-07	6.92636e-05	0.0164075	55.5395	0.00377871	0.000516576	3.39021e-05	0.0059085	5.48986e-10	6.35725e-06	3.52036e-05	1.57333e-07
0.0107711	1.30654e-07	7.04246e-05	0.0169461	55.5388	0.00389792	0.000532401	3.49994e-05	0.00610584	5.64883e-10	6.1697e-06	3.52723e-05	1.52361e-07
0.0111684	1.26669e-07	7.15613e-05	0.0174822	55.5382	0.00401702	0.000548019	3.6085e-05	0.0063021	5.80572e-10	5.99494e-06	3.5328e-05	1.47714e-07
0.0115657	1.22948e-07	7.26744e-05	0.0180156	55.5375	0.00413597	0.000563429	3.71586e-05	0.00649728	5.9605e-10	5.83177e-06	3.53718e-05	1.43363e-07
0.0119631	1.19468e-07	7.37643e-05	0.0185463	55.5368	0.00425476	0.000578628	3.82199e-05	0.00669135	6.11316e-10	5.67915e-06	3.54045e-05	1.3928e-07
0.0123604	1.16206e-07	7.48316e-05	0.0190743	55.5362	0.00437336	0.000593617	3.92687e-05	0.0068843	6.26368e-10	5.53614e-06	3.54269e-05	1.35442e-07
0.0127577	1.13144e-07	7.58769e-05	0.0195994	55.5355	0.00449172	0.000608394	4.03046e-05	0.00707612	6.41208e-10	5.4019e-06	3.54399e-05	1.31828e-07
0.0131551	1.10263e-07	7.69007e-05	0.0201217	55.5349	0.00460985	0.000622959	4.13276e-05	0.00726678	6.55834e-10	5.27568e-06	3.54441e-05	1.2842e-07
0.0135524	1.07549e-07	7.79034e-05	0.020641	55.5342	0.0047277	0.000637312	4.23375e-05	0.00745628	6.70246e-10	5.15684e-06	3.54401e-05	1.25201e-07
0.0139498	1.04988e-07	7.88856e-05	0.0211574	55.5336	0.00484526	0.000651452	4.33341e-05	0.00764461	6.84444e-10	5.04474e-06	3.54286e-05	1.22155e-07
0.0140292	1.04493e-07	7.90796e-05	0.0212603	55.5335	0.00486873	0.000654255	4.35319e-05	0.00768213	6.87258e-10	5.02312e-06	3.54254e-05	1.21566e-07
0.0141087	1.04003e-07	7.92728e-05	0.0213631	55.5333	0.00489219	0.00065705	4.37291e-05	0.0077196	6.90064e-10	5.00171e-06	3.5422e-05	1.20983e-07
0.0141882	1.0352e-07	7.94652e-05	0.0214658	55.5332	0.00491564	0.000659836	4.39258e-05	0.00775703	6.92862e-10	4.98055e-06	3.54183e-05	1.20406e-07
0.0142676	1.03041e-07	7.96568e-05	0.0215683	55.5331	0.00493908	0.000662613	4.4122e-05	0.0077944	6.95651e-10	4.95962e-06	3.54144e-05	1.19835e-07
0.0144266	1.021e-07	8.00377e-05	0.021773	55.5328	0.00498591	0.000668143	4.45127e-05	0.00786901	7.01203e-10	4.91847e-06	3.54057e-05	1.18712e-07
0.0145855	1.01179e-07	8.04155e-05	0.0219772	55.5326	0.00503269	0.00067364	4.49013e-05	0.00794343	7.06721e-10	4.87822e-06	3.53959e-05	1.17612e-07
0.0147444	1.00278e-07	8.07902e-05	0.022181	55.5323	0.00507941	0.000679102	4.52877e-05	0.00801765	7.12206e-10	4.83885e-06	3.53852e-05	1.16535e-07
0.0150064	9.88344e-08	8.1401e-05	0.0225156	55.5319	0.00515629	0.000688032	4.59199e-05	0.00813955	7.21171e-10	4.77582e-06	3.53655e-05	1.14808e-07
0.0152683	9.74408e-08	8.20036e-05	0.0228489	55.5315	0.00523301	0.000696871	4.65464e-05	0.00826091	7.30046e-10	4.71498e-06	3.53434e-05	1.13138e-07
0.0155302	9.60944e-08	8.25982e-05	0.0231809	55.5311	0.00530957	0.00070562	4.71671e-05	0.00838174	7.3883e-10	4.65624e-06	3.53189e-05	1.11522e-07
0.0157921	9.47928e-08	8.31848e-05	0.0235114	55.5307	0.00538596	0.00071428	4.7782e-05	0.00850203	7.47524e-10	4.59949e-06	3.52922e-05	1.09958e-07
0.0162939	9.24174e-08	8.4287e-05	0.0241407	55.5299	0.00553181	0.00073062	4.89438e-05	0.00873094	7.63929e-10	4.496e-06	3.52353e-05	1.07097e-07
0.0167957	9.01856e-08	8.53613e-05	0.0247648	55.5291	0.005677	0.000746638	5.00847e-05	0.00895785	7.8001e-10	4.39887e-06	3.51714e-05	1.04404e-07
0.0172974	8.80851e-08	8.64086e-05	0.0253837	55.5283	0.0058215	0.000762336	5.12046e-05	0.00918273	7.9577e-10	4.30757e-06	3.51013e-05	1.01863e-07
0.0177992	8.61053e-08	8.74298e-05	0.0259973	55.5276	0.00596528	0.00077772	5.23039e-05	0.00940558	8.11214e-10	4.2216e-06	3.50257e-05	9.9462e-08
0.0187765	8.25594e-08	8.93467e-05	0.0271771	55.5261	0.00624317	0.000806799	5.43864e-05	0.00983371	8.40406e-10	4.0679e-06	3.48643e-05	9.51494e-08
0.0197537	7.93737e-08	9.11728e-05	0.0283365	55.5246	0.00651808	0.000834741	5.6393e-05	0.010254	8.68457e-10	3.93011e-06	3.46876e-05	9.12598e-08
0.0198843	7.89726e-08	9.14101e-05	0.0284898	55.5244	0.00655457	0.000838389	5.66555e-05	0.0103096	8.7212e-10	3.91278e-06	3.4663e-05	9.07691e-08
0.0200148	7.85769e-08	9.1646e-05	0.0286427	55.5243	0.00659101	0.000842018	5.69166e-05	0.010365	8.75764e-10	3.8957e-06	3.46383e-05	9.02847e-08
0.0201454	7.81865e-08	9.18803e-05	0.0287953	55.5241	0.00662738	0.000845628	5.71764e-05	0.0104202	8.79388e-10	3.87884e-06	3.46133e-05	8.98066e-08
0.0202759	7.78013e-08	9.21132e-05	0.0289475	55.5239	0.00666371	0.000849218	5.74349e-05	0.0104753	8.82992e-10	3.86222e-06	3.45881e-05	8.93347e-08
0.0204064	7.74212e-08	9.23446e-05	0.0290993	55.5237	0.00669997	0.00085279	5.76921e-05	0.0105303	8.86577e-10	3.84582e-06	3.45627e-05	8.88687e-08
0.0206384	7.67581e-08	9.27522e-05	0.0293683	55.5233	0.00676427	0.000859089	5.8146e-05	0.0106277	8.92902e-10	3.81722e-06	3.45172e-05	8.80553e-08
0.0208704	7.61102e-08	9.31552e-05	0.029636	55.523	0.00682839	0.000865329	5.85959e-05	0.0107246	8.99166e-10	3.78929e-06	3.44711e-05	8.72601e-08
0.0211024	7.54772e-08	9.35537e-05	0.0299026	55.5227	0.00689233	0.00087151	5.90418e-05	0.0108211	9.05371e-10	3.76201e-06	3.44245e-05	8.64823e-08
0.0213344	7.48584e-08	9.39478e-05	0.030168	55.5223	0.00695608	0.000877632	5.94837e-05	0.0109171	9.11517e-10	3.73537e-06	3.43775e-05	8.57216e-08
0.0218973	7.34141e-08	9.48858e-05	0.0308071	55.5215	0.00710998	0.000892244	6.05395e-05	0.0111482	9.26187e-10	3.67321e-06	3.42615e-05	8.39435e-08
0.0224601	7.20452e-08	9.5799e-05	0.0314393	55.5207	0.00726275	0.000906523	6.15725e-05	0.0113767	9.40522e-10	3.61438e-06	3.41433e-05	8.22554e-08
0.023023	7.07463e-08	9.66881e-05	0.0320646	55.52	0.00741439	0.000920477	6.25832e-05	0.0116026	9.54531e-10	3.55861e-06	3.40233e-05	8.06508e-08
0.0235858	6.95125e-08	9.75539e-05	0.0326831	55.5192	0.00756488	0.000934113	6.35721e-05	0.0118259	9.6822e-10	3.50569e-06	3.39018e-05	7.91241e-08
0.0241486	6.8339e-08	9.83973e-05	0.0332946	55.5184	0.0077142	0.000947438	6.45396e-05	0.0120465	9.81599e-10	3.45542e-06	3.3779e-05	7.76698e-08
0.0249022	6.68555e-08	9.94926e-05	0.0341027	55.5174	0.00791227	0.000964808	6.58024e-05	0.0123379	9.99037e-10	3.39193e-06	3.36133e-05	7.5828e-08
0.0256557	6.5464e-08	0.000100551	0.0348986	55.5164	0.0081082	0.000981654	6.70289e-05	0.0126247	1.01595e-09	3.33246e-06	3.34466e-05	7.40971e-08
0.0264093	6.41566e-08	0.000101573	0.0356824	55.5154	0.00830197	0.000997994	6.82202e-05	0.0129068	1.03236e-09	3.27665e-06	3.32792e-05	7.24678e-08
0.0271628	6.29261e-08	0.000102561	0.0364541	55.5144	0.00849356	0.00101385	6.93774e-05	0.0131844	1.04827e-09	3.22419e-06	3.31118e-05	7.09317e-08
0.0280537	6.15623e-08	0.000103688	0.037351	55.5133	0.00871722	0.00103198	7.0703e-05	0.0135068	1.06648e-09	3.16611e-06	3.29142e-05	6.92262e-08
0.0289445	6.02879e-08	0.000104771	0.0382313	55.5122	0.00893778	0.00104949	7.19842e-05	0.0138229	1.08406e-09	3.11189e-06	3.27177e-05	6.76294e-08
0.0298353	5.90951e-08	0.000105812	0.0390953	55.5111	0.00915524	0.00106639	7.32227e-05	0.0141329	1.10103e-09	3.06121e-06	3.25226e-05	6.61322e-08
0.0307262	5.79765e-08	0.000106815	0.039943	55.51	0.00936958	0.00108271	7.44201e-05	0.0144368	1.11742e-09	3.01372e-06	3.23293e-05	6.4726e-08
0.031617	5.69257e-08	0.000107781	0.0407748	55.509	0.0095808	0.00109848	7.55781e-05	0.0147346	1.13326e-09	2.96916e-06	3.21381e-05	6.34028e-08
0.0329898	5.54263e-08	0.0001092	0.0420256	55.5074	0.00990017	0.00112175	7.72888e-05	0.0151821	1.15662e-09	2.90564e-06	3.18484e-05	6.15113e-08
0.0343625	5.40566e-08	0.000110541	0.0432398	55.5059	0.0102121	0.00114383	7.89146e-05	0.0156158	1.17879e-09	2.84767e-06	3.15653e-05	5.97797e-08
0.0357353	5.28012e-08	0.000111809	0.0444181	55.5044	0.0105168	0.0011648	8.04608e-05	0.0160362	1.19986e-09	2.7946e-06	3.12892e-05	5.81896e-08
0.037108	5.16471e-08	0.00011301	0.0455614	55.5029	0.0108141	0.00118474	8.19318e-05	0.0164435	1.21988e-09	2.74584e-06	3.10207e-05	5.67251e-08
0.0384808	5.05832e-08	0.000114149	0.0466706	55.5015	0.0111041	0.00120369	8.33322e-05	0.0168382	1.23892e-09	2.70093e-06	3.07599e-05	5.53729e-08
0.0403115	4.92883e-08	0.000115576	0.0480981	55.4997	0.0114798	0.00122757	8.50968e-05	0.0173453	1.2629e-09	2.6463e-06	3.04244e-05	5.37242e-08
0.0421422	4.81175e-08	0.000116909	0.0494686	55.4979	0.0118429	0.00124994	8.67521e-05	0.0178314	1.28537e-09	2.59693e-06	3.01031e-05	5.22307e-08
0.0439729	4.70549e-08	0.000118154	0.0507839	55.4963	0.0121938	0.00127093	8.83063e-05	0.0182971	1.30646e-09	2.55213e-06	2.97957e-05	5.08729e-08
0.0458036	4.6087e-08	0.00011932	0.0520463	55.4947	0.0125326	0.00129065	8.97669e-05	0.0187434	1.32627e-09	2.51134e-06	2.9502e-05	4.96343e-08
0.0476343	4.52025e-08	0.000120412	0.0532576	55.4931	0.0128596	0.00130919	9.11408e-05	0.0191709	1.34489e-09	2.47406e-06	2.92218e-05	4.85009e-08
0.049465	4.43919e-08	0.000121437	0.0544198	55.4916	0.0131752	0.00132664	9.24342e-05	0.0195805	1.36243e-09	2.4399e-06	2.89545e-05	4.74609e-08
0.0512957	4.36467e-08	0.0001224	0.0555349	55.4902	0.0134796	0.00134308	9.36529e-05	0.0199729	1.37895e-09	2.40848e-06	2.86997e-05	4.65037e-08
0.0531264	4.29605e-08	0.000123306	0.0566046	55.4888	0.0137731	0.00135859	9.48022e-05	0.0203489	1.39452e-09	2.37955e-06	2.84568e-05	4.56214e-08
0.0544819	4.24864e-08	0.000123942	0.0573685	55.4878	0.0139836	0.0013695	9.56112e-05	0.020617	1.40549e-09	2.35955e-06	2.82844e-05	4.50112e-08
0.0558374	4.20384e-08	0.000124551	0.0581093	55.4869	0.0141884	0.00137996	9.63865e-05	0.0208767	1.416e-09	2.34065e-06	2.81182e-05	4.44343e-08
0.057193	4.16155e-08	0.000125133	0.0588276	55.486	0.0143877	0.00138999	9.713e-05	0.0211283	1.42608e-09	2.3228e-06	2.79578e-05	4.38894e-08
0.057404	4.15518e-08	0.000125222	0.0589375	55.4858	0.0144182	0.00139152	9.7243e-05	0.0211668	1.42761e-09	2.32012e-06	2.79333e-05	4.38073e-08
0.057615	4.14886e-08	0.000125309	0.0590468	55.4857	0.0144486	0.00139303	9.73552e-05	0.0212051	1.42914e-09	2.31745e-06	2.7909e-05	4.37258e-08
0.057826	4.14259e-08	0.000125397	0.0591556	55.4855	0.0144789	0.00139454	9.74667e-05	0.0212431	1.43065e-09	2.3148e-06	2.78848e-05	4.3645e-08
0.0581893	4.13193e-08	0.000125545	0.0593416	55.4853	0.0145307	0.0013971	9.7657e-05	0.0213083	1.43323e-09	2.3103e-06	2.78435e-05	4.35075e-08
0.0585526	4.12142e-08	0.000125693	0.0595262	55.4851	0.0145821	0.00139964	9.78452e-05	0.0213728	1.43578e-09	2.30586e-06	2.78026e-05	4.3372e-08
0.0589158	4.11106e-08	0.000125838	0.0597092	55.4848	0.0146332	0.00140215	9.80313e-05	0.0214368	1.43831e-09	2.30149e-06	2.77621e-05	4.32384e-08
0.0602004	4.07561e-08	0.000126339	0.0603444	55.484	0.0148107	0.00141082	9.86733e-05	0.0216589	1.44701e-09	2.28652e-06	2.76219e-05	4.2781e-08
0.061485	4.04191e-08	0.000126821	0.0609613	55.4832	0.0149835	0.00141916	9.92909e-05	0.0218743	1.45539e-09	2.27228e-06	2.74864e-05	4.2346e-08
0.0627696	4.00984e-08	0.000127284	0.0615605	55.4824	0.0151519	0.00142718	9.98851e-05	0.0220834	1.46346e-09	2.25872e-06	2.73555e-05	4.19318e-08
0.0640543	3.97929e-08	0.000127729	0.0621424	55.4817	0.0153158	0.00143491	0.000100457	0.0222863	1.47122e-09	2.24581e-06	2.72289e-05	4.15372e-08
0.066138	3.93276e-08	0.000128415	0.0630508	55.4805	0.0155726	0.00144684	0.00010134	0.0226028	1.48321e-09	2.22612e-06	2.70326e-05	4.09356e-08
0.0682217	3.88964e-08	0.00012906	0.0639172	55.4794	0.0158185	0.00145807	0.000102172	0.0229042	1.49451e-09	2.20787e-06	2.68467e-05	4.03779e-08
0.0703055	3.84961e-08	0.000129667	0.0647435	55.4783	0.0160538	0.00146865	0.000102955	0.0231913	1.50515e-09	2.19092e-06	2.66708e-05	3.98599e-08
0.0723892	3.81239e-08	0.000130237	0.0655315	55.4773	0.0162791	0.00147864	0.000103692	0.0234649	1.51518e-09	2.17514e-06	2.65042e-05	3.9378e-08
0.0761424	3.75167e-08	0.000131183	0.06686	55.4756	0.0166606	0.00149521	0.000104917	0.0239253	1.53185e-09	2.14938e-06	2.62261e-05	3.85913e-08
0.0798955	3.69804e-08	0.000132035	0.0680801	55.474	0.0170129	0.00151017	0.000106022	0.0243474	1.54689e-09	2.1266e-06	2.59737e-05	3.78959e-08
0.0827337	3.66159e-08	0.000132622	0.068936	55.4729	0.0172612	0.00152052	0.000106785	0.0246431	1.55729e-09	2.1111e-06	2.57984e-05	3.74231e-08
0.085572	3.62821e-08	0.000133166	0.0697386	55.4719	0.0174949	0.00153011	0.000107492	0.02492	1.56694e-09	2.09689e-06	2.56353e-05	3.69898e-08
0.0884102	3.59757e-08	0.00013367	0.0704912	55.4709	0.0177147	0.00153902	0.000108148	0.0251794	1.57589e-09	2.08384e-06	2.54835e-05	3.6592e-08
0.0912485	3.5695e-08	0.000134137	0.0711969	55.47	0.0179214	0.00154729	0.000108757	0.0254224	1.58421e-09	2.07187e-06	2.53422e-05	3.62275e-08
0.0916526	3.5657e-08	0.000134201	0.0712937	55.4698	0.0179499	0.00154842	0.00010884	0.0254557	1.58534e-09	2.07025e-06	2.53229e-05	3.61781e-08
0.0920568	3.56193e-08	0.000134264	0.0713897	55.4697	0.017978	0.00154953	0.000108922	0.0254887	1.58646e-09	2.06865e-06	2.53038e-05	3.61292e-08
0.0924609	3.55821e-08	0.000134326	0.0714848	55.4696	0.018006	0.00155064	0.000109004	0.0255214	1.58758e-09	2.06706e-06	2.52849e-05	3.60809e-08
0.0931451	3.55201e-08	0.00013443	0.0716438	55.4694	0.0180527	0.00155249	0.00010914	0.0255761	1.58943e-09	2.06441e-06	2.52533e-05	3.60003e-08
0.0938294	3.54593e-08	0.000134533	0.0718004	55.4692	0.0180987	0.0015543	0.000109273	0.02563	1.59126e-09	2.06182e-06	2.52222e-05	3.59213e-08
0.0945136	3.53997e-08	0.000134633	0.0719545	55.469	0.0181441	0.00155608	0.000109404	0.025683	1.59305e-09	2.05928e-06	2.51916e-05	3.58439e-08
0.0964636	3.52362e-08	0.00013491	0.0723811	55.4684	0.0182698	0.00156099	0.000109765	0.0258295	1.59799e-09	2.05229e-06	2.51074e-05	3.56314e-08
0.0984136	3.50816e-08	0.000135173	0.0727891	55.4679	0.0183902	0.00156567	0.000110109	0.0259697	1.60269e-09	2.04569e-06	2.50271e-05	3.54305e-08
0.100364	3.49354e-08	0.000135423	0.0731796	55.4674	0.0185056	0.00157012	0.000110436	0.0261037	1.60717e-09	2.03944e-06	2.49505e-05	3.52403e-08
0.102314	3.47968e-08	0.000135662	0.0735532	55.4669	0.0186163	0.00157436	0.000110747	0.0262319	1.61143e-09	2.03351e-06	2.48776e-05	3.50602e-08
0.105749	3.45703e-08	0.000136054	0.0741727	55.4661	0.0188001	0.00158134	0.00011126	0.0264442	1.61845e-09	2.02382e-06	2.47573e-05	3.47656e-08
0.109184	3.43641e-08	0.000136413	0.074746	55.4654	0.0189706	0.00158775	0.00011173	0.0266405	1.6249e-09	2.01499e-06	2.46466e-05	3.44973e-08
0.112619	3.41761e-08	0.000136743	0.0752765	55.4647	0.0191288	0.00159364	0.000112163	0.0268221	1.63082e-09	2.00693e-06	2.45448e-05	3.42527e-08
0.116055	3.40045e-08	0.000137046	0.0757675	55.464	0.0192754	0.00159906	0.00011256	0.02699	1.63627e-09	1.99957e-06	2.4451e-05	3.40293e-08
0.12161	3.37575e-08	0.000137486	0.0764854	55.4631	0.0194904	0.00160692	0.000113136	0.0272353	1.64419e-09	1.98897e-06	2.43148e-05	3.37079e-08
0.127166	3.35434e-08	0.00013787	0.0771191	55.4623	0.0196807	0.00161381	0.00011364	0.0274515	1.65111e-09	1.97977e-06	2.41954e-05	3.34292e-08
0.132721	3.33574e-08	0.000138206	0.0776784	55.4615	0.0198491	0.00161984	0.000114081	0.0276423	1.65718e-09	1.97178e-06	2.40907e-05	3.3187e-08
0.138277	3.31955e-08	0.000138501	0.0781721	55.4609	0.0199981	0.00162513	0.000114468	0.0278105	1.6625e-09	1.96481e-06	2.39988e-05	3.29761e-08
0.143832	3.30543e-08	0.000138759	0.0786078	55.4603	0.0201298	0.00162977	0.000114807	0.0279588	1.66717e-09	1.95873e-06	2.39181e-05	3.27921e-08
0.151365	3.28909e-08	0.00013906	0.0791181	55.4596	0.0202843	0.00163518	0.000115202	0.0281324	1.67261e-09	1.95169e-06	2.3824e-05	3.25792e-08
0.158897	3.27545e-08	0.000139312	0.0795492	55.4591	0.0204151	0.00163972	0.000115533	0.028279	1.67718e-09	1.94581e-06	2.37449e-05	3.24015e-08
0.166429	3.26405e-08	0.000139524	0.0799133	55.4586	0.0205258	0.00164354	0.000115812	0.0284028	1.68102e-09	1.94088e-06	2.36784e-05	3.22529e-08
0.173961	3.2545e-08	0.000139702	0.0802209	55.4582	0.0206194	0.00164675	0.000116046	0.0285072	1.68425e-09	1.93676e-06	2.36224e-05	3.21284e-08
0.181493	3.24648e-08	0.000139852	0.0804808	55.4579	0.0206985	0.00164946	0.000116243	0.0285955	1.68697e-09	1.9333e-06	2.35752e-05	3.2024e-08
0.190683	3.23842e-08	0.000140003	0.080744	55.4575	0.0207788	0.00165219	0.000116442	0.0286848	1.68972e-09	1.92982e-06	2.35276e-05	3.19189e-08
0.199872	3.2319e-08	0.000140126	0.0809582	55.4572	0.0208442	0.0016544	0.000116603	0.0287574	1.69195e-09	1.927e-06	2.34889e-05	3.18339e-08
0.209061	3.22662e-08	0.000140226	0.0811327	55.457	0.0208975	0.0016562	0.000116735	0.0288166	1.69376e-09	1.92472e-06	2.34575e-05	3.17651e-08
0.218251	3.22233e-08	0.000140307	0.0812747	55.4568	0.0209409	0.00165767	0.000116841	0.0288648	1.69524e-09	1.92286e-06	2.3432e-05	3.17092e-08
0.22744	3.21885e-08	0.000140372	0.0813904	55.4567	0.0209763	0.00165886	0.000116928	0.028904	1.69643e-09	1.92136e-06	2.34112e-05	3.16638e-08
0.239393	3.21528e-08	0.00014044	0.0815094	55.4565	0.0210127	0.00166008	0.000117017	0.0289443	1.69766e-09	1.91981e-06	2.33899e-05	3.16172e-08
0.251346	3.21256e-08	0.000140492	0.0816005	55.4564	0.0210406	0.00166102	0.000117085	0.0289752	1.69861e-09	1.91863e-06	2.33735e-05	3.15817e-08
0.263298	3.21048e-08	0.000140531	0.0816703	55.4563	0.021062	0.00166173	0.000117137	0.0289988	1.69933e-09	1.91773e-06	2.3361e-05	3.15545e-08
0.275251	3.20888e-08	0.000140561	0.0817236	55.4562	0.0210783	0.00166228	0.000117177	0.0290169	1.69988e-09	1.91704e-06	2.33515e-05	3.15338e-08
0.287204	3.20767e-08	0.000140585	0.0817645	55.4562	0.0210908	0.0016627	0.000117207	0.0290307	1.7003e-09	1.91652e-06	2.33442e-05	3.15179e-08
0.302904	3.20649e-08	0.000140607	0.081804	55.4561	0.0211029	0.0016631	0.000117237	0.0290441	1.7007e-09	1.91601e-06	2.33371e-05	3.15026e-08
0.318603	3.20566e-08	0.000140623	0.0818319	55.4561	0.0211115	0.00166339	0.000117257	0.0290536	1.70099e-09	1.91565e-06	2.33322e-05	3.14918e-08
0.334303	3.20508e-08	0.000140634	0.0818515	55.4561	0.0211175	0.00166359	0.000117272	0.0290602	1.70119e-09	1.9154e-06	2.33287e-05	3.14842e-08
0.350002	3.20467e-08	0.000140642	0.0818652	55.456	0.0211217	0.00166373	0.000117282	0.0290649	1.70133e-09	1.91522e-06	2.33262e-05	3.14789e-08
0.365702	3.20439e-08	0.000140647	0.0818749	55.456	0.0211247	0.00166383	0.000117289	0.0290681	1.70143e-09	1.9151e-06	2.33245e-05	3.14751e-08
0.387125	3.20413e-08	0.000140652	0.0818837	55.456	0.0211274	0.00166392	0.000117296	0.0290711	1.70152e-09	1.91498e-06	2.33229e-05	3.14717e-08
0.408549	3.20396e-08	0.000140655	0.0818892	55.456	0.021129	0.00166397	0.0001173	0.029073	1.70158e-09	1.91491e-06	2.33219e-05	3.14696e-08
0.429972	3.20386e-08	0.000140657	0.0818925	55.456	0.0211301	0.00166401	0.000117302	0.0290741	1.70161e-09	1.91487e-06	2.33213e-05	3.14683e-08
0.451395	3.2038e-08	0.000140658	0.0818946	55.456	0.0211307	0.00166403	0.000117304	0.0290748	1.70164e-09	1.91484e-06	2.3321e-05	3.14675e-08
0.472819	3.20377e-08	0.000140659	0.0818958	55.456	0.0211311	0.00166404	0.000117305	0.0290752	1.70165e-09	1.91483e-06	2.33207e-05	3.14671e-08
0.505293	3.20373e-08	0.000140659	0.0818969	55.456	0.0211314	0.00166405	0.000117306	0.0290756	1.70166e-09	1.91481e-06	2.33205e-05	3.14666e-08
0.537767	3.20372e-08	0.00014066	0.0818974	55.456	0.0211316	0.00166406	0.000117306	0.0290758	1.70167e-09	1.91481e-06	2.33204e-05	3.14664e-08
0.570241	3.20371e-08	0.00014066	0.0818977	55.456	0.0211316	0.00166406	0.000117306	0.0290759	1.70167e-09	1.9148e-06	2.33204e-05	3.14663e-08
0.602715	3.20371e-08	0.00014066	0.0818978	55.456	0.0211317	0.00166406	0.000117306	0.0290759	1.70167e-09	1.9148e-06	2.33204e-05	3.14663e-08
0.635189	3.20371e-08	0.00014066	0.0818978	55.456	0.0211317	0.00166406	0.000117306	0.0290759	1.70167e-09	1.9148e-06	2.33204e-05	3.14663e-08
0.704998	3.20371e-08	0.00014066	0.0818978	55.456	0.0211317	0.00166406	0.000117306	0.0290759	1.70167e-09	1.9148e-06	2.33204e-05	3.14663e-08
0.774808	3.20371e-08	0.00014066	0.0818978	55.456	0.0211317	0.00166406	0.000117306	0.0290759	1.70167e-09	1.9148e-06	2.33204e-05	3.14663e-08
0.844618	3.20371e-08	0.00014066	0.0818978	55.456	0.0211317	0.00166406	0.000117306	0.0290759	1.70167e-09	1.9148e-06	2.33204e-05	3.14663e-08
0.914427	3.20371e-08	0.00014066	0.0818978	55.456	0.0211317	0.00166406	0.000117306	0.0290759	1.70167e-09	1.9148e-06	2.33204e-05	3.14663e-08
1.25586	3.20371e-08	0.00014066	0.0818978	55.456	0.0211317	0.00166406	0.000117306	0.0290759	1.70167e-09	1.9148e-06	2.33204e-05	3.14663e-08
1.59729	3.20371e-08	0.00014066	0.0818978	55.456	0.0211317	0.00166406	0.000117306	0.0290759	1.70167e-09	1.9148e-06	2.33204e-05	3.14663e-08
1.93872	3.20371e-08	0.00014066	0.0818978	55.456	0.0211317	0.00166406	0.000117306	0.0290759	1.70167e-09	1.9148e-06	2.33204e-05	3.14663e-08
5.35302	3.20371e-08	0.00014066	0.0818978	55.456	0.0211317	0.00166406	0.000117306	0.0290759	1.70167e-09	1.9148e-06	2.33204e-05	3.14663e-08
8.76732	3.20371e-08	0.00014066	0.0818978	55.456	0.0211317	0.00166406	0.000117306	0.0290759	1.70167e-09	1.9148e-06	2.33204e-05	3.14663e-08
42.9103	3.20371e-08	0.00014066	0.0818978	55.456	0.0211317	0.00166406	0.000117306	0.0290759	1.70167e-09	1.9148e-06	2.33204e-05	3.14663e-08
77.0533	3.20371e-08	0.00014066	0.0818978	55.456	0.0211317	0.00166406	0.000117306	0.0290759	1.70167e-09	1.9148e-06	2.33204e-05	3.14663e-08
282.088	3.20371e-08	0.00014066	0.0818978	55.456	0.0211317	0.00166406	0.000117306	0.0290759	1.70167e-09	1.9148e-06	2.33204e-05	3.14663e-08
487.123	3.20371e-08	0.00014066	0.0818977	55.456	0.0211317	0.00166406	0.000117306	0.0290759	1.70167e-09	1.9148e-06	2.33203e-05	3.14663e-08
1000	3.20372e-08	0.000140661	0.0818976	55.456	0.0211316	0.00166406	0.000117305	0.0290758	1.70166e-09	1.91481e-06	2.33203e-05	3.14664e-08
