# Supplementary material for: Molecular-resolution imaging of ice crystallized from liquid water by cryogenic liquid-cell TEM
Source: Nat Commun. 2025 Sep 25;16:8342. doi: 10.1038/s41467-025-62451-0 (PMC12462463; doi:10.1038/s41467-025-62451-0)
Supplement: Supplementary file 11 — Supplementary Data 3 [file 41467_2025_62451_MOESM11_ESM.zip › Ambrozic Set_kJ_C0_g_vals_pastina_278.15K_25.0_eA2s_Output.xlsx]

## Sheet: Sheet1
time / s	H	H+	H2	H2O	H2O2	HO2	HO2-	O2	O2-	OH	OH-	eh-
0	0	0	0	55.56	0	0	0	0	0	0	0	0
1.13174e-14	6.73255e-14	3.16228e-13	4.59037e-14	55.56	7.14058e-14	2.04017e-15	2.04956e-29	4.63713e-32	1.10414e-23	2.75422e-13	5.10062e-14	2.65222e-13
2.26348e-14	1.34651e-13	6.32456e-13	9.18075e-14	55.56	1.42812e-13	4.08033e-15	6.23114e-29	2.31857e-31	3.30646e-23	5.50845e-13	1.02012e-13	5.30443e-13
7.09601e-12	4.22131e-11	1.98275e-10	2.87816e-11	55.56	4.47714e-11	1.27919e-12	1.09153e-22	1.13937e-23	-1.03185e-17	1.7269e-10	3.19809e-11	1.66294e-10
1.41694e-11	8.42915e-11	3.95917e-10	5.74715e-11	55.56	8.94001e-11	2.55452e-12	5.28688e-22	5.68234e-23	-2.35842e-16	3.44829e-10	6.386e-11	3.32057e-10
1.5207e-11	9.04639e-11	4.24909e-10	6.16799e-11	55.56	9.59466e-11	2.74151e-12	5.99391e-22	6.4499e-23	-1.84468e-16	3.7008e-10	6.85362e-11	3.56373e-10
1.62445e-11	9.66363e-11	4.53901e-10	6.58884e-11	55.56	1.02493e-10	2.9285e-12	6.79892e-22	7.32578e-23	-1.24777e-16	3.9533e-10	7.32124e-11	3.80688e-10
1.74378e-11	1.03735e-10	4.87241e-10	7.07281e-11	55.56	1.10022e-10	3.14354e-12	7.79397e-22	8.40975e-23	-6.79916e-17	4.24369e-10	7.85901e-11	4.08651e-10
1.8631e-11	1.10833e-10	5.20582e-10	7.55679e-11	55.56	1.1755e-10	3.35861e-12	8.93245e-22	9.65256e-23	-3.46393e-17	4.53407e-10	8.39678e-11	4.36614e-10
1.98242e-11	1.17931e-10	5.53923e-10	8.04076e-11	55.56	1.25078e-10	3.57369e-12	1.0224e-21	1.10651e-22	-1.82113e-17	4.82446e-10	8.93454e-11	4.64577e-10
2.10174e-11	1.25029e-10	5.87263e-10	8.52473e-11	55.56	1.32607e-10	3.78878e-12	1.16783e-21	1.26582e-22	-9.28653e-18	5.11484e-10	9.47231e-11	4.9254e-10
2.22106e-11	1.32128e-10	6.20604e-10	9.00871e-11	55.56	1.40135e-10	4.00387e-12	1.33051e-21	1.44428e-22	-3.77173e-18	5.40522e-10	1.00101e-10	5.20503e-10
2.34039e-11	1.39226e-10	6.53944e-10	9.49268e-11	55.56	1.47664e-10	4.21897e-12	1.51138e-21	1.64296e-22	-3.71845e-19	5.69561e-10	1.05479e-10	5.48466e-10
2.45971e-11	1.46324e-10	6.87285e-10	9.97665e-11	55.56	1.55192e-10	4.43407e-12	1.71143e-21	1.86297e-22	1.6553e-18	5.98599e-10	1.10856e-10	5.76429e-10
2.57903e-11	1.53422e-10	7.20626e-10	1.04606e-10	55.56	1.62721e-10	4.64916e-12	1.93162e-21	2.10539e-22	2.88777e-18	6.27637e-10	1.16234e-10	6.04392e-10
2.69835e-11	1.60521e-10	7.53966e-10	1.09446e-10	55.56	1.70249e-10	4.86426e-12	2.17292e-21	2.37129e-22	3.68533e-18	6.56676e-10	1.21612e-10	6.32355e-10
2.81767e-11	1.67619e-10	7.87307e-10	1.14286e-10	55.56	1.77778e-10	5.07936e-12	2.43628e-21	2.66178e-22	4.23786e-18	6.85714e-10	1.26989e-10	6.60317e-10
2.93699e-11	1.74717e-10	8.20647e-10	1.19125e-10	55.56	1.85306e-10	5.29446e-12	2.72267e-21	2.97793e-22	4.64739e-18	7.14753e-10	1.32367e-10	6.8828e-10
3.05632e-11	1.81816e-10	8.53988e-10	1.23965e-10	55.56	1.92835e-10	5.50956e-12	3.03307e-21	3.32084e-22	4.97369e-18	7.43791e-10	1.37745e-10	7.16243e-10
3.17564e-11	1.88914e-10	8.87329e-10	1.28805e-10	55.56	2.00363e-10	5.72466e-12	3.36843e-21	3.69158e-22	5.25229e-18	7.72829e-10	1.43122e-10	7.44206e-10
3.29496e-11	1.96012e-10	9.20669e-10	1.33645e-10	55.56	2.07892e-10	5.93976e-12	3.72973e-21	4.09126e-22	5.50368e-18	8.01868e-10	1.485e-10	7.72169e-10
3.41428e-11	2.0311e-10	9.5401e-10	1.38484e-10	55.56	2.1542e-10	6.15486e-12	4.11792e-21	4.52095e-22	5.73945e-18	8.30906e-10	1.53878e-10	8.00132e-10
4.6075e-11	2.74093e-10	1.28742e-09	1.86882e-10	55.56	2.90705e-10	8.30584e-12	9.8597e-21	1.08971e-21	7.95834e-18	1.12129e-09	2.07655e-10	1.07976e-09
5.80072e-11	3.45076e-10	1.62082e-09	2.35279e-10	55.56	3.6599e-10	1.04568e-11	1.94548e-20	2.1585e-21	1.00746e-17	1.41167e-09	2.61432e-10	1.35939e-09
6.99394e-11	4.16059e-10	1.95423e-09	2.83676e-10	55.56	4.41274e-10	1.26078e-11	3.38004e-20	3.75951e-21	1.22075e-17	1.70206e-09	3.15209e-10	1.63902e-09
1.89261e-10	1.12589e-09	5.28829e-09	7.67649e-10	55.56	1.19412e-09	3.41177e-11	8.21363e-19	9.22639e-20	3.36616e-17	4.6059e-09	8.5298e-10	4.43531e-09
3.08583e-10	1.83571e-09	8.62235e-09	1.25162e-09	55.56	1.94697e-09	5.56276e-11	3.23512e-18	3.64082e-19	5.51311e-17	7.50974e-09	1.39075e-09	7.2316e-09
4.27905e-10	2.54554e-09	1.19564e-08	1.7356e-09	55.56	2.69982e-09	7.71375e-11	8.1699e-18	9.20631e-19	7.65938e-17	1.04136e-08	1.92853e-09	1.00279e-08
1.45314e-09	8.64453e-09	4.06033e-08	5.89399e-09	55.56	9.16842e-09	2.61954e-10	3.98044e-16	4.55886e-17	2.61002e-16	3.53639e-08	6.54926e-09	3.40541e-08
2.47838e-09	1.47435e-08	6.92503e-08	1.00524e-08	55.56	1.5637e-08	4.46771e-10	1.69047e-15	1.94778e-16	4.4541e-16	6.03141e-08	1.11701e-08	5.80801e-08
3.50361e-09	2.08426e-08	9.78972e-08	1.42108e-08	55.56	2.21056e-08	6.31588e-10	4.42454e-15	5.129e-16	6.29818e-16	8.52643e-08	1.57912e-08	8.2106e-08
5.54491e-09	3.29863e-08	1.54934e-07	2.24906e-08	55.56	3.4985e-08	9.99564e-10	1.6084e-14	1.88799e-15	9.96981e-16	1.34941e-07	2.49925e-08	1.29942e-07
7.5862e-09	4.51303e-08	2.11971e-07	3.07706e-08	55.56	4.78644e-08	1.36754e-09	3.96523e-14	4.71257e-15	1.36414e-15	1.84616e-07	3.41948e-08	1.77776e-07
9.62749e-09	5.72748e-08	2.69007e-07	3.90509e-08	55.56	6.07438e-08	1.73551e-09	7.94455e-14	9.56126e-15	1.7313e-15	2.34291e-07	4.33982e-08	2.25608e-07
1.16688e-08	6.94198e-08	3.26041e-07	4.73315e-08	55.56	7.36233e-08	2.10347e-09	1.39327e-13	1.69827e-14	2.09845e-15	2.83963e-07	5.26032e-08	2.73438e-07
1.46029e-08	8.68778e-08	4.08018e-07	5.92348e-08	55.56	9.2136e-08	2.63235e-09	2.67648e-13	3.32416e-14	2.62616e-15	3.55358e-07	6.5837e-08	3.42181e-07
1.7537e-08	1.04338e-07	4.8999e-07	7.11392e-08	55.56	1.10649e-07	3.16122e-09	4.54778e-13	5.75443e-14	3.15386e-15	4.26748e-07	7.90749e-08	4.10915e-07
2.04711e-08	1.21799e-07	5.71957e-07	8.30451e-08	55.56	1.29162e-07	3.69007e-09	7.09972e-13	9.15034e-14	3.68154e-15	4.98132e-07	9.23176e-08	4.79639e-07
2.34052e-08	1.39263e-07	6.53918e-07	9.49527e-08	55.56	1.47676e-07	4.21889e-09	1.04176e-12	1.36732e-13	4.20919e-15	5.69509e-07	1.05566e-07	5.48351e-07
2.8856e-08	1.71714e-07	8.06159e-07	1.17079e-07	55.56	1.8207e-07	5.20122e-09	1.88781e-12	2.56179e-13	5.18935e-15	7.02089e-07	1.30193e-07	6.75964e-07
3.43068e-08	2.04177e-07	9.58368e-07	1.39214e-07	55.56	2.16466e-07	6.18342e-09	3.07061e-12	4.30425e-13	6.16939e-15	8.34634e-07	1.54846e-07	8.03519e-07
3.97577e-08	2.36652e-07	1.11054e-06	1.61359e-07	55.56	2.50864e-07	7.16547e-09	4.62853e-12	6.69801e-13	7.14927e-15	9.6714e-07	1.79528e-07	9.31005e-07
4.52085e-08	2.69143e-07	1.26266e-06	1.83515e-07	55.56	2.85263e-07	8.14734e-09	6.5947e-12	9.84621e-13	8.12899e-15	1.0996e-06	2.04243e-07	1.05841e-06
5.06593e-08	3.01651e-07	1.41473e-06	2.05684e-07	55.56	3.19665e-07	9.12902e-09	8.99815e-12	1.38518e-12	9.10851e-15	1.23201e-06	2.28996e-07	1.18573e-06
5.68424e-08	3.3855e-07	1.58716e-06	2.30849e-07	55.56	3.58692e-07	1.02423e-08	1.22857e-11	1.95636e-12	1.02194e-14	1.38213e-06	2.57125e-07	1.33003e-06
6.30255e-08	3.75477e-07	1.75951e-06	2.56034e-07	55.56	3.97723e-07	1.13553e-08	1.62e-11	2.66607e-12	1.13299e-14	1.53217e-06	2.85312e-07	1.47418e-06
6.92086e-08	4.12434e-07	1.93176e-06	2.81242e-07	55.56	4.36758e-07	1.24679e-08	2.0768e-11	3.52926e-12	1.24401e-14	1.68211e-06	3.13566e-07	1.61817e-06
7.53917e-08	4.49425e-07	2.1039e-06	3.06476e-07	55.56	4.75798e-07	1.35801e-08	2.60128e-11	4.56083e-12	1.35499e-14	1.83195e-06	3.4189e-07	1.76198e-06
8.15748e-08	4.86453e-07	2.27593e-06	3.31738e-07	55.56	5.14843e-07	1.46918e-08	3.19542e-11	5.77566e-12	1.46594e-14	1.98168e-06	3.70291e-07	1.9056e-06
8.9949e-08	5.36666e-07	2.50872e-06	3.65999e-07	55.56	5.67734e-07	1.61969e-08	4.1142e-11	7.73954e-12	1.61612e-14	2.18428e-06	4.08891e-07	2.09979e-06
9.83232e-08	5.86958e-07	2.74125e-06	4.0032e-07	55.56	6.20636e-07	1.77009e-08	5.16753e-11	1.01034e-11	1.76622e-14	2.38663e-06	4.47656e-07	2.29355e-06
1.06697e-07	6.37337e-07	2.97352e-06	4.34706e-07	55.56	6.73552e-07	1.9204e-08	6.35851e-11	1.29037e-11	1.91622e-14	2.58871e-06	4.86601e-07	2.48685e-06
1.15072e-07	6.8781e-07	3.20548e-06	4.69164e-07	55.56	7.26481e-07	2.07059e-08	7.68982e-11	1.61767e-11	2.06613e-14	2.7905e-06	5.2574e-07	2.67966e-06
1.23446e-07	7.38383e-07	3.43711e-06	5.03699e-07	55.56	7.79425e-07	2.22067e-08	9.16377e-11	1.99585e-11	2.21592e-14	2.99198e-06	5.65086e-07	2.87194e-06
1.3182e-07	7.89063e-07	3.6684e-06	5.38315e-07	55.56	8.32386e-07	2.37062e-08	1.07824e-10	2.42849e-11	2.36559e-14	3.19313e-06	6.04652e-07	3.06364e-06
1.4591e-07	8.74597e-07	4.05671e-06	5.96759e-07	55.56	9.21535e-07	2.62261e-08	1.38376e-10	3.28919e-11	2.61715e-14	3.53077e-06	6.71757e-07	3.38481e-06
1.6e-07	9.60485e-07	4.44384e-06	6.55476e-07	55.56	1.01074e-06	2.87418e-08	1.7316e-10	4.33092e-11	2.86833e-14	3.8673e-06	7.39579e-07	3.70409e-06
1.7409e-07	1.04676e-06	4.8297e-06	7.14491e-07	55.56	1.1e-06	3.12529e-08	2.12253e-10	5.57021e-11	3.1191e-14	4.20264e-06	8.08174e-07	4.02131e-06
1.8818e-07	1.13344e-06	5.21415e-06	7.73828e-07	55.56	1.18933e-06	3.3759e-08	2.55732e-10	7.02337e-11	3.36943e-14	4.53666e-06	8.77595e-07	4.3363e-06
2.0227e-07	1.22056e-06	5.5971e-06	8.33512e-07	55.56	1.27873e-06	3.62597e-08	3.03672e-10	8.70643e-11	3.61929e-14	4.8693e-06	9.4789e-07	4.64891e-06
2.16361e-07	1.30815e-06	5.97842e-06	8.93567e-07	55.56	1.3682e-06	3.87547e-08	3.56149e-10	1.06351e-10	3.86866e-14	5.20044e-06	1.01911e-06	4.95896e-06
2.41801e-07	1.46757e-06	6.66245e-06	1.00302e-06	55.56	1.52996e-06	4.3244e-08	4.62647e-10	1.47891e-10	4.31757e-14	5.79427e-06	1.15015e-06	5.51183e-06
2.67242e-07	1.62873e-06	7.34014e-06	1.11388e-06	55.56	1.692e-06	4.77114e-08	5.84682e-10	1.98821e-10	4.76463e-14	6.38242e-06	1.28454e-06	6.05502e-06
2.92682e-07	1.79176e-06	8.01085e-06	1.22631e-06	55.56	1.85436e-06	5.21549e-08	7.22761e-10	2.59988e-10	5.20973e-14	6.96439e-06	1.42245e-06	6.58769e-06
3.18123e-07	1.95676e-06	8.67393e-06	1.3404e-06	55.56	2.01705e-06	5.65727e-08	8.77411e-10	3.32197e-10	5.65273e-14	7.53974e-06	1.56399e-06	7.10907e-06
3.43564e-07	2.12383e-06	9.32874e-06	1.4563e-06	55.56	2.1801e-06	6.09629e-08	1.04916e-09	4.16212e-10	6.09353e-14	8.10802e-06	1.70925e-06	7.61844e-06
3.69004e-07	2.29303e-06	9.97464e-06	1.5741e-06	55.56	2.34353e-06	6.5324e-08	1.23855e-09	5.12754e-10	6.53203e-14	8.66882e-06	1.85825e-06	8.11515e-06
4.13976e-07	2.59752e-06	1.10928e-05	1.78733e-06	55.56	2.63342e-06	7.29569e-08	1.61806e-09	7.16109e-10	7.30129e-14	9.64077e-06	2.13076e-06	8.9604e-06
4.58948e-07	2.909e-06	1.2178e-05	2.00738e-06	55.56	2.92465e-06	8.04858e-08	2.05698e-09	9.6408e-10	8.06267e-14	1.05864e-05	2.41452e-06	9.76138e-06
5.03919e-07	3.22747e-06	1.32272e-05	2.23473e-06	55.56	3.2173e-06	8.79038e-08	2.55762e-09	1.25959e-09	8.81585e-14	1.15043e-05	2.70872e-06	1.05159e-05
5.48891e-07	3.55272e-06	1.42376e-05	2.46976e-06	55.56	3.51144e-06	9.52054e-08	3.12181e-09	1.60512e-09	9.56056e-14	1.23933e-05	3.01223e-06	1.12223e-05
5.93863e-07	3.8844e-06	1.52069e-05	2.71281e-06	55.56	3.80711e-06	1.02386e-07	3.75073e-09	2.00267e-09	1.02966e-13	1.32526e-05	3.32362e-06	1.18795e-05
6.38835e-07	4.222e-06	1.61328e-05	2.96412e-06	55.56	4.10436e-06	1.09441e-07	4.4449e-09	2.45384e-09	1.10238e-13	1.40816e-05	3.64124e-06	1.24871e-05
6.90925e-07	4.61961e-06	1.71489e-05	3.26576e-06	55.56	4.45065e-06	1.17454e-07	5.33023e-09	3.04497e-09	1.1855e-13	1.50036e-05	4.01457e-06	1.3129e-05
7.43015e-07	5.02314e-06	1.81025e-05	3.5789e-06	55.56	4.79909e-06	1.25293e-07	6.30133e-09	3.71078e-09	1.26741e-13	1.58846e-05	4.39095e-06	1.37052e-05
7.95105e-07	5.43124e-06	1.89924e-05	3.90357e-06	55.56	5.1497e-06	1.32957e-07	7.3555e-09	4.45185e-09	1.3481e-13	1.67251e-05	4.76746e-06	1.42175e-05
8.47195e-07	5.84247e-06	1.9818e-05	4.23973e-06	55.56	5.50246e-06	1.40447e-07	8.48897e-09	5.26818e-09	1.42758e-13	1.75258e-05	5.14131e-06	1.46682e-05
8.99285e-07	6.25532e-06	2.05795e-05	4.58722e-06	55.56	5.85735e-06	1.47764e-07	9.69709e-09	6.15932e-09	1.50584e-13	1.82877e-05	5.50986e-06	1.506e-05
9.51375e-07	6.66825e-06	2.12778e-05	4.9458e-06	55.56	6.21433e-06	1.5491e-07	1.09745e-08	7.1244e-09	1.58288e-13	1.90121e-05	5.87078e-06	1.5396e-05
1.01842e-06	7.19738e-06	2.20859e-05	5.42311e-06	55.56	6.67681e-06	1.63862e-07	1.27112e-08	8.47332e-09	1.68027e-13	1.98914e-05	6.32082e-06	1.57523e-05
1.08546e-06	7.72103e-06	2.2796e-05	5.91746e-06	55.56	7.1426e-06	1.72545e-07	1.45399e-08	9.93948e-09	1.77569e-13	2.07144e-05	6.75137e-06	1.60301e-05
1.1525e-06	8.23631e-06	2.34137e-05	6.42791e-06	55.56	7.61162e-06	1.8097e-07	1.64477e-08	1.15191e-08	1.86915e-13	2.14844e-05	7.15986e-06	1.62374e-05
1.21954e-06	8.74065e-06	2.39454e-05	6.95342e-06	55.56	8.08376e-06	1.89148e-07	1.84218e-08	1.32082e-08	1.9607e-13	2.22052e-05	7.54458e-06	1.63824e-05
1.28658e-06	9.23181e-06	2.43978e-05	7.4929e-06	55.56	8.55892e-06	1.9709e-07	2.04503e-08	1.50022e-08	2.05038e-13	2.28804e-05	7.90462e-06	1.64728e-05
1.35362e-06	9.70789e-06	2.47782e-05	8.04524e-06	55.5599	9.03698e-06	2.04808e-07	2.25224e-08	1.68969e-08	2.13823e-13	2.35133e-05	8.23972e-06	1.6516e-05
1.43692e-06	1.02762e-05	2.51612e-05	8.74778e-06	55.5599	9.63487e-06	2.14104e-07	2.51435e-08	1.93845e-08	2.24491e-13	2.4246e-05	8.62184e-06	1.65142e-05
1.52022e-06	1.08167e-05	2.54573e-05	9.46636e-06	55.5599	1.02369e-05	2.23095e-07	2.78017e-08	2.20122e-08	2.34895e-13	2.49248e-05	8.96739e-06	1.64621e-05
1.60352e-06	1.1328e-05	2.56792e-05	1.0199e-05	55.5599	1.08429e-05	2.31803e-07	3.04843e-08	2.47718e-08	2.45047e-13	2.5555e-05	9.27849e-06	1.63702e-05
1.68682e-06	1.18093e-05	2.58385e-05	1.09439e-05	55.5599	1.14526e-05	2.40247e-07	3.31815e-08	2.76557e-08	2.5496e-13	2.61418e-05	9.55766e-06	1.62476e-05
1.77012e-06	1.22605e-05	2.59455e-05	1.16992e-05	55.5599	1.20658e-05	2.48448e-07	3.58856e-08	3.06565e-08	2.64644e-13	2.66894e-05	9.80764e-06	1.6102e-05
1.85342e-06	1.26817e-05	2.60096e-05	1.24634e-05	55.5599	1.26825e-05	2.56424e-07	3.85911e-08	3.37674e-08	2.74122e-13	2.7202e-05	1.00312e-05	1.59398e-05
1.95561e-06	1.31586e-05	2.60413e-05	1.34112e-05	55.5599	1.34433e-05	2.65926e-07	4.19066e-08	3.7725e-08	2.85465e-13	2.7788e-05	1.02733e-05	1.57261e-05
2.05781e-06	1.35931e-05	2.60328e-05	1.4368e-05	55.5599	1.42086e-05	2.75142e-07	4.52137e-08	4.18275e-08	2.96534e-13	2.83319e-05	1.04844e-05	1.55032e-05
2.16e-06	1.39872e-05	2.59946e-05	1.53318e-05	55.5599	1.4978e-05	2.841e-07	4.85099e-08	4.60651e-08	3.07347e-13	2.88386e-05	1.06688e-05	1.52773e-05
2.2622e-06	1.43435e-05	2.59347e-05	1.6301e-05	55.5599	1.57512e-05	2.92822e-07	5.17942e-08	5.04284e-08	3.17927e-13	2.93121e-05	1.08302e-05	1.50527e-05
2.36439e-06	1.46643e-05	2.58598e-05	1.72742e-05	55.5599	1.65278e-05	3.0133e-07	5.50669e-08	5.49089e-08	3.28295e-13	2.9756e-05	1.09721e-05	1.48326e-05
2.46659e-06	1.49522e-05	2.57749e-05	1.82501e-05	55.5599	1.73075e-05	3.09643e-07	5.83287e-08	5.9499e-08	3.38469e-13	3.01732e-05	1.10972e-05	1.46193e-05
2.60252e-06	1.52885e-05	2.56533e-05	1.95508e-05	55.5599	1.83489e-05	3.2043e-07	6.26523e-08	6.57618e-08	3.51734e-13	3.06913e-05	1.12421e-05	1.43485e-05
2.73845e-06	1.55768e-05	2.55278e-05	2.08527e-05	55.5599	1.93944e-05	3.30942e-07	6.69617e-08	7.21906e-08	3.64729e-13	3.1172e-05	1.13668e-05	1.40941e-05
2.87438e-06	1.58224e-05	2.5403e-05	2.21541e-05	55.5599	2.04433e-05	3.41211e-07	7.12602e-08	7.87718e-08	3.77488e-13	3.16195e-05	1.14751e-05	1.38566e-05
3.01031e-06	1.60303e-05	2.52819e-05	2.3454e-05	55.5599	2.14949e-05	3.51266e-07	7.55506e-08	8.54934e-08	3.90041e-13	3.20377e-05	1.15703e-05	1.3636e-05
3.14625e-06	1.62048e-05	2.51662e-05	2.47514e-05	55.5599	2.25486e-05	3.61135e-07	7.98357e-08	9.23448e-08	4.02417e-13	3.24295e-05	1.16548e-05	1.34316e-05
3.28218e-06	1.635e-05	2.50569e-05	2.60456e-05	55.5599	2.36038e-05	3.70838e-07	8.41174e-08	9.93164e-08	4.14638e-13	3.27978e-05	1.17306e-05	1.32422e-05
3.44993e-06	1.64943e-05	2.49314e-05	2.76374e-05	55.5599	2.49071e-05	3.82618e-07	8.93995e-08	1.08074e-07	4.29538e-13	3.32233e-05	1.18145e-05	1.30275e-05
3.61769e-06	1.66054e-05	2.48163e-05	2.92225e-05	55.5599	2.62108e-05	3.94211e-07	9.46812e-08	1.16988e-07	4.44269e-13	3.36205e-05	1.189e-05	1.28317e-05
3.78545e-06	1.66885e-05	2.47111e-05	3.08003e-05	55.5599	2.75139e-05	4.05647e-07	9.99641e-08	1.26048e-07	4.58858e-13	3.39926e-05	1.19587e-05	1.26525e-05
3.9532e-06	1.67479e-05	2.4615e-05	3.23703e-05	55.5599	2.88157e-05	4.16951e-07	1.05249e-07	1.35245e-07	4.73328e-13	3.43426e-05	1.20219e-05	1.24879e-05
4.12096e-06	1.67875e-05	2.45272e-05	3.39322e-05	55.5599	3.01155e-05	4.28145e-07	1.10535e-07	1.4457e-07	4.87707e-13	3.4673e-05	1.20807e-05	1.2336e-05
4.28872e-06	1.68104e-05	2.44468e-05	3.54858e-05	55.5599	3.14128e-05	4.39247e-07	1.15824e-07	1.54017e-07	5.02002e-13	3.49859e-05	1.21359e-05	1.21951e-05
4.45647e-06	1.68194e-05	2.43728e-05	3.70309e-05	55.5599	3.2707e-05	4.50273e-07	1.21114e-07	1.63582e-07	5.16226e-13	3.52834e-05	1.2188e-05	1.20637e-05
4.62423e-06	1.68166e-05	2.43045e-05	3.85674e-05	55.5599	3.39977e-05	4.61238e-07	1.26405e-07	1.73261e-07	5.30401e-13	3.55671e-05	1.22374e-05	1.19406e-05
4.79199e-06	1.68042e-05	2.42412e-05	4.00953e-05	55.5599	3.52846e-05	4.72152e-07	1.31697e-07	1.8305e-07	5.44542e-13	3.58384e-05	1.22847e-05	1.18248e-05
4.95974e-06	1.67838e-05	2.41822e-05	4.16145e-05	55.5599	3.65673e-05	4.83026e-07	1.36988e-07	1.92947e-07	5.58648e-13	3.60987e-05	1.23299e-05	1.17153e-05
5.1275e-06	1.67567e-05	2.4127e-05	4.31252e-05	55.5599	3.78457e-05	4.93869e-07	1.42279e-07	2.02952e-07	5.72738e-13	3.6349e-05	1.23735e-05	1.16113e-05
5.29526e-06	1.67242e-05	2.40752e-05	4.46273e-05	55.5599	3.91195e-05	5.04689e-07	1.47568e-07	2.13064e-07	5.86765e-13	3.65904e-05	1.24155e-05	1.15121e-05
5.55263e-06	1.66659e-05	2.40012e-05	4.69154e-05	55.5599	4.10647e-05	5.21256e-07	1.55677e-07	2.28783e-07	6.08343e-13	3.69452e-05	1.24773e-05	1.13682e-05
5.81e-06	1.66001e-05	2.39329e-05	4.91839e-05	55.5599	4.29985e-05	5.37802e-07	1.6378e-07	2.44752e-07	6.29887e-13	3.72836e-05	1.25364e-05	1.12328e-05
6.06737e-06	1.65289e-05	2.38694e-05	5.14331e-05	55.5599	4.49208e-05	5.54342e-07	1.71875e-07	2.60974e-07	6.51437e-13	3.76074e-05	1.2593e-05	1.11045e-05
6.32475e-06	1.64542e-05	2.38098e-05	5.36636e-05	55.5599	4.68314e-05	5.70888e-07	1.7996e-07	2.7745e-07	6.73005e-13	3.79185e-05	1.26474e-05	1.09825e-05
6.58212e-06	1.63772e-05	2.37536e-05	5.58757e-05	55.5598	4.87305e-05	5.87452e-07	1.88033e-07	2.94184e-07	6.94602e-13	3.82183e-05	1.26998e-05	1.08658e-05
6.83949e-06	1.6299e-05	2.37004e-05	5.807e-05	55.5598	5.0618e-05	6.0404e-07	1.96095e-07	3.11181e-07	7.16238e-13	3.85078e-05	1.27505e-05	1.07538e-05
7.2466e-06	1.61746e-05	2.36213e-05	6.15056e-05	55.5598	5.35804e-05	6.30347e-07	2.08822e-07	3.38612e-07	7.50558e-13	3.89469e-05	1.28273e-05	1.05852e-05
7.65371e-06	1.6051e-05	2.35476e-05	6.48997e-05	55.5598	5.65151e-05	6.56757e-07	2.21514e-07	3.66725e-07	7.8502e-13	3.93656e-05	1.29005e-05	1.04256e-05
8.06081e-06	1.59297e-05	2.34785e-05	6.82542e-05	55.5598	5.94229e-05	6.83287e-07	2.34172e-07	3.95535e-07	8.19646e-13	3.9766e-05	1.29704e-05	1.02739e-05
8.46792e-06	1.58115e-05	2.34134e-05	7.15709e-05	55.5598	6.23046e-05	7.0995e-07	2.46793e-07	4.25056e-07	8.54454e-13	4.01497e-05	1.30374e-05	1.01292e-05
8.87503e-06	1.56968e-05	2.33518e-05	7.48516e-05	55.5598	6.51612e-05	7.36759e-07	2.59376e-07	4.553e-07	8.89459e-13	4.05183e-05	1.31016e-05	9.9908e-06
9.28213e-06	1.55859e-05	2.32934e-05	7.80979e-05	55.5598	6.79935e-05	7.63722e-07	2.71922e-07	4.86277e-07	9.24674e-13	4.08727e-05	1.31633e-05	9.85814e-06
9.86997e-06	1.54324e-05	2.32141e-05	8.27277e-05	55.5598	7.2042e-05	8.02943e-07	2.89968e-07	5.3232e-07	9.75915e-13	4.13615e-05	1.32483e-05	9.6758e-06
1.04578e-05	1.52868e-05	2.31402e-05	8.72933e-05	55.5598	7.60441e-05	8.42522e-07	3.07933e-07	5.79935e-07	1.02764e-12	4.18253e-05	1.33289e-05	9.50331e-06
1.10457e-05	1.51486e-05	2.3071e-05	9.17986e-05	55.5598	8.00019e-05	8.82473e-07	3.25814e-07	6.2914e-07	1.07988e-12	4.22662e-05	1.34055e-05	9.33972e-06
1.16335e-05	1.50175e-05	2.30062e-05	9.62472e-05	55.5598	8.39173e-05	9.22806e-07	3.43612e-07	6.79949e-07	1.13264e-12	4.26861e-05	1.34784e-05	9.18421e-06
1.22213e-05	1.48928e-05	2.29454e-05	0.000100642	55.5598	8.77922e-05	9.63529e-07	3.61327e-07	7.32374e-07	1.18592e-12	4.30865e-05	1.35479e-05	9.03611e-06
1.28092e-05	1.47742e-05	2.28882e-05	0.000104987	55.5598	9.16284e-05	1.00465e-06	3.78957e-07	7.86422e-07	1.23975e-12	4.34688e-05	1.36144e-05	8.89482e-06
1.37385e-05	1.45978e-05	2.28044e-05	0.000111759	55.5597	9.76173e-05	1.07047e-06	4.06657e-07	8.75195e-07	1.32596e-12	4.40394e-05	1.37137e-05	8.68405e-06
1.46678e-05	1.44335e-05	2.27279e-05	0.000118421	55.5597	0.000103518	1.13728e-06	4.34149e-07	9.68055e-07	1.41352e-12	4.45724e-05	1.38066e-05	8.48716e-06
1.55971e-05	1.428e-05	2.26578e-05	0.00012498	55.5597	0.000109337	1.20509e-06	4.61433e-07	1.06501e-06	1.50243e-12	4.50718e-05	1.38938e-05	8.30262e-06
1.65264e-05	1.4136e-05	2.25936e-05	0.000131445	55.5597	0.000115076	1.27389e-06	4.88511e-07	1.16606e-06	1.59267e-12	4.55408e-05	1.39759e-05	8.12916e-06
1.74557e-05	1.40002e-05	2.25345e-05	0.000137822	55.5597	0.000120741	1.34365e-06	5.15387e-07	1.2712e-06	1.68423e-12	4.59821e-05	1.40534e-05	7.96568e-06
1.8385e-05	1.38718e-05	2.24801e-05	0.000144116	55.5597	0.000126334	1.41436e-06	5.42062e-07	1.38041e-06	1.77706e-12	4.63984e-05	1.41268e-05	7.81122e-06
1.97452e-05	1.36956e-05	2.24079e-05	0.000153189	55.5597	0.000134398	1.51951e-06	5.8075e-07	1.54757e-06	1.91518e-12	4.69667e-05	1.42275e-05	7.59973e-06
2.11053e-05	1.35314e-05	2.23437e-05	0.000162109	55.5596	0.000142325	1.62659e-06	6.19024e-07	1.72337e-06	2.05588e-12	4.74917e-05	1.4321e-05	7.40363e-06
2.24655e-05	1.33774e-05	2.22864e-05	0.000170888	55.5596	0.000150123	1.73551e-06	6.56895e-07	1.90774e-06	2.19907e-12	4.79781e-05	1.44084e-05	7.22109e-06
2.38256e-05	1.32324e-05	2.22352e-05	0.000179536	55.5596	0.000157798	1.84622e-06	6.94373e-07	2.10061e-06	2.34463e-12	4.84301e-05	1.44902e-05	7.0506e-06
2.51858e-05	1.30951e-05	2.21894e-05	0.000188062	55.5596	0.000165356	1.95863e-06	7.31467e-07	2.30188e-06	2.49246e-12	4.88511e-05	1.45671e-05	6.89086e-06
2.65459e-05	1.29646e-05	2.21485e-05	0.000196473	55.5596	0.000172804	2.07268e-06	7.68188e-07	2.51146e-06	2.64247e-12	4.92442e-05	1.46396e-05	6.74077e-06
2.84013e-05	1.2796e-05	2.20998e-05	0.000207775	55.5596	0.000182793	2.23078e-06	8.17693e-07	2.81061e-06	2.85044e-12	4.97401e-05	1.47322e-05	6.54991e-06
3.02567e-05	1.26369e-05	2.20581e-05	0.000218893	55.5595	0.000192597	2.39165e-06	8.66541e-07	3.12483e-06	3.06205e-12	5.01943e-05	1.48183e-05	6.37322e-06
3.21121e-05	1.24857e-05	2.20226e-05	0.000229838	55.5595	0.000202224	2.55513e-06	9.14756e-07	3.45389e-06	3.27708e-12	5.06116e-05	1.48988e-05	6.20904e-06
3.39675e-05	1.23415e-05	2.19926e-05	0.000240623	55.5595	0.000211684	2.72107e-06	9.62357e-07	3.79756e-06	3.49533e-12	5.09959e-05	1.49744e-05	6.05593e-06
3.58229e-05	1.22033e-05	2.19676e-05	0.000251257	55.5595	0.000220985	2.88935e-06	1.00936e-06	4.1556e-06	3.71661e-12	5.13508e-05	1.50455e-05	5.91272e-06
3.76783e-05	1.20703e-05	2.19469e-05	0.00026175	55.5595	0.000230134	3.05983e-06	1.05579e-06	4.52779e-06	3.94074e-12	5.16789e-05	1.51127e-05	5.77837e-06
4.03701e-05	1.18854e-05	2.19237e-05	0.000276736	55.5594	0.000243148	3.31085e-06	1.12217e-06	5.09249e-06	4.27066e-12	5.21127e-05	1.52041e-05	5.59746e-06
4.30619e-05	1.17085e-05	2.19076e-05	0.000291461	55.5594	0.000255872	3.56592e-06	1.18741e-06	5.68592e-06	4.60578e-12	5.25021e-05	1.52891e-05	5.43115e-06
4.57536e-05	1.15385e-05	2.18977e-05	0.000305943	55.5594	0.000268321	3.82473e-06	1.25157e-06	6.30749e-06	4.9457e-12	5.28526e-05	1.53686e-05	5.27759e-06
4.84454e-05	1.13743e-05	2.18932e-05	0.000320196	55.5593	0.000280508	4.08703e-06	1.31469e-06	6.95668e-06	5.29006e-12	5.31685e-05	1.54433e-05	5.13524e-06
5.11372e-05	1.12152e-05	2.18934e-05	0.000334234	55.5593	0.000292445	4.35254e-06	1.37681e-06	7.63298e-06	5.63853e-12	5.34537e-05	1.55138e-05	5.00282e-06
5.38289e-05	1.10605e-05	2.18979e-05	0.00034807	55.5593	0.000304143	4.62104e-06	1.43795e-06	8.33594e-06	5.99081e-12	5.37114e-05	1.55807e-05	4.87924e-06
5.77025e-05	1.08447e-05	2.19107e-05	0.000367645	55.5593	0.000320576	5.01224e-06	1.52431e-06	9.39351e-06	6.50391e-12	5.40394e-05	1.56713e-05	4.7151e-06
6.15761e-05	1.06356e-05	2.193e-05	0.000386849	55.5592	0.000336558	5.40862e-06	1.60882e-06	1.05043e-05	7.02366e-12	5.4323e-05	1.57561e-05	4.56509e-06
6.54496e-05	1.04325e-05	2.1955e-05	0.000405707	55.5592	0.000352112	5.80968e-06	1.69157e-06	1.16674e-05	7.54945e-12	5.45679e-05	1.58361e-05	4.42733e-06
6.93232e-05	1.02345e-05	2.19848e-05	0.000424238	55.5592	0.000367257	6.21497e-06	1.77261e-06	1.2882e-05	8.08076e-12	5.47787e-05	1.59119e-05	4.30026e-06
7.31968e-05	1.00413e-05	2.20188e-05	0.000442461	55.5591	0.000382011	6.62408e-06	1.85203e-06	1.41474e-05	8.61712e-12	5.49593e-05	1.59842e-05	4.18264e-06
7.70704e-05	9.85225e-06	2.20565e-05	0.000460393	55.5591	0.000396389	7.03666e-06	1.92987e-06	1.54628e-05	9.15816e-12	5.51131e-05	1.60533e-05	4.07332e-06
8.03032e-05	9.69753e-06	2.20903e-05	0.000475147	55.5591	0.000408112	7.38341e-06	1.99368e-06	1.65986e-05	9.61295e-12	5.52228e-05	1.61088e-05	3.98785e-06
8.29313e-05	9.57366e-06	2.21194e-05	0.000487004	55.559	0.000417462	7.66679e-06	2.0448e-06	1.75472e-05	9.98477e-12	5.53008e-05	1.61527e-05	3.92184e-06
8.55594e-05	9.45144e-06	2.21496e-05	0.000498743	55.559	0.000426654	7.95142e-06	2.09525e-06	1.85184e-05	1.03583e-11	5.53692e-05	1.61956e-05	3.85873e-06
8.81875e-05	9.33081e-06	2.21809e-05	0.000510367	55.559	0.000435692	8.23721e-06	2.14505e-06	1.95119e-05	1.07336e-11	5.54288e-05	1.62375e-05	3.7983e-06
9.08156e-05	9.21172e-06	2.22132e-05	0.00052188	55.559	0.00044458	8.52408e-06	2.19422e-06	2.05277e-05	1.11104e-11	5.54801e-05	1.62786e-05	3.7404e-06
9.34437e-05	9.09414e-06	2.22465e-05	0.000533285	55.559	0.00045332	8.81198e-06	2.24276e-06	2.15656e-05	1.14887e-11	5.55237e-05	1.63188e-05	3.68485e-06
9.60718e-05	8.97803e-06	2.22806e-05	0.000544585	55.5589	0.000461916	9.10081e-06	2.2907e-06	2.26256e-05	1.18685e-11	5.55599e-05	1.63584e-05	3.6315e-06
9.86999e-05	8.86337e-06	2.23154e-05	0.000555783	55.5589	0.000470371	9.39054e-06	2.33804e-06	2.37076e-05	1.22497e-11	5.55893e-05	1.63972e-05	3.58021e-06
0.000102704	8.69141e-06	2.237e-05	0.000572655	55.5589	0.000482987	9.83348e-06	2.40904e-06	2.53982e-05	1.28328e-11	5.56217e-05	1.64551e-05	3.50581e-06
0.000103276	8.66712e-06	2.23779e-05	0.000575046	55.5589	0.000484763	9.89688e-06	2.41907e-06	2.56437e-05	1.29164e-11	5.56252e-05	1.64633e-05	3.49549e-06
0.000103847	8.64289e-06	2.23858e-05	0.000577432	55.5589	0.000486532	9.96031e-06	2.42907e-06	2.58902e-05	1.29999e-11	5.56284e-05	1.64715e-05	3.48526e-06
0.000104419	8.61873e-06	2.23938e-05	0.000579814	55.5589	0.000488295	1.00238e-05	2.43905e-06	2.61378e-05	1.30835e-11	5.56314e-05	1.64796e-05	3.47514e-06
0.000104991	8.59463e-06	2.24018e-05	0.000582192	55.5589	0.000490052	1.00873e-05	2.44899e-06	2.63864e-05	1.31672e-11	5.5634e-05	1.64877e-05	3.4651e-06
0.000105815	8.56002e-06	2.24133e-05	0.000585611	55.5589	0.000492573	1.01788e-05	2.46329e-06	2.67465e-05	1.32879e-11	5.56374e-05	1.64993e-05	3.45076e-06
0.000106639	8.52554e-06	2.2425e-05	0.000589021	55.5589	0.000495081	1.02705e-05	2.47752e-06	2.71088e-05	1.34087e-11	5.56402e-05	1.65108e-05	3.43659e-06
0.000107463	8.4912e-06	2.24367e-05	0.000592422	55.5589	0.000497576	1.03622e-05	2.49171e-06	2.74731e-05	1.35296e-11	5.56425e-05	1.65224e-05	3.42257e-06
0.000110448	8.36793e-06	2.24794e-05	0.000604667	55.5588	0.000506508	1.06948e-05	2.54263e-06	2.88107e-05	1.39685e-11	5.56464e-05	1.65637e-05	3.37309e-06
0.000112811	8.27156e-06	2.25137e-05	0.000614283	55.5588	0.000513464	1.09588e-05	2.58245e-06	2.98896e-05	1.4317e-11	5.56448e-05	1.6596e-05	3.33529e-06
0.000115175	8.17628e-06	2.25484e-05	0.00062383	55.5588	0.000520319	1.12232e-05	2.62185e-06	3.09858e-05	1.46663e-11	5.56393e-05	1.66279e-05	3.29863e-06
0.000117538	8.08208e-06	2.25834e-05	0.000633308	55.5588	0.000527074	1.1488e-05	2.66082e-06	3.20994e-05	1.50164e-11	5.56301e-05	1.66595e-05	3.26304e-06
0.000119902	7.98896e-06	2.26187e-05	0.00064272	55.5588	0.000533731	1.17531e-05	2.69936e-06	3.32302e-05	1.53673e-11	5.56174e-05	1.66909e-05	3.2285e-06
0.000122265	7.89691e-06	2.26544e-05	0.000652067	55.5587	0.000540291	1.20186e-05	2.7375e-06	3.43782e-05	1.57188e-11	5.56012e-05	1.67219e-05	3.19496e-06
0.000124629	7.80592e-06	2.26903e-05	0.00066135	55.5587	0.000546755	1.22844e-05	2.77523e-06	3.55434e-05	1.6071e-11	5.55818e-05	1.67526e-05	3.16236e-06
0.000128632	7.65422e-06	2.27516e-05	0.000676933	55.5587	0.000557491	1.27353e-05	2.83822e-06	3.75558e-05	1.66691e-11	5.55418e-05	1.68042e-05	3.10916e-06
0.000131648	7.54192e-06	2.27982e-05	0.000688559	55.5587	0.000565405	1.30754e-05	2.88493e-06	3.91042e-05	1.71207e-11	5.55062e-05	1.68426e-05	3.0707e-06
0.000134664	7.43134e-06	2.28452e-05	0.000700089	55.5587	0.000573174	1.34158e-05	2.93101e-06	4.06801e-05	1.75733e-11	5.54661e-05	1.68806e-05	3.03354e-06
0.000137681	7.32246e-06	2.28924e-05	0.000711527	55.5586	0.000580798	1.37565e-05	2.97648e-06	4.22832e-05	1.80267e-11	5.54217e-05	1.69183e-05	2.99758e-06
0.000140697	7.21528e-06	2.29398e-05	0.000722874	55.5586	0.000588282	1.40974e-05	3.02134e-06	4.39135e-05	1.84808e-11	5.53733e-05	1.69557e-05	2.96278e-06
0.000143713	7.10978e-06	2.29875e-05	0.000734134	55.5586	0.000595628	1.44385e-05	3.0656e-06	4.55708e-05	1.89356e-11	5.53211e-05	1.69928e-05	2.92908e-06
0.000146729	7.00596e-06	2.30353e-05	0.000745307	55.5586	0.000602837	1.47797e-05	3.10927e-06	4.72548e-05	1.93911e-11	5.52652e-05	1.70296e-05	2.89642e-06
0.000149746	6.90381e-06	2.30834e-05	0.000756397	55.5586	0.000609913	1.5121e-05	3.15236e-06	4.89654e-05	1.98471e-11	5.52059e-05	1.70662e-05	2.86476e-06
0.000154273	6.75358e-06	2.31557e-05	0.00077289	55.5585	0.00062029	1.56333e-05	3.21599e-06	5.15826e-05	2.05326e-11	5.51108e-05	1.71207e-05	2.81898e-06
0.000158801	6.60706e-06	2.32282e-05	0.000789207	55.5585	0.00063038	1.61456e-05	3.27836e-06	5.42586e-05	2.12191e-11	5.50087e-05	1.71746e-05	2.77517e-06
0.000163328	6.4642e-06	2.33009e-05	0.000805352	55.5585	0.00064019	1.66576e-05	3.33951e-06	5.69926e-05	2.19061e-11	5.49003e-05	1.72281e-05	2.73324e-06
0.000164064	6.44135e-06	2.33127e-05	0.000807958	55.5585	0.000641757	1.67407e-05	3.34933e-06	5.74418e-05	2.20179e-11	5.48821e-05	1.72368e-05	2.72656e-06
0.000164799	6.41859e-06	2.33245e-05	0.00081056	55.5585	0.000643317	1.68238e-05	3.35911e-06	5.78926e-05	2.21295e-11	5.48638e-05	1.72454e-05	2.71995e-06
0.000165534	6.39593e-06	2.33363e-05	0.000813157	55.5585	0.000644869	1.69069e-05	3.36887e-06	5.83449e-05	2.22412e-11	5.48453e-05	1.72541e-05	2.71339e-06
0.000166689	6.36052e-06	2.33549e-05	0.000817229	55.5585	0.000647295	1.70374e-05	3.38413e-06	5.90587e-05	2.24167e-11	5.4816e-05	1.72676e-05	2.70317e-06
0.000167844	6.32533e-06	2.33735e-05	0.000821291	55.5585	0.000649704	1.7168e-05	3.39932e-06	5.97762e-05	2.25922e-11	5.47863e-05	1.72811e-05	2.69306e-06
0.000168999	6.29038e-06	2.33921e-05	0.000825343	55.5585	0.000652095	1.72984e-05	3.41443e-06	6.04973e-05	2.27677e-11	5.47562e-05	1.72946e-05	2.68305e-06
0.000172385	6.18928e-06	2.34465e-05	0.000837161	55.5584	0.000659006	1.76807e-05	3.45829e-06	6.26319e-05	2.32824e-11	5.46661e-05	1.73339e-05	2.65429e-06
0.000175771	6.09015e-06	2.3501e-05	0.000848893	55.5584	0.000665774	1.80627e-05	3.50152e-06	6.47975e-05	2.37972e-11	5.45731e-05	1.73731e-05	2.62637e-06
0.000179157	5.99297e-06	2.35555e-05	0.000860542	55.5584	0.000672401	1.84443e-05	3.54413e-06	6.69936e-05	2.4312e-11	5.44774e-05	1.74121e-05	2.59925e-06
0.000185712	5.81031e-06	2.36607e-05	0.000882862	55.5584	0.00068484	1.9182e-05	3.62487e-06	7.13306e-05	2.53087e-11	5.4285e-05	1.7487e-05	2.54888e-06
0.000192267	5.63471e-06	2.37657e-05	0.00090489	55.5583	0.000696781	1.99179e-05	3.70339e-06	7.57777e-05	2.63048e-11	5.4084e-05	1.75612e-05	2.50112e-06
0.000198822	5.46599e-06	2.38704e-05	0.000926642	55.5583	0.000708245	2.06518e-05	3.77977e-06	8.03313e-05	2.72999e-11	5.38754e-05	1.76348e-05	2.45576e-06
0.000205376	5.30396e-06	2.39746e-05	0.000948131	55.5583	0.000719254	2.13834e-05	3.85408e-06	8.49882e-05	2.82935e-11	5.36598e-05	1.77079e-05	2.41259e-06
0.000214122	5.09786e-06	2.41129e-05	0.000976411	55.5582	0.000733262	2.23558e-05	3.95014e-06	9.13558e-05	2.96161e-11	5.33629e-05	1.78046e-05	2.35813e-06
0.000222867	4.90281e-06	2.425e-05	0.00100427	55.5582	0.000746535	2.33233e-05	4.04281e-06	9.78921e-05	3.09344e-11	5.30567e-05	1.79003e-05	2.3069e-06
0.000231612	4.71831e-06	2.4386e-05	0.00103173	55.5581	0.000759113	2.42858e-05	4.13226e-06	0.000104588	3.22475e-11	5.27427e-05	1.79951e-05	2.25861e-06
0.000240358	4.54385e-06	2.45208e-05	0.00105882	55.5581	0.000771037	2.52428e-05	4.21865e-06	0.000111436	3.35546e-11	5.24223e-05	1.80891e-05	2.21298e-06
0.000249103	4.37892e-06	2.46543e-05	0.00108556	55.5581	0.000782346	2.61941e-05	4.30213e-06	0.000118425	3.4855e-11	5.20965e-05	1.81823e-05	2.16976e-06
0.000257848	4.223e-06	2.47863e-05	0.00111197	55.558	0.000793075	2.71395e-05	4.38285e-06	0.000125547	3.61481e-11	5.17665e-05	1.82747e-05	2.12875e-06
0.000266594	4.07561e-06	2.4917e-05	0.00113806	55.558	0.00080326	2.80789e-05	4.46095e-06	0.000132794	3.74331e-11	5.14331e-05	1.83662e-05	2.08976e-06
0.000276892	3.91232e-06	2.5069e-05	0.00116841	55.558	0.000814601	2.91772e-05	4.54973e-06	0.000141475	3.89355e-11	5.10374e-05	1.8473e-05	2.04621e-06
0.000287191	3.7594e-06	2.52191e-05	0.00119836	55.5579	0.000825285	3.02668e-05	4.63527e-06	0.000150302	4.04255e-11	5.06395e-05	1.85787e-05	2.005e-06
0.000297489	3.61621e-06	2.53671e-05	0.00122795	55.5579	0.000835361	3.13476e-05	4.71778e-06	0.000159262	4.19023e-11	5.02405e-05	1.86833e-05	1.96591e-06
0.000299081	3.59487e-06	2.53898e-05	0.0012325	55.5579	0.000836867	3.15139e-05	4.73028e-06	0.000160658	4.21294e-11	5.01787e-05	1.86994e-05	1.96006e-06
0.000300674	3.57374e-06	2.54125e-05	0.00123703	55.5579	0.00083836	3.168e-05	4.74271e-06	0.000162057	4.23562e-11	5.0117e-05	1.87155e-05	1.95424e-06
0.000302266	3.55283e-06	2.54351e-05	0.00124156	55.5579	0.00083984	3.18459e-05	4.75507e-06	0.000163459	4.25826e-11	5.00553e-05	1.87315e-05	1.94847e-06
0.000303858	3.53214e-06	2.54576e-05	0.00124608	55.5578	0.000841307	3.20115e-05	4.76737e-06	0.000164864	4.28088e-11	4.99936e-05	1.87475e-05	1.94274e-06
0.000306398	3.49955e-06	2.54935e-05	0.00125327	55.5578	0.00084362	3.22753e-05	4.78685e-06	0.00016711	4.31687e-11	4.98951e-05	1.87729e-05	1.93369e-06
0.000308937	3.46747e-06	2.55293e-05	0.00126044	55.5578	0.000845902	3.25385e-05	4.80616e-06	0.000169363	4.35279e-11	4.97967e-05	1.87983e-05	1.92476e-06
0.000311477	3.4359e-06	2.55649e-05	0.0012676	55.5578	0.000848152	3.28013e-05	4.82532e-06	0.000171622	4.38862e-11	4.96983e-05	1.88236e-05	1.91593e-06
0.000316408	3.376e-06	2.56338e-05	0.00128143	55.5578	0.000852434	3.33098e-05	4.86206e-06	0.000176027	4.45793e-11	4.95075e-05	1.88726e-05	1.89908e-06
0.00032134	3.31789e-06	2.57022e-05	0.00129519	55.5578	0.000856605	3.38163e-05	4.89823e-06	0.000180454	4.52691e-11	4.93169e-05	1.89213e-05	1.88262e-06
0.000326271	3.26152e-06	2.57702e-05	0.00130889	55.5578	0.000860668	3.43207e-05	4.93383e-06	0.000184902	4.59557e-11	4.91267e-05	1.89698e-05	1.86653e-06
0.000334852	3.16738e-06	2.58874e-05	0.00133255	55.5577	0.000867491	3.51936e-05	4.99449e-06	0.000192691	4.71423e-11	4.87968e-05	1.90535e-05	1.83936e-06
0.000343433	3.07797e-06	2.60033e-05	0.00135602	55.5577	0.00087402	3.60604e-05	5.05358e-06	0.000200535	4.83188e-11	4.84684e-05	1.91365e-05	1.81318e-06
0.000350327	3.00939e-06	2.60955e-05	0.00137474	55.5577	0.000879066	3.67525e-05	5.09999e-06	0.000206873	4.92565e-11	4.82059e-05	1.92026e-05	1.79284e-06
0.000357222	2.94354e-06	2.61868e-05	0.00139335	55.5577	0.000883944	3.74406e-05	5.14549e-06	0.000213241	5.01874e-11	4.79447e-05	1.92682e-05	1.77307e-06
0.000364116	2.8803e-06	2.62773e-05	0.00141184	55.5576	0.000888664	3.81248e-05	5.19012e-06	0.000219635	5.11116e-11	4.7685e-05	1.93333e-05	1.75386e-06
0.000371011	2.81953e-06	2.6367e-05	0.00143022	55.5576	0.000893233	3.88051e-05	5.23391e-06	0.000226054	5.2029e-11	4.74268e-05	1.93979e-05	1.73516e-06
0.000384799	2.70493e-06	2.65441e-05	0.00146666	55.5576	0.000901951	4.01542e-05	5.31914e-06	0.000238953	5.38435e-11	4.69156e-05	1.95256e-05	1.69925e-06
0.000398588	2.59884e-06	2.6718e-05	0.00150271	55.5575	0.000910158	4.14882e-05	5.40145e-06	0.000251922	5.5631e-11	4.64116e-05	1.96513e-05	1.66517e-06
0.000412377	2.50048e-06	2.6889e-05	0.00153838	55.5575	0.000917908	4.28074e-05	5.4811e-06	0.000264943	5.73916e-11	4.59153e-05	1.9775e-05	1.63275e-06
0.000426166	2.4091e-06	2.7057e-05	0.00157369	55.5574	0.000925249	4.4112e-05	5.5583e-06	0.000278004	5.91258e-11	4.54271e-05	1.98968e-05	1.60188e-06
0.000437422	2.33923e-06	2.71922e-05	0.00160227	55.5574	0.000930968	4.51664e-05	5.61966e-06	0.000288687	6.0522e-11	4.50348e-05	1.99947e-05	1.57772e-06
0.000448678	2.27328e-06	2.73255e-05	0.00163063	55.5574	0.000936465	4.62115e-05	5.67963e-06	0.00029938	6.1901e-11	4.46482e-05	2.00914e-05	1.55446e-06
0.000459935	2.21095e-06	2.74571e-05	0.00165879	55.5573	0.000941759	4.72475e-05	5.73831e-06	0.00031008	6.3263e-11	4.42674e-05	2.01867e-05	1.53202e-06
0.000471191	2.15197e-06	2.75871e-05	0.00168675	55.5573	0.000946867	4.82745e-05	5.79579e-06	0.000320781	6.46085e-11	4.38923e-05	2.02808e-05	1.51037e-06
0.000482447	2.0961e-06	2.77153e-05	0.00171452	55.5573	0.000951805	4.92928e-05	5.85215e-06	0.000331479	6.59375e-11	4.35231e-05	2.03737e-05	1.48945e-06
0.000493703	2.04312e-06	2.7842e-05	0.00174211	55.5572	0.000956589	5.03025e-05	5.90746e-06	0.000342169	6.72505e-11	4.31597e-05	2.04652e-05	1.46924e-06
0.000504959	1.99283e-06	2.79672e-05	0.00176953	55.5572	0.000961231	5.13038e-05	5.9618e-06	0.000352848	6.85479e-11	4.28021e-05	2.05556e-05	1.44967e-06
0.000521051	1.92525e-06	2.81435e-05	0.00180842	55.5571	0.000967647	5.2721e-05	6.03792e-06	0.00036809	7.03759e-11	4.23009e-05	2.06827e-05	1.42278e-06
0.000534317	1.87299e-06	2.82866e-05	0.00184024	55.5571	0.000972761	5.38771e-05	6.09941e-06	0.000380628	7.186e-11	4.18965e-05	2.07856e-05	1.4015e-06
0.00053697	1.8629e-06	2.8315e-05	0.00184658	55.5571	0.000973767	5.4107e-05	6.11157e-06	0.000383133	7.21544e-11	4.18165e-05	2.0806e-05	1.39734e-06
0.000539624	1.85293e-06	2.83433e-05	0.00185291	55.5571	0.000974766	5.43365e-05	6.1237e-06	0.000385636	7.2448e-11	4.17369e-05	2.08264e-05	1.3932e-06
0.000542277	1.84306e-06	2.83716e-05	0.00185923	55.5571	0.000975761	5.45656e-05	6.13578e-06	0.000388138	7.27408e-11	4.16576e-05	2.08466e-05	1.3891e-06
0.00054493	1.8333e-06	2.83998e-05	0.00186555	55.5571	0.00097675	5.47942e-05	6.14782e-06	0.000390638	7.30328e-11	4.15785e-05	2.08668e-05	1.38502e-06
0.000550237	1.81412e-06	2.84559e-05	0.00187815	55.5571	0.000978713	5.52503e-05	6.17179e-06	0.000395636	7.36144e-11	4.14214e-05	2.09071e-05	1.37695e-06
0.000555543	1.79535e-06	2.85117e-05	0.00189072	55.5571	0.000980656	5.57046e-05	6.19561e-06	0.000400628	7.41929e-11	4.12655e-05	2.0947e-05	1.369e-06
0.000560849	1.77699e-06	2.85672e-05	0.00190325	55.557	0.000982581	5.61574e-05	6.21928e-06	0.000405615	7.47684e-11	4.11109e-05	2.09867e-05	1.36116e-06
0.000569651	1.7474e-06	2.86587e-05	0.00192398	55.557	0.000985732	5.69047e-05	6.25821e-06	0.000413874	7.57162e-11	4.0857e-05	2.10521e-05	1.34838e-06
0.000578453	1.71884e-06	2.87494e-05	0.00194462	55.557	0.000988837	5.76476e-05	6.29677e-06	0.000422117	7.66558e-11	4.06063e-05	2.11167e-05	1.33589e-06
0.000587255	1.69126e-06	2.88394e-05	0.00196517	55.557	0.000991899	5.83862e-05	6.33497e-06	0.000430343	7.75873e-11	4.0359e-05	2.11807e-05	1.32367e-06
0.000596057	1.66461e-06	2.89287e-05	0.00198565	55.5569	0.00099492	5.91206e-05	6.37283e-06	0.000438552	7.85109e-11	4.01148e-05	2.1244e-05	1.31172e-06
0.000612499	1.61719e-06	2.90935e-05	0.00202369	55.5569	0.00100046	6.04814e-05	6.4427e-06	0.000453838	8.02158e-11	3.9667e-05	2.13606e-05	1.29007e-06
0.000628941	1.57259e-06	2.92559e-05	0.00206146	55.5569	0.00100589	6.18282e-05	6.51153e-06	0.000469059	8.18946e-11	3.92299e-05	2.1475e-05	1.26925e-06
0.000645384	1.53059e-06	2.9416e-05	0.00209898	55.5568	0.00101122	6.31614e-05	6.57941e-06	0.000484213	8.35484e-11	3.88032e-05	2.15873e-05	1.24921e-06
0.000661826	1.49096e-06	2.95739e-05	0.00213626	55.5568	0.00101646	6.44816e-05	6.64644e-06	0.000499298	8.51781e-11	3.83866e-05	2.16975e-05	1.22991e-06
0.000678268	1.45352e-06	2.97298e-05	0.00217331	55.5567	0.00102163	6.57892e-05	6.71267e-06	0.000514312	8.67847e-11	3.79798e-05	2.18057e-05	1.21129e-06
0.000694711	1.41809e-06	2.98836e-05	0.00221013	55.5567	0.00102673	6.70846e-05	6.77819e-06	0.000529255	8.8369e-11	3.75824e-05	2.1912e-05	1.19333e-06
0.000711153	1.38451e-06	3.00355e-05	0.00224673	55.5566	0.00103176	6.83683e-05	6.84304e-06	0.000544126	8.99319e-11	3.71942e-05	2.20163e-05	1.17599e-06
0.000727596	1.35264e-06	3.01855e-05	0.00228312	55.5566	0.00103675	6.96407e-05	6.90728e-06	0.000558926	9.14742e-11	3.68148e-05	2.21189e-05	1.15922e-06
0.000744038	1.32237e-06	3.03337e-05	0.00231932	55.5566	0.0010417	7.09021e-05	6.97096e-06	0.000573653	9.29967e-11	3.6444e-05	2.22196e-05	1.14301e-06
0.00076048	1.29354e-06	3.04802e-05	0.00235531	55.5565	0.0010466	7.21531e-05	7.03413e-06	0.00058831	9.45002e-11	3.60816e-05	2.23186e-05	1.12732e-06
0.000762747	1.28969e-06	3.05002e-05	0.00236026	55.5565	0.00104727	7.23247e-05	7.0428e-06	0.000590325	9.4706e-11	3.60322e-05	2.23322e-05	1.1252e-06
0.000765014	1.28585e-06	3.05203e-05	0.00236521	55.5565	0.00104795	7.24962e-05	7.05146e-06	0.000592338	9.49115e-11	3.5983e-05	2.23456e-05	1.12308e-06
0.000767281	1.28204e-06	3.05403e-05	0.00237015	55.5565	0.00104862	7.26674e-05	7.06011e-06	0.000594351	9.51166e-11	3.5934e-05	2.23591e-05	1.12098e-06
0.000769548	1.27826e-06	3.05603e-05	0.00237508	55.5565	0.00104929	7.28385e-05	7.06876e-06	0.000596362	9.53214e-11	3.58851e-05	2.23725e-05	1.11888e-06
0.000774082	1.27076e-06	3.06001e-05	0.00238495	55.5565	0.00105063	7.31801e-05	7.08602e-06	0.00060038	9.573e-11	3.57878e-05	2.23993e-05	1.11471e-06
0.000778615	1.26336e-06	3.06398e-05	0.0023948	55.5565	0.00105197	7.3521e-05	7.10325e-06	0.000604392	9.61372e-11	3.56911e-05	2.24259e-05	1.11059e-06
0.000783149	1.25605e-06	3.06795e-05	0.00240464	55.5565	0.00105331	7.38611e-05	7.12044e-06	0.000608399	9.65431e-11	3.55949e-05	2.24524e-05	1.10649e-06
0.000793301	1.24003e-06	3.07677e-05	0.00242661	55.5564	0.0010563	7.462e-05	7.15883e-06	0.000617353	9.74472e-11	3.53818e-05	2.25113e-05	1.09745e-06
0.000803452	1.22447e-06	3.08554e-05	0.00244852	55.5564	0.00105927	7.53753e-05	7.19707e-06	0.00062628	9.83449e-11	3.51715e-05	2.25697e-05	1.08858e-06
0.000813604	1.20933e-06	3.09425e-05	0.00247037	55.5564	0.00106224	7.6127e-05	7.23515e-06	0.00063518	9.92363e-11	3.4964e-05	2.26274e-05	1.07988e-06
0.000831909	1.18308e-06	3.10982e-05	0.00250959	55.5563	0.00106758	7.74739e-05	7.30347e-06	0.000651162	1.00828e-10	3.45968e-05	2.273e-05	1.06459e-06
0.000850213	1.15807e-06	3.12521e-05	0.00254861	55.5563	0.00107289	7.88099e-05	7.37137e-06	0.00066706	1.02401e-10	3.42382e-05	2.28309e-05	1.0498e-06
0.000868518	1.13423e-06	3.14044e-05	0.00258743	55.5562	0.00107818	8.01355e-05	7.43888e-06	0.000682874	1.03955e-10	3.38879e-05	2.29299e-05	1.03547e-06
0.000886822	1.11147e-06	3.15551e-05	0.00262607	55.5562	0.00108346	8.14512e-05	7.50604e-06	0.000698608	1.05492e-10	3.35455e-05	2.30273e-05	1.02159e-06
0.000917801	1.0752e-06	3.18066e-05	0.00269104	55.5561	0.00109237	8.36561e-05	7.61897e-06	0.000725053	1.08054e-10	3.29836e-05	2.31884e-05	9.99048e-07
0.000942397	1.04825e-06	3.20033e-05	0.00274226	55.5561	0.00109943	8.53884e-05	7.70806e-06	0.000745891	1.10056e-10	3.25523e-05	2.33132e-05	9.81951e-07
0.000966994	1.02278e-06	3.21975e-05	0.00279319	55.556	0.00110648	8.71051e-05	7.79668e-06	0.000766592	1.12032e-10	3.21336e-05	2.34352e-05	9.65516e-07
0.00099159	9.98686e-07	3.23894e-05	0.00284382	55.5559	0.00111352	8.88072e-05	7.88489e-06	0.000787161	1.13982e-10	3.17267e-05	2.35547e-05	9.49702e-07
0.00101619	9.75835e-07	3.2579e-05	0.00289418	55.5559	0.00112056	9.04952e-05	7.97273e-06	0.000807599	1.15907e-10	3.13313e-05	2.36717e-05	9.3447e-07
0.00102329	9.69453e-07	3.26334e-05	0.00290868	55.5559	0.00112259	9.09804e-05	7.99804e-06	0.000813481	1.1646e-10	3.12191e-05	2.3705e-05	9.30173e-07
0.0010304	9.63164e-07	3.26876e-05	0.00292316	55.5559	0.00112462	9.14644e-05	8.02333e-06	0.000819351	1.1701e-10	3.11078e-05	2.37382e-05	9.25922e-07
0.0010375	9.56968e-07	3.27416e-05	0.00293761	55.5558	0.00112666	9.19474e-05	8.04859e-06	0.000825212	1.17558e-10	3.09973e-05	2.37712e-05	9.21714e-07
0.00104461	9.50861e-07	3.27954e-05	0.00295204	55.5558	0.00112869	9.24293e-05	8.07383e-06	0.000831062	1.18104e-10	3.08878e-05	2.38039e-05	9.17551e-07
0.00105882	9.38909e-07	3.29026e-05	0.00298084	55.5558	0.00113276	9.339e-05	8.12422e-06	0.000842732	1.19192e-10	3.06712e-05	2.38689e-05	9.09351e-07
0.00107303	9.27293e-07	3.30092e-05	0.00300956	55.5558	0.00113683	9.43466e-05	8.17453e-06	0.000854361	1.20273e-10	3.04581e-05	2.39332e-05	9.01317e-07
0.00108725	9.15999e-07	3.31151e-05	0.0030382	55.5557	0.0011409	9.52992e-05	8.22475e-06	0.000865952	1.21346e-10	3.02482e-05	2.39968e-05	8.93444e-07
0.00110146	9.05012e-07	3.32203e-05	0.00306675	55.5557	0.00114497	9.6248e-05	8.27488e-06	0.000877503	1.22414e-10	3.00415e-05	2.40596e-05	8.85727e-07
0.00114855	8.70648e-07	3.35648e-05	0.00316082	55.5556	0.00115848	9.93654e-05	8.4405e-06	0.000915512	1.25905e-10	2.93783e-05	2.4263e-05	8.61204e-07
0.00119564	8.39113e-07	3.39031e-05	0.00325408	55.5555	0.00117203	0.000102445	8.60543e-06	0.000953125	1.29333e-10	2.87467e-05	2.44594e-05	8.38175e-07
0.00123477	8.14816e-07	3.41798e-05	0.00333099	55.5554	0.0011833	0.000104977	8.74203e-06	0.000984085	1.32135e-10	2.82443e-05	2.46176e-05	8.2008e-07
0.00127389	7.92055e-07	3.44527e-05	0.0034074	55.5553	0.00119461	0.000107486	8.87831e-06	0.0010148	1.34901e-10	2.77607e-05	2.47715e-05	8.02844e-07
0.00131301	7.70687e-07	3.47222e-05	0.00348334	55.5552	0.00120594	0.000109974	9.01433e-06	0.00104527	1.37631e-10	2.72949e-05	2.49213e-05	7.86407e-07
0.00135213	7.50585e-07	3.49884e-05	0.00355883	55.5551	0.00121731	0.000112443	9.15015e-06	0.00107552	1.40329e-10	2.68457e-05	2.50673e-05	7.70712e-07
0.00139126	7.3163e-07	3.52514e-05	0.00363391	55.555	0.00122871	0.000114894	9.28581e-06	0.00110556	1.42998e-10	2.64123e-05	2.52097e-05	7.55705e-07
0.00143647	7.11027e-07	3.55517e-05	0.00372017	55.5549	0.00124192	0.000117704	9.44242e-06	0.00114	1.46046e-10	2.59299e-05	2.537e-05	7.39157e-07
0.00148168	6.91688e-07	3.58484e-05	0.00380592	55.5548	0.00125518	0.000120494	9.59892e-06	0.00117419	1.49059e-10	2.54661e-05	2.55259e-05	7.23401e-07
0.00152689	6.73496e-07	3.61415e-05	0.00389119	55.5547	0.00126848	0.000123263	9.75534e-06	0.00120812	1.5204e-10	2.50197e-05	2.56776e-05	7.08377e-07
0.0015721	6.56348e-07	3.64314e-05	0.003976	55.5546	0.00128183	0.000126014	9.91173e-06	0.00124181	1.5499e-10	2.45897e-05	2.58254e-05	6.94032e-07
0.00161732	6.40151e-07	3.67181e-05	0.00406038	55.5545	0.00129522	0.000128747	1.00681e-05	0.00127527	1.57913e-10	2.41752e-05	2.59695e-05	6.80319e-07
0.00166253	6.24824e-07	3.70019e-05	0.00414436	55.5544	0.00130865	0.000131465	1.02245e-05	0.00130852	1.60809e-10	2.37752e-05	2.611e-05	6.67193e-07
0.00170774	6.10296e-07	3.72829e-05	0.00422794	55.5543	0.00132213	0.000134167	1.0381e-05	0.00134156	1.63681e-10	2.3389e-05	2.62471e-05	6.54616e-07
0.00176696	5.9237e-07	3.7647e-05	0.00433687	55.5542	0.00133986	0.000137685	1.05861e-05	0.00138453	1.67409e-10	2.29028e-05	2.64218e-05	6.38912e-07
0.00182619	5.75568e-07	3.80068e-05	0.0044452	55.5541	0.00135765	0.00014118	1.07913e-05	0.00142718	1.71101e-10	2.24372e-05	2.65913e-05	6.24012e-07
0.00187214	5.63255e-07	3.82832e-05	0.00452887	55.554	0.00137151	0.000143878	1.09507e-05	0.00146007	1.73942e-10	2.20895e-05	2.67193e-05	6.12971e-07
0.00187856	5.61579e-07	3.83216e-05	0.00454054	55.554	0.00137345	0.000144254	1.0973e-05	0.00146465	1.74338e-10	2.20419e-05	2.6737e-05	6.11462e-07
0.00188498	5.59915e-07	3.836e-05	0.00455219	55.554	0.00137539	0.00014463	1.09953e-05	0.00146922	1.74733e-10	2.19944e-05	2.67546e-05	6.09961e-07
0.0018914	5.58262e-07	3.83984e-05	0.00456385	55.5539	0.00137733	0.000145005	1.10176e-05	0.0014738	1.75128e-10	2.19471e-05	2.67721e-05	6.08469e-07
0.0019032	5.55253e-07	3.84687e-05	0.00458524	55.5539	0.0013809	0.000145695	1.10586e-05	0.00148219	1.75852e-10	2.18608e-05	2.68042e-05	6.05746e-07
0.001915	5.52279e-07	3.85389e-05	0.00460662	55.5539	0.00138448	0.000146384	1.10995e-05	0.00149058	1.76576e-10	2.17752e-05	2.68362e-05	6.0305e-07
0.0019268	5.49341e-07	3.8609e-05	0.00462798	55.5539	0.00138805	0.000147072	1.11405e-05	0.00149895	1.77298e-10	2.16903e-05	2.68679e-05	6.0038e-07
0.00195962	5.41347e-07	3.8803e-05	0.00468728	55.5538	0.00139801	0.000148981	1.12546e-05	0.00152219	1.79301e-10	2.14578e-05	2.69552e-05	5.93089e-07
0.00199244	5.33606e-07	3.8996e-05	0.00474643	55.5537	0.00140799	0.000150886	1.13687e-05	0.00154534	1.81295e-10	2.12304e-05	2.70412e-05	5.85988e-07
0.00202525	5.26107e-07	3.9188e-05	0.00480543	55.5537	0.001418	0.000152785	1.14829e-05	0.00156841	1.83281e-10	2.1008e-05	2.71258e-05	5.79071e-07
0.00205807	5.18836e-07	3.93789e-05	0.00486429	55.5536	0.00142802	0.000154679	1.15972e-05	0.0015914	1.85259e-10	2.07904e-05	2.72092e-05	5.72329e-07
0.00212111	5.05476e-07	3.97428e-05	0.00497698	55.5534	0.00144733	0.000158304	1.1817e-05	0.00163536	1.89038e-10	2.03852e-05	2.73658e-05	5.59848e-07
0.00218414	4.92851e-07	4.01031e-05	0.00508919	55.5533	0.00146671	0.000161912	1.20371e-05	0.00167905	1.9279e-10	1.99961e-05	2.75179e-05	5.47943e-07
0.00224717	4.80899e-07	4.04602e-05	0.00520096	55.5532	0.00148617	0.000165504	1.22575e-05	0.00172249	1.96519e-10	1.96221e-05	2.76659e-05	5.36574e-07
0.00231021	4.69565e-07	4.08141e-05	0.00531232	55.553	0.0015057	0.000169083	1.24783e-05	0.00176569	2.00225e-10	1.92622e-05	2.78099e-05	5.25703e-07
0.00242597	4.50199e-07	4.14562e-05	0.00551582	55.5528	0.00154174	0.000175619	1.28848e-05	0.00184446	2.06979e-10	1.86355e-05	2.80643e-05	5.06923e-07
0.00254174	4.32496e-07	4.20889e-05	0.00571812	55.5526	0.001578	0.000182115	1.32924e-05	0.00192255	2.13671e-10	1.80493e-05	2.83068e-05	4.89529e-07
0.00255746	4.30208e-07	4.21742e-05	0.00574551	55.5525	0.00158294	0.000182994	1.33479e-05	0.0019331	2.14575e-10	1.79726e-05	2.83388e-05	4.87265e-07
0.00257318	4.27946e-07	4.22592e-05	0.00577288	55.5525	0.00158788	0.000183873	1.34033e-05	0.00194365	2.15478e-10	1.78966e-05	2.83707e-05	4.85023e-07
0.0025889	4.25709e-07	4.23442e-05	0.00580023	55.5525	0.00159283	0.000184751	1.34588e-05	0.00195418	2.16381e-10	1.78212e-05	2.84023e-05	4.82803e-07
0.00260462	4.23498e-07	4.24289e-05	0.00582756	55.5524	0.00159778	0.000185628	1.35143e-05	0.0019647	2.17282e-10	1.77465e-05	2.84338e-05	4.80605e-07
0.00262034	4.21311e-07	4.25135e-05	0.00585487	55.5524	0.00160274	0.000186504	1.35699e-05	0.00197521	2.18182e-10	1.76724e-05	2.8465e-05	4.78428e-07
0.00265179	4.17011e-07	4.26823e-05	0.00590944	55.5523	0.00161266	0.000188256	1.3681e-05	0.0019962	2.1998e-10	1.75261e-05	2.85269e-05	4.74136e-07
0.00268323	4.12805e-07	4.28504e-05	0.00596393	55.5523	0.0016226	0.000190005	1.37922e-05	0.00201714	2.21774e-10	1.73823e-05	2.8588e-05	4.69926e-07
0.00271467	4.08689e-07	4.30179e-05	0.00601835	55.5522	0.00163256	0.000191751	1.39035e-05	0.00203804	2.23565e-10	1.72409e-05	2.86484e-05	4.65794e-07
0.00274612	4.04661e-07	4.31849e-05	0.00607271	55.5521	0.00164252	0.000193495	1.40149e-05	0.0020589	2.25352e-10	1.71018e-05	2.8708e-05	4.6174e-07
0.00282034	3.95485e-07	4.35767e-05	0.00620076	55.552	0.00166611	0.000197603	1.42782e-05	0.002108	2.29558e-10	1.67824e-05	2.88459e-05	4.52459e-07
0.00289457	3.86746e-07	4.39655e-05	0.00632845	55.5518	0.00168977	0.000201699	1.45419e-05	0.00215688	2.33745e-10	1.6475e-05	2.89798e-05	4.43565e-07
0.0029688	3.78413e-07	4.43513e-05	0.00645582	55.5517	0.00171351	0.000205783	1.4806e-05	0.00220557	2.37916e-10	1.61789e-05	2.911e-05	4.35034e-07
0.00304302	3.70456e-07	4.47342e-05	0.00658286	55.5515	0.00173732	0.000209857	1.50705e-05	0.00225407	2.42071e-10	1.58935e-05	2.92366e-05	4.26843e-07
0.00311725	3.62851e-07	4.51143e-05	0.00670961	55.5514	0.00176121	0.000213919	1.53354e-05	0.00230239	2.46211e-10	1.56182e-05	2.93597e-05	4.18971e-07
0.00324688	3.5034e-07	4.57718e-05	0.00693029	55.5511	0.00180307	0.000220991	1.57989e-05	0.00238637	2.53407e-10	1.51601e-05	2.95667e-05	4.05933e-07
0.00337651	3.38716e-07	4.64214e-05	0.00715019	55.5508	0.00184513	0.000228033	1.62634e-05	0.00246987	2.60563e-10	1.47287e-05	2.97641e-05	3.93719e-07
0.00350614	3.27887e-07	4.70636e-05	0.00736936	55.5506	0.00188738	0.000235048	1.67288e-05	0.00255293	2.67681e-10	1.43217e-05	2.99523e-05	3.82252e-07
0.00363577	3.17769e-07	4.76987e-05	0.00758786	55.5503	0.00192981	0.000242038	1.7195e-05	0.00263559	2.74765e-10	1.39372e-05	3.0132e-05	3.71463e-07
0.0037654	3.08292e-07	4.8327e-05	0.00780575	55.55	0.0019724	0.000249002	1.76619e-05	0.00271787	2.81816e-10	1.35732e-05	3.03035e-05	3.61291e-07
0.00395136	2.95698e-07	4.92169e-05	0.00811734	55.5497	0.00203376	0.000258952	1.83326e-05	0.0028353	2.91877e-10	1.3084e-05	3.05362e-05	3.47673e-07
0.00413732	2.84147e-07	5.00939e-05	0.00842786	55.5493	0.00209543	0.000268855	1.90043e-05	0.00295207	3.01878e-10	1.26298e-05	3.07542e-05	3.35081e-07
0.00432328	2.73511e-07	5.09586e-05	0.00873741	55.5489	0.00215737	0.000278711	1.96765e-05	0.00306824	3.11821e-10	1.2207e-05	3.09584e-05	3.234e-07
0.00450924	2.63683e-07	5.18115e-05	0.00904606	55.5485	0.00221957	0.000288523	2.0349e-05	0.00318387	3.21711e-10	1.18125e-05	3.11497e-05	3.12535e-07
0.0046952	2.54572e-07	5.2653e-05	0.00935388	55.5482	0.002282	0.000298291	2.10214e-05	0.00329899	3.31547e-10	1.14437e-05	3.13289e-05	3.02399e-07
0.00488116	2.46105e-07	5.34836e-05	0.00966092	55.5478	0.00234464	0.000308014	2.16936e-05	0.00341364	3.41332e-10	1.10982e-05	3.14968e-05	2.92923e-07
0.00490879	2.44896e-07	5.36061e-05	0.00970646	55.5477	0.00235397	0.000309454	2.17934e-05	0.00343063	3.42781e-10	1.10487e-05	3.15208e-05	2.91567e-07
0.00493641	2.43701e-07	5.37283e-05	0.00975199	55.5477	0.00236329	0.000310894	2.18932e-05	0.00344761	3.44229e-10	1.09997e-05	3.15446e-05	2.90224e-07
0.00496403	2.42518e-07	5.38503e-05	0.0097975	55.5476	0.00237263	0.000312333	2.19929e-05	0.00346459	3.45675e-10	1.09511e-05	3.15681e-05	2.88894e-07
0.00499165	2.41347e-07	5.3972e-05	0.009843	55.5476	0.00238196	0.00031377	2.20927e-05	0.00348155	3.47121e-10	1.0903e-05	3.15914e-05	2.87576e-07
0.0050469	2.3904e-07	5.42149e-05	0.00993394	55.5474	0.00240065	0.000316642	2.22922e-05	0.00351545	3.50009e-10	1.08081e-05	3.16374e-05	2.84978e-07
0.00510214	2.3678e-07	5.44568e-05	0.0100248	55.5473	0.00241935	0.000319511	2.24916e-05	0.00354931	3.52893e-10	1.0715e-05	3.16824e-05	2.82429e-07
0.00515739	2.34565e-07	5.46978e-05	0.0101156	55.5472	0.00243806	0.000322375	2.26909e-05	0.00358314	3.55772e-10	1.06235e-05	3.17266e-05	2.79925e-07
0.00527138	2.30128e-07	5.51922e-05	0.0103029	55.547	0.00247673	0.000328274	2.31019e-05	0.00365283	3.617e-10	1.04398e-05	3.1815e-05	2.74903e-07
0.00538538	2.25866e-07	5.5683e-05	0.0104898	55.5468	0.00251547	0.000334155	2.35126e-05	0.00372237	3.67609e-10	1.02627e-05	3.18999e-05	2.70063e-07
0.00549938	2.21767e-07	5.617e-05	0.0106766	55.5465	0.00255426	0.00034002	2.39228e-05	0.00379177	3.73499e-10	1.00918e-05	3.19814e-05	2.65396e-07
0.00561338	2.17823e-07	5.66533e-05	0.010863	55.5463	0.00259311	0.000345868	2.43325e-05	0.00386104	3.7937e-10	9.92693e-06	3.20595e-05	2.60892e-07
0.00579242	2.11919e-07	5.74052e-05	0.0111554	55.546	0.00265423	0.000355017	2.49748e-05	0.00396956	3.88554e-10	9.67924e-06	3.21758e-05	2.5413e-07
0.00597146	2.06344e-07	5.81483e-05	0.0114473	55.5456	0.00271548	0.000364124	2.56156e-05	0.00407776	3.97692e-10	9.44443e-06	3.22846e-05	2.47721e-07
0.00615049	2.01071e-07	5.8883e-05	0.0117386	55.5452	0.00277683	0.000373188	2.62547e-05	0.00418565	4.06784e-10	9.22156e-06	3.23862e-05	2.41637e-07
0.00632953	1.96077e-07	5.96093e-05	0.0120293	55.5449	0.00283829	0.000382208	2.68919e-05	0.00429325	4.15829e-10	9.00977e-06	3.24811e-05	2.35855e-07
0.00661469	1.88645e-07	6.07492e-05	0.0124912	55.5443	0.00293637	0.000396483	2.79026e-05	0.00446404	4.30138e-10	8.6934e-06	3.26189e-05	2.27215e-07
0.00689984	1.81789e-07	6.18689e-05	0.0129518	55.5437	0.00303465	0.000410644	2.89077e-05	0.00463413	4.44328e-10	8.40041e-06	3.27415e-05	2.19207e-07
0.00711884	1.76876e-07	6.27155e-05	0.0133046	55.5433	0.00311024	0.00042144	2.96755e-05	0.00476429	4.55144e-10	8.18977e-06	3.2826e-05	2.13445e-07
0.00733784	1.72238e-07	6.35507e-05	0.0136566	55.5429	0.00318593	0.000432167	3.04395e-05	0.00489407	4.65887e-10	7.99046e-06	3.29027e-05	2.07988e-07
0.00738164	1.71341e-07	6.37164e-05	0.0137269	55.5428	0.00320107	0.000434304	3.05918e-05	0.00491997	4.68027e-10	7.95188e-06	3.29172e-05	2.06931e-07
0.00742544	1.70454e-07	6.38816e-05	0.0137971	55.5427	0.00321622	0.000436438	3.0744e-05	0.00494587	4.70164e-10	7.91373e-06	3.29313e-05	2.05885e-07
0.00746924	1.69578e-07	6.40464e-05	0.0138674	55.5426	0.00323138	0.000438569	3.0896e-05	0.00497174	4.72298e-10	7.87598e-06	3.29451e-05	2.04851e-07
0.00751304	1.68711e-07	6.42108e-05	0.0139376	55.5425	0.00324653	0.000440697	3.10478e-05	0.0049976	4.7443e-10	7.83864e-06	3.29587e-05	2.03827e-07
0.00760064	1.67005e-07	6.45382e-05	0.0140779	55.5424	0.00327685	0.000444945	3.13509e-05	0.00504928	4.78683e-10	7.76514e-06	3.2985e-05	2.01811e-07
0.00768824	1.65336e-07	6.48639e-05	0.0142181	55.5422	0.00330718	0.000449182	3.16534e-05	0.00510089	4.82925e-10	7.69317e-06	3.30101e-05	1.99836e-07
0.00777584	1.63703e-07	6.51878e-05	0.0143581	55.542	0.00333751	0.000453407	3.19552e-05	0.00515245	4.87155e-10	7.62269e-06	3.30342e-05	1.97902e-07
0.00792317	1.61034e-07	6.57288e-05	0.0145934	55.5417	0.00338855	0.000460486	3.24612e-05	0.00523902	4.94242e-10	7.5074e-06	3.30723e-05	1.94735e-07
0.0080705	1.58457e-07	6.62649e-05	0.0148282	55.5414	0.00343962	0.000467533	3.29652e-05	0.00532541	5.01295e-10	7.396e-06	3.31075e-05	1.91672e-07
0.00821783	1.55968e-07	6.67963e-05	0.0150627	55.5411	0.0034907	0.000474546	3.34671e-05	0.00541164	5.08315e-10	7.28831e-06	3.31399e-05	1.88709e-07
0.00836515	1.53563e-07	6.73229e-05	0.0152969	55.5408	0.00354179	0.000481526	3.39669e-05	0.00549769	5.153e-10	7.18415e-06	3.31696e-05	1.8584e-07
0.00863133	1.49416e-07	6.82628e-05	0.0157189	55.5403	0.00363414	0.000494052	3.48646e-05	0.00565273	5.27833e-10	7.0044e-06	3.32168e-05	1.80882e-07
0.00889751	1.45507e-07	6.91878e-05	0.0161397	55.5398	0.0037265	0.000506466	3.57551e-05	0.00580723	5.40254e-10	6.83476e-06	3.3256e-05	1.76195e-07
0.00916369	1.41815e-07	7.00982e-05	0.0165592	55.5393	0.00381888	0.000518768	3.66382e-05	0.00596116	5.52561e-10	6.67445e-06	3.32877e-05	1.71758e-07
0.00942987	1.38325e-07	7.09944e-05	0.0169774	55.5388	0.00391125	0.000530957	3.75139e-05	0.00611454	5.64754e-10	6.52274e-06	3.33124e-05	1.6755e-07
0.00988893	1.32731e-07	7.25073e-05	0.0176956	55.5379	0.0040705	0.000551711	3.90061e-05	0.00637775	5.85512e-10	6.27946e-06	3.33398e-05	1.60785e-07
0.010348	1.27619e-07	7.39799e-05	0.0184098	55.537	0.00422964	0.000572125	4.0475e-05	0.00663929	6.05926e-10	6.05699e-06	3.33497e-05	1.54578e-07
0.0104133	1.26927e-07	7.41863e-05	0.0185111	55.5369	0.00425228	0.000575002	4.06822e-05	0.00667638	6.08804e-10	6.02687e-06	3.33498e-05	1.53736e-07
0.0104787	1.26244e-07	7.4392e-05	0.0186123	55.5367	0.00427491	0.000577873	4.08889e-05	0.00671343	6.11675e-10	5.99712e-06	3.33496e-05	1.52904e-07
0.010544	1.25568e-07	7.45968e-05	0.0187135	55.5366	0.00429754	0.000580737	4.10951e-05	0.00675045	6.14538e-10	5.96772e-06	3.3349e-05	1.52081e-07
0.0106093	1.24901e-07	7.48009e-05	0.0188146	55.5365	0.00432017	0.000583594	4.13008e-05	0.00678744	6.17395e-10	5.93867e-06	3.33482e-05	1.51267e-07
0.0106747	1.24242e-07	7.50042e-05	0.0189156	55.5364	0.00434279	0.000586443	4.15061e-05	0.00682439	6.20244e-10	5.90998e-06	3.3347e-05	1.50463e-07
0.0108054	1.22947e-07	7.54085e-05	0.0191173	55.5361	0.00438802	0.000592122	4.19151e-05	0.00689819	6.25923e-10	5.85359e-06	3.33439e-05	1.48883e-07
0.010936	1.21682e-07	7.58097e-05	0.0193187	55.5359	0.00443323	0.000597773	4.23222e-05	0.00697185	6.31573e-10	5.79853e-06	3.33396e-05	1.47337e-07
0.0110667	1.20446e-07	7.6208e-05	0.0195197	55.5356	0.00447843	0.000603396	4.27273e-05	0.00704538	6.37195e-10	5.74473e-06	3.33342e-05	1.45826e-07
0.0111974	1.19238e-07	7.66032e-05	0.0197205	55.5354	0.0045236	0.000608991	4.31305e-05	0.00711876	6.42789e-10	5.69217e-06	3.33277e-05	1.44348e-07
0.0114986	1.16558e-07	7.75028e-05	0.0201817	55.5348	0.00462763	0.000621781	4.40524e-05	0.00728736	6.55576e-10	5.5755e-06	3.33088e-05	1.41061e-07
0.0117998	1.14012e-07	7.83871e-05	0.0206412	55.5342	0.00473153	0.000634422	4.49638e-05	0.00745522	6.68214e-10	5.46471e-06	3.32847e-05	1.37933e-07
0.0121009	1.1159e-07	7.92562e-05	0.0210987	55.5337	0.00483529	0.000646916	4.58647e-05	0.00762232	6.80704e-10	5.35939e-06	3.32558e-05	1.34953e-07
0.0124021	1.09285e-07	8.01106e-05	0.0215544	55.5331	0.0049389	0.000659263	4.67552e-05	0.00778866	6.93046e-10	5.25914e-06	3.32225e-05	1.32109e-07
0.0127033	1.07088e-07	8.09504e-05	0.0220081	55.5325	0.00504234	0.000671462	4.76353e-05	0.00795424	7.05241e-10	5.16364e-06	3.3185e-05	1.29394e-07
0.0132176	1.03567e-07	8.23519e-05	0.0227784	55.5316	0.00521856	0.000691956	4.9114e-05	0.00823519	7.25726e-10	5.01066e-06	3.31121e-05	1.25031e-07
0.0137319	1.00308e-07	8.37135e-05	0.0235429	55.5306	0.00539423	0.000712027	5.05625e-05	0.00851387	7.45788e-10	4.8692e-06	3.30293e-05	1.20982e-07
0.0142461	9.72836e-08	8.50366e-05	0.0243016	55.5297	0.0055693	0.00073168	5.1981e-05	0.00879026	7.65432e-10	4.73807e-06	3.29376e-05	1.17213e-07
0.0147604	9.44707e-08	8.63226e-05	0.0250544	55.5287	0.00574373	0.000750921	5.33699e-05	0.00906434	7.84663e-10	4.61622e-06	3.28382e-05	1.13699e-07
0.0152747	9.18482e-08	8.75728e-05	0.0258012	55.5278	0.00591748	0.000769756	5.47295e-05	0.00933609	8.03488e-10	4.50274e-06	3.2732e-05	1.10414e-07
0.0159877	8.8494e-08	8.92491e-05	0.0268265	55.5265	0.00615716	0.000795207	5.65669e-05	0.00970894	8.28925e-10	4.35778e-06	3.25751e-05	1.06201e-07
0.0167007	8.54295e-08	9.08622e-05	0.0278401	55.5253	0.00639539	0.000819908	5.83501e-05	0.0100772	8.53612e-10	4.22556e-06	3.24089e-05	1.0234e-07
0.0174136	8.26197e-08	9.24151e-05	0.0288418	55.524	0.00663207	0.000843877	6.00804e-05	0.010441	8.77568e-10	4.10452e-06	3.2235e-05	9.87887e-08
0.0181266	8.00353e-08	9.39106e-05	0.0298316	55.5228	0.00686714	0.000867135	6.17593e-05	0.0108001	9.00813e-10	3.99335e-06	3.20549e-05	9.55135e-08
0.0188396	7.76506e-08	9.53516e-05	0.0308095	55.5215	0.00710054	0.000889703	6.33881e-05	0.0111546	9.23368e-10	3.89094e-06	3.18701e-05	9.24837e-08
0.0195526	7.54447e-08	9.67406e-05	0.0317752	55.5203	0.0073322	0.0009116	6.49685e-05	0.0115044	9.45254e-10	3.79635e-06	3.16815e-05	8.9674e-08
0.0201412	7.37441e-08	9.785e-05	0.0325636	55.5193	0.00752214	0.000929191	6.62378e-05	0.0117898	9.62835e-10	3.72352e-06	3.15237e-05	8.75033e-08
0.0207299	7.21431e-08	9.89269e-05	0.0333437	55.5184	0.00771084	0.000946351	6.74759e-05	0.012072	9.79986e-10	3.65503e-06	3.13645e-05	8.54561e-08
0.0213186	7.06332e-08	9.99726e-05	0.0341156	55.5174	0.00789827	0.000963092	6.86837e-05	0.0123511	9.96719e-10	3.59052e-06	3.12044e-05	8.3522e-08
0.0219073	6.92078e-08	0.000100988	0.0348793	55.5164	0.00808441	0.000979426	6.98618e-05	0.0126271	1.01304e-09	3.52967e-06	3.10437e-05	8.1693e-08
0.0223945	6.80864e-08	0.000101807	0.0355052	55.5157	0.00823749	0.000992646	7.08152e-05	0.0128531	1.02626e-09	3.48186e-06	3.09106e-05	8.0252e-08
0.0228818	6.70147e-08	0.000102607	0.0361255	55.5149	0.00838967	0.0010056	7.17493e-05	0.013077	1.03921e-09	3.4362e-06	3.07774e-05	7.88732e-08
0.023369	6.59895e-08	0.000103388	0.0367402	55.5141	0.00854093	0.0010183	7.26647e-05	0.0132988	1.0519e-09	3.39256e-06	3.06444e-05	7.75525e-08
0.0238563	6.50081e-08	0.000104151	0.0373494	55.5133	0.00869126	0.00103074	7.35617e-05	0.0135184	1.06434e-09	3.3508e-06	3.05118e-05	7.62868e-08
0.0243435	6.40675e-08	0.000104896	0.037953	55.5126	0.00884067	0.00104294	7.44408e-05	0.0137359	1.07653e-09	3.31082e-06	3.03795e-05	7.50722e-08
0.0248307	6.31657e-08	0.000105625	0.0385511	55.5118	0.00898914	0.0010549	7.53024e-05	0.0139514	1.08848e-09	3.2725e-06	3.02478e-05	7.39066e-08
0.024915	6.30134e-08	0.00010575	0.0386539	55.5117	0.00901472	0.00105694	7.54497e-05	0.0139884	1.09053e-09	3.26604e-06	3.02251e-05	7.37095e-08
0.0249993	6.28622e-08	0.000105873	0.0387567	55.5116	0.00904027	0.00105898	7.55964e-05	0.0140254	1.09256e-09	3.25962e-06	3.02024e-05	7.3514e-08
0.0250835	6.27121e-08	0.000105997	0.0388592	55.5114	0.00906579	0.00106101	7.57426e-05	0.0140623	1.09459e-09	3.25325e-06	3.01797e-05	7.33198e-08
0.0252327	6.24489e-08	0.000106214	0.0390404	55.5112	0.00911091	0.00106459	7.60003e-05	0.0141275	1.09817e-09	3.24208e-06	3.01396e-05	7.29792e-08
0.0253819	6.2189e-08	0.00010643	0.039221	55.511	0.00915594	0.00106814	7.62565e-05	0.0141925	1.10172e-09	3.23104e-06	3.00996e-05	7.26426e-08
0.0255311	6.19322e-08	0.000106644	0.0394011	55.5108	0.00920089	0.00107168	7.65111e-05	0.0142573	1.10526e-09	3.22015e-06	3.00596e-05	7.23101e-08
0.025987	6.11667e-08	0.00010729	0.0399485	55.5101	0.00933768	0.00108235	7.72796e-05	0.0144542	1.11592e-09	3.18768e-06	2.9938e-05	7.13181e-08
0.026443	6.0429e-08	0.000107922	0.0404911	55.5094	0.00947363	0.00109282	7.80339e-05	0.0146493	1.1264e-09	3.1564e-06	2.98171e-05	7.03612e-08
0.0268989	5.97175e-08	0.000108542	0.0410289	55.5087	0.00960875	0.00110311	7.87745e-05	0.0148426	1.13668e-09	3.12626e-06	2.96969e-05	6.94375e-08
0.0273548	5.90309e-08	0.000109149	0.0415621	55.508	0.00974302	0.00111322	7.95016e-05	0.0150341	1.14678e-09	3.09718e-06	2.95777e-05	6.85455e-08
0.0282315	5.77765e-08	0.000110282	0.042574	55.5067	0.00999879	0.00113214	8.08629e-05	0.0153973	1.1657e-09	3.04409e-06	2.93509e-05	6.69136e-08
0.0291081	5.66018e-08	0.000111372	0.0435688	55.5055	0.0102514	0.00115042	8.21775e-05	0.0157541	1.18397e-09	2.99442e-06	2.91277e-05	6.53831e-08
0.0299847	5.54997e-08	0.000112421	0.0445467	55.5043	0.0105009	0.00116809	8.34476e-05	0.0161044	1.20164e-09	2.94784e-06	2.89082e-05	6.39452e-08
0.0308613	5.44639e-08	0.000113431	0.0455079	55.503	0.0107472	0.00118518	8.46749e-05	0.0164484	1.21872e-09	2.9041e-06	2.86927e-05	6.25918e-08
0.0318335	5.33859e-08	0.000114509	0.0465546	55.5017	0.0110166	0.00120347	8.59883e-05	0.0168227	1.23702e-09	2.8586e-06	2.84584e-05	6.11816e-08
0.0328057	5.23757e-08	0.000115544	0.0475813	55.5004	0.0112821	0.00122111	8.72538e-05	0.0171895	1.25465e-09	2.81599e-06	2.82293e-05	5.98583e-08
0.0337779	5.14276e-08	0.000116539	0.0485884	55.4991	0.0115438	0.00123812	8.84735e-05	0.0175488	1.27167e-09	2.77601e-06	2.80054e-05	5.86148e-08
0.0347501	5.0536e-08	0.000117495	0.049576	55.4979	0.0118015	0.00125454	8.96497e-05	0.0179009	1.28808e-09	2.73843e-06	2.77866e-05	5.74439e-08
0.0357223	4.96967e-08	0.000118415	0.0505447	55.4966	0.0120554	0.00127039	9.07843e-05	0.0182458	1.30393e-09	2.70305e-06	2.75731e-05	5.63407e-08
0.0358711	4.95723e-08	0.000118553	0.0506913	55.4965	0.0120939	0.00127276	9.09544e-05	0.018298	1.30631e-09	2.69781e-06	2.75409e-05	5.6177e-08
0.0360198	4.94492e-08	0.00011869	0.0508374	55.4963	0.0121323	0.00127513	9.11235e-05	0.01835	1.30867e-09	2.69263e-06	2.75088e-05	5.60151e-08
0.0361686	4.93273e-08	0.000118826	0.0509831	55.4961	0.0121707	0.00127748	9.12917e-05	0.0184018	1.31102e-09	2.68749e-06	2.74768e-05	5.58546e-08
0.036376	4.9159e-08	0.000119014	0.0511855	55.4958	0.0122239	0.00128074	9.15247e-05	0.0184738	1.31428e-09	2.6804e-06	2.74324e-05	5.56332e-08
0.0365834	4.89928e-08	0.000119201	0.051387	55.4956	0.0122771	0.00128397	9.1756e-05	0.0185455	1.31751e-09	2.6734e-06	2.73883e-05	5.54144e-08
0.0367908	4.88285e-08	0.000119386	0.0515877	55.4953	0.01233	0.00128718	9.19855e-05	0.0186168	1.32072e-09	2.66648e-06	2.73444e-05	5.51982e-08
0.0373774	4.83747e-08	0.000119903	0.0521509	55.4946	0.0124788	0.00129613	9.26255e-05	0.018817	1.32968e-09	2.64736e-06	2.72215e-05	5.46004e-08
0.037964	4.79359e-08	0.000120408	0.0527075	55.4939	0.0126262	0.0013049	9.32522e-05	0.0190147	1.33845e-09	2.62887e-06	2.71005e-05	5.40222e-08
0.0385505	4.75115e-08	0.000120902	0.0532575	55.4932	0.0127722	0.00131349	9.38658e-05	0.01921	1.34704e-09	2.61099e-06	2.69813e-05	5.34626e-08
0.0396588	4.67468e-08	0.000121806	0.054279	55.4919	0.0130443	0.00132926	9.49908e-05	0.0195723	1.36281e-09	2.57878e-06	2.67611e-05	5.24536e-08
0.040767	4.6027e-08	0.000122673	0.0552778	55.4906	0.0133115	0.00134443	9.60729e-05	0.0199261	1.37799e-09	2.54845e-06	2.65473e-05	5.15029e-08
0.0418752	4.53485e-08	0.000123506	0.0562544	55.4894	0.0135739	0.00135905	9.71142e-05	0.0202718	1.39261e-09	2.51986e-06	2.63398e-05	5.06059e-08
0.0429834	4.47078e-08	0.000124306	0.0572094	55.4881	0.0138315	0.00137314	9.81167e-05	0.0206094	1.4067e-09	2.49287e-06	2.61385e-05	4.97584e-08
0.0445305	4.38714e-08	0.000125372	0.0585072	55.4865	0.0141833	0.00139197	9.9455e-05	0.0210677	1.42554e-09	2.45761e-06	2.58673e-05	4.86509e-08
0.0460777	4.30963e-08	0.000126382	0.0597649	55.4849	0.0145261	0.00140987	0.000100726	0.0215111	1.44345e-09	2.42492e-06	2.56074e-05	4.76236e-08
0.0476249	4.23764e-08	0.00012734	0.0609837	55.4833	0.0148599	0.00142692	0.000101934	0.0219402	1.4605e-09	2.39454e-06	2.53583e-05	4.66685e-08
0.0491721	4.17061e-08	0.00012825	0.0621647	55.4818	0.015185	0.00144315	0.000103083	0.0223554	1.47675e-09	2.36624e-06	2.51195e-05	4.57786e-08
0.0507193	4.1081e-08	0.000129114	0.0633092	55.4803	0.0155015	0.00145863	0.000104177	0.0227572	1.49224e-09	2.33982e-06	2.48906e-05	4.4948e-08
0.0522665	4.04967e-08	0.000129936	0.0644182	55.4789	0.0158096	0.0014734	0.000105219	0.0231461	1.50701e-09	2.31512e-06	2.46711e-05	4.41712e-08
0.0538136	3.99498e-08	0.000130718	0.0654929	55.4775	0.0161095	0.00148749	0.000106213	0.0235224	1.52112e-09	2.29198e-06	2.44607e-05	4.34436e-08
0.0555506	3.93763e-08	0.000131553	0.0666598	55.476	0.0164366	0.00150256	0.000107274	0.0239305	1.5362e-09	2.26769e-06	2.42348e-05	4.26801e-08
0.0572876	3.88416e-08	0.000132343	0.0677862	55.4746	0.0167538	0.00151689	0.00010828	0.0243239	1.55054e-09	2.24503e-06	2.40192e-05	4.1968e-08
0.0590245	3.83423e-08	0.000133093	0.0688736	55.4732	0.0170613	0.00153053	0.000109237	0.0247031	1.56419e-09	2.22385e-06	2.38135e-05	4.13024e-08
0.0607615	3.78754e-08	0.000133805	0.0699233	55.4718	0.0173594	0.00154351	0.000110146	0.0250687	1.57718e-09	2.20401e-06	2.3617e-05	4.06801e-08
0.0610456	3.78019e-08	0.000133918	0.0700916	55.4716	0.0174073	0.00154557	0.00011029	0.0251273	1.57924e-09	2.20089e-06	2.35858e-05	4.05819e-08
0.0613298	3.77291e-08	0.00013403	0.0702589	55.4714	0.017455	0.00154762	0.000110434	0.0251855	1.58129e-09	2.1978e-06	2.35547e-05	4.04849e-08
0.061614	3.76571e-08	0.000134142	0.0704252	55.4712	0.0175024	0.00154965	0.000110576	0.0252434	1.58333e-09	2.19474e-06	2.35239e-05	4.03888e-08
0.0618981	3.75859e-08	0.000134252	0.0705906	55.4709	0.0175495	0.00155166	0.000110717	0.0253009	1.58534e-09	2.19171e-06	2.34933e-05	4.02938e-08
0.0624665	3.74457e-08	0.00013447	0.0709185	55.4705	0.0176432	0.00155565	0.000110995	0.0254149	1.58933e-09	2.18575e-06	2.34328e-05	4.01067e-08
0.0630348	3.73083e-08	0.000134684	0.0712426	55.4701	0.0177358	0.00155957	0.000111269	0.0255276	1.59326e-09	2.17991e-06	2.33732e-05	3.99235e-08
0.0636031	3.71738e-08	0.000134895	0.071563	55.4697	0.0178275	0.00156343	0.000111539	0.0256389	1.59712e-09	2.17418e-06	2.33145e-05	3.97439e-08
0.0649868	3.68576e-08	0.000135394	0.0723279	55.4687	0.0180469	0.00157258	0.000112178	0.0259045	1.60629e-09	2.16072e-06	2.31752e-05	3.93218e-08
0.0663704	3.65565e-08	0.000135874	0.0730716	55.4677	0.0182608	0.0015814	0.000112792	0.0261624	1.61511e-09	2.14789e-06	2.30408e-05	3.89199e-08
0.067754	3.62697e-08	0.000136335	0.0737948	55.4668	0.0184694	0.00158989	0.000113384	0.0264131	1.62362e-09	2.13566e-06	2.29111e-05	3.85368e-08
0.0691376	3.59961e-08	0.000136779	0.074498	55.4659	0.0186728	0.00159808	0.000113953	0.0266566	1.63182e-09	2.12398e-06	2.2786e-05	3.81713e-08
0.0713808	3.55789e-08	0.000137464	0.0755972	55.4645	0.0189918	0.00161074	0.000114832	0.0270367	1.64449e-09	2.10615e-06	2.25923e-05	3.76138e-08
0.073624	3.51915e-08	0.000138108	0.0766479	55.4631	0.0192979	0.00162268	0.00011566	0.0273996	1.65645e-09	2.08958e-06	2.24093e-05	3.70959e-08
0.0758672	3.48311e-08	0.000138716	0.0776521	55.4618	0.0195917	0.00163396	0.000116441	0.027746	1.66774e-09	2.07414e-06	2.22364e-05	3.6614e-08
0.0781104	3.44953e-08	0.000139288	0.078612	55.4606	0.0198735	0.00164461	0.000117177	0.0280767	1.67841e-09	2.05974e-06	2.20729e-05	3.61648e-08
0.0822422	3.39341e-08	0.000140259	0.0802708	55.4584	0.0203628	0.00166274	0.000118427	0.0286472	1.69657e-09	2.03562e-06	2.17944e-05	3.54139e-08
0.086374	3.34378e-08	0.000141133	0.0817979	55.4564	0.0208159	0.00167913	0.000119554	0.0291714	1.71299e-09	2.01425e-06	2.15426e-05	3.47496e-08
0.089467	3.31033e-08	0.000141731	0.0828612	55.455	0.0211328	0.00169038	0.000120326	0.0295358	1.72425e-09	1.99982e-06	2.13697e-05	3.43018e-08
0.09256	3.27964e-08	0.000142286	0.0838609	55.4537	0.021432	0.00170083	0.000121042	0.0298778	1.73472e-09	1.98656e-06	2.1209e-05	3.38908e-08
0.0956529	3.25141e-08	0.000142801	0.0848008	55.4525	0.0217142	0.00171055	0.000121707	0.0301991	1.74447e-09	1.97435e-06	2.10595e-05	3.35126e-08
0.0987459	3.2255e-08	0.00014328	0.0856846	55.4513	0.0219804	0.0017196	0.000122324	0.0305008	1.75353e-09	1.96312e-06	2.09205e-05	3.31655e-08
0.0991797	3.22204e-08	0.000143344	0.0858043	55.4512	0.0220165	0.00172082	0.000122407	0.0305416	1.75475e-09	1.96162e-06	2.09018e-05	3.31192e-08
0.0996135	3.21861e-08	0.000143408	0.0859229	55.451	0.0220523	0.00172203	0.00012249	0.0305821	1.75596e-09	1.96013e-06	2.08832e-05	3.30732e-08
0.100047	3.21522e-08	0.000143471	0.0860405	55.4509	0.0220878	0.00172322	0.000122571	0.0306222	1.75716e-09	1.95866e-06	2.08649e-05	3.30278e-08
0.100481	3.21187e-08	0.000143533	0.0861571	55.4507	0.0221231	0.00172441	0.000122652	0.0306619	1.75835e-09	1.95721e-06	2.08467e-05	3.29828e-08
0.101349	3.20527e-08	0.000143656	0.0863874	55.4504	0.0221927	0.00172674	0.000122811	0.0307404	1.76068e-09	1.95435e-06	2.08109e-05	3.28945e-08
0.102216	3.19882e-08	0.000143777	0.0866137	55.4501	0.0222612	0.00172903	0.000122966	0.0308176	1.76297e-09	1.95155e-06	2.07757e-05	3.28081e-08
0.103084	3.19252e-08	0.000143895	0.0868362	55.4498	0.0223285	0.00173127	0.000123119	0.0308934	1.76522e-09	1.94881e-06	2.07413e-05	3.27236e-08
0.105178	3.17787e-08	0.00014417	0.0873576	55.4491	0.0224866	0.0017365	0.000123475	0.0310709	1.77047e-09	1.94244e-06	2.0661e-05	3.25273e-08
0.107272	3.16398e-08	0.000144433	0.0878578	55.4485	0.0226385	0.0017415	0.000123815	0.0312411	1.77547e-09	1.9364e-06	2.05843e-05	3.23412e-08
0.109366	3.15081e-08	0.000144683	0.0883377	55.4479	0.0227846	0.00174626	0.000124138	0.0314043	1.78025e-09	1.93067e-06	2.05112e-05	3.21646e-08
0.11146	3.1383e-08	0.000144922	0.0887981	55.4473	0.0229249	0.00175081	0.000124447	0.0315608	1.78481e-09	1.92522e-06	2.04414e-05	3.1997e-08
0.115222	3.11739e-08	0.000145324	0.0895787	55.4462	0.0231633	0.00175848	0.000124966	0.0318259	1.79249e-09	1.91611e-06	2.03238e-05	3.17167e-08
0.118983	3.09831e-08	0.000145693	0.0903034	55.4453	0.0233852	0.00176554	0.000125444	0.0320717	1.79957e-09	1.90777e-06	2.02156e-05	3.14608e-08
0.122744	3.08086e-08	0.000146033	0.0909763	55.4444	0.0235918	0.00177205	0.000125884	0.0322998	1.80609e-09	1.90015e-06	2.0116e-05	3.12269e-08
0.126506	3.06489e-08	0.000146346	0.0916012	55.4436	0.023784	0.00177805	0.00012629	0.0325115	1.81211e-09	1.89316e-06	2.00241e-05	3.10127e-08
0.13257	3.04189e-08	0.000146801	0.0925164	55.4424	0.0240663	0.00178678	0.000126878	0.0328211	1.82086e-09	1.88308e-06	1.98907e-05	3.07043e-08
0.138635	3.02184e-08	0.0001472	0.093329	55.4413	0.0243177	0.00179446	0.000127395	0.0330957	1.82856e-09	1.87429e-06	1.97733e-05	3.04356e-08
0.1447	3.00434e-08	0.000147551	0.0940506	55.4404	0.0245415	0.00180123	0.000127849	0.0333392	1.83534e-09	1.8666e-06	1.96701e-05	3.02008e-08
0.150764	2.98901e-08	0.000147861	0.0946914	55.4395	0.0247408	0.0018072	0.00012825	0.0335554	1.84133e-09	1.85986e-06	1.9579e-05	2.99953e-08
0.156829	2.97558e-08	0.000148134	0.0952605	55.4388	0.0249181	0.00181247	0.000128603	0.0337471	1.84661e-09	1.85394e-06	1.94987e-05	2.98152e-08
0.165137	2.95979e-08	0.000148456	0.0959384	55.4379	0.0251297	0.00181871	0.000129021	0.0339754	1.85287e-09	1.84698e-06	1.94038e-05	2.96034e-08
0.173444	2.94654e-08	0.000148728	0.0965149	55.4371	0.02531	0.00182399	0.000129374	0.0341693	1.85815e-09	1.84113e-06	1.93236e-05	2.94256e-08
0.181752	2.93539e-08	0.000148959	0.0970052	55.4365	0.0254637	0.00182845	0.000129672	0.0343341	1.86263e-09	1.8362e-06	1.92557e-05	2.9276e-08
0.19006	2.92599e-08	0.000149153	0.0974224	55.4359	0.0255946	0.00183223	0.000129924	0.0344743	1.86642e-09	1.83205e-06	1.91983e-05	2.915e-08
0.198368	2.91806e-08	0.000149318	0.0977773	55.4354	0.0257062	0.00183543	0.000130138	0.0345935	1.86963e-09	1.82854e-06	1.91497e-05	2.90436e-08
0.208454	2.91006e-08	0.000149485	0.0981378	55.435	0.0258196	0.00183868	0.000130354	0.0347145	1.87289e-09	1.825e-06	1.91005e-05	2.89362e-08
0.21854	2.90353e-08	0.000149622	0.0984343	55.4346	0.025913	0.00184134	0.000130531	0.0348139	1.87555e-09	1.8221e-06	1.90602e-05	2.88486e-08
0.228625	2.89819e-08	0.000149734	0.098678	55.4343	0.0259898	0.00184352	0.000130676	0.0348957	1.87774e-09	1.81974e-06	1.90272e-05	2.8777e-08
0.238711	2.89381e-08	0.000149826	0.0988784	55.434	0.0260531	0.00184531	0.000130795	0.0349629	1.87954e-09	1.8178e-06	1.90001e-05	2.87184e-08
0.248797	2.89023e-08	0.000149901	0.0990432	55.4338	0.0261051	0.00184678	0.000130893	0.0350181	1.88101e-09	1.81621e-06	1.89778e-05	2.86703e-08
0.261982	2.8865e-08	0.00014998	0.0992154	55.4336	0.0261595	0.00184831	0.000130995	0.0350758	1.88254e-09	1.81456e-06	1.89546e-05	2.86203e-08
0.275167	2.88362e-08	0.000150041	0.0993487	55.4334	0.0262016	0.00184949	0.000131074	0.0351205	1.88373e-09	1.81328e-06	1.89367e-05	2.85816e-08
0.288351	2.8814e-08	0.000150088	0.099452	55.4332	0.0262343	0.00185041	0.000131134	0.0351551	1.88465e-09	1.81229e-06	1.89228e-05	2.85518e-08
0.301536	2.87968e-08	0.000150124	0.099532	55.4331	0.0262596	0.00185112	0.000131182	0.0351818	1.88536e-09	1.81153e-06	1.89121e-05	2.85287e-08
0.314721	2.87835e-08	0.000150152	0.0995939	55.4331	0.0262791	0.00185167	0.000131218	0.0352026	1.88591e-09	1.81094e-06	1.89038e-05	2.85109e-08
0.331947	2.87705e-08	0.00015018	0.0996543	55.433	0.0262983	0.0018522	0.000131254	0.0352228	1.88645e-09	1.81036e-06	1.88957e-05	2.84935e-08
0.349173	2.87613e-08	0.000150199	0.0996976	55.4329	0.026312	0.00185259	0.000131279	0.0352373	1.88684e-09	1.80995e-06	1.88899e-05	2.84811e-08
0.3664	2.87546e-08	0.000150213	0.0997287	55.4329	0.0263218	0.00185286	0.000131297	0.0352477	1.88711e-09	1.80965e-06	1.88857e-05	2.84722e-08
0.383626	2.87499e-08	0.000150223	0.0997508	55.4328	0.0263288	0.00185306	0.00013131	0.0352551	1.88731e-09	1.80944e-06	1.88828e-05	2.84658e-08
0.400852	2.87465e-08	0.000150231	0.0997667	55.4328	0.0263338	0.0018532	0.00013132	0.0352604	1.88745e-09	1.80929e-06	1.88807e-05	2.84612e-08
0.424018	2.87434e-08	0.000150237	0.0997812	55.4328	0.0263384	0.00185333	0.000131328	0.0352653	1.88758e-09	1.80915e-06	1.88787e-05	2.84571e-08
0.447184	2.87414e-08	0.000150241	0.0997905	55.4328	0.0263414	0.00185341	0.000131334	0.0352684	1.88766e-09	1.80907e-06	1.88775e-05	2.84544e-08
0.470351	2.87401e-08	0.000150244	0.0997964	55.4328	0.0263432	0.00185346	0.000131337	0.0352704	1.88771e-09	1.80901e-06	1.88767e-05	2.84527e-08
0.493517	2.87393e-08	0.000150246	0.0998001	55.4328	0.0263444	0.00185349	0.000131339	0.0352716	1.88774e-09	1.80897e-06	1.88762e-05	2.84517e-08
0.516683	2.87388e-08	0.000150247	0.0998025	55.4328	0.0263451	0.00185351	0.000131341	0.0352724	1.88777e-09	1.80895e-06	1.88759e-05	2.8451e-08
0.550971	2.87384e-08	0.000150248	0.0998045	55.4328	0.0263458	0.00185353	0.000131342	0.0352731	1.88778e-09	1.80893e-06	1.88756e-05	2.84504e-08
0.585259	2.87382e-08	0.000150248	0.0998056	55.4328	0.0263461	0.00185354	0.000131342	0.0352735	1.88779e-09	1.80892e-06	1.88754e-05	2.84501e-08
0.619546	2.87381e-08	0.000150248	0.0998061	55.4328	0.0263463	0.00185355	0.000131343	0.0352736	1.8878e-09	1.80892e-06	1.88754e-05	2.84499e-08
0.653834	2.8738e-08	0.000150249	0.0998064	55.4328	0.0263464	0.00185355	0.000131343	0.0352737	1.8878e-09	1.80891e-06	1.88753e-05	2.84499e-08
0.688122	2.8738e-08	0.000150249	0.0998065	55.4328	0.0263464	0.00185355	0.000131343	0.0352737	1.8878e-09	1.80891e-06	1.88753e-05	2.84498e-08
0.75335	2.8738e-08	0.000150249	0.0998065	55.4328	0.0263464	0.00185355	0.000131343	0.0352738	1.8878e-09	1.80891e-06	1.88753e-05	2.84498e-08
0.818577	2.8738e-08	0.000150249	0.0998065	55.4328	0.0263464	0.00185355	0.000131343	0.0352738	1.8878e-09	1.80891e-06	1.88753e-05	2.84498e-08
0.883805	2.8738e-08	0.000150249	0.0998065	55.4328	0.0263464	0.00185355	0.000131343	0.0352738	1.8878e-09	1.80891e-06	1.88753e-05	2.84498e-08
0.949033	2.8738e-08	0.000150249	0.0998065	55.4328	0.0263464	0.00185355	0.000131343	0.0352738	1.8878e-09	1.80891e-06	1.88753e-05	2.84498e-08
1.29402	2.8738e-08	0.000150249	0.0998065	55.4328	0.0263464	0.00185355	0.000131343	0.0352738	1.8878e-09	1.80891e-06	1.88753e-05	2.84498e-08
1.63901	2.8738e-08	0.000150249	0.0998065	55.4328	0.0263464	0.00185355	0.000131343	0.0352738	1.8878e-09	1.80891e-06	1.88753e-05	2.84498e-08
1.98399	2.8738e-08	0.000150249	0.0998065	55.4328	0.0263464	0.00185355	0.000131343	0.0352738	1.8878e-09	1.80891e-06	1.88753e-05	2.84498e-08
5.43387	2.8738e-08	0.000150249	0.0998065	55.4328	0.0263464	0.00185355	0.000131343	0.0352738	1.8878e-09	1.80891e-06	1.88753e-05	2.84498e-08
8.88374	2.8738e-08	0.000150249	0.0998066	55.4328	0.0263464	0.00185355	0.000131343	0.0352738	1.8878e-09	1.80891e-06	1.88753e-05	2.84498e-08
43.3824	2.8738e-08	0.000150249	0.0998066	55.4328	0.0263464	0.00185355	0.000131343	0.0352738	1.8878e-09	1.80891e-06	1.88753e-05	2.84498e-08
77.8812	2.8738e-08	0.000150249	0.0998066	55.4328	0.0263464	0.00185355	0.000131343	0.0352738	1.8878e-09	1.80891e-06	1.88753e-05	2.84498e-08
422.868	2.87379e-08	0.000150249	0.0998066	55.4328	0.0263465	0.00185355	0.000131343	0.0352738	1.8878e-09	1.80891e-06	1.88753e-05	2.84498e-08
767.855	2.87379e-08	0.000150248	0.0998066	55.4328	0.0263465	0.00185355	0.000131343	0.0352738	1.8878e-09	1.80891e-06	1.88754e-05	2.84498e-08
1000	2.87379e-08	0.000150248	0.0998067	55.4328	0.0263465	0.00185355	0.000131343	0.0352738	1.8878e-09	1.80891e-06	1.88754e-05	2.84498e-08
