# Supplementary material for: Molecular-resolution imaging of ice crystallized from liquid water by cryogenic liquid-cell TEM
Source: Nat Commun. 2025 Sep 25;16:8342. doi: 10.1038/s41467-025-62451-0 (PMC12462463; doi:10.1038/s41467-025-62451-0)
Supplement: Supplementary file 11 — Supplementary Data 3 [file 41467_2025_62451_MOESM11_ESM.zip › Ambrozic Set_kJ_C0_g_vals_pastina_273.15K_25.0_eA2s_Output.xlsx]

## Sheet: Sheet1
time / s	H	H+	H2	H2O	H2O2	HO2	HO2-	O2	O2-	OH	OH-	eh-
0	0	0	0	55.56	0	0	0	0	0	0	0	0
1.13174e-14	6.73256e-14	3.16228e-13	4.59038e-14	55.56	7.1406e-14	2.04017e-15	1.45725e-29	4.39836e-32	9.84366e-24	2.75423e-13	5.10055e-14	2.65222e-13
2.26349e-14	1.34651e-13	6.32456e-13	9.18077e-14	55.56	1.42812e-13	4.08034e-15	4.44564e-29	2.19918e-31	2.94834e-23	5.50846e-13	1.02011e-13	5.30444e-13
7.09603e-12	4.22132e-11	1.98275e-10	2.87817e-11	55.56	4.47716e-11	1.2792e-12	9.63386e-23	1.0807e-23	-7.83811e-18	1.7269e-10	3.19805e-11	1.66294e-10
1.41694e-11	8.42917e-11	3.95917e-10	5.74716e-11	55.56	8.94003e-11	2.55444e-12	4.69373e-22	5.38973e-23	-1.45776e-16	3.4483e-10	6.38591e-11	3.32058e-10
1.53284e-11	9.11863e-11	4.28301e-10	6.21725e-11	55.56	9.67128e-11	2.76334e-12	5.40743e-22	6.216e-23	-1.14296e-16	3.73035e-10	6.90824e-11	3.59219e-10
1.64874e-11	9.8081e-11	4.60685e-10	6.68734e-11	55.56	1.04025e-10	2.97223e-12	6.23152e-22	7.17193e-23	-7.71143e-17	4.0124e-10	7.43057e-11	3.8638e-10
1.78202e-11	1.0601e-10	4.97927e-10	7.22794e-11	55.56	1.12435e-10	3.21246e-12	7.25788e-22	8.36372e-23	-4.15855e-17	4.33676e-10	8.03125e-11	4.17614e-10
1.91531e-11	1.13939e-10	5.35168e-10	7.76854e-11	55.56	1.20844e-10	3.45271e-12	8.44756e-22	9.74761e-23	-2.05419e-17	4.66112e-10	8.63193e-11	4.48849e-10
2.04859e-11	1.21867e-10	5.7241e-10	8.30914e-11	55.56	1.29253e-10	3.69296e-12	9.81263e-22	1.1338e-22	-1.01305e-17	4.98549e-10	9.23261e-11	4.80084e-10
2.18187e-11	1.29796e-10	6.09651e-10	8.84974e-11	55.56	1.37663e-10	3.93322e-12	1.13651e-21	1.31492e-22	-4.44706e-18	5.30985e-10	9.8333e-11	5.11319e-10
2.31516e-11	1.37725e-10	6.46893e-10	9.39035e-11	55.56	1.46072e-10	4.17349e-12	1.31172e-21	1.51956e-22	-8.971e-19	5.63421e-10	1.0434e-10	5.42553e-10
2.44844e-11	1.45654e-10	6.84135e-10	9.93095e-11	55.56	1.54481e-10	4.41375e-12	1.50808e-21	1.74916e-22	1.33435e-18	5.95857e-10	1.10347e-10	5.73788e-10
2.58172e-11	1.53583e-10	7.21376e-10	1.04715e-10	55.56	1.62891e-10	4.65402e-12	1.72681e-21	2.00516e-22	2.70773e-18	6.28293e-10	1.16353e-10	6.05023e-10
2.71501e-11	1.61512e-10	7.58618e-10	1.10121e-10	55.56	1.713e-10	4.89429e-12	1.96911e-21	2.28898e-22	3.58334e-18	6.60729e-10	1.2236e-10	6.36258e-10
2.84829e-11	1.6944e-10	7.95859e-10	1.15528e-10	55.56	1.79709e-10	5.13455e-12	2.23618e-21	2.60208e-22	4.18661e-18	6.93165e-10	1.28367e-10	6.67492e-10
2.98157e-11	1.77369e-10	8.33101e-10	1.20934e-10	55.56	1.88119e-10	5.37482e-12	2.52924e-21	2.94588e-22	4.63661e-18	7.25601e-10	1.34374e-10	6.98727e-10
3.11486e-11	1.85298e-10	8.70343e-10	1.2634e-10	55.56	1.96528e-10	5.61509e-12	2.84949e-21	3.32182e-22	4.99717e-18	7.58037e-10	1.40381e-10	7.29962e-10
3.24814e-11	1.93227e-10	9.07584e-10	1.31746e-10	55.56	2.04938e-10	5.85535e-12	3.19814e-21	3.73134e-22	5.30564e-18	7.90473e-10	1.46388e-10	7.61197e-10
3.38142e-11	2.01156e-10	9.44826e-10	1.37152e-10	55.56	2.13347e-10	6.09562e-12	3.57639e-21	4.17588e-22	5.58428e-18	8.22909e-10	1.52394e-10	7.92431e-10
3.51471e-11	2.09084e-10	9.82067e-10	1.42558e-10	55.56	2.21756e-10	6.33589e-12	3.98544e-21	4.65687e-22	5.84588e-18	8.55346e-10	1.58401e-10	8.23666e-10
3.64799e-11	2.17013e-10	1.01931e-09	1.47964e-10	55.56	2.30166e-10	6.57615e-12	4.42652e-21	5.17575e-22	6.09771e-18	8.87782e-10	1.64408e-10	8.54901e-10
4.98082e-11	2.96302e-10	1.39172e-09	2.02024e-10	55.56	3.14259e-10	8.97882e-12	1.10734e-20	1.30148e-21	8.52917e-18	1.21214e-09	2.24476e-10	1.16725e-09
6.31365e-11	3.7559e-10	1.76414e-09	2.56084e-10	55.56	3.98353e-10	1.13815e-11	2.23754e-20	2.6375e-21	1.08964e-17	1.5365e-09	2.84545e-10	1.4796e-09
7.64649e-11	4.54878e-10	2.13656e-09	3.10144e-10	55.56	4.82446e-10	1.37842e-11	3.94533e-20	4.6592e-21	1.32741e-17	1.86086e-09	3.44613e-10	1.79194e-09
2.09748e-10	1.24776e-09	5.86072e-09	8.50746e-10	55.56	1.32338e-09	3.78109e-11	1.00632e-18	1.19725e-19	3.71289e-17	5.10447e-09	9.45298e-10	4.91542e-09
3.43031e-10	2.04064e-09	9.58488e-09	1.39135e-09	55.56	2.16432e-09	6.18376e-11	3.98952e-18	4.75329e-19	6.09934e-17	8.34808e-09	1.54598e-09	8.03889e-09
4.76315e-10	2.83353e-09	1.3309e-08	1.93195e-09	55.56	3.00525e-09	8.58643e-11	1.01079e-17	1.20554e-18	8.48536e-17	1.15917e-08	2.14667e-09	1.11624e-08
1.57505e-09	9.36976e-09	4.40096e-08	6.38847e-09	55.56	9.93761e-09	2.83931e-10	4.51929e-16	5.46204e-17	2.81546e-16	3.83307e-08	7.09859e-09	3.6911e-08
2.67379e-09	1.5906e-08	7.47103e-08	1.0845e-08	55.56	1.687e-08	4.81998e-10	1.9043e-15	2.31317e-16	4.78239e-16	6.50697e-08	1.20507e-08	6.26596e-08
3.77253e-09	2.24423e-08	1.05411e-07	1.53016e-08	55.56	2.38023e-08	6.80064e-10	4.96788e-15	6.06525e-16	6.74931e-16	9.18086e-08	1.70029e-08	8.84079e-08
5.89268e-09	3.50552e-08	1.64651e-07	2.39012e-08	55.56	3.71792e-08	1.06226e-09	1.74349e-14	2.15016e-15	1.05447e-15	1.43404e-07	2.65595e-08	1.38092e-07
8.01283e-09	4.76683e-08	2.23891e-07	3.2501e-08	55.56	5.05562e-08	1.44444e-09	4.23032e-14	5.26967e-15	1.43401e-15	1.94999e-07	3.6117e-08	1.87774e-07
1.0133e-08	6.0282e-08	2.8313e-07	4.11012e-08	55.56	6.39332e-08	1.82663e-09	8.40447e-14	1.05768e-14	1.81354e-15	2.46592e-07	4.56758e-08	2.37454e-07
1.22531e-08	7.28962e-08	3.42368e-07	4.97017e-08	55.56	7.73103e-08	2.20881e-09	1.46706e-13	1.86548e-14	2.19307e-15	2.98184e-07	5.5236e-08	2.87131e-07
1.53472e-08	9.13059e-08	4.28812e-07	6.22537e-08	55.56	9.68322e-08	2.76652e-09	2.83422e-13	3.6604e-14	2.74691e-15	3.7347e-07	6.91907e-08	3.59622e-07
1.84412e-08	1.09717e-07	5.15253e-07	7.48069e-08	55.56	1.16354e-07	3.32422e-09	4.83905e-13	6.34696e-14	3.30074e-15	4.48751e-07	8.31495e-08	4.32103e-07
2.15353e-08	1.28131e-07	6.01687e-07	8.73616e-08	55.56	1.35877e-07	3.88189e-09	7.58688e-13	1.01045e-13	3.85454e-15	5.24026e-07	9.71133e-08	5.04573e-07
2.46293e-08	1.46547e-07	6.88114e-07	9.99181e-08	55.56	1.554e-07	4.43953e-09	1.11763e-12	1.51125e-13	4.40832e-15	5.99293e-07	1.11083e-07	5.77031e-07
3.08572e-08	1.83625e-07	8.62055e-07	1.25199e-07	55.56	1.94698e-07	5.56188e-09	2.132e-12	2.97121e-13	5.52289e-15	7.50768e-07	1.39221e-07	7.22833e-07
3.7085e-08	2.20718e-07	1.03595e-06	1.50489e-07	55.56	2.33998e-07	6.68407e-09	3.5931e-12	5.15674e-13	6.6373e-15	9.022e-07	1.67389e-07	8.68561e-07
4.33129e-08	2.57827e-07	1.2098e-06	1.75792e-07	55.56	2.73301e-07	7.80607e-09	5.56023e-12	8.21391e-13	7.75152e-15	1.05358e-06	1.95595e-07	1.0142e-06
4.95408e-08	2.94957e-07	1.38359e-06	2.01108e-07	55.56	3.12607e-07	8.92783e-09	8.08539e-12	1.22886e-12	8.86552e-15	1.2049e-06	2.23842e-07	1.15974e-06
5.57686e-08	3.32109e-07	1.55731e-06	2.26441e-07	55.56	3.51916e-07	1.00493e-08	1.12147e-11	1.75264e-12	9.97926e-15	1.35615e-06	2.52137e-07	1.30516e-06
6.19965e-08	3.69287e-07	1.73095e-06	2.51792e-07	55.56	3.91229e-07	1.11705e-08	1.4989e-11	2.40727e-12	1.10927e-14	1.50732e-06	2.80485e-07	1.45045e-06
6.82244e-08	4.06494e-07	1.90451e-06	2.77162e-07	55.56	4.30546e-07	1.22914e-08	1.94441e-11	3.20724e-12	1.22059e-14	1.6584e-06	3.08892e-07	1.5956e-06
7.44522e-08	4.43731e-07	2.07797e-06	3.02555e-07	55.56	4.69868e-07	1.34119e-08	2.46118e-11	4.16704e-12	1.33187e-14	1.80939e-06	3.37362e-07	1.74059e-06
8.29874e-08	4.9482e-07	2.31552e-06	3.37395e-07	55.56	5.23767e-07	1.49469e-08	3.29019e-11	5.76834e-12	1.48432e-14	2.01614e-06	3.76494e-07	1.939e-06
9.15225e-08	5.4598e-07	2.55286e-06	3.72284e-07	55.56	5.77678e-07	1.6481e-08	4.26448e-11	7.73394e-12	1.63669e-14	2.22268e-06	4.15769e-07	2.13704e-06
1.00058e-07	5.97217e-07	2.78994e-06	4.0723e-07	55.56	6.316e-07	1.80143e-08	5.38942e-11	1.01007e-11	1.78897e-14	2.42897e-06	4.55202e-07	2.33469e-06
1.08593e-07	6.48539e-07	3.02677e-06	4.42235e-07	55.56	6.85537e-07	1.95466e-08	6.66966e-11	1.29053e-11	1.94116e-14	2.63501e-06	4.94806e-07	2.5319e-06
1.17128e-07	6.99953e-07	3.2633e-06	4.77306e-07	55.56	7.39488e-07	2.10777e-08	8.10926e-11	1.61842e-11	2.09326e-14	2.84076e-06	5.34593e-07	2.72863e-06
1.25663e-07	7.51465e-07	3.49952e-06	5.12448e-07	55.56	7.93455e-07	2.26078e-08	9.71172e-11	1.99737e-11	2.24525e-14	3.0462e-06	5.74577e-07	2.92485e-06
1.41489e-07	8.4726e-07	3.93662e-06	5.7781e-07	55.56	8.93567e-07	2.54414e-08	1.31244e-10	2.84736e-11	2.52677e-14	3.42626e-06	6.49277e-07	3.28721e-06
1.57315e-07	9.43458e-07	4.37241e-06	6.43464e-07	55.56	9.93747e-07	2.82702e-08	1.71252e-10	3.90805e-11	2.80786e-14	3.80505e-06	7.24773e-07	3.64747e-06
1.7314e-07	1.0401e-06	4.80676e-06	7.09441e-07	55.56	1.094e-06	3.10938e-08	2.17291e-10	5.20188e-11	3.08848e-14	4.18246e-06	8.01138e-07	4.0054e-06
1.88966e-07	1.13722e-06	5.23951e-06	7.75771e-07	55.56	1.19434e-06	3.39116e-08	2.695e-10	6.75095e-11	3.36861e-14	4.55834e-06	8.78442e-07	4.3608e-06
2.04792e-07	1.23486e-06	5.67052e-06	8.42485e-07	55.56	1.29476e-06	3.67231e-08	3.28008e-10	8.57699e-11	3.64819e-14	4.93258e-06	9.56749e-07	4.71344e-06
2.20617e-07	1.33306e-06	6.09964e-06	9.09613e-07	55.56	1.39529e-06	3.95279e-08	3.92941e-10	1.07013e-10	3.9272e-14	5.30504e-06	1.03612e-06	5.06313e-06
2.43004e-07	1.47298e-06	6.70315e-06	1.00533e-06	55.56	1.53766e-06	4.3483e-08	4.96006e-10	1.42563e-10	4.32083e-14	5.82866e-06	1.15032e-06	5.55234e-06
2.65391e-07	1.61417e-06	7.30219e-06	1.10202e-06	55.56	1.68026e-06	4.74224e-08	6.12534e-10	1.85076e-10	4.71315e-14	6.34814e-06	1.26689e-06	6.03468e-06
2.87777e-07	1.75672e-06	7.89633e-06	1.19976e-06	55.56	1.82311e-06	5.13448e-08	7.42894e-10	2.35106e-10	5.1041e-14	6.86319e-06	1.38596e-06	6.50962e-06
3.10164e-07	1.90069e-06	8.48518e-06	1.29862e-06	55.56	1.96621e-06	5.52489e-08	8.8746e-10	2.93189e-10	5.49358e-14	7.37349e-06	1.50762e-06	6.97667e-06
3.3255e-07	2.04615e-06	9.06833e-06	1.39868e-06	55.56	2.1096e-06	5.91337e-08	1.04662e-09	3.5984e-10	5.88154e-14	7.87875e-06	1.63193e-06	7.43536e-06
3.54937e-07	2.19316e-06	9.6454e-06	1.50002e-06	55.56	2.25327e-06	6.2998e-08	1.22075e-09	4.35547e-10	6.26791e-14	8.3787e-06	1.75895e-06	7.88524e-06
3.95726e-07	2.46516e-06	1.06799e-05	1.68813e-06	55.56	2.51586e-06	6.99828e-08	1.57781e-09	5.98285e-10	6.96762e-14	9.27515e-06	1.99739e-06	8.68095e-06
4.36514e-07	2.74266e-06	1.16907e-05	1.88106e-06	55.56	2.77954e-06	7.68902e-08	1.98819e-09	7.95235e-10	7.66158e-14	1.01517e-05	2.24482e-06	9.44386e-06
4.77303e-07	3.02576e-06	1.26755e-05	2.07917e-06	55.56	3.0444e-06	8.3715e-08	2.45403e-09	1.02873e-09	8.34953e-14	1.10072e-05	2.50093e-06	1.01721e-05
5.18092e-07	3.31447e-06	1.36323e-05	2.28276e-06	55.56	3.31048e-06	9.04526e-08	2.97725e-09	1.30083e-09	9.03129e-14	1.18406e-05	2.7652e-06	1.08641e-05
5.5888e-07	3.60867e-06	1.45592e-05	2.4921e-06	55.56	3.57783e-06	9.7099e-08	3.55943e-09	1.61329e-09	9.7067e-14	1.26511e-05	3.03689e-06	1.15188e-05
5.99669e-07	3.90816e-06	1.54545e-05	2.70743e-06	55.56	3.8465e-06	1.03651e-07	4.20177e-09	1.96761e-09	1.03756e-13	1.3438e-05	3.3151e-06	1.21352e-05
6.52364e-07	4.30241e-06	1.6562e-05	2.99478e-06	55.56	4.19557e-06	1.11971e-07	5.12182e-09	2.48925e-09	1.12301e-13	1.44191e-05	3.68246e-06	1.28744e-05
7.05059e-07	4.70413e-06	1.76114e-05	3.29276e-06	55.56	4.54693e-06	1.20124e-07	6.14389e-09	3.08474e-09	1.20734e-13	1.53595e-05	4.05645e-06	1.35488e-05
7.57753e-07	5.11228e-06	1.86006e-05	3.60155e-06	55.56	4.90058e-06	1.28108e-07	7.26703e-09	3.75539e-09	1.29056e-13	1.62593e-05	4.43439e-06	1.41589e-05
8.10448e-07	5.52565e-06	1.95283e-05	3.92128e-06	55.56	5.25653e-06	1.35921e-07	8.48893e-09	4.50188e-09	1.37266e-13	1.71186e-05	4.81356e-06	1.47062e-05
8.63143e-07	5.94291e-06	2.03935e-05	4.25193e-06	55.56	5.61476e-06	1.43564e-07	9.80608e-09	5.32436e-09	1.45363e-13	1.79381e-05	5.19129e-06	1.51924e-05
9.15838e-07	6.36265e-06	2.11963e-05	4.59345e-06	55.56	5.97525e-06	1.51037e-07	1.12139e-08	6.22249e-09	1.53346e-13	1.87186e-05	5.56506e-06	1.562e-05
9.83165e-07	6.90026e-06	2.21318e-05	5.04531e-06	55.56	6.43907e-06	1.60342e-07	1.31357e-08	7.47885e-09	1.63386e-13	1.96611e-05	6.0332e-06	1.60855e-05
1.05049e-06	7.43655e-06	2.29686e-05	5.51412e-06	55.56	6.90641e-06	1.69379e-07	1.51836e-08	8.85507e-09	1.73242e-13	2.05446e-05	6.48692e-06	1.64665e-05
1.11782e-06	7.96858e-06	2.37104e-05	5.99921e-06	55.56	7.37718e-06	1.78158e-07	1.73437e-08	1.03481e-08	1.82918e-13	2.13723e-05	6.92282e-06	1.67702e-05
1.18515e-06	8.49362e-06	2.43618e-05	6.49979e-06	55.56	7.85125e-06	1.86687e-07	1.96014e-08	1.19542e-08	1.92415e-13	2.21475e-05	7.33832e-06	1.70039e-05
1.25247e-06	9.00915e-06	2.49286e-05	7.015e-06	55.56	8.32851e-06	1.94977e-07	2.19428e-08	1.36694e-08	2.01737e-13	2.28737e-05	7.7316e-06	1.7175e-05
1.3198e-06	9.51298e-06	2.54168e-05	7.5439e-06	55.56	8.80883e-06	2.03039e-07	2.43542e-08	1.54895e-08	2.10885e-13	2.35542e-05	8.10158e-06	1.72909e-05
1.40576e-06	1.01362e-05	2.59362e-05	8.23754e-06	55.5599	9.42635e-06	2.13018e-07	2.75152e-08	1.7959e-08	2.22319e-13	2.4362e-05	8.53939e-06	1.73693e-05
1.49172e-06	1.07341e-05	2.63517e-05	8.94987e-06	55.5599	1.00484e-05	2.22667e-07	3.0747e-08	2.05833e-08	2.33485e-13	2.51075e-05	8.93871e-06	1.73823e-05
1.57769e-06	1.13043e-05	2.66767e-05	9.67886e-06	55.5599	1.06748e-05	2.32008e-07	3.40299e-08	2.33536e-08	2.44392e-13	2.57969e-05	9.3008e-06	1.73419e-05
1.66365e-06	1.18451e-05	2.6924e-05	1.04226e-05	55.5599	1.13052e-05	2.41063e-07	3.73476e-08	2.62612e-08	2.55053e-13	2.64359e-05	9.62766e-06	1.7259e-05
1.74961e-06	1.23556e-05	2.71051e-05	1.11792e-05	55.5599	1.19394e-05	2.49854e-07	4.06872e-08	2.92979e-08	2.65474e-13	2.70298e-05	9.9217e-06	1.71428e-05
1.83557e-06	1.28355e-05	2.72309e-05	1.1947e-05	55.5599	1.25773e-05	2.58401e-07	4.40386e-08	3.24561e-08	2.75682e-13	2.75831e-05	1.01856e-05	1.70013e-05
1.93973e-06	1.3376e-05	2.73226e-05	1.28901e-05	55.5599	1.33547e-05	2.68455e-07	4.81047e-08	3.64352e-08	2.87751e-13	2.82051e-05	1.04689e-05	1.68056e-05
2.0439e-06	1.38727e-05	2.73613e-05	1.38449e-05	55.5599	1.41368e-05	2.78208e-07	5.21676e-08	4.05699e-08	2.99538e-13	2.87801e-05	1.07167e-05	1.65924e-05
2.14806e-06	1.4327e-05	2.73593e-05	1.48092e-05	55.5599	1.49231e-05	2.87686e-07	5.62211e-08	4.48494e-08	3.11059e-13	2.93136e-05	1.09336e-05	1.63695e-05
2.25222e-06	1.47409e-05	2.73265e-05	1.5781e-05	55.5599	1.57134e-05	2.96916e-07	6.02617e-08	4.92635e-08	3.22335e-13	2.98103e-05	1.11237e-05	1.61426e-05
2.35638e-06	1.51166e-05	2.72712e-05	1.67587e-05	55.5599	1.65072e-05	3.0592e-07	6.42878e-08	5.38031e-08	3.33388e-13	3.02743e-05	1.12906e-05	1.59163e-05
2.46055e-06	1.54566e-05	2.71997e-05	1.77409e-05	55.5599	1.73042e-05	3.14718e-07	6.82992e-08	5.84597e-08	3.44237e-13	3.07092e-05	1.14377e-05	1.56938e-05
2.60164e-06	1.58644e-05	2.70864e-05	1.90765e-05	55.5599	1.83884e-05	3.26342e-07	7.37104e-08	6.49406e-08	3.58641e-13	3.12568e-05	1.16103e-05	1.54024e-05
2.74274e-06	1.6217e-05	2.69626e-05	2.04158e-05	55.5599	1.94771e-05	3.37665e-07	7.90984e-08	7.16051e-08	3.72749e-13	3.17626e-05	1.17577e-05	1.51258e-05
2.88383e-06	1.65203e-05	2.68349e-05	2.17568e-05	55.5599	2.05696e-05	3.48724e-07	8.44666e-08	7.8438e-08	3.86598e-13	3.22316e-05	1.18846e-05	1.48658e-05
3.02493e-06	1.67795e-05	2.67079e-05	2.30979e-05	55.5599	2.1665e-05	3.59551e-07	8.98189e-08	8.54257e-08	4.00223e-13	3.26682e-05	1.19951e-05	1.4623e-05
3.16602e-06	1.69997e-05	2.65845e-05	2.4438e-05	55.5599	2.27628e-05	3.70176e-07	9.51588e-08	9.25564e-08	4.13654e-13	3.30762e-05	1.20922e-05	1.43972e-05
3.30712e-06	1.71854e-05	2.64666e-05	2.5776e-05	55.5599	2.38622e-05	3.80622e-07	1.0049e-07	9.98194e-08	4.26919e-13	3.34585e-05	1.21785e-05	1.41877e-05
3.47566e-06	1.73678e-05	2.63343e-05	2.73705e-05	55.5599	2.51769e-05	3.92899e-07	1.06849e-07	1.08656e-07	4.42578e-13	3.38854e-05	1.22701e-05	1.39573e-05
3.6442e-06	1.75131e-05	2.62117e-05	2.896e-05	55.5599	2.6492e-05	4.04987e-07	1.13202e-07	1.17654e-07	4.58066e-13	3.42836e-05	1.23518e-05	1.37467e-05
3.81275e-06	1.76266e-05	2.60989e-05	3.05435e-05	55.5599	2.78069e-05	4.16915e-07	1.19551e-07	1.26803e-07	4.73413e-13	3.46565e-05	1.24256e-05	1.35538e-05
3.98129e-06	1.7713e-05	2.59955e-05	3.21206e-05	55.5599	2.91207e-05	4.2871e-07	1.25899e-07	1.36093e-07	4.88642e-13	3.50071e-05	1.2493e-05	1.33766e-05
4.14983e-06	1.77764e-05	2.59006e-05	3.36907e-05	55.5599	3.04327e-05	4.40392e-07	1.32246e-07	1.45515e-07	5.03779e-13	3.53378e-05	1.25553e-05	1.32131e-05
4.31837e-06	1.78202e-05	2.58136e-05	3.52536e-05	55.5599	3.17424e-05	4.5198e-07	1.38592e-07	1.55064e-07	5.18826e-13	3.56509e-05	1.26133e-05	1.30617e-05
4.50426e-06	1.78494e-05	2.57257e-05	3.69685e-05	55.5599	3.31835e-05	4.64671e-07	1.45591e-07	1.65735e-07	5.35366e-13	3.59782e-05	1.26732e-05	1.29069e-05
4.69014e-06	1.78619e-05	2.56453e-05	3.8674e-05	55.5599	3.46206e-05	4.77287e-07	1.52589e-07	1.76548e-07	5.5184e-13	3.62886e-05	1.27296e-05	1.27631e-05
4.87602e-06	1.78606e-05	2.55714e-05	4.037e-05	55.5599	3.60532e-05	4.89844e-07	1.59586e-07	1.87498e-07	5.68269e-13	3.65843e-05	1.27829e-05	1.26288e-05
5.06191e-06	1.78477e-05	2.55031e-05	4.20563e-05	55.5599	3.74808e-05	5.02355e-07	1.6658e-07	1.98583e-07	5.84666e-13	3.68668e-05	1.28338e-05	1.25028e-05
5.24779e-06	1.78254e-05	2.54398e-05	4.37329e-05	55.5599	3.89033e-05	5.14831e-07	1.73572e-07	2.09801e-07	6.0104e-13	3.71376e-05	1.28824e-05	1.23838e-05
5.50122e-06	1.77829e-05	2.53601e-05	4.60032e-05	55.5599	4.08338e-05	5.31804e-07	1.83099e-07	2.25308e-07	6.23344e-13	3.74903e-05	1.29456e-05	1.22314e-05
5.75465e-06	1.77295e-05	2.5287e-05	4.82557e-05	55.5599	4.27537e-05	5.48752e-07	1.92618e-07	2.4106e-07	6.45643e-13	3.78262e-05	1.30058e-05	1.20886e-05
6.00808e-06	1.76679e-05	2.52193e-05	5.04905e-05	55.5599	4.46628e-05	5.65691e-07	2.02126e-07	2.57057e-07	6.67951e-13	3.81476e-05	1.30633e-05	1.19539e-05
6.2615e-06	1.76004e-05	2.51562e-05	5.27079e-05	55.5599	4.65609e-05	5.82636e-07	2.11622e-07	2.73302e-07	6.90283e-13	3.84562e-05	1.31185e-05	1.18262e-05
6.51493e-06	1.75286e-05	2.5097e-05	5.49083e-05	55.5598	4.84479e-05	5.99597e-07	2.21105e-07	2.89799e-07	7.12648e-13	3.87535e-05	1.31716e-05	1.17043e-05
6.82725e-06	1.74363e-05	2.50285e-05	5.7597e-05	55.5598	5.07582e-05	6.20536e-07	2.32773e-07	3.10479e-07	7.4027e-13	3.9106e-05	1.32345e-05	1.15613e-05
7.13956e-06	1.73414e-05	2.49643e-05	6.0261e-05	55.5598	5.3052e-05	6.41526e-07	2.44418e-07	3.31554e-07	7.67973e-13	3.94449e-05	1.32949e-05	1.1425e-05
7.45188e-06	1.72454e-05	2.49037e-05	6.29011e-05	55.5598	5.53294e-05	6.6258e-07	2.5604e-07	3.53031e-07	7.95771e-13	3.97715e-05	1.3353e-05	1.12946e-05
7.76419e-06	1.71492e-05	2.48462e-05	6.55179e-05	55.5598	5.75907e-05	6.83707e-07	2.67637e-07	3.74918e-07	8.23671e-13	4.0087e-05	1.3409e-05	1.11695e-05
8.07651e-06	1.70536e-05	2.47914e-05	6.81123e-05	55.5598	5.98365e-05	7.04915e-07	2.79207e-07	3.97222e-07	8.51693e-13	4.03924e-05	1.34631e-05	1.10491e-05
8.43703e-06	1.69447e-05	2.47313e-05	7.10801e-05	55.5598	6.24099e-05	7.29504e-07	2.92532e-07	4.23496e-07	8.84183e-13	4.07331e-05	1.35233e-05	1.09155e-05
8.79756e-06	1.68379e-05	2.46742e-05	7.40201e-05	55.5598	6.49636e-05	7.54217e-07	3.05822e-07	4.50344e-07	9.16852e-13	4.10622e-05	1.35814e-05	1.0787e-05
9.15808e-06	1.67335e-05	2.46197e-05	7.69332e-05	55.5598	6.74981e-05	7.79061e-07	3.19075e-07	4.77774e-07	9.49706e-13	4.13804e-05	1.36374e-05	1.06632e-05
9.51861e-06	1.66317e-05	2.45676e-05	7.98204e-05	55.5598	7.0014e-05	8.04043e-07	3.32291e-07	5.05796e-07	9.82753e-13	4.16885e-05	1.36915e-05	1.05439e-05
9.87913e-06	1.65327e-05	2.45178e-05	8.26828e-05	55.5598	7.25119e-05	8.29166e-07	3.45471e-07	5.34414e-07	1.016e-12	4.19869e-05	1.37438e-05	1.04285e-05
1.04251e-05	1.6388e-05	2.44462e-05	8.69721e-05	55.5598	7.62614e-05	8.67492e-07	3.65358e-07	5.78902e-07	1.06674e-12	4.24216e-05	1.38198e-05	1.0261e-05
1.0971e-05	1.62496e-05	2.43789e-05	9.12095e-05	55.5598	7.99725e-05	9.06167e-07	3.85159e-07	6.24791e-07	1.11797e-12	4.2837e-05	1.38923e-05	1.01014e-05
1.1517e-05	1.61172e-05	2.43155e-05	9.53978e-05	55.5598	8.36468e-05	9.45199e-07	4.04873e-07	6.72096e-07	1.16971e-12	4.32345e-05	1.39615e-05	9.94908e-06
1.20629e-05	1.59907e-05	2.42557e-05	9.95395e-05	55.5598	8.72859e-05	9.84597e-07	4.24499e-07	7.20828e-07	1.22196e-12	4.36152e-05	1.40278e-05	9.80337e-06
1.26089e-05	1.58696e-05	2.41991e-05	0.000103637	55.5598	9.08909e-05	1.02436e-06	4.44039e-07	7.70996e-07	1.27473e-12	4.39803e-05	1.40912e-05	9.66383e-06
1.34376e-05	1.56954e-05	2.41189e-05	0.000109777	55.5597	9.63011e-05	1.08544e-06	4.73532e-07	8.49909e-07	1.35583e-12	4.45069e-05	1.41826e-05	9.46276e-06
1.42663e-05	1.55319e-05	2.4045e-05	0.000115827	55.5597	0.00010164	1.14739e-06	5.02824e-07	9.32167e-07	1.43815e-12	4.50029e-05	1.42687e-05	9.27348e-06
1.50951e-05	1.53778e-05	2.39766e-05	0.000121793	55.5597	0.000106911	1.2102e-06	5.31915e-07	1.01778e-06	1.52167e-12	4.54709e-05	1.43499e-05	9.09483e-06
1.59238e-05	1.52323e-05	2.39133e-05	0.00012768	55.5597	0.000112118	1.27386e-06	5.60808e-07	1.10676e-06	1.6064e-12	4.59136e-05	1.44267e-05	8.92582e-06
1.67525e-05	1.50944e-05	2.38546e-05	0.000133494	55.5597	0.000117262	1.33837e-06	5.89504e-07	1.1991e-06	1.6923e-12	4.63329e-05	1.44995e-05	8.76557e-06
1.79361e-05	1.49094e-05	2.37778e-05	0.000141677	55.5597	0.000124508	1.43196e-06	6.30148e-07	1.3368e-06	1.81701e-12	4.68949e-05	1.45972e-05	8.55042e-06
1.91196e-05	1.47364e-05	2.37084e-05	0.00014973	55.5597	0.00013164	1.5272e-06	6.704e-07	1.48135e-06	1.94402e-12	4.7418e-05	1.46883e-05	8.34971e-06
2.03032e-05	1.45741e-05	2.36456e-05	0.000157662	55.5597	0.000138665	1.62405e-06	7.10267e-07	1.6327e-06	2.07328e-12	4.79061e-05	1.47735e-05	8.16185e-06
2.14867e-05	1.44209e-05	2.35887e-05	0.000165481	55.5596	0.000145588	1.72248e-06	7.49756e-07	1.79084e-06	2.20471e-12	4.83626e-05	1.48535e-05	7.9855e-06
2.26702e-05	1.42759e-05	2.35371e-05	0.000173195	55.5596	0.000152413	1.82241e-06	7.88875e-07	1.95571e-06	2.33823e-12	4.87907e-05	1.49288e-05	7.81949e-06
2.41901e-05	1.41e-05	2.34777e-05	0.000182957	55.5596	0.000161043	1.95289e-06	8.38579e-07	2.17723e-06	2.51264e-12	4.93027e-05	1.50193e-05	7.61987e-06
2.571e-05	1.39343e-05	2.34252e-05	0.000192569	55.5596	0.000169529	2.08567e-06	8.87703e-07	2.40968e-06	2.69022e-12	4.97766e-05	1.51036e-05	7.43389e-06
2.72299e-05	1.37773e-05	2.33788e-05	0.00020204	55.5596	0.000177877	2.22066e-06	9.3626e-07	2.65293e-06	2.87082e-12	5.02165e-05	1.51825e-05	7.26006e-06
2.87498e-05	1.3628e-05	2.33378e-05	0.00021138	55.5595	0.000186095	2.35775e-06	9.84265e-07	2.90687e-06	3.0543e-12	5.06256e-05	1.52565e-05	7.09706e-06
3.02696e-05	1.34854e-05	2.33016e-05	0.000220598	55.5595	0.000194189	2.49685e-06	1.03173e-06	3.17137e-06	3.24052e-12	5.1007e-05	1.53261e-05	6.94376e-06
3.21987e-05	1.33128e-05	2.3262e-05	0.00023213	55.5595	0.000204291	2.67615e-06	1.09123e-06	3.52208e-06	3.48058e-12	5.14551e-05	1.5409e-05	6.76178e-06
3.41277e-05	1.31483e-05	2.32285e-05	0.00024349	55.5595	0.00021421	2.85837e-06	1.14991e-06	3.88936e-06	3.72458e-12	5.1867e-05	1.54863e-05	6.59236e-06
3.60567e-05	1.29908e-05	2.32006e-05	0.000254686	55.5595	0.000223957	3.04333e-06	1.2078e-06	4.27295e-06	3.97227e-12	5.22466e-05	1.55587e-05	6.43408e-06
3.79857e-05	1.28395e-05	2.31775e-05	0.000265731	55.5594	0.000233538	3.23089e-06	1.26493e-06	4.67261e-06	4.22345e-12	5.25971e-05	1.56268e-05	6.28578e-06
3.99147e-05	1.26935e-05	2.31588e-05	0.000276631	55.5594	0.000242962	3.4209e-06	1.32132e-06	5.0881e-06	4.4779e-12	5.29212e-05	1.5691e-05	6.14645e-06
4.20571e-05	1.25368e-05	2.31426e-05	0.000288578	55.5594	0.00025325	3.63464e-06	1.38311e-06	5.56785e-06	4.7641e-12	5.32532e-05	1.57583e-05	6.00117e-06
4.41995e-05	1.23853e-05	2.31307e-05	0.000300367	55.5594	0.000263359	3.85106e-06	1.44405e-06	6.06657e-06	5.05389e-12	5.35587e-05	1.58218e-05	5.86486e-06
4.63419e-05	1.22382e-05	2.31227e-05	0.000312005	55.5594	0.000273296	4.07001e-06	1.50415e-06	6.58397e-06	5.34698e-12	5.384e-05	1.58818e-05	5.73667e-06
4.84844e-05	1.20951e-05	2.31181e-05	0.000323501	55.5593	0.000283067	4.29133e-06	1.56345e-06	7.11981e-06	5.64325e-12	5.40993e-05	1.59389e-05	5.61579e-06
5.06268e-05	1.19556e-05	2.31168e-05	0.000334862	55.5593	0.000292679	4.51488e-06	1.62196e-06	7.67381e-06	5.9425e-12	5.43387e-05	1.59933e-05	5.50155e-06
5.27692e-05	1.18193e-05	2.31182e-05	0.000346092	55.5593	0.000302137	4.74054e-06	1.67972e-06	8.24577e-06	6.24452e-12	5.45597e-05	1.60451e-05	5.39342e-06
5.49116e-05	1.16858e-05	2.31223e-05	0.000357199	55.5593	0.000311445	4.96819e-06	1.73673e-06	8.83546e-06	6.54918e-12	5.47638e-05	1.60948e-05	5.29082e-06
5.7054e-05	1.1555e-05	2.31288e-05	0.000368187	55.5593	0.00032061	5.19771e-06	1.79303e-06	9.44269e-06	6.85631e-12	5.49523e-05	1.61424e-05	5.19336e-06
5.91964e-05	1.14265e-05	2.31374e-05	0.00037906	55.5592	0.000329634	5.42899e-06	1.84863e-06	1.00673e-05	7.16583e-12	5.51264e-05	1.61881e-05	5.10058e-06
6.13388e-05	1.13003e-05	2.3148e-05	0.000389824	55.5592	0.000338522	5.66195e-06	1.90355e-06	1.0709e-05	7.47755e-12	5.52872e-05	1.62322e-05	5.01217e-06
6.34813e-05	1.11761e-05	2.31604e-05	0.000400481	55.5592	0.000347277	5.89648e-06	1.9578e-06	1.13678e-05	7.79142e-12	5.54356e-05	1.62748e-05	4.92776e-06
6.60438e-05	1.10301e-05	2.31774e-05	0.000413095	55.5592	0.000357581	6.17896e-06	2.02183e-06	1.21779e-05	8.16945e-12	5.5598e-05	1.63239e-05	4.8317e-06
6.86063e-05	1.08866e-05	2.31966e-05	0.000425568	55.5591	0.000367705	6.46343e-06	2.08497e-06	1.30119e-05	8.55021e-12	5.57452e-05	1.63711e-05	4.74053e-06
7.11689e-05	1.07454e-05	2.32178e-05	0.000437906	55.5591	0.000377656	6.74977e-06	2.14722e-06	1.38695e-05	8.93353e-12	5.58783e-05	1.64167e-05	4.65386e-06
7.37314e-05	1.06064e-05	2.32408e-05	0.000450114	55.5591	0.000387437	7.03786e-06	2.20861e-06	1.47507e-05	9.31928e-12	5.59984e-05	1.64608e-05	4.57134e-06
7.68765e-05	1.04387e-05	2.32713e-05	0.000464926	55.5591	0.000399217	7.39365e-06	2.28282e-06	1.5864e-05	9.79582e-12	5.61294e-05	1.65131e-05	4.47531e-06
8.00215e-05	1.02739e-05	2.33039e-05	0.000479557	55.5591	0.000410757	7.75172e-06	2.35581e-06	1.70122e-05	1.02756e-11	5.62438e-05	1.65636e-05	4.38451e-06
8.31665e-05	1.01119e-05	2.33386e-05	0.000494015	55.559	0.000422063	8.11189e-06	2.42761e-06	1.81949e-05	1.07584e-11	5.63429e-05	1.66124e-05	4.29854e-06
8.63115e-05	9.95262e-06	2.33751e-05	0.000508305	55.559	0.000433143	8.47398e-06	2.49825e-06	1.9412e-05	1.12441e-11	5.64278e-05	1.66598e-05	4.21699e-06
9.07607e-05	9.7316e-06	2.34294e-05	0.000528249	55.559	0.000448442	8.98922e-06	2.59628e-06	2.11919e-05	1.19357e-11	5.6526e-05	1.67246e-05	4.10848e-06
9.43775e-05	9.55555e-06	2.34756e-05	0.000544236	55.5589	0.000460565	9.41043e-06	2.67437e-06	2.26889e-05	1.25016e-11	5.65885e-05	1.67756e-05	4.02562e-06
9.79944e-05	9.38265e-06	2.35234e-05	0.00056003	55.5589	0.000472415	9.83352e-06	2.75107e-06	2.42303e-05	1.30705e-11	5.66368e-05	1.68252e-05	3.94717e-06
0.000101611	9.21284e-06	2.35728e-05	0.000575638	55.5589	0.000483999	1.02583e-05	2.82641e-06	2.5816e-05	1.36423e-11	5.66719e-05	1.68736e-05	3.87274e-06
0.000105228	9.04603e-06	2.36234e-05	0.000591068	55.5589	0.000495325	1.06847e-05	2.90043e-06	2.74457e-05	1.42167e-11	5.66948e-05	1.6921e-05	3.802e-06
0.00010919	8.86671e-06	2.36802e-05	0.000607773	55.5588	0.000507445	1.11533e-05	2.98006e-06	2.92813e-05	1.48487e-11	5.67071e-05	1.69718e-05	3.72839e-06
0.000113153	8.69088e-06	2.37383e-05	0.00062428	55.5588	0.00051927	1.16234e-05	3.05818e-06	3.11692e-05	1.54836e-11	5.6707e-05	1.70215e-05	3.65853e-06
0.000117115	8.51852e-06	2.37974e-05	0.000640597	55.5588	0.000530809	1.20948e-05	3.13484e-06	3.31091e-05	1.6121e-11	5.66954e-05	1.70704e-05	3.59212e-06
0.000121077	8.34959e-06	2.38574e-05	0.00065673	55.5587	0.00054207	1.25673e-05	3.21008e-06	3.51006e-05	1.67607e-11	5.66731e-05	1.71184e-05	3.52889e-06
0.000126161	8.13782e-06	2.39356e-05	0.000677172	55.5587	0.000556123	1.31749e-05	3.3046e-06	3.7731e-05	1.75847e-11	5.66301e-05	1.7179e-05	3.45203e-06
0.000131244	7.93158e-06	2.4015e-05	0.000697337	55.5587	0.000569743	1.37837e-05	3.39691e-06	4.04451e-05	1.84118e-11	5.65723e-05	1.72385e-05	3.37954e-06
0.000136328	7.73083e-06	2.40952e-05	0.000717237	55.5586	0.000582945	1.43935e-05	3.48708e-06	4.32424e-05	1.92417e-11	5.65008e-05	1.72971e-05	3.31108e-06
0.000137085	7.70142e-06	2.41073e-05	0.000720177	55.5586	0.000584875	1.44843e-05	3.50032e-06	4.36658e-05	1.93655e-11	5.64891e-05	1.73057e-05	3.3012e-06
0.000137842	7.67212e-06	2.41193e-05	0.000723112	55.5586	0.000586797	1.45752e-05	3.51352e-06	4.4091e-05	1.94893e-11	5.64771e-05	1.73144e-05	3.29141e-06
0.000138598	7.64294e-06	2.41313e-05	0.000726041	55.5586	0.000588709	1.4666e-05	3.52667e-06	4.45181e-05	1.96131e-11	5.64649e-05	1.7323e-05	3.28169e-06
0.000140112	7.58495e-06	2.41555e-05	0.000731883	55.5586	0.000592507	1.48478e-05	3.55284e-06	4.53776e-05	1.9861e-11	5.64396e-05	1.73401e-05	3.26249e-06
0.000141625	7.52743e-06	2.41797e-05	0.000737703	55.5586	0.00059627	1.50296e-05	3.57883e-06	4.62444e-05	2.0109e-11	5.64132e-05	1.73573e-05	3.24359e-06
0.000143139	7.4704e-06	2.4204e-05	0.000743503	55.5586	0.000599999	1.52114e-05	3.60464e-06	4.71183e-05	2.03573e-11	5.63859e-05	1.73743e-05	3.22499e-06
0.000146047	7.36212e-06	2.42507e-05	0.000754588	55.5586	0.000607068	1.55608e-05	3.65374e-06	4.88179e-05	2.08348e-11	5.63306e-05	1.74069e-05	3.19003e-06
0.000148955	7.25559e-06	2.42976e-05	0.000765597	55.5586	0.000614011	1.59104e-05	3.7022e-06	5.05437e-05	2.13129e-11	5.62719e-05	1.74393e-05	3.15609e-06
0.000151864	7.15079e-06	2.43446e-05	0.000776532	55.5585	0.000620833	1.62599e-05	3.75003e-06	5.22957e-05	2.17915e-11	5.621e-05	1.74715e-05	3.12311e-06
0.00015729	6.95984e-06	2.44327e-05	0.000796742	55.5585	0.000633238	1.69121e-05	3.83763e-06	5.56336e-05	2.26857e-11	5.6086e-05	1.75311e-05	3.064e-06
0.000162717	6.77479e-06	2.4521e-05	0.000816712	55.5585	0.000645237	1.75639e-05	3.92312e-06	5.90604e-05	2.35812e-11	5.59522e-05	1.75901e-05	3.00782e-06
0.000168143	6.59555e-06	2.46095e-05	0.000836451	55.5584	0.000656844	1.82151e-05	4.00658e-06	6.25744e-05	2.44776e-11	5.58092e-05	1.76486e-05	2.95435e-06
0.00017357	6.42202e-06	2.46981e-05	0.000855971	55.5584	0.000668071	1.88656e-05	4.08808e-06	6.61739e-05	2.53745e-11	5.56579e-05	1.77066e-05	2.90336e-06
0.000181091	6.19076e-06	2.48208e-05	0.000882681	55.5584	0.000683028	1.97655e-05	4.1979e-06	7.13012e-05	2.66178e-11	5.54357e-05	1.77864e-05	2.83646e-06
0.000188613	5.96998e-06	2.49432e-05	0.00090901	55.5583	0.000697313	2.06631e-05	4.3042e-06	7.65846e-05	2.78606e-11	5.52007e-05	1.78654e-05	2.77355e-06
0.000196134	5.75934e-06	2.50652e-05	0.000934979	55.5583	0.000710957	2.1558e-05	4.40714e-06	8.2019e-05	2.9102e-11	5.49542e-05	1.79438e-05	2.71424e-06
0.000203656	5.55852e-06	2.51867e-05	0.000960609	55.5583	0.000723989	2.24497e-05	4.50685e-06	8.75988e-05	3.03413e-11	5.46978e-05	1.80216e-05	2.6582e-06
0.000211177	5.36714e-06	2.53075e-05	0.000985917	55.5582	0.00073644	2.33379e-05	4.60348e-06	9.33185e-05	3.15777e-11	5.44326e-05	1.80988e-05	2.60514e-06
0.000218699	5.18486e-06	2.54275e-05	0.00101092	55.5582	0.000748337	2.42224e-05	4.69715e-06	9.91721e-05	3.28105e-11	5.41599e-05	1.81755e-05	2.55479e-06
0.00022622	5.01129e-06	2.55467e-05	0.00103564	55.5581	0.000759708	2.51029e-05	4.788e-06	0.000105154	3.40391e-11	5.38806e-05	1.82518e-05	2.50693e-06
0.000234944	4.8204e-06	2.56839e-05	0.00106397	55.5581	0.000772272	2.61188e-05	4.88999e-06	0.000112244	3.54581e-11	5.35497e-05	1.83395e-05	2.45428e-06
0.000243667	4.64013e-06	2.58197e-05	0.00109195	55.5581	0.000784204	2.71288e-05	4.98854e-06	0.000119488	3.68697e-11	5.32125e-05	1.84267e-05	2.40442e-06
0.000252391	4.46994e-06	2.59542e-05	0.0011196	55.558	0.000795539	2.81327e-05	5.08382e-06	0.000126878	3.82734e-11	5.28703e-05	1.85132e-05	2.35711e-06
0.000261114	4.30918e-06	2.60873e-05	0.00114695	55.558	0.000806315	2.91302e-05	5.176e-06	0.000134404	3.96682e-11	5.25241e-05	1.85991e-05	2.31217e-06
0.000262588	4.28294e-06	2.61097e-05	0.00115154	55.558	0.000808083	2.92981e-05	5.19128e-06	0.000135688	3.99029e-11	5.24653e-05	1.86136e-05	2.30478e-06
0.000264061	4.25696e-06	2.6132e-05	0.00115612	55.558	0.000809836	2.94657e-05	5.20647e-06	0.000136976	4.01373e-11	5.24064e-05	1.8628e-05	2.29747e-06
0.000265535	4.23121e-06	2.61542e-05	0.00116069	55.558	0.000811574	2.96332e-05	5.22158e-06	0.000138267	4.03715e-11	5.23474e-05	1.86424e-05	2.29021e-06
0.000267008	4.20571e-06	2.61764e-05	0.00116526	55.558	0.000813297	2.98005e-05	5.23661e-06	0.000139562	4.06054e-11	5.22884e-05	1.86568e-05	2.28301e-06
0.000269956	4.15543e-06	2.62208e-05	0.00117437	55.5579	0.000816701	3.01346e-05	5.26643e-06	0.000142161	4.10724e-11	5.21701e-05	1.86855e-05	2.26878e-06
0.000272903	4.10612e-06	2.62649e-05	0.00118344	55.5579	0.00082005	3.04679e-05	5.29594e-06	0.000144774	4.15382e-11	5.20516e-05	1.87142e-05	2.25478e-06
0.00027585	4.05775e-06	2.63089e-05	0.00119249	55.5579	0.000823343	3.08004e-05	5.32513e-06	0.000147401	4.20029e-11	5.19328e-05	1.87428e-05	2.241e-06
0.000280759	3.97921e-06	2.63819e-05	0.00120749	55.5579	0.000828709	3.13527e-05	5.37308e-06	0.000151803	4.27744e-11	5.17346e-05	1.87902e-05	2.21852e-06
0.000285668	3.90313e-06	2.64543e-05	0.0012224	55.5579	0.000833931	3.19028e-05	5.42021e-06	0.00015624	4.35426e-11	5.1536e-05	1.88375e-05	2.19661e-06
0.000290577	3.82942e-06	2.65264e-05	0.00123724	55.5579	0.000839015	3.24509e-05	5.46655e-06	0.000160709	4.43074e-11	5.13371e-05	1.88845e-05	2.17523e-06
0.000295486	3.75801e-06	2.65979e-05	0.001252	55.5578	0.000843964	3.29968e-05	5.51212e-06	0.00016521	4.50688e-11	5.1138e-05	1.89314e-05	2.15438e-06
0.000306581	3.60463e-06	2.6758e-05	0.00128509	55.5578	0.000854683	3.42228e-05	5.61239e-06	0.000175488	4.67768e-11	5.0688e-05	1.90365e-05	2.10906e-06
0.000317677	3.46167e-06	2.69158e-05	0.00131782	55.5577	0.000864797	3.54379e-05	5.70911e-06	0.000185901	4.84663e-11	5.02388e-05	1.91405e-05	2.06607e-06
0.000328772	3.32829e-06	2.70713e-05	0.00135021	55.5577	0.000874354	3.66422e-05	5.80253e-06	0.000196436	5.01371e-11	4.97913e-05	1.92435e-05	2.02521e-06
0.000339867	3.20373e-06	2.72246e-05	0.00138228	55.5577	0.000883402	3.78357e-05	5.89288e-06	0.000207077	5.17887e-11	4.93463e-05	1.93453e-05	1.98631e-06
0.000357727	3.01996e-06	2.74668e-05	0.00143328	55.5576	0.000897002	3.97346e-05	6.03241e-06	0.000224399	5.44069e-11	4.8637e-05	1.95069e-05	1.92741e-06
0.000375588	2.85461e-06	2.77035e-05	0.00148356	55.5575	0.00090955	4.16063e-05	6.16536e-06	0.000241916	5.69745e-11	4.79383e-05	1.96655e-05	1.87263e-06
0.00037818	2.832e-06	2.77375e-05	0.0014908	55.5575	0.000911292	4.18757e-05	6.18416e-06	0.000244472	5.7343e-11	4.78378e-05	1.96883e-05	1.86499e-06
0.000380773	2.80972e-06	2.77713e-05	0.00149803	55.5575	0.000913015	4.21446e-05	6.20283e-06	0.000247032	5.77104e-11	4.77377e-05	1.9711e-05	1.85743e-06
0.000383365	2.78777e-06	2.7805e-05	0.00150525	55.5575	0.00091472	4.24129e-05	6.22138e-06	0.000249594	5.80768e-11	4.76378e-05	1.97336e-05	1.84994e-06
0.000385958	2.76613e-06	2.78386e-05	0.00151245	55.5575	0.000916407	4.26807e-05	6.23982e-06	0.000252159	5.84421e-11	4.75381e-05	1.97562e-05	1.84253e-06
0.00038855	2.74482e-06	2.78721e-05	0.00151964	55.5575	0.000918076	4.29479e-05	6.25814e-06	0.000254727	5.88064e-11	4.74388e-05	1.97787e-05	1.83519e-06
0.000393735	2.7031e-06	2.79388e-05	0.00153398	55.5575	0.000921362	4.34807e-05	6.29445e-06	0.00025987	5.95317e-11	4.72409e-05	1.98236e-05	1.82071e-06
0.00039892	2.66256e-06	2.80051e-05	0.00154826	55.5575	0.000924581	4.40114e-05	6.33031e-06	0.000265023	6.02529e-11	4.70442e-05	1.98682e-05	1.80651e-06
0.000404105	2.62318e-06	2.80709e-05	0.0015625	55.5574	0.000927736	4.45398e-05	6.36576e-06	0.000270185	6.09699e-11	4.68486e-05	1.99125e-05	1.79258e-06
0.00040929	2.58489e-06	2.81364e-05	0.00157669	55.5574	0.00093083	4.50661e-05	6.40079e-06	0.000275355	6.16827e-11	4.66542e-05	1.99566e-05	1.7789e-06
0.000420882	2.50306e-06	2.82812e-05	0.00160823	55.5574	0.000937537	4.62352e-05	6.4777e-06	0.000286939	6.32615e-11	4.6224e-05	2.00543e-05	1.74922e-06
0.000432474	2.42612e-06	2.84242e-05	0.00163955	55.5573	0.000943976	4.73938e-05	6.55277e-06	0.000298552	6.48199e-11	4.58e-05	2.01506e-05	1.72069e-06
0.000444066	2.35367e-06	2.85652e-05	0.00167065	55.5573	0.00095017	4.85422e-05	6.62614e-06	0.000310186	6.63581e-11	4.53823e-05	2.02458e-05	1.69326e-06
0.000455658	2.28537e-06	2.87044e-05	0.00170154	55.5573	0.00095614	4.96806e-05	6.69792e-06	0.000321835	6.78766e-11	4.49711e-05	2.03396e-05	1.66685e-06
0.000468758	2.21279e-06	2.88597e-05	0.00173621	55.5572	0.000962644	5.09553e-05	6.77727e-06	0.00033501	6.95693e-11	4.45142e-05	2.04441e-05	1.63816e-06
0.000481858	2.14469e-06	2.90127e-05	0.00177063	55.5572	0.000968914	5.22177e-05	6.85489e-06	0.000348188	7.12378e-11	4.40655e-05	2.05471e-05	1.61062e-06
0.000494958	2.0807e-06	2.91636e-05	0.00180482	55.5571	0.000974973	5.34683e-05	6.93092e-06	0.000361365	7.28826e-11	4.36252e-05	2.06485e-05	1.58415e-06
0.000508058	2.02047e-06	2.93125e-05	0.00183878	55.5571	0.000980843	5.47074e-05	7.00547e-06	0.000374533	7.45044e-11	4.31931e-05	2.07483e-05	1.55868e-06
0.000521158	1.96371e-06	2.94595e-05	0.00187253	55.5571	0.000986541	5.59351e-05	7.07867e-06	0.000387687	7.61037e-11	4.27692e-05	2.08466e-05	1.53415e-06
0.000534258	1.91015e-06	2.96046e-05	0.00190608	55.557	0.000992086	5.71519e-05	7.15061e-06	0.000400824	7.76812e-11	4.23534e-05	2.09434e-05	1.51051e-06
0.000547358	1.85953e-06	2.97478e-05	0.00193943	55.557	0.000997493	5.83581e-05	7.22139e-06	0.000413939	7.92375e-11	4.19455e-05	2.10387e-05	1.48771e-06
0.000562956	1.80278e-06	2.99162e-05	0.00197889	55.5569	0.00100377	5.97808e-05	7.30428e-06	0.000429523	8.10638e-11	4.14701e-05	2.11502e-05	1.46158e-06
0.000578555	1.74954e-06	3.00821e-05	0.0020181	55.5569	0.00100989	6.11893e-05	7.38579e-06	0.000445066	8.2862e-11	4.10056e-05	2.12598e-05	1.43649e-06
0.000594154	1.69952e-06	3.02458e-05	0.00205706	55.5568	0.00101587	6.2584e-05	7.46603e-06	0.000460565	8.46329e-11	4.05517e-05	2.13673e-05	1.41238e-06
0.000609752	1.65243e-06	3.04073e-05	0.00209579	55.5568	0.00102173	6.39655e-05	7.54511e-06	0.000476015	8.63776e-11	4.01082e-05	2.14729e-05	1.3892e-06
0.000625351	1.60804e-06	3.05667e-05	0.00213429	55.5568	0.00102748	6.53342e-05	7.62313e-06	0.000491415	8.80971e-11	3.96748e-05	2.15766e-05	1.36687e-06
0.000650235	1.54227e-06	3.08169e-05	0.00219526	55.5567	0.00103647	6.74922e-05	7.7456e-06	0.000515872	9.07902e-11	3.90036e-05	2.17383e-05	1.33291e-06
0.000675119	1.48202e-06	3.10623e-05	0.00225571	55.5566	0.00104525	6.96203e-05	7.86592e-06	0.000540187	9.34251e-11	3.83563e-05	2.18954e-05	1.30084e-06
0.000700003	1.42665e-06	3.13032e-05	0.00231567	55.5565	0.00105388	7.17203e-05	7.98434e-06	0.000564356	9.60052e-11	3.77318e-05	2.20482e-05	1.27048e-06
0.000724888	1.37558e-06	3.15398e-05	0.00237517	55.5565	0.00106237	7.37936e-05	8.1011e-06	0.000588376	9.85338e-11	3.7129e-05	2.21969e-05	1.2417e-06
0.000749772	1.32834e-06	3.17725e-05	0.00243423	55.5564	0.00107075	7.58417e-05	8.2164e-06	0.000612246	1.01014e-10	3.65469e-05	2.23417e-05	1.21437e-06
0.000774656	1.28453e-06	3.20015e-05	0.00249287	55.5563	0.00107905	7.7866e-05	8.33042e-06	0.000635966	1.03448e-10	3.59843e-05	2.24826e-05	1.18837e-06
0.000795054	1.2509e-06	3.21866e-05	0.00254064	55.5563	0.0010858	7.95085e-05	8.42302e-06	0.0006553	1.05412e-10	3.55372e-05	2.25955e-05	1.16799e-06
0.000815453	1.21915e-06	3.23694e-05	0.00258816	55.5562	0.00109251	8.11365e-05	8.51494e-06	0.000674534	1.07348e-10	3.5102e-05	2.2706e-05	1.14838e-06
0.000835851	1.18912e-06	3.255e-05	0.00263544	55.5562	0.00109919	8.27507e-05	8.60623e-06	0.00069367	1.09258e-10	3.46784e-05	2.28142e-05	1.1295e-06
0.000839931	1.18331e-06	3.25859e-05	0.00264486	55.5562	0.00110052	8.30719e-05	8.62441e-06	0.000697486	1.09637e-10	3.4595e-05	2.28356e-05	1.12581e-06
0.000844011	1.17757e-06	3.26217e-05	0.00265428	55.5562	0.00110185	8.33926e-05	8.64258e-06	0.000701297	1.10015e-10	3.45121e-05	2.28569e-05	1.12214e-06
0.000848091	1.17188e-06	3.26574e-05	0.00266369	55.5561	0.00110318	8.37128e-05	8.66072e-06	0.000705105	1.10392e-10	3.44296e-05	2.28781e-05	1.1185e-06
0.00085217	1.16625e-06	3.26931e-05	0.00267309	55.5561	0.00110451	8.40325e-05	8.67884e-06	0.000708909	1.10768e-10	3.43475e-05	2.28992e-05	1.11489e-06
0.00086033	1.15518e-06	3.27641e-05	0.00269186	55.5561	0.00110716	8.46703e-05	8.71503e-06	0.000716505	1.11518e-10	3.41847e-05	2.29412e-05	1.10775e-06
0.000868489	1.14434e-06	3.28348e-05	0.00271059	55.5561	0.00110982	8.53061e-05	8.75113e-06	0.000724087	1.12263e-10	3.40235e-05	2.29829e-05	1.10071e-06
0.000876648	1.13372e-06	3.29053e-05	0.00272929	55.5561	0.00111246	8.594e-05	8.78715e-06	0.000731653	1.13005e-10	3.3864e-05	2.30242e-05	1.09377e-06
0.000892707	1.11344e-06	3.3043e-05	0.00276598	55.556	0.00111767	8.71817e-05	8.85783e-06	0.000746499	1.14455e-10	3.35548e-05	2.31046e-05	1.08039e-06
0.000908765	1.09395e-06	3.31796e-05	0.00280254	55.556	0.00112287	8.84163e-05	8.92824e-06	0.000761289	1.15891e-10	3.32518e-05	2.31838e-05	1.06738e-06
0.000924823	1.0752e-06	3.33151e-05	0.00283898	55.5559	0.00112806	8.96438e-05	8.9984e-06	0.000776021	1.17314e-10	3.29547e-05	2.32618e-05	1.05472e-06
0.000940881	1.05715e-06	3.34495e-05	0.00287529	55.5559	0.00113324	9.08646e-05	9.06832e-06	0.000790698	1.18724e-10	3.26634e-05	2.33387e-05	1.04239e-06
0.000966663	1.02954e-06	3.36633e-05	0.00293333	55.5558	0.00114156	9.28108e-05	9.18014e-06	0.000814147	1.20964e-10	3.22072e-05	2.34597e-05	1.02326e-06
0.000992444	1.00349e-06	3.38745e-05	0.00299107	55.5558	0.00114987	9.47411e-05	9.29147e-06	0.000837458	1.23174e-10	3.17648e-05	2.3578e-05	1.0049e-06
0.00101823	9.78857e-07	3.40834e-05	0.00304852	55.5557	0.00115818	9.66563e-05	9.40235e-06	0.000860635	1.25356e-10	3.13355e-05	2.36936e-05	9.87266e-07
0.00104401	9.55536e-07	3.429e-05	0.0031057	55.5556	0.00116649	9.8557e-05	9.51285e-06	0.000883681	1.27513e-10	3.09186e-05	2.38067e-05	9.70309e-07
0.00108999	9.16864e-07	3.46532e-05	0.00320702	55.5555	0.00118133	0.000101914	9.70909e-06	0.000924472	1.31298e-10	3.02041e-05	2.40024e-05	9.41626e-07
0.00113597	8.81519e-07	3.50101e-05	0.00330756	55.5554	0.00119619	0.000105231	9.90444e-06	0.000964879	1.35012e-10	2.95245e-05	2.41908e-05	9.14769e-07
0.00114252	8.76735e-07	3.50604e-05	0.0033218	55.5554	0.0011983	0.000105699	9.93217e-06	0.000970598	1.35535e-10	2.94305e-05	2.42171e-05	9.11085e-07
0.00114906	8.72008e-07	3.51106e-05	0.00333603	55.5554	0.00120042	0.000106168	9.95989e-06	0.00097631	1.36056e-10	2.93371e-05	2.42432e-05	9.07435e-07
0.0011556	8.67337e-07	3.51607e-05	0.00335025	55.5553	0.00120254	0.000106635	9.9876e-06	0.000982015	1.36577e-10	2.92444e-05	2.42692e-05	9.03816e-07
0.00116214	8.62723e-07	3.52107e-05	0.00336445	55.5553	0.00120466	0.000107102	1.00153e-05	0.000987712	1.37096e-10	2.91522e-05	2.4295e-05	9.0023e-07
0.00116869	8.58162e-07	3.52605e-05	0.00337863	55.5553	0.00120678	0.000107568	1.0043e-05	0.000993402	1.37614e-10	2.90607e-05	2.43207e-05	8.96675e-07
0.00118177	8.492e-07	3.53599e-05	0.00340696	55.5553	0.00121102	0.000108498	1.00983e-05	0.00100476	1.38646e-10	2.88796e-05	2.43718e-05	8.89658e-07
0.00119486	8.40444e-07	3.54588e-05	0.00343524	55.5552	0.00121527	0.000109425	1.01536e-05	0.00101609	1.39673e-10	2.87009e-05	2.44223e-05	8.82763e-07
0.00120794	8.31887e-07	3.55573e-05	0.00346345	55.5552	0.00121952	0.00011035	1.02088e-05	0.00102739	1.40696e-10	2.85245e-05	2.44724e-05	8.75984e-07
0.00122103	8.23522e-07	3.56554e-05	0.00349162	55.5552	0.00122378	0.000111272	1.0264e-05	0.00103867	1.41714e-10	2.83504e-05	2.45219e-05	8.69321e-07
0.00126406	7.97287e-07	3.5975e-05	0.00358386	55.5551	0.00123779	0.000114287	1.04452e-05	0.00107556	1.45031e-10	2.77937e-05	2.46815e-05	8.48179e-07
0.00130709	7.72844e-07	3.62906e-05	0.00367556	55.555	0.00125185	0.000117277	1.06262e-05	0.00111217	1.48304e-10	2.72599e-05	2.48361e-05	8.28143e-07
0.00135011	7.50009e-07	3.66022e-05	0.00376675	55.5549	0.00126596	0.000120244	1.08068e-05	0.00114851	1.51536e-10	2.67474e-05	2.49861e-05	8.09124e-07
0.00139314	7.2862e-07	3.69102e-05	0.00385746	55.5548	0.00128011	0.000123189	1.09873e-05	0.00118461	1.5473e-10	2.62549e-05	2.51317e-05	7.91041e-07
0.00143617	7.08543e-07	3.72148e-05	0.00394771	55.5546	0.00129431	0.000126113	1.11677e-05	0.00122046	1.57889e-10	2.57812e-05	2.52731e-05	7.73826e-07
0.00149595	6.82595e-07	3.76326e-05	0.0040724	55.5545	0.00131413	0.000130146	1.14182e-05	0.00126989	1.62224e-10	2.51522e-05	2.5463e-05	7.51225e-07
0.00155574	6.58661e-07	3.80446e-05	0.00419631	55.5544	0.00133404	0.000134146	1.16686e-05	0.0013189	1.66503e-10	2.45545e-05	2.56458e-05	7.30021e-07
0.00161552	6.3651e-07	3.84512e-05	0.0043195	55.5542	0.00135405	0.000138116	1.1919e-05	0.00136752	1.70731e-10	2.39859e-05	2.58219e-05	7.10083e-07
0.00167531	6.15937e-07	3.88528e-05	0.00444201	55.5541	0.00137416	0.000142058	1.21696e-05	0.00141576	1.74911e-10	2.3444e-05	2.59918e-05	6.91295e-07
0.00173509	5.96776e-07	3.92497e-05	0.00456389	55.5539	0.00139436	0.000145976	1.24203e-05	0.00146366	1.79049e-10	2.2927e-05	2.61557e-05	6.73555e-07
0.00182027	5.71628e-07	3.98076e-05	0.00473655	55.5537	0.00142331	0.000151517	1.27779e-05	0.00153134	1.84878e-10	2.22299e-05	2.63796e-05	6.49915e-07
0.00188909	5.52946e-07	4.02523e-05	0.00487523	55.5535	0.00144683	0.000155963	1.30671e-05	0.00158556	1.89534e-10	2.16979e-05	2.65528e-05	6.32087e-07
0.00195791	5.35546e-07	4.06918e-05	0.00501324	55.5534	0.00147048	0.000160383	1.33567e-05	0.00163941	1.94149e-10	2.11915e-05	2.67196e-05	6.15279e-07
0.00202673	5.19298e-07	4.11266e-05	0.00515064	55.5532	0.00149423	0.000164781	1.36467e-05	0.0016929	1.98726e-10	2.07089e-05	2.68803e-05	5.99404e-07
0.00209554	5.04094e-07	4.1557e-05	0.00528746	55.5531	0.00151811	0.000169156	1.39371e-05	0.00174605	2.03267e-10	2.02484e-05	2.70353e-05	5.84384e-07
0.00215286	4.92148e-07	4.19121e-05	0.00540099	55.5529	0.00153807	0.000172785	1.41792e-05	0.00179008	2.07024e-10	1.98806e-05	2.71602e-05	5.72475e-07
0.00216379	4.89938e-07	4.19795e-05	0.00542262	55.5529	0.00154189	0.000173476	1.42254e-05	0.00179846	2.07739e-10	1.98119e-05	2.71836e-05	5.70262e-07
0.00217473	4.87749e-07	4.20468e-05	0.00544423	55.5529	0.00154571	0.000174167	1.42717e-05	0.00180683	2.08453e-10	1.97438e-05	2.72069e-05	5.68066e-07
0.00218567	4.85581e-07	4.21141e-05	0.00546583	55.5528	0.00154953	0.000174857	1.43179e-05	0.00181519	2.09166e-10	1.96761e-05	2.723e-05	5.65888e-07
0.00219661	4.83434e-07	4.21812e-05	0.00548742	55.5528	0.00155336	0.000175547	1.43642e-05	0.00182355	2.09878e-10	1.96089e-05	2.72531e-05	5.63728e-07
0.00221848	4.79202e-07	4.23152e-05	0.00553056	55.5528	0.00156102	0.000176925	1.44568e-05	0.00184024	2.11301e-10	1.94759e-05	2.72987e-05	5.59461e-07
0.00224036	4.75049e-07	4.24488e-05	0.00557365	55.5527	0.00156869	0.000178301	1.45494e-05	0.0018569	2.12721e-10	1.93447e-05	2.73439e-05	5.55261e-07
0.00226223	4.70974e-07	4.2582e-05	0.00561669	55.5527	0.00157637	0.000179675	1.4642e-05	0.00187353	2.14137e-10	1.92153e-05	2.73886e-05	5.51129e-07
0.00228411	4.66973e-07	4.27148e-05	0.00565969	55.5526	0.00158407	0.000181048	1.47347e-05	0.00189014	2.15552e-10	1.90877e-05	2.74328e-05	5.47061e-07
0.0023516	4.5508e-07	4.31222e-05	0.00579207	55.5525	0.00160786	0.000185273	1.50209e-05	0.00194121	2.19899e-10	1.87047e-05	2.75661e-05	5.34904e-07
0.00241909	4.43823e-07	4.35261e-05	0.00592403	55.5523	0.00163176	0.000189484	1.53075e-05	0.00199203	2.24222e-10	1.83371e-05	2.76951e-05	5.23307e-07
0.00248658	4.33151e-07	4.39268e-05	0.00605561	55.5521	0.00165574	0.00019368	1.55945e-05	0.00204262	2.28523e-10	1.79839e-05	2.78198e-05	5.12231e-07
0.00255408	4.23017e-07	4.43242e-05	0.00618683	55.552	0.00167981	0.000197863	1.58817e-05	0.00209299	2.32804e-10	1.76444e-05	2.79406e-05	5.0164e-07
0.00263254	4.11857e-07	4.47824e-05	0.00633893	55.5518	0.0017079	0.000202709	1.62161e-05	0.00215129	2.37756e-10	1.72659e-05	2.80762e-05	4.89894e-07
0.002711	4.01313e-07	4.52366e-05	0.0064906	55.5516	0.0017361	0.00020754	1.65508e-05	0.00220931	2.42683e-10	1.69036e-05	2.82069e-05	4.78715e-07
0.00278946	3.9133e-07	4.5687e-05	0.00664186	55.5514	0.00176442	0.000212355	1.68859e-05	0.00226709	2.47587e-10	1.65565e-05	2.83328e-05	4.68059e-07
0.00286792	3.81865e-07	4.61337e-05	0.00679273	55.5513	0.00179283	0.000217155	1.72214e-05	0.00232463	2.5247e-10	1.62236e-05	2.84542e-05	4.57891e-07
0.00294638	3.72875e-07	4.65768e-05	0.00694324	55.5511	0.00182135	0.000221942	1.75571e-05	0.00238194	2.57332e-10	1.59042e-05	2.85712e-05	4.48175e-07
0.00302484	3.64327e-07	4.70164e-05	0.0070934	55.5509	0.00184996	0.000226715	1.78931e-05	0.00243904	2.62174e-10	1.55975e-05	2.86841e-05	4.38883e-07
0.0031033	3.56186e-07	4.74527e-05	0.00724324	55.5507	0.00187866	0.000231474	1.82294e-05	0.00249594	2.66998e-10	1.53026e-05	2.87931e-05	4.29985e-07
0.00321585	3.45161e-07	4.80728e-05	0.00745762	55.5504	0.00191999	0.00023828	1.8712e-05	0.00257722	2.73887e-10	1.4899e-05	2.89427e-05	4.1786e-07
0.00330888	3.36582e-07	4.85805e-05	0.00763439	55.5502	0.00195428	0.000243887	1.91112e-05	0.00264413	2.79555e-10	1.45816e-05	2.90607e-05	4.08364e-07
0.00340191	3.28443e-07	4.9084e-05	0.00781078	55.55	0.00198869	0.000249477	1.95105e-05	0.00271079	2.85201e-10	1.42777e-05	2.91739e-05	3.99306e-07
0.00349495	3.20711e-07	4.95832e-05	0.0079868	55.5498	0.0020232	0.000255051	1.99099e-05	0.00277724	2.90825e-10	1.39867e-05	2.92824e-05	3.90658e-07
0.00358798	3.13355e-07	5.00784e-05	0.00816248	55.5496	0.00205782	0.000260609	2.03093e-05	0.00284346	2.96429e-10	1.37076e-05	2.93864e-05	3.8239e-07
0.00370413	3.04659e-07	5.06911e-05	0.00838135	55.5493	0.00210118	0.000267527	2.08079e-05	0.00292586	3.03397e-10	1.3375e-05	2.95103e-05	3.72566e-07
0.00382028	2.96458e-07	5.12978e-05	0.00859975	55.5491	0.00214469	0.000274421	2.13063e-05	0.00300796	3.10334e-10	1.30586e-05	2.96279e-05	3.63251e-07
0.00393643	2.88711e-07	5.18986e-05	0.00881768	55.5488	0.00218833	0.000281292	2.18044e-05	0.00308978	3.17243e-10	1.27574e-05	2.97395e-05	3.54407e-07
0.00405257	2.81381e-07	5.24938e-05	0.00903519	55.5485	0.0022321	0.000288139	2.23022e-05	0.00317133	3.24123e-10	1.24704e-05	2.98453e-05	3.45998e-07
0.00418795	2.73317e-07	5.31805e-05	0.00928818	55.5482	0.00228328	0.000296092	2.28817e-05	0.00326606	3.32108e-10	1.21523e-05	2.99617e-05	3.36704e-07
0.00432333	2.65728e-07	5.38598e-05	0.00954065	55.5479	0.00233461	0.000304014	2.34605e-05	0.00336047	3.40055e-10	1.18508e-05	3.00711e-05	3.27913e-07
0.00445871	2.5857e-07	5.45321e-05	0.00979261	55.5476	0.00238609	0.000311904	2.40383e-05	0.00345457	3.47967e-10	1.15646e-05	3.01738e-05	3.19584e-07
0.00459408	2.51809e-07	5.51973e-05	0.0100441	55.5473	0.0024377	0.000319765	2.4615e-05	0.00354838	3.55843e-10	1.12926e-05	3.02702e-05	3.11681e-07
0.00472946	2.45411e-07	5.58557e-05	0.0102951	55.547	0.00248944	0.000327594	2.51906e-05	0.00364191	3.63685e-10	1.10338e-05	3.03606e-05	3.04172e-07
0.00492938	2.36567e-07	5.68158e-05	0.010665	55.5465	0.00256607	0.0003391	2.60381e-05	0.00377956	3.75201e-10	1.06738e-05	3.04836e-05	2.93743e-07
0.0051293	2.28371e-07	5.77617e-05	0.0110339	55.5461	0.00264293	0.000350538	2.68823e-05	0.00391667	3.86643e-10	1.0338e-05	3.0595e-05	2.84027e-07
0.00532923	2.20755e-07	5.86939e-05	0.0114019	55.5456	0.00272001	0.000361908	2.7723e-05	0.00405326	3.9801e-10	1.0024e-05	3.06956e-05	2.74953e-07
0.00552915	2.13658e-07	5.96127e-05	0.011769	55.5452	0.00279728	0.00037321	2.85598e-05	0.00418937	4.09302e-10	9.72999e-06	3.07861e-05	2.66459e-07
0.00572907	2.07029e-07	6.05184e-05	0.0121353	55.5447	0.00287472	0.000384442	2.93924e-05	0.00432501	4.20521e-10	9.45403e-06	3.08671e-05	2.58492e-07
0.00598312	1.99211e-07	6.16509e-05	0.0125995	55.5442	0.00297335	0.000398614	3.04441e-05	0.00449673	4.3467e-10	9.12701e-06	3.09574e-05	2.49052e-07
0.00623717	1.91997e-07	6.27635e-05	0.0130624	55.5436	0.0030722	0.000412671	3.14881e-05	0.00466776	4.48698e-10	8.82386e-06	3.10346e-05	2.40299e-07
0.00649122	1.85316e-07	6.38565e-05	0.013524	55.543	0.00317123	0.000426612	3.25242e-05	0.00483812	4.62606e-10	8.54226e-06	3.10997e-05	2.32166e-07
0.0065282	1.84387e-07	6.40141e-05	0.0135911	55.5429	0.00318566	0.000428632	3.26744e-05	0.00486287	4.64621e-10	8.50282e-06	3.11082e-05	2.31026e-07
0.006535	1.84217e-07	6.4043e-05	0.0136034	55.5429	0.00318832	0.000429003	3.2702e-05	0.00486741	4.64991e-10	8.49563e-06	3.11097e-05	2.30818e-07
0.0065418	1.84047e-07	6.40719e-05	0.0136157	55.5429	0.00319097	0.000429374	3.27295e-05	0.00487196	4.6536e-10	8.48845e-06	3.11112e-05	2.30611e-07
0.0065486	1.83878e-07	6.41007e-05	0.013628	55.5429	0.00319362	0.000429745	3.27571e-05	0.00487651	4.6573e-10	8.48129e-06	3.11128e-05	2.30404e-07
0.00656219	1.8354e-07	6.41585e-05	0.0136527	55.5429	0.00319893	0.000430486	3.28122e-05	0.0048856	4.6647e-10	8.46701e-06	3.11158e-05	2.29991e-07
0.00657579	1.83204e-07	6.42161e-05	0.0136773	55.5428	0.00320424	0.000431227	3.28673e-05	0.00489469	4.67209e-10	8.45278e-06	3.11188e-05	2.2958e-07
0.00658938	1.82869e-07	6.42738e-05	0.013702	55.5428	0.00320954	0.000431968	3.29224e-05	0.00490377	4.67947e-10	8.4386e-06	3.11218e-05	2.2917e-07
0.00669084	1.80409e-07	6.47021e-05	0.0138857	55.5426	0.00324916	0.000437485	3.33325e-05	0.00497153	4.73449e-10	8.33446e-06	3.11429e-05	2.2616e-07
0.0067923	1.78019e-07	6.51274e-05	0.0140693	55.5424	0.0032888	0.000442983	3.37413e-05	0.00503918	4.78931e-10	8.23316e-06	3.11624e-05	2.23231e-07
0.00689376	1.75697e-07	6.55499e-05	0.0142527	55.5421	0.00332847	0.000448462	3.41487e-05	0.00510674	4.84394e-10	8.13458e-06	3.11803e-05	2.2038e-07
0.00709882	1.71196e-07	6.63948e-05	0.0146226	55.5417	0.00340869	0.000459478	3.49678e-05	0.00524297	4.95375e-10	7.94328e-06	3.12116e-05	2.14844e-07
0.00730388	1.66937e-07	6.72281e-05	0.0149917	55.5412	0.00348897	0.000470415	3.5781e-05	0.0053788	5.06276e-10	7.76189e-06	3.12369e-05	2.0959e-07
0.00747402	1.63572e-07	6.79108e-05	0.0152973	55.5408	0.00355563	0.00047943	3.64513e-05	0.0054912	5.1526e-10	7.61838e-06	3.12536e-05	2.05429e-07
0.00764417	1.60352e-07	6.85859e-05	0.0156022	55.5405	0.00362232	0.000488391	3.71173e-05	0.00560333	5.24189e-10	7.48085e-06	3.12666e-05	2.01439e-07
0.00781431	1.57267e-07	6.92533e-05	0.0159067	55.5401	0.00368904	0.000497298	3.77791e-05	0.0057152	5.33062e-10	7.34893e-06	3.12761e-05	1.97608e-07
0.00798445	1.54307e-07	6.99133e-05	0.0162105	55.5397	0.00375578	0.000506149	3.84366e-05	0.00582679	5.41879e-10	7.22226e-06	3.12822e-05	1.93926e-07
0.00821802	1.50439e-07	7.08073e-05	0.0166265	55.5392	0.00384742	0.00051821	3.93322e-05	0.00597955	5.53893e-10	7.05649e-06	3.12854e-05	1.89101e-07
0.00845158	1.46773e-07	7.16877e-05	0.0170415	55.5387	0.00393908	0.000530166	4.02195e-05	0.00613182	5.658e-10	6.89926e-06	3.12831e-05	1.84519e-07
0.00848284	1.46298e-07	7.18045e-05	0.0170969	55.5386	0.00395135	0.000531759	4.03377e-05	0.00615216	5.67386e-10	6.87889e-06	3.12823e-05	1.83925e-07
0.00851411	1.45826e-07	7.19211e-05	0.0171524	55.5385	0.00396362	0.00053335	4.04557e-05	0.0061725	5.6897e-10	6.85862e-06	3.12815e-05	1.83334e-07
0.00854538	1.45357e-07	7.20375e-05	0.0172078	55.5385	0.00397589	0.000534939	4.05736e-05	0.00619283	5.70553e-10	6.83849e-06	3.12806e-05	1.82746e-07
0.00857664	1.44891e-07	7.21536e-05	0.0172632	55.5384	0.00398816	0.000536526	4.06913e-05	0.00621315	5.72133e-10	6.8185e-06	3.12796e-05	1.82163e-07
0.00863917	1.4397e-07	7.23852e-05	0.0173739	55.5383	0.00401271	0.000539694	4.09262e-05	0.00625376	5.75288e-10	6.77893e-06	3.12774e-05	1.81008e-07
0.00870171	1.43061e-07	7.26158e-05	0.0174846	55.5381	0.00403725	0.000542855	4.11606e-05	0.00629433	5.78436e-10	6.7399e-06	3.12747e-05	1.79868e-07
0.00876424	1.42165e-07	7.28455e-05	0.0175951	55.538	0.00406179	0.000546008	4.13944e-05	0.00633487	5.81576e-10	6.70141e-06	3.12718e-05	1.78744e-07
0.00889869	1.4028e-07	7.33362e-05	0.0178326	55.5377	0.00411456	0.000552763	4.1895e-05	0.00642191	5.88301e-10	6.6204e-06	3.12642e-05	1.76375e-07
0.00903313	1.38449e-07	7.38226e-05	0.0180696	55.5374	0.00416732	0.000559482	4.23928e-05	0.00650879	5.94991e-10	6.5417e-06	3.12552e-05	1.74072e-07
0.00916758	1.3667e-07	7.43049e-05	0.0183063	55.5371	0.00422007	0.000566167	4.28878e-05	0.00659551	6.01647e-10	6.46521e-06	3.12446e-05	1.71832e-07
0.00938769	1.33865e-07	7.50855e-05	0.0186929	55.5366	0.00430642	0.000577036	4.36922e-05	0.00673712	6.12467e-10	6.34454e-06	3.12244e-05	1.68295e-07
0.0096078	1.31185e-07	7.58552e-05	0.0190785	55.5362	0.00439274	0.000587812	4.4489e-05	0.00687829	6.23193e-10	6.22922e-06	3.12006e-05	1.64908e-07
0.00982791	1.28623e-07	7.66142e-05	0.019463	55.5357	0.00447903	0.000598494	4.52784e-05	0.00701902	6.33826e-10	6.1189e-06	3.11734e-05	1.61664e-07
0.010048	1.2617e-07	7.73627e-05	0.0198465	55.5352	0.00456527	0.000609083	4.60603e-05	0.00715932	6.44366e-10	6.01327e-06	3.11432e-05	1.58553e-07
0.0104636	1.21814e-07	7.87479e-05	0.0205675	55.5343	0.00472797	0.000628821	4.7516e-05	0.00742299	6.64011e-10	5.82566e-06	3.10782e-05	1.53015e-07
0.0107811	1.18707e-07	7.97822e-05	0.0211157	55.5336	0.00485211	0.000643677	4.86102e-05	0.00762335	6.78796e-10	5.69186e-06	3.10223e-05	1.49056e-07
0.0110985	1.15776e-07	8.07963e-05	0.0216615	55.5329	0.00497612	0.000658342	4.96888e-05	0.00782278	6.93389e-10	5.56562e-06	3.09614e-05	1.45312e-07
0.011416	1.13006e-07	8.17907e-05	0.0222051	55.5323	0.00509997	0.000672815	5.07522e-05	0.00802129	7.07792e-10	5.44635e-06	3.08961e-05	1.41767e-07
0.0117334	1.10384e-07	8.2766e-05	0.0227464	55.5316	0.00522364	0.0006871	5.18003e-05	0.00821886	7.22005e-10	5.33344e-06	3.08266e-05	1.38403e-07
0.0118053	1.0981e-07	8.29843e-05	0.0228686	55.5314	0.00525163	0.000690309	5.20355e-05	0.00826348	7.25198e-10	5.3087e-06	3.08104e-05	1.37666e-07
0.0118772	1.09242e-07	8.32016e-05	0.0229908	55.5313	0.0052796	0.000693508	5.227e-05	0.00830805	7.28381e-10	5.28426e-06	3.07939e-05	1.36936e-07
0.0119491	1.08681e-07	8.3418e-05	0.0231128	55.5311	0.00530757	0.000696697	5.25037e-05	0.00835257	7.31555e-10	5.26012e-06	3.07773e-05	1.36215e-07
0.012021	1.08127e-07	8.36334e-05	0.0232347	55.531	0.00533552	0.000699877	5.27367e-05	0.00839704	7.34719e-10	5.23626e-06	3.07605e-05	1.35503e-07
0.0121648	1.07038e-07	8.40615e-05	0.0234781	55.5307	0.00539141	0.000706209	5.32003e-05	0.00848584	7.41019e-10	5.18939e-06	3.07264e-05	1.34102e-07
0.0123086	1.05974e-07	8.44859e-05	0.023721	55.5304	0.00544725	0.000712502	5.36608e-05	0.00857444	7.4728e-10	5.14362e-06	3.06916e-05	1.32732e-07
0.0124524	1.04935e-07	8.49066e-05	0.0239634	55.5301	0.00550304	0.000718757	5.41183e-05	0.00866285	7.53504e-10	5.0989e-06	3.06561e-05	1.31392e-07
0.0125962	1.03919e-07	8.53237e-05	0.0242054	55.5298	0.0055588	0.000724974	5.45728e-05	0.00875107	7.59689e-10	5.0552e-06	3.06201e-05	1.30082e-07
0.0129827	1.013e-07	8.6427e-05	0.0248531	55.529	0.0057084	0.000741494	5.57791e-05	0.00898717	7.76126e-10	4.94257e-06	3.05204e-05	1.267e-07
0.0133691	9.88316e-08	8.75052e-05	0.0254972	55.5282	0.00585766	0.000757745	5.6964e-05	0.00922185	7.92294e-10	4.83649e-06	3.0417e-05	1.23506e-07
0.0137555	9.65018e-08	8.85592e-05	0.0261378	55.5274	0.00600655	0.00077373	5.81277e-05	0.00945512	8.08198e-10	4.73642e-06	3.03103e-05	1.20485e-07
0.0141419	9.42994e-08	8.95897e-05	0.0267747	55.5266	0.00615507	0.000789453	5.92706e-05	0.00968697	8.2384e-10	4.64187e-06	3.02007e-05	1.17624e-07
0.0145283	9.22143e-08	9.05974e-05	0.0274079	55.5258	0.0063032	0.000804918	6.03931e-05	0.00991739	8.39225e-10	4.55242e-06	3.00885e-05	1.14911e-07
0.0152467	8.86199e-08	9.24123e-05	0.0285754	55.5243	0.00657749	0.000832994	6.24267e-05	0.010342	8.67156e-10	4.39836e-06	2.98745e-05	1.10222e-07
0.0159651	8.53511e-08	9.41548e-05	0.0297301	55.5229	0.00685028	0.000860215	6.43932e-05	0.0107616	8.94237e-10	4.25843e-06	2.96548e-05	1.05946e-07
0.0166836	8.23662e-08	9.58288e-05	0.030872	55.5215	0.00712148	0.000886607	6.62948e-05	0.0111762	9.20492e-10	4.13082e-06	2.9431e-05	1.02031e-07
0.017402	7.9631e-08	9.74378e-05	0.032001	55.5201	0.00739104	0.000912196	6.8134e-05	0.0115858	9.4595e-10	4.01403e-06	2.92044e-05	9.84339e-08
0.0181204	7.71156e-08	9.89853e-05	0.033117	55.5187	0.00765888	0.00093701	6.9913e-05	0.0119904	9.70635e-10	3.90676e-06	2.89762e-05	9.51179e-08
0.0188388	7.47962e-08	0.000100475	0.0342201	55.5173	0.00792494	0.000961073	7.16342e-05	0.01239	9.94574e-10	3.80795e-06	2.87473e-05	9.20534e-08
0.0189467	7.44627e-08	0.000100693	0.0343847	55.5171	0.00796476	0.000964625	7.18879e-05	0.0124496	9.98108e-10	3.79377e-06	2.87129e-05	9.16124e-08
0.0190546	7.41335e-08	0.000100911	0.034549	55.5169	0.00800453	0.000968161	7.21404e-05	0.0125091	1.00163e-09	3.77976e-06	2.86785e-05	9.11767e-08
0.0191626	7.3808e-08	0.000101128	0.034713	55.5167	0.00804427	0.000971681	7.23916e-05	0.0125685	1.00513e-09	3.76591e-06	2.86441e-05	9.07459e-08
0.0192705	7.34863e-08	0.000101343	0.0348768	55.5164	0.00808396	0.000975184	7.26417e-05	0.0126278	1.00861e-09	3.75222e-06	2.86097e-05	9.032e-08
0.0194864	7.28538e-08	0.00010177	0.0352034	55.516	0.00816322	0.000982144	7.3138e-05	0.012746	1.01554e-09	3.72532e-06	2.8541e-05	8.9482e-08
0.0197023	7.22354e-08	0.000102192	0.0355288	55.5156	0.00824232	0.00098904	7.36295e-05	0.0128638	1.0224e-09	3.69902e-06	2.84724e-05	8.86624e-08
0.0199181	7.16307e-08	0.000102609	0.0358531	55.5152	0.00832124	0.000995874	7.41162e-05	0.0129811	1.0292e-09	3.67332e-06	2.84038e-05	8.78604e-08
0.0203669	7.04157e-08	0.000103462	0.0365234	55.5144	0.00848475	0.00100988	7.51129e-05	0.0132235	1.04314e-09	3.6217e-06	2.82616e-05	8.62476e-08
0.0208156	6.92543e-08	0.000104295	0.0371887	55.5135	0.00864752	0.00102363	7.60897e-05	0.013464	1.05681e-09	3.57239e-06	2.81199e-05	8.47043e-08
0.0212644	6.81433e-08	0.00010511	0.037849	55.5127	0.00880953	0.00103712	7.7047e-05	0.0137025	1.07024e-09	3.52525e-06	2.79789e-05	8.32261e-08
0.0217131	6.70793e-08	0.000105907	0.0385043	55.5119	0.00897077	0.00105036	7.79853e-05	0.0139392	1.08341e-09	3.48013e-06	2.78387e-05	8.1809e-08
0.0223927	6.55515e-08	0.00010708	0.0394872	55.5107	0.00921347	0.00106996	7.93712e-05	0.0142939	1.10291e-09	3.41538e-06	2.7628e-05	7.97716e-08
0.0230722	6.41163e-08	0.000108215	0.0404587	55.5094	0.00945437	0.00108901	8.07164e-05	0.0146442	1.12186e-09	3.35461e-06	2.74195e-05	7.78548e-08
0.0237518	6.27657e-08	0.000109313	0.0414189	55.5082	0.00969345	0.00110754	8.20223e-05	0.0149903	1.1403e-09	3.29747e-06	2.72135e-05	7.60485e-08
0.0244313	6.14927e-08	0.000110376	0.0423678	55.507	0.00993069	0.00112557	8.32904e-05	0.015332	1.15824e-09	3.24363e-06	2.70101e-05	7.43437e-08
0.0255869	5.94883e-08	0.000112108	0.0439559	55.505	0.0103298	0.00115513	8.5364e-05	0.0159032	1.18766e-09	3.15895e-06	2.66708e-05	7.16548e-08
0.0267424	5.76632e-08	0.00011375	0.0455121	55.5031	0.0107235	0.00118337	8.73391e-05	0.0164623	1.21576e-09	3.0819e-06	2.63401e-05	6.92017e-08
0.0275939	5.64204e-08	0.000114906	0.0466388	55.5016	0.0110102	0.00120338	8.87351e-05	0.0168667	1.23567e-09	3.02946e-06	2.61021e-05	6.75284e-08
0.0284455	5.5254e-08	0.00011602	0.0477486	55.5002	0.0112938	0.00122275	9.00833e-05	0.0172646	1.25495e-09	2.98028e-06	2.58691e-05	6.59562e-08
0.0286158	5.50291e-08	0.000116237	0.0479686	55.5	0.0113501	0.00122655	9.03474e-05	0.0173434	1.25873e-09	2.97079e-06	2.58231e-05	6.56529e-08
0.0287861	5.48073e-08	0.000116454	0.0481878	55.4997	0.0114064	0.00123032	9.06096e-05	0.017422	1.26249e-09	2.96144e-06	2.57773e-05	6.53537e-08
0.0289564	5.45883e-08	0.000116668	0.0484065	55.4994	0.0114625	0.00123407	9.08701e-05	0.0175003	1.26622e-09	2.95221e-06	2.57317e-05	6.5058e-08
0.0291267	5.43719e-08	0.000116881	0.0486244	55.4991	0.0115185	0.0012378	9.11288e-05	0.0175783	1.26993e-09	2.94308e-06	2.56863e-05	6.47659e-08
0.0294673	5.39469e-08	0.000117303	0.0490584	55.4986	0.0116302	0.00124518	9.1641e-05	0.0177337	1.27728e-09	2.92517e-06	2.55961e-05	6.41921e-08
0.0298079	5.35321e-08	0.000117718	0.0494897	55.498	0.0117413	0.00125247	9.21462e-05	0.0178881	1.28453e-09	2.90769e-06	2.55067e-05	6.36317e-08
0.0301485	5.3127e-08	0.000118127	0.0499184	55.4975	0.011852	0.00125966	9.26447e-05	0.0180415	1.29169e-09	2.89062e-06	2.54181e-05	6.30842e-08
0.0308362	5.23377e-08	0.000118936	0.0507761	55.4964	0.012074	0.00127392	9.36308e-05	0.0183481	1.30588e-09	2.85735e-06	2.52417e-05	6.20168e-08
0.0315239	5.15844e-08	0.000119722	0.0516232	55.4953	0.012294	0.00128782	9.45908e-05	0.0186508	1.31972e-09	2.82561e-06	2.50685e-05	6.09973e-08
0.0322115	5.08648e-08	0.000120485	0.0524599	55.4943	0.012512	0.00130137	9.55255e-05	0.0189495	1.33321e-09	2.79529e-06	2.48986e-05	6.00225e-08
0.0328992	5.01766e-08	0.000121228	0.0532864	55.4932	0.0127281	0.0013146	9.64359e-05	0.0192443	1.34638e-09	2.7663e-06	2.47319e-05	5.90897e-08
0.0339282	4.92014e-08	0.000122302	0.0545042	55.4917	0.0130477	0.00133379	9.77545e-05	0.0196784	1.36549e-09	2.72521e-06	2.44884e-05	5.77668e-08
0.0349573	4.82865e-08	0.000123333	0.0556996	55.4901	0.0133629	0.0013523	9.90234e-05	0.020104	1.38392e-09	2.68665e-06	2.42519e-05	5.65244e-08
0.0359863	4.74265e-08	0.000124324	0.056873	55.4886	0.0136738	0.00137017	0.000100245	0.0205212	1.4017e-09	2.65041e-06	2.40222e-05	5.53556e-08
0.0370154	4.66169e-08	0.000125276	0.0580249	55.4872	0.0139803	0.00138741	0.000101421	0.0209304	1.41887e-09	2.61627e-06	2.37991e-05	5.42542e-08
0.0389133	4.5242e-08	0.000126939	0.0600938	55.4845	0.0145342	0.0014177	0.000103481	0.0216642	1.44903e-09	2.55828e-06	2.34047e-05	5.23819e-08
0.0408112	4.4002e-08	0.000128491	0.0620929	55.482	0.0150734	0.00144615	0.000105408	0.0223718	1.47737e-09	2.50593e-06	2.30313e-05	5.06912e-08
0.0421523	4.31977e-08	0.000129527	0.0634647	55.4802	0.0154458	0.00146523	0.000106696	0.0228566	1.49637e-09	2.47195e-06	2.27795e-05	4.95934e-08
0.0434935	4.24454e-08	0.000130515	0.0648036	55.4785	0.015811	0.00148353	0.000107927	0.0233291	1.51459e-09	2.44013e-06	2.25372e-05	4.85658e-08
0.0437494	4.2307e-08	0.000130698	0.0650554	55.4782	0.0158799	0.00148693	0.000108156	0.0234179	1.51799e-09	2.43428e-06	2.2492e-05	4.83768e-08
0.0440054	4.21707e-08	0.00013088	0.0653061	55.4779	0.0159486	0.00149031	0.000108383	0.0235062	1.52135e-09	2.42851e-06	2.24471e-05	4.81906e-08
0.0442613	4.20362e-08	0.00013106	0.0655556	55.4775	0.016017	0.00149366	0.000108608	0.0235942	1.52469e-09	2.42282e-06	2.24026e-05	4.80066e-08
0.0445173	4.19032e-08	0.000131239	0.065804	55.4772	0.0160851	0.00149699	0.000108831	0.0236817	1.528e-09	2.41719e-06	2.23584e-05	4.78249e-08
0.0450292	4.16422e-08	0.000131592	0.0662973	55.4766	0.0162206	0.00150356	0.000109272	0.0238555	1.53455e-09	2.40614e-06	2.22709e-05	4.74681e-08
0.0455411	4.13874e-08	0.000131939	0.0667861	55.476	0.0163551	0.00151004	0.000109706	0.0240275	1.541e-09	2.39535e-06	2.21848e-05	4.71197e-08
0.046053	4.11387e-08	0.00013228	0.0672704	55.4753	0.0164886	0.00151641	0.000110132	0.0241979	1.54734e-09	2.38481e-06	2.20998e-05	4.67795e-08
0.0469255	4.07282e-08	0.000132848	0.0680855	55.4743	0.0167139	0.00152704	0.000110843	0.0244845	1.55794e-09	2.36741e-06	2.19579e-05	4.62179e-08
0.047798	4.03337e-08	0.000133401	0.0688879	55.4733	0.0169362	0.00153741	0.000111534	0.0247664	1.56827e-09	2.35067e-06	2.18194e-05	4.5678e-08
0.0486705	3.99544e-08	0.000133938	0.0696777	55.4723	0.0171557	0.00154751	0.000112207	0.0250437	1.57833e-09	2.33457e-06	2.16842e-05	4.51588e-08
0.049543	3.95895e-08	0.00013446	0.0704551	55.4713	0.0173723	0.00155735	0.000112862	0.0253164	1.58814e-09	2.31907e-06	2.15524e-05	4.4659e-08
0.0511029	3.89704e-08	0.000135359	0.071815	55.4695	0.0177527	0.00157435	0.000113989	0.0257928	1.60507e-09	2.29275e-06	2.13245e-05	4.38108e-08
0.0526628	3.83908e-08	0.000136216	0.0731371	55.4678	0.0181242	0.00159061	0.000115065	0.0262554	1.62127e-09	2.26808e-06	2.11062e-05	4.30164e-08
0.0542227	3.78472e-08	0.000137033	0.0744226	55.4661	0.0184871	0.00160617	0.000116092	0.0267045	1.63678e-09	2.24491e-06	2.08971e-05	4.22711e-08
0.0557826	3.73366e-08	0.000137813	0.0756726	55.4645	0.0188415	0.00162108	0.000117073	0.0271407	1.65164e-09	2.22311e-06	2.06967e-05	4.15707e-08
0.0585305	3.6509e-08	0.000139103	0.0777912	55.4618	0.0194456	0.00164585	0.000118697	0.0278785	1.67633e-09	2.18772e-06	2.03635e-05	4.04349e-08
0.0612783	3.57624e-08	0.000140296	0.079808	55.4592	0.0200247	0.00166889	0.000120201	0.0285794	1.6993e-09	2.15571e-06	2.00538e-05	3.94097e-08
0.0633461	3.52477e-08	0.000141135	0.0812617	55.4573	0.0204445	0.00168517	0.00012126	0.0290836	1.71553e-09	2.1336e-06	1.9835e-05	3.87028e-08
0.0654138	3.47686e-08	0.000141929	0.0826628	55.4555	0.0208511	0.00170062	0.000122262	0.0295688	1.73094e-09	2.11298e-06	1.96275e-05	3.80444e-08
0.0674816	3.43216e-08	0.00014268	0.0840133	55.4537	0.0212447	0.0017153	0.000123211	0.0300357	1.74557e-09	2.09371e-06	1.94306e-05	3.74302e-08
0.0695493	3.39049e-08	0.000143392	0.0853151	55.4521	0.0216258	0.00172924	0.000124109	0.0304852	1.75947e-09	2.07571e-06	1.92438e-05	3.68574e-08
0.0698451	3.38476e-08	0.00014349	0.0854975	55.4518	0.0216793	0.00173118	0.000124234	0.0305481	1.76141e-09	2.07324e-06	1.92178e-05	3.67786e-08
0.0701409	3.37907e-08	0.000143588	0.0856789	55.4516	0.0217325	0.00173311	0.000124358	0.0306107	1.76332e-09	2.07078e-06	1.91921e-05	3.67005e-08
0.0704367	3.37344e-08	0.000143686	0.0858594	55.4513	0.0217856	0.00173502	0.000124481	0.0306729	1.76523e-09	2.06834e-06	1.91665e-05	3.6623e-08
0.0710284	3.36234e-08	0.000143878	0.0862175	55.4509	0.0218908	0.0017388	0.000124724	0.0307964	1.769e-09	2.06354e-06	1.91159e-05	3.64704e-08
0.07162	3.35144e-08	0.000144067	0.0865719	55.4504	0.0219952	0.00174253	0.000124963	0.0309185	1.77272e-09	2.05882e-06	1.90661e-05	3.63206e-08
0.0722116	3.34074e-08	0.000144254	0.0869226	55.45	0.0220985	0.0017462	0.000125199	0.0310393	1.77638e-09	2.05418e-06	1.90169e-05	3.61735e-08
0.0737833	3.31327e-08	0.000144736	0.0878366	55.4488	0.0223684	0.00175572	0.000125809	0.0313539	1.78588e-09	2.04227e-06	1.88898e-05	3.57958e-08
0.075355	3.2871e-08	0.0001452	0.0887256	55.4476	0.0226317	0.00176489	0.000126395	0.0316596	1.79502e-09	2.03091e-06	1.87674e-05	3.54358e-08
0.0769267	3.26214e-08	0.000145646	0.0895904	55.4465	0.0228885	0.00177373	0.00012696	0.0319567	1.80384e-09	2.02006e-06	1.86495e-05	3.50926e-08
0.0784984	3.23832e-08	0.000146075	0.0904315	55.4454	0.023139	0.00178226	0.000127503	0.0322454	1.81235e-09	2.00969e-06	1.8536e-05	3.4765e-08
0.0810681	3.20166e-08	0.000146743	0.0917578	55.4437	0.0235352	0.00179556	0.000128348	0.0327	1.82562e-09	1.99371e-06	1.83593e-05	3.42607e-08
0.0836379	3.16759e-08	0.000147372	0.0930256	55.442	0.0239155	0.00180811	0.000129144	0.0331339	1.83814e-09	1.97883e-06	1.81928e-05	3.37921e-08
0.0862076	3.13588e-08	0.000147964	0.0942378	55.4404	0.0242806	0.00181997	0.000129893	0.0335482	1.84997e-09	1.96495e-06	1.80359e-05	3.33559e-08
0.0887774	3.10632e-08	0.000148522	0.0953968	55.4389	0.0246308	0.00183118	0.0001306	0.0339438	1.86115e-09	1.95198e-06	1.78878e-05	3.29492e-08
0.0935163	3.05682e-08	0.000149471	0.0974028	55.4363	0.0252401	0.00185029	0.0001318	0.0346273	1.88023e-09	1.93021e-06	1.76362e-05	3.2268e-08
0.0982553	3.01299e-08	0.000150325	0.0992506	55.4339	0.0258045	0.00186758	0.000132882	0.0352555	1.89748e-09	1.91088e-06	1.74094e-05	3.1665e-08
0.101806	2.9834e-08	0.00015091	0.100539	55.4322	0.0262	0.00187946	0.000133623	0.0356927	1.90935e-09	1.8978e-06	1.72541e-05	3.1258e-08
0.105356	2.95623e-08	0.000151453	0.101751	55.4306	0.0265734	0.00189051	0.00013431	0.0361034	1.92038e-09	1.88576e-06	1.711e-05	3.08842e-08
0.108907	2.93122e-08	0.000151957	0.102891	55.4291	0.0269259	0.00190081	0.000134948	0.0364892	1.93066e-09	1.87465e-06	1.69762e-05	3.05401e-08
0.112457	2.90825e-08	0.000152425	0.103964	55.4277	0.0272586	0.0019104	0.000135541	0.0368517	1.94023e-09	1.86442e-06	1.68519e-05	3.0224e-08
0.112956	2.90517e-08	0.000152488	0.10411	55.4275	0.0273038	0.00191169	0.000135621	0.0369009	1.94152e-09	1.86305e-06	1.68352e-05	3.01816e-08
0.113456	2.90212e-08	0.000152551	0.104254	55.4273	0.0273487	0.00191297	0.0001357	0.0369497	1.9428e-09	1.86169e-06	1.68186e-05	3.01397e-08
0.113955	2.8991e-08	0.000152613	0.104397	55.4271	0.0273933	0.00191424	0.000135779	0.036998	1.94407e-09	1.86035e-06	1.68022e-05	3.00982e-08
0.114454	2.89612e-08	0.000152674	0.104539	55.4269	0.0274374	0.0019155	0.000135856	0.037046	1.94532e-09	1.85902e-06	1.67859e-05	3.00571e-08
0.115452	2.89026e-08	0.000152795	0.10482	55.4265	0.0275247	0.00191798	0.000136009	0.0371406	1.9478e-09	1.8564e-06	1.67539e-05	2.99764e-08
0.116451	2.88452e-08	0.000152913	0.105095	55.4262	0.0276106	0.00192041	0.000136159	0.0372335	1.95022e-09	1.85385e-06	1.67225e-05	2.98975e-08
0.117449	2.87891e-08	0.000153029	0.105366	55.4258	0.027695	0.00192279	0.000136306	0.0373249	1.9526e-09	1.85134e-06	1.66917e-05	2.98204e-08
0.119828	2.86603e-08	0.000153297	0.105994	55.425	0.0278909	0.00192829	0.000136644	0.0375364	1.95809e-09	1.84559e-06	1.66208e-05	2.96432e-08
0.122207	2.85381e-08	0.000153552	0.106596	55.4242	0.0280793	0.00193354	0.000136967	0.0377393	1.96334e-09	1.84012e-06	1.65532e-05	2.9475e-08
0.124587	2.8422e-08	0.000153795	0.107174	55.4234	0.0282605	0.00193855	0.000137275	0.037934	1.96835e-09	1.83492e-06	1.64887e-05	2.93153e-08
0.126966	2.83116e-08	0.000154027	0.10773	55.4227	0.0284348	0.00194335	0.000137569	0.0381208	1.97314e-09	1.82998e-06	1.64272e-05	2.91636e-08
0.131286	2.8125e-08	0.000154423	0.108683	55.4215	0.0287345	0.00195152	0.000138069	0.0384411	1.9813e-09	1.8216e-06	1.63224e-05	2.89068e-08
0.135607	2.79544e-08	0.000154786	0.109569	55.4203	0.0290138	0.00195906	0.00013853	0.0387384	1.98883e-09	1.81393e-06	1.62261e-05	2.86722e-08
0.139928	2.77984e-08	0.000155122	0.110392	55.4192	0.029274	0.00196602	0.000138954	0.0390145	1.99578e-09	1.80691e-06	1.61374e-05	2.84576e-08
0.144248	2.76554e-08	0.000155431	0.111157	55.4182	0.0295164	0.00197244	0.000139345	0.0392709	2.0022e-09	1.80046e-06	1.60557e-05	2.82609e-08
0.151197	2.74496e-08	0.000155879	0.112277	55.4167	0.029872	0.00198177	0.000139911	0.0396456	2.01151e-09	1.79116e-06	1.59373e-05	2.7978e-08
0.158146	2.727e-08	0.000156273	0.113273	55.4154	0.0301893	0.00199	0.00014041	0.0399785	2.01974e-09	1.78303e-06	1.58332e-05	2.7731e-08
0.165095	2.71128e-08	0.00015662	0.114159	55.4142	0.0304725	0.00199727	0.000140849	0.0402745	2.027e-09	1.7759e-06	1.57415e-05	2.75149e-08
0.172044	2.69749e-08	0.000156927	0.114948	55.4132	0.030725	0.00200369	0.000141237	0.0405376	2.03341e-09	1.76964e-06	1.56606e-05	2.73253e-08
0.178994	2.68538e-08	0.000157198	0.11565	55.4122	0.0309503	0.00200937	0.00014158	0.0407715	2.03909e-09	1.76413e-06	1.55893e-05	2.71588e-08
0.188568	2.67102e-08	0.000157521	0.116493	55.4111	0.0312213	0.00201616	0.000141988	0.0410522	2.04587e-09	1.7576e-06	1.55042e-05	2.69615e-08
0.198143	2.65895e-08	0.000157794	0.117211	55.4102	0.0314528	0.0020219	0.000142333	0.0412912	2.05161e-09	1.75209e-06	1.54324e-05	2.67955e-08
0.207718	2.64878e-08	0.000158025	0.117824	55.4094	0.0316505	0.00202677	0.000142625	0.0414948	2.05648e-09	1.74744e-06	1.53716e-05	2.66557e-08
0.217293	2.64018e-08	0.000158221	0.118346	55.4087	0.0318193	0.00203091	0.000142873	0.0416682	2.06062e-09	1.74351e-06	1.532e-05	2.65376e-08
0.226868	2.63292e-08	0.000158388	0.118791	55.4081	0.0319635	0.00203443	0.000143083	0.041816	2.06413e-09	1.74019e-06	1.52763e-05	2.64377e-08
0.238477	2.62557e-08	0.000158556	0.119244	55.4075	0.0321103	0.00203799	0.000143296	0.0419664	2.06769e-09	1.73683e-06	1.5232e-05	2.63368e-08
0.250085	2.61957e-08	0.000158695	0.119618	55.407	0.0322316	0.00204092	0.000143471	0.0420903	2.07062e-09	1.73407e-06	1.51957e-05	2.62543e-08
0.261694	2.61464e-08	0.000158809	0.119926	55.4066	0.0323317	0.00204333	0.000143615	0.0421924	2.07303e-09	1.73181e-06	1.51658e-05	2.61866e-08
0.273302	2.61059e-08	0.000158903	0.12018	55.4062	0.0324143	0.00204531	0.000143733	0.0422767	2.07502e-09	1.72995e-06	1.51413e-05	2.61309e-08
0.284911	2.60726e-08	0.00015898	0.12039	55.4059	0.0324826	0.00204695	0.00014383	0.0423462	2.07665e-09	1.72842e-06	1.5121e-05	2.60852e-08
0.300118	2.60378e-08	0.000159061	0.12061	55.4057	0.0325543	0.00204866	0.000143933	0.0424191	2.07836e-09	1.72682e-06	1.50999e-05	2.60374e-08
0.315325	2.60108e-08	0.000159123	0.120782	55.4054	0.03261	0.00204999	0.000144012	0.0424759	2.07969e-09	1.72558e-06	1.50834e-05	2.60003e-08
0.330531	2.59899e-08	0.000159172	0.120915	55.4052	0.0326534	0.00205102	0.000144073	0.04252	2.08072e-09	1.72462e-06	1.50706e-05	2.59715e-08
0.345738	2.59736e-08	0.00015921	0.121018	55.4051	0.0326872	0.00205183	0.000144121	0.0425542	2.08153e-09	1.72388e-06	1.50607e-05	2.59492e-08
0.360945	2.5961e-08	0.000159239	0.121099	55.405	0.0327134	0.00205245	0.000144158	0.0425809	2.08215e-09	1.7233e-06	1.5053e-05	2.59319e-08
0.380786	2.59487e-08	0.000159268	0.121178	55.4049	0.0327391	0.00205306	0.000144194	0.0426069	2.08276e-09	1.72273e-06	1.50455e-05	2.5915e-08
0.400626	2.59398e-08	0.000159289	0.121234	55.4048	0.0327576	0.0020535	0.000144221	0.0426257	2.0832e-09	1.72232e-06	1.50401e-05	2.59028e-08
0.420467	2.59335e-08	0.000159304	0.121275	55.4048	0.0327709	0.00205381	0.000144239	0.0426392	2.08351e-09	1.72203e-06	1.50362e-05	2.5894e-08
0.440307	2.59289e-08	0.000159314	0.121305	55.4047	0.0327805	0.00205404	0.000144253	0.042649	2.08374e-09	1.72182e-06	1.50334e-05	2.58877e-08
0.460147	2.59256e-08	0.000159322	0.121326	55.4047	0.0327874	0.00205421	0.000144263	0.042656	2.0839e-09	1.72167e-06	1.50314e-05	2.58832e-08
0.486713	2.59226e-08	0.000159329	0.121345	55.4047	0.0327937	0.00205435	0.000144272	0.0426624	2.08405e-09	1.72153e-06	1.50295e-05	2.58791e-08
0.513278	2.59206e-08	0.000159334	0.121358	55.4047	0.0327978	0.00205445	0.000144277	0.0426665	2.08415e-09	1.72144e-06	1.50283e-05	2.58764e-08
0.539843	2.59194e-08	0.000159337	0.121366	55.4046	0.0328004	0.00205451	0.000144281	0.0426692	2.08421e-09	1.72138e-06	1.50276e-05	2.58746e-08
0.566409	2.59186e-08	0.000159338	0.121371	55.4046	0.0328021	0.00205455	0.000144283	0.0426709	2.08425e-09	1.72134e-06	1.50271e-05	2.58735e-08
0.592974	2.5918e-08	0.00015934	0.121374	55.4046	0.0328032	0.00205458	0.000144285	0.042672	2.08428e-09	1.72132e-06	1.50268e-05	2.58728e-08
0.632006	2.59176e-08	0.000159341	0.121377	55.4046	0.0328041	0.0020546	0.000144286	0.0426729	2.0843e-09	1.7213e-06	1.50265e-05	2.58722e-08
0.671039	2.59174e-08	0.000159341	0.121378	55.4046	0.0328046	0.00205461	0.000144287	0.0426734	2.08431e-09	1.72129e-06	1.50263e-05	2.58719e-08
0.710071	2.59172e-08	0.000159341	0.121379	55.4046	0.0328049	0.00205462	0.000144287	0.0426737	2.08432e-09	1.72128e-06	1.50263e-05	2.58717e-08
0.749104	2.59172e-08	0.000159342	0.12138	55.4046	0.032805	0.00205462	0.000144287	0.0426738	2.08432e-09	1.72128e-06	1.50262e-05	2.58717e-08
0.788136	2.59172e-08	0.000159342	0.12138	55.4046	0.032805	0.00205462	0.000144287	0.0426738	2.08432e-09	1.72128e-06	1.50262e-05	2.58716e-08
0.86001	2.59171e-08	0.000159342	0.12138	55.4046	0.0328051	0.00205462	0.000144287	0.0426739	2.08432e-09	1.72128e-06	1.50262e-05	2.58716e-08
0.931884	2.59171e-08	0.000159342	0.12138	55.4046	0.0328051	0.00205462	0.000144288	0.0426739	2.08432e-09	1.72128e-06	1.50262e-05	2.58716e-08
1.00376	2.59171e-08	0.000159342	0.12138	55.4046	0.0328051	0.00205462	0.000144288	0.0426739	2.08432e-09	1.72128e-06	1.50262e-05	2.58716e-08
1.07563	2.59171e-08	0.000159342	0.12138	55.4046	0.0328051	0.00205462	0.000144288	0.0426739	2.08432e-09	1.72128e-06	1.50262e-05	2.58716e-08
1.39535	2.59171e-08	0.000159342	0.12138	55.4046	0.0328051	0.00205462	0.000144288	0.0426739	2.08432e-09	1.72128e-06	1.50262e-05	2.58716e-08
1.71507	2.59171e-08	0.000159342	0.12138	55.4046	0.0328051	0.00205462	0.000144288	0.0426739	2.08432e-09	1.72128e-06	1.50262e-05	2.58716e-08
2.0348	2.59171e-08	0.000159342	0.12138	55.4046	0.0328051	0.00205462	0.000144288	0.0426739	2.08432e-09	1.72128e-06	1.50262e-05	2.58716e-08
5.23201	2.59171e-08	0.000159342	0.12138	55.4046	0.0328051	0.00205462	0.000144288	0.0426739	2.08432e-09	1.72128e-06	1.50262e-05	2.58716e-08
8.42923	2.59171e-08	0.000159342	0.12138	55.4046	0.0328051	0.00205462	0.000144288	0.0426739	2.08432e-09	1.72128e-06	1.50262e-05	2.58716e-08
40.4014	2.59171e-08	0.000159342	0.12138	55.4046	0.0328051	0.00205462	0.000144288	0.0426739	2.08432e-09	1.72128e-06	1.50262e-05	2.58716e-08
72.3736	2.59171e-08	0.000159342	0.12138	55.4046	0.0328051	0.00205462	0.000144288	0.0426739	2.08432e-09	1.72128e-06	1.50262e-05	2.58716e-08
392.095	2.59171e-08	0.000159342	0.12138	55.4046	0.0328051	0.00205462	0.000144288	0.0426739	2.08432e-09	1.72128e-06	1.50262e-05	2.58716e-08
711.817	2.59171e-08	0.000159341	0.12138	55.4046	0.0328051	0.00205463	0.000144288	0.0426739	2.08432e-09	1.72128e-06	1.50262e-05	2.58716e-08
1000	2.59171e-08	0.000159341	0.12138	55.4046	0.0328051	0.00205463	0.000144288	0.0426739	2.08433e-09	1.72127e-06	1.50262e-05	2.58716e-08
