# Supplementary material for: Molecular-resolution imaging of ice crystallized from liquid water by cryogenic liquid-cell TEM
Source: Nat Commun. 2025 Sep 25;16:8342. doi: 10.1038/s41467-025-62451-0 (PMC12462463; doi:10.1038/s41467-025-62451-0)
Supplement: Supplementary file 11 — Supplementary Data 3 [file 41467_2025_62451_MOESM11_ESM.zip › Ambrozic Set_kJ_C0_g_vals_pastina_268.15K_25.0_eA2s_Output.xlsx]

## Sheet: Sheet1
time / s	H	H+	H2	H2O	H2O2	HO2	HO2-	O2	O2-	OH	OH-	eh-
0	0	0	0	55.56	0	0	0	0	0	0	0	0
1.13174e-14	6.73258e-14	3.16228e-13	4.59039e-14	55.56	7.14061e-14	2.04017e-15	1.02452e-29	4.16365e-32	8.73779e-24	2.75424e-13	5.10051e-14	2.65223e-13
2.26349e-14	1.34652e-13	6.32456e-13	9.18078e-14	55.56	1.42812e-13	4.08035e-15	3.13952e-29	2.08182e-31	2.61757e-23	5.50847e-13	1.0201e-13	5.30445e-13
7.09604e-12	4.22132e-11	1.98275e-10	2.87818e-11	55.56	4.47716e-11	1.2792e-12	8.49074e-23	1.02303e-23	-5.83664e-18	1.72691e-10	3.19802e-11	1.66295e-10
1.41694e-11	8.42918e-11	3.95917e-10	5.74717e-11	55.56	8.94004e-11	2.55439e-12	4.15711e-22	5.10212e-23	-8.81783e-17	3.4483e-10	6.38585e-11	3.32059e-10
1.54694e-11	9.2025e-11	4.3224e-10	6.27443e-11	55.56	9.76023e-11	2.78871e-12	4.8803e-22	5.99563e-23	-6.9228e-17	3.76466e-10	6.97171e-11	3.62523e-10
1.67693e-11	9.97582e-11	4.68562e-10	6.8017e-11	55.56	1.05804e-10	3.02302e-12	5.72873e-22	7.04562e-23	-4.64366e-17	4.08102e-10	7.55756e-11	3.92987e-10
1.82643e-11	1.08651e-10	5.10334e-10	7.40805e-11	55.56	1.15236e-10	3.29249e-12	6.79433e-22	8.36556e-23	-2.45442e-17	4.44483e-10	8.23129e-11	4.28021e-10
1.97592e-11	1.17545e-10	5.52105e-10	8.0144e-11	55.56	1.24668e-10	3.56197e-12	8.04736e-22	9.91997e-23	-1.14386e-17	4.80864e-10	8.90503e-11	4.63054e-10
2.12542e-11	1.26438e-10	5.93876e-10	8.62076e-11	55.56	1.34101e-10	3.83145e-12	9.50302e-22	1.17281e-22	-4.89881e-18	5.17245e-10	9.57876e-11	4.98088e-10
2.27491e-11	1.35331e-10	6.35647e-10	9.22711e-11	55.56	1.43533e-10	4.10094e-12	1.11765e-21	1.3809e-22	-1.28827e-18	5.53626e-10	1.02525e-10	5.33122e-10
2.4244e-11	1.44224e-10	6.77418e-10	9.83346e-11	55.56	1.52965e-10	4.37043e-12	1.3083e-21	1.6182e-22	1.01062e-18	5.90008e-10	1.09262e-10	5.68155e-10
2.5739e-11	1.53117e-10	7.19189e-10	1.04398e-10	55.56	1.62397e-10	4.63991e-12	1.52377e-21	1.88663e-22	2.50208e-18	6.26389e-10	1.16e-10	6.03189e-10
2.72339e-11	1.6201e-10	7.6096e-10	1.10462e-10	55.56	1.71829e-10	4.9094e-12	1.76558e-21	2.1881e-22	3.46655e-18	6.6277e-10	1.22737e-10	6.38223e-10
2.87289e-11	1.70904e-10	8.02731e-10	1.16525e-10	55.56	1.81261e-10	5.17889e-12	2.03526e-21	2.52454e-22	4.12461e-18	6.99151e-10	1.29474e-10	6.73257e-10
3.02238e-11	1.79797e-10	8.44502e-10	1.22589e-10	55.56	1.90694e-10	5.44838e-12	2.33431e-21	2.89785e-22	4.61508e-18	7.35532e-10	1.36212e-10	7.0829e-10
3.17187e-11	1.8869e-10	8.86273e-10	1.28652e-10	55.56	2.00126e-10	5.71787e-12	2.66426e-21	3.30997e-22	5.01133e-18	7.71913e-10	1.42949e-10	7.43324e-10
3.32137e-11	1.97583e-10	9.28044e-10	1.34716e-10	55.56	2.09558e-10	5.98736e-12	3.02663e-21	3.76282e-22	5.35262e-18	8.08295e-10	1.49686e-10	7.78358e-10
3.47086e-11	2.06476e-10	9.69815e-10	1.40779e-10	55.56	2.1899e-10	6.25685e-12	3.42294e-21	4.2583e-22	5.6619e-18	8.44676e-10	1.56424e-10	8.13391e-10
3.62036e-11	2.15369e-10	1.01159e-09	1.46843e-10	55.56	2.28422e-10	6.52634e-12	3.85471e-21	4.79834e-22	5.95282e-18	8.81057e-10	1.63161e-10	8.48425e-10
3.76985e-11	2.24263e-10	1.05336e-09	1.52906e-10	55.56	2.37854e-10	6.79583e-12	4.32345e-21	5.38486e-22	6.23326e-18	9.17438e-10	1.69899e-10	8.83459e-10
3.91934e-11	2.33156e-10	1.09513e-09	1.5897e-10	55.56	2.47286e-10	7.06532e-12	4.83069e-21	6.01978e-22	6.5077e-18	9.53819e-10	1.76636e-10	9.18493e-10
5.41428e-11	3.22088e-10	1.51284e-09	2.19605e-10	55.56	3.41608e-10	9.76022e-12	1.26191e-20	1.57874e-21	9.1987e-18	1.31763e-09	2.44009e-10	1.26883e-09
6.90922e-11	4.11019e-10	1.93055e-09	2.8024e-10	55.56	4.3593e-10	1.24551e-11	2.60882e-20	3.27086e-21	1.18502e-17	1.68144e-09	3.11383e-10	1.61917e-09
8.40416e-11	4.99951e-10	2.34826e-09	3.40876e-10	55.56	5.30251e-10	1.515e-11	4.66496e-20	5.85676e-21	1.45082e-17	2.04525e-09	3.78757e-10	1.9695e-09
2.33536e-10	1.38927e-09	6.52537e-09	9.47228e-10	55.56	1.47347e-09	4.2099e-11	1.24516e-18	1.57193e-19	4.11355e-17	5.68337e-09	1.05249e-09	5.47287e-09
3.8303e-10	2.27859e-09	1.07025e-08	1.55358e-09	55.56	2.41668e-09	6.9048e-11	4.96597e-18	6.27616e-19	6.77687e-17	9.32149e-09	1.72623e-09	8.97624e-09
5.32524e-10	3.1679e-09	1.48796e-08	2.15993e-09	55.56	3.3599e-09	9.5997e-11	1.26195e-17	1.59621e-18	9.43993e-17	1.29596e-08	2.39997e-09	1.24796e-08
1.71278e-09	1.01891e-08	4.7858e-08	6.94712e-09	55.56	1.08066e-08	3.0876e-10	5.15627e-16	6.59265e-17	3.04648e-16	4.16826e-08	7.71926e-09	4.01388e-08
2.89305e-09	1.72104e-08	8.08365e-08	1.17343e-08	55.56	1.82533e-08	5.21523e-10	2.15372e-15	2.76528e-16	5.14896e-16	7.04056e-08	1.30387e-08	6.77978e-08
4.07331e-09	2.42317e-08	1.13815e-07	1.65216e-08	55.56	2.57001e-08	7.34285e-10	5.59729e-15	7.21706e-16	7.25144e-16	9.91283e-08	1.83583e-08	9.54566e-08
6.28178e-09	3.73699e-08	1.75523e-07	2.54794e-08	55.56	3.96342e-08	1.1324e-09	1.8978e-14	2.46673e-15	1.11855e-15	1.52873e-07	2.83129e-08	1.4721e-07
8.49025e-09	5.05085e-08	2.3723e-07	3.44375e-08	55.56	5.35684e-08	1.53051e-09	4.53097e-14	5.93703e-15	1.51196e-15	2.06617e-07	3.82684e-08	1.98962e-07
1.06987e-08	6.36475e-08	2.98937e-07	4.33958e-08	55.56	6.75027e-08	1.92861e-09	8.92275e-14	1.17883e-14	1.90535e-15	2.60359e-07	4.82251e-08	2.50711e-07
1.29072e-08	7.67872e-08	3.60641e-07	5.23546e-08	55.56	8.1437e-08	2.32671e-09	1.54961e-13	2.06447e-14	2.29875e-15	3.141e-07	5.81833e-08	3.02458e-07
1.61705e-08	9.6204e-08	4.51814e-07	6.55931e-08	55.56	1.02027e-07	2.91493e-09	3.00409e-13	4.05353e-14	2.88002e-15	3.93504e-07	7.29008e-08	3.78913e-07
1.94338e-08	1.15623e-07	5.42982e-07	7.88328e-08	55.56	1.22617e-07	3.50313e-09	5.1457e-13	7.03188e-14	3.46127e-15	4.72903e-07	8.76227e-08	4.55359e-07
2.2697e-08	1.35044e-07	6.34144e-07	9.20741e-08	55.56	1.43208e-07	4.0913e-09	8.09242e-13	1.11987e-13	4.04249e-15	5.52294e-07	1.0235e-07	5.31794e-07
2.59603e-08	1.54467e-07	7.25299e-07	1.05317e-07	55.56	1.63799e-07	4.67945e-09	1.19561e-12	1.67533e-13	4.62369e-15	6.31678e-07	1.17082e-07	6.08215e-07
3.3234e-08	1.97773e-07	9.28444e-07	1.34843e-07	55.56	2.09697e-07	5.99026e-09	2.43945e-12	3.51388e-13	5.91901e-15	8.08584e-07	1.49945e-07	7.78496e-07
4.05077e-08	2.41099e-07	1.13153e-06	1.64381e-07	55.56	2.55598e-07	7.30084e-09	4.29934e-12	6.36141e-13	7.21412e-15	9.85431e-07	1.82848e-07	9.48681e-07
4.77814e-08	2.84447e-07	1.33455e-06	1.93935e-07	55.56	3.01503e-07	8.61116e-09	6.87052e-12	1.04382e-12	8.50897e-15	1.16221e-06	2.158e-07	1.11875e-06
5.50551e-08	3.27824e-07	1.53749e-06	2.23507e-07	55.56	3.47413e-07	9.92116e-09	1.02375e-11	1.5964e-12	9.80352e-15	1.3389e-06	2.48807e-07	1.28868e-06
6.23288e-08	3.71232e-07	1.74034e-06	2.531e-07	55.56	3.93328e-07	1.12308e-08	1.44761e-11	2.31583e-12	1.10977e-14	1.51549e-06	2.81878e-07	1.45844e-06
6.96025e-08	4.14675e-07	1.94307e-06	2.82717e-07	55.56	4.39249e-07	1.254e-08	1.96542e-11	3.22401e-12	1.23915e-14	1.69197e-06	3.15022e-07	1.62803e-06
7.68762e-08	4.58159e-07	2.14569e-06	3.1236e-07	55.56	4.85176e-07	1.38488e-08	2.58324e-11	4.34276e-12	1.36849e-14	1.86833e-06	3.48244e-07	1.79742e-06
8.41499e-08	5.01687e-07	2.34817e-06	3.42033e-07	55.56	5.31112e-07	1.5157e-08	3.30647e-11	5.69386e-12	1.49778e-14	2.04455e-06	3.81554e-07	1.96658e-06
9.39427e-08	5.60366e-07	2.62054e-06	3.82033e-07	55.56	5.92969e-07	1.69174e-08	4.45514e-11	7.91811e-12	1.67177e-14	2.28157e-06	4.2655e-07	2.19395e-06
1.03735e-07	6.19142e-07	2.89262e-06	4.22099e-07	55.56	6.54843e-07	1.86767e-08	5.81402e-11	1.06556e-11	1.84565e-14	2.51829e-06	4.71737e-07	2.42082e-06
1.13528e-07	6.78025e-07	3.16436e-06	4.62236e-07	55.56	7.16735e-07	2.04348e-08	7.39224e-11	1.39588e-11	2.01941e-14	2.75468e-06	5.17132e-07	2.64716e-06
1.23321e-07	7.37023e-07	3.43575e-06	5.0245e-07	55.56	7.78649e-07	2.21915e-08	9.19781e-11	1.78799e-11	2.19306e-14	2.9907e-06	5.62752e-07	2.8729e-06
1.33114e-07	7.96147e-07	3.70674e-06	5.4275e-07	55.56	8.40584e-07	2.39467e-08	1.12378e-10	2.24708e-11	2.36657e-14	3.22633e-06	6.08616e-07	3.09801e-06
1.42907e-07	8.55405e-07	3.97731e-06	5.83141e-07	55.56	9.02544e-07	2.57004e-08	1.35185e-10	2.77829e-11	2.53994e-14	3.46155e-06	6.54739e-07	3.32243e-06
1.60521e-07	9.62362e-07	4.46281e-06	6.56043e-07	55.56	1.01406e-06	2.88504e-08	1.82445e-10	3.9316e-11	2.85141e-14	3.88348e-06	7.38409e-07	3.72422e-06
1.78135e-07	1.06984e-06	4.94665e-06	7.293e-07	55.56	1.12567e-06	3.19942e-08	2.37963e-10	5.36418e-11	3.16234e-14	4.30378e-06	8.23064e-07	4.12335e-06
1.9575e-07	1.17788e-06	5.42865e-06	8.02947e-07	55.56	1.23738e-06	3.51313e-08	3.01993e-10	7.10496e-11	3.47269e-14	4.72228e-06	9.08793e-07	4.51956e-06
2.13364e-07	1.28653e-06	5.90862e-06	8.77022e-07	55.56	1.34921e-06	3.8261e-08	3.74767e-10	9.18238e-11	3.78242e-14	5.13883e-06	9.95676e-07	4.91257e-06
2.30979e-07	1.39585e-06	6.38639e-06	9.51561e-07	55.56	1.46117e-06	4.13827e-08	4.56499e-10	1.16243e-10	4.09148e-14	5.55326e-06	1.08379e-06	5.30214e-06
2.48593e-07	1.50587e-06	6.86175e-06	1.0266e-06	55.56	1.57325e-06	4.44958e-08	5.47393e-10	1.44579e-10	4.39984e-14	5.96541e-06	1.1732e-06	5.68801e-06
2.72983e-07	1.65945e-06	7.51569e-06	1.13139e-06	55.56	1.72869e-06	4.8791e-08	6.88752e-10	1.90778e-10	4.82557e-14	6.53207e-06	1.29926e-06	6.21574e-06
2.97373e-07	1.81457e-06	8.16421e-06	1.23729e-06	55.56	1.88443e-06	5.30672e-08	8.48595e-10	2.45681e-10	5.24978e-14	7.09369e-06	1.42806e-06	6.73529e-06
3.21763e-07	1.9713e-06	8.80684e-06	1.34439e-06	55.56	2.04049e-06	5.73228e-08	1.02746e-09	3.09949e-10	5.6724e-14	7.64991e-06	1.55973e-06	7.24608e-06
3.46153e-07	2.12974e-06	9.44312e-06	1.45278e-06	55.56	2.1969e-06	6.15566e-08	1.22588e-09	3.84212e-10	6.09334e-14	8.20039e-06	1.69436e-06	7.74754e-06
3.70543e-07	2.28996e-06	1.00726e-05	1.56253e-06	55.56	2.35366e-06	6.57671e-08	1.4444e-09	4.69072e-10	6.51255e-14	8.74478e-06	1.83199e-06	8.23915e-06
3.94932e-07	2.45201e-06	1.06948e-05	1.67373e-06	55.56	2.51081e-06	6.99531e-08	1.68356e-09	5.65099e-10	6.92994e-14	9.28279e-06	1.97266e-06	8.72044e-06
4.35694e-07	2.72704e-06	1.17172e-05	1.86299e-06	55.56	2.77434e-06	7.68911e-08	2.13078e-09	7.51971e-10	7.62335e-14	1.01669e-05	2.21453e-06	9.50051e-06
4.76455e-07	3.00748e-06	1.2716e-05	2.0568e-06	55.56	3.03905e-06	8.37524e-08	2.63956e-09	9.73849e-10	8.31136e-14	1.10312e-05	2.46473e-06	1.02486e-05
5.17216e-07	3.29336e-06	1.36894e-05	2.25546e-06	55.56	3.30501e-06	9.05326e-08	3.21215e-09	1.2328e-09	8.99381e-14	1.18746e-05	2.72291e-06	1.09633e-05
5.57977e-07	3.58466e-06	1.46355e-05	2.45924e-06	55.56	3.57227e-06	9.72276e-08	3.85053e-09	1.53062e-09	9.67057e-14	1.26963e-05	2.9885e-06	1.16432e-05
5.98738e-07	3.88125e-06	1.55528e-05	2.66836e-06	55.56	3.84087e-06	1.03834e-07	4.55633e-09	1.86886e-09	1.03415e-13	1.34956e-05	3.26081e-06	1.22874e-05
6.395e-07	4.18292e-06	1.64396e-05	2.88302e-06	55.56	4.11084e-06	1.10349e-07	5.3308e-09	2.24883e-09	1.10066e-13	1.42719e-05	3.53898e-06	1.28953e-05
6.9557e-07	4.60567e-06	1.76075e-05	3.18765e-06	55.56	4.4845e-06	1.19159e-07	6.5097e-09	2.84158e-09	1.19118e-13	1.53017e-05	3.92944e-06	1.36716e-05
7.5164e-07	5.03652e-06	1.87126e-05	3.50339e-06	55.56	4.86084e-06	1.27787e-07	7.8205e-09	3.51726e-09	1.28057e-13	1.62869e-05	4.32643e-06	1.43783e-05
8.07711e-07	5.47429e-06	1.97526e-05	3.83046e-06	55.56	5.23987e-06	1.36231e-07	9.26195e-09	4.27715e-09	1.36883e-13	1.72275e-05	4.72705e-06	1.50163e-05
8.63781e-07	5.91765e-06	2.07263e-05	4.16897e-06	55.56	5.62159e-06	1.44491e-07	1.08311e-08	5.12178e-09	1.45595e-13	1.81238e-05	5.12835e-06	1.55871e-05
9.19851e-07	6.3651e-06	2.16328e-05	4.51892e-06	55.56	6.00595e-06	1.52567e-07	1.25233e-08	6.05112e-09	1.54193e-13	1.89768e-05	5.5275e-06	1.60927e-05
9.75922e-07	6.8151e-06	2.24722e-05	4.88022e-06	55.56	6.39293e-06	1.60462e-07	1.43326e-08	7.06454e-09	1.62679e-13	1.97874e-05	5.9218e-06	1.65361e-05
1.047e-06	7.38675e-06	2.34411e-05	5.35431e-06	55.56	6.88716e-06	1.70212e-07	1.67834e-08	8.46847e-09	1.73274e-13	2.07563e-05	6.41091e-06	1.70134e-05
1.11809e-06	7.95669e-06	2.43062e-05	5.84584e-06	55.56	7.38537e-06	1.79682e-07	1.93945e-08	1.00028e-08	1.83689e-13	2.16625e-05	6.88407e-06	1.74027e-05
1.18917e-06	8.52181e-06	2.50717e-05	6.35416e-06	55.56	7.88739e-06	1.88881e-07	2.21481e-08	1.16638e-08	1.93925e-13	2.25094e-05	7.33783e-06	1.77117e-05
1.26025e-06	9.07921e-06	2.57428e-05	6.87845e-06	55.56	8.39308e-06	1.97821e-07	2.5026e-08	1.3447e-08	2.03983e-13	2.33008e-05	7.76964e-06	1.79481e-05
1.33133e-06	9.62626e-06	2.63256e-05	7.41784e-06	55.5599	8.90227e-06	2.06513e-07	2.80102e-08	1.5348e-08	2.13867e-13	2.40403e-05	8.17775e-06	1.81199e-05
1.40241e-06	1.01606e-05	2.68268e-05	7.97136e-06	55.5599	9.41481e-06	2.14969e-07	3.10836e-08	1.73618e-08	2.23576e-13	2.47318e-05	8.56113e-06	1.82346e-05
1.48502e-06	1.07631e-05	2.73157e-05	8.63109e-06	55.5599	1.00144e-05	2.24515e-07	3.47465e-08	1.98373e-08	2.34651e-13	2.54798e-05	8.97515e-06	1.83058e-05
1.56763e-06	1.13432e-05	2.77144e-05	9.30701e-06	55.5599	1.06181e-05	2.33779e-07	3.84861e-08	2.24507e-08	2.45502e-13	2.61732e-05	9.3556e-06	1.83203e-05
1.65023e-06	1.18991e-05	2.80337e-05	9.99755e-06	55.5599	1.12257e-05	2.42779e-07	4.22832e-08	2.51944e-08	2.56137e-13	2.68171e-05	9.70349e-06	1.82879e-05
1.73284e-06	1.24293e-05	2.82837e-05	1.07012e-05	55.5599	1.18368e-05	2.51534e-07	4.61213e-08	2.80612e-08	2.66565e-13	2.74162e-05	1.00204e-05	1.82172e-05
1.81545e-06	1.2933e-05	2.84739e-05	1.14166e-05	55.5599	1.24513e-05	2.6006e-07	4.9987e-08	3.1044e-08	2.76793e-13	2.7975e-05	1.03082e-05	1.81158e-05
1.89806e-06	1.34098e-05	2.86131e-05	1.21422e-05	55.5599	1.3069e-05	2.68374e-07	5.38695e-08	3.41363e-08	2.86831e-13	2.84971e-05	1.0569e-05	1.79903e-05
2.00942e-06	1.40099e-05	2.87338e-05	1.31346e-05	55.5599	1.39064e-05	2.79273e-07	5.91154e-08	3.84672e-08	3.00078e-13	2.91494e-05	1.08817e-05	1.7793e-05
2.12078e-06	1.45618e-05	2.87927e-05	1.41407e-05	55.5599	1.47488e-05	2.89849e-07	6.43615e-08	4.29718e-08	3.1302e-13	2.97492e-05	1.11546e-05	1.75737e-05
2.23214e-06	1.50669e-05	2.8804e-05	1.5158e-05	55.5599	1.55957e-05	3.00133e-07	6.95977e-08	4.76372e-08	3.2568e-13	3.0303e-05	1.13928e-05	1.73416e-05
2.3435e-06	1.55274e-05	2.87793e-05	1.61843e-05	55.5599	1.64467e-05	3.10153e-07	7.4818e-08	5.24517e-08	3.38083e-13	3.08163e-05	1.1601e-05	1.71035e-05
2.45486e-06	1.59455e-05	2.8728e-05	1.72179e-05	55.5599	1.73014e-05	3.19935e-07	8.00192e-08	5.74049e-08	3.50251e-13	3.12938e-05	1.17832e-05	1.68648e-05
2.56622e-06	1.63239e-05	2.86577e-05	1.82571e-05	55.5599	1.81595e-05	3.29503e-07	8.51999e-08	6.24871e-08	3.62206e-13	3.17397e-05	1.19431e-05	1.66293e-05
2.71584e-06	1.67744e-05	2.85436e-05	1.96599e-05	55.5599	1.93169e-05	3.42055e-07	9.21295e-08	6.95037e-08	3.77969e-13	3.22947e-05	1.21288e-05	1.63227e-05
2.86547e-06	1.71645e-05	2.84167e-05	2.10677e-05	55.5599	2.04788e-05	3.54302e-07	9.90256e-08	7.67187e-08	3.93431e-13	3.28055e-05	1.22867e-05	1.6031e-05
3.0151e-06	1.75005e-05	2.82847e-05	2.24783e-05	55.5599	2.16443e-05	3.66282e-07	1.05892e-07	8.41154e-08	4.08633e-13	3.32779e-05	1.24222e-05	1.57566e-05
3.16472e-06	1.77881e-05	2.81526e-05	2.38899e-05	55.5599	2.28126e-05	3.78029e-07	1.12734e-07	9.16792e-08	4.23611e-13	3.37166e-05	1.25397e-05	1.55001e-05
3.31435e-06	1.8033e-05	2.80239e-05	2.53011e-05	55.5599	2.39829e-05	3.89574e-07	1.19556e-07	9.93974e-08	4.38398e-13	3.41257e-05	1.26427e-05	1.52617e-05
3.46398e-06	1.824e-05	2.79007e-05	2.67109e-05	55.5599	2.51546e-05	4.00943e-07	1.26362e-07	1.07259e-07	4.53023e-13	3.45084e-05	1.27338e-05	1.50405e-05
3.64047e-06	1.84416e-05	2.77639e-05	2.83706e-05	55.5599	2.65375e-05	4.14159e-07	1.34374e-07	1.16702e-07	4.70097e-13	3.493e-05	1.28292e-05	1.48003e-05
3.81695e-06	1.86033e-05	2.7637e-05	3.00258e-05	55.5599	2.79204e-05	4.27195e-07	1.42373e-07	1.26317e-07	4.87015e-13	3.53231e-05	1.2914e-05	1.45807e-05
3.99344e-06	1.87308e-05	2.75201e-05	3.16757e-05	55.5599	2.93025e-05	4.40082e-07	1.50363e-07	1.36092e-07	5.03805e-13	3.56912e-05	1.29904e-05	1.43794e-05
4.16993e-06	1.88291e-05	2.74129e-05	3.33195e-05	55.5599	3.0683e-05	4.52845e-07	1.58345e-07	1.46017e-07	5.20491e-13	3.60372e-05	1.30601e-05	1.41945e-05
4.34642e-06	1.89025e-05	2.73145e-05	3.49567e-05	55.5599	3.20612e-05	4.65505e-07	1.66323e-07	1.56086e-07	5.371e-13	3.63638e-05	1.31243e-05	1.40239e-05
4.52291e-06	1.89547e-05	2.72243e-05	3.65869e-05	55.5599	3.34366e-05	4.7808e-07	1.74296e-07	1.6629e-07	5.53633e-13	3.66732e-05	1.3184e-05	1.38659e-05
4.72869e-06	1.8993e-05	2.71281e-05	3.84784e-05	55.5599	3.5036e-05	4.92657e-07	1.83587e-07	1.78355e-07	5.72866e-13	3.70147e-05	1.32491e-05	1.36955e-05
4.93447e-06	1.90111e-05	2.70406e-05	4.03596e-05	55.5599	3.66302e-05	5.07164e-07	1.92873e-07	1.90592e-07	5.92046e-13	3.73382e-05	1.33099e-05	1.35378e-05
5.14025e-06	1.90125e-05	2.69606e-05	4.22303e-05	55.5599	3.82186e-05	5.21619e-07	2.02154e-07	2.02998e-07	6.11196e-13	3.76457e-05	1.33674e-05	1.33911e-05
5.34603e-06	1.90002e-05	2.6887e-05	4.40903e-05	55.5599	3.98009e-05	5.36036e-07	2.11427e-07	2.1557e-07	6.30329e-13	3.79394e-05	1.34219e-05	1.32537e-05
5.55181e-06	1.89767e-05	2.68189e-05	4.59395e-05	55.5599	4.13767e-05	5.5043e-07	2.20693e-07	2.28307e-07	6.49458e-13	3.82207e-05	1.34739e-05	1.31243e-05
5.75759e-06	1.89441e-05	2.67556e-05	4.77779e-05	55.5599	4.29457e-05	5.64811e-07	2.29951e-07	2.41208e-07	6.68593e-13	3.84912e-05	1.35237e-05	1.30019e-05
6.07328e-06	1.88802e-05	2.66663e-05	5.05773e-05	55.5599	4.53392e-05	5.86869e-07	2.44136e-07	2.6132e-07	6.97977e-13	3.88877e-05	1.35966e-05	1.28256e-05
6.38897e-06	1.88039e-05	2.65847e-05	5.33515e-05	55.5598	4.77161e-05	6.08945e-07	2.58296e-07	2.81824e-07	7.27419e-13	3.92648e-05	1.36656e-05	1.26608e-05
6.70466e-06	1.87189e-05	2.65095e-05	5.6101e-05	55.5598	5.00762e-05	6.3106e-07	2.72429e-07	3.02726e-07	7.56939e-13	3.96253e-05	1.37314e-05	1.25057e-05
7.02036e-06	1.8628e-05	2.64395e-05	5.88263e-05	55.5598	5.24195e-05	6.53232e-07	2.86534e-07	3.24034e-07	7.86556e-13	3.99713e-05	1.37944e-05	1.23586e-05
7.33605e-06	1.85333e-05	2.63739e-05	6.15278e-05	55.5598	5.47461e-05	6.75473e-07	3.00609e-07	3.45754e-07	8.16283e-13	4.03045e-05	1.38548e-05	1.22185e-05
7.65174e-06	1.84365e-05	2.6312e-05	6.42062e-05	55.5598	5.70564e-05	6.97795e-07	3.14653e-07	3.67896e-07	8.46133e-13	4.06263e-05	1.39129e-05	1.20845e-05
8.10577e-06	1.82958e-05	2.62285e-05	6.8019e-05	55.5598	6.0351e-05	7.30057e-07	3.34794e-07	4.00497e-07	8.89299e-13	4.10709e-05	1.39928e-05	1.19009e-05
8.5598e-06	1.81554e-05	2.61506e-05	7.17872e-05	55.5598	6.36135e-05	7.62525e-07	3.54866e-07	4.3401e-07	9.32769e-13	4.14963e-05	1.40689e-05	1.17268e-05
9.01383e-06	1.8017e-05	2.60775e-05	7.55127e-05	55.5598	6.68449e-05	7.95215e-07	3.74868e-07	4.68455e-07	9.76566e-13	4.19044e-05	1.41416e-05	1.15611e-05
9.46786e-06	1.78817e-05	2.60086e-05	7.91973e-05	55.5598	7.00465e-05	8.28142e-07	3.94799e-07	5.03852e-07	1.02071e-12	4.22965e-05	1.42111e-05	1.14027e-05
9.92189e-06	1.77499e-05	2.59434e-05	8.28428e-05	55.5598	7.32193e-05	8.61317e-07	4.14658e-07	5.40218e-07	1.06521e-12	4.26738e-05	1.42776e-05	1.12511e-05
1.03759e-05	1.7622e-05	2.58816e-05	8.64509e-05	55.5598	7.63644e-05	8.94748e-07	4.34445e-07	5.77565e-07	1.11009e-12	4.30373e-05	1.43415e-05	1.11056e-05
1.10354e-05	1.74435e-05	2.57972e-05	9.16287e-05	55.5598	8.08855e-05	9.43781e-07	4.63056e-07	6.33588e-07	1.17596e-12	4.35423e-05	1.44299e-05	1.09042e-05
1.16949e-05	1.72735e-05	2.57186e-05	9.67356e-05	55.5598	8.5353e-05	9.93388e-07	4.91512e-07	6.91739e-07	1.24267e-12	4.4022e-05	1.45135e-05	1.07135e-05
1.23545e-05	1.71117e-05	2.56452e-05	0.000101776	55.5598	8.97695e-05	1.04358e-06	5.19812e-07	7.52041e-07	1.31023e-12	4.44786e-05	1.45928e-05	1.05326e-05
1.3014e-05	1.69577e-05	2.55764e-05	0.000106753	55.5597	9.41372e-05	1.09437e-06	5.47957e-07	8.14513e-07	1.37866e-12	4.49135e-05	1.46681e-05	1.03604e-05
1.36735e-05	1.68111e-05	2.5512e-05	0.000111672	55.5597	9.84584e-05	1.14576e-06	5.75945e-07	8.79169e-07	1.44795e-12	4.53285e-05	1.47397e-05	1.01963e-05
1.4333e-05	1.66711e-05	2.54514e-05	0.000116534	55.5597	0.000102735	1.19775e-06	6.03779e-07	9.46021e-07	1.51812e-12	4.57249e-05	1.4808e-05	1.00397e-05
1.53633e-05	1.64649e-05	2.5364e-05	0.000124025	55.5597	0.00010933	1.28017e-06	6.46949e-07	1.05487e-06	1.62946e-12	4.63099e-05	1.49085e-05	9.80854e-06
1.63935e-05	1.62721e-05	2.52843e-05	0.000131397	55.5597	0.000115827	1.36403e-06	6.89745e-07	1.16911e-06	1.74289e-12	4.68569e-05	1.50023e-05	9.59227e-06
1.74238e-05	1.60913e-05	2.52115e-05	0.000138658	55.5597	0.00012223	1.44932e-06	7.32168e-07	1.28875e-06	1.85838e-12	4.73696e-05	1.50901e-05	9.38928e-06
1.84541e-05	1.5921e-05	2.51449e-05	0.000145816	55.5597	0.000128544	1.53601e-06	7.74225e-07	1.41378e-06	1.97588e-12	4.78513e-05	1.51724e-05	9.19823e-06
1.94844e-05	1.57599e-05	2.50838e-05	0.000152878	55.5597	0.000134774	1.62407e-06	8.15919e-07	1.54421e-06	2.09535e-12	4.83048e-05	1.52499e-05	9.01794e-06
2.05147e-05	1.56072e-05	2.50277e-05	0.000159849	55.5596	0.000140923	1.71345e-06	8.57256e-07	1.68001e-06	2.21672e-12	4.87326e-05	1.5323e-05	8.84742e-06
2.20683e-05	1.53905e-05	2.49515e-05	0.000170203	55.5596	0.00015005	1.85067e-06	9.18929e-07	1.89491e-06	2.40323e-12	4.93337e-05	1.54258e-05	8.60682e-06
2.36219e-05	1.51881e-05	2.48843e-05	0.000180381	55.5596	0.000159013	1.99071e-06	9.79824e-07	2.12189e-06	2.59376e-12	4.98875e-05	1.55206e-05	8.38389e-06
2.51755e-05	1.49979e-05	2.4825e-05	0.000190395	55.5596	0.000167821	2.13344e-06	1.03996e-06	2.36085e-06	2.78812e-12	5.03994e-05	1.56085e-05	8.17652e-06
2.67292e-05	1.48182e-05	2.47725e-05	0.000200258	55.5596	0.000176481	2.27874e-06	1.09936e-06	2.61168e-06	2.98613e-12	5.08738e-05	1.56902e-05	7.98294e-06
2.82828e-05	1.46476e-05	2.47262e-05	0.000209981	55.5595	0.000185002	2.42649e-06	1.15803e-06	2.87426e-06	3.18762e-12	5.13146e-05	1.57665e-05	7.80166e-06
2.98364e-05	1.44849e-05	2.46854e-05	0.000219571	55.5595	0.000193389	2.57658e-06	1.21601e-06	3.14847e-06	3.39239e-12	5.17251e-05	1.5838e-05	7.63141e-06
3.19512e-05	1.42745e-05	2.46376e-05	0.000232428	55.5595	0.000204602	2.78443e-06	1.29383e-06	3.54015e-06	3.67615e-12	5.224e-05	1.59283e-05	7.41543e-06
3.4066e-05	1.4075e-05	2.45977e-05	0.000245073	55.5595	0.000215593	2.99615e-06	1.37044e-06	3.95281e-06	3.96532e-12	5.271e-05	1.60117e-05	7.21557e-06
3.61808e-05	1.38848e-05	2.45648e-05	0.000257522	55.5595	0.000226374	3.2115e-06	1.44587e-06	4.38612e-06	4.25956e-12	5.31402e-05	1.6089e-05	7.02988e-06
3.82955e-05	1.37027e-05	2.45379e-05	0.000269786	55.5594	0.000236954	3.43026e-06	1.52017e-06	4.83976e-06	4.55854e-12	5.35348e-05	1.6161e-05	6.85676e-06
4.04103e-05	1.35275e-05	2.45164e-05	0.000281879	55.5594	0.000247343	3.65221e-06	1.59336e-06	5.31343e-06	4.86196e-12	5.38975e-05	1.62282e-05	6.69484e-06
4.25251e-05	1.33584e-05	2.44998e-05	0.00029381	55.5594	0.00025755	3.87716e-06	1.6655e-06	5.80683e-06	5.16954e-12	5.42314e-05	1.62913e-05	6.54296e-06
4.55426e-05	1.31262e-05	2.44834e-05	0.00031057	55.5594	0.000271812	4.20298e-06	1.76665e-06	6.54444e-06	5.61511e-12	5.46633e-05	1.6375e-05	6.3417e-06
4.856e-05	1.29031e-05	2.44745e-05	0.000327041	55.5593	0.000285737	4.53406e-06	1.8658e-06	7.3209e-06	6.06794e-12	5.50488e-05	1.64523e-05	6.15644e-06
5.15775e-05	1.26878e-05	2.44722e-05	0.000343243	55.5593	0.000299343	4.86997e-06	1.96302e-06	8.1355e-06	6.52744e-12	5.53935e-05	1.6524e-05	5.98518e-06
5.4595e-05	1.24793e-05	2.44755e-05	0.000359192	55.5593	0.000312645	5.21032e-06	2.05841e-06	8.98759e-06	6.99309e-12	5.57019e-05	1.65909e-05	5.82624e-06
5.76124e-05	1.22768e-05	2.44839e-05	0.000374904	55.5592	0.000325655	5.55475e-06	2.15202e-06	9.87658e-06	7.4644e-12	5.5978e-05	1.66536e-05	5.67823e-06
6.06299e-05	1.20794e-05	2.44966e-05	0.000390392	55.5592	0.000338386	5.90294e-06	2.24392e-06	1.0802e-05	7.94095e-12	5.62251e-05	1.67127e-05	5.53996e-06
6.50151e-05	1.18008e-05	2.45219e-05	0.000412524	55.5592	0.000356414	6.41506e-06	2.37456e-06	1.22107e-05	8.64207e-12	5.65383e-05	1.6793e-05	5.35435e-06
6.94004e-05	1.15308e-05	2.45542e-05	0.00043424	55.5591	0.000373906	6.93369e-06	2.50189e-06	1.36939e-05	9.35243e-12	5.68037e-05	1.68677e-05	5.18461e-06
7.37856e-05	1.12685e-05	2.45924e-05	0.000455566	55.5591	0.000390887	7.4581e-06	2.62607e-06	1.52505e-05	1.00711e-11	5.70272e-05	1.69377e-05	5.02865e-06
7.81708e-05	1.10131e-05	2.46356e-05	0.000476528	55.5591	0.000407382	7.98767e-06	2.74724e-06	1.68796e-05	1.07974e-11	5.72139e-05	1.70037e-05	4.88471e-06
8.25561e-05	1.07641e-05	2.46832e-05	0.000497147	55.559	0.000423412	8.52182e-06	2.86552e-06	1.85804e-05	1.15306e-11	5.7368e-05	1.70663e-05	4.75136e-06
8.69413e-05	1.0521e-05	2.47344e-05	0.000517442	55.559	0.000438994	9.06006e-06	2.98104e-06	2.03521e-05	1.22701e-11	5.7493e-05	1.7126e-05	4.62735e-06
9.0608e-05	1.03221e-05	2.47798e-05	0.000534175	55.559	0.000451693	9.51287e-06	3.07558e-06	2.18875e-05	1.28929e-11	5.75773e-05	1.71741e-05	4.53015e-06
9.35933e-05	1.0163e-05	2.48182e-05	0.000547647	55.5589	0.000461816	9.88327e-06	3.15122e-06	2.31736e-05	1.34027e-11	5.76336e-05	1.7212e-05	4.45492e-06
9.65787e-05	1.00064e-05	2.48578e-05	0.000560988	55.5589	0.000471751	1.0255e-05	3.22569e-06	2.4492e-05	1.39149e-11	5.76795e-05	1.72491e-05	4.38297e-06
9.9564e-05	9.85211e-06	2.48985e-05	0.000574202	55.5589	0.000481501	1.06281e-05	3.29903e-06	2.58424e-05	1.44293e-11	5.77158e-05	1.72854e-05	4.31405e-06
0.000102549	9.70024e-06	2.49401e-05	0.000587293	55.5589	0.000491072	1.10023e-05	3.37126e-06	2.72247e-05	1.49458e-11	5.7743e-05	1.73208e-05	4.24799e-06
0.000105535	9.55069e-06	2.49827e-05	0.000600266	55.5588	0.000500466	1.13776e-05	3.44241e-06	2.86388e-05	1.54642e-11	5.77617e-05	1.73557e-05	4.18456e-06
0.00010852	9.40345e-06	2.5026e-05	0.000613124	55.5588	0.000509689	1.17538e-05	3.5125e-06	3.00845e-05	1.59845e-11	5.77725e-05	1.73899e-05	4.12362e-06
0.000111505	9.25847e-06	2.50701e-05	0.00062587	55.5588	0.000518743	1.21309e-05	3.58155e-06	3.15616e-05	1.65066e-11	5.77757e-05	1.74235e-05	4.065e-06
0.000115664	9.06029e-06	2.51326e-05	0.000643445	55.5588	0.00053108	1.26575e-05	3.67604e-06	3.36713e-05	1.72364e-11	5.77684e-05	1.74696e-05	3.98701e-06
0.00011882	8.91274e-06	2.51808e-05	0.000656649	55.5587	0.000540234	1.3058e-05	3.74648e-06	3.53126e-05	1.77924e-11	5.77544e-05	1.7504e-05	3.93034e-06
0.000119256	8.89254e-06	2.51875e-05	0.000658465	55.5587	0.000541486	1.31134e-05	3.75613e-06	3.55422e-05	1.78693e-11	5.77519e-05	1.75087e-05	3.92269e-06
0.000119692	8.87238e-06	2.51942e-05	0.00066028	55.5587	0.000542735	1.31688e-05	3.76577e-06	3.57726e-05	1.79463e-11	5.77493e-05	1.75134e-05	3.91508e-06
0.000120129	8.85227e-06	2.5201e-05	0.000662092	55.5587	0.00054398	1.32243e-05	3.77538e-06	3.60035e-05	1.80233e-11	5.77465e-05	1.75181e-05	3.90751e-06
0.000121001	8.81219e-06	2.52145e-05	0.00066571	55.5587	0.00054646	1.33352e-05	3.79454e-06	3.64675e-05	1.81775e-11	5.77407e-05	1.75274e-05	3.89247e-06
0.000121874	8.7723e-06	2.5228e-05	0.00066932	55.5587	0.000548927	1.34462e-05	3.81363e-06	3.6934e-05	1.83317e-11	5.77343e-05	1.75368e-05	3.87758e-06
0.000122746	8.7326e-06	2.52416e-05	0.000672922	55.5587	0.000551381	1.35572e-05	3.83263e-06	3.74032e-05	1.84861e-11	5.77274e-05	1.75461e-05	3.86285e-06
0.000125978	8.58716e-06	2.52922e-05	0.00068619	55.5587	0.000560357	1.39687e-05	3.90232e-06	3.91637e-05	1.90588e-11	5.76977e-05	1.75803e-05	3.80955e-06
0.00012921	8.44426e-06	2.53432e-05	0.00069935	55.5587	0.000569158	1.43807e-05	3.97093e-06	4.096e-05	1.96328e-11	5.76617e-05	1.76141e-05	3.75817e-06
0.000131883	8.32799e-06	2.53858e-05	0.000710151	55.5586	0.000576306	1.47218e-05	4.02688e-06	4.24725e-05	2.01086e-11	5.76273e-05	1.76418e-05	3.71707e-06
0.000134556	8.21343e-06	2.54286e-05	0.000720882	55.5586	0.000583338	1.5063e-05	4.08212e-06	4.40091e-05	2.05851e-11	5.7589e-05	1.76693e-05	3.67714e-06
0.000137229	8.10057e-06	2.54716e-05	0.000731544	55.5586	0.000590256	1.54045e-05	4.13667e-06	4.55698e-05	2.10624e-11	5.75471e-05	1.76966e-05	3.63832e-06
0.000140254	7.97486e-06	2.55206e-05	0.000743529	55.5586	0.000597952	1.57911e-05	4.19758e-06	4.73652e-05	2.16034e-11	5.74953e-05	1.77273e-05	3.59569e-06
0.000143279	7.85129e-06	2.55698e-05	0.000755431	55.5586	0.000605507	1.61779e-05	4.25763e-06	4.91911e-05	2.21453e-11	5.74392e-05	1.77578e-05	3.55436e-06
0.000146304	7.72986e-06	2.56192e-05	0.00076725	55.5586	0.000612924	1.65647e-05	4.31684e-06	5.10472e-05	2.26878e-11	5.7379e-05	1.7788e-05	3.51426e-06
0.00014933	7.61055e-06	2.56687e-05	0.00077899	55.5585	0.000620207	1.69516e-05	4.37523e-06	5.29332e-05	2.3231e-11	5.73148e-05	1.78181e-05	3.47536e-06
0.000154536	7.41011e-06	2.57543e-05	0.000799014	55.5585	0.00063243	1.76173e-05	4.47382e-06	5.62484e-05	2.41671e-11	5.71958e-05	1.78695e-05	3.411e-06
0.000159743	7.2158e-06	2.58402e-05	0.000818819	55.5585	0.000644274	1.82826e-05	4.57009e-06	5.96502e-05	2.51045e-11	5.70667e-05	1.79204e-05	3.34969e-06
0.000164949	7.02752e-06	2.59263e-05	0.000838414	55.5584	0.000655749	1.89473e-05	4.66411e-06	6.31372e-05	2.60428e-11	5.69284e-05	1.79709e-05	3.29122e-06
0.000170156	6.84516e-06	2.60125e-05	0.000857808	55.5584	0.000666868	1.96113e-05	4.75595e-06	6.67078e-05	2.69816e-11	5.67816e-05	1.80211e-05	3.23535e-06
0.000177305	6.60419e-06	2.61308e-05	0.000884127	55.5584	0.000681578	2.05213e-05	4.87863e-06	7.17441e-05	2.82708e-11	5.65674e-05	1.80896e-05	3.16257e-06
0.000184454	6.37387e-06	2.6249e-05	0.000910104	55.5583	0.000695666	2.1429e-05	4.99749e-06	7.69305e-05	2.95596e-11	5.63402e-05	1.81576e-05	3.0939e-06
0.000191603	6.15385e-06	2.63669e-05	0.000935759	55.5583	0.000709161	2.23341e-05	5.11271e-06	8.22624e-05	3.0847e-11	5.61014e-05	1.82251e-05	3.02899e-06
0.000198753	5.94382e-06	2.64843e-05	0.000961109	55.5582	0.00072209	2.32361e-05	5.22443e-06	8.77348e-05	3.21322e-11	5.58525e-05	1.82923e-05	2.9675e-06
0.000205902	5.7434e-06	2.66011e-05	0.000986171	55.5582	0.000734479	2.41348e-05	5.3328e-06	9.33428e-05	3.34146e-11	5.55945e-05	1.83592e-05	2.90913e-06
0.000214071	5.52568e-06	2.67339e-05	0.00101447	55.5582	0.000748006	2.51572e-05	5.45272e-06	9.99098e-05	3.48754e-11	5.52901e-05	1.84352e-05	2.84594e-06
0.00022224	5.31949e-06	2.68656e-05	0.00104244	55.5581	0.000760898	2.61746e-05	5.56867e-06	0.000106639	3.63307e-11	5.4977e-05	1.85108e-05	2.78614e-06
0.000230409	5.12427e-06	2.69963e-05	0.00107009	55.5581	0.000773188	2.71866e-05	5.68084e-06	0.000113522	3.77796e-11	5.46564e-05	1.8586e-05	2.72944e-06
0.000238578	4.93947e-06	2.71259e-05	0.00109745	55.558	0.00078491	2.8193e-05	5.78943e-06	0.000120551	3.92212e-11	5.43295e-05	1.86608e-05	2.67557e-06
0.000246747	4.76453e-06	2.72543e-05	0.00112452	55.558	0.000796096	2.91936e-05	5.89461e-06	0.000127718	4.06548e-11	5.39975e-05	1.87353e-05	2.62431e-06
0.000254917	4.59894e-06	2.73815e-05	0.00115133	55.558	0.000806775	3.01883e-05	5.99657e-06	0.000135015	4.20799e-11	5.36613e-05	1.88094e-05	2.57543e-06
0.000263086	4.44216e-06	2.75074e-05	0.00117788	55.5579	0.000816979	3.11769e-05	6.09545e-06	0.000142433	4.34957e-11	5.33219e-05	1.88832e-05	2.52878e-06
0.000271255	4.29371e-06	2.76321e-05	0.0012042	55.5579	0.000826733	3.21595e-05	6.19144e-06	0.000149966	4.49019e-11	5.29799e-05	1.89565e-05	2.48416e-06
0.000279424	4.15311e-06	2.77556e-05	0.00123028	55.5579	0.000836064	3.31358e-05	6.28467e-06	0.000157605	4.62981e-11	5.26361e-05	1.90294e-05	2.44143e-06
0.000287593	4.01988e-06	2.78778e-05	0.00125616	55.5578	0.000844998	3.41058e-05	6.37528e-06	0.000165344	4.76837e-11	5.22912e-05	1.91019e-05	2.40048e-06
0.000295762	3.89358e-06	2.79987e-05	0.00128182	55.5578	0.000853558	3.50696e-05	6.46343e-06	0.000173176	4.90585e-11	5.19458e-05	1.9174e-05	2.36117e-06
0.00030484	3.7609e-06	2.81316e-05	0.00131012	55.5578	0.000862659	3.61333e-05	6.55864e-06	0.000181979	5.05734e-11	5.15619e-05	1.92536e-05	2.31928e-06
0.000313919	3.63573e-06	2.82629e-05	0.00133818	55.5577	0.000871355	3.71892e-05	6.65112e-06	0.000190879	5.20741e-11	5.11785e-05	1.93326e-05	2.27915e-06
0.000322997	3.51758e-06	2.83928e-05	0.00136603	55.5577	0.000879674	3.82375e-05	6.74104e-06	0.000199868	5.35607e-11	5.07963e-05	1.9411e-05	2.24066e-06
0.000332075	3.40598e-06	2.85211e-05	0.00139366	55.5576	0.000887641	3.9278e-05	6.82854e-06	0.000208937	5.50328e-11	5.04157e-05	1.94888e-05	2.2037e-06
0.000341153	3.3005e-06	2.8648e-05	0.0014211	55.5576	0.000895279	4.0311e-05	6.91377e-06	0.00021808	5.64904e-11	5.00371e-05	1.9566e-05	2.16817e-06
0.00035137	3.18856e-06	2.87891e-05	0.00145176	55.5576	0.000903511	4.14646e-05	7.00713e-06	0.000228448	5.81132e-11	4.9614e-05	1.96521e-05	2.12979e-06
0.000353413	3.167e-06	2.88171e-05	0.00145786	55.5576	0.000905114	4.16942e-05	7.0255e-06	0.000230531	5.84356e-11	4.95297e-05	1.96693e-05	2.1223e-06
0.000355456	3.14571e-06	2.88451e-05	0.00146396	55.5576	0.000906702	4.19234e-05	7.04376e-06	0.000232617	5.87572e-11	4.94456e-05	1.96864e-05	2.11488e-06
0.0003575	3.12466e-06	2.88729e-05	0.00147004	55.5575	0.000908277	4.21522e-05	7.06193e-06	0.000234705	5.90781e-11	4.93617e-05	1.97034e-05	2.10752e-06
0.000359543	3.10387e-06	2.89007e-05	0.00147612	55.5575	0.000909838	4.23806e-05	7.08e-06	0.000236796	5.93982e-11	4.92779e-05	1.97204e-05	2.10022e-06
0.00036363	3.06304e-06	2.89561e-05	0.00148825	55.5575	0.000912921	4.28364e-05	7.11585e-06	0.000240987	6.00362e-11	4.91108e-05	1.97544e-05	2.0858e-06
0.000367716	3.02319e-06	2.90112e-05	0.00150034	55.5575	0.000915952	4.32907e-05	7.15133e-06	0.000245188	6.06713e-11	4.89443e-05	1.97882e-05	2.07161e-06
0.000371803	2.98427e-06	2.9066e-05	0.0015124	55.5575	0.000918932	4.37435e-05	7.18644e-06	0.000249398	6.13033e-11	4.87785e-05	1.98219e-05	2.05764e-06
0.000379368	2.91463e-06	2.91668e-05	0.00153464	55.5575	0.000924322	4.45779e-05	7.25051e-06	0.000257216	6.24656e-11	4.84733e-05	1.98838e-05	2.03237e-06
0.000386933	2.84796e-06	2.92667e-05	0.00155676	55.5574	0.000929554	4.54074e-05	7.31343e-06	0.000265063	6.36178e-11	4.81706e-05	1.99454e-05	2.00782e-06
0.000394498	2.78408e-06	2.93657e-05	0.00157878	55.5574	0.000934638	4.6232e-05	7.37525e-06	0.000272936	6.47601e-11	4.78703e-05	2.00064e-05	1.98396e-06
0.000402063	2.72285e-06	2.94638e-05	0.0016007	55.5574	0.000939583	4.70517e-05	7.43603e-06	0.000280831	6.58923e-11	4.75727e-05	2.00669e-05	1.96075e-06
0.000414301	2.62904e-06	2.96207e-05	0.00163596	55.5573	0.000947308	4.83677e-05	7.53227e-06	0.000293646	6.77031e-11	4.70968e-05	2.01638e-05	1.92451e-06
0.000426539	2.54123e-06	2.97755e-05	0.00167096	55.5573	0.000954721	4.96716e-05	7.6261e-06	0.000306504	6.94885e-11	4.66282e-05	2.02595e-05	1.8898e-06
0.000438777	2.45892e-06	2.99281e-05	0.00170573	55.5573	0.000961851	5.09634e-05	7.71772e-06	0.000319396	7.12489e-11	4.6167e-05	2.03538e-05	1.85651e-06
0.000451015	2.38165e-06	3.00788e-05	0.00174028	55.5572	0.000968724	5.22437e-05	7.80728e-06	0.000332314	7.29847e-11	4.57132e-05	2.04469e-05	1.82455e-06
0.000463253	2.30901e-06	3.02275e-05	0.00177461	55.5572	0.000975365	5.35125e-05	7.89495e-06	0.000345251	7.46965e-11	4.52671e-05	2.05387e-05	1.79383e-06
0.000475491	2.24063e-06	3.03744e-05	0.00180874	55.5571	0.000981793	5.47702e-05	7.98086e-06	0.000358201	7.63849e-11	4.48286e-05	2.06291e-05	1.76428e-06
0.000487729	2.17617e-06	3.05194e-05	0.00184268	55.5571	0.00098803	5.60171e-05	8.06514e-06	0.000371157	7.80503e-11	4.43977e-05	2.07184e-05	1.73583e-06
0.000499967	2.11531e-06	3.06627e-05	0.00187643	55.557	0.000994092	5.72535e-05	8.14792e-06	0.000384115	7.96933e-11	4.39743e-05	2.08063e-05	1.7084e-06
0.000509595	2.0698e-06	3.07742e-05	0.00190285	55.557	0.000998749	5.82189e-05	8.21205e-06	0.000394307	8.09706e-11	4.36466e-05	2.08746e-05	1.68751e-06
0.000519223	2.02623e-06	3.08847e-05	0.00192916	55.557	0.00100332	5.91781e-05	8.27536e-06	0.000404495	8.22347e-11	4.33235e-05	2.09421e-05	1.6672e-06
0.000528851	1.98449e-06	3.09943e-05	0.00195537	55.557	0.0010078	6.01311e-05	8.33791e-06	0.000414677	8.34858e-11	4.30049e-05	2.10088e-05	1.64743e-06
0.000538479	1.94447e-06	3.11028e-05	0.00198148	55.5569	0.0010122	6.10782e-05	8.39973e-06	0.000424852	8.47243e-11	4.26909e-05	2.10748e-05	1.62819e-06
0.000557315	1.87078e-06	3.13126e-05	0.00203228	55.5569	0.00102061	6.29144e-05	8.51872e-06	0.000444731	8.7112e-11	4.20895e-05	2.12018e-05	1.59199e-06
0.000571848	1.81773e-06	3.1472e-05	0.00207123	55.5568	0.00102694	6.43165e-05	8.6089e-06	0.000460039	8.89232e-11	4.16369e-05	2.12978e-05	1.56528e-06
0.000586381	1.76772e-06	3.16296e-05	0.00210997	55.5568	0.00103314	6.57061e-05	8.69779e-06	0.000475317	9.07083e-11	4.11941e-05	2.13921e-05	1.53956e-06
0.000600914	1.72052e-06	3.17852e-05	0.00214852	55.5567	0.00103922	6.70838e-05	8.78551e-06	0.000490562	9.24683e-11	4.07608e-05	2.14849e-05	1.51478e-06
0.000615447	1.67587e-06	3.19391e-05	0.00218688	55.5567	0.0010452	6.84499e-05	8.87212e-06	0.00050577	9.42042e-11	4.03368e-05	2.1576e-05	1.49089e-06
0.000618953	1.66546e-06	3.1976e-05	0.0021961	55.5567	0.00104663	6.87778e-05	8.89287e-06	0.000509434	9.46195e-11	4.02359e-05	2.15978e-05	1.48525e-06
0.00062246	1.65518e-06	3.20128e-05	0.00220532	55.5567	0.00104806	6.91051e-05	8.91356e-06	0.000513096	9.50334e-11	4.01354e-05	2.16195e-05	1.47965e-06
0.000625967	1.64504e-06	3.20494e-05	0.00221453	55.5566	0.00104948	6.94318e-05	8.93419e-06	0.000516755	9.5446e-11	4.00355e-05	2.1641e-05	1.47411e-06
0.000629473	1.63502e-06	3.2086e-05	0.00222372	55.5566	0.00105089	6.97578e-05	8.95477e-06	0.000520412	9.58573e-11	3.99362e-05	2.16625e-05	1.46861e-06
0.000636486	1.61538e-06	3.21589e-05	0.00224209	55.5566	0.00105371	7.04079e-05	8.99576e-06	0.000527719	9.6676e-11	3.9739e-05	2.17052e-05	1.45775e-06
0.000643499	1.59622e-06	3.22313e-05	0.00226041	55.5566	0.00105651	7.10556e-05	9.03654e-06	0.000535017	9.74895e-11	3.95438e-05	2.17476e-05	1.44707e-06
0.000650512	1.57755e-06	3.23034e-05	0.00227869	55.5566	0.00105929	7.17008e-05	9.07712e-06	0.000542305	9.82979e-11	3.93506e-05	2.17896e-05	1.43657e-06
0.000657525	1.55932e-06	3.23752e-05	0.00229694	55.5566	0.00106205	7.23436e-05	9.11751e-06	0.000549583	9.91014e-11	3.91594e-05	2.18313e-05	1.42623e-06
0.000681169	1.50106e-06	3.26144e-05	0.00235817	55.5565	0.00107127	7.44935e-05	9.25234e-06	0.000574045	1.01775e-10	3.85289e-05	2.19694e-05	1.39258e-06
0.000704813	1.44725e-06	3.28498e-05	0.00241899	55.5564	0.00108034	7.6618e-05	9.3853e-06	0.00059839	1.04396e-10	3.79197e-05	2.21037e-05	1.36066e-06
0.000728456	1.39742e-06	3.30816e-05	0.00247942	55.5563	0.0010893	7.87185e-05	9.51661e-06	0.000622614	1.06967e-10	3.73306e-05	2.22345e-05	1.33033e-06
0.0007521	1.35113e-06	3.331e-05	0.00253949	55.5563	0.00109816	8.07961e-05	9.64644e-06	0.000646716	1.09493e-10	3.67608e-05	2.23619e-05	1.30147e-06
0.000775743	1.30803e-06	3.35351e-05	0.0025992	55.5562	0.00110694	8.28521e-05	9.77498e-06	0.000670696	1.11974e-10	3.62093e-05	2.2486e-05	1.27396e-06
0.000812357	1.24685e-06	3.38778e-05	0.00269101	55.5561	0.00112041	8.5996e-05	9.97178e-06	0.000707588	1.15737e-10	3.53895e-05	2.26721e-05	1.23383e-06
0.000842515	1.20092e-06	3.4155e-05	0.00276607	55.556	0.00113142	8.85514e-05	1.01321e-05	0.000737758	1.18767e-10	3.47437e-05	2.28199e-05	1.20282e-06
0.000872673	1.15852e-06	3.4428e-05	0.00284065	55.5559	0.00114238	9.10782e-05	1.02911e-05	0.000767732	1.21741e-10	3.41227e-05	2.29633e-05	1.17348e-06
0.000902831	1.11924e-06	3.46969e-05	0.00291478	55.5558	0.0011533	9.35782e-05	1.04489e-05	0.000797517	1.24662e-10	3.35252e-05	2.31023e-05	1.14569e-06
0.000932989	1.08278e-06	3.49622e-05	0.00298847	55.5557	0.00116419	9.6053e-05	1.06056e-05	0.000827114	1.27534e-10	3.29497e-05	2.32371e-05	1.1193e-06
0.000963147	1.04881e-06	3.52239e-05	0.00306176	55.5557	0.00117506	9.85044e-05	1.07614e-05	0.00085653	1.3036e-10	3.23951e-05	2.33681e-05	1.09423e-06
0.000993306	1.0171e-06	3.54823e-05	0.00313466	55.5556	0.00118592	0.000100934	1.09165e-05	0.000885769	1.33143e-10	3.18601e-05	2.34953e-05	1.07036e-06
0.00102346	9.87411e-07	3.57376e-05	0.00320719	55.5555	0.00119678	0.000103342	1.10708e-05	0.000914835	1.35886e-10	3.13437e-05	2.3619e-05	1.0476e-06
0.00105362	9.59564e-07	3.59899e-05	0.00327937	55.5554	0.00120765	0.000105731	1.12246e-05	0.000943734	1.38592e-10	3.08449e-05	2.37393e-05	1.02589e-06
0.00108868	9.29276e-07	3.62798e-05	0.00336284	55.5553	0.00122029	0.000108485	1.14027e-05	0.00097712	1.41693e-10	3.0286e-05	2.38751e-05	1.00185e-06
0.00112373	9.01032e-07	3.65661e-05	0.00344588	55.5552	0.00123295	0.000111216	1.15802e-05	0.00101029	1.4475e-10	2.97482e-05	2.40067e-05	9.79015e-07
0.00112855	8.97284e-07	3.66051e-05	0.00345726	55.5552	0.00123469	0.00011159	1.16045e-05	0.00101484	1.45167e-10	2.96758e-05	2.40245e-05	9.75965e-07
0.00112941	8.9662e-07	3.66121e-05	0.00345929	55.5552	0.00123501	0.000111657	1.16089e-05	0.00101565	1.45242e-10	2.9663e-05	2.40277e-05	9.75423e-07
0.00113027	8.95957e-07	3.66191e-05	0.00346133	55.5552	0.00123532	0.000111723	1.16132e-05	0.00101646	1.45316e-10	2.96501e-05	2.40308e-05	9.74881e-07
0.00113199	8.94635e-07	3.6633e-05	0.00346539	55.5552	0.00123594	0.000111857	1.16219e-05	0.00101808	1.45465e-10	2.96244e-05	2.40372e-05	9.738e-07
0.00113371	8.93317e-07	3.6647e-05	0.00346945	55.5552	0.00123656	0.00011199	1.16306e-05	0.0010197	1.45613e-10	2.95988e-05	2.40435e-05	9.72721e-07
0.00113777	8.90222e-07	3.66798e-05	0.00347903	55.5552	0.00123803	0.000112304	1.16511e-05	0.00102353	1.45963e-10	2.95384e-05	2.40584e-05	9.70184e-07
0.00114184	8.8715e-07	3.67126e-05	0.00348861	55.5552	0.0012395	0.000112618	1.16716e-05	0.00102735	1.46313e-10	2.94783e-05	2.40732e-05	9.67661e-07
0.0011459	8.84101e-07	3.67454e-05	0.00349818	55.5552	0.00124097	0.000112932	1.16921e-05	0.00103117	1.46663e-10	2.94184e-05	2.40879e-05	9.65152e-07
0.00115827	8.74955e-07	3.68449e-05	0.00352731	55.5551	0.00124545	0.000113886	1.17546e-05	0.00104279	1.47723e-10	2.92377e-05	2.41326e-05	9.57598e-07
0.00117065	8.66014e-07	3.69441e-05	0.0035564	55.5551	0.00124994	0.000114838	1.18169e-05	0.00105438	1.48779e-10	2.90593e-05	2.41768e-05	9.50172e-07
0.00118303	8.57271e-07	3.70429e-05	0.00358543	55.5551	0.00125442	0.000115788	1.18793e-05	0.00106595	1.49831e-10	2.88831e-05	2.42206e-05	9.4287e-07
0.00121266	8.37107e-07	3.72779e-05	0.00365475	55.555	0.00126518	0.000118051	1.20283e-05	0.00109355	1.5233e-10	2.84705e-05	2.43235e-05	9.25877e-07
0.00124229	8.17957e-07	3.75108e-05	0.00372381	55.5549	0.00127596	0.000120301	1.21771e-05	0.00112102	1.54804e-10	2.80701e-05	2.4424e-05	9.09538e-07
0.00127192	7.99743e-07	3.77417e-05	0.00379262	55.5548	0.00128676	0.000122539	1.23256e-05	0.00114837	1.57256e-10	2.76814e-05	2.45221e-05	8.93815e-07
0.00130154	7.82395e-07	3.79708e-05	0.0038612	55.5547	0.00129759	0.000124765	1.2474e-05	0.00117558	1.59686e-10	2.73039e-05	2.46179e-05	8.78671e-07
0.00134503	7.58377e-07	3.83038e-05	0.00396143	55.5546	0.00131353	0.000128012	1.26916e-05	0.00121531	1.63216e-10	2.67689e-05	2.47546e-05	8.57426e-07
0.00138852	7.35919e-07	3.86331e-05	0.0040612	55.5545	0.00132953	0.000131238	1.29089e-05	0.00125478	1.66705e-10	2.62555e-05	2.48868e-05	8.37265e-07
0.001432	7.1487e-07	3.8959e-05	0.00416052	55.5544	0.00134558	0.000134442	1.3126e-05	0.00129402	1.70156e-10	2.57622e-05	2.50147e-05	8.18104e-07
0.00147549	6.95094e-07	3.92816e-05	0.00425943	55.5543	0.00136169	0.000137628	1.33429e-05	0.00133303	1.73572e-10	2.52878e-05	2.51387e-05	7.99867e-07
0.00151897	6.76479e-07	3.96012e-05	0.00435794	55.5541	0.00137786	0.000140795	1.35598e-05	0.00137182	1.76956e-10	2.48312e-05	2.52587e-05	7.82486e-07
0.00156246	6.58918e-07	3.99178e-05	0.00445607	55.554	0.00139409	0.000143946	1.37766e-05	0.0014104	1.80309e-10	2.43914e-05	2.53751e-05	7.65899e-07
0.00160595	6.42327e-07	4.02317e-05	0.00455384	55.5539	0.00141039	0.000147081	1.39934e-05	0.00144878	1.83635e-10	2.39674e-05	2.5488e-05	7.50051e-07
0.00164943	6.26613e-07	4.05429e-05	0.00465128	55.5538	0.00142674	0.000150201	1.42102e-05	0.00148697	1.86934e-10	2.35584e-05	2.55976e-05	7.34891e-07
0.0016815	6.15553e-07	4.07707e-05	0.00472292	55.5537	0.00143883	0.000152493	1.43701e-05	0.00151501	1.89351e-10	2.32659e-05	2.56764e-05	7.24125e-07
0.00171357	6.04913e-07	4.09973e-05	0.0047944	55.5536	0.00145096	0.000154778	1.453e-05	0.00154296	1.91755e-10	2.29808e-05	2.57534e-05	7.13693e-07
0.00174564	5.94662e-07	4.12225e-05	0.00486571	55.5535	0.00146312	0.000157056	1.46899e-05	0.00157081	1.94147e-10	2.27028e-05	2.58288e-05	7.03577e-07
0.00177771	5.84782e-07	4.14465e-05	0.00493686	55.5535	0.00147531	0.000159328	1.48498e-05	0.00159857	1.96528e-10	2.24316e-05	2.59027e-05	6.93763e-07
0.00180978	5.75252e-07	4.16692e-05	0.00500786	55.5534	0.00148753	0.000161593	1.50098e-05	0.00162624	1.98897e-10	2.2167e-05	2.5975e-05	6.84237e-07
0.00184185	5.66053e-07	4.18908e-05	0.00507872	55.5533	0.00149978	0.000163852	1.51698e-05	0.00165382	2.01256e-10	2.19088e-05	2.60458e-05	6.74986e-07
0.00187392	5.57168e-07	4.21113e-05	0.00514942	55.5532	0.00151207	0.000166105	1.53299e-05	0.00168133	2.03605e-10	2.16567e-05	2.61152e-05	6.65999e-07
0.00191667	5.45781e-07	4.24034e-05	0.00524348	55.5531	0.00152849	0.0001691	1.55434e-05	0.00171787	2.06721e-10	2.13296e-05	2.62054e-05	6.54405e-07
0.00195943	5.34886e-07	4.26937e-05	0.0053373	55.553	0.00154497	0.000172085	1.57569e-05	0.00175427	2.0982e-10	2.10126e-05	2.62933e-05	6.43232e-07
0.00200218	5.24453e-07	4.2982e-05	0.00543089	55.5529	0.00156149	0.000175062	1.59705e-05	0.00179053	2.12904e-10	2.07051e-05	2.63788e-05	6.32461e-07
0.00204494	5.14445e-07	4.32686e-05	0.00552427	55.5528	0.00157807	0.000178029	1.61842e-05	0.00182667	2.15974e-10	2.04066e-05	2.64621e-05	6.22055e-07
0.00207448	5.07771e-07	4.34656e-05	0.00558867	55.5527	0.00158955	0.000180075	1.63319e-05	0.00185156	2.18086e-10	2.02055e-05	2.65184e-05	6.15084e-07
0.00207969	5.06614e-07	4.35003e-05	0.00560001	55.5527	0.00159158	0.000180435	1.6358e-05	0.00185595	2.18458e-10	2.01704e-05	2.65282e-05	6.13872e-07
0.0020849	5.05462e-07	4.35349e-05	0.00561135	55.5527	0.00159361	0.000180795	1.6384e-05	0.00186033	2.18829e-10	2.01355e-05	2.6538e-05	6.12664e-07
0.00209011	5.04315e-07	4.35695e-05	0.00562269	55.5526	0.00159564	0.000181155	1.64101e-05	0.00186471	2.19201e-10	2.01007e-05	2.65477e-05	6.11461e-07
0.00210053	5.0204e-07	4.36386e-05	0.00564535	55.5526	0.0015997	0.000181875	1.64622e-05	0.00187346	2.19943e-10	2.00315e-05	2.65671e-05	6.09071e-07
0.00211094	4.99786e-07	4.37076e-05	0.00566801	55.5526	0.00160376	0.000182594	1.65143e-05	0.00188221	2.20684e-10	1.99628e-05	2.65864e-05	6.06701e-07
0.00212136	4.97554e-07	4.37765e-05	0.00569065	55.5526	0.00160782	0.000183313	1.65664e-05	0.00189095	2.21425e-10	1.98946e-05	2.66056e-05	6.0435e-07
0.00216682	4.88059e-07	4.40761e-05	0.00578933	55.5524	0.0016256	0.000186444	1.67938e-05	0.00192901	2.24648e-10	1.96022e-05	2.66878e-05	5.94311e-07
0.00221229	4.78947e-07	4.43739e-05	0.0058878	55.5523	0.00164342	0.000189567	1.70214e-05	0.00196694	2.27857e-10	1.93186e-05	2.67677e-05	5.84619e-07
0.00225775	4.70193e-07	4.467e-05	0.00598607	55.5522	0.0016613	0.000192681	1.7249e-05	0.00200475	2.31053e-10	1.90432e-05	2.68455e-05	5.75255e-07
0.00230321	4.61776e-07	4.49643e-05	0.00608415	55.5521	0.00167923	0.000195788	1.74766e-05	0.00204244	2.34237e-10	1.87758e-05	2.69212e-05	5.66202e-07
0.00237293	4.49478e-07	4.54124e-05	0.00623419	55.5519	0.00170683	0.000200538	1.78259e-05	0.00210002	2.39095e-10	1.83803e-05	2.70333e-05	5.52888e-07
0.00244265	4.37862e-07	4.58567e-05	0.00638382	55.5517	0.00173453	0.000205271	1.81753e-05	0.00215735	2.43927e-10	1.80015e-05	2.71409e-05	5.40216e-07
0.00251237	4.26872e-07	4.62973e-05	0.00653306	55.5515	0.00176235	0.000209988	1.85248e-05	0.00221443	2.48734e-10	1.76384e-05	2.72442e-05	5.28141e-07
0.00258208	4.16456e-07	4.67344e-05	0.00668192	55.5514	0.00179027	0.000214689	1.88744e-05	0.00227128	2.53518e-10	1.729e-05	2.73432e-05	5.16618e-07
0.00266022	4.05409e-07	4.72203e-05	0.00684835	55.5512	0.00182168	0.000219941	1.92662e-05	0.00233474	2.58852e-10	1.6916e-05	2.74495e-05	5.04315e-07
0.00273836	3.94968e-07	4.7702e-05	0.00701436	55.551	0.00185322	0.000225175	1.9658e-05	0.00239794	2.6416e-10	1.65582e-05	2.75511e-05	4.92609e-07
0.0028165	3.85087e-07	4.81796e-05	0.00717999	55.5508	0.00188487	0.000230393	2.00497e-05	0.0024609	2.69444e-10	1.62156e-05	2.76481e-05	4.81458e-07
0.00288051	3.77376e-07	4.85679e-05	0.00731537	55.5506	0.00191089	0.000234654	2.03705e-05	0.00251229	2.73753e-10	1.59457e-05	2.77244e-05	4.7271e-07
0.00294452	3.69986e-07	4.89537e-05	0.00745052	55.5504	0.00193698	0.000238904	2.06913e-05	0.00256353	2.78048e-10	1.56849e-05	2.77978e-05	4.64286e-07
0.00300852	3.62898e-07	4.93369e-05	0.00758544	55.5503	0.00196314	0.000243144	2.10119e-05	0.00261463	2.82327e-10	1.54328e-05	2.78686e-05	4.56171e-07
0.00307253	3.56093e-07	4.97177e-05	0.00772013	55.5501	0.00198936	0.000247374	2.13323e-05	0.00266559	2.86592e-10	1.51889e-05	2.79367e-05	4.48345e-07
0.00313654	3.49554e-07	5.00961e-05	0.00785462	55.5499	0.00201566	0.000251593	2.16526e-05	0.00271642	2.90843e-10	1.49529e-05	2.80024e-05	4.40794e-07
0.00320723	3.42622e-07	5.05112e-05	0.0080029	55.5498	0.00204477	0.000256241	2.20061e-05	0.0027724	2.95523e-10	1.47009e-05	2.8072e-05	4.32757e-07
0.00327791	3.35977e-07	5.09235e-05	0.00815095	55.5496	0.00207396	0.000260877	2.23593e-05	0.00282823	3.00186e-10	1.44576e-05	2.81388e-05	4.25019e-07
0.00329068	3.34805e-07	5.09976e-05	0.00817767	55.5496	0.00207924	0.000261713	2.24231e-05	0.0028383	3.01027e-10	1.44145e-05	2.81506e-05	4.23651e-07
0.00330346	3.33641e-07	5.10717e-05	0.00820438	55.5495	0.00208452	0.000262549	2.24869e-05	0.00284837	3.01867e-10	1.43717e-05	2.81623e-05	4.22293e-07
0.00331623	3.32487e-07	5.11458e-05	0.00823109	55.5495	0.00208981	0.000263385	2.25506e-05	0.00285843	3.02707e-10	1.43291e-05	2.81739e-05	4.20944e-07
0.00333796	3.30542e-07	5.12715e-05	0.00827651	55.5494	0.0020988	0.000264806	2.26591e-05	0.00287554	3.04135e-10	1.42573e-05	2.81934e-05	4.18668e-07
0.00335968	3.28621e-07	5.13969e-05	0.00832191	55.5494	0.00210781	0.000266225	2.27675e-05	0.00289264	3.05561e-10	1.41863e-05	2.82127e-05	4.16418e-07
0.00338141	3.26724e-07	5.15221e-05	0.0083673	55.5493	0.00211682	0.000267644	2.28759e-05	0.00290972	3.06986e-10	1.4116e-05	2.82317e-05	4.14194e-07
0.00344037	3.21691e-07	5.18605e-05	0.00849032	55.5492	0.0021413	0.000271487	2.31699e-05	0.00295601	3.10845e-10	1.39289e-05	2.82821e-05	4.0828e-07
0.00349932	3.1682e-07	5.21971e-05	0.00861319	55.549	0.00216583	0.000275323	2.34635e-05	0.0030022	3.14694e-10	1.37468e-05	2.83307e-05	4.02539e-07
0.00355827	3.12103e-07	5.25318e-05	0.00873592	55.5489	0.0021904	0.00027915	2.37569e-05	0.0030483	3.18532e-10	1.35697e-05	2.83777e-05	3.96963e-07
0.00361723	3.07532e-07	5.28648e-05	0.00885851	55.5487	0.00221502	0.00028297	2.405e-05	0.00309432	3.22361e-10	1.33973e-05	2.84229e-05	3.91544e-07
0.00373079	2.99115e-07	5.35011e-05	0.00909427	55.5484	0.00226255	0.000290305	2.46136e-05	0.00318272	3.2971e-10	1.30778e-05	2.85056e-05	3.81529e-07
0.00384435	2.91173e-07	5.41311e-05	0.00932955	55.5482	0.00231023	0.000297612	2.5176e-05	0.00327083	3.37023e-10	1.27739e-05	2.85827e-05	3.7203e-07
0.00395791	2.83664e-07	5.47547e-05	0.00956436	55.5479	0.00235805	0.00030489	2.5737e-05	0.00335866	3.44302e-10	1.24846e-05	2.86544e-05	3.63009e-07
0.00407147	2.76554e-07	5.53722e-05	0.00979873	55.5476	0.00240599	0.00031214	2.62964e-05	0.00344622	3.51548e-10	1.22088e-05	2.8721e-05	3.54429e-07
0.00419815	2.69056e-07	5.6054e-05	0.0100597	55.5473	0.00245962	0.000320194	2.69187e-05	0.0035436	3.59592e-10	1.1916e-05	2.87896e-05	3.45341e-07
0.00432483	2.61974e-07	5.67284e-05	0.0103201	55.5469	0.00251339	0.000328214	2.75388e-05	0.00364068	3.67596e-10	1.16377e-05	2.88525e-05	3.36721e-07
0.00442285	2.56759e-07	5.72454e-05	0.0105213	55.5467	0.00255509	0.000334395	2.80171e-05	0.00371559	3.73763e-10	1.14317e-05	2.88975e-05	3.30351e-07
0.00452088	2.5176e-07	5.77582e-05	0.0107222	55.5464	0.00259686	0.000340556	2.84941e-05	0.00379034	3.79905e-10	1.12334e-05	2.89395e-05	3.24226e-07
0.0046189	2.46964e-07	5.82668e-05	0.0109228	55.5462	0.0026387	0.000346695	2.89696e-05	0.00386493	3.86025e-10	1.10423e-05	2.89785e-05	3.18332e-07
0.00471692	2.42356e-07	5.87713e-05	0.0111232	55.546	0.00268061	0.000352814	2.94436e-05	0.00393937	3.92121e-10	1.08581e-05	2.90146e-05	3.12655e-07
0.0048674	2.35628e-07	5.9538e-05	0.0114302	55.5456	0.00274506	0.000362167	3.01684e-05	0.00405334	4.01436e-10	1.05879e-05	2.90649e-05	3.04336e-07
0.00501788	2.29285e-07	6.02954e-05	0.0117366	55.5452	0.00280966	0.00037147	3.08894e-05	0.00416697	4.10697e-10	1.03319e-05	2.91092e-05	2.96463e-07
0.00516836	2.23294e-07	6.10438e-05	0.0120424	55.5448	0.00287438	0.000380723	3.16066e-05	0.00428027	4.19904e-10	1.0089e-05	2.91478e-05	2.89001e-07
0.00531885	2.17626e-07	6.17832e-05	0.0123476	55.5445	0.00293921	0.000389927	3.23198e-05	0.00439325	4.29059e-10	9.85826e-06	2.91811e-05	2.81918e-07
0.00548554	2.11696e-07	6.25922e-05	0.012685	55.544	0.00301116	0.000400065	3.31051e-05	0.00451805	4.39139e-10	9.61584e-06	2.92122e-05	2.74481e-07
0.00565224	2.06098e-07	6.33907e-05	0.0130218	55.5436	0.00308322	0.000410142	3.38853e-05	0.00464249	4.49154e-10	9.38619e-06	2.92375e-05	2.67438e-07
0.00578142	2.01973e-07	6.40024e-05	0.0132822	55.5433	0.00313913	0.000417908	3.44862e-05	0.00473867	4.56871e-10	9.21642e-06	2.92534e-05	2.62233e-07
0.00591059	1.98021e-07	6.4608e-05	0.0135422	55.543	0.0031951	0.000425637	3.5084e-05	0.00483464	4.64549e-10	9.05337e-06	2.92663e-05	2.57235e-07
0.00603977	1.94231e-07	6.52077e-05	0.0138018	55.5427	0.00325113	0.000433329	3.56785e-05	0.00493041	4.72188e-10	8.89663e-06	2.92762e-05	2.52431e-07
0.00616894	1.90594e-07	6.58015e-05	0.0140611	55.5423	0.0033072	0.000440984	3.62698e-05	0.00502598	4.79789e-10	8.74587e-06	2.92834e-05	2.47809e-07
0.00635224	1.85677e-07	6.66342e-05	0.0144282	55.5419	0.00338685	0.000451783	3.71031e-05	0.00516126	4.90509e-10	8.54157e-06	2.9289e-05	2.41547e-07
0.00653554	1.8102e-07	6.74555e-05	0.0147945	55.5414	0.00346658	0.000462506	3.79297e-05	0.00529615	5.01153e-10	8.34773e-06	2.92897e-05	2.35603e-07
0.00655927	1.80438e-07	6.7561e-05	0.0148419	55.5414	0.0034769	0.000463889	3.80362e-05	0.00531358	5.02525e-10	8.32337e-06	2.92894e-05	2.34856e-07
0.00656361	1.80331e-07	6.75803e-05	0.0148506	55.5414	0.00347879	0.000464142	3.80557e-05	0.00531677	5.02776e-10	8.31893e-06	2.92894e-05	2.3472e-07
0.00656796	1.80225e-07	6.75996e-05	0.0148592	55.5414	0.00348068	0.000464395	3.80752e-05	0.00531996	5.03027e-10	8.3145e-06	2.92893e-05	2.34584e-07
0.0065723	1.80119e-07	6.76189e-05	0.0148679	55.5413	0.00348257	0.000464648	3.80947e-05	0.00532315	5.03278e-10	8.31007e-06	2.92892e-05	2.34448e-07
0.00658098	1.79907e-07	6.76574e-05	0.0148852	55.5413	0.00348635	0.000465153	3.81336e-05	0.00532953	5.0378e-10	8.30123e-06	2.92891e-05	2.34177e-07
0.00658967	1.79696e-07	6.76959e-05	0.0149025	55.5413	0.00349013	0.000465658	3.81725e-05	0.00533591	5.04281e-10	8.2924e-06	2.9289e-05	2.33906e-07
0.00659835	1.79485e-07	6.77344e-05	0.0149199	55.5413	0.00349391	0.000466164	3.82114e-05	0.00534228	5.04782e-10	8.2836e-06	2.92888e-05	2.33636e-07
0.0066852	1.77405e-07	6.81178e-05	0.015093	55.5411	0.00353172	0.000471206	3.85996e-05	0.005406	5.09786e-10	8.19676e-06	2.92868e-05	2.30972e-07
0.00677205	1.75376e-07	6.84988e-05	0.015266	55.5409	0.00356955	0.000476232	3.89862e-05	0.00546964	5.14772e-10	8.11197e-06	2.92837e-05	2.28371e-07
0.0068589	1.73397e-07	6.88774e-05	0.0154388	55.5406	0.00360738	0.00048124	3.93713e-05	0.00553319	5.19741e-10	8.02917e-06	2.92797e-05	2.2583e-07
0.00701054	1.70055e-07	6.95325e-05	0.0157401	55.5403	0.00367347	0.000489945	4.004e-05	0.00564395	5.28376e-10	7.88917e-06	2.92705e-05	2.21533e-07
0.00716218	1.66849e-07	7.01805e-05	0.0160408	55.5399	0.00373959	0.000498597	4.07039e-05	0.00575446	5.36958e-10	7.7547e-06	2.92586e-05	2.17403e-07
0.00731382	1.63772e-07	7.08213e-05	0.016341	55.5395	0.00380574	0.000507198	4.1363e-05	0.00586472	5.45488e-10	7.62543e-06	2.92442e-05	2.13432e-07
0.00746546	1.60815e-07	7.14551e-05	0.0166406	55.5392	0.00387191	0.000515747	4.20174e-05	0.00597474	5.53966e-10	7.50108e-06	2.92275e-05	2.09609e-07
0.00769781	1.56504e-07	7.24128e-05	0.0170986	55.5386	0.00397332	0.000528747	4.30109e-05	0.00614284	5.66854e-10	7.31949e-06	2.91974e-05	2.04023e-07
0.00793016	1.52437e-07	7.33548e-05	0.0175553	55.538	0.00407477	0.000541625	4.39931e-05	0.00631037	5.79621e-10	7.14796e-06	2.91625e-05	1.9874e-07
0.0081625	1.48595e-07	7.42814e-05	0.0180108	55.5375	0.00417622	0.000554382	4.49641e-05	0.00647735	5.92266e-10	6.98568e-06	2.9123e-05	1.93738e-07
0.00839485	1.4496e-07	7.5193e-05	0.0184649	55.5369	0.00427768	0.000567018	4.59239e-05	0.00664377	6.04789e-10	6.83195e-06	2.90794e-05	1.88994e-07
0.00877697	1.39388e-07	7.66603e-05	0.019209	55.536	0.00444451	0.000587538	4.74783e-05	0.00691627	6.25123e-10	6.59604e-06	2.89997e-05	1.81704e-07
0.00915909	1.3427e-07	7.80893e-05	0.0199495	55.5351	0.00461127	0.000607735	4.90028e-05	0.00718728	6.45134e-10	6.37906e-06	2.89109e-05	1.74985e-07
0.00944596	1.30694e-07	7.91379e-05	0.020503	55.5344	0.00473639	0.000622685	5.01278e-05	0.00738977	6.59945e-10	6.2273e-06	2.88391e-05	1.70278e-07
0.00973283	1.27323e-07	8.01663e-05	0.0210546	55.5337	0.00486143	0.000637456	5.12364e-05	0.00759143	6.74577e-10	6.08418e-06	2.87633e-05	1.65832e-07
0.0100197	1.24143e-07	8.1175e-05	0.0216041	55.533	0.00498638	0.000652048	5.23287e-05	0.00779226	6.89031e-10	5.94906e-06	2.8684e-05	1.61628e-07
0.0103066	1.21136e-07	8.21646e-05	0.0221516	55.5323	0.00511122	0.000666462	5.34048e-05	0.00799226	7.03308e-10	5.82126e-06	2.86015e-05	1.57646e-07
0.0105934	1.18289e-07	8.31357e-05	0.0226971	55.5316	0.00523594	0.0006807	5.4465e-05	0.00819144	7.17409e-10	5.70023e-06	2.85161e-05	1.53868e-07
0.0108803	1.1559e-07	8.40886e-05	0.0232404	55.531	0.00536053	0.000694764	5.55095e-05	0.00838979	7.31338e-10	5.58545e-06	2.84281e-05	1.50281e-07
0.0111672	1.13027e-07	8.50239e-05	0.0237817	55.5303	0.00548498	0.000708655	5.65385e-05	0.00858732	7.45094e-10	5.47648e-06	2.83379e-05	1.46869e-07
0.0114541	1.10592e-07	8.59421e-05	0.024321	55.5296	0.00560928	0.000722375	5.75521e-05	0.00878401	7.5868e-10	5.37288e-06	2.82456e-05	1.43621e-07
0.0118469	1.07445e-07	8.71725e-05	0.0250561	55.5287	0.00577925	0.00074089	5.8916e-05	0.00905206	7.77015e-10	5.23904e-06	2.81163e-05	1.39417e-07
0.0122398	1.04498e-07	8.83727e-05	0.0257873	55.5278	0.00594888	0.000759091	6.02522e-05	0.00931855	7.95038e-10	5.11373e-06	2.79842e-05	1.35472e-07
0.0126327	1.01733e-07	8.95437e-05	0.0265146	55.5269	0.00611818	0.000776985	6.15614e-05	0.00958348	8.12756e-10	4.99615e-06	2.78497e-05	1.31763e-07
0.0130256	9.9134e-08	9.06865e-05	0.0272379	55.526	0.0062871	0.000794574	6.28441e-05	0.00984686	8.30172e-10	4.88564e-06	2.77133e-05	1.28271e-07
0.0134185	9.66862e-08	9.1802e-05	0.0279572	55.5251	0.00645564	0.000811866	6.4101e-05	0.0101087	8.47293e-10	4.7816e-06	2.75752e-05	1.24976e-07
0.0139175	9.37753e-08	9.31812e-05	0.0288652	55.524	0.00666915	0.000833408	6.56611e-05	0.010439	8.68623e-10	4.65791e-06	2.73982e-05	1.2105e-07
0.0143287	9.15284e-08	9.4287e-05	0.0296085	55.523	0.00684457	0.000850811	6.69169e-05	0.0107093	8.85853e-10	4.56247e-06	2.72512e-05	1.18015e-07
0.01474	8.94072e-08	9.53662e-05	0.0303475	55.5221	0.00701952	0.000867905	6.81466e-05	0.0109779	9.02778e-10	4.4724e-06	2.71035e-05	1.15144e-07
0.0151512	8.74016e-08	9.64195e-05	0.0310821	55.5212	0.00719397	0.000884697	6.93507e-05	0.0112448	9.19403e-10	4.38726e-06	2.69555e-05	1.12426e-07
0.0155624	8.55017e-08	9.7448e-05	0.0318123	55.5203	0.00736791	0.000901192	7.05299e-05	0.01151	9.35735e-10	4.30666e-06	2.68073e-05	1.09848e-07
0.0159889	8.36351e-08	9.84892e-05	0.0325649	55.5193	0.00754774	0.000917992	7.17272e-05	0.0117832	9.52369e-10	4.22749e-06	2.66537e-05	1.07312e-07
0.0164153	8.18661e-08	9.95054e-05	0.0333127	55.5184	0.007727	0.000934487	7.28992e-05	0.0120546	9.687e-10	4.15249e-06	2.65003e-05	1.04904e-07
0.0168417	8.0187e-08	0.000100498	0.0340559	55.5175	0.00790567	0.000950682	7.40465e-05	0.0123241	9.84735e-10	4.08134e-06	2.63474e-05	1.02617e-07
0.0172682	7.85915e-08	0.000101466	0.0347943	55.5165	0.00808375	0.000966585	7.51698e-05	0.0125918	1.00048e-09	4.01375e-06	2.61951e-05	1.0044e-07
0.0177693	7.68151e-08	0.000102576	0.0356561	55.5155	0.00829224	0.000984909	7.64601e-05	0.0129041	1.01862e-09	3.93854e-06	2.60171e-05	9.80132e-08
0.0182705	7.51368e-08	0.000103656	0.0365114	55.5144	0.00849987	0.00100285	7.77191e-05	0.0132138	1.03639e-09	3.86751e-06	2.58403e-05	9.57177e-08
0.0187717	7.35493e-08	0.000104707	0.0373602	55.5133	0.00870662	0.00102041	7.89479e-05	0.0135211	1.05378e-09	3.80035e-06	2.56648e-05	9.35434e-08
0.0192728	7.20451e-08	0.000105731	0.0382025	55.5123	0.00891249	0.00103761	8.01474e-05	0.0138259	1.07081e-09	3.73674e-06	2.5491e-05	9.14807e-08
0.019774	7.06186e-08	0.000106728	0.0390384	55.5112	0.00911745	0.00105446	8.13186e-05	0.0141281	1.08749e-09	3.67644e-06	2.53187e-05	8.95224e-08
0.0198596	7.0382e-08	0.000106896	0.0391806	55.511	0.00915236	0.0010573	8.15158e-05	0.0141795	1.0903e-09	3.66644e-06	2.52895e-05	8.91973e-08
0.0199451	7.01476e-08	0.000107063	0.0393225	55.5109	0.00918725	0.00106013	8.17123e-05	0.0142308	1.0931e-09	3.65654e-06	2.52603e-05	8.88754e-08
0.0200307	6.99153e-08	0.000107229	0.0394642	55.5107	0.0092221	0.00106295	8.19079e-05	0.014282	1.0959e-09	3.64672e-06	2.52312e-05	8.85561e-08
0.0201163	6.96851e-08	0.000107394	0.0396058	55.5105	0.00925693	0.00106576	8.21028e-05	0.0143332	1.09868e-09	3.63699e-06	2.52021e-05	8.82396e-08
0.0202875	6.92304e-08	0.000107723	0.0398883	55.5101	0.00932652	0.00107136	8.24902e-05	0.0144353	1.10422e-09	3.61778e-06	2.51441e-05	8.76145e-08
0.0204587	6.87834e-08	0.000108049	0.0401701	55.5098	0.00939599	0.00107691	8.28744e-05	0.0145371	1.10972e-09	3.5989e-06	2.50863e-05	8.69997e-08
0.0206298	6.8344e-08	0.000108372	0.0404511	55.5094	0.00946535	0.00108243	8.32557e-05	0.0146386	1.11518e-09	3.58034e-06	2.50287e-05	8.63952e-08
0.0210588	6.72747e-08	0.000109169	0.0411522	55.5086	0.00963871	0.00109608	8.41978e-05	0.0148917	1.12871e-09	3.53518e-06	2.48855e-05	8.49229e-08
0.0214878	6.62487e-08	0.00010995	0.0418486	55.5077	0.00981137	0.0011095	8.51214e-05	0.0151431	1.142e-09	3.49186e-06	2.47436e-05	8.35092e-08
0.0219168	6.52635e-08	0.000110713	0.0425404	55.5068	0.00998334	0.00112269	8.60269e-05	0.0153927	1.15506e-09	3.45028e-06	2.46033e-05	8.21507e-08
0.0223458	6.43169e-08	0.000111461	0.0432276	55.5059	0.0101546	0.00113565	8.69149e-05	0.0156405	1.16789e-09	3.41033e-06	2.44644e-05	8.08441e-08
0.023051	6.28386e-08	0.000112657	0.0443473	55.5045	0.0104346	0.00115649	8.83378e-05	0.016044	1.18853e-09	3.34796e-06	2.42394e-05	7.88018e-08
0.0237562	6.14497e-08	0.000113813	0.0454546	55.5031	0.0107127	0.00117675	8.97165e-05	0.0164427	1.20859e-09	3.28938e-06	2.40186e-05	7.68808e-08
0.0244615	6.01426e-08	0.000114931	0.0465497	55.5017	0.0109888	0.00119646	9.10529e-05	0.0168368	1.22812e-09	3.23426e-06	2.38021e-05	7.50709e-08
0.0251667	5.89103e-08	0.000116013	0.0476327	55.5004	0.011263	0.00121564	9.23488e-05	0.0172262	1.24711e-09	3.1823e-06	2.35898e-05	7.33627e-08
0.0259543	5.7615e-08	0.000117181	0.0488278	55.4989	0.0115668	0.00123646	9.37502e-05	0.0176555	1.26773e-09	3.12769e-06	2.33577e-05	7.15654e-08
0.0267419	5.63976e-08	0.000118308	0.0500082	55.4974	0.0118682	0.00125667	9.51054e-05	0.0180792	1.28775e-09	3.07637e-06	2.31309e-05	6.98743e-08
0.0275295	5.52519e-08	0.000119396	0.0511738	55.4959	0.012167	0.00127629	9.64166e-05	0.0184972	1.30718e-09	3.02806e-06	2.29094e-05	6.82812e-08
0.0283171	5.41711e-08	0.000120447	0.0523248	55.4944	0.0124633	0.00129534	9.76858e-05	0.0189097	1.32606e-09	2.9825e-06	2.26931e-05	6.6777e-08
0.0284746	5.39626e-08	0.000120653	0.0525533	55.4942	0.0125223	0.00129909	9.79347e-05	0.0189915	1.32977e-09	2.97371e-06	2.26504e-05	6.64868e-08
0.0286321	5.37562e-08	0.000120858	0.0527812	55.4939	0.0125811	0.00130281	9.81821e-05	0.0190731	1.33346e-09	2.96501e-06	2.26079e-05	6.61993e-08
0.0287896	5.35522e-08	0.000121061	0.0530085	55.4936	0.0126399	0.00130652	9.84279e-05	0.0191545	1.33713e-09	2.9564e-06	2.25657e-05	6.59151e-08
0.0289471	5.33504e-08	0.000121263	0.0532353	55.4933	0.0126986	0.0013102	9.86721e-05	0.0192357	1.34078e-09	2.94789e-06	2.25236e-05	6.5634e-08
0.0292622	5.29535e-08	0.000121662	0.0536871	55.4927	0.0128156	0.0013175	9.91559e-05	0.0193973	1.34801e-09	2.93116e-06	2.24401e-05	6.50809e-08
0.0295772	5.25653e-08	0.000122057	0.0541366	55.4921	0.0129322	0.00132472	9.96336e-05	0.0195582	1.35517e-09	2.91479e-06	2.23574e-05	6.45398e-08
0.0298923	5.21856e-08	0.000122446	0.0545839	55.4916	0.0130484	0.00133186	0.000100105	0.0197181	1.36224e-09	2.89877e-06	2.22756e-05	6.40103e-08
0.0304101	5.15789e-08	0.000123075	0.0553142	55.4907	0.0132385	0.00134343	0.000100868	0.0199791	1.3737e-09	2.87318e-06	2.21426e-05	6.31641e-08
0.0309279	5.09932e-08	0.000123691	0.0560384	55.4897	0.0134275	0.00135478	0.000101615	0.0202379	1.38495e-09	2.84847e-06	2.20118e-05	6.23466e-08
0.0314457	5.04274e-08	0.000124294	0.0567567	55.4888	0.0136155	0.00136593	0.000102348	0.0204943	1.39599e-09	2.82459e-06	2.18831e-05	6.15565e-08
0.0319636	4.98804e-08	0.000124884	0.057469	55.4879	0.0138023	0.00137688	0.000103066	0.0207485	1.40685e-09	2.8015e-06	2.17564e-05	6.07925e-08
0.032966	4.88719e-08	0.000125993	0.0588311	55.4862	0.0141609	0.00139753	0.000104415	0.0212341	1.42731e-09	2.75892e-06	2.15169e-05	5.93828e-08
0.0339683	4.79248e-08	0.000127059	0.0601715	55.4845	0.0145153	0.0014175	0.000105715	0.0217115	1.44709e-09	2.7189e-06	2.12847e-05	5.8058e-08
0.0349707	4.70338e-08	0.000128085	0.0614905	55.4828	0.0148657	0.0014368	0.000106967	0.0221807	1.46622e-09	2.68123e-06	2.10595e-05	5.68106e-08
0.0359731	4.61941e-08	0.000129072	0.0627884	55.4811	0.0152119	0.00145548	0.000108174	0.0226419	1.48474e-09	2.64571e-06	2.08412e-05	5.56344e-08
0.0376837	4.48677e-08	0.000130676	0.0649556	55.4784	0.0157934	0.00148599	0.000110136	0.0234109	1.51498e-09	2.58954e-06	2.04839e-05	5.3775e-08
0.0393943	4.36607e-08	0.000132183	0.0670642	55.4757	0.0163631	0.0015149	0.000111984	0.0241578	1.54363e-09	2.53836e-06	2.01448e-05	5.20813e-08
0.0406676	4.2831e-08	0.000133247	0.0685965	55.4737	0.0167796	0.00153544	0.000113291	0.0246996	1.564e-09	2.50313e-06	1.99036e-05	5.09162e-08
0.0419409	4.20532e-08	0.000134266	0.0700979	55.4718	0.0171896	0.0015552	0.000114544	0.0252299	1.58359e-09	2.47006e-06	1.96714e-05	4.98234e-08
0.0421955	4.19033e-08	0.000134465	0.0703945	55.4714	0.0172709	0.00155907	0.000114788	0.0253346	1.58742e-09	2.46368e-06	1.9626e-05	4.96128e-08
0.0424502	4.17555e-08	0.000134662	0.07069	55.471	0.0173519	0.0015629	0.00011503	0.0254388	1.59123e-09	2.45739e-06	1.9581e-05	4.9405e-08
0.0427048	4.16095e-08	0.000134857	0.0709842	55.4707	0.0174326	0.00156671	0.00011527	0.0255425	1.595e-09	2.45118e-06	1.95363e-05	4.91998e-08
0.0429595	4.14653e-08	0.000135051	0.0712772	55.4703	0.0175131	0.00157048	0.000115508	0.0256459	1.59875e-09	2.44504e-06	1.94919e-05	4.89972e-08
0.0434688	4.11823e-08	0.000135433	0.0718597	55.4695	0.0176733	0.00157795	0.000115979	0.0258512	1.60615e-09	2.43298e-06	1.94042e-05	4.85993e-08
0.0439781	4.09061e-08	0.000135809	0.0724375	55.4688	0.0178325	0.00158531	0.000116442	0.0260547	1.61345e-09	2.42121e-06	1.93178e-05	4.82109e-08
0.0444874	4.06365e-08	0.000136179	0.0730106	55.4681	0.0179907	0.00159257	0.000116897	0.0262565	1.62064e-09	2.40971e-06	1.92327e-05	4.78317e-08
0.0454467	4.01459e-08	0.000136859	0.0740774	55.4667	0.0182859	0.00160594	0.000117735	0.0266319	1.6339e-09	2.38878e-06	1.90757e-05	4.71415e-08
0.0464059	3.96764e-08	0.000137519	0.075128	55.4653	0.0185776	0.00161895	0.000118548	0.0270011	1.64681e-09	2.36872e-06	1.89231e-05	4.6481e-08
0.0473651	3.92269e-08	0.000138159	0.0761626	55.464	0.0188657	0.00163161	0.000119337	0.0273645	1.65937e-09	2.3495e-06	1.87747e-05	4.58482e-08
0.0483244	3.87961e-08	0.000138781	0.0771816	55.4627	0.0191505	0.00164395	0.000120103	0.027722	1.6716e-09	2.33106e-06	1.86303e-05	4.52417e-08
0.0498474	3.81477e-08	0.000139731	0.078768	55.4607	0.0195955	0.00166287	0.000121276	0.0282779	1.69037e-09	2.30326e-06	1.84089e-05	4.43286e-08
0.0513704	3.75397e-08	0.000140638	0.0803166	55.4587	0.0200319	0.00168104	0.000122396	0.0288198	1.70839e-09	2.27715e-06	1.81968e-05	4.34722e-08
0.0528935	3.69685e-08	0.000141506	0.0818283	55.4567	0.02046	0.00169848	0.000123468	0.029348	1.7257e-09	2.25258e-06	1.79936e-05	4.26674e-08
0.0544165	3.6431e-08	0.000142336	0.0833041	55.4548	0.0208797	0.00171525	0.000124494	0.029863	1.74233e-09	2.22941e-06	1.77986e-05	4.19099e-08
0.0573857	3.54697e-08	0.000143856	0.0860814	55.4512	0.0216745	0.00174611	0.000126373	0.0308301	1.77296e-09	2.18788e-06	1.74409e-05	4.05548e-08
0.0603549	3.46086e-08	0.000145258	0.0887323	55.4478	0.0224391	0.00177478	0.000128107	0.0317509	1.80142e-09	2.15053e-06	1.71103e-05	3.93405e-08
0.0607659	3.44965e-08	0.000145443	0.0890897	55.4473	0.0225427	0.00177859	0.000128336	0.0318749	1.8052e-09	2.14566e-06	1.70665e-05	3.91824e-08
0.0611769	3.43859e-08	0.000145627	0.0894447	55.4469	0.0226456	0.00178236	0.000128563	0.031998	1.80894e-09	2.14086e-06	1.70232e-05	3.90265e-08
0.0615879	3.4277e-08	0.000145808	0.0897975	55.4464	0.0227481	0.00178609	0.000128787	0.0321203	1.81264e-09	2.13612e-06	1.69803e-05	3.88728e-08
0.061999	3.41696e-08	0.000145988	0.0901481	55.446	0.0228499	0.00178979	0.000129009	0.0322417	1.81631e-09	2.13144e-06	1.69379e-05	3.87213e-08
0.06241	3.40637e-08	0.000146165	0.0904964	55.4455	0.0229512	0.00179345	0.000129229	0.0323624	1.81995e-09	2.12683e-06	1.68959e-05	3.85719e-08
0.063232	3.38563e-08	0.000146515	0.0911864	55.4446	0.0231522	0.00180066	0.000129662	0.0326013	1.82711e-09	2.11779e-06	1.68133e-05	3.82794e-08
0.0640541	3.36546e-08	0.000146857	0.0918676	55.4437	0.023351	0.00180774	0.000130085	0.0328369	1.83413e-09	2.109e-06	1.67324e-05	3.79949e-08
0.0648761	3.34584e-08	0.000147192	0.0925402	55.4429	0.0235477	0.00181468	0.0001305	0.0330695	1.84103e-09	2.10043e-06	1.66531e-05	3.77182e-08
0.0656981	3.32674e-08	0.000147521	0.0932042	55.442	0.0237422	0.00182149	0.000130906	0.0332989	1.84779e-09	2.09209e-06	1.65754e-05	3.74488e-08
0.0675895	3.28471e-08	0.000148251	0.0947003	55.4401	0.0241819	0.00183668	0.00013181	0.0338153	1.86287e-09	2.07369e-06	1.64026e-05	3.68559e-08
0.0694808	3.24514e-08	0.000148948	0.0961533	55.4382	0.0246106	0.00185123	0.000132672	0.0343161	1.87732e-09	2.05634e-06	1.62376e-05	3.62977e-08
0.0713721	3.20783e-08	0.000149614	0.0975646	55.4363	0.0250286	0.00186519	0.000133496	0.0348019	1.89118e-09	2.03994e-06	1.608e-05	3.57715e-08
0.0732634	3.17262e-08	0.000150251	0.0989354	55.4345	0.0254362	0.00187857	0.000134284	0.035273	1.90447e-09	2.02443e-06	1.59294e-05	3.52747e-08
0.0757603	3.12907e-08	0.000151049	0.100685	55.4323	0.0259587	0.00189541	0.000135272	0.0358736	1.9212e-09	2.0052e-06	1.57405e-05	3.46604e-08
0.0782571	3.08854e-08	0.000151803	0.102369	55.4301	0.0264639	0.00191139	0.000136205	0.0364506	1.93707e-09	1.98726e-06	1.55622e-05	3.40888e-08
0.0807539	3.05078e-08	0.000152516	0.103991	55.4279	0.0269525	0.00192655	0.000137087	0.0370052	1.95213e-09	1.97049e-06	1.53938e-05	3.35561e-08
0.0832507	3.0155e-08	0.000153191	0.105552	55.4259	0.0274249	0.00194095	0.000137921	0.0375384	1.96644e-09	1.9548e-06	1.52345e-05	3.30586e-08
0.0857476	2.98252e-08	0.00015383	0.107055	55.4239	0.0278815	0.00195464	0.000138712	0.0380509	1.98004e-09	1.94008e-06	1.50837e-05	3.25934e-08
0.0882444	2.95161e-08	0.000154436	0.108502	55.422	0.028323	0.00196766	0.000139461	0.0385438	1.99299e-09	1.92626e-06	1.49409e-05	3.21575e-08
0.0907412	2.92261e-08	0.000155011	0.109897	55.4202	0.0287497	0.00198006	0.000140172	0.0390178	2.00531e-09	1.91326e-06	1.48055e-05	3.17487e-08
0.093238	2.89536e-08	0.000155558	0.111239	55.4184	0.0291622	0.00199187	0.000140847	0.0394737	2.01705e-09	1.90101e-06	1.46771e-05	3.13645e-08
0.0957349	2.86973e-08	0.000156077	0.112533	55.4167	0.0295609	0.00200313	0.000141489	0.0399124	2.02824e-09	1.88947e-06	1.45551e-05	3.10032e-08
0.0982317	2.84558e-08	0.000156571	0.113779	55.4151	0.0299463	0.00201386	0.000142099	0.0403344	2.03892e-09	1.87857e-06	1.44393e-05	3.06629e-08
0.100729	2.82281e-08	0.000157041	0.114979	55.4135	0.0303187	0.00202411	0.00014268	0.0407405	2.04911e-09	1.86827e-06	1.43291e-05	3.0342e-08
0.103225	2.80131e-08	0.000157489	0.116136	55.412	0.0306786	0.0020339	0.000143233	0.0411313	2.05884e-09	1.85853e-06	1.42243e-05	3.00391e-08
0.105722	2.781e-08	0.000157916	0.117251	55.4105	0.0310264	0.00204325	0.000143759	0.0415075	2.06813e-09	1.8493e-06	1.41246e-05	2.97528e-08
0.108219	2.76178e-08	0.000158323	0.118325	55.4091	0.0313625	0.00205218	0.000144262	0.0418697	2.07702e-09	1.84055e-06	1.40296e-05	2.9482e-08
0.111764	2.73623e-08	0.000158869	0.119784	55.4072	0.0318203	0.0020642	0.000144935	0.0423608	2.08897e-09	1.8289e-06	1.39023e-05	2.91222e-08
0.115308	2.71254e-08	0.00015938	0.121168	55.4054	0.0322564	0.00207548	0.000145566	0.0428262	2.1002e-09	1.81808e-06	1.37834e-05	2.87887e-08
0.118853	2.69056e-08	0.00015986	0.122483	55.4036	0.0326717	0.00208609	0.000146157	0.0432674	2.11075e-09	1.808e-06	1.36721e-05	2.84791e-08
0.122397	2.67011e-08	0.00016031	0.12373	55.402	0.0330672	0.00209607	0.000146711	0.0436858	2.12068e-09	1.79861e-06	1.35678e-05	2.81912e-08
0.12664	2.64747e-08	0.000160812	0.125142	55.4001	0.0335159	0.00210725	0.00014733	0.0441582	2.1318e-09	1.78819e-06	1.34515e-05	2.78727e-08
0.130883	2.62665e-08	0.000161279	0.126468	55.3984	0.0339392	0.00211765	0.000147905	0.0446018	2.14216e-09	1.77857e-06	1.33438e-05	2.75796e-08
0.135126	2.60746e-08	0.000161712	0.127715	55.3967	0.0343383	0.00212735	0.000148439	0.0450183	2.15181e-09	1.7697e-06	1.32438e-05	2.73096e-08
0.139369	2.58975e-08	0.000162116	0.128888	55.3952	0.0347148	0.00213639	0.000148936	0.0454094	2.16081e-09	1.76149e-06	1.3151e-05	2.70606e-08
0.14406	2.57174e-08	0.00016253	0.130103	55.3936	0.035106	0.00214569	0.000149445	0.0458143	2.17006e-09	1.75311e-06	1.30559e-05	2.68072e-08
0.14875	2.5552e-08	0.000162913	0.131239	55.392	0.0354727	0.00215431	0.000149916	0.0461922	2.17864e-09	1.74541e-06	1.29682e-05	2.65747e-08
0.15344	2.53999e-08	0.000163267	0.132301	55.3906	0.0358164	0.0021623	0.000150351	0.0465451	2.1866e-09	1.73832e-06	1.28871e-05	2.63609e-08
0.158131	2.52599e-08	0.000163596	0.133294	55.3893	0.0361384	0.00216973	0.000150755	0.0468747	2.19399e-09	1.73177e-06	1.2812e-05	2.61641e-08
0.164139	2.50965e-08	0.000163982	0.134472	55.3878	0.0365215	0.00217847	0.00015123	0.0472653	2.2027e-09	1.72411e-06	1.2724e-05	2.59345e-08
0.170147	2.49489e-08	0.000164333	0.135553	55.3863	0.036874	0.00218644	0.000151661	0.0476234	2.21064e-09	1.71719e-06	1.2644e-05	2.57271e-08
0.176155	2.48156e-08	0.000164652	0.136545	55.385	0.0371983	0.0021937	0.000152053	0.0479517	2.21787e-09	1.71091e-06	1.25715e-05	2.55398e-08
0.182163	2.46948e-08	0.000164943	0.137456	55.3838	0.0374967	0.00220033	0.00015241	0.0482528	2.22447e-09	1.70522e-06	1.25054e-05	2.53702e-08
0.190316	2.45487e-08	0.000165298	0.138574	55.3823	0.0378638	0.00220841	0.000152845	0.048622	2.23252e-09	1.69833e-06	1.24252e-05	2.5165e-08
0.198469	2.44205e-08	0.00016561	0.13957	55.381	0.0381916	0.00221556	0.000153229	0.0489505	2.23965e-09	1.69226e-06	1.23545e-05	2.4985e-08
0.206622	2.43078e-08	0.000165887	0.140457	55.3798	0.0384843	0.0022219	0.000153568	0.0492429	2.24596e-09	1.68692e-06	1.22921e-05	2.48268e-08
0.214775	2.42085e-08	0.000166132	0.141248	55.3787	0.0387457	0.00222752	0.000153868	0.0495034	2.25155e-09	1.68221e-06	1.2237e-05	2.46875e-08
0.225361	2.40969e-08	0.000166409	0.142149	55.3775	0.0390439	0.00223388	0.000154207	0.0497996	2.25789e-09	1.6769e-06	1.21747e-05	2.45308e-08
0.235947	2.40016e-08	0.000166646	0.142925	55.3765	0.0393014	0.00223933	0.000154498	0.0500548	2.26333e-09	1.67237e-06	1.21214e-05	2.4397e-08
0.246533	2.39205e-08	0.000166849	0.143595	55.3756	0.0395238	0.00224401	0.000154747	0.0502746	2.26799e-09	1.6685e-06	1.20758e-05	2.42833e-08
0.248039	2.39098e-08	0.000166876	0.143682	55.3755	0.0395529	0.00224462	0.000154779	0.0503033	2.2686e-09	1.66799e-06	1.20699e-05	2.42684e-08
0.249545	2.38995e-08	0.000166902	0.143768	55.3754	0.0395813	0.00224522	0.000154811	0.0503314	2.26919e-09	1.6675e-06	1.20641e-05	2.42539e-08
0.251051	2.38894e-08	0.000166927	0.143851	55.3752	0.0396092	0.0022458	0.000154842	0.0503589	2.26977e-09	1.66702e-06	1.20584e-05	2.42398e-08
0.252558	2.38796e-08	0.000166952	0.143933	55.3751	0.0396365	0.00224637	0.000154872	0.0503858	2.27034e-09	1.66655e-06	1.20528e-05	2.42259e-08
0.25557	2.38605e-08	0.000167	0.144092	55.3749	0.0396893	0.00224748	0.000154931	0.0504379	2.27144e-09	1.66564e-06	1.20421e-05	2.41992e-08
0.258583	2.38422e-08	0.000167046	0.144245	55.3747	0.0397401	0.00224854	0.000154987	0.0504879	2.2725e-09	1.66476e-06	1.20318e-05	2.41735e-08
0.261595	2.38248e-08	0.00016709	0.144391	55.3745	0.0397887	0.00224955	0.000155041	0.0505358	2.27351e-09	1.66393e-06	1.2022e-05	2.4149e-08
0.269055	2.37847e-08	0.000167191	0.144727	55.3741	0.0399007	0.00225189	0.000155165	0.0506461	2.27584e-09	1.66201e-06	1.19993e-05	2.40928e-08
0.276515	2.37488e-08	0.000167282	0.145029	55.3737	0.0400017	0.00225398	0.000155276	0.0507453	2.27793e-09	1.6603e-06	1.1979e-05	2.40424e-08
0.283975	2.37165e-08	0.000167363	0.145302	55.3733	0.0400926	0.00225587	0.000155376	0.0508347	2.2798e-09	1.65875e-06	1.19608e-05	2.39972e-08
0.291435	2.36876e-08	0.000167437	0.145548	55.373	0.0401746	0.00225756	0.000155466	0.0509152	2.28149e-09	1.65737e-06	1.19444e-05	2.39566e-08
0.302418	2.36502e-08	0.000167531	0.145866	55.3726	0.0402809	0.00225976	0.000155582	0.0510194	2.28368e-09	1.65558e-06	1.19233e-05	2.39043e-08
0.313401	2.36184e-08	0.000167612	0.146138	55.3722	0.0403721	0.00226163	0.000155681	0.0511087	2.28555e-09	1.65405e-06	1.19052e-05	2.38596e-08
0.324384	2.35911e-08	0.000167682	0.146372	55.3719	0.0404504	0.00226324	0.000155766	0.0511853	2.28715e-09	1.65274e-06	1.18897e-05	2.38213e-08
0.335367	2.35678e-08	0.000167741	0.146573	55.3716	0.0405176	0.00226462	0.000155839	0.0512511	2.28852e-09	1.65162e-06	1.18764e-05	2.37886e-08
0.352406	2.3538e-08	0.000167817	0.14683	55.3713	0.0406035	0.00226638	0.000155932	0.0513351	2.29028e-09	1.6502e-06	1.18595e-05	2.37469e-08
0.369444	2.35146e-08	0.000167877	0.147033	55.371	0.0406715	0.00226776	0.000156005	0.0514015	2.29166e-09	1.64907e-06	1.18462e-05	2.37141e-08
0.386482	2.34961e-08	0.000167924	0.147193	55.3708	0.0407252	0.00226886	0.000156063	0.0514539	2.29275e-09	1.64819e-06	1.18356e-05	2.36882e-08
0.403521	2.34816e-08	0.000167962	0.147319	55.3706	0.0407675	0.00226972	0.000156108	0.0514951	2.29361e-09	1.64749e-06	1.18274e-05	2.36679e-08
0.420559	2.34702e-08	0.000167991	0.147419	55.3705	0.0408008	0.0022704	0.000156144	0.0515276	2.29429e-09	1.64694e-06	1.18209e-05	2.36519e-08
0.442356	2.34591e-08	0.000168019	0.147516	55.3703	0.0408334	0.00227106	0.000156179	0.0515594	2.29495e-09	1.64641e-06	1.18145e-05	2.36363e-08
0.464153	2.34509e-08	0.00016804	0.147587	55.3703	0.0408575	0.00227155	0.000156205	0.0515829	2.29543e-09	1.64601e-06	1.18098e-05	2.36248e-08
0.48595	2.34448e-08	0.000168056	0.147641	55.3702	0.0408753	0.00227191	0.000156224	0.0516002	2.29579e-09	1.64572e-06	1.18063e-05	2.36162e-08
0.507747	2.34404e-08	0.000168067	0.14768	55.3701	0.0408884	0.00227218	0.000156238	0.051613	2.29606e-09	1.64551e-06	1.18039e-05	2.36102e-08
0.51124	2.34397e-08	0.000168069	0.147685	55.3701	0.0408902	0.00227221	0.00015624	0.0516147	2.29609e-09	1.64548e-06	1.18035e-05	2.36092e-08
0.514732	2.34392e-08	0.00016807	0.14769	55.3701	0.0408918	0.00227225	0.000156241	0.0516163	2.29613e-09	1.64545e-06	1.18031e-05	2.36084e-08
0.518225	2.34386e-08	0.000168072	0.147695	55.3701	0.0408934	0.00227228	0.000156243	0.0516179	2.29616e-09	1.64542e-06	1.18028e-05	2.36076e-08
0.52521	2.34377e-08	0.000168074	0.147703	55.3701	0.0408962	0.00227234	0.000156246	0.0516206	2.29622e-09	1.64538e-06	1.18023e-05	2.36063e-08
0.532194	2.34368e-08	0.000168077	0.147711	55.3701	0.0408988	0.00227239	0.000156249	0.0516231	2.29627e-09	1.64533e-06	1.18018e-05	2.36051e-08
0.550653	2.34347e-08	0.000168082	0.147729	55.3701	0.0409049	0.00227251	0.000156255	0.051629	2.29639e-09	1.64524e-06	1.18006e-05	2.36022e-08
0.569111	2.34331e-08	0.000168086	0.147743	55.37	0.0409096	0.00227261	0.00015626	0.0516336	2.29649e-09	1.64516e-06	1.17997e-05	2.35999e-08
0.58757	2.34319e-08	0.000168089	0.147754	55.37	0.0409132	0.00227268	0.000156264	0.0516371	2.29656e-09	1.6451e-06	1.1799e-05	2.35982e-08
0.661785	2.34294e-08	0.000168095	0.147775	55.37	0.0409205	0.00227283	0.000156272	0.0516442	2.29671e-09	1.64498e-06	1.17976e-05	2.35947e-08
0.670429	2.34292e-08	0.000168096	0.147777	55.37	0.040921	0.00227284	0.000156273	0.0516447	2.29672e-09	1.64497e-06	1.17975e-05	2.35945e-08
0.679073	2.34291e-08	0.000168096	0.147778	55.37	0.0409215	0.00227285	0.000156273	0.0516452	2.29673e-09	1.64496e-06	1.17974e-05	2.35942e-08
0.687717	2.34289e-08	0.000168097	0.14778	55.37	0.0409219	0.00227286	0.000156274	0.0516456	2.29674e-09	1.64496e-06	1.17973e-05	2.3594e-08
0.696361	2.34288e-08	0.000168097	0.147781	55.37	0.0409223	0.00227286	0.000156274	0.051646	2.29675e-09	1.64495e-06	1.17972e-05	2.35938e-08
0.713649	2.34286e-08	0.000168098	0.147783	55.37	0.0409229	0.00227288	0.000156275	0.0516466	2.29676e-09	1.64494e-06	1.17971e-05	2.35935e-08
0.730937	2.34284e-08	0.000168098	0.147784	55.37	0.0409234	0.00227289	0.000156275	0.0516471	2.29677e-09	1.64493e-06	1.1797e-05	2.35933e-08
0.748225	2.34283e-08	0.000168098	0.147785	55.37	0.0409238	0.0022729	0.000156276	0.0516475	2.29678e-09	1.64493e-06	1.17969e-05	2.35931e-08
0.818488	2.3428e-08	0.000168099	0.147788	55.37	0.0409247	0.00227291	0.000156277	0.0516483	2.29679e-09	1.64491e-06	1.17968e-05	2.35927e-08
0.88875	2.34279e-08	0.000168099	0.147789	55.37	0.0409249	0.00227292	0.000156277	0.0516486	2.2968e-09	1.64491e-06	1.17967e-05	2.35926e-08
0.959013	2.34279e-08	0.000168099	0.147789	55.37	0.040925	0.00227292	0.000156277	0.0516487	2.2968e-09	1.64491e-06	1.17967e-05	2.35925e-08
1.02928	2.34278e-08	0.0001681	0.147789	55.37	0.0409251	0.00227292	0.000156277	0.0516488	2.2968e-09	1.6449e-06	1.17967e-05	2.35925e-08
1.15433	2.34278e-08	0.0001681	0.147789	55.37	0.0409252	0.00227292	0.000156277	0.0516489	2.2968e-09	1.6449e-06	1.17966e-05	2.35924e-08
1.27938	2.34278e-08	0.0001681	0.14779	55.37	0.0409253	0.00227292	0.000156277	0.0516489	2.2968e-09	1.6449e-06	1.17966e-05	2.35924e-08
1.40444	2.34278e-08	0.0001681	0.14779	55.37	0.0409253	0.00227292	0.000156277	0.0516489	2.2968e-09	1.6449e-06	1.17966e-05	2.35924e-08
1.94848	2.34278e-08	0.0001681	0.14779	55.37	0.0409253	0.00227292	0.000156277	0.0516489	2.2968e-09	1.6449e-06	1.17966e-05	2.35924e-08
2.49253	2.34278e-08	0.0001681	0.14779	55.37	0.0409253	0.00227292	0.000156277	0.0516489	2.2968e-09	1.6449e-06	1.17966e-05	2.35924e-08
7.93298	2.34278e-08	0.0001681	0.14779	55.37	0.0409253	0.00227292	0.000156277	0.0516489	2.2968e-09	1.6449e-06	1.17966e-05	2.35924e-08
13.3734	2.34278e-08	0.0001681	0.14779	55.37	0.0409253	0.00227292	0.000156277	0.0516489	2.2968e-09	1.6449e-06	1.17966e-05	2.35924e-08
67.778	2.34278e-08	0.0001681	0.147789	55.37	0.0409252	0.00227292	0.000156277	0.0516489	2.2968e-09	1.6449e-06	1.17966e-05	2.35924e-08
122.183	2.34278e-08	0.0001681	0.147789	55.37	0.0409252	0.00227292	0.000156276	0.0516488	2.2968e-09	1.6449e-06	1.17966e-05	2.35925e-08
152.415	2.34278e-08	0.0001681	0.147789	55.37	0.0409252	0.00227292	0.000156276	0.0516488	2.2968e-09	1.64491e-06	1.17966e-05	2.35925e-08
182.647	2.34278e-08	0.000168101	0.147789	55.37	0.0409252	0.00227292	0.000156276	0.0516488	2.2968e-09	1.64491e-06	1.17966e-05	2.35925e-08
243.111	2.34279e-08	0.000168101	0.147789	55.37	0.0409252	0.00227292	0.000156276	0.0516488	2.2968e-09	1.64491e-06	1.17966e-05	2.35925e-08
303.575	2.34279e-08	0.000168101	0.147789	55.37	0.0409251	0.00227292	0.000156276	0.0516488	2.2968e-09	1.64491e-06	1.17966e-05	2.35925e-08
615.968	2.34279e-08	0.000168101	0.147789	55.37	0.0409251	0.00227292	0.000156275	0.0516487	2.2968e-09	1.64491e-06	1.17966e-05	2.35925e-08
928.36	2.34279e-08	0.000168101	0.147789	55.37	0.0409251	0.00227292	0.000156275	0.0516487	2.2968e-09	1.64491e-06	1.17965e-05	2.35925e-08
1000	2.34279e-08	0.000168102	0.147789	55.37	0.0409251	0.00227292	0.000156275	0.0516487	2.2968e-09	1.64491e-06	1.17965e-05	2.35925e-08
