# Supplementary material for: Molecular-resolution imaging of ice crystallized from liquid water by cryogenic liquid-cell TEM
Source: Nat Commun. 2025 Sep 25;16:8342. doi: 10.1038/s41467-025-62451-0 (PMC12462463; doi:10.1038/s41467-025-62451-0)
Supplement: Supplementary file 11 — Supplementary Data 3 [file 41467_2025_62451_MOESM11_ESM.zip › Ambrozic Set_kJ_C0_g_vals_pastina_263.15K_25.0_eA2s_Output.xlsx]

## Sheet: Sheet1
time / s	H	H+	H2	H2O	H2O2	HO2	HO2-	O2	O2-	OH	OH-	eh-
0	0	0	0	55.56	0	0	0	0	0	0	0	0
1.13175e-14	6.73258e-14	3.16228e-13	4.5904e-14	55.56	7.14062e-14	2.04018e-15	7.12138e-30	3.93325e-32	7.72063e-24	2.75424e-13	5.10049e-14	2.65223e-13
2.26349e-14	1.34652e-13	6.32456e-13	9.18079e-14	55.56	1.42812e-13	4.08035e-15	2.19503e-29	1.96662e-31	2.31323e-23	5.50848e-13	1.0201e-13	5.30446e-13
7.09604e-12	4.22133e-11	1.98275e-10	2.87818e-11	55.56	4.47717e-11	1.27919e-12	7.46824e-23	9.66421e-24	-4.24166e-18	1.72691e-10	3.198e-11	1.66295e-10
1.41695e-11	8.42919e-11	3.95917e-10	5.74718e-11	55.56	8.94005e-11	2.55435e-12	3.67127e-22	4.81979e-23	-5.20597e-17	3.44831e-10	6.38581e-11	3.32059e-10
1.56339e-11	9.30036e-11	4.36836e-10	6.34115e-11	55.56	9.86402e-11	2.81833e-12	4.40709e-22	5.79098e-23	-4.08271e-17	3.80469e-10	7.04579e-11	3.66378e-10
1.70983e-11	1.01715e-10	4.77754e-10	6.93513e-11	55.56	1.0788e-10	3.08231e-12	5.28595e-22	6.95264e-23	-2.70546e-17	4.16108e-10	7.70577e-11	4.00696e-10
1.87824e-11	1.11734e-10	5.2481e-10	7.6182e-11	55.56	1.18505e-10	3.38588e-12	6.40027e-22	8.42662e-23	-1.37403e-17	4.57092e-10	8.46475e-11	4.40163e-10
2.04665e-11	1.21752e-10	5.71867e-10	8.30128e-11	55.56	1.29131e-10	3.68946e-12	7.73149e-22	1.01897e-22	-5.6555e-18	4.98077e-10	9.22373e-11	4.79629e-10
2.21506e-11	1.31771e-10	6.18923e-10	8.98435e-11	55.56	1.39757e-10	3.99305e-12	9.2989e-22	1.22677e-22	-1.55531e-18	5.39061e-10	9.9827e-11	5.19096e-10
2.38347e-11	1.41789e-10	6.65979e-10	9.66743e-11	55.56	1.50382e-10	4.29663e-12	1.11218e-21	1.46867e-22	7.60891e-19	5.80046e-10	1.07417e-10	5.58562e-10
2.55188e-11	1.51807e-10	7.13035e-10	1.03505e-10	55.56	1.61008e-10	4.60022e-12	1.32196e-21	1.74725e-22	2.28489e-18	6.2103e-10	1.15007e-10	5.98029e-10
2.72029e-11	1.61826e-10	7.60092e-10	1.10336e-10	55.56	1.71633e-10	4.90381e-12	1.56115e-21	2.06511e-22	3.32331e-18	6.62014e-10	1.22596e-10	6.37495e-10
2.8887e-11	1.71844e-10	8.07148e-10	1.17166e-10	55.56	1.82259e-10	5.20739e-12	1.83168e-21	2.42483e-22	4.04379e-18	7.02999e-10	1.30186e-10	6.76962e-10
3.05711e-11	1.81863e-10	8.54204e-10	1.23997e-10	55.56	1.92885e-10	5.51098e-12	2.13549e-21	2.82902e-22	4.57895e-18	7.43983e-10	1.37776e-10	7.16428e-10
3.22552e-11	1.91881e-10	9.01261e-10	1.30828e-10	55.56	2.0351e-10	5.81457e-12	2.4745e-21	3.28026e-22	5.01279e-18	7.84968e-10	1.45366e-10	7.55895e-10
3.39392e-11	2.01899e-10	9.48317e-10	1.37659e-10	55.56	2.14136e-10	6.11816e-12	2.85065e-21	3.78114e-22	5.38973e-18	8.25952e-10	1.52955e-10	7.95361e-10
3.56233e-11	2.11918e-10	9.95373e-10	1.44489e-10	55.56	2.24761e-10	6.42175e-12	3.26586e-21	4.33425e-22	5.7335e-18	8.66937e-10	1.60545e-10	8.34828e-10
3.73074e-11	2.21936e-10	1.04243e-09	1.5132e-10	55.56	2.35387e-10	6.72533e-12	3.72207e-21	4.9422e-22	6.05792e-18	9.07921e-10	1.68135e-10	8.74294e-10
3.89915e-11	2.31955e-10	1.08949e-09	1.58151e-10	55.56	2.46013e-10	7.02892e-12	4.22121e-21	5.60756e-22	6.37126e-18	9.48905e-10	1.75725e-10	9.13761e-10
4.06756e-11	2.41973e-10	1.13654e-09	1.64982e-10	55.56	2.56638e-10	7.33251e-12	4.76521e-21	6.33294e-22	6.67827e-18	9.8989e-10	1.83315e-10	9.53227e-10
4.23597e-11	2.51991e-10	1.1836e-09	1.71812e-10	55.56	2.67264e-10	7.6361e-12	5.356e-21	7.12092e-22	6.98166e-18	1.03087e-09	1.90904e-10	9.92694e-10
5.92006e-11	3.52176e-10	1.65416e-09	2.4012e-10	55.56	3.7352e-10	1.0672e-11	1.4598e-20	1.94656e-21	9.98324e-18	1.44072e-09	2.66802e-10	1.38736e-09
7.60416e-11	4.5236e-10	2.12472e-09	3.08427e-10	55.56	4.79776e-10	1.37079e-11	3.08457e-20	4.11955e-21	1.2961e-17	1.85056e-09	3.427e-10	1.78202e-09
9.28825e-11	5.52544e-10	2.59529e-09	3.76735e-10	55.56	5.86031e-10	1.67437e-11	5.58929e-20	7.47202e-21	1.59426e-17	2.26041e-09	4.18598e-10	2.17669e-09
2.61292e-10	1.55439e-09	7.30091e-09	1.05981e-09	55.56	1.64859e-09	4.71025e-11	1.55655e-18	2.0894e-19	4.57877e-17	6.35885e-09	1.17758e-09	6.12334e-09
4.29701e-10	2.55623e-09	1.20065e-08	1.74288e-09	55.56	2.71115e-09	7.74614e-11	6.2419e-18	8.38583e-19	7.56364e-17	1.04573e-08	1.93656e-09	1.007e-08
5.98111e-10	3.55807e-09	1.67122e-08	2.42596e-09	55.56	3.77371e-09	1.0782e-10	1.59053e-17	2.13825e-18	1.05483e-16	1.45557e-08	2.69554e-09	1.40166e-08
1.86906e-09	1.11188e-08	5.22246e-08	7.58098e-09	55.56	1.17926e-08	3.36932e-10	5.91441e-16	8.02038e-17	3.30733e-16	4.54858e-08	8.42351e-09	4.38011e-08
3.14001e-09	1.86795e-08	8.7737e-08	1.2736e-08	55.56	1.98115e-08	5.66043e-10	2.44635e-15	3.329e-16	5.55981e-16	7.64157e-08	1.41517e-08	7.35854e-08
4.41096e-09	2.62403e-08	1.23249e-07	1.78911e-08	55.56	2.78305e-08	7.95153e-10	6.33034e-15	8.64439e-16	7.81229e-16	1.07346e-07	1.988e-08	1.03369e-07
6.71803e-09	3.99651e-08	1.87712e-07	2.72489e-08	55.56	4.23867e-08	1.21104e-09	2.07467e-14	2.85116e-15	1.1901e-15	1.6349e-07	3.02788e-08	1.57433e-07
9.02509e-09	5.36903e-08	2.52174e-07	3.66068e-08	55.56	5.6943e-08	1.62692e-09	4.87274e-14	6.7397e-15	1.59897e-15	2.19633e-07	4.06787e-08	2.11495e-07
1.13322e-08	6.7416e-08	3.16635e-07	4.59651e-08	55.56	7.14994e-08	2.0428e-09	9.50779e-14	1.32376e-14	2.00784e-15	2.75774e-07	5.10797e-08	2.65555e-07
1.36392e-08	8.11422e-08	3.81094e-07	5.53238e-08	55.56	8.60558e-08	2.45867e-09	1.64214e-13	2.30169e-14	2.4167e-15	3.31914e-07	6.14823e-08	3.19612e-07
1.70805e-08	1.01618e-07	4.7724e-07	6.92843e-08	55.56	1.07769e-07	3.07897e-09	3.18691e-13	4.51324e-14	3.02655e-15	4.15649e-07	7.70022e-08	4.00238e-07
2.05218e-08	1.22096e-07	5.73381e-07	8.32461e-08	55.56	1.29482e-07	3.69926e-09	5.4672e-13	7.82255e-14	3.63638e-15	4.99378e-07	9.25266e-08	4.80853e-07
2.39631e-08	1.42577e-07	6.69514e-07	9.72094e-08	55.56	1.51196e-07	4.31951e-09	8.61315e-13	1.24503e-13	4.24617e-15	5.83099e-07	1.08056e-07	5.61457e-07
2.74044e-08	1.6306e-07	7.6564e-07	1.11174e-07	55.56	1.72911e-07	4.93973e-09	1.27494e-12	1.86172e-13	4.85594e-15	6.66812e-07	1.23592e-07	6.42047e-07
3.6251e-08	2.15733e-07	1.01271e-06	1.47085e-07	55.56	2.28736e-07	6.53398e-09	2.8745e-12	4.30784e-13	6.42332e-15	8.81966e-07	1.63563e-07	8.49143e-07
4.50977e-08	2.68435e-07	1.2597e-06	1.83013e-07	55.56	2.84566e-07	8.1279e-09	5.39536e-12	8.29173e-13	7.99039e-15	1.09703e-06	2.03591e-07	1.0561e-06
5.24399e-08	3.12201e-07	1.4646e-06	2.12848e-07	55.56	3.30906e-07	9.45045e-09	8.30765e-12	1.3034e-12	9.29067e-15	1.27544e-06	2.36865e-07	1.22773e-06
5.97821e-08	3.55996e-07	1.66943e-06	2.427e-07	55.56	3.77251e-07	1.07727e-08	1.20571e-11	1.93066e-12	1.05906e-14	1.45376e-06	2.70194e-07	1.39922e-06
6.71243e-08	3.99822e-07	1.87416e-06	2.72573e-07	55.56	4.23603e-07	1.20945e-08	1.67237e-11	2.73228e-12	1.18903e-14	1.63199e-06	3.03587e-07	1.57055e-06
7.44665e-08	4.43684e-07	2.07878e-06	3.02468e-07	55.56	4.69961e-07	1.3416e-08	2.23806e-11	3.7295e-12	1.31895e-14	1.8101e-06	3.37048e-07	1.74171e-06
8.18087e-08	4.87587e-07	2.28328e-06	3.32388e-07	55.56	5.16326e-07	1.47369e-08	2.9095e-11	4.94353e-12	1.44883e-14	1.98809e-06	3.70587e-07	1.91267e-06
9.25544e-08	5.5192e-07	2.58234e-06	3.76227e-07	55.56	5.84199e-07	1.66693e-08	4.0955e-11	7.15515e-12	1.63883e-14	2.24833e-06	4.19826e-07	2.16247e-06
1.033e-07	6.16358e-07	2.88108e-06	4.20133e-07	55.56	6.52092e-07	1.86005e-08	5.53844e-11	9.94245e-12	1.82872e-14	2.50825e-06	4.69267e-07	2.41176e-06
1.14046e-07	6.80914e-07	3.17946e-06	4.64113e-07	55.56	7.20007e-07	2.05303e-08	7.25373e-11	1.33711e-11	2.01849e-14	2.7678e-06	5.18931e-07	2.66046e-06
1.24791e-07	7.45598e-07	3.47745e-06	5.08174e-07	55.56	7.87947e-07	2.24585e-08	9.25514e-11	1.75065e-11	2.20812e-14	3.02694e-06	5.68838e-07	2.90852e-06
1.35537e-07	8.10423e-07	3.77501e-06	5.52325e-07	55.56	8.55914e-07	2.43852e-08	1.1555e-10	2.24133e-11	2.39761e-14	3.28565e-06	6.19011e-07	3.15588e-06
1.46283e-07	8.754e-07	4.07209e-06	5.96572e-07	55.56	9.2391e-07	2.631e-08	1.41643e-10	2.81562e-11	2.58694e-14	3.54388e-06	6.69468e-07	3.40248e-06
1.78392e-07	1.07057e-06	4.95663e-06	7.29436e-07	55.56	1.12729e-06	3.20497e-08	2.39001e-10	5.09286e-11	3.15165e-14	4.3123e-06	8.22128e-07	4.13426e-06
2.02277e-07	1.21687e-06	5.61108e-06	8.28989e-07	55.56	1.2788e-06	3.63062e-08	3.31256e-10	7.40749e-11	3.57061e-14	4.88038e-06	9.37746e-07	4.67301e-06
2.26163e-07	1.36424e-06	6.26205e-06	9.29245e-07	55.56	1.43052e-06	4.05498e-08	4.41302e-10	1.03267e-10	3.98849e-14	5.44502e-06	1.05532e-06	5.20629e-06
2.50048e-07	1.51279e-06	6.90913e-06	1.03028e-06	55.56	1.58249e-06	4.47791e-08	5.69823e-10	1.39162e-10	4.40521e-14	6.00586e-06	1.17503e-06	5.73353e-06
2.73934e-07	1.66262e-06	7.55191e-06	1.13217e-06	55.56	1.73472e-06	4.89928e-08	7.17449e-10	1.82395e-10	4.82074e-14	6.56255e-06	1.29702e-06	6.25417e-06
2.97819e-07	1.81383e-06	8.18998e-06	1.23499e-06	55.56	1.88724e-06	5.31896e-08	8.84775e-10	2.33584e-10	5.23496e-14	7.11473e-06	1.42142e-06	6.76767e-06
3.21705e-07	1.96649e-06	8.82293e-06	1.33882e-06	55.56	2.04006e-06	5.73682e-08	1.07238e-09	2.93325e-10	5.64767e-14	7.66209e-06	1.54833e-06	7.27353e-06
3.49487e-07	2.14598e-06	9.55219e-06	1.46093e-06	55.56	2.21824e-06	6.2204e-08	1.31687e-09	3.74329e-10	6.12596e-14	8.29227e-06	1.69924e-06	7.85164e-06
3.77269e-07	2.32766e-06	1.02734e-05	1.5846e-06	55.56	2.39688e-06	6.70118e-08	1.59046e-09	4.68538e-10	6.60247e-14	8.91503e-06	1.85377e-06	8.41802e-06
4.05051e-07	2.5116e-06	1.09859e-05	1.70994e-06	55.56	2.57603e-06	7.17898e-08	1.89404e-09	5.76767e-10	7.07656e-14	9.52995e-06	2.01199e-06	8.972e-06
4.32833e-07	2.69788e-06	1.16891e-05	1.83702e-06	55.56	2.75571e-06	7.65365e-08	2.22848e-09	6.99785e-10	7.54815e-14	1.01366e-05	2.17391e-06	9.51296e-06
4.60616e-07	2.88655e-06	1.23825e-05	1.96596e-06	55.56	2.93594e-06	8.12502e-08	2.59462e-09	8.3831e-10	8.01833e-14	1.07347e-05	2.33952e-06	1.00403e-05
4.88398e-07	3.07766e-06	1.30654e-05	2.09684e-06	55.56	3.11674e-06	8.59295e-08	2.9933e-09	9.93014e-10	8.48626e-14	1.13237e-05	2.50876e-06	1.05536e-05
5.32538e-07	3.38633e-06	1.41276e-05	2.30896e-06	55.56	3.40522e-06	9.32903e-08	3.69555e-09	1.27358e-09	9.22358e-14	1.22405e-05	2.78487e-06	1.13391e-05
5.76678e-07	3.70119e-06	1.51601e-05	2.52648e-06	55.56	3.69528e-06	1.00556e-07	4.48479e-09	1.59876e-09	9.95548e-14	1.31328e-05	3.06933e-06	1.20863e-05
6.20818e-07	4.02211e-06	1.61609e-05	2.74967e-06	55.56	3.98695e-06	1.07724e-07	5.3635e-09	1.97045e-09	1.06813e-13	1.39999e-05	3.36139e-06	1.27941e-05
6.64958e-07	4.3489e-06	1.71282e-05	2.97876e-06	55.56	4.28028e-06	1.1479e-07	6.33364e-09	2.39024e-09	1.1401e-13	1.4841e-05	3.66011e-06	1.34617e-05
7.09098e-07	4.68125e-06	1.80605e-05	3.21394e-06	55.56	4.57529e-06	1.21751e-07	7.39657e-09	2.85941e-09	1.21146e-13	1.56557e-05	3.96444e-06	1.40887e-05
7.53238e-07	5.01875e-06	1.89565e-05	3.45538e-06	55.56	4.87202e-06	1.28607e-07	8.55299e-09	3.37895e-09	1.28219e-13	1.64438e-05	4.2732e-06	1.46748e-05
8.13796e-07	5.4893e-06	2.01247e-05	3.79702e-06	55.56	5.28191e-06	1.37836e-07	1.02916e-08	4.17496e-09	1.37823e-13	1.74814e-05	4.70175e-06	1.54127e-05
8.74354e-07	5.96725e-06	2.12204e-05	4.15088e-06	55.56	5.69502e-06	1.46861e-07	1.22041e-08	5.06815e-09	1.47311e-13	1.84689e-05	5.13302e-06	1.60752e-05
9.34912e-07	6.45099e-06	2.22423e-05	4.51704e-06	55.56	6.11132e-06	1.55681e-07	1.4286e-08	6.05876e-09	1.56683e-13	1.94069e-05	5.56371e-06	1.66643e-05
9.9547e-07	6.93881e-06	2.31899e-05	4.89549e-06	55.56	6.53076e-06	1.64299e-07	1.65308e-08	7.1463e-09	1.6594e-13	2.02964e-05	5.99068e-06	1.71827e-05
1.05603e-06	7.42888e-06	2.40637e-05	5.28612e-06	55.56	6.95326e-06	1.72717e-07	1.893e-08	8.3297e-09	1.75081e-13	2.11391e-05	6.41102e-06	1.76338e-05
1.11659e-06	7.91939e-06	2.48649e-05	5.68872e-06	55.56	7.37874e-06	1.80939e-07	2.14736e-08	9.60736e-09	1.84108e-13	2.19364e-05	6.82215e-06	1.80212e-05
1.19508e-06	8.55289e-06	2.57981e-05	6.22789e-06	55.56	7.93451e-06	1.91314e-07	2.49674e-08	1.14003e-08	1.95638e-13	2.29056e-05	7.33769e-06	1.84354e-05
1.27357e-06	9.18031e-06	2.66176e-05	6.7859e-06	55.56	8.4949e-06	2.01381e-07	2.86595e-08	1.33431e-08	2.06977e-13	2.38063e-05	7.83009e-06	1.87589e-05
1.35207e-06	9.79818e-06	2.73301e-05	7.36182e-06	55.5599	9.05969e-06	2.11156e-07	3.25234e-08	1.54298e-08	2.18128e-13	2.46433e-05	8.29653e-06	1.90011e-05
1.43056e-06	1.04034e-05	2.79432e-05	7.95459e-06	55.5599	9.62863e-06	2.20653e-07	3.65331e-08	1.76543e-08	2.29091e-13	2.54211e-05	8.73517e-06	1.91715e-05
1.50905e-06	1.09932e-05	2.84648e-05	8.56312e-06	55.5599	1.02015e-05	2.29887e-07	4.06639e-08	2.00102e-08	2.3987e-13	2.61444e-05	9.14509e-06	1.92791e-05
1.58755e-06	1.15653e-05	2.89035e-05	9.18624e-06	55.5599	1.07781e-05	2.38875e-07	4.48932e-08	2.2491e-08	2.50466e-13	2.68177e-05	9.5261e-06	1.93325e-05
1.67805e-06	1.22006e-05	2.93172e-05	9.9213e-06	55.5599	1.14472e-05	2.48952e-07	4.98653e-08	2.54983e-08	2.62467e-13	2.75375e-05	9.9301e-06	1.93372e-05
1.76855e-06	1.28078e-05	2.96441e-05	1.06725e-05	55.5599	1.21206e-05	2.58744e-07	5.49141e-08	2.86538e-08	2.74239e-13	2.82025e-05	1.02977e-05	1.92916e-05
1.85905e-06	1.33855e-05	2.98961e-05	1.1438e-05	55.5599	1.2798e-05	2.68272e-07	6.00169e-08	3.19487e-08	2.85791e-13	2.88182e-05	1.06308e-05	1.92053e-05
1.94955e-06	1.39327e-05	3.0084e-05	1.22163e-05	55.5599	1.34792e-05	2.77557e-07	6.51549e-08	3.53745e-08	2.97133e-13	2.93897e-05	1.09318e-05	1.90871e-05
2.04006e-06	1.44492e-05	3.02177e-05	1.30059e-05	55.5599	1.41638e-05	2.86619e-07	7.03134e-08	3.89231e-08	3.08275e-13	2.99216e-05	1.12033e-05	1.89442e-05
2.13056e-06	1.4935e-05	3.03061e-05	1.38054e-05	55.5599	1.48516e-05	2.95474e-07	7.54809e-08	4.25872e-08	3.19227e-13	3.04178e-05	1.14477e-05	1.87829e-05
2.25008e-06	1.55304e-05	3.03663e-05	1.48742e-05	55.5599	1.57646e-05	3.0688e-07	8.2305e-08	4.75916e-08	3.33421e-13	3.10246e-05	1.17335e-05	1.85505e-05
2.3696e-06	1.60746e-05	3.03763e-05	1.59553e-05	55.5599	1.66821e-05	3.17989e-07	8.91158e-08	5.2771e-08	3.47329e-13	3.15827e-05	1.19822e-05	1.8305e-05
2.48913e-06	1.65702e-05	3.03484e-05	1.70465e-05	55.5599	1.76039e-05	3.28832e-07	9.59047e-08	5.81122e-08	3.60976e-13	3.20982e-05	1.21988e-05	1.80536e-05
2.60865e-06	1.70196e-05	3.02928e-05	1.81456e-05	55.5599	1.85293e-05	3.39435e-07	1.02667e-07	6.36035e-08	3.74388e-13	3.25762e-05	1.2388e-05	1.78021e-05
2.72817e-06	1.74258e-05	3.02176e-05	1.9251e-05	55.5599	1.9458e-05	3.49825e-07	1.09401e-07	6.92342e-08	3.87588e-13	3.30212e-05	1.25537e-05	1.75545e-05
2.8477e-06	1.77918e-05	3.01291e-05	2.03613e-05	55.5599	2.03894e-05	3.60023e-07	1.16107e-07	7.49948e-08	4.00597e-13	3.3437e-05	1.26994e-05	1.73137e-05
3.01081e-06	1.82317e-05	2.99957e-05	2.18821e-05	55.5599	2.16644e-05	3.73665e-07	1.25215e-07	8.30504e-08	4.18082e-13	3.39627e-05	1.28713e-05	1.69992e-05
3.17393e-06	1.86095e-05	2.98557e-05	2.34069e-05	55.5599	2.29428e-05	3.87031e-07	1.34278e-07	9.13127e-08	4.35299e-13	3.44465e-05	1.30178e-05	1.67036e-05
3.33704e-06	1.89322e-05	2.97153e-05	2.49337e-05	55.5599	2.42238e-05	4.00159e-07	1.43302e-07	9.97646e-08	4.52289e-13	3.48939e-05	1.3144e-05	1.6428e-05
3.50015e-06	1.9206e-05	2.95784e-05	2.64609e-05	55.5599	2.55065e-05	4.13083e-07	1.52293e-07	1.08392e-07	4.69091e-13	3.53096e-05	1.32539e-05	1.61722e-05
3.66327e-06	1.94368e-05	2.94475e-05	2.7987e-05	55.5599	2.67901e-05	4.25832e-07	1.61258e-07	1.17181e-07	4.85735e-13	3.56974e-05	1.33507e-05	1.59356e-05
3.82638e-06	1.96298e-05	2.93239e-05	2.9511e-05	55.5599	2.80739e-05	4.38432e-07	1.702e-07	1.26123e-07	5.0225e-13	3.60606e-05	1.34369e-05	1.57168e-05
4.0225e-06	1.98184e-05	2.91857e-05	3.13394e-05	55.5599	2.96167e-05	4.53416e-07	1.80929e-07	1.37061e-07	5.21969e-13	3.64687e-05	1.35294e-05	1.54754e-05
4.21862e-06	1.99663e-05	2.90588e-05	3.31623e-05	55.5599	3.11579e-05	4.6825e-07	1.91638e-07	1.48193e-07	5.41569e-13	3.68495e-05	1.3612e-05	1.52552e-05
4.41474e-06	2.00796e-05	2.8943e-05	3.49789e-05	55.5599	3.26965e-05	4.82964e-07	2.0233e-07	1.59506e-07	5.6108e-13	3.72064e-05	1.36869e-05	1.50537e-05
4.61086e-06	2.01635e-05	2.88373e-05	3.67884e-05	55.5599	3.42318e-05	4.97582e-07	2.13009e-07	1.70992e-07	5.80524e-13	3.75426e-05	1.37557e-05	1.48686e-05
4.80698e-06	2.02226e-05	2.87407e-05	3.85904e-05	55.5599	3.57631e-05	5.12125e-07	2.23676e-07	1.82644e-07	5.9993e-13	3.78606e-05	1.38193e-05	1.46977e-05
5.00309e-06	2.02608e-05	2.86523e-05	4.03843e-05	55.5599	3.72898e-05	5.26612e-07	2.34331e-07	1.94458e-07	6.19288e-13	3.81625e-05	1.38789e-05	1.45391e-05
5.23636e-06	2.02835e-05	2.85564e-05	4.25071e-05	55.5599	3.90992e-05	5.4379e-07	2.46992e-07	2.08715e-07	6.42323e-13	3.85035e-05	1.39452e-05	1.43642e-05
5.46963e-06	2.02859e-05	2.84693e-05	4.46178e-05	55.5599	4.09008e-05	5.60932e-07	2.59637e-07	2.23191e-07	6.65346e-13	3.88272e-05	1.40075e-05	1.42021e-05
5.70289e-06	2.02718e-05	2.83896e-05	4.67162e-05	55.5599	4.26943e-05	5.78055e-07	2.72267e-07	2.37884e-07	6.88384e-13	3.9136e-05	1.40665e-05	1.40509e-05
5.93616e-06	2.02443e-05	2.83162e-05	4.88019e-05	55.5599	4.44793e-05	5.95174e-07	2.8488e-07	2.52795e-07	7.1145e-13	3.94318e-05	1.41226e-05	1.39088e-05
6.16942e-06	2.02061e-05	2.82482e-05	5.08751e-05	55.5599	4.62556e-05	6.12302e-07	2.97475e-07	2.67923e-07	7.34556e-13	3.97161e-05	1.41762e-05	1.37745e-05
6.40269e-06	2.01593e-05	2.81848e-05	5.29356e-05	55.5598	4.80229e-05	6.29449e-07	3.10052e-07	2.83271e-07	7.57712e-13	3.99902e-05	1.42277e-05	1.3647e-05
6.7799e-06	2.00699e-05	2.80903e-05	5.62412e-05	55.5598	5.08618e-05	6.57239e-07	3.30347e-07	3.08561e-07	7.9528e-13	4.04149e-05	1.4307e-05	1.3453e-05
7.1571e-06	1.99682e-05	2.8004e-05	5.95143e-05	55.5598	5.36771e-05	6.85129e-07	3.50589e-07	3.34444e-07	8.33027e-13	4.08197e-05	1.4382e-05	1.32714e-05
7.53431e-06	1.98587e-05	2.79242e-05	6.27557e-05	55.5598	5.64691e-05	7.13143e-07	3.70775e-07	3.60933e-07	8.70977e-13	4.12074e-05	1.44534e-05	1.31001e-05
7.91152e-06	1.97445e-05	2.78499e-05	6.59661e-05	55.5598	5.92381e-05	7.41298e-07	3.90902e-07	3.88045e-07	9.0915e-13	4.15801e-05	1.45215e-05	1.29375e-05
8.28872e-06	1.96276e-05	2.77802e-05	6.91464e-05	55.5598	6.19848e-05	7.69608e-07	4.1097e-07	4.15793e-07	9.47562e-13	4.19393e-05	1.45868e-05	1.27824e-05
8.66593e-06	1.95098e-05	2.77143e-05	7.22974e-05	55.5598	6.47095e-05	7.98083e-07	4.30977e-07	4.44192e-07	9.86228e-13	4.22864e-05	1.46495e-05	1.26339e-05
9.18251e-06	1.9349e-05	2.76296e-05	7.65668e-05	55.5598	6.84068e-05	8.37366e-07	4.58277e-07	4.84162e-07	1.03962e-12	4.27435e-05	1.47314e-05	1.24399e-05
9.69909e-06	1.91905e-05	2.75503e-05	8.07853e-05	55.5598	7.20658e-05	8.76997e-07	4.85462e-07	5.25404e-07	1.09353e-12	4.31815e-05	1.48093e-05	1.22555e-05
1.02157e-05	1.90357e-05	2.74759e-05	8.49553e-05	55.5598	7.56882e-05	9.16991e-07	5.12529e-07	5.67946e-07	1.14799e-12	4.36019e-05	1.48836e-05	1.20798e-05
1.07322e-05	1.88852e-05	2.74057e-05	8.90789e-05	55.5598	7.92753e-05	9.57361e-07	5.39478e-07	6.11809e-07	1.20302e-12	4.40057e-05	1.49545e-05	1.19117e-05
1.12488e-05	1.87394e-05	2.73393e-05	9.31583e-05	55.5598	8.28287e-05	9.98115e-07	5.6631e-07	6.57012e-07	1.25863e-12	4.43942e-05	1.50223e-05	1.17507e-05
1.17654e-05	1.85984e-05	2.72765e-05	9.71955e-05	55.5598	8.63496e-05	1.03926e-06	5.93023e-07	7.0357e-07	1.31484e-12	4.47682e-05	1.50872e-05	1.15962e-05
1.25275e-05	1.83992e-05	2.71896e-05	0.000103078	55.5598	9.14869e-05	1.10069e-06	6.32214e-07	7.74755e-07	1.39885e-12	4.52951e-05	1.51781e-05	1.13792e-05
1.32895e-05	1.82101e-05	2.7109e-05	0.000108878	55.5597	9.65596e-05	1.163e-06	6.71148e-07	8.4895e-07	1.48417e-12	4.57945e-05	1.52638e-05	1.1174e-05
1.40516e-05	1.80306e-05	2.7034e-05	0.000114602	55.5597	0.000101571	1.22619e-06	7.09824e-07	9.26182e-07	1.57083e-12	4.62687e-05	1.53447e-05	1.09794e-05
1.48137e-05	1.78601e-05	2.69641e-05	0.000120253	55.5597	0.000106524	1.29026e-06	7.48244e-07	1.00647e-06	1.6588e-12	4.67195e-05	1.54213e-05	1.07946e-05
1.55757e-05	1.76977e-05	2.68989e-05	0.000125835	55.5597	0.00011142	1.35521e-06	7.86409e-07	1.08982e-06	1.74809e-12	4.71486e-05	1.54938e-05	1.06187e-05
1.63378e-05	1.75429e-05	2.68379e-05	0.000131353	55.5597	0.000116263	1.42103e-06	8.24319e-07	1.17625e-06	1.83869e-12	4.75576e-05	1.55627e-05	1.04509e-05
1.75055e-05	1.7319e-05	2.6752e-05	0.000139692	55.5597	0.000123584	1.52355e-06	8.81922e-07	1.31467e-06	1.97999e-12	4.81485e-05	1.56618e-05	1.02083e-05
1.86733e-05	1.71093e-05	2.66741e-05	0.000147898	55.5597	0.000130791	1.62805e-06	9.3894e-07	1.46033e-06	2.12423e-12	4.87e-05	1.57539e-05	9.9813e-06
1.9841e-05	1.69121e-05	2.66034e-05	0.000155981	55.5597	0.00013789	1.73447e-06	9.95382e-07	1.61322e-06	2.27134e-12	4.9216e-05	1.58397e-05	9.76837e-06
2.10087e-05	1.67259e-05	2.65392e-05	0.000163951	55.5596	0.000144886	1.84275e-06	1.05126e-06	1.77332e-06	2.42122e-12	4.96998e-05	1.59199e-05	9.56802e-06
2.21765e-05	1.65495e-05	2.64807e-05	0.000171813	55.5596	0.000151783	1.95283e-06	1.10658e-06	1.94061e-06	2.57377e-12	5.01545e-05	1.59951e-05	9.37902e-06
2.33442e-05	1.63816e-05	2.64274e-05	0.000179576	55.5596	0.000158587	2.06466e-06	1.16135e-06	2.11504e-06	2.72891e-12	5.05826e-05	1.60657e-05	9.20031e-06
2.50554e-05	1.61492e-05	2.63576e-05	0.000190784	55.5596	0.000168398	2.23157e-06	1.24064e-06	2.38349e-06	2.96074e-12	5.11665e-05	1.61619e-05	8.9551e-06
2.67666e-05	1.59308e-05	2.62967e-05	0.000201805	55.5596	0.000178026	2.40192e-06	1.31882e-06	2.66706e-06	3.19763e-12	5.1704e-05	1.62503e-05	8.72753e-06
2.84778e-05	1.57245e-05	2.62435e-05	0.000212654	55.5595	0.000187484	2.57552e-06	1.3959e-06	2.9656e-06	3.43933e-12	5.22004e-05	1.6332e-05	8.51554e-06
3.0189e-05	1.55284e-05	2.61971e-05	0.000223344	55.5595	0.000196779	2.75222e-06	1.47193e-06	3.27894e-06	3.68556e-12	5.26599e-05	1.64078e-05	8.31738e-06
3.19003e-05	1.53414e-05	2.61567e-05	0.000233884	55.5595	0.000205919	2.93185e-06	1.54693e-06	3.60692e-06	3.93609e-12	5.30862e-05	1.64782e-05	8.13159e-06
3.36115e-05	1.51622e-05	2.61218e-05	0.000244284	55.5595	0.000214912	3.11426e-06	1.62094e-06	3.94935e-06	4.19067e-12	5.34825e-05	1.6544e-05	7.95691e-06
3.59618e-05	1.49271e-05	2.60817e-05	0.000258356	55.5595	0.000227034	3.36906e-06	1.72101e-06	4.44293e-06	4.54656e-12	5.39828e-05	1.66275e-05	7.73315e-06
3.83121e-05	1.47032e-05	2.60495e-05	0.000272197	55.5594	0.000238904	3.6285e-06	1.81931e-06	4.96303e-06	4.90917e-12	5.44379e-05	1.67042e-05	7.52596e-06
4.06624e-05	1.44887e-05	2.60242e-05	0.000285824	55.5594	0.000250536	3.89224e-06	1.91592e-06	5.50921e-06	5.27802e-12	5.48526e-05	1.67749e-05	7.33338e-06
4.30128e-05	1.42823e-05	2.60051e-05	0.000299251	55.5594	0.00026194	4.15999e-06	2.0109e-06	6.08106e-06	5.65268e-12	5.52314e-05	1.68405e-05	7.15375e-06
4.53631e-05	1.4083e-05	2.59915e-05	0.00031249	55.5594	0.000273127	4.43149e-06	2.1043e-06	6.6782e-06	6.03274e-12	5.5578e-05	1.69015e-05	6.98568e-06
4.77134e-05	1.389e-05	2.59826e-05	0.000325552	55.5593	0.000284107	4.70648e-06	2.19617e-06	7.30025e-06	6.41785e-12	5.58954e-05	1.69584e-05	6.82797e-06
5.12564e-05	1.36092e-05	2.59772e-05	0.000344929	55.5593	0.000300283	5.1271e-06	2.3319e-06	8.28426e-06	7.00717e-12	5.63248e-05	1.70377e-05	6.6076e-06
5.47993e-05	1.33389e-05	2.59801e-05	0.000363953	55.5593	0.000316033	5.5544e-06	2.46444e-06	9.32299e-06	7.60617e-12	5.6702e-05	1.71101e-05	6.40556e-06
5.83423e-05	1.30777e-05	2.59901e-05	0.000382651	55.5592	0.000331377	5.98775e-06	2.59395e-06	1.04155e-05	8.21397e-12	5.70336e-05	1.71768e-05	6.21943e-06
6.18852e-05	1.28244e-05	2.60063e-05	0.000401043	55.5592	0.000346335	6.42657e-06	2.72055e-06	1.15608e-05	8.82979e-12	5.73249e-05	1.72385e-05	6.04725e-06
6.54282e-05	1.25781e-05	2.60278e-05	0.000419149	55.5592	0.000360925	6.87035e-06	2.84437e-06	1.27581e-05	9.45293e-12	5.75804e-05	1.72961e-05	5.88736e-06
6.89711e-05	1.23381e-05	2.6054e-05	0.000436985	55.5591	0.000375164	7.31861e-06	2.96552e-06	1.40068e-05	1.00828e-11	5.7804e-05	1.73501e-05	5.73838e-06
7.40976e-05	1.20007e-05	2.60988e-05	0.000462343	55.5591	0.00039517	7.97433e-06	3.13631e-06	1.59032e-05	1.10049e-11	5.80776e-05	1.74228e-05	5.53978e-06
7.9224e-05	1.16741e-05	2.61508e-05	0.000487206	55.559	0.000414506	8.63744e-06	3.30202e-06	1.79042e-05	1.19386e-11	5.82993e-05	1.74901e-05	5.35863e-06
8.43504e-05	1.13572e-05	2.62086e-05	0.000511609	55.559	0.000433206	9.30696e-06	3.46292e-06	2.00084e-05	1.28825e-11	5.84758e-05	1.75532e-05	5.19255e-06
8.94769e-05	1.10494e-05	2.62714e-05	0.000535582	55.5589	0.000451299	9.98202e-06	3.61924e-06	2.22146e-05	1.38357e-11	5.86127e-05	1.76126e-05	5.03957e-06
9.46033e-05	1.07503e-05	2.63384e-05	0.000559152	55.5589	0.000468812	1.06618e-05	3.77119e-06	2.45216e-05	1.47971e-11	5.87146e-05	1.76691e-05	4.89808e-06
9.97298e-05	1.04594e-05	2.64088e-05	0.000582343	55.5589	0.000485769	1.13458e-05	3.91898e-06	2.69286e-05	1.5766e-11	5.87854e-05	1.77232e-05	4.76669e-06
0.000103923	1.02273e-05	2.64687e-05	0.000601048	55.5588	0.000499242	1.19078e-05	4.0369e-06	2.89714e-05	1.65635e-11	5.88223e-05	1.77658e-05	4.66598e-06
0.000107271	1.00458e-05	2.65177e-05	0.000615817	55.5588	0.000509749	1.2358e-05	4.12918e-06	3.06495e-05	1.72032e-11	5.88396e-05	1.7799e-05	4.58951e-06
0.000110619	9.86763e-06	2.65678e-05	0.000630445	55.5588	0.000520041	1.28093e-05	4.21986e-06	3.23692e-05	1.78453e-11	5.88467e-05	1.78316e-05	4.51627e-06
0.000113967	9.69265e-06	2.66186e-05	0.000644938	55.5588	0.000530123	1.32615e-05	4.30899e-06	3.41305e-05	1.84896e-11	5.88443e-05	1.78636e-05	4.44607e-06
0.000117315	9.52086e-06	2.66703e-05	0.000659301	55.5587	0.00054	1.37147e-05	4.3966e-06	3.59329e-05	1.9136e-11	5.8833e-05	1.7895e-05	4.37868e-06
0.000123434	9.21504e-06	2.67665e-05	0.000685229	55.5587	0.000557537	1.45447e-05	4.55291e-06	3.93329e-05	2.03223e-11	5.87911e-05	1.79513e-05	4.26221e-06
0.000128419	8.97355e-06	2.68462e-05	0.000706059	55.5587	0.000571348	1.52222e-05	4.67675e-06	4.22028e-05	2.12929e-11	5.87385e-05	1.79963e-05	4.17313e-06
0.000133404	8.73886e-06	2.69269e-05	0.00072664	55.5586	0.000584747	1.59006e-05	4.79757e-06	4.51617e-05	2.22666e-11	5.86707e-05	1.80406e-05	4.0888e-06
0.000138389	8.51087e-06	2.70085e-05	0.000746982	55.5586	0.000597746	1.65794e-05	4.91547e-06	4.82084e-05	2.3243e-11	5.8589e-05	1.80842e-05	4.00881e-06
0.000143374	8.28948e-06	2.70908e-05	0.000767098	55.5586	0.00061036	1.72586e-05	5.03055e-06	5.13418e-05	2.42218e-11	5.84946e-05	1.81274e-05	3.93278e-06
0.000148785	8.05653e-06	2.71806e-05	0.000788689	55.5585	0.000623629	1.79957e-05	5.15238e-06	5.484e-05	2.52862e-11	5.8379e-05	1.81739e-05	3.85437e-06
0.000154197	7.83113e-06	2.72709e-05	0.000810037	55.5585	0.000636472	1.87325e-05	5.27111e-06	5.84375e-05	2.63524e-11	5.82508e-05	1.82199e-05	3.7799e-06
0.000159608	7.61313e-06	2.73615e-05	0.000831154	55.5585	0.000648904	1.94686e-05	5.38685e-06	6.21327e-05	2.74198e-11	5.81111e-05	1.82656e-05	3.70904e-06
0.000165019	7.4024e-06	2.74523e-05	0.000852051	55.5584	0.000660939	2.02038e-05	5.49972e-06	6.59236e-05	2.84878e-11	5.7961e-05	1.83111e-05	3.64151e-06
0.000172213	7.13322e-06	2.75732e-05	0.000879509	55.5584	0.000676348	2.11795e-05	5.64547e-06	7.11089e-05	2.99081e-11	5.77467e-05	1.83712e-05	3.55645e-06
0.000179408	6.87625e-06	2.76939e-05	0.00090662	55.5583	0.000691111	2.21526e-05	5.78654e-06	7.64555e-05	3.13279e-11	5.75174e-05	1.84311e-05	3.47626e-06
0.000186602	6.63109e-06	2.78144e-05	0.000933402	55.5583	0.000705256	2.31227e-05	5.92314e-06	8.19585e-05	3.27457e-11	5.72748e-05	1.84906e-05	3.40058e-06
0.000187602	6.59791e-06	2.78311e-05	0.000937102	55.5583	0.000707176	2.32573e-05	5.94179e-06	8.27359e-05	3.29429e-11	5.72401e-05	1.84989e-05	3.39036e-06
0.000188603	6.56495e-06	2.78478e-05	0.000940795	55.5583	0.000709085	2.33919e-05	5.96036e-06	8.35162e-05	3.31399e-11	5.72052e-05	1.85072e-05	3.38023e-06
0.000189603	6.53221e-06	2.78645e-05	0.000944483	55.5583	0.000710982	2.35264e-05	5.97885e-06	8.42994e-05	3.33368e-11	5.71701e-05	1.85155e-05	3.37018e-06
0.000190604	6.49968e-06	2.78812e-05	0.000948165	55.5583	0.000712868	2.36609e-05	5.99726e-06	8.50855e-05	3.35337e-11	5.71347e-05	1.85237e-05	3.36021e-06
0.00019226	6.44631e-06	2.79088e-05	0.000954248	55.5583	0.000715967	2.38833e-05	6.02755e-06	8.63931e-05	3.38595e-11	5.70757e-05	1.85374e-05	3.34386e-06
0.000193916	6.39353e-06	2.79364e-05	0.000960315	55.5583	0.000719035	2.41055e-05	6.05763e-06	8.77085e-05	3.41852e-11	5.70162e-05	1.85511e-05	3.32771e-06
0.000195573	6.34132e-06	2.7964e-05	0.000966367	55.5582	0.000722074	2.43276e-05	6.0875e-06	8.90317e-05	3.45106e-11	5.69561e-05	1.85647e-05	3.31175e-06
0.000199859	6.20891e-06	2.80352e-05	0.000981958	55.5582	0.000729802	2.49011e-05	6.1638e-06	9.24907e-05	3.53518e-11	5.67982e-05	1.86e-05	3.27134e-06
0.000204145	6.08026e-06	2.81062e-05	0.00099745	55.5582	0.00073734	2.54733e-05	6.23871e-06	9.59997e-05	3.61915e-11	5.6637e-05	1.86353e-05	3.23214e-06
0.000208431	5.95529e-06	2.81769e-05	0.00101285	55.5582	0.000744692	2.60439e-05	6.31227e-06	9.95576e-05	3.70296e-11	5.64728e-05	1.86705e-05	3.19409e-06
0.00021497	5.77146e-06	2.82843e-05	0.00103616	55.5581	0.000755561	2.69118e-05	6.42197e-06	0.000105077	3.83051e-11	5.6217e-05	1.87242e-05	3.13813e-06
0.000219869	5.63907e-06	2.83643e-05	0.00105349	55.5581	0.000763439	2.75594e-05	6.50221e-06	0.000109283	3.92575e-11	5.60215e-05	1.87643e-05	3.09779e-06
0.000224767	5.51101e-06	2.8444e-05	0.00107071	55.5581	0.0007711	2.8205e-05	6.58087e-06	0.000113547	4.02073e-11	5.58232e-05	1.88044e-05	3.0587e-06
0.000229666	5.38717e-06	2.85232e-05	0.00108782	55.5581	0.000778552	2.88483e-05	6.65798e-06	0.000117867	4.1154e-11	5.56222e-05	1.88444e-05	3.0208e-06
0.000234565	5.26741e-06	2.86021e-05	0.00110483	55.558	0.0007858	2.94895e-05	6.7336e-06	0.000122241	4.20976e-11	5.5419e-05	1.88844e-05	2.98402e-06
0.000240634	5.12452e-06	2.86991e-05	0.00112577	55.558	0.000794509	3.02806e-05	6.8253e-06	0.000127733	4.3262e-11	5.51643e-05	1.89338e-05	2.93995e-06
0.000246703	4.98739e-06	2.87955e-05	0.00114656	55.558	0.000802931	3.10683e-05	6.91486e-06	0.000133302	4.4421e-11	5.49069e-05	1.89832e-05	2.89744e-06
0.000251508	4.88286e-06	2.88714e-05	0.00116292	55.558	0.000809401	3.16892e-05	6.9843e-06	0.000137764	4.53345e-11	5.47014e-05	1.90222e-05	2.86482e-06
0.000252425	4.86328e-06	2.88858e-05	0.00116604	55.558	0.000810618	3.18075e-05	6.99743e-06	0.000138621	4.55085e-11	5.4662e-05	1.90297e-05	2.85869e-06
0.000253343	4.84381e-06	2.89002e-05	0.00116915	55.5579	0.000811829	3.19258e-05	7.0105e-06	0.00013948	4.56824e-11	5.46226e-05	1.90371e-05	2.85259e-06
0.000254261	4.82447e-06	2.89146e-05	0.00117226	55.5579	0.000813034	3.2044e-05	7.02354e-06	0.00014034	4.58562e-11	5.45831e-05	1.90445e-05	2.84652e-06
0.000256096	4.78615e-06	2.89434e-05	0.00117847	55.5579	0.000815426	3.22801e-05	7.04947e-06	0.000142066	4.62034e-11	5.4504e-05	1.90594e-05	2.83448e-06
0.000257931	4.74831e-06	2.89721e-05	0.00118467	55.5579	0.000817794	3.25158e-05	7.07523e-06	0.000143798	4.655e-11	5.44248e-05	1.90743e-05	2.82256e-06
0.000259767	4.71093e-06	2.90007e-05	0.00119085	55.5579	0.000820139	3.27512e-05	7.10081e-06	0.000145536	4.6896e-11	5.43454e-05	1.90891e-05	2.81077e-06
0.000264487	4.61694e-06	2.90741e-05	0.0012067	55.5579	0.000826065	3.33551e-05	7.16582e-06	0.000150034	4.77833e-11	5.41406e-05	1.91272e-05	2.78096e-06
0.000269207	4.52589e-06	2.9147e-05	0.00122248	55.5579	0.000831846	3.39568e-05	7.22973e-06	0.000154571	4.86668e-11	5.39351e-05	1.91653e-05	2.75191e-06
0.000273926	4.4377e-06	2.92195e-05	0.00123819	55.5579	0.000837485	3.45562e-05	7.29258e-06	0.000159146	4.95463e-11	5.37289e-05	1.92033e-05	2.72357e-06
0.000278646	4.35227e-06	2.92916e-05	0.00125382	55.5578	0.000842988	3.51533e-05	7.3544e-06	0.000163756	5.04218e-11	5.35222e-05	1.92412e-05	2.69591e-06
0.000289106	4.17227e-06	2.94498e-05	0.00128823	55.5578	0.000854722	3.64686e-05	7.48789e-06	0.000174094	5.23475e-11	5.3063e-05	1.93249e-05	2.63694e-06
0.000299566	4.00432e-06	2.96059e-05	0.00132232	55.5577	0.000865859	3.77728e-05	7.61683e-06	0.000184587	5.42524e-11	5.26033e-05	1.94081e-05	2.58094e-06
0.000310025	3.84748e-06	2.976e-05	0.00135611	55.5577	0.000876447	3.90659e-05	7.74151e-06	0.00019522	5.61361e-11	5.21441e-05	1.94907e-05	2.52766e-06
0.000320485	3.70088e-06	2.9912e-05	0.00138963	55.5576	0.000886527	4.03481e-05	7.86224e-06	0.000205981	5.79982e-11	5.16863e-05	1.95728e-05	2.47689e-06
0.000337702	3.47978e-06	3.0158e-05	0.00144423	55.5576	0.000902117	4.2435e-05	8.05306e-06	0.000223938	6.10155e-11	5.09381e-05	1.97066e-05	2.39828e-06
0.000354918	3.28107e-06	3.03989e-05	0.00149818	55.5575	0.0009166	4.4493e-05	8.23501e-06	0.000242154	6.39729e-11	5.01987e-05	1.98386e-05	2.32522e-06
0.000357411	3.25398e-06	3.04334e-05	0.00150594	55.5575	0.000918614	4.47886e-05	8.26068e-06	0.000244811	6.43962e-11	5.00926e-05	1.98576e-05	2.31506e-06
0.000359904	3.22729e-06	3.04677e-05	0.00151369	55.5575	0.000920607	4.50837e-05	8.28618e-06	0.000247472	6.48182e-11	4.99866e-05	1.98765e-05	2.30501e-06
0.000362397	3.201e-06	3.0502e-05	0.00152143	55.5575	0.000922581	4.53782e-05	8.31152e-06	0.000250137	6.5239e-11	4.98809e-05	1.98953e-05	2.29505e-06
0.00036489	3.1751e-06	3.05361e-05	0.00152915	55.5575	0.000924536	4.56721e-05	8.33671e-06	0.000252807	6.56585e-11	4.97755e-05	1.99142e-05	2.2852e-06
0.000367383	3.14958e-06	3.05702e-05	0.00153686	55.5575	0.000926472	4.59654e-05	8.36174e-06	0.00025548	6.60768e-11	4.96703e-05	1.99329e-05	2.27544e-06
0.000372369	3.09964e-06	3.0638e-05	0.00155226	55.5574	0.00093029	4.65502e-05	8.41135e-06	0.000260838	6.69096e-11	4.94607e-05	1.99704e-05	2.2562e-06
0.000377355	3.05114e-06	3.07054e-05	0.0015676	55.5574	0.000934036	4.71328e-05	8.46037e-06	0.000266211	6.77375e-11	4.92522e-05	2.00077e-05	2.23733e-06
0.000382341	3.00402e-06	3.07724e-05	0.0015829	55.5574	0.000937715	4.77131e-05	8.50881e-06	0.000271598	6.85604e-11	4.90448e-05	2.00447e-05	2.21882e-06
0.000387327	2.95824e-06	3.08391e-05	0.00159816	55.5574	0.000941328	4.82911e-05	8.55671e-06	0.000276997	6.93784e-11	4.88386e-05	2.00817e-05	2.20065e-06
0.000398448	2.86066e-06	3.09864e-05	0.00163203	55.5573	0.000949163	4.95724e-05	8.66163e-06	0.000289083	7.11853e-11	4.83827e-05	2.01633e-05	2.16133e-06
0.000409569	2.76896e-06	3.11318e-05	0.0016657	55.5573	0.000956711	5.08428e-05	8.76409e-06	0.000301221	7.29682e-11	4.7933e-05	2.02441e-05	2.12357e-06
0.00042069	2.68268e-06	3.12755e-05	0.00169918	55.5573	0.000963996	5.21025e-05	8.86424e-06	0.000313402	7.47275e-11	4.74894e-05	2.03239e-05	2.08728e-06
0.000431811	2.60139e-06	3.14175e-05	0.00173247	55.5572	0.00097104	5.33518e-05	8.96226e-06	0.000325621	7.64635e-11	4.70522e-05	2.04028e-05	2.05236e-06
0.000451926	2.46582e-06	3.16702e-05	0.00179224	55.5571	0.000983233	5.55857e-05	9.1346e-06	0.000347793	7.95458e-11	4.6278e-05	2.05431e-05	1.99242e-06
0.000472041	2.34337e-06	3.19177e-05	0.00185148	55.5571	0.000994809	5.77875e-05	9.30121e-06	0.000370031	8.25562e-11	4.55253e-05	2.06801e-05	1.93628e-06
0.000474847	2.32724e-06	3.19518e-05	0.0018597	55.5571	0.00099638	5.80921e-05	9.32403e-06	0.000373136	8.29706e-11	4.54221e-05	2.0699e-05	1.92873e-06
0.000477653	2.31132e-06	3.19859e-05	0.00186791	55.5571	0.000997941	5.83962e-05	9.34676e-06	0.000376243	8.33836e-11	4.53192e-05	2.07178e-05	1.92124e-06
0.000480459	2.29561e-06	3.20199e-05	0.00187611	55.557	0.000999492	5.86997e-05	9.36939e-06	0.00037935	8.37953e-11	4.52168e-05	2.07366e-05	1.91382e-06
0.000483264	2.28012e-06	3.20537e-05	0.00188431	55.557	0.00100103	5.90026e-05	9.39193e-06	0.000382457	8.42057e-11	4.51147e-05	2.07552e-05	1.90647e-06
0.00048607	2.26483e-06	3.20875e-05	0.00189249	55.557	0.00100257	5.93049e-05	9.41437e-06	0.000385565	8.46148e-11	4.50131e-05	2.07739e-05	1.89917e-06
0.000491682	2.23485e-06	3.21548e-05	0.00190883	55.557	0.0010056	5.99078e-05	9.459e-06	0.000391782	8.54291e-11	4.48112e-05	2.08109e-05	1.88477e-06
0.000497294	2.20565e-06	3.22217e-05	0.00192514	55.557	0.0010086	6.05084e-05	9.50328e-06	0.000398	8.62382e-11	4.46109e-05	2.08477e-05	1.87061e-06
0.000502905	2.1772e-06	3.22883e-05	0.0019414	55.557	0.00101157	6.11068e-05	9.54722e-06	0.000404219	8.70423e-11	4.44123e-05	2.08843e-05	1.85669e-06
0.000508517	2.14948e-06	3.23545e-05	0.00195764	55.5569	0.00101451	6.1703e-05	9.59083e-06	0.000410438	8.78413e-11	4.42153e-05	2.09206e-05	1.84299e-06
0.00052169	2.08711e-06	3.25087e-05	0.00199561	55.5569	0.00102128	6.30938e-05	9.692e-06	0.000425036	8.96977e-11	4.37593e-05	2.10049e-05	1.81171e-06
0.000534864	2.02828e-06	3.26612e-05	0.0020334	55.5569	0.00102789	6.44729e-05	9.79157e-06	0.000439629	9.15277e-11	4.33122e-05	2.10879e-05	1.78158e-06
0.000548037	1.97271e-06	3.28119e-05	0.00207102	55.5568	0.00103437	6.58406e-05	9.88966e-06	0.000454212	9.33322e-11	4.2874e-05	2.11696e-05	1.75255e-06
0.00056121	1.92016e-06	3.29609e-05	0.00210847	55.5568	0.00104073	6.71973e-05	9.98637e-06	0.000468782	9.51118e-11	4.24443e-05	2.12499e-05	1.72454e-06
0.000576374	1.86311e-06	3.31305e-05	0.00215138	55.5567	0.0010479	6.87456e-05	1.00961e-05	0.000485532	9.71306e-11	4.19603e-05	2.13408e-05	1.69351e-06
0.000591537	1.80943e-06	3.32981e-05	0.00219408	55.5567	0.00105494	7.02803e-05	1.02043e-05	0.000502256	9.91189e-11	4.14872e-05	2.143e-05	1.66368e-06
0.0006067	1.75886e-06	3.34638e-05	0.00223659	55.5566	0.00106186	7.18016e-05	1.03111e-05	0.00051895	1.01078e-10	4.10248e-05	2.15176e-05	1.635e-06
0.000621863	1.71112e-06	3.36276e-05	0.00227891	55.5566	0.00106868	7.33103e-05	1.04166e-05	0.000535612	1.03008e-10	4.05728e-05	2.16035e-05	1.60738e-06
0.000637026	1.666e-06	3.37896e-05	0.00232104	55.5565	0.0010754	7.48066e-05	1.05209e-05	0.000552237	1.04912e-10	4.01309e-05	2.16879e-05	1.58077e-06
0.00065219	1.62331e-06	3.395e-05	0.00236301	55.5565	0.00108203	7.6291e-05	1.06241e-05	0.000568825	1.06789e-10	3.96989e-05	2.17707e-05	1.55511e-06
0.000667353	1.58284e-06	3.41087e-05	0.0024048	55.5564	0.0010886	7.77639e-05	1.07262e-05	0.000585373	1.08641e-10	3.92765e-05	2.1852e-05	1.53035e-06
0.000686182	1.53544e-06	3.43035e-05	0.00245647	55.5564	0.00109666	7.95776e-05	1.08518e-05	0.000605865	1.10907e-10	3.87648e-05	2.19509e-05	1.50078e-06
0.000705011	1.49093e-06	3.44961e-05	0.0025079	55.5563	0.00110463	8.1375e-05	1.0976e-05	0.000626291	1.13138e-10	3.82668e-05	2.20475e-05	1.47243e-06
0.00072384	1.44907e-06	3.46864e-05	0.0025591	55.5562	0.00111252	8.31568e-05	1.1099e-05	0.00064665	1.15335e-10	3.77822e-05	2.21421e-05	1.44524e-06
0.00074267	1.40963e-06	3.48747e-05	0.00261008	55.5562	0.00112035	8.49236e-05	1.1221e-05	0.00066694	1.175e-10	3.73104e-05	2.22345e-05	1.41912e-06
0.000768954	1.35823e-06	3.51341e-05	0.00268089	55.5561	0.00113119	8.73662e-05	1.13895e-05	0.000695148	1.20472e-10	3.66722e-05	2.23601e-05	1.38434e-06
0.000795238	1.31067e-06	3.53899e-05	0.00275131	55.556	0.00114195	8.97826e-05	1.15564e-05	0.000723219	1.23387e-10	3.60567e-05	2.2482e-05	1.35137e-06
0.000821522	1.26655e-06	3.56422e-05	0.00282136	55.5559	0.00115263	9.21743e-05	1.17217e-05	0.000751154	1.2625e-10	3.54628e-05	2.26002e-05	1.32007e-06
0.000847806	1.22548e-06	3.58912e-05	0.00289105	55.5558	0.00116326	9.45427e-05	1.18857e-05	0.000778953	1.29065e-10	3.48893e-05	2.2715e-05	1.2903e-06
0.000874091	1.18718e-06	3.61371e-05	0.00296041	55.5558	0.00117385	9.68893e-05	1.20485e-05	0.000806617	1.31833e-10	3.43352e-05	2.28265e-05	1.26196e-06
0.000900375	1.15136e-06	3.63802e-05	0.00302944	55.5557	0.0011844	9.92153e-05	1.22103e-05	0.000834149	1.34559e-10	3.37995e-05	2.29348e-05	1.23494e-06
0.000926659	1.11779e-06	3.66205e-05	0.00309817	55.5556	0.00119494	0.000101522	1.23711e-05	0.00086155	1.37244e-10	3.32813e-05	2.30401e-05	1.20915e-06
0.000952943	1.08627e-06	3.68582e-05	0.0031666	55.5555	0.00120546	0.00010381	1.25311e-05	0.000888822	1.39891e-10	3.27797e-05	2.31425e-05	1.1845e-06
0.000979228	1.05661e-06	3.70934e-05	0.00323475	55.5554	0.00121597	0.00010608	1.26903e-05	0.000915968	1.42503e-10	3.22938e-05	2.3242e-05	1.16091e-06
0.00100551	1.02864e-06	3.73263e-05	0.00330263	55.5554	0.00122647	0.000108334	1.28489e-05	0.000942991	1.45081e-10	3.1823e-05	2.3339e-05	1.13832e-06
0.0010318	1.00223e-06	3.7557e-05	0.00337026	55.5553	0.00123698	0.000110573	1.30069e-05	0.000969893	1.47628e-10	3.13665e-05	2.34333e-05	1.11666e-06
0.00105808	9.7725e-07	3.77855e-05	0.00343763	55.5552	0.00124749	0.000112797	1.31643e-05	0.000996677	1.50145e-10	3.09236e-05	2.35252e-05	1.09587e-06
0.00108436	9.53582e-07	3.8012e-05	0.00350477	55.5551	0.00125802	0.000115007	1.33212e-05	0.00102335	1.52634e-10	3.04938e-05	2.36147e-05	1.07591e-06
0.00111065	9.31117e-07	3.82366e-05	0.00357168	55.555	0.00126855	0.000117203	1.34777e-05	0.0010499	1.55096e-10	3.00763e-05	2.37019e-05	1.05671e-06
0.0011373	9.09478e-07	3.84624e-05	0.00363931	55.555	0.00127924	0.000119418	1.36361e-05	0.00107672	1.57567e-10	2.96651e-05	2.37882e-05	1.03798e-06
0.00116396	8.88904e-07	3.86864e-05	0.00370672	55.5549	0.00128995	0.00012162	1.3794e-05	0.00110343	1.60014e-10	2.92655e-05	2.38723e-05	1.01995e-06
0.00119061	8.69312e-07	3.89086e-05	0.00377392	55.5548	0.00130068	0.000123811	1.39517e-05	0.00113003	1.62438e-10	2.88771e-05	2.39542e-05	1.00258e-06
0.00121727	8.50635e-07	3.91292e-05	0.00384091	55.5547	0.00131142	0.00012599	1.4109e-05	0.00115653	1.6484e-10	2.84993e-05	2.40342e-05	9.8584e-07
0.00124392	8.32807e-07	3.93482e-05	0.00390772	55.5547	0.00132219	0.000128159	1.42661e-05	0.00118293	1.67221e-10	2.81317e-05	2.41123e-05	9.69688e-07
0.00127058	8.1577e-07	3.95656e-05	0.00397433	55.5546	0.00133298	0.000130317	1.44229e-05	0.00120923	1.69582e-10	2.77739e-05	2.41884e-05	9.54092e-07
0.00129723	7.99472e-07	3.97816e-05	0.00404076	55.5545	0.00134378	0.000132466	1.45796e-05	0.00123543	1.71925e-10	2.74255e-05	2.42628e-05	9.39026e-07
0.00133032	7.80197e-07	4.00476e-05	0.00412298	55.5544	0.00135723	0.000135121	1.47738e-05	0.00126782	1.74808e-10	2.70055e-05	2.43527e-05	9.2102e-07
0.00136341	7.61903e-07	4.03116e-05	0.00420494	55.5543	0.00137072	0.000137763	1.49677e-05	0.00130007	1.77666e-10	2.65986e-05	2.444e-05	9.03738e-07
0.0013965	7.44513e-07	4.05735e-05	0.00428666	55.5542	0.00138424	0.000140391	1.51614e-05	0.00133219	1.80499e-10	2.62043e-05	2.45248e-05	8.87135e-07
0.00142959	7.27962e-07	4.08335e-05	0.00436813	55.5541	0.0013978	0.000143008	1.53549e-05	0.00136418	1.83309e-10	2.5822e-05	2.46073e-05	8.71171e-07
0.00146268	7.12188e-07	4.10916e-05	0.00444937	55.554	0.00141139	0.000145613	1.55482e-05	0.00139604	1.86097e-10	2.5451e-05	2.46874e-05	8.55809e-07
0.00150293	6.93965e-07	4.14032e-05	0.00454793	55.5539	0.00142799	0.000148768	1.57832e-05	0.00143463	1.89462e-10	2.50144e-05	2.4782e-05	8.3788e-07
0.00154319	6.76722e-07	4.17123e-05	0.00464617	55.5538	0.00144464	0.000151908	1.6018e-05	0.00147305	1.92799e-10	2.45929e-05	2.48734e-05	8.20734e-07
0.00158345	6.60381e-07	4.2019e-05	0.00474411	55.5537	0.00146134	0.000155033	1.62526e-05	0.0015113	1.96109e-10	2.41858e-05	2.49619e-05	8.04318e-07
0.00162371	6.44873e-07	4.23234e-05	0.00484177	55.5535	0.00147811	0.000158145	1.64871e-05	0.00154939	1.99394e-10	2.37925e-05	2.50475e-05	7.88586e-07
0.00166397	6.30128e-07	4.26255e-05	0.00493916	55.5534	0.00149492	0.000161244	1.67214e-05	0.00158732	2.02656e-10	2.34121e-05	2.51303e-05	7.73494e-07
0.00171503	6.1244e-07	4.30055e-05	0.00506231	55.5533	0.00151634	0.000165157	1.70185e-05	0.00163521	2.06761e-10	2.29473e-05	2.52316e-05	7.55211e-07
0.00176609	5.95791e-07	4.33823e-05	0.00518506	55.5531	0.00153784	0.000169052	1.73154e-05	0.00168287	2.10833e-10	2.25012e-05	2.53289e-05	7.37822e-07
0.00181715	5.80089e-07	4.37559e-05	0.00530743	55.553	0.00155942	0.00017293	1.76121e-05	0.00173031	2.14874e-10	2.20725e-05	2.54224e-05	7.21259e-07
0.00186821	5.65253e-07	4.41265e-05	0.00542945	55.5528	0.0015811	0.000176791	1.79087e-05	0.00177753	2.18886e-10	2.16604e-05	2.55121e-05	7.05465e-07
0.00191928	5.5121e-07	4.44941e-05	0.00555113	55.5527	0.00160285	0.000180636	1.82052e-05	0.00182455	2.22871e-10	2.12638e-05	2.55984e-05	6.90384e-07
0.00198216	5.34912e-07	4.49431e-05	0.00570054	55.5525	0.00162976	0.000185353	1.85701e-05	0.00188219	2.27744e-10	2.07954e-05	2.57e-05	6.72722e-07
0.00204505	5.19615e-07	4.53879e-05	0.0058495	55.5523	0.0016568	0.000190048	1.89348e-05	0.00193955	2.32581e-10	2.03478e-05	2.57969e-05	6.55982e-07
0.00210794	5.05228e-07	4.58289e-05	0.00599801	55.5522	0.00168394	0.000194723	1.92993e-05	0.00199665	2.37385e-10	1.99195e-05	2.58892e-05	6.40098e-07
0.00215986	4.9398e-07	4.619e-05	0.0061203	55.552	0.00170644	0.000198568	1.96001e-05	0.00204359	2.41328e-10	1.95798e-05	2.59621e-05	6.27585e-07
0.00221177	4.83254e-07	4.65486e-05	0.00624232	55.5519	0.00172901	0.000202401	1.99006e-05	0.00209036	2.45249e-10	1.92518e-05	2.60322e-05	6.1557e-07
0.00226369	4.73016e-07	4.69048e-05	0.00636407	55.5517	0.00175166	0.000206222	2.0201e-05	0.00213697	2.49152e-10	1.89349e-05	2.60995e-05	6.04028e-07
0.0023156	4.63232e-07	4.72587e-05	0.00648558	55.5516	0.00177438	0.000210032	2.05012e-05	0.00218343	2.53036e-10	1.86286e-05	2.61643e-05	5.92938e-07
0.00236752	4.5387e-07	4.76102e-05	0.00660686	55.5514	0.00179717	0.00021383	2.08012e-05	0.00222975	2.56904e-10	1.83323e-05	2.62265e-05	5.82262e-07
0.00241493	4.45666e-07	4.79293e-05	0.00671742	55.5513	0.00181804	0.00021729	2.1075e-05	0.00227192	2.60421e-10	1.80701e-05	2.62812e-05	5.72857e-07
0.00242297	4.44306e-07	4.79832e-05	0.00673615	55.5513	0.00182159	0.000217876	2.11214e-05	0.00227906	2.61016e-10	1.80265e-05	2.62903e-05	5.71293e-07
0.00243101	4.42955e-07	4.80371e-05	0.00675488	55.5513	0.00182514	0.000218461	2.11678e-05	0.0022862	2.61611e-10	1.7983e-05	2.62993e-05	5.69739e-07
0.00243905	4.41613e-07	4.80909e-05	0.0067736	55.5512	0.00182869	0.000219047	2.12142e-05	0.00229333	2.62205e-10	1.79397e-05	2.63083e-05	5.68193e-07
0.0024471	4.40279e-07	4.81447e-05	0.00679231	55.5512	0.00183224	0.000219632	2.12606e-05	0.00230046	2.62799e-10	1.78967e-05	2.63172e-05	5.66656e-07
0.00245514	4.38954e-07	4.81984e-05	0.00681102	55.5512	0.00183579	0.000220217	2.1307e-05	0.00230759	2.63392e-10	1.78538e-05	2.6326e-05	5.65128e-07
0.00247122	4.36329e-07	4.83057e-05	0.00684843	55.5511	0.0018429	0.000221386	2.13998e-05	0.00232184	2.64579e-10	1.77688e-05	2.63436e-05	5.62097e-07
0.0024873	4.33737e-07	4.84128e-05	0.00688582	55.5511	0.00185001	0.000222554	2.14925e-05	0.00233607	2.65763e-10	1.76846e-05	2.63609e-05	5.591e-07
0.00250338	4.31178e-07	4.85197e-05	0.00692318	55.5511	0.00185713	0.000223721	2.15852e-05	0.00235029	2.66946e-10	1.76012e-05	2.6378e-05	5.56136e-07
0.00251946	4.28652e-07	4.86263e-05	0.00696053	55.551	0.00186426	0.000224887	2.16779e-05	0.0023645	2.68128e-10	1.75187e-05	2.63949e-05	5.53205e-07
0.00258187	4.19137e-07	4.90384e-05	0.00710528	55.5508	0.00189197	0.000229403	2.20374e-05	0.00241952	2.72701e-10	1.72057e-05	2.64586e-05	5.42129e-07
0.00264428	4.10063e-07	4.94475e-05	0.00724974	55.5507	0.00191977	0.000233905	2.23964e-05	0.00247437	2.77253e-10	1.69042e-05	2.65193e-05	5.31507e-07
0.00270669	4.01397e-07	4.98537e-05	0.00739393	55.5505	0.00194766	0.000238394	2.2755e-05	0.00252904	2.81785e-10	1.66134e-05	2.6577e-05	5.2131e-07
0.0027691	3.93113e-07	5.0257e-05	0.00753786	55.5503	0.00197562	0.00024287	2.31132e-05	0.00258355	2.86298e-10	1.63329e-05	2.6632e-05	5.11513e-07
0.00285277	3.82561e-07	5.07933e-05	0.00773043	55.5501	0.00201324	0.000248849	2.35925e-05	0.00265639	2.9232e-10	1.59719e-05	2.67016e-05	4.98965e-07
0.00293644	3.72594e-07	5.13248e-05	0.00792257	55.5498	0.00205099	0.000254806	2.40709e-05	0.00272896	2.98311e-10	1.56272e-05	2.67666e-05	4.87042e-07
0.0030201	3.63165e-07	5.18516e-05	0.0081143	55.5496	0.00208887	0.00026074	2.45483e-05	0.00280127	3.04271e-10	1.52977e-05	2.68273e-05	4.75698e-07
0.00310377	3.54228e-07	5.23737e-05	0.00830565	55.5494	0.00212687	0.000266653	2.50245e-05	0.00287334	3.10202e-10	1.49824e-05	2.68839e-05	4.64889e-07
0.00320368	3.4415e-07	5.29913e-05	0.00853367	55.5491	0.00217241	0.000273686	2.55918e-05	0.00295911	3.17249e-10	1.46234e-05	2.69465e-05	4.52632e-07
0.0033036	3.34659e-07	5.36025e-05	0.00876118	55.5488	0.0022181	0.00028069	2.61574e-05	0.00304457	3.24258e-10	1.4282e-05	2.70038e-05	4.41026e-07
0.00340351	3.25714e-07	5.42077e-05	0.00898821	55.5485	0.00226394	0.000287663	2.67211e-05	0.00312973	3.31229e-10	1.39571e-05	2.70562e-05	4.30026e-07
0.00341728	3.24517e-07	5.42906e-05	0.00901947	55.5485	0.00227027	0.000288622	2.67986e-05	0.00314144	3.32187e-10	1.39135e-05	2.70631e-05	4.28552e-07
0.00343106	3.23333e-07	5.43734e-05	0.00905071	55.5485	0.0022766	0.00028958	2.68762e-05	0.00315315	3.33144e-10	1.38702e-05	2.70698e-05	4.2709e-07
0.00344483	3.22157e-07	5.44561e-05	0.00908195	55.5484	0.00228293	0.000290538	2.69536e-05	0.00316486	3.34101e-10	1.38273e-05	2.70765e-05	4.25639e-07
0.0034586	3.20991e-07	5.45387e-05	0.00911318	55.5484	0.00228927	0.000291495	2.70311e-05	0.00317656	3.35057e-10	1.37845e-05	2.70831e-05	4.24198e-07
0.00348614	3.18685e-07	5.47036e-05	0.00917561	55.5483	0.00230195	0.000293408	2.71858e-05	0.00319994	3.36967e-10	1.37e-05	2.7096e-05	4.21346e-07
0.00351368	3.16414e-07	5.4868e-05	0.00923801	55.5482	0.00231464	0.000295319	2.73405e-05	0.0032233	3.38874e-10	1.36165e-05	2.71086e-05	4.18533e-07
0.00354122	3.14177e-07	5.50319e-05	0.00930037	55.5482	0.00232734	0.000297227	2.74949e-05	0.00324664	3.40778e-10	1.35341e-05	2.71209e-05	4.15759e-07
0.00359745	3.09713e-07	5.53652e-05	0.00942757	55.548	0.0023533	0.000301116	2.78098e-05	0.00329423	3.44658e-10	1.33691e-05	2.71449e-05	4.10214e-07
0.00365367	3.05382e-07	5.56967e-05	0.00955464	55.5479	0.0023793	0.000304996	2.81239e-05	0.00334174	3.48527e-10	1.32083e-05	2.71676e-05	4.04819e-07
0.00370989	3.01177e-07	5.60264e-05	0.00968158	55.5477	0.00240533	0.000308867	2.84374e-05	0.00338916	3.52385e-10	1.30516e-05	2.7189e-05	3.9957e-07
0.00376611	2.97093e-07	5.63543e-05	0.00980838	55.5475	0.0024314	0.000312729	2.87503e-05	0.00343651	3.56232e-10	1.28989e-05	2.72092e-05	3.9446e-07
0.00388131	2.89083e-07	5.70207e-05	0.0100678	55.5472	0.00248493	0.000320614	2.93891e-05	0.0035333	3.64083e-10	1.25975e-05	2.72468e-05	3.84402e-07
0.0039965	2.81517e-07	5.76798e-05	0.0103267	55.5469	0.0025386	0.000328462	3.00249e-05	0.00362977	3.71891e-10	1.2311e-05	2.72797e-05	3.74862e-07
0.00411169	2.74361e-07	5.83319e-05	0.0105851	55.5466	0.0025924	0.000336273	3.06575e-05	0.00372596	3.79657e-10	1.20381e-05	2.73082e-05	3.65799e-07
0.00422689	2.6758e-07	5.8977e-05	0.010843	55.5463	0.00264632	0.000344048	3.12871e-05	0.00382188	3.87381e-10	1.1778e-05	2.73324e-05	3.5718e-07
0.00442818	2.56546e-07	6.00881e-05	0.0112926	55.5457	0.00274081	0.000357545	3.23793e-05	0.00398885	4.00781e-10	1.13515e-05	2.73654e-05	3.43085e-07
0.00462947	2.46439e-07	6.11792e-05	0.0117408	55.5452	0.00283561	0.000370932	3.34612e-05	0.00415506	4.1406e-10	1.09575e-05	2.73875e-05	3.30098e-07
0.00465798	2.45075e-07	6.13321e-05	0.0118042	55.5451	0.00284906	0.00037282	3.36136e-05	0.00417854	4.15931e-10	1.09041e-05	2.73898e-05	3.28341e-07
0.00468649	2.43727e-07	6.14847e-05	0.0118675	55.545	0.00286251	0.000374704	3.37658e-05	0.00420201	4.178e-10	1.08512e-05	2.73919e-05	3.26602e-07
0.004715	2.42395e-07	6.16369e-05	0.0119308	55.5449	0.00287597	0.000376587	3.39178e-05	0.00422547	4.19666e-10	1.07989e-05	2.73938e-05	3.24883e-07
0.00474351	2.41079e-07	6.17887e-05	0.0119941	55.5449	0.00288944	0.000378468	3.40695e-05	0.00424891	4.2153e-10	1.07472e-05	2.73955e-05	3.23182e-07
0.00477202	2.39778e-07	6.19401e-05	0.0120574	55.5448	0.00290291	0.000380346	3.42211e-05	0.00427233	4.23391e-10	1.0696e-05	2.73971e-05	3.215e-07
0.00482904	2.37219e-07	6.22417e-05	0.0121838	55.5446	0.00292986	0.000384096	3.45235e-05	0.00431914	4.27107e-10	1.05953e-05	2.73996e-05	3.1819e-07
0.00488606	2.34718e-07	6.25419e-05	0.0123102	55.5445	0.00295684	0.000387837	3.48251e-05	0.0043659	4.30814e-10	1.04966e-05	2.74014e-05	3.14949e-07
0.00494308	2.32273e-07	6.28406e-05	0.0124364	55.5443	0.00298383	0.00039157	3.51258e-05	0.0044126	4.34511e-10	1.03999e-05	2.74026e-05	3.11776e-07
0.0050001	2.29881e-07	6.31378e-05	0.0125626	55.5442	0.00301084	0.000395293	3.54256e-05	0.00445925	4.38199e-10	1.03052e-05	2.7403e-05	3.08669e-07
0.0051292	2.24656e-07	6.38052e-05	0.0128478	55.5438	0.00307205	0.000403691	3.61012e-05	0.00456468	4.46514e-10	1.00977e-05	2.74017e-05	3.01866e-07
0.00525829	2.19678e-07	6.44652e-05	0.0131326	55.5435	0.00313335	0.000412044	3.67723e-05	0.00466985	4.54781e-10	9.89925e-06	2.73971e-05	2.95367e-07
0.00538739	2.1493e-07	6.5118e-05	0.0134168	55.5431	0.00319472	0.000420352	3.74388e-05	0.00477476	4.63002e-10	9.70936e-06	2.73896e-05	2.89153e-07
0.00551648	2.10396e-07	6.57636e-05	0.0137006	55.5428	0.00325616	0.000428616	3.81007e-05	0.00487943	4.71176e-10	9.52746e-06	2.73793e-05	2.83204e-07
0.00564558	2.06063e-07	6.64023e-05	0.0139838	55.5424	0.00331766	0.000436835	3.8758e-05	0.00498385	4.79304e-10	9.35309e-06	2.73663e-05	2.77504e-07
0.00586909	1.98996e-07	6.74918e-05	0.0144731	55.5418	0.00342427	0.00045096	3.98851e-05	0.0051641	4.93268e-10	9.06765e-06	2.73381e-05	2.6818e-07
0.0060926	1.92429e-07	6.85613e-05	0.014961	55.5412	0.00353103	0.000464952	4.09982e-05	0.00534367	5.07095e-10	8.80133e-06	2.73031e-05	2.59486e-07
0.00631612	1.86313e-07	6.96115e-05	0.0154474	55.5406	0.00363791	0.000478812	4.20974e-05	0.00552258	5.20787e-10	8.55232e-06	2.72622e-05	2.5136e-07
0.00653963	1.80601e-07	7.06428e-05	0.0159325	55.54	0.00374489	0.00049254	4.31828e-05	0.00570084	5.34345e-10	8.31901e-06	2.72158e-05	2.43747e-07
0.00676314	1.75255e-07	7.16558e-05	0.0164162	55.5394	0.00385194	0.000506137	4.42542e-05	0.00587847	5.4777e-10	8.09998e-06	2.71644e-05	2.36602e-07
0.00708325	1.68169e-07	7.30757e-05	0.0171065	55.5385	0.00400537	0.000525384	4.57647e-05	0.0061318	5.66768e-10	7.80874e-06	2.70833e-05	2.27099e-07
0.00740335	1.61677e-07	7.44606e-05	0.0177941	55.5377	0.00415888	0.000544366	4.72472e-05	0.0063839	5.85499e-10	7.54108e-06	2.69944e-05	2.18363e-07
0.00772345	1.55709e-07	7.58117e-05	0.0184788	55.5368	0.00431244	0.000563086	4.87021e-05	0.0066348	6.03967e-10	7.29429e-06	2.68987e-05	2.10305e-07
0.00804356	1.50204e-07	7.71303e-05	0.0191608	55.536	0.004466	0.000581546	5.01297e-05	0.00688452	6.22175e-10	7.06609e-06	2.67972e-05	2.02849e-07
0.00836366	1.45109e-07	7.84177e-05	0.0198401	55.5352	0.00461953	0.000599749	5.15305e-05	0.00713307	6.40127e-10	6.85446e-06	2.66907e-05	1.95929e-07
0.00868376	1.40383e-07	7.9675e-05	0.0205166	55.5343	0.00477301	0.000617698	5.2905e-05	0.00738047	6.57825e-10	6.65774e-06	2.65799e-05	1.89492e-07
0.00893204	1.36943e-07	8.06301e-05	0.0210394	55.5337	0.004892	0.000631446	5.39532e-05	0.00757158	6.7138e-10	6.51442e-06	2.64914e-05	1.84798e-07
0.00897754	1.36333e-07	8.08032e-05	0.021135	55.5336	0.0049138	0.00063395	5.41436e-05	0.00760652	6.73848e-10	6.48898e-06	2.6475e-05	1.83965e-07
0.00902303	1.35729e-07	8.09758e-05	0.0212306	55.5334	0.0049356	0.000636448	5.43335e-05	0.00764144	6.76311e-10	6.46379e-06	2.64585e-05	1.83139e-07
0.00906852	1.35131e-07	8.11478e-05	0.0213261	55.5333	0.00495739	0.000638941	5.45229e-05	0.00767634	6.78769e-10	6.43884e-06	2.64419e-05	1.82322e-07
0.00911402	1.34539e-07	8.13193e-05	0.0214215	55.5332	0.00497918	0.000641429	5.47118e-05	0.00771122	6.81221e-10	6.41413e-06	2.64253e-05	1.81512e-07
0.00920501	1.33372e-07	8.16606e-05	0.0216123	55.533	0.00502276	0.00064639	5.50881e-05	0.0077809	6.86112e-10	6.36541e-06	2.63919e-05	1.79915e-07
0.009296	1.32227e-07	8.19996e-05	0.0218028	55.5327	0.00506632	0.000651331	5.54623e-05	0.0078505	6.90983e-10	6.31761e-06	2.63583e-05	1.78348e-07
0.00938699	1.31104e-07	8.23364e-05	0.0219931	55.5325	0.00510988	0.000656252	5.58345e-05	0.00792	6.95834e-10	6.27071e-06	2.63244e-05	1.76809e-07
0.00947798	1.30002e-07	8.26711e-05	0.0221832	55.5322	0.00515343	0.000661154	5.62047e-05	0.00798941	7.00666e-10	6.22467e-06	2.62904e-05	1.75298e-07
0.00975934	1.26721e-07	8.36925e-05	0.0227695	55.5315	0.00528802	0.000676188	5.73371e-05	0.00820349	7.15484e-10	6.08753e-06	2.61839e-05	1.70797e-07
0.0100407	1.23621e-07	8.4694e-05	0.0233538	55.5308	0.0054225	0.000691036	5.84508e-05	0.00841671	7.30119e-10	5.95783e-06	2.60759e-05	1.66535e-07
0.0103221	1.20687e-07	8.56761e-05	0.0239359	55.5301	0.00555685	0.0007057	5.95463e-05	0.00862908	7.44572e-10	5.83498e-06	2.59666e-05	1.62495e-07
0.0106034	1.17906e-07	8.66394e-05	0.0245159	55.5293	0.00569106	0.000720184	6.06239e-05	0.0088406	7.58845e-10	5.71846e-06	2.58562e-05	1.5866e-07
0.0109336	1.14822e-07	8.77466e-05	0.0251938	55.5285	0.00584837	0.000736952	6.1866e-05	0.00908773	7.75369e-10	5.58917e-06	2.57255e-05	1.544e-07
0.0112638	1.11917e-07	8.88295e-05	0.0258687	55.5277	0.00600546	0.000753477	6.30845e-05	0.00933369	7.91653e-10	5.46728e-06	2.55938e-05	1.50381e-07
0.0115939	1.09174e-07	8.98889e-05	0.0265408	55.5268	0.00616232	0.000769764	6.428e-05	0.0095785	8.07702e-10	5.35218e-06	2.54615e-05	1.4658e-07
0.0119241	1.06582e-07	9.09256e-05	0.0272099	55.526	0.00631894	0.000785816	6.54531e-05	0.00982215	8.23518e-10	5.24332e-06	2.53287e-05	1.42982e-07
0.0122543	1.04127e-07	9.19403e-05	0.0278761	55.5252	0.0064753	0.000801637	6.66042e-05	0.0100647	8.39107e-10	5.14021e-06	2.51957e-05	1.39571e-07
0.0125844	1.018e-07	9.29337e-05	0.0285394	55.5243	0.00663141	0.000817231	6.7734e-05	0.010306	8.54471e-10	5.04243e-06	2.50626e-05	1.36332e-07
0.0129146	9.95903e-08	9.39065e-05	0.0291998	55.5235	0.00678724	0.000832602	6.88428e-05	0.0105462	8.69615e-10	4.94957e-06	2.49296e-05	1.33254e-07
0.0134165	9.64383e-08	9.53472e-05	0.030198	55.5223	0.00702357	0.000855547	7.04896e-05	0.0109092	8.92221e-10	4.81705e-06	2.47279e-05	1.28855e-07
0.0138129	9.41085e-08	9.6454e-05	0.0309818	55.5213	0.00720977	0.000873321	7.17583e-05	0.011194	9.09733e-10	4.71907e-06	2.45692e-05	1.25598e-07
0.0142093	9.19084e-08	9.75342e-05	0.0317614	55.5203	0.00739553	0.000890793	7.29995e-05	0.0114772	9.26947e-10	4.62653e-06	2.44113e-05	1.22519e-07
0.0146058	8.98275e-08	9.8589e-05	0.0325368	55.5193	0.00758084	0.000907969	7.42142e-05	0.0117588	9.43869e-10	4.53899e-06	2.42543e-05	1.19603e-07
0.0150022	8.78555e-08	9.96191e-05	0.033308	55.5184	0.00776569	0.000924857	7.5403e-05	0.0120387	9.60506e-10	4.45603e-06	2.40983e-05	1.16836e-07
0.0150979	8.73949e-08	9.98642e-05	0.0334935	55.5181	0.00781025	0.000928891	7.56862e-05	0.0121061	9.64481e-10	4.43664e-06	2.40609e-05	1.1619e-07
0.0151936	8.69401e-08	0.000100108	0.0336789	55.5179	0.00785477	0.000932908	7.5968e-05	0.0121733	9.68439e-10	4.41751e-06	2.40234e-05	1.15551e-07
0.0152893	8.64909e-08	0.00010035	0.0338639	55.5177	0.00789927	0.00093691	7.62483e-05	0.0122405	9.72382e-10	4.3986e-06	2.39861e-05	1.1492e-07
0.015385	8.60473e-08	0.000100591	0.0340488	55.5174	0.00794374	0.000940895	7.65272e-05	0.0123075	9.76308e-10	4.37994e-06	2.39488e-05	1.14296e-07
0.0155764	8.51764e-08	0.000101069	0.0344177	55.517	0.0080326	0.000948817	7.70807e-05	0.0124414	9.84112e-10	4.34329e-06	2.38745e-05	1.13072e-07
0.0157678	8.43265e-08	0.000101542	0.0347857	55.5165	0.00812135	0.000956675	7.76286e-05	0.0125748	9.91854e-10	4.30753e-06	2.38005e-05	1.11877e-07
0.0159593	8.3497e-08	0.00010201	0.0351527	55.5161	0.00820998	0.000964469	7.8171e-05	0.0127079	9.99533e-10	4.27262e-06	2.37269e-05	1.1071e-07
0.0161507	8.26872e-08	0.000102472	0.0355188	55.5156	0.0082985	0.000972201	7.8708e-05	0.0128406	1.00715e-09	4.23853e-06	2.36535e-05	1.09569e-07
0.0167256	8.03659e-08	0.000103831	0.0366124	55.5142	0.00856366	0.000995055	8.02889e-05	0.013237	1.02967e-09	4.14083e-06	2.34351e-05	1.06298e-07
0.0173005	7.81987e-08	0.000105148	0.0376974	55.5129	0.00882775	0.00101737	8.18234e-05	0.0136299	1.05165e-09	4.04961e-06	2.32199e-05	1.0324e-07
0.0178755	7.6171e-08	0.000106423	0.0387738	55.5115	0.00909074	0.00103915	8.33133e-05	0.0140196	1.07311e-09	3.96424e-06	2.3008e-05	1.00375e-07
0.0184504	7.42699e-08	0.000107659	0.0398416	55.5102	0.0093526	0.00106043	8.47606e-05	0.0144059	1.09408e-09	3.8842e-06	2.27995e-05	9.76856e-08
0.0190253	7.24838e-08	0.000108858	0.0409009	55.5088	0.00961333	0.00108122	8.6167e-05	0.0147889	1.11456e-09	3.809e-06	2.25944e-05	9.5156e-08
0.0196003	7.08032e-08	0.000110021	0.0419517	55.5075	0.00987291	0.00110152	8.7534e-05	0.0151686	1.13457e-09	3.73822e-06	2.23928e-05	9.27731e-08
0.0201752	6.92185e-08	0.00011115	0.042994	55.5062	0.0101313	0.00112137	8.88633e-05	0.015545	1.15413e-09	3.67148e-06	2.21947e-05	9.05239e-08
0.0207502	6.77219e-08	0.000112246	0.0440279	55.5049	0.0103885	0.00114077	9.01563e-05	0.0159182	1.17324e-09	3.60844e-06	2.20002e-05	8.83976e-08
0.0213251	6.63067e-08	0.000113311	0.0450535	55.5036	0.0106446	0.00115974	9.14145e-05	0.0162881	1.19193e-09	3.54882e-06	2.18092e-05	8.63853e-08
0.0219	6.49662e-08	0.000114347	0.0460708	55.5023	0.0108994	0.00117829	9.26393e-05	0.0166549	1.21021e-09	3.49233e-06	2.16217e-05	8.44774e-08
0.022475	6.36946e-08	0.000115353	0.0470799	55.5011	0.011153	0.00119643	9.38318e-05	0.0170184	1.22809e-09	3.43874e-06	2.14377e-05	8.26661e-08
0.0230499	6.24872e-08	0.000116333	0.0480808	55.4998	0.0114053	0.00121417	9.49934e-05	0.0173788	1.24558e-09	3.38783e-06	2.12572e-05	8.09448e-08
0.0236248	6.13388e-08	0.000117286	0.0490735	55.4985	0.0116565	0.00123154	9.61252e-05	0.017736	1.26269e-09	3.33941e-06	2.10801e-05	7.93066e-08
0.0241998	6.02458e-08	0.000118214	0.0500582	55.4973	0.0119063	0.00124853	9.72283e-05	0.0180901	1.27944e-09	3.2933e-06	2.09064e-05	7.7746e-08
0.0247747	5.92037e-08	0.000119117	0.0510349	55.4961	0.012155	0.00126517	9.83037e-05	0.0184412	1.29584e-09	3.24934e-06	2.0736e-05	7.62573e-08
0.0253496	5.82095e-08	0.000119998	0.0520037	55.4948	0.0124023	0.00128146	9.93525e-05	0.0187891	1.3119e-09	3.20738e-06	2.05689e-05	7.4836e-08
0.0259246	5.72597e-08	0.000120856	0.0529645	55.4936	0.0126484	0.00129741	0.000100376	0.019134	1.32762e-09	3.16728e-06	2.04051e-05	7.34775e-08
0.026688	5.60627e-08	0.000121962	0.0542283	55.492	0.0129732	0.00131809	0.000101696	0.0195874	1.348e-09	3.11672e-06	2.01923e-05	7.17641e-08
0.0274514	5.4933e-08	0.000123032	0.0554785	55.4904	0.0132958	0.00133822	0.000102975	0.0200354	1.36784e-09	3.06897e-06	1.99851e-05	7.01459e-08
0.0282149	5.38653e-08	0.000124067	0.0567151	55.4889	0.0136161	0.00135781	0.000104214	0.0204783	1.38716e-09	3.02382e-06	1.97831e-05	6.86154e-08
0.0289783	5.28545e-08	0.00012507	0.0579384	55.4873	0.0139342	0.00137689	0.000105416	0.020916	1.40597e-09	2.98105e-06	1.95863e-05	6.71656e-08
0.0298641	5.17475e-08	0.000126195	0.0593411	55.4855	0.0143003	0.00139841	0.000106764	0.0214175	1.42719e-09	2.93418e-06	1.93642e-05	6.55768e-08
0.0307498	5.0705e-08	0.00012728	0.0607263	55.4838	0.0146634	0.00141931	0.000108066	0.0219122	1.44779e-09	2.89e-06	1.91486e-05	6.40796e-08
0.0316356	4.97219e-08	0.000128328	0.0620941	55.482	0.0150234	0.00143959	0.000109325	0.0224003	1.4678e-09	2.8483e-06	1.89394e-05	6.26668e-08
0.0325214	4.87931e-08	0.00012934	0.0634448	55.4803	0.0153804	0.0014593	0.000110541	0.0228818	1.48723e-09	2.80887e-06	1.87362e-05	6.13313e-08
0.0337371	4.7599e-08	0.000130675	0.0652713	55.478	0.0158653	0.00148545	0.000112147	0.0235322	1.51302e-09	2.75813e-06	1.84669e-05	5.96135e-08
0.0349529	4.64895e-08	0.00013195	0.0670665	55.4757	0.0163445	0.00151061	0.000113682	0.0241706	1.53784e-09	2.71091e-06	1.82081e-05	5.80162e-08
0.0361686	4.54559e-08	0.00013317	0.0688311	55.4734	0.0168179	0.00153485	0.000115152	0.0247973	1.56174e-09	2.66686e-06	1.79594e-05	5.65275e-08
0.0373844	4.44908e-08	0.000134337	0.0705656	55.4712	0.0172855	0.0015582	0.00011656	0.0254125	1.58478e-09	2.62567e-06	1.77203e-05	5.51366e-08
0.0386001	4.35877e-08	0.000135457	0.0722706	55.4691	0.0177475	0.00158072	0.000117911	0.0260165	1.607e-09	2.58706e-06	1.74902e-05	5.38346e-08
0.0398159	4.27408e-08	0.00013653	0.0739467	55.4669	0.0182037	0.00160245	0.000119207	0.0266094	1.62844e-09	2.5508e-06	1.72687e-05	5.2613e-08
0.0410316	4.19453e-08	0.000137561	0.0755943	55.4648	0.0186543	0.00162343	0.000120453	0.0271916	1.64914e-09	2.51669e-06	1.70555e-05	5.14652e-08
0.0422473	4.11963e-08	0.000138552	0.077214	55.4627	0.0190992	0.0016437	0.00012165	0.0277632	1.66915e-09	2.48452e-06	1.68502e-05	5.03841e-08
0.0431869	4.06471e-08	0.000139292	0.0784471	55.4611	0.0194393	0.00165891	0.000122544	0.0281979	1.68415e-09	2.46089e-06	1.66966e-05	4.95912e-08
0.0441266	4.01219e-08	0.00014001	0.0796641	55.4596	0.019776	0.00167373	0.000123412	0.0286264	1.69878e-09	2.43827e-06	1.65472e-05	4.88329e-08
0.0450662	3.96191e-08	0.000140707	0.0808652	55.458	0.0201094	0.00168817	0.000124255	0.0290491	1.71304e-09	2.41658e-06	1.64021e-05	4.81067e-08
0.0460058	3.91373e-08	0.000141384	0.0820507	55.4565	0.0204396	0.00170226	0.000125074	0.0294658	1.72694e-09	2.39577e-06	1.62609e-05	4.74108e-08
0.0469454	3.86754e-08	0.000142043	0.0832208	55.455	0.0207664	0.001716	0.000125871	0.0298767	1.74051e-09	2.37579e-06	1.61235e-05	4.67435e-08
0.047885	3.82321e-08	0.000142683	0.0843758	55.4535	0.0210901	0.0017294	0.000126645	0.0302819	1.75374e-09	2.35659e-06	1.59898e-05	4.61029e-08
0.0488246	3.78062e-08	0.000143305	0.0855158	55.4521	0.0214104	0.00174249	0.000127398	0.0306815	1.76666e-09	2.33813e-06	1.58597e-05	4.54876e-08
0.0501689	3.72256e-08	0.000144167	0.0871212	55.45	0.0218633	0.00176068	0.000128441	0.0312437	1.78462e-09	2.3129e-06	1.56795e-05	4.46485e-08
0.0515132	3.66761e-08	0.000144997	0.0886972	55.448	0.0223096	0.00177826	0.000129445	0.0317948	1.80199e-09	2.28898e-06	1.5506e-05	4.38543e-08
0.0528575	3.61558e-08	0.000145796	0.0902442	55.446	0.0227495	0.00179527	0.000130412	0.0323351	1.81878e-09	2.26629e-06	1.53389e-05	4.3102e-08
0.0538167	3.58002e-08	0.000146348	0.0913307	55.4446	0.0230595	0.00180707	0.000131081	0.0327142	1.83044e-09	2.25075e-06	1.52233e-05	4.25882e-08
0.0539514	3.57514e-08	0.000146425	0.0914821	55.4444	0.0231028	0.00180871	0.000131173	0.032767	1.83206e-09	2.24862e-06	1.52073e-05	4.25177e-08
0.0540861	3.57028e-08	0.000146501	0.0916333	55.4442	0.023146	0.00181034	0.000131265	0.0328197	1.83367e-09	2.2465e-06	1.51914e-05	4.24475e-08
0.0542208	3.56545e-08	0.000146577	0.0917842	55.444	0.0231891	0.00181196	0.000131357	0.0328723	1.83527e-09	2.24438e-06	1.51755e-05	4.23776e-08
0.0544733	3.55646e-08	0.000146718	0.0920663	55.4436	0.0232699	0.001815	0.000131528	0.0329707	1.83827e-09	2.24045e-06	1.51459e-05	4.22476e-08
0.0547259	3.54755e-08	0.000146859	0.0923475	55.4432	0.0233504	0.00181801	0.000131698	0.0330687	1.84124e-09	2.23655e-06	1.51165e-05	4.21188e-08
0.0549784	3.53873e-08	0.000146998	0.0926277	55.4429	0.0234307	0.00182101	0.000131867	0.0331663	1.8442e-09	2.23268e-06	1.50873e-05	4.19913e-08
0.0560604	3.50185e-08	0.000147586	0.0938173	55.4413	0.0237722	0.00183364	0.000132578	0.0335805	1.85669e-09	2.21652e-06	1.49644e-05	4.14582e-08
0.0571425	3.46643e-08	0.000148157	0.0949895	55.4398	0.0241096	0.00184597	0.000133269	0.0339883	1.86886e-09	2.20097e-06	1.4845e-05	4.09461e-08
0.0582245	3.43236e-08	0.000148712	0.0961445	55.4383	0.0244432	0.00185798	0.000133941	0.0343897	1.88073e-09	2.18599e-06	1.47289e-05	4.04536e-08
0.0593066	3.39959e-08	0.000149252	0.0972827	55.4369	0.0247728	0.0018697	0.000134594	0.0347849	1.89232e-09	2.17155e-06	1.46161e-05	3.99798e-08
0.0611035	3.34782e-08	0.000150117	0.0991364	55.4345	0.0253115	0.00188855	0.000135641	0.0354277	1.91094e-09	2.1487e-06	1.44354e-05	3.92314e-08
0.0629005	3.29912e-08	0.000150944	0.100946	55.4321	0.0258397	0.00190666	0.000136641	0.0360541	1.92883e-09	2.12715e-06	1.42629e-05	3.85275e-08
0.0646975	3.25325e-08	0.000151736	0.102712	55.4298	0.0263575	0.00192407	0.000137598	0.0366646	1.94604e-09	2.1068e-06	1.40978e-05	3.78644e-08
0.0664945	3.20996e-08	0.000152495	0.104435	55.4276	0.026865	0.00194082	0.000138516	0.0372598	1.9626e-09	2.08754e-06	1.39399e-05	3.72387e-08
0.0701858	3.12831e-08	0.000153957	0.107849	55.4231	0.0278763	0.00197331	0.000140283	0.0384358	1.99472e-09	2.05108e-06	1.36362e-05	3.60588e-08
0.0738771	3.05521e-08	0.000155303	0.111099	55.4189	0.0288468	0.00200344	0.000141908	0.0395523	2.02452e-09	2.01828e-06	1.33576e-05	3.50028e-08
0.0743905	3.04565e-08	0.000155481	0.111539	55.4183	0.0289786	0.00200746	0.000142124	0.0397031	2.02849e-09	2.01397e-06	1.33206e-05	3.48647e-08
0.0749039	3.03623e-08	0.000155658	0.111976	55.4178	0.0291096	0.00201144	0.000142337	0.0398528	2.03242e-09	2.00973e-06	1.32842e-05	3.47286e-08
0.0754174	3.02694e-08	0.000155833	0.112409	55.4172	0.0292399	0.00201537	0.000142548	0.0400015	2.03632e-09	2.00554e-06	1.32481e-05	3.45944e-08
0.0759308	3.01779e-08	0.000156006	0.11284	55.4166	0.0293695	0.00201927	0.000142757	0.0401491	2.04017e-09	2.00142e-06	1.32124e-05	3.44622e-08
0.0764442	3.00877e-08	0.000156176	0.113268	55.4161	0.0294983	0.00202313	0.000142963	0.0402956	2.04399e-09	1.99734e-06	1.31772e-05	3.43319e-08
0.0774711	2.9911e-08	0.000156513	0.114115	55.415	0.0297537	0.00203073	0.000143369	0.0405856	2.05151e-09	1.98936e-06	1.31079e-05	3.40768e-08
0.0784979	2.97393e-08	0.000156842	0.114951	55.4139	0.0300062	0.00203818	0.000143766	0.0408714	2.05888e-09	1.98159e-06	1.30401e-05	3.38288e-08
0.0795248	2.95722e-08	0.000157164	0.115776	55.4128	0.0302557	0.00204549	0.000144154	0.0411533	2.06611e-09	1.97403e-06	1.29739e-05	3.35876e-08
0.0805516	2.94097e-08	0.000157479	0.116589	55.4117	0.0305024	0.00205266	0.000144535	0.0414312	2.0732e-09	1.96665e-06	1.29091e-05	3.3353e-08
0.0829215	2.90511e-08	0.000158182	0.118426	55.4093	0.0310609	0.00206868	0.000145382	0.0420578	2.08905e-09	1.95035e-06	1.27649e-05	3.28353e-08
0.0852914	2.87137e-08	0.000158852	0.120207	55.407	0.0316046	0.00208401	0.00014619	0.0426644	2.10422e-09	1.93497e-06	1.26278e-05	3.23484e-08
0.0876613	2.8396e-08	0.000159491	0.121933	55.4047	0.0321339	0.00209869	0.00014696	0.0432518	2.11875e-09	1.92044e-06	1.24973e-05	3.18899e-08
0.0900312	2.80962e-08	0.000160102	0.123608	55.4025	0.0326492	0.00211276	0.000147695	0.0438206	2.13268e-09	1.9067e-06	1.2373e-05	3.14575e-08
0.0931402	2.7728e-08	0.000160862	0.125729	55.3997	0.0333044	0.00213034	0.00014861	0.0445397	2.15008e-09	1.88977e-06	1.22188e-05	3.09265e-08
0.0962492	2.73856e-08	0.000161579	0.127766	55.3971	0.0339368	0.00214699	0.000149472	0.0452294	2.16657e-09	1.87396e-06	1.20737e-05	3.04328e-08
0.0993581	2.70666e-08	0.000162256	0.129725	55.3945	0.0345472	0.00216278	0.000150287	0.0458911	2.18221e-09	1.85919e-06	1.19371e-05	2.9973e-08
0.102467	2.67688e-08	0.000162896	0.131607	55.392	0.0351363	0.00217777	0.000151056	0.0465261	2.19705e-09	1.84536e-06	1.18084e-05	2.95439e-08
0.105576	2.64904e-08	0.000163502	0.133416	55.3896	0.0357048	0.002192	0.000151783	0.0471355	2.21115e-09	1.83238e-06	1.16869e-05	2.9143e-08
0.108685	2.62297e-08	0.000164076	0.135156	55.3873	0.0362534	0.00220553	0.000152472	0.0477205	2.22455e-09	1.8202e-06	1.15723e-05	2.87676e-08
0.111794	2.59852e-08	0.00016462	0.136829	55.3851	0.0367829	0.0022184	0.000153125	0.0482821	2.2373e-09	1.80874e-06	1.14639e-05	2.84157e-08
0.114903	2.57556e-08	0.000165136	0.138437	55.383	0.0372938	0.00223064	0.000153744	0.0488215	2.24943e-09	1.79794e-06	1.13613e-05	2.80852e-08
0.117979	2.55419e-08	0.000165621	0.139969	55.381	0.0377817	0.00224219	0.000154326	0.0493343	2.26087e-09	1.78787e-06	1.12651e-05	2.77778e-08
0.121056	2.53405e-08	0.000166083	0.141442	55.379	0.0382527	0.00225319	0.000154879	0.0498271	2.27178e-09	1.77835e-06	1.1174e-05	2.74882e-08
0.124132	2.51506e-08	0.000166522	0.142861	55.3771	0.0387073	0.0022637	0.000155405	0.0503007	2.28219e-09	1.76936e-06	1.10875e-05	2.72151e-08
0.127209	2.49713e-08	0.00016694	0.144226	55.3753	0.0391461	0.00227372	0.000155905	0.0507561	2.29213e-09	1.76084e-06	1.10053e-05	2.69574e-08
0.130886	2.47698e-08	0.000167414	0.145791	55.3732	0.0396507	0.00228511	0.000156473	0.0512775	2.30342e-09	1.75125e-06	1.09125e-05	2.66679e-08
0.134564	2.45812e-08	0.000167862	0.147286	55.3713	0.0401343	0.0022959	0.000157008	0.0517751	2.31412e-09	1.74225e-06	1.0825e-05	2.63969e-08
0.138242	2.44045e-08	0.000168285	0.148716	55.3694	0.040598	0.00230612	0.000157514	0.05225	2.32426e-09	1.73379e-06	1.07426e-05	2.61431e-08
0.141919	2.42386e-08	0.000168685	0.150082	55.3675	0.0410424	0.00231581	0.000157992	0.0527035	2.33387e-09	1.72583e-06	1.06649e-05	2.59049e-08
0.148076	2.39831e-08	0.000169308	0.152236	55.3647	0.0417454	0.00233094	0.000158736	0.0534173	2.34888e-09	1.71354e-06	1.05443e-05	2.55382e-08
0.154233	2.37524e-08	0.000169877	0.154234	55.362	0.0424003	0.00234481	0.000159415	0.0540782	2.36264e-09	1.70239e-06	1.04346e-05	2.52072e-08
0.160391	2.35435e-08	0.000170398	0.156088	55.3596	0.0430103	0.00235754	0.000160036	0.0546905	2.37527e-09	1.69227e-06	1.03346e-05	2.49076e-08
0.166548	2.33539e-08	0.000170875	0.15781	55.3573	0.0435784	0.00236924	0.000160604	0.0552579	2.38689e-09	1.68306e-06	1.02433e-05	2.46359e-08
0.172705	2.31815e-08	0.000171313	0.159408	55.3551	0.0441076	0.00238001	0.000161126	0.055784	2.39757e-09	1.67465e-06	1.01599e-05	2.43888e-08
0.178862	2.30244e-08	0.000171715	0.160892	55.3531	0.0446005	0.00238993	0.000161605	0.0562719	2.40742e-09	1.66697e-06	1.00834e-05	2.41638e-08
0.185019	2.2881e-08	0.000172085	0.16227	55.3513	0.0450595	0.00239907	0.000162045	0.0567244	2.41649e-09	1.65995e-06	1.00133e-05	2.39584e-08
0.195408	2.26663e-08	0.000172644	0.164378	55.3485	0.0457638	0.00241292	0.00016271	0.0574154	2.43025e-09	1.6494e-06	9.90777e-06	2.36511e-08
0.205797	2.24811e-08	0.000173132	0.16624	55.346	0.0463885	0.00242504	0.00016329	0.0580251	2.44228e-09	1.64026e-06	9.81614e-06	2.3386e-08
0.213654	2.23578e-08	0.000173459	0.167504	55.3443	0.0468137	0.00243319	0.000163679	0.0584381	2.45037e-09	1.63416e-06	9.75488e-06	2.32097e-08
0.221511	2.22469e-08	0.000173755	0.168656	55.3427	0.0472019	0.00244057	0.00016403	0.058814	2.45771e-09	1.62867e-06	9.69958e-06	2.30512e-08
0.229368	2.2147e-08	0.000174023	0.169705	55.3413	0.0475563	0.00244727	0.000164348	0.0591562	2.46436e-09	1.62371e-06	9.64959e-06	2.29082e-08
0.237224	2.20572e-08	0.000174265	0.170661	55.3401	0.04788	0.00245333	0.000164636	0.0594679	2.47039e-09	1.61924e-06	9.60456e-06	2.27799e-08
0.238412	2.20445e-08	0.0001743	0.170798	55.3399	0.0479265	0.0024542	0.000164676	0.0595126	2.47125e-09	1.61861e-06	9.59817e-06	2.27618e-08
0.239599	2.20319e-08	0.000174334	0.170933	55.3397	0.0479722	0.00245505	0.000164717	0.0595565	2.47209e-09	1.61798e-06	9.59184e-06	2.27438e-08
0.240786	2.20195e-08	0.000174368	0.171067	55.3395	0.0480174	0.0024559	0.000164757	0.0595999	2.47293e-09	1.61736e-06	9.5856e-06	2.27261e-08
0.241974	2.20073e-08	0.000174401	0.171198	55.3393	0.0480619	0.00245673	0.000164796	0.0596427	2.47376e-09	1.61675e-06	9.57946e-06	2.27086e-08
0.244348	2.19834e-08	0.000174465	0.171455	55.339	0.0481492	0.00245835	0.000164873	0.0597265	2.47537e-09	1.61556e-06	9.56745e-06	2.26745e-08
0.246723	2.19603e-08	0.000174528	0.171706	55.3387	0.0482342	0.00245993	0.000164947	0.0598079	2.47693e-09	1.61441e-06	9.5558e-06	2.26415e-08
0.249098	2.19379e-08	0.000174589	0.171949	55.3383	0.0483168	0.00246146	0.00016502	0.0598871	2.47846e-09	1.61329e-06	9.54449e-06	2.26094e-08
0.254879	2.1886e-08	0.000174731	0.172514	55.3376	0.0485087	0.002465	0.000165187	0.0600709	2.48198e-09	1.6107e-06	9.51833e-06	2.25354e-08
0.260661	2.18379e-08	0.000174862	0.173042	55.3369	0.0486882	0.00246831	0.000165343	0.0602425	2.48527e-09	1.6083e-06	9.49401e-06	2.24666e-08
0.266443	2.17932e-08	0.000174985	0.173535	55.3362	0.0488561	0.00247139	0.000165488	0.0604027	2.48833e-09	1.60606e-06	9.47139e-06	2.24028e-08
0.272224	2.17516e-08	0.000175099	0.173996	55.3356	0.0490131	0.00247426	0.000165624	0.0605525	2.49118e-09	1.60398e-06	9.45033e-06	2.23434e-08
0.282128	2.16871e-08	0.000175276	0.174716	55.3346	0.0492588	0.00247874	0.000165834	0.0607864	2.49563e-09	1.60075e-06	9.41757e-06	2.22512e-08
0.292033	2.16301e-08	0.000175434	0.175358	55.3337	0.049478	0.00248271	0.000166021	0.0609947	2.49958e-09	1.59789e-06	9.38857e-06	2.21698e-08
0.301937	2.15796e-08	0.000175574	0.17593	55.333	0.0496734	0.00248624	0.000166187	0.0611801	2.50309e-09	1.59535e-06	9.36286e-06	2.20977e-08
0.311841	2.15349e-08	0.000175698	0.176439	55.3323	0.0498478	0.00248938	0.000166334	0.0613452	2.50621e-09	1.59311e-06	9.34006e-06	2.20339e-08
0.327561	2.14741e-08	0.000175868	0.177137	55.3314	0.0500866	0.00249366	0.000166534	0.0615711	2.51047e-09	1.59005e-06	9.30901e-06	2.19472e-08
0.34328	2.14238e-08	0.000176008	0.177718	55.3306	0.050286	0.00249722	0.000166701	0.0617593	2.514e-09	1.58751e-06	9.28327e-06	2.18754e-08
0.358999	2.13821e-08	0.000176125	0.178202	55.3299	0.0504523	0.00250018	0.000166839	0.0619161	2.51694e-09	1.58541e-06	9.26191e-06	2.18159e-08
0.374719	2.13475e-08	0.000176222	0.178606	55.3294	0.0505909	0.00250264	0.000166954	0.0620466	2.51939e-09	1.58367e-06	9.24419e-06	2.17666e-08
0.390438	2.13189e-08	0.000176303	0.178942	55.3289	0.0507064	0.00250468	0.000167049	0.0621553	2.52142e-09	1.58222e-06	9.22948e-06	2.17257e-08
0.410799	2.12888e-08	0.000176388	0.179295	55.3284	0.050828	0.00250683	0.000167149	0.0622695	2.52356e-09	1.5807e-06	9.21404e-06	2.16829e-08
0.43116	2.12652e-08	0.000176454	0.179575	55.3281	0.0509241	0.00250852	0.000167228	0.0623598	2.52524e-09	1.57951e-06	9.2019e-06	2.16492e-08
0.451521	2.12465e-08	0.000176507	0.179795	55.3278	0.0510001	0.00250986	0.000167291	0.0624311	2.52657e-09	1.57856e-06	9.19224e-06	2.16224e-08
0.454902	2.12439e-08	0.000176515	0.179827	55.3277	0.0510111	0.00251005	0.0001673	0.0624414	2.52676e-09	1.57843e-06	9.19092e-06	2.16188e-08
0.458284	2.12413e-08	0.000176522	0.179858	55.3277	0.0510216	0.00251024	0.000167308	0.0624513	2.52694e-09	1.5783e-06	9.18959e-06	2.16151e-08
0.461665	2.12388e-08	0.000176529	0.179887	55.3276	0.0510318	0.00251042	0.000167316	0.0624608	2.52712e-09	1.57817e-06	9.18831e-06	2.16116e-08
0.465047	2.12365e-08	0.000176536	0.179915	55.3276	0.0510415	0.00251059	0.000167324	0.06247	2.52729e-09	1.57805e-06	9.18708e-06	2.16082e-08
0.471809	2.1232e-08	0.000176548	0.179969	55.3275	0.0510599	0.00251091	0.000167339	0.0624872	2.52761e-09	1.57783e-06	9.18477e-06	2.16018e-08
0.478572	2.12278e-08	0.00017656	0.180018	55.3275	0.051077	0.00251121	0.000167353	0.0625032	2.52791e-09	1.57762e-06	9.18262e-06	2.15958e-08
0.485335	2.12239e-08	0.000176571	0.180064	55.3274	0.0510927	0.00251149	0.000167366	0.062518	2.52818e-09	1.57742e-06	9.18064e-06	2.15903e-08
0.50198	2.12157e-08	0.000176594	0.180162	55.3273	0.0511266	0.00251208	0.000167394	0.0625497	2.52878e-09	1.577e-06	9.17639e-06	2.15786e-08
0.518625	2.12089e-08	0.000176614	0.180243	55.3272	0.0511545	0.00251257	0.000167417	0.0625758	2.52926e-09	1.57666e-06	9.17289e-06	2.15689e-08
0.535271	2.12033e-08	0.000176629	0.18031	55.3271	0.0511774	0.00251297	0.000167435	0.0625974	2.52966e-09	1.57638e-06	9.17001e-06	2.15609e-08
0.551916	2.11987e-08	0.000176643	0.180365	55.327	0.0511964	0.0025133	0.000167451	0.0626152	2.52999e-09	1.57614e-06	9.16763e-06	2.15543e-08
0.576091	2.11934e-08	0.000176658	0.180428	55.3269	0.0512183	0.00251369	0.000167469	0.0626356	2.53037e-09	1.57587e-06	9.16489e-06	2.15467e-08
0.600266	2.11893e-08	0.000176669	0.180477	55.3269	0.0512349	0.00251398	0.000167482	0.0626512	2.53066e-09	1.57567e-06	9.1628e-06	2.1541e-08
0.624441	2.11863e-08	0.000176678	0.180513	55.3268	0.0512475	0.0025142	0.000167493	0.062663	2.53088e-09	1.57551e-06	9.16123e-06	2.15366e-08
0.648616	2.1184e-08	0.000176684	0.180541	55.3268	0.051257	0.00251436	0.0001675	0.0626719	2.53105e-09	1.5754e-06	9.16003e-06	2.15333e-08
0.67279	2.11823e-08	0.000176689	0.180561	55.3267	0.0512642	0.00251449	0.000167506	0.0626786	2.53117e-09	1.57531e-06	9.15916e-06	2.15309e-08
0.702091	2.11807e-08	0.000176694	0.18058	55.3267	0.0512705	0.0025146	0.000167511	0.0626845	2.53128e-09	1.57523e-06	9.15835e-06	2.15287e-08
0.731391	2.11796e-08	0.000176697	0.180593	55.3267	0.051275	0.00251468	0.000167515	0.0626888	2.53136e-09	1.57518e-06	9.15779e-06	2.15271e-08
0.760691	2.11788e-08	0.000176699	0.180602	55.3267	0.0512783	0.00251474	0.000167518	0.0626918	2.53142e-09	1.57514e-06	9.15738e-06	2.1526e-08
0.789991	2.11783e-08	0.000176701	0.180609	55.3267	0.0512806	0.00251478	0.000167519	0.062694	2.53146e-09	1.57511e-06	9.15709e-06	2.15252e-08
0.819291	2.11779e-08	0.000176702	0.180614	55.3267	0.0512822	0.0025148	0.000167521	0.0626955	2.53148e-09	1.57509e-06	9.15689e-06	2.15246e-08
0.867145	2.11774e-08	0.000176703	0.180619	55.3267	0.0512839	0.00251483	0.000167522	0.0626971	2.53151e-09	1.57507e-06	9.15667e-06	2.1524e-08
0.914999	2.11772e-08	0.000176703	0.180621	55.3267	0.0512849	0.00251485	0.000167523	0.062698	2.53153e-09	1.57505e-06	9.15655e-06	2.15237e-08
0.962853	2.11771e-08	0.000176704	0.180623	55.3267	0.0512854	0.00251486	0.000167523	0.0626985	2.53154e-09	1.57505e-06	9.15649e-06	2.15235e-08
1.01071	2.1177e-08	0.000176704	0.180624	55.3267	0.0512858	0.00251487	0.000167524	0.0626988	2.53155e-09	1.57504e-06	9.15645e-06	2.15234e-08
1.11777	2.11769e-08	0.000176704	0.180625	55.3267	0.0512861	0.00251487	0.000167524	0.0626991	2.53155e-09	1.57504e-06	9.1564e-06	2.15233e-08
1.22484	2.11768e-08	0.000176705	0.180626	55.3267	0.0512864	0.00251488	0.000167524	0.0626994	2.53156e-09	1.57504e-06	9.15636e-06	2.15232e-08
1.33191	2.11768e-08	0.000176705	0.180626	55.3267	0.0512865	0.00251488	0.000167524	0.0626995	2.53156e-09	1.57504e-06	9.15636e-06	2.15231e-08
1.43898	2.11769e-08	0.000176704	0.180626	55.3267	0.0512864	0.00251488	0.000167524	0.0626994	2.53156e-09	1.57504e-06	9.15637e-06	2.15232e-08
1.54604	2.11769e-08	0.000176704	0.180625	55.3267	0.0512863	0.00251488	0.000167524	0.0626993	2.53156e-09	1.57504e-06	9.15639e-06	2.15232e-08
1.80739	2.11769e-08	0.000176704	0.180625	55.3267	0.051286	0.00251487	0.000167524	0.062699	2.53155e-09	1.57504e-06	9.15643e-06	2.15233e-08
2.01013	2.11768e-08	0.000176704	0.180626	55.3267	0.0512865	0.00251488	0.000167524	0.0626995	2.53156e-09	1.57504e-06	9.15637e-06	2.15231e-08
2.21288	2.11768e-08	0.000176705	0.180627	55.3267	0.0512867	0.00251488	0.000167525	0.0626997	2.53156e-09	1.57503e-06	9.15634e-06	2.15231e-08
2.41562	2.11769e-08	0.000176704	0.180625	55.3267	0.0512862	0.00251487	0.000167524	0.0626992	2.53155e-09	1.57504e-06	9.15641e-06	2.15233e-08
2.61836	2.1177e-08	0.000176704	0.180624	55.3267	0.0512859	0.00251487	0.000167524	0.0626989	2.53155e-09	1.57504e-06	9.15644e-06	2.15234e-08
2.8211	2.11769e-08	0.000176704	0.180626	55.3267	0.0512863	0.00251488	0.000167524	0.0626993	2.53156e-09	1.57504e-06	9.15639e-06	2.15232e-08
3.0695	2.11769e-08	0.000176704	0.180626	55.3267	0.0512864	0.00251488	0.000167524	0.0626994	2.53156e-09	1.57504e-06	9.15638e-06	2.15232e-08
3.2744	2.11769e-08	0.000176704	0.180625	55.3267	0.0512862	0.00251487	0.000167524	0.0626992	2.53155e-09	1.57504e-06	9.1564e-06	2.15233e-08
3.47931	2.11769e-08	0.000176704	0.180625	55.3267	0.0512862	0.00251487	0.000167524	0.0626992	2.53155e-09	1.57504e-06	9.1564e-06	2.15233e-08
3.68421	2.11769e-08	0.000176704	0.180625	55.3267	0.0512863	0.00251488	0.000167524	0.0626993	2.53156e-09	1.57504e-06	9.15639e-06	2.15232e-08
3.88912	2.11769e-08	0.000176704	0.180626	55.3267	0.0512863	0.00251488	0.000167524	0.0626993	2.53156e-09	1.57504e-06	9.15639e-06	2.15232e-08
4.27894	2.11769e-08	0.000176704	0.180626	55.3267	0.0512863	0.00251488	0.000167524	0.0626993	2.53156e-09	1.57504e-06	9.15639e-06	2.15232e-08
4.66875	2.11769e-08	0.000176704	0.180625	55.3267	0.0512863	0.00251488	0.000167524	0.0626993	2.53156e-09	1.57504e-06	9.15639e-06	2.15232e-08
5.05857	2.11769e-08	0.000176704	0.180625	55.3267	0.0512863	0.00251488	0.000167524	0.0626993	2.53156e-09	1.57504e-06	9.15639e-06	2.15232e-08
5.44839	2.11769e-08	0.000176704	0.180625	55.3267	0.0512863	0.00251488	0.000167524	0.0626993	2.53156e-09	1.57504e-06	9.15639e-06	2.15232e-08
7.23755	2.11769e-08	0.000176704	0.180625	55.3267	0.0512863	0.00251488	0.000167524	0.0626993	2.53156e-09	1.57504e-06	9.15639e-06	2.15232e-08
9.02671	2.11769e-08	0.000176704	0.180625	55.3267	0.0512863	0.00251488	0.000167524	0.0626993	2.53156e-09	1.57504e-06	9.15639e-06	2.15232e-08
10.8159	2.11769e-08	0.000176704	0.180625	55.3267	0.0512863	0.00251488	0.000167524	0.0626993	2.53156e-09	1.57504e-06	9.15639e-06	2.15232e-08
28.7075	2.11769e-08	0.000176704	0.180625	55.3267	0.0512863	0.00251488	0.000167524	0.0626993	2.53156e-09	1.57504e-06	9.15639e-06	2.15232e-08
46.5991	2.11769e-08	0.000176704	0.180625	55.3267	0.0512863	0.00251488	0.000167524	0.0626993	2.53156e-09	1.57504e-06	9.15639e-06	2.15232e-08
225.515	2.11769e-08	0.000176704	0.180625	55.3267	0.0512863	0.00251488	0.000167524	0.0626993	2.53156e-09	1.57504e-06	9.15639e-06	2.15232e-08
404.431	2.11769e-08	0.000176704	0.180625	55.3267	0.0512862	0.00251488	0.000167524	0.0626993	2.53155e-09	1.57504e-06	9.15638e-06	2.15232e-08
1000	2.11769e-08	0.000176705	0.180625	55.3267	0.0512862	0.00251487	0.000167523	0.0626992	2.53155e-09	1.57504e-06	9.15636e-06	2.15233e-08
