# Supplementary material for: Molecular-resolution imaging of ice crystallized from liquid water by cryogenic liquid-cell TEM
Source: Nat Commun. 2025 Sep 25;16:8342. doi: 10.1038/s41467-025-62451-0 (PMC12462463; doi:10.1038/s41467-025-62451-0)
Supplement: Supplementary file 11 — Supplementary Data 3 [file 41467_2025_62451_MOESM11_ESM.zip › Ambrozic Set_kJ_C0_g_vals_pastina_258.15K_25.0_eA2s_Output.xlsx]

## Sheet: Sheet1
time / s	H	H+	H2	H2O	H2O2	HO2	HO2-	O2	O2-	OH	OH-	eh-
0	0	0	0	55.56	0	0	0	0	0	0	0	0
1.13175e-14	6.73259e-14	3.16228e-13	4.5904e-14	55.56	7.14062e-14	2.04018e-15	4.89414e-30	3.70741e-32	6.78884e-24	2.75424e-13	5.10047e-14	2.65223e-13
2.26349e-14	1.34652e-13	6.32456e-13	9.1808e-14	55.56	1.42812e-13	4.08035e-15	1.5201e-29	1.8537e-31	2.03435e-23	5.50848e-13	1.02009e-13	5.30446e-13
7.09605e-12	4.22133e-11	1.98275e-10	2.87818e-11	55.56	4.47717e-11	1.27919e-12	6.55191e-23	9.10931e-24	-2.98842e-18	1.72691e-10	3.19799e-11	1.66295e-10
1.41695e-11	8.4292e-11	3.95917e-10	5.74718e-11	55.56	8.94006e-11	2.55433e-12	3.23141e-22	4.54304e-23	-2.98728e-17	3.44831e-10	6.38579e-11	3.32059e-10
2.12429e-11	1.26371e-10	5.9356e-10	8.61618e-11	55.56	1.34029e-10	3.82965e-12	8.99446e-22	1.27066e-22	-2.33645e-16	5.16971e-10	9.57361e-11	4.97824e-10
2.29002e-11	1.3623e-10	6.39869e-10	9.28841e-11	55.56	1.44486e-10	4.12837e-12	1.05626e-21	1.49295e-22	-1.86161e-16	5.57304e-10	1.03205e-10	5.36664e-10
2.45576e-11	1.46089e-10	6.86178e-10	9.96064e-11	55.56	1.54943e-10	4.42708e-12	1.23649e-21	1.74858e-22	-1.26667e-16	5.97638e-10	1.10674e-10	5.75503e-10
2.64635e-11	1.57428e-10	7.39433e-10	1.07337e-10	55.56	1.66969e-10	4.7706e-12	1.4604e-21	2.06625e-22	-6.90793e-17	6.44022e-10	1.19264e-10	6.20169e-10
2.83695e-11	1.68766e-10	7.92689e-10	1.15068e-10	55.56	1.78994e-10	5.11415e-12	1.71882e-21	2.4331e-22	-3.4277e-17	6.90406e-10	1.27854e-10	6.64835e-10
3.02754e-11	1.80104e-10	8.45944e-10	1.22798e-10	55.56	1.91019e-10	5.45772e-12	2.01424e-21	2.85266e-22	-1.71231e-17	7.36789e-10	1.36443e-10	7.09501e-10
3.21814e-11	1.91442e-10	8.99199e-10	1.30529e-10	55.56	2.03045e-10	5.80129e-12	2.34912e-21	3.32848e-22	-7.89342e-18	7.83173e-10	1.45033e-10	7.54167e-10
3.40874e-11	2.02781e-10	9.52455e-10	1.38259e-10	55.56	2.1507e-10	6.14487e-12	2.72595e-21	3.86409e-22	-2.15859e-18	8.29557e-10	1.53622e-10	7.98832e-10
3.59933e-11	2.14119e-10	1.00571e-09	1.4599e-10	55.56	2.27096e-10	6.48845e-12	3.1472e-21	4.46305e-22	1.44166e-18	8.7594e-10	1.62212e-10	8.43498e-10
3.78993e-11	2.25457e-10	1.05897e-09	1.53721e-10	55.56	2.39121e-10	6.83203e-12	3.61535e-21	5.12889e-22	3.64058e-18	9.22324e-10	1.70802e-10	8.88164e-10
3.98052e-11	2.36795e-10	1.11222e-09	1.61451e-10	55.56	2.51146e-10	7.17561e-12	4.13287e-21	5.86514e-22	5.02106e-18	9.68708e-10	1.79391e-10	9.3283e-10
4.17112e-11	2.48134e-10	1.16548e-09	1.69182e-10	55.56	2.63172e-10	7.51919e-12	4.70224e-21	6.67536e-22	5.95417e-18	1.01509e-09	1.87981e-10	9.77496e-10
4.36171e-11	2.59472e-10	1.21873e-09	1.76913e-10	55.56	2.75197e-10	7.86277e-12	5.32593e-21	7.56309e-22	6.63634e-18	1.06148e-09	1.96571e-10	1.02216e-09
4.55231e-11	2.7081e-10	1.27199e-09	1.84643e-10	55.56	2.87223e-10	8.20636e-12	6.00643e-21	8.53187e-22	7.17218e-18	1.10786e-09	2.0516e-10	1.06683e-09
4.74291e-11	2.82148e-10	1.32524e-09	1.92374e-10	55.56	2.99248e-10	8.54994e-12	6.7462e-21	9.58523e-22	7.62271e-18	1.15424e-09	2.1375e-10	1.11149e-09
4.9335e-11	2.93486e-10	1.3785e-09	2.00104e-10	55.56	3.11274e-10	8.89352e-12	7.54773e-21	1.07267e-21	8.0243e-18	1.20063e-09	2.22339e-10	1.15616e-09
5.1241e-11	3.04825e-10	1.43175e-09	2.07835e-10	55.56	3.23299e-10	9.2371e-12	8.41348e-21	1.19599e-21	8.39799e-18	1.24701e-09	2.30929e-10	1.20082e-09
7.03005e-11	4.18207e-10	1.96431e-09	2.85141e-10	55.56	4.43553e-10	1.26729e-11	2.15793e-20	3.07294e-21	1.18874e-17	1.71085e-09	3.16825e-10	1.64748e-09
8.93601e-11	5.3159e-10	2.49686e-09	3.62447e-10	55.56	5.63807e-10	1.61088e-11	4.41519e-20	6.29356e-21	1.51941e-17	2.17468e-09	4.02722e-10	2.09414e-09
1.0842e-10	6.44972e-10	3.02942e-09	4.39754e-10	55.56	6.84061e-10	1.95446e-11	7.8432e-20	1.11871e-20	1.85305e-17	2.63852e-09	4.88618e-10	2.5408e-09
2.99015e-10	1.7788e-09	8.35496e-09	1.21282e-09	55.56	1.8866e-09	5.39029e-11	2.04803e-18	2.92963e-19	5.21158e-17	7.27689e-09	1.34758e-09	7.00738e-09
4.89611e-10	2.91262e-09	1.36805e-08	1.98588e-09	55.56	3.08914e-09	8.82611e-11	8.14512e-18	1.16591e-18	8.57287e-17	1.19153e-08	2.20655e-09	1.1474e-08
6.80206e-10	4.04645e-09	1.90061e-08	2.75894e-09	55.56	4.29168e-09	1.22619e-10	2.06711e-17	2.96047e-18	1.19329e-16	1.65536e-08	3.06552e-09	1.59405e-08
2.05684e-09	1.22359e-08	5.74715e-08	8.34263e-09	55.56	1.29774e-08	3.70783e-10	6.91169e-16	9.96779e-17	3.62017e-16	5.00557e-08	9.26977e-09	4.82017e-08
3.43348e-09	2.04253e-08	9.59369e-08	1.39263e-08	55.56	2.16631e-08	6.18945e-10	2.82527e-15	4.08622e-16	6.04703e-16	8.35576e-08	1.54742e-08	8.04627e-08
4.81011e-09	2.86149e-08	1.34402e-07	1.95101e-08	55.56	3.03489e-08	8.67107e-10	7.27133e-15	1.05468e-15	8.47389e-16	1.17059e-07	2.16788e-08	1.12723e-07
7.2289e-09	4.30043e-08	2.01986e-07	2.9321e-08	55.56	4.561e-08	1.30313e-09	2.29765e-14	3.34936e-15	1.27379e-15	1.75922e-07	3.25812e-08	1.69405e-07
9.64768e-09	5.73941e-08	2.6957e-07	3.91321e-08	55.56	6.08712e-08	1.73915e-09	5.29903e-14	7.76403e-15	1.70019e-15	2.34783e-07	4.34845e-08	2.26085e-07
1.20665e-08	7.17844e-08	3.37152e-07	4.89435e-08	55.56	7.61325e-08	2.17516e-09	1.0231e-13	1.50688e-14	2.12658e-15	2.93643e-07	5.43891e-08	2.82763e-07
1.44852e-08	8.61754e-08	4.04732e-07	5.87553e-08	55.56	9.13939e-08	2.61117e-09	1.7555e-13	2.5994e-14	2.55297e-15	3.52501e-07	6.52952e-08	3.39437e-07
1.81118e-08	1.07754e-07	5.06055e-07	7.34675e-08	55.56	1.14276e-07	3.26488e-09	3.39775e-13	5.07275e-14	3.19225e-15	4.40745e-07	8.16505e-08	4.24404e-07
2.17384e-08	1.29335e-07	6.07371e-07	8.81809e-08	55.56	1.37159e-07	3.91856e-09	5.82251e-13	8.76466e-14	3.83151e-15	5.28981e-07	9.80105e-08	5.0936e-07
2.5365e-08	1.50918e-07	7.08681e-07	1.02896e-07	55.56	1.60042e-07	4.57221e-09	9.171e-13	1.39185e-13	4.47074e-15	6.1721e-07	1.14376e-07	5.94304e-07
2.89916e-08	1.72505e-07	8.09981e-07	1.17613e-07	55.56	1.82926e-07	5.22582e-09	1.35798e-12	2.07779e-13	5.10993e-15	7.05429e-07	1.30747e-07	6.79233e-07
3.83126e-08	2.28003e-07	1.0703e-06	1.55447e-07	55.56	2.41746e-07	6.90554e-09	3.06816e-12	4.79342e-13	6.7526e-15	9.32116e-07	1.7286e-07	8.97433e-07
4.76336e-08	2.83532e-07	1.33052e-06	1.933e-07	55.56	3.00571e-07	8.58491e-09	5.77661e-12	9.2096e-13	8.39493e-15	1.15871e-06	2.15031e-07	1.11549e-06
5.69547e-08	3.39099e-07	1.59064e-06	2.31175e-07	55.56	3.59404e-07	1.02638e-08	9.67614e-12	1.57388e-12	1.00368e-14	1.38518e-06	2.57276e-07	1.33336e-06
6.62757e-08	3.94711e-07	1.85063e-06	2.69076e-07	55.56	4.18245e-07	1.19422e-08	1.49435e-11	2.47927e-12	1.16783e-14	1.61152e-06	2.99607e-07	1.55101e-06
7.55967e-08	4.50376e-07	2.11046e-06	3.07008e-07	55.56	4.77097e-07	1.362e-08	2.17415e-11	3.67817e-12	1.33192e-14	1.83768e-06	3.42036e-07	1.76841e-06
8.49177e-08	5.061e-07	2.37012e-06	3.44975e-07	55.56	5.35962e-07	1.52972e-08	3.02204e-11	5.2115e-12	1.49594e-14	2.06367e-06	3.84577e-07	1.98551e-06
9.42387e-08	5.6189e-07	2.62958e-06	3.82981e-07	55.56	5.94839e-07	1.69735e-08	4.05183e-11	7.12008e-12	1.65989e-14	2.28944e-06	4.27244e-07	2.2023e-06
1.0356e-07	6.17755e-07	2.88882e-06	4.21031e-07	55.56	6.53732e-07	1.8649e-08	5.27623e-11	9.44454e-12	1.82377e-14	2.51498e-06	4.70047e-07	2.41872e-06
1.15414e-07	6.88917e-07	3.21815e-06	4.6949e-07	55.56	7.28652e-07	2.07783e-08	7.13286e-11	1.30651e-11	2.03205e-14	2.80144e-06	5.247e-07	2.69338e-06
1.27267e-07	7.60225e-07	3.54704e-06	5.18036e-07	55.56	8.03601e-07	2.2906e-08	9.34523e-11	1.75065e-11	2.24019e-14	3.08745e-06	5.79621e-07	2.96733e-06
1.39121e-07	8.31692e-07	3.87545e-06	5.66676e-07	55.56	8.78584e-07	2.50318e-08	1.19334e-10	2.28511e-11	2.44816e-14	3.37294e-06	6.34834e-07	3.24049e-06
1.50975e-07	9.03333e-07	4.20332e-06	6.1542e-07	55.56	9.53603e-07	2.71556e-08	1.49159e-10	2.91805e-11	2.65596e-14	3.6579e-06	6.90364e-07	3.51281e-06
1.62829e-07	9.75161e-07	4.53063e-06	6.64276e-07	55.56	1.02866e-06	2.92772e-08	1.83092e-10	3.65757e-11	2.86356e-14	3.94225e-06	7.46235e-07	3.78421e-06
1.74683e-07	1.04719e-06	4.85731e-06	7.13252e-07	55.56	1.10376e-06	3.13964e-08	2.2129e-10	4.51171e-11	3.07097e-14	4.22597e-06	8.02469e-07	4.05462e-06
1.94044e-07	1.1653e-06	5.38945e-06	7.93531e-07	55.56	1.22653e-06	3.48523e-08	2.93219e-10	6.17406e-11	3.40928e-14	4.68791e-06	8.9516e-07	4.49399e-06
2.13406e-07	1.28405e-06	5.91961e-06	8.74192e-07	55.56	1.34943e-06	3.83008e-08	3.77465e-10	8.19765e-11	3.74698e-14	5.14784e-06	9.88972e-07	4.93026e-06
2.32768e-07	1.40347e-06	6.4476e-06	9.5527e-07	55.56	1.47248e-06	4.17411e-08	4.74539e-10	1.06161e-10	4.08403e-14	5.60558e-06	1.08399e-06	5.36313e-06
2.52129e-07	1.52363e-06	6.97322e-06	1.0368e-06	55.56	1.59569e-06	4.51726e-08	5.84907e-10	1.34624e-10	4.42038e-14	6.06095e-06	1.1803e-06	5.79233e-06
2.71491e-07	1.64456e-06	7.49627e-06	1.11882e-06	55.56	1.71907e-06	4.85946e-08	7.09e-10	1.67687e-10	4.75599e-14	6.51378e-06	1.27798e-06	6.21758e-06
2.90853e-07	1.76633e-06	8.01656e-06	1.20136e-06	55.56	1.84263e-06	5.20065e-08	8.47224e-10	2.05667e-10	5.09083e-14	6.96389e-06	1.37708e-06	6.63863e-06
3.19688e-07	1.94931e-06	8.78589e-06	1.32534e-06	55.56	2.02703e-06	5.70676e-08	1.0801e-09	2.71999e-10	5.58801e-14	7.62885e-06	1.52745e-06	7.25736e-06
3.48523e-07	2.13437e-06	9.54803e-06	1.45066e-06	55.56	2.21189e-06	6.21029e-08	1.3464e-09	3.50892e-10	6.08331e-14	8.28689e-06	1.68129e-06	7.86539e-06
3.77358e-07	2.32161e-06	1.03024e-05	1.57743e-06	55.56	2.39726e-06	6.71104e-08	1.64729e-09	4.43278e-10	6.57664e-14	8.93752e-06	1.83873e-06	8.46198e-06
4.06193e-07	2.51114e-06	1.10482e-05	1.70575e-06	55.56	2.58317e-06	7.20883e-08	1.98392e-09	5.50046e-10	7.06794e-14	9.58028e-06	1.99985e-06	9.04641e-06
4.35029e-07	2.70306e-06	1.17851e-05	1.83572e-06	55.56	2.76965e-06	7.70349e-08	2.35739e-09	6.72034e-10	7.55714e-14	1.02147e-05	2.1647e-06	9.61802e-06
4.63864e-07	2.89743e-06	1.25123e-05	1.96744e-06	55.56	2.95672e-06	8.19486e-08	2.76878e-09	8.10032e-10	8.04419e-14	1.08405e-05	2.3333e-06	1.01762e-05
5.06613e-07	3.1902e-06	1.35714e-05	2.16611e-06	55.56	3.23521e-06	8.91695e-08	3.45072e-09	1.04564e-09	8.76222e-14	1.17513e-05	2.59006e-06	1.09779e-05
5.49363e-07	3.48859e-06	1.46063e-05	2.36908e-06	55.56	3.51514e-06	9.63105e-08	4.22159e-09	1.32025e-09	9.47533e-14	1.26411e-05	2.85473e-06	1.17473e-05
5.92112e-07	3.79259e-06	1.56152e-05	2.57659e-06	55.56	3.79657e-06	1.03367e-07	5.08438e-09	1.63578e-09	1.01835e-13	1.3509e-05	3.1269e-06	1.24832e-05
6.34861e-07	4.10217e-06	1.65965e-05	2.78888e-06	55.56	4.07955e-06	1.10337e-07	6.04176e-09	1.99391e-09	1.08866e-13	1.43542e-05	3.40599e-06	1.31845e-05
6.77611e-07	4.41717e-06	1.75487e-05	3.00613e-06	55.56	4.36411e-06	1.17217e-07	7.09597e-09	2.39609e-09	1.15846e-13	1.51761e-05	3.6913e-06	1.38503e-05
7.2036e-07	4.73738e-06	1.84706e-05	3.22851e-06	55.56	4.65029e-06	1.24004e-07	8.24878e-09	2.84349e-09	1.22777e-13	1.59743e-05	3.98203e-06	1.44803e-05
7.8723e-07	5.24804e-06	1.98489e-05	3.58702e-06	55.56	5.10123e-06	1.34431e-07	1.02525e-08	3.63618e-09	1.33516e-13	1.71745e-05	4.44546e-06	1.53932e-05
8.541e-07	5.76937e-06	2.11463e-05	3.95888e-06	55.56	5.5562e-06	1.44623e-07	1.25022e-08	4.5443e-09	1.44133e-13	1.83154e-05	4.91615e-06	1.62177e-05
9.2097e-07	6.29968e-06	2.23603e-05	4.34438e-06	55.56	6.01519e-06	1.54578e-07	1.49959e-08	5.56912e-09	1.54629e-13	1.93972e-05	5.39013e-06	1.69552e-05
9.8784e-07	6.83704e-06	2.34892e-05	4.74366e-06	55.56	6.47813e-06	1.64297e-07	1.77283e-08	6.71082e-09	1.65004e-13	2.04209e-05	5.86347e-06	1.7608e-05
1.05471e-06	7.37934e-06	2.45325e-05	5.15674e-06	55.56	6.94495e-06	1.73782e-07	2.06905e-08	7.96866e-09	1.75259e-13	2.13878e-05	6.33239e-06	1.81794e-05
1.12158e-06	7.92441e-06	2.54908e-05	5.58348e-06	55.56	7.41554e-06	1.83038e-07	2.38708e-08	9.34106e-09	1.85395e-13	2.22996e-05	6.79341e-06	1.86736e-05
1.20073e-06	8.57006e-06	2.65173e-05	6.10593e-06	55.56	7.97722e-06	1.93705e-07	2.78978e-08	1.11104e-08	1.97237e-13	2.33108e-05	7.32468e-06	1.91647e-05
1.27987e-06	9.21282e-06	2.74306e-05	6.64667e-06	55.56	8.54378e-06	2.04069e-07	3.21843e-08	1.30324e-08	2.08914e-13	2.4252e-05	7.83632e-06	1.95621e-05
1.35902e-06	9.84927e-06	2.8236e-05	7.205e-06	55.5599	9.11495e-06	2.14145e-07	3.67019e-08	1.51018e-08	2.20425e-13	2.51274e-05	8.32501e-06	1.98743e-05
1.43817e-06	1.04762e-05	2.89399e-05	7.78009e-06	55.5599	9.6905e-06	2.23947e-07	4.14215e-08	1.73127e-08	2.31771e-13	2.59416e-05	8.78835e-06	2.01102e-05
1.51732e-06	1.10908e-05	2.95493e-05	8.37104e-06	55.5599	1.02702e-05	2.33489e-07	4.63143e-08	1.96588e-08	2.42954e-13	2.66989e-05	9.22483e-06	2.02782e-05
1.59646e-06	1.16905e-05	3.00716e-05	8.97686e-06	55.5599	1.08537e-05	2.42786e-07	5.13529e-08	2.2134e-08	2.53973e-13	2.74038e-05	9.63366e-06	2.03866e-05
1.69308e-06	1.23994e-05	3.06024e-05	9.73507e-06	55.5599	1.15709e-05	2.53825e-07	5.76639e-08	2.5321e-08	2.6721e-13	2.81991e-05	1.00951e-05	2.04496e-05
1.78969e-06	1.30799e-05	3.10288e-05	1.05121e-05	55.5599	1.22932e-05	2.64547e-07	6.41125e-08	2.86797e-08	2.80214e-13	2.89298e-05	1.05161e-05	2.04486e-05
1.8863e-06	1.37299e-05	3.13643e-05	1.13061e-05	55.5599	1.302e-05	2.74979e-07	7.06629e-08	3.21994e-08	2.92991e-13	2.96024e-05	1.08983e-05	2.03953e-05
1.98291e-06	1.43479e-05	3.16215e-05	1.21153e-05	55.5599	1.37511e-05	2.85144e-07	7.72848e-08	3.58697e-08	3.05552e-13	3.02231e-05	1.12439e-05	2.03003e-05
2.07953e-06	1.49329e-05	3.1812e-05	1.2938e-05	55.5599	1.44861e-05	2.95064e-07	8.39536e-08	3.96812e-08	3.17904e-13	3.07974e-05	1.15556e-05	2.01725e-05
2.17614e-06	1.54846e-05	3.19463e-05	1.37727e-05	55.5599	1.52246e-05	3.04759e-07	9.06494e-08	4.36249e-08	3.30058e-13	3.13302e-05	1.18361e-05	2.00196e-05
2.30046e-06	1.6146e-05	3.20514e-05	1.4862e-05	55.5599	1.61798e-05	3.16937e-07	9.92814e-08	4.88812e-08	3.45425e-13	3.19617e-05	1.21557e-05	1.97964e-05
2.42479e-06	1.67537e-05	3.20959e-05	1.59658e-05	55.5599	1.71399e-05	3.28811e-07	1.07909e-07	5.43269e-08	3.60508e-13	3.25398e-05	1.24342e-05	1.95538e-05
2.54911e-06	1.73098e-05	3.20941e-05	1.70817e-05	55.5599	1.81042e-05	3.40415e-07	1.16517e-07	5.99476e-08	3.75329e-13	3.30714e-05	1.26769e-05	1.93007e-05
2.67343e-06	1.78167e-05	3.20575e-05	1.82075e-05	55.5599	1.90723e-05	3.51778e-07	1.25096e-07	6.57305e-08	3.89916e-13	3.35624e-05	1.28887e-05	1.90437e-05
2.79776e-06	1.82771e-05	3.19957e-05	1.93413e-05	55.5599	2.00436e-05	3.62925e-07	1.33639e-07	7.16638e-08	4.04284e-13	3.40176e-05	1.30741e-05	1.87879e-05
2.92208e-06	1.86939e-05	3.1916e-05	2.04814e-05	55.5599	2.10178e-05	3.73882e-07	1.42145e-07	7.77374e-08	4.18485e-13	3.44414e-05	1.32368e-05	1.85371e-05
3.07292e-06	1.91455e-05	3.18038e-05	2.18713e-05	55.5599	2.22028e-05	3.86947e-07	1.52415e-07	8.52813e-08	4.35456e-13	3.49184e-05	1.34086e-05	1.82428e-05
3.22376e-06	1.95428e-05	3.16818e-05	2.32663e-05	55.5599	2.33906e-05	3.99793e-07	1.62632e-07	9.30032e-08	4.52227e-13	3.53597e-05	1.3557e-05	1.79622e-05
3.3746e-06	1.98908e-05	3.15557e-05	2.46649e-05	55.5599	2.45805e-05	4.12449e-07	1.72802e-07	1.0089e-07	4.68817e-13	3.57698e-05	1.36861e-05	1.76969e-05
3.52544e-06	2.01943e-05	3.14296e-05	2.60655e-05	55.5599	2.57719e-05	4.2494e-07	1.82929e-07	1.08931e-07	4.85254e-13	3.61525e-05	1.37993e-05	1.74474e-05
3.67628e-06	2.04578e-05	3.13062e-05	2.74669e-05	55.5599	2.69641e-05	4.37288e-07	1.93018e-07	1.17116e-07	5.01563e-13	3.65108e-05	1.38994e-05	1.72137e-05
3.82712e-06	2.06856e-05	3.11872e-05	2.88682e-05	55.5599	2.81566e-05	4.49514e-07	2.03075e-07	1.25436e-07	5.17766e-13	3.68477e-05	1.39888e-05	1.69953e-05
4.02341e-06	2.09346e-05	3.10407e-05	3.06902e-05	55.5599	2.97081e-05	4.65267e-07	2.1612e-07	1.36454e-07	5.38724e-13	3.72576e-05	1.40919e-05	1.67326e-05
4.2197e-06	2.11368e-05	3.09045e-05	3.25092e-05	55.5599	3.12582e-05	4.80876e-07	2.29126e-07	1.47675e-07	5.59571e-13	3.76393e-05	1.41831e-05	1.64922e-05
4.41599e-06	2.12988e-05	3.07789e-05	3.43239e-05	55.5599	3.28062e-05	4.96368e-07	2.42099e-07	1.59087e-07	5.80337e-13	3.79966e-05	1.42649e-05	1.6272e-05
4.61227e-06	2.14263e-05	3.06637e-05	3.61336e-05	55.5599	3.43512e-05	5.11767e-07	2.55045e-07	1.70681e-07	6.01049e-13	3.83324e-05	1.4339e-05	1.60696e-05
4.80856e-06	2.15242e-05	3.0558e-05	3.79374e-05	55.5599	3.58927e-05	5.27096e-07	2.67967e-07	1.8245e-07	6.21726e-13	3.86497e-05	1.4407e-05	1.5883e-05
5.00485e-06	2.15968e-05	3.0461e-05	3.97349e-05	55.5599	3.74299e-05	5.42373e-07	2.80867e-07	1.94388e-07	6.42386e-13	3.89505e-05	1.447e-05	1.57101e-05
5.28788e-06	2.16643e-05	3.03348e-05	4.23145e-05	55.5599	3.96381e-05	5.64337e-07	2.99434e-07	2.11892e-07	6.72175e-13	3.93592e-05	1.45537e-05	1.54817e-05
5.57091e-06	2.16959e-05	3.02226e-05	4.48788e-05	55.5599	4.18355e-05	5.86263e-07	3.17962e-07	2.29731e-07	7.01994e-13	3.97429e-05	1.46307e-05	1.52739e-05
5.85394e-06	2.16992e-05	3.01219e-05	4.74272e-05	55.5599	4.40212e-05	6.08181e-07	3.36452e-07	2.47902e-07	7.31871e-13	4.01054e-05	1.47023e-05	1.50831e-05
6.13697e-06	2.16801e-05	3.00309e-05	4.99592e-05	55.5598	4.61946e-05	6.30116e-07	3.54906e-07	2.66404e-07	7.61828e-13	4.045e-05	1.47696e-05	1.49063e-05
6.42e-06	2.16434e-05	2.99478e-05	5.24746e-05	55.5598	4.83553e-05	6.52087e-07	3.7332e-07	2.85239e-07	7.91884e-13	4.07793e-05	1.48333e-05	1.47413e-05
6.70303e-06	2.15929e-05	2.98715e-05	5.49731e-05	55.5598	5.05032e-05	6.74112e-07	3.91695e-07	3.04411e-07	8.22052e-13	4.10953e-05	1.48938e-05	1.4586e-05
7.11091e-06	2.15019e-05	2.97709e-05	5.85443e-05	55.5598	5.35756e-05	7.0597e-07	4.18103e-07	3.32642e-07	8.65751e-13	4.15309e-05	1.49764e-05	1.43764e-05
7.51878e-06	2.13957e-05	2.96794e-05	6.20807e-05	55.5598	5.6621e-05	7.37996e-07	4.44425e-07	3.61599e-07	9.0974e-13	4.19465e-05	1.50543e-05	1.41807e-05
7.92666e-06	2.12793e-05	2.95952e-05	6.55831e-05	55.5598	5.96399e-05	7.70212e-07	4.70658e-07	3.91302e-07	9.54045e-13	4.23448e-05	1.51283e-05	1.39963e-05
8.33454e-06	2.11566e-05	2.9517e-05	6.90519e-05	55.5598	6.26326e-05	8.02636e-07	4.968e-07	4.2177e-07	9.98687e-13	4.27281e-05	1.51987e-05	1.38215e-05
8.74242e-06	2.10303e-05	2.94437e-05	7.24882e-05	55.5598	6.56e-05	8.35283e-07	5.2285e-07	4.53022e-07	1.04368e-12	4.30979e-05	1.5266e-05	1.36548e-05
9.1503e-06	2.09023e-05	2.93746e-05	7.58928e-05	55.5598	6.85427e-05	8.68164e-07	5.48808e-07	4.85074e-07	1.08905e-12	4.34553e-05	1.53305e-05	1.34953e-05
9.69806e-06	2.07302e-05	2.92875e-05	8.04166e-05	55.5598	7.2457e-05	9.12705e-07	5.83523e-07	5.29407e-07	1.15058e-12	4.39176e-05	1.5413e-05	1.32909e-05
1.02458e-05	2.056e-05	2.92061e-05	8.48873e-05	55.5598	7.633e-05	9.57704e-07	6.1807e-07	5.75247e-07	1.21283e-12	4.43611e-05	1.54914e-05	1.30966e-05
1.07936e-05	2.03932e-05	2.91297e-05	8.93071e-05	55.5598	8.01633e-05	1.00317e-06	6.5245e-07	6.22626e-07	1.27582e-12	4.47872e-05	1.5566e-05	1.29113e-05
1.13413e-05	2.02306e-05	2.90577e-05	9.36782e-05	55.5598	8.39586e-05	1.04913e-06	6.86661e-07	6.71567e-07	1.33956e-12	4.51969e-05	1.5637e-05	1.2734e-05
1.18891e-05	2.00727e-05	2.89897e-05	9.80029e-05	55.5598	8.77175e-05	1.09557e-06	7.20705e-07	7.22094e-07	1.40408e-12	4.55913e-05	1.57049e-05	1.25641e-05
1.24368e-05	1.99198e-05	2.89253e-05	0.000102283	55.5598	9.14412e-05	1.14251e-06	7.54582e-07	7.74222e-07	1.46937e-12	4.59711e-05	1.57697e-05	1.2401e-05
1.32099e-05	1.97124e-05	2.88402e-05	0.000108252	55.5597	9.66395e-05	1.20961e-06	8.02108e-07	8.50547e-07	1.56285e-12	4.64839e-05	1.58566e-05	1.21815e-05
1.3983e-05	1.95147e-05	2.8761e-05	0.000114142	55.5597	0.000101774	1.27772e-06	8.49302e-07	9.30126e-07	1.6579e-12	4.69713e-05	1.59385e-05	1.19733e-05
1.4756e-05	1.93263e-05	2.86873e-05	0.000119956	55.5597	0.000106847	1.34683e-06	8.96164e-07	1.01298e-06	1.75451e-12	4.74351e-05	1.60157e-05	1.17754e-05
1.55291e-05	1.91466e-05	2.86184e-05	0.0001257	55.5597	0.000111862	1.41694e-06	9.42698e-07	1.09914e-06	1.85268e-12	4.78769e-05	1.60888e-05	1.15869e-05
1.63022e-05	1.8975e-05	2.85541e-05	0.000131378	55.5597	0.000116822	1.48804e-06	9.88905e-07	1.1886e-06	1.95239e-12	4.82983e-05	1.61581e-05	1.14071e-05
1.70752e-05	1.88108e-05	2.8494e-05	0.000136992	55.5597	0.000121727	1.56011e-06	1.03479e-06	1.28137e-06	2.05361e-12	4.87007e-05	1.62238e-05	1.12354e-05
1.82329e-05	1.85778e-05	2.84109e-05	0.000145289	55.5597	0.000128978	1.66985e-06	1.10289e-06	1.42652e-06	2.20798e-12	4.92704e-05	1.63162e-05	1.09918e-05
1.93905e-05	1.83585e-05	2.83354e-05	0.000153461	55.5597	0.000136119	1.78168e-06	1.17028e-06	1.57911e-06	2.36561e-12	4.9804e-05	1.64021e-05	1.07631e-05
2.05482e-05	1.81514e-05	2.82667e-05	0.000161517	55.5596	0.000143155	1.89556e-06	1.23697e-06	1.73915e-06	2.5264e-12	5.0305e-05	1.64821e-05	1.05477e-05
2.17059e-05	1.79551e-05	2.82041e-05	0.000169465	55.5596	0.000150093	2.01142e-06	1.30297e-06	1.9066e-06	2.69025e-12	5.07762e-05	1.65568e-05	1.03443e-05
2.28635e-05	1.77683e-05	2.81469e-05	0.000177311	55.5596	0.000156936	2.1292e-06	1.36828e-06	2.08144e-06	2.85706e-12	5.12203e-05	1.66268e-05	1.01518e-05
2.40212e-05	1.75901e-05	2.80948e-05	0.000185062	55.5596	0.000163688	2.24883e-06	1.43293e-06	2.26363e-06	3.02673e-12	5.16393e-05	1.66925e-05	9.96931e-06
2.57745e-05	1.73345e-05	2.80243e-05	0.00019663	55.5596	0.00017375	2.43339e-06	1.5296e-06	2.55348e-06	3.28888e-12	5.2231e-05	1.67847e-05	9.70995e-06
2.75278e-05	1.70938e-05	2.79628e-05	0.000208008	55.5595	0.000183624	2.62182e-06	1.6248e-06	2.85994e-06	3.55701e-12	5.2776e-05	1.68691e-05	9.46891e-06
2.92811e-05	1.6866e-05	2.79093e-05	0.00021921	55.5595	0.00019332	2.81393e-06	1.71859e-06	3.18285e-06	3.83075e-12	5.32795e-05	1.69467e-05	9.2441e-06
3.10343e-05	1.66492e-05	2.78629e-05	0.000230248	55.5595	0.000202847	3.0095e-06	1.81099e-06	3.52202e-06	4.10982e-12	5.37456e-05	1.70182e-05	9.03371e-06
3.27876e-05	1.64421e-05	2.78227e-05	0.000241133	55.5595	0.000212214	3.20836e-06	1.90206e-06	3.87727e-06	4.39389e-12	5.41782e-05	1.70844e-05	8.83624e-06
3.45409e-05	1.62435e-05	2.7788e-05	0.000251873	55.5595	0.000221426	3.41032e-06	1.99183e-06	4.2484e-06	4.68271e-12	5.45804e-05	1.71458e-05	8.6504e-06
3.70892e-05	1.59678e-05	2.77465e-05	0.000267246	55.5594	0.000234556	3.70906e-06	2.12006e-06	4.81576e-06	5.11039e-12	5.51162e-05	1.72277e-05	8.39875e-06
3.96376e-05	1.57054e-05	2.7714e-05	0.000282354	55.5594	0.000247392	4.01353e-06	2.24574e-06	5.4157e-06	5.54677e-12	5.56007e-05	1.73019e-05	8.16644e-06
4.21859e-05	1.54542e-05	2.76895e-05	0.000297218	55.5594	0.000259952	4.32328e-06	2.36895e-06	6.04767e-06	5.99118e-12	5.60399e-05	1.73695e-05	7.95107e-06
4.47342e-05	1.52127e-05	2.76719e-05	0.000311855	55.5594	0.000272248	4.63792e-06	2.48981e-06	6.71113e-06	6.44301e-12	5.64389e-05	1.74314e-05	7.75065e-06
4.72826e-05	1.49796e-05	2.76604e-05	0.000326278	55.5593	0.000284294	4.95709e-06	2.6084e-06	7.40558e-06	6.90169e-12	5.68017e-05	1.74884e-05	7.56353e-06
4.98309e-05	1.47539e-05	2.76542e-05	0.000340501	55.5593	0.0002961	5.28045e-06	2.7248e-06	8.13054e-06	7.36674e-12	5.71322e-05	1.75411e-05	7.38827e-06
5.37601e-05	1.44183e-05	2.76538e-05	0.000362065	55.5593	0.000313856	5.78651e-06	2.90016e-06	9.3071e-06	8.09519e-12	5.75854e-05	1.7615e-05	7.13858e-06
5.76892e-05	1.40958e-05	2.76629e-05	0.000383214	55.5592	0.000331099	6.30078e-06	3.07078e-06	1.05537e-05	8.8362e-12	5.79785e-05	1.76815e-05	6.91059e-06
6.16184e-05	1.37844e-05	2.76801e-05	0.000403982	55.5592	0.000347857	6.82235e-06	3.2369e-06	1.18689e-05	9.58847e-12	5.83194e-05	1.77418e-05	6.70134e-06
6.55476e-05	1.34828e-05	2.77041e-05	0.000424393	55.5591	0.000364154	7.35044e-06	3.39873e-06	1.32516e-05	1.03509e-11	5.86145e-05	1.7797e-05	6.50836e-06
6.94767e-05	1.31899e-05	2.7734e-05	0.000444472	55.5591	0.000380013	7.88433e-06	3.55649e-06	1.47008e-05	1.11226e-11	5.88691e-05	1.78478e-05	6.32969e-06
7.34059e-05	1.29049e-05	2.77689e-05	0.000464239	55.5591	0.000395453	8.42341e-06	3.71034e-06	1.62154e-05	1.19027e-11	5.90878e-05	1.78949e-05	6.16359e-06
7.40333e-05	1.28601e-05	2.77749e-05	0.000467367	55.5591	0.000397881	8.50993e-06	3.73456e-06	1.64633e-05	1.20279e-11	5.91196e-05	1.79022e-05	6.13815e-06
7.46607e-05	1.28155e-05	2.7781e-05	0.000470489	55.5591	0.000400298	8.59657e-06	3.75869e-06	1.67128e-05	1.21534e-11	5.91507e-05	1.79093e-05	6.11299e-06
7.52881e-05	1.2771e-05	2.77872e-05	0.000473602	55.5591	0.000402706	8.68331e-06	3.78272e-06	1.6964e-05	1.2279e-11	5.91809e-05	1.79164e-05	6.0881e-06
7.59155e-05	1.27267e-05	2.77935e-05	0.000476709	55.5591	0.000405103	8.77017e-06	3.80665e-06	1.72168e-05	1.24048e-11	5.92104e-05	1.79234e-05	6.06348e-06
7.71703e-05	1.26387e-05	2.78065e-05	0.000482901	55.559	0.000409869	8.94421e-06	3.85425e-06	1.77273e-05	1.26571e-11	5.9267e-05	1.79372e-05	6.01502e-06
7.84252e-05	1.25514e-05	2.78198e-05	0.000489064	55.559	0.000414595	9.11867e-06	3.90149e-06	1.82443e-05	1.291e-11	5.93208e-05	1.79507e-05	5.96758e-06
7.968e-05	1.24647e-05	2.78335e-05	0.0004952	55.559	0.000419282	9.29353e-06	3.94837e-06	1.87679e-05	1.31636e-11	5.93716e-05	1.7964e-05	5.92114e-06
8.17652e-05	1.23221e-05	2.7857e-05	0.000505335	55.559	0.000426987	9.58498e-06	4.02548e-06	1.96522e-05	1.35865e-11	5.945e-05	1.79855e-05	5.84605e-06
8.38504e-05	1.21814e-05	2.78815e-05	0.000515397	55.559	0.000434587	9.87744e-06	4.10163e-06	2.05544e-05	1.40112e-11	5.95212e-05	1.80064e-05	5.77346e-06
8.59356e-05	1.20423e-05	2.79068e-05	0.000525387	55.559	0.000442086	1.01708e-05	4.17684e-06	2.14743e-05	1.44376e-11	5.95854e-05	1.80267e-05	5.70322e-06
8.80208e-05	1.1905e-05	2.79329e-05	0.000535308	55.5589	0.000449484	1.04651e-05	4.25114e-06	2.24118e-05	1.48656e-11	5.96432e-05	1.80466e-05	5.63521e-06
9.15667e-05	1.16752e-05	2.7979e-05	0.000552025	55.5589	0.000461841	1.09675e-05	4.37542e-06	2.40464e-05	1.55969e-11	5.97272e-05	1.80792e-05	5.52436e-06
9.51127e-05	1.145e-05	2.80269e-05	0.000568554	55.5589	0.000473924	1.14719e-05	4.49718e-06	2.57313e-05	1.63322e-11	5.97946e-05	1.81106e-05	5.41911e-06
9.86587e-05	1.12293e-05	2.80765e-05	0.000584904	55.5589	0.000485739	1.19783e-05	4.61652e-06	2.74663e-05	1.70714e-11	5.98467e-05	1.8141e-05	5.31902e-06
0.000102205	1.1013e-05	2.81276e-05	0.000601083	55.5588	0.000497294	1.24863e-05	4.73349e-06	2.92509e-05	1.7814e-11	5.98846e-05	1.81704e-05	5.22367e-06
0.000107701	1.06862e-05	2.82094e-05	0.000625838	55.5588	0.00051471	1.32766e-05	4.91032e-06	3.21146e-05	1.89715e-11	5.99178e-05	1.82146e-05	5.08441e-06
0.000113198	1.03695e-05	2.82937e-05	0.000650221	55.5588	0.000531544	1.40697e-05	5.08192e-06	3.50955e-05	2.01357e-11	5.99226e-05	1.82573e-05	4.9545e-06
0.000118694	1.00626e-05	2.83802e-05	0.000674254	55.5587	0.00054782	1.48649e-05	5.24853e-06	3.81925e-05	2.13058e-11	5.9902e-05	1.82987e-05	4.83294e-06
0.00012419	9.76537e-06	2.84685e-05	0.000697957	55.5587	0.000563558	1.56618e-05	5.41036e-06	4.14042e-05	2.24811e-11	5.98585e-05	1.83393e-05	4.71886e-06
0.000129687	9.47759e-06	2.85582e-05	0.000721348	55.5586	0.00057878	1.64596e-05	5.56761e-06	4.47293e-05	2.36607e-11	5.97943e-05	1.8379e-05	4.61154e-06
0.000137439	9.08747e-06	2.86866e-05	0.000753841	55.5586	0.000599406	1.75858e-05	5.782e-06	4.96087e-05	2.53305e-11	5.96723e-05	1.84342e-05	4.47038e-06
0.000145191	8.71539e-06	2.88166e-05	0.000785792	55.5585	0.000619092	1.8712e-05	5.98817e-06	5.47062e-05	2.70056e-11	5.95177e-05	1.84886e-05	4.33983e-06
0.000152943	8.36087e-06	2.89477e-05	0.000817238	55.5585	0.000637885	1.98371e-05	6.18657e-06	6.00168e-05	2.86843e-11	5.93346e-05	1.85425e-05	4.2186e-06
0.000160695	8.02343e-06	2.90794e-05	0.000848217	55.5584	0.00065583	2.09602e-05	6.37763e-06	6.55354e-05	3.03648e-11	5.91264e-05	1.85961e-05	4.10561e-06
0.000168447	7.70253e-06	2.92113e-05	0.000878761	55.5584	0.000672969	2.20806e-05	6.56175e-06	7.1256e-05	3.20457e-11	5.88963e-05	1.86496e-05	3.99995e-06
0.000178083	7.32587e-06	2.93752e-05	0.000916162	55.5583	0.00069321	2.34682e-05	6.78147e-06	7.8639e-05	3.41331e-11	5.85836e-05	1.8716e-05	3.87767e-06
0.000187719	6.97278e-06	2.95386e-05	0.000952987	55.5583	0.000712343	2.48493e-05	6.99169e-06	8.63122e-05	3.62159e-11	5.82457e-05	1.87825e-05	3.7643e-06
0.000197355	6.64209e-06	2.9701e-05	0.000989282	55.5582	0.000730437	2.6223e-05	7.19303e-06	9.42621e-05	3.8292e-11	5.78865e-05	1.88492e-05	3.65873e-06
0.000204819	6.40055e-06	2.98261e-05	0.00101706	55.5582	0.000743781	2.72815e-05	7.34326e-06	0.000100602	3.98939e-11	5.75958e-05	1.8901e-05	3.58177e-06
0.00021087	6.21369e-06	2.99269e-05	0.00103937	55.5581	0.000754192	2.81359e-05	7.46155e-06	0.000105852	4.11878e-11	5.73532e-05	1.89431e-05	3.52221e-06
0.000216921	6.0345e-06	3.00271e-05	0.00106151	55.5581	0.000764254	2.89866e-05	7.57687e-06	0.000111199	4.24771e-11	5.71052e-05	1.89853e-05	3.46498e-06
0.000222972	5.86271e-06	3.01268e-05	0.00108349	55.5581	0.000773982	2.98338e-05	7.68933e-06	0.000116638	4.37612e-11	5.68525e-05	1.90275e-05	3.40994e-06
0.000229023	5.698e-06	3.02258e-05	0.00110531	55.558	0.000783389	3.06772e-05	7.79904e-06	0.000122165	4.50399e-11	5.65955e-05	1.90698e-05	3.35693e-06
0.000235074	5.54009e-06	3.03242e-05	0.00112697	55.558	0.000792491	3.15167e-05	7.90613e-06	0.000127778	4.63124e-11	5.63349e-05	1.91121e-05	3.30587e-06
0.000241125	5.38869e-06	3.04218e-05	0.0011485	55.558	0.000801299	3.23524e-05	8.01069e-06	0.000133473	4.7579e-11	5.60711e-05	1.91545e-05	3.25658e-06
0.000242166	5.36328e-06	3.04386e-05	0.00115219	55.558	0.000802786	3.24958e-05	8.02843e-06	0.000134461	4.77962e-11	5.60254e-05	1.91618e-05	3.24828e-06
0.000243207	5.33805e-06	3.04553e-05	0.00115587	55.558	0.000804265	3.26391e-05	8.04611e-06	0.000135451	4.80133e-11	5.59796e-05	1.91691e-05	3.24003e-06
0.000244249	5.313e-06	3.0472e-05	0.00115955	55.558	0.000805736	3.27822e-05	8.06371e-06	0.000136443	4.82301e-11	5.59338e-05	1.91764e-05	3.23183e-06
0.00024529	5.28813e-06	3.04887e-05	0.00116323	55.558	0.000807198	3.29253e-05	8.08125e-06	0.000137438	4.84468e-11	5.58879e-05	1.91837e-05	3.22367e-06
0.000246331	5.26344e-06	3.05053e-05	0.0011669	55.5579	0.000808653	3.30682e-05	8.09871e-06	0.000138435	4.86633e-11	5.58419e-05	1.9191e-05	3.21556e-06
0.000248274	5.21785e-06	3.05364e-05	0.00117375	55.5579	0.000811345	3.33345e-05	8.13111e-06	0.000140301	4.90666e-11	5.5756e-05	1.92046e-05	3.20057e-06
0.000250216	5.17287e-06	3.05673e-05	0.00118058	55.5579	0.00081401	3.36005e-05	8.16327e-06	0.000142174	4.94693e-11	5.56698e-05	1.92183e-05	3.18573e-06
0.000252159	5.12849e-06	3.05982e-05	0.00118739	55.5579	0.000816648	3.3866e-05	8.1952e-06	0.000144055	4.98712e-11	5.55834e-05	1.92319e-05	3.17106e-06
0.000254101	5.0847e-06	3.0629e-05	0.0011942	55.5579	0.000819259	3.41311e-05	8.2269e-06	0.000145944	5.02724e-11	5.54968e-05	1.92455e-05	3.15654e-06
0.000259707	4.96157e-06	3.07175e-05	0.00121376	55.5579	0.000826648	3.48938e-05	8.31711e-06	0.000151434	5.1426e-11	5.52459e-05	1.92849e-05	3.1155e-06
0.000265313	4.84311e-06	3.08054e-05	0.00123322	55.5579	0.000833828	3.56531e-05	8.4055e-06	0.000156983	5.25733e-11	5.49937e-05	1.93242e-05	3.07569e-06
0.000270919	4.72911e-06	3.08927e-05	0.00125257	55.5578	0.000840807	3.64089e-05	8.49213e-06	0.000162587	5.37141e-11	5.47405e-05	1.93635e-05	3.03704e-06
0.000276525	4.61938e-06	3.09794e-05	0.00127184	55.5578	0.000847593	3.71612e-05	8.57708e-06	0.000168245	5.48484e-11	5.44865e-05	1.94028e-05	2.9995e-06
0.000288427	4.39975e-06	3.11615e-05	0.00131243	55.5577	0.000861399	3.87471e-05	8.75216e-06	0.000180423	5.72343e-11	5.39457e-05	1.9486e-05	2.92324e-06
0.00030033	4.19693e-06	3.13408e-05	0.00135264	55.5577	0.000874445	4.03173e-05	8.92051e-06	0.000192808	5.95889e-11	5.34043e-05	1.9569e-05	2.85128e-06
0.000312232	4.0094e-06	3.15175e-05	0.00139248	55.5576	0.000886797	4.18721e-05	9.08267e-06	0.000205379	6.19115e-11	5.2864e-05	1.96515e-05	2.78325e-06
0.000324135	3.83582e-06	3.16917e-05	0.00143199	55.5576	0.000898516	4.34115e-05	9.23914e-06	0.000218116	6.42016e-11	5.23261e-05	1.97336e-05	2.7188e-06
0.000336037	3.6749e-06	3.18633e-05	0.00147119	55.5575	0.000909659	4.49359e-05	9.39035e-06	0.000231002	6.6459e-11	5.17919e-05	1.98152e-05	2.65764e-06
0.00034794	3.52553e-06	3.20324e-05	0.00151009	55.5575	0.000920276	4.64454e-05	9.53672e-06	0.000244019	6.86836e-11	5.12622e-05	1.98961e-05	2.59949e-06
0.000359843	3.38666e-06	3.21992e-05	0.00154871	55.5574	0.000930414	4.79405e-05	9.67863e-06	0.000257152	7.08756e-11	5.07378e-05	1.99764e-05	2.54412e-06
0.000371745	3.25736e-06	3.23637e-05	0.00158707	55.5574	0.000940115	4.94213e-05	9.81643e-06	0.000270387	7.30351e-11	5.02194e-05	2.00559e-05	2.49132e-06
0.000384879	3.12482e-06	3.25426e-05	0.00162912	55.5573	0.00095036	5.10391e-05	9.96408e-06	0.000285094	7.53807e-11	4.9655e-05	2.01427e-05	2.43582e-06
0.000398013	3.0019e-06	3.2719e-05	0.00167088	55.5573	0.000960169	5.26403e-05	1.01075e-05	0.000299894	7.76878e-11	4.9099e-05	2.02284e-05	2.38299e-06
0.000411146	2.8877e-06	3.28928e-05	0.00171238	55.5572	0.000969584	5.42255e-05	1.0247e-05	0.000314773	7.99571e-11	4.85519e-05	2.03131e-05	2.33264e-06
0.00042428	2.78142e-06	3.30643e-05	0.00175363	55.5572	0.000978643	5.57949e-05	1.0383e-05	0.000329717	8.21894e-11	4.8014e-05	2.03966e-05	2.28458e-06
0.000437414	2.68235e-06	3.32334e-05	0.00179464	55.5571	0.00098738	5.73491e-05	1.05157e-05	0.000344717	8.43854e-11	4.74855e-05	2.0479e-05	2.23866e-06
0.000452836	2.57429e-06	3.34292e-05	0.0018425	55.5571	0.000997273	5.91553e-05	1.06677e-05	0.000362385	8.69193e-11	4.6877e-05	2.05742e-05	2.18725e-06
0.000455318	2.55771e-06	3.34605e-05	0.00185018	55.5571	0.000998831	5.94441e-05	1.06918e-05	0.000365233	8.73225e-11	4.67804e-05	2.05894e-05	2.17922e-06
0.000457799	2.54132e-06	3.34916e-05	0.00185784	55.5571	0.00100038	5.97323e-05	1.07158e-05	0.000368082	8.77246e-11	4.6684e-05	2.06045e-05	2.17125e-06
0.000460281	2.52512e-06	3.35227e-05	0.0018655	55.557	0.00100192	6.002e-05	1.07397e-05	0.000370932	8.81254e-11	4.65881e-05	2.06196e-05	2.16335e-06
0.000462762	2.50913e-06	3.35537e-05	0.00187315	55.557	0.00100345	6.03073e-05	1.07635e-05	0.000373783	8.85251e-11	4.64924e-05	2.06346e-05	2.15551e-06
0.000467431	2.47956e-06	3.36118e-05	0.00188753	55.557	0.00100631	6.08462e-05	1.08081e-05	0.000379149	8.92736e-11	4.63135e-05	2.06628e-05	2.14093e-06
0.000472099	2.45067e-06	3.36697e-05	0.00190188	55.557	0.00100914	6.13835e-05	1.08523e-05	0.000384518	9.0018e-11	4.61357e-05	2.06908e-05	2.12656e-06
0.000476767	2.42244e-06	3.37274e-05	0.0019162	55.557	0.00101194	6.1919e-05	1.08962e-05	0.000389889	9.07582e-11	4.59591e-05	2.07186e-05	2.11241e-06
0.000483212	2.38447e-06	3.38065e-05	0.00193594	55.557	0.00101576	6.26556e-05	1.09564e-05	0.000397311	9.17736e-11	4.57174e-05	2.07569e-05	2.09319e-06
0.000489658	2.34767e-06	3.38852e-05	0.00195563	55.5569	0.00101953	6.33889e-05	1.1016e-05	0.000404736	9.27813e-11	4.54779e-05	2.07948e-05	2.07436e-06
0.000496103	2.31195e-06	3.39635e-05	0.00197528	55.5569	0.00102326	6.41192e-05	1.10751e-05	0.000412164	9.37815e-11	4.52407e-05	2.08324e-05	2.05589e-06
0.000502549	2.2773e-06	3.40413e-05	0.00199488	55.5569	0.00102694	6.48463e-05	1.11337e-05	0.000419595	9.47741e-11	4.50058e-05	2.08697e-05	2.03778e-06
0.000509592	2.24061e-06	3.41258e-05	0.00201625	55.5569	0.00103092	6.56372e-05	1.11971e-05	0.000427717	9.58504e-11	4.47517e-05	2.09102e-05	2.01839e-06
0.000514958	2.21342e-06	3.41898e-05	0.0020325	55.5568	0.00103391	6.62374e-05	1.12451e-05	0.000433906	9.66646e-11	4.45599e-05	2.09408e-05	2.00388e-06
0.000520323	2.18689e-06	3.42536e-05	0.00204872	55.5568	0.00103688	6.68355e-05	1.12928e-05	0.000440095	9.74739e-11	4.43697e-05	2.09711e-05	1.98959e-06
0.000525689	2.16098e-06	3.43171e-05	0.00206491	55.5568	0.00103983	6.74315e-05	1.13401e-05	0.000446284	9.82782e-11	4.4181e-05	2.10013e-05	1.97553e-06
0.000531055	2.13568e-06	3.43802e-05	0.00208107	55.5568	0.00104275	6.80255e-05	1.13872e-05	0.000452473	9.90778e-11	4.39939e-05	2.10313e-05	1.96168e-06
0.00053642	2.11096e-06	3.44432e-05	0.0020972	55.5568	0.00104565	6.86176e-05	1.1434e-05	0.000458662	9.98726e-11	4.38082e-05	2.1061e-05	1.94804e-06
0.000541786	2.08682e-06	3.45058e-05	0.00211331	55.5567	0.00104852	6.92076e-05	1.14805e-05	0.00046485	1.00663e-10	4.36241e-05	2.10906e-05	1.93461e-06
0.00055186	2.04295e-06	3.46227e-05	0.00214349	55.5567	0.00105386	7.03104e-05	1.15671e-05	0.000476466	1.02134e-10	4.32825e-05	2.11455e-05	1.90992e-06
0.000561935	2.0009e-06	3.47386e-05	0.00217357	55.5567	0.00105913	7.14064e-05	1.16528e-05	0.000488077	1.0359e-10	4.2946e-05	2.11998e-05	1.88591e-06
0.00057201	1.96057e-06	3.48537e-05	0.00220357	55.5566	0.00106433	7.2496e-05	1.17377e-05	0.000499683	1.0503e-10	4.26147e-05	2.12534e-05	1.86254e-06
0.000582085	1.92185e-06	3.49679e-05	0.00223348	55.5566	0.00106947	7.35792e-05	1.18218e-05	0.00051128	1.06455e-10	4.22884e-05	2.13062e-05	1.8398e-06
0.000598375	1.86244e-06	3.51508e-05	0.00228167	55.5565	0.00107766	7.53175e-05	1.19562e-05	0.000530012	1.08728e-10	4.17714e-05	2.13902e-05	1.80426e-06
0.000614665	1.80667e-06	3.53315e-05	0.00232966	55.5565	0.00108573	7.70402e-05	1.20887e-05	0.000548717	1.10965e-10	4.12669e-05	2.14725e-05	1.77018e-06
0.000630955	1.75423e-06	3.55103e-05	0.00237744	55.5564	0.00109368	7.87479e-05	1.22197e-05	0.00056739	1.13167e-10	4.07748e-05	2.1553e-05	1.73747e-06
0.000647245	1.70483e-06	3.56871e-05	0.00242503	55.5564	0.00110152	8.04412e-05	1.23491e-05	0.000586029	1.15335e-10	4.02945e-05	2.16319e-05	1.70604e-06
0.000663535	1.65823e-06	3.5862e-05	0.00247245	55.5563	0.00110928	8.21206e-05	1.24771e-05	0.00060463	1.17471e-10	3.98258e-05	2.1709e-05	1.67581e-06
0.000679825	1.61419e-06	3.60352e-05	0.00251968	55.5563	0.00111696	8.37866e-05	1.26038e-05	0.000623191	1.19576e-10	3.93682e-05	2.17846e-05	1.64671e-06
0.000696115	1.57252e-06	3.62067e-05	0.00256675	55.5562	0.00112457	8.54398e-05	1.27294e-05	0.000641711	1.21652e-10	3.89214e-05	2.18585e-05	1.61868e-06
0.000712405	1.53303e-06	3.63766e-05	0.00261365	55.5562	0.00113212	8.70806e-05	1.28539e-05	0.000660188	1.23699e-10	3.84851e-05	2.19309e-05	1.59166e-06
0.000728695	1.49557e-06	3.65449e-05	0.00266039	55.5561	0.00113961	8.87095e-05	1.29773e-05	0.000678621	1.2572e-10	3.80589e-05	2.20018e-05	1.5656e-06
0.000741884	1.4666e-06	3.66801e-05	0.00269813	55.5561	0.00114564	9.002e-05	1.30766e-05	0.000693512	1.27337e-10	3.77211e-05	2.20582e-05	1.54516e-06
0.00075193	1.44532e-06	3.67824e-05	0.0027268	55.556	0.00115022	9.10132e-05	1.31519e-05	0.000704833	1.28557e-10	3.74679e-05	2.21004e-05	1.52998e-06
0.000761975	1.42469e-06	3.68842e-05	0.00275542	55.556	0.00115478	9.20023e-05	1.32268e-05	0.000716137	1.29768e-10	3.72183e-05	2.21422e-05	1.51511e-06
0.000772021	1.40466e-06	3.69854e-05	0.00278399	55.556	0.00115932	9.29874e-05	1.33014e-05	0.000727424	1.3097e-10	3.69722e-05	2.21834e-05	1.50055e-06
0.000782066	1.38522e-06	3.70861e-05	0.0028125	55.5559	0.00116386	9.39685e-05	1.33757e-05	0.000738692	1.32164e-10	3.67296e-05	2.2224e-05	1.48628e-06
0.000802157	1.34798e-06	3.72861e-05	0.00286937	55.5559	0.00117289	9.59194e-05	1.35235e-05	0.000761176	1.34525e-10	3.62541e-05	2.23038e-05	1.45862e-06
0.000822247	1.31281e-06	3.74841e-05	0.00292604	55.5558	0.00118188	9.78555e-05	1.36703e-05	0.000783589	1.36854e-10	3.57915e-05	2.23817e-05	1.43203e-06
0.000842338	1.27952e-06	3.76803e-05	0.00298252	55.5557	0.00119085	9.97777e-05	1.38162e-05	0.00080593	1.39151e-10	3.53412e-05	2.24576e-05	1.40647e-06
0.000862429	1.24798e-06	3.78748e-05	0.00303881	55.5557	0.00119978	0.000101686	1.39612e-05	0.000828201	1.4142e-10	3.49027e-05	2.25316e-05	1.38186e-06
0.000897314	1.19696e-06	3.82084e-05	0.00313613	55.5555	0.00121525	0.000104971	1.42111e-05	0.000866702	1.45293e-10	3.4168e-05	2.26559e-05	1.34126e-06
0.0009322	1.15019e-06	3.85374e-05	0.00323295	55.5554	0.00123067	0.000108219	1.44591e-05	0.000904993	1.49088e-10	3.34654e-05	2.27751e-05	1.30313e-06
0.00093729	1.14369e-06	3.8585e-05	0.00324703	55.5554	0.00123292	0.00010869	1.44951e-05	0.000910562	1.49636e-10	3.33654e-05	2.2792e-05	1.29776e-06
0.000942379	1.13726e-06	3.86326e-05	0.00326111	55.5554	0.00123516	0.000109161	1.4531e-05	0.000916127	1.50182e-10	3.32661e-05	2.28089e-05	1.29244e-06
0.000947469	1.13092e-06	3.868e-05	0.00327517	55.5554	0.00123741	0.000109631	1.4567e-05	0.000921687	1.50727e-10	3.31673e-05	2.28257e-05	1.28716e-06
0.000952559	1.12465e-06	3.87273e-05	0.00328923	55.5554	0.00123966	0.0001101	1.46029e-05	0.000927243	1.5127e-10	3.30692e-05	2.28424e-05	1.28193e-06
0.000957649	1.11845e-06	3.87746e-05	0.00330327	55.5553	0.0012419	0.000110568	1.46388e-05	0.000932795	1.51811e-10	3.29717e-05	2.28589e-05	1.27675e-06
0.000967828	1.10627e-06	3.88688e-05	0.00333133	55.5553	0.00124639	0.000111503	1.47104e-05	0.000943885	1.52891e-10	3.27786e-05	2.28918e-05	1.26651e-06
0.000978007	1.09438e-06	3.89627e-05	0.00335935	55.5553	0.00125088	0.000112435	1.47819e-05	0.000954959	1.53964e-10	3.25878e-05	2.29242e-05	1.25645e-06
0.000988187	1.08275e-06	3.90563e-05	0.00338734	55.5552	0.00125537	0.000113364	1.48533e-05	0.000966015	1.55033e-10	3.23993e-05	2.29563e-05	1.24656e-06
0.000998366	1.07138e-06	3.91495e-05	0.00341528	55.5552	0.00125986	0.000114292	1.49245e-05	0.000977054	1.56095e-10	3.22131e-05	2.2988e-05	1.23683e-06
0.00102387	1.044e-06	3.93816e-05	0.00348514	55.5551	0.00127111	0.000116603	1.51025e-05	0.00100464	1.58736e-10	3.17565e-05	2.30657e-05	1.21316e-06
0.00104937	1.01807e-06	3.96117e-05	0.00355477	55.555	0.00128236	0.000118901	1.52798e-05	0.00103211	1.61345e-10	3.13133e-05	2.31412e-05	1.19044e-06
0.00107487	9.93485e-07	3.98399e-05	0.00362419	55.555	0.00129362	0.000121184	1.54565e-05	0.00105949	1.63925e-10	3.08829e-05	2.32146e-05	1.1686e-06
0.00110038	9.7014e-07	4.00663e-05	0.00369341	55.5549	0.00130489	0.000123454	1.56327e-05	0.00108677	1.66478e-10	3.04648e-05	2.32859e-05	1.1476e-06
0.00113067	9.43886e-07	4.0333e-05	0.00377538	55.5548	0.00131829	0.000126134	1.58412e-05	0.00111905	1.69476e-10	2.99832e-05	2.33679e-05	1.12368e-06
0.00116097	9.19117e-07	4.05974e-05	0.00385709	55.5547	0.00133171	0.000128798	1.60491e-05	0.00115119	1.7244e-10	2.95174e-05	2.34473e-05	1.1008e-06
0.00119127	8.957e-07	4.08595e-05	0.00393854	55.5546	0.00134515	0.000131446	1.62564e-05	0.00118321	1.75372e-10	2.90666e-05	2.3524e-05	1.07888e-06
0.00122157	8.73531e-07	4.11196e-05	0.00401975	55.5545	0.00135862	0.000134079	1.64632e-05	0.0012151	1.78272e-10	2.86299e-05	2.35983e-05	1.05788e-06
0.00125187	8.52508e-07	4.13775e-05	0.00410072	55.5544	0.00137212	0.000136697	1.66694e-05	0.00124686	1.81144e-10	2.82067e-05	2.36702e-05	1.03772e-06
0.00128216	8.32544e-07	4.16336e-05	0.00418146	55.5543	0.00138565	0.000139302	1.68752e-05	0.0012785	1.83989e-10	2.77965e-05	2.37398e-05	1.01837e-06
0.00131246	8.13559e-07	4.18877e-05	0.00426198	55.5542	0.00139921	0.000141894	1.70806e-05	0.00131003	1.86808e-10	2.73985e-05	2.38072e-05	9.99764e-07
0.00134952	7.91567e-07	4.21961e-05	0.00436018	55.5541	0.00141583	0.000145048	1.73312e-05	0.00134843	1.90223e-10	2.69275e-05	2.38867e-05	9.77967e-07
0.00138657	7.70814e-07	4.25019e-05	0.00445808	55.554	0.0014325	0.000148184	1.75813e-05	0.00138667	1.93604e-10	2.64732e-05	2.39633e-05	9.57155e-07
0.00142363	7.51197e-07	4.28052e-05	0.00455569	55.5539	0.00144922	0.000151304	1.78309e-05	0.00142475	1.96953e-10	2.60345e-05	2.40369e-05	9.3726e-07
0.00146068	7.32624e-07	4.31062e-05	0.00465303	55.5537	0.00146599	0.000154409	1.808e-05	0.00146268	2.00272e-10	2.56108e-05	2.41078e-05	9.18221e-07
0.00150917	7.0976e-07	4.34966e-05	0.00477998	55.5536	0.00148801	0.000158448	1.84053e-05	0.00151208	2.04573e-10	2.50775e-05	2.41965e-05	8.94512e-07
0.00155765	6.88377e-07	4.38832e-05	0.00490651	55.5534	0.00151011	0.000162465	1.873e-05	0.00156123	2.08828e-10	2.45668e-05	2.4281e-05	8.72061e-07
0.00160613	6.68333e-07	4.42664e-05	0.00503263	55.5533	0.00153231	0.000166459	1.9054e-05	0.00161015	2.13043e-10	2.40772e-05	2.43614e-05	8.50768e-07
0.00165461	6.49501e-07	4.46461e-05	0.00515836	55.5531	0.00155458	0.000170433	1.93774e-05	0.00165884	2.17219e-10	2.36075e-05	2.44379e-05	8.30544e-07
0.0017031	6.31774e-07	4.50226e-05	0.00528373	55.553	0.00157695	0.000174387	1.97003e-05	0.00170732	2.21359e-10	2.31564e-05	2.45108e-05	8.11308e-07
0.00177848	6.0618e-07	4.56019e-05	0.00547796	55.5528	0.00161189	0.000180498	2.02012e-05	0.00178229	2.27729e-10	2.24895e-05	2.46173e-05	7.83194e-07
0.00185386	5.82711e-07	4.61741e-05	0.0056714	55.5525	0.00164702	0.000186568	2.07009e-05	0.00185678	2.34027e-10	2.18614e-05	2.4716e-05	7.57054e-07
0.00192923	5.61107e-07	4.67396e-05	0.00586412	55.5523	0.00168236	0.000192599	2.11993e-05	0.00193084	2.40257e-10	2.12686e-05	2.48074e-05	7.32683e-07
0.00200461	5.4115e-07	4.72987e-05	0.00605615	55.5521	0.00171788	0.000198594	2.16965e-05	0.00200448	2.46426e-10	2.07082e-05	2.4892e-05	7.09903e-07
0.00207999	5.22651e-07	4.78516e-05	0.00624754	55.5518	0.00175358	0.000204556	2.21925e-05	0.00207773	2.52539e-10	2.01778e-05	2.49703e-05	6.88559e-07
0.00215537	5.0546e-07	4.83987e-05	0.00643833	55.5516	0.00178945	0.000210485	2.26873e-05	0.0021506	2.58599e-10	1.96749e-05	2.50427e-05	6.68518e-07
0.00221543	4.92598e-07	4.88306e-05	0.00658994	55.5514	0.00181816	0.000215188	2.30805e-05	0.00220842	2.63392e-10	1.92925e-05	2.50964e-05	6.53401e-07
0.00222744	4.90109e-07	4.89165e-05	0.00662022	55.5514	0.00182391	0.000216126	2.31591e-05	0.00221996	2.64347e-10	1.92179e-05	2.51067e-05	6.50463e-07
0.00223946	4.87647e-07	4.90023e-05	0.00665049	55.5514	0.00182967	0.000217064	2.32376e-05	0.00223149	2.65301e-10	1.91438e-05	2.51169e-05	6.47552e-07
0.00225147	4.85211e-07	4.9088e-05	0.00668074	55.5513	0.00183543	0.000218	2.33161e-05	0.00224301	2.66254e-10	1.90704e-05	2.5127e-05	6.44669e-07
0.00226348	4.82802e-07	4.91736e-05	0.00671098	55.5513	0.0018412	0.000218937	2.33946e-05	0.00225452	2.67206e-10	1.89976e-05	2.51369e-05	6.41812e-07
0.0022875	4.78058e-07	4.93442e-05	0.00677142	55.5512	0.00185274	0.000220806	2.35514e-05	0.00227752	2.69106e-10	1.88536e-05	2.51564e-05	6.36177e-07
0.00231153	4.73412e-07	4.95144e-05	0.00683181	55.5511	0.00186431	0.000222674	2.3708e-05	0.00230049	2.71002e-10	1.87119e-05	2.51754e-05	6.30645e-07
0.00233555	4.68862e-07	4.96839e-05	0.00689214	55.5511	0.00187588	0.000224538	2.38646e-05	0.00232343	2.72893e-10	1.85724e-05	2.51939e-05	6.25212e-07
0.00235958	4.64404e-07	4.9853e-05	0.00695243	55.551	0.00188747	0.000226399	2.4021e-05	0.00234633	2.7478e-10	1.84351e-05	2.52119e-05	6.19876e-07
0.00242713	4.52341e-07	5.03256e-05	0.00712169	55.5508	0.00192015	0.000231619	2.446e-05	0.00241058	2.80064e-10	1.80601e-05	2.526e-05	6.05369e-07
0.00249468	4.40926e-07	5.07942e-05	0.00729057	55.5506	0.00195294	0.000236817	2.48978e-05	0.00247459	2.85317e-10	1.77008e-05	2.53045e-05	5.91553e-07
0.00256224	4.3011e-07	5.12588e-05	0.0074591	55.5504	0.00198584	0.000241995	2.53345e-05	0.00253838	2.9054e-10	1.73562e-05	2.53457e-05	5.78379e-07
0.00262979	4.19843e-07	5.17196e-05	0.00762728	55.5502	0.00201885	0.000247153	2.57699e-05	0.00260196	2.95735e-10	1.70255e-05	2.53836e-05	5.65801e-07
0.00270844	4.08528e-07	5.22513e-05	0.00782267	55.5499	0.00205741	0.000253134	2.62752e-05	0.00267572	3.01748e-10	1.66568e-05	2.54239e-05	5.51857e-07
0.00278708	3.97845e-07	5.27781e-05	0.00801763	55.5497	0.0020961	0.000259088	2.67788e-05	0.00274921	3.07725e-10	1.63045e-05	2.54604e-05	5.38611e-07
0.00286573	3.87739e-07	5.33001e-05	0.00821218	55.5495	0.00213492	0.000265017	2.72806e-05	0.00282246	3.13668e-10	1.59678e-05	2.54931e-05	5.26009e-07
0.00294437	3.78165e-07	5.38173e-05	0.00840634	55.5492	0.00217386	0.000270922	2.77806e-05	0.00289547	3.19578e-10	1.56454e-05	2.55223e-05	5.14006e-07
0.00302302	3.69079e-07	5.43298e-05	0.00860013	55.549	0.00221292	0.000276802	2.82787e-05	0.00296825	3.25457e-10	1.53366e-05	2.55483e-05	5.02558e-07
0.00310166	3.60446e-07	5.48379e-05	0.00879355	55.5488	0.00225209	0.000282658	2.87748e-05	0.0030408	3.31305e-10	1.50405e-05	2.55711e-05	4.91628e-07
0.00318031	3.52232e-07	5.53415e-05	0.00898663	55.5485	0.00229136	0.000288491	2.9269e-05	0.00311315	3.37123e-10	1.47564e-05	2.5591e-05	4.81181e-07
0.00331586	3.38971e-07	5.61993e-05	0.00931861	55.5481	0.00235927	0.00029849	3.01159e-05	0.00323737	3.47084e-10	1.42929e-05	2.56188e-05	4.64216e-07
0.00341096	3.30278e-07	5.67936e-05	0.00955097	55.5478	0.00240708	0.000305465	3.07065e-05	0.00332419	3.54023e-10	1.39858e-05	2.56337e-05	4.53032e-07
0.00350606	3.2205e-07	5.73818e-05	0.00978287	55.5475	0.00245502	0.000312407	3.12939e-05	0.00341074	3.60923e-10	1.36927e-05	2.56451e-05	4.42396e-07
0.00360116	3.1425e-07	5.79642e-05	0.0100143	55.5473	0.00250307	0.000319317	3.18783e-05	0.00349704	3.67785e-10	1.34127e-05	2.56533e-05	4.32271e-07
0.00369627	3.06839e-07	5.85407e-05	0.0102454	55.547	0.00255124	0.000326194	3.24594e-05	0.00358309	3.74609e-10	1.31448e-05	2.56583e-05	4.22612e-07
0.00379137	2.99786e-07	5.91116e-05	0.010476	55.5467	0.00259951	0.00033304	3.30374e-05	0.00366891	3.81396e-10	1.28881e-05	2.56605e-05	4.13386e-07
0.00380676	2.98679e-07	5.92035e-05	0.0105133	55.5466	0.00260734	0.000334145	3.31306e-05	0.00368278	3.82492e-10	1.28477e-05	2.56605e-05	4.11934e-07
0.00382216	2.97579e-07	5.92952e-05	0.0105506	55.5466	0.00261516	0.00033525	3.32238e-05	0.00369664	3.83586e-10	1.28074e-05	2.56606e-05	4.10491e-07
0.00383756	2.96487e-07	5.93868e-05	0.0105879	55.5466	0.00262299	0.000336354	3.33169e-05	0.0037105	3.8468e-10	1.27675e-05	2.56605e-05	4.09058e-07
0.00385295	2.95404e-07	5.94783e-05	0.0106251	55.5465	0.00263082	0.000337456	3.34099e-05	0.00372436	3.85772e-10	1.27278e-05	2.56604e-05	4.07635e-07
0.00388374	2.93262e-07	5.96607e-05	0.0106997	55.5464	0.00264649	0.00033966	3.35956e-05	0.00375205	3.87955e-10	1.26492e-05	2.56599e-05	4.04821e-07
0.00391453	2.91154e-07	5.98426e-05	0.0107741	55.5463	0.00266217	0.00034186	3.3781e-05	0.00377972	3.90134e-10	1.25717e-05	2.56592e-05	4.02047e-07
0.00394533	2.89077e-07	6.00239e-05	0.0108485	55.5462	0.00267786	0.000344056	3.3966e-05	0.00380736	3.92309e-10	1.24953e-05	2.56582e-05	3.99311e-07
0.00400736	2.84988e-07	6.03875e-05	0.0109983	55.5461	0.0027095	0.000348472	3.43378e-05	0.00386299	3.96679e-10	1.23443e-05	2.56554e-05	3.93917e-07
0.00406939	2.81021e-07	6.07488e-05	0.011148	55.5459	0.00274117	0.000352874	3.47081e-05	0.00391852	4.01035e-10	1.21972e-05	2.56516e-05	3.88671e-07
0.00413142	2.77169e-07	6.11078e-05	0.0112975	55.5457	0.00277288	0.000357263	3.5077e-05	0.00397397	4.05377e-10	1.2054e-05	2.56468e-05	3.83569e-07
0.00419345	2.73428e-07	6.14646e-05	0.0114468	55.5455	0.00280462	0.00036164	3.54445e-05	0.00402933	4.09704e-10	1.19145e-05	2.56411e-05	3.78603e-07
0.00432327	2.65937e-07	6.22043e-05	0.0117589	55.5451	0.00287115	0.000370757	3.62089e-05	0.00414493	4.18714e-10	1.16336e-05	2.56263e-05	3.68631e-07
0.0044531	2.5887e-07	6.29345e-05	0.0120703	55.5447	0.00293781	0.000379818	3.69671e-05	0.00426019	4.27663e-10	1.13671e-05	2.56078e-05	3.59189e-07
0.00458292	2.52192e-07	6.36555e-05	0.012381	55.5444	0.00300459	0.000388823	3.77189e-05	0.0043751	4.36552e-10	1.11138e-05	2.5586e-05	3.50236e-07
0.00471275	2.45872e-07	6.43676e-05	0.0126911	55.544	0.00307148	0.000397773	3.84644e-05	0.00448969	4.45382e-10	1.08729e-05	2.5561e-05	3.41735e-07
0.00493047	2.35998e-07	6.55421e-05	0.0132098	55.5433	0.00318388	0.000412659	3.97004e-05	0.00468116	4.6006e-10	1.0494e-05	2.55128e-05	3.284e-07
0.00514819	2.26936e-07	6.66927e-05	0.0137269	55.5427	0.00329651	0.000427394	4.09186e-05	0.00487179	4.74578e-10	1.01438e-05	2.54575e-05	3.16104e-07
0.00517946	2.25696e-07	6.6856e-05	0.013801	55.5426	0.0033127	0.000429497	4.10921e-05	0.0048991	4.7665e-10	1.00956e-05	2.54491e-05	3.14417e-07
0.00521072	2.2447e-07	6.70189e-05	0.0138751	55.5425	0.0033289	0.000431598	4.12652e-05	0.00492639	4.78719e-10	1.0048e-05	2.54405e-05	3.12748e-07
0.00524199	2.23258e-07	6.71813e-05	0.0139492	55.5424	0.0033451	0.000433695	4.14379e-05	0.00495367	4.80785e-10	1.00009e-05	2.54318e-05	3.11097e-07
0.00527326	2.2206e-07	6.73432e-05	0.0140232	55.5423	0.00336131	0.00043579	4.16103e-05	0.00498093	4.82847e-10	9.9543e-06	2.54229e-05	3.09464e-07
0.00530452	2.20876e-07	6.75046e-05	0.0140972	55.5422	0.00337752	0.000437881	4.17823e-05	0.00500817	4.84906e-10	9.90819e-06	2.5414e-05	3.07849e-07
0.00536705	2.18547e-07	6.78262e-05	0.014245	55.5421	0.00340994	0.000442054	4.21253e-05	0.00506261	4.89015e-10	9.81742e-06	2.53957e-05	3.04672e-07
0.00542959	2.16271e-07	6.81458e-05	0.0143928	55.5419	0.00344239	0.000446215	4.24668e-05	0.00511699	4.93111e-10	9.72852e-06	2.5377e-05	3.01562e-07
0.00549212	2.14045e-07	6.84637e-05	0.0145404	55.5417	0.00347484	0.000450364	4.28068e-05	0.0051713	4.97194e-10	9.64146e-06	2.53579e-05	2.98517e-07
0.00555465	2.11868e-07	6.87798e-05	0.0146878	55.5415	0.00350731	0.0004545	4.31454e-05	0.00522556	5.01265e-10	9.55617e-06	2.53383e-05	2.95536e-07
0.00570171	2.0693e-07	6.95161e-05	0.0150342	55.5411	0.00358372	0.000464181	4.39361e-05	0.00535291	5.1079e-10	9.36226e-06	2.52908e-05	2.88763e-07
0.00584878	2.02234e-07	7.02428e-05	0.0153798	55.5406	0.00366019	0.000473795	4.47188e-05	0.00547993	5.20246e-10	9.17722e-06	2.52412e-05	2.82306e-07
0.00599584	1.97762e-07	7.09601e-05	0.0157247	55.5402	0.00373671	0.000483343	4.54936e-05	0.00560662	5.29636e-10	9.00045e-06	2.51898e-05	2.76144e-07
0.0061429	1.93498e-07	7.16682e-05	0.016069	55.5398	0.00381328	0.000492826	4.62607e-05	0.005733	5.38959e-10	8.83143e-06	2.51367e-05	2.70256e-07
0.00628996	1.89427e-07	7.23673e-05	0.0164125	55.5394	0.00388988	0.000502244	4.702e-05	0.00585907	5.48216e-10	8.66966e-06	2.50821e-05	2.64625e-07
0.00649082	1.84158e-07	7.33078e-05	0.0168807	55.5388	0.00399457	0.000515003	4.80447e-05	0.00603077	5.60753e-10	8.45961e-06	2.50052e-05	2.57318e-07
0.00669168	1.79196e-07	7.42325e-05	0.0173475	55.5382	0.0040993	0.000527643	4.90554e-05	0.0062019	5.73172e-10	8.26121e-06	2.49261e-05	2.50422e-07
0.00689253	1.74516e-07	7.51415e-05	0.0178132	55.5376	0.00420406	0.000540165	5.00522e-05	0.0063725	5.85472e-10	8.07353e-06	2.48449e-05	2.43902e-07
0.00709339	1.70094e-07	7.60355e-05	0.0182776	55.5371	0.00430886	0.000552571	5.10353e-05	0.00654256	5.97655e-10	7.89572e-06	2.47619e-05	2.37729e-07
0.00741639	1.63472e-07	7.74426e-05	0.0190219	55.5361	0.0044774	0.000572282	5.25882e-05	0.00681494	6.17007e-10	7.62861e-06	2.46254e-05	2.2846e-07
0.0077394	1.5739e-07	7.88134e-05	0.0197631	55.5352	0.00464595	0.000591702	5.41071e-05	0.007086	6.36069e-10	7.38239e-06	2.44857e-05	2.19921e-07
0.00778594	1.56554e-07	7.9008e-05	0.0198696	55.5351	0.00467023	0.000594476	5.43233e-05	0.00712494	6.38791e-10	7.34849e-06	2.44653e-05	2.18746e-07
0.00783247	1.55728e-07	7.92019e-05	0.0199761	55.5349	0.00469451	0.000597244	5.45387e-05	0.00716386	6.41508e-10	7.31497e-06	2.44449e-05	2.17584e-07
0.00787901	1.54911e-07	7.9395e-05	0.0200825	55.5348	0.00471879	0.000600007	5.47534e-05	0.00720276	6.44219e-10	7.28183e-06	2.44245e-05	2.16435e-07
0.00792555	1.54104e-07	7.95875e-05	0.0201889	55.5347	0.00474307	0.000602763	5.49675e-05	0.00724162	6.46924e-10	7.24905e-06	2.4404e-05	2.15298e-07
0.00797209	1.53306e-07	7.97792e-05	0.0202951	55.5346	0.00476735	0.000605514	5.51809e-05	0.00728046	6.49624e-10	7.21662e-06	2.43835e-05	2.14174e-07
0.00805557	1.51897e-07	8.01215e-05	0.0204856	55.5343	0.00481089	0.000610433	5.55621e-05	0.00735007	6.54451e-10	7.15935e-06	2.43466e-05	2.12189e-07
0.00813905	1.50516e-07	8.04615e-05	0.0206759	55.5341	0.00485443	0.000615334	5.59411e-05	0.00741959	6.5926e-10	7.10318e-06	2.43095e-05	2.10242e-07
0.00822254	1.49162e-07	8.07993e-05	0.020866	55.5338	0.00489797	0.000620215	5.63179e-05	0.00748902	6.6405e-10	7.04809e-06	2.42723e-05	2.08333e-07
0.00830602	1.47835e-07	8.11349e-05	0.0210559	55.5336	0.0049415	0.000625079	5.66927e-05	0.00755838	6.68821e-10	6.99404e-06	2.42351e-05	2.0646e-07
0.00850946	1.44708e-07	8.19437e-05	0.0215178	55.533	0.00504757	0.000636853	5.75972e-05	0.00772703	6.80373e-10	6.86651e-06	2.41439e-05	2.02041e-07
0.00871291	1.41724e-07	8.27401e-05	0.0219785	55.5325	0.00515359	0.000648519	5.84895e-05	0.0078952	6.91817e-10	6.74463e-06	2.40522e-05	1.97818e-07
0.00891635	1.38872e-07	8.35244e-05	0.0224379	55.5319	0.00525956	0.000660077	5.93697e-05	0.00806288	7.03155e-10	6.62802e-06	2.39601e-05	1.93778e-07
0.00911979	1.36146e-07	8.42967e-05	0.0228962	55.5313	0.00536548	0.000671529	6.02382e-05	0.00823007	7.14388e-10	6.51635e-06	2.38678e-05	1.89909e-07
0.00932324	1.33535e-07	8.50575e-05	0.0233534	55.5307	0.00547135	0.000682876	6.10952e-05	0.00839678	7.25517e-10	6.40931e-06	2.37754e-05	1.86201e-07
0.00961757	1.2995e-07	8.61382e-05	0.0240126	55.5299	0.0056244	0.000699109	6.23149e-05	0.00863712	7.41437e-10	6.26211e-06	2.36414e-05	1.81102e-07
0.0099119	1.26573e-07	8.71961e-05	0.0246694	55.5291	0.00577731	0.000715129	6.35115e-05	0.00887648	7.57146e-10	6.12325e-06	2.35075e-05	1.76291e-07
0.0102062	1.23388e-07	8.82319e-05	0.0253237	55.5283	0.00593006	0.000730939	6.46856e-05	0.00911485	7.72649e-10	5.99206e-06	2.33738e-05	1.71746e-07
0.0105006	1.20377e-07	8.92464e-05	0.0259756	55.5275	0.00608265	0.000746543	6.58378e-05	0.00935225	7.87949e-10	5.86792e-06	2.32404e-05	1.67444e-07
0.0108495	1.17016e-07	9.04226e-05	0.0267453	55.5265	0.00626334	0.000764782	6.71762e-05	0.00963246	8.0583e-10	5.72911e-06	2.30829e-05	1.62634e-07
0.0111985	1.1386e-07	9.15709e-05	0.0275117	55.5256	0.00644377	0.000782741	6.84856e-05	0.00991132	8.23437e-10	5.59863e-06	2.29263e-05	1.58112e-07
0.0115474	1.10892e-07	9.26923e-05	0.0282746	55.5246	0.00662392	0.000800427	6.97669e-05	0.0101889	8.40776e-10	5.47576e-06	2.27707e-05	1.53853e-07
0.0118964	1.08095e-07	9.3788e-05	0.0290342	55.5237	0.00680379	0.000817845	7.1021e-05	0.0104651	8.57851e-10	5.35983e-06	2.26163e-05	1.49834e-07
0.0122454	1.05455e-07	9.48588e-05	0.0297905	55.5227	0.00698337	0.000835001	7.22487e-05	0.0107399	8.74669e-10	5.25031e-06	2.24632e-05	1.46036e-07
0.0125943	1.0296e-07	9.59055e-05	0.0305434	55.5218	0.00716263	0.000851901	7.34508e-05	0.0110135	8.91235e-10	5.14666e-06	2.23115e-05	1.42441e-07
0.0129433	1.00596e-07	9.69292e-05	0.031293	55.5208	0.00734158	0.000868548	7.4628e-05	0.0112858	9.07553e-10	5.04842e-06	2.21612e-05	1.39033e-07
0.0132923	9.8356e-08	9.79305e-05	0.0320392	55.5199	0.00752021	0.000884949	7.57813e-05	0.0115567	9.2363e-10	4.9552e-06	2.20125e-05	1.35799e-07
0.0137286	9.5712e-08	9.91524e-05	0.0329678	55.5187	0.0077431	0.000905119	7.71907e-05	0.0118938	9.434e-10	4.84511e-06	2.18288e-05	1.31978e-07
0.014165	9.32291e-08	0.000100342	0.0338912	55.5176	0.00796546	0.000924921	7.8565e-05	0.0122288	9.62809e-10	4.74161e-06	2.16476e-05	1.28386e-07
0.0146013	9.08928e-08	0.000101501	0.0348096	55.5164	0.00818726	0.000944364	7.99055e-05	0.0125618	9.81867e-10	4.64415e-06	2.14691e-05	1.25002e-07
0.0150377	8.8691e-08	0.000102629	0.0357228	55.5153	0.00840851	0.000963457	8.12134e-05	0.0128929	1.00058e-09	4.5522e-06	2.12932e-05	1.21809e-07
0.0154741	8.66114e-08	0.00010373	0.036631	55.5141	0.00862919	0.000982209	8.249e-05	0.013222	1.01896e-09	4.46531e-06	2.112e-05	1.18791e-07
0.0158158	8.5063e-08	0.000104572	0.0373387	55.5133	0.00880158	0.00099666	8.34685e-05	0.0134783	1.03313e-09	4.40054e-06	2.09863e-05	1.16541e-07
0.0161574	8.3579e-08	0.000105399	0.0380433	55.5124	0.0089736	0.00101091	8.44289e-05	0.0137334	1.0471e-09	4.33846e-06	2.08542e-05	1.14384e-07
0.0164991	8.21563e-08	0.000106209	0.0387448	55.5115	0.00914527	0.00102497	8.53717e-05	0.0139873	1.06087e-09	4.27888e-06	2.07238e-05	1.12315e-07
0.0168408	8.07904e-08	0.000107004	0.0394433	55.5106	0.00931656	0.00103883	8.62976e-05	0.0142401	1.07446e-09	4.22168e-06	2.05951e-05	1.10327e-07
0.0172491	7.92295e-08	0.000107935	0.040274	55.5096	0.00952075	0.00105515	8.73822e-05	0.0145406	1.09046e-09	4.15623e-06	2.04433e-05	1.08053e-07
0.0176574	7.77384e-08	0.000108845	0.0411004	55.5085	0.00972441	0.00107121	8.84439e-05	0.0148394	1.1062e-09	4.09374e-06	2.0294e-05	1.0588e-07
0.0177139	7.75383e-08	0.000108969	0.0412144	55.5084	0.00975256	0.00107341	8.85891e-05	0.0148806	1.10836e-09	4.08532e-06	2.02735e-05	1.05588e-07
0.0177704	7.73387e-08	0.000109093	0.0413284	55.5082	0.0097807	0.00107561	8.87339e-05	0.0149218	1.11051e-09	4.07694e-06	2.0253e-05	1.05297e-07
0.0178269	7.71403e-08	0.000109217	0.0414423	55.5081	0.00980883	0.0010778	8.88782e-05	0.014963	1.11266e-09	4.06862e-06	2.02326e-05	1.05007e-07
0.0178835	7.69432e-08	0.00010934	0.0415561	55.508	0.00983695	0.00107999	8.90222e-05	0.0150041	1.11481e-09	4.06035e-06	2.02123e-05	1.0472e-07
0.0179965	7.65527e-08	0.000109586	0.0417835	55.5077	0.00989316	0.00108435	8.93088e-05	0.0150863	1.11908e-09	4.04396e-06	2.01717e-05	1.0415e-07
0.0181095	7.6167e-08	0.00010983	0.0420106	55.5074	0.00994933	0.00108869	8.95938e-05	0.0151684	1.12334e-09	4.02777e-06	2.01312e-05	1.03587e-07
0.0182226	7.57861e-08	0.000110072	0.0422373	55.5071	0.0100054	0.00109302	8.98772e-05	0.0152503	1.12758e-09	4.01177e-06	2.0091e-05	1.03032e-07
0.0185026	7.48626e-08	0.000110667	0.0427975	55.5064	0.0101443	0.00110364	9.0572e-05	0.0154527	1.13799e-09	3.97299e-06	1.99921e-05	1.01683e-07
0.0187826	7.39664e-08	0.000111253	0.0433557	55.5057	0.0102828	0.00111415	9.12571e-05	0.0156543	1.1483e-09	3.93534e-06	1.98942e-05	1.00375e-07
0.0190625	7.30964e-08	0.00011183	0.0439119	55.505	0.0104211	0.00112455	9.19326e-05	0.0158551	1.15849e-09	3.89877e-06	1.97974e-05	9.91035e-08
0.0195437	7.16593e-08	0.000112803	0.0448632	55.5038	0.0106582	0.00114216	9.30716e-05	0.0161984	1.17575e-09	3.83834e-06	1.96334e-05	9.70027e-08
0.0200248	7.02908e-08	0.000113753	0.0458086	55.5026	0.0108944	0.00115945	9.41841e-05	0.0165395	1.1927e-09	3.78075e-06	1.94725e-05	9.50011e-08
0.020506	6.89864e-08	0.00011468	0.0467483	55.5014	0.0111299	0.00117643	9.52708e-05	0.0168784	1.20935e-09	3.72582e-06	1.93145e-05	9.30918e-08
0.0209871	6.77415e-08	0.000115585	0.0476823	55.5002	0.0113646	0.0011931	9.63328e-05	0.017215	1.2257e-09	3.67336e-06	1.91595e-05	9.12685e-08
0.0217931	6.57788e-08	0.000117054	0.0492341	55.4983	0.0117559	0.00122038	9.80584e-05	0.0177739	1.25244e-09	3.59059e-06	1.89062e-05	8.8392e-08
0.0224529	6.42763e-08	0.000118216	0.0504928	55.4967	0.0120746	0.00124212	9.94238e-05	0.018227	1.27375e-09	3.52716e-06	1.87047e-05	8.61881e-08
0.0231128	6.28598e-08	0.000119342	0.051741	55.4951	0.0123917	0.00126335	0.000100749	0.0186759	1.29457e-09	3.4673e-06	1.85082e-05	8.41089e-08
0.0237726	6.15219e-08	0.000120435	0.0529788	55.4935	0.0127073	0.00128408	0.000102035	0.0191209	1.3149e-09	3.41072e-06	1.83166e-05	8.21439e-08
0.0244325	6.0256e-08	0.000121495	0.0542063	55.492	0.0130213	0.00130434	0.000103284	0.0195618	1.33477e-09	3.35712e-06	1.81298e-05	8.02835e-08
0.0251087	5.90275e-08	0.00012255	0.0554538	55.4904	0.0133415	0.00132462	0.000104527	0.0200096	1.35466e-09	3.30507e-06	1.79431e-05	7.84771e-08
0.025785	5.78635e-08	0.000123574	0.0566907	55.4889	0.0136601	0.00134444	0.000105735	0.0204533	1.37409e-09	3.2557e-06	1.77612e-05	7.67646e-08
0.0264613	5.6759e-08	0.000124569	0.0579171	55.4873	0.0139771	0.00136381	0.000106909	0.0208929	1.39309e-09	3.20881e-06	1.75838e-05	7.51388e-08
0.0271375	5.57096e-08	0.000125536	0.0591331	55.4858	0.0142924	0.00138274	0.00010805	0.0213285	1.41166e-09	3.16421e-06	1.74109e-05	7.35934e-08
0.0278878	5.46051e-08	0.000126577	0.06047	55.4841	0.0146402	0.00140325	0.00010928	0.0218071	1.43178e-09	3.11722e-06	1.7224e-05	7.19661e-08
0.028638	5.35584e-08	0.000127587	0.0617943	55.4824	0.0149859	0.00142327	0.000110473	0.0222808	1.45141e-09	3.07264e-06	1.70422e-05	7.04233e-08
0.0293882	5.25654e-08	0.000128566	0.0631063	55.4807	0.0153296	0.0014428	0.000111631	0.0227497	1.47058e-09	3.0303e-06	1.68653e-05	6.8959e-08
0.0301384	5.16217e-08	0.000129517	0.0644059	55.4791	0.0156713	0.00146188	0.000112755	0.0232138	1.48929e-09	2.99002e-06	1.66932e-05	6.75668e-08
0.0311199	5.04561e-08	0.00013072	0.0660878	55.4769	0.0161151	0.00148616	0.000114178	0.0238139	1.51311e-09	2.94019e-06	1.64749e-05	6.58466e-08
0.0321013	4.93621e-08	0.000131879	0.0677492	55.4748	0.0165554	0.00150972	0.00011555	0.0244061	1.53623e-09	2.89336e-06	1.6264e-05	6.42314e-08
0.0330828	4.83331e-08	0.000132997	0.0693905	55.4727	0.0169922	0.00153258	0.000116872	0.0249906	1.55867e-09	2.84924e-06	1.60602e-05	6.27116e-08
0.0340642	4.73638e-08	0.000134075	0.0710118	55.4706	0.0174255	0.00155479	0.000118149	0.0255673	1.58045e-09	2.80761e-06	1.58633e-05	6.12794e-08
0.0350457	4.6449e-08	0.000135116	0.0726135	55.4686	0.0178552	0.00157636	0.000119381	0.0261365	1.60162e-09	2.76826e-06	1.56728e-05	5.99272e-08
0.0360271	4.55842e-08	0.000136121	0.0741958	55.4666	0.0182815	0.00159732	0.000120573	0.0266982	1.6222e-09	2.731e-06	1.54885e-05	5.86487e-08
0.0370086	4.47656e-08	0.000137094	0.0757591	55.4646	0.0187042	0.00161771	0.000121724	0.0272527	1.64221e-09	2.69567e-06	1.53102e-05	5.74381e-08
0.0382076	4.38229e-08	0.000138239	0.0776435	55.4622	0.0192159	0.00164187	0.000123081	0.0279202	1.66593e-09	2.65491e-06	1.51e-05	5.60436e-08
0.0394067	4.29379e-08	0.000139339	0.0795003	55.4598	0.0197224	0.00166524	0.000124385	0.0285772	1.68887e-09	2.61657e-06	1.48978e-05	5.47343e-08
0.0406057	4.21056e-08	0.000140398	0.08133	55.4575	0.0202237	0.00168786	0.00012564	0.0292238	1.71109e-09	2.58043e-06	1.47032e-05	5.35025e-08
0.0418048	4.13213e-08	0.000141418	0.0831332	55.4551	0.0207198	0.00170978	0.000126848	0.0298603	1.73261e-09	2.54631e-06	1.45158e-05	5.23417e-08
0.0431747	4.04789e-08	0.000142537	0.0851614	55.4525	0.0212804	0.00173399	0.000128174	0.0305753	1.75639e-09	2.50958e-06	1.431e-05	5.10947e-08
0.0445447	3.96886e-08	0.000143611	0.0871561	55.45	0.0218343	0.00175737	0.000129447	0.0312776	1.77935e-09	2.47504e-06	1.41126e-05	4.99248e-08
0.0459147	3.89461e-08	0.000144642	0.0891181	55.4475	0.0223816	0.00177996	0.000130668	0.0319674	1.80154e-09	2.44252e-06	1.39233e-05	4.88253e-08
0.0472846	3.8247e-08	0.000145634	0.0910479	55.445	0.0229223	0.0018018	0.000131843	0.032645	1.823e-09	2.4118e-06	1.37413e-05	4.77902e-08
0.0475249	3.81287e-08	0.000145804	0.0913831	55.4446	0.0230164	0.00180555	0.000132044	0.0327626	1.82669e-09	2.4066e-06	1.37102e-05	4.76149e-08
0.0477651	3.80115e-08	0.000145973	0.0917173	55.4441	0.0231103	0.00180928	0.000132244	0.0328798	1.83036e-09	2.40144e-06	1.36792e-05	4.74414e-08
0.0480054	3.78955e-08	0.00014614	0.0920505	55.4437	0.0232041	0.001813	0.000132443	0.0329966	1.834e-09	2.39633e-06	1.36485e-05	4.72696e-08
0.0482456	3.77806e-08	0.000146307	0.0923827	55.4433	0.0232976	0.00181669	0.00013264	0.0331131	1.83763e-09	2.39128e-06	1.3618e-05	4.70996e-08
0.0487261	3.75544e-08	0.000146636	0.0930444	55.4424	0.0234841	0.001824	0.00013303	0.033345	1.84482e-09	2.3813e-06	1.35576e-05	4.67645e-08
0.0492065	3.73326e-08	0.000146962	0.0937023	55.4416	0.0236698	0.00183124	0.000133415	0.0335755	1.85193e-09	2.37152e-06	1.3498e-05	4.64361e-08
0.049687	3.71151e-08	0.000147283	0.0943564	55.4407	0.0238547	0.00183839	0.000133795	0.0338046	1.85896e-09	2.36192e-06	1.34392e-05	4.61142e-08
0.0506975	3.66715e-08	0.000147944	0.0957198	55.439	0.024241	0.00185318	0.000134579	0.0342817	1.87349e-09	2.34231e-06	1.33181e-05	4.54572e-08
0.051708	3.62453e-08	0.000148588	0.097067	55.4372	0.0246238	0.00186762	0.000135341	0.0347526	1.88768e-09	2.32344e-06	1.32004e-05	4.48262e-08
0.0527185	3.58358e-08	0.000149215	0.098398	55.4355	0.0250032	0.00188173	0.000136083	0.0352175	1.90155e-09	2.30528e-06	1.3086e-05	4.42197e-08
0.0537289	3.54418e-08	0.000149826	0.0997132	55.4338	0.0253791	0.00189552	0.000136806	0.0356765	1.91511e-09	2.28777e-06	1.29746e-05	4.36363e-08
0.0554173	3.4816e-08	0.000150811	0.101876	55.431	0.0259996	0.00191789	0.000137971	0.0364303	1.9371e-09	2.25989e-06	1.27952e-05	4.27098e-08
0.0571058	3.42277e-08	0.000151756	0.103996	55.4283	0.0266107	0.00193944	0.000139088	0.0371681	1.95829e-09	2.23361e-06	1.26236e-05	4.1839e-08
0.0587942	3.36738e-08	0.000152662	0.106075	55.4256	0.0272125	0.00196023	0.00014016	0.0378904	1.97873e-09	2.20879e-06	1.24593e-05	4.10191e-08
0.0604826	3.31514e-08	0.000153532	0.108113	55.4229	0.0278051	0.00198029	0.000141188	0.0385976	1.99846e-09	2.18532e-06	1.2302e-05	4.02458e-08
0.063727	3.22265e-08	0.00015511	0.111919	55.418	0.0289184	0.00201693	0.000143051	0.0399153	2.0345e-09	2.14358e-06	1.20177e-05	3.88773e-08
0.0669714	3.1393e-08	0.000156575	0.115584	55.4132	0.029999	0.00205126	0.000144781	0.0411812	2.06828e-09	2.10577e-06	1.17549e-05	3.76444e-08
0.0674241	3.12832e-08	0.000156772	0.116085	55.4126	0.0301472	0.00205588	0.000145012	0.0413538	2.07283e-09	2.10078e-06	1.17198e-05	3.74821e-08
0.0678767	3.1175e-08	0.000156966	0.116583	55.4119	0.0302948	0.00206046	0.000145242	0.0415255	2.07733e-09	2.09585e-06	1.16851e-05	3.7322e-08
0.0683294	3.10682e-08	0.000157158	0.117078	55.4113	0.0304418	0.002065	0.000145468	0.0416962	2.0818e-09	2.09098e-06	1.16508e-05	3.71641e-08
0.0687821	3.09628e-08	0.000157349	0.117571	55.4106	0.0305882	0.0020695	0.000145693	0.041866	2.08623e-09	2.08617e-06	1.16168e-05	3.70083e-08
0.0692348	3.08589e-08	0.000157538	0.118062	55.41	0.030734	0.00207396	0.000145916	0.0420348	2.09062e-09	2.08143e-06	1.15831e-05	3.68546e-08
0.0701401	3.06551e-08	0.00015791	0.119035	55.4087	0.0310237	0.00208277	0.000146354	0.0423698	2.09929e-09	2.07212e-06	1.15169e-05	3.65533e-08
0.0710455	3.04566e-08	0.000158275	0.119998	55.4075	0.0313109	0.00209143	0.000146784	0.042701	2.10782e-09	2.06304e-06	1.1452e-05	3.626e-08
0.0719508	3.02633e-08	0.000158633	0.120951	55.4062	0.0315958	0.00209995	0.000147206	0.0430286	2.1162e-09	2.05418e-06	1.13885e-05	3.59742e-08
0.0728561	3.00749e-08	0.000158984	0.121895	55.405	0.0318783	0.00210832	0.00014762	0.0433527	2.12444e-09	2.04553e-06	1.13262e-05	3.56958e-08
0.0749096	2.9665e-08	0.000159757	0.123999	55.4023	0.0325103	0.0021268	0.000148531	0.0440747	2.14264e-09	2.02668e-06	1.11895e-05	3.50901e-08
0.0769631	2.92776e-08	0.000160499	0.126056	55.3996	0.0331303	0.00214461	0.000149404	0.044779	2.16018e-09	2.0088e-06	1.10588e-05	3.45178e-08
0.0790166	2.89109e-08	0.000161211	0.128065	55.397	0.0337386	0.00216178	0.000150241	0.0454663	2.17709e-09	1.99183e-06	1.09337e-05	3.39764e-08
0.0810701	2.85635e-08	0.000161895	0.130029	55.3944	0.0343352	0.00217835	0.000151046	0.046137	2.1934e-09	1.9757e-06	1.0814e-05	3.34635e-08
0.0837925	2.81301e-08	0.000162762	0.132564	55.3911	0.0351088	0.00219943	0.000152064	0.0470013	2.21417e-09	1.95551e-06	1.06629e-05	3.28239e-08
0.0865148	2.7725e-08	0.000163586	0.135023	55.3878	0.0358629	0.00221956	0.000153032	0.0478383	2.234e-09	1.93657e-06	1.05199e-05	3.22263e-08
0.0892371	2.73456e-08	0.00016437	0.137409	55.3847	0.036598	0.0022388	0.000153951	0.0486491	2.25297e-09	1.91876e-06	1.03845e-05	3.16668e-08
0.0919595	2.69897e-08	0.000165116	0.139725	55.3817	0.0373145	0.00225721	0.000154827	0.0494345	2.27111e-09	1.90199e-06	1.02561e-05	3.11423e-08
0.0946818	2.66553e-08	0.000165828	0.141973	55.3787	0.0380128	0.00227483	0.000155661	0.0501957	2.28849e-09	1.88618e-06	1.01342e-05	3.06495e-08
0.0981097	2.62619e-08	0.000166678	0.14471	55.3751	0.0388671	0.00229598	0.000156656	0.0511207	2.30934e-09	1.8675e-06	9.98931e-06	3.00701e-08
0.101538	2.58965e-08	0.000167481	0.147347	55.3716	0.0396941	0.00231604	0.000157596	0.0520102	2.32912e-09	1.85009e-06	9.85324e-06	2.95323e-08
0.104966	2.55564e-08	0.000168239	0.149888	55.3683	0.0404948	0.00233509	0.000158483	0.0528658	2.34792e-09	1.83381e-06	9.72528e-06	2.90319e-08
0.108393	2.52393e-08	0.000168957	0.152338	55.365	0.04127	0.0023532	0.000159321	0.0536888	2.36578e-09	1.81857e-06	9.60479e-06	2.85656e-08
0.111821	2.4943e-08	0.000169637	0.154699	55.3619	0.0420204	0.00237042	0.000160116	0.0544808	2.38277e-09	1.80427e-06	9.49119e-06	2.81299e-08
0.115249	2.46656e-08	0.000170283	0.156975	55.3589	0.0427469	0.00238682	0.000160868	0.0552431	2.39896e-09	1.79084e-06	9.38397e-06	2.77224e-08
0.118677	2.44055e-08	0.000170895	0.15917	55.356	0.0434501	0.00240244	0.000161583	0.0559769	2.41438e-09	1.7782e-06	9.28264e-06	2.73405e-08
0.123568	2.40615e-08	0.000171717	0.162168	55.352	0.0444147	0.00242349	0.00016254	0.0569771	2.43516e-09	1.76142e-06	9.14745e-06	2.68355e-08
0.127484	2.3807e-08	0.000172333	0.164458	55.349	0.0451552	0.00243936	0.000163258	0.05774	2.45083e-09	1.74895e-06	9.04654e-06	2.64622e-08
0.131399	2.35691e-08	0.000172917	0.166657	55.3461	0.0458687	0.00245442	0.000163936	0.0584711	2.46571e-09	1.73725e-06	8.95157e-06	2.61134e-08
0.135314	2.33465e-08	0.000173469	0.168768	55.3433	0.0465562	0.00246872	0.000164578	0.0591717	2.47983e-09	1.72627e-06	8.8621e-06	2.57872e-08
0.139229	2.31378e-08	0.000173992	0.170795	55.3406	0.0472186	0.00248231	0.000165186	0.0598435	2.49326e-09	1.71594e-06	8.7777e-06	2.54815e-08
0.144564	2.28741e-08	0.000174661	0.173428	55.3371	0.0480824	0.00249976	0.000165963	0.0607146	2.5105e-09	1.70283e-06	8.67029e-06	2.50954e-08
0.149898	2.26313e-08	0.000175284	0.17592	55.3337	0.0489034	0.00251607	0.000166686	0.0615375	2.52663e-09	1.69072e-06	8.57068e-06	2.47399e-08
0.150581	2.26017e-08	0.000175361	0.176229	55.3333	0.0490055	0.00251808	0.000166775	0.0616395	2.52862e-09	1.68924e-06	8.55851e-06	2.46967e-08
0.151264	2.25723e-08	0.000175437	0.176536	55.3329	0.0491069	0.00252008	0.000166863	0.0617408	2.53059e-09	1.68777e-06	8.54642e-06	2.46538e-08
0.151947	2.25433e-08	0.000175512	0.176841	55.3325	0.0492077	0.00252205	0.000166951	0.0618413	2.53255e-09	1.68632e-06	8.53445e-06	2.46114e-08
0.152629	2.25146e-08	0.000175587	0.177144	55.3321	0.0493079	0.00252402	0.000167037	0.0619411	2.53448e-09	1.68488e-06	8.52259e-06	2.45694e-08
0.153995	2.2458e-08	0.000175734	0.177743	55.3313	0.0495062	0.00252789	0.000167208	0.0621386	2.53831e-09	1.68204e-06	8.49921e-06	2.44866e-08
0.15536	2.24026e-08	0.000175879	0.178334	55.3305	0.049702	0.0025317	0.000167376	0.0623333	2.54208e-09	1.67926e-06	8.47626e-06	2.44056e-08
0.156726	2.23483e-08	0.000176021	0.178917	55.3297	0.0498952	0.00253544	0.000167541	0.0625252	2.54578e-09	1.67654e-06	8.45375e-06	2.43262e-08
0.159671	2.22348e-08	0.00017632	0.180148	55.3281	0.0503038	0.00254331	0.000167887	0.0629301	2.55357e-09	1.67083e-06	8.40657e-06	2.41603e-08
0.162617	2.21261e-08	0.000176608	0.181342	55.3265	0.0507011	0.00255091	0.00016822	0.0633226	2.56108e-09	1.66535e-06	8.36124e-06	2.40014e-08
0.165563	2.20219e-08	0.000176885	0.182501	55.325	0.0510874	0.00255825	0.000168541	0.0637033	2.56833e-09	1.66009e-06	8.31766e-06	2.38492e-08
0.171031	2.18398e-08	0.000177374	0.184562	55.3222	0.0517763	0.00257119	0.000169106	0.0643795	2.58114e-09	1.65088e-06	8.24117e-06	2.35832e-08
0.176499	2.16711e-08	0.00017783	0.186512	55.3196	0.0524302	0.00258333	0.000169634	0.0650183	2.59315e-09	1.64232e-06	8.16997e-06	2.3337e-08
0.181967	2.15146e-08	0.000178258	0.188358	55.3171	0.053051	0.00259472	0.000170129	0.065622	2.60442e-09	1.63435e-06	8.10361e-06	2.31087e-08
0.187436	2.13692e-08	0.000178658	0.190106	55.3148	0.0536403	0.00260542	0.000170591	0.0661929	2.61501e-09	1.62693e-06	8.04169e-06	2.28966e-08
0.194096	2.12057e-08	0.000179113	0.192109	55.3121	0.0543179	0.00261759	0.000171116	0.0668464	2.62705e-09	1.61855e-06	7.97176e-06	2.26583e-08
0.200756	2.10557e-08	0.000179533	0.193984	55.3096	0.0549539	0.00262888	0.000171601	0.0674571	2.63823e-09	1.61085e-06	7.90728e-06	2.24396e-08
0.206052	2.09451e-08	0.000179845	0.195389	55.3077	0.0554317	0.00263728	0.000171961	0.0679141	2.64655e-09	1.60515e-06	7.85961e-06	2.22785e-08
0.211348	2.08416e-08	0.000180139	0.196722	55.3059	0.0558861	0.00264521	0.0001723	0.0683474	2.6544e-09	1.59981e-06	7.81484e-06	2.21278e-08
0.216644	2.07447e-08	0.000180417	0.197987	55.3042	0.0563181	0.00265269	0.000172619	0.0687582	2.6618e-09	1.5948e-06	7.77279e-06	2.19867e-08
0.22194	2.06537e-08	0.000180678	0.199188	55.3026	0.056729	0.00265975	0.00017292	0.0691477	2.6688e-09	1.59009e-06	7.73325e-06	2.18544e-08
0.228826	2.05439e-08	0.000180995	0.200658	55.3006	0.0572331	0.00266835	0.000173285	0.0696242	2.67732e-09	1.58438e-06	7.68537e-06	2.16946e-08
0.235711	2.04425e-08	0.00018129	0.202033	55.2987	0.0577053	0.00267634	0.000173624	0.0700691	2.68523e-09	1.57911e-06	7.64096e-06	2.1547e-08
0.236675	2.0429e-08	0.000181329	0.202218	55.2985	0.057769	0.00267741	0.00017367	0.070129	2.6863e-09	1.5784e-06	7.63509e-06	2.15275e-08
0.237639	2.04157e-08	0.000181368	0.202401	55.2982	0.0578321	0.00267847	0.000173715	0.0701883	2.68735e-09	1.57771e-06	7.62922e-06	2.1508e-08
0.238603	2.04024e-08	0.000181407	0.202583	55.298	0.0578946	0.00267953	0.000173759	0.0702471	2.68839e-09	1.57702e-06	7.62342e-06	2.14888e-08
0.239567	2.03893e-08	0.000181445	0.202763	55.2978	0.0579566	0.00268057	0.000173803	0.0703053	2.68942e-09	1.57633e-06	7.61768e-06	2.14697e-08
0.241495	2.03636e-08	0.000181521	0.203117	55.2973	0.0580788	0.00268262	0.00017389	0.07042	2.69145e-09	1.57499e-06	7.60638e-06	2.14323e-08
0.243422	2.03384e-08	0.000181594	0.203466	55.2968	0.0581988	0.00268462	0.000173975	0.0705326	2.69344e-09	1.57368e-06	7.59531e-06	2.13957e-08
0.24535	2.03138e-08	0.000181667	0.203807	55.2964	0.0583166	0.00268659	0.000174058	0.070643	2.69539e-09	1.57239e-06	7.58449e-06	2.13599e-08
0.2505	2.02505e-08	0.000181853	0.20469	55.2952	0.0586212	0.00269166	0.000174272	0.0709281	2.70042e-09	1.56908e-06	7.55666e-06	2.1268e-08
0.255651	2.01908e-08	0.000182029	0.20553	55.294	0.0589113	0.00269647	0.000174475	0.0711991	2.70518e-09	1.56596e-06	7.53036e-06	2.11813e-08
0.260801	2.01345e-08	0.000182196	0.206328	55.293	0.0591875	0.00270103	0.000174667	0.0714567	2.70969e-09	1.56301e-06	7.5055e-06	2.10994e-08
0.27094	2.00328e-08	0.000182499	0.207787	55.291	0.0596931	0.00270931	0.000175015	0.071927	2.71791e-09	1.55766e-06	7.46047e-06	2.09516e-08
0.28108	1.99418e-08	0.000182772	0.209108	55.2892	0.0601519	0.00271677	0.000175328	0.0723524	2.7253e-09	1.55288e-06	7.4201e-06	2.08195e-08
0.291219	1.98603e-08	0.000183018	0.210306	55.2876	0.0605687	0.00272351	0.00017561	0.0727377	2.73198e-09	1.54858e-06	7.38385e-06	2.07012e-08
0.301359	1.97871e-08	0.000183239	0.211392	55.2861	0.0609472	0.00272958	0.000175864	0.0730869	2.73801e-09	1.54472e-06	7.35124e-06	2.0595e-08
0.311498	1.97214e-08	0.000183439	0.212377	55.2848	0.0612912	0.00273508	0.000176094	0.0734034	2.74345e-09	1.54124e-06	7.3219e-06	2.04997e-08
0.321638	1.96623e-08	0.000183619	0.213271	55.2836	0.0616035	0.00274004	0.000176301	0.0736902	2.74837e-09	1.53811e-06	7.29546e-06	2.04139e-08
0.331777	1.96091e-08	0.000183782	0.214082	55.2825	0.0618873	0.00274452	0.000176487	0.0739503	2.75282e-09	1.53529e-06	7.27163e-06	2.03368e-08
0.347923	1.9535e-08	0.00018401	0.215221	55.2809	0.0622864	0.0027508	0.000176748	0.0743154	2.75905e-09	1.53135e-06	7.23839e-06	2.02294e-08
0.364068	1.94721e-08	0.000184204	0.216197	55.2796	0.0626291	0.00275616	0.000176971	0.074628	2.76436e-09	1.52801e-06	7.21012e-06	2.01382e-08
0.380214	1.94187e-08	0.000184369	0.217034	55.2785	0.0629232	0.00276074	0.000177161	0.0748958	2.76891e-09	1.52516e-06	7.18604e-06	2.00608e-08
0.39636	1.93732e-08	0.000184511	0.217751	55.2775	0.0631755	0.00276465	0.000177323	0.0751251	2.77279e-09	1.52273e-06	7.16553e-06	1.99948e-08
0.412505	1.93345e-08	0.000184632	0.218365	55.2767	0.0633919	0.002768	0.000177461	0.0753216	2.7761e-09	1.52066e-06	7.14803e-06	1.99387e-08
0.434307	1.9291e-08	0.000184767	0.219058	55.2757	0.0636362	0.00277176	0.000177616	0.0755431	2.77983e-09	1.51834e-06	7.12839e-06	1.98758e-08
0.45611	1.92559e-08	0.000184877	0.219622	55.275	0.063835	0.00277481	0.000177742	0.075723	2.78286e-09	1.51646e-06	7.1125e-06	1.98249e-08
0.477912	1.92275e-08	0.000184967	0.22008	55.2743	0.0639967	0.00277728	0.000177844	0.0758692	2.78532e-09	1.51494e-06	7.09963e-06	1.97837e-08
0.499714	1.92045e-08	0.000185039	0.220452	55.2738	0.0641282	0.00277929	0.000177927	0.075988	2.78731e-09	1.5137e-06	7.0892e-06	1.97504e-08
0.521516	1.91858e-08	0.000185098	0.220754	55.2734	0.0642351	0.00278092	0.000177994	0.0760845	2.78893e-09	1.5127e-06	7.08074e-06	1.97234e-08
0.549716	1.91668e-08	0.000185158	0.221063	55.273	0.0643444	0.00278259	0.000178063	0.0761831	2.79058e-09	1.51168e-06	7.07212e-06	1.96959e-08
0.577916	1.91523e-08	0.000185203	0.2213	55.2727	0.0644282	0.00278386	0.000178115	0.0762586	2.79184e-09	1.51091e-06	7.06553e-06	1.96749e-08
0.606116	1.91412e-08	0.000185238	0.221481	55.2724	0.0644922	0.00278483	0.000178155	0.0763164	2.79281e-09	1.51031e-06	7.06048e-06	1.96588e-08
0.634316	1.91328e-08	0.000185265	0.22162	55.2723	0.0645413	0.00278557	0.000178186	0.0763606	2.79354e-09	1.50986e-06	7.05668e-06	1.96467e-08
0.657222	1.91273e-08	0.000185282	0.221708	55.2721	0.0645725	0.00278605	0.000178205	0.0763886	2.79401e-09	1.50957e-06	7.05421e-06	1.96388e-08
0.661204	1.91265e-08	0.000185285	0.221721	55.2721	0.0645772	0.00278612	0.000178208	0.0763929	2.79409e-09	1.50952e-06	7.05383e-06	1.96376e-08
0.665187	1.91257e-08	0.000185287	0.221734	55.2721	0.0645818	0.00278619	0.000178211	0.0763971	2.79415e-09	1.50948e-06	7.05347e-06	1.96365e-08
0.669169	1.9125e-08	0.00018529	0.221747	55.2721	0.0645862	0.00278626	0.000178214	0.076401	2.79422e-09	1.50944e-06	7.05313e-06	1.96353e-08
0.673152	1.91242e-08	0.000185292	0.221759	55.2721	0.0645905	0.00278632	0.000178217	0.0764048	2.79428e-09	1.5094e-06	7.0528e-06	1.96343e-08
0.681117	1.91229e-08	0.000185296	0.221781	55.272	0.0645985	0.00278644	0.000178222	0.0764121	2.79441e-09	1.50933e-06	7.05217e-06	1.96323e-08
0.689081	1.91216e-08	0.0001853	0.221802	55.272	0.064606	0.00278656	0.000178226	0.0764188	2.79452e-09	1.50926e-06	7.05158e-06	1.96304e-08
0.697046	1.91204e-08	0.000185304	0.221822	55.272	0.0646129	0.00278666	0.000178231	0.076425	2.79462e-09	1.50919e-06	7.05104e-06	1.96287e-08
0.724492	1.91169e-08	0.000185315	0.221879	55.2719	0.0646331	0.00278697	0.000178243	0.0764432	2.79493e-09	1.50901e-06	7.04946e-06	1.96237e-08
0.751937	1.91142e-08	0.000185324	0.221923	55.2718	0.0646485	0.0027872	0.000178253	0.0764571	2.79516e-09	1.50886e-06	7.04825e-06	1.96198e-08
0.779382	1.91122e-08	0.00018533	0.221956	55.2718	0.0646605	0.00278738	0.00017826	0.0764679	2.79534e-09	1.50875e-06	7.04732e-06	1.96168e-08
0.806827	1.91106e-08	0.000185335	0.221982	55.2718	0.0646697	0.00278752	0.000178266	0.0764761	2.79548e-09	1.50867e-06	7.0466e-06	1.96146e-08
0.849631	1.91088e-08	0.000185341	0.222012	55.2717	0.0646801	0.00278768	0.000178273	0.0764855	2.79563e-09	1.50857e-06	7.04579e-06	1.9612e-08
0.892436	1.91076e-08	0.000185345	0.222032	55.2717	0.0646872	0.00278778	0.000178277	0.0764919	2.79574e-09	1.50851e-06	7.04523e-06	1.96102e-08
0.93524	1.91068e-08	0.000185347	0.222045	55.2717	0.0646919	0.00278786	0.00017828	0.0764962	2.79581e-09	1.50846e-06	7.04486e-06	1.9609e-08
0.978044	1.91063e-08	0.000185349	0.222054	55.2717	0.064695	0.0027879	0.000178282	0.076499	2.79586e-09	1.50843e-06	7.04462e-06	1.96082e-08
1.02085	1.91059e-08	0.00018535	0.222059	55.2717	0.064697	0.00278793	0.000178283	0.0765008	2.79589e-09	1.50842e-06	7.04446e-06	1.96078e-08
1.09056	1.91056e-08	0.000185351	0.222065	55.2717	0.0646989	0.00278796	0.000178284	0.0765024	2.79591e-09	1.5084e-06	7.04432e-06	1.96073e-08
1.16027	1.91054e-08	0.000185352	0.222067	55.2717	0.0646998	0.00278798	0.000178285	0.0765033	2.79593e-09	1.50839e-06	7.04424e-06	1.96071e-08
1.22998	1.91053e-08	0.000185352	0.222069	55.2717	0.0647003	0.00278798	0.000178285	0.0765037	2.79594e-09	1.50838e-06	7.04421e-06	1.96069e-08
1.2997	1.91053e-08	0.000185352	0.22207	55.2716	0.0647006	0.00278799	0.000178285	0.076504	2.79594e-09	1.50838e-06	7.04418e-06	1.96069e-08
1.41032	1.91053e-08	0.000185352	0.22207	55.2716	0.0647008	0.00278799	0.000178285	0.0765042	2.79594e-09	1.50838e-06	7.04416e-06	1.96068e-08
1.52094	1.91052e-08	0.000185352	0.222071	55.2716	0.0647009	0.00278799	0.000178286	0.0765043	2.79595e-09	1.50838e-06	7.04416e-06	1.96068e-08
1.63156	1.91052e-08	0.000185352	0.222071	55.2716	0.064701	0.00278799	0.000178286	0.0765043	2.79595e-09	1.50838e-06	7.04415e-06	1.96068e-08
1.99543	1.91052e-08	0.000185352	0.222071	55.2716	0.064701	0.00278799	0.000178286	0.0765043	2.79595e-09	1.50838e-06	7.04415e-06	1.96068e-08
2.3593	1.91052e-08	0.000185352	0.222071	55.2716	0.064701	0.00278799	0.000178286	0.0765043	2.79595e-09	1.50838e-06	7.04415e-06	1.96068e-08
5.99798	1.91052e-08	0.000185352	0.222071	55.2716	0.064701	0.00278799	0.000178286	0.0765043	2.79595e-09	1.50838e-06	7.04415e-06	1.96068e-08
9.63667	1.91052e-08	0.000185352	0.222071	55.2716	0.064701	0.00278799	0.000178286	0.0765043	2.79595e-09	1.50838e-06	7.04415e-06	1.96068e-08
46.0235	1.91052e-08	0.000185352	0.222071	55.2716	0.064701	0.00278799	0.000178286	0.0765043	2.79595e-09	1.50838e-06	7.04415e-06	1.96068e-08
82.4104	1.91052e-08	0.000185352	0.222071	55.2716	0.064701	0.00278799	0.000178286	0.0765043	2.79595e-09	1.50838e-06	7.04415e-06	1.96068e-08
446.279	1.91052e-08	0.000185352	0.222071	55.2716	0.064701	0.00278799	0.000178285	0.0765043	2.79595e-09	1.50838e-06	7.04415e-06	1.96068e-08
810.148	1.91052e-08	0.000185352	0.222071	55.2716	0.064701	0.00278799	0.000178285	0.0765043	2.79594e-09	1.50838e-06	7.04415e-06	1.96068e-08
1000	1.91052e-08	0.000185353	0.22207	55.2716	0.0647009	0.00278799	0.000178285	0.0765043	2.79594e-09	1.50838e-06	7.04414e-06	1.96068e-08
