# Supplementary material for: Molecular-resolution imaging of ice crystallized from liquid water by cryogenic liquid-cell TEM
Source: Nat Commun. 2025 Sep 25;16:8342. doi: 10.1038/s41467-025-62451-0 (PMC12462463; doi:10.1038/s41467-025-62451-0)
Supplement: Supplementary file 11 — Supplementary Data 3 [file 41467_2025_62451_MOESM11_ESM.zip › Ambrozic Set_kJ_C0_g_vals_pastina_253.15K_25.0_eA2s_Output.xlsx]

## Sheet: Sheet1
time / s	H	H+	H2	H2O	H2O2	HO2	HO2-	O2	O2-	OH	OH-	eh-
0	0	0	0	55.56	0	0	0	0	0	0	0	0
1.13175e-14	6.73259e-14	3.16228e-13	4.5904e-14	55.56	7.14062e-14	2.04018e-15	3.32651e-30	3.48638e-32	5.93893e-24	2.75424e-13	5.10046e-14	2.65223e-13
2.26349e-14	1.34652e-13	6.32456e-13	9.1808e-14	55.56	1.42812e-13	4.08036e-15	1.04361e-29	1.74319e-31	1.77991e-23	5.50848e-13	1.02009e-13	5.30446e-13
2.83163e-11	1.68449e-10	7.91202e-10	1.14852e-10	55.56	1.78658e-10	5.10477e-12	3.59111e-21	5.45619e-22	-2.40719e-16	6.89111e-10	1.27614e-10	6.63588e-10
3.02012e-11	1.79662e-10	8.43869e-10	1.22497e-10	55.56	1.90551e-10	5.44449e-12	3.86317e-21	5.86967e-22	-1.83225e-16	7.34982e-10	1.36108e-10	7.0776e-10
3.20861e-11	1.90875e-10	8.96535e-10	1.30142e-10	55.56	2.02443e-10	5.78422e-12	4.17015e-21	6.33638e-22	-1.21639e-16	7.80853e-10	1.44603e-10	7.51932e-10
3.42537e-11	2.0377e-10	9.57102e-10	1.38934e-10	55.56	2.1612e-10	6.17491e-12	4.54778e-21	6.91058e-22	-6.41829e-17	8.33604e-10	1.54372e-10	8.0273e-10
3.64213e-11	2.16665e-10	1.01767e-09	1.47726e-10	55.56	2.29796e-10	6.56563e-12	4.97621e-21	7.5622e-22	-3.1482e-17	8.86356e-10	1.64141e-10	8.53528e-10
3.85889e-11	2.2956e-10	1.07824e-09	1.56518e-10	55.56	2.43472e-10	6.95637e-12	5.45863e-21	8.29612e-22	-1.52336e-17	9.39108e-10	1.73909e-10	9.04326e-10
4.07565e-11	2.42454e-10	1.1388e-09	1.6531e-10	55.56	2.57149e-10	7.34711e-12	5.99827e-21	9.11727e-22	-6.15991e-18	9.91859e-10	1.83678e-10	9.55124e-10
4.29242e-11	2.55349e-10	1.19937e-09	1.74102e-10	55.56	2.70825e-10	7.73786e-12	6.59832e-21	1.00305e-21	-4.74079e-19	1.04461e-09	1.93447e-10	1.00592e-09
4.50918e-11	2.68244e-10	1.25994e-09	1.82894e-10	55.56	2.84501e-10	8.12861e-12	7.262e-21	1.10408e-21	3.07101e-18	1.09736e-09	2.03216e-10	1.05672e-09
4.72594e-11	2.81139e-10	1.3205e-09	1.91686e-10	55.56	2.98178e-10	8.51936e-12	7.9925e-21	1.2153e-21	5.24555e-18	1.15011e-09	2.12985e-10	1.10752e-09
4.9427e-11	2.94034e-10	1.38107e-09	2.00478e-10	55.56	3.11854e-10	8.91011e-12	8.79304e-21	1.3372e-21	6.63528e-18	1.20287e-09	2.22754e-10	1.15831e-09
5.15946e-11	3.06929e-10	1.44164e-09	2.09269e-10	55.56	3.2553e-10	9.30086e-12	9.66683e-21	1.47026e-21	7.59489e-18	1.25562e-09	2.32522e-10	1.20911e-09
5.37622e-11	3.19823e-10	1.5022e-09	2.18061e-10	55.56	3.39207e-10	9.69161e-12	1.06171e-20	1.615e-21	8.31081e-18	1.30837e-09	2.42291e-10	1.25991e-09
5.59299e-11	3.32718e-10	1.56277e-09	2.26853e-10	55.56	3.52883e-10	1.00824e-11	1.16469e-20	1.77188e-21	8.88439e-18	1.36112e-09	2.5206e-10	1.31071e-09
5.80975e-11	3.45613e-10	1.62334e-09	2.35645e-10	55.56	3.66559e-10	1.04731e-11	1.27597e-20	1.9414e-21	9.37529e-18	1.41387e-09	2.61829e-10	1.36151e-09
6.02651e-11	3.58508e-10	1.6839e-09	2.44437e-10	55.56	3.80236e-10	1.08639e-11	1.39585e-20	2.12405e-21	9.81886e-18	1.46662e-09	2.71598e-10	1.4123e-09
6.24327e-11	3.71403e-10	1.74447e-09	2.53229e-10	55.56	3.93912e-10	1.12546e-11	1.52466e-20	2.32032e-21	1.02354e-17	1.51937e-09	2.81367e-10	1.4631e-09
6.46003e-11	3.84298e-10	1.80503e-09	2.62021e-10	55.56	4.07588e-10	1.16454e-11	1.66272e-20	2.53071e-21	1.06364e-17	1.57213e-09	2.91135e-10	1.5139e-09
6.6768e-11	3.97192e-10	1.8656e-09	2.70813e-10	55.56	4.21265e-10	1.20361e-11	1.81034e-20	2.75569e-21	1.10285e-17	1.62488e-09	3.00904e-10	1.5647e-09
8.84441e-11	5.26141e-10	2.47127e-09	3.58732e-10	55.56	5.58028e-10	1.59436e-11	3.93924e-20	6.00163e-21	1.48703e-17	2.15239e-09	3.98593e-10	2.07268e-09
1.1012e-10	6.55089e-10	3.07693e-09	4.46652e-10	55.56	6.94791e-10	1.98512e-11	7.41146e-20	1.12982e-20	1.86534e-17	2.67991e-09	4.96281e-10	2.58065e-09
1.31796e-10	7.84037e-10	3.6826e-09	5.34571e-10	55.56	8.31555e-10	2.37587e-11	1.2525e-19	1.91008e-20	2.24461e-17	3.20743e-09	5.9397e-10	3.08863e-09
3.48558e-10	2.07352e-09	9.73927e-09	1.41376e-09	55.56	2.19919e-09	6.28339e-11	2.81253e-18	4.29769e-19	6.04439e-17	8.48258e-09	1.57086e-09	8.16841e-09
5.6532e-10	3.363e-09	1.57959e-08	2.29296e-09	55.56	3.56682e-09	1.01909e-10	1.09715e-17	1.67739e-18	9.84505e-17	1.37577e-08	2.54774e-09	1.32482e-08
7.82082e-10	4.65249e-09	2.18526e-08	3.17215e-09	55.56	4.93445e-09	1.40984e-10	2.75843e-17	4.21906e-18	1.36453e-16	1.90329e-08	3.52464e-09	1.8328e-08
2.28147e-09	1.35722e-08	6.3748e-08	9.25375e-09	55.56	1.43947e-08	4.11276e-10	8.21763e-16	1.26387e-16	3.99326e-16	5.55223e-08	1.02821e-08	5.34659e-08
3.78087e-09	2.24919e-08	1.05643e-07	1.53354e-08	55.56	2.3855e-08	6.81568e-10	3.31318e-15	5.10772e-16	6.62198e-16	9.20116e-08	1.70398e-08	8.86036e-08
5.28026e-09	3.14117e-08	1.47539e-07	2.1417e-08	55.56	3.33152e-08	9.51859e-10	8.47231e-15	1.30918e-15	9.25069e-16	1.28501e-07	2.37977e-08	1.23741e-07
7.82495e-09	4.65502e-08	2.18641e-07	3.17386e-08	55.56	4.93708e-08	1.41058e-09	2.57583e-14	3.99586e-15	1.3712e-15	1.90427e-07	3.52675e-08	1.83373e-07
1.03696e-08	6.16891e-08	2.89742e-07	4.20605e-08	55.56	6.54264e-08	1.8693e-09	5.82391e-14	9.07073e-15	1.81732e-15	2.52353e-07	4.67384e-08	2.43004e-07
1.29143e-08	7.68286e-08	3.60842e-07	5.23827e-08	55.56	8.14822e-08	2.32801e-09	1.11125e-13	1.7379e-14	2.26344e-15	3.14277e-07	5.82106e-08	3.02631e-07
1.5459e-08	9.19689e-08	4.3194e-07	6.27052e-08	55.56	9.75381e-08	2.78671e-09	1.89245e-13	2.97205e-14	2.70955e-15	3.76198e-07	6.96843e-08	3.62256e-07
1.92778e-08	1.14691e-07	5.38631e-07	7.81968e-08	55.56	1.21633e-07	3.47505e-09	3.63948e-13	5.75299e-14	3.379e-15	4.69117e-07	8.6906e-08	4.51724e-07
2.30965e-08	1.37415e-07	6.45315e-07	9.36896e-08	55.56	1.45728e-07	4.16336e-09	6.21382e-13	9.88627e-14	4.04842e-15	5.62028e-07	1.04132e-07	5.41182e-07
2.69153e-08	1.60142e-07	7.51991e-07	1.09184e-07	55.56	1.69824e-07	4.85164e-09	9.76637e-13	1.56391e-13	4.71781e-15	6.5493e-07	1.21365e-07	6.30626e-07
3.0734e-08	1.82873e-07	8.58659e-07	1.2468e-07	55.56	1.93921e-07	5.53989e-09	1.44441e-12	2.32789e-13	5.38716e-15	7.47822e-07	1.38603e-07	7.20054e-07
4.07308e-08	2.42397e-07	1.13784e-06	1.65257e-07	55.56	2.57006e-07	7.34137e-09	3.3046e-12	5.41621e-13	7.13921e-15	9.90939e-07	1.83767e-07	9.54074e-07
5.07276e-08	3.01954e-07	1.41693e-06	2.05852e-07	55.56	3.20099e-07	9.14247e-09	6.27842e-12	1.046e-12	8.89089e-15	1.23395e-06	2.28995e-07	1.18793e-06
6.07245e-08	3.61554e-07	1.6959e-06	2.46471e-07	55.56	3.832e-07	1.09431e-08	1.05938e-11	1.79378e-12	1.06421e-14	1.47683e-06	2.74302e-07	1.42159e-06
7.07213e-08	4.21203e-07	1.97473e-06	2.87117e-07	55.56	4.46312e-07	1.27431e-08	1.64632e-11	2.83269e-12	1.23928e-14	1.71955e-06	3.19703e-07	1.65501e-06
8.07181e-08	4.80912e-07	2.25338e-06	3.27795e-07	55.56	5.09437e-07	1.45424e-08	2.40859e-11	4.21034e-12	1.41429e-14	1.96208e-06	3.6521e-07	1.88815e-06
9.07149e-08	5.40686e-07	2.53184e-06	3.68511e-07	55.56	5.72577e-07	1.6341e-08	3.36483e-11	5.9742e-12	1.58922e-14	2.20441e-06	4.10839e-07	2.12097e-06
1.00712e-07	6.00536e-07	2.81009e-06	4.09267e-07	55.56	6.35733e-07	1.81387e-08	4.5325e-11	8.17155e-12	1.76408e-14	2.4465e-06	4.56604e-07	2.35344e-06
1.10709e-07	6.60468e-07	3.08808e-06	4.50069e-07	55.56	6.98907e-07	1.99354e-08	5.92795e-11	1.08495e-11	1.93886e-14	2.68833e-06	5.02518e-07	2.58551e-06
1.23883e-07	7.39591e-07	3.45404e-06	5.03919e-07	55.56	7.82194e-07	2.23017e-08	8.14067e-11	1.51921e-11	2.16905e-14	3.00659e-06	5.63279e-07	2.89068e-06
1.37058e-07	8.18889e-07	3.81948e-06	5.57867e-07	55.56	8.65521e-07	2.46659e-08	1.08081e-10	2.05576e-11	2.39906e-14	3.3243e-06	6.24354e-07	3.19502e-06
1.50233e-07	8.9838e-07	4.18434e-06	6.11922e-07	55.56	9.48891e-07	2.70279e-08	1.39606e-10	2.70521e-11	2.62888e-14	3.6414e-06	6.85774e-07	3.49843e-06
1.63407e-07	9.78081e-07	4.54856e-06	6.66096e-07	55.56	1.03231e-06	2.93874e-08	1.76259e-10	3.47808e-11	2.85849e-14	3.95782e-06	7.47566e-07	3.80082e-06
1.76582e-07	1.05801e-06	4.9121e-06	7.20397e-07	55.56	1.11578e-06	3.17442e-08	2.183e-10	4.3848e-11	3.08788e-14	4.27352e-06	8.09761e-07	4.10212e-06
1.89757e-07	1.13818e-06	5.27489e-06	7.74836e-07	55.56	1.1993e-06	3.40981e-08	2.65971e-10	5.4357e-11	3.31704e-14	4.58844e-06	8.72386e-07	4.40224e-06
2.12559e-07	1.27756e-06	5.90085e-06	8.69411e-07	55.56	1.344e-06	3.81647e-08	3.62437e-10	7.62524e-11	3.71304e-14	5.13148e-06	9.81866e-07	4.91862e-06
2.35361e-07	1.41781e-06	6.52413e-06	9.6448e-07	55.56	1.4889e-06	4.2221e-08	4.77515e-10	1.03295e-10	4.10823e-14	5.67173e-06	1.09285e-06	5.4308e-06
2.58163e-07	1.559e-06	7.14442e-06	1.06009e-06	55.56	1.63403e-06	4.62659e-08	6.12181e-10	1.35995e-10	4.50255e-14	6.20893e-06	1.20545e-06	5.93836e-06
2.80965e-07	1.7012e-06	7.76144e-06	1.1563e-06	55.56	1.77939e-06	5.02986e-08	7.67335e-10	1.74853e-10	4.89594e-14	6.7428e-06	1.31978e-06	6.4409e-06
3.03766e-07	1.8445e-06	8.37492e-06	1.25315e-06	55.56	1.92501e-06	5.4318e-08	9.43809e-10	2.20354e-10	5.28835e-14	7.27309e-06	1.43594e-06	6.93803e-06
3.26568e-07	1.98895e-06	8.98455e-06	1.35069e-06	55.56	2.07091e-06	5.83232e-08	1.14239e-09	2.72971e-10	5.67974e-14	7.79956e-06	1.55403e-06	7.42938e-06
3.5915e-07	2.19748e-06	9.84843e-06	1.49136e-06	55.56	2.27989e-06	6.40197e-08	1.46596e-09	3.61409e-10	6.23715e-14	8.54469e-06	1.72625e-06	8.12072e-06
3.91731e-07	2.40867e-06	1.07031e-05	1.63366e-06	55.56	2.48953e-06	6.96828e-08	1.83823e-09	4.66591e-10	6.7923e-14	9.28086e-06	1.90273e-06	8.79853e-06
4.24312e-07	2.62264e-06	1.15477e-05	1.77773e-06	55.56	2.69987e-06	7.53101e-08	2.26116e-09	5.89729e-10	7.34511e-14	1.00074e-05	2.08359e-06	9.46188e-06
4.56894e-07	2.83953e-06	1.23816e-05	1.92368e-06	55.56	2.91095e-06	8.08993e-08	2.73664e-09	7.31968e-10	7.89551e-14	1.07238e-05	2.2689e-06	1.01099e-05
4.89475e-07	3.05942e-06	1.32038e-05	2.07164e-06	55.56	3.1228e-06	8.64484e-08	3.26646e-09	8.94378e-10	8.44345e-14	1.14295e-05	2.45869e-06	1.07418e-05
5.22056e-07	3.2824e-06	1.40137e-05	2.22172e-06	55.56	3.33547e-06	9.19555e-08	3.85237e-09	1.07795e-09	8.98891e-14	1.2124e-05	2.65292e-06	1.1357e-05
5.69637e-07	3.61366e-06	1.51729e-05	2.4449e-06	55.56	3.64758e-06	9.99184e-08	4.81214e-09	1.38595e-09	9.78095e-14	1.31171e-05	2.94435e-06	1.22237e-05
6.17217e-07	3.95164e-06	1.63021e-05	2.67313e-06	55.56	3.96157e-06	1.07783e-07	5.89982e-09	1.74358e-09	1.05676e-13	1.40843e-05	3.2446e-06	1.30516e-05
6.64797e-07	4.29631e-06	1.73994e-05	2.90667e-06	55.56	4.27751e-06	1.15545e-07	7.11969e-09	2.15307e-09	1.13488e-13	1.50244e-05	3.55302e-06	1.38392e-05
7.12378e-07	4.64752e-06	1.84628e-05	3.14577e-06	55.56	4.59546e-06	1.232e-07	8.47544e-09	2.61626e-09	1.21247e-13	1.59367e-05	3.86875e-06	1.45856e-05
7.59958e-07	5.00501e-06	1.94909e-05	3.39065e-06	55.56	4.91546e-06	1.30747e-07	9.97002e-09	3.13469e-09	1.28952e-13	1.68207e-05	4.19084e-06	1.52901e-05
8.07538e-07	5.36844e-06	2.0482e-05	3.64148e-06	55.56	5.23752e-06	1.38182e-07	1.16056e-08	3.70954e-09	1.36605e-13	1.7676e-05	4.51816e-06	1.59523e-05
8.79929e-07	5.9318e-06	2.19165e-05	4.03485e-06	55.56	5.73151e-06	1.49278e-07	1.43671e-08	4.69425e-09	1.48148e-13	1.89218e-05	5.02351e-06	1.68787e-05
9.52319e-07	6.50611e-06	2.32595e-05	4.44274e-06	55.56	6.23028e-06	1.60111e-07	1.74581e-08	5.81334e-09	1.59572e-13	2.01007e-05	5.53382e-06	1.77082e-05
1.02471e-06	7.08924e-06	2.45088e-05	4.86538e-06	55.56	6.73378e-06	1.70682e-07	2.08741e-08	7.06723e-09	1.70879e-13	2.12137e-05	6.04461e-06	1.84433e-05
1.0971e-06	7.67886e-06	2.56635e-05	5.30283e-06	55.56	7.2419e-06	1.80994e-07	2.46056e-08	8.45514e-09	1.8207e-13	2.22621e-05	6.55155e-06	1.90873e-05
1.16949e-06	8.27248e-06	2.6724e-05	5.75505e-06	55.56	7.75449e-06	1.91051e-07	2.86389e-08	9.97523e-09	1.93146e-13	2.3248e-05	7.05062e-06	1.96447e-05
1.24188e-06	8.86757e-06	2.76917e-05	6.22183e-06	55.56	8.27139e-06	2.0086e-07	3.29567e-08	1.16249e-08	2.04107e-13	2.41739e-05	7.53823e-06	2.01205e-05
1.32938e-06	9.58523e-06	2.87409e-05	6.80506e-06	55.5599	8.90168e-06	2.124e-07	3.85263e-08	1.3787e-08	2.17204e-13	2.5217e-05	8.108e-06	2.05944e-05
1.41688e-06	1.02971e-05	2.9664e-05	7.4084e-06	55.5599	9.53766e-06	2.23607e-07	4.44423e-08	1.61266e-08	2.30134e-13	2.61817e-05	8.65223e-06	2.09674e-05
1.50438e-06	1.09991e-05	3.04683e-05	8.03097e-06	55.5599	1.0179e-05	2.34499e-07	5.06626e-08	1.86363e-08	2.42896e-13	2.70736e-05	9.16777e-06	2.12498e-05
1.59188e-06	1.16878e-05	3.11619e-05	8.67175e-06	55.5599	1.08253e-05	2.45097e-07	5.71454e-08	2.1308e-08	2.55491e-13	2.78981e-05	9.65257e-06	2.14522e-05
1.67939e-06	1.23599e-05	3.1754e-05	9.32965e-06	55.5599	1.14762e-05	2.55418e-07	6.38497e-08	2.41337e-08	2.67919e-13	2.86608e-05	1.01056e-05	2.15845e-05
1.76689e-06	1.3013e-05	3.22536e-05	1.00035e-05	55.5599	1.21315e-05	2.65481e-07	7.07374e-08	2.71052e-08	2.8018e-13	2.9367e-05	1.05266e-05	2.16563e-05
1.87089e-06	1.37613e-05	3.27401e-05	1.08236e-05	55.5599	1.29155e-05	2.77133e-07	7.91144e-08	3.0816e-08	2.94545e-13	3.01395e-05	1.0986e-05	2.16749e-05
1.9749e-06	1.44767e-05	3.3124e-05	1.16627e-05	55.5599	1.37047e-05	2.88476e-07	8.76492e-08	3.47089e-08	3.08684e-13	3.0847e-05	1.14026e-05	2.16338e-05
2.0789e-06	1.51575e-05	3.34198e-05	1.25188e-05	55.5599	1.44986e-05	2.99538e-07	9.62975e-08	3.87719e-08	3.22606e-13	3.14963e-05	1.17788e-05	2.15447e-05
2.18291e-06	1.58023e-05	3.36404e-05	1.339e-05	55.5599	1.52967e-05	3.10344e-07	1.05023e-07	4.29936e-08	3.36319e-13	3.2094e-05	1.21173e-05	2.14181e-05
2.28692e-06	1.64107e-05	3.37977e-05	1.42748e-05	55.5599	1.60987e-05	3.20919e-07	1.13795e-07	4.73638e-08	3.49834e-13	3.26457e-05	1.24213e-05	2.12626e-05
2.39092e-06	1.69827e-05	3.39023e-05	1.51714e-05	55.5599	1.69042e-05	3.31283e-07	1.22591e-07	5.18726e-08	3.63161e-13	3.31565e-05	1.2694e-05	2.10858e-05
2.5246e-06	1.76654e-05	3.39742e-05	1.63389e-05	55.5599	1.7944e-05	3.44326e-07	1.33904e-07	5.78577e-08	3.80035e-13	3.37601e-05	1.30032e-05	2.0837e-05
2.65828e-06	1.82908e-05	3.39908e-05	1.75208e-05	55.5599	1.89884e-05	3.57092e-07	1.45199e-07	6.40406e-08	3.96644e-13	3.43116e-05	1.32718e-05	2.05738e-05
2.79196e-06	1.88613e-05	3.3966e-05	1.87146e-05	55.5599	2.00367e-05	3.69612e-07	1.5646e-07	7.04063e-08	4.13015e-13	3.48179e-05	1.35054e-05	2.03042e-05
2.92565e-06	1.93799e-05	3.39108e-05	1.99182e-05	55.5599	2.10883e-05	3.81916e-07	1.67675e-07	7.69416e-08	4.29176e-13	3.5285e-05	1.37089e-05	2.00342e-05
3.05933e-06	1.98498e-05	3.38339e-05	2.11296e-05	55.5599	2.21427e-05	3.9403e-07	1.78839e-07	8.36345e-08	4.45143e-13	3.57176e-05	1.38868e-05	1.97683e-05
3.19301e-06	2.02742e-05	3.37424e-05	2.23474e-05	55.5599	2.31994e-05	4.05976e-07	1.8995e-07	9.04745e-08	4.60963e-13	3.61201e-05	1.40429e-05	1.95096e-05
3.36422e-06	2.07568e-05	3.36121e-05	2.3914e-05	55.5599	2.45553e-05	4.21063e-07	2.04105e-07	9.94351e-08	4.80991e-13	3.65969e-05	1.42161e-05	1.91919e-05
3.53543e-06	2.1177e-05	3.34748e-05	2.54863e-05	55.5599	2.59134e-05	4.35945e-07	2.18179e-07	1.08605e-07	5.00836e-13	3.7036e-05	1.43647e-05	1.88919e-05
3.70664e-06	2.15412e-05	3.3336e-05	2.70622e-05	55.5599	2.72726e-05	4.50654e-07	2.32179e-07	1.17968e-07	5.20525e-13	3.74427e-05	1.44932e-05	1.86106e-05
3.87786e-06	2.18554e-05	3.31998e-05	2.86401e-05	55.5599	2.86324e-05	4.65218e-07	2.46115e-07	1.27513e-07	5.4009e-13	3.78209e-05	1.46055e-05	1.83482e-05
4.04907e-06	2.2125e-05	3.30686e-05	3.02187e-05	55.5599	2.9992e-05	4.7966e-07	2.59992e-07	1.37229e-07	5.59558e-13	3.81745e-05	1.47046e-05	1.8104e-05
4.22028e-06	2.23551e-05	3.29437e-05	3.17968e-05	55.5599	3.13507e-05	4.94002e-07	2.73819e-07	1.47107e-07	5.78955e-13	3.85062e-05	1.47929e-05	1.7877e-05
4.43716e-06	2.25967e-05	3.27958e-05	3.37939e-05	55.5599	3.30698e-05	5.12054e-07	2.91272e-07	1.59839e-07	6.03453e-13	3.88991e-05	1.48923e-05	1.76123e-05
4.65404e-06	2.27901e-05	3.26598e-05	3.57873e-05	55.5599	3.47856e-05	5.30007e-07	3.08664e-07	1.72805e-07	6.27904e-13	3.92655e-05	1.49805e-05	1.73707e-05
4.87092e-06	2.29423e-05	3.25353e-05	3.77758e-05	55.5599	3.64973e-05	5.47888e-07	3.26004e-07	1.85995e-07	6.52337e-13	3.96091e-05	1.50598e-05	1.71494e-05
5.08779e-06	2.30594e-05	3.24216e-05	3.97585e-05	55.5599	3.82042e-05	5.6572e-07	3.43298e-07	1.99401e-07	6.76768e-13	3.99329e-05	1.51322e-05	1.69462e-05
5.30467e-06	2.31465e-05	3.23178e-05	4.17347e-05	55.5599	3.99055e-05	5.83523e-07	3.6055e-07	2.13017e-07	7.01245e-13	4.02396e-05	1.51988e-05	1.67585e-05
5.52155e-06	2.32082e-05	3.22228e-05	4.37037e-05	55.5599	4.16008e-05	6.01313e-07	3.77765e-07	2.2684e-07	7.25687e-13	4.05314e-05	1.52607e-05	1.65844e-05
5.8264e-06	2.32591e-05	3.21023e-05	4.64583e-05	55.5599	4.39729e-05	6.26324e-07	4.01902e-07	2.46615e-07	7.6026e-13	4.09199e-05	1.53414e-05	1.63591e-05
6.13125e-06	2.3276e-05	3.19948e-05	4.9197e-05	55.5598	4.63313e-05	6.5137e-07	4.25972e-07	2.66791e-07	7.94921e-13	4.12869e-05	1.54159e-05	1.61529e-05
6.4361e-06	2.32659e-05	3.1898e-05	5.19188e-05	55.5598	4.86756e-05	6.76475e-07	4.49975e-07	2.87368e-07	8.29738e-13	4.16358e-05	1.54856e-05	1.59623e-05
6.74096e-06	2.32347e-05	3.181e-05	5.46235e-05	55.5598	5.10054e-05	7.01661e-07	4.73913e-07	3.0835e-07	8.64727e-13	4.19694e-05	1.55513e-05	1.57848e-05
7.04581e-06	2.31868e-05	3.17294e-05	5.73106e-05	55.5598	5.33203e-05	7.26942e-07	4.97785e-07	3.29743e-07	8.99905e-13	4.229e-05	1.56136e-05	1.5618e-05
7.35066e-06	2.31258e-05	3.16549e-05	5.99802e-05	55.5598	5.56205e-05	7.52334e-07	5.21591e-07	3.51554e-07	9.35283e-13	4.25992e-05	1.56729e-05	1.54604e-05
7.79461e-06	2.30197e-05	3.15553e-05	6.38363e-05	55.5598	5.89438e-05	7.89527e-07	5.56139e-07	3.84079e-07	9.87185e-13	4.30319e-05	1.57548e-05	1.52443e-05
8.23857e-06	2.28991e-05	3.14643e-05	6.76553e-05	55.5598	6.22362e-05	8.27e-07	5.90544e-07	4.17532e-07	1.03956e-12	4.34466e-05	1.58322e-05	1.50416e-05
8.68252e-06	2.27689e-05	3.13802e-05	7.14377e-05	55.5598	6.54984e-05	8.64772e-07	6.24808e-07	4.51937e-07	1.09244e-12	4.38457e-05	1.59055e-05	1.48499e-05
9.12647e-06	2.26329e-05	3.13018e-05	7.51844e-05	55.5598	6.87313e-05	9.02857e-07	6.58928e-07	4.87318e-07	1.14583e-12	4.42308e-05	1.59753e-05	1.46675e-05
9.57043e-06	2.24938e-05	3.12282e-05	7.88961e-05	55.5598	7.19358e-05	9.41269e-07	6.92904e-07	5.23699e-07	1.19976e-12	4.46033e-05	1.6042e-05	1.44933e-05
1.00144e-05	2.23534e-05	3.11587e-05	8.25739e-05	55.5598	7.51127e-05	9.80015e-07	7.26738e-07	5.611e-07	1.25424e-12	4.4964e-05	1.61058e-05	1.43262e-05
1.06188e-05	2.21626e-05	3.107e-05	8.75282e-05	55.5598	7.93953e-05	1.03332e-06	7.72573e-07	6.13692e-07	1.32931e-12	4.54374e-05	1.61884e-05	1.4109e-05
1.12232e-05	2.19743e-05	3.09871e-05	9.24239e-05	55.5598	8.36308e-05	1.08728e-06	8.18145e-07	6.68251e-07	1.40545e-12	4.58918e-05	1.62666e-05	1.39023e-05
1.18277e-05	2.17901e-05	3.09093e-05	9.72637e-05	55.5598	8.78211e-05	1.1419e-06	8.63456e-07	7.2481e-07	1.48266e-12	4.63285e-05	1.63408e-05	1.3705e-05
1.24321e-05	2.16108e-05	3.08361e-05	0.00010205	55.5597	9.19683e-05	1.19719e-06	9.08505e-07	7.83399e-07	1.56098e-12	4.67483e-05	1.64114e-05	1.35162e-05
1.30365e-05	2.14368e-05	3.07671e-05	0.000106785	55.5597	9.60741e-05	1.25315e-06	9.53296e-07	8.4404e-07	1.64039e-12	4.71522e-05	1.64785e-05	1.33353e-05
1.36409e-05	2.12683e-05	3.0702e-05	0.000111472	55.5597	0.00010014	1.3098e-06	9.97829e-07	9.06753e-07	1.72091e-12	4.75411e-05	1.65425e-05	1.31617e-05
1.45135e-05	2.10348e-05	3.06141e-05	0.000118155	55.5597	0.000105943	1.39277e-06	1.06166e-06	1.00097e-06	1.8391e-12	4.80773e-05	1.66297e-05	1.29227e-05
1.5386e-05	2.08124e-05	3.05328e-05	0.000124748	55.5597	0.000111669	1.47715e-06	1.12496e-06	1.09957e-06	1.95958e-12	4.85859e-05	1.67115e-05	1.26964e-05
1.62586e-05	2.06006e-05	3.04574e-05	0.000131254	55.5597	0.000117324	1.56293e-06	1.18774e-06	1.20258e-06	2.08231e-12	4.90688e-05	1.67882e-05	1.24815e-05
1.71311e-05	2.03987e-05	3.03875e-05	0.00013768	55.5597	0.000122909	1.65008e-06	1.24999e-06	1.31002e-06	2.20728e-12	4.95279e-05	1.68604e-05	1.22771e-05
1.80037e-05	2.02059e-05	3.03225e-05	0.00014403	55.5597	0.000128428	1.73859e-06	1.31172e-06	1.4219e-06	2.33444e-12	4.99649e-05	1.69284e-05	1.20824e-05
1.88762e-05	2.00215e-05	3.0262e-05	0.000150308	55.5597	0.000133884	1.82842e-06	1.37294e-06	1.53821e-06	2.46374e-12	5.03812e-05	1.69925e-05	1.18965e-05
2.0178e-05	1.97604e-05	3.01794e-05	0.000159548	55.5596	0.000141911	1.96485e-06	1.46332e-06	1.71998e-06	2.66052e-12	5.0967e-05	1.70818e-05	1.16342e-05
2.14797e-05	1.95145e-05	3.01049e-05	0.000168647	55.5596	0.000149809	2.10406e-06	1.5526e-06	1.91161e-06	2.86181e-12	5.15143e-05	1.71641e-05	1.13882e-05
2.27815e-05	1.92819e-05	3.00377e-05	0.000177615	55.5596	0.000157586	2.24596e-06	1.64078e-06	2.11305e-06	3.06744e-12	5.20267e-05	1.72402e-05	1.11567e-05
2.40832e-05	1.90611e-05	2.9977e-05	0.000186461	55.5596	0.000165245	2.39044e-06	1.72789e-06	2.32427e-06	3.27722e-12	5.25074e-05	1.73108e-05	1.09383e-05
2.5385e-05	1.88506e-05	2.99223e-05	0.000195193	55.5596	0.000172794	2.5374e-06	1.81396e-06	2.5452e-06	3.49099e-12	5.29591e-05	1.73764e-05	1.07319e-05
2.66867e-05	1.86494e-05	2.98728e-05	0.000203816	55.5596	0.000180236	2.68674e-06	1.899e-06	2.77578e-06	3.70858e-12	5.33843e-05	1.74375e-05	1.05362e-05
2.86613e-05	1.83597e-05	2.98067e-05	0.000216705	55.5595	0.000191332	2.91758e-06	2.02608e-06	3.14381e-06	4.04559e-12	5.39835e-05	1.75226e-05	1.02581e-05
3.06359e-05	1.8086e-05	2.97503e-05	0.000229378	55.5595	0.000202207	3.15334e-06	2.15093e-06	3.5336e-06	4.39048e-12	5.45331e-05	1.75996e-05	9.99982e-06
3.26105e-05	1.78262e-05	2.97023e-05	0.000241852	55.5595	0.000212872	3.3937e-06	2.27362e-06	3.9449e-06	4.74276e-12	5.50386e-05	1.76695e-05	9.7592e-06
3.45851e-05	1.75783e-05	2.96617e-05	0.00025414	55.5595	0.000223338	3.63838e-06	2.39421e-06	4.37741e-06	5.10196e-12	5.55046e-05	1.77333e-05	9.53423e-06
3.65597e-05	1.73407e-05	2.96277e-05	0.000266255	55.5594	0.000233615	3.88711e-06	2.51278e-06	4.83085e-06	5.46763e-12	5.5935e-05	1.77917e-05	9.32324e-06
3.85343e-05	1.71121e-05	2.95995e-05	0.000278208	55.5594	0.000243711	4.13963e-06	2.62939e-06	5.30493e-06	5.83936e-12	5.63334e-05	1.78453e-05	9.12482e-06
4.13442e-05	1.68004e-05	2.95682e-05	0.000294954	55.5594	0.000257781	4.50504e-06	2.79207e-06	6.01459e-06	6.37806e-12	5.68506e-05	1.79144e-05	8.86176e-06
4.4154e-05	1.65024e-05	2.95461e-05	0.000311414	55.5594	0.00027152	4.87704e-06	2.95108e-06	6.76472e-06	6.92728e-12	5.73158e-05	1.79762e-05	8.61873e-06
4.69639e-05	1.6216e-05	2.95317e-05	0.000327608	55.5593	0.000284947	5.25505e-06	3.10658e-06	7.55458e-06	7.48614e-12	5.77351e-05	1.80319e-05	8.39327e-06
4.97738e-05	1.59397e-05	2.95243e-05	0.000343554	55.5593	0.000298075	5.63857e-06	3.25871e-06	8.38349e-06	8.05383e-12	5.81137e-05	1.80822e-05	8.18334e-06
5.25836e-05	1.56723e-05	2.95228e-05	0.000359268	55.5593	0.00031092	6.02713e-06	3.40762e-06	9.25079e-06	8.62963e-12	5.84556e-05	1.8128e-05	7.9872e-06
5.53935e-05	1.54127e-05	2.95266e-05	0.000374763	55.5592	0.000323493	6.4203e-06	3.55343e-06	1.01559e-05	9.21291e-12	5.87648e-05	1.81697e-05	7.80341e-06
5.9673e-05	1.50305e-05	2.95411e-05	0.00039797	55.5592	0.000342146	7.02712e-06	3.76981e-06	1.16057e-05	1.01143e-11	5.91794e-05	1.82269e-05	7.54442e-06
6.39525e-05	1.46622e-05	2.95647e-05	0.000420736	55.5592	0.00036023	7.64253e-06	3.97968e-06	1.31402e-05	1.10299e-11	5.95344e-05	1.82775e-05	7.30751e-06
6.8232e-05	1.43062e-05	2.95959e-05	0.000443093	55.5591	0.000377776	8.26545e-06	4.18339e-06	1.47577e-05	1.19581e-11	5.98374e-05	1.83228e-05	7.0897e-06
7.25115e-05	1.39612e-05	2.96335e-05	0.000465071	55.5591	0.000394811	8.89497e-06	4.38125e-06	1.64569e-05	1.28976e-11	6.00948e-05	1.83638e-05	6.88851e-06
7.67911e-05	1.36261e-05	2.96767e-05	0.000486694	55.559	0.00041136	9.53023e-06	4.57357e-06	1.82365e-05	1.38472e-11	6.03117e-05	1.84011e-05	6.70196e-06
8.10706e-05	1.33003e-05	2.97244e-05	0.000507983	55.559	0.000427444	1.01705e-05	4.76061e-06	2.00954e-05	1.4806e-11	6.04928e-05	1.84355e-05	6.52829e-06
8.45559e-05	1.30414e-05	2.97663e-05	0.000525089	55.559	0.000440213	1.06952e-05	4.90921e-06	2.16673e-05	1.55928e-11	6.06162e-05	1.84617e-05	6.39545e-06
8.74048e-05	1.28338e-05	2.98023e-05	0.000538925	55.5589	0.000450438	1.1126e-05	5.0283e-06	2.29905e-05	1.62397e-11	6.07024e-05	1.8482e-05	6.29202e-06
9.02538e-05	1.26298e-05	2.98398e-05	0.000552633	55.5589	0.000460477	1.15584e-05	5.14529e-06	2.43478e-05	1.68898e-11	6.07765e-05	1.85015e-05	6.19292e-06
9.31027e-05	1.24292e-05	2.98785e-05	0.000566218	55.5589	0.000470335	1.19921e-05	5.26027e-06	2.5739e-05	1.75428e-11	6.08391e-05	1.85204e-05	6.09783e-06
9.59516e-05	1.2232e-05	2.99183e-05	0.000579685	55.5589	0.000480017	1.24272e-05	5.37328e-06	2.7164e-05	1.81984e-11	6.0891e-05	1.85385e-05	6.00651e-06
0.000100253	1.19406e-05	2.99805e-05	0.000599802	55.5588	0.000494308	1.3086e-05	5.5403e-06	2.93788e-05	1.91931e-11	6.09504e-05	1.8565e-05	5.87523e-06
0.000104554	1.16564e-05	3.00447e-05	0.000619673	55.5588	0.00050822	1.37471e-05	5.70317e-06	3.16691e-05	2.01929e-11	6.09889e-05	1.85904e-05	5.75117e-06
0.000107689	1.14538e-05	3.00927e-05	0.000634007	55.5588	0.000518128	1.423e-05	5.81932e-06	3.33857e-05	2.09245e-11	6.10048e-05	1.86083e-05	5.66498e-06
0.000110824	1.12549e-05	3.01414e-05	0.00064822	55.5588	0.000527845	1.47137e-05	5.93341e-06	3.51417e-05	2.16586e-11	6.10113e-05	1.8626e-05	5.58201e-06
0.000113177	1.11081e-05	3.01785e-05	0.00065881	55.5587	0.000535016	1.50771e-05	6.0177e-06	3.64852e-05	2.22107e-11	6.10101e-05	1.86389e-05	5.52183e-06
0.000115529	1.09634e-05	3.0216e-05	0.000669335	55.5587	0.000542083	1.54409e-05	6.10089e-06	3.78507e-05	2.27639e-11	6.10041e-05	1.86518e-05	5.46331e-06
0.000117882	1.08206e-05	3.02538e-05	0.000679799	55.5587	0.00054905	1.58049e-05	6.18299e-06	3.92381e-05	2.33181e-11	6.09935e-05	1.86645e-05	5.40635e-06
0.000120234	1.06799e-05	3.0292e-05	0.000690203	55.5587	0.000555917	1.61691e-05	6.26403e-06	4.06472e-05	2.38733e-11	6.09785e-05	1.8677e-05	5.35089e-06
0.000123898	1.04647e-05	3.0352e-05	0.000706289	55.5587	0.000566419	1.67367e-05	6.38817e-06	4.28848e-05	2.47398e-11	6.09468e-05	1.86964e-05	5.26737e-06
0.000127562	1.02542e-05	3.04126e-05	0.000722237	55.5586	0.00057669	1.73046e-05	6.50986e-06	4.51743e-05	2.5608e-11	6.09055e-05	1.87156e-05	5.18711e-06
0.000131226	1.00485e-05	3.04738e-05	0.000738054	55.5586	0.000586737	1.78727e-05	6.62918e-06	4.75153e-05	2.64779e-11	6.08552e-05	1.87347e-05	5.1099e-06
0.00013489	9.84737e-06	3.05354e-05	0.000753743	55.5586	0.000596565	1.84407e-05	6.74619e-06	4.99072e-05	2.73492e-11	6.07964e-05	1.87536e-05	5.03555e-06
0.000142585	9.43981e-06	3.06659e-05	0.0007863	55.5585	0.000616517	1.9633e-05	6.98473e-06	5.50942e-05	2.91827e-11	6.0648e-05	1.87932e-05	4.88795e-06
0.000150279	9.05183e-06	3.07975e-05	0.000818357	55.5585	0.000635577	2.08235e-05	7.214e-06	6.04985e-05	3.10193e-11	6.04691e-05	1.88327e-05	4.75076e-06
0.000157974	8.68283e-06	3.09297e-05	0.000849951	55.5584	0.000653791	2.20114e-05	7.43453e-06	6.61145e-05	3.28572e-11	6.02635e-05	1.88724e-05	4.62281e-06
0.000165669	8.33217e-06	3.10622e-05	0.000881114	55.5584	0.000671202	2.31959e-05	7.64682e-06	7.19361e-05	3.46947e-11	6.00344e-05	1.89123e-05	4.50305e-06
0.000173364	7.99921e-06	3.11947e-05	0.000911877	55.5583	0.000687849	2.43761e-05	7.85134e-06	7.79571e-05	3.65299e-11	5.97848e-05	1.89526e-05	4.39065e-06
0.000183974	7.56785e-06	3.13767e-05	0.000953687	55.5583	0.000709626	2.59954e-05	8.12141e-06	8.65738e-05	3.90542e-11	5.94116e-05	1.90089e-05	4.24635e-06
0.000194584	7.167e-06	3.15577e-05	0.000994853	55.5582	0.000730126	2.76044e-05	8.37859e-06	9.55385e-05	4.15679e-11	5.90099e-05	1.90661e-05	4.11297e-06
0.000205194	6.79479e-06	3.17372e-05	0.00103543	55.5581	0.000749439	2.9202e-05	8.62385e-06	0.000104832	4.40675e-11	5.85848e-05	1.91241e-05	3.98919e-06
0.000215804	6.44934e-06	3.1915e-05	0.00107547	55.5581	0.000767652	3.07873e-05	8.85808e-06	0.000114435	4.65502e-11	5.81406e-05	1.9183e-05	3.87386e-06
0.000226415	6.12882e-06	3.20908e-05	0.00111502	55.558	0.000784845	3.23598e-05	9.0821e-06	0.000124328	4.90131e-11	5.7681e-05	1.92426e-05	3.76607e-06
0.000237216	5.82626e-06	3.22677e-05	0.00115481	55.558	0.00080138	3.39472e-05	9.30046e-06	0.000134677	5.14981e-11	5.72007e-05	1.9304e-05	3.66323e-06
0.000248018	5.54584e-06	3.24424e-05	0.00119417	55.5579	0.000817012	3.55205e-05	9.50977e-06	0.000145286	5.39587e-11	5.67108e-05	1.9366e-05	3.56662e-06
0.000258819	5.28585e-06	3.26148e-05	0.00123314	55.5579	0.00083181	3.70798e-05	9.71071e-06	0.000156134	5.63928e-11	5.62138e-05	1.94284e-05	3.47567e-06
0.000269621	5.04465e-06	3.2785e-05	0.00127173	55.5578	0.00084584	3.86248e-05	9.90389e-06	0.000167204	5.8799e-11	5.5712e-05	1.94912e-05	3.38983e-06
0.000280423	4.82072e-06	3.29528e-05	0.00130998	55.5577	0.000859163	4.01556e-05	1.00899e-05	0.000178477	6.11765e-11	5.52073e-05	1.95542e-05	3.30861e-06
0.000292537	4.58837e-06	3.31384e-05	0.0013525	55.5577	0.000873332	4.18556e-05	1.02907e-05	0.00019134	6.38074e-11	5.46397e-05	1.96251e-05	3.22258e-06
0.000304651	4.37411e-06	3.33212e-05	0.00139465	55.5576	0.000886754	4.35381e-05	1.04838e-05	0.000204412	6.64002e-11	5.40725e-05	1.9696e-05	3.14137e-06
0.000316765	4.17629e-06	3.35013e-05	0.00143645	55.5576	0.000899497	4.52032e-05	1.06698e-05	0.000217674	6.89542e-11	5.35072e-05	1.97668e-05	3.06459e-06
0.00032888	3.99337e-06	3.36788e-05	0.00147794	55.5575	0.000911622	4.68512e-05	1.08494e-05	0.000231105	7.14692e-11	5.29453e-05	1.98374e-05	2.99182e-06
0.000340994	3.824e-06	3.38537e-05	0.00151912	55.5575	0.000923183	4.84824e-05	1.10231e-05	0.000244686	7.39449e-11	5.23879e-05	1.99077e-05	2.92277e-06
0.000353108	3.6669e-06	3.40261e-05	0.00156003	55.5574	0.000934232	5.00973e-05	1.11914e-05	0.000258401	7.63818e-11	5.18359e-05	1.99775e-05	2.85711e-06
0.000365223	3.52099e-06	3.41961e-05	0.00160067	55.5574	0.000944815	5.16962e-05	1.13546e-05	0.000272234	7.878e-11	5.12902e-05	2.00469e-05	2.7946e-06
0.000377337	3.38524e-06	3.43639e-05	0.00164107	55.5573	0.000954975	5.32794e-05	1.15132e-05	0.000286172	8.114e-11	5.07513e-05	2.01156e-05	2.735e-06
0.000389451	3.25875e-06	3.45294e-05	0.00168123	55.5573	0.000964748	5.48473e-05	1.16675e-05	0.0003002	8.34624e-11	5.02197e-05	2.01837e-05	2.6781e-06
0.000401566	3.1407e-06	3.46928e-05	0.00172117	55.5572	0.000974171	5.64003e-05	1.18179e-05	0.000314308	8.57478e-11	4.96958e-05	2.02511e-05	2.6237e-06
0.00041368	3.03037e-06	3.48542e-05	0.00176091	55.5572	0.000983274	5.79388e-05	1.19647e-05	0.000328484	8.79971e-11	4.91799e-05	2.03178e-05	2.57165e-06
0.000428577	2.90424e-06	3.50499e-05	0.0018095	55.5571	0.000994073	5.98115e-05	1.21406e-05	0.000345998	9.07147e-11	4.85567e-05	2.03986e-05	2.5106e-06
0.00043095	2.8851e-06	3.50808e-05	0.00181721	55.5571	0.000995756	6.01078e-05	1.21682e-05	0.000348794	9.11426e-11	4.84586e-05	2.04114e-05	2.50118e-06
0.0004314	2.8815e-06	3.50866e-05	0.00181867	55.5571	0.000996073	6.01639e-05	1.21734e-05	0.000349325	9.12236e-11	4.84401e-05	2.04138e-05	2.4994e-06
0.00043185	2.8779e-06	3.50925e-05	0.00182013	55.5571	0.000996391	6.022e-05	1.21786e-05	0.000349856	9.13045e-11	4.84215e-05	2.04162e-05	2.49762e-06
0.0004323	2.87431e-06	3.50983e-05	0.0018216	55.5571	0.000996708	6.02761e-05	1.21838e-05	0.000350386	9.13854e-11	4.8403e-05	2.04186e-05	2.49584e-06
0.0004332	2.86716e-06	3.511e-05	0.00182452	55.5571	0.000997342	6.03882e-05	1.21942e-05	0.000351448	9.15471e-11	4.83659e-05	2.04234e-05	2.4923e-06
0.000434099	2.86003e-06	3.51217e-05	0.00182744	55.5571	0.000997974	6.05003e-05	1.22046e-05	0.000352509	9.17086e-11	4.83289e-05	2.04282e-05	2.48877e-06
0.000434999	2.85294e-06	3.51334e-05	0.00183036	55.5571	0.000998605	6.06123e-05	1.2215e-05	0.000353571	9.18699e-11	4.8292e-05	2.04331e-05	2.48525e-06
0.000438868	2.82284e-06	3.51834e-05	0.0018429	55.5571	0.0010013	6.10928e-05	1.22594e-05	0.000358139	9.25612e-11	4.81337e-05	2.04537e-05	2.47024e-06
0.000442736	2.79334e-06	3.52332e-05	0.00185542	55.5571	0.00100397	6.1572e-05	1.23035e-05	0.000362711	9.32491e-11	4.79762e-05	2.04743e-05	2.45542e-06
0.000446604	2.76442e-06	3.52829e-05	0.00186792	55.557	0.00100662	6.20499e-05	1.23473e-05	0.000367287	9.39336e-11	4.78196e-05	2.04947e-05	2.4408e-06
0.000456219	2.69496e-06	3.54056e-05	0.00189893	55.557	0.0010131	6.32318e-05	1.24551e-05	0.000378678	9.56203e-11	4.74342e-05	2.05452e-05	2.40524e-06
0.000465834	2.62878e-06	3.55272e-05	0.00192983	55.557	0.00101945	6.44058e-05	1.25612e-05	0.000390088	9.72867e-11	4.70541e-05	2.05951e-05	2.37078e-06
0.000475449	2.56567e-06	3.56477e-05	0.00196063	55.5569	0.00102568	6.55718e-05	1.26658e-05	0.000401516	9.89332e-11	4.66793e-05	2.06444e-05	2.33737e-06
0.000485064	2.50543e-06	3.57672e-05	0.00199133	55.5569	0.0010318	6.67302e-05	1.2769e-05	0.000412957	1.0056e-10	4.63098e-05	2.06932e-05	2.30495e-06
0.000496522	2.43715e-06	3.59083e-05	0.00202779	55.5568	0.00103895	6.81008e-05	1.28901e-05	0.000426608	1.02474e-10	4.58765e-05	2.07505e-05	2.26755e-06
0.00050798	2.37243e-06	3.60481e-05	0.00206412	55.5568	0.00104596	6.9461e-05	1.30095e-05	0.000440271	1.04362e-10	4.54506e-05	2.0807e-05	2.23143e-06
0.000519439	2.31099e-06	3.61866e-05	0.00210033	55.5568	0.00105284	7.08111e-05	1.31272e-05	0.000453943	1.06225e-10	4.5032e-05	2.08627e-05	2.19652e-06
0.000528516	2.26452e-06	3.62953e-05	0.00212893	55.5567	0.00105821	7.18736e-05	1.32193e-05	0.000464777	1.07682e-10	4.47057e-05	2.09062e-05	2.16968e-06
0.000537592	2.21985e-06	3.64033e-05	0.00215745	55.5567	0.00106351	7.293e-05	1.33105e-05	0.000475613	1.09125e-10	4.43839e-05	2.09492e-05	2.14354e-06
0.000544936	2.18498e-06	3.64902e-05	0.00218048	55.5567	0.00106776	7.37805e-05	1.33836e-05	0.000484381	1.10281e-10	4.41267e-05	2.09836e-05	2.12287e-06
0.00055228	2.15119e-06	3.65765e-05	0.00220347	55.5566	0.00107196	7.46271e-05	1.34562e-05	0.000493149	1.11428e-10	4.38725e-05	2.10176e-05	2.10262e-06
0.000559625	2.11842e-06	3.66624e-05	0.0022264	55.5566	0.00107613	7.54701e-05	1.35282e-05	0.000501916	1.12565e-10	4.36211e-05	2.10513e-05	2.08279e-06
0.000566969	2.08664e-06	3.67478e-05	0.0022493	55.5566	0.00108026	7.63093e-05	1.35997e-05	0.000510681	1.13694e-10	4.33726e-05	2.10847e-05	2.06335e-06
0.000575324	2.05163e-06	3.68444e-05	0.00227529	55.5565	0.00108492	7.72597e-05	1.36804e-05	0.000520651	1.14966e-10	4.30932e-05	2.11222e-05	2.0417e-06
0.000583678	2.01778e-06	3.69405e-05	0.00230123	55.5565	0.00108954	7.82055e-05	1.37605e-05	0.000530617	1.16228e-10	4.28174e-05	2.11593e-05	2.02052e-06
0.000592033	1.98504e-06	3.7036e-05	0.00232712	55.5565	0.00109412	7.91468e-05	1.38401e-05	0.000540578	1.17478e-10	4.25452e-05	2.11959e-05	1.99982e-06
0.000600388	1.95336e-06	3.71309e-05	0.00235295	55.5565	0.00109866	8.00838e-05	1.3919e-05	0.000550536	1.18718e-10	4.22764e-05	2.12322e-05	1.97956e-06
0.00061157	1.91251e-06	3.72571e-05	0.00238745	55.5564	0.0011047	8.13311e-05	1.40239e-05	0.000563854	1.2036e-10	4.19219e-05	2.128e-05	1.95311e-06
0.000622752	1.87341e-06	3.73824e-05	0.00242186	55.5564	0.00111067	8.25709e-05	1.41278e-05	0.000577161	1.21984e-10	4.15735e-05	2.13271e-05	1.92741e-06
0.000624463	1.86754e-06	3.74015e-05	0.00242712	55.5564	0.00111158	8.276e-05	1.41437e-05	0.000579196	1.22231e-10	4.15207e-05	2.13342e-05	1.92354e-06
0.000626174	1.86173e-06	3.74206e-05	0.00243238	55.5564	0.00111249	8.29489e-05	1.41595e-05	0.000581231	1.22477e-10	4.1468e-05	2.13413e-05	1.91969e-06
0.000627885	1.85596e-06	3.74397e-05	0.00243763	55.5563	0.0011134	8.31376e-05	1.41753e-05	0.000583266	1.22723e-10	4.14155e-05	2.13484e-05	1.91586e-06
0.000630337	1.84775e-06	3.74669e-05	0.00244516	55.5563	0.00111469	8.34078e-05	1.41978e-05	0.000586182	1.23075e-10	4.13405e-05	2.13586e-05	1.91039e-06
0.000632789	1.83961e-06	3.74942e-05	0.00245268	55.5563	0.00111599	8.36777e-05	1.42204e-05	0.000589096	1.23426e-10	4.12657e-05	2.13687e-05	1.90495e-06
0.000635241	1.83155e-06	3.75213e-05	0.0024602	55.5563	0.00111728	8.39472e-05	1.42429e-05	0.000592011	1.23777e-10	4.11912e-05	2.13788e-05	1.89955e-06
0.000643339	1.80543e-06	3.76108e-05	0.002485	55.5563	0.00112154	8.48347e-05	1.4317e-05	0.00060163	1.24928e-10	4.09472e-05	2.14118e-05	1.88193e-06
0.000651437	1.78006e-06	3.76999e-05	0.00250976	55.5563	0.00112578	8.57187e-05	1.43907e-05	0.000611241	1.2607e-10	4.07062e-05	2.14444e-05	1.86466e-06
0.000659535	1.75542e-06	3.77884e-05	0.00253447	55.5562	0.00112999	8.6599e-05	1.44639e-05	0.000620845	1.27203e-10	4.04681e-05	2.14767e-05	1.84773e-06
0.000662937	1.74527e-06	3.78256e-05	0.00254485	55.5562	0.00113175	8.69679e-05	1.44946e-05	0.000624879	1.27677e-10	4.03688e-05	2.14901e-05	1.84071e-06
0.00066634	1.73524e-06	3.78626e-05	0.00255521	55.5562	0.00113351	8.73362e-05	1.45252e-05	0.000628911	1.28149e-10	4.02701e-05	2.15035e-05	1.83374e-06
0.000669743	1.72533e-06	3.78995e-05	0.00256557	55.5562	0.00113527	8.77039e-05	1.45558e-05	0.000632942	1.2862e-10	4.01719e-05	2.15168e-05	1.82684e-06
0.000673146	1.71553e-06	3.79364e-05	0.00257593	55.5562	0.00113702	8.8071e-05	1.45863e-05	0.000636971	1.29089e-10	4.00742e-05	2.153e-05	1.81998e-06
0.000679952	1.69628e-06	3.801e-05	0.00259661	55.5562	0.00114052	8.88034e-05	1.4647e-05	0.000645026	1.30023e-10	3.98802e-05	2.15563e-05	1.80644e-06
0.000686758	1.67746e-06	3.80832e-05	0.00261727	55.5561	0.001144	8.95334e-05	1.47076e-05	0.000653074	1.30952e-10	3.96882e-05	2.15824e-05	1.79311e-06
0.000693563	1.65907e-06	3.81562e-05	0.0026379	55.5561	0.00114748	9.02611e-05	1.47679e-05	0.000661116	1.31875e-10	3.94981e-05	2.16082e-05	1.77999e-06
0.000700369	1.6411e-06	3.82289e-05	0.0026585	55.5561	0.00115094	9.09866e-05	1.4828e-05	0.000669152	1.32793e-10	3.93099e-05	2.16337e-05	1.76707e-06
0.000718865	1.59421e-06	3.84251e-05	0.00271437	55.556	0.0011603	9.29469e-05	1.49902e-05	0.000690959	1.3526e-10	3.88078e-05	2.17018e-05	1.73295e-06
0.000737361	1.55003e-06	3.86194e-05	0.00277004	55.556	0.00116959	9.48915e-05	1.51509e-05	0.000712716	1.37689e-10	3.83189e-05	2.17682e-05	1.7002e-06
0.000755857	1.50831e-06	3.88119e-05	0.00282554	55.5559	0.00117882	9.68208e-05	1.53102e-05	0.000734424	1.40083e-10	3.78427e-05	2.18328e-05	1.66874e-06
0.000774353	1.46887e-06	3.90026e-05	0.00288087	55.5558	0.001188	9.87357e-05	1.54683e-05	0.000756079	1.42442e-10	3.73789e-05	2.18956e-05	1.63848e-06
0.000803752	1.41041e-06	3.93022e-05	0.00296846	55.5557	0.00120251	0.000101751	1.57172e-05	0.000790391	1.46127e-10	3.66658e-05	2.19922e-05	1.59272e-06
0.00083315	1.35662e-06	3.9598e-05	0.00305566	55.5556	0.00121693	0.000104733	1.59634e-05	0.000824568	1.49734e-10	3.59809e-05	2.20848e-05	1.54959e-06
0.000855679	1.31823e-06	3.9822e-05	0.00312223	55.5555	0.00122793	0.000106998	1.61506e-05	0.000850667	1.52451e-10	3.54741e-05	2.21531e-05	1.51818e-06
0.000878208	1.28205e-06	4.0044e-05	0.00318859	55.5555	0.00123891	0.000109245	1.63364e-05	0.000876686	1.55129e-10	3.49821e-05	2.22193e-05	1.48808e-06
0.000900737	1.2479e-06	4.0264e-05	0.00325474	55.5554	0.00124986	0.000111476	1.65211e-05	0.000902626	1.57769e-10	3.45044e-05	2.22835e-05	1.45923e-06
0.000923266	1.21562e-06	4.04821e-05	0.0033207	55.5553	0.00126079	0.000113691	1.67048e-05	0.000928486	1.60374e-10	3.40403e-05	2.23456e-05	1.43153e-06
0.000945795	1.18505e-06	4.06983e-05	0.00338647	55.5552	0.00127171	0.000115892	1.68874e-05	0.000954267	1.62947e-10	3.35893e-05	2.24058e-05	1.40493e-06
0.000974782	1.14803e-06	4.0974e-05	0.00347082	55.5551	0.00128575	0.000118702	1.71211e-05	0.000987324	1.66209e-10	3.30272e-05	2.24805e-05	1.3722e-06
0.00100377	1.11337e-06	4.12469e-05	0.00355489	55.555	0.00129978	0.000121491	1.73534e-05	0.00102025	1.69424e-10	3.24848e-05	2.25523e-05	1.34104e-06
0.00100957	1.10671e-06	4.13011e-05	0.00357166	55.555	0.00130258	0.000122046	1.73997e-05	0.00102682	1.70061e-10	3.23785e-05	2.25663e-05	1.33499e-06
0.00101536	1.10012e-06	4.13553e-05	0.00358843	55.555	0.00130539	0.0001226	1.7446e-05	0.00103339	1.70696e-10	3.2273e-05	2.25802e-05	1.329e-06
0.00102116	1.09362e-06	4.14094e-05	0.00360519	55.555	0.00130819	0.000123154	1.74922e-05	0.00103995	1.7133e-10	3.21682e-05	2.2594e-05	1.32306e-06
0.00102696	1.08721e-06	4.14633e-05	0.00362194	55.5549	0.001311	0.000123706	1.75384e-05	0.00104651	1.71962e-10	3.20642e-05	2.26076e-05	1.31717e-06
0.00103855	1.07461e-06	4.1571e-05	0.0036554	55.5549	0.00131661	0.000124809	1.76305e-05	0.0010596	1.73221e-10	3.18582e-05	2.26347e-05	1.30557e-06
0.00105015	1.06231e-06	4.16782e-05	0.00368882	55.5549	0.00132222	0.000125909	1.77225e-05	0.00107268	1.74473e-10	3.16549e-05	2.26613e-05	1.29419e-06
0.00106174	1.05031e-06	4.1785e-05	0.0037222	55.5548	0.00132784	0.000127006	1.78144e-05	0.00108574	1.75718e-10	3.14544e-05	2.26875e-05	1.28301e-06
0.00107333	1.0386e-06	4.18915e-05	0.00375554	55.5548	0.00133345	0.000128099	1.7906e-05	0.00109878	1.76957e-10	3.12566e-05	2.27132e-05	1.27203e-06
0.00110935	1.00391e-06	4.22198e-05	0.00385884	55.5547	0.00135091	0.000131479	1.81897e-05	0.00113916	1.80765e-10	3.06585e-05	2.27907e-05	1.23916e-06
0.00114537	9.71606e-07	4.25448e-05	0.00396178	55.5545	0.0013684	0.000134831	1.8472e-05	0.00117936	1.84518e-10	3.00841e-05	2.28645e-05	1.20804e-06
0.00118138	9.41436e-07	4.28665e-05	0.00406438	55.5544	0.00138591	0.00013816	1.8753e-05	0.00121939	1.88219e-10	2.95319e-05	2.29348e-05	1.17853e-06
0.0012174	9.13195e-07	4.31852e-05	0.00416664	55.5543	0.00140346	0.000141464	1.90328e-05	0.00125924	1.91871e-10	2.90007e-05	2.30018e-05	1.15049e-06
0.00125341	8.86702e-07	4.3501e-05	0.00426859	55.5542	0.00142105	0.000144747	1.93114e-05	0.00129893	1.95477e-10	2.84892e-05	2.30656e-05	1.12383e-06
0.00131193	8.46979e-07	4.40082e-05	0.00443359	55.554	0.00144971	0.000150038	1.97621e-05	0.00136309	2.01249e-10	2.76975e-05	2.31628e-05	1.08317e-06
0.00137045	8.10871e-07	4.45086e-05	0.00459785	55.5538	0.00147849	0.000155278	2.02102e-05	0.00142684	2.0692e-10	2.69506e-05	2.32527e-05	1.04549e-06
0.00142897	7.77897e-07	4.50026e-05	0.00476141	55.5536	0.0015074	0.000160473	2.06562e-05	0.00149021	2.125e-10	2.62449e-05	2.33357e-05	1.01047e-06
0.00148749	7.47665e-07	4.54906e-05	0.00492432	55.5534	0.00153643	0.000165626	2.11002e-05	0.00155321	2.17999e-10	2.55769e-05	2.34124e-05	9.77828e-07
0.00153503	7.24893e-07	4.58829e-05	0.0050562	55.5532	0.00156011	0.000169783	2.14594e-05	0.00160413	2.22409e-10	2.50601e-05	2.34704e-05	9.529e-07
0.00158256	7.0355e-07	4.62715e-05	0.00518769	55.5531	0.00158388	0.000173915	2.18174e-05	0.00165483	2.26774e-10	2.45647e-05	2.35246e-05	9.29268e-07
0.00163009	6.83507e-07	4.66567e-05	0.00531882	55.5529	0.00160772	0.000178024	2.21742e-05	0.00170532	2.31096e-10	2.40894e-05	2.35754e-05	9.06834e-07
0.00167763	6.64646e-07	4.70386e-05	0.0054496	55.5528	0.00163166	0.000182112	2.25299e-05	0.0017556	2.35379e-10	2.3633e-05	2.36229e-05	8.85507e-07
0.00172516	6.46865e-07	4.74173e-05	0.00558005	55.5526	0.00165567	0.000186179	2.28846e-05	0.00180569	2.39623e-10	2.31945e-05	2.36672e-05	8.65205e-07
0.0017727	6.30068e-07	4.77929e-05	0.00571017	55.5525	0.00167977	0.000190226	2.32382e-05	0.00185559	2.43832e-10	2.27727e-05	2.37086e-05	8.45855e-07
0.00182023	6.1418e-07	4.81655e-05	0.00583999	55.5523	0.00170396	0.000194253	2.35907e-05	0.0019053	2.48008e-10	2.23668e-05	2.37472e-05	8.27389e-07
0.00185914	6.01793e-07	4.84683e-05	0.00594604	55.5522	0.00172381	0.000197537	2.38785e-05	0.00194587	2.51403e-10	2.20456e-05	2.37767e-05	8.1289e-07
0.00186599	5.99668e-07	4.85214e-05	0.00596469	55.5521	0.00172731	0.000198113	2.39291e-05	0.00195299	2.51998e-10	2.19901e-05	2.37817e-05	8.10393e-07
0.00187284	5.97559e-07	4.85745e-05	0.00598332	55.5521	0.00173081	0.00019869	2.39796e-05	0.00196012	2.52593e-10	2.19349e-05	2.37867e-05	8.07912e-07
0.00187969	5.95466e-07	4.86275e-05	0.00600196	55.5521	0.00173431	0.000199266	2.40302e-05	0.00196724	2.53187e-10	2.188e-05	2.37916e-05	8.05446e-07
0.00188654	5.93389e-07	4.86804e-05	0.00602058	55.5521	0.00173782	0.000199841	2.40807e-05	0.00197435	2.5378e-10	2.18253e-05	2.37965e-05	8.02997e-07
0.00190023	5.8928e-07	4.87861e-05	0.00605782	55.552	0.00174483	0.000200991	2.41816e-05	0.00198858	2.54966e-10	2.17169e-05	2.3806e-05	7.98144e-07
0.00191393	5.85232e-07	4.88915e-05	0.00609503	55.552	0.00175185	0.00020214	2.42825e-05	0.00200279	2.56149e-10	2.16096e-05	2.38154e-05	7.93353e-07
0.00192762	5.81242e-07	4.89968e-05	0.00613222	55.5519	0.00175888	0.000203287	2.43833e-05	0.00201698	2.57329e-10	2.15034e-05	2.38246e-05	7.88621e-07
0.00194132	5.7731e-07	4.91018e-05	0.00616939	55.5519	0.00176591	0.000204433	2.4484e-05	0.00203116	2.58507e-10	2.13983e-05	2.38335e-05	7.83947e-07
0.00199603	5.62153e-07	4.9519e-05	0.00631765	55.5517	0.00179407	0.000208997	2.48855e-05	0.00208768	2.63191e-10	2.09892e-05	2.38674e-05	7.65843e-07
0.00205074	5.47822e-07	4.99328e-05	0.00646557	55.5515	0.00182232	0.000213539	2.52856e-05	0.002144	2.6784e-10	2.05962e-05	2.38983e-05	7.4859e-07
0.00210545	5.34248e-07	5.03432e-05	0.00661316	55.5514	0.00185067	0.000218062	2.56844e-05	0.00220012	2.72457e-10	2.02184e-05	2.39264e-05	7.32131e-07
0.00216016	5.21373e-07	5.07503e-05	0.00676045	55.5512	0.00187911	0.000222564	2.60818e-05	0.00225605	2.77043e-10	1.98551e-05	2.39518e-05	7.16408e-07
0.00222332	5.07306e-07	5.12163e-05	0.00693011	55.551	0.00191205	0.000227738	2.65389e-05	0.00232039	2.823e-10	1.94524e-05	2.39779e-05	6.99111e-07
0.00228648	4.94027e-07	5.16781e-05	0.00709939	55.5508	0.00194511	0.000232888	2.69942e-05	0.0023845	2.8752e-10	1.90667e-05	2.40009e-05	6.82663e-07
0.00234964	4.81467e-07	5.21359e-05	0.0072683	55.5506	0.00197828	0.000238014	2.74477e-05	0.00244839	2.92705e-10	1.8697e-05	2.40209e-05	6.67002e-07
0.0024128	4.6957e-07	5.25897e-05	0.00743687	55.5504	0.00201156	0.000243117	2.78993e-05	0.00251206	2.97855e-10	1.83422e-05	2.40381e-05	6.52071e-07
0.00247596	4.5828e-07	5.30396e-05	0.0076051	55.5502	0.00204494	0.000248197	2.8349e-05	0.00257553	3.02973e-10	1.80015e-05	2.40525e-05	6.37819e-07
0.00253912	4.47556e-07	5.34858e-05	0.007773	55.55	0.00207842	0.000253255	2.87968e-05	0.0026388	3.0806e-10	1.76741e-05	2.40645e-05	6.24203e-07
0.00260228	4.37352e-07	5.39283e-05	0.00794059	55.5498	0.00211199	0.000258292	2.92428e-05	0.00270188	3.13118e-10	1.73592e-05	2.4074e-05	6.11177e-07
0.00268915	4.241e-07	5.45309e-05	0.0081706	55.5495	0.00215832	0.000265186	2.9853e-05	0.00278834	3.20026e-10	1.69452e-05	2.40834e-05	5.94157e-07
0.00277602	4.11675e-07	5.51268e-05	0.00840006	55.5492	0.00220481	0.00027204	3.04595e-05	0.00287447	3.26883e-10	1.65519e-05	2.40889e-05	5.78096e-07
0.00286288	4.00002e-07	5.57163e-05	0.008629	55.5489	0.00225146	0.000278857	3.10624e-05	0.00296029	3.33691e-10	1.61779e-05	2.40906e-05	5.62911e-07
0.00294975	3.89012e-07	5.62993e-05	0.00885743	55.5486	0.00229825	0.000285637	3.16615e-05	0.00304581	3.4045e-10	1.58217e-05	2.40889e-05	5.48533e-07
0.00307396	3.74367e-07	5.71223e-05	0.00918324	55.5482	0.00236539	0.000295269	3.25117e-05	0.0031676	3.50037e-10	1.53409e-05	2.4081e-05	5.2925e-07
0.00319818	3.60849e-07	5.7933e-05	0.00950811	55.5478	0.0024328	0.000304829	3.33541e-05	0.00328885	3.59534e-10	1.48909e-05	2.40673e-05	5.11324e-07
0.0032961	3.50903e-07	5.85637e-05	0.00976358	55.5475	0.00248611	0.000312316	3.40127e-05	0.00338406	3.66961e-10	1.4556e-05	2.40526e-05	4.98057e-07
0.00339402	3.41523e-07	5.91872e-05	0.0100185	55.5472	0.00253956	0.00031976	3.46664e-05	0.00347897	3.74337e-10	1.42372e-05	2.40349e-05	4.85486e-07
0.00349195	3.32662e-07	5.98036e-05	0.0102729	55.5469	0.00259314	0.000327162	3.53152e-05	0.00357358	3.81663e-10	1.39334e-05	2.40144e-05	4.73556e-07
0.00358987	3.24277e-07	6.0413e-05	0.0105268	55.5466	0.00264684	0.000334522	3.59592e-05	0.00366791	3.88941e-10	1.36436e-05	2.39913e-05	4.62219e-07
0.00368779	3.16331e-07	6.10157e-05	0.0107803	55.5463	0.00270065	0.000341842	3.65982e-05	0.00376197	3.96172e-10	1.33668e-05	2.39657e-05	4.51433e-07
0.00380618	3.07258e-07	6.17355e-05	0.011086	55.5459	0.00276586	0.000350637	3.73642e-05	0.00387533	4.04853e-10	1.30484e-05	2.39319e-05	4.39068e-07
0.00392456	2.98728e-07	6.24459e-05	0.0113911	55.5455	0.0028312	0.000359373	3.8123e-05	0.00398833	4.13468e-10	1.27464e-05	2.38951e-05	4.2739e-07
0.00401182	2.92759e-07	6.29636e-05	0.0116155	55.5453	0.00287945	0.000365776	3.86777e-05	0.0040714	4.19777e-10	1.25336e-05	2.38663e-05	4.19187e-07
0.00409909	2.8703e-07	6.34764e-05	0.0118396	55.545	0.00292778	0.000372149	3.92286e-05	0.00415428	4.26053e-10	1.23287e-05	2.3836e-05	4.11301e-07
0.00411578	2.85963e-07	6.35739e-05	0.0118824	55.5449	0.00293703	0.000373364	3.93336e-05	0.00417011	4.2725e-10	1.22903e-05	2.38301e-05	4.09828e-07
0.00413247	2.84904e-07	6.36713e-05	0.0119252	55.5449	0.00294628	0.000374579	3.94384e-05	0.00418594	4.28445e-10	1.22522e-05	2.38241e-05	4.08366e-07
0.00414916	2.83853e-07	6.37685e-05	0.011968	55.5448	0.00295553	0.000375792	3.9543e-05	0.00420176	4.2964e-10	1.22144e-05	2.38181e-05	4.06915e-07
0.00416585	2.8281e-07	6.38655e-05	0.0120108	55.5448	0.00296479	0.000377004	3.96475e-05	0.00421757	4.30832e-10	1.21769e-05	2.38121e-05	4.05474e-07
0.00419924	2.80749e-07	6.4059e-05	0.0120964	55.5447	0.00298331	0.000379425	3.98561e-05	0.00424918	4.33215e-10	1.21025e-05	2.37998e-05	4.02625e-07
0.00423262	2.7872e-07	6.42518e-05	0.0121819	55.5446	0.00300184	0.000381841	4.00641e-05	0.00428076	4.35592e-10	1.20292e-05	2.37874e-05	3.99816e-07
0.004266	2.76722e-07	6.44439e-05	0.0122673	55.5444	0.00302038	0.000384253	4.02716e-05	0.00431232	4.37965e-10	1.19569e-05	2.37748e-05	3.97048e-07
0.0043335	2.72774e-07	6.48302e-05	0.0124399	55.5442	0.00305788	0.000389117	4.06894e-05	0.00437604	4.42748e-10	1.18137e-05	2.37488e-05	3.91572e-07
0.00440099	2.68945e-07	6.52138e-05	0.0126123	55.544	0.00309542	0.000393962	4.11049e-05	0.00443967	4.47512e-10	1.16742e-05	2.37222e-05	3.86251e-07
0.00446849	2.65229e-07	6.55947e-05	0.0127845	55.5438	0.00313298	0.00039879	4.15181e-05	0.00450319	4.52257e-10	1.15385e-05	2.3695e-05	3.81077e-07
0.00453599	2.61621e-07	6.59729e-05	0.0129565	55.5436	0.00317058	0.000403601	4.19291e-05	0.00456662	4.56984e-10	1.14063e-05	2.36673e-05	3.76046e-07
0.0046753	2.54497e-07	6.67451e-05	0.013311	55.5432	0.00324827	0.000413476	4.27702e-05	0.00469725	4.66681e-10	1.11441e-05	2.36084e-05	3.66086e-07
0.00481462	2.47776e-07	6.75064e-05	0.0136647	55.5427	0.00332606	0.000423277	4.36018e-05	0.00482749	4.76302e-10	1.08953e-05	2.35474e-05	3.5666e-07
0.00495393	2.41424e-07	6.82569e-05	0.0140176	55.5423	0.00340395	0.000433007	4.4424e-05	0.00495734	4.85847e-10	1.06589e-05	2.34847e-05	3.47726e-07
0.00509325	2.35412e-07	6.8997e-05	0.0143698	55.5419	0.00348193	0.000442665	4.52369e-05	0.00508683	4.95318e-10	1.0434e-05	2.34203e-05	3.39245e-07
0.00532671	2.26025e-07	7.02145e-05	0.0149582	55.5411	0.00361276	0.000458694	4.65786e-05	0.00530304	5.11027e-10	1.00807e-05	2.33094e-05	3.2596e-07
0.00556017	2.17409e-07	7.14046e-05	0.0155446	55.5404	0.00374377	0.00047453	4.78951e-05	0.00551829	5.26538e-10	9.75412e-06	2.31953e-05	3.13716e-07
0.00559383	2.16225e-07	7.1574e-05	0.015629	55.5403	0.00376267	0.000476798	4.80828e-05	0.00554925	5.28758e-10	9.70906e-06	2.31786e-05	3.1203e-07
0.00562749	2.15055e-07	7.17429e-05	0.0157134	55.5402	0.00378158	0.000479062	4.82701e-05	0.00558019	5.30975e-10	9.66449e-06	2.31619e-05	3.10362e-07
0.00566115	2.13897e-07	7.19112e-05	0.0157977	55.5401	0.00380049	0.000481322	4.84568e-05	0.00561111	5.33187e-10	9.62038e-06	2.31451e-05	3.08713e-07
0.00569481	2.12754e-07	7.20789e-05	0.015882	55.54	0.0038194	0.000483578	4.86431e-05	0.00564201	5.35396e-10	9.57675e-06	2.31283e-05	3.07082e-07
0.00572847	2.11623e-07	7.22462e-05	0.0159662	55.5399	0.00383831	0.00048583	4.88288e-05	0.0056729	5.376e-10	9.53359e-06	2.31114e-05	3.05468e-07
0.0057958	2.09401e-07	7.25791e-05	0.0161345	55.5397	0.00387614	0.000490323	4.91987e-05	0.00573461	5.41998e-10	9.44861e-06	2.30775e-05	3.02294e-07
0.00586312	2.07228e-07	7.29099e-05	0.0163027	55.5395	0.00391398	0.000494801	4.95667e-05	0.00579625	5.4638e-10	9.3654e-06	2.30435e-05	2.99189e-07
0.00593044	2.05103e-07	7.32386e-05	0.0164707	55.5393	0.00395183	0.000499263	4.99326e-05	0.00585782	5.50746e-10	9.2839e-06	2.30092e-05	2.96149e-07
0.00599777	2.03025e-07	7.35652e-05	0.0166385	55.539	0.00398969	0.00050371	5.02966e-05	0.00591931	5.55097e-10	9.20406e-06	2.29749e-05	2.93173e-07
0.00615774	1.98264e-07	7.43333e-05	0.0170367	55.5385	0.00407968	0.000514217	5.11536e-05	0.00606516	5.65375e-10	9.02071e-06	2.28927e-05	2.86346e-07
0.00631771	1.93739e-07	7.50902e-05	0.0174341	55.5381	0.0041697	0.000524641	5.19998e-05	0.00621061	5.75569e-10	8.84583e-06	2.281e-05	2.79844e-07
0.00647769	1.89432e-07	7.58363e-05	0.0178305	55.5376	0.00425975	0.000534981	5.28353e-05	0.00635568	5.85679e-10	8.67883e-06	2.27267e-05	2.73644e-07
0.00663766	1.85328e-07	7.65717e-05	0.0182261	55.5371	0.00434982	0.00054524	5.36603e-05	0.00650037	5.95708e-10	8.51921e-06	2.26431e-05	2.67725e-07
0.00679764	1.81412e-07	7.72968e-05	0.0186208	55.5366	0.0044399	0.000555419	5.44749e-05	0.00664468	6.05656e-10	8.36647e-06	2.25592e-05	2.62068e-07
0.00701481	1.76375e-07	7.8265e-05	0.0191553	55.5359	0.0045622	0.00056911	5.55647e-05	0.00684002	6.19034e-10	8.16938e-06	2.24449e-05	2.54779e-07
0.00723199	1.71633e-07	7.92153e-05	0.0196883	55.5353	0.0046845	0.000582658	5.66363e-05	0.00703471	6.32269e-10	7.98321e-06	2.23305e-05	2.47903e-07
0.00744917	1.67161e-07	8.01482e-05	0.0202198	55.5346	0.00480679	0.000596064	5.76901e-05	0.00722874	6.45363e-10	7.80706e-06	2.22161e-05	2.41406e-07
0.00766634	1.62936e-07	8.10642e-05	0.0207497	55.5339	0.00492906	0.000609331	5.87265e-05	0.00742214	6.5832e-10	7.64017e-06	2.21018e-05	2.35258e-07
0.00802509	1.56447e-07	8.2542e-05	0.0216218	55.5328	0.00513096	0.00063095	6.04018e-05	0.00774026	6.79427e-10	7.38285e-06	2.19136e-05	2.25793e-07
0.00838383	1.505e-07	8.39774e-05	0.0224899	55.5318	0.00533273	0.000652206	6.20329e-05	0.00805672	7.00176e-10	7.14606e-06	2.17267e-05	2.17099e-07
0.00843455	1.49699e-07	8.41771e-05	0.0226123	55.5316	0.00536125	0.000655183	6.22601e-05	0.00810133	7.03082e-10	7.11409e-06	2.17004e-05	2.15927e-07
0.00848528	1.48908e-07	8.4376e-05	0.0227347	55.5315	0.00538977	0.000658153	6.24864e-05	0.00814591	7.0598e-10	7.08249e-06	2.16742e-05	2.14768e-07
0.008536	1.48125e-07	8.45741e-05	0.0228569	55.5313	0.00541828	0.000661116	6.27119e-05	0.00819046	7.08872e-10	7.05123e-06	2.16479e-05	2.13621e-07
0.00858673	1.47352e-07	8.47714e-05	0.0229791	55.5312	0.00544678	0.000664072	6.29365e-05	0.00823498	7.11757e-10	7.02031e-06	2.16217e-05	2.12488e-07
0.00863745	1.46588e-07	8.49679e-05	0.0231012	55.531	0.00547529	0.000667021	6.31603e-05	0.00827946	7.14635e-10	6.98974e-06	2.15955e-05	2.11368e-07
0.00872691	1.4526e-07	8.53126e-05	0.0233164	55.5307	0.00552555	0.000672205	6.3553e-05	0.00835784	7.19694e-10	6.93662e-06	2.15495e-05	2.09422e-07
0.00881637	1.4396e-07	8.5655e-05	0.0235313	55.5305	0.0055758	0.000677368	6.39432e-05	0.00843612	7.24733e-10	6.88451e-06	2.15035e-05	2.07513e-07
0.00890583	1.42684e-07	8.5995e-05	0.023746	55.5302	0.00562604	0.00068251	6.43309e-05	0.0085143	7.2975e-10	6.83338e-06	2.14577e-05	2.05641e-07
0.00899529	1.41434e-07	8.63326e-05	0.0239604	55.5299	0.00567627	0.000687631	6.47161e-05	0.00859238	7.34747e-10	6.78321e-06	2.1412e-05	2.03805e-07
0.00921336	1.38485e-07	8.71461e-05	0.0244821	55.5293	0.00579866	0.000700026	6.56448e-05	0.00878232	7.46842e-10	6.66471e-06	2.13011e-05	1.99471e-07
0.00943144	1.35669e-07	8.79464e-05	0.0250025	55.5286	0.00592096	0.0007123	6.65593e-05	0.00897168	7.58816e-10	6.55136e-06	2.11911e-05	1.95328e-07
0.00964951	1.32978e-07	8.87338e-05	0.0255213	55.528	0.00604318	0.000724453	6.74598e-05	0.00916048	7.70673e-10	6.44282e-06	2.10818e-05	1.91365e-07
0.00986759	1.30403e-07	8.95086e-05	0.0260388	55.5273	0.00616531	0.000736488	6.83468e-05	0.00934872	7.82413e-10	6.3388e-06	2.09735e-05	1.87569e-07
0.010173	1.26979e-07	9.05732e-05	0.0267611	55.5264	0.00633617	0.000753145	6.95666e-05	0.00961137	7.98661e-10	6.20019e-06	2.08233e-05	1.82515e-07
0.0104783	1.23751e-07	9.16147e-05	0.0274807	55.5255	0.00650684	0.000769578	7.07612e-05	0.00987294	8.1469e-10	6.0692e-06	2.06749e-05	1.77744e-07
0.0107837	1.20702e-07	9.2634e-05	0.0281976	55.5246	0.0066773	0.000785793	7.19316e-05	0.0101335	8.30504e-10	5.94522e-06	2.05284e-05	1.73232e-07
0.0110891	1.17817e-07	9.3632e-05	0.0289119	55.5237	0.00684755	0.000801793	7.30784e-05	0.0103929	8.46109e-10	5.8277e-06	2.03838e-05	1.68959e-07
0.0114478	1.1462e-07	9.47783e-05	0.0297478	55.5227	0.00704731	0.000820326	7.43968e-05	0.0106964	8.64182e-10	5.69721e-06	2.02164e-05	1.64219e-07
0.0118066	1.11612e-07	9.58973e-05	0.03058	55.5217	0.00724676	0.000838577	7.5685e-05	0.0109985	8.8198e-10	5.5742e-06	2.00516e-05	1.59755e-07
0.0121654	1.08781e-07	9.699e-05	0.0314086	55.5206	0.00744588	0.000856551	7.69441e-05	0.0112992	8.99507e-10	5.45813e-06	1.98895e-05	1.55547e-07
0.0122173	1.08384e-07	9.71458e-05	0.0315281	55.5205	0.00747463	0.000859126	7.71237e-05	0.0113425	9.02018e-10	5.44188e-06	1.98663e-05	1.54958e-07
0.0122691	1.07992e-07	9.73011e-05	0.0316475	55.5203	0.00750337	0.000861696	7.73027e-05	0.0113858	9.04524e-10	5.42577e-06	1.98432e-05	1.54374e-07
0.012321	1.07602e-07	9.74559e-05	0.0317668	55.5202	0.0075321	0.00086426	7.74811e-05	0.0114291	9.07024e-10	5.40979e-06	1.98201e-05	1.53795e-07
0.0123728	1.07216e-07	9.76101e-05	0.031886	55.52	0.00756083	0.000866818	7.7659e-05	0.0114724	9.09519e-10	5.39393e-06	1.9797e-05	1.5322e-07
0.0124765	1.06453e-07	9.79171e-05	0.0321242	55.5197	0.00761826	0.000871918	7.80129e-05	0.0115588	9.14492e-10	5.3626e-06	1.97511e-05	1.52085e-07
0.0125802	1.05703e-07	9.8222e-05	0.0323622	55.5194	0.00767566	0.000876996	7.83647e-05	0.0116451	9.19443e-10	5.33175e-06	1.97054e-05	1.50969e-07
0.0126839	1.04964e-07	9.85249e-05	0.0325998	55.5191	0.00773304	0.000882053	7.87141e-05	0.0117312	9.24373e-10	5.30139e-06	1.966e-05	1.49869e-07
0.0129498	1.03124e-07	9.92925e-05	0.0332078	55.5184	0.00788001	0.000894917	7.96e-05	0.0119517	9.36917e-10	5.22565e-06	1.95444e-05	1.47129e-07
0.0132157	1.01356e-07	0.000100047	0.0338139	55.5176	0.0080268	0.000907642	8.04716e-05	0.0121713	9.49324e-10	5.15281e-06	1.94303e-05	1.44495e-07
0.0134816	9.96571e-08	0.00010079	0.034418	55.5168	0.00817338	0.000920228	8.13293e-05	0.0123903	9.61596e-10	5.08271e-06	1.93176e-05	1.41961e-07
0.0137474	9.80224e-08	0.00010152	0.0350203	55.5161	0.00831977	0.000932679	8.21735e-05	0.0126085	9.73736e-10	5.01519e-06	1.92063e-05	1.39522e-07
0.0141772	9.55077e-08	0.000102676	0.0359896	55.5149	0.00855596	0.000952521	8.35101e-05	0.0129595	9.93083e-10	4.91117e-06	1.90295e-05	1.35767e-07
0.0146069	9.31385e-08	0.000103803	0.0369541	55.5137	0.00879161	0.000972025	8.48137e-05	0.0133087	1.0121e-09	4.813e-06	1.88562e-05	1.32227e-07
0.0150366	9.09025e-08	0.000104902	0.0379138	55.5125	0.00902672	0.000991198	8.60855e-05	0.013656	1.03079e-09	4.72019e-06	1.86864e-05	1.28883e-07
0.0154663	8.87887e-08	0.000105974	0.0388686	55.5113	0.00926129	0.00101005	8.73268e-05	0.0140014	1.04917e-09	4.63231e-06	1.85201e-05	1.2572e-07
0.0159472	8.65562e-08	0.000107142	0.0399315	55.5099	0.00952314	0.00103078	8.86811e-05	0.0143857	1.06938e-09	4.53935e-06	1.83379e-05	1.22376e-07
0.0164281	8.44518e-08	0.00010828	0.0409885	55.5086	0.0097843	0.00105112	9.00002e-05	0.0147677	1.08922e-09	4.45159e-06	1.81599e-05	1.19222e-07
0.0168032	8.28933e-08	0.000109147	0.0418087	55.5076	0.00998746	0.00106673	9.10053e-05	0.015064	1.10444e-09	4.38649e-06	1.80238e-05	1.16885e-07
0.0171782	8.14018e-08	0.000109997	0.0426253	55.5065	0.0101902	0.00108212	9.19906e-05	0.0153589	1.11944e-09	4.32412e-06	1.78902e-05	1.14647e-07
0.0175532	7.99733e-08	0.000110829	0.0434383	55.5055	0.0103925	0.00109729	9.29566e-05	0.0156525	1.13424e-09	4.2643e-06	1.77588e-05	1.12502e-07
0.0179282	7.86035e-08	0.000111645	0.0442479	55.5045	0.0105943	0.00111226	9.39039e-05	0.0159446	1.14883e-09	4.20689e-06	1.76298e-05	1.10445e-07
0.018449	7.67929e-08	0.000112753	0.0453665	55.5031	0.0108739	0.0011327	9.51897e-05	0.0163482	1.16876e-09	4.13088e-06	1.74542e-05	1.07724e-07
0.018875	7.53837e-08	0.000113637	0.0462764	55.5019	0.011102	0.00114913	9.62164e-05	0.0166763	1.18478e-09	4.07169e-06	1.73137e-05	1.05605e-07
0.0189329	7.51977e-08	0.000113756	0.0463996	55.5018	0.0111329	0.00115134	9.63542e-05	0.0167207	1.18694e-09	4.06385e-06	1.72948e-05	1.05325e-07
0.0189907	7.50124e-08	0.000113874	0.0465228	55.5016	0.0111638	0.00115355	9.64915e-05	0.0167651	1.18909e-09	4.05605e-06	1.7276e-05	1.05047e-07
0.0190486	7.48282e-08	0.000113992	0.0466459	55.5015	0.0111947	0.00115575	9.66285e-05	0.0168095	1.19124e-09	4.0483e-06	1.72572e-05	1.0477e-07
0.0191064	7.4645e-08	0.000114109	0.0467689	55.5013	0.0112256	0.00115795	9.67651e-05	0.0168538	1.19338e-09	4.0406e-06	1.72385e-05	1.04494e-07
0.0192222	7.42821e-08	0.000114343	0.0470147	55.501	0.0112874	0.00116233	9.70371e-05	0.0169424	1.19766e-09	4.02532e-06	1.72012e-05	1.03948e-07
0.0193379	7.39234e-08	0.000114576	0.0472601	55.5007	0.0113491	0.0011667	9.73076e-05	0.0170309	1.20191e-09	4.01022e-06	1.71641e-05	1.03409e-07
0.0194536	7.3569e-08	0.000114808	0.0475052	55.5004	0.0114108	0.00117104	9.75765e-05	0.0171192	1.20615e-09	3.99529e-06	1.71272e-05	1.02875e-07
0.0197516	7.26751e-08	0.000115398	0.0481349	55.4996	0.0115694	0.00118215	9.8262e-05	0.0173461	1.21699e-09	3.95762e-06	1.70331e-05	1.0153e-07
0.0200496	7.18074e-08	0.000115979	0.0487625	55.4988	0.0117277	0.00119315	9.89376e-05	0.0175721	1.22771e-09	3.92103e-06	1.69402e-05	1.00224e-07
0.0203476	7.09648e-08	0.000116552	0.0493879	55.498	0.0118858	0.00120402	9.96037e-05	0.0177973	1.23831e-09	3.88546e-06	1.68485e-05	9.89551e-08
0.0208699	6.95451e-08	0.000117537	0.0504792	55.4966	0.0121622	0.00122282	0.000100749	0.0181901	1.25665e-09	3.82547e-06	1.66907e-05	9.68166e-08
0.0213923	6.81939e-08	0.000118498	0.0515641	55.4953	0.0124376	0.00124128	0.000101866	0.0185805	1.27465e-09	3.7683e-06	1.65366e-05	9.47803e-08
0.0219147	6.69063e-08	0.000119436	0.0526427	55.4939	0.0127122	0.00125941	0.000102956	0.0189683	1.29233e-09	3.71375e-06	1.63859e-05	9.28392e-08
0.0224371	6.5678e-08	0.000120352	0.0537148	55.4925	0.0129859	0.00127722	0.000104021	0.0193536	1.3097e-09	3.66164e-06	1.62386e-05	9.09866e-08
0.0233042	6.37594e-08	0.000121825	0.0554806	55.4903	0.0134383	0.00130609	0.000105734	0.0199879	1.33786e-09	3.58011e-06	1.60013e-05	8.80916e-08
0.0240092	6.23002e-08	0.000122981	0.0569036	55.4885	0.0138042	0.00132896	0.000107079	0.0204986	1.36017e-09	3.51798e-06	1.58147e-05	8.58887e-08
0.0247142	6.09237e-08	0.000124103	0.0583155	55.4867	0.0141684	0.00135132	0.000108384	0.021005	1.38198e-09	3.45927e-06	1.56335e-05	8.38098e-08
0.0254191	5.9623e-08	0.000125191	0.0597163	55.4849	0.014531	0.00137316	0.00010965	0.0215071	1.40329e-09	3.40371e-06	1.54575e-05	8.18446e-08
0.0261241	5.83916e-08	0.000126248	0.0611061	55.4832	0.014892	0.00139453	0.00011088	0.0220049	1.42413e-09	3.35102e-06	1.52865e-05	7.99834e-08
0.0268475	5.71945e-08	0.000127301	0.0625211	55.4814	0.0152606	0.00141596	0.000112106	0.0225114	1.44504e-09	3.29971e-06	1.5116e-05	7.81736e-08
0.0275709	5.60598e-08	0.000128324	0.0639247	55.4796	0.0156275	0.00143692	0.000113296	0.0230135	1.46549e-09	3.251e-06	1.49504e-05	7.64576e-08
0.0282943	5.49826e-08	0.000129318	0.0653172	55.4778	0.0159927	0.00145741	0.000114452	0.0235112	1.48549e-09	3.20468e-06	1.47894e-05	7.48279e-08
0.0290178	5.39586e-08	0.000130285	0.0666986	55.4761	0.0163561	0.00147747	0.000115577	0.0240046	1.50506e-09	3.16058e-06	1.46329e-05	7.32785e-08
0.0298153	5.28869e-08	0.00013132	0.068209	55.4742	0.0167546	0.00149908	0.000116781	0.0245437	1.52616e-09	3.11435e-06	1.44652e-05	7.16562e-08
0.0306129	5.18704e-08	0.000132324	0.0697063	55.4722	0.0171511	0.0015202	0.00011795	0.0250777	1.54676e-09	3.07042e-06	1.43025e-05	7.01174e-08
0.0314104	5.09053e-08	0.000133299	0.0711905	55.4704	0.0175454	0.00154083	0.000119085	0.0256067	1.5669e-09	3.02863e-06	1.41446e-05	6.86559e-08
0.032208	4.99874e-08	0.000134247	0.072662	55.4685	0.0179375	0.00156099	0.000120187	0.0261307	1.58658e-09	2.98883e-06	1.39913e-05	6.72657e-08
0.0332985	4.88029e-08	0.0001355	0.0746536	55.4659	0.0184703	0.00158784	0.000121644	0.0268392	1.61279e-09	2.93736e-06	1.37886e-05	6.54714e-08
0.0343891	4.76932e-08	0.000136707	0.0766218	55.4634	0.018999	0.00161389	0.000123048	0.0275388	1.63822e-09	2.88902e-06	1.35937e-05	6.379e-08
0.0354797	4.66513e-08	0.000137869	0.0785671	55.461	0.0195238	0.00163918	0.000124399	0.0282294	1.66292e-09	2.84353e-06	1.34061e-05	6.22111e-08
0.0365703	4.56711e-08	0.000138991	0.0804898	55.4585	0.0200446	0.00166374	0.000125703	0.0289113	1.6869e-09	2.80063e-06	1.32254e-05	6.07255e-08
0.0376609	4.47474e-08	0.000140073	0.0823902	55.4561	0.0205614	0.00168761	0.000126961	0.0295845	1.71021e-09	2.76011e-06	1.30512e-05	5.93252e-08
0.0387515	4.38753e-08	0.000141118	0.0842686	55.4537	0.0210743	0.00171082	0.000128175	0.0302493	1.73288e-09	2.72177e-06	1.28832e-05	5.80031e-08
0.0398421	4.30508e-08	0.000142128	0.0861255	55.4513	0.0215832	0.00173339	0.000129349	0.0309058	1.75492e-09	2.68544e-06	1.27211e-05	5.67531e-08
0.0409327	4.227e-08	0.000143106	0.087961	55.4489	0.0220881	0.00175535	0.000130484	0.0315541	1.77638e-09	2.65095e-06	1.25646e-05	5.55693e-08
0.0420232	4.15294e-08	0.000144052	0.0897756	55.4466	0.0225891	0.00177674	0.000131582	0.0321943	1.79727e-09	2.61816e-06	1.24134e-05	5.44464e-08
0.0431138	4.08262e-08	0.000144968	0.0915695	55.4443	0.0230862	0.00179756	0.000132645	0.0328265	1.81762e-09	2.58696e-06	1.22673e-05	5.33802e-08
0.0447531	3.98335e-08	0.000146292	0.0942278	55.4409	0.0238261	0.00182787	0.000134181	0.0337622	1.84724e-09	2.54279e-06	1.20566e-05	5.18752e-08
0.0463923	3.89107e-08	0.000147556	0.096841	55.4375	0.0245572	0.00185705	0.000135648	0.0346807	1.87576e-09	2.50159e-06	1.1856e-05	5.0476e-08
0.0480316	3.80506e-08	0.000148766	0.0994103	55.4342	0.0252796	0.00188516	0.00013705	0.0355824	1.90324e-09	2.46306e-06	1.16648e-05	4.91722e-08
0.0496708	3.72471e-08	0.000149924	0.101937	55.431	0.0259934	0.00191226	0.000138391	0.0364676	1.92973e-09	2.42695e-06	1.14824e-05	4.79542e-08
0.0513101	3.64948e-08	0.000151033	0.104421	55.4278	0.0266987	0.00193841	0.000139676	0.0373368	1.95531e-09	2.39302e-06	1.13082e-05	4.6814e-08
0.0529494	3.57891e-08	0.000152098	0.106864	55.4246	0.0273955	0.00196366	0.000140908	0.0381904	1.98e-09	2.36109e-06	1.11417e-05	4.57446e-08
0.0545886	3.51258e-08	0.00015312	0.109266	55.4215	0.0280838	0.00198807	0.000142091	0.0390286	2.00387e-09	2.33098e-06	1.09824e-05	4.47395e-08
0.0562279	3.4501e-08	0.000154103	0.111629	55.4184	0.0287638	0.00201167	0.000143227	0.0398519	2.02696e-09	2.30253e-06	1.08298e-05	4.37933e-08
0.0583407	3.37476e-08	0.000155315	0.114618	55.4146	0.0296281	0.00204096	0.000144628	0.0408915	2.05562e-09	2.2681e-06	1.06424e-05	4.26521e-08
0.0604535	3.30469e-08	0.000156469	0.117545	55.4108	0.0304789	0.00206906	0.000145961	0.0419076	2.08312e-09	2.23594e-06	1.04648e-05	4.15913e-08
0.0625663	3.23936e-08	0.000157571	0.12041	55.4071	0.0313162	0.00209605	0.000147232	0.0429008	2.10954e-09	2.20584e-06	1.02962e-05	4.06024e-08
0.0646792	3.17831e-08	0.000158623	0.123216	55.4034	0.0321404	0.00212199	0.000148445	0.0438718	2.13494e-09	2.1776e-06	1.0136e-05	3.96787e-08
0.066792	3.12113e-08	0.000159629	0.125965	55.3998	0.0329514	0.00214695	0.000149604	0.0448212	2.15938e-09	2.15105e-06	9.98352e-06	3.88138e-08
0.0689048	3.06748e-08	0.000160591	0.128657	55.3963	0.0337497	0.00217097	0.000150713	0.0457496	2.18291e-09	2.12604e-06	9.83828e-06	3.80028e-08
0.0705413	3.02815e-08	0.000161309	0.130704	55.3937	0.0343592	0.00218898	0.000151539	0.0464546	2.20055e-09	2.10764e-06	9.73048e-06	3.74083e-08
0.0721778	2.9906e-08	0.000162004	0.13272	55.3911	0.0349612	0.00220648	0.000152339	0.0471477	2.21769e-09	2.09004e-06	9.62657e-06	3.68407e-08
0.0738143	2.95474e-08	0.000162677	0.134703	55.3885	0.0355557	0.0022235	0.000153113	0.0478291	2.23437e-09	2.07317e-06	9.52625e-06	3.6299e-08
0.0751426	2.92679e-08	0.000163209	0.13629	55.3864	0.0360329	0.00223697	0.000153723	0.0483737	2.24757e-09	2.05998e-06	9.44734e-06	3.58771e-08
0.076471	2.89982e-08	0.000163726	0.137858	55.3843	0.0365052	0.00225015	0.000154318	0.0489109	2.26049e-09	2.04723e-06	9.37069e-06	3.54697e-08
0.0777993	2.87377e-08	0.000164231	0.139405	55.3823	0.0369728	0.00226305	0.000154898	0.0494408	2.27313e-09	2.0349e-06	9.29617e-06	3.50764e-08
0.0791277	2.84861e-08	0.000164724	0.140933	55.3803	0.0374357	0.00227567	0.000155464	0.0499635	2.2855e-09	2.02295e-06	9.22362e-06	3.46968e-08
0.0806129	2.82148e-08	0.000165262	0.142618	55.3781	0.0379477	0.00228947	0.00015608	0.0505396	2.29903e-09	2.01004e-06	9.14481e-06	3.42874e-08
0.0820981	2.79533e-08	0.000165785	0.14428	55.3759	0.0384539	0.00230294	0.00015668	0.0511071	2.31224e-09	1.99757e-06	9.06835e-06	3.38931e-08
0.0835833	2.77013e-08	0.000166294	0.145919	55.3738	0.0389543	0.0023161	0.000157264	0.051666	2.32514e-09	1.98552e-06	8.99411e-06	3.35131e-08
0.0850685	2.74583e-08	0.00016679	0.147535	55.3717	0.0394491	0.00232897	0.000157833	0.0522166	2.33776e-09	1.97387e-06	8.92202e-06	3.31466e-08
0.0873646	2.7099e-08	0.000167533	0.149989	55.3685	0.040203	0.00234828	0.000158684	0.0530519	2.35671e-09	1.9566e-06	8.81458e-06	3.26052e-08
0.0896607	2.67585e-08	0.000168248	0.152391	55.3653	0.0409438	0.00236695	0.000159501	0.0538681	2.37502e-09	1.94018e-06	8.71174e-06	3.20922e-08
0.0919569	2.64351e-08	0.000168936	0.154742	55.3622	0.0416715	0.00238498	0.000160288	0.0546658	2.39272e-09	1.92452e-06	8.61328e-06	3.16058e-08
0.0938461	2.61813e-08	0.000169482	0.156639	55.3597	0.0422607	0.00239938	0.000160913	0.0553087	2.40684e-09	1.9122e-06	8.53527e-06	3.12234e-08
0.0952904	2.59942e-08	0.000169889	0.158067	55.3579	0.0427054	0.00241012	0.000161378	0.0557922	2.41739e-09	1.9031e-06	8.47744e-06	3.09418e-08
0.0967346	2.58127e-08	0.000170287	0.159477	55.356	0.0431452	0.00242064	0.000161833	0.0562688	2.42772e-09	1.89425e-06	8.42109e-06	3.06689e-08
0.0981789	2.56368e-08	0.000170676	0.160867	55.3542	0.0435801	0.00243095	0.000162277	0.0567388	2.43784e-09	1.88565e-06	8.36617e-06	3.04043e-08
0.0996232	2.54661e-08	0.000171056	0.16224	55.3524	0.0440102	0.00244105	0.000162711	0.0572021	2.44776e-09	1.8773e-06	8.31263e-06	3.01476e-08
0.102459	2.51452e-08	0.000171778	0.164882	55.3489	0.0448409	0.00246031	0.000163535	0.0580933	2.46667e-09	1.86154e-06	8.21131e-06	2.96654e-08
0.105296	2.48422e-08	0.00017247	0.167458	55.3455	0.0456536	0.00247884	0.000164324	0.0589603	2.48487e-09	1.8466e-06	8.11478e-06	2.92101e-08
0.108132	2.45555e-08	0.000173134	0.169967	55.3422	0.0464487	0.00249667	0.00016508	0.0598039	2.50239e-09	1.83242e-06	8.02272e-06	2.87798e-08
0.110968	2.4284e-08	0.00017377	0.172414	55.3389	0.0472266	0.00251385	0.000165805	0.0606249	2.51926e-09	1.81894e-06	7.93485e-06	2.83723e-08
0.116091	2.38285e-08	0.000174857	0.176678	55.3333	0.0485892	0.00254332	0.000167041	0.0620529	2.54823e-09	1.79621e-06	7.78592e-06	2.76892e-08
0.121215	2.3413e-08	0.000175869	0.180751	55.3279	0.0498987	0.00257093	0.000168191	0.0634135	2.57538e-09	1.77536e-06	7.64846e-06	2.70667e-08
0.125446	2.30968e-08	0.000176654	0.183979	55.3236	0.0509418	0.00259245	0.000169082	0.0644892	2.59654e-09	1.7594e-06	7.54274e-06	2.65932e-08
0.129678	2.28021e-08	0.000177396	0.187088	55.3195	0.0519512	0.0026129	0.000169924	0.0655233	2.61665e-09	1.74447e-06	7.44342e-06	2.61523e-08
0.133909	2.25271e-08	0.000178099	0.190084	55.3155	0.0529281	0.00263233	0.000170721	0.0665179	2.63578e-09	1.73047e-06	7.34999e-06	2.57411e-08
0.138141	2.22702e-08	0.000178765	0.192971	55.3117	0.0538734	0.00265083	0.000171475	0.0674746	2.65398e-09	1.71733e-06	7.26204e-06	2.53572e-08
0.142372	2.20296e-08	0.000179397	0.195754	55.3079	0.0547882	0.00266844	0.00017219	0.0683952	2.67132e-09	1.70498e-06	7.17909e-06	2.49977e-08
0.146604	2.18037e-08	0.000179997	0.198437	55.3044	0.0556734	0.00268523	0.000172869	0.0692811	2.68785e-09	1.69334e-06	7.10074e-06	2.46606e-08
0.150836	2.15916e-08	0.000180568	0.201024	55.3009	0.0565301	0.00270125	0.000173514	0.070134	2.70362e-09	1.68236e-06	7.02673e-06	2.43442e-08
0.155067	2.13921e-08	0.00018111	0.203519	55.2976	0.0573591	0.00271653	0.000174127	0.0709552	2.71868e-09	1.67201e-06	6.9567e-06	2.40467e-08
0.159299	2.1204e-08	0.000181627	0.205926	55.2944	0.0581614	0.00273113	0.00017471	0.071746	2.73306e-09	1.66221e-06	6.89035e-06	2.37665e-08
0.16353	2.10267e-08	0.00018212	0.208247	55.2913	0.0589377	0.00274508	0.000175266	0.0725077	2.74681e-09	1.65294e-06	6.82747e-06	2.35025e-08
0.167762	2.08593e-08	0.00018259	0.210486	55.2883	0.059689	0.00275842	0.000175796	0.0732416	2.75996e-09	1.64417e-06	6.76782e-06	2.32532e-08
0.172562	2.06804e-08	0.000183096	0.212932	55.285	0.060512	0.00277286	0.000176367	0.0740418	2.77419e-09	1.63474e-06	6.70378e-06	2.29871e-08
0.176338	2.05473e-08	0.000183477	0.214788	55.2825	0.0611382	0.00278371	0.000176795	0.0746482	2.78489e-09	1.62773e-06	6.6559e-06	2.27891e-08
0.180114	2.04205e-08	0.000183842	0.216585	55.2801	0.0617464	0.00279417	0.000177206	0.0752349	2.7952e-09	1.62102e-06	6.61016e-06	2.26006e-08
0.183891	2.02995e-08	0.000184193	0.218327	55.2777	0.0623369	0.00280423	0.000177601	0.0758028	2.80512e-09	1.61461e-06	6.56636e-06	2.24209e-08
0.187667	2.01842e-08	0.00018453	0.220015	55.2755	0.0629105	0.00281391	0.00017798	0.0763525	2.81467e-09	1.60847e-06	6.52446e-06	2.22495e-08
0.191443	2.00739e-08	0.000184854	0.221651	55.2733	0.0634675	0.00282323	0.000178344	0.0768847	2.82387e-09	1.6026e-06	6.4843e-06	2.20858e-08
0.195219	1.99687e-08	0.000185165	0.223236	55.2712	0.0640085	0.00283222	0.000178695	0.0773999	2.83274e-09	1.59697e-06	6.44584e-06	2.19296e-08
0.198995	1.9868e-08	0.000185465	0.224773	55.2691	0.0645339	0.00284088	0.000179031	0.0778988	2.84129e-09	1.59159e-06	6.40894e-06	2.17802e-08
0.202771	1.97717e-08	0.000185753	0.226262	55.2671	0.0650442	0.00284923	0.000179355	0.0783819	2.84953e-09	1.58642e-06	6.37356e-06	2.16373e-08
0.206547	1.96795e-08	0.000186031	0.227706	55.2651	0.0655397	0.00285728	0.000179667	0.0788499	2.85748e-09	1.58147e-06	6.3396e-06	2.15007e-08
0.210324	1.95912e-08	0.000186299	0.229105	55.2633	0.066021	0.00286505	0.000179967	0.0793031	2.86514e-09	1.57671e-06	6.307e-06	2.13698e-08
0.216062	1.94641e-08	0.000186686	0.231151	55.2605	0.066726	0.00287633	0.000180402	0.0799648	2.87628e-09	1.56985e-06	6.25991e-06	2.11814e-08
0.2218	1.93448e-08	0.000187053	0.233103	55.2579	0.0674003	0.00288701	0.000180814	0.0805953	2.88683e-09	1.56339e-06	6.21558e-06	2.10047e-08
0.227539	1.92328e-08	0.0001874	0.234966	55.2554	0.0680454	0.00289714	0.000181202	0.0811964	2.89684e-09	1.55731e-06	6.17382e-06	2.08388e-08
0.233277	1.91274e-08	0.000187728	0.236744	55.253	0.0686625	0.00290675	0.00018157	0.0817694	2.90633e-09	1.55158e-06	6.13444e-06	2.06829e-08
0.243141	1.89606e-08	0.000188253	0.239613	55.2491	0.0696614	0.00292214	0.000182157	0.0826929	2.92153e-09	1.54248e-06	6.07185e-06	2.04362e-08
0.253006	1.881e-08	0.000188731	0.242264	55.2455	0.0705871	0.00293621	0.000182693	0.0835444	2.93544e-09	1.53423e-06	6.01509e-06	2.02135e-08
0.26287	1.86737e-08	0.000189168	0.244712	55.2422	0.0714449	0.00294911	0.000183182	0.0843297	2.94819e-09	1.52673e-06	5.96352e-06	2.00121e-08
0.272735	1.855e-08	0.000189568	0.246974	55.2391	0.0722398	0.00296093	0.000183629	0.0850543	2.95987e-09	1.51991e-06	5.91659e-06	1.98295e-08
0.282599	1.84377e-08	0.000189934	0.249065	55.2363	0.0729764	0.00297177	0.000184038	0.0857231	2.9706e-09	1.5137e-06	5.87382e-06	1.96638e-08
0.297675	1.82852e-08	0.000190435	0.25196	55.2324	0.0739994	0.00298667	0.000184597	0.0866476	2.98534e-09	1.50524e-06	5.81554e-06	1.94388e-08
0.312752	1.81527e-08	0.000190875	0.254529	55.2289	0.0749102	0.00299977	0.000185088	0.0874666	2.9983e-09	1.49786e-06	5.76471e-06	1.92434e-08
0.327828	1.80372e-08	0.000191262	0.25681	55.2258	0.0757211	0.00301131	0.00018552	0.0881927	3.00972e-09	1.4914e-06	5.72027e-06	1.90733e-08
0.342904	1.79363e-08	0.000191602	0.258835	55.223	0.0764432	0.0030215	0.000185899	0.0888367	3.0198e-09	1.48575e-06	5.68132e-06	1.89247e-08
0.35798	1.78479e-08	0.000191902	0.260635	55.2206	0.0770861	0.00303049	0.000186234	0.0894081	3.0287e-09	1.48078e-06	5.64713e-06	1.87946e-08
0.376251	1.77552e-08	0.000192219	0.26255	55.218	0.0777717	0.00304	0.000186586	0.0900154	3.03812e-09	1.47556e-06	5.61115e-06	1.86581e-08
0.394521	1.76759e-08	0.000192492	0.26421	55.2157	0.0783675	0.00304821	0.00018689	0.0905415	3.04625e-09	1.47108e-06	5.58032e-06	1.85414e-08
0.412791	1.76078e-08	0.000192727	0.265651	55.2137	0.0788852	0.00305529	0.000187152	0.0909973	3.05326e-09	1.46723e-06	5.55381e-06	1.84413e-08
0.431061	1.75493e-08	0.00019293	0.2669	55.212	0.0793351	0.00306141	0.000187378	0.0913925	3.05932e-09	1.46392e-06	5.53099e-06	1.83554e-08
0.449332	1.7499e-08	0.000193105	0.267985	55.2106	0.079726	0.0030667	0.000187573	0.0917352	3.06456e-09	1.46106e-06	5.51136e-06	1.82815e-08
0.467602	1.74557e-08	0.000193257	0.268926	55.2093	0.0800658	0.00307128	0.000187741	0.0920325	3.0691e-09	1.4586e-06	5.4944e-06	1.82178e-08
0.485872	1.74183e-08	0.000193388	0.269744	55.2082	0.0803611	0.00307524	0.000187887	0.0922905	3.07303e-09	1.45647e-06	5.47974e-06	1.81628e-08
0.504142	1.7386e-08	0.000193502	0.270454	55.2072	0.0806178	0.00307868	0.000188014	0.0925145	3.07643e-09	1.45463e-06	5.46709e-06	1.81153e-08
0.525693	1.73535e-08	0.000193616	0.271172	55.2062	0.0808778	0.00308215	0.000188141	0.092741	3.07987e-09	1.45277e-06	5.45434e-06	1.80676e-08
0.547244	1.7326e-08	0.000193713	0.27178	55.2054	0.0810981	0.00308508	0.000188248	0.0929328	3.08278e-09	1.45121e-06	5.44355e-06	1.80273e-08
0.568795	1.73029e-08	0.000193795	0.272296	55.2047	0.0812849	0.00308756	0.000188339	0.0930951	3.08523e-09	1.44989e-06	5.43448e-06	1.79934e-08
0.590346	1.72834e-08	0.000193864	0.272732	55.2041	0.0814431	0.00308966	0.000188416	0.0932327	3.08732e-09	1.44877e-06	5.42682e-06	1.79647e-08
0.611896	1.72669e-08	0.000193923	0.273102	55.2036	0.0815773	0.00309143	0.000188481	0.0933491	3.08907e-09	1.44783e-06	5.42032e-06	1.79405e-08
0.633447	1.72529e-08	0.000193972	0.273415	55.2032	0.081691	0.00309294	0.000188536	0.0934478	3.09056e-09	1.44703e-06	5.41482e-06	1.792e-08
0.654998	1.72412e-08	0.000194014	0.273681	55.2028	0.0817874	0.00309421	0.000188583	0.0935314	3.09182e-09	1.44636e-06	5.4102e-06	1.79027e-08
0.676549	1.72312e-08	0.00019405	0.273906	55.2025	0.0818691	0.00309529	0.000188622	0.0936022	3.09289e-09	1.44579e-06	5.40628e-06	1.78881e-08
0.702692	1.72211e-08	0.000194085	0.274133	55.2022	0.0819517	0.00309637	0.000188662	0.0936738	3.09397e-09	1.44521e-06	5.40231e-06	1.78733e-08
0.728835	1.72129e-08	0.000194115	0.274319	55.2019	0.0820192	0.00309726	0.000188695	0.0937323	3.09485e-09	1.44474e-06	5.39908e-06	1.78613e-08
0.754978	1.72062e-08	0.000194139	0.274471	55.2017	0.0820745	0.00309799	0.000188721	0.0937801	3.09557e-09	1.44436e-06	5.39643e-06	1.78514e-08
0.781121	1.72007e-08	0.000194158	0.274595	55.2015	0.0821196	0.00309858	0.000188743	0.0938192	3.09616e-09	1.44404e-06	5.39428e-06	1.78434e-08
0.811735	1.71956e-08	0.000194177	0.274712	55.2014	0.0821622	0.00309914	0.000188763	0.093856	3.09671e-09	1.44375e-06	5.39224e-06	1.78358e-08
0.84235	1.71915e-08	0.000194191	0.274805	55.2013	0.0821959	0.00309958	0.00018878	0.0938851	3.09715e-09	1.44352e-06	5.39066e-06	1.78299e-08
0.872964	1.71883e-08	0.000194203	0.274878	55.2012	0.0822225	0.00309993	0.000188792	0.0939082	3.0975e-09	1.44333e-06	5.38936e-06	1.78251e-08
0.897775	1.71862e-08	0.00019421	0.274927	55.2011	0.08224	0.00310016	0.000188801	0.0939234	3.09773e-09	1.44321e-06	5.38853e-06	1.7822e-08
0.922585	1.71844e-08	0.000194216	0.274966	55.201	0.0822545	0.00310035	0.000188808	0.0939359	3.09792e-09	1.44311e-06	5.38784e-06	1.78194e-08
0.947396	1.7183e-08	0.000194222	0.274999	55.201	0.0822665	0.00310051	0.000188813	0.0939463	3.09807e-09	1.44303e-06	5.38727e-06	1.78173e-08
0.972206	1.71818e-08	0.000194226	0.275027	55.201	0.0822765	0.00310064	0.000188818	0.0939549	3.0982e-09	1.44296e-06	5.38679e-06	1.78155e-08
1.00159	1.71806e-08	0.00019423	0.275053	55.2009	0.082286	0.00310077	0.000188823	0.0939631	3.09832e-09	1.44289e-06	5.38636e-06	1.78139e-08
1.03098	1.71797e-08	0.000194233	0.275074	55.2009	0.0822936	0.00310087	0.000188826	0.0939697	3.09842e-09	1.44284e-06	5.38598e-06	1.78125e-08
1.06036	1.71789e-08	0.000194236	0.275091	55.2009	0.0822997	0.00310095	0.000188829	0.093975	3.0985e-09	1.4428e-06	5.38569e-06	1.78114e-08
1.08975	1.71784e-08	0.000194238	0.275104	55.2008	0.0823046	0.00310101	0.000188832	0.0939792	3.09857e-09	1.44276e-06	5.38546e-06	1.78106e-08
1.12755	1.71778e-08	0.00019424	0.275117	55.2008	0.0823095	0.00310107	0.000188834	0.0939834	3.09863e-09	1.44273e-06	5.38522e-06	1.78097e-08
1.16535	1.71773e-08	0.000194242	0.275128	55.2008	0.0823132	0.00310112	0.000188836	0.0939866	3.09868e-09	1.4427e-06	5.38505e-06	1.7809e-08
1.20315	1.7177e-08	0.000194243	0.275135	55.2008	0.082316	0.00310116	0.000188837	0.093989	3.09871e-09	1.44268e-06	5.38492e-06	1.78086e-08
1.26948	1.71766e-08	0.000194244	0.275145	55.2008	0.0823193	0.0031012	0.000188839	0.0939919	3.09876e-09	1.44266e-06	5.38476e-06	1.7808e-08
1.33582	1.71763e-08	0.000194245	0.27515	55.2008	0.0823213	0.00310123	0.00018884	0.0939937	3.09878e-09	1.44265e-06	5.38466e-06	1.78076e-08
1.40215	1.71762e-08	0.000194246	0.275153	55.2008	0.0823225	0.00310124	0.00018884	0.0939947	3.0988e-09	1.44264e-06	5.38461e-06	1.78074e-08
1.49805	1.71761e-08	0.000194246	0.275155	55.2008	0.0823232	0.00310125	0.000188841	0.0939953	3.09881e-09	1.44263e-06	5.38457e-06	1.78073e-08
1.59394	1.71761e-08	0.000194246	0.275156	55.2008	0.0823234	0.00310126	0.000188841	0.0939954	3.09881e-09	1.44263e-06	5.38456e-06	1.78072e-08
1.68984	1.71761e-08	0.000194246	0.275156	55.2008	0.0823235	0.00310126	0.000188841	0.0939956	3.09881e-09	1.44263e-06	5.38456e-06	1.78072e-08
1.78574	1.71761e-08	0.000194246	0.275156	55.2008	0.0823236	0.00310126	0.000188841	0.0939957	3.09881e-09	1.44263e-06	5.38455e-06	1.78072e-08
2.01676	1.7176e-08	0.000194246	0.275157	55.2008	0.0823238	0.00310126	0.000188841	0.0939958	3.09882e-09	1.44263e-06	5.38454e-06	1.78072e-08
2.24779	1.7176e-08	0.000194246	0.275157	55.2008	0.0823239	0.00310126	0.000188841	0.0939959	3.09882e-09	1.44263e-06	5.38454e-06	1.78072e-08
2.47882	1.7176e-08	0.000194246	0.275157	55.2008	0.0823239	0.00310126	0.000188841	0.0939959	3.09882e-09	1.44263e-06	5.38454e-06	1.78071e-08
3.43233	1.7176e-08	0.000194246	0.275157	55.2008	0.0823239	0.00310126	0.000188841	0.0939959	3.09882e-09	1.44263e-06	5.38454e-06	1.78071e-08
4.38583	1.7176e-08	0.000194246	0.275157	55.2008	0.0823239	0.00310126	0.000188841	0.0939959	3.09882e-09	1.44263e-06	5.38454e-06	1.78071e-08
13.9209	1.7176e-08	0.000194246	0.275157	55.2008	0.0823239	0.00310126	0.000188841	0.0939959	3.09882e-09	1.44263e-06	5.38454e-06	1.78071e-08
23.4559	1.7176e-08	0.000194246	0.275157	55.2008	0.0823239	0.00310126	0.000188841	0.0939959	3.09882e-09	1.44263e-06	5.38454e-06	1.78071e-08
118.806	1.7176e-08	0.000194246	0.275157	55.2008	0.0823239	0.00310126	0.000188841	0.0939959	3.09882e-09	1.44263e-06	5.38454e-06	1.78071e-08
214.157	1.7176e-08	0.000194246	0.275157	55.2008	0.0823239	0.00310126	0.000188841	0.0939959	3.09882e-09	1.44263e-06	5.38454e-06	1.78071e-08
1000	1.7176e-08	0.000194246	0.275157	55.2008	0.0823239	0.00310126	0.000188841	0.0939959	3.09882e-09	1.44263e-06	5.38454e-06	1.78071e-08
