# Supplementary material for: Molecular-resolution imaging of ice crystallized from liquid water by cryogenic liquid-cell TEM
Source: Nat Commun. 2025 Sep 25;16:8342. doi: 10.1038/s41467-025-62451-0 (PMC12462463; doi:10.1038/s41467-025-62451-0)
Supplement: Supplementary file 11 — Supplementary Data 3 [file 41467_2025_62451_MOESM11_ESM.zip › Ambrozic Set_kJ_C0_g_vals_pastina_248.15K_25.0_eA2s_Output.xlsx]

## Sheet: Sheet1
time / s	H	H+	H2	H2O	H2O2	HO2	HO2-	O2	O2-	OH	OH-	eh-
0	0	0	0	55.56	0	0	0	0	0	0	0	0
1.13175e-14	6.73259e-14	3.16228e-13	4.5904e-14	55.56	7.14063e-14	2.04018e-15	2.23765e-30	3.27042e-32	5.16721e-24	2.75424e-13	5.10045e-14	2.65223e-13
2.26349e-14	1.34652e-13	6.32456e-13	9.1808e-14	55.56	1.42813e-13	4.08036e-15	7.11285e-30	1.63521e-31	1.54881e-23	5.50848e-13	1.02009e-13	5.30446e-13
2.83163e-11	1.68449e-10	7.91202e-10	1.14852e-10	55.56	1.78658e-10	5.10471e-12	3.14139e-21	5.11821e-22	-1.79236e-16	6.89111e-10	1.27614e-10	6.63588e-10
3.04711e-11	1.81268e-10	8.5141e-10	1.23592e-10	55.56	1.92254e-10	5.4931e-12	3.41835e-21	5.56958e-22	-1.36511e-16	7.41551e-10	1.37325e-10	7.14086e-10
3.26259e-11	1.94086e-10	9.11619e-10	1.32332e-10	55.56	2.05849e-10	5.8815e-12	3.73579e-21	6.08705e-22	-9.02807e-17	7.9399e-10	1.47036e-10	7.64583e-10
3.51039e-11	2.08828e-10	9.80858e-10	1.42383e-10	55.56	2.21484e-10	6.32816e-12	4.12958e-21	6.72906e-22	-4.70076e-17	8.54296e-10	1.58203e-10	8.22655e-10
3.75819e-11	2.23569e-10	1.0501e-09	1.52434e-10	55.56	2.37119e-10	6.77485e-12	4.58292e-21	7.46833e-22	-2.22029e-17	9.14601e-10	1.69371e-10	8.80727e-10
4.00599e-11	2.38311e-10	1.11934e-09	1.62484e-10	55.56	2.52754e-10	7.22154e-12	5.10002e-21	8.31174e-22	-9.81055e-18	9.74907e-10	1.80539e-10	9.38799e-10
4.2538e-11	2.53052e-10	1.18858e-09	1.72535e-10	55.56	2.68388e-10	7.66824e-12	5.68507e-21	9.26613e-22	-2.84358e-18	1.03521e-09	1.91706e-10	9.96871e-10
4.5016e-11	2.67793e-10	1.25782e-09	1.82586e-10	55.56	2.84023e-10	8.11494e-12	6.34226e-21	1.03384e-21	1.57514e-18	1.09552e-09	2.02874e-10	1.05494e-09
4.7494e-11	2.82535e-10	1.32706e-09	1.92637e-10	55.56	2.99658e-10	8.56165e-12	7.07579e-21	1.15354e-21	4.38773e-18	1.15582e-09	2.14042e-10	1.11301e-09
4.9972e-11	2.97276e-10	1.3963e-09	2.02688e-10	55.56	3.15293e-10	9.00835e-12	7.88986e-21	1.28639e-21	6.17011e-18	1.21613e-09	2.25209e-10	1.17109e-09
5.245e-11	3.12017e-10	1.46554e-09	2.12739e-10	55.56	3.30927e-10	9.45506e-12	8.78867e-21	1.4331e-21	7.36169e-18	1.27643e-09	2.36377e-10	1.22916e-09
5.4928e-11	3.26759e-10	1.53478e-09	2.2279e-10	55.56	3.46562e-10	9.90177e-12	9.77641e-21	1.59433e-21	8.22955e-18	1.33674e-09	2.47545e-10	1.28723e-09
5.7406e-11	3.415e-10	1.60401e-09	2.32841e-10	55.56	3.62197e-10	1.03485e-11	1.08573e-20	1.77079e-21	8.91414e-18	1.39704e-09	2.58712e-10	1.3453e-09
5.98841e-11	3.56241e-10	1.67325e-09	2.42892e-10	55.56	3.77832e-10	1.07952e-11	1.20355e-20	1.96315e-21	9.49169e-18	1.45735e-09	2.6988e-10	1.40337e-09
6.23621e-11	3.70983e-10	1.74249e-09	2.52943e-10	55.56	3.93466e-10	1.12419e-11	1.33152e-20	2.1721e-21	1.0007e-17	1.51766e-09	2.81048e-10	1.46145e-09
6.48401e-11	3.85724e-10	1.81173e-09	2.62994e-10	55.56	4.09101e-10	1.16886e-11	1.47006e-20	2.39833e-21	1.04868e-17	1.57796e-09	2.92216e-10	1.51952e-09
6.73181e-11	4.00465e-10	1.88097e-09	2.73044e-10	55.56	4.24736e-10	1.21353e-11	1.6196e-20	2.64253e-21	1.09462e-17	1.63827e-09	3.03383e-10	1.57759e-09
6.97961e-11	4.15207e-10	1.95021e-09	2.83095e-10	55.56	4.40371e-10	1.2582e-11	1.78054e-20	2.90538e-21	1.1394e-17	1.69857e-09	3.14551e-10	1.63566e-09
7.22741e-11	4.29948e-10	2.01945e-09	2.93146e-10	55.56	4.56005e-10	1.30287e-11	1.95332e-20	3.18757e-21	1.1835e-17	1.75888e-09	3.25719e-10	1.69373e-09
9.70543e-11	5.77361e-10	2.71185e-09	3.93655e-10	55.56	6.12353e-10	1.74958e-11	4.49715e-20	7.3437e-21	1.61858e-17	2.36193e-09	4.37396e-10	2.27445e-09
1.21834e-10	7.24775e-10	3.40425e-09	4.94164e-10	55.56	7.687e-10	2.19628e-11	8.72983e-20	1.42614e-20	2.04925e-17	2.96499e-09	5.49073e-10	2.85517e-09
1.46615e-10	8.72188e-10	4.09664e-09	5.94674e-10	55.56	9.25048e-10	2.64299e-11	1.50414e-19	2.4579e-20	2.48063e-17	3.56804e-09	6.6075e-10	3.43589e-09
3.94416e-10	2.34632e-09	1.10206e-08	1.59976e-09	55.56	2.48852e-09	7.11006e-11	3.5916e-18	5.87772e-19	6.79983e-17	9.59859e-09	1.77752e-09	9.24308e-09
6.42218e-10	3.82046e-09	1.79446e-08	2.60486e-09	55.56	4.052e-09	1.15771e-10	1.41261e-17	2.31271e-18	1.11197e-16	1.56291e-08	2.8943e-09	1.50503e-08
8.90019e-10	5.29459e-09	2.48685e-08	3.60995e-09	55.56	5.61547e-09	1.60442e-10	3.56588e-17	5.84004e-18	1.54393e-16	2.16597e-08	4.01108e-09	2.08575e-08
2.51631e-09	1.49692e-08	7.03098e-08	1.02063e-08	55.56	1.58764e-08	4.5361e-10	9.57322e-16	1.57468e-16	4.37881e-16	6.12374e-08	1.13405e-08	5.89693e-08
4.14261e-09	2.46439e-08	1.15751e-07	1.68026e-08	55.56	2.61373e-08	7.46778e-10	3.80929e-15	6.27778e-16	7.21368e-16	1.00815e-07	1.86701e-08	9.70809e-08
5.7689e-09	3.43186e-08	1.61192e-07	2.3399e-08	55.56	3.63983e-08	1.03994e-09	9.68183e-15	1.59859e-15	1.00485e-15	1.40392e-07	2.59999e-08	1.35192e-07
8.44947e-09	5.02654e-08	2.3609e-07	3.42717e-08	55.56	5.33111e-08	1.52316e-09	2.85021e-14	4.72025e-15	1.47211e-15	2.05625e-07	3.80821e-08	1.98008e-07
1.113e-08	6.62127e-08	3.10988e-07	4.51447e-08	55.56	7.02241e-08	2.00637e-09	6.33617e-14	1.05259e-14	1.93936e-15	2.70857e-07	5.01654e-08	2.60822e-07
1.38106e-08	8.21606e-08	3.85884e-07	5.6018e-08	55.56	8.71371e-08	2.48957e-09	1.19672e-13	1.99442e-14	2.40661e-15	3.36087e-07	6.22501e-08	3.23634e-07
1.64912e-08	9.81093e-08	4.60778e-07	6.68916e-08	55.56	1.0405e-07	2.97276e-09	2.02465e-13	3.38522e-14	2.87385e-15	4.01314e-07	7.43363e-08	3.86441e-07
2.05133e-08	1.22042e-07	5.73152e-07	8.32084e-08	55.56	1.29429e-07	3.69777e-09	3.86976e-13	6.50304e-14	3.57492e-15	4.99182e-07	9.24752e-08	4.80676e-07
2.45355e-08	1.45977e-07	6.85519e-07	9.95265e-08	55.56	1.54808e-07	4.42275e-09	6.58285e-13	1.11184e-13	4.27596e-15	5.97043e-07	1.10619e-07	5.74899e-07
2.85577e-08	1.69915e-07	7.97878e-07	1.15846e-07	55.56	1.80188e-07	5.1477e-09	1.03234e-12	1.75241e-13	4.97697e-15	6.94893e-07	1.28769e-07	6.69108e-07
3.25799e-08	1.93857e-07	9.10228e-07	1.32167e-07	55.56	2.05569e-07	5.8726e-09	1.52478e-12	2.60134e-13	5.67794e-15	7.92733e-07	1.46925e-07	7.63301e-07
4.40079e-08	2.61904e-07	1.22938e-06	1.78552e-07	55.56	2.77687e-07	7.93196e-09	3.70299e-12	6.40821e-13	7.66932e-15	1.07065e-06	1.98555e-07	1.03082e-06
5.54358e-08	3.29995e-07	1.5484e-06	2.2496e-07	55.56	3.49816e-07	9.99082e-09	7.29763e-12	1.28049e-12	9.66022e-15	1.34842e-06	2.50265e-07	1.29813e-06
6.68638e-08	3.9814e-07	1.86727e-06	2.71395e-07	55.56	4.21957e-07	1.2049e-08	1.26269e-11	2.24617e-12	1.16505e-14	1.62602e-06	3.02074e-07	1.56519e-06
7.82918e-08	4.66351e-07	2.18596e-06	3.17864e-07	55.56	4.94113e-07	1.41065e-08	1.9991e-11	3.60472e-12	1.36402e-14	1.90342e-06	3.54001e-07	1.83194e-06
8.97198e-08	5.34638e-07	2.50443e-06	3.64372e-07	55.56	5.66288e-07	1.61631e-08	2.96738e-11	5.42278e-12	1.5629e-14	2.18057e-06	4.06065e-07	2.09833e-06
1.01148e-07	6.03012e-07	2.82264e-06	4.10926e-07	55.56	6.38483e-07	1.82186e-08	4.19444e-11	7.76677e-12	1.7617e-14	2.45744e-06	4.58283e-07	2.36431e-06
1.12576e-07	6.71485e-07	3.14057e-06	4.57531e-07	55.56	7.10701e-07	2.0273e-08	5.70572e-11	1.07028e-11	1.96039e-14	2.734e-06	5.10676e-07	2.62984e-06
1.24004e-07	7.40066e-07	3.45818e-06	5.04192e-07	55.56	7.82946e-07	2.23261e-08	7.52533e-11	1.42968e-11	2.15897e-14	3.01022e-06	5.63261e-07	2.89484e-06
1.39727e-07	8.34622e-07	3.89458e-06	5.68494e-07	55.56	8.8239e-07	2.51485e-08	1.05746e-10	2.04373e-11	2.43199e-14	3.38961e-06	6.35956e-07	3.25852e-06
1.5545e-07	9.29431e-07	4.33023e-06	6.32928e-07	55.56	9.81896e-07	2.7968e-08	1.43065e-10	2.81167e-11	2.70476e-14	3.76819e-06	7.09094e-07	3.62099e-06
1.71173e-07	1.02452e-06	4.76505e-06	6.9751e-07	55.56	1.08147e-06	3.07841e-08	1.87734e-10	3.7503e-11	2.97725e-14	4.14586e-06	7.82719e-07	3.98214e-06
1.86896e-07	1.11992e-06	5.19894e-06	7.62254e-07	55.56	1.18112e-06	3.35966e-08	2.40241e-10	4.87627e-11	3.24945e-14	4.52255e-06	8.56875e-07	4.34183e-06
2.02619e-07	1.21565e-06	5.63184e-06	8.27175e-07	55.56	1.28085e-06	3.64051e-08	3.01048e-10	6.20604e-11	3.52134e-14	4.89817e-06	9.31604e-07	4.69993e-06
2.18342e-07	1.31174e-06	6.06364e-06	8.92286e-07	55.56	1.38067e-06	3.92094e-08	3.70585e-10	7.75588e-11	3.79289e-14	5.27262e-06	1.00695e-06	5.05633e-06
2.48207e-07	1.49533e-06	6.88054e-06	1.01654e-06	55.56	1.57054e-06	4.45231e-08	5.28154e-10	1.13631e-10	4.30771e-14	5.98039e-06	1.15188e-06	5.72813e-06
2.78073e-07	1.68048e-06	7.69262e-06	1.14163e-06	55.56	1.76079e-06	4.98182e-08	7.21274e-10	1.59302e-10	4.82114e-14	6.68311e-06	1.2994e-06	6.3925e-06
3.07938e-07	1.86732e-06	8.49931e-06	1.26765e-06	55.56	1.95148e-06	5.50928e-08	9.52314e-10	2.15617e-10	5.3331e-14	7.38023e-06	1.44974e-06	7.04862e-06
3.37804e-07	2.056e-06	9.30005e-06	1.3947e-06	55.56	2.14264e-06	6.03447e-08	1.22347e-09	2.8359e-10	5.84349e-14	8.07125e-06	1.60308e-06	7.69574e-06
3.67669e-07	2.24666e-06	1.00943e-05	1.52286e-06	55.56	2.3343e-06	6.55723e-08	1.53678e-09	3.64196e-10	6.35225e-14	8.75564e-06	1.7596e-06	8.33313e-06
3.97534e-07	2.4394e-06	1.08814e-05	1.65222e-06	55.56	2.52651e-06	7.07736e-08	1.89418e-09	4.58372e-10	6.85931e-14	9.43295e-06	1.91941e-06	8.96008e-06
4.36463e-07	2.69396e-06	1.18958e-05	1.82278e-06	55.56	2.77793e-06	7.75111e-08	2.42924e-09	6.02966e-10	7.51762e-14	1.03044e-05	2.13284e-06	9.76055e-06
4.75391e-07	2.95245e-06	1.28961e-05	1.99572e-06	55.56	3.03041e-06	8.41976e-08	3.04617e-09	7.73995e-10	8.1729e-14	1.11621e-05	2.3522e-06	1.05408e-05
5.14319e-07	3.21504e-06	1.3881e-05	2.17119e-06	55.56	3.28401e-06	9.08299e-08	3.74864e-09	9.73191e-10	8.8251e-14	1.20052e-05	2.57752e-06	1.12997e-05
5.53247e-07	3.48185e-06	1.48494e-05	2.34938e-06	55.56	3.53879e-06	9.74049e-08	4.5401e-09	1.20215e-09	9.47418e-14	1.2833e-05	2.80879e-06	1.20361e-05
5.92176e-07	3.75296e-06	1.58003e-05	2.53043e-06	55.56	3.79481e-06	1.0392e-07	5.42384e-09	1.46233e-09	1.01202e-13	1.36447e-05	3.04586e-06	1.2749e-05
6.31104e-07	4.02841e-06	1.67325e-05	2.7145e-06	55.56	4.05211e-06	1.10372e-07	6.40291e-09	1.75505e-09	1.0763e-13	1.44398e-05	3.28853e-06	1.34376e-05
6.89422e-07	4.44917e-06	1.8092e-05	2.99617e-06	55.56	4.44004e-06	1.19918e-07	8.05413e-09	2.25696e-09	1.17204e-13	1.55986e-05	3.66189e-06	1.44221e-05
7.4774e-07	4.87946e-06	1.94044e-05	3.2853e-06	55.56	4.83101e-06	1.29312e-07	9.93398e-09	2.83785e-09	1.26709e-13	1.67175e-05	4.04588e-06	1.53486e-05
8.06058e-07	5.31893e-06	2.0667e-05	3.58226e-06	55.56	5.22511e-06	1.38551e-07	1.20493e-08	3.50037e-09	1.36149e-13	1.77955e-05	4.43896e-06	1.6216e-05
8.64376e-07	5.76704e-06	2.18773e-05	3.88735e-06	55.56	5.62236e-06	1.47631e-07	1.44052e-08	4.24651e-09	1.45524e-13	1.88319e-05	4.83932e-06	1.70235e-05
9.22694e-07	6.22306e-06	2.30333e-05	4.20079e-06	55.56	6.02276e-06	1.5655e-07	1.70047e-08	5.07766e-09	1.54836e-13	1.98264e-05	5.24501e-06	1.77713e-05
9.81011e-07	6.68617e-06	2.41336e-05	4.52279e-06	55.56	6.42632e-06	1.65307e-07	1.9849e-08	5.9946e-09	1.64086e-13	2.07792e-05	5.65398e-06	1.84597e-05
1.05815e-06	7.30792e-06	2.55013e-05	4.96203e-06	55.56	6.96486e-06	1.76643e-07	2.39849e-08	7.33954e-09	1.76229e-13	2.19759e-05	6.19642e-06	1.92809e-05
1.13528e-06	7.93792e-06	2.67682e-05	5.41663e-06	55.56	7.50872e-06	1.877e-07	2.85389e-08	8.83432e-09	1.8827e-13	2.31016e-05	6.73623e-06	2.00034e-05
1.21241e-06	8.57351e-06	2.79341e-05	5.88659e-06	55.56	8.05772e-06	1.98484e-07	3.3497e-08	1.0477e-08	2.00208e-13	2.41585e-05	7.26899e-06	2.06316e-05
1.28955e-06	9.21195e-06	2.90001e-05	6.37178e-06	55.5599	8.61167e-06	2.09003e-07	3.88401e-08	1.22648e-08	2.12045e-13	2.51491e-05	7.79067e-06	2.11706e-05
1.36668e-06	9.8505e-06	2.99686e-05	6.87197e-06	55.5599	9.17035e-06	2.19266e-07	4.45444e-08	1.41938e-08	2.23781e-13	2.60764e-05	8.29778e-06	2.16263e-05
1.44382e-06	1.04865e-05	3.08428e-05	7.38679e-06	55.5599	9.7335e-06	2.29284e-07	5.05832e-08	1.62598e-08	2.35416e-13	2.69437e-05	8.78743e-06	2.20047e-05
1.53973e-06	1.12698e-05	3.18042e-05	8.04667e-06	55.5599	1.04397e-05	2.41417e-07	5.85145e-08	1.90127e-08	2.49739e-13	2.79437e-05	9.36852e-06	2.23772e-05
1.63565e-06	1.20408e-05	3.26351e-05	8.72746e-06	55.5599	1.11519e-05	2.53213e-07	6.68591e-08	2.19601e-08	2.63903e-13	2.88629e-05	9.91595e-06	2.26522e-05
1.73156e-06	1.27952e-05	3.33454e-05	9.428e-06	55.5599	1.18698e-05	2.64695e-07	7.55582e-08	2.50919e-08	2.77905e-13	2.97081e-05	1.04279e-05	2.2842e-05
1.82747e-06	1.35297e-05	3.39459e-05	1.01471e-05	55.5599	1.25928e-05	2.75886e-07	8.45549e-08	2.83982e-08	2.91746e-13	3.04856e-05	1.09036e-05	2.29578e-05
1.92339e-06	1.42414e-05	3.44473e-05	1.08833e-05	55.5599	1.33206e-05	2.8681e-07	9.37963e-08	3.18687e-08	3.05425e-13	3.12016e-05	1.13432e-05	2.30103e-05
2.0193e-06	1.4928e-05	3.48604e-05	1.16355e-05	55.5599	1.40528e-05	2.97489e-07	1.03234e-07	3.54941e-08	3.18946e-13	3.18621e-05	1.17477e-05	2.30095e-05
2.13464e-06	1.57181e-05	3.52545e-05	1.25592e-05	55.5599	1.49384e-05	3.10035e-07	1.14782e-07	4.00456e-08	3.34997e-13	3.25901e-05	1.21896e-05	2.29502e-05
2.24998e-06	1.64674e-05	3.55524e-05	1.35019e-05	55.5599	1.58292e-05	3.22288e-07	1.26489e-07	4.47927e-08	3.5083e-13	3.32538e-05	1.25858e-05	2.28401e-05
2.36531e-06	1.71748e-05	3.57692e-05	1.44614e-05	55.5599	1.67246e-05	3.34281e-07	1.383e-07	4.97216e-08	3.66454e-13	3.38609e-05	1.29401e-05	2.26908e-05
2.48065e-06	1.784e-05	3.59186e-05	1.54358e-05	55.5599	1.76241e-05	3.4604e-07	1.50173e-07	5.48198e-08	3.81881e-13	3.4418e-05	1.32561e-05	2.25123e-05
2.59599e-06	1.84632e-05	3.60126e-05	1.64233e-05	55.5599	1.85272e-05	3.57591e-07	1.62076e-07	6.00757e-08	3.97123e-13	3.4931e-05	1.35377e-05	2.23128e-05
2.71133e-06	1.90452e-05	3.60615e-05	1.74222e-05	55.5599	1.94335e-05	3.68955e-07	1.73982e-07	6.54789e-08	4.12193e-13	3.5405e-05	1.37885e-05	2.2099e-05
2.85986e-06	1.97361e-05	3.60723e-05	1.8723e-05	55.5599	2.06047e-05	3.83347e-07	1.89291e-07	7.26391e-08	4.31371e-13	3.59651e-05	1.40716e-05	2.18115e-05
3.00839e-06	2.03638e-05	3.60389e-05	2.00374e-05	55.5599	2.17797e-05	3.97502e-07	2.04548e-07	8.00103e-08	4.50318e-13	3.6476e-05	1.43159e-05	2.15185e-05
3.15692e-06	2.0932e-05	3.59735e-05	2.1363e-05	55.5599	2.29579e-05	4.11451e-07	2.19738e-07	8.75769e-08	4.69064e-13	3.69446e-05	1.45272e-05	2.12266e-05
3.30545e-06	2.14447e-05	3.58862e-05	2.26975e-05	55.5599	2.41385e-05	4.25224e-07	2.34851e-07	9.53252e-08	4.87638e-13	3.73765e-05	1.47107e-05	2.09406e-05
3.45398e-06	2.19058e-05	3.57844e-05	2.40392e-05	55.5599	2.53211e-05	4.38844e-07	2.49886e-07	1.03243e-07	5.06064e-13	3.77765e-05	1.48707e-05	2.06638e-05
3.60251e-06	2.23192e-05	3.56739e-05	2.53866e-05	55.5599	2.6505e-05	4.52335e-07	2.64842e-07	1.1132e-07	5.2437e-13	3.81485e-05	1.5011e-05	2.03981e-05
3.79883e-06	2.27993e-05	3.55218e-05	2.71739e-05	55.5599	2.80711e-05	4.69999e-07	2.84495e-07	1.22225e-07	5.48416e-13	3.8603e-05	1.51712e-05	2.00661e-05
3.99515e-06	2.32113e-05	3.53691e-05	2.89661e-05	55.5599	2.96376e-05	4.87507e-07	3.04028e-07	1.33374e-07	5.72335e-13	3.9021e-05	1.53083e-05	1.97568e-05
4.19148e-06	2.3563e-05	3.52203e-05	3.07611e-05	55.5599	3.12035e-05	5.04892e-07	3.23451e-07	1.44752e-07	5.96165e-13	3.94077e-05	1.54268e-05	1.947e-05
4.3878e-06	2.38616e-05	3.50782e-05	3.25573e-05	55.5599	3.27681e-05	5.22179e-07	3.42779e-07	1.56345e-07	6.1994e-13	3.97675e-05	1.55305e-05	1.92049e-05
4.58412e-06	2.41133e-05	3.49441e-05	3.43532e-05	55.5599	3.43304e-05	5.39394e-07	3.6202e-07	1.68145e-07	6.43688e-13	4.01039e-05	1.56223e-05	1.89598e-05
4.78044e-06	2.43239e-05	3.48189e-05	3.61477e-05	55.5599	3.589e-05	5.56557e-07	3.81186e-07	1.80142e-07	6.67432e-13	4.04201e-05	1.57044e-05	1.87333e-05
5.02932e-06	2.45397e-05	3.46727e-05	3.84191e-05	55.5599	3.78621e-05	5.78266e-07	4.05387e-07	1.95623e-07	6.9756e-13	4.07957e-05	1.57974e-05	1.84699e-05
5.2782e-06	2.47065e-05	3.45401e-05	4.06852e-05	55.5599	3.98277e-05	5.99948e-07	4.29493e-07	2.114e-07	7.27745e-13	4.11471e-05	1.58805e-05	1.823e-05
5.52708e-06	2.48319e-05	3.44199e-05	4.29447e-05	55.5599	4.1786e-05	6.21629e-07	4.53515e-07	2.27465e-07	7.58016e-13	4.1478e-05	1.59559e-05	1.80105e-05
5.77596e-06	2.49225e-05	3.4311e-05	4.51966e-05	55.5599	4.37362e-05	6.4333e-07	4.77458e-07	2.43814e-07	7.88385e-13	4.17914e-05	1.60251e-05	1.78084e-05
6.02484e-06	2.49837e-05	3.4212e-05	4.74401e-05	55.5598	4.5678e-05	6.65066e-07	5.01329e-07	2.60443e-07	8.18898e-13	4.20897e-05	1.60893e-05	1.76214e-05
6.27372e-06	2.50203e-05	3.41216e-05	4.96747e-05	55.5598	4.76107e-05	6.86854e-07	5.25132e-07	2.77353e-07	8.49467e-13	4.23751e-05	1.61493e-05	1.74472e-05
6.62686e-06	2.50375e-05	3.40059e-05	5.2829e-05	55.5598	5.03372e-05	7.17878e-07	5.58794e-07	3.01828e-07	8.93226e-13	4.27611e-05	1.62286e-05	1.72185e-05
6.98e-06	2.50222e-05	3.39024e-05	5.59634e-05	55.5598	5.30446e-05	7.49055e-07	5.92327e-07	3.26875e-07	9.37254e-13	4.31283e-05	1.63023e-05	1.70077e-05
7.33314e-06	2.49817e-05	3.38089e-05	5.90771e-05	55.5598	5.57324e-05	7.80406e-07	6.25735e-07	3.52502e-07	9.81617e-13	4.348e-05	1.63715e-05	1.68117e-05
7.68628e-06	2.49217e-05	3.37235e-05	6.21697e-05	55.5598	5.84008e-05	8.11948e-07	6.59019e-07	3.78719e-07	1.02633e-12	4.38184e-05	1.64368e-05	1.66277e-05
8.03942e-06	2.48467e-05	3.36448e-05	6.5241e-05	55.5598	6.10497e-05	8.43692e-07	6.9218e-07	4.05541e-07	1.07141e-12	4.41454e-05	1.64989e-05	1.64538e-05
8.39256e-06	2.47603e-05	3.35717e-05	6.8291e-05	55.5598	6.36795e-05	8.7565e-07	7.25218e-07	4.32978e-07	1.11686e-12	4.44623e-05	1.65581e-05	1.62884e-05
8.89469e-06	2.46234e-05	3.34754e-05	7.25912e-05	55.5598	6.73865e-05	9.21473e-07	7.71984e-07	4.73076e-07	1.18215e-12	4.48977e-05	1.66379e-05	1.60656e-05
9.39682e-06	2.44752e-05	3.33868e-05	7.68491e-05	55.5598	7.10565e-05	9.67762e-07	8.18507e-07	5.14483e-07	1.24824e-12	4.53172e-05	1.67133e-05	1.5855e-05
9.89895e-06	2.43203e-05	3.33044e-05	8.10653e-05	55.5598	7.46907e-05	1.01453e-06	8.64789e-07	5.5723e-07	1.31515e-12	4.57224e-05	1.67848e-05	1.56548e-05
1.04011e-05	2.41618e-05	3.32272e-05	8.5241e-05	55.5598	7.82904e-05	1.06179e-06	9.10831e-07	6.01348e-07	1.3829e-12	4.61143e-05	1.68527e-05	1.54636e-05
1.09032e-05	2.4002e-05	3.31545e-05	8.93773e-05	55.5598	8.18568e-05	1.10955e-06	9.56635e-07	6.46865e-07	1.4515e-12	4.64939e-05	1.69175e-05	1.52804e-05
1.14053e-05	2.38424e-05	3.30858e-05	9.34753e-05	55.5598	8.53912e-05	1.15782e-06	1.0022e-06	6.93804e-07	1.52096e-12	4.68618e-05	1.69793e-05	1.51042e-05
1.21079e-05	2.36217e-05	3.29955e-05	9.91472e-05	55.5597	9.02847e-05	1.22621e-06	1.06557e-06	7.61906e-07	1.61962e-12	4.73579e-05	1.70613e-05	1.48687e-05
1.28104e-05	2.34057e-05	3.29115e-05	0.00010475	55.5597	9.51207e-05	1.2956e-06	1.12848e-06	8.32882e-07	1.71999e-12	4.78334e-05	1.71385e-05	1.46445e-05
1.3513e-05	2.31958e-05	3.28328e-05	0.000110287	55.5597	9.99016e-05	1.36602e-06	1.19094e-06	9.06768e-07	1.82209e-12	4.82894e-05	1.72113e-05	1.44305e-05
1.42156e-05	2.29923e-05	3.27591e-05	0.000115761	55.5597	0.00010463	1.43744e-06	1.25296e-06	9.83597e-07	1.92592e-12	4.87269e-05	1.72802e-05	1.4226e-05
1.49181e-05	2.27957e-05	3.26899e-05	0.000121175	55.5597	0.000109308	1.50988e-06	1.31453e-06	1.06339e-06	2.03147e-12	4.9147e-05	1.73453e-05	1.40301e-05
1.56207e-05	2.26057e-05	3.26249e-05	0.000126532	55.5597	0.000113938	1.58332e-06	1.37566e-06	1.14617e-06	2.13872e-12	4.95504e-05	1.7407e-05	1.38422e-05
1.66452e-05	2.23405e-05	3.25368e-05	0.000134247	55.5597	0.000120606	1.6922e-06	1.46404e-06	1.27226e-06	2.29814e-12	5.01107e-05	1.74914e-05	1.35814e-05
1.76698e-05	2.20885e-05	3.2456e-05	0.000141855	55.5597	0.00012718	1.80315e-06	1.5515e-06	1.40476e-06	2.46109e-12	5.06401e-05	1.75697e-05	1.33348e-05
1.86944e-05	2.18488e-05	3.23817e-05	0.00014936	55.5597	0.000133665	1.91614e-06	1.63805e-06	1.54367e-06	2.62747e-12	5.1141e-05	1.76426e-05	1.31011e-05
1.9719e-05	2.16203e-05	3.23134e-05	0.000156771	55.5596	0.000140064	2.0311e-06	1.72371e-06	1.68899e-06	2.79721e-12	5.16155e-05	1.77105e-05	1.28792e-05
2.07436e-05	2.14022e-05	3.22504e-05	0.000164091	55.5596	0.000146381	2.14799e-06	1.80849e-06	1.84073e-06	2.9702e-12	5.20656e-05	1.77739e-05	1.26681e-05
2.17681e-05	2.11935e-05	3.21924e-05	0.000171327	55.5596	0.00015262	2.26675e-06	1.8924e-06	1.99886e-06	3.14636e-12	5.2493e-05	1.78332e-05	1.24668e-05
2.32725e-05	2.09022e-05	3.21153e-05	0.000181806	55.5596	0.000161643	2.44438e-06	2.01406e-06	2.24258e-06	3.41053e-12	5.30829e-05	1.79136e-05	1.21876e-05
2.47769e-05	2.06271e-05	3.20467e-05	0.000192124	55.5596	0.000170512	2.62574e-06	2.13391e-06	2.49997e-06	3.681e-12	5.3632e-05	1.79868e-05	1.1926e-05
2.62812e-05	2.03661e-05	3.19857e-05	0.000202294	55.5596	0.000179235	2.81064e-06	2.25201e-06	2.77093e-06	3.95746e-12	5.41442e-05	1.80537e-05	1.168e-05
2.77856e-05	2.01174e-05	3.19315e-05	0.000212323	55.5595	0.000187817	2.99892e-06	2.36839e-06	3.05533e-06	4.23962e-12	5.4623e-05	1.8115e-05	1.14481e-05
2.929e-05	1.98796e-05	3.18834e-05	0.000222222	55.5595	0.000196266	3.1904e-06	2.48309e-06	3.35307e-06	4.52719e-12	5.50713e-05	1.81713e-05	1.1229e-05
3.07943e-05	1.96515e-05	3.18409e-05	0.000231997	55.5595	0.000204586	3.38492e-06	2.59617e-06	3.66402e-06	4.81991e-12	5.54917e-05	1.82231e-05	1.10216e-05
3.31113e-05	1.93167e-05	3.17848e-05	0.000246827	55.5595	0.000217163	3.69012e-06	2.76724e-06	4.16845e-06	5.28022e-12	5.609e-05	1.82952e-05	1.07224e-05
3.54283e-05	1.89993e-05	3.1739e-05	0.000261404	55.5594	0.000229465	4.00166e-06	2.93468e-06	4.7034e-06	5.75124e-12	5.66349e-05	1.83591e-05	1.04452e-05
3.77453e-05	1.86966e-05	3.17019e-05	0.000275745	55.5594	0.000241507	4.31906e-06	3.09863e-06	5.26837e-06	6.23216e-12	5.71322e-05	1.84159e-05	1.01874e-05
4.00623e-05	1.84065e-05	3.16726e-05	0.000289868	55.5594	0.000253303	4.64187e-06	3.25924e-06	5.86288e-06	6.72224e-12	5.75872e-05	1.84667e-05	9.94667e-06
4.23793e-05	1.81275e-05	3.16501e-05	0.000303786	55.5594	0.000264864	4.96968e-06	3.41663e-06	6.48644e-06	7.22079e-12	5.80043e-05	1.85123e-05	9.72124e-06
4.46963e-05	1.78582e-05	3.16336e-05	0.000317513	55.5593	0.000276202	5.30213e-06	3.57091e-06	7.13861e-06	7.7272e-12	5.8387e-05	1.85532e-05	9.5095e-06
4.81635e-05	1.74709e-05	3.16187e-05	0.000337719	55.5593	0.00029277	5.8075e-06	3.79623e-06	8.16697e-06	8.49845e-12	5.89027e-05	1.86072e-05	9.21533e-06
5.16307e-05	1.70997e-05	3.1614e-05	0.000357554	55.5593	0.000308886	6.32143e-06	4.01522e-06	9.25699e-06	9.2843e-12	5.93578e-05	1.86537e-05	8.945e-06
5.50979e-05	1.67425e-05	3.16178e-05	0.000377045	55.5592	0.000324576	6.84297e-06	4.22819e-06	1.04074e-05	1.00833e-11	5.97598e-05	1.86941e-05	8.69542e-06
5.85651e-05	1.63973e-05	3.16289e-05	0.000396215	55.5592	0.000339862	7.3713e-06	4.43545e-06	1.1617e-05	1.08941e-11	6.01151e-05	1.87294e-05	8.46402e-06
6.20323e-05	1.60628e-05	3.16464e-05	0.000415087	55.5592	0.000354763	7.9057e-06	4.63727e-06	1.28848e-05	1.17156e-11	6.04288e-05	1.87605e-05	8.24866e-06
6.54994e-05	1.57379e-05	3.16694e-05	0.000433679	55.5591	0.000369298	8.44549e-06	4.83392e-06	1.42098e-05	1.25467e-11	6.07052e-05	1.87879e-05	8.04755e-06
7.02563e-05	1.53062e-05	3.17085e-05	0.000458761	55.5591	0.00038867	9.19377e-06	5.09571e-06	1.6119e-05	1.37011e-11	6.10309e-05	1.88207e-05	7.79206e-06
7.50132e-05	1.48893e-05	3.17551e-05	0.000483383	55.559	0.000407418	9.94974e-06	5.34877e-06	1.81322e-05	1.48699e-11	6.13017e-05	1.88491e-05	7.55728e-06
7.977e-05	1.44857e-05	3.1808e-05	0.00050758	55.559	0.000425574	1.07122e-05	5.59358e-06	2.02476e-05	1.60514e-11	6.15246e-05	1.88739e-05	7.34051e-06
8.45269e-05	1.40947e-05	3.1866e-05	0.000531381	55.559	0.000443167	1.14802e-05	5.83062e-06	2.24635e-05	1.72442e-11	6.1705e-05	1.88959e-05	7.13954e-06
8.92838e-05	1.37153e-05	3.19285e-05	0.00055481	55.5589	0.000460223	1.22528e-05	6.06029e-06	2.47785e-05	1.84469e-11	6.18477e-05	1.89157e-05	6.95249e-06
9.40406e-05	1.3347e-05	3.19946e-05	0.000577891	55.5589	0.000476765	1.30292e-05	6.28299e-06	2.71914e-05	1.96582e-11	6.19567e-05	1.89337e-05	6.77784e-06
0.000100041	1.28977e-05	3.20824e-05	0.000606544	55.5588	0.000496934	1.4013e-05	6.5545e-06	3.03728e-05	2.11973e-11	6.20515e-05	1.89547e-05	6.5731e-06
0.000106042	1.24645e-05	3.21741e-05	0.000634715	55.5588	0.000516359	1.50003e-05	6.81611e-06	3.37056e-05	2.27467e-11	6.21039e-05	1.89743e-05	6.38371e-06
0.000112043	1.20471e-05	3.22691e-05	0.000662436	55.5587	0.000535075	1.59903e-05	7.0684e-06	3.71876e-05	2.43049e-11	6.21188e-05	1.89928e-05	6.20783e-06
0.000118044	1.16449e-05	3.23666e-05	0.00068974	55.5587	0.000553116	1.69819e-05	7.31189e-06	4.08164e-05	2.58702e-11	6.21005e-05	1.90108e-05	6.04386e-06
0.000124045	1.12575e-05	3.24661e-05	0.000716652	55.5586	0.000570512	1.79742e-05	7.54707e-06	4.45898e-05	2.74414e-11	6.20526e-05	1.90285e-05	5.8905e-06
0.000132193	1.07544e-05	3.26036e-05	0.000752615	55.5586	0.00059315	1.93215e-05	7.8539e-06	4.99409e-05	2.9582e-11	6.19455e-05	1.90524e-05	5.69725e-06
0.000140342	1.0277e-05	3.2743e-05	0.00078796	55.5585	0.000614716	2.06672e-05	8.14725e-06	5.55482e-05	3.1728e-11	6.1796e-05	1.90766e-05	5.51914e-06
0.00014849	9.82436e-06	3.28837e-05	0.000822738	55.5585	0.000635269	2.201e-05	8.42802e-06	6.1405e-05	3.38768e-11	6.16099e-05	1.91014e-05	5.35423e-06
0.000156639	9.39565e-06	3.3025e-05	0.000856994	55.5584	0.000654868	2.33486e-05	8.69706e-06	6.75041e-05	3.60257e-11	6.13919e-05	1.9127e-05	5.20093e-06
0.000164787	8.98993e-06	3.31666e-05	0.000890768	55.5584	0.000673564	2.46821e-05	8.95512e-06	7.38383e-05	3.81726e-11	6.11462e-05	1.91535e-05	5.05788e-06
0.000172936	8.60627e-06	3.33079e-05	0.000924098	55.5583	0.000691409	2.60097e-05	9.20291e-06	8.03995e-05	4.0315e-11	6.08763e-05	1.9181e-05	4.92399e-06
0.000181084	8.24368e-06	3.34488e-05	0.000957016	55.5583	0.000708449	2.73306e-05	9.44108e-06	8.71793e-05	4.24513e-11	6.05856e-05	1.92095e-05	4.79822e-06
0.000189233	7.90126e-06	3.35891e-05	0.000989553	55.5582	0.000724729	2.86442e-05	9.67022e-06	9.41695e-05	4.45789e-11	6.02767e-05	1.92389e-05	4.67988e-06
0.00019042	7.853e-06	3.36094e-05	0.000994262	55.5582	0.00072704	2.88349e-05	9.70287e-06	9.52047e-05	4.48884e-11	6.02303e-05	1.92433e-05	4.66318e-06
0.000191607	7.80513e-06	3.36298e-05	0.000998963	55.5582	0.000729335	2.90255e-05	9.73535e-06	9.62441e-05	4.51973e-11	6.01837e-05	1.92477e-05	4.64663e-06
0.000192794	7.75767e-06	3.36501e-05	0.00100366	55.5582	0.000731616	2.92159e-05	9.76765e-06	9.72877e-05	4.5506e-11	6.01367e-05	1.92522e-05	4.63023e-06
0.00019398	7.71061e-06	3.36704e-05	0.00100834	55.5582	0.000733882	2.94061e-05	9.79978e-06	9.83355e-05	4.58146e-11	6.00894e-05	1.92566e-05	4.61396e-06
0.000196004	7.6313e-06	3.37049e-05	0.00101632	55.5582	0.00073771	2.97299e-05	9.85415e-06	0.000100131	4.63399e-11	6.00081e-05	1.92642e-05	4.58654e-06
0.000198027	7.55312e-06	3.37394e-05	0.00102427	55.5582	0.000741497	3.00533e-05	9.90802e-06	0.000101939	4.68645e-11	5.99259e-05	1.92719e-05	4.5595e-06
0.00020005	7.47605e-06	3.37739e-05	0.0010322	55.5581	0.000745242	3.03762e-05	9.96141e-06	0.000103758	4.73885e-11	5.9843e-05	1.92796e-05	4.53282e-06
0.000204138	7.32368e-06	3.38432e-05	0.00104817	55.5581	0.000752686	3.1027e-05	1.00678e-05	0.00010747	4.84448e-11	5.9673e-05	1.92954e-05	4.48e-06
0.000208226	7.17568e-06	3.39123e-05	0.00106406	55.5581	0.000759969	3.16757e-05	1.01724e-05	0.000111228	4.9498e-11	5.95e-05	1.93113e-05	4.42858e-06
0.000212314	7.03193e-06	3.39811e-05	0.00107987	55.5581	0.000767094	3.23222e-05	1.0275e-05	0.000115032	5.05478e-11	5.93244e-05	1.93276e-05	4.3785e-06
0.000219688	6.783e-06	3.41045e-05	0.00110821	55.558	0.000779562	3.34831e-05	1.04558e-05	0.000122004	5.24326e-11	5.90013e-05	1.93573e-05	4.29138e-06
0.000227062	6.54681e-06	3.42269e-05	0.00113633	55.558	0.000791558	3.46369e-05	1.0631e-05	0.000129115	5.43054e-11	5.86713e-05	1.93877e-05	4.20811e-06
0.000234436	6.32269e-06	3.43482e-05	0.00116424	55.558	0.000803108	3.57835e-05	1.0801e-05	0.000136355	5.6165e-11	5.83354e-05	1.94187e-05	4.12842e-06
0.00024181	6.11e-06	3.44685e-05	0.00119195	55.5579	0.000814238	3.69228e-05	1.09661e-05	0.000143721	5.8011e-11	5.79947e-05	1.94503e-05	4.05205e-06
0.000252507	5.8205e-06	3.46411e-05	0.00123181	55.5579	0.000829682	3.85626e-05	1.11975e-05	0.000154613	6.06635e-11	5.74936e-05	1.94968e-05	3.9467e-06
0.000263205	5.55195e-06	3.48114e-05	0.00127132	55.5578	0.000844351	4.01868e-05	1.14198e-05	0.000165735	6.32844e-11	5.69865e-05	1.95443e-05	3.84727e-06
0.000273902	5.30265e-06	3.49794e-05	0.00131048	55.5577	0.000858307	4.17956e-05	1.16337e-05	0.000177068	6.58723e-11	5.64756e-05	1.95924e-05	3.75322e-06
0.0002846	5.07101e-06	3.51452e-05	0.00134933	55.5577	0.000871606	4.33891e-05	1.184e-05	0.000188596	6.84266e-11	5.59625e-05	1.96411e-05	3.66408e-06
0.000295298	4.85559e-06	3.53088e-05	0.0013879	55.5576	0.0008843	4.49675e-05	1.20391e-05	0.0002003	7.09463e-11	5.54488e-05	1.96902e-05	3.57945e-06
0.000305995	4.65503e-06	3.54703e-05	0.00142619	55.5576	0.000896436	4.65309e-05	1.22316e-05	0.000212167	7.34312e-11	5.49359e-05	1.97397e-05	3.49897e-06
0.000316693	4.46814e-06	3.56296e-05	0.00146423	55.5575	0.00090806	4.80796e-05	1.2418e-05	0.000224182	7.58808e-11	5.44249e-05	1.97893e-05	3.42232e-06
0.00032739	4.2937e-06	3.5787e-05	0.00150203	55.5575	0.000919211	4.96139e-05	1.25987e-05	0.000236331	7.82953e-11	5.39167e-05	1.9839e-05	3.3492e-06
0.000334677	4.18153e-06	3.5893e-05	0.00152765	55.5575	0.000926557	5.06509e-05	1.27187e-05	0.000244677	7.99198e-11	5.35725e-05	1.98729e-05	3.30129e-06
0.000341964	4.0744e-06	3.59981e-05	0.00155317	55.5574	0.000933713	5.16813e-05	1.28365e-05	0.000253075	8.1528e-11	5.32303e-05	1.99068e-05	3.25483e-06
0.000349251	3.972e-06	3.61024e-05	0.0015786	55.5574	0.000940688	5.27053e-05	1.2952e-05	0.000261523	8.312e-11	5.28902e-05	1.99406e-05	3.20975e-06
0.000356538	3.87408e-06	3.62058e-05	0.00160393	55.5574	0.000947494	5.37231e-05	1.30654e-05	0.000270017	8.46959e-11	5.25523e-05	1.99743e-05	3.166e-06
0.000366315	3.74929e-06	3.63432e-05	0.00163779	55.5573	0.000956374	5.50788e-05	1.32145e-05	0.000281479	8.67852e-11	5.21028e-05	2.00194e-05	3.10925e-06
0.000376091	3.63156e-06	3.64792e-05	0.00167149	55.5573	0.000964986	5.64236e-05	1.33602e-05	0.000293011	8.88462e-11	5.16581e-05	2.00642e-05	3.05464e-06
0.000385868	3.52036e-06	3.66137e-05	0.00170505	55.5572	0.00097335	5.77576e-05	1.35028e-05	0.000304606	9.08792e-11	5.12182e-05	2.01088e-05	3.00203e-06
0.000395645	3.41523e-06	3.67469e-05	0.00173847	55.5572	0.000981483	5.90812e-05	1.36424e-05	0.000316258	9.28847e-11	5.07835e-05	2.01531e-05	2.95132e-06
0.000409105	3.27962e-06	3.6928e-05	0.00178427	55.5571	0.000992335	6.08867e-05	1.38301e-05	0.000332382	9.56015e-11	5.01937e-05	2.02134e-05	2.8844e-06
0.000422565	3.15367e-06	3.71068e-05	0.00182984	55.5571	0.00100282	6.26733e-05	1.4013e-05	0.000348589	9.82685e-11	4.96143e-05	2.02731e-05	2.82063e-06
0.000436025	3.0365e-06	3.72833e-05	0.00187519	55.557	0.00101298	6.44417e-05	1.41915e-05	0.000364867	1.00887e-10	4.90456e-05	2.03319e-05	2.75978e-06
0.000449485	2.92727e-06	3.74575e-05	0.00192033	55.557	0.00102284	6.61924e-05	1.43659e-05	0.000381205	1.03458e-10	4.84876e-05	2.03898e-05	2.70163e-06
0.000462946	2.82528e-06	3.76297e-05	0.00196527	55.5569	0.00103243	6.79259e-05	1.45366e-05	0.000397593	1.05983e-10	4.79405e-05	2.04469e-05	2.64603e-06
0.000476406	2.72986e-06	3.77998e-05	0.00201003	55.5569	0.00104178	6.9643e-05	1.47039e-05	0.000414022	1.08465e-10	4.74041e-05	2.0503e-05	2.59278e-06
0.000489866	2.64048e-06	3.7968e-05	0.00205461	55.5568	0.00105091	7.1344e-05	1.48679e-05	0.000430484	1.10903e-10	4.68785e-05	2.05582e-05	2.54176e-06
0.000503326	2.55656e-06	3.81343e-05	0.00209901	55.5567	0.00105984	7.30295e-05	1.5029e-05	0.000446974	1.13301e-10	4.63635e-05	2.06124e-05	2.4928e-06
0.000505771	2.54189e-06	3.81644e-05	0.00210706	55.5567	0.00106144	7.3334e-05	1.5058e-05	0.000449971	1.13732e-10	4.62711e-05	2.06221e-05	2.48412e-06
0.000508216	2.52737e-06	3.81943e-05	0.00211511	55.5567	0.00106304	7.3638e-05	1.50869e-05	0.00045297	1.14162e-10	4.6179e-05	2.06318e-05	2.4755e-06
0.000510661	2.51301e-06	3.82242e-05	0.00212315	55.5567	0.00106463	7.39416e-05	1.51157e-05	0.000455969	1.1459e-10	4.60873e-05	2.06415e-05	2.46695e-06
0.000513107	2.4988e-06	3.82541e-05	0.00213118	55.5567	0.00106621	7.42447e-05	1.51444e-05	0.000458968	1.15017e-10	4.59959e-05	2.06511e-05	2.45846e-06
0.000517997	2.47086e-06	3.83136e-05	0.00214723	55.5567	0.00106937	7.48494e-05	1.52016e-05	0.000464969	1.15868e-10	4.58142e-05	2.06703e-05	2.44166e-06
0.000522887	2.44353e-06	3.83729e-05	0.00216326	55.5567	0.0010725	7.54522e-05	1.52584e-05	0.000470971	1.16714e-10	4.56338e-05	2.06893e-05	2.4251e-06
0.000527777	2.41678e-06	3.8432e-05	0.00217927	55.5566	0.00107561	7.60531e-05	1.53149e-05	0.000476975	1.17554e-10	4.54549e-05	2.07082e-05	2.40877e-06
0.000535645	2.37493e-06	3.85266e-05	0.00220499	55.5566	0.00108058	7.7016e-05	1.54052e-05	0.000486637	1.18896e-10	4.51697e-05	2.07383e-05	2.38299e-06
0.000543512	2.33449e-06	3.86206e-05	0.00223066	55.5566	0.0010855	7.79741e-05	1.54946e-05	0.000496302	1.20226e-10	4.48881e-05	2.07681e-05	2.35778e-06
0.000551379	2.29539e-06	3.87141e-05	0.00225627	55.5566	0.00109037	7.89275e-05	1.55834e-05	0.000505968	1.21543e-10	4.46098e-05	2.07975e-05	2.33313e-06
0.000559246	2.25756e-06	3.88071e-05	0.00228184	55.5565	0.0010952	7.98764e-05	1.56714e-05	0.000515636	1.22848e-10	4.43349e-05	2.08266e-05	2.30901e-06
0.000574247	2.18876e-06	3.8983e-05	0.00233047	55.5565	0.0011043	8.16735e-05	1.58374e-05	0.00053407	1.25305e-10	4.382e-05	2.0881e-05	2.26445e-06
0.000589247	2.12402e-06	3.91571e-05	0.00237894	55.5564	0.00111327	8.34549e-05	1.6001e-05	0.0005525	1.27721e-10	4.33169e-05	2.09342e-05	2.22167e-06
0.000604248	2.063e-06	3.93294e-05	0.00242725	55.5563	0.00112212	8.52212e-05	1.61626e-05	0.000570923	1.30098e-10	4.28254e-05	2.09862e-05	2.18055e-06
0.000619249	2.0054e-06	3.95001e-05	0.00247541	55.5563	0.00113086	8.6973e-05	1.63221e-05	0.000589335	1.32437e-10	4.2345e-05	2.10369e-05	2.141e-06
0.000646136	1.90988e-06	3.98022e-05	0.00256138	55.5562	0.0011463	9.00781e-05	1.66036e-05	0.000622298	1.36541e-10	4.15112e-05	2.11247e-05	2.07375e-06
0.000673023	1.82316e-06	4.00996e-05	0.00264692	55.5561	0.00116149	9.3141e-05	1.68799e-05	0.000655201	1.40536e-10	4.07106e-05	2.12088e-05	2.0108e-06
0.000676746	1.81179e-06	4.01404e-05	0.00265873	55.5561	0.00116357	9.35618e-05	1.69177e-05	0.000659751	1.41082e-10	4.06023e-05	2.12201e-05	2.0024e-06
0.000680469	1.80055e-06	4.01811e-05	0.00267053	55.5561	0.00116565	9.3982e-05	1.69555e-05	0.0006643	1.41625e-10	4.04946e-05	2.12314e-05	1.99407e-06
0.000684191	1.78945e-06	4.02218e-05	0.00268233	55.556	0.00116773	9.44014e-05	1.69932e-05	0.000668847	1.42166e-10	4.03875e-05	2.12426e-05	1.98582e-06
0.000687914	1.7785e-06	4.02623e-05	0.00269412	55.556	0.00116981	9.48201e-05	1.70308e-05	0.000673393	1.42706e-10	4.02809e-05	2.12537e-05	1.97763e-06
0.000691637	1.76768e-06	4.03028e-05	0.0027059	55.556	0.00117188	9.5238e-05	1.70684e-05	0.000677937	1.43244e-10	4.0175e-05	2.12648e-05	1.96952e-06
0.000699082	1.74644e-06	4.03835e-05	0.00272944	55.556	0.00117601	9.60717e-05	1.71432e-05	0.000687021	1.44314e-10	3.99648e-05	2.12867e-05	1.9535e-06
0.000706527	1.72571e-06	4.0464e-05	0.00275295	55.556	0.00118013	9.69025e-05	1.72177e-05	0.000696099	1.45377e-10	3.9757e-05	2.13083e-05	1.93775e-06
0.000713973	1.70549e-06	4.05441e-05	0.00277643	55.5559	0.00118423	9.77306e-05	1.7292e-05	0.000705171	1.46433e-10	3.95514e-05	2.13297e-05	1.92227e-06
0.000721418	1.68574e-06	4.06238e-05	0.00279988	55.5559	0.00118833	9.85559e-05	1.73659e-05	0.000714236	1.47482e-10	3.9348e-05	2.13508e-05	1.90705e-06
0.000739319	1.64013e-06	4.08145e-05	0.00285615	55.5558	0.00119813	0.000100529	1.75424e-05	0.000736004	1.49977e-10	3.88679e-05	2.14004e-05	1.87146e-06
0.000757219	1.59699e-06	4.10034e-05	0.00291227	55.5558	0.00120788	0.000102487	1.77175e-05	0.000757732	1.52435e-10	3.84001e-05	2.14486e-05	1.83724e-06
0.00077512	1.55613e-06	4.11908e-05	0.00296824	55.5557	0.00121757	0.000104431	1.78911e-05	0.000779419	1.54858e-10	3.7944e-05	2.14952e-05	1.80431e-06
0.000793021	1.51737e-06	4.13766e-05	0.00302407	55.5556	0.00122723	0.000106361	1.80634e-05	0.000801064	1.57248e-10	3.74993e-05	2.15405e-05	1.77259e-06
0.000814127	1.47416e-06	4.15938e-05	0.00308971	55.5556	0.00123857	0.00010862	1.82649e-05	0.00082653	1.60024e-10	3.69889e-05	2.15921e-05	1.73667e-06
0.000835233	1.43344e-06	4.18091e-05	0.00315517	55.5555	0.00124986	0.00011086	1.84648e-05	0.000851934	1.62757e-10	3.64931e-05	2.16419e-05	1.70224e-06
0.00085634	1.39498e-06	4.20224e-05	0.00322044	55.5554	0.00126112	0.000113084	1.86632e-05	0.000877278	1.65451e-10	3.60112e-05	2.16898e-05	1.66921e-06
0.000877446	1.35862e-06	4.2234e-05	0.00328555	55.5553	0.00127236	0.000115292	1.88603e-05	0.000902559	1.68107e-10	3.55428e-05	2.1736e-05	1.6375e-06
0.000898552	1.32418e-06	4.24438e-05	0.00335049	55.5552	0.00128357	0.000117485	1.90561e-05	0.000927778	1.70726e-10	3.50871e-05	2.17806e-05	1.60703e-06
0.000919658	1.29151e-06	4.2652e-05	0.00341526	55.5552	0.00129476	0.000119663	1.92506e-05	0.000952935	1.73311e-10	3.46437e-05	2.18235e-05	1.57773e-06
0.000940765	1.26049e-06	4.28586e-05	0.00347988	55.5551	0.00130594	0.000121826	1.9444e-05	0.000978031	1.75864e-10	3.42122e-05	2.18649e-05	1.54952e-06
0.000966551	1.22465e-06	4.31089e-05	0.00355863	55.555	0.00131958	0.000124451	1.96789e-05	0.00100861	1.7894e-10	3.37002e-05	2.19134e-05	1.51646e-06
0.000992338	1.19087e-06	4.33571e-05	0.00363717	55.5549	0.00133322	0.000127057	1.99124e-05	0.00103909	1.81973e-10	3.32044e-05	2.19597e-05	1.48485e-06
0.00101813	1.159e-06	4.36031e-05	0.00371549	55.5548	0.00134685	0.000129645	2.01444e-05	0.00106949	1.84965e-10	3.27239e-05	2.20039e-05	1.45459e-06
0.00104391	1.12888e-06	4.38471e-05	0.00379362	55.5547	0.00136048	0.000132215	2.03752e-05	0.00109979	1.87918e-10	3.2258e-05	2.20462e-05	1.4256e-06
0.0010697	1.10035e-06	4.40892e-05	0.00387155	55.5546	0.00137412	0.000134769	2.06047e-05	0.00113001	1.90835e-10	3.18061e-05	2.20865e-05	1.39779e-06
0.00110063	1.06808e-06	4.43772e-05	0.0039648	55.5545	0.00139048	0.000137811	2.08786e-05	0.00116615	1.94287e-10	3.12815e-05	2.21325e-05	1.36589e-06
0.00113157	1.03774e-06	4.46626e-05	0.00405778	55.5544	0.00140687	0.000140832	2.1151e-05	0.00120216	1.97693e-10	3.0775e-05	2.21759e-05	1.33549e-06
0.0011625	1.00916e-06	4.49455e-05	0.00415053	55.5543	0.00142327	0.000143833	2.14219e-05	0.00123805	2.01055e-10	3.02857e-05	2.22169e-05	1.30646e-06
0.00119343	9.82203e-07	4.52262e-05	0.00424303	55.5542	0.00143969	0.000146814	2.16915e-05	0.00127382	2.04376e-10	2.98128e-05	2.22557e-05	1.27873e-06
0.00122437	9.56726e-07	4.55045e-05	0.00433531	55.5541	0.00145614	0.000149777	2.19599e-05	0.00130948	2.07657e-10	2.93553e-05	2.22922e-05	1.2522e-06
0.00126229	9.27331e-07	4.58428e-05	0.00444813	55.5539	0.00147635	0.000153384	2.22872e-05	0.00135304	2.1163e-10	2.88146e-05	2.23342e-05	1.22122e-06
0.00126887	9.22429e-07	4.59012e-05	0.00446769	55.5539	0.00147986	0.000154008	2.23439e-05	0.00136059	2.12314e-10	2.87228e-05	2.23412e-05	1.216e-06
0.00127546	9.17576e-07	4.59595e-05	0.00448723	55.5539	0.00148337	0.000154631	2.24005e-05	0.00136813	2.12997e-10	2.86317e-05	2.23481e-05	1.21083e-06
0.00128204	9.12776e-07	4.60178e-05	0.00450677	55.5539	0.00148689	0.000155253	2.2457e-05	0.00137567	2.13678e-10	2.85412e-05	2.23549e-05	1.2057e-06
0.00128862	9.08029e-07	4.60759e-05	0.0045263	55.5538	0.00149041	0.000155875	2.25135e-05	0.0013832	2.14358e-10	2.84513e-05	2.23616e-05	1.20062e-06
0.00130179	8.98691e-07	4.61919e-05	0.00456532	55.5538	0.00149744	0.000157116	2.26264e-05	0.00139824	2.15713e-10	2.82734e-05	2.23747e-05	1.1906e-06
0.00131496	8.89553e-07	4.63075e-05	0.00460431	55.5538	0.00150449	0.000158354	2.2739e-05	0.00141327	2.17063e-10	2.80977e-05	2.23876e-05	1.18074e-06
0.00132812	8.80611e-07	4.64228e-05	0.00464327	55.5537	0.00151153	0.000159589	2.28515e-05	0.00142828	2.18407e-10	2.79244e-05	2.24001e-05	1.17106e-06
0.00135439	8.63329e-07	4.66518e-05	0.00472088	55.5536	0.00152561	0.000162045	2.30753e-05	0.00145817	2.21071e-10	2.75854e-05	2.2424e-05	1.15223e-06
0.00138066	8.46752e-07	4.68794e-05	0.00479835	55.5535	0.00153972	0.000164491	2.32984e-05	0.00148798	2.23715e-10	2.72551e-05	2.24467e-05	1.13402e-06
0.00140693	8.30837e-07	4.71056e-05	0.00487569	55.5534	0.00155385	0.000166926	2.35208e-05	0.00151772	2.26338e-10	2.6933e-05	2.24682e-05	1.1164e-06
0.0014332	8.15543e-07	4.73306e-05	0.00495291	55.5533	0.001568	0.000169352	2.37425e-05	0.00154739	2.28942e-10	2.6619e-05	2.24885e-05	1.09935e-06
0.00147316	7.9339e-07	4.76705e-05	0.00507013	55.5532	0.00158958	0.000173024	2.40785e-05	0.00159239	2.32869e-10	2.6156e-05	2.25173e-05	1.07443e-06
0.00151312	7.7248e-07	4.80076e-05	0.00518707	55.5531	0.00161122	0.000176674	2.44131e-05	0.00163724	2.36755e-10	2.57098e-05	2.25436e-05	1.05066e-06
0.00155308	7.52707e-07	4.8342e-05	0.00530375	55.5529	0.00163292	0.000180305	2.47462e-05	0.00168194	2.40603e-10	2.52796e-05	2.25676e-05	1.02796e-06
0.00159304	7.33981e-07	4.86738e-05	0.00542016	55.5528	0.00165468	0.000183916	2.50779e-05	0.00172649	2.44416e-10	2.48645e-05	2.25893e-05	1.00626e-06
0.00165661	7.0615e-07	4.91963e-05	0.00560484	55.5525	0.00168941	0.000189623	2.56028e-05	0.00179706	2.50411e-10	2.42333e-05	2.26195e-05	9.73649e-07
0.00172017	6.80473e-07	4.97126e-05	0.00578892	55.5523	0.00172429	0.000195286	2.61244e-05	0.00186728	2.56327e-10	2.36354e-05	2.26448e-05	9.4317e-07
0.00176878	6.62141e-07	5.01036e-05	0.00592932	55.5522	0.00175106	0.000199589	2.65211e-05	0.00192077	2.60803e-10	2.31991e-05	2.26611e-05	9.21173e-07
0.0018174	6.44822e-07	5.04911e-05	0.0060694	55.552	0.00177792	0.000203868	2.69159e-05	0.00197407	2.65239e-10	2.27796e-05	2.26748e-05	9.00215e-07
0.00182712	6.41471e-07	5.05683e-05	0.00609738	55.552	0.0017833	0.000204721	2.69947e-05	0.00198471	2.66121e-10	2.26977e-05	2.26772e-05	8.96141e-07
0.00183684	6.3816e-07	5.06453e-05	0.00612535	55.5519	0.00178869	0.000205574	2.70733e-05	0.00199534	2.67002e-10	2.26163e-05	2.26796e-05	8.92107e-07
0.00184656	6.34885e-07	5.07221e-05	0.00615331	55.5519	0.00179408	0.000206425	2.71519e-05	0.00200597	2.67882e-10	2.25356e-05	2.26818e-05	8.8811e-07
0.00185629	6.31645e-07	5.07989e-05	0.00618125	55.5519	0.00179947	0.000207276	2.72305e-05	0.00201658	2.6876e-10	2.24556e-05	2.2684e-05	8.84151e-07
0.00187573	6.2527e-07	5.0952e-05	0.0062371	55.5518	0.00181026	0.000208974	2.73873e-05	0.0020378	2.70512e-10	2.22972e-05	2.26881e-05	8.76341e-07
0.00189518	6.19031e-07	5.11046e-05	0.00629291	55.5517	0.00182106	0.000210669	2.75439e-05	0.00205899	2.72258e-10	2.21413e-05	2.26918e-05	8.68674e-07
0.00191462	6.12922e-07	5.12567e-05	0.00634867	55.5517	0.00183188	0.000212361	2.77001e-05	0.00208015	2.73999e-10	2.19876e-05	2.26951e-05	8.61145e-07
0.00194631	6.03238e-07	5.15035e-05	0.00643945	55.5515	0.00184954	0.000215111	2.79542e-05	0.00211457	2.76824e-10	2.17421e-05	2.26999e-05	8.49163e-07
0.001978	5.93873e-07	5.1749e-05	0.00653012	55.5514	0.00186723	0.000217852	2.82075e-05	0.00214893	2.79635e-10	2.15024e-05	2.27038e-05	8.37523e-07
0.00200969	5.84813e-07	5.19933e-05	0.00662066	55.5513	0.00188496	0.000220584	2.846e-05	0.00218322	2.82432e-10	2.12683e-05	2.27068e-05	8.26211e-07
0.00204138	5.76043e-07	5.22363e-05	0.0067111	55.5512	0.00190271	0.000223309	2.87118e-05	0.00221744	2.85216e-10	2.10396e-05	2.2709e-05	8.15212e-07
0.00209991	5.60559e-07	5.26819e-05	0.00687784	55.551	0.00193559	0.000228319	2.91749e-05	0.00228048	2.90325e-10	2.0631e-05	2.27111e-05	7.95681e-07
0.00215843	5.45936e-07	5.31235e-05	0.00704422	55.5508	0.00196857	0.000233302	2.96354e-05	0.0023433	2.95393e-10	2.02391e-05	2.27106e-05	7.77099e-07
0.00221696	5.32103e-07	5.3561e-05	0.00721026	55.5506	0.00200165	0.00023826	3.00935e-05	0.00240592	3.00421e-10	1.9863e-05	2.27079e-05	7.59399e-07
0.00227549	5.18995e-07	5.39947e-05	0.00737596	55.5504	0.00203482	0.000243192	3.0549e-05	0.00246834	3.05411e-10	1.95017e-05	2.27029e-05	7.42518e-07
0.00238441	4.96341e-07	5.47917e-05	0.00768352	55.55	0.00209682	0.000252306	3.13901e-05	0.00258401	3.14606e-10	1.88659e-05	2.26882e-05	7.13089e-07
0.00249334	4.75696e-07	5.55762e-05	0.00799004	55.5497	0.00215912	0.000261339	3.22227e-05	0.00269907	3.23685e-10	1.82737e-05	2.26671e-05	6.85988e-07
0.00250802	4.73054e-07	5.56809e-05	0.00803127	55.5496	0.00216754	0.00026255	3.23343e-05	0.00271453	3.249e-10	1.81969e-05	2.26639e-05	6.82499e-07
0.0025227	4.70441e-07	5.57855e-05	0.00807248	55.5496	0.00217596	0.00026376	3.24456e-05	0.00272998	3.26113e-10	1.81209e-05	2.26605e-05	6.79046e-07
0.00253738	4.67859e-07	5.58898e-05	0.00811368	55.5495	0.00218439	0.000264969	3.25569e-05	0.00274541	3.27325e-10	1.80456e-05	2.2657e-05	6.7563e-07
0.00255206	4.65308e-07	5.59939e-05	0.00815486	55.5495	0.00219282	0.000266176	3.2668e-05	0.00276084	3.28534e-10	1.79709e-05	2.26534e-05	6.72248e-07
0.00256674	4.62785e-07	5.60978e-05	0.00819602	55.5494	0.00220126	0.000267381	3.27789e-05	0.00277626	3.29742e-10	1.78969e-05	2.26497e-05	6.68902e-07
0.0025961	4.57827e-07	5.6305e-05	0.0082783	55.5493	0.00221815	0.000269789	3.30003e-05	0.00280707	3.32151e-10	1.7751e-05	2.26421e-05	6.62313e-07
0.00262546	4.52981e-07	5.65113e-05	0.0083605	55.5492	0.00223507	0.000272191	3.3221e-05	0.00283784	3.34554e-10	1.76076e-05	2.26341e-05	6.55857e-07
0.00265482	4.48242e-07	5.67167e-05	0.00844264	55.5491	0.002252	0.000274587	3.34412e-05	0.00286857	3.36949e-10	1.74667e-05	2.26257e-05	6.4953e-07
0.00268418	4.43608e-07	5.69213e-05	0.00852471	55.549	0.00226894	0.000276978	3.36607e-05	0.00289926	3.39337e-10	1.73283e-05	2.2617e-05	6.43329e-07
0.00275664	4.32598e-07	5.74227e-05	0.00872696	55.5488	0.00231084	0.000282856	3.41998e-05	0.00297483	3.45201e-10	1.69969e-05	2.2594e-05	6.28541e-07
0.00282909	4.22154e-07	5.79191e-05	0.00892883	55.5485	0.00235285	0.000288703	3.47351e-05	0.00305018	3.51024e-10	1.66791e-05	2.25692e-05	6.14442e-07
0.00290154	4.12233e-07	5.84107e-05	0.00913033	55.5483	0.00239496	0.000294518	3.52667e-05	0.00312532	3.56808e-10	1.63742e-05	2.25426e-05	6.00985e-07
0.002974	4.02797e-07	5.88975e-05	0.00933146	55.548	0.00243716	0.000300303	3.57946e-05	0.00320025	3.62553e-10	1.60814e-05	2.25144e-05	5.88127e-07
0.00306228	3.91901e-07	5.94844e-05	0.00957607	55.5477	0.00248871	0.000307312	3.64328e-05	0.00329129	3.69504e-10	1.57399e-05	2.2478e-05	5.73209e-07
0.00315057	3.81617e-07	6.00645e-05	0.00982017	55.5474	0.00254038	0.000314278	3.70655e-05	0.00338204	3.76403e-10	1.54141e-05	2.24395e-05	5.59059e-07
0.00323885	3.7189e-07	6.0638e-05	0.0100638	55.5471	0.00259217	0.000321201	3.76928e-05	0.00347251	3.8325e-10	1.51031e-05	2.23992e-05	5.45615e-07
0.00331137	3.64288e-07	6.11042e-05	0.0102635	55.5469	0.0026348	0.000326856	3.82039e-05	0.00354663	3.88838e-10	1.48579e-05	2.23648e-05	5.35065e-07
0.00338388	3.57011e-07	6.15662e-05	0.0104629	55.5466	0.00267749	0.000332484	3.87115e-05	0.00362057	3.94392e-10	1.46215e-05	2.23294e-05	5.24931e-07
0.00345639	3.50036e-07	6.20239e-05	0.010662	55.5464	0.00272025	0.000338084	3.92154e-05	0.00369434	3.99915e-10	1.43935e-05	2.2293e-05	5.15187e-07
0.0035289	3.43347e-07	6.24776e-05	0.0108609	55.5461	0.00276308	0.000343658	3.97157e-05	0.00376796	4.05407e-10	1.41732e-05	2.22557e-05	5.05812e-07
0.00360141	3.36924e-07	6.29271e-05	0.0110594	55.5459	0.00280597	0.000349205	4.02124e-05	0.00384141	4.10869e-10	1.39605e-05	2.22175e-05	4.96785e-07
0.00367392	3.30753e-07	6.33727e-05	0.0112576	55.5456	0.00284891	0.000354725	4.07056e-05	0.00391471	4.16301e-10	1.37549e-05	2.21786e-05	4.88087e-07
0.00374643	3.24818e-07	6.38144e-05	0.0114555	55.5454	0.00289192	0.00036022	4.11953e-05	0.00398786	4.21704e-10	1.3556e-05	2.2139e-05	4.79699e-07
0.00383419	3.17933e-07	6.43438e-05	0.0116947	55.5451	0.00294403	0.000366837	4.17833e-05	0.0040762	4.28205e-10	1.33239e-05	2.20901e-05	4.69941e-07
0.00392194	3.11353e-07	6.48677e-05	0.0119335	55.5448	0.00299621	0.000373416	4.23662e-05	0.00416433	4.34666e-10	1.31006e-05	2.20405e-05	4.60586e-07
0.0040097	3.05058e-07	6.53862e-05	0.0121719	55.5445	0.00304846	0.000379959	4.29441e-05	0.00425225	4.41086e-10	1.28857e-05	2.199e-05	4.51611e-07
0.00409745	2.99027e-07	6.58993e-05	0.0124099	55.5442	0.00310077	0.000386467	4.3517e-05	0.00433998	4.47468e-10	1.26788e-05	2.19389e-05	4.42991e-07
0.00421699	2.91212e-07	6.659e-05	0.0127335	55.5438	0.00317212	0.000395275	4.42896e-05	0.00445918	4.561e-10	1.24088e-05	2.18682e-05	4.31786e-07
0.00433653	2.83822e-07	6.72713e-05	0.0130565	55.5434	0.00324358	0.00040402	4.50532e-05	0.00457804	4.64663e-10	1.21518e-05	2.17966e-05	4.21156e-07
0.00445607	2.76822e-07	6.79435e-05	0.0133787	55.543	0.00331512	0.000412701	4.58079e-05	0.00469657	4.73159e-10	1.19067e-05	2.17241e-05	4.11056e-07
0.00457561	2.70182e-07	6.86067e-05	0.0137004	55.5426	0.00338675	0.000421321	4.65539e-05	0.00481478	4.81589e-10	1.16728e-05	2.16509e-05	4.01448e-07
0.00469515	2.63875e-07	6.92613e-05	0.0140213	55.5422	0.00345845	0.00042988	4.72913e-05	0.00493268	4.89955e-10	1.14493e-05	2.15772e-05	3.92296e-07
0.00481469	2.57876e-07	6.99073e-05	0.0143417	55.5418	0.00353022	0.000438379	4.80203e-05	0.00505028	4.98259e-10	1.12356e-05	2.15029e-05	3.83569e-07
0.00493423	2.52162e-07	7.05451e-05	0.0146614	55.5414	0.00360205	0.00044682	4.8741e-05	0.00516758	5.06501e-10	1.1031e-05	2.14284e-05	3.75236e-07
0.00509703	2.44803e-07	7.14007e-05	0.0150958	55.5409	0.00369996	0.000458222	4.97094e-05	0.00532688	5.1763e-10	1.0766e-05	2.13264e-05	3.64477e-07
0.00525983	2.37892e-07	7.22419e-05	0.0155292	55.5404	0.00379796	0.00046952	5.06629e-05	0.00548567	5.28651e-10	1.05155e-05	2.12241e-05	3.54343e-07
0.00542263	2.31388e-07	7.3069e-05	0.0159615	55.5398	0.00389603	0.000480715	5.1602e-05	0.00564395	5.39566e-10	1.02784e-05	2.11217e-05	3.4478e-07
0.00558542	2.25255e-07	7.38825e-05	0.0163927	55.5393	0.00399417	0.00049181	5.2527e-05	0.00580176	5.50379e-10	1.00536e-05	2.10193e-05	3.3574e-07
0.00578607	2.18162e-07	7.48671e-05	0.0169227	55.5386	0.00411519	0.000505349	5.36481e-05	0.00599561	5.63568e-10	9.7921e-06	2.08933e-05	3.25258e-07
0.00598672	2.11535e-07	7.58325e-05	0.0174512	55.538	0.00423627	0.000518742	5.47487e-05	0.00618878	5.7661e-10	9.54634e-06	2.07677e-05	3.15439e-07
0.00618736	2.05328e-07	7.67792e-05	0.0179782	55.5373	0.00435739	0.000531993	5.58297e-05	0.00638128	5.89507e-10	9.31491e-06	2.06428e-05	3.06219e-07
0.00638801	1.99503e-07	7.77081e-05	0.0185036	55.5367	0.00447855	0.000545104	5.68914e-05	0.00657312	6.02265e-10	9.09659e-06	2.05186e-05	2.97547e-07
0.00658866	1.94025e-07	7.86197e-05	0.0190277	55.536	0.00459972	0.00055808	5.79345e-05	0.00676434	6.14886e-10	8.89028e-06	2.03953e-05	2.89375e-07
0.00681375	1.88256e-07	7.96226e-05	0.0196138	55.5353	0.00473567	0.000572478	5.90831e-05	0.00697812	6.28887e-10	8.67193e-06	2.02581e-05	2.8075e-07
0.00703884	1.82846e-07	8.06053e-05	0.0201982	55.5346	0.0048716	0.000586713	6.02097e-05	0.00719114	6.42726e-10	8.46627e-06	2.01223e-05	2.72647e-07
0.00726393	1.77766e-07	8.15685e-05	0.0207808	55.5338	0.00500751	0.000600789	6.1315e-05	0.00740342	6.56406e-10	8.27219e-06	1.99879e-05	2.65022e-07
0.00743316	1.74144e-07	8.22804e-05	0.0212176	55.5333	0.00510967	0.000611268	6.21322e-05	0.00756254	6.66588e-10	8.13332e-06	1.98879e-05	2.59578e-07
0.00757401	1.71249e-07	8.2865e-05	0.0215805	55.5328	0.00519468	0.000619924	6.28038e-05	0.00769467	6.74998e-10	8.02206e-06	1.98053e-05	2.55222e-07
0.00771486	1.68458e-07	8.34426e-05	0.0219427	55.5324	0.00527968	0.000628522	6.34676e-05	0.00782652	6.8335e-10	7.9145e-06	1.97233e-05	2.51018e-07
0.00785571	1.65766e-07	8.40135e-05	0.0223043	55.5319	0.00536465	0.000637061	6.41238e-05	0.00795811	6.91644e-10	7.81046e-06	1.9642e-05	2.46958e-07
0.00799656	1.63165e-07	8.45776e-05	0.0226652	55.5315	0.0054496	0.000645542	6.47725e-05	0.00808942	6.99882e-10	7.70978e-06	1.95613e-05	2.43034e-07
0.00819665	1.59621e-07	8.53679e-05	0.0231768	55.5308	0.00557023	0.000657494	6.56817e-05	0.00827552	7.11488e-10	7.57219e-06	1.94478e-05	2.3768e-07
0.00839675	1.56242e-07	8.61454e-05	0.0236871	55.5302	0.00569081	0.000669334	6.65765e-05	0.00846108	7.22984e-10	7.4406e-06	1.93356e-05	2.32569e-07
0.00859684	1.53016e-07	8.69106e-05	0.0241961	55.5296	0.00581133	0.000681064	6.74574e-05	0.00864613	7.34372e-10	7.31463e-06	1.92248e-05	2.27686e-07
0.00879693	1.49934e-07	8.76637e-05	0.0247039	55.5289	0.00593179	0.000692686	6.83247e-05	0.00883066	7.45654e-10	7.19393e-06	1.91152e-05	2.23015e-07
0.00904706	1.46268e-07	8.85887e-05	0.0253368	55.5281	0.00608226	0.000707064	6.93903e-05	0.00906062	7.59611e-10	7.04997e-06	1.89802e-05	2.17453e-07
0.00929718	1.42795e-07	8.94962e-05	0.0259678	55.5273	0.00623262	0.000721281	7.0436e-05	0.00928979	7.73408e-10	6.91313e-06	1.88472e-05	2.12178e-07
0.0095473	1.395e-07	9.03866e-05	0.026597	55.5266	0.00638285	0.000735339	7.14624e-05	0.0095182	7.87051e-10	6.7829e-06	1.87163e-05	2.07168e-07
0.00979742	1.36369e-07	9.12606e-05	0.0272242	55.5258	0.00653296	0.000749242	7.247e-05	0.00974586	8.00542e-10	6.6588e-06	1.85874e-05	2.02402e-07
0.0100475	1.3339e-07	9.21188e-05	0.0278495	55.525	0.00668293	0.000762993	7.34596e-05	0.00997277	8.13884e-10	6.54041e-06	1.84605e-05	1.97864e-07
0.0104421	1.28975e-07	9.34415e-05	0.0288322	55.5238	0.00691923	0.000784384	7.49851e-05	0.0103292	8.34637e-10	6.36432e-06	1.82645e-05	1.9113e-07
0.0108367	1.24873e-07	9.47279e-05	0.0298104	55.5225	0.00715517	0.000805417	7.6469e-05	0.0106839	8.55041e-10	6.20011e-06	1.80732e-05	1.84867e-07
0.0112312	1.21053e-07	9.59799e-05	0.0307841	55.5213	0.00739074	0.000826103	7.79133e-05	0.0110367	8.75106e-10	6.04661e-06	1.78867e-05	1.79027e-07
0.0116258	1.17487e-07	9.71989e-05	0.0317535	55.5201	0.00762591	0.000846452	7.93197e-05	0.0113879	8.94843e-10	5.90277e-06	1.77047e-05	1.73568e-07
0.0120203	1.14149e-07	9.83866e-05	0.0327184	55.5189	0.00786069	0.000866474	8.069e-05	0.0117373	9.14262e-10	5.76772e-06	1.75272e-05	1.68455e-07
0.0125582	1.0993e-07	9.99576e-05	0.0340268	55.5172	0.00818005	0.000893256	8.25024e-05	0.0122109	9.40236e-10	5.59635e-06	1.72922e-05	1.61985e-07
0.013096	1.06049e-07	0.000101476	0.0353274	55.5156	0.00849864	0.000919472	8.42544e-05	0.0126813	9.65659e-10	5.4381e-06	1.70649e-05	1.56028e-07
0.0136338	1.02468e-07	0.000102946	0.0366202	55.514	0.00881643	0.000945141	8.59493e-05	0.0131488	9.90551e-10	5.2915e-06	1.68449e-05	1.50525e-07
0.0141716	9.91526e-08	0.000104369	0.0379054	55.5124	0.00913341	0.000970284	8.75902e-05	0.0136133	1.01493e-09	5.15529e-06	1.66319e-05	1.45426e-07
0.0147094	9.60742e-08	0.000105747	0.0391832	55.5108	0.00944957	0.00099492	8.91802e-05	0.0140748	1.03882e-09	5.02838e-06	1.64256e-05	1.40688e-07
0.0152472	9.32087e-08	0.000107085	0.0404535	55.5092	0.0097649	0.00101907	9.07218e-05	0.0145335	1.06224e-09	4.90986e-06	1.62256e-05	1.36274e-07
0.015785	9.05332e-08	0.000108383	0.0417166	55.5076	0.0100794	0.00104274	9.22175e-05	0.0149893	1.08519e-09	4.79888e-06	1.60318e-05	1.3215e-07
0.0158901	9.00319e-08	0.000108632	0.0419625	55.5073	0.0101407	0.00104731	9.25046e-05	0.015078	1.08962e-09	4.77803e-06	1.59946e-05	1.31377e-07
0.0159952	8.95365e-08	0.000108879	0.0422082	55.507	0.0102021	0.00105186	9.27901e-05	0.0151666	1.09404e-09	4.75742e-06	1.59576e-05	1.30613e-07
0.0161003	8.90473e-08	0.000109126	0.0424536	55.5066	0.0102633	0.0010564	9.30739e-05	0.0152551	1.09844e-09	4.73707e-06	1.59208e-05	1.29859e-07
0.0162054	8.85644e-08	0.000109371	0.0426987	55.5063	0.0103246	0.00106092	9.33561e-05	0.0153436	1.10282e-09	4.71696e-06	1.58843e-05	1.29114e-07
0.0163892	8.7734e-08	0.000109796	0.0431269	55.5058	0.0104317	0.00106879	9.38459e-05	0.015498	1.11045e-09	4.68237e-06	1.58209e-05	1.27833e-07
0.016573	8.69217e-08	0.000110217	0.0435542	55.5053	0.0105386	0.0010766	9.43309e-05	0.015652	1.11803e-09	4.64849e-06	1.57581e-05	1.2658e-07
0.0167569	8.61269e-08	0.000110634	0.0439807	55.5047	0.0106455	0.00108436	9.48112e-05	0.0158058	1.12555e-09	4.61531e-06	1.5696e-05	1.25353e-07
0.0170744	8.47936e-08	0.000111344	0.0447154	55.5038	0.0108299	0.00109765	9.56298e-05	0.0160706	1.13844e-09	4.55958e-06	1.55902e-05	1.23295e-07
0.0173919	8.35079e-08	0.000112044	0.0454476	55.5029	0.0110139	0.0011108	9.64349e-05	0.0163345	1.15119e-09	4.50576e-06	1.54862e-05	1.2131e-07
0.0177094	8.22674e-08	0.000112731	0.0461774	55.5019	0.0111977	0.00112379	9.72269e-05	0.0165974	1.16379e-09	4.45375e-06	1.5384e-05	1.19394e-07
0.0180268	8.10696e-08	0.000113408	0.0469049	55.501	0.0113811	0.00113665	9.80061e-05	0.0168593	1.17626e-09	4.40345e-06	1.52834e-05	1.17543e-07
0.0185896	7.9045e-08	0.000114582	0.0481884	55.4994	0.0117055	0.0011591	9.9357e-05	0.0173214	1.19802e-09	4.31826e-06	1.51094e-05	1.14415e-07
0.0191524	7.7137e-08	0.000115724	0.0494645	55.4978	0.012029	0.00118112	0.000100671	0.0177806	1.21938e-09	4.23777e-06	1.49403e-05	1.11465e-07
0.0197151	7.53357e-08	0.000116835	0.0507333	55.4962	0.0123515	0.00120273	0.000101949	0.0182369	1.24034e-09	4.1616e-06	1.47761e-05	1.08679e-07
0.0202779	7.36324e-08	0.000117917	0.0519948	55.4946	0.0126731	0.00122394	0.000103193	0.0186903	1.26091e-09	4.0894e-06	1.46165e-05	1.06044e-07
0.0212201	7.09787e-08	0.000119667	0.0540909	55.4919	0.0132093	0.0012586	0.000105204	0.0194433	1.29453e-09	3.97658e-06	1.4359e-05	1.01937e-07
0.0221624	6.85466e-08	0.000121344	0.0561672	55.4893	0.0137428	0.00129223	0.000107131	0.0201886	1.32715e-09	3.8728e-06	1.4113e-05	9.81709e-08
0.0222988	6.8211e-08	0.000121581	0.0564663	55.4889	0.0138198	0.00129702	0.000107404	0.0202959	1.33179e-09	3.85845e-06	1.40783e-05	9.76512e-08
0.0224353	6.78795e-08	0.000121817	0.0567651	55.4886	0.0138968	0.00130179	0.000107675	0.020403	1.33642e-09	3.84427e-06	1.40438e-05	9.71376e-08
0.0225718	6.75518e-08	0.000122051	0.0570634	55.4882	0.0139738	0.00130653	0.000107944	0.02051	1.34102e-09	3.83024e-06	1.40095e-05	9.66301e-08
0.0227083	6.72281e-08	0.000122284	0.0573613	55.4878	0.0140506	0.00131126	0.000108211	0.0206169	1.34561e-09	3.81638e-06	1.39755e-05	9.61285e-08
0.0228447	6.69081e-08	0.000122516	0.0576588	55.4874	0.0141275	0.00131597	0.000108477	0.0207235	1.35017e-09	3.80267e-06	1.39416e-05	9.56328e-08
0.0231092	6.62987e-08	0.000122961	0.0582341	55.4867	0.0142761	0.00132504	0.000108988	0.0209298	1.35897e-09	3.77654e-06	1.38766e-05	9.46887e-08
0.0233736	6.57028e-08	0.000123401	0.0588078	55.486	0.0144246	0.00133403	0.000109493	0.0211354	1.36769e-09	3.75097e-06	1.38124e-05	9.37654e-08
0.023638	6.512e-08	0.000123836	0.0593801	55.4852	0.0145728	0.00134295	0.000109993	0.0213405	1.37634e-09	3.72594e-06	1.3749e-05	9.28623e-08
0.0239024	6.45498e-08	0.000124266	0.0599509	55.4845	0.0147209	0.00135179	0.000110487	0.021545	1.38493e-09	3.70142e-06	1.36864e-05	9.19787e-08
0.0246366	6.30296e-08	0.000125437	0.061528	55.4825	0.0151308	0.001376	0.00011183	0.0221098	1.4084e-09	3.63595e-06	1.35162e-05	8.96224e-08
0.0253709	6.15957e-08	0.000126573	0.0630939	55.4805	0.0155391	0.00139967	0.000113133	0.0226702	1.43138e-09	3.57404e-06	1.33515e-05	8.73995e-08
0.0261051	6.0241e-08	0.000127676	0.0646485	55.4786	0.0159457	0.00142284	0.000114397	0.0232262	1.45386e-09	3.51542e-06	1.3192e-05	8.52989e-08
0.0268394	5.89592e-08	0.000128748	0.0661921	55.4766	0.0163507	0.00144553	0.000115626	0.0237779	1.47587e-09	3.45981e-06	1.30374e-05	8.33109e-08
0.0275736	5.77444e-08	0.00012979	0.0677248	55.4747	0.016754	0.00146774	0.00011682	0.0243254	1.49742e-09	3.40699e-06	1.28875e-05	8.14266e-08
0.0284865	5.63198e-08	0.000131046	0.0696155	55.4723	0.0172532	0.00149472	0.000118258	0.0250002	1.52361e-09	3.3449e-06	1.27074e-05	7.92166e-08
0.0293994	5.49822e-08	0.000132261	0.0714897	55.4699	0.0177498	0.00152103	0.000119648	0.0256686	1.54914e-09	3.28643e-06	1.25337e-05	7.71412e-08
0.0303123	5.37238e-08	0.000133436	0.0733477	55.4675	0.0182439	0.00154669	0.000120993	0.0263306	1.57405e-09	3.23128e-06	1.23663e-05	7.51884e-08
0.0312253	5.25378e-08	0.000134574	0.0751897	55.4652	0.0187354	0.00157172	0.000122294	0.0269865	1.59835e-09	3.17917e-06	1.22047e-05	7.33478e-08
0.0323116	5.12123e-08	0.000135882	0.0773611	55.4624	0.0193169	0.00160074	0.000123789	0.0277589	1.62652e-09	3.12077e-06	1.20195e-05	7.12906e-08
0.0333979	4.99715e-08	0.000137143	0.0795104	55.4596	0.0198949	0.00162895	0.00012523	0.0285227	1.65391e-09	3.06593e-06	1.18418e-05	6.93647e-08
0.0344843	4.88076e-08	0.00013836	0.081638	55.4569	0.0204693	0.00165639	0.00012662	0.0292781	1.68055e-09	3.01435e-06	1.16709e-05	6.7558e-08
0.0355706	4.7714e-08	0.000139535	0.0837443	55.4542	0.02104	0.00168309	0.00012796	0.0300251	1.70648e-09	2.96573e-06	1.15065e-05	6.58606e-08
0.036473	4.68542e-08	0.00014048	0.0854779	55.452	0.0215114	0.00170473	0.000129039	0.0306395	1.7275e-09	2.92742e-06	1.13747e-05	6.45258e-08
0.036648	4.66924e-08	0.000140661	0.0858124	55.4516	0.0216025	0.00170888	0.000129245	0.0307579	1.73153e-09	2.9202e-06	1.13496e-05	6.42746e-08
0.036823	4.6532e-08	0.00014084	0.0861464	55.4512	0.0216936	0.001713	0.00012945	0.0308762	1.73553e-09	2.91303e-06	1.13246e-05	6.40257e-08
0.036998	4.63731e-08	0.000141018	0.0864798	55.4507	0.0217845	0.00171711	0.000129653	0.0309943	1.73952e-09	2.90594e-06	1.12998e-05	6.3779e-08
0.037173	4.62157e-08	0.000141196	0.0868128	55.4503	0.0218754	0.0017212	0.000129855	0.0311122	1.7435e-09	2.8989e-06	1.12752e-05	6.35346e-08
0.037523	4.59051e-08	0.000141548	0.087477	55.4495	0.0220568	0.00172933	0.000130257	0.0313473	1.75139e-09	2.88501e-06	1.12263e-05	6.30526e-08
0.0378729	4.56003e-08	0.000141896	0.0881391	55.4486	0.0222379	0.00173739	0.000130654	0.0315815	1.75922e-09	2.87137e-06	1.1178e-05	6.25794e-08
0.0382229	4.53009e-08	0.000142241	0.0887991	55.4478	0.0224186	0.00174538	0.000131047	0.031815	1.76699e-09	2.85796e-06	1.11303e-05	6.21147e-08
0.038857	4.47721e-08	0.000142857	0.0899894	55.4462	0.022745	0.0017597	0.000131748	0.0322359	1.7809e-09	2.83424e-06	1.10452e-05	6.12939e-08
0.039491	4.426e-08	0.000143461	0.0911728	55.4447	0.0230702	0.00177381	0.000132436	0.0326541	1.7946e-09	2.81123e-06	1.09619e-05	6.0499e-08
0.0401251	4.37638e-08	0.000144054	0.0923495	55.4432	0.0233941	0.00178771	0.000133112	0.0330697	1.80811e-09	2.78891e-06	1.08803e-05	5.97289e-08
0.0407591	4.32829e-08	0.000144636	0.0935194	55.4417	0.0237169	0.00180141	0.000133775	0.0334826	1.82142e-09	2.76724e-06	1.08004e-05	5.89825e-08
0.0420428	4.23529e-08	0.000145783	0.0958676	55.4387	0.0243668	0.00182855	0.00013508	0.0343108	1.84779e-09	2.72523e-06	1.06434e-05	5.75392e-08
0.0433266	4.14772e-08	0.00014689	0.0981889	55.4357	0.0250117	0.00185492	0.000136339	0.0351286	1.87343e-09	2.68556e-06	1.04926e-05	5.61804e-08
0.0446103	4.06513e-08	0.000147959	0.100484	55.4328	0.0256518	0.00188056	0.000137555	0.0359361	1.89835e-09	2.64802e-06	1.03476e-05	5.48989e-08
0.045894	3.98709e-08	0.000148992	0.102752	55.4299	0.026287	0.00190551	0.000138728	0.0367336	1.9226e-09	2.61245e-06	1.02081e-05	5.36882e-08
0.0481497	3.8599e-08	0.000150726	0.106677	55.4248	0.0273914	0.00194774	0.000140697	0.038111	1.96366e-09	2.55424e-06	9.97528e-06	5.17154e-08
0.0504055	3.74395e-08	0.000152364	0.110525	55.4198	0.0284811	0.00198806	0.000142555	0.0394589	2.00288e-09	2.5009e-06	9.75698e-06	4.99174e-08
0.0520386	3.6662e-08	0.000153495	0.113263	55.4163	0.0292608	0.00201613	0.000143837	0.0404167	2.03019e-09	2.46498e-06	9.60722e-06	4.87122e-08
0.0536717	3.59311e-08	0.000154584	0.115964	55.4128	0.0300329	0.00204333	0.00014507	0.0413598	2.05665e-09	2.43109e-06	9.46391e-06	4.75795e-08
0.0553048	3.52429e-08	0.000155632	0.118626	55.4094	0.0307974	0.00206969	0.000146256	0.0422884	2.0823e-09	2.39907e-06	9.32664e-06	4.65132e-08
0.0569379	3.45938e-08	0.000156642	0.121252	55.406	0.0315543	0.00209526	0.000147399	0.0432029	2.10719e-09	2.36877e-06	9.19505e-06	4.55078e-08
0.0585711	3.39804e-08	0.000157616	0.123841	55.4026	0.0323038	0.00212006	0.0001485	0.0441035	2.13133e-09	2.34003e-06	9.06878e-06	4.45579e-08
0.0605715	3.32737e-08	0.000158763	0.126964	55.3986	0.0332118	0.00214947	0.000149797	0.0451883	2.15996e-09	2.30679e-06	8.92091e-06	4.34639e-08
0.0625719	3.26116e-08	0.000159863	0.130034	55.3946	0.0341088	0.00217785	0.000151039	0.0462532	2.18761e-09	2.27553e-06	8.78003e-06	4.24393e-08
0.0645724	3.19903e-08	0.000160919	0.133054	55.3907	0.0349948	0.00220527	0.00015223	0.0472987	2.21431e-09	2.24607e-06	8.64567e-06	4.14783e-08
0.0661991	3.15123e-08	0.000161747	0.135472	55.3875	0.0357074	0.00222689	0.000153163	0.0481351	2.23537e-09	2.22333e-06	8.54088e-06	4.07391e-08
0.0664891	3.14295e-08	0.000161892	0.1359	55.387	0.0358337	0.00223068	0.000153326	0.0482828	2.23907e-09	2.21939e-06	8.52261e-06	4.06112e-08
0.0667791	3.13474e-08	0.000162036	0.136326	55.3864	0.0359597	0.00223446	0.000153489	0.0484302	2.24275e-09	2.21547e-06	8.50446e-06	4.04843e-08
0.0670691	3.12661e-08	0.000162179	0.136752	55.3859	0.0360855	0.00223821	0.00015365	0.0485772	2.24641e-09	2.21159e-06	8.48642e-06	4.03586e-08
0.067359	3.11854e-08	0.000162321	0.137177	55.3853	0.0362111	0.00224195	0.00015381	0.0487238	2.25005e-09	2.20774e-06	8.4685e-06	4.02339e-08
0.067939	3.10262e-08	0.000162604	0.138023	55.3842	0.0364616	0.00224937	0.000154128	0.0490159	2.25728e-09	2.20013e-06	8.43302e-06	3.99878e-08
0.0685189	3.08696e-08	0.000162883	0.138865	55.3831	0.0367113	0.00225673	0.000154443	0.0493065	2.26445e-09	2.19264e-06	8.39798e-06	3.97458e-08
0.0690989	3.07156e-08	0.000163159	0.139703	55.382	0.03696	0.00226401	0.000154754	0.0495956	2.27154e-09	2.18526e-06	8.3634e-06	3.95079e-08
0.0696788	3.05642e-08	0.000163432	0.140537	55.381	0.0372079	0.00227123	0.000155061	0.0498831	2.27858e-09	2.178e-06	8.32925e-06	3.92739e-08
0.0718413	3.00209e-08	0.000164424	0.143612	55.3769	0.0381243	0.00229755	0.000156178	0.0509423	2.30423e-09	2.15189e-06	8.20565e-06	3.84347e-08
0.0740039	2.95091e-08	0.000165378	0.146634	55.373	0.0390286	0.00232299	0.00015725	0.0519812	2.32903e-09	2.12719e-06	8.08763e-06	3.76446e-08
0.0761664	2.90262e-08	0.000166295	0.149602	55.3691	0.0399209	0.00234759	0.000158281	0.0530004	2.35302e-09	2.10379e-06	7.97483e-06	3.68994e-08
0.0783289	2.85698e-08	0.000167178	0.15252	55.3653	0.0408014	0.00237139	0.000159272	0.0540004	2.37624e-09	2.08159e-06	7.86691e-06	3.61953e-08
0.0808568	2.80671e-08	0.000168169	0.155866	55.361	0.0418157	0.00239827	0.000160385	0.0551456	2.40246e-09	2.05703e-06	7.74655e-06	3.54203e-08
0.0833847	2.75946e-08	0.000169119	0.159145	55.3567	0.0428143	0.00242417	0.00016145	0.056266	2.42773e-09	2.03385e-06	7.632e-06	3.46922e-08
0.0859125	2.715e-08	0.00017003	0.162359	55.3524	0.0437973	0.00244915	0.000162471	0.0573622	2.45212e-09	2.01195e-06	7.52287e-06	3.40075e-08
0.0880089	2.68005e-08	0.000170758	0.164976	55.349	0.0446008	0.0024692	0.000163286	0.0582534	2.4717e-09	1.99467e-06	7.4362e-06	3.34695e-08
0.0883868	2.67393e-08	0.000170886	0.165443	55.3484	0.0447445	0.00247276	0.00016343	0.0584123	2.47517e-09	1.99163e-06	7.42093e-06	3.33753e-08
0.0887647	2.66786e-08	0.000171014	0.165908	55.3478	0.0448879	0.00247629	0.000163573	0.0585708	2.47862e-09	1.98862e-06	7.40577e-06	3.32819e-08
0.0891425	2.66184e-08	0.000171142	0.166373	55.3472	0.045031	0.00247981	0.000163715	0.0587287	2.48205e-09	1.98564e-06	7.39071e-06	3.31892e-08
0.0895204	2.65587e-08	0.000171268	0.166836	55.3466	0.0451737	0.00248331	0.000163857	0.0588861	2.48547e-09	1.98267e-06	7.37575e-06	3.30974e-08
0.0902761	2.64408e-08	0.000171518	0.167757	55.3454	0.0454581	0.00249025	0.000164137	0.0591994	2.49225e-09	1.97682e-06	7.34615e-06	3.29161e-08
0.0910319	2.63249e-08	0.000171766	0.168674	55.3442	0.0457412	0.00249712	0.000164414	0.0595108	2.49896e-09	1.97105e-06	7.31695e-06	3.27378e-08
0.0917876	2.62109e-08	0.000172011	0.169585	55.343	0.046023	0.00250393	0.000164688	0.0598201	2.5056e-09	1.96537e-06	7.28814e-06	3.25625e-08
0.0925433	2.60987e-08	0.000172253	0.17049	55.3418	0.0463034	0.00251066	0.000164958	0.0601275	2.51218e-09	1.95978e-06	7.25971e-06	3.239e-08
0.0955096	2.56757e-08	0.000173176	0.173994	55.3372	0.0473915	0.00253645	0.00016599	0.0613152	2.53737e-09	1.93862e-06	7.15173e-06	3.17398e-08
0.0984759	2.52783e-08	0.00017406	0.177417	55.3327	0.0484596	0.00256126	0.000166977	0.0624738	2.56161e-09	1.91865e-06	7.04915e-06	3.11293e-08
0.101442	2.49042e-08	0.000174907	0.180763	55.3283	0.049508	0.00258514	0.000167922	0.0636042	2.58496e-09	1.89977e-06	6.95159e-06	3.05549e-08
0.104409	2.45514e-08	0.000175718	0.184034	55.3239	0.0505373	0.00260815	0.000168827	0.0647072	2.60745e-09	1.8819e-06	6.8587e-06	3.00137e-08
0.107869	2.41646e-08	0.000176624	0.187757	55.319	0.051714	0.00263394	0.000169836	0.0659604	2.63268e-09	1.8622e-06	6.75582e-06	2.94206e-08
0.111329	2.3802e-08	0.000177488	0.191383	55.3142	0.0528656	0.00265869	0.000170798	0.0671789	2.65688e-09	1.84365e-06	6.6584e-06	2.8865e-08
0.114789	2.34615e-08	0.000178313	0.194916	55.3096	0.0539925	0.00268243	0.000171716	0.0683637	2.68011e-09	1.82616e-06	6.56606e-06	2.83438e-08
0.11825	2.31412e-08	0.000179103	0.198359	55.305	0.0550953	0.00270525	0.000172594	0.0695161	2.70244e-09	1.80962e-06	6.47841e-06	2.78537e-08
0.12171	2.28394e-08	0.000179858	0.201714	55.3006	0.0561744	0.00272717	0.000173433	0.0706371	2.72391e-09	1.79398e-06	6.39511e-06	2.73921e-08
0.12517	2.25546e-08	0.000180581	0.204983	55.2962	0.0572304	0.00274827	0.000174236	0.0717277	2.74456e-09	1.77915e-06	6.31588e-06	2.69568e-08
0.128631	2.22854e-08	0.000181275	0.208171	55.292	0.0582637	0.00276857	0.000175005	0.0727891	2.76445e-09	1.76507e-06	6.24043e-06	2.65457e-08
0.132091	2.20307e-08	0.000181941	0.211278	55.2879	0.0592749	0.00278813	0.000175743	0.0738221	2.78361e-09	1.7517e-06	6.16852e-06	2.6157e-08
0.136162	2.1748e-08	0.00018269	0.214834	55.2831	0.0604366	0.00281023	0.000176573	0.0750023	2.80527e-09	1.7368e-06	6.08813e-06	2.57258e-08
0.140232	2.14822e-08	0.000183405	0.218286	55.2785	0.0615692	0.00283141	0.000177364	0.0761459	2.82604e-09	1.72273e-06	6.01198e-06	2.53206e-08
0.144303	2.12319e-08	0.000184087	0.221639	55.2741	0.0626732	0.00285172	0.00017812	0.0772544	2.84595e-09	1.70941e-06	5.93975e-06	2.49393e-08
0.148373	2.09958e-08	0.00018474	0.224894	55.2697	0.0637494	0.00287121	0.000178842	0.078329	2.86507e-09	1.69681e-06	5.87117e-06	2.45799e-08
0.152444	2.07728e-08	0.000185365	0.228056	55.2655	0.0647985	0.00288992	0.000179532	0.079371	2.88343e-09	1.68485e-06	5.80599e-06	2.42407e-08
0.157572	2.0509e-08	0.000186114	0.23191	55.2604	0.0660826	0.00291246	0.000180359	0.080639	2.90554e-09	1.67064e-06	5.72836e-06	2.38396e-08
0.1627	2.02626e-08	0.000186824	0.235628	55.2554	0.0673261	0.00293391	0.000181142	0.0818593	2.9266e-09	1.65731e-06	5.65536e-06	2.34653e-08
0.167827	2.0032e-08	0.000187498	0.239213	55.2506	0.0685304	0.00295434	0.000181885	0.083034	2.94666e-09	1.64478e-06	5.5866e-06	2.31153e-08
0.172955	1.98159e-08	0.000188138	0.242671	55.246	0.0696966	0.00297382	0.000182591	0.0841651	2.9658e-09	1.63298e-06	5.52175e-06	2.27875e-08
0.17893	1.95807e-08	0.000188844	0.246547	55.2408	0.071009	0.00299539	0.000183368	0.0854306	2.987e-09	1.62009e-06	5.45075e-06	2.2431e-08
0.184904	1.93617e-08	0.000189511	0.250266	55.2358	0.0722733	0.00301584	0.000184102	0.0866422	3.00709e-09	1.60802e-06	5.38423e-06	2.20994e-08
0.190879	1.91575e-08	0.000190141	0.253835	55.231	0.0734913	0.00303522	0.000184795	0.0878026	3.02615e-09	1.59673e-06	5.32184e-06	2.17903e-08
0.196854	1.89667e-08	0.000190737	0.25726	55.2264	0.0746647	0.00305363	0.000185449	0.0889144	3.04425e-09	1.58612e-06	5.26323e-06	2.15017e-08
0.205241	1.87192e-08	0.000191521	0.261838	55.2202	0.0762397	0.00307792	0.00018631	0.0903973	3.06816e-09	1.57231e-06	5.18677e-06	2.11278e-08
0.213628	1.84931e-08	0.000192248	0.266163	55.2144	0.0777345	0.00310056	0.000187108	0.091795	3.09044e-09	1.55961e-06	5.11645e-06	2.07864e-08
0.222015	1.82859e-08	0.000192925	0.27025	55.2088	0.0791532	0.00312169	0.000187849	0.0931127	3.11124e-09	1.54792e-06	5.05164e-06	2.04738e-08
0.230402	1.80956e-08	0.000193554	0.274112	55.2036	0.0804997	0.00314142	0.000188539	0.0943557	3.13068e-09	1.53714e-06	4.99178e-06	2.01869e-08
0.238789	1.79204e-08	0.00019414	0.277765	55.1987	0.0817776	0.00315988	0.000189181	0.0955286	3.14886e-09	1.52716e-06	4.93641e-06	1.99231e-08
0.251296	1.76839e-08	0.000194943	0.282846	55.1918	0.0835636	0.00318523	0.000190059	0.0971569	3.17385e-09	1.51363e-06	4.86127e-06	1.95673e-08
0.263802	1.74734e-08	0.000195669	0.287524	55.1855	0.085216	0.00320826	0.000190853	0.0986522	3.19656e-09	1.50151e-06	4.79397e-06	1.92508e-08
0.276309	1.72853e-08	0.000196327	0.291834	55.1796	0.086745	0.00322921	0.000191571	0.100026	3.21722e-09	1.49063e-06	4.7335e-06	1.89683e-08
0.288816	1.71167e-08	0.000196924	0.295806	55.1742	0.0881598	0.00324829	0.000192223	0.10129	3.23605e-09	1.48083e-06	4.67904e-06	1.87152e-08
0.301322	1.69651e-08	0.000197468	0.299467	55.1692	0.0894691	0.00326571	0.000192816	0.102453	3.25325e-09	1.47198e-06	4.62986e-06	1.84878e-08
0.313829	1.68284e-08	0.000197963	0.302845	55.1646	0.0906808	0.00328162	0.000193356	0.103524	3.26896e-09	1.46396e-06	4.58536e-06	1.8283e-08
0.326336	1.67048e-08	0.000198415	0.305961	55.1604	0.0918023	0.00329618	0.000193849	0.10451	3.28334e-09	1.4567e-06	4.545e-06	1.8098e-08
0.338842	1.6593e-08	0.000198828	0.308836	55.1565	0.0928402	0.00330951	0.000194298	0.105418	3.29651e-09	1.45009e-06	4.50835e-06	1.79306e-08
0.353724	1.64733e-08	0.000199273	0.311972	55.1522	0.0939752	0.00332393	0.000194783	0.106408	3.31076e-09	1.443e-06	4.46897e-06	1.77514e-08
0.35646	1.64528e-08	0.00019935	0.312517	55.1514	0.0941728	0.00332642	0.000194867	0.106579	3.31323e-09	1.44178e-06	4.46224e-06	1.77208e-08
0.359196	1.64326e-08	0.000199426	0.313052	55.1507	0.094367	0.00332887	0.000194949	0.106748	3.31565e-09	1.44059e-06	4.4556e-06	1.76907e-08
0.361932	1.64129e-08	0.0001995	0.313578	55.15	0.094558	0.00333127	0.00019503	0.106914	3.31802e-09	1.43942e-06	4.4491e-06	1.76613e-08
0.364669	1.63936e-08	0.000199572	0.314095	55.1493	0.0947458	0.00333363	0.000195109	0.107077	3.32035e-09	1.43827e-06	4.44273e-06	1.76324e-08
0.370141	1.63561e-08	0.000199714	0.315103	55.1479	0.0951121	0.00333822	0.000195262	0.107394	3.32489e-09	1.43604e-06	4.43035e-06	1.75764e-08
0.375613	1.63201e-08	0.00019985	0.316077	55.1466	0.0954663	0.00334263	0.00019541	0.1077	3.32926e-09	1.43389e-06	4.41846e-06	1.75226e-08
0.381085	1.62856e-08	0.00019998	0.317017	55.1453	0.0958087	0.00334689	0.000195553	0.107996	3.33347e-09	1.43183e-06	4.40704e-06	1.7471e-08
0.390723	1.6228e-08	0.000200199	0.318596	55.1431	0.0963842	0.00335402	0.000195791	0.108492	3.34052e-09	1.42839e-06	4.38797e-06	1.7385e-08
0.400362	1.61744e-08	0.000200404	0.320081	55.1411	0.0969264	0.0033607	0.000196013	0.108959	3.34712e-09	1.42518e-06	4.37018e-06	1.73049e-08
0.41	1.61243e-08	0.000200596	0.321479	55.1392	0.0974373	0.00336696	0.000196222	0.109397	3.35332e-09	1.42218e-06	4.35356e-06	1.72302e-08
0.419638	1.60776e-08	0.000200776	0.322795	55.1374	0.0979188	0.00337283	0.000196418	0.10981	3.35913e-09	1.41938e-06	4.33802e-06	1.71604e-08
0.434425	1.60118e-08	0.00020103	0.324664	55.1348	0.0986041	0.00338115	0.000196694	0.110396	3.36736e-09	1.41542e-06	4.31612e-06	1.70623e-08
0.449213	1.59525e-08	0.000201261	0.326369	55.1325	0.0992298	0.0033887	0.000196944	0.110929	3.37483e-09	1.41185e-06	4.29634e-06	1.69738e-08
0.464	1.5899e-08	0.00020147	0.327922	55.1304	0.099801	0.00339555	0.000197171	0.111415	3.38161e-09	1.40862e-06	4.27845e-06	1.6894e-08
0.478787	1.58506e-08	0.00020166	0.329339	55.1284	0.100323	0.00340177	0.000197377	0.111858	3.38777e-09	1.40569e-06	4.26226e-06	1.68219e-08
0.504378	1.57774e-08	0.000201948	0.331502	55.1255	0.10112	0.00341124	0.00019769	0.112533	3.39714e-09	1.40126e-06	4.23776e-06	1.67129e-08
0.529968	1.57157e-08	0.000202192	0.333348	55.1229	0.101803	0.00341928	0.000197955	0.113109	3.40511e-09	1.39752e-06	4.21706e-06	1.6621e-08
0.555558	1.56636e-08	0.0002024	0.334924	55.1208	0.102386	0.00342611	0.00019818	0.1136	3.41188e-09	1.39435e-06	4.19954e-06	1.65433e-08
0.581149	1.56195e-08	0.000202576	0.336268	55.1189	0.102884	0.00343192	0.000198371	0.114019	3.41763e-09	1.39166e-06	4.18469e-06	1.64777e-08
0.606739	1.55821e-08	0.000202726	0.337416	55.1174	0.10331	0.00343687	0.000198534	0.114376	3.42253e-09	1.38938e-06	4.1721e-06	1.64221e-08
0.639485	1.55424e-08	0.000202885	0.338643	55.1157	0.103765	0.00344214	0.000198707	0.114758	3.42776e-09	1.38696e-06	4.15871e-06	1.63629e-08
0.672231	1.55102e-08	0.000203015	0.339646	55.1143	0.104138	0.00344644	0.000198848	0.115069	3.43201e-09	1.38499e-06	4.14785e-06	1.63151e-08
0.697603	1.54894e-08	0.000203099	0.340295	55.1134	0.10438	0.00344922	0.000198939	0.115271	3.43477e-09	1.38371e-06	4.14082e-06	1.62841e-08
0.702568	1.54857e-08	0.000203114	0.340411	55.1132	0.104423	0.00344971	0.000198955	0.115307	3.43526e-09	1.38349e-06	4.13957e-06	1.62787e-08
0.707533	1.54821e-08	0.000203129	0.340523	55.1131	0.104464	0.00345019	0.000198971	0.115342	3.43573e-09	1.38327e-06	4.13837e-06	1.62733e-08
0.712497	1.54786e-08	0.000203143	0.340631	55.1129	0.104505	0.00345065	0.000198986	0.115376	3.43619e-09	1.38306e-06	4.13719e-06	1.62682e-08
0.717462	1.54753e-08	0.000203156	0.340737	55.1128	0.104544	0.0034511	0.000199001	0.115408	3.43664e-09	1.38285e-06	4.13606e-06	1.62632e-08
0.727392	1.54689e-08	0.000203182	0.340938	55.1125	0.104619	0.00345197	0.000199029	0.115471	3.43749e-09	1.38246e-06	4.13389e-06	1.62536e-08
0.737322	1.54628e-08	0.000203207	0.341128	55.1123	0.10469	0.00345277	0.000199055	0.11553	3.43829e-09	1.38209e-06	4.13185e-06	1.62447e-08
0.747252	1.54571e-08	0.00020323	0.341307	55.112	0.104756	0.00345354	0.00019908	0.115585	3.43905e-09	1.38174e-06	4.12993e-06	1.62362e-08
0.771842	1.54445e-08	0.000203281	0.341704	55.1115	0.104904	0.00345523	0.000199136	0.115709	3.44073e-09	1.38097e-06	4.12567e-06	1.62175e-08
0.796433	1.54337e-08	0.000203325	0.342046	55.111	0.105031	0.00345668	0.000199183	0.115815	3.44217e-09	1.38031e-06	4.12201e-06	1.62014e-08
0.821023	1.54245e-08	0.000203363	0.342339	55.1106	0.105141	0.00345793	0.000199224	0.115906	3.44341e-09	1.37974e-06	4.11888e-06	1.61876e-08
0.845614	1.54165e-08	0.000203395	0.342592	55.1102	0.105235	0.00345901	0.000199259	0.115984	3.44447e-09	1.37925e-06	4.11618e-06	1.61758e-08
0.880424	1.54071e-08	0.000203433	0.34289	55.1098	0.105346	0.00346027	0.000199301	0.116077	3.44573e-09	1.37867e-06	4.113e-06	1.61618e-08
0.915234	1.53995e-08	0.000203464	0.343132	55.1095	0.105436	0.0034613	0.000199334	0.116152	3.44674e-09	1.3782e-06	4.11042e-06	1.61505e-08
0.950044	1.53934e-08	0.000203489	0.343327	55.1092	0.105509	0.00346213	0.000199361	0.116212	3.44757e-09	1.37783e-06	4.10835e-06	1.61414e-08
0.984854	1.53884e-08	0.00020351	0.343485	55.109	0.105568	0.0034628	0.000199383	0.116261	3.44823e-09	1.37752e-06	4.10667e-06	1.6134e-08
1.01966	1.53845e-08	0.000203526	0.343612	55.1088	0.105616	0.00346334	0.000199401	0.1163	3.44876e-09	1.37728e-06	4.10534e-06	1.61282e-08
1.05447	1.53812e-08	0.000203539	0.343714	55.1087	0.105654	0.00346377	0.000199415	0.116332	3.4492e-09	1.37708e-06	4.10423e-06	1.61234e-08
1.06046	1.53807e-08	0.000203541	0.34373	55.1087	0.10566	0.00346384	0.000199417	0.116337	3.44926e-09	1.37705e-06	4.10407e-06	1.61226e-08
1.06644	1.53803e-08	0.000203543	0.343745	55.1087	0.105665	0.0034639	0.000199419	0.116342	3.44932e-09	1.37702e-06	4.10391e-06	1.61219e-08
1.07242	1.53798e-08	0.000203545	0.343759	55.1086	0.105671	0.00346396	0.000199421	0.116346	3.44938e-09	1.37699e-06	4.10376e-06	1.61213e-08
1.0784	1.53794e-08	0.000203546	0.343773	55.1086	0.105676	0.00346402	0.000199423	0.116351	3.44944e-09	1.37697e-06	4.10361e-06	1.61206e-08
1.09037	1.53786e-08	0.00020355	0.343799	55.1086	0.105686	0.00346413	0.000199427	0.116359	3.44955e-09	1.37692e-06	4.10333e-06	1.61194e-08
1.10233	1.53778e-08	0.000203553	0.343824	55.1085	0.105695	0.00346424	0.00019943	0.116366	3.44966e-09	1.37687e-06	4.10307e-06	1.61183e-08
1.1143	1.53771e-08	0.000203556	0.343847	55.1085	0.105703	0.00346433	0.000199434	0.116373	3.44975e-09	1.37683e-06	4.10283e-06	1.61172e-08
1.15845	1.53749e-08	0.000203565	0.343918	55.1084	0.10573	0.00346464	0.000199443	0.116395	3.45005e-09	1.37669e-06	4.10208e-06	1.61139e-08
1.20261	1.53732e-08	0.000203572	0.343971	55.1083	0.10575	0.00346486	0.000199451	0.116412	3.45028e-09	1.37659e-06	4.10151e-06	1.61114e-08
1.24676	1.53719e-08	0.000203577	0.344012	55.1083	0.105765	0.00346504	0.000199456	0.116425	3.45045e-09	1.37651e-06	4.10107e-06	1.61095e-08
1.29092	1.53709e-08	0.000203581	0.344044	55.1082	0.105777	0.00346517	0.000199461	0.116434	3.45058e-09	1.37645e-06	4.10074e-06	1.6108e-08
1.36184	1.53698e-08	0.000203586	0.34408	55.1082	0.10579	0.00346532	0.000199466	0.116446	3.45073e-09	1.37638e-06	4.10036e-06	1.61064e-08
1.43276	1.5369e-08	0.000203589	0.344103	55.1082	0.105799	0.00346542	0.000199469	0.116453	3.45083e-09	1.37633e-06	4.10011e-06	1.61053e-08
1.50368	1.53686e-08	0.000203591	0.344119	55.1081	0.105805	0.00346549	0.000199471	0.116458	3.4509e-09	1.3763e-06	4.09994e-06	1.61045e-08
1.5746	1.53683e-08	0.000203592	0.344129	55.1081	0.105809	0.00346553	0.000199473	0.116461	3.45094e-09	1.37628e-06	4.09984e-06	1.61041e-08
1.64552	1.53681e-08	0.000203593	0.344135	55.1081	0.105811	0.00346556	0.000199473	0.116463	3.45096e-09	1.37627e-06	4.09978e-06	1.61038e-08
1.76683	1.53679e-08	0.000203593	0.34414	55.1081	0.105813	0.00346558	0.000199474	0.116464	3.45099e-09	1.37626e-06	4.09972e-06	1.61036e-08
1.88813	1.53678e-08	0.000203594	0.344143	55.1081	0.105814	0.00346559	0.000199474	0.116465	3.451e-09	1.37626e-06	4.09969e-06	1.61034e-08
2.00944	1.53678e-08	0.000203594	0.344144	55.1081	0.105814	0.00346559	0.000199475	0.116466	3.451e-09	1.37625e-06	4.09968e-06	1.61034e-08
2.13075	1.53678e-08	0.000203594	0.344145	55.1081	0.105815	0.0034656	0.000199475	0.116466	3.451e-09	1.37625e-06	4.09967e-06	1.61033e-08
2.34851	1.53677e-08	0.000203594	0.344145	55.1081	0.105815	0.0034656	0.000199475	0.116466	3.45101e-09	1.37625e-06	4.09966e-06	1.61033e-08
2.56627	1.53677e-08	0.000203594	0.344146	55.1081	0.105815	0.0034656	0.000199475	0.116466	3.45101e-09	1.37625e-06	4.09966e-06	1.61033e-08
2.78403	1.53677e-08	0.000203594	0.344146	55.1081	0.105815	0.0034656	0.000199475	0.116466	3.45101e-09	1.37625e-06	4.09966e-06	1.61033e-08
3.68855	1.53677e-08	0.000203594	0.344146	55.1081	0.105815	0.0034656	0.000199475	0.116466	3.45101e-09	1.37625e-06	4.09966e-06	1.61033e-08
4.59308	1.53677e-08	0.000203594	0.344146	55.1081	0.105815	0.0034656	0.000199475	0.116466	3.45101e-09	1.37625e-06	4.09966e-06	1.61033e-08
13.6383	1.53677e-08	0.000203594	0.344146	55.1081	0.105815	0.0034656	0.000199475	0.116466	3.45101e-09	1.37625e-06	4.09966e-06	1.61033e-08
22.6836	1.53677e-08	0.000203594	0.344146	55.1081	0.105815	0.0034656	0.000199475	0.116466	3.45101e-09	1.37625e-06	4.09966e-06	1.61033e-08
113.136	1.53677e-08	0.000203594	0.344146	55.1081	0.105815	0.0034656	0.000199475	0.116466	3.45101e-09	1.37625e-06	4.09966e-06	1.61033e-08
203.588	1.53677e-08	0.000203594	0.344146	55.1081	0.105815	0.0034656	0.000199475	0.116466	3.45101e-09	1.37625e-06	4.09966e-06	1.61033e-08
1000	1.53677e-08	0.000203594	0.344146	55.1081	0.105815	0.0034656	0.000199475	0.116466	3.45101e-09	1.37625e-06	4.09966e-06	1.61033e-08
