# Supplementary material for: Molecular-resolution imaging of ice crystallized from liquid water by cryogenic liquid-cell TEM
Source: Nat Commun. 2025 Sep 25;16:8342. doi: 10.1038/s41467-025-62451-0 (PMC12462463; doi:10.1038/s41467-025-62451-0)
Supplement: Supplementary file 11 — Supplementary Data 3 [file 41467_2025_62451_MOESM11_ESM.zip › Ambrozic Set_kJ_C0_g_vals_pastina_243.15K_25.0_eA2s_Output.xlsx]

## Sheet: Sheet1
time / s	H	H+	H2	H2O	H2O2	HO2	HO2-	O2	O2-	OH	OH-	eh-
0	0	0	0	55.56	0	0	0	0	0	0	0	0
1.13175e-14	6.73259e-14	3.16228e-13	4.5904e-14	55.56	7.14063e-14	2.04018e-15	1.49149e-30	3.05978e-32	4.46988e-24	2.75424e-13	5.10045e-14	2.65223e-13
2.26349e-14	1.34652e-13	6.32456e-13	9.1808e-14	55.56	1.42813e-13	4.08036e-15	4.82282e-30	1.52989e-31	1.33995e-23	5.50848e-13	1.02009e-13	5.30447e-13
2.83163e-11	1.68449e-10	7.91202e-10	1.14852e-10	55.56	1.78658e-10	5.10466e-12	2.73387e-21	4.78855e-22	-1.31299e-16	6.89111e-10	1.27613e-10	6.63589e-10
3.07933e-11	1.83184e-10	8.60412e-10	1.24898e-10	55.56	1.94287e-10	5.55114e-12	3.01684e-21	5.28431e-22	-1.00014e-16	7.49391e-10	1.38776e-10	7.21636e-10
3.32702e-11	1.97919e-10	9.29622e-10	1.34945e-10	55.56	2.09915e-10	5.99762e-12	3.3471e-21	5.86303e-22	-6.57481e-17	8.0967e-10	1.49939e-10	7.79683e-10
3.61187e-11	2.14865e-10	1.00921e-09	1.46499e-10	55.56	2.27887e-10	6.51109e-12	3.76076e-21	6.58798e-22	-3.35395e-17	8.78992e-10	1.62777e-10	8.46437e-10
3.89672e-11	2.3181e-10	1.0888e-09	1.58052e-10	55.56	2.45859e-10	7.02456e-12	4.24493e-21	7.43665e-22	-1.49034e-17	9.48314e-10	1.75614e-10	9.13191e-10
4.18157e-11	2.48755e-10	1.1684e-09	1.69606e-10	55.56	2.63831e-10	7.53804e-12	4.80516e-21	8.4188e-22	-5.51178e-18	1.01764e-09	1.88451e-10	9.79945e-10
4.46642e-11	2.65701e-10	1.24799e-09	1.81159e-10	55.56	2.81804e-10	8.05153e-12	5.447e-21	9.54418e-22	-1.71946e-19	1.08696e-09	2.01288e-10	1.0467e-09
4.75127e-11	2.82646e-10	1.32758e-09	1.92713e-10	55.56	2.99776e-10	8.56502e-12	6.17601e-21	1.08225e-21	3.27674e-18	1.15628e-09	2.14126e-10	1.11345e-09
5.03612e-11	2.99591e-10	1.40717e-09	2.04267e-10	55.56	3.17748e-10	9.07851e-12	6.99773e-21	1.22637e-21	5.53702e-18	1.2256e-09	2.26963e-10	1.18021e-09
5.32097e-11	3.16536e-10	1.48676e-09	2.1582e-10	55.56	3.3572e-10	9.592e-12	7.91774e-21	1.38773e-21	7.03337e-18	1.29492e-09	2.39801e-10	1.24696e-09
5.60582e-11	3.33482e-10	1.56635e-09	2.27374e-10	55.56	3.53693e-10	1.01055e-11	8.94156e-21	1.56732e-21	8.09084e-18	1.36424e-09	2.52638e-10	1.31372e-09
5.89067e-11	3.50427e-10	1.64594e-09	2.38927e-10	55.56	3.71665e-10	1.0619e-11	1.00748e-20	1.76611e-21	8.90787e-18	1.43356e-09	2.65475e-10	1.38047e-09
6.17552e-11	3.67372e-10	1.72554e-09	2.50481e-10	55.56	3.89637e-10	1.11325e-11	1.13229e-20	1.98507e-21	9.58892e-18	1.50289e-09	2.78313e-10	1.44722e-09
6.46037e-11	3.84317e-10	1.80513e-09	2.62035e-10	55.56	4.07609e-10	1.1646e-11	1.26915e-20	2.22519e-21	1.01906e-17	1.57221e-09	2.9115e-10	1.51398e-09
6.74522e-11	4.01263e-10	1.88472e-09	2.73588e-10	55.56	4.25582e-10	1.21595e-11	1.41862e-20	2.48744e-21	1.0746e-17	1.64153e-09	3.03987e-10	1.58073e-09
7.03007e-11	4.18208e-10	1.96431e-09	2.85142e-10	55.56	4.43554e-10	1.2673e-11	1.58125e-20	2.7728e-21	1.12751e-17	1.71085e-09	3.16825e-10	1.64749e-09
7.31492e-11	4.35153e-10	2.0439e-09	2.96695e-10	55.56	4.61526e-10	1.31864e-11	1.75759e-20	3.08223e-21	1.17891e-17	1.78017e-09	3.29662e-10	1.71424e-09
7.59977e-11	4.52098e-10	2.12349e-09	3.08249e-10	55.56	4.79498e-10	1.36999e-11	1.9482e-20	3.41672e-21	1.22944e-17	1.84949e-09	3.42499e-10	1.78099e-09
7.88461e-11	4.69044e-10	2.20308e-09	3.19803e-10	55.56	4.97471e-10	1.42134e-11	2.15363e-20	3.77724e-21	1.27947e-17	1.91882e-09	3.55337e-10	1.84775e-09
1.07331e-10	6.38496e-10	2.999e-09	4.35338e-10	55.56	6.77193e-10	1.93484e-11	5.2422e-20	9.1988e-21	1.77536e-17	2.61203e-09	4.8371e-10	2.51529e-09
1.35816e-10	8.07949e-10	3.79491e-09	5.50874e-10	55.56	8.56916e-10	2.44833e-11	1.04826e-19	1.83998e-20	2.26798e-17	3.30525e-09	6.12084e-10	3.18283e-09
1.64301e-10	9.77402e-10	4.59083e-09	6.6641e-10	55.56	1.03664e-09	2.96182e-11	1.83909e-19	3.22873e-20	2.76113e-17	3.99846e-09	7.40457e-10	3.85037e-09
4.49151e-10	2.67193e-09	1.255e-08	1.82177e-09	55.56	2.83386e-09	8.09675e-11	4.64803e-18	8.16912e-19	7.69663e-17	1.09306e-08	2.02419e-09	1.05258e-08
7.34e-10	4.36646e-09	2.05091e-08	2.97713e-09	55.56	4.63109e-09	1.32317e-10	1.84174e-17	3.23798e-18	1.26326e-16	1.78628e-08	3.30793e-09	1.72012e-08
1.01885e-09	6.06098e-09	2.84683e-08	4.13249e-09	55.56	6.42832e-09	1.83666e-10	4.66615e-17	8.20589e-18	1.75684e-16	2.47949e-08	4.59168e-09	2.38766e-08
2.78821e-09	1.65867e-08	7.79069e-08	1.13091e-08	55.56	1.75919e-08	5.02624e-10	1.12387e-15	1.98311e-16	4.82271e-16	6.78543e-08	1.25658e-08	6.53411e-08
4.55757e-09	2.71124e-08	1.27346e-07	1.84857e-08	55.56	2.87555e-08	8.21582e-10	4.40716e-15	7.78845e-16	7.88857e-16	1.10913e-07	2.05402e-08	1.06805e-07
6.32693e-09	3.76383e-08	1.76784e-07	2.56624e-08	55.56	3.99191e-08	1.14054e-09	1.11252e-14	1.96901e-15	1.09544e-15	1.53972e-07	2.85149e-08	1.48269e-07
9.15905e-09	5.44868e-08	2.55917e-07	3.71498e-08	55.56	5.77882e-08	1.65107e-09	3.17125e-14	5.62566e-15	1.58618e-15	2.22894e-07	4.12802e-08	2.14637e-07
1.19912e-08	7.13358e-08	3.35049e-07	4.86376e-08	55.56	7.56575e-08	2.1616e-09	6.92876e-14	1.23206e-14	2.0769e-15	2.91813e-07	5.40467e-08	2.81002e-07
1.48233e-08	8.81854e-08	4.14179e-07	6.01256e-08	55.56	9.35269e-08	2.67212e-09	1.2948e-13	2.30805e-14	2.56762e-15	3.60731e-07	6.68145e-08	3.47365e-07
1.76554e-08	1.05036e-07	4.93308e-07	7.1614e-08	55.56	1.11396e-07	3.18264e-09	2.17531e-13	3.88736e-14	3.05834e-15	4.29646e-07	7.9584e-08	4.13724e-07
2.18909e-08	1.30238e-07	6.11641e-07	8.87961e-08	55.56	1.38121e-07	3.9461e-09	4.12221e-13	7.39515e-14	3.79219e-15	5.32704e-07	9.86848e-08	5.12956e-07
2.61265e-08	1.55443e-07	7.29968e-07	1.05979e-07	55.56	1.64847e-07	4.70952e-09	6.97461e-13	1.25609e-13	4.52601e-15	6.35754e-07	1.17791e-07	6.12176e-07
3.0362e-08	1.80651e-07	8.48285e-07	1.23164e-07	55.56	1.91573e-07	5.47292e-09	1.0899e-12	1.97046e-13	5.25979e-15	7.38793e-07	1.36903e-07	7.11382e-07
3.45975e-08	2.05863e-07	9.66593e-07	1.40351e-07	55.56	2.18301e-07	6.23627e-09	1.60596e-12	2.91463e-13	5.99354e-15	8.41821e-07	1.56021e-07	8.1057e-07
4.59539e-08	2.73483e-07	1.28374e-06	1.86443e-07	55.56	2.89968e-07	8.28272e-09	3.72287e-12	6.82674e-13	7.96064e-15	1.11799e-06	2.07324e-07	1.07642e-06
5.73103e-08	3.41144e-07	1.60078e-06	2.32555e-07	55.56	3.61646e-07	1.03287e-08	7.14667e-12	1.32375e-12	9.92731e-15	1.39403e-06	2.58699e-07	1.34208e-06
6.86666e-08	4.08855e-07	1.91768e-06	2.7869e-07	55.56	4.33337e-07	1.23741e-08	1.21672e-11	2.27623e-12	1.18934e-14	1.66991e-06	3.10162e-07	1.60751e-06
8.0023e-08	4.76626e-07	2.23441e-06	3.24855e-07	55.56	5.05042e-07	1.44188e-08	1.90622e-11	3.60152e-12	1.3859e-14	1.9456e-06	3.61731e-07	1.87266e-06
9.13794e-08	5.44467e-07	2.55094e-06	3.71053e-07	55.56	5.76766e-07	1.64627e-08	2.80989e-11	5.36085e-12	1.58237e-14	2.22107e-06	4.13422e-07	2.13749e-06
1.04468e-07	6.22755e-07	2.91548e-06	4.24347e-07	55.56	6.59456e-07	1.88172e-08	4.15048e-11	8.0065e-12	1.80872e-14	2.53824e-06	4.73171e-07	2.44227e-06
1.17557e-07	7.01164e-07	3.27968e-06	4.77699e-07	55.56	7.42178e-07	2.11703e-08	5.84729e-11	1.14028e-11	2.03495e-14	2.85503e-06	5.33127e-07	2.74649e-06
1.30646e-07	7.79708e-07	3.64349e-06	5.31116e-07	55.56	8.24934e-07	2.35218e-08	7.93631e-11	1.56424e-11	2.26105e-14	3.17138e-06	5.93315e-07	3.05009e-06
1.43735e-07	8.584e-07	4.00686e-06	5.84606e-07	55.56	9.07728e-07	2.58715e-08	1.0452e-10	2.08174e-11	2.487e-14	3.48725e-06	6.53759e-07	3.353e-06
1.56824e-07	9.37256e-07	4.36976e-06	6.38176e-07	55.56	9.90565e-07	2.82193e-08	1.34273e-10	2.70194e-11	2.71278e-14	3.80259e-06	7.14482e-07	3.65515e-06
1.79453e-07	1.07402e-06	4.99593e-06	7.31003e-07	55.56	1.13389e-06	3.22734e-08	1.97479e-10	4.04307e-11	3.10274e-14	4.3464e-06	8.20191e-07	4.17554e-06
2.02082e-07	1.21138e-06	5.62033e-06	8.24126e-07	55.56	1.27738e-06	3.63203e-08	2.76913e-10	5.76484e-11	3.49213e-14	4.88826e-06	9.26917e-07	4.69313e-06
2.24711e-07	1.34942e-06	6.24272e-06	9.17582e-07	55.56	1.42104e-06	4.03592e-08	3.74025e-10	7.91308e-11	3.88091e-14	5.42793e-06	1.03477e-06	5.20758e-06
2.4734e-07	1.48819e-06	6.86289e-06	1.01141e-06	55.56	1.5649e-06	4.43892e-08	4.90177e-10	1.05329e-10	4.26902e-14	5.96519e-06	1.14385e-06	5.71855e-06
2.69969e-07	1.62777e-06	7.48061e-06	1.10564e-06	55.56	1.70897e-06	4.84095e-08	6.26653e-10	1.36686e-10	4.65644e-14	6.4998e-06	1.25426e-06	6.22573e-06
2.92598e-07	1.76822e-06	8.09567e-06	1.20031e-06	55.56	1.85328e-06	5.24193e-08	7.84668e-10	1.73635e-10	5.04311e-14	7.03155e-06	1.36609e-06	6.72879e-06
3.47497e-07	2.11292e-06	9.57534e-06	1.43203e-06	55.56	2.20445e-06	6.20988e-08	1.26449e-09	2.89094e-10	5.97792e-14	8.30839e-06	1.64378e-06	7.93029e-06
4.02396e-07	2.46386e-06	1.10349e-05	1.66703e-06	55.56	2.55733e-06	7.17011e-08	1.89304e-09	4.45741e-10	6.90782e-14	9.56425e-06	1.9313e-06	9.10166e-06
4.45685e-07	2.74542e-06	1.21695e-05	1.85494e-06	55.56	2.83693e-06	7.92117e-08	2.50271e-09	6.0186e-10	7.63744e-14	1.05379e-05	2.16543e-06	1.00015e-05
4.88973e-07	3.03155e-06	1.32882e-05	2.04541e-06	55.56	3.11784e-06	8.66636e-08	3.2199e-09	7.89414e-10	8.36379e-14	1.14957e-05	2.40634e-06	1.08786e-05
5.32262e-07	3.32247e-06	1.43895e-05	2.23863e-06	55.56	3.40013e-06	9.40526e-08	4.05057e-09	1.01068e-09	9.08685e-14	1.24365e-05	2.65415e-06	1.17313e-05
5.75551e-07	3.61836e-06	1.54721e-05	2.4348e-06	55.56	3.68389e-06	1.01375e-07	5.00039e-09	1.26776e-09	9.80661e-14	1.33592e-05	2.90884e-06	1.25582e-05
6.1884e-07	3.91933e-06	1.65345e-05	2.63411e-06	55.56	3.96919e-06	1.08627e-07	6.07468e-09	1.56255e-09	1.05231e-13	1.42631e-05	3.1703e-06	1.33582e-05
6.62129e-07	4.22545e-06	1.75756e-05	2.83673e-06	55.56	4.25608e-06	1.15806e-07	7.27843e-09	1.89677e-09	1.12364e-13	1.51472e-05	3.43827e-06	1.413e-05
7.19902e-07	4.64202e-06	1.89295e-05	3.11259e-06	55.56	4.64153e-06	1.25269e-07	9.0946e-09	2.40684e-09	1.21835e-13	1.62955e-05	3.80549e-06	1.5115e-05
7.77675e-07	5.06765e-06	2.02405e-05	3.39499e-06	55.56	5.03001e-06	1.34591e-07	1.11594e-08	2.99289e-09	1.31252e-13	1.74062e-05	4.1827e-06	1.60466e-05
8.35448e-07	5.50206e-06	2.1506e-05	3.68425e-06	55.56	5.42156e-06	1.43769e-07	1.34812e-08	3.65739e-09	1.40618e-13	1.84785e-05	4.56859e-06	1.6924e-05
8.93221e-07	5.94484e-06	2.2724e-05	3.98063e-06	55.56	5.81624e-06	1.528e-07	1.60667e-08	4.40225e-09	1.49935e-13	1.95117e-05	4.96169e-06	1.77463e-05
9.50994e-07	6.39542e-06	2.38927e-05	4.28435e-06	55.56	6.21405e-06	1.61682e-07	1.8921e-08	5.22883e-09	1.59204e-13	2.05056e-05	5.36034e-06	1.85134e-05
1.02764e-06	7.00406e-06	2.53643e-05	4.69895e-06	55.56	6.74662e-06	1.73234e-07	2.31276e-08	6.45294e-09	1.71432e-13	2.17633e-05	5.89484e-06	1.94464e-05
1.10429e-06	7.62337e-06	2.67441e-05	5.12712e-06	55.56	7.28461e-06	1.84523e-07	2.7814e-08	7.82302e-09	1.83585e-13	2.29523e-05	6.43187e-06	2.02844e-05
1.18093e-06	8.25124e-06	2.80304e-05	5.56904e-06	55.56	7.82788e-06	1.95552e-07	3.29757e-08	9.3385e-09	1.95664e-13	2.40737e-05	6.96733e-06	2.103e-05
1.25758e-06	8.8854e-06	2.92229e-05	6.02479e-06	55.56	8.37627e-06	2.06327e-07	3.8602e-08	1.09977e-08	2.07672e-13	2.51293e-05	7.4973e-06	2.1687e-05
1.33423e-06	9.52348e-06	3.03224e-05	6.49432e-06	55.5599	8.92958e-06	2.16855e-07	4.4677e-08	1.27981e-08	2.1961e-13	2.61214e-05	8.01816e-06	2.22595e-05
1.41087e-06	1.01631e-05	3.13304e-05	6.97749e-06	55.5599	9.4876e-06	2.27145e-07	5.11799e-08	1.47363e-08	2.31476e-13	2.70526e-05	8.5267e-06	2.27525e-05
1.52216e-06	1.10895e-05	3.26362e-05	7.7028e-06	55.5599	1.03057e-05	2.41682e-07	6.13318e-08	1.77878e-08	2.48578e-13	2.83021e-05	9.23761e-06	2.33373e-05
1.63345e-06	1.20072e-05	3.37646e-05	8.45534e-06	55.5599	1.11325e-05	2.5577e-07	7.22461e-08	2.11082e-08	2.65526e-13	2.94386e-05	9.91026e-06	2.37821e-05
1.74474e-06	1.29097e-05	3.47277e-05	9.23382e-06	55.5599	1.19673e-05	2.69445e-07	8.38281e-08	2.46827e-08	2.82313e-13	3.04717e-05	1.05402e-05	2.41037e-05
1.85602e-06	1.37914e-05	3.55397e-05	1.00368e-05	55.5599	1.28093e-05	2.82742e-07	9.59812e-08	2.84966e-08	2.98938e-13	3.14107e-05	1.11251e-05	2.43186e-05
1.96731e-06	1.46475e-05	3.62151e-05	1.08625e-05	55.5599	1.36579e-05	2.95695e-07	1.08611e-07	3.25349e-08	3.15395e-13	3.2265e-05	1.16639e-05	2.44425e-05
2.0786e-06	1.54743e-05	3.67689e-05	1.17094e-05	55.5599	1.45123e-05	3.08337e-07	1.2163e-07	3.6783e-08	3.31685e-13	3.30431e-05	1.21573e-05	2.44899e-05
2.20287e-06	1.63592e-05	3.72613e-05	1.2678e-05	55.5599	1.54727e-05	3.22124e-07	1.36526e-07	4.17577e-08	3.49678e-13	3.38318e-05	1.26564e-05	2.44684e-05
2.32713e-06	1.72009e-05	3.76395e-05	1.36683e-05	55.5599	1.64388e-05	3.35602e-07	1.51709e-07	4.69588e-08	3.67466e-13	3.45458e-05	1.31038e-05	2.4384e-05
2.4514e-06	1.79975e-05	3.7921e-05	1.46783e-05	55.5599	1.74102e-05	3.48808e-07	1.67093e-07	5.23699e-08	3.85058e-13	3.51942e-05	1.35033e-05	2.42506e-05
2.57566e-06	1.87481e-05	3.81218e-05	1.57057e-05	55.5599	1.8386e-05	3.61774e-07	1.82611e-07	5.79759e-08	4.02463e-13	3.57849e-05	1.38591e-05	2.408e-05
2.69993e-06	1.94527e-05	3.82559e-05	1.67484e-05	55.5599	1.93658e-05	3.74529e-07	1.98206e-07	6.37631e-08	4.19691e-13	3.63251e-05	1.41754e-05	2.38823e-05
2.8242e-06	2.01118e-05	3.83357e-05	1.78047e-05	55.5599	2.0349e-05	3.871e-07	2.13837e-07	6.97192e-08	4.36759e-13	3.68209e-05	1.44563e-05	2.36655e-05
2.97809e-06	2.08667e-05	3.83748e-05	1.9129e-05	55.5599	2.15706e-05	4.02446e-07	2.33194e-07	7.73128e-08	4.57689e-13	3.73813e-05	1.4761e-05	2.33806e-05
3.13198e-06	2.15564e-05	3.83634e-05	2.04687e-05	55.5599	2.27958e-05	4.17582e-07	2.52509e-07	8.51301e-08	4.78421e-13	3.78905e-05	1.50243e-05	2.30866e-05
3.28586e-06	2.21842e-05	3.83149e-05	2.18211e-05	55.5599	2.4024e-05	4.3254e-07	2.71752e-07	9.31549e-08	4.98982e-13	3.83557e-05	1.52522e-05	2.27909e-05
3.43975e-06	2.27539e-05	3.82399e-05	2.31841e-05	55.5599	2.52544e-05	4.47349e-07	2.90905e-07	1.01373e-07	5.19398e-13	3.87829e-05	1.545e-05	2.24989e-05
3.59364e-06	2.32693e-05	3.81468e-05	2.45557e-05	55.5599	2.64864e-05	4.62034e-07	3.09959e-07	1.09773e-07	5.39696e-13	3.91772e-05	1.56224e-05	2.22144e-05
3.74753e-06	2.37343e-05	3.80421e-05	2.59344e-05	55.5599	2.77195e-05	4.76614e-07	3.28911e-07	1.18343e-07	5.599e-13	3.95429e-05	1.57733e-05	2.19399e-05
3.95591e-06	2.42905e-05	3.78903e-05	2.78098e-05	55.5599	2.93899e-05	4.96223e-07	3.54411e-07	1.30203e-07	5.87146e-13	3.99987e-05	1.59491e-05	2.15868e-05
4.16428e-06	2.47704e-05	3.77348e-05	2.96926e-05	55.5599	3.10603e-05	5.15712e-07	3.79733e-07	1.4234e-07	6.14307e-13	4.04159e-05	1.60984e-05	2.12567e-05
4.37266e-06	2.51826e-05	3.75813e-05	3.15803e-05	55.5599	3.27295e-05	5.35115e-07	4.0489e-07	1.54737e-07	6.41427e-13	4.08002e-05	1.62264e-05	2.095e-05
4.58103e-06	2.55348e-05	3.74335e-05	3.34709e-05	55.5599	3.43967e-05	5.54458e-07	4.29897e-07	1.67382e-07	6.6854e-13	4.11567e-05	1.63375e-05	2.06661e-05
4.7894e-06	2.5834e-05	3.72934e-05	3.53628e-05	55.5599	3.6061e-05	5.73763e-07	4.54768e-07	1.80263e-07	6.95677e-13	4.14892e-05	1.64351e-05	2.04035e-05
4.99778e-06	2.60866e-05	3.71619e-05	3.72545e-05	55.5599	3.77219e-05	5.93051e-07	4.79517e-07	1.93372e-07	7.2286e-13	4.1801e-05	1.65217e-05	2.01607e-05
5.25952e-06	2.63463e-05	3.70095e-05	3.9629e-05	55.5599	3.98022e-05	6.1728e-07	5.1045e-07	2.10151e-07	7.57105e-13	4.21675e-05	1.66181e-05	1.9881e-05
5.52127e-06	2.65511e-05	3.6871e-05	4.19996e-05	55.5599	4.1875e-05	6.41533e-07	5.41229e-07	2.2727e-07	7.91488e-13	4.25104e-05	1.67036e-05	1.96262e-05
5.78301e-06	2.67091e-05	3.67454e-05	4.43651e-05	55.5598	4.39395e-05	6.65834e-07	5.71868e-07	2.4472e-07	8.26036e-13	4.28332e-05	1.67805e-05	1.9393e-05
6.04476e-06	2.68276e-05	3.66316e-05	4.67241e-05	55.5598	4.5995e-05	6.90201e-07	6.0238e-07	2.62499e-07	8.6076e-13	4.3139e-05	1.68506e-05	1.91785e-05
6.3065e-06	2.69126e-05	3.65282e-05	4.90757e-05	55.5598	4.80409e-05	7.1465e-07	6.32774e-07	2.80604e-07	8.95706e-13	4.34304e-05	1.69153e-05	1.89801e-05
6.56825e-06	2.69693e-05	3.64339e-05	5.14192e-05	55.5598	5.00771e-05	7.39192e-07	6.63057e-07	2.99035e-07	9.30784e-13	4.37094e-05	1.69754e-05	1.87955e-05
6.94517e-06	2.701e-05	3.63118e-05	5.47785e-05	55.5598	5.29912e-05	7.74718e-07	7.0648e-07	3.26153e-07	9.81818e-13	4.40927e-05	1.70555e-05	1.85499e-05
7.32208e-06	2.70117e-05	3.62032e-05	5.81181e-05	55.5598	5.58837e-05	8.10484e-07	7.49694e-07	3.5396e-07	1.03328e-12	4.4458e-05	1.71294e-05	1.83241e-05
7.699e-06	2.6983e-05	3.61055e-05	6.14373e-05	55.5598	5.87544e-05	8.46508e-07	7.92708e-07	3.82467e-07	1.08524e-12	4.48084e-05	1.71984e-05	1.81144e-05
8.07592e-06	2.69305e-05	3.60167e-05	6.47353e-05	55.5598	6.16034e-05	8.82804e-07	8.35525e-07	4.11687e-07	1.13771e-12	4.51462e-05	1.72632e-05	1.7918e-05
8.45284e-06	2.68597e-05	3.59351e-05	6.80117e-05	55.5598	6.44307e-05	9.19384e-07	8.78149e-07	4.41637e-07	1.19069e-12	4.54732e-05	1.73245e-05	1.77325e-05
8.82976e-06	2.67747e-05	3.58596e-05	7.12664e-05	55.5598	6.72369e-05	9.56255e-07	9.20585e-07	4.72331e-07	1.2442e-12	4.57907e-05	1.73828e-05	1.75562e-05
9.36034e-06	2.66374e-05	3.57615e-05	7.58109e-05	55.5598	7.11517e-05	1.00866e-06	9.80004e-07	5.1683e-07	1.32044e-12	4.62235e-05	1.74603e-05	1.73212e-05
9.89092e-06	2.64856e-05	3.56714e-05	8.03123e-05	55.5598	7.50265e-05	1.06168e-06	1.03906e-06	5.62876e-07	1.39776e-12	4.66415e-05	1.75332e-05	1.70991e-05
1.04215e-05	2.63245e-05	3.55878e-05	8.47713e-05	55.5598	7.88627e-05	1.11531e-06	1.09776e-06	6.10508e-07	1.47618e-12	4.70462e-05	1.76021e-05	1.68879e-05
1.09521e-05	2.61581e-05	3.55096e-05	8.91888e-05	55.5598	8.26616e-05	1.16956e-06	1.15611e-06	6.59759e-07	1.55572e-12	4.74385e-05	1.76674e-05	1.66861e-05
1.14827e-05	2.59888e-05	3.54362e-05	9.35655e-05	55.5598	8.64246e-05	1.22444e-06	1.21411e-06	7.10661e-07	1.63637e-12	4.78191e-05	1.77294e-05	1.64927e-05
1.20132e-05	2.58188e-05	3.53668e-05	9.79028e-05	55.5597	9.01531e-05	1.27996e-06	1.27177e-06	7.6324e-07	1.71816e-12	4.81885e-05	1.77884e-05	1.63067e-05
1.27549e-05	2.55825e-05	3.5276e-05	0.000103901	55.5597	9.53093e-05	1.35862e-06	1.3518e-06	8.39591e-07	1.83439e-12	4.86868e-05	1.78662e-05	1.6058e-05
1.34966e-05	2.53498e-05	3.51915e-05	0.000109828	55.5597	0.000100404	1.43853e-06	1.43118e-06	9.19317e-07	1.95285e-12	4.91651e-05	1.79392e-05	1.58211e-05
1.42382e-05	2.51226e-05	3.51127e-05	0.000115686	55.5597	0.000105439	1.51968e-06	1.50992e-06	1.00246e-06	2.07353e-12	4.96243e-05	1.80078e-05	1.5595e-05
1.49799e-05	2.49017e-05	3.50389e-05	0.000121479	55.5597	0.000110417	1.60207e-06	1.58802e-06	1.08905e-06	2.19642e-12	5.00653e-05	1.80722e-05	1.53786e-05
1.57215e-05	2.46874e-05	3.49697e-05	0.000127209	55.5597	0.000115342	1.68568e-06	1.66549e-06	1.17911e-06	2.3215e-12	5.0489e-05	1.81329e-05	1.51713e-05
1.64632e-05	2.44799e-05	3.49048e-05	0.00013288	55.5597	0.000120214	1.77051e-06	1.74234e-06	1.27267e-06	2.44874e-12	5.0896e-05	1.81902e-05	1.49723e-05
1.75473e-05	2.41887e-05	3.4817e-05	0.000141066	55.5597	0.000127247	1.89665e-06	1.85357e-06	1.41573e-06	2.63857e-12	5.1463e-05	1.82682e-05	1.46952e-05
1.86315e-05	2.39112e-05	3.47366e-05	0.000149139	55.5597	0.000134177	2.02529e-06	1.9635e-06	1.5663e-06	2.83286e-12	5.19988e-05	1.83401e-05	1.4433e-05
1.97156e-05	2.36467e-05	3.4663e-05	0.000157104	55.5596	0.000141011	2.15635e-06	2.07215e-06	1.72438e-06	3.03147e-12	5.25057e-05	1.84064e-05	1.41844e-05
2.07997e-05	2.33942e-05	3.45955e-05	0.000164968	55.5596	0.000147752	2.28978e-06	2.17954e-06	1.88997e-06	3.23429e-12	5.29858e-05	1.84677e-05	1.39482e-05
2.18838e-05	2.31526e-05	3.45335e-05	0.000172737	55.5596	0.000154405	2.42549e-06	2.28569e-06	2.06304e-06	3.44118e-12	5.34411e-05	1.85245e-05	1.37233e-05
2.2968e-05	2.29209e-05	3.44767e-05	0.000180416	55.5596	0.000160972	2.5634e-06	2.39063e-06	2.24358e-06	3.652e-12	5.38734e-05	1.85772e-05	1.35088e-05
2.45331e-05	2.26024e-05	3.44027e-05	0.000191353	55.5596	0.000170308	2.76625e-06	2.54001e-06	2.51732e-06	3.96303e-12	5.446e-05	1.86467e-05	1.3216e-05
2.60982e-05	2.23006e-05	3.43372e-05	0.000202125	55.5596	0.000179483	2.9733e-06	2.68696e-06	2.80642e-06	4.28157e-12	5.50063e-05	1.87093e-05	1.2941e-05
2.76633e-05	2.20135e-05	3.42794e-05	0.000212743	55.5595	0.000188503	3.18435e-06	2.83155e-06	3.11076e-06	4.60724e-12	5.55161e-05	1.87658e-05	1.26821e-05
2.92284e-05	2.17393e-05	3.42284e-05	0.000223218	55.5595	0.000197377	3.39918e-06	2.97383e-06	3.43018e-06	4.93967e-12	5.59927e-05	1.88168e-05	1.24377e-05
3.07935e-05	2.14765e-05	3.41834e-05	0.000233557	55.5595	0.000206109	3.61758e-06	3.11386e-06	3.76454e-06	5.27849e-12	5.64389e-05	1.88631e-05	1.22064e-05
3.23586e-05	2.12238e-05	3.41439e-05	0.000243768	55.5595	0.000214707	3.83937e-06	3.25171e-06	4.11367e-06	5.62337e-12	5.68574e-05	1.89051e-05	1.19871e-05
3.47778e-05	2.08509e-05	3.40925e-05	0.000259318	55.5594	0.000227743	4.18841e-06	3.46063e-06	4.68201e-06	6.1676e-12	5.74547e-05	1.89625e-05	1.16694e-05
3.7197e-05	2.04963e-05	3.40513e-05	0.000274602	55.5594	0.000240487	4.54446e-06	3.66469e-06	5.28463e-06	6.72442e-12	5.79981e-05	1.90121e-05	1.13746e-05
3.96162e-05	2.01575e-05	3.40191e-05	0.00028964	55.5594	0.000252956	4.90694e-06	3.86409e-06	5.92092e-06	7.29281e-12	5.84936e-05	1.9055e-05	1.10999e-05
4.20354e-05	1.98323e-05	3.39945e-05	0.00030445	55.5594	0.000265162	5.27532e-06	4.05901e-06	6.59031e-06	7.87183e-12	5.89463e-05	1.90923e-05	1.08432e-05
4.44546e-05	1.9519e-05	3.39768e-05	0.000319045	55.5593	0.000277118	5.64911e-06	4.24965e-06	7.29219e-06	8.46065e-12	5.93606e-05	1.91246e-05	1.06025e-05
4.68738e-05	1.92161e-05	3.3965e-05	0.00033344	55.5593	0.000288836	6.02787e-06	4.43616e-06	8.02603e-06	9.05851e-12	5.97402e-05	1.91527e-05	1.03762e-05
5.04112e-05	1.87898e-05	3.39573e-05	0.000354151	55.5593	0.000305562	6.5898e-06	4.70181e-06	9.15548e-06	9.94753e-12	6.02393e-05	1.91872e-05	1.00682e-05
5.39486e-05	1.83804e-05	3.39591e-05	0.000374488	55.5592	0.000321829	7.16035e-06	4.95945e-06	1.03506e-05	1.08524e-11	6.06796e-05	1.92153e-05	9.78435e-06
5.74861e-05	1.79857e-05	3.39692e-05	0.000394479	55.5592	0.000337661	7.73849e-06	5.20953e-06	1.16099e-05	1.17715e-11	6.10681e-05	1.92382e-05	9.52146e-06
6.10235e-05	1.76041e-05	3.39862e-05	0.000414148	55.5592	0.000353081	8.32332e-06	5.45245e-06	1.29322e-05	1.27033e-11	6.14108e-05	1.92567e-05	9.27704e-06
6.45609e-05	1.7234e-05	3.40092e-05	0.000433516	55.5591	0.000368109	8.91406e-06	5.68856e-06	1.43163e-05	1.36464e-11	6.17127e-05	1.92717e-05	9.049e-06
6.80983e-05	1.68746e-05	3.40375e-05	0.000452602	55.5591	0.000382763	9.50998e-06	5.9182e-06	1.5761e-05	1.45999e-11	6.19779e-05	1.92837e-05	8.83553e-06
7.26309e-05	1.6428e-05	3.40801e-05	0.00047667	55.559	0.000401017	1.02801e-05	6.20349e-06	1.76993e-05	1.58348e-11	6.22699e-05	1.92957e-05	8.58094e-06
7.71635e-05	1.5996e-05	3.41289e-05	0.000500332	55.559	0.000418714	1.10566e-05	6.47928e-06	1.97337e-05	1.7083e-11	6.25142e-05	1.93045e-05	8.34511e-06
8.16961e-05	1.55773e-05	3.4183e-05	0.000523616	55.559	0.000435881	1.18383e-05	6.74609e-06	2.18627e-05	1.83429e-11	6.27163e-05	1.93111e-05	8.12578e-06
8.62288e-05	1.51712e-05	3.42414e-05	0.000546546	55.5589	0.000452542	1.26244e-05	7.00444e-06	2.40846e-05	1.9613e-11	6.28806e-05	1.93158e-05	7.9211e-06
9.07614e-05	1.4777e-05	3.43034e-05	0.000569144	55.5589	0.00046872	1.3414e-05	7.25477e-06	2.63982e-05	2.08921e-11	6.30112e-05	1.93192e-05	7.72947e-06
9.5294e-05	1.43941e-05	3.43686e-05	0.00059143	55.5588	0.000484434	1.42065e-05	7.49752e-06	2.8802e-05	2.21791e-11	6.31114e-05	1.93216e-05	7.54952e-06
0.000100761	1.39468e-05	3.44507e-05	0.000617921	55.5588	0.000502801	1.51653e-05	7.78076e-06	3.18201e-05	2.37405e-11	6.31958e-05	1.93236e-05	7.34635e-06
0.000106229	1.35147e-05	3.4536e-05	0.000644013	55.5588	0.000520551	1.61264e-05	8.05413e-06	3.49659e-05	2.53103e-11	6.32446e-05	1.93251e-05	7.15672e-06
0.000111696	1.30973e-05	3.46237e-05	0.000669732	55.5587	0.000537713	1.70889e-05	8.31818e-06	3.82374e-05	2.68871e-11	6.32615e-05	1.93263e-05	6.97916e-06
0.000117163	1.26942e-05	3.47135e-05	0.000695102	55.5587	0.000554313	1.80521e-05	8.57345e-06	4.16327e-05	2.84697e-11	6.32498e-05	1.93276e-05	6.8124e-06
0.000122631	1.23051e-05	3.48048e-05	0.000720143	55.5586	0.000570374	1.90153e-05	8.82039e-06	4.51498e-05	3.00568e-11	6.32123e-05	1.93291e-05	6.65535e-06
0.00012999	1.18026e-05	3.49297e-05	0.000753364	55.5586	0.00059118	2.03106e-05	9.14039e-06	5.00727e-05	3.21982e-11	6.31255e-05	1.93317e-05	6.45766e-06
0.000137349	1.13238e-05	3.50563e-05	0.00078607	55.5585	0.0006111	2.16037e-05	9.44707e-06	5.52079e-05	3.43434e-11	6.30018e-05	1.93352e-05	6.27393e-06
0.000144707	1.08678e-05	3.51838e-05	0.000818301	55.5585	0.000630182	2.28933e-05	9.74133e-06	6.05501e-05	3.64902e-11	6.28456e-05	1.93399e-05	6.10253e-06
0.000152066	1.04339e-05	3.53119e-05	0.000850093	55.5584	0.00064847	2.41788e-05	1.0024e-05	6.60941e-05	3.86363e-11	6.26608e-05	1.93458e-05	5.94208e-06
0.000159425	1.00213e-05	3.54403e-05	0.000881476	55.5584	0.000666004	2.54592e-05	1.02957e-05	7.18342e-05	4.07799e-11	6.24508e-05	1.93531e-05	5.79143e-06
0.000170056	9.46111e-06	3.56255e-05	0.000926155	55.5583	0.000690085	2.72987e-05	1.06704e-05	8.04611e-05	4.38685e-11	6.21091e-05	1.93659e-05	5.58909e-06
0.000180688	8.9411e-06	3.58098e-05	0.000970123	55.5582	0.000712785	2.91249e-05	1.10256e-05	8.94662e-05	4.69429e-11	6.17289e-05	1.93815e-05	5.40263e-06
0.000191319	8.45878e-06	3.59928e-05	0.00101345	55.5582	0.000734206	3.09365e-05	1.13631e-05	9.88303e-05	4.99988e-11	6.13168e-05	1.93997e-05	5.23e-06
0.00020195	8.01169e-06	3.61741e-05	0.00105619	55.5581	0.000754443	3.27326e-05	1.16841e-05	0.000108533	5.30318e-11	6.08785e-05	1.94204e-05	5.06953e-06
0.000212582	7.59737e-06	3.63535e-05	0.00109841	55.558	0.000773584	3.45125e-05	1.19902e-05	0.000118556	5.60387e-11	6.04187e-05	1.94435e-05	4.91981e-06
0.000223213	7.21345e-06	3.65308e-05	0.00114014	55.558	0.000791714	3.62757e-05	1.22825e-05	0.000128877	5.9016e-11	5.99418e-05	1.94686e-05	4.77971e-06
0.000231657	6.92867e-06	3.66701e-05	0.00117297	55.5579	0.000805442	3.76642e-05	1.25055e-05	0.000137274	6.13582e-11	5.95531e-05	1.94899e-05	4.67457e-06
0.0002401	6.66052e-06	3.68079e-05	0.00120554	55.5579	0.000818617	3.90419e-05	1.27211e-05	0.000145837	6.36794e-11	5.91575e-05	1.95123e-05	4.5744e-06
0.000248544	6.40798e-06	3.69443e-05	0.00123786	55.5578	0.000831273	4.04088e-05	1.29296e-05	0.000154557	6.5978e-11	5.87562e-05	1.95357e-05	4.47885e-06
0.000256988	6.17002e-06	3.70792e-05	0.00126997	55.5578	0.000843441	4.17652e-05	1.31316e-05	0.000163424	6.82537e-11	5.83507e-05	1.956e-05	4.38756e-06
0.000265431	5.94574e-06	3.72128e-05	0.00130186	55.5578	0.000855153	4.31109e-05	1.33274e-05	0.00017243	7.0506e-11	5.79419e-05	1.95851e-05	4.30021e-06
0.000273875	5.73418e-06	3.73449e-05	0.00133354	55.5577	0.000866436	4.44459e-05	1.35174e-05	0.000181566	7.27339e-11	5.7531e-05	1.96108e-05	4.21654e-06
0.000282319	5.53461e-06	3.74756e-05	0.00136505	55.5577	0.000877318	4.57703e-05	1.3702e-05	0.000190824	7.49366e-11	5.71187e-05	1.96372e-05	4.1363e-06
0.000283672	5.50367e-06	3.74964e-05	0.00137008	55.5577	0.000879026	4.59816e-05	1.37311e-05	0.000192318	7.52875e-11	5.70526e-05	1.96414e-05	4.12375e-06
0.000285025	5.47301e-06	3.75172e-05	0.0013751	55.5577	0.000880724	4.61926e-05	1.37601e-05	0.000193815	7.56376e-11	5.69865e-05	1.96457e-05	4.11128e-06
0.000286377	5.44263e-06	3.75379e-05	0.00138013	55.5576	0.000882413	4.64034e-05	1.37889e-05	0.000195315	7.59871e-11	5.69203e-05	1.965e-05	4.09889e-06
0.00028773	5.41254e-06	3.75587e-05	0.00138514	55.5576	0.000884093	4.66139e-05	1.38176e-05	0.000196817	7.63359e-11	5.68542e-05	1.96543e-05	4.08658e-06
0.000290436	5.35318e-06	3.76e-05	0.00139517	55.5576	0.000887425	4.7034e-05	1.38747e-05	0.000199831	7.70315e-11	5.67219e-05	1.9663e-05	4.06219e-06
0.000293142	5.29488e-06	3.76412e-05	0.00140517	55.5576	0.00089072	4.74532e-05	1.39312e-05	0.000202855	7.77246e-11	5.65896e-05	1.96717e-05	4.03811e-06
0.000295848	5.23764e-06	3.76822e-05	0.00141516	55.5576	0.00089398	4.78712e-05	1.39873e-05	0.000205891	7.8415e-11	5.64573e-05	1.96805e-05	4.01434e-06
0.000302048	5.1103e-06	3.77757e-05	0.00143798	55.5576	0.00090132	4.88251e-05	1.4114e-05	0.000212884	7.99871e-11	5.61545e-05	1.97007e-05	3.96098e-06
0.000308248	4.98808e-06	3.78686e-05	0.00146072	55.5575	0.000908484	4.97736e-05	1.42383e-05	0.000219929	8.15457e-11	5.58523e-05	1.97211e-05	3.90911e-06
0.000314448	4.87073e-06	3.79607e-05	0.00148338	55.5575	0.000915483	5.07168e-05	1.43603e-05	0.000227024	8.30905e-11	5.55507e-05	1.97416e-05	3.85866e-06
0.000320647	4.758e-06	3.80522e-05	0.00150596	55.5575	0.000922324	5.16546e-05	1.44802e-05	0.000234165	8.46217e-11	5.52501e-05	1.97624e-05	3.80957e-06
0.000330734	4.5839e-06	3.81996e-05	0.00154254	55.5574	0.000933134	5.31693e-05	1.46707e-05	0.000245877	8.70837e-11	5.47634e-05	1.97963e-05	3.73247e-06
0.000340821	4.42056e-06	3.83452e-05	0.00157893	55.5574	0.000943576	5.46704e-05	1.48561e-05	0.000257697	8.95098e-11	5.42802e-05	1.98304e-05	3.6586e-06
0.000350908	4.26713e-06	3.84893e-05	0.00161515	55.5573	0.000953676	5.61582e-05	1.50367e-05	0.000269614	9.19003e-11	5.3801e-05	1.98647e-05	3.58775e-06
0.000360995	4.12286e-06	3.86317e-05	0.00165121	55.5573	0.00096346	5.76329e-05	1.52129e-05	0.000281621	9.42555e-11	5.33264e-05	1.9899e-05	3.51972e-06
0.00037688	3.91254e-06	3.88529e-05	0.00170767	55.5572	0.000978285	5.99299e-05	1.54819e-05	0.000300691	9.78947e-11	5.25891e-05	1.9953e-05	3.4179e-06
0.000392766	3.72081e-06	3.90704e-05	0.00176378	55.5571	0.00099247	6.21964e-05	1.57416e-05	0.000319933	1.0145e-10	5.18652e-05	2.00066e-05	3.32207e-06
0.000404712	3.58759e-06	3.92317e-05	0.00180576	55.5571	0.00100276	6.38814e-05	1.59313e-05	0.000334501	1.04069e-10	5.13301e-05	2.00467e-05	3.25363e-06
0.000416658	3.46288e-06	3.93912e-05	0.00184756	55.557	0.00101275	6.55503e-05	1.61166e-05	0.000349143	1.06644e-10	5.08033e-05	2.00864e-05	3.18806e-06
0.000428604	3.34596e-06	3.95488e-05	0.00188919	55.557	0.00102248	6.72036e-05	1.62979e-05	0.000363849	1.09174e-10	5.0285e-05	2.01257e-05	3.1252e-06
0.00044055	3.23618e-06	3.97048e-05	0.00193066	55.5569	0.00103196	6.88417e-05	1.64753e-05	0.000378611	1.11662e-10	4.97753e-05	2.01645e-05	3.06487e-06
0.000452497	3.13298e-06	3.98591e-05	0.00197198	55.5569	0.00104122	7.04651e-05	1.66492e-05	0.000393423	1.14108e-10	4.92743e-05	2.02029e-05	3.00692e-06
0.0004697	2.99486e-06	4.00784e-05	0.00203123	55.5568	0.0010542	7.27777e-05	1.68939e-05	0.000414826	1.17561e-10	4.85681e-05	2.02571e-05	2.92736e-06
0.000486903	2.86789e-06	4.02947e-05	0.0020902	55.5567	0.0010668	7.50618e-05	1.71324e-05	0.0004363	1.20933e-10	4.78799e-05	2.03101e-05	2.85207e-06
0.000504106	2.75085e-06	4.0508e-05	0.00214891	55.5567	0.00107907	7.73187e-05	1.73654e-05	0.000457829	1.24229e-10	4.72095e-05	2.03618e-05	2.7807e-06
0.000521309	2.64269e-06	4.07185e-05	0.00220738	55.5566	0.00109105	7.95494e-05	1.75933e-05	0.000479402	1.27451e-10	4.65567e-05	2.04121e-05	2.71295e-06
0.000538512	2.5425e-06	4.09263e-05	0.00226561	55.5565	0.00110278	8.1755e-05	1.78166e-05	0.000501005	1.30604e-10	4.5921e-05	2.04611e-05	2.64854e-06
0.000558032	2.43745e-06	4.11591e-05	0.00233141	55.5564	0.00111582	8.42288e-05	1.80648e-05	0.000525543	1.34102e-10	4.52201e-05	2.05149e-05	2.5792e-06
0.000577552	2.34061e-06	4.13887e-05	0.00239695	55.5564	0.0011286	8.6673e-05	1.83082e-05	0.000550097	1.37518e-10	4.45402e-05	2.05669e-05	2.51355e-06
0.000597073	2.2511e-06	4.16155e-05	0.00246224	55.5563	0.00114116	8.90891e-05	1.85471e-05	0.000574654	1.40857e-10	4.38805e-05	2.06171e-05	2.45125e-06
0.000612623	2.18452e-06	4.17942e-05	0.00251407	55.5562	0.00115103	9.09947e-05	1.87345e-05	0.000594215	1.43466e-10	4.33692e-05	2.06557e-05	2.40388e-06
0.000628173	2.12174e-06	4.19712e-05	0.00256576	55.5562	0.00116079	9.28839e-05	1.89195e-05	0.000613768	1.46029e-10	4.287e-05	2.06932e-05	2.35839e-06
0.000643723	2.06248e-06	4.21466e-05	0.00261731	55.5561	0.00117045	9.47572e-05	1.91022e-05	0.000633312	1.48551e-10	4.23825e-05	2.07296e-05	2.31464e-06
0.000659273	2.00645e-06	4.23204e-05	0.00266873	55.556	0.00118002	9.66154e-05	1.92829e-05	0.000652843	1.51033e-10	4.19065e-05	2.07648e-05	2.27255e-06
0.000674823	1.9534e-06	4.24928e-05	0.00272001	55.556	0.00118952	9.8459e-05	1.94617e-05	0.000672357	1.53475e-10	4.14415e-05	2.07989e-05	2.23202e-06
0.000690373	1.90312e-06	4.26637e-05	0.00277118	55.5559	0.00119895	0.000100288	1.96386e-05	0.000691854	1.55881e-10	4.09872e-05	2.0832e-05	2.19296e-06
0.000705924	1.85538e-06	4.28332e-05	0.00282222	55.5559	0.00120832	0.000102104	1.98138e-05	0.000711332	1.58251e-10	4.05434e-05	2.08639e-05	2.1553e-06
0.000721474	1.81002e-06	4.30014e-05	0.00287314	55.5558	0.00121763	0.000103907	1.99875e-05	0.000730788	1.60586e-10	4.01096e-05	2.08948e-05	2.11897e-06
0.000737024	1.76685e-06	4.31683e-05	0.00292395	55.5557	0.00122689	0.000105697	2.01596e-05	0.000750221	1.6289e-10	3.96855e-05	2.09247e-05	2.08388e-06
0.000752574	1.72574e-06	4.3334e-05	0.00297465	55.5557	0.0012361	0.000107475	2.03303e-05	0.000769629	1.65162e-10	3.9271e-05	2.09536e-05	2.04998e-06
0.000768124	1.68653e-06	4.34985e-05	0.00302525	55.5556	0.00124528	0.000109241	2.04996e-05	0.000789013	1.67403e-10	3.88655e-05	2.09815e-05	2.01721e-06
0.000786395	1.64273e-06	4.36903e-05	0.00308457	55.5555	0.00125602	0.000111301	2.0697e-05	0.000811755	1.7e-10	3.84005e-05	2.10131e-05	1.98006e-06
0.000804666	1.60121e-06	4.38806e-05	0.00314375	55.5555	0.00126672	0.000113346	2.08927e-05	0.00083446	1.7256e-10	3.79472e-05	2.10433e-05	1.94433e-06
0.000822937	1.56178e-06	4.40694e-05	0.0032028	55.5554	0.00127738	0.000115377	2.10869e-05	0.000857126	1.75083e-10	3.75053e-05	2.10723e-05	1.90989e-06
0.000841208	1.5243e-06	4.42567e-05	0.00326172	55.5553	0.00128801	0.000117393	2.12797e-05	0.000879753	1.77571e-10	3.70743e-05	2.11001e-05	1.87671e-06
0.000859479	1.48864e-06	4.44427e-05	0.00332052	55.5553	0.00129861	0.000119396	2.1471e-05	0.000902341	1.80027e-10	3.66539e-05	2.11267e-05	1.84471e-06
0.00087775	1.45466e-06	4.46273e-05	0.0033792	55.5552	0.00130919	0.000121387	2.16611e-05	0.000924888	1.82451e-10	3.62436e-05	2.11522e-05	1.81382e-06
0.000896021	1.42224e-06	4.48107e-05	0.00343776	55.5551	0.00131976	0.000123364	2.18499e-05	0.000947395	1.84844e-10	3.58431e-05	2.11766e-05	1.78398e-06
0.000914292	1.39128e-06	4.49928e-05	0.00349621	55.555	0.0013303	0.00012533	2.20376e-05	0.000969862	1.87209e-10	3.54521e-05	2.11998e-05	1.75515e-06
0.000936629	1.35529e-06	4.52138e-05	0.00356752	55.555	0.00134318	0.000127717	2.22655e-05	0.000997272	1.90063e-10	3.49864e-05	2.12268e-05	1.7212e-06
0.000958966	1.32118e-06	4.5433e-05	0.00363867	55.5549	0.00135604	0.000130087	2.24919e-05	0.00102462	1.92877e-10	3.45338e-05	2.12524e-05	1.68859e-06
0.000981303	1.28881e-06	4.56506e-05	0.00370967	55.5548	0.00136889	0.000132442	2.27168e-05	0.00105191	1.95654e-10	3.40937e-05	2.12764e-05	1.65723e-06
0.00100364	1.25805e-06	4.58666e-05	0.00378052	55.5547	0.00138174	0.000134781	2.29403e-05	0.00107914	1.98396e-10	3.36655e-05	2.12991e-05	1.62707e-06
0.00102598	1.22879e-06	4.6081e-05	0.00385122	55.5546	0.00139458	0.000137105	2.31624e-05	0.0011063	2.01103e-10	3.32489e-05	2.13204e-05	1.59802e-06
0.00104831	1.2009e-06	4.62939e-05	0.00392179	55.5545	0.00140742	0.000139415	2.33833e-05	0.00113341	2.03779e-10	3.28433e-05	2.13404e-05	1.57004e-06
0.00105278	1.19549e-06	4.63364e-05	0.00393589	55.5545	0.00140999	0.000139876	2.34273e-05	0.00113883	2.04311e-10	3.27634e-05	2.13443e-05	1.56456e-06
0.00105725	1.19012e-06	4.63787e-05	0.00394998	55.5545	0.00141256	0.000140335	2.34713e-05	0.00114424	2.04841e-10	3.2684e-05	2.13481e-05	1.55913e-06
0.00106172	1.18481e-06	4.6421e-05	0.00396406	55.5545	0.00141513	0.000140795	2.35152e-05	0.00114965	2.0537e-10	3.2605e-05	2.13518e-05	1.55373e-06
0.00106618	1.17954e-06	4.64632e-05	0.00397814	55.5545	0.0014177	0.000141254	2.35591e-05	0.00115505	2.05898e-10	3.25264e-05	2.13555e-05	1.54837e-06
0.00107512	1.16915e-06	4.65475e-05	0.00400629	55.5544	0.00142283	0.00014217	2.36468e-05	0.00116586	2.0695e-10	3.23704e-05	2.13628e-05	1.53777e-06
0.00108405	1.15895e-06	4.66316e-05	0.00403442	55.5544	0.00142797	0.000143084	2.37342e-05	0.00117666	2.07998e-10	3.22161e-05	2.13699e-05	1.52732e-06
0.00109299	1.14894e-06	4.67154e-05	0.00406252	55.5544	0.00143311	0.000143995	2.38215e-05	0.00118745	2.09041e-10	3.20634e-05	2.13767e-05	1.51702e-06
0.00111387	1.12622e-06	4.69106e-05	0.00412814	55.5543	0.00144513	0.000146119	2.40248e-05	0.00121263	2.11461e-10	3.17124e-05	2.13921e-05	1.49349e-06
0.00113476	1.10443e-06	4.71046e-05	0.00419364	55.5542	0.00145715	0.000148232	2.42272e-05	0.00123776	2.13859e-10	3.13696e-05	2.14065e-05	1.47071e-06
0.00115564	1.0835e-06	4.72974e-05	0.00425904	55.5541	0.00146918	0.000150334	2.44286e-05	0.00126284	2.16234e-10	3.10349e-05	2.14199e-05	1.44864e-06
0.00117653	1.06339e-06	4.74891e-05	0.00432434	55.5541	0.00148122	0.000152427	2.46293e-05	0.00128787	2.18587e-10	3.07077e-05	2.14324e-05	1.42725e-06
0.00120865	1.03394e-06	4.7782e-05	0.0044246	55.5539	0.00149976	0.000155627	2.49362e-05	0.00132628	2.22167e-10	3.02188e-05	2.14499e-05	1.3956e-06
0.00124078	1.00616e-06	4.80724e-05	0.00452462	55.5538	0.00151833	0.000158806	2.52413e-05	0.00136458	2.25702e-10	2.97466e-05	2.14655e-05	1.36537e-06
0.0012729	9.79904e-07	4.83604e-05	0.00462443	55.5537	0.00153692	0.000161963	2.55446e-05	0.00140276	2.29193e-10	2.92901e-05	2.14791e-05	1.33648e-06
0.00130503	9.55051e-07	4.86461e-05	0.00472402	55.5536	0.00155555	0.000165101	2.58461e-05	0.00144084	2.32643e-10	2.88485e-05	2.1491e-05	1.30883e-06
0.00134086	9.28854e-07	4.89622e-05	0.00483487	55.5534	0.00157636	0.000168578	2.61805e-05	0.00148319	2.36446e-10	2.83727e-05	2.15022e-05	1.27936e-06
0.0013767	9.04121e-07	4.92757e-05	0.00494548	55.5533	0.00159722	0.000172033	2.65128e-05	0.00152541	2.40203e-10	2.79136e-05	2.15113e-05	1.25124e-06
0.00140473	8.85727e-07	4.9519e-05	0.00503182	55.5532	0.00161356	0.00017472	2.67715e-05	0.00155834	2.43112e-10	2.75657e-05	2.15172e-05	1.23012e-06
0.00143275	8.68106e-07	4.97608e-05	0.00511802	55.5531	0.00162993	0.000177394	2.70289e-05	0.0015912	2.45996e-10	2.7227e-05	2.15219e-05	1.20974e-06
0.00146078	8.51212e-07	5.00011e-05	0.00520409	55.553	0.00164632	0.000180056	2.72853e-05	0.00162398	2.48856e-10	2.68973e-05	2.15256e-05	1.19004e-06
0.00148881	8.34997e-07	5.024e-05	0.00529002	55.5529	0.00166274	0.000182705	2.75405e-05	0.00165669	2.51693e-10	2.65762e-05	2.15282e-05	1.171e-06
0.00153251	8.10976e-07	5.06095e-05	0.00542375	55.5527	0.00168841	0.000186814	2.79364e-05	0.00170756	2.56073e-10	2.60918e-05	2.15303e-05	1.14254e-06
0.00157622	7.88373e-07	5.09758e-05	0.00555718	55.5526	0.00171414	0.000190895	2.83298e-05	0.00175826	2.60404e-10	2.56262e-05	2.15302e-05	1.11549e-06
0.00161992	7.67066e-07	5.13387e-05	0.00569032	55.5524	0.00173994	0.00019495	2.87207e-05	0.00180879	2.64686e-10	2.51783e-05	2.1528e-05	1.08974e-06
0.00166362	7.46942e-07	5.16985e-05	0.00582318	55.5522	0.00176581	0.00019898	2.91092e-05	0.00185916	2.68924e-10	2.47472e-05	2.15238e-05	1.06519e-06
0.00170733	7.27906e-07	5.20552e-05	0.00595576	55.5521	0.00179174	0.000202987	2.94954e-05	0.00190938	2.7312e-10	2.4332e-05	2.15177e-05	1.04176e-06
0.00175103	7.0987e-07	5.24089e-05	0.00608809	55.5519	0.00181774	0.00020697	2.98793e-05	0.00195946	2.77276e-10	2.39316e-05	2.15099e-05	1.01938e-06
0.00179473	6.92758e-07	5.27597e-05	0.00622016	55.5518	0.0018438	0.000210931	3.02609e-05	0.00200938	2.81395e-10	2.35455e-05	2.15005e-05	9.97982e-07
0.00183844	6.76495e-07	5.31076e-05	0.00635198	55.5516	0.00186993	0.000214871	3.06403e-05	0.00205917	2.85477e-10	2.31727e-05	2.14895e-05	9.77494e-07
0.00188214	6.61029e-07	5.34527e-05	0.00648357	55.5514	0.00189613	0.000218789	3.10176e-05	0.00210882	2.89524e-10	2.28126e-05	2.1477e-05	9.57863e-07
0.00191763	6.49001e-07	5.3731e-05	0.00659026	55.5513	0.00191745	0.000221957	3.13224e-05	0.00214904	2.92787e-10	2.25291e-05	2.14659e-05	9.4251e-07
0.00194516	6.39992e-07	5.39457e-05	0.0066729	55.5512	0.00193401	0.000224404	3.15578e-05	0.00218018	2.95303e-10	2.23145e-05	2.14567e-05	9.30953e-07
0.00197268	6.31245e-07	5.41592e-05	0.00675545	55.5511	0.00195059	0.000226844	3.17923e-05	0.00221126	2.97807e-10	2.21044e-05	2.14469e-05	9.19686e-07
0.00200021	6.22748e-07	5.43718e-05	0.00683792	55.551	0.0019672	0.000229276	3.2026e-05	0.0022423	3.00299e-10	2.18986e-05	2.14367e-05	9.08699e-07
0.00202773	6.1449e-07	5.45833e-05	0.0069203	55.5509	0.00198383	0.000231701	3.22589e-05	0.00227328	3.02779e-10	2.1697e-05	2.14261e-05	8.97982e-07
0.00208278	5.98653e-07	5.50033e-05	0.00708481	55.5507	0.00201716	0.000236529	3.27223e-05	0.00233511	3.07706e-10	2.13057e-05	2.14034e-05	8.77316e-07
0.00213783	5.83659e-07	5.54195e-05	0.007249	55.5505	0.00205058	0.000241328	3.31824e-05	0.00239675	3.12591e-10	2.09298e-05	2.13791e-05	8.57614e-07
0.00219288	5.69442e-07	5.58318e-05	0.00741289	55.5503	0.00208408	0.0002461	3.36393e-05	0.00245822	3.17434e-10	2.05682e-05	2.13533e-05	8.38811e-07
0.00224793	5.55942e-07	5.62403e-05	0.00757647	55.5501	0.00211767	0.000250846	3.40931e-05	0.00251951	3.22238e-10	2.02202e-05	2.13261e-05	8.20844e-07
0.00235168	5.32262e-07	5.70004e-05	0.00788396	55.5497	0.00218118	0.000259718	3.49398e-05	0.00263456	3.3119e-10	1.95986e-05	2.12712e-05	7.89067e-07
0.00245543	5.10632e-07	5.7748e-05	0.00819047	55.5494	0.00224497	0.000268503	3.57756e-05	0.00274905	3.4002e-10	1.90181e-05	2.12123e-05	7.59745e-07
0.00246995	5.07752e-07	5.78517e-05	0.00823332	55.5493	0.00225392	0.000269726	3.58918e-05	0.00276504	3.41247e-10	1.89399e-05	2.12038e-05	7.5582e-07
0.00248448	5.04906e-07	5.79551e-05	0.00827614	55.5493	0.00226288	0.000270948	3.60077e-05	0.00278102	3.42471e-10	1.88623e-05	2.11951e-05	7.51935e-07
0.00249901	5.02093e-07	5.80584e-05	0.00831895	55.5492	0.00227184	0.000272168	3.61235e-05	0.00279699	3.43694e-10	1.87855e-05	2.11865e-05	7.48092e-07
0.00251354	4.99314e-07	5.81614e-05	0.00836174	55.5492	0.00228081	0.000273386	3.6239e-05	0.00281294	3.44914e-10	1.87094e-05	2.11777e-05	7.44289e-07
0.00252806	4.96567e-07	5.82642e-05	0.00840452	55.5491	0.00228978	0.000274603	3.63544e-05	0.00282889	3.46132e-10	1.8634e-05	2.11689e-05	7.40527e-07
0.00255712	4.91168e-07	5.8469e-05	0.00849001	55.549	0.00230773	0.000277032	3.65844e-05	0.00286076	3.48562e-10	1.84851e-05	2.11511e-05	7.33119e-07
0.00258617	4.85894e-07	5.8673e-05	0.00857543	55.5489	0.00232571	0.000279454	3.68137e-05	0.00289258	3.50984e-10	1.83389e-05	2.11331e-05	7.25863e-07
0.00261523	4.80738e-07	5.8876e-05	0.00866079	55.5488	0.0023437	0.00028187	3.70421e-05	0.00292437	3.53397e-10	1.81953e-05	2.11149e-05	7.18755e-07
0.00264428	4.75697e-07	5.90782e-05	0.00874607	55.5487	0.00236171	0.00028428	3.72697e-05	0.00295612	3.55802e-10	1.80542e-05	2.10964e-05	7.1179e-07
0.00271068	4.64591e-07	5.95368e-05	0.00894071	55.5484	0.00240293	0.000289764	3.77867e-05	0.00302853	3.61267e-10	1.77408e-05	2.10534e-05	6.96388e-07
0.00277707	4.54023e-07	5.99909e-05	0.009135	55.5482	0.00244423	0.000295216	3.82995e-05	0.00310075	3.66692e-10	1.74394e-05	2.10094e-05	6.81663e-07
0.00284346	4.43955e-07	6.04406e-05	0.00932896	55.548	0.00248562	0.000300637	3.88082e-05	0.00317278	3.72078e-10	1.71493e-05	2.09645e-05	6.67571e-07
0.00290986	4.3435e-07	6.0886e-05	0.0095226	55.5477	0.00252709	0.000306029	3.93127e-05	0.00324463	3.77426e-10	1.687e-05	2.09188e-05	6.54071e-07
0.00297625	4.25179e-07	6.1327e-05	0.00971592	55.5475	0.00256863	0.00031139	3.98132e-05	0.00331631	3.82738e-10	1.66007e-05	2.08723e-05	6.41126e-07
0.00309707	4.09505e-07	6.21191e-05	0.0100669	55.5471	0.0026444	0.000321074	4.07136e-05	0.00344633	3.92314e-10	1.6135e-05	2.07861e-05	6.18885e-07
0.00321789	3.95014e-07	6.28977e-05	0.010417	55.5466	0.00272039	0.000330664	4.1601e-05	0.00357581	4.01778e-10	1.5698e-05	2.06982e-05	5.98189e-07
0.00333871	3.81576e-07	6.36635e-05	0.010766	55.5462	0.00279657	0.000340165	4.24755e-05	0.00370479	4.11136e-10	1.52873e-05	2.06087e-05	5.78882e-07
0.00345953	3.69077e-07	6.44169e-05	0.0111142	55.5458	0.00287294	0.000349579	4.33375e-05	0.00383328	4.20393e-10	1.49004e-05	2.05181e-05	5.60827e-07
0.00358035	3.57423e-07	6.51581e-05	0.0114615	55.5453	0.00294947	0.000358908	4.41871e-05	0.00396132	4.29553e-10	1.45355e-05	2.04267e-05	5.43905e-07
0.00375937	3.41528e-07	6.62352e-05	0.0119745	55.5447	0.00306314	0.000372582	4.54241e-05	0.00415025	4.42957e-10	1.4031e-05	2.029e-05	5.20694e-07
0.0039384	3.27071e-07	6.72877e-05	0.0124857	55.5441	0.0031771	0.000386082	4.66354e-05	0.00433826	4.56167e-10	1.35655e-05	2.01525e-05	4.99453e-07
0.00411743	3.13864e-07	6.83169e-05	0.0129953	55.5434	0.00329131	0.000399415	4.78218e-05	0.00452542	4.69195e-10	1.31344e-05	2.00147e-05	4.79939e-07
0.00429645	3.0175e-07	6.93238e-05	0.0135031	55.5428	0.00340573	0.000412588	4.89843e-05	0.00471176	4.82049e-10	1.27343e-05	1.9877e-05	4.61949e-07
0.00444507	2.92428e-07	7.01433e-05	0.0139235	55.5423	0.00350086	0.000423404	4.99316e-05	0.00486586	4.92593e-10	1.24231e-05	1.97631e-05	4.48047e-07
0.00459369	2.83703e-07	7.09486e-05	0.0143428	55.5418	0.0035961	0.000434117	5.08634e-05	0.00501945	5.03026e-10	1.21294e-05	1.96497e-05	4.34989e-07
0.00474231	2.75518e-07	7.17401e-05	0.014761	55.5412	0.00369145	0.000444729	5.178e-05	0.00517255	5.13353e-10	1.18516e-05	1.95369e-05	4.227e-07
0.00489093	2.67824e-07	7.25183e-05	0.0151782	55.5407	0.00378687	0.000455241	5.26818e-05	0.00532517	5.23576e-10	1.15885e-05	1.94249e-05	4.11114e-07
0.00503955	2.60578e-07	7.32837e-05	0.0155944	55.5402	0.00388237	0.000465658	5.35693e-05	0.00547732	5.337e-10	1.13389e-05	1.93137e-05	4.00172e-07
0.00522549	2.52085e-07	7.42238e-05	0.0161137	55.5396	0.00400194	0.000478558	5.466e-05	0.00566705	5.46229e-10	1.10441e-05	1.91759e-05	3.87307e-07
0.00541143	2.44165e-07	7.51452e-05	0.0166315	55.5389	0.00412158	0.000491316	5.57296e-05	0.0058561	5.58611e-10	1.07671e-05	1.90397e-05	3.75283e-07
0.00543912	2.43033e-07	7.52809e-05	0.0167085	55.5388	0.00413941	0.000493204	5.58872e-05	0.0058842	5.60444e-10	1.07273e-05	1.90196e-05	3.73555e-07
0.00546681	2.4191e-07	7.54162e-05	0.0167855	55.5387	0.00415723	0.000495089	5.60443e-05	0.00591228	5.62273e-10	1.06878e-05	1.89995e-05	3.71846e-07
0.00549451	2.40799e-07	7.55511e-05	0.0168624	55.5386	0.00417506	0.000496971	5.62009e-05	0.00594035	5.64099e-10	1.06487e-05	1.89794e-05	3.70153e-07
0.0055222	2.39699e-07	7.56856e-05	0.0169393	55.5385	0.00419289	0.00049885	5.63572e-05	0.00596841	5.65921e-10	1.06099e-05	1.89594e-05	3.68477e-07
0.00557759	2.3753e-07	7.59534e-05	0.0170931	55.5383	0.00422855	0.0005026	5.66682e-05	0.00602448	5.69558e-10	1.05333e-05	1.89195e-05	3.65172e-07
0.00563297	2.35403e-07	7.62197e-05	0.0172466	55.5382	0.00426422	0.000506337	5.69776e-05	0.0060805	5.73182e-10	1.04581e-05	1.88797e-05	3.61928e-07
0.00568836	2.33317e-07	7.64845e-05	0.0174001	55.538	0.00429989	0.000510062	5.72851e-05	0.00613646	5.76794e-10	1.03841e-05	1.88401e-05	3.58743e-07
0.00578384	2.29814e-07	7.69375e-05	0.0176643	55.5376	0.0043614	0.000516457	5.78114e-05	0.0062328	5.82993e-10	1.02596e-05	1.87721e-05	3.53389e-07
0.00587932	2.26421e-07	7.7386e-05	0.0179282	55.5373	0.00442291	0.000522817	5.83326e-05	0.00632898	5.89158e-10	1.01386e-05	1.87047e-05	3.482e-07
0.00597481	2.23136e-07	7.78303e-05	0.0181917	55.537	0.00448443	0.000529144	5.88488e-05	0.00642499	5.95288e-10	1.0021e-05	1.86377e-05	3.43167e-07
0.00607029	2.19952e-07	7.82703e-05	0.0184548	55.5366	0.00454595	0.000535437	5.93602e-05	0.00652085	6.01384e-10	9.90671e-06	1.85712e-05	3.38285e-07
0.00625547	2.14048e-07	7.9112e-05	0.0189642	55.536	0.00466529	0.000547548	6.03385e-05	0.00670633	6.13114e-10	9.69382e-06	1.84436e-05	3.29218e-07
0.00644066	2.08477e-07	7.99387e-05	0.0194722	55.5354	0.00478463	0.000559538	6.12994e-05	0.00689124	6.24722e-10	9.4918e-06	1.8318e-05	3.20647e-07
0.00662584	2.03212e-07	8.07509e-05	0.0199789	55.5347	0.00490396	0.00057141	6.22435e-05	0.00707559	6.36212e-10	9.29981e-06	1.81942e-05	3.12531e-07
0.00681102	1.98227e-07	8.15491e-05	0.0204843	55.5341	0.00502329	0.000583168	6.31714e-05	0.0072594	6.47587e-10	9.11712e-06	1.80723e-05	3.04834e-07
0.00712718	1.90302e-07	8.28809e-05	0.0213443	55.533	0.00522696	0.000602983	6.47192e-05	0.00757199	6.66752e-10	8.8248e-06	1.78685e-05	2.92573e-07
0.00744333	1.83037e-07	8.41755e-05	0.0222007	55.532	0.00543055	0.000622485	6.62235e-05	0.00788309	6.85606e-10	8.55471e-06	1.76701e-05	2.81307e-07
0.00748858	1.82047e-07	8.43579e-05	0.022323	55.5318	0.00545968	0.000625251	6.64353e-05	0.00792749	6.88279e-10	8.51773e-06	1.76421e-05	2.79769e-07
0.00753382	1.81068e-07	8.45395e-05	0.0224452	55.5317	0.0054888	0.000628011	6.66463e-05	0.00797187	6.90947e-10	8.48114e-06	1.76143e-05	2.78248e-07
0.00757907	1.801e-07	8.47205e-05	0.0225673	55.5315	0.00551792	0.000630765	6.68565e-05	0.00801621	6.93608e-10	8.44494e-06	1.75865e-05	2.76745e-07
0.00762431	1.79144e-07	8.49007e-05	0.0226894	55.5314	0.00554704	0.000633512	6.70659e-05	0.00806053	6.96264e-10	8.40913e-06	1.75589e-05	2.75258e-07
0.00766956	1.78198e-07	8.50802e-05	0.0228114	55.5312	0.00557616	0.000636254	6.72744e-05	0.00810481	6.98913e-10	8.37369e-06	1.75314e-05	2.73789e-07
0.00776005	1.7634e-07	8.54372e-05	0.0230552	55.5309	0.00563438	0.000641719	6.7689e-05	0.0081933	7.04194e-10	8.30392e-06	1.74766e-05	2.70898e-07
0.00785054	1.74524e-07	8.57914e-05	0.0232987	55.5306	0.0056926	0.00064716	6.81004e-05	0.00828167	7.09452e-10	8.2356e-06	1.74223e-05	2.68072e-07
0.00794104	1.72747e-07	8.6143e-05	0.0235419	55.5303	0.0057508	0.000652578	6.85086e-05	0.00836993	7.14686e-10	8.16867e-06	1.73684e-05	2.65307e-07
0.00803153	1.7101e-07	8.64919e-05	0.0237848	55.53	0.00580899	0.000657973	6.89137e-05	0.00845807	7.19898e-10	8.10309e-06	1.73149e-05	2.62601e-07
0.00824295	1.67097e-07	8.7297e-05	0.0243514	55.5293	0.00594489	0.000670487	6.98482e-05	0.00866358	7.31986e-10	7.95491e-06	1.71916e-05	2.56501e-07
0.00845438	1.63376e-07	8.80884e-05	0.0249165	55.5286	0.00608072	0.000682878	7.07664e-05	0.00886849	7.43954e-10	7.81339e-06	1.70705e-05	2.50692e-07
0.00866581	1.59831e-07	8.88664e-05	0.0254801	55.5279	0.00621647	0.000695149	7.16689e-05	0.0090728	7.55804e-10	7.67808e-06	1.69516e-05	2.45154e-07
0.00887724	1.56451e-07	8.96315e-05	0.0260423	55.5272	0.00635214	0.000707303	7.25562e-05	0.00927654	7.67539e-10	7.54858e-06	1.68347e-05	2.3987e-07
0.00908866	1.53225e-07	9.03842e-05	0.0266031	55.5265	0.00648771	0.000719342	7.34287e-05	0.00947971	7.79161e-10	7.4245e-06	1.672e-05	2.3482e-07
0.00937898	1.49026e-07	9.13982e-05	0.0273708	55.5255	0.00667372	0.00073569	7.46034e-05	0.00975776	7.94942e-10	7.26234e-06	1.65657e-05	2.28242e-07
0.00966929	1.45074e-07	9.23903e-05	0.028136	55.5245	0.00685955	0.000751832	7.57523e-05	0.0100348	8.10521e-10	7.10899e-06	1.64152e-05	2.22043e-07
0.00995961	1.41346e-07	9.33616e-05	0.0288986	55.5236	0.00704519	0.000767775	7.68764e-05	0.0103108	8.25906e-10	6.96371e-06	1.62682e-05	2.16191e-07
0.0102499	1.37824e-07	9.43128e-05	0.0296586	55.5226	0.00723063	0.000783522	7.79766e-05	0.0105858	8.41101e-10	6.82588e-06	1.61247e-05	2.10658e-07
0.010735	1.32353e-07	9.58594e-05	0.0309231	55.521	0.00754003	0.000809415	7.97642e-05	0.011043	8.66082e-10	6.61064e-06	1.58923e-05	2.02053e-07
0.0112201	1.27344e-07	9.73556e-05	0.0321809	55.5195	0.00784884	0.000834801	8.14919e-05	0.0114976	8.90571e-10	6.4123e-06	1.56687e-05	1.94165e-07
0.0112883	1.26674e-07	9.75621e-05	0.0323572	55.5192	0.00789221	0.000838331	8.17302e-05	0.0115613	8.93976e-10	6.38566e-06	1.56379e-05	1.93108e-07
0.0113565	1.26011e-07	9.77677e-05	0.0325333	55.519	0.00793557	0.000841851	8.19674e-05	0.011625	8.97371e-10	6.3593e-06	1.56073e-05	1.92064e-07
0.0114247	1.25356e-07	9.79723e-05	0.0327093	55.5188	0.00797891	0.000845361	8.22035e-05	0.0116886	9.00758e-10	6.33323e-06	1.55769e-05	1.91031e-07
0.0114929	1.24709e-07	9.81761e-05	0.0328852	55.5186	0.00802225	0.000848863	8.24385e-05	0.0117521	9.04135e-10	6.30744e-06	1.55466e-05	1.9001e-07
0.0115611	1.24069e-07	9.83789e-05	0.033061	55.5183	0.00806557	0.000852355	8.26724e-05	0.0118156	9.07503e-10	6.28193e-06	1.55165e-05	1.89001e-07
0.0116804	1.22966e-07	9.87317e-05	0.0333684	55.518	0.00814136	0.000858444	8.30794e-05	0.0119266	9.13377e-10	6.23791e-06	1.54642e-05	1.87262e-07
0.0117998	1.21885e-07	9.90819e-05	0.0336753	55.5176	0.00821712	0.000864506	8.34831e-05	0.0120375	9.19223e-10	6.19471e-06	1.54124e-05	1.85557e-07
0.0119192	1.20825e-07	9.94294e-05	0.0339819	55.5172	0.00829285	0.000870539	8.38836e-05	0.0121482	9.25042e-10	6.15229e-06	1.5361e-05	1.83885e-07
0.0120386	1.19785e-07	9.97742e-05	0.0342881	55.5168	0.00836853	0.000876545	8.4281e-05	0.0122588	9.30834e-10	6.11064e-06	1.53101e-05	1.82244e-07
0.0123307	1.17324e-07	0.000100607	0.0350359	55.5159	0.00855361	0.000891128	8.52408e-05	0.0125287	9.44899e-10	6.01177e-06	1.51874e-05	1.78359e-07
0.0126229	1.14973e-07	0.000101426	0.0357814	55.5149	0.00873847	0.000905551	8.61827e-05	0.0127978	9.58808e-10	5.91707e-06	1.50673e-05	1.74646e-07
0.0129151	1.12726e-07	0.000102229	0.0365246	55.514	0.00892309	0.000919817	8.71075e-05	0.0130659	9.72565e-10	5.82626e-06	1.49498e-05	1.71096e-07
0.0132073	1.10576e-07	0.000103019	0.0372656	55.5131	0.00910748	0.000933929	8.80155e-05	0.0133332	9.86174e-10	5.73911e-06	1.48348e-05	1.67697e-07
0.0136175	1.07709e-07	0.000104105	0.0383022	55.5117	0.00936597	0.000953489	8.92635e-05	0.013707	1.00504e-09	5.62249e-06	1.46773e-05	1.63163e-07
0.0140277	1.05005e-07	0.000105165	0.0393345	55.5104	0.009624	0.000972761	9.04811e-05	0.0140791	1.02362e-09	5.5121e-06	1.45243e-05	1.58884e-07
0.0144379	1.02451e-07	0.000106201	0.0403626	55.5092	0.00988156	0.000991754	9.16697e-05	0.0144496	1.04193e-09	5.40742e-06	1.43756e-05	1.54841e-07
0.0148481	1.00034e-07	0.000107214	0.0413865	55.5079	0.0101386	0.00101047	9.28305e-05	0.0148184	1.05998e-09	5.30803e-06	1.4231e-05	1.51014e-07
0.0153285	9.73642e-08	0.000108371	0.0425803	55.5064	0.0104391	0.00103206	9.41562e-05	0.0152482	1.0808e-09	5.19781e-06	1.40666e-05	1.46784e-07
0.0158089	9.48515e-08	0.000109498	0.0437685	55.5049	0.0107389	0.0010533	9.54472e-05	0.0156759	1.10127e-09	5.09369e-06	1.39073e-05	1.42802e-07
0.0162893	9.24845e-08	0.000110598	0.0449512	55.5034	0.0110381	0.00107419	9.6705e-05	0.0161014	1.12142e-09	4.99522e-06	1.37529e-05	1.39049e-07
0.0163589	9.21522e-08	0.000110755	0.0451221	55.5031	0.0110814	0.00107719	9.68846e-05	0.0161629	1.12431e-09	4.98138e-06	1.37309e-05	1.38522e-07
0.0164285	9.18232e-08	0.000110912	0.0452929	55.5029	0.0111246	0.00108019	9.70635e-05	0.0162243	1.1272e-09	4.96766e-06	1.3709e-05	1.38e-07
0.0164981	9.14968e-08	0.000111068	0.0454635	55.5027	0.0111679	0.00108317	9.72417e-05	0.0162856	1.13008e-09	4.95404e-06	1.36872e-05	1.37482e-07
0.0165677	9.11731e-08	0.000111223	0.0456341	55.5025	0.0112111	0.00108615	9.74193e-05	0.016347	1.13295e-09	4.94053e-06	1.36655e-05	1.36969e-07
0.0167069	9.05336e-08	0.000111532	0.0459748	55.5021	0.0112976	0.00109209	9.77726e-05	0.0164695	1.13867e-09	4.91381e-06	1.36224e-05	1.35955e-07
0.0168461	8.99044e-08	0.000111839	0.0463151	55.5016	0.011384	0.001098	9.81233e-05	0.0165919	1.14437e-09	4.8875e-06	1.35797e-05	1.34957e-07
0.0169853	8.92852e-08	0.000112144	0.046655	55.5012	0.0114703	0.00110388	9.84715e-05	0.016714	1.15005e-09	4.86158e-06	1.35373e-05	1.33974e-07
0.0173565	8.7681e-08	0.000112947	0.0475593	55.5001	0.0117003	0.00111945	9.93882e-05	0.0170391	1.16505e-09	4.79431e-06	1.3426e-05	1.31429e-07
0.0177278	8.61422e-08	0.000113735	0.0484604	55.4989	0.0119299	0.00113482	0.000100288	0.0173629	1.17988e-09	4.72962e-06	1.33172e-05	1.28987e-07
0.0180991	8.46648e-08	0.000114509	0.0493584	55.4978	0.0121591	0.00115002	0.000101171	0.0176854	1.19453e-09	4.66736e-06	1.32107e-05	1.26643e-07
0.0184703	8.32453e-08	0.00011527	0.0502533	55.4967	0.0123879	0.00116504	0.000102038	0.0180068	1.20902e-09	4.6074e-06	1.31066e-05	1.24389e-07
0.0190476	8.11451e-08	0.000116427	0.0516387	55.4949	0.012743	0.00118806	0.000103355	0.0185041	1.23121e-09	4.51841e-06	1.2949e-05	1.21055e-07
0.0196248	7.91653e-08	0.000117553	0.0530169	55.4932	0.013097	0.00121066	0.000104637	0.0189985	1.25301e-09	4.43423e-06	1.27965e-05	1.1791e-07
0.0202021	7.72957e-08	0.00011865	0.0543878	55.4914	0.0134502	0.00123288	0.000105885	0.0194902	1.27443e-09	4.35447e-06	1.26487e-05	1.14941e-07
0.0207794	7.55273e-08	0.00011972	0.0557516	55.4897	0.0138023	0.00125471	0.000107101	0.019979	1.29548e-09	4.27879e-06	1.25056e-05	1.12132e-07
0.0214229	7.36657e-08	0.000120881	0.0572635	55.4878	0.0141938	0.00127861	0.000108419	0.0205207	1.31853e-09	4.19884e-06	1.23511e-05	1.09174e-07
0.0220664	7.19094e-08	0.00012201	0.0587669	55.4859	0.0145841	0.00130207	0.000109701	0.021059	1.34116e-09	4.12317e-06	1.22017e-05	1.06383e-07
0.0225728	7.05958e-08	0.000122879	0.0599441	55.4844	0.0148904	0.00132023	0.000110685	0.0214804	1.35867e-09	4.06641e-06	1.20875e-05	1.04295e-07
0.0230793	6.93385e-08	0.000123729	0.0611161	55.4829	0.015196	0.00133813	0.000111649	0.0218997	1.37594e-09	4.01194e-06	1.19762e-05	1.02297e-07
0.0235857	6.81338e-08	0.000124562	0.062283	55.4814	0.0155009	0.00135578	0.000112592	0.0223169	1.39296e-09	3.95962e-06	1.18676e-05	1.00382e-07
0.0240922	6.69784e-08	0.000125378	0.0634447	55.4799	0.0158051	0.00137318	0.000113516	0.0227322	1.40974e-09	3.90933e-06	1.17616e-05	9.85457e-08
0.024822	6.53952e-08	0.000126526	0.0651098	55.4778	0.0162421	0.00139783	0.000114815	0.0233271	1.43352e-09	3.8402e-06	1.16134e-05	9.60292e-08
0.0253638	6.42755e-08	0.000127358	0.0663394	55.4763	0.0165656	0.00141582	0.000115756	0.0237662	1.45088e-09	3.79122e-06	1.15065e-05	9.4249e-08
0.0254344	6.41335e-08	0.000127465	0.0664992	55.4761	0.0166078	0.00141814	0.000115877	0.0238233	1.45312e-09	3.78498e-06	1.14928e-05	9.40233e-08
0.025505	6.39919e-08	0.000127572	0.066659	55.4759	0.0166498	0.00142046	0.000115998	0.0238803	1.45536e-09	3.77877e-06	1.14791e-05	9.37982e-08
0.0255757	6.3851e-08	0.000127679	0.0668187	55.4756	0.0166919	0.00142278	0.000116118	0.0239373	1.45759e-09	3.77259e-06	1.14655e-05	9.35743e-08
0.025673	6.36582e-08	0.000127825	0.0670385	55.4754	0.0167499	0.00142597	0.000116284	0.0240158	1.46067e-09	3.76413e-06	1.14467e-05	9.32677e-08
0.0257703	6.34668e-08	0.000127971	0.0672581	55.4751	0.0168078	0.00142914	0.000116449	0.0240942	1.46373e-09	3.75573e-06	1.14281e-05	9.29635e-08
0.0258676	6.32768e-08	0.000128117	0.0674775	55.4748	0.0168657	0.00143231	0.000116613	0.0241725	1.46679e-09	3.74739e-06	1.14095e-05	9.26614e-08
0.0262442	6.25544e-08	0.000128674	0.0683252	55.4737	0.0170895	0.0014445	0.000117243	0.0244749	1.47854e-09	3.71564e-06	1.13385e-05	9.15129e-08
0.0266208	6.18519e-08	0.000129224	0.0691701	55.4727	0.017313	0.00145656	0.000117864	0.0247763	1.49018e-09	3.68471e-06	1.12686e-05	9.03961e-08
0.0269974	6.11685e-08	0.000129767	0.0700124	55.4716	0.017536	0.00146851	0.000118476	0.0250767	1.50171e-09	3.65458e-06	1.11999e-05	8.93096e-08
0.0277537	5.98508e-08	0.000130834	0.071696	55.4694	0.0179828	0.00149215	0.00011968	0.0256768	1.52452e-09	3.59635e-06	1.10652e-05	8.72147e-08
0.0285101	5.86011e-08	0.000131873	0.073369	55.4673	0.018428	0.00151534	0.000120851	0.0262727	1.5469e-09	3.54096e-06	1.09349e-05	8.52278e-08
0.0291198	5.764e-08	0.000132691	0.0747098	55.4656	0.0187856	0.00153371	0.000121773	0.0267501	1.56462e-09	3.49825e-06	1.08328e-05	8.36998e-08
0.0297294	5.67173e-08	0.000133492	0.076044	55.4639	0.0191423	0.0015518	0.000122674	0.0272248	1.58208e-09	3.45715e-06	1.07332e-05	8.22329e-08
0.0303391	5.58308e-08	0.000134276	0.0773714	55.4622	0.0194979	0.00156962	0.000123557	0.027697	1.59928e-09	3.41758e-06	1.06361e-05	8.08236e-08
0.0309487	5.49783e-08	0.000135045	0.0786923	55.4605	0.0198525	0.00158717	0.000124422	0.0281665	1.61623e-09	3.37945e-06	1.05414e-05	7.94684e-08
0.032168	5.3368e-08	0.000136537	0.0813144	55.4572	0.0205586	0.00162152	0.0001261	0.029098	1.64938e-09	3.30719e-06	1.03585e-05	7.69087e-08
0.0331366	5.2171e-08	0.000137681	0.0833791	55.4545	0.0211166	0.0016481	0.000127385	0.0298307	1.67504e-09	3.25328e-06	1.02193e-05	7.50061e-08
0.0341052	5.10407e-08	0.000138792	0.0854278	55.4519	0.021672	0.00167408	0.000128632	0.0305572	1.70013e-09	3.2022e-06	1.0085e-05	7.32095e-08
0.0350738	4.99715e-08	0.00013987	0.0874606	55.4493	0.0222249	0.0016995	0.000129841	0.0312776	1.72467e-09	3.15374e-06	9.95545e-06	7.15104e-08
0.0360424	4.89583e-08	0.000140916	0.089478	55.4467	0.0227753	0.00172436	0.000131015	0.0319918	1.74867e-09	3.10768e-06	9.83031e-06	6.99002e-08
0.0371695	4.7844e-08	0.000142098	0.0918061	55.4438	0.0234125	0.00175262	0.000132338	0.0328154	1.77597e-09	3.05686e-06	9.68995e-06	6.81298e-08
0.0382967	4.6794e-08	0.000143241	0.0941138	55.4408	0.0240463	0.00178019	0.000133618	0.0336311	1.8026e-09	3.00881e-06	9.55494e-06	6.64616e-08
0.0394238	4.58026e-08	0.000144349	0.0964012	55.4379	0.0246767	0.00180709	0.000134857	0.0344388	1.82859e-09	2.9633e-06	9.42496e-06	6.48869e-08
0.0405509	4.48651e-08	0.000145423	0.0986688	55.435	0.0253036	0.00183336	0.000136058	0.0352388	1.85397e-09	2.92012e-06	9.29971e-06	6.3398e-08
0.041678	4.39772e-08	0.000146465	0.100917	55.4321	0.0259272	0.00185902	0.000137222	0.0360312	1.87877e-09	2.87909e-06	9.17893e-06	6.1988e-08
0.0428051	4.31348e-08	0.000147476	0.103145	55.4292	0.0265475	0.00188409	0.000138351	0.036816	1.903e-09	2.84006e-06	9.06237e-06	6.06507e-08
0.0439323	4.23349e-08	0.000148458	0.105355	55.4264	0.0271643	0.0019086	0.000139447	0.0375935	1.92668e-09	2.80288e-06	8.94981e-06	5.93808e-08
0.0450594	4.15741e-08	0.000149412	0.107546	55.4236	0.0277778	0.00193256	0.000140511	0.0383636	1.94984e-09	2.76741e-06	8.84103e-06	5.81733e-08
0.0461865	4.08495e-08	0.00015034	0.109718	55.4208	0.028388	0.001956	0.000141545	0.0391265	1.9725e-09	2.73353e-06	8.73583e-06	5.70235e-08
0.0473136	4.01587e-08	0.000151242	0.111872	55.418	0.0289949	0.00197893	0.00014255	0.0398823	1.99468e-09	2.70113e-06	8.63404e-06	5.59276e-08
0.0488014	3.92947e-08	0.000152397	0.114687	55.4144	0.0297909	0.00200845	0.000143835	0.0408693	2.02323e-09	2.6605e-06	8.50462e-06	5.45573e-08
0.0502892	3.84807e-08	0.000153511	0.117472	55.4108	0.0305812	0.00203717	0.000145076	0.0418443	2.05101e-09	2.62207e-06	8.38048e-06	5.32666e-08
0.0517769	3.77125e-08	0.000154589	0.120226	55.4072	0.0313657	0.00206511	0.000146273	0.0428075	2.07804e-09	2.58567e-06	8.26129e-06	5.20488e-08
0.0532647	3.69864e-08	0.000155631	0.12295	55.4037	0.0321446	0.00209232	0.000147431	0.0437592	2.10436e-09	2.55114e-06	8.14675e-06	5.0898e-08
0.0547525	3.62988e-08	0.000156639	0.125645	55.4002	0.0329179	0.00211881	0.000148551	0.0446995	2.13e-09	2.51833e-06	8.0366e-06	4.98088e-08
0.0569789	3.53356e-08	0.00015809	0.129624	55.3951	0.0340646	0.00215721	0.00015016	0.0460859	2.16716e-09	2.47219e-06	7.87936e-06	4.82832e-08
0.0592053	3.44433e-08	0.000159474	0.133539	55.39	0.0351989	0.00219418	0.000151694	0.047448	2.20296e-09	2.42921e-06	7.73074e-06	4.68709e-08
0.0595334	3.43175e-08	0.000159673	0.134111	55.3893	0.035365	0.00219952	0.000151914	0.0476467	2.20813e-09	2.42315e-06	7.70941e-06	4.66717e-08
0.0595937	3.42945e-08	0.000159709	0.134216	55.3891	0.0353955	0.00220049	0.000151955	0.0476831	2.20907e-09	2.42204e-06	7.70552e-06	4.66352e-08
0.059654	3.42715e-08	0.000159745	0.134321	55.389	0.035426	0.00220147	0.000151995	0.0477196	2.21002e-09	2.42093e-06	7.70164e-06	4.65989e-08
0.0597143	3.42486e-08	0.000159782	0.134425	55.3889	0.0354565	0.00220244	0.000152035	0.047756	2.21096e-09	2.41982e-06	7.69776e-06	4.65627e-08
0.0598349	3.42029e-08	0.000159854	0.134635	55.3886	0.0355175	0.00220439	0.000152116	0.0478288	2.21285e-09	2.41761e-06	7.69003e-06	4.64904e-08
0.0599555	3.41574e-08	0.000159927	0.134844	55.3883	0.0355784	0.00220634	0.000152196	0.0479016	2.21473e-09	2.41541e-06	7.68232e-06	4.64183e-08
0.0600762	3.4112e-08	0.000159999	0.135054	55.388	0.0356392	0.00220828	0.000152275	0.0479743	2.21661e-09	2.41322e-06	7.67463e-06	4.63466e-08
0.0610339	3.37583e-08	0.000160565	0.136709	55.3859	0.0361214	0.00222355	0.000152903	0.0485489	2.2314e-09	2.3961e-06	7.61435e-06	4.57869e-08
0.0619917	3.34153e-08	0.000161121	0.138352	55.3838	0.0366012	0.00223858	0.000153518	0.0491193	2.24596e-09	2.37946e-06	7.55542e-06	4.52443e-08
0.0629495	3.30825e-08	0.000161667	0.139985	55.3816	0.0370788	0.00225339	0.000154122	0.0496854	2.2603e-09	2.36328e-06	7.49778e-06	4.4718e-08
0.0639073	3.27595e-08	0.000162203	0.141607	55.3795	0.0375541	0.00226797	0.000154715	0.0502474	2.27443e-09	2.34755e-06	7.44141e-06	4.42073e-08
0.0659565	3.20993e-08	0.000163316	0.14504	55.3751	0.0385636	0.00229844	0.000155946	0.0514356	2.30396e-09	2.3153e-06	7.32485e-06	4.31637e-08
0.0680056	3.14781e-08	0.000164389	0.148424	55.3707	0.0395629	0.00232797	0.000157131	0.0526053	2.33257e-09	2.28483e-06	7.21348e-06	4.21823e-08
0.0700548	3.08926e-08	0.000165422	0.15176	55.3663	0.0405522	0.0023566	0.000158271	0.0537567	2.36032e-09	2.25599e-06	7.10696e-06	4.12577e-08
0.072104	3.03398e-08	0.000166418	0.155049	55.3621	0.0415315	0.00238437	0.00015937	0.0548904	2.38725e-09	2.22865e-06	7.00499e-06	4.0385e-08
0.0757516	2.94283e-08	0.000168106	0.160791	55.3546	0.0432503	0.00243181	0.000161231	0.0568654	2.43327e-09	2.18334e-06	6.83381e-06	3.89472e-08
0.0793992	2.85993e-08	0.000169695	0.166392	55.3473	0.0449382	0.00247689	0.00016298	0.0587873	2.477e-09	2.14183e-06	6.67469e-06	3.76404e-08
0.0799223	2.84864e-08	0.000169915	0.167184	55.3462	0.0451779	0.00248317	0.000163222	0.0590587	2.4831e-09	2.13617e-06	6.65278e-06	3.74627e-08
0.0804455	2.83751e-08	0.000170133	0.167974	55.3452	0.0454168	0.00248941	0.000163463	0.0593291	2.48915e-09	2.13056e-06	6.63109e-06	3.72873e-08
0.0809687	2.82651e-08	0.00017035	0.16876	55.3442	0.0456552	0.0024956	0.000163701	0.0595985	2.49516e-09	2.12503e-06	6.60962e-06	3.71141e-08
0.0814919	2.81565e-08	0.000170565	0.169544	55.3431	0.045893	0.00250175	0.000163937	0.0598668	2.50114e-09	2.11956e-06	6.58835e-06	3.69431e-08
0.0820151	2.80493e-08	0.000170778	0.170325	55.3421	0.0461301	0.00250786	0.000164171	0.060134	2.50706e-09	2.11415e-06	6.5673e-06	3.67742e-08
0.08306	2.78392e-08	0.000171198	0.171877	55.3401	0.0466019	0.00251993	0.000164633	0.0606648	2.51878e-09	2.10353e-06	6.52586e-06	3.64434e-08
0.084105	2.76342e-08	0.000171612	0.173418	55.3381	0.0470712	0.00253184	0.000165088	0.0611915	2.53034e-09	2.09316e-06	6.48523e-06	3.61207e-08
0.0851499	2.74341e-08	0.000172019	0.174948	55.3361	0.0475381	0.00254358	0.000165535	0.0617142	2.54175e-09	2.08302e-06	6.44537e-06	3.58058e-08
0.0861949	2.72388e-08	0.000172419	0.176468	55.3341	0.0480026	0.00255517	0.000165975	0.0622329	2.553e-09	2.0731e-06	6.40626e-06	3.54986e-08
0.0885496	2.68154e-08	0.000173299	0.179854	55.3296	0.0490404	0.00258072	0.000166941	0.0633875	2.57782e-09	2.05154e-06	6.32079e-06	3.48327e-08
0.0909043	2.64136e-08	0.000174149	0.183189	55.3253	0.0500661	0.00260551	0.000167873	0.0645227	2.60191e-09	2.03099e-06	6.23882e-06	3.42011e-08
0.093259	2.60318e-08	0.00017497	0.186472	55.321	0.0510798	0.0026296	0.000168774	0.0656389	2.62531e-09	2.01139e-06	6.16013e-06	3.36013e-08
0.0956137	2.56686e-08	0.000175764	0.189705	55.3167	0.0520817	0.002653	0.000169644	0.0667365	2.64806e-09	1.99268e-06	6.08453e-06	3.30309e-08
0.0979684	2.53226e-08	0.000176533	0.192889	55.3125	0.0530719	0.00267575	0.000170486	0.0678159	2.67018e-09	1.97478e-06	6.01185e-06	3.24878e-08
0.102783	2.46639e-08	0.000178031	0.199251	55.3041	0.0550607	0.00272035	0.000172125	0.0699683	2.71356e-09	1.94053e-06	5.87163e-06	3.14548e-08
0.107598	2.40635e-08	0.000179437	0.20542	55.296	0.0570021	0.00276256	0.000173662	0.0720497	2.75463e-09	1.90908e-06	5.74168e-06	3.05143e-08
0.112413	2.35141e-08	0.000180759	0.211404	55.2881	0.0588974	0.00280258	0.000175105	0.0740633	2.79359e-09	1.8801e-06	5.62091e-06	2.96544e-08
0.117228	2.30095e-08	0.000182005	0.217209	55.2804	0.0607475	0.00284057	0.000176465	0.0760118	2.8306e-09	1.85331e-06	5.50842e-06	2.88655e-08
0.122043	2.25445e-08	0.000183182	0.222843	55.273	0.0625535	0.00287669	0.000177748	0.077898	2.8658e-09	1.82846e-06	5.40338e-06	2.81392e-08
0.126857	2.21148e-08	0.000184296	0.228312	55.2657	0.0643166	0.00291108	0.00017896	0.0797246	2.89932e-09	1.80534e-06	5.30512e-06	2.74687e-08
0.131672	2.17163e-08	0.000185351	0.233622	55.2587	0.0660376	0.00294386	0.000180108	0.0814939	2.93129e-09	1.78379e-06	5.21297e-06	2.68473e-08
0.132619	2.16414e-08	0.000185552	0.234648	55.2573	0.0663712	0.00295013	0.000180327	0.0818353	2.9374e-09	1.77972e-06	5.19553e-06	2.67308e-08
0.133566	2.15675e-08	0.000185751	0.235669	55.256	0.0667033	0.00295634	0.000180543	0.0821747	2.94346e-09	1.7757e-06	5.1783e-06	2.66156e-08
0.134513	2.14947e-08	0.000185948	0.236683	55.2546	0.0670338	0.00296249	0.000180757	0.0825119	2.94947e-09	1.77174e-06	5.16127e-06	2.65022e-08
0.13546	2.14228e-08	0.000186143	0.237692	55.2533	0.0673627	0.00296859	0.000180969	0.0828471	2.95542e-09	1.76783e-06	5.14445e-06	2.63903e-08
0.137234	2.1291e-08	0.000186502	0.239565	55.2508	0.0679744	0.00297986	0.00018136	0.0834692	2.96642e-09	1.76063e-06	5.1135e-06	2.61851e-08
0.139007	2.11625e-08	0.000186855	0.241418	55.2483	0.0685808	0.00299095	0.000181743	0.0840842	2.97724e-09	1.75361e-06	5.08322e-06	2.59852e-08
0.14078	2.10373e-08	0.000187202	0.243252	55.2459	0.0691818	0.00300185	0.00018212	0.0846922	2.98788e-09	1.74675e-06	5.05361e-06	2.57904e-08
0.143629	2.08427e-08	0.000187746	0.246157	55.242	0.070136	0.00301899	0.00018271	0.0856543	3.00461e-09	1.73606e-06	5.00739e-06	2.54877e-08
0.146477	2.06558e-08	0.000188274	0.249012	55.2382	0.0710767	0.00303568	0.000183283	0.0865989	3.02092e-09	1.72576e-06	4.96274e-06	2.51971e-08
0.149325	2.0476e-08	0.000188786	0.25182	55.2345	0.0720041	0.00305195	0.000183839	0.0875265	3.03681e-09	1.71582e-06	4.91959e-06	2.49178e-08
0.152174	2.0303e-08	0.000189285	0.25458	55.2308	0.0729184	0.00306781	0.00018438	0.0884375	3.0523e-09	1.70623e-06	4.87787e-06	2.46491e-08
0.157125	2.00174e-08	0.00019012	0.25927	55.2245	0.074477	0.00309444	0.000185284	0.0899825	3.07833e-09	1.69033e-06	4.80855e-06	2.42059e-08
0.162077	1.97495e-08	0.000190915	0.263825	55.2184	0.0759974	0.00311995	0.000186145	0.0914803	3.10327e-09	1.67534e-06	4.74302e-06	2.37905e-08
0.167028	1.94978e-08	0.000191675	0.26825	55.2125	0.0774807	0.0031444	0.000186967	0.0929325	3.12719e-09	1.66119e-06	4.68099e-06	2.34005e-08
0.171979	1.92608e-08	0.0001924	0.27255	55.2067	0.0789277	0.00316785	0.000187752	0.0943408	3.15014e-09	1.6478e-06	4.62221e-06	2.30336e-08
0.181293	1.8851e-08	0.000193681	0.280312	55.1963	0.0815544	0.00320947	0.000189136	0.0968767	3.19088e-09	1.62451e-06	4.51964e-06	2.23998e-08
0.190606	1.84824e-08	0.000194862	0.287672	55.1864	0.0840618	0.0032481	0.00019041	0.0992733	3.22872e-09	1.60339e-06	4.42636e-06	2.18305e-08
0.197373	1.82373e-08	0.000195663	0.292781	55.1796	0.0858121	0.00327446	0.000191274	0.100933	3.25456e-09	1.58925e-06	4.36379e-06	2.14524e-08
0.204141	1.80089e-08	0.000196421	0.297699	55.1729	0.0875044	0.0032995	0.000192091	0.102526	3.27911e-09	1.57601e-06	4.30512e-06	2.11004e-08
0.205494	1.7965e-08	0.000196568	0.29866	55.1717	0.0878361	0.00330436	0.00019225	0.102837	3.28388e-09	1.57346e-06	4.29381e-06	2.10328e-08
0.206848	1.79218e-08	0.000196713	0.299615	55.1704	0.0881655	0.00330917	0.000192406	0.103146	3.28859e-09	1.57095e-06	4.28266e-06	2.09663e-08
0.208201	1.78792e-08	0.000196856	0.300562	55.1691	0.0884927	0.00331393	0.00019256	0.103452	3.29326e-09	1.56847e-06	4.27165e-06	2.09007e-08
0.209555	1.78372e-08	0.000196998	0.301502	55.1678	0.0888177	0.00331864	0.000192713	0.103756	3.29788e-09	1.56602e-06	4.26077e-06	2.0836e-08
0.212262	1.77548e-08	0.000197278	0.30336	55.1653	0.0894613	0.00332792	0.000193014	0.104357	3.30699e-09	1.56121e-06	4.23942e-06	2.07092e-08
0.214969	1.76747e-08	0.000197551	0.305191	55.1628	0.0900962	0.00333702	0.000193309	0.104948	3.31592e-09	1.55652e-06	4.21859e-06	2.05859e-08
0.217676	1.75966e-08	0.000197819	0.306995	55.1604	0.0907227	0.00334595	0.000193597	0.105529	3.32468e-09	1.55194e-06	4.19827e-06	2.04658e-08
0.222424	1.74646e-08	0.000198276	0.310094	55.1562	0.0918015	0.00336119	0.000194088	0.106528	3.33964e-09	1.54418e-06	4.16377e-06	2.02627e-08
0.227173	1.73384e-08	0.000198716	0.313114	55.1521	0.0928551	0.00337592	0.000194562	0.1075	3.35411e-09	1.53674e-06	4.13068e-06	2.00688e-08
0.231922	1.72177e-08	0.000199141	0.316055	55.1482	0.0938842	0.00339016	0.000195018	0.108445	3.3681e-09	1.5296e-06	4.09893e-06	1.98834e-08
0.236671	1.71021e-08	0.00019955	0.318921	55.1443	0.0948893	0.00340394	0.000195459	0.109365	3.38163e-09	1.52275e-06	4.06845e-06	1.97061e-08
0.244561	1.69209e-08	0.000200201	0.323522	55.1381	0.0965077	0.00342585	0.000196157	0.110839	3.40317e-09	1.51197e-06	4.02041e-06	1.9428e-08
0.252451	1.67519e-08	0.000200815	0.327929	55.1321	0.098064	0.00344662	0.000196817	0.112249	3.42359e-09	1.50186e-06	3.97539e-06	1.91688e-08
0.260341	1.6594e-08	0.000201395	0.332153	55.1264	0.0995607	0.00346631	0.00019744	0.113597	3.44296e-09	1.49238e-06	3.93315e-06	1.8927e-08
0.268231	1.64463e-08	0.000201944	0.336201	55.1209	0.101	0.003485	0.000198029	0.114887	3.46135e-09	1.48347e-06	3.89347e-06	1.87009e-08
0.28265	1.61998e-08	0.000202875	0.343172	55.1114	0.10349	0.00351678	0.000199026	0.117104	3.49262e-09	1.46854e-06	3.82689e-06	1.83241e-08
0.297068	1.59801e-08	0.000203719	0.34963	55.1026	0.105808	0.00354576	0.000199931	0.119151	3.52117e-09	1.45513e-06	3.76714e-06	1.79884e-08
0.308145	1.58271e-08	0.000204316	0.354268	55.0963	0.107481	0.00356631	0.000200569	0.120618	3.54143e-09	1.44574e-06	3.72533e-06	1.7755e-08
0.319222	1.56862e-08	0.000204872	0.358644	55.0903	0.109065	0.00358552	0.000201164	0.121999	3.56036e-09	1.43706e-06	3.68666e-06	1.75402e-08
0.330299	1.55561e-08	0.00020539	0.362774	55.0847	0.110564	0.00360348	0.000201718	0.123301	3.57808e-09	1.42902e-06	3.65083e-06	1.7342e-08
0.341376	1.54361e-08	0.000205874	0.366673	55.0793	0.111985	0.00362028	0.000202235	0.124527	3.59465e-09	1.42157e-06	3.61766e-06	1.71593e-08
0.343014	1.54192e-08	0.000205942	0.367231	55.0786	0.112188	0.00362267	0.000202309	0.124703	3.59701e-09	1.42051e-06	3.61296e-06	1.71335e-08
0.344652	1.54024e-08	0.000206011	0.367784	55.0778	0.11239	0.00362504	0.000202382	0.124876	3.59935e-09	1.41947e-06	3.60831e-06	1.71079e-08
0.34629	1.53858e-08	0.000206078	0.368332	55.0771	0.11259	0.00362738	0.000202454	0.125049	3.60167e-09	1.41843e-06	3.60371e-06	1.70827e-08
0.349566	1.53532e-08	0.000206211	0.369415	55.0756	0.112986	0.00363201	0.000202596	0.125389	3.60623e-09	1.4164e-06	3.59466e-06	1.7033e-08
0.352842	1.53213e-08	0.000206341	0.37048	55.0741	0.113376	0.00363655	0.000202735	0.125723	3.61071e-09	1.41441e-06	3.58581e-06	1.69845e-08
0.356118	1.52901e-08	0.000206469	0.371528	55.0727	0.113759	0.003641	0.000202871	0.126052	3.61511e-09	1.41246e-06	3.57714e-06	1.69371e-08
0.366119	1.5199e-08	0.000206843	0.374617	55.0685	0.114892	0.00365408	0.000203271	0.12702	3.62802e-09	1.40676e-06	3.55179e-06	1.67986e-08
0.37612	1.51139e-08	0.000207196	0.377551	55.0644	0.11597	0.00366643	0.000203648	0.127939	3.64022e-09	1.40142e-06	3.52803e-06	1.66692e-08
0.386121	1.50342e-08	0.000207529	0.38034	55.0606	0.116996	0.00367808	0.000204003	0.128811	3.65173e-09	1.3964e-06	3.50574e-06	1.65482e-08
0.396122	1.49594e-08	0.000207843	0.382989	55.057	0.117974	0.0036891	0.000204338	0.129638	3.66262e-09	1.39169e-06	3.4848e-06	1.64347e-08
0.410154	1.48623e-08	0.000208254	0.386487	55.0522	0.119268	0.00370355	0.000204776	0.130729	3.67691e-09	1.38554e-06	3.45752e-06	1.62874e-08
0.424187	1.47734e-08	0.000208633	0.389744	55.0477	0.120475	0.00371692	0.000205181	0.131744	3.69012e-09	1.3799e-06	3.43247e-06	1.61525e-08
0.43822	1.46918e-08	0.000208983	0.392778	55.0435	0.121603	0.00372929	0.000205554	0.132688	3.70236e-09	1.37471e-06	3.40945e-06	1.60289e-08
0.452252	1.46169e-08	0.000209307	0.395606	55.0397	0.122656	0.00374075	0.0002059	0.133566	3.7137e-09	1.36993e-06	3.38826e-06	1.59154e-08
0.480074	1.44857e-08	0.00020988	0.400656	55.0327	0.124542	0.00376107	0.00020651	0.135132	3.73381e-09	1.36152e-06	3.35103e-06	1.57167e-08
0.507895	1.4374e-08	0.000210373	0.405051	55.0267	0.12619	0.00377859	0.000207035	0.136493	3.75115e-09	1.35434e-06	3.31925e-06	1.55478e-08
0.528837	1.43009e-08	0.000210699	0.407981	55.0226	0.127291	0.00379017	0.000207381	0.137398	3.76263e-09	1.34962e-06	3.2984e-06	1.54374e-08
0.54978	1.42359e-08	0.00021099	0.410621	55.019	0.128285	0.00380057	0.000207691	0.138214	3.77293e-09	1.34541e-06	3.2798e-06	1.5339e-08
0.570722	1.41778e-08	0.000211251	0.413002	55.0157	0.129183	0.00380989	0.000207969	0.138948	3.78217e-09	1.34165e-06	3.26316e-06	1.52512e-08
0.591664	1.41261e-08	0.000211485	0.415148	55.0127	0.129994	0.00381827	0.000208218	0.139609	3.79047e-09	1.33829e-06	3.24835e-06	1.51732e-08
0.594878	1.41187e-08	0.000211519	0.415459	55.0123	0.130111	0.00381947	0.000208254	0.139705	3.79166e-09	1.33781e-06	3.24623e-06	1.51621e-08
0.598093	1.41114e-08	0.000211552	0.415764	55.0119	0.130227	0.00382066	0.000208289	0.139799	3.79284e-09	1.33733e-06	3.24414e-06	1.51511e-08
0.601307	1.41042e-08	0.000211585	0.416065	55.0115	0.130341	0.00382183	0.000208324	0.139891	3.794e-09	1.33687e-06	3.24207e-06	1.51402e-08
0.604522	1.40972e-08	0.000211617	0.416361	55.0111	0.130453	0.00382298	0.000208358	0.139982	3.79514e-09	1.33641e-06	3.24005e-06	1.51296e-08
0.61095	1.40834e-08	0.000211679	0.416939	55.0103	0.130672	0.00382522	0.000208424	0.14016	3.79736e-09	1.33551e-06	3.23609e-06	1.51088e-08
0.617379	1.40701e-08	0.00021174	0.417499	55.0095	0.130884	0.00382739	0.000208489	0.140333	3.79952e-09	1.33464e-06	3.23227e-06	1.50887e-08
0.623808	1.40573e-08	0.000211799	0.418042	55.0087	0.131089	0.00382949	0.000208551	0.140499	3.8016e-09	1.33381e-06	3.22858e-06	1.50693e-08
0.638506	1.40295e-08	0.000211926	0.41922	55.0071	0.131536	0.00383405	0.000208686	0.140862	3.80612e-09	1.33199e-06	3.22059e-06	1.50274e-08
0.653205	1.40038e-08	0.000212044	0.420316	55.0056	0.131952	0.00383828	0.000208812	0.141199	3.81031e-09	1.33031e-06	3.21319e-06	1.49886e-08
0.667903	1.398e-08	0.000212153	0.421336	55.0042	0.132339	0.0038422	0.000208928	0.141512	3.81421e-09	1.32876e-06	3.20633e-06	1.49527e-08
0.682601	1.39579e-08	0.000212255	0.422285	55.0029	0.1327	0.00384585	0.000209036	0.141803	3.81782e-09	1.32731e-06	3.19997e-06	1.49195e-08
0.708017	1.39235e-08	0.000212413	0.423773	55.0008	0.133265	0.00385156	0.000209205	0.14226	3.82349e-09	1.32506e-06	3.19005e-06	1.48676e-08
0.733433	1.38933e-08	0.000212553	0.425087	54.999	0.133766	0.00385658	0.000209353	0.142663	3.82847e-09	1.32308e-06	3.18134e-06	1.48221e-08
0.758849	1.38668e-08	0.000212676	0.426248	54.9974	0.134208	0.00386102	0.000209484	0.143019	3.83287e-09	1.32134e-06	3.17368e-06	1.47821e-08
0.784265	1.38435e-08	0.000212785	0.427274	54.996	0.134599	0.00386492	0.000209599	0.143334	3.83675e-09	1.31981e-06	3.16694e-06	1.4747e-08
0.824542	1.38121e-08	0.000212931	0.428661	54.9941	0.135129	0.00387019	0.000209755	0.143759	3.84198e-09	1.31775e-06	3.15787e-06	1.46998e-08
0.864818	1.37865e-08	0.000213051	0.429803	54.9925	0.135565	0.00387452	0.000209882	0.144108	3.84628e-09	1.31606e-06	3.15044e-06	1.46611e-08
0.905095	1.37654e-08	0.00021315	0.430743	54.9912	0.135924	0.00387808	0.000209987	0.144396	3.84981e-09	1.31467e-06	3.14435e-06	1.46295e-08
0.945372	1.37482e-08	0.00021323	0.431515	54.9901	0.136219	0.003881	0.000210073	0.144632	3.85271e-09	1.31354e-06	3.13936e-06	1.46035e-08
0.985649	1.37341e-08	0.000213297	0.43215	54.9892	0.136462	0.00388339	0.000210143	0.144826	3.85508e-09	1.31261e-06	3.13528e-06	1.45823e-08
1.03737	1.37196e-08	0.000213365	0.432803	54.9883	0.136712	0.00388586	0.000210215	0.145026	3.85753e-09	1.31165e-06	3.13108e-06	1.45605e-08
1.0891	1.37084e-08	0.000213418	0.433312	54.9876	0.136907	0.00388777	0.000210272	0.145181	3.85943e-09	1.31091e-06	3.12782e-06	1.45436e-08
1.14082	1.36996e-08	0.000213459	0.433708	54.9871	0.137059	0.00388926	0.000210316	0.145302	3.86091e-09	1.31033e-06	3.12527e-06	1.45304e-08
1.1496	1.36984e-08	0.000213465	0.433766	54.987	0.137081	0.00388948	0.000210322	0.14532	3.86113e-09	1.31025e-06	3.12491e-06	1.45285e-08
1.15838	1.36972e-08	0.000213471	0.433822	54.9869	0.137102	0.00388969	0.000210328	0.145337	3.86133e-09	1.31017e-06	3.12456e-06	1.45267e-08
1.16716	1.3696e-08	0.000213476	0.433875	54.9868	0.137122	0.00388989	0.000210334	0.145353	3.86153e-09	1.31009e-06	3.12422e-06	1.4525e-08
1.17593	1.36949e-08	0.000213482	0.433926	54.9868	0.137142	0.00389008	0.000210339	0.145369	3.86172e-09	1.31001e-06	3.1239e-06	1.45233e-08
1.19349	1.36928e-08	0.000213492	0.434021	54.9866	0.137179	0.00389044	0.00021035	0.145398	3.86208e-09	1.30988e-06	3.12328e-06	1.45201e-08
1.21105	1.36909e-08	0.000213501	0.434109	54.9865	0.137212	0.00389077	0.00021036	0.145425	3.86241e-09	1.30975e-06	3.12272e-06	1.45172e-08
1.2286	1.36891e-08	0.000213509	0.43419	54.9864	0.137243	0.00389107	0.000210369	0.14545	3.86271e-09	1.30963e-06	3.12221e-06	1.45145e-08
1.27566	1.3685e-08	0.000213528	0.434375	54.9862	0.137314	0.00389177	0.000210389	0.145506	3.8634e-09	1.30936e-06	3.12102e-06	1.45084e-08
1.32272	1.36818e-08	0.000213544	0.434522	54.9859	0.137371	0.00389232	0.000210405	0.145551	3.86395e-09	1.30915e-06	3.12009e-06	1.45035e-08
1.36978	1.36792e-08	0.000213556	0.434639	54.9858	0.137415	0.00389276	0.000210418	0.145587	3.86438e-09	1.30898e-06	3.11934e-06	1.44997e-08
1.41684	1.36772e-08	0.000213566	0.434733	54.9857	0.137451	0.00389311	0.000210428	0.145615	3.86473e-09	1.30884e-06	3.11875e-06	1.44966e-08
1.48368	1.36749e-08	0.000213576	0.434834	54.9855	0.13749	0.00389349	0.00021044	0.145646	3.86511e-09	1.30869e-06	3.1181e-06	1.44932e-08
1.55052	1.36733e-08	0.000213584	0.434908	54.9854	0.137519	0.00389377	0.000210448	0.145669	3.86539e-09	1.30859e-06	3.11763e-06	1.44908e-08
1.61735	1.36721e-08	0.000213589	0.434962	54.9853	0.137539	0.00389397	0.000210454	0.145685	3.86559e-09	1.30851e-06	3.11729e-06	1.4489e-08
1.68419	1.36713e-08	0.000213593	0.435001	54.9853	0.137554	0.00389411	0.000210458	0.145697	3.86573e-09	1.30845e-06	3.11704e-06	1.44877e-08
1.75103	1.36707e-08	0.000213596	0.435029	54.9852	0.137565	0.00389422	0.000210461	0.145706	3.86583e-09	1.30841e-06	3.11687e-06	1.44868e-08
1.84688	1.36701e-08	0.000213599	0.435055	54.9852	0.137575	0.00389432	0.000210464	0.145714	3.86593e-09	1.30837e-06	3.11669e-06	1.4486e-08
1.94274	1.36697e-08	0.000213601	0.435072	54.9852	0.137581	0.00389438	0.000210466	0.145719	3.866e-09	1.30835e-06	3.11659e-06	1.44854e-08
2.0386	1.36695e-08	0.000213602	0.435083	54.9852	0.137586	0.00389442	0.000210467	0.145722	3.86604e-09	1.30833e-06	3.11652e-06	1.4485e-08
2.13445	1.36693e-08	0.000213603	0.43509	54.9852	0.137588	0.00389445	0.000210468	0.145724	3.86606e-09	1.30832e-06	3.11648e-06	1.44848e-08
2.23031	1.36693e-08	0.000213603	0.435094	54.9852	0.13759	0.00389446	0.000210468	0.145726	3.86608e-09	1.30832e-06	3.11645e-06	1.44847e-08
2.38552	1.36692e-08	0.000213603	0.435097	54.9851	0.137591	0.00389448	0.000210469	0.145727	3.86609e-09	1.30831e-06	3.11643e-06	1.44846e-08
2.54072	1.36691e-08	0.000213604	0.435099	54.9851	0.137592	0.00389448	0.000210469	0.145727	3.8661e-09	1.30831e-06	3.11642e-06	1.44845e-08
2.69593	1.36691e-08	0.000213604	0.4351	54.9851	0.137592	0.00389449	0.000210469	0.145727	3.8661e-09	1.30831e-06	3.11641e-06	1.44845e-08
2.85114	1.36691e-08	0.000213604	0.4351	54.9851	0.137592	0.00389449	0.000210469	0.145728	3.8661e-09	1.30831e-06	3.11641e-06	1.44845e-08
3.19228	1.36691e-08	0.000213604	0.435101	54.9851	0.137592	0.00389449	0.000210469	0.145728	3.8661e-09	1.30831e-06	3.11641e-06	1.44845e-08
3.53341	1.36691e-08	0.000213604	0.435101	54.9851	0.137593	0.00389449	0.000210469	0.145728	3.86611e-09	1.30831e-06	3.1164e-06	1.44844e-08
3.87455	1.36691e-08	0.000213604	0.435101	54.9851	0.137593	0.00389449	0.000210469	0.145728	3.86611e-09	1.30831e-06	3.1164e-06	1.44844e-08
4.21569	1.36691e-08	0.000213604	0.435101	54.9851	0.137592	0.00389449	0.000210469	0.145728	3.8661e-09	1.30831e-06	3.1164e-06	1.44844e-08
4.55683	1.36691e-08	0.000213604	0.4351	54.9851	0.137592	0.00389449	0.000210469	0.145728	3.8661e-09	1.30831e-06	3.11641e-06	1.44845e-08
5.16129	1.36691e-08	0.000213604	0.4351	54.9851	0.137592	0.00389449	0.000210469	0.145728	3.8661e-09	1.30831e-06	3.11641e-06	1.44845e-08
5.76575	1.36691e-08	0.000213604	0.4351	54.9851	0.137592	0.00389449	0.000210469	0.145728	3.8661e-09	1.30831e-06	3.11641e-06	1.44845e-08
6.37022	1.36691e-08	0.000213604	0.435101	54.9851	0.137592	0.00389449	0.000210469	0.145728	3.8661e-09	1.30831e-06	3.11641e-06	1.44845e-08
6.97468	1.36691e-08	0.000213604	0.435101	54.9851	0.137592	0.00389449	0.000210469	0.145728	3.8661e-09	1.30831e-06	3.11641e-06	1.44845e-08
8.94507	1.36691e-08	0.000213604	0.435101	54.9851	0.137592	0.00389449	0.000210469	0.145728	3.8661e-09	1.30831e-06	3.11641e-06	1.44845e-08
10.9155	1.36691e-08	0.000213604	0.435101	54.9851	0.137592	0.00389449	0.000210469	0.145728	3.8661e-09	1.30831e-06	3.11641e-06	1.44845e-08
12.8859	1.36691e-08	0.000213604	0.435101	54.9851	0.137592	0.00389449	0.000210469	0.145728	3.8661e-09	1.30831e-06	3.11641e-06	1.44845e-08
31.1568	1.36691e-08	0.000213604	0.435101	54.9851	0.137592	0.00389449	0.000210469	0.145728	3.8661e-09	1.30831e-06	3.11641e-06	1.44845e-08
49.4277	1.36691e-08	0.000213604	0.435101	54.9851	0.137592	0.00389449	0.000210469	0.145728	3.8661e-09	1.30831e-06	3.11641e-06	1.44845e-08
232.137	1.36691e-08	0.000213604	0.435101	54.9851	0.137592	0.00389449	0.000210469	0.145728	3.8661e-09	1.30831e-06	3.11641e-06	1.44845e-08
414.846	1.36691e-08	0.000213604	0.435101	54.9851	0.137592	0.00389449	0.000210469	0.145728	3.8661e-09	1.30831e-06	3.11641e-06	1.44845e-08
1000	1.36691e-08	0.000213604	0.4351	54.9851	0.137592	0.00389449	0.000210469	0.145728	3.8661e-09	1.30831e-06	3.1164e-06	1.44845e-08
