# Supplementary material for: Molecular-resolution imaging of ice crystallized from liquid water by cryogenic liquid-cell TEM
Source: Nat Commun. 2025 Sep 25;16:8342. doi: 10.1038/s41467-025-62451-0 (PMC12462463; doi:10.1038/s41467-025-62451-0)
Supplement: Supplementary file 11 — Supplementary Data 3 [file 41467_2025_62451_MOESM11_ESM.zip › Ambrozic Set_kJ_C0_g_vals_pastina_238.15K_25.0_eA2s_Output.xlsx]

## Sheet: Sheet1
time / s	H	H+	H2	H2O	H2O2	HO2	HO2-	O2	O2-	OH	OH-	eh-
0	0	0	0	55.56	0	0	0	0	0	0	0	0
1.13175e-14	6.73259e-14	3.16228e-13	4.5904e-14	55.56	7.14063e-14	2.04018e-15	9.86996e-31	2.85471e-32	3.84301e-24	2.75424e-13	5.10045e-14	2.65223e-13
2.26349e-14	1.34652e-13	6.32456e-13	9.18081e-14	55.56	1.42813e-13	4.08036e-15	3.26271e-30	1.42735e-31	1.15215e-23	5.50848e-13	1.02009e-13	5.30447e-13
2.83163e-11	1.68449e-10	7.91202e-10	1.14852e-10	55.56	1.78658e-10	5.10462e-12	2.36605e-21	4.46762e-22	-9.44184e-17	6.89111e-10	1.27613e-10	6.63589e-10
3.11803e-11	1.85487e-10	8.71226e-10	1.26468e-10	55.56	1.96728e-10	5.62088e-12	2.65639e-21	5.01595e-22	-7.18609e-17	7.5881e-10	1.4052e-10	7.30706e-10
3.40443e-11	2.02524e-10	9.5125e-10	1.38085e-10	55.56	2.14798e-10	6.13714e-12	3.00246e-21	5.66964e-22	-4.67906e-17	8.28508e-10	1.53428e-10	7.97823e-10
3.73379e-11	2.22117e-10	1.04328e-09	1.51444e-10	55.56	2.35579e-10	6.73085e-12	3.44076e-21	6.49763e-22	-2.30975e-17	9.08661e-10	1.68271e-10	8.75007e-10
4.06314e-11	2.4171e-10	1.13531e-09	1.64802e-10	55.56	2.56359e-10	7.32456e-12	3.96344e-21	7.48514e-22	-9.21338e-18	9.88814e-10	1.83114e-10	9.52192e-10
4.3925e-11	2.61303e-10	1.22733e-09	1.78161e-10	55.56	2.7714e-10	7.91828e-12	4.57792e-21	8.64625e-22	-2.1193e-18	1.06897e-09	1.97957e-10	1.02938e-09
4.72186e-11	2.80896e-10	1.31936e-09	1.9152e-10	55.56	2.9792e-10	8.512e-12	5.29164e-21	9.99503e-22	1.98909e-18	1.14912e-09	2.128e-10	1.10656e-09
5.05122e-11	3.00489e-10	1.41139e-09	2.04879e-10	55.56	3.18701e-10	9.10573e-12	6.11204e-21	1.15456e-21	4.71434e-18	1.22927e-09	2.27643e-10	1.18375e-09
5.38057e-11	3.20082e-10	1.50342e-09	2.18238e-10	55.56	3.39481e-10	9.69945e-12	7.04656e-21	1.33119e-21	6.57358e-18	1.30943e-09	2.42487e-10	1.26093e-09
5.70993e-11	3.39675e-10	1.59544e-09	2.31597e-10	55.56	3.60262e-10	1.02932e-11	8.10262e-21	1.53081e-21	7.87463e-18	1.38958e-09	2.5733e-10	1.33811e-09
6.03929e-11	3.59268e-10	1.68747e-09	2.44956e-10	55.56	3.81042e-10	1.08869e-11	9.28767e-21	1.75483e-21	8.85432e-18	1.46973e-09	2.72173e-10	1.4153e-09
6.36865e-11	3.78861e-10	1.7795e-09	2.58314e-10	55.56	4.01823e-10	1.14806e-11	1.06091e-20	2.00465e-21	9.65801e-18	1.54989e-09	2.87016e-10	1.49248e-09
6.69801e-11	3.98454e-10	1.87153e-09	2.71673e-10	55.56	4.22603e-10	1.20744e-11	1.20745e-20	2.28168e-21	1.03623e-17	1.63004e-09	3.01859e-10	1.56967e-09
7.02736e-11	4.18047e-10	1.96356e-09	2.85032e-10	55.56	4.43383e-10	1.26681e-11	1.36911e-20	2.58732e-21	1.10085e-17	1.71019e-09	3.16703e-10	1.64685e-09
7.35672e-11	4.3764e-10	2.05558e-09	2.98391e-10	55.56	4.64164e-10	1.32618e-11	1.54664e-20	2.92299e-21	1.16209e-17	1.79035e-09	3.31546e-10	1.72404e-09
7.68608e-11	4.57233e-10	2.14761e-09	3.1175e-10	55.56	4.84944e-10	1.38555e-11	1.74079e-20	3.2901e-21	1.2214e-17	1.8705e-09	3.46389e-10	1.80122e-09
8.01544e-11	4.76826e-10	2.23964e-09	3.25109e-10	55.56	5.05725e-10	1.44493e-11	1.9523e-20	3.69004e-21	1.27961e-17	1.95065e-09	3.61232e-10	1.87841e-09
8.3448e-11	4.96419e-10	2.33167e-09	3.38468e-10	55.56	5.26505e-10	1.5043e-11	2.18191e-20	4.12422e-21	1.33718e-17	2.03081e-09	3.76075e-10	1.95559e-09
8.67415e-11	5.16012e-10	2.42369e-09	3.51827e-10	55.56	5.47286e-10	1.56367e-11	2.43037e-20	4.59406e-21	1.39439e-17	2.11096e-09	3.90919e-10	2.03278e-09
1.19677e-10	7.11942e-10	3.34397e-09	4.85415e-10	55.56	7.5509e-10	2.1574e-11	6.24454e-20	1.1808e-20	1.96323e-17	2.91249e-09	5.39351e-10	2.80462e-09
1.52613e-10	9.07872e-10	4.26425e-09	6.19004e-10	55.56	9.62895e-10	2.75113e-11	1.28396e-19	2.42837e-20	2.52969e-17	3.71402e-09	6.87783e-10	3.57647e-09
1.85549e-10	1.1038e-09	5.18453e-09	7.52592e-10	55.56	1.1707e-09	3.34485e-11	2.29065e-19	4.33293e-20	3.09653e-17	4.51555e-09	8.36215e-10	4.34831e-09
5.14907e-10	3.0631e-09	1.43873e-08	2.08848e-09	55.56	3.24875e-09	9.28212e-11	6.09944e-18	1.1547e-18	8.76787e-17	1.25309e-08	2.32054e-09	1.20668e-08
8.44265e-10	5.0224e-09	2.35901e-08	3.42437e-09	55.56	5.32679e-09	1.52194e-10	2.43308e-17	4.60726e-18	1.44396e-16	2.05462e-08	3.80486e-09	1.97852e-08
1.17362e-09	6.98171e-09	3.27929e-08	4.76025e-09	55.56	7.40484e-09	2.11567e-10	6.18474e-17	1.1714e-17	2.01111e-16	2.85615e-08	5.2892e-09	2.75037e-08
3.10487e-09	1.84705e-08	8.6755e-08	1.25935e-08	55.56	1.95898e-08	5.59709e-10	1.33055e-15	2.52661e-16	5.33671e-16	7.55607e-08	1.3993e-08	7.27621e-08
5.03612e-09	2.99593e-08	1.40717e-07	2.04267e-08	55.56	3.17749e-08	9.0785e-10	5.13373e-15	9.76035e-16	8.66231e-16	1.2256e-07	2.2697e-08	1.1802e-07
6.96737e-09	4.14482e-08	1.94679e-07	2.82601e-08	55.56	4.39599e-08	1.25599e-09	1.28606e-14	2.44797e-15	1.19879e-15	1.69558e-07	3.14013e-08	1.63278e-07
9.96882e-09	5.93041e-08	2.78543e-07	4.04344e-08	55.56	6.28974e-08	1.79705e-09	3.54941e-14	6.76797e-15	1.71563e-15	2.426e-07	4.49298e-08	2.33613e-07
1.29703e-08	7.71605e-08	3.62406e-07	5.26089e-08	55.56	8.18351e-08	2.3381e-09	7.61837e-14	1.4553e-14	2.23247e-15	3.1564e-07	5.84595e-08	3.03946e-07
1.59717e-08	9.50177e-08	4.46267e-07	6.47837e-08	55.56	1.00773e-07	2.87914e-09	1.40794e-13	2.69455e-14	2.74929e-15	3.88678e-07	7.19907e-08	3.74276e-07
1.89732e-08	1.12876e-07	5.30126e-07	7.6959e-08	55.56	1.19711e-07	3.42017e-09	2.34793e-13	4.50212e-14	3.26611e-15	4.61713e-07	8.55236e-08	4.44602e-07
2.34351e-08	1.39425e-07	6.54785e-07	9.50596e-08	55.56	1.47865e-07	4.22445e-09	4.40243e-13	8.4663e-14	4.03439e-15	5.7028e-07	1.05645e-07	5.4914e-07
2.78971e-08	1.65978e-07	7.79437e-07	1.13161e-07	55.56	1.7602e-07	5.02869e-09	7.39773e-13	1.42683e-13	4.80264e-15	6.78838e-07	1.25773e-07	6.53664e-07
3.23591e-08	1.92534e-07	9.0408e-07	1.31265e-07	55.56	2.04175e-07	5.83289e-09	1.1506e-12	2.22569e-13	5.57085e-15	7.87385e-07	1.45906e-07	7.58173e-07
3.6821e-08	2.19094e-07	1.02871e-06	1.4937e-07	55.56	2.32332e-07	6.63705e-09	1.68977e-12	3.27815e-13	6.33902e-15	8.95919e-07	1.66046e-07	8.62665e-07
4.85317e-08	2.88825e-07	1.35576e-06	1.96898e-07	55.56	3.06237e-07	8.74734e-09	3.83788e-12	7.50253e-13	8.35489e-15	1.1807e-06	2.18947e-07	1.13681e-06
6.02424e-08	3.58596e-07	1.68269e-06	2.44445e-07	55.56	3.80153e-07	1.08572e-08	7.2837e-12	1.43448e-12	1.03703e-14	1.46535e-06	2.71918e-07	1.41077e-06
7.19532e-08	4.28418e-07	2.00949e-06	2.92014e-07	55.56	4.54083e-07	1.29664e-08	1.2316e-11	2.44348e-12	1.23852e-14	1.74984e-06	3.24977e-07	1.6845e-06
8.36639e-08	4.98299e-07	2.33612e-06	3.3961e-07	55.56	5.2803e-07	1.50749e-08	1.92147e-11	3.84005e-12	1.43995e-14	2.03414e-06	3.78139e-07	1.95796e-06
9.53746e-08	5.6825e-07	2.66255e-06	3.87238e-07	55.56	6.01996e-07	1.71826e-08	2.82517e-11	5.68685e-12	1.64131e-14	2.31821e-06	4.31419e-07	2.23111e-06
1.1005e-07	6.56023e-07	3.07131e-06	4.46974e-07	55.56	6.94719e-07	1.98226e-08	4.29991e-11	8.7324e-12	1.89353e-14	2.67384e-06	4.98381e-07	2.57289e-06
1.24726e-07	7.43938e-07	3.47967e-06	5.06775e-07	55.56	7.87481e-07	2.24608e-08	6.2022e-11	1.27054e-11	2.1456e-14	3.029e-06	5.65584e-07	2.91403e-06
1.39401e-07	8.32015e-07	3.88757e-06	5.66649e-07	55.56	8.80288e-07	2.50972e-08	8.5806e-11	1.77277e-11	2.39752e-14	3.38363e-06	6.33059e-07	3.25443e-06
1.54076e-07	9.20271e-07	4.29496e-06	6.26605e-07	55.56	9.73145e-07	2.77314e-08	1.1482e-10	2.39203e-11	2.64927e-14	3.73768e-06	7.00835e-07	3.59401e-06
1.68752e-07	1.00872e-06	4.70178e-06	6.86651e-07	55.56	1.06606e-06	3.03632e-08	1.49517e-10	3.14035e-11	2.90082e-14	4.09109e-06	7.68941e-07	3.93269e-06
1.95165e-07	1.16848e-06	5.43237e-06	7.94974e-07	55.56	1.23343e-06	3.50934e-08	2.27674e-10	4.85037e-11	3.35306e-14	4.72533e-06	8.9244e-07	4.53971e-06
2.21577e-07	1.32903e-06	6.16064e-06	9.03667e-07	55.56	1.40104e-06	3.9814e-08	3.28099e-10	7.08588e-11	3.80457e-14	5.35696e-06	1.01726e-06	5.14305e-06
2.4799e-07	1.49048e-06	6.88626e-06	1.01278e-06	55.56	1.5689e-06	4.45237e-08	4.5311e-10	9.91455e-11	4.25528e-14	5.98563e-06	1.14355e-06	5.74226e-06
2.74403e-07	1.65293e-06	7.60892e-06	1.12235e-06	55.56	1.73704e-06	4.92215e-08	6.04912e-10	1.34028e-10	4.70516e-14	6.61101e-06	1.27145e-06	6.33687e-06
3.00815e-07	1.81646e-06	8.32832e-06	1.23244e-06	55.56	1.90549e-06	5.39061e-08	7.85606e-10	1.76156e-10	5.15414e-14	7.23279e-06	1.4011e-06	6.92643e-06
3.27228e-07	1.98116e-06	9.04413e-06	1.34309e-06	55.56	2.07428e-06	5.85763e-08	9.97202e-10	2.26164e-10	5.60218e-14	7.85065e-06	1.53262e-06	7.51051e-06
3.89344e-07	2.3736e-06	1.07117e-05	1.60577e-06	55.56	2.47272e-06	6.94968e-08	1.6275e-09	3.78333e-10	6.65199e-14	9.28658e-06	1.84988e-06	8.86014e-06
4.51461e-07	2.77396e-06	1.23537e-05	1.87238e-06	55.56	2.8735e-06	8.03183e-08	2.46284e-09	5.85118e-10	7.69615e-14	1.06955e-05	2.17923e-06	1.0172e-05
5.01639e-07	3.10372e-06	1.36588e-05	2.09101e-06	55.56	3.19915e-06	8.89791e-08	3.30234e-09	7.96875e-10	8.5354e-14	1.18115e-05	2.45465e-06	1.12008e-05
5.51817e-07	3.43953e-06	1.49427e-05	2.31285e-06	55.56	3.52666e-06	9.75609e-08	4.30074e-09	1.05228e-09	9.37088e-14	1.29062e-05	2.73869e-06	1.21997e-05
6.01995e-07	3.78166e-06	1.62035e-05	2.53816e-06	55.56	3.85613e-06	1.06058e-07	5.46825e-09	1.35445e-09	1.02027e-13	1.39779e-05	3.03137e-06	1.31667e-05
6.52174e-07	4.13029e-06	1.74393e-05	2.7672e-06	55.56	4.18768e-06	1.14467e-07	6.81452e-09	1.70618e-09	1.10309e-13	1.50254e-05	3.33257e-06	1.40999e-05
7.02352e-07	4.48554e-06	1.86483e-05	3.00021e-06	55.56	4.52139e-06	1.22782e-07	8.34857e-09	2.10998e-09	1.18556e-13	1.60477e-05	3.642e-06	1.4998e-05
7.5253e-07	4.84742e-06	1.98288e-05	3.23739e-06	55.56	4.85734e-06	1.31e-07	1.00788e-08	2.56801e-09	1.26771e-13	1.70437e-05	3.9592e-06	1.58596e-05
8.18483e-07	5.33308e-06	2.13346e-05	3.55584e-06	55.56	5.30238e-06	1.41648e-07	1.26641e-08	3.25567e-09	1.37521e-13	1.83117e-05	4.38695e-06	1.6935e-05
8.84435e-07	5.82979e-06	2.27852e-05	3.88226e-06	55.56	5.75146e-06	1.52119e-07	1.56168e-08	4.04371e-09	1.48223e-13	1.95317e-05	4.82547e-06	1.79441e-05
9.50388e-07	6.33702e-06	2.41778e-05	4.21701e-06	55.56	6.20464e-06	1.62407e-07	1.89495e-08	4.93475e-09	1.58879e-13	2.0703e-05	5.27283e-06	1.8886e-05
1.01634e-06	6.85405e-06	2.55101e-05	4.5604e-06	55.56	6.66191e-06	1.72512e-07	2.2672e-08	5.93055e-09	1.69495e-13	2.1825e-05	5.72687e-06	1.97606e-05
1.08229e-06	7.38e-06	2.67802e-05	4.91265e-06	55.56	7.12325e-06	1.82431e-07	2.67907e-08	7.03214e-09	1.80073e-13	2.28978e-05	6.18533e-06	2.05681e-05
1.14825e-06	7.9138e-06	2.79866e-05	5.27396e-06	55.56	7.58861e-06	1.92168e-07	3.1309e-08	8.23984e-09	1.90616e-13	2.39218e-05	6.64586e-06	2.13094e-05
1.23854e-06	8.65523e-06	2.95333e-05	5.78351e-06	55.56	8.23205e-06	2.05203e-07	3.81417e-08	1.00646e-08	2.04997e-13	2.52457e-05	7.27544e-06	2.22197e-05
1.32883e-06	9.40598e-06	3.09581e-05	6.31044e-06	55.5599	8.8826e-06	2.17906e-07	4.57124e-08	1.20852e-08	2.19319e-13	2.64818e-05	7.89877e-06	2.30136e-05
1.41912e-06	1.01627e-05	3.22617e-05	6.85476e-06	55.5599	9.53993e-06	2.30289e-07	5.39999e-08	1.42975e-08	2.33585e-13	2.76334e-05	8.51056e-06	2.36972e-05
1.50941e-06	1.09217e-05	3.34465e-05	7.4163e-06	55.5599	1.02037e-05	2.42367e-07	6.29732e-08	1.66963e-08	2.47794e-13	2.87045e-05	9.10615e-06	2.42773e-05
1.5997e-06	1.16798e-05	3.45159e-05	7.99477e-06	55.5599	1.08735e-05	2.54154e-07	7.25935e-08	1.92754e-08	2.61942e-13	2.96993e-05	9.68164e-06	2.47616e-05
1.68999e-06	1.24335e-05	3.54746e-05	8.58975e-06	55.5599	1.15489e-05	2.65669e-07	8.28154e-08	2.20279e-08	2.76029e-13	3.06224e-05	1.02339e-05	2.51579e-05
1.8005e-06	1.33455e-05	3.65056e-05	9.3397e-06	55.5599	1.23827e-05	2.79417e-07	9.60727e-08	2.56222e-08	2.9318e-13	3.16614e-05	1.08749e-05	2.55347e-05
1.91102e-06	1.42412e-05	3.73908e-05	1.01125e-05	55.5599	1.32237e-05	2.92816e-07	1.1006e-07	2.94515e-08	3.10226e-13	3.26084e-05	1.14747e-05	2.5806e-05
2.02153e-06	1.51159e-05	3.81424e-05	1.09068e-05	55.5599	1.40711e-05	3.05898e-07	1.2468e-07	3.3502e-08	3.27161e-13	3.34719e-05	1.2032e-05	2.59857e-05
2.13205e-06	1.59659e-05	3.87733e-05	1.17214e-05	55.5599	1.49244e-05	3.18694e-07	1.39836e-07	3.77601e-08	3.43981e-13	3.42598e-05	1.25467e-05	2.60868e-05
2.24256e-06	1.6788e-05	3.92963e-05	1.25548e-05	55.5599	1.57829e-05	3.31233e-07	1.55439e-07	4.22129e-08	3.60681e-13	3.49795e-05	1.30196e-05	2.61212e-05
2.35307e-06	1.75799e-05	3.97237e-05	1.34056e-05	55.5599	1.66462e-05	3.43545e-07	1.71404e-07	4.6848e-08	3.77266e-13	3.5638e-05	1.34522e-05	2.61e-05
2.48775e-06	1.85014e-05	4.01323e-05	1.4464e-05	55.5599	1.77037e-05	3.58275e-07	1.91242e-07	5.27262e-08	3.97311e-13	3.63669e-05	1.3928e-05	2.60131e-05
2.62242e-06	1.93734e-05	4.04359e-05	1.55437e-05	55.5599	1.87665e-05	3.72745e-07	2.11391e-07	5.88391e-08	4.17188e-13	3.70246e-05	1.43513e-05	2.58732e-05
2.75709e-06	2.01948e-05	4.06523e-05	1.66425e-05	55.5599	1.9834e-05	3.86992e-07	2.31751e-07	6.51693e-08	4.36903e-13	3.76203e-05	1.47269e-05	2.56936e-05
2.89177e-06	2.09656e-05	4.07968e-05	1.77582e-05	55.5599	2.09054e-05	4.01048e-07	2.52243e-07	7.17014e-08	4.56469e-13	3.81618e-05	1.50596e-05	2.5485e-05
3.02644e-06	2.16865e-05	4.0883e-05	1.88888e-05	55.5599	2.19801e-05	4.14942e-07	2.72803e-07	7.84216e-08	4.75898e-13	3.86561e-05	1.53539e-05	2.52562e-05
3.16111e-06	2.23585e-05	4.09224e-05	2.00326e-05	55.5599	2.30575e-05	4.28699e-07	2.93381e-07	8.53177e-08	4.95205e-13	3.91092e-05	1.56143e-05	2.50147e-05
3.3337e-06	2.31512e-05	4.09199e-05	2.15149e-05	55.5599	2.44416e-05	4.46162e-07	3.19721e-07	9.43952e-08	5.19794e-13	3.96376e-05	1.59048e-05	2.46953e-05
3.50629e-06	2.38706e-05	4.08732e-05	2.30129e-05	55.5599	2.58284e-05	4.63475e-07	3.45974e-07	1.03724e-07	5.44241e-13	4.01157e-05	1.61538e-05	2.43734e-05
3.67888e-06	2.45211e-05	4.07954e-05	2.4524e-05	55.5599	2.72171e-05	4.80668e-07	3.72105e-07	1.13287e-07	5.68579e-13	4.0551e-05	1.63677e-05	2.40555e-05
3.85147e-06	2.51077e-05	4.06967e-05	2.60458e-05	55.5599	2.8607e-05	4.9777e-07	3.98094e-07	1.2307e-07	5.92835e-13	4.09499e-05	1.65523e-05	2.37463e-05
4.02406e-06	2.56351e-05	4.05848e-05	2.75764e-05	55.5599	2.99973e-05	5.14803e-07	4.23932e-07	1.3306e-07	6.17045e-13	4.13173e-05	1.67123e-05	2.34486e-05
4.19665e-06	2.6108e-05	4.04657e-05	2.9114e-05	55.5599	3.13875e-05	5.31787e-07	4.49615e-07	1.43248e-07	6.41213e-13	4.16576e-05	1.68518e-05	2.31643e-05
4.42307e-06	2.66533e-05	4.03053e-05	3.11394e-05	55.5599	3.32102e-05	5.54021e-07	4.83079e-07	1.56896e-07	6.72942e-13	4.20689e-05	1.70092e-05	2.2813e-05
4.64949e-06	2.71221e-05	4.01462e-05	3.31715e-05	55.5599	3.50305e-05	5.76229e-07	5.16295e-07	1.7085e-07	7.04701e-13	4.24463e-05	1.71431e-05	2.24869e-05
4.8759e-06	2.75233e-05	3.99927e-05	3.52082e-05	55.5599	3.68477e-05	5.98437e-07	5.49282e-07	1.85098e-07	7.36538e-13	4.27952e-05	1.72583e-05	2.21851e-05
5.10232e-06	2.78647e-05	3.98471e-05	3.72474e-05	55.5599	3.86607e-05	6.20666e-07	5.82057e-07	1.99628e-07	7.68481e-13	4.31198e-05	1.73587e-05	2.19064e-05
5.32873e-06	2.81535e-05	3.97107e-05	3.92876e-05	55.5599	4.04689e-05	6.42934e-07	6.1464e-07	2.14432e-07	8.00557e-13	4.34239e-05	1.74472e-05	2.16489e-05
5.55515e-06	2.83962e-05	3.95838e-05	4.13274e-05	55.5599	4.22717e-05	6.65254e-07	6.47046e-07	2.29504e-07	8.32785e-13	4.37103e-05	1.7526e-05	2.14107e-05
5.84914e-06	2.86514e-05	3.9433e-05	4.39736e-05	55.5598	4.46037e-05	6.94334e-07	6.88884e-07	2.49465e-07	8.74885e-13	4.40598e-05	1.7617e-05	2.11271e-05
6.14313e-06	2.88488e-05	3.9297e-05	4.66154e-05	55.5598	4.69247e-05	7.23545e-07	7.30475e-07	2.69864e-07	9.17295e-13	4.43882e-05	1.76977e-05	2.08688e-05
6.43712e-06	2.89976e-05	3.91746e-05	4.92511e-05	55.5598	4.9234e-05	7.52904e-07	7.71841e-07	2.90697e-07	9.60038e-13	4.46989e-05	1.77705e-05	2.06322e-05
6.73111e-06	2.91054e-05	3.9064e-05	5.18794e-05	55.5598	5.15312e-05	7.82424e-07	8.12998e-07	3.11964e-07	1.00311e-12	4.49948e-05	1.78369e-05	2.04141e-05
7.0251e-06	2.91786e-05	3.89639e-05	5.44993e-05	55.5598	5.38158e-05	8.12118e-07	8.53959e-07	3.33666e-07	1.04659e-12	4.52784e-05	1.78982e-05	2.02117e-05
7.31909e-06	2.92228e-05	3.88727e-05	5.71098e-05	55.5598	5.60876e-05	8.41992e-07	8.94734e-07	3.55807e-07	1.09028e-12	4.55515e-05	1.79552e-05	2.00228e-05
7.70458e-06	2.92445e-05	3.87647e-05	6.05177e-05	55.5598	5.90467e-05	8.8145e-07	9.47931e-07	3.85511e-07	1.14837e-12	4.58961e-05	1.80248e-05	1.9792e-05
8.09006e-06	2.92328e-05	3.86674e-05	6.39072e-05	55.5598	6.19835e-05	9.21244e-07	1.00084e-06	4.15992e-07	1.20702e-12	4.62279e-05	1.80893e-05	1.95773e-05
8.47555e-06	2.91945e-05	3.85791e-05	6.72775e-05	55.5598	6.48981e-05	9.61381e-07	1.05346e-06	4.47264e-07	1.26633e-12	4.6549e-05	1.81498e-05	1.93758e-05
8.86104e-06	2.91353e-05	3.84981e-05	7.0628e-05	55.5598	6.77906e-05	1.00187e-06	1.10581e-06	4.79343e-07	1.3263e-12	4.68609e-05	1.82068e-05	1.91854e-05
9.24653e-06	2.90595e-05	3.84231e-05	7.39583e-05	55.5598	7.06614e-05	1.04271e-06	1.15789e-06	5.12244e-07	1.38693e-12	4.71647e-05	1.82608e-05	1.90044e-05
9.63202e-06	2.89707e-05	3.83532e-05	7.72682e-05	55.5598	7.35111e-05	1.08392e-06	1.20971e-06	5.45984e-07	1.44825e-12	4.74613e-05	1.83122e-05	1.88313e-05
1.0215e-05	2.8818e-05	3.82555e-05	8.22352e-05	55.5598	7.77815e-05	1.14692e-06	1.28759e-06	5.9864e-07	1.54226e-12	4.78975e-05	1.83854e-05	1.85825e-05
1.0798e-05	2.86497e-05	3.81657e-05	8.71556e-05	55.5598	8.20062e-05	1.21076e-06	1.3649e-06	6.53299e-07	1.63785e-12	4.83201e-05	1.8454e-05	1.83469e-05
1.1381e-05	2.84714e-05	3.80825e-05	9.20298e-05	55.5598	8.61869e-05	1.27544e-06	1.44165e-06	7.10006e-07	1.73501e-12	4.87301e-05	1.85184e-05	1.81224e-05
1.19641e-05	2.82873e-05	3.80047e-05	9.68588e-05	55.5597	9.03253e-05	1.34096e-06	1.51785e-06	7.68802e-07	1.83375e-12	4.91281e-05	1.85791e-05	1.79077e-05
1.25471e-05	2.81001e-05	3.79316e-05	0.000101643	55.5597	9.44231e-05	1.40732e-06	1.59352e-06	8.29719e-07	1.93408e-12	4.95146e-05	1.86365e-05	1.77016e-05
1.31301e-05	2.79122e-05	3.78628e-05	0.000106385	55.5597	9.84818e-05	1.47452e-06	1.66865e-06	8.92789e-07	2.036e-12	4.98899e-05	1.86908e-05	1.75033e-05
1.39457e-05	2.76506e-05	3.77727e-05	0.000112949	55.5597	0.000104097	1.56995e-06	1.77289e-06	9.84679e-07	2.18124e-12	5.03969e-05	1.87621e-05	1.72378e-05
1.47613e-05	2.7393e-05	3.76892e-05	0.000119433	55.5597	0.000109642	1.66701e-06	1.87612e-06	1.08088e-06	2.32956e-12	5.08835e-05	1.88283e-05	1.69848e-05
1.55769e-05	2.71414e-05	3.76115e-05	0.000125843	55.5597	0.000115121	1.76569e-06	1.97837e-06	1.18144e-06	2.48094e-12	5.13505e-05	1.889e-05	1.67432e-05
1.63926e-05	2.68965e-05	3.75391e-05	0.000132182	55.5597	0.000120535	1.86596e-06	2.07965e-06	1.28638e-06	2.63534e-12	5.17987e-05	1.89475e-05	1.65119e-05
1.72082e-05	2.66589e-05	3.74715e-05	0.000138451	55.5597	0.000125888	1.96781e-06	2.17996e-06	1.39573e-06	2.7927e-12	5.2229e-05	1.90012e-05	1.62903e-05
1.80238e-05	2.64285e-05	3.74083e-05	0.000144655	55.5597	0.000131182	2.0712e-06	2.27933e-06	1.50949e-06	2.95299e-12	5.26421e-05	1.90514e-05	1.60775e-05
1.92285e-05	2.61016e-05	3.73223e-05	0.000153705	55.5596	0.000138898	2.22668e-06	2.4244e-06	1.68561e-06	3.19495e-12	5.32227e-05	1.91196e-05	1.57783e-05
2.04331e-05	2.57899e-05	3.72442e-05	0.000162628	55.5596	0.000146497	2.38536e-06	2.56746e-06	1.87137e-06	3.44295e-12	5.37703e-05	1.91816e-05	1.54952e-05
2.16377e-05	2.54923e-05	3.71733e-05	0.00017143	55.5596	0.000153983	2.54713e-06	2.70857e-06	2.06676e-06	3.69679e-12	5.42874e-05	1.92378e-05	1.52269e-05
2.28424e-05	2.52078e-05	3.71088e-05	0.00018012	55.5596	0.000161362	2.71188e-06	2.84776e-06	2.27175e-06	3.95625e-12	5.47762e-05	1.9289e-05	1.49721e-05
2.4047e-05	2.49353e-05	3.70502e-05	0.000188703	55.5596	0.000168639	2.87948e-06	2.98506e-06	2.48628e-06	4.22112e-12	5.52388e-05	1.93355e-05	1.47296e-05
2.52517e-05	2.46737e-05	3.69969e-05	0.000197186	55.5596	0.000175817	3.04984e-06	3.12052e-06	2.71029e-06	4.49118e-12	5.56771e-05	1.9378e-05	1.44984e-05
2.6991e-05	2.43131e-05	3.69283e-05	0.000209266	55.5595	0.000186015	3.30041e-06	3.31293e-06	3.05035e-06	4.88984e-12	5.62705e-05	1.94327e-05	1.41827e-05
2.87303e-05	2.39707e-05	3.68687e-05	0.000221163	55.5595	0.000196025	3.55613e-06	3.50168e-06	3.40984e-06	5.29827e-12	5.68215e-05	1.94806e-05	1.38864e-05
3.04696e-05	2.36442e-05	3.68169e-05	0.000232887	55.5595	0.000205857	3.81668e-06	3.6869e-06	3.78853e-06	5.7159e-12	5.73341e-05	1.95225e-05	1.36075e-05
3.22089e-05	2.33316e-05	3.67722e-05	0.00024445	55.5595	0.000215518	4.08176e-06	3.86869e-06	4.18619e-06	6.14216e-12	5.78118e-05	1.95591e-05	1.33443e-05
3.39482e-05	2.30314e-05	3.67337e-05	0.000255862	55.5594	0.000225018	4.35109e-06	4.04716e-06	4.60257e-06	6.57653e-12	5.82577e-05	1.95912e-05	1.30954e-05
3.56876e-05	2.27421e-05	3.67008e-05	0.000267131	55.5594	0.000234361	4.62439e-06	4.22241e-06	5.03741e-06	7.01851e-12	5.86745e-05	1.96191e-05	1.28593e-05
3.83787e-05	2.23135e-05	3.66598e-05	0.000284304	55.5594	0.000248524	5.05452e-06	4.48747e-06	5.74604e-06	7.71632e-12	5.92676e-05	1.96553e-05	1.2517e-05
4.10699e-05	2.19048e-05	3.66292e-05	0.000301179	55.5594	0.00026235	5.49271e-06	4.74541e-06	6.49737e-06	8.4297e-12	5.98041e-05	1.96842e-05	1.21995e-05
4.37611e-05	2.15132e-05	3.66075e-05	0.000317778	55.5593	0.000275857	5.93819e-06	4.99658e-06	7.29053e-06	9.15722e-12	6.02906e-05	1.97071e-05	1.19039e-05
4.64522e-05	2.11365e-05	3.65937e-05	0.00033412	55.5593	0.00028906	6.39025e-06	5.24128e-06	8.12465e-06	9.89761e-12	6.07324e-05	1.97248e-05	1.16275e-05
4.91434e-05	2.07728e-05	3.65866e-05	0.000350222	55.5593	0.000301975	6.84827e-06	5.47982e-06	8.99894e-06	1.06497e-11	6.1134e-05	1.97383e-05	1.13685e-05
5.18346e-05	2.04207e-05	3.65854e-05	0.000366098	55.5592	0.000314615	7.31167e-06	5.71247e-06	9.91263e-06	1.14125e-11	6.14996e-05	1.9748e-05	1.11249e-05
5.57535e-05	1.99262e-05	3.6593e-05	0.000388839	55.5592	0.000332554	7.99504e-06	6.04125e-06	1.13122e-05	1.25406e-11	6.1974e-05	1.97569e-05	1.07948e-05
5.96725e-05	1.94507e-05	3.66098e-05	0.000411165	55.5592	0.000349968	8.68728e-06	6.35881e-06	1.27917e-05	1.36868e-11	6.23878e-05	1.97606e-05	1.04904e-05
6.35915e-05	1.89919e-05	3.66344e-05	0.000433105	55.5591	0.000366886	9.38714e-06	6.66583e-06	1.43494e-05	1.4849e-11	6.27482e-05	1.97602e-05	1.02084e-05
6.75104e-05	1.85482e-05	3.66656e-05	0.000454687	55.5591	0.000383333	1.00935e-05	6.96292e-06	1.59835e-05	1.60253e-11	6.30615e-05	1.97566e-05	9.9461e-06
7.14294e-05	1.81181e-05	3.67025e-05	0.000475933	55.559	0.000399333	1.08055e-05	7.25064e-06	1.76926e-05	1.72141e-11	6.33326e-05	1.97506e-05	9.70129e-06
7.53484e-05	1.77006e-05	3.67442e-05	0.000496866	55.559	0.000414906	1.15222e-05	7.5295e-06	1.94752e-05	1.84138e-11	6.35662e-05	1.97426e-05	9.47202e-06
8.02751e-05	1.71922e-05	3.68023e-05	0.000522765	55.559	0.000433909	1.24287e-05	7.86823e-06	2.18187e-05	1.99358e-11	6.38121e-05	1.97306e-05	9.2034e-06
8.52019e-05	1.67011e-05	3.68658e-05	0.000548232	55.5589	0.000452301	1.33402e-05	8.19456e-06	2.42742e-05	2.14709e-11	6.40108e-05	1.97171e-05	8.95408e-06
9.01286e-05	1.6226e-05	3.69337e-05	0.000573295	55.5589	0.000470113	1.42556e-05	8.50924e-06	2.68396e-05	2.30174e-11	6.41676e-05	1.97026e-05	8.72177e-06
9.50554e-05	1.57662e-05	3.70052e-05	0.000597981	55.5588	0.000487373	1.51739e-05	8.813e-06	2.95131e-05	2.45735e-11	6.4287e-05	1.96876e-05	8.50457e-06
9.99821e-05	1.53211e-05	3.70798e-05	0.000622315	55.5588	0.000504105	1.60942e-05	9.10646e-06	3.2293e-05	2.61379e-11	6.4373e-05	1.96724e-05	8.30085e-06
0.000104909	1.48901e-05	3.71568e-05	0.000646318	55.5588	0.000520334	1.70158e-05	9.39021e-06	3.51775e-05	2.7709e-11	6.44287e-05	1.96573e-05	8.10924e-06
0.000111496	1.43349e-05	3.7263e-05	0.000677928	55.5587	0.000541281	1.82489e-05	9.75535e-06	3.9195e-05	2.98184e-11	6.44611e-05	1.96377e-05	7.86987e-06
0.000118083	1.38032e-05	3.73719e-05	0.000709025	55.5586	0.000561411	1.94818e-05	1.01052e-05	4.3393e-05	3.19355e-11	6.44506e-05	1.9619e-05	7.64758e-06
0.000124671	1.32939e-05	3.74829e-05	0.000739648	55.5586	0.000580767	2.07133e-05	1.04409e-05	4.77678e-05	3.40579e-11	6.44023e-05	1.96015e-05	7.44036e-06
0.000131258	1.28064e-05	3.75954e-05	0.000769831	55.5585	0.000599388	2.19424e-05	1.07634e-05	5.23156e-05	3.61836e-11	6.43206e-05	1.95855e-05	7.24649e-06
0.000137845	1.23398e-05	3.77089e-05	0.000799605	55.5585	0.000617311	2.31683e-05	1.10734e-05	5.70328e-05	3.83106e-11	6.4209e-05	1.95709e-05	7.06455e-06
0.00014699	1.17257e-05	3.78675e-05	0.000840317	55.5584	0.000641099	2.48636e-05	1.14847e-05	6.3855e-05	4.12625e-11	6.4011e-05	1.95533e-05	6.82946e-06
0.000156135	1.11488e-05	3.80265e-05	0.000880365	55.5584	0.000663691	2.65496e-05	1.18754e-05	7.09849e-05	4.42093e-11	6.37693e-05	1.95388e-05	6.61224e-06
0.00016528	1.06074e-05	3.81855e-05	0.000919809	55.5583	0.000685165	2.82253e-05	1.22473e-05	7.84114e-05	4.71472e-11	6.34903e-05	1.95275e-05	6.41064e-06
0.000174425	1.00996e-05	3.83438e-05	0.000958704	55.5582	0.000705594	2.98895e-05	1.26018e-05	8.61225e-05	5.00724e-11	6.31795e-05	1.95191e-05	6.22281e-06
0.00018357	9.62361e-06	3.85011e-05	0.000997096	55.5582	0.000725046	3.15414e-05	1.29404e-05	9.41062e-05	5.29818e-11	6.28416e-05	1.95136e-05	6.04717e-06
0.000192715	9.17765e-06	3.86573e-05	0.00103503	55.5581	0.000743584	3.31803e-05	1.32641e-05	0.00010235	5.58721e-11	6.24806e-05	1.95107e-05	5.88245e-06
0.00020186	8.7599e-06	3.88121e-05	0.00107254	55.5581	0.000761268	3.48061e-05	1.35741e-05	0.000110841	5.87414e-11	6.21002e-05	1.95105e-05	5.72744e-06
0.000203689	8.67959e-06	3.88429e-05	0.00108	55.5581	0.000764708	3.51296e-05	1.36346e-05	0.000112568	5.93121e-11	6.20221e-05	1.95107e-05	5.69756e-06
0.000205518	8.60032e-06	3.88736e-05	0.00108743	55.5581	0.000768115	3.54525e-05	1.36945e-05	0.000114304	5.98822e-11	6.19433e-05	1.9511e-05	5.66801e-06
0.000207347	8.52209e-06	3.89043e-05	0.00109486	55.558	0.000771492	3.57749e-05	1.3754e-05	0.00011605	6.04512e-11	6.18639e-05	1.95114e-05	5.63878e-06
0.000209176	8.44488e-06	3.89349e-05	0.00110227	55.558	0.000774838	3.60967e-05	1.3813e-05	0.000117804	6.10192e-11	6.1784e-05	1.95119e-05	5.60989e-06
0.000212834	8.29344e-06	3.89958e-05	0.00111705	55.558	0.000781441	3.67388e-05	1.39295e-05	0.00012134	6.21522e-11	6.16224e-05	1.95132e-05	5.55307e-06
0.000216492	8.14593e-06	3.90566e-05	0.00113177	55.558	0.000787926	3.73786e-05	1.40442e-05	0.00012491	6.32809e-11	6.14587e-05	1.95148e-05	5.49751e-06
0.00022015	8.00223e-06	3.91171e-05	0.00114643	55.558	0.000794296	3.80161e-05	1.41571e-05	0.000128515	6.44053e-11	6.12931e-05	1.95168e-05	5.44315e-06
0.000225019	7.81669e-06	3.91971e-05	0.00116587	55.5579	0.000802603	3.88614e-05	1.43046e-05	0.000133366	6.58952e-11	6.10699e-05	1.95198e-05	5.3726e-06
0.000229888	7.63751e-06	3.92768e-05	0.00118522	55.5579	0.000810719	3.97027e-05	1.44492e-05	0.000138275	6.7377e-11	6.08439e-05	1.95234e-05	5.30403e-06
0.000234758	7.4644e-06	3.93559e-05	0.00120449	55.5579	0.000818651	4.054e-05	1.45909e-05	0.000143239	6.88506e-11	6.06154e-05	1.95276e-05	5.23731e-06
0.000239627	7.2972e-06	3.94345e-05	0.00122367	55.5579	0.000826407	4.13734e-05	1.47299e-05	0.000148257	7.03155e-11	6.03846e-05	1.95322e-05	5.1724e-06
0.000244496	7.13564e-06	3.95127e-05	0.00124277	55.5578	0.000833992	4.22028e-05	1.48662e-05	0.000153328	7.17719e-11	6.01519e-05	1.95372e-05	5.10919e-06
0.000249365	6.97953e-06	3.95904e-05	0.0012618	55.5578	0.000841413	4.30283e-05	1.5e-05	0.000158448	7.32193e-11	5.99175e-05	1.95427e-05	5.04761e-06
0.000254234	6.82867e-06	3.96676e-05	0.00128075	55.5578	0.000848676	4.38498e-05	1.51313e-05	0.000163618	7.46578e-11	5.96816e-05	1.95486e-05	4.98761e-06
0.000262583	6.58165e-06	3.97989e-05	0.00131309	55.5577	0.000860778	4.52493e-05	1.5351e-05	0.000172591	7.71028e-11	5.92744e-05	1.95596e-05	4.8882e-06
0.000270932	6.34852e-06	3.99288e-05	0.00134523	55.5577	0.000872458	4.66375e-05	1.55642e-05	0.000181693	7.95204e-11	5.88645e-05	1.95716e-05	4.79292e-06
0.000279281	6.12837e-06	4.00573e-05	0.00137718	55.5576	0.000883743	4.80143e-05	1.57712e-05	0.000190918	8.19102e-11	5.84529e-05	1.95845e-05	4.70149e-06
0.00028763	5.92036e-06	4.01845e-05	0.00140897	55.5576	0.000894659	4.93801e-05	1.59725e-05	0.000200257	8.42718e-11	5.80405e-05	1.95982e-05	4.61366e-06
0.000297842	5.68131e-06	4.03383e-05	0.00144763	55.5575	0.000907539	5.10356e-05	1.62114e-05	0.000211825	8.71217e-11	5.75358e-05	1.96159e-05	4.51082e-06
0.000308054	5.45784e-06	4.04902e-05	0.00148606	55.5575	0.00091994	5.2675e-05	1.64428e-05	0.00022354	8.9929e-11	5.70319e-05	1.96346e-05	4.41266e-06
0.000318265	5.24881e-06	4.06402e-05	0.00152428	55.5574	0.000931896	5.42986e-05	1.66672e-05	0.000235392	9.26936e-11	5.65299e-05	1.9654e-05	4.31888e-06
0.000328477	5.05304e-06	4.07885e-05	0.0015623	55.5574	0.000943442	5.59068e-05	1.68852e-05	0.000247368	9.54156e-11	5.60307e-05	1.96741e-05	4.22915e-06
0.000338689	4.86949e-06	4.0935e-05	0.00160013	55.5573	0.000954607	5.74997e-05	1.70971e-05	0.000259459	9.80954e-11	5.55348e-05	1.96947e-05	4.14322e-06
0.000348901	4.6972e-06	4.10799e-05	0.00163779	55.5573	0.000965421	5.90779e-05	1.73033e-05	0.000271655	1.00733e-10	5.50429e-05	1.97156e-05	4.06083e-06
0.000359113	4.5353e-06	4.12232e-05	0.00167529	55.5572	0.000975911	6.06417e-05	1.75044e-05	0.000283947	1.0333e-10	5.45556e-05	1.9737e-05	3.98177e-06
0.000369324	4.38299e-06	4.13649e-05	0.00171263	55.5572	0.000986099	6.21913e-05	1.77005e-05	0.000296326	1.05886e-10	5.40732e-05	1.97585e-05	3.90583e-06
0.000383284	4.18901e-06	4.15562e-05	0.00176344	55.5571	0.000999581	6.42875e-05	1.79613e-05	0.000313376	1.09316e-10	5.34225e-05	1.97881e-05	3.80673e-06
0.000397244	4.00994e-06	4.17449e-05	0.00181399	55.5571	0.0010126	6.63587e-05	1.82142e-05	0.000330557	1.12673e-10	5.27824e-05	1.98179e-05	3.71268e-06
0.000411203	3.84429e-06	4.19311e-05	0.00186431	55.557	0.00102519	6.84059e-05	1.84601e-05	0.000347853	1.15959e-10	5.21535e-05	1.98476e-05	3.6233e-06
0.000425163	3.69075e-06	4.21148e-05	0.0019144	55.5569	0.0010374	7.04298e-05	1.86994e-05	0.000365249	1.19176e-10	5.15361e-05	1.98771e-05	3.53825e-06
0.000439123	3.54816e-06	4.22962e-05	0.00196428	55.5569	0.00104927	7.24313e-05	1.89326e-05	0.000382732	1.22326e-10	5.09306e-05	1.99063e-05	3.4572e-06
0.000454732	3.40042e-06	4.24965e-05	0.00201982	55.5568	0.00106218	7.46436e-05	1.91869e-05	0.000402369	1.25773e-10	5.02676e-05	1.99384e-05	3.37098e-06
0.000470342	3.26379e-06	4.26941e-05	0.00207514	55.5567	0.00107475	7.68299e-05	1.94349e-05	0.000422086	1.29142e-10	4.96196e-05	1.997e-05	3.28908e-06
0.000485952	3.13716e-06	4.28893e-05	0.00213023	55.5567	0.00108701	7.8991e-05	1.96772e-05	0.00044187	1.32438e-10	4.89866e-05	2.00009e-05	3.21116e-06
0.000501562	3.01956e-06	4.30821e-05	0.00218513	55.5566	0.001099	8.1128e-05	1.99141e-05	0.000461709	1.35661e-10	4.83683e-05	2.0031e-05	3.13694e-06
0.000517171	2.91011e-06	4.32727e-05	0.00223983	55.5565	0.00111074	8.32418e-05	2.01462e-05	0.000481593	1.38817e-10	4.77648e-05	2.00602e-05	3.06618e-06
0.000532781	2.80804e-06	4.34611e-05	0.00229434	55.5565	0.00112226	8.53332e-05	2.03737e-05	0.000501513	1.41907e-10	4.71757e-05	2.00886e-05	2.99861e-06
0.000548391	2.71267e-06	4.36475e-05	0.00234869	55.5564	0.00113358	8.74031e-05	2.05972e-05	0.000521461	1.44934e-10	4.66007e-05	2.01161e-05	2.93404e-06
0.000564	2.6234e-06	4.38319e-05	0.00240286	55.5563	0.00114473	8.94523e-05	2.08168e-05	0.000541431	1.47902e-10	4.60395e-05	2.01427e-05	2.87227e-06
0.00057961	2.53969e-06	4.40145e-05	0.00245688	55.5563	0.00115573	9.14816e-05	2.10329e-05	0.000561416	1.50812e-10	4.54917e-05	2.01683e-05	2.81312e-06
0.00059522	2.46106e-06	4.41952e-05	0.00251075	55.5562	0.00116658	9.34916e-05	2.12456e-05	0.000581411	1.53667e-10	4.49572e-05	2.0193e-05	2.75641e-06
0.000610829	2.38708e-06	4.43743e-05	0.00256448	55.5561	0.0011773	9.54833e-05	2.14554e-05	0.000601411	1.5647e-10	4.44354e-05	2.02168e-05	2.70201e-06
0.000626439	2.31737e-06	4.45517e-05	0.00261807	55.5561	0.00118792	9.74571e-05	2.16622e-05	0.000621413	1.59223e-10	4.3926e-05	2.02395e-05	2.64977e-06
0.000642049	2.25158e-06	4.47275e-05	0.00267153	55.556	0.00119843	9.94137e-05	2.18664e-05	0.000641412	1.61927e-10	4.34288e-05	2.02613e-05	2.59959e-06
0.000657659	2.1894e-06	4.49017e-05	0.00272486	55.5559	0.00120885	0.000101354	2.2068e-05	0.000661405	1.64586e-10	4.29432e-05	2.02822e-05	2.55131e-06
0.000673268	2.13056e-06	4.50745e-05	0.00277806	55.5559	0.00121918	0.000103278	2.22674e-05	0.00068139	1.672e-10	4.2469e-05	2.03021e-05	2.50484e-06
0.000688878	2.0748e-06	4.52459e-05	0.00283115	55.5558	0.00122945	0.000105187	2.24645e-05	0.000701363	1.69773e-10	4.20058e-05	2.03212e-05	2.46009e-06
0.000704488	2.0219e-06	4.54159e-05	0.00288413	55.5558	0.00123964	0.00010708	2.26595e-05	0.000721323	1.72304e-10	4.15533e-05	2.03393e-05	2.41696e-06
0.000720097	1.97163e-06	4.55846e-05	0.00293699	55.5557	0.00124978	0.00010896	2.28526e-05	0.000741269	1.74797e-10	4.11111e-05	2.03565e-05	2.37535e-06
0.000735707	1.92383e-06	4.57521e-05	0.00298975	55.5556	0.00125987	0.000110825	2.30439e-05	0.000761197	1.77253e-10	4.0679e-05	2.03728e-05	2.3352e-06
0.000751317	1.87831e-06	4.59182e-05	0.00304241	55.5556	0.00126991	0.000112678	2.32334e-05	0.000781108	1.79674e-10	4.02565e-05	2.03883e-05	2.29642e-06
0.000773068	1.8184e-06	4.61478e-05	0.00311562	55.5555	0.00128382	0.000115237	2.34947e-05	0.000808819	1.8299e-10	3.96835e-05	2.04085e-05	2.24455e-06
0.000794819	1.76225e-06	4.63752e-05	0.00318865	55.5554	0.00129767	0.000117772	2.37529e-05	0.000836489	1.86243e-10	3.91279e-05	2.0427e-05	2.19504e-06
0.00081657	1.70952e-06	4.66005e-05	0.00326149	55.5553	0.00131146	0.000120285	2.40084e-05	0.000864116	1.89437e-10	3.8589e-05	2.04441e-05	2.14773e-06
0.000838322	1.65992e-06	4.68237e-05	0.00333417	55.5552	0.0013252	0.000122775	2.42613e-05	0.000891698	1.92575e-10	3.80661e-05	2.04597e-05	2.10248e-06
0.000871253	1.59017e-06	4.71579e-05	0.00344389	55.5551	0.00134592	0.000126506	2.46396e-05	0.000933369	1.97226e-10	3.73032e-05	2.04806e-05	2.0376e-06
0.000904184	1.52619e-06	4.7488e-05	0.00355326	55.5549	0.00136657	0.000130192	2.50127e-05	0.000974928	2.01765e-10	3.65732e-05	2.04984e-05	1.97673e-06
0.000908798	1.51764e-06	4.75339e-05	0.00356855	55.5549	0.00136945	0.000130705	2.50645e-05	0.000980741	2.02392e-10	3.64734e-05	2.05006e-05	1.9685e-06
0.000913411	1.5092e-06	4.75797e-05	0.00358384	55.5549	0.00137234	0.000131217	2.51163e-05	0.000986552	2.03018e-10	3.63743e-05	2.05028e-05	1.96034e-06
0.000918024	1.50085e-06	4.76254e-05	0.00359912	55.5549	0.00137523	0.000131728	2.5168e-05	0.000992361	2.03641e-10	3.62757e-05	2.0505e-05	1.95225e-06
0.000922638	1.49259e-06	4.76711e-05	0.00361439	55.5549	0.00137811	0.000132238	2.52196e-05	0.000998167	2.04262e-10	3.61777e-05	2.0507e-05	1.94423e-06
0.000927251	1.48443e-06	4.77167e-05	0.00362966	55.5549	0.00138099	0.000132748	2.52712e-05	0.00100397	2.04882e-10	3.60803e-05	2.05091e-05	1.93627e-06
0.000936478	1.46838e-06	4.78077e-05	0.00366018	55.5548	0.00138676	0.000133765	2.53739e-05	0.00101557	2.06115e-10	3.58872e-05	2.0513e-05	1.92057e-06
0.000945705	1.45268e-06	4.78983e-05	0.00369067	55.5548	0.00139252	0.000134779	2.54764e-05	0.00102717	2.07341e-10	3.56963e-05	2.05166e-05	1.90512e-06
0.000954931	1.43733e-06	4.79887e-05	0.00372113	55.5547	0.00139828	0.000135789	2.55785e-05	0.00103875	2.08559e-10	3.55077e-05	2.05201e-05	1.88993e-06
0.000964158	1.42231e-06	4.80788e-05	0.00375157	55.5547	0.00140404	0.000136797	2.56802e-05	0.00105032	2.0977e-10	3.53213e-05	2.05234e-05	1.87499e-06
0.000988625	1.384e-06	4.83163e-05	0.00383218	55.5546	0.0014193	0.000139455	2.59486e-05	0.00108097	2.12947e-10	3.48373e-05	2.0531e-05	1.83653e-06
0.00101309	1.34776e-06	4.85519e-05	0.00391263	55.5545	0.00143454	0.000142092	2.62147e-05	0.00111156	2.16078e-10	3.43676e-05	2.05373e-05	1.79966e-06
0.00103756	1.31344e-06	4.87856e-05	0.00399291	55.5544	0.00144979	0.000144711	2.64789e-05	0.00114208	2.19163e-10	3.39118e-05	2.05422e-05	1.76429e-06
0.00106203	1.28089e-06	4.90175e-05	0.00407304	55.5543	0.00146503	0.000147311	2.67411e-05	0.00117254	2.22206e-10	3.34691e-05	2.05459e-05	1.73033e-06
0.0010865	1.24996e-06	4.92476e-05	0.00415303	55.5542	0.00148027	0.000149893	2.70014e-05	0.00120294	2.25209e-10	3.30391e-05	2.05483e-05	1.6977e-06
0.00113731	1.19046e-06	4.97201e-05	0.00431868	55.554	0.00151193	0.000155202	2.75364e-05	0.00126586	2.31325e-10	3.21838e-05	2.05497e-05	1.63383e-06
0.0011794	1.14547e-06	5.01062e-05	0.00445543	55.5539	0.00153818	0.000159547	2.79741e-05	0.00131778	2.36277e-10	3.15117e-05	2.05474e-05	1.58458e-06
0.00122148	1.10388e-06	5.04879e-05	0.0045918	55.5537	0.00156446	0.000163848	2.84072e-05	0.00136952	2.41135e-10	3.087e-05	2.05421e-05	1.53831e-06
0.00126357	1.06533e-06	5.08651e-05	0.00472781	55.5535	0.00159078	0.000168108	2.8836e-05	0.00142109	2.45904e-10	3.02565e-05	2.05342e-05	1.49475e-06
0.00130566	1.0295e-06	5.12383e-05	0.00486347	55.5534	0.00161715	0.000172328	2.92606e-05	0.00147248	2.50593e-10	2.96696e-05	2.05238e-05	1.45367e-06
0.00134774	9.96106e-07	5.16075e-05	0.00499879	55.5532	0.00164357	0.000176512	2.96813e-05	0.00152371	2.55206e-10	2.91074e-05	2.0511e-05	1.41486e-06
0.00138983	9.64909e-07	5.19728e-05	0.00513379	55.553	0.00167003	0.00018066	3.00983e-05	0.00157478	2.59749e-10	2.85683e-05	2.04961e-05	1.37814e-06
0.00143192	9.35695e-07	5.23344e-05	0.00526848	55.5529	0.00169655	0.000184774	3.05117e-05	0.00162568	2.64226e-10	2.80511e-05	2.04792e-05	1.34334e-06
0.001474	9.08285e-07	5.26925e-05	0.00540288	55.5527	0.00172313	0.000188856	3.09215e-05	0.00167644	2.68642e-10	2.75542e-05	2.04604e-05	1.31032e-06
0.00152411	8.77763e-07	5.31143e-05	0.00556251	55.5525	0.00175485	0.000193677	3.14051e-05	0.00173666	2.73823e-10	2.69876e-05	2.04358e-05	1.27313e-06
0.00153233	8.72969e-07	5.31831e-05	0.00558867	55.5525	0.00176006	0.000194464	3.14841e-05	0.00174653	2.74666e-10	2.68971e-05	2.04315e-05	1.26723e-06
0.00153394	8.7204e-07	5.31965e-05	0.00559377	55.5525	0.00176107	0.000194617	3.14994e-05	0.00174845	2.7483e-10	2.68796e-05	2.04307e-05	1.26609e-06
0.00153554	8.71113e-07	5.32099e-05	0.00559887	55.5525	0.00176209	0.000194771	3.15148e-05	0.00175037	2.74994e-10	2.6862e-05	2.04299e-05	1.26495e-06
0.00153714	8.70187e-07	5.32233e-05	0.00560397	55.5525	0.00176311	0.000194924	3.15301e-05	0.00175229	2.75158e-10	2.68445e-05	2.0429e-05	1.26381e-06
0.00154035	8.68343e-07	5.325e-05	0.00561416	55.5525	0.00176514	0.00019523	3.15608e-05	0.00175614	2.75486e-10	2.68096e-05	2.04273e-05	1.26154e-06
0.00154355	8.66506e-07	5.32767e-05	0.00562435	55.5524	0.00176717	0.000195536	3.15915e-05	0.00175998	2.75813e-10	2.67747e-05	2.04256e-05	1.25928e-06
0.00154676	8.64678e-07	5.33034e-05	0.00563454	55.5524	0.00176921	0.000195842	3.16222e-05	0.00176382	2.7614e-10	2.674e-05	2.04239e-05	1.25702e-06
0.00156688	8.53386e-07	5.34706e-05	0.00569846	55.5524	0.00178198	0.000197758	3.18142e-05	0.00178791	2.78185e-10	2.65242e-05	2.0413e-05	1.24307e-06
0.001587	8.424e-07	5.36371e-05	0.00576232	55.5523	0.00179476	0.000199668	3.20056e-05	0.00181196	2.80219e-10	2.63123e-05	2.04018e-05	1.22943e-06
0.00160712	8.31708e-07	5.38028e-05	0.00582611	55.5522	0.00180756	0.000201572	3.21962e-05	0.00183598	2.82241e-10	2.61041e-05	2.03902e-05	1.2161e-06
0.00164332	8.13176e-07	5.40992e-05	0.00594076	55.5521	0.00183062	0.000204982	3.25374e-05	0.00187913	2.85852e-10	2.57387e-05	2.03686e-05	1.19285e-06
0.00167952	7.95492e-07	5.43933e-05	0.00605522	55.5519	0.00185373	0.000208373	3.28763e-05	0.00192217	2.8943e-10	2.53845e-05	2.03461e-05	1.17051e-06
0.00171572	7.78603e-07	5.46851e-05	0.00616949	55.5518	0.00187687	0.000211744	3.32131e-05	0.00196512	2.92974e-10	2.50411e-05	2.03227e-05	1.14902e-06
0.00175192	7.62454e-07	5.49748e-05	0.0062836	55.5516	0.00190006	0.000215098	3.35478e-05	0.00200797	2.96488e-10	2.47079e-05	2.02985e-05	1.12833e-06
0.00181534	7.35803e-07	5.54773e-05	0.0064831	55.5514	0.00194079	0.000220931	3.4129e-05	0.00208281	3.02572e-10	2.41476e-05	2.02541e-05	1.09388e-06
0.00186431	7.16527e-07	5.58609e-05	0.00663681	55.5512	0.00197232	0.0002254	3.45735e-05	0.00214042	3.07212e-10	2.3734e-05	2.02184e-05	1.06873e-06
0.00191329	6.98294e-07	5.62409e-05	0.00679023	55.551	0.00200393	0.000229839	3.50144e-05	0.00219787	3.11804e-10	2.3336e-05	2.01815e-05	1.04476e-06
0.00196226	6.81021e-07	5.66173e-05	0.00694338	55.5508	0.00203561	0.00023425	3.54516e-05	0.00225516	3.16349e-10	2.29529e-05	2.01435e-05	1.02187e-06
0.00201124	6.64625e-07	5.69903e-05	0.00709625	55.5506	0.00206735	0.000238632	3.58853e-05	0.0023123	3.20851e-10	2.25836e-05	2.01046e-05	1e-06
0.00202337	6.6069e-07	5.70821e-05	0.00713408	55.5506	0.00207523	0.000239714	3.59923e-05	0.00232644	3.2196e-10	2.24942e-05	2.00948e-05	9.94734e-07
0.00203551	6.56805e-07	5.71738e-05	0.0071719	55.5506	0.00208311	0.000240794	3.6099e-05	0.00234056	3.23067e-10	2.24056e-05	2.0085e-05	9.89521e-07
0.00204764	6.52968e-07	5.72652e-05	0.00720971	55.5505	0.00209099	0.000241872	3.62055e-05	0.00235468	3.24171e-10	2.23177e-05	2.00751e-05	9.84365e-07
0.00205978	6.49178e-07	5.73565e-05	0.0072475	55.5505	0.00209888	0.000242949	3.63118e-05	0.00236879	3.25272e-10	2.22307e-05	2.00651e-05	9.79265e-07
0.00208405	6.41736e-07	5.75384e-05	0.00732302	55.5504	0.00211467	0.000245097	3.65237e-05	0.00239698	3.27468e-10	2.20588e-05	2.00451e-05	9.69226e-07
0.00210832	6.34473e-07	5.77194e-05	0.00739849	55.5503	0.00213048	0.000247239	3.67349e-05	0.00242513	3.29654e-10	2.189e-05	2.00248e-05	9.59398e-07
0.00213259	6.27383e-07	5.78997e-05	0.0074739	55.5502	0.0021463	0.000249375	3.69452e-05	0.00245326	3.31831e-10	2.1724e-05	2.00044e-05	9.49775e-07
0.00215686	6.20458e-07	5.80792e-05	0.00754924	55.5501	0.00216214	0.000251505	3.71547e-05	0.00248134	3.33998e-10	2.15609e-05	1.99838e-05	9.4035e-07
0.00224216	5.97355e-07	5.87038e-05	0.00781358	55.5498	0.00221792	0.000258942	3.78846e-05	0.0025798	3.41546e-10	2.1009e-05	1.99102e-05	9.08709e-07
0.00232746	5.76005e-07	5.93191e-05	0.00807721	55.5494	0.00227388	0.000266307	3.86047e-05	0.00267787	3.48989e-10	2.04883e-05	1.98348e-05	8.792e-07
0.00241276	5.56213e-07	5.99253e-05	0.00834016	55.5491	0.00233002	0.000273602	3.93153e-05	0.00277556	3.56336e-10	1.99962e-05	1.9758e-05	8.51612e-07
0.00249806	5.37812e-07	6.05228e-05	0.00860246	55.5488	0.00238631	0.000280831	4.00166e-05	0.0028729	3.63591e-10	1.95303e-05	1.968e-05	8.25761e-07
0.00258336	5.20661e-07	6.11118e-05	0.00886412	55.5485	0.00244275	0.000287996	4.07089e-05	0.00296989	3.70759e-10	1.90887e-05	1.9601e-05	8.01488e-07
0.00269443	4.99994e-07	6.18665e-05	0.00920394	55.5481	0.00251646	0.000297232	4.1597e-05	0.0030957	3.79972e-10	1.85468e-05	1.94971e-05	7.72015e-07
0.0028055	4.80997e-07	6.26078e-05	0.00954277	55.5476	0.0025904	0.000306368	4.24705e-05	0.00322097	3.89055e-10	1.80393e-05	1.93922e-05	7.44704e-07
0.00291657	4.63474e-07	6.33362e-05	0.00988066	55.5472	0.00266454	0.000315406	4.33297e-05	0.00334574	3.98016e-10	1.75627e-05	1.92867e-05	7.19326e-07
0.00302764	4.47259e-07	6.40522e-05	0.0102176	55.5468	0.00273887	0.000324352	4.41752e-05	0.00347004	4.06862e-10	1.71145e-05	1.91809e-05	6.95681e-07
0.00313872	4.32207e-07	6.47562e-05	0.0105537	55.5464	0.00281338	0.000333209	4.50072e-05	0.00359387	4.15599e-10	1.66921e-05	1.9075e-05	6.73595e-07
0.00326409	4.1646e-07	6.5537e-05	0.0109321	55.5459	0.00289767	0.000343101	4.59305e-05	0.00373312	4.25337e-10	1.62435e-05	1.89556e-05	6.50351e-07
0.00338946	4.0189e-07	6.63035e-05	0.0113094	55.5455	0.00298214	0.000352888	4.68378e-05	0.00387183	4.3495e-10	1.58223e-05	1.88366e-05	6.28714e-07
0.00351483	3.88368e-07	6.70565e-05	0.0116857	55.545	0.00306678	0.000362572	4.77293e-05	0.00401004	4.44444e-10	1.54258e-05	1.87182e-05	6.08522e-07
0.0036402	3.75781e-07	6.77963e-05	0.012061	55.5445	0.00315158	0.000372157	4.86057e-05	0.00414776	4.53826e-10	1.50521e-05	1.86005e-05	5.89633e-07
0.00376557	3.64036e-07	6.85234e-05	0.0124354	55.5441	0.00323651	0.000381647	4.94672e-05	0.00428501	4.631e-10	1.46991e-05	1.84838e-05	5.71924e-07
0.00395268	3.47894e-07	6.95859e-05	0.0129924	55.5434	0.0033635	0.000395639	5.07265e-05	0.00448903	4.76751e-10	1.42072e-05	1.83114e-05	5.47459e-07
0.00410697	3.35692e-07	7.04425e-05	0.0134502	55.5428	0.00346839	0.000407029	5.17419e-05	0.00465653	4.87844e-10	1.38301e-05	1.81712e-05	5.28866e-07
0.00426126	3.2437e-07	7.12823e-05	0.0139068	55.5422	0.00357341	0.000418289	5.27373e-05	0.00482342	4.98798e-10	1.3476e-05	1.80329e-05	5.11539e-07
0.00441554	3.13834e-07	7.21058e-05	0.014362	55.5417	0.00367856	0.000429426	5.37134e-05	0.00498972	5.09618e-10	1.31428e-05	1.78965e-05	4.95353e-07
0.00456983	3.04009e-07	7.29138e-05	0.0148161	55.5411	0.00378382	0.000440443	5.46709e-05	0.00515545	5.2031e-10	1.28289e-05	1.77622e-05	4.80201e-07
0.00472411	2.94821e-07	7.37068e-05	0.015269	55.5405	0.00388916	0.000451344	5.56104e-05	0.00532064	5.30879e-10	1.25325e-05	1.76299e-05	4.65985e-07
0.0048784	2.86209e-07	7.44855e-05	0.0157207	55.54	0.00399459	0.000462132	5.65325e-05	0.00548529	5.41331e-10	1.2252e-05	1.74998e-05	4.52618e-07
0.00503269	2.7812e-07	7.52503e-05	0.0161712	55.5394	0.00410007	0.000472812	5.74379e-05	0.00564943	5.5167e-10	1.19864e-05	1.73718e-05	4.40028e-07
0.00518697	2.70508e-07	7.60018e-05	0.0166207	55.5389	0.00420561	0.000483387	5.83272e-05	0.00581307	5.61899e-10	1.17343e-05	1.72459e-05	4.28148e-07
0.00536449	2.62285e-07	7.68505e-05	0.0171365	55.5382	0.0043271	0.000495428	5.93309e-05	0.00600076	5.73538e-10	1.14597e-05	1.71038e-05	4.15281e-07
0.005542	2.54586e-07	7.7683e-05	0.0176509	55.5376	0.00444862	0.000507338	6.03148e-05	0.00618783	5.85042e-10	1.12003e-05	1.69644e-05	4.03196e-07
0.0055677	2.53509e-07	7.78021e-05	0.0177252	55.5375	0.00446622	0.000509051	6.04556e-05	0.00621485	5.86697e-10	1.11639e-05	1.69444e-05	4.01508e-07
0.00559339	2.52444e-07	7.7921e-05	0.0177995	55.5374	0.00448381	0.000510762	6.0596e-05	0.00624187	5.88349e-10	1.11279e-05	1.69245e-05	3.99834e-07
0.00561909	2.51389e-07	7.80395e-05	0.0178738	55.5373	0.00450141	0.00051247	6.0736e-05	0.00626887	5.89998e-10	1.10921e-05	1.69047e-05	3.98175e-07
0.00564478	2.50343e-07	7.81577e-05	0.0179481	55.5372	0.004519	0.000514175	6.08756e-05	0.00629586	5.91644e-10	1.10565e-05	1.68849e-05	3.9653e-07
0.00569617	2.48279e-07	7.83931e-05	0.0180965	55.537	0.00455419	0.000517578	6.11537e-05	0.00634981	5.94929e-10	1.09864e-05	1.68456e-05	3.93282e-07
0.00574756	2.46252e-07	7.86273e-05	0.0182448	55.5368	0.00458939	0.000520971	6.14302e-05	0.0064037	5.98204e-10	1.09172e-05	1.68064e-05	3.9009e-07
0.00579895	2.4426e-07	7.88602e-05	0.018393	55.5366	0.00462458	0.000524354	6.17052e-05	0.00645755	6.01468e-10	1.08492e-05	1.67675e-05	3.86951e-07
0.00590525	2.40248e-07	7.93381e-05	0.0186992	55.5363	0.00469739	0.000531318	6.22691e-05	0.00656878	6.08187e-10	1.07117e-05	1.66877e-05	3.80623e-07
0.00601155	2.36375e-07	7.98107e-05	0.019005	55.5359	0.0047702	0.000538241	6.28267e-05	0.00667981	6.14863e-10	1.05784e-05	1.66089e-05	3.74508e-07
0.00611785	2.32636e-07	8.02783e-05	0.0193103	55.5355	0.00484301	0.000545121	6.3378e-05	0.00679063	6.21497e-10	1.04491e-05	1.65311e-05	3.68596e-07
0.00622415	2.29021e-07	8.07409e-05	0.0196151	55.5351	0.00491581	0.00055196	6.39233e-05	0.00690127	6.2809e-10	1.03237e-05	1.64541e-05	3.62875e-07
0.00641285	2.22896e-07	8.15503e-05	0.0201551	55.5344	0.00504506	0.000564003	6.48766e-05	0.00709718	6.39694e-10	1.01099e-05	1.63199e-05	3.53166e-07
0.00660155	2.17115e-07	8.2345e-05	0.0206937	55.5338	0.00517428	0.000575922	6.58119e-05	0.00729251	6.51174e-10	9.90678e-06	1.61885e-05	3.43985e-07
0.00679025	2.11649e-07	8.31255e-05	0.0212309	55.5331	0.00530349	0.000587721	6.67297e-05	0.00748726	6.62535e-10	9.71351e-06	1.60599e-05	3.35292e-07
0.00697894	2.06473e-07	8.38924e-05	0.0217668	55.5324	0.00543266	0.000599404	6.76307e-05	0.00768144	6.7378e-10	9.52936e-06	1.5934e-05	3.27047e-07
0.00733089	1.97519e-07	8.5288e-05	0.0227627	55.5312	0.00567347	0.000620895	6.92684e-05	0.00804215	6.94456e-10	9.20809e-06	1.57062e-05	3.12754e-07
0.00768283	1.89368e-07	8.66408e-05	0.0237542	55.5299	0.00591411	0.000642012	7.08532e-05	0.00840101	7.14762e-10	8.91266e-06	1.54871e-05	2.99714e-07
0.00773124	1.88304e-07	8.68237e-05	0.0238903	55.5297	0.0059472	0.000644889	7.10673e-05	0.00845024	7.17527e-10	8.87387e-06	1.54577e-05	2.98009e-07
0.00777965	1.87252e-07	8.70058e-05	0.0240262	55.5296	0.00598028	0.000647759	7.12804e-05	0.00849943	7.20286e-10	8.8355e-06	1.54283e-05	2.96324e-07
0.00782806	1.86214e-07	8.71872e-05	0.0241621	55.5294	0.00601336	0.000650622	7.14927e-05	0.00854858	7.23039e-10	8.79754e-06	1.53992e-05	2.9466e-07
0.00787648	1.85188e-07	8.73679e-05	0.0242979	55.5292	0.00604644	0.000653479	7.1704e-05	0.00859771	7.25785e-10	8.75999e-06	1.53702e-05	2.93015e-07
0.00792489	1.84174e-07	8.75478e-05	0.0244336	55.5291	0.00607951	0.000656329	7.19144e-05	0.0086468	7.28524e-10	8.72285e-06	1.53413e-05	2.91389e-07
0.00801337	1.82352e-07	8.78748e-05	0.0246815	55.5288	0.00613994	0.000661521	7.22966e-05	0.00873644	7.33514e-10	8.65597e-06	1.5289e-05	2.88466e-07
0.00810185	1.80568e-07	8.81993e-05	0.0249291	55.5284	0.00620036	0.000666692	7.26759e-05	0.00882596	7.38483e-10	8.59038e-06	1.52371e-05	2.85604e-07
0.00819032	1.78823e-07	8.85215e-05	0.0251764	55.5281	0.00626076	0.000671841	7.30523e-05	0.00891538	7.43431e-10	8.52603e-06	1.51857e-05	2.82802e-07
0.0082788	1.77114e-07	8.88414e-05	0.0254234	55.5278	0.00632115	0.000676969	7.34258e-05	0.00900469	7.48358e-10	8.46289e-06	1.51349e-05	2.80056e-07
0.00853907	1.72287e-07	8.97693e-05	0.0261486	55.5269	0.00649869	0.000691935	7.45083e-05	0.00926679	7.62735e-10	8.28381e-06	1.4988e-05	2.72297e-07
0.00879933	1.6774e-07	9.06783e-05	0.0268716	55.526	0.0066761	0.000706726	7.55675e-05	0.009528	7.76941e-10	8.11406e-06	1.4845e-05	2.64978e-07
0.00905959	1.63447e-07	9.15691e-05	0.0275924	55.5251	0.00685336	0.000721349	7.66043e-05	0.00978833	7.90982e-10	7.9529e-06	1.47059e-05	2.58063e-07
0.00931986	1.59389e-07	9.24425e-05	0.0283111	55.5242	0.00703048	0.000735807	7.76198e-05	0.0100478	8.04863e-10	7.79968e-06	1.45704e-05	2.51518e-07
0.00958012	1.55545e-07	9.32992e-05	0.0290277	55.5233	0.00720744	0.000750107	7.86146e-05	0.0103064	8.1859e-10	7.6538e-06	1.44384e-05	2.45315e-07
0.0101099	1.48319e-07	9.49939e-05	0.03048	55.5215	0.00756713	0.00077874	8.05794e-05	0.0108303	8.46069e-10	7.37738e-06	1.41801e-05	2.33637e-07
0.0105274	1.43124e-07	9.62859e-05	0.0316186	55.52	0.00785011	0.000800877	8.20742e-05	0.0112409	8.6731e-10	7.17692e-06	1.39856e-05	2.25233e-07
0.0109449	1.38314e-07	9.75418e-05	0.0327523	55.5186	0.00813264	0.000822654	8.35249e-05	0.0116494	8.882e-10	6.98998e-06	1.37986e-05	2.17444e-07
0.0113624	1.33847e-07	9.87637e-05	0.033881	55.5172	0.00841472	0.000844084	8.49339e-05	0.012056	9.08756e-10	6.81518e-06	1.36187e-05	2.10204e-07
0.0117798	1.29691e-07	9.99533e-05	0.035005	55.5158	0.00869635	0.000865181	8.63035e-05	0.0124607	9.2899e-10	6.65141e-06	1.34454e-05	2.03461e-07
0.0121017	1.26676e-07	0.000100849	0.0358682	55.5147	0.00891312	0.000881224	8.73337e-05	0.0127714	9.44375e-10	6.532e-06	1.33161e-05	1.98569e-07
0.0121581	1.26164e-07	0.000101005	0.0360191	55.5145	0.00895107	0.000884016	8.7512e-05	0.0128257	9.47052e-10	6.51165e-06	1.32938e-05	1.97738e-07
0.0122144	1.25656e-07	0.000101159	0.03617	55.5143	0.00898902	0.000886802	8.76897e-05	0.01288	9.49724e-10	6.49147e-06	1.32716e-05	1.96913e-07
0.0122708	1.25153e-07	0.000101313	0.0363208	55.5141	0.00902696	0.000889583	8.78667e-05	0.0129343	9.5239e-10	6.47145e-06	1.32495e-05	1.96097e-07
0.0123272	1.24655e-07	0.000101467	0.0364715	55.5139	0.00906488	0.000892358	8.80431e-05	0.0129885	9.55051e-10	6.4516e-06	1.32276e-05	1.95287e-07
0.01244	1.23671e-07	0.000101773	0.0367727	55.5135	0.00914071	0.000897891	8.8394e-05	0.0130969	9.60357e-10	6.41237e-06	1.31839e-05	1.93689e-07
0.0125528	1.22704e-07	0.000102076	0.0370735	55.5132	0.00921651	0.000903402	8.87423e-05	0.0132051	9.65641e-10	6.37376e-06	1.31407e-05	1.92119e-07
0.0126656	1.21754e-07	0.000102378	0.0373741	55.5128	0.00929227	0.000908891	8.90882e-05	0.0133132	9.70904e-10	6.33576e-06	1.30979e-05	1.90575e-07
0.0127783	1.2082e-07	0.000102677	0.0376742	55.5124	0.009368	0.000914358	8.94317e-05	0.0134211	9.76147e-10	6.29836e-06	1.30555e-05	1.89058e-07
0.0131596	1.17778e-07	0.000103675	0.0386866	55.5111	0.00962374	0.000932683	9.05753e-05	0.0137852	9.93716e-10	6.17613e-06	1.29151e-05	1.84115e-07
0.0135408	1.14903e-07	0.000104652	0.0396953	55.5098	0.00987908	0.000950769	9.16927e-05	0.0141478	1.01106e-09	6.06002e-06	1.2779e-05	1.7944e-07
0.0139221	1.1218e-07	0.000105608	0.0407004	55.5086	0.010134	0.000968623	9.2785e-05	0.0145089	1.02817e-09	5.94957e-06	1.26469e-05	1.75013e-07
0.0143033	1.09599e-07	0.000106544	0.041702	55.5073	0.0103886	0.000986253	9.38534e-05	0.0148687	1.04507e-09	5.84435e-06	1.25187e-05	1.70814e-07
0.0147479	1.06752e-07	0.000107612	0.0428656	55.5058	0.0106849	0.00100654	9.50705e-05	0.0152865	1.06452e-09	5.72776e-06	1.23739e-05	1.66181e-07
0.0151925	1.04067e-07	0.000108654	0.0440245	55.5044	0.0109807	0.00102653	9.62578e-05	0.0157025	1.08369e-09	5.61726e-06	1.22338e-05	1.6181e-07
0.0156371	1.0153e-07	0.000109674	0.0451787	55.5029	0.0112759	0.00104625	9.74167e-05	0.0161167	1.10258e-09	5.51236e-06	1.20982e-05	1.5768e-07
0.0160818	9.91292e-08	0.00011067	0.0463285	55.5015	0.0115707	0.00106569	9.85485e-05	0.0165291	1.12122e-09	5.41263e-06	1.19669e-05	1.5377e-07
0.0165264	9.68535e-08	0.000111645	0.0474738	55.5	0.0118648	0.00108487	9.96544e-05	0.0169397	1.13961e-09	5.31768e-06	1.18396e-05	1.50064e-07
0.016971	9.46936e-08	0.000112599	0.0486147	55.4986	0.0121584	0.0011038	0.000100736	0.0173487	1.15775e-09	5.22719e-06	1.17161e-05	1.46545e-07
0.0174156	9.26407e-08	0.000113533	0.0497513	55.4971	0.0124515	0.00112247	0.000101793	0.0177559	1.17565e-09	5.14082e-06	1.15963e-05	1.432e-07
0.0181517	8.9456e-08	0.000115038	0.0516238	55.4947	0.0129356	0.00115287	0.000103494	0.0184265	1.20478e-09	5.00614e-06	1.14053e-05	1.38011e-07
0.0186851	8.72999e-08	0.000116098	0.0529733	55.493	0.0132854	0.00117449	0.00010469	0.0189095	1.22551e-09	4.91447e-06	1.12725e-05	1.34497e-07
0.0192184	8.52605e-08	0.000117132	0.0543168	55.4913	0.0136344	0.00119578	0.000105856	0.0193903	1.24592e-09	4.82739e-06	1.1144e-05	1.31174e-07
0.0197518	8.33288e-08	0.000118143	0.0556545	55.4896	0.0139827	0.00121676	0.000106994	0.0198687	1.26603e-09	4.74456e-06	1.10197e-05	1.28025e-07
0.0202851	8.1495e-08	0.000119131	0.0569865	55.4879	0.0143302	0.00123744	0.000108106	0.0203449	1.28585e-09	4.66561e-06	1.08992e-05	1.25036e-07
0.0207788	7.98783e-08	0.000120027	0.0582144	55.4864	0.0146512	0.00125631	0.000109112	0.0207837	1.30395e-09	4.59575e-06	1.07909e-05	1.22401e-07
0.0212725	7.83347e-08	0.000120904	0.0594375	55.4848	0.0149716	0.00127494	0.000110097	0.0212206	1.3218e-09	4.52881e-06	1.06857e-05	1.19885e-07
0.0217663	7.68588e-08	0.000121764	0.0606558	55.4833	0.0152913	0.00129332	0.000111062	0.0216557	1.33943e-09	4.4646e-06	1.05833e-05	1.17479e-07
0.02226	7.54465e-08	0.000122608	0.0618695	55.4817	0.0156103	0.00131147	0.000112007	0.0220889	1.35683e-09	4.40295e-06	1.04837e-05	1.15177e-07
0.0228134	7.39335e-08	0.000123534	0.0632245	55.48	0.0159672	0.00133154	0.000113045	0.0225724	1.37607e-09	4.33669e-06	1.03751e-05	1.12712e-07
0.0233669	7.24904e-08	0.000124441	0.0645738	55.4783	0.0163233	0.00135133	0.00011406	0.0230537	1.39504e-09	4.27326e-06	1.02696e-05	1.10359e-07
0.0239203	7.11113e-08	0.000125329	0.0659174	55.4766	0.0166787	0.00137084	0.000115052	0.0235327	1.41375e-09	4.21246e-06	1.01671e-05	1.08112e-07
0.0244738	6.97933e-08	0.000126199	0.0672554	55.4749	0.0170332	0.00139009	0.000116024	0.0240095	1.4322e-09	4.15415e-06	1.00674e-05	1.05964e-07
0.0250272	6.85314e-08	0.000127052	0.0685878	55.4732	0.0173869	0.00140907	0.000116976	0.0244842	1.45041e-09	4.09815e-06	9.97046e-06	1.03908e-07
0.0255807	6.73227e-08	0.000127888	0.0699147	55.4715	0.0177398	0.0014278	0.000117908	0.0249567	1.46837e-09	4.04435e-06	9.87608e-06	1.01938e-07
0.0261341	6.61635e-08	0.000128707	0.0712362	55.4698	0.018092	0.00144628	0.000118822	0.025427	1.48609e-09	3.9926e-06	9.78417e-06	1.00049e-07
0.0267733	6.48824e-08	0.000129635	0.0727557	55.4679	0.0184977	0.00146732	0.000119854	0.0259676	1.50627e-09	3.93523e-06	9.68096e-06	9.79623e-08
0.0274125	6.36594e-08	0.000130542	0.0742682	55.466	0.0189024	0.00148805	0.000120864	0.0265055	1.52615e-09	3.88029e-06	9.58074e-06	9.59699e-08
0.0280516	6.24904e-08	0.00013143	0.0757736	55.464	0.0193061	0.00150847	0.000121851	0.0270406	1.54574e-09	3.8276e-06	9.48338e-06	9.40656e-08
0.0286908	6.13719e-08	0.000132299	0.0772721	55.4621	0.0197087	0.00152859	0.000122817	0.027573	1.56504e-09	3.77704e-06	9.38873e-06	9.22439e-08
0.0294379	6.01242e-08	0.000133293	0.0790149	55.4599	0.020178	0.00155174	0.000123919	0.0281918	1.58725e-09	3.72046e-06	9.28138e-06	9.02121e-08
0.0301849	5.89366e-08	0.000134263	0.0807485	55.4577	0.0206459	0.00157451	0.000124995	0.028807	1.60909e-09	3.66641e-06	9.17738e-06	8.82783e-08
0.030932	5.78043e-08	0.00013521	0.082473	55.4555	0.0211124	0.0015969	0.000126045	0.0294187	1.63058e-09	3.61474e-06	9.07658e-06	8.64347e-08
0.031679	5.6724e-08	0.000136136	0.0841884	55.4533	0.0215776	0.00161892	0.000127071	0.0300269	1.65171e-09	3.56526e-06	8.97878e-06	8.46763e-08
0.0324261	5.56918e-08	0.000137041	0.085895	55.4511	0.0220413	0.0016406	0.000128073	0.0306315	1.67251e-09	3.51785e-06	8.88387e-06	8.29962e-08
0.0331732	5.4705e-08	0.000137926	0.0875928	55.4489	0.0225037	0.00166193	0.000129052	0.0312327	1.69298e-09	3.47237e-06	8.79169e-06	8.13903e-08
0.0339202	5.376e-08	0.000138792	0.0892819	55.4468	0.0229648	0.00168293	0.000130009	0.0318305	1.71313e-09	3.42872e-06	8.70212e-06	7.98527e-08
0.0346673	5.28548e-08	0.00013964	0.0909624	55.4446	0.0234244	0.0017036	0.000130945	0.032425	1.73298e-09	3.38677e-06	8.61503e-06	7.83799e-08
0.0354143	5.19865e-08	0.00014047	0.0926343	55.4425	0.0238828	0.00172395	0.000131861	0.0330161	1.75252e-09	3.34642e-06	8.53032e-06	7.69675e-08
0.0361614	5.11531e-08	0.000141282	0.0942979	55.4403	0.0243398	0.001744	0.000132757	0.0336039	1.77176e-09	3.30759e-06	8.44788e-06	7.56121e-08
0.0369849	5.02723e-08	0.000142159	0.0961219	55.438	0.024842	0.00176575	0.000133723	0.034248	1.79264e-09	3.26644e-06	8.35952e-06	7.41796e-08
0.0378084	4.94287e-08	0.000143016	0.097936	55.4357	0.0253425	0.00178715	0.000134668	0.0348883	1.81319e-09	3.22691e-06	8.27366e-06	7.28082e-08
0.0386318	4.86199e-08	0.000143855	0.0997402	55.4334	0.0258415	0.0018082	0.000135591	0.0355246	1.8334e-09	3.18892e-06	8.19022e-06	7.14934e-08
0.0394553	4.7844e-08	0.000144675	0.101535	55.4311	0.0263388	0.00182891	0.000136494	0.0361572	1.8533e-09	3.15236e-06	8.10905e-06	7.02323e-08
0.0402788	4.70988e-08	0.000145479	0.103319	55.4288	0.0268345	0.0018493	0.000137378	0.0367859	1.87289e-09	3.11717e-06	8.03008e-06	6.90214e-08
0.0411023	4.63827e-08	0.000146265	0.105094	55.4265	0.0273287	0.00186938	0.000138242	0.0374109	1.89217e-09	3.08324e-06	7.95319e-06	6.78579e-08
0.0419257	4.56939e-08	0.000147036	0.10686	55.4242	0.0278212	0.00188914	0.000139089	0.0380322	1.91116e-09	3.05053e-06	7.8783e-06	6.6739e-08
0.0428629	4.49414e-08	0.000147894	0.108858	55.4217	0.0283798	0.00191127	0.000140031	0.0387348	1.93242e-09	3.01471e-06	7.79543e-06	6.55168e-08
0.0438	4.42199e-08	0.000148733	0.110844	55.4191	0.0289364	0.00193302	0.000140951	0.0394326	1.95332e-09	2.98027e-06	7.7149e-06	6.43452e-08
0.0447371	4.35279e-08	0.000149553	0.112818	55.4166	0.0294909	0.0019544	0.000141851	0.0401259	1.97386e-09	2.94714e-06	7.63667e-06	6.32219e-08
0.0456742	4.28635e-08	0.000150355	0.11478	55.414	0.0300434	0.00197543	0.00014273	0.0408145	1.99407e-09	2.91525e-06	7.56058e-06	6.21435e-08
0.0466114	4.2225e-08	0.00015114	0.11673	55.4115	0.0305939	0.00199611	0.00014359	0.0414986	2.01395e-09	2.88453e-06	7.48656e-06	6.11074e-08
0.0475485	4.1611e-08	0.000151908	0.118669	55.409	0.0311423	0.00201646	0.000144431	0.0421782	2.03351e-09	2.8549e-06	7.41452e-06	6.01112e-08
0.0484856	4.10201e-08	0.00015266	0.120597	55.4065	0.0316888	0.00203647	0.000145255	0.0428534	2.05275e-09	2.82632e-06	7.34437e-06	5.91527e-08
0.0496967	4.02885e-08	0.000153609	0.123071	55.4034	0.032392	0.00206187	0.000146293	0.0437194	2.07717e-09	2.79084e-06	7.25638e-06	5.79662e-08
0.0509077	3.95908e-08	0.000154534	0.125527	55.4002	0.0330919	0.00208675	0.000147304	0.0445782	2.1011e-09	2.75689e-06	7.17132e-06	5.68353e-08
0.0521188	3.89243e-08	0.000155435	0.127964	55.397	0.0337885	0.00211114	0.000148288	0.0454298	2.12456e-09	2.72437e-06	7.08882e-06	5.57545e-08
0.052286	3.88348e-08	0.000155557	0.1283	55.3966	0.0338844	0.00211447	0.000148422	0.0455468	2.12776e-09	2.71998e-06	7.07774e-06	5.56099e-08
0.0523169	3.88183e-08	0.00015558	0.128361	55.3965	0.0339022	0.00211508	0.000148447	0.0455685	2.12835e-09	2.71918e-06	7.07568e-06	5.55831e-08
0.0523478	3.88018e-08	0.000155603	0.128423	55.3964	0.0339199	0.0021157	0.000148471	0.0455901	2.12894e-09	2.71837e-06	7.07362e-06	5.55564e-08
0.0523788	3.87853e-08	0.000155625	0.128485	55.3964	0.0339376	0.00211631	0.000148496	0.0456117	2.12953e-09	2.71756e-06	7.07156e-06	5.55297e-08
0.0524406	3.87524e-08	0.00015567	0.128609	55.3962	0.0339731	0.00211754	0.000148545	0.045655	2.13071e-09	2.71595e-06	7.06746e-06	5.54763e-08
0.0525025	3.87196e-08	0.000155715	0.128733	55.396	0.0340085	0.00211876	0.000148594	0.0456982	2.13189e-09	2.71435e-06	7.06335e-06	5.54231e-08
0.0525644	3.86868e-08	0.00015576	0.128857	55.3959	0.034044	0.00211999	0.000148644	0.0457414	2.13307e-09	2.71274e-06	7.05926e-06	5.537e-08
0.053183	3.83633e-08	0.000156208	0.130091	55.3943	0.034398	0.00213217	0.000149132	0.0461724	2.14479e-09	2.6969e-06	7.01866e-06	5.48459e-08
0.0538017	3.8047e-08	0.000156649	0.131322	55.3927	0.0347511	0.00214423	0.000149614	0.0466016	2.1564e-09	2.68139e-06	6.9787e-06	5.43335e-08
0.0544203	3.77377e-08	0.000157085	0.132547	55.3911	0.0351033	0.00215618	0.00015009	0.047029	2.16789e-09	2.66619e-06	6.93938e-06	5.38325e-08
0.0556129	3.71604e-08	0.00015791	0.134896	55.3881	0.03578	0.00217887	0.00015099	0.0478479	2.18972e-09	2.63778e-06	6.86529e-06	5.28975e-08
0.0568055	3.66067e-08	0.000158716	0.137229	55.3851	0.0364534	0.00220114	0.000151868	0.0486601	2.21115e-09	2.61044e-06	6.79339e-06	5.2001e-08
0.0579981	3.60751e-08	0.000159503	0.139544	55.3821	0.0371238	0.002223	0.000152726	0.0494659	2.2322e-09	2.58413e-06	6.72355e-06	5.11406e-08
0.0591906	3.55643e-08	0.000160272	0.141843	55.3791	0.037791	0.00224446	0.000153563	0.0502653	2.25286e-09	2.55877e-06	6.65571e-06	5.03141e-08
0.0610483	3.48074e-08	0.000161435	0.145392	55.3745	0.0388242	0.00227713	0.00015483	0.0514979	2.28432e-09	2.52107e-06	6.55376e-06	4.90897e-08
0.062906	3.4094e-08	0.000162559	0.148902	55.3699	0.0398498	0.00230891	0.000156053	0.0527155	2.31492e-09	2.48539e-06	6.45612e-06	4.79362e-08
0.0647637	3.34205e-08	0.000163646	0.152373	55.3654	0.0408681	0.00233984	0.000157234	0.0539183	2.34472e-09	2.45157e-06	6.36249e-06	4.68475e-08
0.0666214	3.27835e-08	0.000164697	0.155807	55.361	0.0418789	0.00236996	0.000158377	0.0551066	2.37374e-09	2.41947e-06	6.27263e-06	4.58185e-08
0.0699414	3.17271e-08	0.000166494	0.161852	55.3531	0.0436672	0.00242188	0.000160327	0.0571951	2.42378e-09	2.36594e-06	6.12069e-06	4.41129e-08
0.0732614	3.07641e-08	0.000168194	0.167782	55.3454	0.0454322	0.0024715	0.00016217	0.0592395	2.47163e-09	2.31681e-06	5.97888e-06	4.25593e-08
0.0737375	3.06329e-08	0.00016843	0.168623	55.3443	0.0456835	0.00247844	0.000162426	0.0595292	2.47832e-09	2.3101e-06	5.95931e-06	4.23477e-08
0.0742137	3.05034e-08	0.000168664	0.169462	55.3432	0.0459343	0.00248534	0.00016268	0.059818	2.48497e-09	2.30346e-06	5.93993e-06	4.21388e-08
0.0746899	3.03754e-08	0.000168897	0.170299	55.3421	0.0461846	0.00249219	0.000162932	0.060106	2.49158e-09	2.2969e-06	5.92072e-06	4.19326e-08
0.075166	3.02491e-08	0.000169128	0.171133	55.341	0.0464345	0.002499	0.000163182	0.060393	2.49815e-09	2.29041e-06	5.9017e-06	4.17289e-08
0.0756422	3.01243e-08	0.000169357	0.171966	55.3399	0.0466839	0.00250577	0.00016343	0.0606793	2.50468e-09	2.28399e-06	5.88285e-06	4.15277e-08
0.0765818	2.98824e-08	0.000169805	0.173601	55.3378	0.0471747	0.002519	0.000163915	0.0612416	2.51745e-09	2.27155e-06	5.84617e-06	4.11379e-08
0.0775214	2.96463e-08	0.000170245	0.175228	55.3357	0.0476636	0.00253207	0.000164392	0.0618006	2.53006e-09	2.25938e-06	5.81014e-06	4.07574e-08
0.0784611	2.94156e-08	0.00017068	0.176847	55.3336	0.0481508	0.00254499	0.000164862	0.0623563	2.54253e-09	2.24747e-06	5.77476e-06	4.03858e-08
0.0794007	2.91903e-08	0.000171108	0.178457	55.3315	0.0486361	0.00255776	0.000165326	0.0629088	2.55485e-09	2.23581e-06	5.74e-06	4.0023e-08
0.0815844	2.86862e-08	0.00017208	0.182166	55.3266	0.0497572	0.00258686	0.000166377	0.0641803	2.58294e-09	2.20967e-06	5.66153e-06	3.92114e-08
0.0837682	2.82078e-08	0.000173021	0.185829	55.3218	0.0508687	0.00261519	0.000167394	0.0654348	2.61029e-09	2.18475e-06	5.58614e-06	3.84414e-08
0.085952	2.77531e-08	0.000173933	0.189449	55.3171	0.0519706	0.00264278	0.000168379	0.0666725	2.63694e-09	2.16098e-06	5.51366e-06	3.771e-08
0.0881357	2.73203e-08	0.000174817	0.193026	55.3124	0.0530631	0.00266967	0.000169333	0.0678939	2.66291e-09	2.13827e-06	5.4439e-06	3.70143e-08
0.0903195	2.6908e-08	0.000175674	0.19656	55.3078	0.0541462	0.00269587	0.000170258	0.0690991	2.68824e-09	2.11656e-06	5.37672e-06	3.63518e-08
0.0943398	2.61977e-08	0.000177187	0.202956	55.2994	0.0561159	0.00274244	0.00017189	0.071277	2.73325e-09	2.07896e-06	5.25931e-06	3.52112e-08
0.0983601	2.55442e-08	0.000178622	0.209216	55.2912	0.0580546	0.00278697	0.000173436	0.0734031	2.77632e-09	2.04414e-06	5.14935e-06	3.41627e-08
0.10238	2.49408e-08	0.000179985	0.215342	55.2831	0.0599628	0.0028296	0.000174902	0.0754792	2.81756e-09	2.01179e-06	5.04616e-06	3.31956e-08
0.106401	2.43821e-08	0.000181281	0.221338	55.2752	0.0618408	0.00287046	0.000176297	0.0775071	2.85711e-09	1.98165e-06	4.94912e-06	3.23008e-08
0.110421	2.38633e-08	0.000182516	0.227209	55.2675	0.0636892	0.00290966	0.000177624	0.0794882	2.89508e-09	1.95349e-06	4.85769e-06	3.14706e-08
0.115944	2.3208e-08	0.000184122	0.235075	55.2571	0.0661809	0.00296102	0.000179348	0.0821361	2.94483e-09	1.91769e-06	4.74038e-06	3.04232e-08
0.121467	2.26113e-08	0.00018563	0.24272	55.247	0.0686187	0.00300969	0.000180966	0.0847024	2.99203e-09	1.88483e-06	4.6317e-06	2.94704e-08
0.126989	2.20655e-08	0.000187051	0.250152	55.2371	0.0710038	0.0030559	0.000182489	0.0871903	3.03686e-09	1.85456e-06	4.53072e-06	2.85999e-08
0.132512	2.15645e-08	0.000188392	0.257378	55.2275	0.0733373	0.00309985	0.000183924	0.0896031	3.07951e-09	1.82658e-06	4.43667e-06	2.78017e-08
0.138035	2.1103e-08	0.00018966	0.264407	55.2182	0.0756204	0.0031417	0.000185281	0.0919439	3.12016e-09	1.80062e-06	4.34885e-06	2.70672e-08
0.143558	2.06766e-08	0.000190861	0.271245	55.2091	0.0778541	0.0031816	0.000186565	0.0942155	3.15893e-09	1.77648e-06	4.26668e-06	2.63894e-08
0.14812	2.0348e-08	0.000191807	0.276755	55.2018	0.0796628	0.00321319	0.000187575	0.0960418	3.18965e-09	1.75777e-06	4.20268e-06	2.58675e-08
0.152682	2.00388e-08	0.000192713	0.282142	55.1946	0.0814392	0.00324362	0.000188542	0.0978242	3.21924e-09	1.74008e-06	4.14192e-06	2.53768e-08
0.157244	1.97474e-08	0.000193582	0.287412	55.1876	0.0831839	0.00327295	0.00018947	0.0995641	3.24778e-09	1.72331e-06	4.08415e-06	2.49148e-08
0.161807	1.94724e-08	0.000194417	0.292566	55.1807	0.0848974	0.00330124	0.00019036	0.101263	3.27533e-09	1.70742e-06	4.02917e-06	2.44789e-08
0.166369	1.92123e-08	0.000195219	0.297608	55.174	0.0865802	0.00332855	0.000191215	0.102921	3.30192e-09	1.69231e-06	3.97678e-06	2.40672e-08
0.172109	1.89046e-08	0.000196185	0.303798	55.1657	0.088655	0.00336159	0.000192244	0.104954	3.33411e-09	1.67435e-06	3.9143e-06	2.35804e-08
0.177849	1.86166e-08	0.000197106	0.309821	55.1576	0.0906833	0.00339324	0.000193224	0.106927	3.36497e-09	1.65745e-06	3.85526e-06	2.31254e-08
0.1788	1.85707e-08	0.000197254	0.310803	55.1563	0.0910148	0.00339835	0.000193382	0.107248	3.36996e-09	1.65475e-06	3.84586e-06	2.30529e-08
0.178972	1.85625e-08	0.000197281	0.31098	55.156	0.0910747	0.00339928	0.000193411	0.107306	3.37086e-09	1.65426e-06	3.84415e-06	2.30399e-08
0.179144	1.85542e-08	0.000197308	0.311157	55.1558	0.0911346	0.0034002	0.000193439	0.107364	3.37176e-09	1.65378e-06	3.84245e-06	2.30268e-08
0.179316	1.8546e-08	0.000197335	0.311334	55.1556	0.0911944	0.00340112	0.000193467	0.107422	3.37265e-09	1.65329e-06	3.84076e-06	2.30138e-08
0.179661	1.85296e-08	0.000197388	0.311688	55.1551	0.091314	0.00340295	0.000193524	0.107538	3.37444e-09	1.65232e-06	3.83737e-06	2.29879e-08
0.180005	1.85133e-08	0.000197441	0.312041	55.1546	0.0914333	0.00340479	0.000193581	0.107653	3.37623e-09	1.65136e-06	3.834e-06	2.29621e-08
0.18035	1.8497e-08	0.000197494	0.312394	55.1542	0.0915526	0.00340662	0.000193637	0.107769	3.37801e-09	1.6504e-06	3.83064e-06	2.29364e-08
0.183056	1.83711e-08	0.000197905	0.315146	55.1505	0.092484	0.00342083	0.000194074	0.108668	3.39188e-09	1.64296e-06	3.8046e-06	2.27377e-08
0.185763	1.82489e-08	0.000198308	0.317863	55.1468	0.0934056	0.00343476	0.000194502	0.109555	3.40548e-09	1.63573e-06	3.77924e-06	2.25448e-08
0.18847	1.81302e-08	0.000198702	0.320545	55.1432	0.0943174	0.00344844	0.000194921	0.11043	3.41882e-09	1.62868e-06	3.75451e-06	2.23576e-08
0.193413	1.79221e-08	0.0001994	0.325357	55.1367	0.0959574	0.00347274	0.000195664	0.111997	3.44254e-09	1.61629e-06	3.71095e-06	2.20296e-08
0.198355	1.77245e-08	0.000200072	0.33006	55.1304	0.0975657	0.00349622	0.000196378	0.113526	3.46547e-09	1.60447e-06	3.66933e-06	2.17182e-08
0.203298	1.75365e-08	0.00020072	0.334657	55.1242	0.0991431	0.00351892	0.000197066	0.115019	3.48766e-09	1.59319e-06	3.62953e-06	2.14224e-08
0.208241	1.73576e-08	0.000201345	0.33915	55.1182	0.10069	0.00354088	0.000197729	0.116475	3.50912e-09	1.5824e-06	3.59142e-06	2.11409e-08
0.215048	1.71248e-08	0.000202169	0.345175	55.1101	0.102772	0.00356998	0.000198603	0.118424	3.53757e-09	1.5683e-06	3.54155e-06	2.0775e-08
0.221855	1.69065e-08	0.000202954	0.351016	55.1022	0.104799	0.00359781	0.000199436	0.12031	3.5648e-09	1.55501e-06	3.49448e-06	2.04322e-08
0.228663	1.67015e-08	0.000203704	0.356681	55.0945	0.106773	0.00362446	0.00020023	0.122135	3.59088e-09	1.54247e-06	3.44998e-06	2.01105e-08
0.23547	1.65086e-08	0.000204419	0.362175	55.0871	0.108695	0.00364999	0.000200987	0.123902	3.61589e-09	1.53061e-06	3.40787e-06	1.98082e-08
0.248049	1.61808e-08	0.000205658	0.371899	55.0739	0.112114	0.00369445	0.000202299	0.12702	3.65946e-09	1.51033e-06	3.33575e-06	1.92949e-08
0.260628	1.58857e-08	0.0002068	0.381097	55.0615	0.115369	0.00373569	0.000203507	0.12996	3.6999e-09	1.49192e-06	3.27022e-06	1.88335e-08
0.269918	1.56863e-08	0.000207587	0.387573	55.0527	0.117672	0.00376425	0.000204339	0.132024	3.72793e-09	1.4794e-06	3.22559e-06	1.8522e-08
0.279209	1.55006e-08	0.000208331	0.393791	55.0442	0.119894	0.00379133	0.000205125	0.134002	3.75453e-09	1.46768e-06	3.18381e-06	1.82322e-08
0.281067	1.54649e-08	0.000208474	0.395005	55.0426	0.120329	0.00379658	0.000205277	0.134388	3.75969e-09	1.46543e-06	3.17576e-06	1.81766e-08
0.282925	1.54298e-08	0.000208617	0.39621	55.0409	0.12076	0.00380178	0.000205427	0.13477	3.76479e-09	1.4632e-06	3.16783e-06	1.81219e-08
0.284783	1.53952e-08	0.000208757	0.397404	55.0393	0.121189	0.00380692	0.000205575	0.135149	3.76984e-09	1.46101e-06	3.16e-06	1.80679e-08
0.286641	1.53611e-08	0.000208896	0.39859	55.0377	0.121614	0.00381201	0.000205722	0.135525	3.77484e-09	1.45884e-06	3.15227e-06	1.80148e-08
0.290358	1.52942e-08	0.00020917	0.400932	55.0345	0.122456	0.00382203	0.000206011	0.136268	3.78469e-09	1.45459e-06	3.13711e-06	1.79106e-08
0.294074	1.52292e-08	0.000209438	0.403237	55.0314	0.123285	0.00383184	0.000206294	0.136998	3.79434e-09	1.45044e-06	3.12232e-06	1.78092e-08
0.29779	1.51658e-08	0.0002097	0.405506	55.0283	0.124103	0.00384146	0.00020657	0.137716	3.8038e-09	1.4464e-06	3.10789e-06	1.77105e-08
0.305319	1.50425e-08	0.000210214	0.409993	55.0221	0.125724	0.00386037	0.000207113	0.139135	3.82239e-09	1.43851e-06	3.07974e-06	1.75187e-08
0.312848	1.49256e-08	0.000210706	0.414338	55.0162	0.127298	0.00387852	0.000207632	0.140507	3.84025e-09	1.431e-06	3.05295e-06	1.73368e-08
0.320377	1.48146e-08	0.000211178	0.418546	55.0105	0.128827	0.00389595	0.000208129	0.141833	3.85742e-09	1.42385e-06	3.02742e-06	1.71643e-08
0.327905	1.47091e-08	0.00021163	0.422623	55.0049	0.130312	0.00391272	0.000208606	0.143117	3.87392e-09	1.41703e-06	3.00309e-06	1.70004e-08
0.338988	1.45631e-08	0.000212263	0.428394	54.997	0.13242	0.00393623	0.000209273	0.14493	3.89709e-09	1.40755e-06	2.96929e-06	1.67738e-08
0.35007	1.44272e-08	0.000212859	0.433903	54.9895	0.134439	0.00395845	0.000209901	0.146658	3.91899e-09	1.39869e-06	2.93769e-06	1.65631e-08
0.361152	1.43006e-08	0.000213422	0.439164	54.9823	0.136375	0.00397947	0.000210493	0.148304	3.93971e-09	1.3904e-06	2.90813e-06	1.63668e-08
0.372234	1.41823e-08	0.000213953	0.444188	54.9754	0.138229	0.00399935	0.000211052	0.149874	3.95933e-09	1.38263e-06	2.88042e-06	1.61837e-08
0.396639	1.39481e-08	0.000215021	0.454476	54.9612	0.142043	0.00403953	0.000212176	0.153081	3.999e-09	1.36714e-06	2.82525e-06	1.58213e-08
0.421044	1.37447e-08	0.000215967	0.463788	54.9484	0.145515	0.00407529	0.00021317	0.155973	4.03435e-09	1.35359e-06	2.77705e-06	1.55072e-08
0.424328	1.37194e-08	0.000216086	0.464972	54.9468	0.145958	0.0040798	0.000213295	0.15634	4.0388e-09	1.3519e-06	2.77104e-06	1.54682e-08
0.427611	1.36946e-08	0.000216203	0.46614	54.9452	0.146395	0.00408424	0.000213418	0.156702	4.04319e-09	1.35024e-06	2.76513e-06	1.54299e-08
0.430895	1.36702e-08	0.000216318	0.467292	54.9436	0.146827	0.00408861	0.000213539	0.157059	4.04751e-09	1.3486e-06	2.75932e-06	1.53923e-08
0.434178	1.36463e-08	0.000216431	0.46843	54.9421	0.147253	0.00409291	0.000213658	0.157411	4.05177e-09	1.347e-06	2.75361e-06	1.53553e-08
0.437462	1.36228e-08	0.000216543	0.469552	54.9405	0.147674	0.00409715	0.000213775	0.157759	4.05596e-09	1.34542e-06	2.748e-06	1.53191e-08
0.444029	1.3577e-08	0.000216761	0.471753	54.9375	0.148501	0.00410544	0.000214004	0.15844	4.06416e-09	1.34234e-06	2.73706e-06	1.52484e-08
0.450596	1.35327e-08	0.000216972	0.473896	54.9345	0.149306	0.00411348	0.000214227	0.159102	4.07212e-09	1.33936e-06	2.72648e-06	1.51803e-08
0.457163	1.349e-08	0.000217177	0.475983	54.9316	0.150092	0.00412129	0.000214442	0.159747	4.07985e-09	1.33648e-06	2.71626e-06	1.51145e-08
0.46373	1.34488e-08	0.000217376	0.478016	54.9288	0.150858	0.00412887	0.00021465	0.160375	4.08735e-09	1.3337e-06	2.70638e-06	1.50509e-08
0.481406	1.33446e-08	0.000217882	0.48323	54.9216	0.152828	0.00414819	0.000215182	0.161982	4.10648e-09	1.32664e-06	2.68134e-06	1.48904e-08
0.499082	1.32494e-08	0.000218348	0.488089	54.9149	0.154668	0.00416605	0.000215671	0.163478	4.12417e-09	1.32017e-06	2.6584e-06	1.4744e-08
0.516759	1.31623e-08	0.000218779	0.492618	54.9087	0.156388	0.00418257	0.000216123	0.164869	4.14055e-09	1.31423e-06	2.63736e-06	1.461e-08
0.534435	1.30825e-08	0.000219177	0.496841	54.9028	0.157996	0.00419787	0.00021654	0.166165	4.15572e-09	1.30877e-06	2.61803e-06	1.44874e-08
0.559215	1.29814e-08	0.000219685	0.502287	54.8953	0.160076	0.00421746	0.000217073	0.167834	4.17515e-09	1.30183e-06	2.59349e-06	1.43322e-08
0.583995	1.28916e-08	0.000220142	0.507229	54.8885	0.161969	0.00423509	0.000217552	0.169345	4.19265e-09	1.29564e-06	2.57161e-06	1.41943e-08
0.608775	1.28114e-08	0.000220552	0.511715	54.8822	0.163691	0.00425097	0.000217982	0.170715	4.20842e-09	1.29009e-06	2.55204e-06	1.40713e-08
0.633555	1.27398e-08	0.000220922	0.515788	54.8766	0.165259	0.0042653	0.000218369	0.171956	4.22265e-09	1.28513e-06	2.53453e-06	1.39616e-08
0.658335	1.26758e-08	0.000221255	0.519487	54.8715	0.166685	0.00427824	0.000218718	0.173082	4.23551e-09	1.28067e-06	2.51883e-06	1.38635e-08
0.683115	1.26183e-08	0.000221556	0.522848	54.8668	0.167984	0.00428993	0.000219033	0.174104	4.24713e-09	1.27666e-06	2.50472e-06	1.37755e-08
0.707895	1.25667e-08	0.000221827	0.525901	54.8626	0.169167	0.0043005	0.000219317	0.175032	4.25765e-09	1.27306e-06	2.49202e-06	1.36965e-08
0.732675	1.25203e-08	0.000222073	0.528677	54.8587	0.170243	0.00431007	0.000219574	0.175874	4.26717e-09	1.26981e-06	2.48059e-06	1.36255e-08
0.761755	1.24717e-08	0.000222331	0.531615	54.8546	0.171384	0.00432016	0.000219845	0.176765	4.2772e-09	1.26639e-06	2.4686e-06	1.35512e-08
0.790835	1.24287e-08	0.000222561	0.534242	54.851	0.172406	0.00432914	0.000220085	0.177561	4.28614e-09	1.26337e-06	2.45797e-06	1.34854e-08
0.819915	1.23905e-08	0.000222766	0.536592	54.8477	0.173322	0.00433714	0.000220299	0.178272	4.29411e-09	1.26068e-06	2.44854e-06	1.34271e-08
0.848995	1.23567e-08	0.000222948	0.538696	54.8448	0.174142	0.00434429	0.00022049	0.178908	4.30122e-09	1.25829e-06	2.44016e-06	1.33754e-08
0.883386	1.23215e-08	0.000223138	0.5409	54.8417	0.175002	0.00435175	0.000220689	0.179574	4.30865e-09	1.2558e-06	2.43143e-06	1.33216e-08
0.917777	1.22908e-08	0.000223305	0.542833	54.839	0.175758	0.00435827	0.000220863	0.180158	4.31515e-09	1.25363e-06	2.42382e-06	1.32748e-08
0.952169	1.2264e-08	0.00022345	0.54453	54.8366	0.176422	0.00436399	0.000221015	0.18067	4.32084e-09	1.25174e-06	2.41718e-06	1.3234e-08
0.98656	1.22407e-08	0.000223577	0.54602	54.8346	0.177006	0.00436899	0.000221149	0.181119	4.32583e-09	1.25008e-06	2.41139e-06	1.31984e-08
1.02533	1.22179e-08	0.000223702	0.547481	54.8325	0.177578	0.00437389	0.000221279	0.18156	4.33071e-09	1.24846e-06	2.40572e-06	1.31636e-08
1.06409	1.21983e-08	0.000223809	0.548744	54.8308	0.178073	0.00437811	0.000221391	0.181941	4.33492e-09	1.24707e-06	2.40085e-06	1.31337e-08
1.10286	1.21815e-08	0.000223902	0.549834	54.8292	0.178501	0.00438175	0.000221488	0.182269	4.33855e-09	1.24587e-06	2.39666e-06	1.3108e-08
1.14162	1.2167e-08	0.000223982	0.550776	54.8279	0.178871	0.00438489	0.000221571	0.182553	4.34168e-09	1.24484e-06	2.39305e-06	1.30859e-08
1.1882	1.21522e-08	0.000224063	0.551739	54.8266	0.17925	0.0043881	0.000221657	0.182842	4.34488e-09	1.24379e-06	2.38937e-06	1.30633e-08
1.23478	1.21398e-08	0.000224132	0.552547	54.8255	0.179567	0.00439079	0.000221728	0.183086	4.34755e-09	1.24291e-06	2.38629e-06	1.30445e-08
1.28136	1.21295e-08	0.000224189	0.553225	54.8245	0.179834	0.00439304	0.000221788	0.18329	4.3498e-09	1.24217e-06	2.38371e-06	1.30287e-08
1.32793	1.21208e-08	0.000224237	0.553794	54.8237	0.180057	0.00439493	0.000221838	0.183461	4.35168e-09	1.24155e-06	2.38155e-06	1.30155e-08
1.38408	1.21122e-08	0.000224284	0.554359	54.8229	0.18028	0.0043968	0.000221887	0.183631	4.35355e-09	1.24094e-06	2.37941e-06	1.30024e-08
1.44022	1.21053e-08	0.000224323	0.554817	54.8223	0.18046	0.00439832	0.000221928	0.183768	4.35507e-09	1.24044e-06	2.37768e-06	1.29918e-08
1.49636	1.20997e-08	0.000224354	0.555187	54.8218	0.180606	0.00439955	0.00022196	0.18388	4.35629e-09	1.24004e-06	2.37628e-06	1.29833e-08
1.5525	1.20951e-08	0.000224379	0.555488	54.8214	0.180724	0.00440054	0.000221987	0.18397	4.35728e-09	1.23972e-06	2.37514e-06	1.29764e-08
1.62092	1.20908e-08	0.000224403	0.555777	54.821	0.180838	0.0044015	0.000222012	0.184057	4.35824e-09	1.2394e-06	2.37405e-06	1.29697e-08
1.68934	1.20874e-08	0.000224422	0.556001	54.8206	0.180926	0.00440224	0.000222032	0.184124	4.35898e-09	1.23916e-06	2.37321e-06	1.29645e-08
1.75776	1.20848e-08	0.000224437	0.556174	54.8204	0.180994	0.00440281	0.000222047	0.184176	4.35955e-09	1.23897e-06	2.37255e-06	1.29606e-08
1.82619	1.20828e-08	0.000224448	0.556308	54.8202	0.181047	0.00440326	0.000222058	0.184217	4.35999e-09	1.23883e-06	2.37205e-06	1.29575e-08
1.91205	1.20809e-08	0.000224458	0.556434	54.82	0.181097	0.00440367	0.000222069	0.184255	4.36041e-09	1.23869e-06	2.37157e-06	1.29546e-08
1.99792	1.20795e-08	0.000224466	0.556526	54.8199	0.181133	0.00440398	0.000222078	0.184282	4.36071e-09	1.2386e-06	2.37123e-06	1.29525e-08
2.08378	1.20785e-08	0.000224472	0.556592	54.8198	0.181159	0.0044042	0.000222083	0.184302	4.36093e-09	1.23852e-06	2.37098e-06	1.2951e-08
2.16964	1.20777e-08	0.000224476	0.55664	54.8198	0.181178	0.00440436	0.000222088	0.184317	4.36109e-09	1.23847e-06	2.3708e-06	1.29498e-08
2.28488	1.20771e-08	0.000224479	0.556685	54.8197	0.181196	0.0044045	0.000222091	0.18433	4.36123e-09	1.23842e-06	2.37063e-06	1.29488e-08
2.40011	1.20766e-08	0.000224482	0.556714	54.8197	0.181207	0.0044046	0.000222094	0.184339	4.36133e-09	1.23839e-06	2.37052e-06	1.29482e-08
2.51535	1.20764e-08	0.000224483	0.556733	54.8196	0.181215	0.00440466	0.000222096	0.184344	4.36139e-09	1.23837e-06	2.37045e-06	1.29477e-08
2.63058	1.20762e-08	0.000224484	0.556745	54.8196	0.18122	0.0044047	0.000222097	0.184348	4.36143e-09	1.23836e-06	2.37041e-06	1.29474e-08
2.79603	1.2076e-08	0.000224485	0.556756	54.8196	0.181224	0.00440474	0.000222098	0.184351	4.36147e-09	1.23835e-06	2.37037e-06	1.29472e-08
2.96149	1.20759e-08	0.000224486	0.556762	54.8196	0.181226	0.00440476	0.000222098	0.184353	4.36149e-09	1.23834e-06	2.37034e-06	1.29471e-08
3.12694	1.20759e-08	0.000224486	0.556765	54.8196	0.181227	0.00440477	0.000222098	0.184354	4.3615e-09	1.23834e-06	2.37033e-06	1.2947e-08
3.29239	1.20758e-08	0.000224486	0.556767	54.8196	0.181228	0.00440477	0.000222099	0.184354	4.3615e-09	1.23834e-06	2.37032e-06	1.2947e-08
3.58524	1.20758e-08	0.000224486	0.556768	54.8196	0.181229	0.00440478	0.000222099	0.184355	4.36151e-09	1.23833e-06	2.37032e-06	1.29469e-08
3.87809	1.20758e-08	0.000224486	0.556769	54.8196	0.181229	0.00440478	0.000222099	0.184355	4.36151e-09	1.23833e-06	2.37032e-06	1.29469e-08
4.17094	1.20758e-08	0.000224486	0.556769	54.8196	0.181229	0.00440478	0.000222099	0.184355	4.36151e-09	1.23833e-06	2.37031e-06	1.29469e-08
5.14776	1.20758e-08	0.000224486	0.556769	54.8196	0.181229	0.00440478	0.000222099	0.184355	4.36151e-09	1.23833e-06	2.37031e-06	1.29469e-08
6.12457	1.20758e-08	0.000224486	0.556769	54.8196	0.181229	0.00440478	0.000222099	0.184355	4.36151e-09	1.23833e-06	2.37031e-06	1.29469e-08
15.8928	1.20758e-08	0.000224486	0.556769	54.8196	0.181229	0.00440478	0.000222099	0.184355	4.36151e-09	1.23833e-06	2.37031e-06	1.29469e-08
25.661	1.20758e-08	0.000224486	0.556769	54.8196	0.181229	0.00440478	0.000222099	0.184355	4.36151e-09	1.23833e-06	2.37031e-06	1.29469e-08
123.343	1.20758e-08	0.000224486	0.556769	54.8196	0.181229	0.00440478	0.000222099	0.184355	4.36151e-09	1.23833e-06	2.37031e-06	1.29469e-08
221.025	1.20758e-08	0.000224486	0.556769	54.8196	0.181229	0.00440478	0.000222099	0.184355	4.36151e-09	1.23833e-06	2.37032e-06	1.29469e-08
1000	1.20758e-08	0.000224486	0.55677	54.8196	0.181229	0.00440478	0.000222099	0.184355	4.36151e-09	1.23833e-06	2.37032e-06	1.29469e-08
