# Supplementary material for: Molecular-resolution imaging of ice crystallized from liquid water by cryogenic liquid-cell TEM
Source: Nat Commun. 2025 Sep 25;16:8342. doi: 10.1038/s41467-025-62451-0 (PMC12462463; doi:10.1038/s41467-025-62451-0)
Supplement: Supplementary file 11 — Supplementary Data 3 [file 41467_2025_62451_MOESM11_ESM.zip › Ambrozic Set_kJ_C0_g_vals_pastina_233.15K_25.0_eA2s_Output.xlsx]

## Sheet: Sheet1
time / s	H	H+	H2	H2O	H2O2	HO2	HO2-	O2	O2-	OH	OH-	eh-
0	0	0	0	55.56	0	0	0	0	0	0	0	0
1.13175e-14	6.73259e-14	3.16228e-13	4.5904e-14	55.56	7.14063e-14	2.04018e-15	6.50337e-31	2.65547e-32	3.28257e-24	2.75424e-13	5.10045e-14	2.65223e-13
2.26349e-14	1.34652e-13	6.32456e-13	9.18081e-14	55.56	1.42813e-13	4.08036e-15	2.21074e-30	1.32773e-31	9.84215e-24	5.50848e-13	1.02009e-13	5.30447e-13
2.83163e-11	1.68449e-10	7.91202e-10	1.14852e-10	55.56	1.78658e-10	5.10459e-12	2.03554e-21	4.15581e-22	-6.64564e-17	6.89111e-10	1.27613e-10	6.63589e-10
3.16485e-11	1.88272e-10	8.84308e-10	1.28367e-10	55.56	1.99682e-10	5.70526e-12	2.33496e-21	4.76721e-22	-5.04453e-17	7.70204e-10	1.4263e-10	7.41678e-10
3.49807e-11	2.08095e-10	9.77414e-10	1.41883e-10	55.56	2.20706e-10	6.30593e-12	2.70069e-21	5.51413e-22	-3.23351e-17	8.51296e-10	1.57647e-10	8.19766e-10
3.88126e-11	2.30891e-10	1.08449e-09	1.57425e-10	55.56	2.44884e-10	6.9967e-12	3.16986e-21	6.47235e-22	-1.50955e-17	9.44552e-10	1.74917e-10	9.09569e-10
4.26446e-11	2.53686e-10	1.19156e-09	1.72968e-10	55.56	2.69061e-10	7.68747e-12	3.7412e-21	7.63937e-22	-4.81314e-18	1.03781e-09	1.92187e-10	9.99371e-10
4.64766e-11	2.76482e-10	1.29863e-09	1.88511e-10	55.56	2.93239e-10	8.37826e-12	4.42479e-21	9.03581e-22	5.56887e-19	1.13106e-09	2.09456e-10	1.08917e-09
5.03086e-11	2.99278e-10	1.4057e-09	2.04053e-10	55.56	3.17416e-10	9.06904e-12	5.23072e-21	1.06823e-21	3.75847e-18	1.22432e-09	2.26726e-10	1.17898e-09
5.41406e-11	3.22074e-10	1.51277e-09	2.19596e-10	55.56	3.41594e-10	9.75982e-12	6.16906e-21	1.25994e-21	5.96455e-18	1.31758e-09	2.43996e-10	1.26878e-09
5.79726e-11	3.4487e-10	1.61985e-09	2.35139e-10	55.56	3.65772e-10	1.04506e-11	7.2499e-21	1.48078e-21	7.55008e-18	1.41083e-09	2.61266e-10	1.35858e-09
6.18046e-11	3.67666e-10	1.72692e-09	2.50682e-10	55.56	3.89949e-10	1.11414e-11	8.48332e-21	1.73281e-21	8.73433e-18	1.50409e-09	2.78535e-10	1.44838e-09
6.56366e-11	3.90462e-10	1.83399e-09	2.66224e-10	55.56	4.14127e-10	1.18322e-11	9.8794e-21	2.01809e-21	9.68695e-18	1.59735e-09	2.95805e-10	1.53818e-09
6.94686e-11	4.13258e-10	1.94106e-09	2.81767e-10	55.56	4.38304e-10	1.2523e-11	1.14482e-20	2.33868e-21	1.05128e-17	1.6906e-09	3.13075e-10	1.62799e-09
7.33006e-11	4.36054e-10	2.04813e-09	2.9731e-10	55.56	4.62482e-10	1.32138e-11	1.31999e-20	2.69665e-21	1.1267e-17	1.78386e-09	3.30344e-10	1.71779e-09
7.71326e-11	4.5885e-10	2.15521e-09	3.12852e-10	55.56	4.86659e-10	1.39045e-11	1.51444e-20	3.09405e-21	1.19795e-17	1.87711e-09	3.47614e-10	1.80759e-09
8.09646e-11	4.81646e-10	2.26228e-09	3.28395e-10	55.56	5.10837e-10	1.45953e-11	1.72919e-20	3.53294e-21	1.26677e-17	1.97037e-09	3.64884e-10	1.89739e-09
8.47966e-11	5.04442e-10	2.36935e-09	3.43938e-10	55.56	5.35014e-10	1.52861e-11	1.96525e-20	4.0154e-21	1.3342e-17	2.06363e-09	3.82153e-10	1.9872e-09
8.86286e-11	5.27238e-10	2.47642e-09	3.5948e-10	55.56	5.59192e-10	1.59769e-11	2.22362e-20	4.54347e-21	1.40083e-17	2.15688e-09	3.99423e-10	2.077e-09
9.24606e-11	5.50034e-10	2.58349e-09	3.75023e-10	55.56	5.83369e-10	1.66677e-11	2.50532e-20	5.11923e-21	1.46701e-17	2.25014e-09	4.16693e-10	2.1668e-09
9.62926e-11	5.7283e-10	2.69057e-09	3.90566e-10	55.56	6.07547e-10	1.73585e-11	2.81135e-20	5.74472e-21	1.53292e-17	2.3434e-09	4.33962e-10	2.2566e-09
1.34613e-10	8.0079e-10	3.76128e-09	5.45993e-10	55.56	8.49322e-10	2.42663e-11	7.60709e-20	1.55482e-20	2.18973e-17	3.27596e-09	6.06659e-10	3.15463e-09
1.72932e-10	1.02875e-09	4.832e-09	7.0142e-10	55.56	1.0911e-09	3.11742e-11	1.6051e-19	3.28112e-20	2.84483e-17	4.20852e-09	7.79356e-10	4.05265e-09
2.11252e-10	1.25671e-09	5.90272e-09	8.56847e-10	55.56	1.33287e-09	3.8082e-11	2.90801e-19	5.94503e-20	3.5002e-17	5.14108e-09	9.52053e-10	4.95067e-09
5.94452e-10	3.53631e-09	1.66099e-08	2.41112e-09	55.56	3.75063e-09	1.07161e-10	8.12138e-18	1.66132e-18	1.0056e-16	1.44667e-08	2.67902e-09	1.39309e-08
9.77652e-10	5.8159e-09	2.73171e-08	3.96539e-09	55.56	6.16838e-09	1.76239e-10	3.25913e-17	6.66824e-18	1.66121e-16	2.37923e-08	4.406e-09	2.29111e-08
1.36085e-09	8.0955e-09	3.80243e-08	5.51966e-09	55.56	8.58613e-09	2.45318e-10	8.30919e-17	1.70038e-17	2.3168e-16	3.31179e-08	6.13298e-09	3.18913e-08
3.47604e-09	2.06785e-08	9.71259e-08	1.40989e-08	55.56	2.19317e-08	6.26617e-10	1.58984e-15	3.2598e-16	5.93555e-16	8.45933e-08	1.56657e-08	8.14602e-08
5.59122e-09	3.32615e-08	1.56227e-07	2.26782e-08	55.56	3.52772e-08	1.00792e-09	6.02484e-15	1.2365e-15	9.55428e-16	1.36068e-07	2.51987e-08	1.31029e-07
7.7064e-09	4.58447e-08	2.15328e-07	3.12576e-08	55.56	4.86228e-08	1.38921e-09	1.49647e-14	3.07409e-15	1.3173e-15	1.87543e-07	3.4732e-08	1.80596e-07
1.08975e-08	6.48285e-08	3.0449e-07	4.42009e-08	55.56	6.87566e-08	1.96445e-09	3.99822e-14	8.22398e-15	1.86323e-15	2.65199e-07	4.91151e-08	2.55375e-07
1.40885e-08	8.3813e-08	3.9365e-07	5.71445e-08	55.56	8.88905e-08	2.53967e-09	8.42659e-14	1.73563e-14	2.40915e-15	3.42852e-07	6.34995e-08	3.3015e-07
1.72796e-08	1.02798e-07	4.82808e-07	7.00884e-08	55.56	1.09025e-07	3.11489e-09	1.53937e-13	3.17511e-14	2.95507e-15	4.20503e-07	7.78854e-08	4.04923e-07
2.04706e-08	1.21784e-07	5.71964e-07	8.30327e-08	55.56	1.29159e-07	3.6901e-09	2.54705e-13	5.26108e-14	3.50097e-15	4.98151e-07	9.22731e-08	4.79691e-07
2.51705e-08	1.4975e-07	7.03271e-07	1.02099e-07	55.56	1.58815e-07	4.53727e-09	4.71452e-13	9.75931e-14	4.30498e-15	6.12507e-07	1.13468e-07	5.89803e-07
2.98704e-08	1.77719e-07	8.34571e-07	1.21166e-07	55.56	1.88471e-07	5.3844e-09	7.85455e-13	1.62947e-13	5.10896e-15	7.26854e-07	1.34668e-07	6.99901e-07
3.45704e-08	2.05692e-07	9.65861e-07	1.40234e-07	55.56	2.18129e-07	6.23148e-09	1.21433e-12	2.52466e-13	5.91289e-15	8.41189e-07	1.55875e-07	8.09984e-07
3.92703e-08	2.33668e-07	1.09714e-06	1.59305e-07	55.56	2.47788e-07	7.07852e-09	1.77556e-12	3.69945e-13	6.71678e-15	9.5551e-07	1.77089e-07	9.20048e-07
5.13449e-08	3.05566e-07	1.43435e-06	2.08308e-07	55.56	3.23991e-07	9.25438e-09	3.94466e-12	8.26448e-13	8.78182e-15	1.24914e-06	2.31631e-07	1.20271e-06
6.34195e-08	3.77505e-07	1.77145e-06	2.57329e-07	55.56	4.00207e-07	1.14298e-08	7.39097e-12	1.55685e-12	1.08464e-14	1.54264e-06	2.86242e-07	1.4852e-06
7.54942e-08	4.49494e-07	2.10841e-06	3.0637e-07	55.56	4.76437e-07	1.36045e-08	1.23974e-11	2.62536e-12	1.29105e-14	1.83597e-06	3.40939e-07	1.76746e-06
8.75688e-08	5.21542e-07	2.44521e-06	3.55437e-07	55.56	5.52685e-07	1.57786e-08	1.92407e-11	4.09603e-12	1.4974e-14	2.1291e-06	3.95736e-07	2.04945e-06
9.96434e-08	5.93659e-07	2.78181e-06	4.04532e-07	55.56	6.28954e-07	1.79518e-08	2.81917e-11	6.03274e-12	1.70367e-14	2.42202e-06	4.5065e-07	2.33114e-06
1.16105e-07	6.92108e-07	3.24037e-06	4.7152e-07	55.56	7.32972e-07	2.09132e-08	4.4269e-11	9.53893e-12	1.98477e-14	2.82093e-06	5.25729e-07	2.7146e-06
1.32567e-07	7.90725e-07	3.69845e-06	5.3858e-07	55.56	8.37041e-07	2.38725e-08	6.54126e-11	1.41904e-11	2.2657e-14	3.2193e-06	6.0109e-07	3.0973e-06
1.49029e-07	8.89535e-07	4.156e-06	6.05721e-07	55.56	9.41168e-07	2.68295e-08	9.22607e-11	2.01471e-11	2.54644e-14	3.61703e-06	6.76769e-07	3.47914e-06
1.65491e-07	9.88561e-07	4.61294e-06	6.72953e-07	55.56	1.04536e-06	2.97839e-08	1.25435e-10	2.75677e-11	2.82698e-14	4.01405e-06	7.52802e-07	3.86001e-06
1.81953e-07	1.08782e-06	5.06921e-06	7.40287e-07	55.56	1.14962e-06	3.27355e-08	1.6554e-10	3.66101e-11	3.1073e-14	4.41028e-06	8.29227e-07	4.23981e-06
2.12486e-07	1.27265e-06	5.91349e-06	8.65483e-07	55.56	1.34323e-06	3.82016e-08	2.60278e-10	5.82074e-11	3.62661e-14	5.1429e-06	9.72134e-07	4.9411e-06
2.4302e-07	1.45851e-06	6.75479e-06	9.91125e-07	55.56	1.53715e-06	4.36551e-08	3.84524e-10	8.69076e-11	4.14502e-14	5.87208e-06	1.11672e-06	5.63769e-06
2.73554e-07	1.64555e-06	7.59269e-06	1.11728e-06	55.56	1.73142e-06	4.90944e-08	5.41768e-10	1.23679e-10	4.66244e-14	6.59736e-06	1.26318e-06	6.32896e-06
3.04088e-07	1.83389e-06	8.42675e-06	1.244e-06	55.56	1.9261e-06	5.45178e-08	7.35367e-10	1.69467e-10	5.17883e-14	7.31828e-06	1.41172e-06	7.01429e-06
3.34622e-07	2.02365e-06	9.25655e-06	1.37135e-06	55.56	2.12121e-06	5.99237e-08	9.68558e-10	2.25197e-10	5.69411e-14	8.0344e-06	1.5625e-06	7.69308e-06
3.65156e-07	2.21496e-06	1.00817e-05	1.49939e-06	55.56	2.31681e-06	6.53105e-08	1.24447e-09	2.91767e-10	6.20827e-14	8.7453e-06	1.71567e-06	8.36474e-06
4.24358e-07	2.59071e-06	1.16666e-05	1.74985e-06	55.56	2.69754e-06	7.56949e-08	1.9124e-09	4.5496e-10	7.20181e-14	1.01072e-05	2.02002e-06	9.64463e-06
4.83559e-07	2.97343e-06	1.32293e-05	2.00354e-06	55.56	3.08048e-06	8.59913e-08	2.77341e-09	6.682e-10	8.1909e-14	1.14451e-05	2.33473e-06	1.08918e-05
5.42761e-07	3.36372e-06	1.47668e-05	2.26088e-06	55.56	3.46584e-06	9.61902e-08	3.84764e-09	9.37079e-10	9.17556e-14	1.27564e-05	2.66037e-06	1.21026e-05
6.01963e-07	3.7621e-06	1.62763e-05	2.52225e-06	55.56	3.85385e-06	1.06283e-07	5.15421e-09	1.26671e-09	1.01559e-13	1.40387e-05	2.99721e-06	1.3274e-05
6.61164e-07	4.16894e-06	1.77551e-05	2.78801e-06	55.56	4.24466e-06	1.16261e-07	6.71134e-09	1.66168e-09	1.11323e-13	1.52899e-05	3.34526e-06	1.44031e-05
7.20366e-07	4.58449e-06	1.92003e-05	3.0585e-06	55.56	4.63845e-06	1.26119e-07	8.53621e-09	2.12609e-09	1.21049e-13	1.65082e-05	3.70425e-06	1.54876e-05
7.88723e-07	5.07527e-06	2.08242e-05	3.37713e-06	55.56	5.09698e-06	1.37344e-07	1.09974e-08	2.7533e-09	1.32237e-13	1.78721e-05	4.13166e-06	1.66816e-05
8.57079e-07	5.57778e-06	2.23967e-05	3.70295e-06	55.56	5.55976e-06	1.48393e-07	1.38597e-08	3.48237e-09	1.43386e-13	1.91884e-05	4.57176e-06	1.7811e-05
9.25436e-07	6.09174e-06	2.39143e-05	4.03635e-06	55.56	6.0269e-06	1.59261e-07	1.71436e-08	4.31696e-09	1.54501e-13	2.04555e-05	5.023e-06	1.88742e-05
9.93793e-07	6.6167e-06	2.53745e-05	4.37769e-06	55.56	6.49843e-06	1.69944e-07	2.08666e-08	5.25983e-09	1.65588e-13	2.16726e-05	5.48355e-06	1.987e-05
1.06215e-06	7.15201e-06	2.67746e-05	4.72726e-06	55.56	6.97438e-06	1.8044e-07	2.50431e-08	6.31291e-09	1.76652e-13	2.28393e-05	5.95137e-06	2.07981e-05
1.13051e-06	7.69683e-06	2.81127e-05	5.08533e-06	55.56	7.4547e-06	1.90749e-07	2.96843e-08	7.47734e-09	1.87698e-13	2.39553e-05	6.42423e-06	2.16587e-05
1.23044e-06	8.50844e-06	2.99543e-05	5.62452e-06	55.56	8.16469e-06	2.05486e-07	3.73205e-08	9.38079e-09	2.03821e-13	2.54965e-05	7.1199e-06	2.27971e-05
1.33038e-06	9.33481e-06	3.16572e-05	6.18272e-06	55.5599	8.88362e-06	2.19831e-07	4.59746e-08	1.15218e-08	2.1992e-13	2.69324e-05	7.81435e-06	2.37969e-05
1.43032e-06	1.01721e-05	3.32206e-05	6.76015e-06	55.5599	9.61111e-06	2.33799e-07	5.56389e-08	1.38968e-08	2.36e-13	2.82661e-05	8.50076e-06	2.46642e-05
1.53025e-06	1.10161e-05	3.46455e-05	7.35684e-06	55.5599	1.03467e-05	2.47406e-07	6.62901e-08	1.65e-08	2.52061e-13	2.95019e-05	9.17292e-06	2.54063e-05
1.63019e-06	1.18627e-05	3.5935e-05	7.97262e-06	55.5599	1.10899e-05	2.6067e-07	7.78903e-08	1.93242e-08	2.68101e-13	3.06448e-05	9.82542e-06	2.60317e-05
1.73013e-06	1.27078e-05	3.70935e-05	8.60716e-06	55.5599	1.18402e-05	2.73613e-07	9.03895e-08	2.23612e-08	2.84116e-13	3.17001e-05	1.04538e-05	2.65493e-05
1.84469e-06	1.36697e-05	3.82679e-05	9.357e-06	55.5599	1.27082e-05	2.88083e-07	1.05746e-07	2.60925e-08	3.02437e-13	3.28093e-05	1.114e-05	2.70222e-05
1.95925e-06	1.46189e-05	3.92883e-05	1.013e-05	55.5599	1.35841e-05	3.02197e-07	1.22105e-07	3.00771e-08	3.20708e-13	3.38196e-05	1.17861e-05	2.73801e-05
2.0738e-06	1.55505e-05	4.01662e-05	1.0925e-05	55.5599	1.4467e-05	3.15988e-07	1.39357e-07	3.43005e-08	3.3892e-13	3.47394e-05	1.23901e-05	2.76368e-05
2.18836e-06	1.64604e-05	4.0914e-05	1.1741e-05	55.5599	1.53563e-05	3.2949e-07	1.57393e-07	3.87483e-08	3.57065e-13	3.55771e-05	1.29509e-05	2.78057e-05
2.30292e-06	1.73448e-05	4.1544e-05	1.25766e-05	55.5599	1.62512e-05	3.42736e-07	1.76103e-07	4.34067e-08	3.75136e-13	3.63406e-05	1.34688e-05	2.78991e-05
2.41748e-06	1.82009e-05	4.20687e-05	1.34306e-05	55.5599	1.71512e-05	3.55755e-07	1.95385e-07	4.82624e-08	3.93129e-13	3.70372e-05	1.39448e-05	2.79286e-05
2.56085e-06	1.92291e-05	4.2595e-05	1.45232e-05	55.5599	1.82836e-05	3.71772e-07	2.20172e-07	5.45983e-08	4.15531e-13	3.78251e-05	1.44839e-05	2.78909e-05
2.70421e-06	2.02062e-05	4.29969e-05	1.56401e-05	55.5599	1.94221e-05	3.87528e-07	2.45531e-07	6.12015e-08	4.37806e-13	3.8531e-05	1.49644e-05	2.77871e-05
2.84758e-06	2.11306e-05	4.32943e-05	1.67789e-05	55.5599	2.05655e-05	4.03065e-07	2.71314e-07	6.8052e-08	4.59956e-13	3.91655e-05	1.53908e-05	2.76322e-05
2.99094e-06	2.20014e-05	4.3505e-05	1.79371e-05	55.5599	2.17132e-05	4.18424e-07	2.97393e-07	7.51318e-08	4.8199e-13	3.97379e-05	1.57684e-05	2.74392e-05
3.13431e-06	2.28188e-05	4.36446e-05	1.91128e-05	55.5599	2.28643e-05	4.33636e-07	3.23666e-07	8.24248e-08	5.03919e-13	4.02565e-05	1.61021e-05	2.72188e-05
3.27768e-06	2.35836e-05	4.37265e-05	2.03039e-05	55.5599	2.40183e-05	4.48731e-07	3.50048e-07	8.9917e-08	5.25756e-13	4.07283e-05	1.63969e-05	2.69796e-05
3.45646e-06	2.44658e-05	4.37652e-05	2.18081e-05	55.5599	2.54605e-05	4.67426e-07	3.83e-07	9.95205e-08	5.5288e-13	4.126e-05	1.67167e-05	2.66655e-05
3.63524e-06	2.52719e-05	4.37504e-05	2.33303e-05	55.5599	2.69052e-05	4.86016e-07	4.15922e-07	1.09394e-07	5.79914e-13	4.17383e-05	1.69909e-05	2.63437e-05
3.81402e-06	2.6006e-05	4.36969e-05	2.48679e-05	55.5599	2.83516e-05	5.04534e-07	4.48747e-07	1.1952e-07	6.06888e-13	4.21711e-05	1.72264e-05	2.60217e-05
3.9928e-06	2.66725e-05	4.3616e-05	2.64183e-05	55.5599	2.97988e-05	5.23006e-07	4.81429e-07	1.29883e-07	6.3383e-13	4.25655e-05	1.74293e-05	2.57053e-05
4.17159e-06	2.72762e-05	4.35168e-05	2.79795e-05	55.5599	3.12461e-05	5.41455e-07	5.1394e-07	1.40471e-07	6.6077e-13	4.29269e-05	1.76048e-05	2.53981e-05
4.35037e-06	2.78215e-05	4.34062e-05	2.95496e-05	55.5599	3.2693e-05	5.59898e-07	5.46264e-07	1.51273e-07	6.87728e-13	4.32601e-05	1.77572e-05	2.51027e-05
4.5891e-06	2.84664e-05	4.32492e-05	3.16575e-05	55.5599	3.46234e-05	5.84543e-07	5.89125e-07	1.66017e-07	7.23803e-13	4.36676e-05	1.79311e-05	2.47289e-05
4.82784e-06	2.90256e-05	4.30895e-05	3.37753e-05	55.5599	3.65509e-05	6.09235e-07	6.31641e-07	1.81109e-07	7.60003e-13	4.40393e-05	1.80777e-05	2.43802e-05
5.06657e-06	2.95084e-05	4.29327e-05	3.59003e-05	55.5599	3.84743e-05	6.33994e-07	6.73826e-07	1.96536e-07	7.96368e-13	4.4381e-05	1.82025e-05	2.40564e-05
5.30531e-06	2.99233e-05	4.27823e-05	3.80304e-05	55.5599	4.0393e-05	6.5884e-07	7.15697e-07	2.12287e-07	8.3293e-13	4.46978e-05	1.831e-05	2.37566e-05
5.54404e-06	3.02783e-05	4.26403e-05	4.01636e-05	55.5598	4.2306e-05	6.83787e-07	7.57275e-07	2.28353e-07	8.69713e-13	4.49935e-05	1.84036e-05	2.34793e-05
5.78278e-06	3.05803e-05	4.25074e-05	4.22984e-05	55.5598	4.42129e-05	7.08845e-07	7.98582e-07	2.44728e-07	9.0674e-13	4.52713e-05	1.84861e-05	2.32227e-05
6.08815e-06	3.08993e-05	4.23511e-05	4.50293e-05	55.5598	4.66423e-05	7.41075e-07	8.51054e-07	2.66119e-07	9.54481e-13	4.56048e-05	1.85788e-05	2.29213e-05
6.39353e-06	3.11531e-05	4.22097e-05	4.77583e-05	55.5598	4.90597e-05	7.73518e-07	9.03149e-07	2.88004e-07	1.00267e-12	4.5918e-05	1.866e-05	2.26466e-05
6.6989e-06	3.13515e-05	4.20821e-05	5.04836e-05	55.5598	5.14647e-05	8.06184e-07	9.54899e-07	3.10379e-07	1.05132e-12	4.62144e-05	1.87323e-05	2.2395e-05
7.00428e-06	3.15029e-05	4.1967e-05	5.32035e-05	55.5598	5.38566e-05	8.39083e-07	1.00633e-06	3.33246e-07	1.10044e-12	4.6497e-05	1.87975e-05	2.21631e-05
7.30965e-06	3.16143e-05	4.18627e-05	5.59168e-05	55.5598	5.62351e-05	8.7222e-07	1.05746e-06	3.56607e-07	1.15008e-12	4.6768e-05	1.88571e-05	2.19481e-05
7.61503e-06	3.16918e-05	4.1768e-05	5.86226e-05	55.5598	5.86e-05	9.05601e-07	1.1083e-06	3.80465e-07	1.20006e-12	4.70293e-05	1.89121e-05	2.17475e-05
8.01163e-06	3.17502e-05	4.1657e-05	6.21237e-05	55.5598	6.16508e-05	9.49323e-07	1.17394e-06	4.12203e-07	1.26596e-12	4.73566e-05	1.89778e-05	2.15052e-05
8.40822e-06	3.17692e-05	4.15575e-05	6.56091e-05	55.5598	6.46785e-05	9.93466e-07	1.23915e-06	4.44802e-07	1.33259e-12	4.76726e-05	1.90384e-05	2.128e-05
8.80482e-06	3.17565e-05	4.14675e-05	6.90775e-05	55.5598	6.76831e-05	1.03803e-06	1.30395e-06	4.7828e-07	1.40007e-12	4.79792e-05	1.90946e-05	2.1069e-05
9.20142e-06	3.17182e-05	4.13853e-05	7.25281e-05	55.5598	7.06649e-05	1.08303e-06	1.36835e-06	5.12651e-07	1.46838e-12	4.82778e-05	1.91472e-05	2.08697e-05
9.59802e-06	3.16593e-05	4.13096e-05	7.59602e-05	55.5598	7.36243e-05	1.12845e-06	1.43237e-06	5.47934e-07	1.53754e-12	4.85695e-05	1.91967e-05	2.06804e-05
9.99462e-06	3.15839e-05	4.12392e-05	7.93734e-05	55.5598	7.65618e-05	1.17431e-06	1.49602e-06	5.84143e-07	1.60754e-12	4.8855e-05	1.92436e-05	2.04996e-05
1.06063e-05	3.14427e-05	4.11395e-05	8.46002e-05	55.5598	8.10507e-05	1.24587e-06	1.59348e-06	6.41848e-07	1.71716e-12	4.92846e-05	1.93112e-05	2.02348e-05
1.12181e-05	3.12794e-05	4.10484e-05	8.97811e-05	55.5598	8.54904e-05	1.31845e-06	1.69011e-06	7.0185e-07	1.8288e-12	4.9702e-05	1.93739e-05	1.99843e-05
1.18298e-05	3.11011e-05	4.09643e-05	9.49159e-05	55.5597	8.9883e-05	1.39204e-06	1.78594e-06	7.642e-07	1.94245e-12	5.01081e-05	1.94324e-05	1.9746e-05
1.24415e-05	3.0913e-05	4.08861e-05	0.000100005	55.5597	9.42301e-05	1.46664e-06	1.88097e-06	8.28941e-07	2.05811e-12	5.05035e-05	1.94872e-05	1.9518e-05
1.30532e-05	3.07188e-05	4.0813e-05	0.00010505	55.5597	9.85337e-05	1.54225e-06	1.97524e-06	8.9611e-07	2.17578e-12	5.08883e-05	1.95385e-05	1.92993e-05
1.36649e-05	3.05215e-05	4.07442e-05	0.00011005	55.5597	0.000102795	1.61887e-06	2.06875e-06	9.6574e-07	2.29545e-12	5.12629e-05	1.95867e-05	1.90888e-05
1.45116e-05	3.02467e-05	4.06555e-05	0.000116901	55.5597	0.000108628	1.72655e-06	2.19697e-06	1.06623e-06	2.46438e-12	5.17646e-05	1.96488e-05	1.88097e-05
1.53584e-05	2.99735e-05	4.05734e-05	0.000123673	55.5597	0.000114387	1.83611e-06	2.3238e-06	1.17154e-06	2.63708e-12	5.22473e-05	1.97059e-05	1.85436e-05
1.62051e-05	2.97045e-05	4.04971e-05	0.000130369	55.5597	0.000120076	1.94753e-06	2.44928e-06	1.28171e-06	2.81352e-12	5.27117e-05	1.97587e-05	1.82892e-05
1.70518e-05	2.9441e-05	4.04261e-05	0.000136992	55.5597	0.000125698	2.06078e-06	2.57343e-06	1.39677e-06	2.99363e-12	5.31581e-05	1.98073e-05	1.80454e-05
1.78985e-05	2.91839e-05	4.036e-05	0.000143545	55.5597	0.000131256	2.17583e-06	2.69627e-06	1.51674e-06	3.17735e-12	5.35874e-05	1.98522e-05	1.78115e-05
1.87452e-05	2.89338e-05	4.02983e-05	0.000150032	55.5596	0.000136752	2.29263e-06	2.81782e-06	1.64162e-06	3.3646e-12	5.40001e-05	1.98938e-05	1.75867e-05
1.9984e-05	2.85804e-05	4.02153e-05	0.000159407	55.5596	0.000144686	2.46662e-06	2.99339e-06	1.83321e-06	3.64478e-12	5.45756e-05	1.99489e-05	1.7273e-05
2.12229e-05	2.82418e-05	4.01401e-05	0.000168653	55.5596	0.000152499	2.64415e-06	3.16632e-06	2.03532e-06	3.93211e-12	5.51193e-05	1.99981e-05	1.69757e-05
2.24617e-05	2.79174e-05	4.0072e-05	0.000177777	55.5596	0.000160196	2.82511e-06	3.33665e-06	2.24791e-06	4.22631e-12	5.56336e-05	2.00418e-05	1.66935e-05
2.37006e-05	2.76063e-05	4.00102e-05	0.000186787	55.5596	0.000167782	3.00935e-06	3.50446e-06	2.47092e-06	4.52713e-12	5.61203e-05	2.00808e-05	1.64249e-05
2.49394e-05	2.73074e-05	3.99542e-05	0.000195688	55.5596	0.000175262	3.19673e-06	3.66979e-06	2.7043e-06	4.8343e-12	5.65814e-05	2.01155e-05	1.61689e-05
2.61782e-05	2.70198e-05	3.99034e-05	0.000204487	55.5595	0.000182641	3.38711e-06	3.8327e-06	2.94797e-06	5.14754e-12	5.70187e-05	2.01462e-05	1.59244e-05
2.79481e-05	2.66265e-05	3.98391e-05	0.00021689	55.5595	0.000193012	3.66406e-06	4.06135e-06	3.31378e-06	5.60509e-12	5.76053e-05	2.01842e-05	1.55935e-05
2.97179e-05	2.62519e-05	3.97834e-05	0.000229107	55.5595	0.000203194	3.94649e-06	4.28533e-06	3.70016e-06	6.07378e-12	5.81508e-05	2.02158e-05	1.52822e-05
3.14878e-05	2.58938e-05	3.97353e-05	0.000241151	55.5595	0.000213194	4.23404e-06	4.5048e-06	4.10685e-06	6.55292e-12	5.86591e-05	2.02421e-05	1.49884e-05
3.32576e-05	2.55503e-05	3.96941e-05	0.000253033	55.5594	0.00022302	4.52638e-06	4.7199e-06	4.53355e-06	7.04185e-12	5.91333e-05	2.02636e-05	1.47106e-05
3.50275e-05	2.52196e-05	3.9659e-05	0.000264762	55.5594	0.000232682	4.82318e-06	4.93078e-06	4.97999e-06	7.53996e-12	5.95764e-05	2.02809e-05	1.44473e-05
3.67973e-05	2.49006e-05	3.96293e-05	0.000276346	55.5594	0.000242184	5.12414e-06	5.13758e-06	5.44588e-06	8.04666e-12	5.9991e-05	2.02945e-05	1.41972e-05
3.95317e-05	2.44276e-05	3.9593e-05	0.000293977	55.5594	0.000256566	5.59667e-06	5.44936e-06	6.20324e-06	8.84515e-12	6.05807e-05	2.03094e-05	1.38342e-05
4.22661e-05	2.39758e-05	3.95668e-05	0.000311306	55.5593	0.000270605	6.07751e-06	5.75219e-06	7.00531e-06	9.66101e-12	6.11149e-05	2.0318e-05	1.34967e-05
4.50005e-05	2.35423e-05	3.95494e-05	0.000328354	55.5593	0.000284319	6.56582e-06	6.04651e-06	7.85109e-06	1.04926e-11	6.15997e-05	2.03213e-05	1.31815e-05
4.77348e-05	2.31248e-05	3.95394e-05	0.000345141	55.5593	0.000297723	7.06082e-06	6.33274e-06	8.73964e-06	1.13385e-11	6.20403e-05	2.03202e-05	1.28864e-05
5.04692e-05	2.27214e-05	3.9536e-05	0.000361683	55.5592	0.000310834	7.56181e-06	6.61126e-06	9.67004e-06	1.21972e-11	6.24413e-05	2.03156e-05	1.26091e-05
5.32036e-05	2.23306e-05	3.95383e-05	0.000377995	55.5592	0.000323664	8.06817e-06	6.88244e-06	1.06415e-05	1.30677e-11	6.28063e-05	2.03079e-05	1.2348e-05
5.73423e-05	2.17603e-05	3.95513e-05	0.000402276	55.5592	0.000342576	8.84354e-06	7.27967e-06	1.2188e-05	1.44052e-11	6.32977e-05	2.02918e-05	1.19798e-05
6.1481e-05	2.12126e-05	3.95738e-05	0.000426098	55.5591	0.00036091	9.62816e-06	7.66192e-06	1.38241e-05	1.57638e-11	6.37242e-05	2.02714e-05	1.16405e-05
6.56197e-05	2.06848e-05	3.96043e-05	0.000449498	55.5591	0.000378701	1.04205e-05	8.03018e-06	1.55476e-05	1.71407e-11	6.40935e-05	2.02479e-05	1.13263e-05
6.97584e-05	2.0175e-05	3.96415e-05	0.000472505	55.559	0.000395976	1.12194e-05	8.38534e-06	1.73562e-05	1.85335e-11	6.44126e-05	2.02221e-05	1.10341e-05
7.38971e-05	1.96816e-05	3.96843e-05	0.000495146	55.559	0.000412764	1.20236e-05	8.7282e-06	1.92482e-05	1.99402e-11	6.46869e-05	2.01947e-05	1.07615e-05
7.80358e-05	1.92033e-05	3.97319e-05	0.000517444	55.559	0.000429087	1.28321e-05	9.05948e-06	2.12217e-05	2.13591e-11	6.49212e-05	2.01663e-05	1.05061e-05
8.32078e-05	1.86253e-05	3.97969e-05	0.00054486	55.5589	0.000448865	1.38474e-05	9.45826e-06	2.38005e-05	2.31466e-11	6.51639e-05	2.01299e-05	1.02087e-05
8.83799e-05	1.8068e-05	3.9867e-05	0.000571811	55.5589	0.000467988	1.48666e-05	9.84122e-06	2.65017e-05	2.49479e-11	6.53571e-05	2.00933e-05	9.93243e-06
9.3552e-05	1.753e-05	3.99412e-05	0.00059833	55.5588	0.000486492	1.58887e-05	1.02094e-05	2.93227e-05	2.67608e-11	6.55065e-05	2.00569e-05	9.67491e-06
9.8724e-05	1.70104e-05	4.00188e-05	0.000624447	55.5588	0.000504405	1.69124e-05	1.05638e-05	3.22612e-05	2.8583e-11	6.5617e-05	2.0021e-05	9.43399e-06
0.000103896	1.65084e-05	4.00991e-05	0.000650187	55.5587	0.000521758	1.7937e-05	1.09052e-05	3.53153e-05	3.0413e-11	6.56925e-05	1.9986e-05	9.20788e-06
0.000109068	1.60233e-05	4.01817e-05	0.000675575	55.5587	0.000538574	1.89615e-05	1.12346e-05	3.84827e-05	3.22491e-11	6.57365e-05	1.9952e-05	8.99509e-06
0.000115902	1.54073e-05	4.02934e-05	0.000708619	55.5586	0.000560012	2.03142e-05	1.16523e-05	4.28385e-05	3.46823e-11	6.57517e-05	1.9909e-05	8.73207e-06
0.000122736	1.48187e-05	4.04073e-05	0.000741131	55.5586	0.000580606	2.16642e-05	1.20516e-05	4.73844e-05	3.71209e-11	6.57235e-05	1.98682e-05	8.48742e-06
0.00012957	1.42563e-05	4.05228e-05	0.000773154	55.5585	0.000600401	2.30107e-05	1.24339e-05	5.21162e-05	3.95622e-11	6.5657e-05	1.98299e-05	8.25898e-06
0.000136404	1.37192e-05	4.06394e-05	0.000804724	55.5585	0.00061944	2.43524e-05	1.28003e-05	5.70294e-05	4.20039e-11	6.55565e-05	1.97941e-05	8.04493e-06
0.000143238	1.32064e-05	4.07566e-05	0.000835875	55.5584	0.000637763	2.56888e-05	1.3152e-05	6.21196e-05	4.44439e-11	6.54261e-05	1.97608e-05	7.84377e-06
0.000152884	1.25223e-05	4.09224e-05	0.000879187	55.5584	0.000662474	2.75645e-05	1.36251e-05	6.95965e-05	4.7881e-11	6.51972e-05	1.97181e-05	7.57925e-06
0.00016253	1.18823e-05	4.10881e-05	0.0009218	55.5583	0.000685926	2.94266e-05	1.40732e-05	7.74038e-05	5.13054e-11	6.49232e-05	1.96801e-05	7.33472e-06
0.000172176	1.1284e-05	4.1253e-05	0.000963779	55.5582	0.000708205	3.12739e-05	1.44986e-05	8.55278e-05	5.47128e-11	6.46109e-05	1.96468e-05	7.10765e-06
0.000181822	1.07251e-05	4.14169e-05	0.00100518	55.5582	0.000729391	3.31056e-05	1.49031e-05	9.39546e-05	5.80986e-11	6.42661e-05	1.96177e-05	6.89599e-06
0.000191467	1.0203e-05	4.15793e-05	0.00104607	55.5581	0.000749562	3.49209e-05	1.52886e-05	0.00010267	6.14594e-11	6.38939e-05	1.95927e-05	6.69799e-06
0.000201113	9.71559e-06	4.17402e-05	0.00108648	55.5581	0.000768786	3.67194e-05	1.56565e-05	0.00011166	6.47914e-11	6.34987e-05	1.95714e-05	6.51221e-06
0.000210759	9.26047e-06	4.18993e-05	0.00112645	55.558	0.000787129	3.8501e-05	1.60083e-05	0.000120909	6.80925e-11	6.30843e-05	1.95535e-05	6.33734e-06
0.000212682	9.17345e-06	4.19308e-05	0.00113437	55.558	0.000790684	3.8854e-05	1.60766e-05	0.000122782	6.87459e-11	6.29997e-05	1.95503e-05	6.30374e-06
0.000214604	9.08761e-06	4.19622e-05	0.00114227	55.558	0.000794208	3.92063e-05	1.61443e-05	0.000124665	6.93984e-11	6.29145e-05	1.95473e-05	6.27051e-06
0.000216526	9.00293e-06	4.19935e-05	0.00115016	55.558	0.0007977	3.95579e-05	1.62115e-05	0.000126557	7.00495e-11	6.28287e-05	1.95443e-05	6.23764e-06
0.000218449	8.9194e-06	4.20248e-05	0.00115803	55.5579	0.000801161	3.99089e-05	1.62781e-05	0.000128459	7.06991e-11	6.27424e-05	1.95415e-05	6.20515e-06
0.000222193	8.75992e-06	4.20855e-05	0.00117332	55.5579	0.000807815	4.05905e-05	1.64062e-05	0.00013219	7.19605e-11	6.25727e-05	1.95363e-05	6.14289e-06
0.000225938	8.60462e-06	4.21459e-05	0.00118856	55.5579	0.000814356	4.12695e-05	1.65323e-05	0.000135955	7.32163e-11	6.24011e-05	1.95316e-05	6.08195e-06
0.000229683	8.45338e-06	4.2206e-05	0.00120375	55.5579	0.000820787	4.1946e-05	1.66564e-05	0.000139754	7.44664e-11	6.22278e-05	1.95272e-05	6.0223e-06
0.000234627	8.25971e-06	4.2285e-05	0.00122372	55.5579	0.000829113	4.28353e-05	1.68174e-05	0.000144821	7.61086e-11	6.19965e-05	1.95221e-05	5.94543e-06
0.000239572	8.07268e-06	4.23635e-05	0.00124361	55.5578	0.00083726	4.372e-05	1.69751e-05	0.000149944	7.77404e-11	6.17628e-05	1.95176e-05	5.87063e-06
0.000244517	7.89199e-06	4.24415e-05	0.00126342	55.5578	0.000845232	4.46004e-05	1.71298e-05	0.00015512	7.93621e-11	6.15269e-05	1.95138e-05	5.79778e-06
0.000249461	7.71746e-06	4.25189e-05	0.00128315	55.5578	0.000853037	4.54762e-05	1.72815e-05	0.000160348	8.09728e-11	6.12891e-05	1.95105e-05	5.72684e-06
0.000254406	7.5488e-06	4.25959e-05	0.00130281	55.5577	0.000860682	4.63477e-05	1.74304e-05	0.000165626	8.25733e-11	6.10496e-05	1.95078e-05	5.65768e-06
0.000259351	7.38584e-06	4.26724e-05	0.00132239	55.5577	0.000868171	4.72147e-05	1.75765e-05	0.000170952	8.41625e-11	6.08088e-05	1.95056e-05	5.59028e-06
0.000264295	7.22833e-06	4.27485e-05	0.0013419	55.5577	0.000875511	4.80773e-05	1.772e-05	0.000176325	8.57409e-11	6.05668e-05	1.95039e-05	5.52453e-06
0.00026924	7.0761e-06	4.2824e-05	0.00136135	55.5577	0.000882706	4.89356e-05	1.78609e-05	0.000181744	8.73076e-11	6.03238e-05	1.95026e-05	5.46041e-06
0.000274185	6.92889e-06	4.28991e-05	0.00138073	55.5576	0.000889763	4.97895e-05	1.79994e-05	0.000187206	8.88638e-11	6.00801e-05	1.95018e-05	5.39779e-06
0.000279129	6.78653e-06	4.29737e-05	0.00140006	55.5576	0.000896686	5.06392e-05	1.81355e-05	0.00019271	9.04086e-11	5.98358e-05	1.95014e-05	5.33665e-06
0.000284074	6.64884e-06	4.30478e-05	0.00141932	55.5576	0.000903481	5.14847e-05	1.82693e-05	0.000198254	9.1942e-11	5.95911e-05	1.95014e-05	5.27694e-06
0.000289019	6.51562e-06	4.31215e-05	0.00143852	55.5576	0.000910151	5.23259e-05	1.8401e-05	0.000203837	9.3464e-11	5.9346e-05	1.95018e-05	5.2186e-06
0.000293963	6.38671e-06	4.31947e-05	0.00145767	55.5575	0.000916703	5.3163e-05	1.85305e-05	0.000209458	9.49746e-11	5.91009e-05	1.95025e-05	5.16158e-06
0.000299637	6.24391e-06	4.32782e-05	0.00147958	55.5575	0.000924078	5.41184e-05	1.86767e-05	0.000215952	9.66937e-11	5.88197e-05	1.95037e-05	5.09774e-06
0.000305311	6.1063e-06	4.33612e-05	0.00150142	55.5575	0.000931309	5.50685e-05	1.88203e-05	0.000222492	9.8398e-11	5.85387e-05	1.95053e-05	5.03549e-06
0.000310985	5.97365e-06	4.34435e-05	0.00152319	55.5574	0.0009384	5.60133e-05	1.89614e-05	0.000229076	1.00087e-10	5.8258e-05	1.95073e-05	4.97477e-06
0.000316659	5.84577e-06	4.35254e-05	0.0015449	55.5574	0.000945359	5.69528e-05	1.91001e-05	0.000235701	1.01761e-10	5.7978e-05	1.95096e-05	4.91556e-06
0.000322938	5.70954e-06	4.36153e-05	0.00156885	55.5574	0.000952911	5.79866e-05	1.9251e-05	0.000243079	1.03597e-10	5.76688e-05	1.95125e-05	4.85169e-06
0.000329217	5.57862e-06	4.37046e-05	0.00159274	55.5573	0.000960315	5.90141e-05	1.93992e-05	0.000250504	1.05414e-10	5.73607e-05	1.95158e-05	4.78952e-06
0.000335496	5.45272e-06	4.37932e-05	0.00161656	55.5573	0.000967576	6.00355e-05	1.95448e-05	0.000257973	1.07213e-10	5.70539e-05	1.95194e-05	4.72893e-06
0.000341775	5.33162e-06	4.38813e-05	0.00164031	55.5573	0.000974702	6.10508e-05	1.9688e-05	0.000265483	1.08994e-10	5.67484e-05	1.95232e-05	4.66991e-06
0.000348054	5.2151e-06	4.39687e-05	0.00166399	55.5573	0.000981698	6.20601e-05	1.98289e-05	0.000273034	1.10757e-10	5.64444e-05	1.95273e-05	4.61238e-06
0.000354333	5.10292e-06	4.40555e-05	0.00168762	55.5572	0.000988572	6.30635e-05	1.99675e-05	0.000280622	1.12502e-10	5.6142e-05	1.95317e-05	4.55628e-06
0.000360612	4.99488e-06	4.41418e-05	0.00171119	55.5572	0.000995327	6.40611e-05	2.01039e-05	0.000288246	1.1423e-10	5.58413e-05	1.95362e-05	4.50155e-06
0.000369578	4.8474e-06	4.4264e-05	0.00174474	55.5571	0.00100478	6.54758e-05	2.02952e-05	0.000299191	1.16667e-10	5.54152e-05	1.9543e-05	4.42568e-06
0.000378544	4.70744e-06	4.43851e-05	0.00177819	55.5571	0.00101402	6.6879e-05	2.04825e-05	0.0003102	1.19069e-10	5.49931e-05	1.95501e-05	4.35238e-06
0.000387511	4.57449e-06	4.45052e-05	0.00181153	55.5571	0.00102306	6.82711e-05	2.06661e-05	0.000321268	1.21436e-10	5.45752e-05	1.95575e-05	4.28151e-06
0.000396477	4.44811e-06	4.46242e-05	0.00184477	55.557	0.00103191	6.96523e-05	2.08461e-05	0.000332392	1.2377e-10	5.41616e-05	1.9565e-05	4.21296e-06
0.000410049	4.26836e-06	4.48024e-05	0.00189491	55.557	0.00104498	7.1723e-05	2.11122e-05	0.000349325	1.2724e-10	5.35442e-05	1.95767e-05	4.11332e-06
0.000423622	4.10135e-06	4.49784e-05	0.00194484	55.5569	0.00105769	7.37699e-05	2.13713e-05	0.000366361	1.30636e-10	5.29375e-05	1.95886e-05	4.01837e-06
0.000437195	3.94591e-06	4.51523e-05	0.00199459	55.5568	0.00107006	7.5794e-05	2.16239e-05	0.000383487	1.3396e-10	5.23419e-05	1.96005e-05	3.92778e-06
0.000450768	3.80097e-06	4.53243e-05	0.00204415	55.5568	0.00108214	7.7796e-05	2.18704e-05	0.000400693	1.37215e-10	5.17574e-05	1.96125e-05	3.84124e-06
0.000464341	3.6656e-06	4.54942e-05	0.00209354	55.5567	0.00109395	7.97767e-05	2.21114e-05	0.000417969	1.40404e-10	5.11842e-05	1.96242e-05	3.7585e-06
0.000485923	3.46799e-06	4.57608e-05	0.00217176	55.5566	0.00111223	8.2884e-05	2.2484e-05	0.000445564	1.45342e-10	5.02959e-05	1.96425e-05	3.63414e-06
0.000507506	3.28952e-06	4.6023e-05	0.0022496	55.5565	0.00112997	8.59417e-05	2.2845e-05	0.000473281	1.50127e-10	4.9436e-05	1.966e-05	3.51787e-06
0.000529089	3.1277e-06	4.62812e-05	0.00232711	55.5564	0.00114726	8.89526e-05	2.31956e-05	0.000501096	1.54766e-10	4.86039e-05	1.96765e-05	3.40893e-06
0.000550672	2.98047e-06	4.65355e-05	0.00240429	55.5563	0.00116415	9.19189e-05	2.35369e-05	0.000528985	1.59268e-10	4.77989e-05	1.96919e-05	3.30664e-06
0.000568535	2.86835e-06	4.67433e-05	0.00246794	55.5562	0.00117787	9.43419e-05	2.38129e-05	0.000552111	1.62897e-10	4.71528e-05	1.97037e-05	3.2266e-06
0.000586398	2.76411e-06	4.69488e-05	0.00253141	55.5562	0.00119138	9.67371e-05	2.40836e-05	0.000575266	1.66442e-10	4.65242e-05	1.97146e-05	3.15041e-06
0.000604261	2.66699e-06	4.7152e-05	0.00259469	55.5561	0.00120471	9.91057e-05	2.43494e-05	0.000598442	1.69908e-10	4.59128e-05	1.97246e-05	3.07779e-06
0.000622124	2.57632e-06	4.73531e-05	0.0026578	55.556	0.00121788	0.000101449	2.46107e-05	0.000621633	1.73298e-10	4.53179e-05	1.97336e-05	3.00852e-06
0.000639988	2.49151e-06	4.75521e-05	0.00272075	55.5559	0.00123091	0.000103768	2.48678e-05	0.000644831	1.76616e-10	4.47392e-05	1.97418e-05	2.94235e-06
0.000657851	2.41204e-06	4.77492e-05	0.00278353	55.5559	0.00124381	0.000106063	2.51209e-05	0.000668032	1.79865e-10	4.41759e-05	1.9749e-05	2.87909e-06
0.000671991	2.35258e-06	4.79038e-05	0.00283313	55.5558	0.00125394	0.000107863	2.53187e-05	0.000686397	1.82391e-10	4.37408e-05	1.9754e-05	2.83095e-06
0.000674613	2.34188e-06	4.79324e-05	0.00284231	55.5558	0.00125581	0.000108196	2.53552e-05	0.000689802	1.82855e-10	4.36611e-05	1.97548e-05	2.82221e-06
0.000677234	2.33127e-06	4.79609e-05	0.0028515	55.5558	0.00125768	0.000108527	2.53915e-05	0.000693206	1.83318e-10	4.35817e-05	1.97557e-05	2.81352e-06
0.000679856	2.32076e-06	4.79894e-05	0.00286067	55.5558	0.00125955	0.000108859	2.54278e-05	0.00069661	1.83779e-10	4.35027e-05	1.97565e-05	2.80488e-06
0.000682477	2.31034e-06	4.80178e-05	0.00286985	55.5557	0.00126141	0.00010919	2.5464e-05	0.000700014	1.84239e-10	4.3424e-05	1.97573e-05	2.7963e-06
0.000687721	2.28977e-06	4.80745e-05	0.00288819	55.5557	0.00126514	0.00010985	2.55362e-05	0.000706822	1.85155e-10	4.32674e-05	1.97589e-05	2.7793e-06
0.000692964	2.26957e-06	4.81311e-05	0.00290652	55.5557	0.00126885	0.000110509	2.56081e-05	0.000713629	1.86066e-10	4.31121e-05	1.97603e-05	2.7625e-06
0.000698207	2.24972e-06	4.81876e-05	0.00292484	55.5557	0.00127256	0.000111166	2.56798e-05	0.000720435	1.86971e-10	4.2958e-05	1.97617e-05	2.74592e-06
0.000708565	2.21151e-06	4.82987e-05	0.00296099	55.5556	0.00127986	0.000112458	2.58205e-05	0.000733879	1.88746e-10	4.2657e-05	1.97643e-05	2.71374e-06
0.000718923	2.17456e-06	4.84092e-05	0.0029971	55.5556	0.00128714	0.000113744	2.59602e-05	0.000747318	1.90502e-10	4.23606e-05	1.97665e-05	2.68233e-06
0.000729281	2.13883e-06	4.85192e-05	0.00303317	55.5555	0.00129439	0.000115023	2.60989e-05	0.000760753	1.92239e-10	4.20687e-05	1.97684e-05	2.65165e-06
0.000739639	2.10426e-06	4.86286e-05	0.00306919	55.5555	0.00130162	0.000116295	2.62367e-05	0.000774183	1.93958e-10	4.17811e-05	1.977e-05	2.62168e-06
0.000758796	2.04318e-06	4.88296e-05	0.0031357	55.5554	0.00131493	0.000118632	2.64891e-05	0.000799006	1.97091e-10	4.12606e-05	1.97722e-05	2.56804e-06
0.000777952	1.98557e-06	4.90288e-05	0.00320207	55.5553	0.00132817	0.000120948	2.67386e-05	0.000823808	2.00167e-10	4.07541e-05	1.97734e-05	2.51661e-06
0.000797108	1.93113e-06	4.92263e-05	0.00326831	55.5553	0.00134136	0.000123244	2.69852e-05	0.000848586	2.03189e-10	4.02613e-05	1.97736e-05	2.46724e-06
0.000816265	1.87963e-06	4.94222e-05	0.00333442	55.5552	0.00135449	0.00012552	2.72292e-05	0.000873339	2.06159e-10	3.97814e-05	1.9773e-05	2.41982e-06
0.000851441	1.79195e-06	4.97779e-05	0.0034555	55.555	0.00137851	0.000129652	2.76709e-05	0.000918721	2.11487e-10	3.89327e-05	1.97694e-05	2.33743e-06
0.000886617	1.7122e-06	5.01285e-05	0.00357619	55.5549	0.00140241	0.000133725	2.81048e-05	0.000964004	2.16662e-10	3.81235e-05	1.97629e-05	2.2606e-06
0.000891411	1.7019e-06	5.0176e-05	0.0035926	55.5549	0.00140566	0.000134276	2.81634e-05	0.000970167	2.17357e-10	3.80161e-05	1.97618e-05	2.25054e-06
0.000896204	1.69171e-06	5.02233e-05	0.00360901	55.5548	0.00140891	0.000134826	2.82218e-05	0.000976327	2.18048e-10	3.79094e-05	1.97607e-05	2.24056e-06
0.000900997	1.68165e-06	5.02705e-05	0.00362541	55.5548	0.00141215	0.000135375	2.82802e-05	0.000982486	2.18737e-10	3.78034e-05	1.97595e-05	2.23067e-06
0.000905791	1.67171e-06	5.03177e-05	0.00364181	55.5548	0.0014154	0.000135922	2.83384e-05	0.000988643	2.19424e-10	3.76981e-05	1.97582e-05	2.22087e-06
0.000910584	1.66189e-06	5.03647e-05	0.0036582	55.5548	0.00141864	0.000136469	2.83964e-05	0.000994798	2.20108e-10	3.75934e-05	1.97569e-05	2.21116e-06
0.000920171	1.6426e-06	5.04586e-05	0.00369096	55.5547	0.00142513	0.000137559	2.85122e-05	0.0010071	2.21469e-10	3.73859e-05	1.97542e-05	2.192e-06
0.000929757	1.62375e-06	5.05522e-05	0.00372369	55.5547	0.00143161	0.000138646	2.86275e-05	0.0010194	2.2282e-10	3.7181e-05	1.97513e-05	2.17318e-06
0.000939344	1.60535e-06	5.06454e-05	0.0037564	55.5547	0.00143808	0.000139729	2.87423e-05	0.00103169	2.24162e-10	3.69787e-05	1.97482e-05	2.15468e-06
0.000948931	1.58737e-06	5.07383e-05	0.00378908	55.5546	0.00144455	0.000140808	2.88566e-05	0.00104396	2.25495e-10	3.67788e-05	1.97449e-05	2.13651e-06
0.000976916	1.53716e-06	5.10076e-05	0.00388434	55.5545	0.00146342	0.000143938	2.91879e-05	0.00107976	2.29334e-10	3.62089e-05	1.97343e-05	2.08522e-06
0.0010049	1.49011e-06	5.12743e-05	0.00397939	55.5544	0.00148227	0.000147038	2.95154e-05	0.00111549	2.33102e-10	3.56586e-05	1.97223e-05	2.03639e-06
0.00103289	1.44592e-06	5.15385e-05	0.00407425	55.5543	0.0015011	0.000150109	2.98395e-05	0.00115115	2.36803e-10	3.51269e-05	1.97089e-05	1.98986e-06
0.00106087	1.40435e-06	5.18003e-05	0.00416892	55.5542	0.00151992	0.000153154	3.01604e-05	0.00118674	2.40439e-10	3.46128e-05	1.96942e-05	1.94547e-06
0.00108886	1.36518e-06	5.20597e-05	0.0042634	55.5541	0.00153874	0.000156172	3.04781e-05	0.00122225	2.44016e-10	3.41155e-05	1.96783e-05	1.90307e-06
0.00111684	1.3282e-06	5.23168e-05	0.00435771	55.5539	0.00155755	0.000159166	3.07928e-05	0.0012577	2.47536e-10	3.36341e-05	1.96612e-05	1.86252e-06
0.00114483	1.29323e-06	5.25717e-05	0.00445184	55.5538	0.00157637	0.000162136	3.11046e-05	0.00129307	2.51002e-10	3.31678e-05	1.96431e-05	1.82372e-06
0.00117281	1.26011e-06	5.28244e-05	0.00454581	55.5537	0.0015952	0.000165083	3.14137e-05	0.00132837	2.54418e-10	3.2716e-05	1.96239e-05	1.78655e-06
0.00119447	1.23567e-06	5.30186e-05	0.00461843	55.5536	0.00160977	0.000167349	3.16511e-05	0.00135565	2.57028e-10	3.23758e-05	1.96084e-05	1.75883e-06
0.00121613	1.21219e-06	5.32116e-05	0.00469095	55.5535	0.00162436	0.000169602	3.1887e-05	0.00138288	2.5961e-10	3.20436e-05	1.95924e-05	1.73198e-06
0.00123779	1.18962e-06	5.34034e-05	0.00476338	55.5534	0.00163895	0.000171842	3.21213e-05	0.00141007	2.62166e-10	3.1719e-05	1.95758e-05	1.70597e-06
0.00125945	1.1679e-06	5.3594e-05	0.00483572	55.5534	0.00165354	0.00017407	3.23543e-05	0.00143722	2.64696e-10	3.14018e-05	1.95587e-05	1.68075e-06
0.00128484	1.14347e-06	5.3816e-05	0.00492042	55.5533	0.00167067	0.000176668	3.26255e-05	0.001469	2.67631e-10	3.10391e-05	1.95381e-05	1.65215e-06
0.00131023	1.12009e-06	5.40365e-05	0.00500499	55.5531	0.00168781	0.000179249	3.28948e-05	0.00150072	2.70533e-10	3.06858e-05	1.95168e-05	1.62453e-06
0.00133562	1.09767e-06	5.42554e-05	0.00508945	55.553	0.00170496	0.000181816	3.31623e-05	0.00153239	2.73405e-10	3.03415e-05	1.9495e-05	1.59785e-06
0.00136101	1.07618e-06	5.44729e-05	0.0051738	55.5529	0.00172213	0.000184367	3.3428e-05	0.001564	2.76246e-10	3.00059e-05	1.94726e-05	1.57205e-06
0.0013864	1.05553e-06	5.4689e-05	0.00525804	55.5528	0.00173932	0.000186905	3.36919e-05	0.00159557	2.79059e-10	2.96788e-05	1.94497e-05	1.54711e-06
0.00140431	1.04148e-06	5.48405e-05	0.00531738	55.5528	0.00175145	0.000188686	3.3877e-05	0.00161779	2.81026e-10	2.94529e-05	1.94332e-05	1.52999e-06
0.0014075	1.03901e-06	5.48673e-05	0.00532793	55.5528	0.00175361	0.000189002	3.39098e-05	0.00162174	2.81374e-10	2.94131e-05	1.94302e-05	1.52699e-06
0.00141068	1.03657e-06	5.48942e-05	0.00533848	55.5527	0.00175577	0.000189318	3.39427e-05	0.00162569	2.81722e-10	2.93734e-05	1.94273e-05	1.524e-06
0.00141387	1.03413e-06	5.4921e-05	0.00534903	55.5527	0.00175792	0.000189633	3.39754e-05	0.00162964	2.8207e-10	2.93339e-05	1.94243e-05	1.52102e-06
0.00142024	1.02929e-06	5.49747e-05	0.00537012	55.5527	0.00176224	0.000190264	3.40409e-05	0.00163754	2.82764e-10	2.92552e-05	1.94183e-05	1.5151e-06
0.00142661	1.0245e-06	5.50282e-05	0.0053912	55.5527	0.00176656	0.000190894	3.41063e-05	0.00164543	2.83457e-10	2.9177e-05	1.94123e-05	1.50922e-06
0.00143298	1.01976e-06	5.50816e-05	0.00541228	55.5527	0.00177089	0.000191523	3.41716e-05	0.00165332	2.84148e-10	2.90993e-05	1.94063e-05	1.5034e-06
0.00145572	1.0032e-06	5.52716e-05	0.00548744	55.5526	0.00178631	0.000193761	3.44037e-05	0.00168145	2.866e-10	2.88257e-05	1.93846e-05	1.48298e-06
0.00147845	9.87189e-07	5.54605e-05	0.00556252	55.5525	0.00180176	0.000195989	3.46346e-05	0.00170954	2.89032e-10	2.8558e-05	1.93626e-05	1.46312e-06
0.00150119	9.71707e-07	5.56484e-05	0.00563752	55.5524	0.00181722	0.000198206	3.48641e-05	0.00173759	2.91446e-10	2.82959e-05	1.93402e-05	1.44381e-06
0.00152392	9.56726e-07	5.58352e-05	0.00571244	55.5523	0.00183269	0.000200414	3.50924e-05	0.0017656	2.9384e-10	2.80392e-05	1.93175e-05	1.42501e-06
0.0015665	9.29933e-07	5.61824e-05	0.00585254	55.5521	0.0018617	0.000204522	3.55167e-05	0.00181795	2.98277e-10	2.75727e-05	1.92742e-05	1.39114e-06
0.00160907	9.04668e-07	5.65261e-05	0.00599238	55.5519	0.00189077	0.000208598	3.59368e-05	0.00187017	3.02654e-10	2.71236e-05	1.923e-05	1.35889e-06
0.00165165	8.80804e-07	5.68664e-05	0.00613196	55.5518	0.00191989	0.000212642	3.63529e-05	0.00192226	3.06975e-10	2.6691e-05	1.9185e-05	1.32814e-06
0.00169422	8.58225e-07	5.72034e-05	0.0062713	55.5516	0.00194906	0.000216656	3.6765e-05	0.00197422	3.11242e-10	2.6274e-05	1.91392e-05	1.2988e-06
0.00174151	8.34533e-07	5.75739e-05	0.00642579	55.5514	0.00198152	0.00022108	3.72183e-05	0.00203178	3.15923e-10	2.5828e-05	1.90876e-05	1.26775e-06
0.0017888	8.12172e-07	5.79407e-05	0.00657999	55.5512	0.00201405	0.00022547	3.76669e-05	0.0020892	3.20545e-10	2.53991e-05	1.90352e-05	1.23819e-06
0.00182548	7.95681e-07	5.82225e-05	0.00669938	55.5511	0.00203932	0.000228851	3.80118e-05	0.00213362	3.24091e-10	2.50777e-05	1.89942e-05	1.21622e-06
0.00186215	7.79881e-07	5.85021e-05	0.00681861	55.5509	0.00206462	0.000232212	3.83539e-05	0.00217796	3.27604e-10	2.47655e-05	1.89528e-05	1.19505e-06
0.00189882	7.64729e-07	5.87795e-05	0.00693768	55.5508	0.00208996	0.000235554	3.86935e-05	0.00222222	3.31087e-10	2.44622e-05	1.8911e-05	1.17463e-06
0.0019355	7.50184e-07	5.90548e-05	0.0070566	55.5506	0.00211534	0.000238878	3.90306e-05	0.00226639	3.34539e-10	2.41673e-05	1.8869e-05	1.15492e-06
0.00198963	7.29757e-07	5.94575e-05	0.00723185	55.5504	0.00215286	0.000243751	3.95235e-05	0.00233145	3.39583e-10	2.37469e-05	1.88066e-05	1.12704e-06
0.00204377	7.10445e-07	5.98557e-05	0.00740678	55.5502	0.00219046	0.000248586	4.00111e-05	0.00239633	3.44568e-10	2.3343e-05	1.87437e-05	1.10051e-06
0.0020503	7.08201e-07	5.99034e-05	0.00742787	55.5502	0.002195	0.000249167	4.00696e-05	0.00240415	3.45166e-10	2.32953e-05	1.87361e-05	1.0974e-06
0.00205138	7.07828e-07	5.99113e-05	0.00743137	55.5502	0.00219575	0.000249264	4.00793e-05	0.00240545	3.45265e-10	2.32874e-05	1.87348e-05	1.09688e-06
0.00205247	7.07455e-07	5.99192e-05	0.00743487	55.5502	0.00219651	0.00024936	4.0089e-05	0.00240675	3.45364e-10	2.32796e-05	1.87335e-05	1.09637e-06
0.00205355	7.07083e-07	5.99272e-05	0.00743837	55.5502	0.00219726	0.000249456	4.00987e-05	0.00240805	3.45463e-10	2.32717e-05	1.87323e-05	1.09585e-06
0.00205572	7.0634e-07	5.9943e-05	0.00744537	55.5502	0.00219877	0.000249649	4.01181e-05	0.00241064	3.45662e-10	2.3256e-05	1.87297e-05	1.09483e-06
0.00205789	7.05599e-07	5.99588e-05	0.00745237	55.5502	0.00220028	0.000249842	4.01375e-05	0.00241324	3.4586e-10	2.32402e-05	1.87272e-05	1.0938e-06
0.00206324	7.03777e-07	5.99978e-05	0.00746963	55.5501	0.002204	0.000250316	4.01852e-05	0.00241963	3.46347e-10	2.32016e-05	1.8721e-05	1.09128e-06
0.00206859	7.01966e-07	6.00368e-05	0.00748688	55.5501	0.00220772	0.000250791	4.02329e-05	0.00242603	3.46835e-10	2.31631e-05	1.87147e-05	1.08878e-06
0.00207622	6.99397e-07	6.00923e-05	0.00751151	55.5501	0.00221303	0.000251467	4.0301e-05	0.00243516	3.4753e-10	2.31084e-05	1.87058e-05	1.08522e-06
0.00208386	6.96849e-07	6.01478e-05	0.00753613	55.55	0.00221835	0.000252143	4.03689e-05	0.00244428	3.48223e-10	2.30541e-05	1.86968e-05	1.08169e-06
0.00209149	6.94319e-07	6.02031e-05	0.00756074	55.55	0.00222366	0.000252818	4.04367e-05	0.0024534	3.48916e-10	2.3e-05	1.86879e-05	1.07818e-06
0.00210581	6.89626e-07	6.03068e-05	0.00760689	55.55	0.00223364	0.000254083	4.05636e-05	0.0024705	3.50213e-10	2.28993e-05	1.86711e-05	1.07166e-06
0.00212014	6.85e-07	6.04101e-05	0.00765303	55.5499	0.00224362	0.000255345	4.06902e-05	0.00248759	3.51505e-10	2.27997e-05	1.86543e-05	1.06522e-06
0.00213446	6.80439e-07	6.05132e-05	0.00769914	55.5498	0.00225361	0.000256604	4.08164e-05	0.00250466	3.52795e-10	2.2701e-05	1.86375e-05	1.05886e-06
0.00216311	6.71503e-07	6.07185e-05	0.00779134	55.5497	0.0022736	0.000259117	4.10679e-05	0.0025388	3.55363e-10	2.25066e-05	1.86038e-05	1.04637e-06
0.00219177	6.62812e-07	6.09227e-05	0.00788345	55.5496	0.00229361	0.00026162	4.1318e-05	0.00257289	3.57917e-10	2.23161e-05	1.85701e-05	1.03417e-06
0.00222042	6.54356e-07	6.11257e-05	0.00797549	55.5495	0.00231364	0.000264114	4.15668e-05	0.00260694	3.60458e-10	2.21293e-05	1.85363e-05	1.02227e-06
0.00224908	6.46125e-07	6.13277e-05	0.00806744	55.5494	0.00233369	0.000266598	4.18142e-05	0.00264095	3.62984e-10	2.1946e-05	1.85025e-05	1.01065e-06
0.00231305	6.28518e-07	6.17745e-05	0.00827243	55.5491	0.00237852	0.000272111	4.23617e-05	0.00271671	3.68578e-10	2.15496e-05	1.84268e-05	9.85676e-07
0.00237701	6.11897e-07	6.22161e-05	0.00847703	55.5489	0.00242343	0.00027758	4.29026e-05	0.00279227	3.74109e-10	2.11696e-05	1.83511e-05	9.61944e-07
0.00244098	5.96182e-07	6.26525e-05	0.00868125	55.5486	0.00246842	0.000283006	4.34372e-05	0.00286763	3.7958e-10	2.08049e-05	1.82755e-05	9.39365e-07
0.00250495	5.81298e-07	6.30838e-05	0.00888512	55.5484	0.00251349	0.00028839	4.39656e-05	0.0029428	3.84994e-10	2.04547e-05	1.81999e-05	9.17858e-07
0.00263084	5.5419e-07	6.39185e-05	0.00928531	55.5479	0.00260241	0.000298871	4.4988e-05	0.00309021	3.95493e-10	1.98044e-05	1.80517e-05	8.78373e-07
0.00275674	5.29632e-07	6.4735e-05	0.00968419	55.5474	0.00269161	0.000309203	4.59879e-05	0.00323694	4.05798e-10	1.9201e-05	1.79044e-05	8.42255e-07
0.00277344	5.26547e-07	6.4842e-05	0.00973701	55.5473	0.00270346	0.000310564	4.61189e-05	0.00325635	4.07152e-10	1.91242e-05	1.7885e-05	8.37693e-07
0.00279014	5.23499e-07	6.49487e-05	0.00978981	55.5473	0.00271531	0.000311921	4.62496e-05	0.00327576	4.08502e-10	1.90482e-05	1.78655e-05	8.33182e-07
0.00280684	5.20489e-07	6.50551e-05	0.00984259	55.5472	0.00272717	0.000313276	4.63798e-05	0.00329515	4.09849e-10	1.89728e-05	1.78461e-05	8.28722e-07
0.00282354	5.17515e-07	6.51612e-05	0.00989535	55.5471	0.00273904	0.000314629	4.65097e-05	0.00331454	4.11193e-10	1.88981e-05	1.78268e-05	8.2431e-07
0.00284024	5.14577e-07	6.5267e-05	0.00994808	55.5471	0.00275091	0.00031598	4.66393e-05	0.00333391	4.12534e-10	1.88242e-05	1.78074e-05	8.19947e-07
0.00287003	5.09424e-07	6.5455e-05	0.0100421	55.547	0.00277209	0.000318382	4.68694e-05	0.00336844	4.14918e-10	1.86939e-05	1.7773e-05	8.12283e-07
0.00289982	5.0438e-07	6.56421e-05	0.010136	55.5468	0.00279328	0.000320778	4.70983e-05	0.00340293	4.17293e-10	1.85658e-05	1.77386e-05	8.04765e-07
0.00292962	4.9944e-07	6.58283e-05	0.0102299	55.5467	0.00281448	0.000323165	4.73261e-05	0.00343739	4.19659e-10	1.84398e-05	1.77044e-05	7.97391e-07
0.00295941	4.94602e-07	6.60135e-05	0.0103237	55.5466	0.0028357	0.000325546	4.75527e-05	0.00347181	4.22016e-10	1.83158e-05	1.76702e-05	7.90155e-07
0.00304065	4.81901e-07	6.65142e-05	0.0105792	55.5463	0.00289362	0.000332002	4.81652e-05	0.00356553	4.28398e-10	1.79874e-05	1.75775e-05	7.71096e-07
0.0031219	4.69874e-07	6.70084e-05	0.0108343	55.546	0.00295162	0.000338406	4.87695e-05	0.00365901	4.34716e-10	1.76728e-05	1.74855e-05	7.52967e-07
0.00320315	4.58469e-07	6.74963e-05	0.0110888	55.5457	0.00300971	0.000344758	4.93657e-05	0.00375226	4.40972e-10	1.7371e-05	1.73944e-05	7.35701e-07
0.0032844	4.47639e-07	6.7978e-05	0.0113429	55.5453	0.00306786	0.000351062	4.99543e-05	0.00384528	4.4717e-10	1.70813e-05	1.7304e-05	7.19238e-07
0.00336564	4.37339e-07	6.84537e-05	0.0115966	55.545	0.00312608	0.000357317	5.05352e-05	0.00393809	4.53311e-10	1.68029e-05	1.72145e-05	7.03521e-07
0.00347335	4.24439e-07	6.90754e-05	0.0119322	55.5446	0.00320336	0.000365538	5.1294e-05	0.00406079	4.61368e-10	1.64502e-05	1.70973e-05	6.83753e-07
0.00358106	4.12324e-07	6.96873e-05	0.0122671	55.5442	0.00328074	0.00037368	5.20401e-05	0.00418313	4.69332e-10	1.61149e-05	1.69816e-05	6.65105e-07
0.00368877	4.00924e-07	7.02896e-05	0.0126012	55.5438	0.00335822	0.000381745	5.27741e-05	0.00430512	4.77209e-10	1.57956e-05	1.68675e-05	6.47484e-07
0.00379648	3.90178e-07	7.08826e-05	0.0129347	55.5434	0.00343578	0.000389736	5.34963e-05	0.00442677	4.85002e-10	1.54912e-05	1.6755e-05	6.30807e-07
0.00395403	3.75523e-07	7.17341e-05	0.0134211	55.5427	0.00354937	0.000401295	5.45322e-05	0.00460413	4.96257e-10	1.50706e-05	1.65935e-05	6.07963e-07
0.00411158	3.61991e-07	7.25674e-05	0.0139062	55.5421	0.0036631	0.000412708	5.55446e-05	0.00478082	5.07349e-10	1.46766e-05	1.64355e-05	5.86767e-07
0.00426914	3.49464e-07	7.33833e-05	0.0143899	55.5415	0.00377695	0.00042398	5.65347e-05	0.00495687	5.18286e-10	1.43069e-05	1.6281e-05	5.67058e-07
0.00429202	3.47722e-07	7.35004e-05	0.01446	55.5415	0.00379349	0.000425606	5.66767e-05	0.00498238	5.19862e-10	1.42551e-05	1.62588e-05	5.64309e-07
0.0043149	3.45998e-07	7.36171e-05	0.0145301	55.5414	0.00381004	0.000427229	5.68182e-05	0.00500789	5.21435e-10	1.42037e-05	1.62368e-05	5.61588e-07
0.00433778	3.44292e-07	7.37335e-05	0.0146002	55.5413	0.00382659	0.000428849	5.69593e-05	0.00503338	5.23005e-10	1.41528e-05	1.62148e-05	5.58894e-07
0.00436066	3.42604e-07	7.38496e-05	0.0146702	55.5412	0.00384314	0.000430466	5.71e-05	0.00505885	5.24572e-10	1.41024e-05	1.61928e-05	5.56228e-07
0.00438354	3.40934e-07	7.39653e-05	0.0147403	55.5411	0.00385969	0.00043208	5.72402e-05	0.00508432	5.26136e-10	1.40523e-05	1.6171e-05	5.53587e-07
0.00442649	3.37846e-07	7.41815e-05	0.0148716	55.5409	0.00389076	0.000435103	5.75021e-05	0.00513207	5.29063e-10	1.39596e-05	1.61302e-05	5.48701e-07
0.00446943	3.34817e-07	7.43966e-05	0.0150028	55.5408	0.00392184	0.000438116	5.77625e-05	0.00517978	5.3198e-10	1.38683e-05	1.60896e-05	5.43905e-07
0.00451237	3.31846e-07	7.46105e-05	0.015134	55.5406	0.00395292	0.000441119	5.80214e-05	0.00522745	5.34887e-10	1.37785e-05	1.60493e-05	5.39194e-07
0.00455531	3.28931e-07	7.48232e-05	0.015265	55.5404	0.00398401	0.000444113	5.82789e-05	0.00527508	5.37783e-10	1.36902e-05	1.60092e-05	5.34568e-07
0.00466627	3.21647e-07	7.53676e-05	0.0156032	55.54	0.00406437	0.000451805	5.89372e-05	0.00539792	5.45221e-10	1.34681e-05	1.59069e-05	5.2299e-07
0.00477722	3.147e-07	7.59047e-05	0.0159407	55.5396	0.00414475	0.000459437	5.9586e-05	0.00552049	5.52595e-10	1.32546e-05	1.58062e-05	5.11923e-07
0.00488817	3.08068e-07	7.64345e-05	0.0162776	55.5392	0.00422517	0.00046701	6.02255e-05	0.00564279	5.59906e-10	1.30493e-05	1.57072e-05	5.01333e-07
0.00499912	3.01729e-07	7.69574e-05	0.0166139	55.5388	0.00430561	0.000474525	6.0856e-05	0.00576482	5.67157e-10	1.28517e-05	1.56097e-05	4.9119e-07
0.00511008	2.95664e-07	7.74736e-05	0.0169496	55.5383	0.00438607	0.000481984	6.14777e-05	0.00588659	5.74349e-10	1.26613e-05	1.55139e-05	4.81466e-07
0.00527379	2.87178e-07	7.82232e-05	0.017444	55.5377	0.00450483	0.000492892	6.23796e-05	0.0060658	5.84858e-10	1.23926e-05	1.53752e-05	4.6783e-07
0.00543751	2.79199e-07	7.89591e-05	0.017937	55.5371	0.00462361	0.000503684	6.32637e-05	0.00624447	5.95248e-10	1.21377e-05	1.52399e-05	4.54976e-07
0.00560123	2.71683e-07	7.96818e-05	0.0184289	55.5365	0.00474242	0.000514365	6.41307e-05	0.00642262	6.05523e-10	1.18953e-05	1.51077e-05	4.42839e-07
0.00576494	2.6459e-07	8.03918e-05	0.0189196	55.5359	0.00486123	0.000524939	6.49812e-05	0.00660026	6.15689e-10	1.16646e-05	1.49787e-05	4.3136e-07
0.00598534	2.55648e-07	8.13285e-05	0.0195784	55.535	0.00502119	0.000539012	6.61014e-05	0.00683862	6.29208e-10	1.1371e-05	1.48096e-05	4.16854e-07
0.00620574	2.4733e-07	8.22441e-05	0.0202351	55.5342	0.00518113	0.000552904	6.71943e-05	0.00707611	6.42545e-10	1.10951e-05	1.46458e-05	4.03328e-07
0.00642614	2.39579e-07	8.31398e-05	0.0208899	55.5334	0.00534105	0.000566624	6.82613e-05	0.00731275	6.55707e-10	1.08354e-05	1.44871e-05	3.90696e-07
0.00645754	2.38517e-07	8.32658e-05	0.020983	55.5333	0.00536383	0.000568565	6.84114e-05	0.00734641	6.57568e-10	1.07996e-05	1.44648e-05	3.88961e-07
0.00648895	2.37465e-07	8.33915e-05	0.0210761	55.5332	0.00538662	0.000570503	6.85609e-05	0.00738004	6.59426e-10	1.07641e-05	1.44427e-05	3.87244e-07
0.00652035	2.36423e-07	8.35167e-05	0.0211691	55.533	0.0054094	0.000572437	6.87099e-05	0.00741366	6.61281e-10	1.07289e-05	1.44207e-05	3.85543e-07
0.00655176	2.35391e-07	8.36416e-05	0.0212622	55.5329	0.00543218	0.000574368	6.88584e-05	0.00744727	6.63133e-10	1.06939e-05	1.43987e-05	3.83857e-07
0.00661456	2.33356e-07	8.38903e-05	0.0214481	55.5327	0.00547774	0.000578221	6.9154e-05	0.00751442	6.66826e-10	1.0625e-05	1.43551e-05	3.80531e-07
0.00667737	2.31358e-07	8.41375e-05	0.0216338	55.5325	0.00552329	0.000582061	6.94477e-05	0.00758152	6.70507e-10	1.05571e-05	1.43119e-05	3.77265e-07
0.00674018	2.29397e-07	8.43832e-05	0.0218194	55.5322	0.00556884	0.000585887	6.97394e-05	0.00764855	6.74174e-10	1.04903e-05	1.4269e-05	3.74058e-07
0.0068609	2.25727e-07	8.48514e-05	0.0221758	55.5318	0.00565638	0.000593207	7.0295e-05	0.0077772	6.81187e-10	1.03648e-05	1.41877e-05	3.6805e-07
0.00698162	2.22182e-07	8.53144e-05	0.0225315	55.5313	0.00574389	0.00060048	7.08438e-05	0.00790562	6.88155e-10	1.0243e-05	1.41077e-05	3.62242e-07
0.00710234	2.18756e-07	8.57723e-05	0.0228867	55.5309	0.00583139	0.000607708	7.13861e-05	0.00803382	6.95077e-10	1.01248e-05	1.40289e-05	3.56623e-07
0.00722305	2.15442e-07	8.62253e-05	0.0232414	55.5304	0.00591887	0.000614892	7.19219e-05	0.00816179	7.01955e-10	1.00099e-05	1.39515e-05	3.51183e-07
0.00744307	2.09674e-07	8.70384e-05	0.0238865	55.5296	0.00607824	0.000627874	7.28826e-05	0.00839445	7.14381e-10	9.80879e-06	1.38134e-05	3.41704e-07
0.00766309	2.04231e-07	8.78361e-05	0.0245298	55.5288	0.00623754	0.000640717	7.38234e-05	0.0086264	7.26668e-10	9.61753e-06	1.36792e-05	3.32747e-07
0.0078831	1.99086e-07	8.8619e-05	0.0251714	55.528	0.00639674	0.000653425	7.47452e-05	0.00885765	7.38823e-10	9.43542e-06	1.35488e-05	3.2427e-07
0.00810312	1.94215e-07	8.93877e-05	0.0258113	55.5272	0.00655585	0.000666003	7.56487e-05	0.00908822	7.50849e-10	9.26179e-06	1.3422e-05	3.16235e-07
0.00853726	1.85324e-07	9.08649e-05	0.0270693	55.5256	0.00686952	0.000690455	7.7381e-05	0.00954123	7.74219e-10	8.94174e-06	1.31816e-05	3.01546e-07
0.00897141	1.77276e-07	9.22929e-05	0.0283211	55.524	0.00718278	0.000714444	7.90503e-05	0.00999175	7.97137e-10	8.64838e-06	1.29536e-05	2.88225e-07
0.00902867	1.76271e-07	9.24777e-05	0.0284857	55.5238	0.00722407	0.000717575	7.9266e-05	0.010051	8.00127e-10	8.6115e-06	1.29244e-05	2.8656e-07
0.00908593	1.75278e-07	9.26618e-05	0.0286503	55.5236	0.00726534	0.000720699	7.94807e-05	0.0101102	8.0311e-10	8.57501e-06	1.28954e-05	2.84915e-07
0.00914319	1.74298e-07	9.28451e-05	0.0288148	55.5234	0.00730661	0.000723815	7.96944e-05	0.0101693	8.06085e-10	8.53892e-06	1.28666e-05	2.8329e-07
0.00920045	1.73329e-07	9.30276e-05	0.0289791	55.5232	0.00734787	0.000726923	7.99072e-05	0.0102285	8.09053e-10	8.50321e-06	1.28379e-05	2.81684e-07
0.00925771	1.72372e-07	9.32093e-05	0.0291433	55.523	0.00738913	0.000730024	8.0119e-05	0.0102875	8.12015e-10	8.46788e-06	1.28095e-05	2.80098e-07
0.00935813	1.70722e-07	9.35262e-05	0.0294311	55.5226	0.00746145	0.000735445	8.0488e-05	0.010391	8.1719e-10	8.40682e-06	1.27601e-05	2.7736e-07
0.00945854	1.69106e-07	9.38408e-05	0.0297186	55.5223	0.00753375	0.000740843	8.08541e-05	0.0104944	8.22344e-10	8.34687e-06	1.27112e-05	2.74679e-07
0.00955896	1.67522e-07	9.41531e-05	0.0300058	55.5219	0.00760603	0.000746219	8.12174e-05	0.0105976	8.27477e-10	8.28801e-06	1.26629e-05	2.72051e-07
0.00965937	1.65971e-07	9.44632e-05	0.0302927	55.5216	0.00767828	0.000751574	8.15778e-05	0.0107008	8.32588e-10	8.2302e-06	1.26151e-05	2.69477e-07
0.0099424	1.61764e-07	9.53255e-05	0.0310996	55.5205	0.00788178	0.000766551	8.25789e-05	0.0109908	8.46883e-10	8.07265e-06	1.24833e-05	2.62489e-07
0.0102254	1.57784e-07	9.61712e-05	0.0319041	55.5195	0.00808509	0.000781364	8.35588e-05	0.0112799	8.61018e-10	7.92263e-06	1.23556e-05	2.55873e-07
0.0105084	1.54012e-07	9.70008e-05	0.0327064	55.5185	0.00828818	0.000796016	8.45186e-05	0.011568	8.74998e-10	7.77957e-06	1.22317e-05	2.49601e-07
0.0107915	1.50434e-07	9.7815e-05	0.0335064	55.5175	0.00849107	0.000810514	8.5459e-05	0.0118552	8.88829e-10	7.64298e-06	1.21115e-05	2.43645e-07
0.0110745	1.47033e-07	9.86145e-05	0.0343041	55.5165	0.00869375	0.000824861	8.63809e-05	0.0121416	9.02514e-10	7.51241e-06	1.19947e-05	2.37983e-07
0.0114484	1.42791e-07	9.9649e-05	0.0353547	55.5152	0.00896117	0.000843592	8.75717e-05	0.0125185	9.20377e-10	7.34848e-06	1.18456e-05	2.30916e-07
0.0118223	1.3881e-07	0.00010066	0.0364015	55.5138	0.00922822	0.000862077	8.8733e-05	0.012894	9.38004e-10	7.1935e-06	1.17018e-05	2.2428e-07
0.0121961	1.35067e-07	0.000101649	0.0374446	55.5125	0.0094949	0.000880326	8.98663e-05	0.013268	9.55403e-10	7.04675e-06	1.15633e-05	2.18037e-07
0.01257	1.3154e-07	0.000102616	0.0384841	55.5112	0.00976119	0.000898347	9.09731e-05	0.0136406	9.72582e-10	6.90755e-06	1.14295e-05	2.12152e-07
0.013077	1.2707e-07	0.000103895	0.0398882	55.5094	0.0101217	0.00092243	9.24336e-05	0.0141436	9.95539e-10	6.72983e-06	1.12554e-05	2.0469e-07
0.013584	1.22922e-07	0.000105138	0.0412859	55.5077	0.0104815	0.000946126	9.38506e-05	0.0146441	1.01812e-09	6.56354e-06	1.1089e-05	1.97763e-07
0.014091	1.19067e-07	0.000106349	0.0426775	55.5059	0.0108406	0.000969448	9.52263e-05	0.0151422	1.04035e-09	6.40779e-06	1.09299e-05	1.91323e-07
0.0141572	1.18582e-07	0.000106504	0.0428587	55.5057	0.0108874	0.000972466	9.54031e-05	0.0152071	1.04323e-09	6.3881e-06	1.09096e-05	1.90513e-07
0.0142234	1.18103e-07	0.000106659	0.0430399	55.5054	0.0109342	0.000975478	9.55792e-05	0.0152719	1.0461e-09	6.36863e-06	1.08894e-05	1.89712e-07
0.0142896	1.17627e-07	0.000106814	0.0432209	55.5052	0.010981	0.000978484	9.57546e-05	0.0153367	1.04896e-09	6.34931e-06	1.08694e-05	1.88918e-07
0.0143558	1.17157e-07	0.000106968	0.0434018	55.505	0.0110278	0.000981484	9.59293e-05	0.0154014	1.05182e-09	6.33014e-06	1.08494e-05	1.88131e-07
0.0144882	1.16227e-07	0.000107275	0.0437634	55.5045	0.0111214	0.000987466	9.6277e-05	0.0155308	1.05752e-09	6.29227e-06	1.08099e-05	1.86578e-07
0.0146206	1.15314e-07	0.000107579	0.0441245	55.5041	0.0112149	0.000993424	9.66221e-05	0.0156599	1.0632e-09	6.25499e-06	1.07708e-05	1.85052e-07
0.0147529	1.14417e-07	0.000107881	0.0444853	55.5036	0.0113083	0.000999359	9.69647e-05	0.015789	1.06885e-09	6.21829e-06	1.07321e-05	1.83553e-07
0.0151009	1.12132e-07	0.000108667	0.0454317	55.5024	0.0115538	0.00101485	9.78538e-05	0.0161274	1.08361e-09	6.12448e-06	1.06323e-05	1.79732e-07
0.0154489	1.09946e-07	0.000109439	0.0463754	55.5012	0.0117989	0.00103018	9.87266e-05	0.0164648	1.09822e-09	6.03434e-06	1.05353e-05	1.76078e-07
0.0157969	1.07853e-07	0.000110198	0.0473164	55.5	0.0120437	0.00104536	9.95837e-05	0.0168011	1.11269e-09	5.94766e-06	1.0441e-05	1.72579e-07
0.0161449	1.05848e-07	0.000110945	0.0482548	55.4988	0.0122882	0.0010604	0.000100426	0.0171364	1.12701e-09	5.86422e-06	1.03491e-05	1.69226e-07
0.016646	1.03102e-07	0.000111999	0.0496016	55.4971	0.0126397	0.00108179	0.000101613	0.0176174	1.14739e-09	5.7494e-06	1.02209e-05	1.64636e-07
0.0171471	1.00512e-07	0.00011303	0.0509431	55.4954	0.0129905	0.00110289	0.000102771	0.0180964	1.16749e-09	5.64044e-06	1.00975e-05	1.60304e-07
0.0176482	9.80647e-08	0.000114038	0.0522794	55.4937	0.0133406	0.0011237	0.000103902	0.0185733	1.18732e-09	5.53687e-06	9.97834e-06	1.56211e-07
0.0181493	9.57476e-08	0.000115023	0.0536106	55.492	0.0136901	0.00114424	0.000105007	0.0190483	1.20689e-09	5.4383e-06	9.86334e-06	1.52336e-07
0.0187151	9.32754e-08	0.000116112	0.0551079	55.4901	0.014084	0.00116712	0.000106224	0.0195822	1.22869e-09	5.33253e-06	9.73813e-06	1.48201e-07
0.0192809	9.09429e-08	0.000117175	0.0565989	55.4882	0.0144771	0.00118966	0.000107411	0.0201137	1.25017e-09	5.23218e-06	9.61755e-06	1.44301e-07
0.0198468	8.87396e-08	0.000118213	0.0580837	55.4863	0.0148693	0.00121189	0.00010857	0.0206428	1.27135e-09	5.13685e-06	9.50132e-06	1.40617e-07
0.0202934	8.70843e-08	0.000119016	0.0592514	55.4848	0.0151783	0.00122922	0.000109465	0.0210587	1.28785e-09	5.06491e-06	9.4125e-06	1.37849e-07
0.0207399	8.54975e-08	0.000119806	0.0604152	55.4834	0.0154867	0.00124635	0.000110343	0.0214731	1.30418e-09	4.99566e-06	9.32608e-06	1.35196e-07
0.0211865	8.39757e-08	0.000120582	0.0615755	55.4819	0.0157947	0.0012633	0.000111206	0.0218861	1.32033e-09	4.92898e-06	9.24199e-06	1.32651e-07
0.0216331	8.25145e-08	0.000121344	0.0627321	55.4804	0.0161022	0.00128008	0.000112053	0.0222977	1.33631e-09	4.86473e-06	9.16011e-06	1.30209e-07
0.0220797	8.11102e-08	0.000122095	0.0638852	55.4789	0.0164092	0.00129667	0.000112885	0.0227079	1.35212e-09	4.80274e-06	9.08034e-06	1.27861e-07
0.0225262	7.97597e-08	0.000122833	0.0650347	55.4775	0.0167157	0.0013131	0.000113703	0.0231167	1.36777e-09	4.74291e-06	9.00259e-06	1.25604e-07
0.0229728	7.84599e-08	0.000123559	0.0661807	55.476	0.0170217	0.00132935	0.000114507	0.0235241	1.38326e-09	4.68514e-06	8.92678e-06	1.23432e-07
0.0234194	7.72079e-08	0.000124273	0.0673233	55.4746	0.0173273	0.00134544	0.000115298	0.0239302	1.3986e-09	4.62929e-06	8.85282e-06	1.2134e-07
0.0239417	7.58011e-08	0.000125095	0.0686555	55.4729	0.017684	0.00136406	0.000116206	0.0244035	1.41634e-09	4.56631e-06	8.76852e-06	1.18989e-07
0.0244641	7.44504e-08	0.000125902	0.0699831	55.4712	0.0180402	0.00138247	0.000117097	0.024875	1.43388e-09	4.50566e-06	8.68663e-06	1.16733e-07
0.0245339	7.42752e-08	0.000126009	0.0701601	55.4709	0.0180877	0.00138491	0.000117215	0.0249378	1.4362e-09	4.49774e-06	8.67581e-06	1.1644e-07
0.0246037	7.41001e-08	0.000126116	0.0703371	55.4707	0.0181352	0.00138735	0.000117333	0.0250007	1.43853e-09	4.48985e-06	8.66507e-06	1.16147e-07
0.0246735	7.39259e-08	0.000126222	0.070514	55.4705	0.0181827	0.00138978	0.00011745	0.0250635	1.44085e-09	4.482e-06	8.65437e-06	1.15856e-07
0.0247534	7.37278e-08	0.000126343	0.0707162	55.4702	0.0182371	0.00139256	0.000117584	0.0251353	1.4435e-09	4.47307e-06	8.64217e-06	1.15525e-07
0.0248332	7.35309e-08	0.000126464	0.0709184	55.47	0.0182914	0.00139534	0.000117717	0.025207	1.44615e-09	4.46419e-06	8.63003e-06	1.15197e-07
0.0249131	7.33353e-08	0.000126585	0.0711204	55.4697	0.0183457	0.00139811	0.00011785	0.0252788	1.44879e-09	4.45536e-06	8.61793e-06	1.1487e-07
0.0251725	7.27079e-08	0.000126974	0.0717761	55.4689	0.0185221	0.00140708	0.00011828	0.0255115	1.45734e-09	4.427e-06	8.57897e-06	1.13822e-07
0.0254319	7.20927e-08	0.00012736	0.0724308	55.468	0.0186983	0.00141601	0.000118706	0.0257438	1.46584e-09	4.39915e-06	8.54052e-06	1.12795e-07
0.0256914	7.14896e-08	0.000127743	0.0730843	55.4672	0.0188743	0.00142488	0.000119127	0.0259757	1.4743e-09	4.3718e-06	8.50257e-06	1.11787e-07
0.0263548	6.99996e-08	0.000128708	0.0747505	55.4651	0.0193237	0.00144734	0.000120189	0.0265667	1.49571e-09	4.30403e-06	8.40772e-06	1.09299e-07
0.0270182	6.85801e-08	0.000129652	0.0764096	55.463	0.0197721	0.00146949	0.000121227	0.027155	1.51682e-09	4.2392e-06	8.3159e-06	1.0693e-07
0.0276816	6.72263e-08	0.000130576	0.0780617	55.4608	0.0202195	0.00149133	0.000122243	0.0277405	1.53764e-09	4.17712e-06	8.22694e-06	1.0467e-07
0.028345	6.59336e-08	0.000131482	0.0797071	55.4587	0.0206659	0.00151287	0.000123237	0.0283233	1.55817e-09	4.11761e-06	8.14069e-06	1.02513e-07
0.02912	6.44954e-08	0.000132516	0.0816207	55.4563	0.0211861	0.00153767	0.000124372	0.0290009	1.58182e-09	4.05113e-06	8.04318e-06	1.00113e-07
0.0298951	6.31293e-08	0.000133527	0.0835253	55.4539	0.0217049	0.00156209	0.000125479	0.0296749	1.6051e-09	3.98772e-06	7.94897e-06	9.78342e-08
0.0306701	6.18294e-08	0.000134516	0.0854208	55.4514	0.0222224	0.00158613	0.000126561	0.0303454	1.62803e-09	3.92714e-06	7.85788e-06	9.56663e-08
0.0313062	6.08092e-08	0.00013531	0.08697	55.4494	0.0226462	0.0016056	0.000127429	0.0308931	1.64658e-09	3.87941e-06	7.78532e-06	9.39654e-08
0.0319423	5.98278e-08	0.000136091	0.0885133	55.4475	0.023069	0.00162482	0.000128282	0.0314385	1.66492e-09	3.83337e-06	7.71466e-06	9.23294e-08
0.0324535	5.90663e-08	0.000136708	0.0897494	55.4459	0.0234082	0.0016401	0.000128956	0.0318751	1.67949e-09	3.79754e-06	7.65919e-06	9.10602e-08
0.0329648	5.83277e-08	0.000137316	0.0909817	55.4443	0.0237468	0.00165523	0.00012962	0.0323103	1.69392e-09	3.76269e-06	7.60485e-06	8.98294e-08
0.033476	5.76106e-08	0.000137916	0.0922103	55.4427	0.0240849	0.00167021	0.000130274	0.032744	1.70821e-09	3.72879e-06	7.5516e-06	8.86346e-08
0.0339872	5.69144e-08	0.000138508	0.0934352	55.4412	0.0244223	0.00168505	0.00013092	0.0331763	1.72237e-09	3.6958e-06	7.49941e-06	8.74747e-08
0.0344984	5.62381e-08	0.000139092	0.0946565	55.4396	0.0247592	0.00169975	0.000131555	0.0336072	1.73639e-09	3.66368e-06	7.44823e-06	8.63483e-08
0.0350096	5.55809e-08	0.000139668	0.0958741	55.438	0.0250956	0.00171432	0.000132183	0.0340366	1.75028e-09	3.63239e-06	7.39804e-06	8.52537e-08
0.0355208	5.49419e-08	0.000140236	0.0970882	55.4365	0.0254313	0.00172874	0.000132801	0.0344646	1.76405e-09	3.60191e-06	7.3488e-06	8.41897e-08
0.0362851	5.4019e-08	0.000141071	0.0988968	55.4342	0.0259323	0.00175006	0.00013371	0.035102	1.78439e-09	3.55777e-06	7.2769e-06	8.26532e-08
0.0370494	5.31329e-08	0.00014189	0.100697	55.4318	0.0264321	0.00177109	0.0001346	0.0357362	1.80445e-09	3.51525e-06	7.20697e-06	8.11783e-08
0.0378138	5.22813e-08	0.000142694	0.10249	55.4295	0.0269306	0.00179183	0.000135473	0.0363675	1.82425e-09	3.47428e-06	7.1389e-06	7.97609e-08
0.0385781	5.14624e-08	0.000143482	0.104276	55.4272	0.0274279	0.0018123	0.000136329	0.0369956	1.84378e-09	3.43469e-06	7.07266e-06	7.83992e-08
0.038685	5.13501e-08	0.000143591	0.104525	55.4269	0.0274973	0.00181514	0.000136448	0.0370833	1.84649e-09	3.42931e-06	7.06351e-06	7.82119e-08
0.0387919	5.12386e-08	0.0001437	0.104774	55.4266	0.0275668	0.00181797	0.000136566	0.0371709	1.8492e-09	3.42392e-06	7.05441e-06	7.80265e-08
0.0388988	5.11278e-08	0.000143809	0.105022	55.4263	0.0276362	0.00182081	0.000136684	0.0372584	1.8519e-09	3.41856e-06	7.04534e-06	7.7842e-08
0.0390222	5.10005e-08	0.000143934	0.105309	55.4259	0.0277163	0.00182406	0.000136819	0.0373593	1.85501e-09	3.4124e-06	7.03492e-06	7.76304e-08
0.0391456	5.08741e-08	0.000144058	0.105596	55.4255	0.0277963	0.00182732	0.000136954	0.0374601	1.85811e-09	3.40627e-06	7.02455e-06	7.74201e-08
0.0392689	5.07484e-08	0.000144182	0.105883	55.4252	0.0278763	0.00183056	0.000137089	0.0375609	1.86121e-09	3.40018e-06	7.01422e-06	7.7211e-08
0.0397632	5.02524e-08	0.000144676	0.107029	55.4237	0.0281965	0.0018435	0.000137625	0.0379638	1.87356e-09	3.37613e-06	6.97325e-06	7.63862e-08
0.0402574	4.97682e-08	0.000145164	0.108171	55.4222	0.0285162	0.00185632	0.000138154	0.0383654	1.8858e-09	3.3526e-06	6.93296e-06	7.5581e-08
0.0407516	4.92953e-08	0.000145646	0.109311	55.4208	0.0288354	0.00186903	0.000138676	0.0387659	1.89794e-09	3.32958e-06	6.89332e-06	7.47948e-08
0.0417951	4.83324e-08	0.000146646	0.111707	55.4177	0.0295077	0.00189554	0.000139759	0.0396074	1.92324e-09	3.28258e-06	6.81168e-06	7.31941e-08
0.0428387	4.74148e-08	0.000147622	0.11409	55.4146	0.0301777	0.00192158	0.000140816	0.0404435	1.9481e-09	3.23763e-06	6.73272e-06	7.16692e-08
0.0438822	4.65394e-08	0.000148575	0.116459	55.4116	0.0308455	0.00194717	0.000141847	0.0412744	1.97255e-09	3.1946e-06	6.65628e-06	7.02149e-08
0.0449257	4.57032e-08	0.000149506	0.118814	55.4085	0.0315112	0.00197234	0.000142853	0.0421001	1.99658e-09	3.15337e-06	6.58224e-06	6.88261e-08
0.0466087	4.44309e-08	0.000150964	0.122586	55.4037	0.0325801	0.00201205	0.000144428	0.043421	2.03452e-09	3.09036e-06	6.46756e-06	6.67138e-08
0.0482917	4.32443e-08	0.00015237	0.126324	55.3989	0.0336433	0.00205071	0.000145945	0.0447287	2.07146e-09	3.0313e-06	6.35833e-06	6.47448e-08
0.0499747	4.21351e-08	0.000153728	0.13003	55.3941	0.034701	0.00208838	0.000147409	0.0460236	2.10746e-09	2.97582e-06	6.25413e-06	6.29049e-08
0.0516576	4.10957e-08	0.00015504	0.133703	55.3893	0.035753	0.0021251	0.000148823	0.0473059	2.14256e-09	2.92359e-06	6.15458e-06	6.11817e-08
0.0533406	4.01199e-08	0.00015631	0.137344	55.3846	0.0367996	0.00216091	0.000150189	0.0485757	2.1768e-09	2.87434e-06	6.05936e-06	5.95644e-08
0.0550236	3.92016e-08	0.000157538	0.140954	55.3799	0.0378406	0.00219585	0.00015151	0.0498334	2.21021e-09	2.82779e-06	5.96815e-06	5.80433e-08
0.0567066	3.83363e-08	0.000158728	0.144534	55.3753	0.0388763	0.00222995	0.000152789	0.0510791	2.24283e-09	2.78373e-06	5.8807e-06	5.66105e-08
0.0583896	3.7519e-08	0.000159882	0.148083	55.3707	0.0399065	0.00226325	0.000154028	0.052313	2.27469e-09	2.74196e-06	5.79674e-06	5.52575e-08
0.0596198	3.69498e-08	0.000160703	0.150658	55.3674	0.0406562	0.00228711	0.000154909	0.0532077	2.29752e-09	2.71276e-06	5.73746e-06	5.43159e-08
0.0608501	3.64032e-08	0.000161507	0.153218	55.3641	0.041403	0.00231056	0.000155771	0.0540963	2.31997e-09	2.68464e-06	5.67986e-06	5.34117e-08
0.0620803	3.58773e-08	0.000162293	0.155763	55.3608	0.0421469	0.00233363	0.000156614	0.0549788	2.34205e-09	2.65751e-06	5.62385e-06	5.25421e-08
0.0633106	3.53712e-08	0.000163063	0.158292	55.3575	0.0428881	0.00235632	0.00015744	0.0558553	2.36378e-09	2.63134e-06	5.56936e-06	5.17055e-08
0.0645409	3.48838e-08	0.000163817	0.160806	55.3542	0.0436264	0.00237864	0.000158247	0.056726	2.38515e-09	2.60606e-06	5.51634e-06	5.09001e-08
0.0657711	3.44141e-08	0.000164555	0.163305	55.351	0.0443619	0.00240061	0.000159038	0.0575908	2.40619e-09	2.58163e-06	5.46472e-06	5.0124e-08
0.0670014	3.39611e-08	0.000165279	0.165789	55.3477	0.0450946	0.00242223	0.000159813	0.0584498	2.4269e-09	2.55801e-06	5.41443e-06	4.93758e-08
0.0686037	3.33947e-08	0.0001662	0.169002	55.3436	0.0460448	0.00244989	0.000160798	0.0595601	2.45339e-09	2.52839e-06	5.35086e-06	4.84406e-08
0.0702061	3.28533e-08	0.000167098	0.17219	55.3394	0.0469902	0.00247699	0.000161759	0.0606609	2.47937e-09	2.49998e-06	5.28935e-06	4.7547e-08
0.0718085	3.23355e-08	0.000167973	0.175355	55.3353	0.047931	0.00250356	0.000162694	0.0617523	2.50483e-09	2.47273e-06	5.2298e-06	4.66927e-08
0.0734108	3.18389e-08	0.000168828	0.178495	55.3312	0.0488671	0.00252961	0.000163607	0.0628343	2.52981e-09	2.44652e-06	5.17211e-06	4.58737e-08
0.0736304	3.17728e-08	0.000168943	0.178924	55.3306	0.048995	0.00253314	0.00016373	0.0629819	2.53319e-09	2.44302e-06	5.16435e-06	4.57648e-08
0.07385	3.17069e-08	0.000169058	0.179352	55.3301	0.0491229	0.00253666	0.000163853	0.0631293	2.53657e-09	2.43953e-06	5.15661e-06	4.5656e-08
0.0740697	3.16413e-08	0.000169173	0.179779	55.3295	0.0492507	0.00254017	0.000163976	0.0632766	2.53994e-09	2.43606e-06	5.14891e-06	4.55479e-08
0.0743276	3.15647e-08	0.000169307	0.180281	55.3289	0.0494006	0.00254429	0.000164119	0.0634493	2.54388e-09	2.432e-06	5.13991e-06	4.54216e-08
0.0745856	3.14886e-08	0.000169441	0.180782	55.3282	0.0495505	0.00254839	0.000164262	0.0636219	2.54781e-09	2.42797e-06	5.13095e-06	4.52962e-08
0.0748436	3.1413e-08	0.000169574	0.181283	55.3276	0.0497002	0.00255248	0.000164404	0.0637941	2.55174e-09	2.42396e-06	5.12204e-06	4.51716e-08
0.0756333	3.11848e-08	0.000169978	0.182811	55.3256	0.0501579	0.00256492	0.000164836	0.0643201	2.56367e-09	2.41185e-06	5.09502e-06	4.47955e-08
0.0764231	3.09612e-08	0.000170378	0.184334	55.3236	0.0506144	0.00257724	0.000165263	0.0648439	2.57549e-09	2.39997e-06	5.0684e-06	4.4427e-08
0.0772128	3.0742e-08	0.000170773	0.185852	55.3216	0.0510698	0.00258946	0.000165685	0.0653655	2.5872e-09	2.3883e-06	5.04217e-06	4.40658e-08
0.0796704	3.00868e-08	0.000171975	0.190538	55.3155	0.0524799	0.00262674	0.000166966	0.0669749	2.62297e-09	2.35333e-06	4.96298e-06	4.29867e-08
0.082128	2.94697e-08	0.000173134	0.195171	55.3094	0.0538794	0.00266299	0.000168203	0.068564	2.65776e-09	2.32024e-06	4.88724e-06	4.19707e-08
0.0845856	2.88873e-08	0.000174255	0.199752	55.3035	0.0552682	0.00269826	0.000169397	0.070133	2.69162e-09	2.28888e-06	4.81473e-06	4.10127e-08
0.0870432	2.83369e-08	0.000175339	0.204282	55.2975	0.0566465	0.00273258	0.000170551	0.0716824	2.72458e-09	2.25911e-06	4.74524e-06	4.01075e-08
0.0894991	2.78161e-08	0.000176388	0.208758	55.2917	0.0580135	0.00276598	0.000171667	0.0732114	2.75666e-09	2.23083e-06	4.67862e-06	3.92517e-08
0.0919549	2.73223e-08	0.000177403	0.213185	55.2859	0.05937	0.00279851	0.000172747	0.0747217	2.78792e-09	2.2039e-06	4.61463e-06	3.84405e-08
0.0944107	2.68535e-08	0.000178388	0.217563	55.2801	0.0607164	0.00283023	0.000173794	0.0762134	2.81841e-09	2.17824e-06	4.55314e-06	3.7671e-08
0.0968666	2.64077e-08	0.000179342	0.221894	55.2744	0.0620525	0.00286115	0.000174808	0.077687	2.84815e-09	2.15374e-06	4.49397e-06	3.69393e-08
0.0988133	2.60696e-08	0.000180079	0.225294	55.27	0.0631045	0.00288513	0.000175591	0.0788424	2.87121e-09	2.13509e-06	4.44864e-06	3.63849e-08
0.10076	2.57443e-08	0.000180798	0.228664	55.2655	0.0641502	0.00290865	0.000176355	0.0799868	2.89383e-09	2.11709e-06	4.40464e-06	3.58516e-08
0.102707	2.54309e-08	0.000181501	0.232006	55.2612	0.0651896	0.00293172	0.000177101	0.0811203	2.91603e-09	2.09971e-06	4.3619e-06	3.53379e-08
0.104653	2.51288e-08	0.000182189	0.235319	55.2568	0.0662227	0.00295436	0.000177831	0.0822431	2.93783e-09	2.0829e-06	4.32036e-06	3.48431e-08
0.106803	2.48077e-08	0.00018293	0.238945	55.252	0.0673562	0.00297887	0.000178617	0.0834705	2.96143e-09	2.06498e-06	4.27583e-06	3.43174e-08
0.108952	2.4499e-08	0.000183653	0.242537	55.2473	0.0684822	0.00300289	0.000179384	0.0846852	2.98456e-09	2.04769e-06	4.23265e-06	3.3812e-08
0.111102	2.42018e-08	0.00018436	0.246096	55.2426	0.0696007	0.00302644	0.000180133	0.0858874	3.00724e-09	2.03101e-06	4.19075e-06	3.33259e-08
0.113251	2.39156e-08	0.00018505	0.249623	55.238	0.0707119	0.00304953	0.000180864	0.0870774	3.02949e-09	2.01489e-06	4.15008e-06	3.28579e-08
0.116191	2.35409e-08	0.000185968	0.254394	55.2317	0.0722198	0.00308039	0.000181836	0.0886854	3.05923e-09	1.99371e-06	4.09629e-06	3.22453e-08
0.118458	2.32641e-08	0.000186657	0.258033	55.2269	0.0733734	0.00310364	0.000182566	0.0899104	3.08166e-09	1.978e-06	4.0563e-06	3.17934e-08
0.118802	2.3223e-08	0.00018676	0.258583	55.2261	0.0735479	0.00310713	0.000182675	0.0900952	3.08502e-09	1.97567e-06	4.0503e-06	3.17263e-08
0.119147	2.31822e-08	0.000186863	0.259131	55.2254	0.0737221	0.00311061	0.000182784	0.0902797	3.08838e-09	1.97335e-06	4.04435e-06	3.16595e-08
0.119491	2.31415e-08	0.000186965	0.259679	55.2247	0.0738961	0.00311408	0.000182892	0.0904639	3.09172e-09	1.97103e-06	4.03842e-06	3.15931e-08
0.119957	2.30868e-08	0.000187103	0.26042	55.2237	0.0741316	0.00311876	0.000183038	0.090713	3.09623e-09	1.96792e-06	4.03045e-06	3.15039e-08
0.120423	2.30326e-08	0.000187241	0.261159	55.2227	0.0743667	0.00312342	0.000183184	0.0909615	3.10073e-09	1.96483e-06	4.02251e-06	3.14152e-08
0.120889	2.29787e-08	0.000187378	0.261897	55.2217	0.0746014	0.00312806	0.000183329	0.0912094	3.10521e-09	1.96176e-06	4.01463e-06	3.13273e-08
0.122848	2.27567e-08	0.000187946	0.264981	55.2177	0.0755843	0.00314737	0.00018393	0.0922455	3.12384e-09	1.94909e-06	3.98201e-06	3.0965e-08
0.124807	2.25414e-08	0.000188502	0.26804	55.2136	0.0765612	0.00316636	0.000184518	0.0932721	3.14216e-09	1.93677e-06	3.95019e-06	3.06138e-08
0.126766	2.23327e-08	0.000189048	0.271075	55.2096	0.0775322	0.00318504	0.000185096	0.0942895	3.16019e-09	1.9248e-06	3.91915e-06	3.02734e-08
0.130457	2.1956e-08	0.000190049	0.276725	55.2021	0.0793457	0.0032194	0.000186153	0.0961813	3.19337e-09	1.90311e-06	3.86265e-06	2.96594e-08
0.134148	2.15995e-08	0.000191014	0.282289	55.1948	0.0811387	0.00325274	0.000187174	0.0980414	3.22557e-09	1.88249e-06	3.80861e-06	2.90787e-08
0.137131	2.1325e-08	0.000191771	0.286724	55.1889	0.082573	0.00327897	0.000187972	0.0995221	3.25091e-09	1.86655e-06	3.76663e-06	2.86319e-08
0.140115	2.1062e-08	0.000192506	0.291106	55.1831	0.0839941	0.00330458	0.000188749	0.100983	3.27567e-09	1.85122e-06	3.72607e-06	2.8204e-08
0.143098	2.08096e-08	0.000193222	0.295436	55.1773	0.0854022	0.00332961	0.000189504	0.102424	3.29987e-09	1.83646e-06	3.68687e-06	2.77936e-08
0.146081	2.05673e-08	0.000193919	0.299713	55.1716	0.0867974	0.00335406	0.000190239	0.103846	3.32352e-09	1.82224e-06	3.64895e-06	2.73999e-08
0.152048	2.01106e-08	0.00019526	0.308114	55.1604	0.0895496	0.00340134	0.000191653	0.106635	3.36928e-09	1.7953e-06	3.57674e-06	2.66583e-08
0.156863	1.97667e-08	0.000196293	0.314749	55.1516	0.091734	0.003438	0.000192741	0.108832	3.40478e-09	1.77489e-06	3.52171e-06	2.61004e-08
0.161678	1.94429e-08	0.000197285	0.321259	55.1429	0.0938862	0.00347341	0.000193786	0.110984	3.43909e-09	1.75558e-06	3.46938e-06	2.55756e-08
0.166493	1.91376e-08	0.000198239	0.327646	55.1344	0.0960067	0.00350762	0.000194791	0.113091	3.47225e-09	1.73727e-06	3.41954e-06	2.50811e-08
0.171309	1.8849e-08	0.000199157	0.333914	55.126	0.0980959	0.00354071	0.000195757	0.115155	3.50435e-09	1.71989e-06	3.37202e-06	2.46141e-08
0.172635	1.87723e-08	0.000199404	0.335619	55.1237	0.0986658	0.00354963	0.000196017	0.115716	3.513e-09	1.71525e-06	3.35932e-06	2.44901e-08
0.173961	1.86968e-08	0.000199648	0.337316	55.1215	0.0992334	0.00355847	0.000196274	0.116274	3.52158e-09	1.71068e-06	3.34678e-06	2.43679e-08
0.175287	1.86223e-08	0.00019989	0.339004	55.1192	0.0997987	0.00356723	0.000196528	0.116829	3.53008e-09	1.70617e-06	3.33439e-06	2.42476e-08
0.176613	1.8549e-08	0.00020013	0.340683	55.117	0.100362	0.00357592	0.00019678	0.11738	3.53851e-09	1.70172e-06	3.32216e-06	2.4129e-08
0.179265	1.84055e-08	0.000200601	0.344016	55.1125	0.101481	0.00359306	0.000197276	0.118474	3.55515e-09	1.693e-06	3.29816e-06	2.38972e-08
0.181917	1.82662e-08	0.000201064	0.347315	55.1081	0.102591	0.0036099	0.000197762	0.119556	3.57151e-09	1.68451e-06	3.27474e-06	2.36722e-08
0.184569	1.81308e-08	0.000201517	0.350581	55.1037	0.103692	0.00362645	0.000198238	0.120625	3.58759e-09	1.67623e-06	3.25189e-06	2.34535e-08
0.187221	1.79991e-08	0.000201962	0.353814	55.0994	0.104784	0.00364272	0.000198705	0.121683	3.60339e-09	1.66817e-06	3.22958e-06	2.32411e-08
0.194449	1.76583e-08	0.000203131	0.36246	55.0878	0.107715	0.00368568	0.000199933	0.124508	3.64516e-09	1.64721e-06	3.17139e-06	2.26915e-08
0.201677	1.73417e-08	0.000204242	0.370873	55.0765	0.110582	0.00372674	0.000201099	0.127249	3.6851e-09	1.6276e-06	3.11675e-06	2.21814e-08
0.208905	1.70466e-08	0.000205299	0.37906	55.0655	0.113386	0.00376602	0.000202208	0.129911	3.72334e-09	1.60922e-06	3.06536e-06	2.17067e-08
0.216133	1.67711e-08	0.000206306	0.38703	55.0547	0.116129	0.00380364	0.000203264	0.132496	3.75999e-09	1.59195e-06	3.01694e-06	2.12639e-08
0.223361	1.65134e-08	0.000207267	0.39479	55.0443	0.118811	0.00383969	0.000204271	0.135007	3.79514e-09	1.5757e-06	2.97124e-06	2.08499e-08
0.230589	1.62717e-08	0.000208185	0.402346	55.0341	0.121435	0.00387429	0.000205232	0.137447	3.82889e-09	1.56038e-06	2.92804e-06	2.04622e-08
0.237818	1.60446e-08	0.000209062	0.409706	55.0241	0.124001	0.0039075	0.000206151	0.139818	3.86131e-09	1.54592e-06	2.88716e-06	2.00982e-08
0.245046	1.58309e-08	0.000209901	0.416875	55.0144	0.126512	0.00393942	0.000207029	0.142123	3.89249e-09	1.53223e-06	2.8484e-06	1.9756e-08
0.252274	1.56295e-08	0.000210705	0.42386	55.005	0.128967	0.00397011	0.00020787	0.144365	3.92249e-09	1.51926e-06	2.81163e-06	1.94338e-08
0.259502	1.54394e-08	0.000211475	0.430667	54.9958	0.131369	0.00399965	0.000208676	0.146544	3.95138e-09	1.50696e-06	2.7767e-06	1.91299e-08
0.26673	1.52596e-08	0.000212215	0.4373	54.9868	0.133719	0.0040281	0.000209448	0.148665	3.97921e-09	1.49527e-06	2.74346e-06	1.88428e-08
0.275146	1.50622e-08	0.000213038	0.444813	54.9766	0.13639	0.00405991	0.000210309	0.151061	4.01036e-09	1.48238e-06	2.70676e-06	1.85279e-08
0.283561	1.48768e-08	0.000213825	0.452107	54.9666	0.138994	0.0040904	0.000211131	0.153383	4.04024e-09	1.47021e-06	2.67205e-06	1.82322e-08
0.291977	1.47022e-08	0.000214576	0.45919	54.957	0.141532	0.00411965	0.000211915	0.155633	4.06891e-09	1.45869e-06	2.63918e-06	1.79542e-08
0.300393	1.45375e-08	0.000215295	0.466068	54.9476	0.144006	0.00414773	0.000212666	0.157814	4.09645e-09	1.44777e-06	2.60801e-06	1.76922e-08
0.311136	1.43406e-08	0.000216169	0.474563	54.9361	0.147074	0.00418196	0.000213577	0.160501	4.13006e-09	1.43465e-06	2.57051e-06	1.73791e-08
0.321879	1.41571e-08	0.000216996	0.482751	54.9249	0.150043	0.00421451	0.000214439	0.163085	4.16204e-09	1.42235e-06	2.53535e-06	1.70877e-08
0.332622	1.3986e-08	0.00021778	0.490644	54.9141	0.152918	0.00424549	0.000215256	0.165571	4.1925e-09	1.41082e-06	2.50235e-06	1.68161e-08
0.334187	1.39619e-08	0.00021789	0.491771	54.9126	0.153329	0.00424988	0.000215372	0.165925	4.19682e-09	1.4092e-06	2.4977e-06	1.6778e-08
0.335753	1.39381e-08	0.000218	0.492891	54.911	0.153739	0.00425424	0.000215486	0.166277	4.20111e-09	1.40759e-06	2.4931e-06	1.67403e-08
0.337319	1.39146e-08	0.00021811	0.494006	54.9095	0.154146	0.00425857	0.0002156	0.166628	4.20537e-09	1.406e-06	2.48854e-06	1.6703e-08
0.338885	1.38913e-08	0.000218218	0.495115	54.908	0.154552	0.00426286	0.000215713	0.166976	4.2096e-09	1.40442e-06	2.48402e-06	1.6666e-08
0.342016	1.38453e-08	0.000218432	0.497315	54.905	0.155357	0.00427137	0.000215936	0.167667	4.21797e-09	1.4013e-06	2.4751e-06	1.65932e-08
0.345148	1.38002e-08	0.000218644	0.499492	54.902	0.156155	0.00427976	0.000216156	0.168351	4.22622e-09	1.39824e-06	2.46634e-06	1.65217e-08
0.348279	1.3756e-08	0.000218852	0.501646	54.899	0.156945	0.00428803	0.000216373	0.169026	4.23437e-09	1.39523e-06	2.45772e-06	1.64516e-08
0.357404	1.36316e-08	0.000219441	0.507796	54.8906	0.159205	0.0043115	0.000216987	0.170953	4.25748e-09	1.38676e-06	2.43346e-06	1.62548e-08
0.366529	1.35138e-08	0.000220005	0.513761	54.8824	0.161404	0.00433405	0.000217574	0.172819	4.2797e-09	1.37869e-06	2.41036e-06	1.60684e-08
0.375653	1.3402e-08	0.000220546	0.519548	54.8745	0.163544	0.00435574	0.000218138	0.174626	4.30108e-09	1.37101e-06	2.38837e-06	1.58917e-08
0.384778	1.32958e-08	0.000221066	0.525162	54.8668	0.165626	0.0043766	0.000218679	0.176376	4.32166e-09	1.36369e-06	2.3674e-06	1.57239e-08
0.397898	1.31522e-08	0.000221777	0.532944	54.8561	0.168521	0.00440523	0.000219418	0.178798	4.34992e-09	1.35374e-06	2.33893e-06	1.54973e-08
0.411017	1.30184e-08	0.000222448	0.540398	54.8459	0.171304	0.00443235	0.000220116	0.181112	4.37671e-09	1.34443e-06	2.31228e-06	1.52862e-08
0.424137	1.28935e-08	0.000223083	0.54754	54.836	0.17398	0.00445807	0.000220776	0.183326	4.40213e-09	1.3357e-06	2.2873e-06	1.50894e-08
0.437256	1.27767e-08	0.000223684	0.554385	54.8266	0.176554	0.00448248	0.0002214	0.185443	4.42627e-09	1.3275e-06	2.26384e-06	1.49056e-08
0.466338	1.25434e-08	0.000224904	0.568564	54.807	0.181911	0.0045323	0.000222669	0.189816	4.4756e-09	1.31101e-06	2.21672e-06	1.45388e-08
0.49542	1.23403e-08	0.000225991	0.581487	54.7892	0.186825	0.00457688	0.000223797	0.193786	4.5198e-09	1.29654e-06	2.17542e-06	1.42201e-08
0.499239	1.23156e-08	0.000226125	0.583097	54.7869	0.187439	0.00458238	0.000223936	0.19428	4.52525e-09	1.29477e-06	2.17037e-06	1.41814e-08
0.503058	1.22914e-08	0.000226256	0.584688	54.7847	0.188046	0.00458781	0.000224072	0.194768	4.53063e-09	1.29303e-06	2.16542e-06	1.41433e-08
0.506877	1.22675e-08	0.000226386	0.58626	54.7826	0.188647	0.00459315	0.000224207	0.195249	4.53594e-09	1.29132e-06	2.16054e-06	1.4106e-08
0.510697	1.22441e-08	0.000226514	0.587813	54.7804	0.189241	0.00459843	0.00022434	0.195725	4.54117e-09	1.28964e-06	2.15574e-06	1.40692e-08
0.514516	1.22211e-08	0.00022664	0.589347	54.7783	0.189828	0.00460362	0.000224471	0.196194	4.54633e-09	1.28799e-06	2.15102e-06	1.40331e-08
0.522154	1.21761e-08	0.000226887	0.592361	54.7741	0.190982	0.0046138	0.000224726	0.197116	4.55644e-09	1.28475e-06	2.1418e-06	1.39627e-08
0.529792	1.21327e-08	0.000227126	0.595304	54.77	0.192111	0.0046237	0.000224975	0.198016	4.56627e-09	1.28162e-06	2.13288e-06	1.38947e-08
0.537431	1.20907e-08	0.000227359	0.598176	54.7661	0.193214	0.00463333	0.000225216	0.198893	4.57583e-09	1.27859e-06	2.12424e-06	1.38289e-08
0.545069	1.205e-08	0.000227585	0.600981	54.7622	0.194293	0.0046427	0.000225451	0.199749	4.58514e-09	1.27565e-06	2.11587e-06	1.37653e-08
0.565665	1.19468e-08	0.000228164	0.60822	54.7521	0.197082	0.00466672	0.000226051	0.201955	4.60902e-09	1.26816e-06	2.09455e-06	1.36038e-08
0.586261	1.18521e-08	0.000228701	0.61501	54.7427	0.199708	0.00468905	0.000226608	0.204021	4.63123e-09	1.26126e-06	2.07494e-06	1.34558e-08
0.606857	1.1765e-08	0.000229199	0.621381	54.7339	0.202178	0.00470983	0.000227125	0.205955	4.65192e-09	1.2549e-06	2.05685e-06	1.33198e-08
0.627453	1.16849e-08	0.000229663	0.62736	54.7255	0.204503	0.00472918	0.000227605	0.207768	4.67119e-09	1.24901e-06	2.04016e-06	1.31948e-08
0.656298	1.1583e-08	0.000230258	0.635125	54.7147	0.207531	0.0047541	0.000228221	0.210117	4.69603e-09	1.2415e-06	2.01886e-06	1.30358e-08
0.685143	1.14917e-08	0.000230796	0.642236	54.7048	0.210313	0.00477672	0.000228779	0.212264	4.71859e-09	1.23475e-06	1.99974e-06	1.28936e-08
0.708936	1.14235e-08	0.000231202	0.647651	54.6973	0.212438	0.00479381	0.0002292	0.213897	4.73565e-09	1.22969e-06	1.98541e-06	1.27875e-08
0.732729	1.13611e-08	0.000231577	0.65269	54.6903	0.214419	0.00480961	0.000229588	0.215413	4.75143e-09	1.22503e-06	1.97226e-06	1.26903e-08
0.756522	1.13038e-08	0.000231924	0.65738	54.6837	0.216267	0.00482424	0.000229946	0.216823	4.76604e-09	1.22075e-06	1.96015e-06	1.26011e-08
0.780315	1.12511e-08	0.000232244	0.661746	54.6776	0.217991	0.00483778	0.000230278	0.218134	4.77957e-09	1.21681e-06	1.94903e-06	1.25193e-08
0.804108	1.12027e-08	0.00023254	0.665811	54.6719	0.219598	0.00485033	0.000230584	0.219353	4.79212e-09	1.21317e-06	1.93877e-06	1.2444e-08
0.827901	1.11581e-08	0.000232815	0.669598	54.6666	0.221098	0.00486196	0.000230868	0.220487	4.80376e-09	1.20982e-06	1.92931e-06	1.23747e-08
0.851694	1.1117e-08	0.000233069	0.673125	54.6617	0.222498	0.00487276	0.000231131	0.221543	4.81456e-09	1.20672e-06	1.92058e-06	1.23109e-08
0.875487	1.1079e-08	0.000233305	0.676411	54.6571	0.223803	0.00488277	0.000231375	0.222525	4.82458e-09	1.20385e-06	1.91251e-06	1.22521e-08
0.907003	1.10332e-08	0.000233591	0.680421	54.6515	0.225399	0.00489494	0.000231671	0.223723	4.83677e-09	1.20039e-06	1.90276e-06	1.2181e-08
0.93852	1.09919e-08	0.00023385	0.684073	54.6464	0.226855	0.00490598	0.000231939	0.224813	4.84782e-09	1.19726e-06	1.89396e-06	1.2117e-08
0.970037	1.09547e-08	0.000234085	0.6874	54.6417	0.228183	0.00491599	0.000232182	0.225805	4.85786e-09	1.19443e-06	1.88601e-06	1.20593e-08
1.00155	1.09211e-08	0.000234298	0.690433	54.6375	0.229395	0.00492509	0.000232402	0.226708	4.86697e-09	1.19187e-06	1.87882e-06	1.20072e-08
1.04192	1.08827e-08	0.000234542	0.693926	54.6326	0.230793	0.00493553	0.000232655	0.227748	4.87744e-09	1.18894e-06	1.87061e-06	1.19477e-08
1.08228	1.08489e-08	0.000234758	0.697029	54.6282	0.232037	0.00494476	0.000232878	0.228671	4.88671e-09	1.18636e-06	1.86336e-06	1.18954e-08
1.12264	1.08191e-08	0.000234949	0.699787	54.6244	0.233143	0.00495295	0.000233076	0.22949	4.89491e-09	1.18408e-06	1.85697e-06	1.18492e-08
1.16301	1.07928e-08	0.000235119	0.702237	54.6209	0.234128	0.0049602	0.000233251	0.230218	4.90219e-09	1.18206e-06	1.85133e-06	1.18086e-08
1.20863	1.07668e-08	0.000235287	0.70468	54.6175	0.23511	0.00496741	0.000233424	0.230942	4.90943e-09	1.18006e-06	1.84574e-06	1.17683e-08
1.25425	1.07441e-08	0.000235434	0.706818	54.6145	0.23597	0.0049737	0.000233576	0.231576	4.91575e-09	1.17832e-06	1.84087e-06	1.17333e-08
1.29987	1.07244e-08	0.000235562	0.708691	54.6119	0.236725	0.0049792	0.000233708	0.232131	4.92127e-09	1.17681e-06	1.83663e-06	1.17028e-08
1.34549	1.07072e-08	0.000235674	0.710331	54.6096	0.237386	0.00498401	0.000233824	0.232617	4.9261e-09	1.17548e-06	1.83293e-06	1.16762e-08
1.40166	1.0689e-08	0.000235792	0.712073	54.6071	0.238088	0.00498911	0.000233947	0.233133	4.93122e-09	1.17408e-06	1.82901e-06	1.16482e-08
1.45784	1.06737e-08	0.000235893	0.713553	54.605	0.238686	0.00499343	0.00023405	0.233571	4.93556e-09	1.1729e-06	1.8257e-06	1.16244e-08
1.51402	1.06607e-08	0.000235978	0.71481	54.6033	0.239193	0.0049971	0.000234139	0.233943	4.93925e-09	1.17189e-06	1.8229e-06	1.16043e-08
1.5702	1.06496e-08	0.00023605	0.715879	54.6018	0.239625	0.00500021	0.000234213	0.234259	4.94238e-09	1.17104e-06	1.82051e-06	1.15872e-08
1.63563	1.06389e-08	0.000236121	0.716923	54.6003	0.240047	0.00500325	0.000234286	0.234568	4.94543e-09	1.17021e-06	1.8182e-06	1.15706e-08
1.70107	1.063e-08	0.000236179	0.717787	54.5991	0.240397	0.00500576	0.000234347	0.234823	4.94796e-09	1.16953e-06	1.81628e-06	1.15569e-08
1.7665	1.06227e-08	0.000236228	0.718502	54.5981	0.240686	0.00500784	0.000234396	0.235035	4.95004e-09	1.16896e-06	1.8147e-06	1.15456e-08
1.83194	1.06166e-08	0.000236267	0.719095	54.5972	0.240926	0.00500956	0.000234438	0.23521	4.95177e-09	1.16849e-06	1.81339e-06	1.15363e-08
1.91073	1.06107e-08	0.000236306	0.719674	54.5964	0.24116	0.00501124	0.000234478	0.235381	4.95346e-09	1.16803e-06	1.81212e-06	1.15272e-08
1.98952	1.0606e-08	0.000236337	0.720135	54.5958	0.241347	0.00501257	0.00023451	0.235517	4.9548e-09	1.16767e-06	1.8111e-06	1.15199e-08
2.06832	1.06023e-08	0.000236362	0.720502	54.5953	0.241495	0.00501364	0.000234535	0.235626	4.95588e-09	1.16738e-06	1.81029e-06	1.15141e-08
2.14711	1.05993e-08	0.000236382	0.720795	54.5948	0.241614	0.00501449	0.000234556	0.235712	4.95673e-09	1.16715e-06	1.80965e-06	1.15095e-08
2.24353	1.05965e-08	0.000236401	0.721074	54.5945	0.241727	0.00501529	0.000234575	0.235794	4.95754e-09	1.16693e-06	1.80904e-06	1.15051e-08
2.33995	1.05943e-08	0.000236415	0.721285	54.5942	0.241812	0.0050159	0.00023459	0.235857	4.95815e-09	1.16676e-06	1.80857e-06	1.15018e-08
2.43638	1.05927e-08	0.000236426	0.721445	54.5939	0.241877	0.00501637	0.000234601	0.235904	4.95862e-09	1.16664e-06	1.80822e-06	1.14993e-08
2.5328	1.05915e-08	0.000236434	0.721566	54.5938	0.241926	0.00501672	0.000234609	0.23594	4.95897e-09	1.16654e-06	1.80796e-06	1.14974e-08
2.65757	1.05903e-08	0.000236441	0.72168	54.5936	0.241973	0.00501705	0.000234617	0.235974	4.95931e-09	1.16645e-06	1.80771e-06	1.14956e-08
2.78233	1.05895e-08	0.000236447	0.72176	54.5935	0.242005	0.00501728	0.000234623	0.235997	4.95954e-09	1.16639e-06	1.80753e-06	1.14944e-08
2.9071	1.05889e-08	0.00023645	0.721816	54.5934	0.242027	0.00501744	0.000234626	0.236014	4.9597e-09	1.16635e-06	1.80741e-06	1.14935e-08
3.03187	1.05885e-08	0.000236453	0.721855	54.5934	0.242043	0.00501755	0.000234629	0.236025	4.95981e-09	1.16632e-06	1.80732e-06	1.14929e-08
3.20044	1.05882e-08	0.000236455	0.72189	54.5933	0.242057	0.00501765	0.000234632	0.236035	4.95991e-09	1.16629e-06	1.80725e-06	1.14924e-08
3.36902	1.0588e-08	0.000236457	0.721912	54.5933	0.242066	0.00501772	0.000234633	0.236042	4.95998e-09	1.16627e-06	1.8072e-06	1.1492e-08
3.53759	1.05878e-08	0.000236458	0.721925	54.5933	0.242072	0.00501776	0.000234634	0.236046	4.96002e-09	1.16626e-06	1.80717e-06	1.14918e-08
3.70617	1.05877e-08	0.000236458	0.721934	54.5932	0.242075	0.00501778	0.000234635	0.236048	4.96004e-09	1.16625e-06	1.80715e-06	1.14917e-08
3.96574	1.05877e-08	0.000236459	0.721941	54.5932	0.242078	0.0050178	0.000234635	0.23605	4.96006e-09	1.16625e-06	1.80714e-06	1.14916e-08
4.2253	1.05876e-08	0.000236459	0.721944	54.5932	0.242079	0.00501781	0.000234635	0.236051	4.96007e-09	1.16625e-06	1.80713e-06	1.14915e-08
4.48487	1.05876e-08	0.000236459	0.721946	54.5932	0.24208	0.00501782	0.000234636	0.236052	4.96008e-09	1.16624e-06	1.80712e-06	1.14915e-08
4.74444	1.05876e-08	0.000236459	0.721947	54.5932	0.242081	0.00501782	0.000234636	0.236052	4.96008e-09	1.16624e-06	1.80712e-06	1.14915e-08
5.3021	1.05876e-08	0.000236459	0.721948	54.5932	0.242081	0.00501782	0.000234636	0.236053	4.96008e-09	1.16624e-06	1.80712e-06	1.14914e-08
5.85976	1.05876e-08	0.000236459	0.721948	54.5932	0.242081	0.00501782	0.000234636	0.236053	4.96009e-09	1.16624e-06	1.80712e-06	1.14914e-08
6.41742	1.05876e-08	0.000236459	0.721948	54.5932	0.242081	0.00501782	0.000234636	0.236053	4.96009e-09	1.16624e-06	1.80712e-06	1.14914e-08
9.32353	1.05876e-08	0.000236459	0.721948	54.5932	0.242081	0.00501782	0.000234636	0.236053	4.96009e-09	1.16624e-06	1.80712e-06	1.14914e-08
12.2296	1.05876e-08	0.000236459	0.721948	54.5932	0.242081	0.00501782	0.000234636	0.236053	4.96009e-09	1.16624e-06	1.80712e-06	1.14914e-08
41.2907	1.05876e-08	0.000236459	0.721948	54.5932	0.242081	0.00501782	0.000234636	0.236053	4.96008e-09	1.16624e-06	1.80712e-06	1.14914e-08
70.3517	1.05876e-08	0.000236459	0.721948	54.5932	0.242081	0.00501782	0.000234636	0.236053	4.96008e-09	1.16624e-06	1.80712e-06	1.14914e-08
360.962	1.05876e-08	0.000236459	0.721948	54.5932	0.242081	0.00501782	0.000234636	0.236053	4.96009e-09	1.16624e-06	1.80712e-06	1.14914e-08
651.572	1.05876e-08	0.000236459	0.721948	54.5932	0.242081	0.00501782	0.000234636	0.236053	4.96008e-09	1.16624e-06	1.80712e-06	1.14914e-08
1000	1.05876e-08	0.000236459	0.721948	54.5932	0.242081	0.00501782	0.000234636	0.236053	4.96008e-09	1.16624e-06	1.80712e-06	1.14914e-08
