# Supplementary material for: Molecular-resolution imaging of ice crystallized from liquid water by cryogenic liquid-cell TEM
Source: Nat Commun. 2025 Sep 25;16:8342. doi: 10.1038/s41467-025-62451-0 (PMC12462463; doi:10.1038/s41467-025-62451-0)
Supplement: Supplementary file 11 — Supplementary Data 3 [file 41467_2025_62451_MOESM11_ESM.zip › Ambrozic Set_kJ_C0_g_vals_pastina_228.15K_25.0_eA2s_Output.xlsx]

## Sheet: Sheet1
time / s	H	H+	H2	H2O	H2O2	HO2	HO2-	O2	O2-	OH	OH-	eh-
0	0	0	0	55.56	0	0	0	0	0	0	0	0
1.13175e-14	6.73259e-14	3.16228e-13	4.5904e-14	55.56	7.14063e-14	2.04018e-15	4.28379e-31	2.46232e-32	2.78443e-24	2.75424e-13	5.10045e-14	2.65223e-13
2.26349e-14	1.34652e-13	6.32456e-13	9.18081e-14	55.56	1.42813e-13	4.08036e-15	1.50726e-30	1.23116e-31	8.34927e-24	5.50848e-13	1.02009e-13	5.30447e-13
2.83163e-11	1.68449e-10	7.91202e-10	1.14852e-10	55.56	1.78658e-10	5.10457e-12	1.74001e-21	3.85352e-22	-4.56e-17	6.89111e-10	1.27613e-10	6.63589e-10
3.2219e-11	1.91666e-10	9.0025e-10	1.30681e-10	55.56	2.03282e-10	5.8081e-12	2.0507e-21	4.54168e-22	-3.44037e-17	7.84088e-10	1.45202e-10	7.55048e-10
3.61217e-11	2.14883e-10	1.0093e-09	1.46511e-10	55.56	2.27906e-10	6.51162e-12	2.44117e-21	5.40665e-22	-2.14692e-17	8.79066e-10	1.6279e-10	8.46508e-10
4.06098e-11	2.41582e-10	1.1347e-09	1.64715e-10	55.56	2.56223e-10	7.32067e-12	2.94944e-21	6.53263e-22	-9.0342e-18	9.88289e-10	1.83017e-10	9.51686e-10
4.5098e-11	2.68281e-10	1.26011e-09	1.82919e-10	55.56	2.8454e-10	8.12973e-12	3.5831e-21	7.93651e-22	-1.42844e-18	1.09751e-09	2.03243e-10	1.05686e-09
4.95861e-11	2.9498e-10	1.38551e-09	2.01123e-10	55.56	3.12858e-10	8.93879e-12	4.35601e-21	9.649e-22	2.68209e-18	1.20674e-09	2.2347e-10	1.16204e-09
5.40742e-11	3.21679e-10	1.51092e-09	2.19327e-10	55.56	3.41175e-10	9.74785e-12	5.282e-21	1.17008e-21	5.2424e-18	1.31596e-09	2.43696e-10	1.26722e-09
5.85623e-11	3.48378e-10	1.63632e-09	2.37531e-10	55.56	3.69492e-10	1.05569e-11	6.37495e-21	1.41227e-21	7.09887e-18	1.42518e-09	2.63923e-10	1.3724e-09
6.30504e-11	3.75077e-10	1.76173e-09	2.55735e-10	55.56	3.97809e-10	1.1366e-11	7.64868e-21	1.69453e-21	8.519e-18	1.53441e-09	2.8415e-10	1.47758e-09
6.75385e-11	4.01777e-10	1.88713e-09	2.73939e-10	55.56	4.26127e-10	1.2175e-11	9.11707e-21	2.01993e-21	9.65581e-18	1.64363e-09	3.04376e-10	1.58276e-09
7.20267e-11	4.28476e-10	2.01254e-09	2.92142e-10	55.56	4.54444e-10	1.29841e-11	1.0794e-20	2.39155e-21	1.06286e-17	1.75285e-09	3.24603e-10	1.68793e-09
7.65148e-11	4.55175e-10	2.13794e-09	3.10346e-10	55.56	4.82761e-10	1.37932e-11	1.26932e-20	2.81247e-21	1.15115e-17	1.86208e-09	3.44829e-10	1.79311e-09
8.10029e-11	4.81874e-10	2.26335e-09	3.2855e-10	55.56	5.11078e-10	1.46022e-11	1.48286e-20	3.28574e-21	1.2344e-17	1.9713e-09	3.65056e-10	1.89829e-09
8.5491e-11	5.08573e-10	2.38875e-09	3.46754e-10	55.56	5.39396e-10	1.54113e-11	1.72141e-20	3.81444e-21	1.31468e-17	2.08053e-09	3.85283e-10	2.00347e-09
8.99791e-11	5.35272e-10	2.51416e-09	3.64958e-10	55.56	5.67713e-10	1.62204e-11	1.98635e-20	4.40165e-21	1.39325e-17	2.18975e-09	4.05509e-10	2.10865e-09
9.44672e-11	5.61971e-10	2.63956e-09	3.83162e-10	55.56	5.9603e-10	1.70294e-11	2.27907e-20	5.05043e-21	1.47084e-17	2.29897e-09	4.25736e-10	2.21383e-09
9.89554e-11	5.8867e-10	2.76497e-09	4.01366e-10	55.56	6.24347e-10	1.78385e-11	2.60094e-20	5.76385e-21	1.54787e-17	2.4082e-09	4.45963e-10	2.319e-09
1.03443e-10	6.15369e-10	2.89037e-09	4.1957e-10	55.56	6.52665e-10	1.86475e-11	2.95336e-20	6.54499e-21	1.62457e-17	2.51742e-09	4.66189e-10	2.42418e-09
1.07932e-10	6.42069e-10	3.01578e-09	4.37774e-10	55.56	6.80982e-10	1.94566e-11	3.33771e-20	7.39692e-21	1.70108e-17	2.62664e-09	4.86416e-10	2.52936e-09
1.52813e-10	9.0906e-10	4.26983e-09	6.19814e-10	55.56	9.64154e-10	2.75472e-11	9.48335e-20	2.10201e-20	2.4646e-17	3.71888e-09	6.88682e-10	3.58114e-09
1.97694e-10	1.17605e-09	5.52388e-09	8.01853e-10	55.56	1.24733e-09	3.56379e-11	2.04917e-19	4.54246e-20	3.2269e-17	4.81112e-09	8.90948e-10	4.63293e-09
2.42575e-10	1.44304e-09	6.77793e-09	9.83892e-10	55.56	1.5305e-09	4.37285e-11	3.76504e-19	8.34656e-20	3.9894e-17	5.90335e-09	1.09321e-09	5.68471e-09
6.91387e-10	4.11295e-09	1.93184e-08	2.80429e-09	55.56	4.36222e-09	1.24635e-10	1.09798e-17	2.43519e-18	1.16159e-16	1.68257e-08	3.11588e-09	1.62025e-08
1.1402e-09	6.78287e-09	3.18589e-08	4.62468e-09	55.56	7.19395e-09	2.05541e-10	4.4299e-17	9.82647e-18	1.92425e-16	2.77481e-08	5.13855e-09	2.67204e-08
1.58901e-09	9.45278e-09	4.43994e-08	6.44508e-09	55.56	1.00257e-08	2.86448e-10	1.13242e-16	2.5123e-17	2.68691e-16	3.86704e-08	7.16123e-09	3.72382e-08
3.88854e-09	2.31324e-08	1.08652e-07	1.57721e-08	55.56	2.45343e-08	7.00979e-10	1.87761e-15	4.17156e-16	6.59444e-16	9.46321e-08	1.75248e-08	9.11271e-08
6.18807e-09	3.68121e-08	1.72904e-07	2.50991e-08	55.56	3.9043e-08	1.11551e-09	6.94877e-15	1.54496e-15	1.0502e-15	1.50593e-07	2.78886e-08	1.45016e-07
8.4876e-09	5.0492e-08	2.37156e-07	3.44262e-08	55.56	5.35517e-08	1.53004e-09	1.70648e-14	3.79678e-15	1.44095e-15	2.06554e-07	3.82528e-08	1.98903e-07
1.18842e-08	7.06986e-08	3.3206e-07	4.82032e-08	55.56	7.49823e-08	2.14232e-09	4.43916e-14	9.88628e-15	2.01811e-15	2.89211e-07	5.35623e-08	2.78498e-07
1.52808e-08	9.09058e-08	4.26963e-07	6.19804e-08	55.56	9.64131e-08	2.75459e-09	9.21306e-14	2.05387e-14	2.59527e-15	3.71866e-07	6.88731e-08	3.58089e-07
1.86773e-08	1.11114e-07	5.21863e-07	7.57579e-08	55.56	1.17844e-07	3.36686e-09	1.66639e-13	3.71875e-14	3.17241e-15	4.54518e-07	8.41855e-08	4.37677e-07
2.20739e-08	1.31323e-07	6.16761e-07	8.95359e-08	55.56	1.39276e-07	3.97911e-09	2.73851e-13	6.11778e-14	3.74955e-15	5.37166e-07	9.94999e-08	5.17261e-07
2.70364e-08	1.60852e-07	7.55403e-07	1.09667e-07	55.56	1.70588e-07	4.87361e-09	5.01273e-13	1.12161e-13	4.59273e-15	6.57911e-07	1.21879e-07	6.33524e-07
3.19989e-08	1.90383e-07	8.94038e-07	1.29799e-07	55.56	2.01902e-07	5.76806e-09	8.28907e-13	1.85765e-13	5.43588e-15	7.78644e-07	1.44263e-07	7.49774e-07
3.69614e-08	2.19919e-07	1.03266e-06	1.49933e-07	55.56	2.33217e-07	6.66247e-09	1.27473e-12	2.86129e-13	6.27899e-15	8.99366e-07	1.66655e-07	8.66006e-07
4.19239e-08	2.49458e-07	1.17128e-06	1.70068e-07	55.56	2.64533e-07	7.55682e-09	1.85662e-12	4.17397e-13	7.12205e-15	1.02007e-06	1.89053e-07	9.8222e-07
5.45113e-08	3.2441e-07	1.5228e-06	2.2115e-07	55.56	3.43974e-07	9.82506e-09	4.06295e-12	9.17052e-13	9.26022e-15	1.32617e-06	2.45908e-07	1.27689e-06
6.70986e-08	3.99403e-07	1.87422e-06	2.72249e-07	55.56	4.23429e-07	1.20928e-08	7.54569e-12	1.70973e-12	1.13979e-14	1.63212e-06	3.02833e-07	1.57138e-06
7.9686e-08	4.74447e-07	2.2255e-06	3.23368e-07	55.56	5.02899e-07	1.43599e-08	1.25871e-11	2.86287e-12	1.35351e-14	1.93791e-06	3.59844e-07	1.86564e-06
9.22733e-08	5.49552e-07	2.57661e-06	3.7451e-07	55.56	5.8239e-07	1.66263e-08	1.94648e-11	4.44378e-12	1.56717e-14	2.24349e-06	4.16956e-07	2.15964e-06
1.04861e-07	6.24726e-07	2.92754e-06	4.2568e-07	55.56	6.61903e-07	1.88918e-08	2.84525e-11	6.51955e-12	1.78076e-14	2.54885e-06	4.74183e-07	2.45332e-06
1.23352e-07	7.35309e-07	3.44266e-06	5.00909e-07	55.56	7.78758e-07	2.22183e-08	4.6047e-11	1.06067e-11	2.09438e-14	2.99694e-06	5.58494e-07	2.88412e-06
1.41844e-07	8.46093e-07	3.95723e-06	5.76217e-07	55.56	8.95679e-07	2.55422e-08	6.96158e-11	1.61174e-11	2.40781e-14	3.44436e-06	6.43135e-07	3.31402e-06
1.60335e-07	9.57107e-07	4.47116e-06	6.51616e-07	55.56	1.01267e-06	2.88634e-08	9.9981e-11	2.32617e-11	2.72102e-14	3.89102e-06	7.2815e-07	3.74291e-06
1.78827e-07	1.06838e-06	4.98437e-06	7.27117e-07	55.56	1.12975e-06	3.21814e-08	1.37948e-10	3.22482e-11	3.03399e-14	4.33681e-06	8.13586e-07	4.17065e-06
1.97318e-07	1.17994e-06	5.49678e-06	8.02733e-07	55.56	1.24693e-06	3.54959e-08	1.84309e-10	4.32838e-11	3.3467e-14	4.78164e-06	8.99486e-07	4.59711e-06
2.32261e-07	1.39164e-06	6.46257e-06	9.45976e-07	55.56	1.46863e-06	4.17485e-08	2.97565e-10	7.04572e-11	3.93685e-14	5.61925e-06	1.06323e-06	5.39904e-06
2.67203e-07	1.60466e-06	7.42462e-06	1.08975e-06	55.56	1.69076e-06	4.79848e-08	4.48656e-10	1.07045e-10	4.52591e-14	6.45245e-06	1.22906e-06	6.19511e-06
3.02146e-07	1.81917e-06	8.38238e-06	1.23412e-06	55.56	1.91339e-06	5.42029e-08	6.42532e-10	1.54385e-10	5.1138e-14	7.28062e-06	1.39725e-06	6.98449e-06
3.37089e-07	2.03535e-06	9.33529e-06	1.37918e-06	55.56	2.13656e-06	6.04003e-08	8.84007e-10	2.1378e-10	5.70045e-14	8.10314e-06	1.56803e-06	7.76637e-06
3.72032e-07	2.25336e-06	1.02828e-05	1.52499e-06	55.56	2.36034e-06	6.65749e-08	1.17777e-09	2.86501e-10	6.28583e-14	8.91943e-06	1.74163e-06	8.53998e-06
4.06974e-07	2.47336e-06	1.12243e-05	1.67164e-06	55.56	2.58477e-06	7.27248e-08	1.52839e-09	3.73778e-10	6.86989e-14	9.72892e-06	1.91824e-06	9.30456e-06
4.68474e-07	2.8658e-06	1.28653e-05	1.93198e-06	55.56	2.98155e-06	8.34823e-08	2.29718e-09	5.66331e-10	7.89467e-14	1.11355e-05	2.2369e-06	1.06261e-05
5.29975e-07	3.26555e-06	1.44832e-05	2.19551e-06	55.56	3.38079e-06	9.41465e-08	3.27964e-09	8.13762e-10	8.91546e-14	1.25165e-05	2.56617e-06	1.19138e-05
5.91475e-07	3.67319e-06	1.60752e-05	2.46261e-06	55.56	3.78274e-06	1.04708e-07	4.49866e-09	1.12173e-09	9.93246e-14	1.38695e-05	2.90651e-06	1.31642e-05
6.52975e-07	4.0892e-06	1.76383e-05	2.73362e-06	55.56	4.18761e-06	1.15158e-07	5.97636e-09	1.49541e-09	1.0946e-13	1.5192e-05	3.25815e-06	1.43742e-05
7.14475e-07	4.51393e-06	1.91701e-05	3.00889e-06	55.56	4.59557e-06	1.2549e-07	7.73401e-09	1.93941e-09	1.19564e-13	1.64822e-05	3.62103e-06	1.55413e-05
7.75975e-07	4.94763e-06	2.06678e-05	3.28873e-06	55.56	5.00678e-06	1.35696e-07	9.79196e-09	2.45786e-09	1.29642e-13	1.77382e-05	3.99487e-06	1.66631e-05
8.5176e-07	5.49455e-06	2.2463e-05	3.64031e-06	55.56	5.51814e-06	1.48092e-07	1.27694e-08	3.20432e-09	1.42031e-13	1.92367e-05	4.46976e-06	1.79805e-05
9.27545e-07	6.05516e-06	2.41986e-05	3.9998e-06	55.56	6.03478e-06	1.60282e-07	1.62657e-08	4.07468e-09	1.54398e-13	2.06789e-05	4.95896e-06	1.92234e-05
1.00333e-06	6.62916e-06	2.5871e-05	4.36766e-06	55.56	6.5568e-06	1.72259e-07	2.03112e-08	5.07325e-09	1.6675e-13	2.20633e-05	5.46057e-06	2.03901e-05
1.07912e-06	7.21595e-06	2.74768e-05	4.74429e-06	55.56	7.08423e-06	1.84021e-07	2.49322e-08	6.20315e-09	1.79096e-13	2.33888e-05	5.97235e-06	2.14795e-05
1.1549e-06	7.81471e-06	2.90132e-05	5.13003e-06	55.56	7.61707e-06	1.95564e-07	3.01513e-08	7.46641e-09	1.91443e-13	2.4655e-05	6.49178e-06	2.24912e-05
1.23069e-06	8.42443e-06	3.0478e-05	5.52517e-06	55.56	8.15526e-06	2.06891e-07	3.59858e-08	8.86403e-09	2.03798e-13	2.58619e-05	7.01622e-06	2.34258e-05
1.33716e-06	9.29726e-06	3.24121e-05	6.09665e-06	55.5599	8.92025e-06	2.22442e-07	4.52467e-08	1.10547e-08	2.21181e-13	2.74586e-05	7.75625e-06	2.46106e-05
1.44364e-06	1.01855e-05	3.4199e-05	6.68757e-06	55.5599	9.69518e-06	2.3758e-07	5.57647e-08	1.35083e-08	2.38596e-13	2.89421e-05	8.49322e-06	2.56501e-05
1.55012e-06	1.10851e-05	3.58384e-05	7.29814e-06	55.5599	1.04796e-05	2.52321e-07	6.75373e-08	1.62197e-08	2.56049e-13	3.03162e-05	9.22002e-06	2.65508e-05
1.6566e-06	1.19916e-05	3.73318e-05	7.92839e-06	55.5599	1.12729e-05	2.66686e-07	8.05428e-08	1.91817e-08	2.73539e-13	3.15858e-05	9.93021e-06	2.7321e-05
1.76308e-06	1.29006e-05	3.86826e-05	8.57816e-06	55.5599	1.20744e-05	2.80698e-07	9.47419e-08	2.23855e-08	2.9106e-13	3.27565e-05	1.06183e-05	2.79696e-05
1.86956e-06	1.38077e-05	3.98959e-05	9.24713e-06	55.5599	1.28836e-05	2.94382e-07	1.1008e-07	2.58213e-08	3.08607e-13	3.38343e-05	1.12797e-05	2.85062e-05
1.99268e-06	1.48489e-05	4.1136e-05	1.0044e-05	55.5599	1.3828e-05	3.0983e-07	1.29147e-07	3.00697e-08	3.28916e-13	3.49729e-05	1.20068e-05	2.90001e-05
2.11581e-06	1.58762e-05	4.22122e-05	1.0865e-05	55.5599	1.47808e-05	3.24917e-07	1.49529e-07	3.45973e-08	3.49232e-13	3.60053e-05	1.26898e-05	2.93729e-05
2.23893e-06	1.68843e-05	4.31373e-05	1.17091e-05	55.5599	1.57411e-05	3.39682e-07	1.71095e-07	3.93874e-08	3.69542e-13	3.6941e-05	1.33266e-05	2.96395e-05
2.36206e-06	1.78688e-05	4.39245e-05	1.2575e-05	55.5599	1.67081e-05	3.54166e-07	1.93711e-07	4.44232e-08	3.89832e-13	3.77893e-05	1.39166e-05	2.98142e-05
2.48519e-06	1.88257e-05	4.45875e-05	1.34616e-05	55.5599	1.76809e-05	3.68404e-07	2.17244e-07	4.96892e-08	4.10091e-13	3.85587e-05	1.44602e-05	2.99101e-05
2.60831e-06	1.9752e-05	4.51393e-05	1.43675e-05	55.5599	1.86589e-05	3.82432e-07	2.41563e-07	5.51703e-08	4.30312e-13	3.92574e-05	1.49585e-05	2.99392e-05
2.76456e-06	2.08798e-05	4.56997e-05	1.55428e-05	55.5599	1.99063e-05	3.9998e-07	2.73364e-07	6.2414e-08	4.55909e-13	4.00538e-05	1.5529e-05	2.98973e-05
2.92081e-06	2.19511e-05	4.6126e-05	1.67444e-05	55.5599	2.11597e-05	4.17297e-07	3.06005e-07	6.99562e-08	4.81432e-13	4.07619e-05	1.6035e-05	2.9785e-05
3.07706e-06	2.29641e-05	4.64403e-05	1.79697e-05	55.5599	2.24179e-05	4.34433e-07	3.39282e-07	7.77739e-08	5.06882e-13	4.13937e-05	1.6482e-05	2.9619e-05
3.23331e-06	2.39178e-05	4.6662e-05	1.92164e-05	55.5599	2.36802e-05	4.51432e-07	3.73024e-07	8.58469e-08	5.32266e-13	4.19597e-05	1.68758e-05	2.94132e-05
3.38956e-06	2.48127e-05	4.68083e-05	2.0482e-05	55.5599	2.49456e-05	4.6833e-07	4.07083e-07	9.41574e-08	5.57595e-13	4.24688e-05	1.72222e-05	2.9179e-05
3.54581e-06	2.56497e-05	4.68938e-05	2.17645e-05	55.5599	2.62133e-05	4.85159e-07	4.41339e-07	1.0269e-07	5.82884e-13	4.29289e-05	1.75267e-05	2.89258e-05
3.73848e-06	2.66044e-05	4.69336e-05	2.33665e-05	55.5599	2.7779e-05	5.05853e-07	4.83712e-07	1.13498e-07	6.14034e-13	4.34386e-05	1.78518e-05	2.85981e-05
3.93116e-06	2.74774e-05	4.69188e-05	2.4988e-05	55.5599	2.93462e-05	5.26521e-07	5.26099e-07	1.24602e-07	6.45176e-13	4.38942e-05	1.81293e-05	2.82634e-05
4.12383e-06	2.82732e-05	4.68644e-05	2.66261e-05	55.5599	3.09141e-05	5.47194e-07	5.68399e-07	1.35985e-07	6.76343e-13	4.43044e-05	1.83666e-05	2.79294e-05
4.3165e-06	2.89966e-05	4.67824e-05	2.82785e-05	55.5599	3.24818e-05	5.67898e-07	6.10541e-07	1.47632e-07	7.07564e-13	4.46764e-05	1.85701e-05	2.76018e-05
4.50917e-06	2.96525e-05	4.66819e-05	2.99429e-05	55.5599	3.40487e-05	5.88651e-07	6.52477e-07	1.59531e-07	7.3887e-13	4.5016e-05	1.87452e-05	2.72842e-05
4.70185e-06	3.0246e-05	4.657e-05	3.16173e-05	55.5599	3.56142e-05	6.09471e-07	6.94178e-07	1.71671e-07	7.70276e-13	4.53279e-05	1.88967e-05	2.69791e-05
4.95926e-06	3.09495e-05	4.64115e-05	3.38672e-05	55.5599	3.77023e-05	6.37409e-07	7.49495e-07	1.88253e-07	8.12456e-13	4.57085e-05	1.90686e-05	2.65934e-05
5.21668e-06	3.15609e-05	4.62505e-05	3.61288e-05	55.5599	3.97857e-05	6.65507e-07	8.04348e-07	2.05235e-07	8.54911e-13	4.60547e-05	1.92125e-05	2.62337e-05
5.4741e-06	3.20903e-05	4.60928e-05	3.83992e-05	55.5598	4.18633e-05	6.93781e-07	8.58742e-07	2.22605e-07	8.97685e-13	4.63727e-05	1.93342e-05	2.58999e-05
5.73151e-06	3.25467e-05	4.59418e-05	4.06759e-05	55.5598	4.39343e-05	7.22243e-07	9.12692e-07	2.40354e-07	9.40805e-13	4.66672e-05	1.94383e-05	2.55908e-05
5.98893e-06	3.29386e-05	4.57994e-05	4.29571e-05	55.5598	4.59981e-05	7.50899e-07	9.66222e-07	2.58475e-07	9.84295e-13	4.69424e-05	1.95283e-05	2.53049e-05
6.24634e-06	3.32733e-05	4.56665e-05	4.52409e-05	55.5598	4.8054e-05	7.79755e-07	1.01935e-06	2.76964e-07	1.02817e-12	4.72012e-05	1.96071e-05	2.50401e-05
6.57896e-06	3.36319e-05	4.5509e-05	4.81934e-05	55.5598	5.06982e-05	8.17344e-07	1.08746e-06	3.01394e-07	1.08546e-12	4.75158e-05	1.96956e-05	2.47259e-05
6.91157e-06	3.39187e-05	4.5367e-05	5.11454e-05	55.5598	5.33277e-05	8.55277e-07	1.15499e-06	3.2643e-07	1.14343e-12	4.78121e-05	1.97725e-05	2.44395e-05
7.24419e-06	3.41444e-05	4.52392e-05	5.40947e-05	55.5598	5.5942e-05	8.93557e-07	1.22199e-06	3.52074e-07	1.2021e-12	4.80936e-05	1.98403e-05	2.41769e-05
7.5768e-06	3.4318e-05	4.51241e-05	5.70393e-05	55.5598	5.85407e-05	9.32186e-07	1.28849e-06	3.78327e-07	1.26146e-12	4.8363e-05	1.99009e-05	2.39347e-05
7.90942e-06	3.44474e-05	4.50203e-05	5.99779e-05	55.5598	6.11236e-05	9.71161e-07	1.35452e-06	4.05196e-07	1.32158e-12	4.86227e-05	1.99558e-05	2.37099e-05
8.24203e-06	3.45391e-05	4.49261e-05	6.29093e-05	55.5598	6.36905e-05	1.01048e-06	1.42012e-06	4.32685e-07	1.38219e-12	4.88742e-05	2.00061e-05	2.34999e-05
8.65341e-06	3.46089e-05	4.48211e-05	6.65232e-05	55.5598	6.68432e-05	1.05959e-06	1.50067e-06	4.67556e-07	1.45845e-12	4.9176e-05	2.0063e-05	2.32575e-05
9.0648e-06	3.46384e-05	4.47267e-05	7.01228e-05	55.5598	6.99716e-05	1.10922e-06	1.58062e-06	5.03403e-07	1.53566e-12	4.94694e-05	2.01151e-05	2.3031e-05
9.47618e-06	3.46351e-05	4.46411e-05	7.3707e-05	55.5598	7.3076e-05	1.15937e-06	1.65999e-06	5.40245e-07	1.61394e-12	4.97558e-05	2.01632e-05	2.28179e-05
9.88756e-06	3.46049e-05	4.45628e-05	7.72746e-05	55.5598	7.61569e-05	1.21004e-06	1.73881e-06	5.78099e-07	1.69327e-12	5.00362e-05	2.0208e-05	2.2616e-05
1.02989e-05	3.45527e-05	4.44906e-05	8.08251e-05	55.5598	7.92146e-05	1.26121e-06	1.81709e-06	6.1698e-07	1.77366e-12	5.03115e-05	2.025e-05	2.24236e-05
1.07103e-05	3.44827e-05	4.44235e-05	8.43578e-05	55.5598	8.22497e-05	1.31289e-06	1.89485e-06	6.56907e-07	1.85511e-12	5.0582e-05	2.02894e-05	2.22393e-05
1.13603e-05	3.43433e-05	4.43262e-05	8.9902e-05	55.5597	8.70002e-05	1.39557e-06	2.01669e-06	7.22154e-07	1.98592e-12	5.10007e-05	2.03472e-05	2.19623e-05
1.20102e-05	3.41779e-05	4.42375e-05	9.54002e-05	55.5597	9.16978e-05	1.47948e-06	2.13732e-06	7.90105e-07	2.11934e-12	5.14093e-05	2.04002e-05	2.17e-05
1.26601e-05	3.39942e-05	4.41558e-05	0.000100852	55.5597	9.63446e-05	1.56462e-06	2.25679e-06	8.60813e-07	2.25535e-12	5.18083e-05	2.04491e-05	2.145e-05
1.33101e-05	3.37979e-05	4.408e-05	0.000106258	55.5597	0.000100943	1.65097e-06	2.37512e-06	9.34321e-07	2.39394e-12	5.21978e-05	2.04943e-05	2.12106e-05
1.396e-05	3.35936e-05	4.40092e-05	0.000111618	55.5597	0.000105494	1.73853e-06	2.49236e-06	1.01067e-06	2.5351e-12	5.25778e-05	2.05363e-05	2.09806e-05
1.461e-05	3.33843e-05	4.39428e-05	0.000116932	55.5597	0.000110001	1.82727e-06	2.60852e-06	1.08988e-06	2.67881e-12	5.29484e-05	2.05752e-05	2.07591e-05
1.55184e-05	3.3088e-05	4.38565e-05	0.000124288	55.5597	0.000116228	1.95328e-06	2.76914e-06	1.20547e-06	2.88389e-12	5.34507e-05	2.06251e-05	2.04624e-05
1.64269e-05	3.27915e-05	4.3777e-05	0.00013156	55.5597	0.000122374	2.08155e-06	2.92777e-06	1.32676e-06	3.09383e-12	5.39347e-05	2.06701e-05	2.01791e-05
1.73353e-05	3.24979e-05	4.37033e-05	0.000138752	55.5597	0.000128444	2.21204e-06	3.08445e-06	1.4538e-06	3.30853e-12	5.44007e-05	2.07108e-05	1.99081e-05
1.82438e-05	3.22092e-05	4.3635e-05	0.000145866	55.5596	0.000134441	2.34469e-06	3.23923e-06	1.58661e-06	3.52791e-12	5.48492e-05	2.07475e-05	1.96483e-05
1.91523e-05	3.19266e-05	4.35716e-05	0.000152907	55.5596	0.000140367	2.47946e-06	3.39216e-06	1.72519e-06	3.75186e-12	5.52806e-05	2.07807e-05	1.93988e-05
2.00607e-05	3.16508e-05	4.35127e-05	0.000159876	55.5596	0.000146226	2.6163e-06	3.54326e-06	1.86955e-06	3.98027e-12	5.56955e-05	2.08106e-05	1.91589e-05
2.13835e-05	3.12617e-05	4.34343e-05	0.000169902	55.5596	0.000154641	2.81914e-06	3.7601e-06	2.09007e-06	4.3206e-12	5.62715e-05	2.08487e-05	1.88254e-05
2.27063e-05	3.08877e-05	4.33636e-05	0.000179792	55.5596	0.000162925	3.02607e-06	3.97324e-06	2.32278e-06	4.66978e-12	5.68159e-05	2.08812e-05	1.85091e-05
2.40291e-05	3.05283e-05	4.32999e-05	0.000189553	55.5596	0.000171083	3.23692e-06	4.1828e-06	2.56759e-06	5.02743e-12	5.73308e-05	2.09087e-05	1.82084e-05
2.53519e-05	3.01828e-05	4.32426e-05	0.000199193	55.5595	0.000179121	3.4515e-06	4.38885e-06	2.82444e-06	5.3932e-12	5.78181e-05	2.09317e-05	1.7922e-05
2.66747e-05	2.985e-05	4.3191e-05	0.000208717	55.5595	0.000187044	3.66965e-06	4.59151e-06	3.0932e-06	5.76671e-12	5.82797e-05	2.09507e-05	1.76488e-05
2.79975e-05	2.95291e-05	4.31447e-05	0.000218132	55.5595	0.000194857	3.89118e-06	4.79084e-06	3.37377e-06	6.14761e-12	5.87173e-05	2.09661e-05	1.73877e-05
2.98805e-05	2.90908e-05	4.30868e-05	0.000231357	55.5595	0.000205795	4.21204e-06	5.06904e-06	3.79333e-06	6.7019e-12	5.9302e-05	2.09826e-05	1.70351e-05
3.17635e-05	2.86723e-05	4.30374e-05	0.000244385	55.5595	0.000216528	4.53896e-06	5.34092e-06	4.23621e-06	7.2695e-12	5.98455e-05	2.09935e-05	1.67029e-05
3.36465e-05	2.82711e-05	4.29955e-05	0.00025723	55.5594	0.000227066	4.87149e-06	5.60673e-06	4.70207e-06	7.8495e-12	6.03516e-05	2.09997e-05	1.63891e-05
3.55296e-05	2.78855e-05	4.29603e-05	0.000269901	55.5594	0.000237417	5.20922e-06	5.86668e-06	5.19053e-06	8.44107e-12	6.08234e-05	2.10016e-05	1.6092e-05
3.74126e-05	2.75136e-05	4.29311e-05	0.00028241	55.5594	0.000247589	5.55175e-06	6.12098e-06	5.70121e-06	9.04339e-12	6.12639e-05	2.1e-05	1.58101e-05
3.92956e-05	2.71541e-05	4.29073e-05	0.000294764	55.5594	0.000257589	5.89874e-06	6.36985e-06	6.23375e-06	9.65575e-12	6.16757e-05	2.09953e-05	1.55421e-05
4.22114e-05	2.6619e-05	4.28796e-05	0.000313609	55.5593	0.000272751	6.44402e-06	6.74494e-06	7.10064e-06	1.06221e-11	6.22618e-05	2.09828e-05	1.51518e-05
4.51272e-05	2.6107e-05	4.28618e-05	0.00033213	55.5593	0.000287541	6.99804e-06	7.10816e-06	8.01775e-06	1.16086e-11	6.27917e-05	2.09652e-05	1.47884e-05
4.80429e-05	2.56149e-05	4.28524e-05	0.000350349	55.5593	0.000301978	7.55978e-06	7.46015e-06	8.98387e-06	1.26131e-11	6.32714e-05	2.09434e-05	1.44488e-05
5.09587e-05	2.51404e-05	4.28503e-05	0.000368287	55.5592	0.00031608	8.12833e-06	7.80149e-06	9.99781e-06	1.36337e-11	6.37064e-05	2.09184e-05	1.41304e-05
5.38744e-05	2.46815e-05	4.28545e-05	0.000385962	55.5592	0.000329863	8.70289e-06	8.13276e-06	1.10585e-05	1.46689e-11	6.4101e-05	2.08908e-05	1.38309e-05
5.67902e-05	2.42367e-05	4.28641e-05	0.000403389	55.5592	0.000343343	9.28272e-06	8.45447e-06	1.21648e-05	1.57171e-11	6.44592e-05	2.08611e-05	1.35486e-05
6.12776e-05	2.35766e-05	4.28881e-05	0.000429757	55.5591	0.000363526	1.01839e-05	8.93198e-06	1.39546e-05	1.73528e-11	6.49467e-05	2.08124e-05	1.31437e-05
6.57651e-05	2.2943e-05	4.29214e-05	0.000455616	55.5591	0.000383065	1.10941e-05	9.38956e-06	1.58472e-05	1.90123e-11	6.5366e-05	2.07614e-05	1.27705e-05
7.02525e-05	2.23331e-05	4.29624e-05	0.000481006	55.559	0.000401997	1.20114e-05	9.82864e-06	1.78396e-05	2.06918e-11	6.57256e-05	2.07089e-05	1.24248e-05
7.47399e-05	2.17445e-05	4.30096e-05	0.00050596	55.559	0.000420357	1.29343e-05	1.02505e-05	1.99294e-05	2.23886e-11	6.60326e-05	2.06557e-05	1.21034e-05
7.92273e-05	2.11757e-05	4.3062e-05	0.000530509	55.5589	0.000438175	1.38616e-05	1.06563e-05	2.21142e-05	2.41e-11	6.62929e-05	2.06024e-05	1.18033e-05
8.37148e-05	2.06252e-05	4.31188e-05	0.00055468	55.5589	0.000455478	1.47922e-05	1.10471e-05	2.4392e-05	2.58239e-11	6.65114e-05	2.05495e-05	1.15221e-05
8.92838e-05	1.9966e-05	4.31942e-05	0.000584186	55.5589	0.000476274	1.59502e-05	1.15126e-05	2.73451e-05	2.79776e-11	6.67311e-05	2.04849e-05	1.11967e-05
9.48529e-05	1.93317e-05	4.32741e-05	0.000613189	55.5588	0.000496358	1.71103e-05	1.19582e-05	3.04352e-05	3.01443e-11	6.69e-05	2.04217e-05	1.08942e-05
0.000100422	1.8721e-05	4.33574e-05	0.000641723	55.5588	0.000515767	1.8271e-05	1.23851e-05	3.36592e-05	3.23215e-11	6.7024e-05	2.03604e-05	1.06118e-05
0.000105991	1.81327e-05	4.34436e-05	0.000669823	55.5587	0.000534538	1.94314e-05	1.27948e-05	3.70143e-05	3.4507e-11	6.71082e-05	2.03012e-05	1.03474e-05
0.00011156	1.75658e-05	4.35319e-05	0.000697518	55.5587	0.000552702	2.05905e-05	1.31885e-05	4.04979e-05	3.66979e-11	6.71565e-05	2.02442e-05	1.00991e-05
0.000117129	1.70197e-05	4.36219e-05	0.000724835	55.5586	0.000570288	2.17474e-05	1.35671e-05	4.41074e-05	3.88933e-11	6.71728e-05	2.01895e-05	9.86515e-06
0.000121755	1.65812e-05	4.36976e-05	0.000747257	55.5586	0.000584475	2.27063e-05	1.38709e-05	4.71998e-05	4.07195e-11	6.71643e-05	2.0146e-05	9.68063e-06
0.000126381	1.6156e-05	4.3774e-05	0.000769448	55.5585	0.000598297	2.3663e-05	1.41656e-05	5.03761e-05	4.25448e-11	6.71375e-05	2.01039e-05	9.50447e-06
0.000127306	1.60726e-05	4.37893e-05	0.000773859	55.5585	0.000601018	2.3854e-05	1.42235e-05	5.10213e-05	4.29105e-11	6.713e-05	2.00957e-05	9.47017e-06
0.000128232	1.59896e-05	4.38047e-05	0.000778262	55.5585	0.000603726	2.4045e-05	1.4281e-05	5.16697e-05	4.32757e-11	6.71219e-05	2.00875e-05	9.43615e-06
0.000129157	1.59072e-05	4.38201e-05	0.000782656	55.5585	0.00060642	2.42358e-05	1.43382e-05	5.23215e-05	4.3641e-11	6.71132e-05	2.00794e-05	9.40242e-06
0.000130082	1.58253e-05	4.38355e-05	0.000787042	55.5585	0.0006091	2.44265e-05	1.4395e-05	5.29765e-05	4.40063e-11	6.71038e-05	2.00714e-05	9.36899e-06
0.000131007	1.57439e-05	4.38509e-05	0.00079142	55.5585	0.000611766	2.46171e-05	1.44515e-05	5.36348e-05	4.43715e-11	6.70938e-05	2.00635e-05	9.33585e-06
0.000132652	1.56004e-05	4.38783e-05	0.000799181	55.5585	0.000616472	2.49557e-05	1.45512e-05	5.48131e-05	4.50207e-11	6.70744e-05	2.00495e-05	9.27763e-06
0.000134297	1.54585e-05	4.39058e-05	0.000806917	55.5585	0.000621136	2.52939e-05	1.46498e-05	5.60015e-05	4.56698e-11	6.70532e-05	2.00357e-05	9.22026e-06
0.000135942	1.53181e-05	4.39334e-05	0.000814628	55.5585	0.000625759	2.56317e-05	1.47474e-05	5.72001e-05	4.63188e-11	6.703e-05	2.00221e-05	9.16373e-06
0.000137587	1.51793e-05	4.39609e-05	0.000822314	55.5585	0.00063034	2.59692e-05	1.48441e-05	5.84088e-05	4.69675e-11	6.70051e-05	2.00088e-05	9.10803e-06
0.000141857	1.48261e-05	4.40325e-05	0.000842156	55.5584	0.000642044	2.68434e-05	1.50904e-05	6.15934e-05	4.86508e-11	6.69324e-05	1.9975e-05	8.96709e-06
0.000146128	1.4483e-05	4.41043e-05	0.000861842	55.5584	0.000653483	2.77148e-05	1.53305e-05	6.48444e-05	5.0332e-11	6.68487e-05	1.99425e-05	8.8312e-06
0.000150399	1.41498e-05	4.4176e-05	0.000881378	55.5584	0.000664664	2.85832e-05	1.55647e-05	6.81607e-05	5.20108e-11	6.67547e-05	1.99112e-05	8.70004e-06
0.000154669	1.38262e-05	4.42477e-05	0.000900771	55.5583	0.000675597	2.94485e-05	1.5793e-05	7.15411e-05	5.36865e-11	6.66512e-05	1.98813e-05	8.57334e-06
0.000161841	1.33036e-05	4.43679e-05	0.000933035	55.5583	0.000693418	3.08946e-05	1.61643e-05	7.73594e-05	5.64929e-11	6.64579e-05	1.98337e-05	8.36985e-06
0.000169014	1.28063e-05	4.44876e-05	0.000964942	55.5582	0.000710595	3.23312e-05	1.65211e-05	8.335e-05	5.92875e-11	6.62423e-05	1.97893e-05	8.17708e-06
0.000176186	1.23332e-05	4.46067e-05	0.000996517	55.5582	0.000727161	3.37582e-05	1.68645e-05	8.95074e-05	6.20687e-11	6.60071e-05	1.97481e-05	7.99407e-06
0.000183358	1.18832e-05	4.47251e-05	0.00102778	55.5581	0.000743147	3.51752e-05	1.71952e-05	9.58262e-05	6.48345e-11	6.57545e-05	1.97098e-05	7.82e-06
0.00019053	1.14552e-05	4.48426e-05	0.00105876	55.5581	0.000758584	3.6582e-05	1.75142e-05	0.000102301	6.75836e-11	6.54864e-05	1.96743e-05	7.65411e-06
0.000199271	1.09619e-05	4.49846e-05	0.00109615	55.558	0.000776694	3.82826e-05	1.7888e-05	0.000110393	7.09087e-11	6.51415e-05	1.96345e-05	7.46211e-06
0.000208012	1.04979e-05	4.51252e-05	0.00113317	55.558	0.000794079	3.99677e-05	1.82466e-05	0.000118699	7.4205e-11	6.47794e-05	1.95983e-05	7.28025e-06
0.000216752	1.00616e-05	4.52643e-05	0.00116986	55.5579	0.000810783	4.16374e-05	1.85911e-05	0.000127206	7.74692e-11	6.44027e-05	1.95654e-05	7.10771e-06
0.000225493	9.65107e-06	4.54019e-05	0.00120623	55.5579	0.000826849	4.32916e-05	1.89226e-05	0.000135907	8.07003e-11	6.40135e-05	1.95355e-05	6.94366e-06
0.000234234	9.26483e-06	4.55379e-05	0.00124231	55.5578	0.000842317	4.49304e-05	1.92419e-05	0.000144789	8.38964e-11	6.36141e-05	1.95085e-05	6.78744e-06
0.000242975	8.90132e-06	4.56724e-05	0.00127813	55.5578	0.000857225	4.65539e-05	1.95499e-05	0.000153845	8.70563e-11	6.32061e-05	1.9484e-05	6.63844e-06
0.000251715	8.55905e-06	4.58054e-05	0.00131369	55.5577	0.000871607	4.81623e-05	1.98473e-05	0.000163064	9.01785e-11	6.27913e-05	1.94618e-05	6.49614e-06
0.000260456	8.23665e-06	4.59369e-05	0.00134903	55.5577	0.000885497	4.97557e-05	2.0135e-05	0.000172438	9.32626e-11	6.23711e-05	1.94418e-05	6.36003e-06
0.000270762	7.88026e-06	4.609e-05	0.00139041	55.5576	0.000901283	5.16156e-05	2.04623e-05	0.000183676	9.68483e-11	6.18704e-05	1.94207e-05	6.20696e-06
0.000281068	7.54766e-06	4.62412e-05	0.00143152	55.5575	0.000916476	5.34555e-05	2.07779e-05	0.000195103	1.00381e-10	6.13657e-05	1.94021e-05	6.06118e-06
0.000282939	7.48971e-06	4.62684e-05	0.00143895	55.5575	0.000919173	5.37872e-05	2.08339e-05	0.000197196	1.01014e-10	6.12738e-05	1.93989e-05	6.03554e-06
0.000284809	7.43248e-06	4.62956e-05	0.00144638	55.5575	0.000921852	5.41183e-05	2.08896e-05	0.000199295	1.01648e-10	6.11819e-05	1.93958e-05	6.01009e-06
0.000286679	7.37594e-06	4.63227e-05	0.00145379	55.5575	0.000924513	5.44487e-05	2.0945e-05	0.000201399	1.02279e-10	6.10899e-05	1.93928e-05	5.98485e-06
0.00028855	7.32009e-06	4.63497e-05	0.0014612	55.5575	0.000927157	5.47785e-05	2.1e-05	0.000203509	1.02908e-10	6.09978e-05	1.93898e-05	5.95981e-06
0.000291608	7.23021e-06	4.63938e-05	0.0014733	55.5575	0.000931444	5.53165e-05	2.10893e-05	0.000206971	1.03933e-10	6.08472e-05	1.93851e-05	5.91933e-06
0.000294667	7.14211e-06	4.64377e-05	0.00148538	55.5575	0.000935687	5.58528e-05	2.11776e-05	0.000210447	1.04954e-10	6.06965e-05	1.93806e-05	5.8794e-06
0.000297726	7.05575e-06	4.64815e-05	0.00149743	55.5575	0.000939886	5.63875e-05	2.12651e-05	0.000213938	1.05969e-10	6.05457e-05	1.93763e-05	5.84002e-06
0.00030211	6.93494e-06	4.65439e-05	0.00151468	55.5574	0.000945829	5.71507e-05	2.1389e-05	0.000218963	1.07415e-10	6.03297e-05	1.93703e-05	5.78452e-06
0.000306493	6.8175e-06	4.6606e-05	0.00153188	55.5574	0.000951687	5.79104e-05	2.15112e-05	0.000224016	1.08852e-10	6.01137e-05	1.93646e-05	5.73008e-06
0.000310877	6.7033e-06	4.66678e-05	0.00154904	55.5574	0.000957463	5.86668e-05	2.16318e-05	0.000229095	1.10278e-10	5.98978e-05	1.93593e-05	5.67668e-06
0.000318377	6.51514e-06	4.67728e-05	0.00157833	55.5573	0.00096716	5.99533e-05	2.18343e-05	0.000237844	1.12694e-10	5.95291e-05	1.93507e-05	5.58761e-06
0.000325877	6.33563e-06	4.68769e-05	0.0016075	55.5573	0.000976636	6.12302e-05	2.20325e-05	0.000246664	1.15082e-10	5.91613e-05	1.93429e-05	5.50134e-06
0.000333377	6.16428e-06	4.69801e-05	0.00163658	55.5573	0.000985903	6.24976e-05	2.22265e-05	0.00025555	1.1744e-10	5.87948e-05	1.93358e-05	5.41772e-06
0.000340877	6.00064e-06	4.70825e-05	0.00166557	55.5572	0.000994972	6.37558e-05	2.24164e-05	0.000264499	1.19769e-10	5.84299e-05	1.93293e-05	5.33663e-06
0.000352825	5.75485e-06	4.72439e-05	0.00171156	55.5572	0.00100904	6.57414e-05	2.27113e-05	0.000278877	1.2342e-10	5.78525e-05	1.932e-05	5.2124e-06
0.000364774	5.52587e-06	4.74033e-05	0.00175734	55.5571	0.00102267	6.77044e-05	2.29973e-05	0.000293392	1.26999e-10	5.72808e-05	1.9312e-05	5.09387e-06
0.000374471	5.35141e-06	4.75312e-05	0.00179435	55.5571	0.00103344	6.92816e-05	2.32233e-05	0.000305265	1.29851e-10	5.68214e-05	1.93062e-05	5.00158e-06
0.000384168	5.18639e-06	4.76579e-05	0.00183123	55.557	0.00104396	7.08446e-05	2.34442e-05	0.000317213	1.32658e-10	5.63664e-05	1.9301e-05	4.91261e-06
0.000393866	5.03014e-06	4.77835e-05	0.001868	55.557	0.00105425	7.23939e-05	2.36604e-05	0.000329232	1.3542e-10	5.59163e-05	1.92962e-05	4.82678e-06
0.000403563	4.88206e-06	4.79079e-05	0.00190466	55.5569	0.00106434	7.39298e-05	2.3872e-05	0.000341316	1.38138e-10	5.54711e-05	1.92919e-05	4.7439e-06
0.000416683	4.69374e-06	4.80745e-05	0.00195409	55.5569	0.00107766	7.59871e-05	2.41515e-05	0.000357758	1.41746e-10	5.4877e-05	1.92867e-05	4.63623e-06
0.000429803	4.51809e-06	4.82392e-05	0.00200334	55.5568	0.00109066	7.80211e-05	2.44238e-05	0.000374299	1.45278e-10	5.42927e-05	1.92819e-05	4.53337e-06
0.000442924	4.35402e-06	4.84021e-05	0.00205242	55.5567	0.00110336	8.00328e-05	2.46894e-05	0.000390927	1.48735e-10	5.37184e-05	1.92775e-05	4.435e-06
0.000456044	4.20051e-06	4.85632e-05	0.00210134	55.5567	0.00111578	8.20227e-05	2.49488e-05	0.000407634	1.52121e-10	5.31543e-05	1.92734e-05	4.34083e-06
0.000469164	4.05667e-06	4.87226e-05	0.00215011	55.5566	0.00112795	8.39915e-05	2.52024e-05	0.00042441	1.55437e-10	5.26005e-05	1.92694e-05	4.25061e-06
0.000485212	3.89268e-06	4.89154e-05	0.00220957	55.5565	0.00114253	8.6372e-05	2.55053e-05	0.000445013	1.59401e-10	5.19371e-05	1.92647e-05	4.14526e-06
0.000501259	3.74062e-06	4.91059e-05	0.00226882	55.5565	0.0011568	8.87233e-05	2.58007e-05	0.000465696	1.63269e-10	5.12892e-05	1.926e-05	4.04504e-06
0.000517307	3.59931e-06	4.92943e-05	0.0023279	55.5564	0.00117079	9.10464e-05	2.60893e-05	0.000486447	1.67045e-10	5.06564e-05	1.92552e-05	3.94959e-06
0.000533355	3.46775e-06	4.94805e-05	0.00238679	55.5563	0.00118454	9.33423e-05	2.63716e-05	0.000507257	1.70732e-10	5.00388e-05	1.92502e-05	3.85857e-06
0.000549402	3.345e-06	4.96648e-05	0.00244553	55.5562	0.00119807	9.56122e-05	2.6648e-05	0.000528116	1.74335e-10	4.9436e-05	1.92449e-05	3.77169e-06
0.00056545	3.23031e-06	4.98471e-05	0.0025041	55.5562	0.0012114	9.78569e-05	2.6919e-05	0.000549017	1.77857e-10	4.88477e-05	1.92392e-05	3.68867e-06
0.000567807	3.21408e-06	4.98737e-05	0.00251269	55.5562	0.00121334	9.81845e-05	2.69584e-05	0.000552089	1.78368e-10	4.87626e-05	1.92384e-05	3.67679e-06
0.000570163	3.19801e-06	4.99003e-05	0.00252127	55.5561	0.00121528	9.85115e-05	2.69976e-05	0.000555162	1.78877e-10	4.86777e-05	1.92375e-05	3.66498e-06
0.00057252	3.1821e-06	4.99269e-05	0.00252986	55.5561	0.00121721	9.88381e-05	2.70368e-05	0.000558236	1.79384e-10	4.85931e-05	1.92367e-05	3.65326e-06
0.000574877	3.16634e-06	4.99534e-05	0.00253844	55.5561	0.00121914	9.91642e-05	2.70758e-05	0.000561311	1.7989e-10	4.85088e-05	1.92358e-05	3.6416e-06
0.00057881	3.14037e-06	4.99975e-05	0.00255275	55.5561	0.00122236	9.97072e-05	2.71407e-05	0.000566444	1.8073e-10	4.83688e-05	1.92343e-05	3.62232e-06
0.000582744	3.11481e-06	5.00416e-05	0.00256706	55.5561	0.00122556	0.000100249	2.72054e-05	0.000571579	1.81566e-10	4.82297e-05	1.92328e-05	3.60324e-06
0.000586678	3.08964e-06	5.00855e-05	0.00258135	55.5561	0.00122876	0.000100789	2.72697e-05	0.000576716	1.82398e-10	4.80914e-05	1.92312e-05	3.58436e-06
0.000594057	3.04347e-06	5.01677e-05	0.00260815	55.556	0.00123473	0.000101799	2.73897e-05	0.000586356	1.83946e-10	4.78341e-05	1.92283e-05	3.54949e-06
0.000601435	2.99862e-06	5.02495e-05	0.00263491	55.556	0.00124067	0.000102804	2.75087e-05	0.000596001	1.85479e-10	4.75798e-05	1.92252e-05	3.51529e-06
0.000608814	2.95502e-06	5.03309e-05	0.00266165	55.556	0.00124657	0.000103804	2.76269e-05	0.00060565	1.86997e-10	4.73283e-05	1.92221e-05	3.48176e-06
0.000623685	2.87081e-06	5.0494e-05	0.00271545	55.5559	0.0012584	0.000105806	2.78622e-05	0.000625109	1.90013e-10	4.68299e-05	1.92155e-05	3.41611e-06
0.000638555	2.79111e-06	5.06557e-05	0.00276915	55.5558	0.00127011	0.000107789	2.80941e-05	0.00064458	1.92974e-10	4.63426e-05	1.92084e-05	3.35291e-06
0.000649553	2.7349e-06	5.07744e-05	0.00280879	55.5558	0.00127872	0.000109245	2.82636e-05	0.000658987	1.95128e-10	4.59892e-05	1.92029e-05	3.30767e-06
0.000660551	2.68086e-06	5.08924e-05	0.00284838	55.5557	0.00128727	0.000110691	2.84313e-05	0.000673398	1.97253e-10	4.56416e-05	1.91972e-05	3.26366e-06
0.000671549	2.62887e-06	5.10098e-05	0.00288792	55.5557	0.00129578	0.000112128	2.85975e-05	0.000687811	1.99351e-10	4.52997e-05	1.91913e-05	3.22082e-06
0.000682547	2.57882e-06	5.11265e-05	0.0029274	55.5556	0.00130425	0.000113556	2.8762e-05	0.000702227	2.01422e-10	4.49633e-05	1.91851e-05	3.1791e-06
0.000700945	2.49917e-06	5.13202e-05	0.00299334	55.5556	0.00131833	0.000115926	2.9034e-05	0.000726344	2.04828e-10	4.44127e-05	1.91743e-05	3.11171e-06
0.000719343	2.42422e-06	5.15121e-05	0.00305914	55.5555	0.00133231	0.000118272	2.9302e-05	0.00075046	2.08164e-10	4.38769e-05	1.91627e-05	3.04716e-06
0.000737741	2.3536e-06	5.17024e-05	0.00312482	55.5554	0.00134621	0.000120595	2.95663e-05	0.000774571	2.11434e-10	4.33552e-05	1.91505e-05	2.98528e-06
0.000756139	2.28695e-06	5.1891e-05	0.00319037	55.5553	0.00136003	0.000122896	2.98271e-05	0.000798675	2.14641e-10	4.28472e-05	1.91377e-05	2.9259e-06
0.000774537	2.22395e-06	5.2078e-05	0.00325579	55.5552	0.00137378	0.000125176	3.00846e-05	0.000822768	2.17787e-10	4.23524e-05	1.91243e-05	2.86887e-06
0.000792936	2.16432e-06	5.22634e-05	0.0033211	55.5552	0.00138747	0.000127436	3.0339e-05	0.000846848	2.20876e-10	4.18703e-05	1.91102e-05	2.81406e-06
0.000811334	2.1078e-06	5.24474e-05	0.0033863	55.5551	0.00140111	0.000129676	3.05903e-05	0.000870914	2.2391e-10	4.14004e-05	1.90955e-05	2.76134e-06
0.000829732	2.05417e-06	5.26299e-05	0.0034514	55.555	0.0014147	0.000131898	3.08388e-05	0.000894963	2.26892e-10	4.09424e-05	1.90802e-05	2.71059e-06
0.00084813	2.00322e-06	5.28109e-05	0.00351638	55.5549	0.00142824	0.000134101	3.10847e-05	0.000918994	2.29824e-10	4.04958e-05	1.90643e-05	2.66171e-06
0.000866528	1.95472e-06	5.29907e-05	0.00358127	55.5548	0.00144175	0.000136286	3.13279e-05	0.000943005	2.32708e-10	4.00601e-05	1.90479e-05	2.6146e-06
0.000869036	1.9483e-06	5.3015e-05	0.0035901	55.5548	0.00144359	0.000136583	3.13609e-05	0.000946277	2.33098e-10	4.00015e-05	1.90456e-05	2.60831e-06
0.000871544	1.94192e-06	5.30394e-05	0.00359894	55.5548	0.00144543	0.000136879	3.13938e-05	0.000949548	2.33486e-10	3.99432e-05	1.90433e-05	2.60204e-06
0.000874052	1.93558e-06	5.30638e-05	0.00360777	55.5548	0.00144727	0.000137175	3.14267e-05	0.000952819	2.33874e-10	3.9885e-05	1.9041e-05	2.59582e-06
0.00087656	1.92928e-06	5.30881e-05	0.00361661	55.5548	0.00144911	0.000137471	3.14595e-05	0.000956089	2.34261e-10	3.9827e-05	1.90387e-05	2.58962e-06
0.000881575	1.9168e-06	5.31366e-05	0.00363426	55.5548	0.00145278	0.000138061	3.1525e-05	0.000962629	2.35033e-10	3.97117e-05	1.90341e-05	2.57731e-06
0.000886591	1.90449e-06	5.31851e-05	0.00365191	55.5547	0.00145645	0.00013865	3.15904e-05	0.000969167	2.35801e-10	3.95971e-05	1.90294e-05	2.56512e-06
0.000891607	1.89233e-06	5.32335e-05	0.00366956	55.5547	0.00146012	0.000139238	3.16555e-05	0.000975703	2.36566e-10	3.94832e-05	1.90247e-05	2.55305e-06
0.000896623	1.88033e-06	5.32818e-05	0.00368719	55.5547	0.00146379	0.000139825	3.17205e-05	0.000982238	2.37328e-10	3.93701e-05	1.90199e-05	2.54109e-06
0.00091176	1.84504e-06	5.34269e-05	0.00374038	55.5546	0.00147484	0.000141588	3.19157e-05	0.00100195	2.39609e-10	3.90333e-05	1.90053e-05	2.50569e-06
0.000926896	1.81106e-06	5.35712e-05	0.0037935	55.5546	0.00148588	0.00014334	3.21093e-05	0.00102164	2.41861e-10	3.8703e-05	1.89903e-05	2.47128e-06
0.000942033	1.77833e-06	5.37146e-05	0.00384656	55.5545	0.0014969	0.000145082	3.23015e-05	0.00104132	2.44087e-10	3.83791e-05	1.89751e-05	2.43782e-06
0.00095717	1.74677e-06	5.38572e-05	0.00389956	55.5544	0.00150791	0.000146814	3.24922e-05	0.00106099	2.46286e-10	3.80614e-05	1.89595e-05	2.40528e-06
0.000999858	1.66362e-06	5.42553e-05	0.00404872	55.5543	0.00153891	0.000151645	3.30229e-05	0.00111635	2.52358e-10	3.71972e-05	1.8914e-05	2.31811e-06
0.00104255	1.58816e-06	5.46473e-05	0.00419745	55.5541	0.00156985	0.000156404	3.35436e-05	0.00117159	2.58248e-10	3.63772e-05	1.88663e-05	2.23716e-06
0.00107389	1.53707e-06	5.49315e-05	0.00430638	55.5539	0.00159255	0.000159853	3.39199e-05	0.00121205	2.62466e-10	3.58013e-05	1.883e-05	2.18132e-06
0.00110523	1.48922e-06	5.52127e-05	0.0044151	55.5538	0.00161522	0.000163267	3.42914e-05	0.00125244	2.666e-10	3.52463e-05	1.87927e-05	2.12826e-06
0.00113657	1.44435e-06	5.5491e-05	0.00452362	55.5537	0.0016379	0.000166647	3.46584e-05	0.00129275	2.70655e-10	3.47109e-05	1.87545e-05	2.07778e-06
0.00116791	1.40217e-06	5.57666e-05	0.00463193	55.5535	0.00166057	0.000169995	3.50211e-05	0.00133299	2.74637e-10	3.41941e-05	1.87155e-05	2.02969e-06
0.00119925	1.36244e-06	5.60395e-05	0.00474006	55.5534	0.00168324	0.000173312	3.53796e-05	0.00137315	2.78548e-10	3.36949e-05	1.86757e-05	1.98383e-06
0.0012306	1.32498e-06	5.63098e-05	0.004848	55.5533	0.00170592	0.000176599	3.57342e-05	0.00141324	2.82394e-10	3.32125e-05	1.86353e-05	1.94005e-06
0.00126194	1.28958e-06	5.65775e-05	0.00495576	55.5532	0.00172861	0.000179857	3.60849e-05	0.00145325	2.86178e-10	3.2746e-05	1.85941e-05	1.89821e-06
0.00129328	1.25608e-06	5.68428e-05	0.00506334	55.553	0.00175131	0.000183089	3.6432e-05	0.00149319	2.89903e-10	3.22945e-05	1.85524e-05	1.85818e-06
0.00132462	1.22433e-06	5.71057e-05	0.00517076	55.5529	0.00177403	0.000186293	3.67754e-05	0.00153305	2.93572e-10	3.18574e-05	1.85101e-05	1.81984e-06
0.00135596	1.1942e-06	5.73663e-05	0.00527801	55.5528	0.00179676	0.000189472	3.71155e-05	0.00157284	2.97188e-10	3.1434e-05	1.84674e-05	1.7831e-06
0.0013873	1.16558e-06	5.76246e-05	0.0053851	55.5526	0.00181952	0.000192627	3.74522e-05	0.00161257	3.00754e-10	3.10235e-05	1.84242e-05	1.74785e-06
0.00142267	1.13493e-06	5.79134e-05	0.00550576	55.5525	0.00184522	0.000196159	3.78283e-05	0.00165731	3.04721e-10	3.05753e-05	1.8375e-05	1.70975e-06
0.00145804	1.10592e-06	5.81995e-05	0.00562624	55.5523	0.00187094	0.000199661	3.82004e-05	0.00170196	3.0863e-10	3.0142e-05	1.83254e-05	1.67332e-06
0.00149341	1.0784e-06	5.84829e-05	0.00574652	55.5522	0.0018967	0.000203135	3.85687e-05	0.00174653	3.12484e-10	2.97228e-05	1.82754e-05	1.63845e-06
0.00150004	1.07341e-06	5.85357e-05	0.00576904	55.5522	0.00190152	0.000203783	3.86373e-05	0.00175487	3.132e-10	2.96458e-05	1.8266e-05	1.63208e-06
0.00150667	1.06846e-06	5.85884e-05	0.00579156	55.5521	0.00190635	0.00020443	3.87058e-05	0.00176321	3.13915e-10	2.95693e-05	1.82565e-05	1.62576e-06
0.0015133	1.06356e-06	5.8641e-05	0.00581406	55.5521	0.00191119	0.000205077	3.87741e-05	0.00177154	3.14628e-10	2.94932e-05	1.82471e-05	1.61949e-06
0.00151992	1.0587e-06	5.86936e-05	0.00583656	55.5521	0.00191602	0.000205722	3.88423e-05	0.00177987	3.15339e-10	2.94176e-05	1.82377e-05	1.61328e-06
0.00153318	1.04912e-06	5.87984e-05	0.00588155	55.552	0.00192569	0.000207009	3.89784e-05	0.00179653	3.16755e-10	2.92677e-05	1.82187e-05	1.60099e-06
0.00154644	1.03973e-06	5.89029e-05	0.00592651	55.552	0.00193536	0.000208293	3.91139e-05	0.00181317	3.18165e-10	2.91196e-05	1.81998e-05	1.58889e-06
0.00155969	1.03051e-06	5.9007e-05	0.00597144	55.5519	0.00194503	0.000209574	3.92489e-05	0.00182981	3.19568e-10	2.89733e-05	1.81808e-05	1.57697e-06
0.00158446	1.01373e-06	5.92005e-05	0.00605533	55.5518	0.00196312	0.000211956	3.94998e-05	0.00186085	3.22172e-10	2.87045e-05	1.81452e-05	1.5552e-06
0.00160923	9.97506e-07	5.93929e-05	0.00613914	55.5517	0.00198123	0.000214327	3.97491e-05	0.00189186	3.24754e-10	2.84416e-05	1.81095e-05	1.53404e-06
0.001634	9.81819e-07	5.95841e-05	0.00622287	55.5516	0.00199935	0.000216685	3.99967e-05	0.00192283	3.27314e-10	2.81842e-05	1.80737e-05	1.51346e-06
0.00165877	9.66639e-07	5.97742e-05	0.00630651	55.5515	0.00201748	0.000219032	4.02426e-05	0.00195375	3.29852e-10	2.79324e-05	1.80378e-05	1.49345e-06
0.00170468	9.39756e-07	6.01234e-05	0.00646137	55.5513	0.00205114	0.000223353	4.06943e-05	0.00201098	3.34505e-10	2.74793e-05	1.79711e-05	1.45774e-06
0.0017506	9.14393e-07	6.04689e-05	0.00661596	55.5511	0.00208485	0.000227636	4.11406e-05	0.00206808	3.39092e-10	2.70433e-05	1.79042e-05	1.42376e-06
0.00179652	8.90423e-07	6.08106e-05	0.0067703	55.5509	0.00211861	0.000231883	4.15817e-05	0.00212506	3.43616e-10	2.66234e-05	1.78373e-05	1.39136e-06
0.00184244	8.67733e-07	6.11487e-05	0.00692438	55.5507	0.00215242	0.000236094	4.20177e-05	0.0021819	3.4808e-10	2.62187e-05	1.77702e-05	1.36046e-06
0.00192243	8.30971e-07	6.17293e-05	0.0071922	55.5504	0.00221143	0.000243351	4.27655e-05	0.00228064	3.55724e-10	2.55475e-05	1.76536e-05	1.30986e-06
0.00200242	7.97338e-07	6.22996e-05	0.00745931	55.5501	0.00227059	0.000250509	4.34991e-05	0.00237901	3.6321e-10	2.4916e-05	1.75372e-05	1.263e-06
0.00201365	7.92845e-07	6.23789e-05	0.00749676	55.55	0.00227891	0.000251507	4.3601e-05	0.0023928	3.64249e-10	2.48303e-05	1.75208e-05	1.2567e-06
0.00202487	7.88404e-07	6.2458e-05	0.00753419	55.55	0.00228723	0.000252503	4.37026e-05	0.00240657	3.65286e-10	2.47453e-05	1.75046e-05	1.25046e-06
0.0020361	7.84014e-07	6.25369e-05	0.0075716	55.5499	0.00229555	0.000253497	4.38039e-05	0.00242034	3.66319e-10	2.4661e-05	1.74883e-05	1.24429e-06
0.00204733	7.79676e-07	6.26156e-05	0.007609	55.5499	0.00230388	0.000254489	4.3905e-05	0.0024341	3.6735e-10	2.45774e-05	1.7472e-05	1.23818e-06
0.00205856	7.75388e-07	6.26941e-05	0.00764639	55.5498	0.0023122	0.000255479	4.40058e-05	0.00244786	3.68378e-10	2.44945e-05	1.74557e-05	1.23213e-06
0.00208102	7.6696e-07	6.28505e-05	0.00772113	55.5497	0.00232887	0.000257455	4.42067e-05	0.00247535	3.70426e-10	2.43306e-05	1.74232e-05	1.22021e-06
0.00210348	7.58722e-07	6.30062e-05	0.00779582	55.5497	0.00234554	0.000259423	4.44065e-05	0.00250282	3.72463e-10	2.41694e-05	1.73908e-05	1.20852e-06
0.00212594	7.50668e-07	6.31611e-05	0.00787046	55.5496	0.00236223	0.000261385	4.46053e-05	0.00253026	3.7449e-10	2.40106e-05	1.73584e-05	1.19707e-06
0.00214839	7.42793e-07	6.33154e-05	0.00794504	55.5495	0.00237892	0.00026334	4.48031e-05	0.00255767	3.76507e-10	2.38544e-05	1.73261e-05	1.18583e-06
0.0022111	7.21695e-07	6.37422e-05	0.00815304	55.5492	0.00242559	0.000268765	4.53501e-05	0.00263409	3.82086e-10	2.34308e-05	1.72362e-05	1.15559e-06
0.00227381	7.01823e-07	6.41636e-05	0.00836066	55.549	0.00247234	0.00027414	4.58895e-05	0.00271031	3.87591e-10	2.30248e-05	1.71468e-05	1.1269e-06
0.00233652	6.83072e-07	6.45797e-05	0.00856791	55.5487	0.00251916	0.000279467	4.64216e-05	0.00278635	3.93027e-10	2.26354e-05	1.7058e-05	1.09964e-06
0.00239923	6.65348e-07	6.49907e-05	0.0087748	55.5484	0.00256605	0.000284748	4.69466e-05	0.00286221	3.98397e-10	2.22615e-05	1.69699e-05	1.07371e-06
0.0024999	6.38837e-07	6.564e-05	0.00910618	55.548	0.00264147	0.000293132	4.7775e-05	0.00298361	4.06886e-10	2.16913e-05	1.68299e-05	1.03463e-06
0.00260057	6.14467e-07	6.62769e-05	0.00943669	55.5476	0.00271705	0.000301406	4.85863e-05	0.00310459	4.15224e-10	2.11553e-05	1.66918e-05	9.98376e-07
0.00267539	5.9759e-07	6.67426e-05	0.00968179	55.5473	0.00277333	0.000307488	4.91786e-05	0.00319422	4.21329e-10	2.07773e-05	1.65904e-05	9.73091e-07
0.00275021	5.81664e-07	6.7202e-05	0.00992643	55.547	0.00282968	0.000313515	4.97622e-05	0.00328364	4.27361e-10	2.04152e-05	1.64902e-05	9.49094e-07
0.00282503	5.66611e-07	6.76552e-05	0.0101706	55.5467	0.00288611	0.000319487	5.03373e-05	0.00337283	4.33322e-10	2.00681e-05	1.63912e-05	9.26291e-07
0.00289985	5.52363e-07	6.81024e-05	0.0104144	55.5464	0.00294261	0.000325408	5.09041e-05	0.00346182	4.39216e-10	1.97351e-05	1.62933e-05	9.04597e-07
0.00297467	5.38854e-07	6.85439e-05	0.0106577	55.5461	0.00299918	0.000331278	5.14629e-05	0.00355059	4.45046e-10	1.94152e-05	1.61966e-05	8.83929e-07
0.00308025	5.20938e-07	6.91573e-05	0.0110004	55.5457	0.00307911	0.000339479	5.22382e-05	0.00367553	4.53168e-10	1.89847e-05	1.60623e-05	8.56371e-07
0.00318583	5.04246e-07	6.97599e-05	0.0113423	55.5452	0.00315916	0.000347586	5.29986e-05	0.00380008	4.61176e-10	1.85769e-05	1.59304e-05	8.3054e-07
0.00329141	4.88648e-07	7.03522e-05	0.0116834	55.5448	0.00323931	0.000355604	5.37446e-05	0.00392426	4.69073e-10	1.81899e-05	1.58008e-05	8.06271e-07
0.00339699	4.74043e-07	7.09345e-05	0.0120238	55.5444	0.00331956	0.000363536	5.44769e-05	0.00404808	4.76868e-10	1.78221e-05	1.56737e-05	7.83429e-07
0.00350257	4.60335e-07	7.15072e-05	0.0123634	55.544	0.0033999	0.000371386	5.51959e-05	0.00417155	4.84564e-10	1.74722e-05	1.5549e-05	7.6189e-07
0.00360815	4.47448e-07	7.20707e-05	0.0127023	55.5435	0.00348032	0.000379156	5.5902e-05	0.00429469	4.92166e-10	1.71387e-05	1.54266e-05	7.41547e-07
0.00371373	4.35301e-07	7.26252e-05	0.0130405	55.5431	0.00356081	0.000386849	5.65958e-05	0.0044175	4.9968e-10	1.68204e-05	1.53066e-05	7.22296e-07
0.00373484	4.32958e-07	7.27351e-05	0.0131081	55.543	0.00357692	0.000388379	5.67332e-05	0.00444203	5.01172e-10	1.67585e-05	1.52828e-05	7.18572e-07
0.00375596	4.3064e-07	7.28446e-05	0.0131756	55.543	0.00359303	0.000389906	5.687e-05	0.00446654	5.02661e-10	1.66972e-05	1.52592e-05	7.14886e-07
0.00377707	4.28348e-07	7.29538e-05	0.0132431	55.5429	0.00360914	0.00039143	5.70064e-05	0.00449104	5.04147e-10	1.66364e-05	1.52357e-05	7.11239e-07
0.00379819	4.26082e-07	7.30626e-05	0.0133106	55.5428	0.00362526	0.000392951	5.71423e-05	0.00451553	5.05629e-10	1.65761e-05	1.52122e-05	7.0763e-07
0.00384042	4.21626e-07	7.32793e-05	0.0134455	55.5426	0.00365749	0.000395984	5.74127e-05	0.00456446	5.08584e-10	1.64572e-05	1.51656e-05	7.00526e-07
0.00388265	4.17268e-07	7.34947e-05	0.0135802	55.5424	0.00368974	0.000399006	5.76813e-05	0.00461335	5.11525e-10	1.63404e-05	1.51193e-05	6.93568e-07
0.00392488	4.13005e-07	7.37087e-05	0.0137149	55.5423	0.00372199	0.000402016	5.79481e-05	0.00466219	5.14454e-10	1.62256e-05	1.50734e-05	6.86752e-07
0.00399186	4.06429e-07	7.40456e-05	0.0139283	55.542	0.00377317	0.000406768	5.83676e-05	0.00473955	5.19074e-10	1.60476e-05	1.50012e-05	6.76221e-07
0.00405884	4.00078e-07	7.43793e-05	0.0141414	55.5417	0.00382436	0.000411493	5.87827e-05	0.00481679	5.23663e-10	1.58744e-05	1.493e-05	6.66026e-07
0.00412581	3.93931e-07	7.47099e-05	0.0143542	55.5415	0.00387557	0.000416191	5.91936e-05	0.00489391	5.28222e-10	1.57057e-05	1.48596e-05	6.56141e-07
0.00419279	3.87984e-07	7.50374e-05	0.0145668	55.5412	0.0039268	0.000420863	5.96002e-05	0.00497092	5.32752e-10	1.55415e-05	1.47901e-05	6.46558e-07
0.00425977	3.82225e-07	7.5362e-05	0.0147791	55.5409	0.00397805	0.000425509	6.00027e-05	0.00504782	5.37254e-10	1.53814e-05	1.47215e-05	6.37261e-07
0.00432675	3.76646e-07	7.56837e-05	0.0149912	55.5407	0.00402931	0.00043013	6.04012e-05	0.0051246	5.41728e-10	1.52254e-05	1.46537e-05	6.28238e-07
0.00439372	3.71238e-07	7.60025e-05	0.0152031	55.5404	0.00408059	0.000434727	6.07958e-05	0.00520128	5.46175e-10	1.50732e-05	1.45867e-05	6.19477e-07
0.0045035	3.62725e-07	7.6519e-05	0.0155498	55.54	0.00416466	0.000442208	6.14342e-05	0.00532672	5.53406e-10	1.48318e-05	1.44786e-05	6.05654e-07
0.00461327	3.54619e-07	7.70282e-05	0.0158959	55.5395	0.00424877	0.000449626	6.20626e-05	0.00545188	5.60569e-10	1.45998e-05	1.43726e-05	5.92458e-07
0.00472305	3.46891e-07	7.75304e-05	0.0162413	55.5391	0.00433289	0.000456983	6.26813e-05	0.00557677	5.67666e-10	1.43767e-05	1.42688e-05	5.79848e-07
0.00483283	3.39516e-07	7.80258e-05	0.0165862	55.5387	0.00441705	0.000464281	6.32905e-05	0.00570139	5.74699e-10	1.41619e-05	1.41669e-05	5.67783e-07
0.00501809	3.27801e-07	7.88469e-05	0.0171668	55.538	0.00455911	0.000476467	6.42983e-05	0.0059111	5.8643e-10	1.38169e-05	1.39995e-05	5.48567e-07
0.00520335	3.16921e-07	7.96501e-05	0.0177457	55.5372	0.0047012	0.000488496	6.52815e-05	0.0061201	5.97995e-10	1.34922e-05	1.38374e-05	5.30658e-07
0.00538861	3.06787e-07	8.04363e-05	0.0183231	55.5365	0.00484333	0.000500375	6.62413e-05	0.00632839	6.09402e-10	1.3186e-05	1.36805e-05	5.13927e-07
0.00557387	2.97325e-07	8.12062e-05	0.0188989	55.5358	0.00498546	0.000512111	6.71789e-05	0.00653601	6.20659e-10	1.28966e-05	1.35284e-05	4.9826e-07
0.00575913	2.88469e-07	8.19606e-05	0.0194731	55.535	0.00512759	0.00052371	6.80953e-05	0.00674298	6.31774e-10	1.26227e-05	1.33811e-05	4.83559e-07
0.00603939	2.76099e-07	8.30741e-05	0.020339	55.534	0.00534259	0.000541007	6.94438e-05	0.00705487	6.48332e-10	1.22349e-05	1.31667e-05	4.62964e-07
0.00627201	2.66664e-07	8.39742e-05	0.0210552	55.5331	0.005521	0.000555148	7.05302e-05	0.00731268	6.61855e-10	1.19349e-05	1.29961e-05	4.47208e-07
0.00650462	2.57898e-07	8.48537e-05	0.0217692	55.5322	0.00569936	0.000569103	7.15887e-05	0.00756957	6.75187e-10	1.16527e-05	1.28317e-05	4.32535e-07
0.00669815	2.51066e-07	8.55704e-05	0.0223616	55.5314	0.00584769	0.000580576	7.24491e-05	0.00778259	6.86141e-10	1.14305e-05	1.26995e-05	4.21075e-07
0.00689167	2.44611e-07	8.62742e-05	0.0229525	55.5307	0.00599597	0.000591931	7.3292e-05	0.00799501	6.96976e-10	1.12186e-05	1.25712e-05	4.1023e-07
0.00708519	2.38504e-07	8.69655e-05	0.023542	55.5299	0.0061442	0.000603172	7.41182e-05	0.00820684	7.07696e-10	1.10163e-05	1.24467e-05	3.99954e-07
0.00727871	2.32719e-07	8.76449e-05	0.02413	55.5292	0.00629236	0.000614303	7.49283e-05	0.0084181	7.18305e-10	1.08231e-05	1.23257e-05	3.90205e-07
0.00747223	2.27229e-07	8.83129e-05	0.0247168	55.5284	0.00644046	0.000625327	7.57231e-05	0.00862879	7.28808e-10	1.06382e-05	1.22081e-05	3.8094e-07
0.00752061	2.259e-07	8.84781e-05	0.0248632	55.5283	0.00647747	0.000628066	7.59195e-05	0.00868137	7.31417e-10	1.05932e-05	1.21792e-05	3.78696e-07
0.00756899	2.24587e-07	8.86427e-05	0.0250096	55.5281	0.00651448	0.000630799	7.61149e-05	0.00873391	7.3402e-10	1.05487e-05	1.21506e-05	3.76479e-07
0.00761736	2.23292e-07	8.88066e-05	0.0251559	55.5279	0.00655148	0.000633526	7.63094e-05	0.00878642	7.36617e-10	1.05047e-05	1.21221e-05	3.7429e-07
0.00766574	2.22012e-07	8.89698e-05	0.0253021	55.5277	0.00658847	0.000636246	7.65031e-05	0.0088389	7.39207e-10	1.04611e-05	1.20938e-05	3.72126e-07
0.00776249	2.19499e-07	8.92942e-05	0.0255942	55.5273	0.00666245	0.000641668	7.68877e-05	0.00894376	7.4437e-10	1.03753e-05	1.20379e-05	3.67878e-07
0.00785924	2.17048e-07	8.9616e-05	0.0258861	55.527	0.00673641	0.000647066	7.72689e-05	0.00904848	7.49508e-10	1.02913e-05	1.19827e-05	3.6373e-07
0.00795599	2.14655e-07	8.99353e-05	0.0261776	55.5266	0.00681035	0.00065244	7.76467e-05	0.00915307	7.54622e-10	1.0209e-05	1.19282e-05	3.59679e-07
0.00805274	2.12318e-07	9.02521e-05	0.0264688	55.5262	0.00688427	0.00065779	7.80211e-05	0.00925753	7.59712e-10	1.01283e-05	1.18745e-05	3.55721e-07
0.00832801	2.05962e-07	9.11401e-05	0.0272956	55.5252	0.00709446	0.000672884	7.90688e-05	0.00955402	7.7407e-10	9.90737e-06	1.17256e-05	3.44946e-07
0.00860328	2.00005e-07	9.20092e-05	0.0281199	55.5241	0.00730449	0.000687796	8.00914e-05	0.0098495	7.88249e-10	9.69828e-06	1.15822e-05	3.34834e-07
0.00887855	1.9441e-07	9.28602e-05	0.0289417	55.5231	0.00751434	0.000702534	8.10902e-05	0.010144	8.02257e-10	9.50005e-06	1.14439e-05	3.25326e-07
0.00915382	1.89145e-07	9.36941e-05	0.0297612	55.5221	0.00772401	0.000717105	8.20664e-05	0.0104375	8.16101e-10	9.31182e-06	1.13105e-05	3.16369e-07
0.00942908	1.8418e-07	9.45116e-05	0.0305783	55.521	0.00793349	0.000731515	8.30211e-05	0.0107301	8.29787e-10	9.13281e-06	1.11817e-05	3.07915e-07
0.00970435	1.79492e-07	9.53134e-05	0.0313932	55.52	0.00814278	0.000745769	8.39554e-05	0.0110218	8.43322e-10	8.96232e-06	1.10573e-05	2.99925e-07
0.00997962	1.75055e-07	9.61003e-05	0.0322058	55.519	0.00835188	0.000759873	8.48701e-05	0.0113125	8.56711e-10	8.79973e-06	1.0937e-05	2.92358e-07
0.0102549	1.70851e-07	9.68728e-05	0.0330162	55.5179	0.00856077	0.000773833	8.57661e-05	0.0116024	8.69959e-10	8.64446e-06	1.08206e-05	2.85182e-07
0.0105302	1.66862e-07	9.76315e-05	0.0338245	55.5169	0.00876947	0.000787654	8.66444e-05	0.0118915	8.83072e-10	8.49601e-06	1.07079e-05	2.7837e-07
0.0108054	1.63071e-07	9.83771e-05	0.0346307	55.5159	0.00897797	0.000801338	8.75056e-05	0.0121796	8.96054e-10	8.35392e-06	1.05987e-05	2.71891e-07
0.0110807	1.59463e-07	9.91099e-05	0.0354349	55.5149	0.00918627	0.000814892	8.83504e-05	0.012467	9.08909e-10	8.21776e-06	1.04929e-05	2.65723e-07
0.011356	1.56026e-07	9.98306e-05	0.036237	55.5139	0.00939437	0.000828319	8.91796e-05	0.0127536	9.21641e-10	8.08716e-06	1.03903e-05	2.59843e-07
0.0116312	1.52747e-07	0.00010054	0.0370371	55.5128	0.00960226	0.000841622	8.99937e-05	0.0130393	9.34255e-10	7.96175e-06	1.02907e-05	2.54232e-07
0.0119065	1.49615e-07	0.000101237	0.0378353	55.5118	0.00980995	0.000854805	9.07933e-05	0.0133243	9.46753e-10	7.84122e-06	1.0194e-05	2.48871e-07
0.0122702	1.45688e-07	0.000102142	0.0388868	55.5105	0.010084	0.000872043	9.18285e-05	0.0136996	9.63092e-10	7.68899e-06	1.00704e-05	2.42144e-07
0.0126338	1.4198e-07	0.000103029	0.039935	55.5092	0.0103577	0.000889085	9.28406e-05	0.0140736	9.79243e-10	7.54414e-06	9.95135e-06	2.35792e-07
0.0129974	1.38473e-07	0.000103898	0.04098	55.5078	0.010631	0.000905938	9.38308e-05	0.0144464	9.95212e-10	7.40613e-06	9.83654e-06	2.29782e-07
0.0133611	1.35152e-07	0.000104751	0.0420219	55.5065	0.010904	0.000922607	9.48e-05	0.0148179	1.01101e-09	7.27447e-06	9.72574e-06	2.24088e-07
0.0137247	1.32001e-07	0.000105588	0.0430607	55.5052	0.0111766	0.0009391	9.57492e-05	0.0151881	1.02663e-09	7.14869e-06	9.61871e-06	2.18685e-07
0.0141411	1.28587e-07	0.000106527	0.0442464	55.5037	0.0114883	0.000957772	9.68125e-05	0.0156106	1.04432e-09	7.01141e-06	9.50055e-06	2.12829e-07
0.0145574	1.25362e-07	0.000107447	0.0454282	55.5022	0.0117996	0.000976226	9.78521e-05	0.0160316	1.0618e-09	6.88076e-06	9.38677e-06	2.07296e-07
0.0149738	1.2231e-07	0.000108349	0.0466062	55.5007	0.0121104	0.000994471	9.88689e-05	0.016451	1.07908e-09	6.75627e-06	9.27712e-06	2.02061e-07
0.0153901	1.19419e-07	0.000109234	0.0477804	55.4992	0.0124207	0.00101251	9.98641e-05	0.016869	1.09616e-09	6.63749e-06	9.17136e-06	1.97099e-07
0.0158065	1.16674e-07	0.000110101	0.0489511	55.4977	0.0127306	0.00103036	0.000100839	0.0172855	1.11306e-09	6.524e-06	9.06924e-06	1.92389e-07
0.0162228	1.14066e-07	0.000110953	0.0501181	55.4962	0.01304	0.00104801	0.000101793	0.0177006	1.12978e-09	6.41546e-06	8.97058e-06	1.87913e-07
0.0166392	1.11584e-07	0.000111789	0.0512817	55.4947	0.013349	0.00106547	0.000102729	0.0181144	1.14631e-09	6.31153e-06	8.87518e-06	1.83653e-07
0.0171728	1.08572e-07	0.000112839	0.0527679	55.4928	0.0137443	0.0010876	0.000103902	0.0186427	1.16726e-09	6.18458e-06	8.75738e-06	1.78485e-07
0.0177064	1.05736e-07	0.000113866	0.0542486	55.4909	0.014139	0.00110943	0.000105047	0.0191688	1.18794e-09	6.06415e-06	8.64431e-06	1.73618e-07
0.01824	1.0306e-07	0.000114871	0.0557239	55.4891	0.0145329	0.00113099	0.000106165	0.0196928	1.20835e-09	5.94972e-06	8.53565e-06	1.69026e-07
0.0187737	1.00532e-07	0.000115854	0.0571939	55.4872	0.0149261	0.00115229	0.000107257	0.0202147	1.22851e-09	5.84084e-06	8.43112e-06	1.64686e-07
0.0193073	9.81374e-08	0.000116817	0.0586587	55.4853	0.0153186	0.00117332	0.000108325	0.0207345	1.24842e-09	5.73709e-06	8.33045e-06	1.60578e-07
0.0198409	9.58672e-08	0.000117761	0.0601184	55.4835	0.0157104	0.0011941	0.00010937	0.0212524	1.26809e-09	5.63811e-06	8.23341e-06	1.56684e-07
0.0203745	9.37118e-08	0.000118686	0.061573	55.4816	0.0161016	0.00121463	0.000110392	0.0217682	1.28753e-09	5.54356e-06	8.13979e-06	1.52986e-07
0.0209082	9.16624e-08	0.000119594	0.0630228	55.4797	0.016492	0.00123493	0.000111394	0.0222822	1.30675e-09	5.45315e-06	8.04938e-06	1.49472e-07
0.0214418	8.97113e-08	0.000120484	0.0644677	55.4779	0.0168818	0.001255	0.000112374	0.0227942	1.32575e-09	5.36658e-06	7.962e-06	1.46126e-07
0.0219754	8.78513e-08	0.000121358	0.0659078	55.4761	0.0172709	0.00127484	0.000113336	0.0233044	1.34453e-09	5.28362e-06	7.87748e-06	1.42937e-07
0.0226531	8.56111e-08	0.000122444	0.0677299	55.4737	0.0177641	0.00129972	0.00011453	0.0239496	1.36809e-09	5.18311e-06	7.77403e-06	1.39097e-07
0.0233307	8.34957e-08	0.000123507	0.0695446	55.4714	0.0182563	0.00132426	0.000115695	0.0245919	1.39132e-09	5.08761e-06	7.67463e-06	1.35472e-07
0.0240084	8.1496e-08	0.000124545	0.0713521	55.4691	0.0187474	0.00134847	0.000116833	0.0252314	1.41424e-09	4.99677e-06	7.57905e-06	1.32046e-07
0.0245368	8.00097e-08	0.00012534	0.0727566	55.4673	0.0191296	0.00136712	0.000117702	0.0257281	1.43191e-09	4.92891e-06	7.50698e-06	1.295e-07
0.0246242	7.977e-08	0.00012547	0.0729884	55.467	0.0191928	0.00137018	0.000117844	0.0258101	1.43481e-09	4.91794e-06	7.49527e-06	1.29089e-07
0.0247115	7.95319e-08	0.0001256	0.07322	55.4667	0.0192559	0.00137324	0.000117986	0.025892	1.4377e-09	4.90703e-06	7.48361e-06	1.28681e-07
0.0247989	7.92955e-08	0.000125729	0.0734515	55.4664	0.0193189	0.0013763	0.000118127	0.0259738	1.4406e-09	4.89619e-06	7.47202e-06	1.28277e-07
0.0248862	7.90606e-08	0.000125858	0.0736829	55.4661	0.019382	0.00137934	0.000118268	0.0260556	1.44348e-09	4.88542e-06	7.46047e-06	1.27874e-07
0.0250609	7.85956e-08	0.000126115	0.0741453	55.4655	0.0195081	0.00138543	0.000118549	0.0262191	1.44924e-09	4.86406e-06	7.43754e-06	1.27078e-07
0.0252356	7.81367e-08	0.00012637	0.0746073	55.4649	0.0196341	0.00139149	0.000118828	0.0263824	1.45498e-09	4.84296e-06	7.41483e-06	1.26292e-07
0.0254103	7.7684e-08	0.000126625	0.0750688	55.4643	0.0197601	0.00139753	0.000119105	0.0265455	1.4607e-09	4.82211e-06	7.39233e-06	1.25517e-07
0.0257916	7.67161e-08	0.000127175	0.0760746	55.4631	0.0200348	0.00141065	0.000119705	0.0269009	1.47313e-09	4.77744e-06	7.34392e-06	1.2386e-07
0.0261729	7.57753e-08	0.000127718	0.0770783	55.4618	0.0203092	0.00142367	0.000120298	0.0272555	1.48546e-09	4.73389e-06	7.29647e-06	1.2225e-07
0.0265543	7.48605e-08	0.000128256	0.0780799	55.4605	0.0205834	0.0014366	0.000120884	0.0276093	1.4977e-09	4.69142e-06	7.24994e-06	1.20684e-07
0.0269356	7.39706e-08	0.000128787	0.0790794	55.4592	0.0208571	0.00144944	0.000121462	0.0279622	1.50986e-09	4.64999e-06	7.2043e-06	1.19161e-07
0.0277836	7.20759e-08	0.000129948	0.0812944	55.4564	0.0214649	0.00147766	0.000122725	0.028744	1.53659e-09	4.5614e-06	7.10586e-06	1.1592e-07
0.0286316	7.02892e-08	0.000131081	0.0834992	55.4535	0.0220711	0.00150545	0.000123955	0.0295219	1.56292e-09	4.47736e-06	7.01138e-06	1.12864e-07
0.0294796	6.86014e-08	0.000132187	0.085694	55.4507	0.0226758	0.00153282	0.000125155	0.0302958	1.58884e-09	4.39752e-06	6.92061e-06	1.09979e-07
0.0303275	6.70042e-08	0.000133268	0.087879	55.4479	0.0232791	0.00155978	0.000126325	0.0310659	1.61438e-09	4.32157e-06	6.83328e-06	1.07249e-07
0.0318884	6.4278e-08	0.000135193	0.0918758	55.4428	0.0243857	0.00160839	0.000128408	0.0324736	1.66043e-09	4.19098e-06	6.68085e-06	1.02592e-07
0.0334493	6.17965e-08	0.000137042	0.0958409	55.4377	0.0254874	0.00165572	0.000130404	0.0338688	1.70529e-09	4.07106e-06	6.53817e-06	9.83562e-08
0.0336636	6.14731e-08	0.000137291	0.0963828	55.437	0.0256383	0.00166212	0.000130672	0.0340594	1.71135e-09	4.05536e-06	6.51928e-06	9.78043e-08
0.0338779	6.11536e-08	0.000137538	0.0969242	55.4363	0.0257891	0.0016685	0.000130938	0.0342497	1.7174e-09	4.03983e-06	6.50055e-06	9.72592e-08
0.0340922	6.0838e-08	0.000137783	0.097465	55.4356	0.0259398	0.00167486	0.000131203	0.0344399	1.72342e-09	4.02447e-06	6.48198e-06	9.67206e-08
0.0343065	6.05262e-08	0.000138027	0.0980053	55.4349	0.0260905	0.00168119	0.000131466	0.0346298	1.72943e-09	4.00927e-06	6.46357e-06	9.61886e-08
0.0345208	6.0218e-08	0.00013827	0.0985449	55.4342	0.026241	0.0016875	0.000131728	0.0348195	1.73541e-09	3.99424e-06	6.44532e-06	9.56629e-08
0.0349073	5.96715e-08	0.000138705	0.0995168	55.433	0.0265123	0.00169883	0.000132196	0.0351611	1.74615e-09	3.96754e-06	6.41277e-06	9.47306e-08
0.0352938	5.91364e-08	0.000139136	0.100487	55.4317	0.0267833	0.00171009	0.00013266	0.0355019	1.75682e-09	3.94136e-06	6.38071e-06	9.38181e-08
0.0356803	5.86125e-08	0.000139563	0.101455	55.4305	0.027054	0.00172128	0.00013312	0.0358421	1.76743e-09	3.91567e-06	6.34912e-06	9.29247e-08
0.0360669	5.80994e-08	0.000139986	0.102421	55.4292	0.0273245	0.0017324	0.000133575	0.0361815	1.77797e-09	3.89046e-06	6.31799e-06	9.20498e-08
0.037115	5.67597e-08	0.000141114	0.105033	55.4259	0.0280564	0.00176221	0.000134787	0.0370983	1.80623e-09	3.82443e-06	6.23579e-06	8.97662e-08
0.0381631	5.54907e-08	0.000142215	0.107631	55.4225	0.0287862	0.00179154	0.000135969	0.03801	1.83404e-09	3.76158e-06	6.15667e-06	8.76041e-08
0.0392112	5.4287e-08	0.000143289	0.110217	55.4192	0.0295141	0.00182039	0.000137122	0.0389166	1.8614e-09	3.70169e-06	6.08043e-06	8.55538e-08
0.0402593	5.31436e-08	0.000144339	0.112789	55.4159	0.0302399	0.00184878	0.000138247	0.0398182	1.88832e-09	3.64455e-06	6.0069e-06	8.36071e-08
0.0413074	5.20559e-08	0.000145365	0.11535	55.4126	0.0309637	0.00187672	0.000139345	0.0407149	1.91483e-09	3.58997e-06	5.9359e-06	8.17559e-08
0.0426896	5.07002e-08	0.000146682	0.118707	55.4083	0.0319152	0.00191291	0.000140755	0.0418901	1.94916e-09	3.52162e-06	5.84593e-06	7.94495e-08
0.0440718	4.94263e-08	0.000147962	0.122043	55.404	0.0328632	0.00194837	0.000142123	0.0430569	1.98281e-09	3.45706e-06	5.75981e-06	7.72832e-08
0.045454	4.8227e-08	0.000149206	0.125359	55.3997	0.033808	0.00198314	0.000143451	0.0442156	2.0158e-09	3.39597e-06	5.67727e-06	7.52447e-08
0.0468362	4.70958e-08	0.000150415	0.128654	55.3954	0.0347493	0.00201722	0.000144742	0.0453663	2.04815e-09	3.33809e-06	5.59807e-06	7.33229e-08
0.0488655	4.5547e-08	0.000152133	0.133456	55.3892	0.0361254	0.00206608	0.000146572	0.0470415	2.09455e-09	3.2584e-06	5.48737e-06	7.06929e-08
0.0508948	4.41165e-08	0.000153784	0.138215	55.3831	0.0374945	0.0021136	0.000148331	0.0487001	2.13968e-09	3.18433e-06	5.38272e-06	6.82652e-08
0.0529241	4.27921e-08	0.000155375	0.142933	55.377	0.0388566	0.00215985	0.000150023	0.0503424	2.18361e-09	3.11534e-06	5.28362e-06	6.60189e-08
0.0532175	4.26086e-08	0.0001556	0.143611	55.3761	0.0390529	0.00216643	0.000150263	0.0505785	2.18986e-09	3.10575e-06	5.26971e-06	6.57079e-08
0.0535109	4.24271e-08	0.000155824	0.144289	55.3752	0.0392492	0.00217299	0.000150501	0.0508144	2.19609e-09	3.09626e-06	5.25592e-06	6.54002e-08
0.0538043	4.22475e-08	0.000156047	0.144966	55.3743	0.0394453	0.00217953	0.000150737	0.0510498	2.2023e-09	3.08686e-06	5.24222e-06	6.50957e-08
0.0540977	4.20697e-08	0.000156268	0.145643	55.3735	0.0396412	0.00218603	0.000150973	0.051285	2.20849e-09	3.07755e-06	5.22863e-06	6.47944e-08
0.0543911	4.18939e-08	0.000156489	0.146318	55.3726	0.039837	0.00219252	0.000151207	0.0515198	2.21465e-09	3.06832e-06	5.21514e-06	6.44963e-08
0.0549193	4.15818e-08	0.000156883	0.147532	55.371	0.0401891	0.00220413	0.000151626	0.0519417	2.22568e-09	3.05195e-06	5.1911e-06	6.39675e-08
0.0554474	4.12755e-08	0.000157273	0.148743	55.3695	0.0405407	0.00221566	0.00015204	0.0523625	2.23664e-09	3.03584e-06	5.16737e-06	6.34484e-08
0.0559756	4.09747e-08	0.00015766	0.149951	55.3679	0.0408919	0.00222711	0.000152451	0.0527822	2.24753e-09	3.02001e-06	5.14395e-06	6.29388e-08
0.0565037	4.06794e-08	0.000158043	0.151157	55.3663	0.0412426	0.00223849	0.000152857	0.053201	2.25834e-09	3.00445e-06	5.12084e-06	6.24385e-08
0.0578458	3.99523e-08	0.000159001	0.154208	55.3624	0.0421317	0.00226706	0.000153874	0.0542603	2.2855e-09	2.96603e-06	5.0634e-06	6.12071e-08
0.0591879	3.92569e-08	0.000159938	0.157243	55.3584	0.0430179	0.00229515	0.000154868	0.055313	2.31221e-09	2.92917e-06	5.00776e-06	6.00299e-08
0.06053	3.85913e-08	0.000160853	0.160261	55.3545	0.0439012	0.00232278	0.000155838	0.0563592	2.33848e-09	2.89377e-06	4.95382e-06	5.89035e-08
0.061872	3.79535e-08	0.000161749	0.163262	55.3506	0.0447815	0.00234995	0.000156788	0.0573989	2.36433e-09	2.85974e-06	4.9015e-06	5.78245e-08
0.0642459	3.68884e-08	0.000163287	0.168531	55.3438	0.0463316	0.00239696	0.000158416	0.0592223	2.40905e-09	2.80267e-06	4.81268e-06	5.60233e-08
0.0666197	3.58965e-08	0.000164769	0.17375	55.337	0.0478728	0.00244267	0.000159984	0.0610261	2.45255e-09	2.74924e-06	4.72828e-06	5.4347e-08
0.0689935	3.49704e-08	0.000166198	0.17892	55.3303	0.0494051	0.00248713	0.000161494	0.0628108	2.49489e-09	2.6991e-06	4.64794e-06	5.27828e-08
0.0713673	3.41038e-08	0.000167577	0.184042	55.3236	0.0509286	0.00253041	0.000162951	0.0645766	2.5361e-09	2.65196e-06	4.57135e-06	5.13199e-08
0.0737412	3.32911e-08	0.000168909	0.189116	55.317	0.0524434	0.00257257	0.000164358	0.066324	2.57626e-09	2.60753e-06	4.49823e-06	4.99488e-08
0.0781151	3.19186e-08	0.00017125	0.198344	55.3049	0.0552119	0.00264744	0.000166828	0.0694966	2.64763e-09	2.53203e-06	4.37177e-06	4.76349e-08
0.0813936	3.09836e-08	0.000172915	0.205161	55.296	0.057268	0.00270133	0.000168583	0.0718356	2.69902e-09	2.48023e-06	4.28334e-06	4.60599e-08
0.084672	3.01183e-08	0.00017451	0.211893	55.2872	0.0593079	0.00275343	0.000170263	0.0741419	2.74873e-09	2.43201e-06	4.19979e-06	4.46033e-08
0.0879505	2.9315e-08	0.000176039	0.218544	55.2785	0.0613319	0.00280385	0.000171872	0.0764165	2.79685e-09	2.387e-06	4.1207e-06	4.3252e-08
0.091229	2.8568e-08	0.000177508	0.225114	55.2699	0.0633401	0.00285266	0.000173417	0.07866	2.84347e-09	2.34492e-06	4.04573e-06	4.19963e-08
0.0916909	2.84669e-08	0.00017771	0.226033	55.2687	0.0636217	0.00285942	0.00017363	0.0789736	2.84992e-09	2.33921e-06	4.03547e-06	4.18265e-08
0.0921528	2.83668e-08	0.000177911	0.22695	55.2675	0.0639031	0.00286614	0.000173841	0.0792866	2.85634e-09	2.33355e-06	4.0253e-06	4.16583e-08
0.0926147	2.82676e-08	0.000178111	0.227867	55.2663	0.0641841	0.00287284	0.000174051	0.079599	2.86274e-09	2.32794e-06	4.01519e-06	4.14917e-08
0.0930766	2.81694e-08	0.00017831	0.228781	55.2651	0.0644648	0.0028795	0.00017426	0.0799108	2.86911e-09	2.32238e-06	4.00515e-06	4.13267e-08
0.0940004	2.79758e-08	0.000178704	0.230606	55.2627	0.0650254	0.00289275	0.000174675	0.0805327	2.88176e-09	2.3114e-06	3.9853e-06	4.10015e-08
0.0949241	2.77858e-08	0.000179095	0.232424	55.2604	0.0655846	0.00290588	0.000175085	0.0811522	2.89431e-09	2.30061e-06	3.96572e-06	4.06824e-08
0.0958479	2.75993e-08	0.000179481	0.234236	55.258	0.0661427	0.0029189	0.000175491	0.0817693	2.90675e-09	2.29001e-06	3.94642e-06	4.03694e-08
0.0977608	2.72241e-08	0.000180267	0.23797	55.2531	0.0672943	0.0029455	0.000176317	0.0830398	2.93218e-09	2.26863e-06	3.90729e-06	3.97395e-08
0.0996736	2.68628e-08	0.000181036	0.241677	55.2482	0.0684407	0.00297164	0.000177125	0.0843004	2.95717e-09	2.24799e-06	3.86925e-06	3.91333e-08
0.101586	2.65146e-08	0.000181789	0.245359	55.2434	0.0695818	0.00299733	0.000177916	0.0855512	2.98174e-09	2.22804e-06	3.83226e-06	3.85493e-08
0.103499	2.61789e-08	0.000182527	0.249016	55.2386	0.0707177	0.00302258	0.000178689	0.0867924	3.0059e-09	2.20875e-06	3.79626e-06	3.79865e-08
0.106783	2.56298e-08	0.000183757	0.255236	55.2304	0.0726557	0.00306495	0.00017998	0.0889009	3.04645e-09	2.17708e-06	3.73669e-06	3.70662e-08
0.110067	2.51123e-08	0.000184945	0.261384	55.2223	0.0745785	0.00310613	0.000181226	0.090982	3.08588e-09	2.1471e-06	3.67974e-06	3.61996e-08
0.11335	2.46239e-08	0.000186093	0.267461	55.2143	0.0764863	0.00314619	0.000182429	0.0930361	3.12425e-09	2.11867e-06	3.62523e-06	3.53821e-08
0.116634	2.41621e-08	0.000187203	0.273469	55.2064	0.0783793	0.00318516	0.000183592	0.0950639	3.1616e-09	2.09167e-06	3.57302e-06	3.46097e-08
0.123046	2.33292e-08	0.000189269	0.285005	55.1911	0.0820329	0.00325832	0.000185756	0.0989491	3.23176e-09	2.04268e-06	3.47711e-06	3.32178e-08
0.129457	2.25763e-08	0.000191213	0.296291	55.1762	0.0856312	0.00332789	0.00018779	0.10274	3.29852e-09	1.99803e-06	3.38841e-06	3.19611e-08
0.130319	2.24806e-08	0.000191466	0.297789	55.1742	0.0861105	0.00333698	0.000188054	0.103242	3.30725e-09	1.99233e-06	3.37699e-06	3.18015e-08
0.13118	2.23861e-08	0.000191717	0.299283	55.1723	0.0865889	0.00334601	0.000188316	0.103743	3.31593e-09	1.98669e-06	3.36569e-06	3.16439e-08
0.132042	2.22928e-08	0.000191965	0.300772	55.1703	0.0870663	0.00335498	0.000188576	0.104242	3.32454e-09	1.98112e-06	3.35449e-06	3.14883e-08
0.132904	2.22007e-08	0.000192212	0.302257	55.1683	0.0875427	0.0033639	0.000188834	0.104739	3.33311e-09	1.97562e-06	3.34341e-06	3.13347e-08
0.133765	2.21098e-08	0.000192457	0.303737	55.1664	0.0880182	0.00337275	0.00018909	0.105235	3.34161e-09	1.97017e-06	3.33244e-06	3.1183e-08
0.135365	2.19438e-08	0.000192906	0.306476	55.1627	0.0888985	0.00338905	0.00018956	0.106152	3.35727e-09	1.96023e-06	3.31235e-06	3.09064e-08
0.136965	2.17816e-08	0.00019335	0.309199	55.1591	0.0897755	0.00340516	0.000190023	0.107063	3.37275e-09	1.9505e-06	3.29261e-06	3.06362e-08
0.138565	2.1623e-08	0.000193787	0.311908	55.1555	0.0906491	0.00342108	0.00019048	0.107968	3.38806e-09	1.94096e-06	3.27323e-06	3.0372e-08
0.140165	2.1468e-08	0.000194218	0.314603	55.152	0.0915194	0.00343681	0.000190931	0.108868	3.40319e-09	1.93162e-06	3.25418e-06	3.01138e-08
0.143871	2.11217e-08	0.000195195	0.32079	55.1438	0.0935228	0.00347258	0.00019195	0.110933	3.43758e-09	1.91069e-06	3.2113e-06	2.95373e-08
0.147578	2.07922e-08	0.000196141	0.326903	55.1356	0.0955085	0.00350742	0.000192939	0.11297	3.47111e-09	1.8907e-06	3.1701e-06	2.89893e-08
0.151284	2.04784e-08	0.000197059	0.332941	55.1276	0.0974768	0.00354137	0.000193897	0.114979	3.50379e-09	1.87158e-06	3.13045e-06	2.84676e-08
0.15499	2.01792e-08	0.00019795	0.338907	55.1197	0.0994279	0.00357447	0.000194826	0.116961	3.53568e-09	1.85327e-06	3.09229e-06	2.79705e-08
0.159997	1.97964e-08	0.000199113	0.346853	55.1091	0.102036	0.0036179	0.000196039	0.119596	3.57753e-09	1.82975e-06	3.04294e-06	2.73349e-08
0.165003	1.94361e-08	0.000200231	0.354671	55.0987	0.104614	0.00365993	0.000197205	0.122185	3.61806e-09	1.80749e-06	2.99594e-06	2.67373e-08
0.17001	1.90965e-08	0.000201309	0.362366	55.0884	0.107161	0.00370063	0.000198328	0.124728	3.65733e-09	1.7864e-06	2.95113e-06	2.61742e-08
0.175016	1.87758e-08	0.000202347	0.36994	55.0783	0.109678	0.00374006	0.000199409	0.127226	3.6954e-09	1.76638e-06	2.90836e-06	2.56431e-08
0.180023	1.84723e-08	0.000203348	0.377394	55.0683	0.112165	0.00377829	0.000200452	0.12968	3.73234e-09	1.74736e-06	2.86748e-06	2.51409e-08
0.184534	1.82127e-08	0.000204221	0.384012	55.0595	0.114381	0.00381176	0.00020136	0.131856	3.76469e-09	1.731e-06	2.83218e-06	2.47115e-08
0.189044	1.79652e-08	0.000205067	0.390536	55.0508	0.116573	0.00384434	0.00020224	0.133997	3.7962e-09	1.71535e-06	2.79824e-06	2.43025e-08
0.193555	1.77289e-08	0.000205887	0.396971	55.0421	0.118742	0.00387607	0.000203094	0.136106	3.8269e-09	1.70034e-06	2.76558e-06	2.39122e-08
0.198066	1.75031e-08	0.000206683	0.403316	55.0336	0.120887	0.00390699	0.000203922	0.138182	3.85684e-09	1.68594e-06	2.73412e-06	2.35395e-08
0.202576	1.72871e-08	0.000207456	0.409575	55.0252	0.12301	0.00393712	0.000204726	0.140227	3.88603e-09	1.67211e-06	2.7038e-06	2.31833e-08
0.207087	1.70803e-08	0.000208208	0.415748	55.0169	0.125111	0.00396651	0.000205506	0.142241	3.91452e-09	1.65882e-06	2.67456e-06	2.28424e-08
0.211598	1.6882e-08	0.000208938	0.421838	55.0088	0.127189	0.00399518	0.000206265	0.144225	3.94232e-09	1.64603e-06	2.64635e-06	2.25159e-08
0.217963	1.6616e-08	0.000209934	0.430291	54.9974	0.130084	0.00403447	0.0002073	0.146974	3.98044e-09	1.62879e-06	2.60817e-06	2.2078e-08
0.224329	1.63647e-08	0.000210893	0.438586	54.9862	0.132936	0.00407245	0.000208295	0.149666	4.01732e-09	1.61242e-06	2.57179e-06	2.16647e-08
0.230694	1.61269e-08	0.000211816	0.446724	54.9753	0.135745	0.00410919	0.000209254	0.152303	4.05302e-09	1.59686e-06	2.53707e-06	2.1274e-08
0.23706	1.59017e-08	0.000212706	0.454711	54.9645	0.138513	0.00414476	0.000210177	0.154885	4.08761e-09	1.58204e-06	2.50392e-06	2.09043e-08
0.244844	1.5642e-08	0.000213751	0.464277	54.9516	0.141841	0.00418675	0.000211261	0.157972	4.12846e-09	1.56486e-06	2.46536e-06	2.04782e-08
0.252628	1.53979e-08	0.000214753	0.473629	54.9389	0.145109	0.00422715	0.0002123	0.160983	4.16782e-09	1.54863e-06	2.42881e-06	2.00783e-08
0.260412	1.51683e-08	0.000215713	0.482772	54.9266	0.148317	0.00426608	0.000213295	0.163921	4.20576e-09	1.53328e-06	2.39411e-06	1.97023e-08
0.268196	1.49517e-08	0.000216634	0.491712	54.9145	0.151467	0.0043036	0.00021425	0.166787	4.24236e-09	1.51872e-06	2.36114e-06	1.93482e-08
0.277287	1.47141e-08	0.000217665	0.501906	54.9006	0.155074	0.00434576	0.000215317	0.170048	4.28351e-09	1.50266e-06	2.32465e-06	1.89598e-08
0.286378	1.44912e-08	0.000218649	0.51184	54.8871	0.158605	0.00438621	0.000216336	0.173219	4.32304e-09	1.48751e-06	2.29016e-06	1.85961e-08
0.293313	1.43304e-08	0.000219371	0.519249	54.8771	0.161249	0.004416	0.000217083	0.175579	4.35217e-09	1.47652e-06	2.26511e-06	1.83339e-08
0.300248	1.41771e-08	0.000220069	0.526515	54.8672	0.16385	0.00444489	0.000217805	0.17789	4.38044e-09	1.466e-06	2.24106e-06	1.8084e-08
0.307183	1.40305e-08	0.000220744	0.533643	54.8575	0.166409	0.00447294	0.000218504	0.180153	4.40791e-09	1.45591e-06	2.21797e-06	1.78454e-08
0.314118	1.38905e-08	0.000221398	0.540635	54.848	0.168927	0.00450018	0.00021918	0.182369	4.4346e-09	1.44622e-06	2.19578e-06	1.76175e-08
0.323727	1.37063e-08	0.00022227	0.550104	54.8351	0.172349	0.00453664	0.000220082	0.185365	4.47035e-09	1.43342e-06	2.16643e-06	1.73181e-08
0.333335	1.35327e-08	0.000223105	0.559327	54.8225	0.175695	0.0045717	0.000220945	0.188277	4.50474e-09	1.42131e-06	2.13856e-06	1.7036e-08
0.334753	1.3508e-08	0.000223225	0.560667	54.8206	0.176182	0.00457675	0.000221069	0.188699	4.50971e-09	1.41957e-06	2.13459e-06	1.69959e-08
0.33617	1.34834e-08	0.000223345	0.562002	54.8188	0.176668	0.00458178	0.000221192	0.18912	4.51465e-09	1.41785e-06	2.13063e-06	1.6956e-08
0.337587	1.34591e-08	0.000223463	0.563332	54.817	0.177152	0.00458678	0.000221315	0.189539	4.51956e-09	1.41614e-06	2.1267e-06	1.69165e-08
0.339004	1.34349e-08	0.000223581	0.564657	54.8152	0.177634	0.00459175	0.000221437	0.189956	4.52444e-09	1.41445e-06	2.12281e-06	1.68774e-08
0.341839	1.33873e-08	0.000223815	0.567291	54.8116	0.178594	0.00460161	0.000221679	0.190786	4.53413e-09	1.4111e-06	2.1151e-06	1.68e-08
0.344673	1.33404e-08	0.000224046	0.569905	54.808	0.179548	0.00461136	0.000221917	0.191609	4.5437e-09	1.4078e-06	2.10751e-06	1.6724e-08
0.347508	1.32943e-08	0.000224274	0.572499	54.8045	0.180496	0.004621	0.000222153	0.192425	4.55318e-09	1.40455e-06	2.10002e-06	1.66492e-08
0.35398	1.31917e-08	0.000224785	0.578348	54.7965	0.182636	0.00464262	0.00022268	0.194262	4.57443e-09	1.39731e-06	2.08335e-06	1.64831e-08
0.360451	1.3093e-08	0.000225281	0.584096	54.7886	0.184744	0.00466369	0.000223193	0.196066	4.59516e-09	1.39031e-06	2.06722e-06	1.6323e-08
0.366923	1.29977e-08	0.000225765	0.589745	54.7809	0.186821	0.00468425	0.000223693	0.197837	4.6154e-09	1.38353e-06	2.0516e-06	1.61688e-08
0.373395	1.29057e-08	0.000226236	0.595298	54.7733	0.188867	0.00470432	0.000224179	0.199575	4.63515e-09	1.37698e-06	2.03648e-06	1.602e-08
0.385904	1.27369e-08	0.000227111	0.605764	54.7589	0.192736	0.00474174	0.000225082	0.202845	4.67204e-09	1.36489e-06	2.00858e-06	1.5747e-08
0.398414	1.25788e-08	0.000227944	0.615891	54.745	0.196494	0.00477749	0.000225942	0.206002	4.70729e-09	1.35351e-06	1.9823e-06	1.54917e-08
0.410924	1.24306e-08	0.000228738	0.62569	54.7315	0.200146	0.00481165	0.00022676	0.20905	4.74102e-09	1.34279e-06	1.95751e-06	1.52525e-08
0.423433	1.22913e-08	0.000229494	0.635175	54.7185	0.203693	0.00484432	0.00022754	0.211994	4.77331e-09	1.33266e-06	1.93409e-06	1.5028e-08
0.444401	1.20759e-08	0.000230684	0.650401	54.6975	0.209415	0.004896	0.000228767	0.216706	4.82443e-09	1.3169e-06	1.89765e-06	1.46813e-08
0.46537	1.18807e-08	0.000231787	0.66483	54.6776	0.214868	0.00494412	0.000229904	0.221158	4.8721e-09	1.3025e-06	1.86435e-06	1.43673e-08
0.481905	1.17392e-08	0.000232601	0.675677	54.6626	0.218987	0.00497976	0.000230742	0.224495	4.90746e-09	1.292e-06	1.84007e-06	1.41403e-08
0.498441	1.16076e-08	0.000233369	0.686081	54.6482	0.222953	0.00501354	0.000231533	0.227688	4.941e-09	1.28218e-06	1.81736e-06	1.39291e-08
0.514976	1.14848e-08	0.000234096	0.696061	54.6344	0.226772	0.00504558	0.000232281	0.230744	4.97284e-09	1.27297e-06	1.79608e-06	1.37323e-08
0.531512	1.13703e-08	0.000234783	0.705637	54.6211	0.23045	0.00507599	0.000232988	0.23367	5.00308e-09	1.26434e-06	1.77613e-06	1.3549e-08
0.534133	1.13528e-08	0.000234888	0.707119	54.6191	0.23102	0.00508066	0.000233097	0.234122	5.00774e-09	1.26302e-06	1.77308e-06	1.3521e-08
0.536754	1.13355e-08	0.000234993	0.708592	54.617	0.231587	0.0050853	0.000233204	0.234572	5.01236e-09	1.26171e-06	1.77007e-06	1.34934e-08
0.539375	1.13184e-08	0.000235097	0.710055	54.615	0.232151	0.00508991	0.000233311	0.235018	5.01694e-09	1.26042e-06	1.76708e-06	1.3466e-08
0.544617	1.12847e-08	0.000235302	0.712953	54.611	0.233268	0.005099	0.000233522	0.235901	5.02599e-09	1.25787e-06	1.76118e-06	1.34121e-08
0.549859	1.12517e-08	0.000235503	0.715813	54.607	0.234372	0.00510795	0.000233729	0.236773	5.03491e-09	1.25537e-06	1.75541e-06	1.33594e-08
0.555102	1.12194e-08	0.000235701	0.718637	54.6031	0.235463	0.00511676	0.000233933	0.237632	5.04368e-09	1.25291e-06	1.74974e-06	1.33077e-08
0.571607	1.11219e-08	0.000236304	0.727294	54.5911	0.238813	0.00514359	0.000234553	0.240265	5.07044e-09	1.24548e-06	1.73259e-06	1.31519e-08
0.588113	1.10303e-08	0.000236875	0.735606	54.5795	0.242041	0.00516913	0.000235141	0.242788	5.09592e-09	1.23848e-06	1.71643e-06	1.30057e-08
0.604619	1.09442e-08	0.000237419	0.74359	54.5684	0.24515	0.00519345	0.000235699	0.245207	5.1202e-09	1.23186e-06	1.70118e-06	1.28684e-08
0.621124	1.08631e-08	0.000237935	0.751261	54.5577	0.248145	0.00521663	0.00023623	0.247527	5.14336e-09	1.22562e-06	1.68678e-06	1.27391e-08
0.642641	1.07643e-08	0.000238571	0.760811	54.5444	0.251885	0.00524524	0.000236884	0.25041	5.17196e-09	1.21798e-06	1.66919e-06	1.25819e-08
0.664158	1.06728e-08	0.000239168	0.76988	54.5318	0.255448	0.00527214	0.000237497	0.253143	5.1989e-09	1.21086e-06	1.65281e-06	1.24362e-08
0.685675	1.05877e-08	0.000239728	0.778493	54.5198	0.258842	0.00529747	0.000238073	0.255733	5.22427e-09	1.20422e-06	1.63755e-06	1.23009e-08
0.707192	1.05086e-08	0.000240254	0.786675	54.5083	0.262076	0.00532134	0.000238614	0.258189	5.2482e-09	1.19802e-06	1.6233e-06	1.21752e-08
0.747723	1.03737e-08	0.000241163	0.801001	54.4883	0.267759	0.00536266	0.000239547	0.262479	5.28967e-09	1.1874e-06	1.59893e-06	1.19612e-08
0.788254	1.02551e-08	0.000241976	0.814024	54.4701	0.272949	0.00539974	0.000240381	0.266367	5.32694e-09	1.178e-06	1.5774e-06	1.17732e-08
0.818788	1.01751e-08	0.000242531	0.82305	54.4574	0.27656	0.00542516	0.000240952	0.269056	5.35252e-09	1.17163e-06	1.56281e-06	1.16465e-08
0.849323	1.0102e-08	0.000243044	0.831458	54.4456	0.279933	0.00544865	0.000241477	0.271555	5.37618e-09	1.16578e-06	1.54944e-06	1.15308e-08
0.879857	1.0035e-08	0.000243517	0.839291	54.4346	0.283083	0.00547039	0.000241963	0.27388	5.39808e-09	1.16041e-06	1.53718e-06	1.1425e-08
0.910391	9.97383e-09	0.000243953	0.846591	54.4244	0.286026	0.00549049	0.00024241	0.276043	5.41836e-09	1.15548e-06	1.52594e-06	1.13283e-08
0.91476	9.96553e-09	0.000244013	0.847595	54.423	0.286432	0.00549324	0.000242472	0.27634	5.42113e-09	1.15481e-06	1.52441e-06	1.13152e-08
0.919129	9.9573e-09	0.000244072	0.848588	54.4216	0.286833	0.00549596	0.000242532	0.276634	5.42388e-09	1.15415e-06	1.5229e-06	1.13022e-08
0.923498	9.94917e-09	0.00024413	0.849571	54.4202	0.28723	0.00549866	0.000242592	0.276925	5.4266e-09	1.15349e-06	1.5214e-06	1.12894e-08
0.927868	9.94114e-09	0.000244188	0.850545	54.4188	0.287623	0.00550132	0.000242651	0.277213	5.42929e-09	1.15284e-06	1.51992e-06	1.12767e-08
0.936606	9.92536e-09	0.000244301	0.852463	54.4161	0.288399	0.00550656	0.000242768	0.277781	5.43458e-09	1.15157e-06	1.51701e-06	1.12518e-08
0.945344	9.90996e-09	0.000244413	0.854343	54.4135	0.28916	0.00551169	0.000242882	0.278336	5.43976e-09	1.15032e-06	1.51418e-06	1.12275e-08
0.954082	9.89493e-09	0.000244521	0.856187	54.4109	0.289906	0.00551671	0.000242993	0.278881	5.44483e-09	1.14911e-06	1.5114e-06	1.12038e-08
0.974549	9.86111e-09	0.000244767	0.860362	54.405	0.291597	0.00552805	0.000243245	0.280114	5.45628e-09	1.14637e-06	1.50516e-06	1.11504e-08
0.995015	9.82913e-09	0.000245	0.864346	54.3994	0.293214	0.00553883	0.000243484	0.28129	5.46718e-09	1.14377e-06	1.49925e-06	1.11e-08
1.01548	9.79887e-09	0.000245221	0.868148	54.3941	0.294758	0.00554909	0.000243711	0.282411	5.47754e-09	1.14131e-06	1.49365e-06	1.10523e-08
1.03595	9.77022e-09	0.000245431	0.871778	54.389	0.296235	0.00555884	0.000243927	0.28348	5.48741e-09	1.13897e-06	1.48835e-06	1.10071e-08
1.07329	9.72179e-09	0.000245789	0.877982	54.3802	0.298761	0.00557544	0.000244293	0.285306	5.50421e-09	1.13502e-06	1.47936e-06	1.09308e-08
1.11063	9.67785e-09	0.000246116	0.883683	54.3722	0.301088	0.00559062	0.000244628	0.286982	5.51957e-09	1.13142e-06	1.4712e-06	1.08616e-08
1.14798	9.63794e-09	0.000246414	0.888923	54.3648	0.30323	0.00560451	0.000244934	0.28852	5.53364e-09	1.12815e-06	1.46377e-06	1.07988e-08
1.18532	9.60164e-09	0.000246687	0.893741	54.358	0.305203	0.00561722	0.000245213	0.289933	5.54652e-09	1.12516e-06	1.45701e-06	1.07417e-08
1.24493	9.55029e-09	0.000247075	0.900644	54.3483	0.308034	0.00563534	0.000245611	0.291955	5.56489e-09	1.12093e-06	1.44742e-06	1.0661e-08
1.30454	9.50594e-09	0.000247413	0.906688	54.3397	0.310518	0.00565111	0.000245957	0.293723	5.5809e-09	1.11726e-06	1.43913e-06	1.05913e-08
1.36415	9.46757e-09	0.000247706	0.91198	54.3322	0.312697	0.00566486	0.000246258	0.295269	5.59486e-09	1.11408e-06	1.43195e-06	1.0531e-08
1.42377	9.43432e-09	0.000247962	0.916614	54.3257	0.314608	0.00567685	0.000246521	0.296622	5.60704e-09	1.11132e-06	1.42571e-06	1.04788e-08
1.48338	9.40546e-09	0.000248185	0.920673	54.32	0.316284	0.00568731	0.000246749	0.297805	5.61767e-09	1.10892e-06	1.42029e-06	1.04335e-08
1.56557	9.37174e-09	0.000248447	0.92546	54.3132	0.318263	0.0056996	0.000247017	0.2992	5.63017e-09	1.10611e-06	1.41395e-06	1.03806e-08
1.64776	9.34387e-09	0.000248665	0.929452	54.3075	0.319916	0.00570981	0.00024724	0.300362	5.64056e-09	1.10379e-06	1.40871e-06	1.03369e-08
1.72995	9.32079e-09	0.000248845	0.932783	54.3028	0.321297	0.00571831	0.000247425	0.301331	5.6492e-09	1.10186e-06	1.40436e-06	1.03007e-08
1.81215	9.30165e-09	0.000248996	0.935563	54.2989	0.32245	0.00572538	0.000247579	0.302138	5.6564e-09	1.10025e-06	1.40075e-06	1.02707e-08
1.89434	9.28576e-09	0.000249121	0.937883	54.2956	0.323413	0.00573127	0.000247707	0.302812	5.6624e-09	1.09892e-06	1.39776e-06	1.02458e-08
1.99604	9.26975e-09	0.000249247	0.94023	54.2923	0.324388	0.00573722	0.000247836	0.303494	5.66846e-09	1.09758e-06	1.39474e-06	1.02208e-08
2.09774	9.25701e-09	0.000249348	0.942109	54.2896	0.325169	0.00574197	0.00024794	0.304039	5.6733e-09	1.09651e-06	1.39233e-06	1.02008e-08
2.19943	9.24685e-09	0.000249428	0.943612	54.2875	0.325794	0.00574577	0.000248022	0.304475	5.67716e-09	1.09566e-06	1.39041e-06	1.01849e-08
2.30113	9.23873e-09	0.000249493	0.944814	54.2858	0.326295	0.0057488	0.000248088	0.304824	5.68026e-09	1.09497e-06	1.38888e-06	1.01722e-08
2.40283	9.23226e-09	0.000249544	0.945777	54.2844	0.326695	0.00575123	0.000248141	0.305103	5.68273e-09	1.09443e-06	1.38765e-06	1.0162e-08
2.53543	9.22572e-09	0.000249596	0.94675	54.283	0.3271	0.00575368	0.000248194	0.305385	5.68523e-09	1.09388e-06	1.38642e-06	1.01518e-08
2.66802	9.22083e-09	0.000249635	0.947478	54.282	0.327404	0.00575551	0.000248234	0.305596	5.68709e-09	1.09347e-06	1.38549e-06	1.01441e-08
2.80062	9.21718e-09	0.000249664	0.948023	54.2812	0.327631	0.00575689	0.000248263	0.305754	5.68849e-09	1.09316e-06	1.3848e-06	1.01384e-08
2.93322	9.21446e-09	0.000249686	0.94843	54.2806	0.3278	0.00575791	0.000248286	0.305872	5.68954e-09	1.09293e-06	1.38429e-06	1.01342e-08
3.06582	9.21242e-09	0.000249702	0.948735	54.2802	0.327927	0.00575868	0.000248302	0.30596	5.69032e-09	1.09276e-06	1.3839e-06	1.0131e-08
3.24146	9.21049e-09	0.000249717	0.949024	54.2798	0.328048	0.0057594	0.000248318	0.306044	5.69106e-09	1.0926e-06	1.38354e-06	1.0128e-08
3.4171	9.20917e-09	0.000249728	0.949221	54.2795	0.32813	0.0057599	0.000248329	0.306101	5.69156e-09	1.09249e-06	1.38329e-06	1.01259e-08
3.59274	9.20828e-09	0.000249735	0.949356	54.2793	0.328186	0.00576024	0.000248336	0.30614	5.69191e-09	1.09241e-06	1.38312e-06	1.01245e-08
3.76838	9.20767e-09	0.00024974	0.949447	54.2792	0.328224	0.00576046	0.000248341	0.306167	5.69214e-09	1.09236e-06	1.383e-06	1.01235e-08
3.94402	9.20726e-09	0.000249743	0.949508	54.2791	0.32825	0.00576062	0.000248344	0.306184	5.6923e-09	1.09232e-06	1.38292e-06	1.01229e-08
4.19101	9.20689e-09	0.000249746	0.949564	54.279	0.328273	0.00576076	0.000248347	0.306201	5.69244e-09	1.09229e-06	1.38285e-06	1.01223e-08
4.43799	9.20667e-09	0.000249748	0.949596	54.279	0.328286	0.00576084	0.000248349	0.30621	5.69252e-09	1.09227e-06	1.38281e-06	1.0122e-08
4.68498	9.20654e-09	0.000249749	0.949615	54.279	0.328294	0.00576089	0.00024835	0.306215	5.69257e-09	1.09226e-06	1.38279e-06	1.01218e-08
4.93196	9.20647e-09	0.000249749	0.949626	54.2789	0.328299	0.00576091	0.000248351	0.306218	5.6926e-09	1.09226e-06	1.38278e-06	1.01217e-08
5.17895	9.20643e-09	0.00024975	0.949631	54.2789	0.328301	0.00576093	0.000248351	0.30622	5.69261e-09	1.09225e-06	1.38277e-06	1.01216e-08
5.57268	9.2064e-09	0.00024975	0.949636	54.2789	0.328303	0.00576094	0.000248351	0.306222	5.69263e-09	1.09225e-06	1.38276e-06	1.01216e-08
5.96641	9.20639e-09	0.00024975	0.949639	54.2789	0.328304	0.00576095	0.000248351	0.306222	5.69263e-09	1.09225e-06	1.38276e-06	1.01215e-08
6.36014	9.20638e-09	0.00024975	0.94964	54.2789	0.328304	0.00576095	0.000248351	0.306222	5.69263e-09	1.09225e-06	1.38276e-06	1.01215e-08
6.75388	9.20638e-09	0.00024975	0.94964	54.2789	0.328304	0.00576095	0.000248351	0.306222	5.69263e-09	1.09225e-06	1.38276e-06	1.01215e-08
7.14761	9.20638e-09	0.00024975	0.949639	54.2789	0.328304	0.00576095	0.000248351	0.306222	5.69263e-09	1.09225e-06	1.38276e-06	1.01215e-08
8.37394	9.20639e-09	0.00024975	0.949639	54.2789	0.328304	0.00576095	0.000248351	0.306222	5.69263e-09	1.09225e-06	1.38276e-06	1.01215e-08
9.60028	9.20638e-09	0.00024975	0.949639	54.2789	0.328304	0.00576095	0.000248351	0.306222	5.69263e-09	1.09225e-06	1.38276e-06	1.01215e-08
10.8266	9.20638e-09	0.00024975	0.949639	54.2789	0.328304	0.00576095	0.000248352	0.306222	5.69263e-09	1.09225e-06	1.38276e-06	1.01215e-08
12.0529	9.20638e-09	0.00024975	0.949639	54.2789	0.328304	0.00576095	0.000248352	0.306222	5.69263e-09	1.09225e-06	1.38276e-06	1.01215e-08
15.9041	9.20638e-09	0.00024975	0.94964	54.2789	0.328304	0.00576095	0.000248352	0.306222	5.69263e-09	1.09225e-06	1.38276e-06	1.01215e-08
19.7554	9.20638e-09	0.00024975	0.949639	54.2789	0.328304	0.00576095	0.000248352	0.306222	5.69263e-09	1.09225e-06	1.38276e-06	1.01215e-08
23.6066	9.20638e-09	0.00024975	0.949639	54.2789	0.328304	0.00576095	0.000248351	0.306222	5.69263e-09	1.09225e-06	1.38276e-06	1.01215e-08
27.4578	9.20638e-09	0.00024975	0.949639	54.2789	0.328304	0.00576095	0.000248351	0.306222	5.69263e-09	1.09225e-06	1.38276e-06	1.01215e-08
43.7238	9.20638e-09	0.00024975	0.949639	54.2789	0.328304	0.00576095	0.000248351	0.306222	5.69263e-09	1.09225e-06	1.38276e-06	1.01215e-08
59.9899	9.20638e-09	0.00024975	0.949639	54.2789	0.328304	0.00576095	0.000248351	0.306222	5.69263e-09	1.09225e-06	1.38276e-06	1.01215e-08
76.2559	9.20638e-09	0.00024975	0.949639	54.2789	0.328304	0.00576095	0.000248351	0.306222	5.69263e-09	1.09225e-06	1.38276e-06	1.01215e-08
198.969	9.20638e-09	0.00024975	0.949639	54.2789	0.328304	0.00576095	0.000248352	0.306222	5.69263e-09	1.09225e-06	1.38276e-06	1.01215e-08
321.682	9.20637e-09	0.000249748	0.94964	54.2789	0.328305	0.00576095	0.000248353	0.306223	5.69264e-09	1.09225e-06	1.38276e-06	1.01215e-08
444.395	9.20637e-09	0.000249747	0.949641	54.2789	0.328305	0.00576096	0.000248355	0.306223	5.69264e-09	1.09225e-06	1.38276e-06	1.01215e-08
536.065	9.20637e-09	0.000249747	0.949641	54.2789	0.328305	0.00576096	0.000248355	0.306223	5.69264e-09	1.09225e-06	1.38276e-06	1.01215e-08
627.735	9.20637e-09	0.000249747	0.949641	54.2789	0.328305	0.00576096	0.000248355	0.306223	5.69264e-09	1.09225e-06	1.38276e-06	1.01215e-08
811.076	9.20637e-09	0.000249747	0.949641	54.2789	0.328305	0.00576096	0.000248355	0.306223	5.69264e-09	1.09225e-06	1.38276e-06	1.01215e-08
994.417	9.20637e-09	0.000249747	0.949641	54.2789	0.328305	0.00576096	0.000248355	0.306223	5.69264e-09	1.09225e-06	1.38276e-06	1.01215e-08
1000	9.20637e-09	0.000249747	0.949641	54.2789	0.328305	0.00576096	0.000248355	0.306223	5.69264e-09	1.09225e-06	1.38276e-06	1.01215e-08
