# Supplementary material for: Molecular-resolution imaging of ice crystallized from liquid water by cryogenic liquid-cell TEM
Source: Nat Commun. 2025 Sep 25;16:8342. doi: 10.1038/s41467-025-62451-0 (PMC12462463; doi:10.1038/s41467-025-62451-0)
Supplement: Supplementary file 11 — Supplementary Data 3 [file 41467_2025_62451_MOESM11_ESM.zip › Ambrozic Set_kJ_C0_g_vals_pastina_223.15K_25.0_eA2s_Output.xlsx]

## Sheet: Sheet1
time / s	H	H+	H2	H2O	H2O2	HO2	HO2-	O2	O2-	OH	OH-	eh-
0	0	0	0	55.56	0	0	0	0	0	0	0	0
1.13175e-14	6.73259e-14	3.16228e-13	4.5904e-14	55.56	7.14063e-14	2.04018e-15	2.83534e-31	2.2755e-32	2.34444e-24	2.75424e-13	5.10045e-14	2.65223e-13
2.26349e-14	1.34652e-13	6.32456e-13	9.18081e-14	55.56	1.42813e-13	4.08036e-15	1.03924e-30	1.13775e-31	7.03046e-24	5.50848e-13	1.02009e-13	5.30447e-13
2.83163e-11	1.68449e-10	7.91202e-10	1.14852e-10	55.56	1.78658e-10	5.10456e-12	1.4772e-21	3.56115e-22	-3.03278e-17	6.89111e-10	1.27613e-10	6.63589e-10
3.29197e-11	1.95835e-10	9.19829e-10	1.33524e-10	55.56	2.07703e-10	5.9344e-12	1.802e-21	4.34426e-22	-2.25909e-17	8.01141e-10	1.4836e-10	7.71469e-10
3.75232e-11	2.2322e-10	1.04846e-09	1.52195e-10	55.56	2.36748e-10	6.76424e-12	2.22396e-21	5.3617e-22	-1.34261e-17	9.13171e-10	1.69106e-10	8.7935e-10
4.28171e-11	2.54712e-10	1.19638e-09	1.73668e-10	55.56	2.7015e-10	7.71856e-12	2.78249e-21	6.70848e-22	-4.49209e-18	1.04201e-09	1.92964e-10	1.00341e-09
4.8111e-11	2.86205e-10	1.3443e-09	1.9514e-10	55.56	3.03551e-10	8.67289e-12	3.4972e-21	8.43199e-22	1.17478e-18	1.17084e-09	2.16822e-10	1.12748e-09
5.3405e-11	3.17698e-10	1.49222e-09	2.16612e-10	55.56	3.36953e-10	9.62721e-12	4.3874e-21	1.05788e-21	4.40052e-18	1.29967e-09	2.4068e-10	1.25154e-09
5.86989e-11	3.49191e-10	1.64014e-09	2.38085e-10	55.56	3.70354e-10	1.05815e-11	5.47241e-21	1.31955e-21	6.53717e-18	1.42851e-09	2.64539e-10	1.3756e-09
6.39929e-11	3.80684e-10	1.78806e-09	2.59557e-10	55.56	4.03756e-10	1.15359e-11	6.77153e-21	1.63287e-21	8.18613e-18	1.55734e-09	2.88397e-10	1.49966e-09
6.92868e-11	4.12177e-10	1.93598e-09	2.8103e-10	55.56	4.37157e-10	1.24902e-11	8.30405e-21	2.0025e-21	9.53489e-18	1.68618e-09	3.12255e-10	1.62373e-09
7.45807e-11	4.4367e-10	2.0839e-09	3.02502e-10	55.56	4.70559e-10	1.34445e-11	1.00893e-20	2.43308e-21	1.06877e-17	1.81501e-09	3.36113e-10	1.74779e-09
7.98747e-11	4.75162e-10	2.23182e-09	3.23974e-10	55.56	5.0396e-10	1.43988e-11	1.21466e-20	2.92929e-21	1.17266e-17	1.94385e-09	3.59972e-10	1.87185e-09
8.51686e-11	5.06655e-10	2.37974e-09	3.45447e-10	55.56	5.37362e-10	1.53532e-11	1.44952e-20	3.49578e-21	1.27032e-17	2.07268e-09	3.8383e-10	1.99591e-09
9.04626e-11	5.38148e-10	2.52767e-09	3.66919e-10	55.56	5.70763e-10	1.63075e-11	1.71544e-20	4.1372e-21	1.36447e-17	2.20151e-09	4.07688e-10	2.11998e-09
9.57565e-11	5.69641e-10	2.67559e-09	3.88392e-10	55.56	6.04165e-10	1.72618e-11	2.01435e-20	4.85822e-21	1.45658e-17	2.33035e-09	4.31546e-10	2.24404e-09
1.0105e-10	6.01134e-10	2.82351e-09	4.09864e-10	55.56	6.37566e-10	1.82162e-11	2.3482e-20	5.66349e-21	1.5475e-17	2.45918e-09	4.55404e-10	2.3681e-09
1.06344e-10	6.32627e-10	2.97143e-09	4.31336e-10	55.56	6.70968e-10	1.91705e-11	2.71889e-20	6.55767e-21	1.63774e-17	2.58802e-09	4.79263e-10	2.49217e-09
1.11638e-10	6.64119e-10	3.11935e-09	4.52809e-10	55.56	7.04369e-10	2.01248e-11	3.12837e-20	7.54543e-21	1.72759e-17	2.71685e-09	5.03121e-10	2.61623e-09
1.16932e-10	6.95612e-10	3.26727e-09	4.74281e-10	55.56	7.37771e-10	2.10791e-11	3.57857e-20	8.6314e-21	1.81722e-17	2.84569e-09	5.26979e-10	2.74029e-09
1.22226e-10	7.27105e-10	3.41519e-09	4.95754e-10	55.56	7.71172e-10	2.20335e-11	4.07141e-20	9.82027e-21	1.90672e-17	2.97452e-09	5.50837e-10	2.86435e-09
1.75166e-10	1.04203e-09	4.8944e-09	7.10478e-10	55.56	1.10519e-09	3.15767e-11	1.21063e-19	2.92036e-20	2.80055e-17	4.26286e-09	7.8942e-10	4.10498e-09
2.28105e-10	1.35696e-09	6.37361e-09	9.25201e-10	55.56	1.4392e-09	4.112e-11	2.67329e-19	6.44908e-20	3.69354e-17	5.55121e-09	1.028e-09	5.34561e-09
2.81044e-10	1.67189e-09	7.85282e-09	1.13993e-09	55.56	1.77322e-09	5.06633e-11	4.97458e-19	1.20012e-19	4.58666e-17	6.83955e-09	1.26658e-09	6.58624e-09
8.10439e-10	4.82118e-09	2.26449e-08	3.28717e-09	55.56	5.11337e-09	1.46096e-10	1.50844e-17	3.64036e-18	1.35189e-16	1.9723e-08	3.65241e-09	1.89925e-08
1.33983e-09	7.97046e-09	3.7437e-08	5.43441e-09	55.56	8.45352e-09	2.41529e-10	6.11491e-17	1.47591e-17	2.24513e-16	3.26064e-08	6.03825e-09	3.13988e-08
1.86923e-09	1.11198e-08	5.22291e-08	7.58165e-09	55.56	1.17937e-08	3.36962e-10	1.56686e-16	3.78224e-17	3.13837e-16	4.54898e-08	8.42409e-09	4.3805e-08
4.29728e-09	2.55639e-08	1.20073e-07	1.74299e-08	55.56	2.71132e-08	7.7466e-10	2.10882e-15	5.09559e-16	7.23516e-16	1.04579e-07	1.93668e-08	1.00706e-07
6.72533e-09	4.00082e-08	1.87916e-07	2.72782e-08	55.56	4.24328e-08	1.21236e-09	7.51179e-15	1.81606e-15	1.13319e-15	1.63668e-07	3.03099e-08	1.57606e-07
9.15338e-09	5.44527e-08	2.55759e-07	3.71266e-08	55.56	5.77524e-08	1.65005e-09	1.81096e-14	4.38044e-15	1.54287e-15	2.22756e-07	4.12533e-08	2.14506e-07
1.27596e-08	7.59063e-08	3.5652e-07	5.17538e-08	55.56	8.05055e-08	2.30012e-09	4.66418e-14	1.12899e-14	2.15132e-15	3.10514e-07	5.75075e-08	2.99012e-07
1.63658e-08	9.73606e-08	4.57279e-07	6.63812e-08	55.56	1.03259e-07	2.95018e-09	9.62066e-14	2.33044e-14	2.75977e-15	3.9827e-07	7.37631e-08	3.83515e-07
1.99719e-08	1.18816e-07	5.58035e-07	8.10089e-08	55.56	1.26013e-07	3.60023e-09	1.73293e-13	4.20089e-14	3.3682e-15	4.86022e-07	9.00204e-08	4.68015e-07
2.35781e-08	1.40272e-07	6.58789e-07	9.56371e-08	55.56	1.48767e-07	4.25027e-09	2.83968e-13	6.8891e-14	3.97663e-15	5.73771e-07	1.0628e-07	5.5251e-07
2.88514e-08	1.7165e-07	8.06114e-07	1.17028e-07	55.56	1.8204e-07	5.20077e-09	5.18574e-13	1.25951e-13	4.86628e-15	7.02076e-07	1.30059e-07	6.76054e-07
3.41246e-08	2.03031e-07	9.53429e-07	1.38421e-07	55.56	2.15315e-07	6.15123e-09	8.56234e-13	2.082e-13	5.7559e-15	8.30369e-07	1.53845e-07	7.99583e-07
3.93979e-08	2.34416e-07	1.10073e-06	1.59815e-07	55.56	2.48591e-07	7.10164e-09	1.31546e-12	3.20227e-13	6.64548e-15	9.58649e-07	1.77638e-07	9.23095e-07
4.46711e-08	2.65805e-07	1.24803e-06	1.8121e-07	55.56	2.81869e-07	8.052e-09	1.91469e-12	4.66628e-13	7.535e-15	1.08691e-06	2.01439e-07	1.04659e-06
5.8056e-08	3.45506e-07	1.62183e-06	2.35528e-07	55.56	3.66346e-07	1.04639e-08	4.18892e-12	1.02378e-12	9.79258e-15	1.4124e-06	2.61893e-07	1.35993e-06
7.1441e-08	4.2525e-07	1.99552e-06	2.89861e-07	55.56	4.50838e-07	1.28754e-08	7.78149e-12	1.90703e-12	1.20497e-14	1.73773e-06	3.22421e-07	1.67309e-06
8.48259e-08	5.05049e-07	2.36906e-06	3.44214e-07	55.56	5.35349e-07	1.52861e-08	1.29871e-11	3.19132e-12	1.43062e-14	2.06289e-06	3.83039e-07	1.98601e-06
9.82108e-08	5.84913e-07	2.74243e-06	3.9859e-07	55.56	6.19882e-07	1.7696e-08	2.0097e-11	4.95143e-12	1.65621e-14	2.38783e-06	4.43762e-07	2.29865e-06
1.11596e-07	6.6485e-07	3.1156e-06	4.52993e-07	55.56	7.0444e-07	2.01051e-08	2.93995e-11	7.26191e-12	1.88173e-14	2.71251e-06	5.04606e-07	2.61096e-06
1.32406e-07	7.89302e-07	3.69531e-06	5.37638e-07	55.56	8.35965e-07	2.38483e-08	4.88872e-11	1.21219e-11	2.23217e-14	3.21674e-06	5.99479e-07	3.09578e-06
1.53215e-07	9.13995e-07	4.27436e-06	6.22371e-07	55.56	9.67574e-07	2.75886e-08	7.54221e-11	1.87699e-11	2.58239e-14	3.72014e-06	6.9474e-07	3.57955e-06
1.74025e-07	1.03897e-06	4.85266e-06	7.07206e-07	55.56	1.09928e-06	3.13255e-08	1.10047e-10	2.74825e-11	2.93234e-14	4.22261e-06	7.90449e-07	4.0621e-06
1.94835e-07	1.16425e-06	5.43009e-06	7.92157e-07	55.56	1.23109e-06	3.50585e-08	1.53789e-10	3.85339e-11	3.28202e-14	4.72402e-06	8.86659e-07	4.54328e-06
2.15645e-07	1.28989e-06	6.00656e-06	8.77237e-07	55.56	1.36303e-06	3.87872e-08	2.07663e-10	5.21963e-11	3.6314e-14	5.22424e-06	9.83426e-07	5.02293e-06
2.55109e-07	1.52924e-06	7.09676e-06	1.03899e-06	55.56	1.61362e-06	4.58447e-08	3.41215e-10	8.62359e-11	4.29305e-14	6.16918e-06	1.16865e-06	5.92776e-06
2.94572e-07	1.77021e-06	8.18241e-06	1.20134e-06	55.56	1.86477e-06	5.28821e-08	5.21503e-10	1.32444e-10	4.95345e-14	7.10859e-06	1.35642e-06	6.82546e-06
3.34036e-07	2.01302e-06	9.2628e-06	1.3644e-06	55.56	2.11658e-06	5.98964e-08	7.55098e-10	1.92588e-10	5.6125e-14	8.04168e-06	1.54706e-06	7.71499e-06
3.735e-07	2.25791e-06	1.03372e-05	1.52824e-06	55.56	2.36912e-06	6.68848e-08	1.04845e-09	2.68391e-10	6.27017e-14	8.96768e-06	1.74085e-06	8.59535e-06
4.12964e-07	2.50506e-06	1.1405e-05	1.69296e-06	55.56	2.62246e-06	7.38446e-08	1.40791e-09	3.61521e-10	6.92643e-14	9.88584e-06	1.93807e-06	9.46557e-06
4.52428e-07	2.75468e-06	1.24655e-05	1.85865e-06	55.56	2.87668e-06	8.0773e-08	1.83973e-09	4.73588e-10	7.5813e-14	1.07954e-05	2.13896e-06	1.03247e-05
5.17638e-07	3.17302e-06	1.42e-05	2.13478e-06	55.56	3.29887e-06	9.21464e-08	2.72824e-09	7.04381e-10	8.66044e-14	1.22779e-05	2.47947e-06	1.17178e-05
5.82849e-07	3.59928e-06	1.59095e-05	2.41415e-06	55.56	3.72394e-06	1.03417e-07	3.85843e-09	9.97685e-10	9.73614e-14	1.37322e-05	2.83122e-06	1.30745e-05
6.4806e-07	4.03408e-06	1.75912e-05	2.69714e-06	55.56	4.15213e-06	1.14574e-07	5.25704e-09	1.35956e-09	1.08088e-13	1.51557e-05	3.19467e-06	1.43913e-05
7.1327e-07	4.47788e-06	1.92422e-05	2.98409e-06	55.56	4.58368e-06	1.25611e-07	6.95019e-09	1.79551e-09	1.1879e-13	1.65461e-05	3.56996e-06	1.56653e-05
7.78481e-07	4.93104e-06	2.08597e-05	3.27533e-06	55.56	5.01878e-06	1.36518e-07	8.96325e-09	2.31044e-09	1.29472e-13	1.79012e-05	3.95698e-06	1.68938e-05
8.43692e-07	5.3938e-06	2.24411e-05	3.57117e-06	55.56	5.45758e-06	1.47289e-07	1.13208e-08	2.90866e-09	1.40142e-13	1.92192e-05	4.35537e-06	1.80744e-05
9.27201e-07	6.00054e-06	2.44096e-05	3.95723e-06	55.56	6.02511e-06	1.60877e-07	1.48802e-08	3.80226e-09	1.53799e-13	2.08507e-05	4.88113e-06	1.95135e-05
1.01071e-06	6.62306e-06	2.631e-05	4.35189e-06	55.56	6.59909e-06	1.74224e-07	1.90893e-08	4.84487e-09	1.67461e-13	2.24166e-05	5.42269e-06	2.08682e-05
1.09422e-06	7.26092e-06	2.81381e-05	4.75564e-06	55.56	7.17962e-06	1.87324e-07	2.39903e-08	6.04129e-09	1.8114e-13	2.39152e-05	5.97774e-06	2.21364e-05
1.17773e-06	7.91339e-06	2.98902e-05	5.16895e-06	55.56	7.76672e-06	2.00176e-07	2.96209e-08	7.39487e-09	1.9485e-13	2.53456e-05	6.54357e-06	2.33171e-05
1.26124e-06	8.57946e-06	3.15634e-05	5.59218e-06	55.5599	8.36034e-06	2.12777e-07	3.6013e-08	8.90753e-09	2.086e-13	2.67073e-05	7.11719e-06	2.44101e-05
1.34475e-06	9.25791e-06	3.3155e-05	6.02564e-06	55.5599	8.96038e-06	2.2513e-07	4.31926e-08	1.058e-08	2.22396e-13	2.80007e-05	7.69547e-06	2.54164e-05
1.45875e-06	1.02014e-05	3.51934e-05	6.63433e-06	55.5599	9.78954e-06	2.41599e-07	5.42988e-08	1.31199e-08	2.41321e-13	2.96576e-05	8.48659e-06	2.66526e-05
1.57274e-06	1.1161e-05	3.70748e-05	7.26298e-06	55.5599	1.06298e-05	2.57628e-07	6.69368e-08	1.59525e-08	2.60355e-13	3.11922e-05	9.27241e-06	2.77354e-05
1.68674e-06	1.21323e-05	3.87991e-05	7.91183e-06	55.5599	1.14806e-05	2.73238e-07	8.11116e-08	1.90709e-08	2.79499e-13	3.26092e-05	1.00455e-05	2.86725e-05
1.80074e-06	1.31107e-05	4.03685e-05	8.58089e-06	55.5599	1.23411e-05	2.88454e-07	9.68051e-08	2.24659e-08	2.98751e-13	3.39141e-05	1.07991e-05	2.94727e-05
1.91474e-06	1.40912e-05	4.17872e-05	9.27002e-06	55.5599	1.32106e-05	3.03304e-07	1.13978e-07	2.61268e-08	3.18101e-13	3.51134e-05	1.15275e-05	3.01457e-05
2.02874e-06	1.50695e-05	4.30608e-05	9.97889e-06	55.5599	1.40884e-05	3.17817e-07	1.32572e-07	3.0042e-08	3.37539e-13	3.62137e-05	1.22263e-05	3.07019e-05
2.16157e-06	1.62007e-05	4.43712e-05	1.08292e-05	55.5599	1.51206e-05	3.34346e-07	1.55934e-07	3.49083e-08	3.60281e-13	3.73801e-05	1.29984e-05	3.12168e-05
2.29441e-06	1.73164e-05	4.5507e-05	1.17047e-05	55.5599	1.61619e-05	3.50509e-07	1.80989e-07	4.00831e-08	3.83102e-13	3.84324e-05	1.37218e-05	3.16042e-05
2.42724e-06	1.84109e-05	4.64821e-05	1.26044e-05	55.5599	1.72111e-05	3.66354e-07	2.07586e-07	4.55465e-08	4.05979e-13	3.93814e-05	1.43944e-05	3.18801e-05
2.56008e-06	1.94796e-05	4.7311e-05	1.35271e-05	55.5599	1.82672e-05	3.81926e-07	2.35565e-07	5.12794e-08	4.28895e-13	4.02371e-05	1.50158e-05	3.20597e-05
2.69292e-06	2.05182e-05	4.80084e-05	1.44714e-05	55.5599	1.93293e-05	3.97268e-07	2.64763e-07	5.72638e-08	4.51831e-13	4.10092e-05	1.55866e-05	3.21571e-05
2.82575e-06	2.15236e-05	4.85886e-05	1.54361e-05	55.5599	2.03965e-05	4.1242e-07	2.95024e-07	6.34829e-08	4.7478e-13	4.17066e-05	1.61085e-05	3.2185e-05
2.9968e-06	2.27653e-05	4.9185e-05	1.6706e-05	55.5599	2.17771e-05	4.31708e-07	3.35308e-07	7.18115e-08	5.04328e-13	4.25075e-05	1.67124e-05	3.21373e-05
3.16785e-06	2.39441e-05	4.96368e-05	1.80045e-05	55.5599	2.31634e-05	4.50806e-07	3.76801e-07	8.04736e-08	5.33871e-13	4.32134e-05	1.7245e-05	3.20151e-05
3.33891e-06	2.5058e-05	4.99685e-05	1.93289e-05	55.5599	2.45544e-05	4.69774e-07	4.19233e-07	8.9443e-08	5.63405e-13	4.38378e-05	1.77128e-05	3.18364e-05
3.50996e-06	2.61062e-05	5.02014e-05	2.06765e-05	55.5599	2.59488e-05	4.8866e-07	4.62371e-07	9.86968e-08	5.92937e-13	4.43925e-05	1.81228e-05	3.16163e-05
3.68101e-06	2.70892e-05	5.03543e-05	2.2045e-05	55.5599	2.73457e-05	5.07505e-07	5.06015e-07	1.08215e-07	6.22478e-13	4.48875e-05	1.84812e-05	3.13671e-05
3.85206e-06	2.80082e-05	5.04431e-05	2.3432e-05	55.5599	2.87443e-05	5.26343e-07	5.49997e-07	1.17982e-07	6.52044e-13	4.53313e-05	1.87944e-05	3.10987e-05
4.06064e-06	2.90449e-05	5.04838e-05	2.51455e-05	55.5599	3.04511e-05	5.49345e-07	6.0389e-07	1.30207e-07	6.88154e-13	4.58139e-05	1.91232e-05	3.07566e-05
4.26921e-06	2.99936e-05	5.04687e-05	2.68803e-05	55.5599	3.21581e-05	5.72417e-07	6.57887e-07	1.42758e-07	7.24361e-13	4.62423e-05	1.94023e-05	3.04085e-05
4.47779e-06	3.08592e-05	5.04136e-05	2.86333e-05	55.5599	3.38646e-05	5.9559e-07	7.1184e-07	1.55618e-07	7.60698e-13	4.66256e-05	1.96397e-05	3.00621e-05
4.68637e-06	3.16468e-05	5.03307e-05	3.04019e-05	55.5599	3.55697e-05	6.18887e-07	7.65642e-07	1.68773e-07	7.97196e-13	4.69713e-05	1.9842e-05	2.9723e-05
4.89495e-06	3.2362e-05	5.02292e-05	3.2184e-05	55.5599	3.72726e-05	6.42324e-07	8.19216e-07	1.8221e-07	8.3389e-13	4.72853e-05	2.00151e-05	2.93949e-05
5.10352e-06	3.30099e-05	5.01165e-05	3.39773e-05	55.5599	3.89728e-05	6.65913e-07	8.72509e-07	1.95921e-07	8.70788e-13	4.75727e-05	2.01638e-05	2.90802e-05
5.38228e-06	3.37798e-05	4.99571e-05	3.63888e-05	55.5598	4.12398e-05	6.97692e-07	9.43238e-07	2.14659e-07	9.20504e-13	4.79222e-05	2.03314e-05	2.86825e-05
5.66103e-06	3.44505e-05	4.97957e-05	3.88139e-05	55.5598	4.34997e-05	7.2977e-07	1.01337e-06	2.33859e-07	9.70689e-13	4.82392e-05	2.04704e-05	2.83119e-05
5.93978e-06	3.50329e-05	4.9638e-05	4.12495e-05	55.5598	4.57518e-05	7.62155e-07	1.08288e-06	2.53511e-07	1.02139e-12	4.85301e-05	2.05869e-05	2.79682e-05
6.21853e-06	3.55366e-05	4.94874e-05	4.3693e-05	55.5598	4.79953e-05	7.94849e-07	1.15179e-06	2.73608e-07	1.07262e-12	4.87996e-05	2.06856e-05	2.765e-05
6.49728e-06	3.59707e-05	4.93457e-05	4.61424e-05	55.5598	5.02295e-05	8.27851e-07	1.22011e-06	2.94145e-07	1.12442e-12	4.90516e-05	2.07701e-05	2.73555e-05
6.77604e-06	3.63429e-05	4.92137e-05	4.85956e-05	55.5598	5.24539e-05	8.6116e-07	1.28787e-06	3.1512e-07	1.17679e-12	4.92892e-05	2.08433e-05	2.70826e-05
7.14034e-06	3.6748e-05	4.90561e-05	5.18051e-05	55.5598	5.53457e-05	9.05149e-07	1.37562e-06	3.43192e-07	1.2461e-12	4.95823e-05	2.09255e-05	2.67549e-05
7.50465e-06	3.70735e-05	4.89145e-05	5.50156e-05	55.5598	5.82196e-05	9.49645e-07	1.46251e-06	3.72011e-07	1.31642e-12	4.98595e-05	2.09959e-05	2.6456e-05
7.86896e-06	3.73311e-05	4.87875e-05	5.82245e-05	55.5598	6.10751e-05	9.9464e-07	1.5486e-06	4.01582e-07	1.38774e-12	5.01243e-05	2.10571e-05	2.61818e-05
8.23327e-06	3.7531e-05	4.86736e-05	6.14297e-05	55.5598	6.39119e-05	1.04012e-06	1.63394e-06	4.31911e-07	1.46005e-12	5.03792e-05	2.11112e-05	2.59285e-05
8.59757e-06	3.76815e-05	4.85711e-05	6.46296e-05	55.5598	6.673e-05	1.08608e-06	1.71857e-06	4.63006e-07	1.53336e-12	5.06263e-05	2.11595e-05	2.56931e-05
8.96188e-06	3.77901e-05	4.84785e-05	6.78226e-05	55.5598	6.95294e-05	1.13251e-06	1.80253e-06	4.94875e-07	1.60765e-12	5.08671e-05	2.12032e-05	2.54728e-05
9.50239e-06	3.78869e-05	4.83561e-05	7.25447e-05	55.5598	7.36487e-05	1.20224e-06	1.92594e-06	5.43606e-07	1.71968e-12	5.12151e-05	2.12611e-05	2.51691e-05
1.00429e-05	3.79212e-05	4.82486e-05	7.7246e-05	55.5598	7.77278e-05	1.27296e-06	2.04804e-06	5.94099e-07	1.83383e-12	5.15544e-05	2.13124e-05	2.48881e-05
1.05834e-05	3.79063e-05	4.81528e-05	8.19239e-05	55.5598	8.17676e-05	1.34464e-06	2.16891e-06	6.46387e-07	1.95008e-12	5.18869e-05	2.13586e-05	2.46254e-05
1.11239e-05	3.78525e-05	4.80665e-05	8.65766e-05	55.5597	8.57693e-05	1.41727e-06	2.28859e-06	7.00505e-07	2.06841e-12	5.22135e-05	2.14004e-05	2.43775e-05
1.16644e-05	3.7768e-05	4.79878e-05	9.12028e-05	55.5597	8.9734e-05	1.49082e-06	2.40716e-06	7.56485e-07	2.1888e-12	5.25349e-05	2.14386e-05	2.4142e-05
1.2205e-05	3.76596e-05	4.79152e-05	9.58016e-05	55.5597	9.36628e-05	1.56529e-06	2.52464e-06	8.14358e-07	2.31123e-12	5.28515e-05	2.14737e-05	2.39169e-05
1.29541e-05	3.74791e-05	4.78231e-05	0.000102129	55.5597	9.90514e-05	1.66999e-06	2.68575e-06	8.97753e-07	2.48429e-12	5.32822e-05	2.15177e-05	2.36197e-05
1.37033e-05	3.72731e-05	4.77391e-05	0.000108403	55.5597	0.000104377	1.77638e-06	2.84494e-06	9.84902e-07	2.66119e-12	5.37038e-05	2.15571e-05	2.3337e-05
1.44525e-05	3.70498e-05	4.76617e-05	0.000114621	55.5597	0.000109641	1.88443e-06	3.00227e-06	1.07586e-06	2.84191e-12	5.41159e-05	2.15926e-05	2.30668e-05
1.52017e-05	3.68152e-05	4.75899e-05	0.000120785	55.5597	0.000114847	1.99412e-06	3.15782e-06	1.17066e-06	3.0264e-12	5.45183e-05	2.16245e-05	2.28075e-05
1.59509e-05	3.65735e-05	4.75229e-05	0.000126896	55.5597	0.000119998	2.10542e-06	3.31163e-06	1.26936e-06	3.21462e-12	5.49108e-05	2.16532e-05	2.25581e-05
1.67001e-05	3.63281e-05	4.74604e-05	0.000132954	55.5597	0.000125095	2.2183e-06	3.46374e-06	1.37196e-06	3.4065e-12	5.52931e-05	2.16789e-05	2.23177e-05
1.77612e-05	3.59786e-05	4.73784e-05	0.000141447	55.5596	0.000132227	2.38084e-06	3.67638e-06	1.52402e-06	3.68445e-12	5.5817e-05	2.17108e-05	2.19912e-05
1.88224e-05	3.56311e-05	4.73034e-05	0.00014984	55.5596	0.000139262	2.54642e-06	3.88581e-06	1.684e-06	3.96947e-12	5.63206e-05	2.1738e-05	2.16796e-05
1.98835e-05	3.52887e-05	4.72346e-05	0.000158138	55.5596	0.000146202	2.71494e-06	4.09212e-06	1.8519e-06	4.26137e-12	5.6804e-05	2.17608e-05	2.13817e-05
2.09447e-05	3.49533e-05	4.71714e-05	0.000166343	55.5596	0.000153054	2.88634e-06	4.2954e-06	2.02773e-06	4.55997e-12	5.72678e-05	2.17798e-05	2.10961e-05
2.20058e-05	3.46257e-05	4.71132e-05	0.000174461	55.5596	0.000159819	3.0605e-06	4.49572e-06	2.21145e-06	4.86506e-12	5.77126e-05	2.17953e-05	2.08222e-05
2.3067e-05	3.43065e-05	4.70598e-05	0.000182495	55.5596	0.000166503	3.23735e-06	4.69316e-06	2.40305e-06	5.17641e-12	5.81391e-05	2.18077e-05	2.05589e-05
2.45645e-05	3.38704e-05	4.69916e-05	0.000193696	55.5595	0.0001758	3.4913e-06	4.96701e-06	2.68674e-06	5.62609e-12	5.87114e-05	2.18204e-05	2.02042e-05
2.60621e-05	3.34509e-05	4.6931e-05	0.000204745	55.5595	0.000184946	3.75012e-06	5.23543e-06	2.98588e-06	6.08723e-12	5.92512e-05	2.18281e-05	1.98675e-05
2.75597e-05	3.30472e-05	4.68772e-05	0.000215651	55.5595	0.000193949	4.01357e-06	5.49858e-06	3.3003e-06	6.55927e-12	5.97606e-05	2.18315e-05	1.95472e-05
2.90573e-05	3.26583e-05	4.68296e-05	0.000226422	55.5595	0.000202813	4.28136e-06	5.75663e-06	3.62981e-06	7.04163e-12	6.02416e-05	2.1831e-05	1.9242e-05
3.05549e-05	3.2283e-05	4.67876e-05	0.000237064	55.5595	0.000211545	4.55325e-06	6.00974e-06	3.97425e-06	7.53375e-12	6.06963e-05	2.18272e-05	1.89507e-05
3.20525e-05	3.19202e-05	4.67506e-05	0.000247585	55.5594	0.000220149	4.82901e-06	6.25806e-06	4.33341e-06	8.03511e-12	6.11265e-05	2.18204e-05	1.86721e-05
3.417e-05	3.14267e-05	4.6706e-05	0.000262264	55.5594	0.000232107	5.22505e-06	6.60128e-06	4.86598e-06	8.75879e-12	6.1696e-05	2.18065e-05	1.82983e-05
3.62875e-05	3.09535e-05	4.66695e-05	0.000276726	55.5594	0.000243832	5.62772e-06	6.93562e-06	5.42704e-06	9.49857e-12	6.22241e-05	2.17882e-05	1.79457e-05
3.8405e-05	3.04985e-05	4.664e-05	0.000290985	55.5594	0.000255335	6.03647e-06	7.26145e-06	6.01601e-06	1.02532e-11	6.27145e-05	2.17662e-05	1.76123e-05
4.05225e-05	3.00596e-05	4.66168e-05	0.000305052	55.5593	0.000266625	6.45075e-06	7.57913e-06	6.63236e-06	1.10215e-11	6.31703e-05	2.17413e-05	1.72964e-05
4.264e-05	2.96352e-05	4.65992e-05	0.000318938	55.5593	0.000277711	6.87007e-06	7.88901e-06	7.27555e-06	1.18025e-11	6.35947e-05	2.17138e-05	1.69964e-05
4.47576e-05	2.92239e-05	4.65865e-05	0.000332653	55.5593	0.000288602	7.294e-06	8.19141e-06	7.94506e-06	1.25951e-11	6.39901e-05	2.16842e-05	1.67109e-05
4.82319e-05	2.8574e-05	4.65751e-05	0.000354807	55.5593	0.00030607	7.99846e-06	8.67218e-06	9.0993e-06	1.39186e-11	6.45821e-05	2.1632e-05	1.62709e-05
5.17063e-05	2.79516e-05	4.65738e-05	0.000376558	55.5592	0.000323064	8.71256e-06	9.13489e-06	1.03209e-05	1.52674e-11	6.51108e-05	2.15764e-05	1.58624e-05
5.51807e-05	2.73532e-05	4.65809e-05	0.000397933	55.5592	0.00033961	9.43489e-06	9.58071e-06	1.16081e-05	1.66384e-11	6.55836e-05	2.15185e-05	1.54817e-05
5.86551e-05	2.6776e-05	4.65952e-05	0.00041896	55.5591	0.000355733	1.01642e-05	1.00107e-05	1.29589e-05	1.8029e-11	6.60067e-05	2.1459e-05	1.51254e-05
6.21295e-05	2.62179e-05	4.66155e-05	0.000439661	55.5591	0.000371455	1.08993e-05	1.04258e-05	1.43717e-05	1.94368e-11	6.63852e-05	2.13986e-05	1.47911e-05
6.56039e-05	2.56771e-05	4.66411e-05	0.000460056	55.5591	0.000386795	1.16394e-05	1.08269e-05	1.58451e-05	2.08596e-11	6.67236e-05	2.13378e-05	1.44764e-05
6.99166e-05	2.50278e-05	4.66789e-05	0.000484974	55.559	0.000405332	1.25636e-05	1.13066e-05	1.7756e-05	2.26442e-11	6.70936e-05	2.12622e-05	1.41101e-05
7.42293e-05	2.44008e-05	4.67225e-05	0.000509479	55.559	0.000423338	1.34927e-05	1.17673e-05	1.97556e-05	2.44459e-11	6.74141e-05	2.11872e-05	1.3768e-05
7.8542e-05	2.37943e-05	4.67709e-05	0.000533598	55.5589	0.000440842	1.44255e-05	1.22105e-05	2.18416e-05	2.62621e-11	6.76902e-05	2.1113e-05	1.34473e-05
8.28546e-05	2.3207e-05	4.68232e-05	0.000557358	55.5589	0.000457868	1.53609e-05	1.26372e-05	2.40121e-05	2.80914e-11	6.79266e-05	2.10401e-05	1.31458e-05
8.71673e-05	2.26376e-05	4.68788e-05	0.000580779	55.5589	0.000474438	1.62981e-05	1.30485e-05	2.62654e-05	2.9931e-11	6.81273e-05	2.09688e-05	1.28615e-05
9.148e-05	2.20852e-05	4.69372e-05	0.000603881	55.5588	0.000490574	1.72363e-05	1.34454e-05	2.85996e-05	3.17796e-11	6.82955e-05	2.0899e-05	1.25928e-05
9.57927e-05	2.1549e-05	4.69979e-05	0.000626685	55.5588	0.000506294	1.81748e-05	1.38286e-05	3.10133e-05	3.36355e-11	6.84342e-05	2.08311e-05	1.23382e-05
0.000100105	2.10283e-05	4.70605e-05	0.000649205	55.5587	0.000521615	1.9113e-05	1.41991e-05	3.35051e-05	3.54974e-11	6.8546e-05	2.07649e-05	1.20964e-05
0.000104418	2.05226e-05	4.71247e-05	0.000671457	55.5587	0.000536554	2.00505e-05	1.45576e-05	3.60736e-05	3.73643e-11	6.86333e-05	2.07008e-05	1.18663e-05
0.000109471	1.99483e-05	4.72015e-05	0.000697208	55.5587	0.000553591	2.11474e-05	1.49632e-05	3.91789e-05	3.95553e-11	6.87068e-05	2.06279e-05	1.16104e-05
0.000114524	1.9393e-05	4.72798e-05	0.000722631	55.5586	0.000570147	2.2242e-05	1.53539e-05	4.23857e-05	4.17532e-11	6.87525e-05	2.05581e-05	1.13677e-05
0.000115293	1.93101e-05	4.72918e-05	0.000726474	55.5586	0.000572626	2.24084e-05	1.54122e-05	4.28826e-05	4.20859e-11	6.87571e-05	2.05476e-05	1.13319e-05
0.000115429	1.92954e-05	4.72939e-05	0.000727154	55.5586	0.000573064	2.24379e-05	1.54225e-05	4.2971e-05	4.21452e-11	6.87579e-05	2.05457e-05	1.13256e-05
0.000115566	1.92808e-05	4.72961e-05	0.000727835	55.5586	0.000573503	2.24673e-05	1.54328e-05	4.30594e-05	4.22046e-11	6.87586e-05	2.05438e-05	1.13193e-05
0.000115702	1.92662e-05	4.72982e-05	0.000728515	55.5586	0.000573941	2.24968e-05	1.54431e-05	4.31479e-05	4.22639e-11	6.87593e-05	2.0542e-05	1.1313e-05
0.000115975	1.92369e-05	4.73025e-05	0.000729875	55.5586	0.000574815	2.25558e-05	1.54637e-05	4.33252e-05	4.23826e-11	6.87607e-05	2.05383e-05	1.13005e-05
0.000116247	1.92078e-05	4.73068e-05	0.000731234	55.5586	0.000575689	2.26148e-05	1.54842e-05	4.35027e-05	4.25012e-11	6.8762e-05	2.05346e-05	1.12879e-05
0.00011652	1.91786e-05	4.73111e-05	0.000732592	55.5586	0.000576561	2.26738e-05	1.55046e-05	4.36805e-05	4.26199e-11	6.87633e-05	2.0531e-05	1.12754e-05
0.000117493	1.90752e-05	4.73263e-05	0.000737428	55.5586	0.000579661	2.2884e-05	1.55773e-05	4.43171e-05	4.30431e-11	6.87671e-05	2.0518e-05	1.12311e-05
0.000118466	1.89724e-05	4.73417e-05	0.000742254	55.5586	0.000582744	2.30941e-05	1.56494e-05	4.49573e-05	4.34663e-11	6.87701e-05	2.05051e-05	1.11871e-05
0.000119439	1.88703e-05	4.7357e-05	0.000747069	55.5586	0.00058581	2.33041e-05	1.57211e-05	4.56012e-05	4.38896e-11	6.87722e-05	2.04923e-05	1.11436e-05
0.00012258	1.85451e-05	4.74068e-05	0.000762542	55.5585	0.000595601	2.39813e-05	1.59492e-05	4.77046e-05	4.52563e-11	6.87732e-05	2.04516e-05	1.10059e-05
0.000125721	1.82267e-05	4.74568e-05	0.000777908	55.5585	0.000605225	2.46571e-05	1.61726e-05	4.98455e-05	4.66231e-11	6.87656e-05	2.0412e-05	1.08722e-05
0.000128863	1.79148e-05	4.75071e-05	0.000793169	55.5585	0.000614687	2.53315e-05	1.63913e-05	5.20235e-05	4.79898e-11	6.87499e-05	2.03733e-05	1.07424e-05
0.000133945	1.74237e-05	4.75888e-05	0.000817651	55.5585	0.000629664	2.64195e-05	1.67358e-05	5.56252e-05	5.02003e-11	6.87084e-05	2.03128e-05	1.05401e-05
0.000139028	1.6949e-05	4.76707e-05	0.000841884	55.5584	0.000644242	2.75033e-05	1.70692e-05	5.9321e-05	5.24087e-11	6.86485e-05	2.02548e-05	1.03467e-05
0.000144111	1.64901e-05	4.77528e-05	0.000865883	55.5584	0.000658438	2.85826e-05	1.73921e-05	6.31093e-05	5.46138e-11	6.85718e-05	2.01992e-05	1.01615e-05
0.000149194	1.60466e-05	4.7835e-05	0.000889659	55.5583	0.000672268	2.96572e-05	1.77052e-05	6.6988e-05	5.6815e-11	6.84796e-05	2.01459e-05	9.9838e-06
0.000156134	1.54649e-05	4.7947e-05	0.000921789	55.5583	0.000690585	3.11165e-05	1.81178e-05	7.24275e-05	5.98125e-11	6.83309e-05	2.00767e-05	9.75249e-06
0.000163075	1.491e-05	4.80587e-05	0.000953555	55.5582	0.000708278	3.25662e-05	1.85141e-05	7.8028e-05	6.27988e-11	6.81584e-05	2.00115e-05	9.53311e-06
0.000170015	1.43805e-05	4.81699e-05	0.000984982	55.5582	0.000725378	3.40061e-05	1.88953e-05	8.3785e-05	6.57719e-11	6.79647e-05	1.995e-05	9.32463e-06
0.000176955	1.38755e-05	4.82805e-05	0.00101609	55.5581	0.000741915	3.54358e-05	1.92623e-05	8.96937e-05	6.87302e-11	6.77521e-05	1.98921e-05	9.1261e-06
0.000184912	1.33253e-05	4.84065e-05	0.0010514	55.5581	0.000760216	3.70621e-05	1.96669e-05	9.6648e-05	7.21012e-11	6.74876e-05	1.98298e-05	8.90972e-06
0.000192868	1.28042e-05	4.85313e-05	0.00108635	55.558	0.000777854	3.86748e-05	2.00553e-05	0.000103788	7.54487e-11	6.72036e-05	1.97716e-05	8.70426e-06
0.000200825	1.23109e-05	4.86551e-05	0.00112096	55.558	0.000794865	4.02737e-05	2.04288e-05	0.000111108	7.87698e-11	6.69025e-05	1.97173e-05	8.50886e-06
0.000208781	1.18437e-05	4.87776e-05	0.00115527	55.5579	0.000811286	4.18588e-05	2.07884e-05	0.000118599	8.20639e-11	6.65865e-05	1.96665e-05	8.32261e-06
0.000210372	1.17532e-05	4.8802e-05	0.0011621	55.5579	0.000814502	4.21741e-05	2.08587e-05	0.000120118	8.27186e-11	6.65217e-05	1.96568e-05	8.28644e-06
0.000211964	1.16638e-05	4.88263e-05	0.00116891	55.5579	0.000817696	4.24889e-05	2.09285e-05	0.000121643	8.33728e-11	6.64564e-05	1.96471e-05	8.25059e-06
0.000213555	1.15753e-05	4.88506e-05	0.00117572	55.5579	0.000820868	4.28031e-05	2.09978e-05	0.000123174	8.40256e-11	6.63906e-05	1.96376e-05	8.21505e-06
0.000215146	1.14878e-05	4.88748e-05	0.00118251	55.5579	0.000824019	4.31168e-05	2.10666e-05	0.000124712	8.46773e-11	6.63243e-05	1.96283e-05	8.17984e-06
0.000218329	1.13156e-05	4.89231e-05	0.00119607	55.5579	0.000830257	4.37424e-05	2.12027e-05	0.000127806	8.59768e-11	6.61904e-05	1.96099e-05	8.11035e-06
0.000221511	1.11471e-05	4.89712e-05	0.00120958	55.5578	0.000836411	4.43659e-05	2.1337e-05	0.000130926	8.72714e-11	6.60548e-05	1.9592e-05	8.04211e-06
0.000224694	1.09823e-05	4.90191e-05	0.00122305	55.5578	0.000842485	4.49872e-05	2.14693e-05	0.00013407	8.8561e-11	6.59175e-05	1.95746e-05	7.97506e-06
0.000229343	1.07477e-05	4.90887e-05	0.00124267	55.5578	0.000851215	4.5891e-05	2.16594e-05	0.000138706	9.04358e-11	6.57143e-05	1.955e-05	7.87918e-06
0.000233993	1.05205e-05	4.91579e-05	0.0012622	55.5578	0.00085978	4.67901e-05	2.18458e-05	0.000143393	9.22992e-11	6.5508e-05	1.95263e-05	7.78571e-06
0.000238642	1.03003e-05	4.92267e-05	0.00128165	55.5577	0.000868186	4.76846e-05	2.20286e-05	0.000148129	9.41517e-11	6.5299e-05	1.95036e-05	7.69448e-06
0.000243292	1.00869e-05	4.92951e-05	0.00130103	55.5577	0.000876439	4.85745e-05	2.22079e-05	0.000152912	9.59922e-11	6.50876e-05	1.94816e-05	7.60547e-06
0.000247941	9.88016e-06	4.9363e-05	0.00132034	55.5577	0.000884544	4.94598e-05	2.23839e-05	0.000157741	9.78207e-11	6.48739e-05	1.94605e-05	7.51858e-06
0.000252591	9.67972e-06	4.94306e-05	0.00133957	55.5577	0.000892506	5.03406e-05	2.25567e-05	0.000162615	9.96377e-11	6.46583e-05	1.94401e-05	7.43368e-06
0.000257241	9.48543e-06	4.94977e-05	0.00135875	55.5576	0.000900328	5.12169e-05	2.27263e-05	0.000167532	1.01442e-10	6.44409e-05	1.94205e-05	7.35074e-06
0.000262698	9.26491e-06	4.9576e-05	0.00138117	55.5576	0.00090934	5.22398e-05	2.29217e-05	0.000173358	1.03545e-10	6.41837e-05	1.93984e-05	7.25579e-06
0.000268156	9.05222e-06	4.96537e-05	0.00140351	55.5576	0.000918174	5.32566e-05	2.31132e-05	0.00017924	1.05631e-10	6.39247e-05	1.93772e-05	7.1633e-06
0.000273614	8.84704e-06	4.97309e-05	0.00142576	55.5575	0.000926837	5.42674e-05	2.33008e-05	0.000185177	1.077e-10	6.36641e-05	1.93568e-05	7.07319e-06
0.000279072	8.64907e-06	4.98076e-05	0.00144794	55.5575	0.000935336	5.52723e-05	2.34849e-05	0.000191166	1.09751e-10	6.34022e-05	1.93373e-05	6.98535e-06
0.000289518	8.28919e-06	4.9953e-05	0.00149019	55.5574	0.000951167	5.71791e-05	2.38275e-05	0.000202768	1.1363e-10	6.28982e-05	1.93021e-05	6.82326e-06
0.000299964	7.95268e-06	5.00965e-05	0.00153219	55.5574	0.000966462	5.90649e-05	2.41583e-05	0.000214543	1.17444e-10	6.23919e-05	1.92695e-05	6.6686e-06
0.00031041	7.63775e-06	5.02382e-05	0.00157395	55.5573	0.00098126	6.09299e-05	2.44781e-05	0.000226479	1.21194e-10	6.18846e-05	1.92391e-05	6.52085e-06
0.000320857	7.34273e-06	5.03783e-05	0.0016155	55.5573	0.000995597	6.27749e-05	2.47878e-05	0.000238564	1.2488e-10	6.13776e-05	1.92108e-05	6.37954e-06
0.000335611	6.95701e-06	5.05733e-05	0.00167385	55.5572	0.00101512	6.53473e-05	2.52091e-05	0.000255867	1.29978e-10	6.06637e-05	1.9174e-05	6.19008e-06
0.000350366	6.60411e-06	5.07653e-05	0.00173183	55.5571	0.00103388	6.78818e-05	2.56133e-05	0.000273419	1.3495e-10	5.99547e-05	1.91402e-05	6.01156e-06
0.00036211	6.34437e-06	5.0916e-05	0.00177774	55.5571	0.00104832	6.98729e-05	2.59239e-05	0.00028755	1.38819e-10	5.93951e-05	1.91153e-05	5.87666e-06
0.000373854	6.10165e-06	5.10649e-05	0.00182346	55.557	0.00106235	7.18416e-05	2.62253e-05	0.000301812	1.42612e-10	5.88407e-05	1.90918e-05	5.74766e-06
0.000385598	5.87455e-06	5.12122e-05	0.00186899	55.5569	0.00107601	7.37884e-05	2.65182e-05	0.000316193	1.46329e-10	5.82919e-05	1.90696e-05	5.62418e-06
0.000397342	5.66178e-06	5.13578e-05	0.00191436	55.5569	0.00108933	7.5714e-05	2.68032e-05	0.000330683	1.49973e-10	5.77495e-05	1.90486e-05	5.50588e-06
0.000409086	5.46221e-06	5.15019e-05	0.00195957	55.5568	0.00110233	7.7619e-05	2.70809e-05	0.000345273	1.53545e-10	5.72138e-05	1.90285e-05	5.39243e-06
0.000424827	5.21353e-06	5.16928e-05	0.00201993	55.5567	0.00111931	8.01411e-05	2.74423e-05	0.000364971	1.58222e-10	5.6507e-05	1.90028e-05	5.24748e-06
0.000440569	4.98437e-06	5.18811e-05	0.00208004	55.5567	0.00113582	8.26285e-05	2.77925e-05	0.000384813	1.62777e-10	5.58135e-05	1.89784e-05	5.11009e-06
0.000456311	4.77274e-06	5.2067e-05	0.00213993	55.5566	0.00115191	8.50827e-05	2.81323e-05	0.000404784	1.67215e-10	5.51338e-05	1.89549e-05	4.97969e-06
0.000472053	4.57687e-06	5.22507e-05	0.0021996	55.5565	0.00116763	8.75047e-05	2.84626e-05	0.000424868	1.7154e-10	5.44682e-05	1.89322e-05	4.85575e-06
0.000487794	4.39522e-06	5.24322e-05	0.00225907	55.5564	0.001183	8.98959e-05	2.87841e-05	0.000445051	1.75756e-10	5.38169e-05	1.89101e-05	4.73782e-06
0.000505323	4.20801e-06	5.26319e-05	0.00232508	55.5563	0.00119976	9.25236e-05	2.91326e-05	0.000467628	1.80328e-10	5.31083e-05	1.8886e-05	4.61304e-06
0.000522852	4.03505e-06	5.28291e-05	0.00239087	55.5563	0.00121618	9.51159e-05	2.94719e-05	0.000490298	1.84777e-10	5.24174e-05	1.88624e-05	4.49469e-06
0.000540381	3.87491e-06	5.30241e-05	0.00245646	55.5562	0.0012323	9.76742e-05	2.98027e-05	0.000513049	1.89108e-10	5.17438e-05	1.88389e-05	4.38223e-06
0.00055791	3.72629e-06	5.32168e-05	0.00252186	55.5561	0.00124816	0.0001002	3.01257e-05	0.000535868	1.93327e-10	5.10875e-05	1.88156e-05	4.27528e-06
0.000575439	3.58808e-06	5.34074e-05	0.00258709	55.556	0.00126377	0.000102694	3.04414e-05	0.000558746	1.97439e-10	5.04479e-05	1.87924e-05	4.17342e-06
0.000592968	3.45928e-06	5.3596e-05	0.00265215	55.5559	0.00127917	0.000105159	3.07504e-05	0.000581674	2.01449e-10	4.98248e-05	1.87691e-05	4.07632e-06
0.000610497	3.33903e-06	5.37826e-05	0.00271705	55.5559	0.00129437	0.000107594	3.10531e-05	0.000604643	2.05363e-10	4.92177e-05	1.87457e-05	3.98365e-06
0.000628026	3.22652e-06	5.39674e-05	0.0027818	55.5558	0.0013094	0.000110001	3.135e-05	0.000627646	2.09183e-10	4.86263e-05	1.87221e-05	3.89512e-06
0.000645556	3.12111e-06	5.41504e-05	0.00284641	55.5557	0.00132428	0.000112382	3.16414e-05	0.000650677	2.12916e-10	4.80501e-05	1.86984e-05	3.81044e-06
0.000659051	3.04437e-06	5.42901e-05	0.00289606	55.5556	0.00133564	0.000114197	3.18622e-05	0.000668424	2.15733e-10	4.76165e-05	1.86799e-05	3.74773e-06
0.000672547	2.97118e-06	5.44288e-05	0.00294563	55.5556	0.00134693	0.000115997	3.20802e-05	0.000686182	2.18501e-10	4.71915e-05	1.86613e-05	3.68709e-06
0.000686042	2.90135e-06	5.45665e-05	0.00299513	55.5555	0.00135814	0.000117783	3.22954e-05	0.000703949	2.21223e-10	4.67748e-05	1.86426e-05	3.62837e-06
0.000699538	2.83465e-06	5.47033e-05	0.00304456	55.5554	0.00136929	0.000119555	3.2508e-05	0.000721723	2.23901e-10	4.63663e-05	1.86236e-05	3.57149e-06
0.000713033	2.77088e-06	5.48392e-05	0.00309391	55.5554	0.00138038	0.000121313	3.2718e-05	0.000739503	2.26535e-10	4.59656e-05	1.86045e-05	3.51641e-06
0.000726529	2.70985e-06	5.49741e-05	0.0031432	55.5553	0.00139142	0.000123057	3.29256e-05	0.000757286	2.29128e-10	4.55727e-05	1.85853e-05	3.46301e-06
0.000740024	2.65141e-06	5.51082e-05	0.00319243	55.5553	0.00140241	0.000124789	3.3131e-05	0.000775071	2.31682e-10	4.51873e-05	1.85658e-05	3.41121e-06
0.00075352	2.59539e-06	5.52415e-05	0.00324159	55.5552	0.00141335	0.000126508	3.33341e-05	0.000792858	2.34196e-10	4.48093e-05	1.85462e-05	3.36096e-06
0.000768704	2.53509e-06	5.53903e-05	0.00329683	55.5551	0.00142561	0.000128427	3.35601e-05	0.00081287	2.36981e-10	4.43924e-05	1.85239e-05	3.30617e-06
0.000783889	2.47747e-06	5.55382e-05	0.00335199	55.5551	0.00143782	0.000130332	3.37835e-05	0.000832881	2.39719e-10	4.39845e-05	1.85013e-05	3.25319e-06
0.000786533	2.46771e-06	5.55638e-05	0.00336159	55.5551	0.00143994	0.000130662	3.38221e-05	0.000836364	2.40192e-10	4.39143e-05	1.84974e-05	3.24412e-06
0.000789176	2.45803e-06	5.55895e-05	0.00337118	55.555	0.00144206	0.000130992	3.38607e-05	0.000839848	2.40663e-10	4.38444e-05	1.84934e-05	3.23512e-06
0.00079182	2.44841e-06	5.5615e-05	0.00338077	55.555	0.00144418	0.000131321	3.38992e-05	0.000843331	2.41133e-10	4.37748e-05	1.84895e-05	3.22617e-06
0.000794464	2.43887e-06	5.56406e-05	0.00339036	55.555	0.0014463	0.00013165	3.39376e-05	0.000846814	2.41602e-10	4.37054e-05	1.84855e-05	3.21726e-06
0.000799751	2.42001e-06	5.56916e-05	0.00340954	55.555	0.00145053	0.000132306	3.40142e-05	0.000853781	2.42535e-10	4.35674e-05	1.84776e-05	3.19961e-06
0.000805039	2.40144e-06	5.57425e-05	0.0034287	55.555	0.00145475	0.00013296	3.40905e-05	0.000860746	2.43463e-10	4.34304e-05	1.84696e-05	3.18215e-06
0.000810326	2.38315e-06	5.57932e-05	0.00344786	55.5549	0.00145898	0.000133613	3.41666e-05	0.000867711	2.44386e-10	4.32943e-05	1.84616e-05	3.16488e-06
0.000820071	2.35014e-06	5.58865e-05	0.00348314	55.5549	0.00146674	0.000134811	3.4306e-05	0.000880547	2.46074e-10	4.30462e-05	1.84467e-05	3.13354e-06
0.000829816	2.31804e-06	5.59794e-05	0.0035184	55.5549	0.0014745	0.000136004	3.44445e-05	0.000893379	2.47746e-10	4.28014e-05	1.84318e-05	3.10283e-06
0.000839562	2.28679e-06	5.60719e-05	0.00355363	55.5548	0.00148224	0.000137191	3.45821e-05	0.00090621	2.49401e-10	4.25597e-05	1.84168e-05	3.07272e-06
0.000856812	2.2335e-06	5.62346e-05	0.00361592	55.5547	0.00149591	0.00013928	3.48235e-05	0.000928913	2.52294e-10	4.21397e-05	1.839e-05	3.02085e-06
0.000874061	2.18263e-06	5.63962e-05	0.00367813	55.5547	0.00150954	0.000141351	3.50622e-05	0.000951606	2.55139e-10	4.17293e-05	1.8363e-05	2.97072e-06
0.000891311	2.13402e-06	5.65567e-05	0.00374026	55.5546	0.00152314	0.000143407	3.52984e-05	0.000974287	2.5794e-10	4.13281e-05	1.83357e-05	2.92226e-06
0.000908561	2.08754e-06	5.6716e-05	0.00380231	55.5545	0.00153671	0.000145447	3.55322e-05	0.000996955	2.60697e-10	4.09358e-05	1.83082e-05	2.87537e-06
0.000940198	2.00736e-06	5.70054e-05	0.00391591	55.5544	0.00156153	0.000149149	3.59548e-05	0.00103849	2.65646e-10	4.02387e-05	1.82571e-05	2.79323e-06
0.000964143	1.95066e-06	5.72221e-05	0.00400173	55.5543	0.00158026	0.000151918	3.62698e-05	0.0010699	2.69304e-10	3.97294e-05	1.82179e-05	2.73415e-06
0.000988088	1.89711e-06	5.74368e-05	0.00408742	55.5542	0.00159897	0.000154661	3.65806e-05	0.00110127	2.72892e-10	3.92351e-05	1.81783e-05	2.67757e-06
0.00101203	1.84647e-06	5.76496e-05	0.00417298	55.5541	0.00161764	0.000157378	3.68876e-05	0.00113262	2.76413e-10	3.87552e-05	1.81384e-05	2.62333e-06
0.00103598	1.79848e-06	5.78606e-05	0.00425841	55.5539	0.00163629	0.00016007	3.71909e-05	0.00116393	2.7987e-10	3.8289e-05	1.80981e-05	2.57127e-06
0.00106211	1.74892e-06	5.80887e-05	0.00435149	55.5538	0.00165662	0.00016298	3.75178e-05	0.00119806	2.83573e-10	3.77953e-05	1.80538e-05	2.51681e-06
0.00108824	1.70205e-06	5.83148e-05	0.00444443	55.5537	0.00167692	0.000165863	3.78407e-05	0.00123215	2.87207e-10	3.73166e-05	1.80091e-05	2.46466e-06
0.00111436	1.65767e-06	5.85388e-05	0.00453723	55.5536	0.00169722	0.00016872	3.81597e-05	0.00126619	2.90776e-10	3.68521e-05	1.79642e-05	2.41466e-06
0.00114049	1.61559e-06	5.87608e-05	0.00462989	55.5535	0.0017175	0.00017155	3.84749e-05	0.00130019	2.94284e-10	3.64013e-05	1.7919e-05	2.36669e-06
0.00116662	1.57563e-06	5.89809e-05	0.00472243	55.5534	0.00173777	0.000174357	3.87865e-05	0.00133415	2.97733e-10	3.59634e-05	1.78735e-05	2.32062e-06
0.00119275	1.53764e-06	5.91991e-05	0.00481485	55.5533	0.00175804	0.000177139	3.90947e-05	0.00136807	3.01127e-10	3.5538e-05	1.78278e-05	2.27635e-06
0.00121888	1.50148e-06	5.94155e-05	0.00490714	55.5531	0.00177831	0.000179899	3.93996e-05	0.00140194	3.04467e-10	3.51246e-05	1.77819e-05	2.23377e-06
0.00125602	1.45298e-06	5.972e-05	0.00503812	55.553	0.00180712	0.000183783	3.98274e-05	0.00145002	3.09129e-10	3.45564e-05	1.77164e-05	2.17597e-06
0.00129316	1.40758e-06	6.0021e-05	0.00516886	55.5528	0.00183593	0.000187625	4.02489e-05	0.001498	3.13694e-10	3.40099e-05	1.76506e-05	2.12114e-06
0.0013303	1.36501e-06	6.03185e-05	0.00529939	55.5527	0.00186475	0.000191425	4.06645e-05	0.0015459	3.1817e-10	3.34839e-05	1.75846e-05	2.06907e-06
0.00136744	1.32501e-06	6.06128e-05	0.00542969	55.5525	0.00189359	0.000195187	4.10744e-05	0.00159371	3.22561e-10	3.29771e-05	1.75185e-05	2.01955e-06
0.00140458	1.28736e-06	6.09038e-05	0.00555979	55.5523	0.00192244	0.00019891	4.14788e-05	0.00164144	3.26873e-10	3.24885e-05	1.74523e-05	1.9724e-06
0.00144172	1.25184e-06	6.11918e-05	0.00568967	55.5522	0.00195131	0.000202598	4.18779e-05	0.00168908	3.31109e-10	3.20172e-05	1.73861e-05	1.92745e-06
0.00147886	1.2183e-06	6.14767e-05	0.00581937	55.552	0.00198021	0.00020625	4.22719e-05	0.00173664	3.35275e-10	3.15621e-05	1.73199e-05	1.88455e-06
0.001516	1.18655e-06	6.17587e-05	0.00594886	55.5519	0.00200912	0.000209869	4.2661e-05	0.00178411	3.39374e-10	3.11225e-05	1.72537e-05	1.84356e-06
0.00154445	1.16337e-06	6.19727e-05	0.00604794	55.5517	0.00203129	0.00021262	4.29559e-05	0.00182043	3.42471e-10	3.07956e-05	1.72031e-05	1.81337e-06
0.0015729	1.14111e-06	6.21851e-05	0.00614691	55.5516	0.00205347	0.000215352	4.3248e-05	0.0018567	3.45532e-10	3.04769e-05	1.71526e-05	1.78419e-06
0.00160135	1.11972e-06	6.23959e-05	0.00624578	55.5515	0.00207567	0.000218066	4.35375e-05	0.00189292	3.48558e-10	3.01662e-05	1.71021e-05	1.75594e-06
0.00162981	1.09914e-06	6.26051e-05	0.00634454	55.5514	0.00209788	0.000220763	4.38244e-05	0.00192909	3.51552e-10	2.98632e-05	1.70518e-05	1.72861e-06
0.00166197	1.0768e-06	6.28398e-05	0.00645607	55.5512	0.00212301	0.000223791	4.41457e-05	0.00196993	3.54898e-10	2.95293e-05	1.6995e-05	1.69873e-06
0.00169414	1.05539e-06	6.30725e-05	0.00656747	55.5511	0.00214815	0.000226798	4.44638e-05	0.00201071	3.58205e-10	2.92045e-05	1.69384e-05	1.6699e-06
0.00172631	1.03484e-06	6.33032e-05	0.00667875	55.551	0.00217332	0.000229784	4.47788e-05	0.00205143	3.61474e-10	2.88882e-05	1.6882e-05	1.64205e-06
0.00175848	1.01511e-06	6.35321e-05	0.0067899	55.5508	0.00219851	0.000232751	4.50909e-05	0.0020921	3.64707e-10	2.85802e-05	1.68258e-05	1.61514e-06
0.00179064	9.96141e-07	6.37592e-05	0.00690093	55.5507	0.00222372	0.000235698	4.53999e-05	0.00213271	3.67906e-10	2.82802e-05	1.67698e-05	1.58913e-06
0.0018174	9.80924e-07	6.39467e-05	0.0069932	55.5506	0.0022447	0.000238134	4.56548e-05	0.00216645	3.70541e-10	2.80364e-05	1.67233e-05	1.56813e-06
0.00184416	9.66177e-07	6.41329e-05	0.00708539	55.5505	0.0022657	0.000240558	4.59078e-05	0.00220015	3.73154e-10	2.77977e-05	1.66771e-05	1.5477e-06
0.00187092	9.51893e-07	6.4318e-05	0.0071775	55.5503	0.00228671	0.000242969	4.61588e-05	0.00223381	3.75745e-10	2.7564e-05	1.6631e-05	1.52781e-06
0.00189767	9.38036e-07	6.45019e-05	0.00726953	55.5502	0.00230774	0.000245368	4.6408e-05	0.00226744	3.78315e-10	2.7335e-05	1.65851e-05	1.50843e-06
0.00192443	9.24596e-07	6.46845e-05	0.00736148	55.5501	0.00232878	0.000247755	4.66553e-05	0.00230103	3.80864e-10	2.71106e-05	1.65394e-05	1.48956e-06
0.00195119	9.11553e-07	6.48661e-05	0.00745335	55.55	0.00234983	0.000250129	4.69007e-05	0.00233459	3.83394e-10	2.68907e-05	1.64938e-05	1.47116e-06
0.00197795	8.98889e-07	6.50465e-05	0.00754515	55.5499	0.00237089	0.000252493	4.71444e-05	0.0023681	3.85904e-10	2.66752e-05	1.64485e-05	1.45323e-06
0.00201559	8.81681e-07	6.52984e-05	0.00767418	55.5497	0.00240056	0.000255798	4.74843e-05	0.0024152	3.89404e-10	2.6379e-05	1.6385e-05	1.42874e-06
0.00205324	8.65149e-07	6.55481e-05	0.00780306	55.5496	0.00243024	0.000259081	4.78207e-05	0.00246223	3.92868e-10	2.60909e-05	1.63219e-05	1.40509e-06
0.00209089	8.49253e-07	6.57957e-05	0.00793181	55.5494	0.00245995	0.000262343	4.81539e-05	0.0025092	3.96298e-10	2.58103e-05	1.62592e-05	1.38224e-06
0.00212853	8.33957e-07	6.60412e-05	0.00806041	55.5492	0.00248969	0.000265584	4.84838e-05	0.00255609	3.99695e-10	2.55371e-05	1.61969e-05	1.36013e-06
0.00219516	8.08254e-07	6.64707e-05	0.00828768	55.549	0.00254238	0.000271269	4.90598e-05	0.00263893	4.05628e-10	2.50707e-05	1.60878e-05	1.32274e-06
0.00226179	7.8416e-07	6.68941e-05	0.00851453	55.5487	0.00259514	0.000276894	4.96263e-05	0.00272157	4.11467e-10	2.46247e-05	1.59799e-05	1.28741e-06
0.00232842	7.61526e-07	6.73114e-05	0.00874097	55.5484	0.00264797	0.000282459	5.01835e-05	0.00280402	4.17217e-10	2.4198e-05	1.58735e-05	1.25397e-06
0.00239505	7.40224e-07	6.77229e-05	0.00896701	55.5481	0.00270087	0.000287967	5.07317e-05	0.00288627	4.22882e-10	2.37891e-05	1.57684e-05	1.22228e-06
0.00246168	7.20138e-07	6.81287e-05	0.00919266	55.5478	0.00275383	0.00029342	5.12713e-05	0.00296834	4.28468e-10	2.3397e-05	1.56648e-05	1.19219e-06
0.00257961	6.87261e-07	6.88338e-05	0.00959111	55.5473	0.00284772	0.000302944	5.2206e-05	0.00311316	4.38171e-10	2.27408e-05	1.54848e-05	1.14252e-06
0.00269754	6.57396e-07	6.95226e-05	0.00998842	55.5468	0.00294179	0.000312313	5.3116e-05	0.00325743	4.47658e-10	2.21287e-05	1.53092e-05	1.09695e-06
0.00281547	6.30142e-07	7.01961e-05	0.0103846	55.5463	0.00303602	0.000321536	5.40026e-05	0.00340119	4.56945e-10	2.15561e-05	1.5138e-05	1.05497e-06
0.0029334	6.05173e-07	7.08549e-05	0.0107798	55.5458	0.00313041	0.00033062	5.48671e-05	0.00354445	4.66048e-10	2.10192e-05	1.49712e-05	1.01619e-06
0.00302808	5.86588e-07	7.13738e-05	0.0110963	55.5454	0.00320629	0.00033782	5.55459e-05	0.00365913	4.73233e-10	2.06116e-05	1.48403e-05	9.87118e-07
0.00312277	5.69167e-07	7.18841e-05	0.0114122	55.5451	0.00328225	0.000344938	5.62117e-05	0.00377351	4.80314e-10	2.02232e-05	1.47122e-05	9.59714e-07
0.00321746	5.52809e-07	7.23861e-05	0.0117275	55.5447	0.00335829	0.000351979	5.68651e-05	0.0038876	4.87296e-10	1.98528e-05	1.45867e-05	9.33839e-07
0.00331215	5.37415e-07	7.288e-05	0.0120422	55.5443	0.00343439	0.000358946	5.75064e-05	0.00400141	4.94186e-10	1.94989e-05	1.44638e-05	9.09369e-07
0.00340684	5.22904e-07	7.33663e-05	0.0123562	55.5439	0.00351056	0.000365841	5.81362e-05	0.00411495	5.00986e-10	1.91605e-05	1.43434e-05	8.8619e-07
0.00350153	5.09198e-07	7.38451e-05	0.0126697	55.5435	0.00358679	0.000372667	5.87548e-05	0.00422822	5.07703e-10	1.88364e-05	1.42255e-05	8.64202e-07
0.00359621	4.96236e-07	7.43167e-05	0.0129826	55.5431	0.00366308	0.000379425	5.93627e-05	0.00434123	5.14338e-10	1.85259e-05	1.41101e-05	8.43316e-07
0.00367268	4.86266e-07	7.46925e-05	0.0132349	55.5428	0.00372471	0.000384837	5.98461e-05	0.00443231	5.19641e-10	1.82843e-05	1.40186e-05	8.27197e-07
0.00368655	4.84503e-07	7.47601e-05	0.0132806	55.5427	0.0037359	0.000385814	5.99331e-05	0.00444881	5.20597e-10	1.82413e-05	1.40022e-05	8.24341e-07
0.00370042	4.82754e-07	7.48277e-05	0.0133263	55.5426	0.00374708	0.00038679	6.00198e-05	0.00446531	5.21552e-10	1.81986e-05	1.39858e-05	8.21506e-07
0.00371429	4.81018e-07	7.48951e-05	0.013372	55.5426	0.00375826	0.000387764	6.01064e-05	0.0044818	5.22505e-10	1.81562e-05	1.39695e-05	8.18692e-07
0.00372816	4.79296e-07	7.49623e-05	0.0134177	55.5425	0.00376945	0.000388737	6.01927e-05	0.00449828	5.23457e-10	1.8114e-05	1.39532e-05	8.15897e-07
0.00375589	4.75889e-07	7.50964e-05	0.0135091	55.5424	0.00379182	0.00039068	6.03647e-05	0.00453124	5.25356e-10	1.80303e-05	1.39208e-05	8.10366e-07
0.00378363	4.72534e-07	7.52299e-05	0.0136004	55.5423	0.0038142	0.000392617	6.05359e-05	0.00456418	5.27249e-10	1.79476e-05	1.38886e-05	8.04912e-07
0.00381137	4.69229e-07	7.53629e-05	0.0136916	55.5422	0.00383658	0.000394549	6.07062e-05	0.00459709	5.29136e-10	1.78658e-05	1.38566e-05	7.99534e-07
0.00383911	4.65973e-07	7.54953e-05	0.0137828	55.5421	0.00385897	0.000396475	6.08757e-05	0.00462998	5.31017e-10	1.7785e-05	1.38248e-05	7.94229e-07
0.00394711	4.53738e-07	7.60057e-05	0.0141375	55.5416	0.00394616	0.00040393	6.15282e-05	0.00475787	5.38285e-10	1.74788e-05	1.37026e-05	7.74253e-07
0.00405512	4.42168e-07	7.65081e-05	0.0144914	55.5412	0.00403339	0.000411312	6.21689e-05	0.00488546	5.45467e-10	1.71857e-05	1.35833e-05	7.55292e-07
0.00416312	4.31208e-07	7.70028e-05	0.0148448	55.5407	0.00412067	0.000418622	6.27982e-05	0.00501276	5.52568e-10	1.69046e-05	1.34667e-05	7.37271e-07
0.00427113	4.20812e-07	7.749e-05	0.0151975	55.5403	0.00420798	0.000425863	6.34165e-05	0.00513977	5.59592e-10	1.6635e-05	1.33528e-05	7.2012e-07
0.00439685	4.09362e-07	7.80482e-05	0.0156072	55.5398	0.00430964	0.000434209	6.4123e-05	0.00528725	5.67672e-10	1.63344e-05	1.32234e-05	7.01169e-07
0.00452257	3.98559e-07	7.8597e-05	0.0160161	55.5393	0.00441134	0.000442468	6.48158e-05	0.00543437	5.75657e-10	1.60472e-05	1.30974e-05	6.83229e-07
0.00464829	3.88346e-07	7.91369e-05	0.0164241	55.5388	0.00451307	0.000450644	6.54955e-05	0.00558113	5.83549e-10	1.57725e-05	1.29746e-05	6.66215e-07
0.00477401	3.78677e-07	7.96681e-05	0.0168314	55.5382	0.00461482	0.00045874	6.61625e-05	0.00572754	5.91353e-10	1.55094e-05	1.28549e-05	6.50061e-07
0.00489972	3.69507e-07	8.0191e-05	0.0172379	55.5377	0.00471659	0.000466759	6.68174e-05	0.0058736	5.99072e-10	1.52572e-05	1.27382e-05	6.34699e-07
0.00502544	3.608e-07	8.07058e-05	0.0176436	55.5372	0.00481837	0.000474704	6.74607e-05	0.00601934	6.0671e-10	1.50151e-05	1.26245e-05	6.20075e-07
0.00515116	3.5252e-07	8.1213e-05	0.0180485	55.5367	0.00492016	0.000482576	6.80928e-05	0.00616475	6.14271e-10	1.47825e-05	1.25135e-05	6.06135e-07
0.0053478	3.40354e-07	8.19914e-05	0.0186804	55.5359	0.00507939	0.000494751	6.90599e-05	0.00639155	6.25948e-10	1.44365e-05	1.23453e-05	5.85593e-07
0.00549823	3.31634e-07	8.25751e-05	0.0191626	55.5353	0.00520119	0.000503954	6.97828e-05	0.00656454	6.34765e-10	1.41853e-05	1.22208e-05	5.70827e-07
0.00564866	3.23381e-07	8.31492e-05	0.0196438	55.5347	0.00532299	0.000513067	7.04918e-05	0.0067371	6.43484e-10	1.39449e-05	1.20999e-05	5.56819e-07
0.00579909	3.1556e-07	8.37139e-05	0.020124	55.5341	0.00544477	0.000522092	7.11874e-05	0.00690924	6.52112e-10	1.37146e-05	1.19823e-05	5.43514e-07
0.00594951	3.08131e-07	8.42697e-05	0.0206032	55.5335	0.00556654	0.000531033	7.18702e-05	0.00708097	6.60651e-10	1.34937e-05	1.1868e-05	5.30851e-07
0.00598361	3.06499e-07	8.43944e-05	0.0207117	55.5333	0.00559414	0.000533048	7.20232e-05	0.00711984	6.62574e-10	1.34449e-05	1.18425e-05	5.28066e-07
0.00601771	3.04885e-07	8.45187e-05	0.0208202	55.5332	0.00562174	0.000535059	7.21756e-05	0.00715868	6.64493e-10	1.33966e-05	1.18172e-05	5.25311e-07
0.0060518	3.0329e-07	8.46426e-05	0.0209285	55.5331	0.00564933	0.000537065	7.23274e-05	0.00719751	6.66408e-10	1.33486e-05	1.1792e-05	5.22586e-07
0.0060859	3.01712e-07	8.47661e-05	0.0210369	55.5329	0.00567693	0.000539068	7.24785e-05	0.00723632	6.68319e-10	1.33011e-05	1.1767e-05	5.19891e-07
0.00615409	2.9861e-07	8.50117e-05	0.0212534	55.5327	0.00573211	0.000543061	7.2779e-05	0.00731387	6.72127e-10	1.32074e-05	1.17174e-05	5.14586e-07
0.00622228	2.95574e-07	8.52556e-05	0.0214698	55.5324	0.00578729	0.000547038	7.30771e-05	0.00739135	6.75919e-10	1.31154e-05	1.16684e-05	5.09393e-07
0.00629047	2.92605e-07	8.54979e-05	0.0216859	55.5321	0.00584246	0.000550999	7.33729e-05	0.00746874	6.79695e-10	1.30249e-05	1.162e-05	5.04308e-07
0.00635866	2.89699e-07	8.57385e-05	0.0219019	55.5318	0.00589763	0.000554945	7.36663e-05	0.00754605	6.83454e-10	1.29361e-05	1.15722e-05	4.99328e-07
0.00654268	2.82157e-07	8.638e-05	0.0224838	55.5311	0.00604647	0.000565517	7.44469e-05	0.00775431	6.93522e-10	1.27037e-05	1.1446e-05	4.86387e-07
0.0067267	2.75026e-07	8.70102e-05	0.0230644	55.5304	0.00619527	0.000575982	7.52117e-05	0.00796202	7.0348e-10	1.24817e-05	1.13237e-05	4.74128e-07
0.00691072	2.68272e-07	8.76298e-05	0.0236436	55.5296	0.00634401	0.000586343	7.59614e-05	0.00816919	7.13332e-10	1.22694e-05	1.12052e-05	4.62497e-07
0.00709474	2.61865e-07	8.8239e-05	0.0242216	55.5289	0.00649269	0.000596606	7.66966e-05	0.00837583	7.23084e-10	1.20659e-05	1.10902e-05	4.51448e-07
0.00730884	2.54813e-07	8.89354e-05	0.0248925	55.528	0.00666559	0.000608425	7.75346e-05	0.00861559	7.34307e-10	1.18397e-05	1.09608e-05	4.39266e-07
0.00752293	2.48159e-07	8.96191e-05	0.0255618	55.5272	0.0068384	0.00062012	7.83548e-05	0.00885468	7.45405e-10	1.1624e-05	1.08357e-05	4.27754e-07
0.00773702	2.41869e-07	9.02905e-05	0.0262294	55.5263	0.00701111	0.000631696	7.91581e-05	0.0090931	7.56383e-10	1.14181e-05	1.07148e-05	4.16856e-07
0.00795112	2.35913e-07	9.09502e-05	0.0268955	55.5255	0.00718372	0.000643156	7.99451e-05	0.00933088	7.67245e-10	1.12211e-05	1.05978e-05	4.06523e-07
0.00816521	2.30265e-07	9.15987e-05	0.02756	55.5247	0.00735624	0.000654506	8.07166e-05	0.00956803	7.77997e-10	1.10326e-05	1.04846e-05	3.96713e-07
0.00837931	2.24902e-07	9.22365e-05	0.028223	55.5238	0.00752864	0.000665749	8.14734e-05	0.00980456	7.88643e-10	1.08519e-05	1.03749e-05	3.87386e-07
0.0085934	2.19802e-07	9.2864e-05	0.0288845	55.523	0.00770094	0.00067689	8.2216e-05	0.0100405	7.99187e-10	1.06786e-05	1.02686e-05	3.78508e-07
0.00892494	2.12379e-07	9.38162e-05	0.0299061	55.5217	0.00796753	0.000693946	8.33394e-05	0.0104047	8.15321e-10	1.04236e-05	1.01104e-05	3.6557e-07
0.00918155	2.06994e-07	9.45377e-05	0.0306944	55.5207	0.00817368	0.000706991	8.41879e-05	0.0106856	8.27656e-10	1.02365e-05	9.99279e-06	3.56173e-07
0.00943815	2.01898e-07	9.52464e-05	0.0314808	55.5197	0.00837967	0.000719906	8.5019e-05	0.0109657	8.39861e-10	1.00578e-05	9.8793e-06	3.47272e-07
0.00969476	1.97068e-07	9.59428e-05	0.0322652	55.5187	0.00858548	0.000732695	8.58335e-05	0.0112451	8.51944e-10	9.8868e-06	9.76965e-06	3.38828e-07
0.00995137	1.9248e-07	9.66275e-05	0.0330477	55.5177	0.00879112	0.000745363	8.66322e-05	0.0115237	8.63908e-10	9.72301e-06	9.66364e-06	3.30802e-07
0.0100152	1.91374e-07	9.67961e-05	0.0332422	55.5174	0.00884229	0.000748498	8.68286e-05	0.0115929	8.66868e-10	9.6833e-06	9.63779e-06	3.28866e-07
0.0100791	1.90282e-07	9.69641e-05	0.0334366	55.5172	0.00889344	0.000751626	8.70241e-05	0.0116621	8.69821e-10	9.644e-06	9.61216e-06	3.26953e-07
0.010143	1.89203e-07	9.71313e-05	0.0336309	55.5169	0.00894458	0.000754747	8.72187e-05	0.0117312	8.72767e-10	9.60511e-06	9.58673e-06	3.25064e-07
0.0102069	1.88137e-07	9.72979e-05	0.0338251	55.5167	0.00899571	0.00075786	8.74123e-05	0.0118003	8.75706e-10	9.56661e-06	9.56151e-06	3.23197e-07
0.0103346	1.86044e-07	9.76291e-05	0.034213	55.5162	0.00909794	0.000764066	8.7797e-05	0.0119384	8.81564e-10	9.49078e-06	9.51168e-06	3.19531e-07
0.0104624	1.84001e-07	9.79576e-05	0.0346006	55.5157	0.00920012	0.000770245	8.81781e-05	0.0120762	8.87396e-10	9.41647e-06	9.46263e-06	3.15952e-07
0.0105901	1.82006e-07	9.82835e-05	0.0349876	55.5152	0.00930226	0.000776396	8.85558e-05	0.0122139	8.932e-10	9.34361e-06	9.41436e-06	3.12456e-07
0.0107179	1.80058e-07	9.86069e-05	0.0353743	55.5147	0.00940436	0.000782521	8.89302e-05	0.0123514	8.98979e-10	9.27218e-06	9.36684e-06	3.0904e-07
0.0112004	1.73091e-07	9.98063e-05	0.0368307	55.5129	0.00978957	0.00080542	9.03147e-05	0.0128692	9.20579e-10	9.01443e-06	9.19382e-06	2.96818e-07
0.0116829	1.66686e-07	0.000100972	0.0382811	55.511	0.0101742	0.000827966	9.16556e-05	0.0133846	9.41837e-10	8.77418e-06	9.03033e-06	2.85572e-07
0.0121654	1.60776e-07	0.000102108	0.0397258	55.5092	0.0105581	0.000850176	9.29559e-05	0.0138977	9.62772e-10	8.5496e-06	8.87556e-06	2.75188e-07
0.0126479	1.55304e-07	0.000103214	0.0411648	55.5074	0.0109415	0.00087207	9.42184e-05	0.0144085	9.83401e-10	8.33911e-06	8.72878e-06	2.65569e-07
0.0131304	1.50225e-07	0.000104293	0.0425984	55.5055	0.0113242	0.000893661	9.54455e-05	0.0149172	1.00374e-09	8.14137e-06	8.58933e-06	2.56634e-07
0.0132462	1.49058e-07	0.000104548	0.0429419	55.5051	0.011416	0.000898804	9.57352e-05	0.0150391	1.00858e-09	8.09564e-06	8.55687e-06	2.54582e-07
0.0133621	1.47911e-07	0.000104801	0.0432851	55.5046	0.0115078	0.00090393	9.60231e-05	0.0151608	1.01341e-09	8.05056e-06	8.52478e-06	2.52564e-07
0.013478	1.46783e-07	0.000105054	0.043628	55.5042	0.0115995	0.000909039	9.6309e-05	0.0152824	1.01822e-09	8.00612e-06	8.49308e-06	2.50579e-07
0.0135939	1.45674e-07	0.000105305	0.0439706	55.5038	0.0116913	0.000914133	9.65932e-05	0.0154039	1.02302e-09	7.9623e-06	8.46173e-06	2.48627e-07
0.0137098	1.44583e-07	0.000105554	0.0443129	55.5033	0.0117829	0.000919211	9.68755e-05	0.0155253	1.0278e-09	7.91908e-06	8.43076e-06	2.46708e-07
0.0139039	1.42796e-07	0.000105969	0.0448856	55.5026	0.0119364	0.000927681	9.73445e-05	0.0157283	1.03578e-09	7.84802e-06	8.37965e-06	2.43561e-07
0.014098	1.41055e-07	0.00010638	0.0454575	55.5019	0.0120898	0.000936107	9.78086e-05	0.015931	1.04371e-09	7.77857e-06	8.32952e-06	2.40498e-07
0.0142921	1.39361e-07	0.000106787	0.0460286	55.5011	0.0122431	0.000944492	9.8268e-05	0.0161334	1.05161e-09	7.71067e-06	8.28031e-06	2.37515e-07
0.0144862	1.37711e-07	0.00010719	0.0465989	55.5004	0.0123963	0.000952834	9.87227e-05	0.0163355	1.05946e-09	7.64426e-06	8.23201e-06	2.3461e-07
0.0149212	1.34163e-07	0.000108082	0.0478742	55.4988	0.0127393	0.000971382	9.97256e-05	0.0167873	1.07692e-09	7.50061e-06	8.12691e-06	2.28364e-07
0.0153562	1.30811e-07	0.000108956	0.0491455	55.4972	0.0130818	0.00098973	0.000100707	0.0172375	1.09419e-09	7.36368e-06	8.02594e-06	2.2246e-07
0.0157913	1.27637e-07	0.000109814	0.0504131	55.4955	0.0134238	0.00100789	0.000101668	0.0176862	1.11128e-09	7.23298e-06	7.92883e-06	2.1687e-07
0.0162263	1.24627e-07	0.000110657	0.051677	55.4939	0.0137653	0.00102586	0.000102609	0.0181334	1.12818e-09	7.10808e-06	7.83535e-06	2.11569e-07
0.0166613	1.21769e-07	0.000111484	0.0529372	55.4923	0.0141063	0.00104365	0.000103531	0.0185793	1.14492e-09	6.98857e-06	7.74528e-06	2.06537e-07
0.0173943	1.17267e-07	0.000112846	0.0550526	55.4896	0.0146799	0.00107323	0.000105045	0.0193272	1.17276e-09	6.79844e-06	7.60068e-06	1.98607e-07
0.0181273	1.13116e-07	0.000114169	0.0571581	55.4869	0.0152522	0.00110234	0.000106512	0.0200714	1.20014e-09	6.62109e-06	7.46433e-06	1.91297e-07
0.0188603	1.09276e-07	0.000115457	0.0592542	55.4842	0.0158232	0.001131	0.000107935	0.0208118	1.2271e-09	6.45523e-06	7.33546e-06	1.84536e-07
0.0195933	1.05714e-07	0.00011671	0.0613411	55.4816	0.0163929	0.00115923	0.000109317	0.0215485	1.25366e-09	6.29972e-06	7.21343e-06	1.78265e-07
0.0203263	1.02399e-07	0.000117932	0.0634191	55.4789	0.0169614	0.00118705	0.000110661	0.0222818	1.27982e-09	6.15357e-06	7.09764e-06	1.7243e-07
0.0210593	9.93069e-08	0.000119124	0.0654883	55.4763	0.0175286	0.00121447	0.000111968	0.0230116	1.30562e-09	6.01595e-06	6.98758e-06	1.66989e-07
0.0216421	9.69915e-08	0.000120051	0.0671276	55.4742	0.0179788	0.001236	0.000112983	0.0235895	1.32587e-09	5.91208e-06	6.90384e-06	1.62916e-07
0.0217502	9.65752e-08	0.000120221	0.067431	55.4738	0.0180622	0.00123997	0.000113169	0.0236964	1.3296e-09	5.89333e-06	6.88866e-06	1.62184e-07
0.0218583	9.61629e-08	0.00012039	0.0677342	55.4734	0.0181456	0.00124393	0.000113354	0.0238033	1.33332e-09	5.87473e-06	6.87358e-06	1.61459e-07
0.0219663	9.57546e-08	0.000120559	0.0680373	55.473	0.0182289	0.00124788	0.000113538	0.0239101	1.33704e-09	5.85629e-06	6.85861e-06	1.6074e-07
0.0220744	9.535e-08	0.000120727	0.0683402	55.4726	0.0183122	0.00125182	0.000113722	0.0240168	1.34075e-09	5.838e-06	6.84374e-06	1.60029e-07
0.0222906	9.45523e-08	0.000121062	0.0689454	55.4718	0.0184788	0.00125968	0.000114088	0.0242301	1.34815e-09	5.80186e-06	6.81432e-06	1.58626e-07
0.0225067	9.37693e-08	0.000121394	0.0695499	55.471	0.0186453	0.00126752	0.000114451	0.0244431	1.35551e-09	5.7663e-06	6.78529e-06	1.57249e-07
0.0227229	9.30005e-08	0.000121725	0.0701537	55.4703	0.0188116	0.00127532	0.000114811	0.0246558	1.36285e-09	5.73131e-06	6.75665e-06	1.55898e-07
0.0229391	9.22457e-08	0.000122053	0.0707568	55.4695	0.0189779	0.00128309	0.000115168	0.0248682	1.37016e-09	5.69687e-06	6.72839e-06	1.54571e-07
0.0236173	8.99637e-08	0.000123068	0.0726446	55.4671	0.0194989	0.00130728	0.000116274	0.0255329	1.39291e-09	5.59225e-06	6.64212e-06	1.50559e-07
0.0242955	8.78042e-08	0.000124063	0.0745258	55.4647	0.0200189	0.00133118	0.000117355	0.0261951	1.41539e-09	5.49255e-06	6.55926e-06	1.46765e-07
0.0249737	8.57573e-08	0.000125037	0.0764004	55.4623	0.020538	0.00135479	0.000118413	0.0268546	1.43761e-09	5.39742e-06	6.47961e-06	1.43169e-07
0.0256519	8.38143e-08	0.000125994	0.0782686	55.4599	0.0210561	0.00137814	0.000119449	0.0275117	1.45957e-09	5.30653e-06	6.40295e-06	1.39757e-07
0.0264467	8.16588e-08	0.000127091	0.0804501	55.4571	0.0216621	0.00140517	0.000120637	0.0282786	1.485e-09	5.20502e-06	6.31667e-06	1.35973e-07
0.0272416	7.96245e-08	0.000128165	0.0826232	55.4543	0.0222669	0.00143185	0.000121797	0.0290421	1.51009e-09	5.10854e-06	6.23397e-06	1.32404e-07
0.0280364	7.77005e-08	0.000129216	0.084788	55.4515	0.0228704	0.00145818	0.000122931	0.0298025	1.53487e-09	5.0167e-06	6.15459e-06	1.29029e-07
0.0288312	7.58784e-08	0.000130245	0.0869447	55.4487	0.0234727	0.00148418	0.000124039	0.0305597	1.55934e-09	4.92915e-06	6.07833e-06	1.25834e-07
0.029626	7.41501e-08	0.000131254	0.0890934	55.4459	0.0240738	0.00150987	0.000125124	0.0313137	1.5835e-09	4.8456e-06	6.00497e-06	1.22805e-07
0.0304209	7.25085e-08	0.000132242	0.0912344	55.4432	0.0246737	0.00153523	0.000126186	0.0320647	1.60737e-09	4.76578e-06	5.93432e-06	1.19928e-07
0.0312157	7.09469e-08	0.000133211	0.0933677	55.4404	0.0252724	0.0015603	0.000127226	0.0328127	1.63096e-09	4.68942e-06	5.86622e-06	1.17194e-07
0.0321624	6.91835e-08	0.000134341	0.0958988	55.4372	0.025984	0.00158976	0.000128437	0.0336998	1.65869e-09	4.60269e-06	5.78822e-06	1.14106e-07
0.0331091	6.7517e-08	0.000135446	0.0984195	55.4339	0.026694	0.00161882	0.00012962	0.0345827	1.68604e-09	4.5202e-06	5.71337e-06	1.1119e-07
0.0340558	6.59391e-08	0.000136527	0.10093	55.4307	0.0274024	0.00164748	0.000130776	0.0354617	1.71302e-09	4.44166e-06	5.64146e-06	1.0843e-07
0.0350026	6.44432e-08	0.000137585	0.10343	55.4275	0.0281093	0.00167575	0.000131905	0.0363366	1.73964e-09	4.36676e-06	5.5723e-06	1.05815e-07
0.0359493	6.30227e-08	0.000138621	0.105921	55.4243	0.0288146	0.00170365	0.00013301	0.0372077	1.76591e-09	4.29526e-06	5.5057e-06	1.03333e-07
0.036896	6.16722e-08	0.000139636	0.108401	55.4211	0.0295183	0.00173118	0.000134091	0.038075	1.79183e-09	4.22692e-06	5.4415e-06	1.00974e-07
0.0378427	6.03864e-08	0.00014063	0.110872	55.4179	0.0302206	0.00175835	0.00013515	0.0389385	1.81742e-09	4.16153e-06	5.37957e-06	9.87285e-08
0.0390193	5.88719e-08	0.000141838	0.11393	55.4139	0.0310913	0.00179164	0.000136434	0.0400065	1.84878e-09	4.0841e-06	5.30553e-06	9.60851e-08
0.0401959	5.74423e-08	0.000143017	0.116974	55.41	0.0319597	0.0018244	0.000137687	0.0410689	1.87964e-09	4.01059e-06	5.23454e-06	9.35913e-08
0.0413725	5.60907e-08	0.000144168	0.120003	55.4061	0.0328259	0.00185666	0.000138909	0.0421258	1.91004e-09	3.94072e-06	5.16637e-06	9.12346e-08
0.0425491	5.48108e-08	0.000145293	0.123019	55.4022	0.0336899	0.00188844	0.000140101	0.0431772	1.93998e-09	3.8742e-06	5.10085e-06	8.90039e-08
0.0440044	5.33184e-08	0.00014665	0.12673	55.3974	0.0347556	0.00192707	0.000141538	0.0444704	1.97639e-09	3.79622e-06	5.02318e-06	8.64043e-08
0.0454597	5.19177e-08	0.000147969	0.130421	55.3926	0.0358179	0.00196501	0.000142934	0.0457556	2.01215e-09	3.7226e-06	4.949e-06	8.39658e-08
0.046915	5.06004e-08	0.000149253	0.134092	55.3879	0.0368771	0.00200226	0.000144291	0.0470329	2.04728e-09	3.65297e-06	4.87802e-06	8.16737e-08
0.0483703	4.93592e-08	0.000150504	0.137744	55.3832	0.037933	0.00203885	0.000145612	0.0483025	2.08179e-09	3.58702e-06	4.81002e-06	7.95151e-08
0.0498256	4.81876e-08	0.000151722	0.141376	55.3784	0.0389858	0.00207481	0.000146898	0.0495645	2.1157e-09	3.52445e-06	4.74477e-06	7.74784e-08
0.0518451	4.66664e-08	0.000153363	0.146384	55.372	0.0404415	0.00212368	0.000148628	0.0513035	2.16181e-09	3.44274e-06	4.65846e-06	7.48357e-08
0.0538646	4.52547e-08	0.000154949	0.151357	55.3655	0.0418913	0.00217141	0.000150298	0.0530284	2.20685e-09	3.36643e-06	4.57666e-06	7.23848e-08
0.0558841	4.39411e-08	0.000156483	0.156295	55.3591	0.0433353	0.00221804	0.000151911	0.0547396	2.25087e-09	3.295e-06	4.49896e-06	7.01056e-08
0.0579035	4.27154e-08	0.000157968	0.161199	55.3527	0.0447735	0.00226363	0.000153472	0.0564373	2.29392e-09	3.22797e-06	4.42502e-06	6.79802e-08
0.059923	4.15693e-08	0.000159406	0.166068	55.3464	0.0462061	0.00230821	0.000154983	0.0581218	2.33602e-09	3.16494e-06	4.35454e-06	6.5994e-08
0.0622676	4.03281e-08	0.000161021	0.171681	55.3391	0.0478622	0.00235874	0.000156678	0.0600612	2.38377e-09	3.09632e-06	4.27668e-06	6.38443e-08
0.0646122	3.91738e-08	0.000162581	0.17725	55.3319	0.0495109	0.00240803	0.000158314	0.0619835	2.43036e-09	3.03212e-06	4.20276e-06	6.18463e-08
0.0664981	3.8302e-08	0.000163798	0.181698	55.3261	0.0508317	0.0024468	0.000159589	0.0635175	2.46701e-09	2.9834e-06	4.14591e-06	6.03381e-08
0.0683841	3.74764e-08	0.000164982	0.186119	55.3203	0.0521477	0.00248483	0.000160829	0.0650409	2.50297e-09	2.93708e-06	4.09122e-06	5.89104e-08
0.07027	3.66936e-08	0.000166135	0.190513	55.3146	0.053459	0.00252213	0.000162037	0.0665537	2.53826e-09	2.89296e-06	4.03859e-06	5.75575e-08
0.0721559	3.595e-08	0.00016726	0.19488	55.3089	0.0547657	0.00255873	0.000163213	0.0680561	2.57289e-09	2.85091e-06	3.98784e-06	5.62729e-08
0.0740418	3.52429e-08	0.000168356	0.199222	55.3032	0.0560677	0.00259465	0.000164359	0.0695482	2.60689e-09	2.81076e-06	3.93889e-06	5.50518e-08
0.0759277	3.45697e-08	0.000169425	0.203537	55.2976	0.0573651	0.00262992	0.000165477	0.0710303	2.64028e-09	2.77239e-06	3.89164e-06	5.38898e-08
0.0778136	3.39279e-08	0.000170468	0.207828	55.292	0.058658	0.00266455	0.000166567	0.0725024	2.67307e-09	2.73569e-06	3.84596e-06	5.27823e-08
0.0796995	3.33152e-08	0.000171487	0.212093	55.2864	0.0599463	0.00269856	0.000167631	0.0739647	2.7053e-09	2.70053e-06	3.80179e-06	5.17257e-08
0.0815855	3.27299e-08	0.000172482	0.216333	55.2809	0.0612302	0.00273198	0.000168669	0.0754173	2.73696e-09	2.66683e-06	3.75905e-06	5.07167e-08
0.0834714	3.21701e-08	0.000173454	0.220548	55.2754	0.0625095	0.00276482	0.000169684	0.0768604	2.76809e-09	2.63448e-06	3.71764e-06	4.97519e-08
0.0853573	3.16341e-08	0.000174404	0.22474	55.2699	0.0637844	0.0027971	0.000170675	0.0782939	2.79869e-09	2.60342e-06	3.67751e-06	4.88285e-08
0.0872432	3.11204e-08	0.000175333	0.228907	55.2644	0.0650548	0.00282883	0.000171644	0.0797182	2.82878e-09	2.57356e-06	3.63859e-06	4.7944e-08
0.0891291	3.06277e-08	0.000176242	0.233051	55.259	0.0663209	0.00286004	0.000172591	0.0811332	2.85838e-09	2.54482e-06	3.60083e-06	4.70959e-08
0.091015	3.01546e-08	0.000177132	0.237172	55.2536	0.0675825	0.00289073	0.000173518	0.0825391	2.88751e-09	2.51715e-06	3.56416e-06	4.62819e-08
0.0939822	2.94474e-08	0.000178493	0.243608	55.2452	0.0695587	0.00293801	0.000174936	0.0847329	2.93239e-09	2.47564e-06	3.50857e-06	4.50655e-08
0.0969495	2.87819e-08	0.000179811	0.249988	55.2368	0.0715242	0.00298411	0.000176309	0.0869048	2.97616e-09	2.43638e-06	3.45531e-06	4.39216e-08
0.0974784	2.86675e-08	0.000180041	0.251119	55.2353	0.0718735	0.00299221	0.000176548	0.0872897	2.98385e-09	2.42962e-06	3.44611e-06	4.37249e-08
0.0975696	2.86478e-08	0.000180081	0.251314	55.2351	0.0719337	0.0029936	0.000176589	0.087356	2.98518e-09	2.42846e-06	3.44453e-06	4.36912e-08
0.0976608	2.86283e-08	0.00018012	0.251509	55.2348	0.0719938	0.00299499	0.000176631	0.0874223	2.9865e-09	2.4273e-06	3.44294e-06	4.36575e-08
0.097752	2.86087e-08	0.00018016	0.251703	55.2346	0.072054	0.00299638	0.000176672	0.0874885	2.98782e-09	2.42614e-06	3.44136e-06	4.36239e-08
0.0979344	2.85697e-08	0.000180239	0.252093	55.2341	0.0721743	0.00299916	0.000176754	0.087621	2.99046e-09	2.42383e-06	3.4382e-06	4.35569e-08
0.0981168	2.85308e-08	0.000180317	0.252482	55.2335	0.0722946	0.00300193	0.000176836	0.0877533	2.99309e-09	2.42153e-06	3.43505e-06	4.34901e-08
0.0982992	2.84921e-08	0.000180396	0.252871	55.233	0.0724148	0.0030047	0.000176918	0.0878856	2.99572e-09	2.41924e-06	3.43191e-06	4.34236e-08
0.0999357	2.81508e-08	0.000181095	0.256352	55.2285	0.0734916	0.00302936	0.000177645	0.0890689	3.01915e-09	2.399e-06	3.40407e-06	4.28372e-08
0.101572	2.782e-08	0.000181781	0.259817	55.2239	0.0745652	0.00305369	0.000178359	0.0902458	3.04228e-09	2.37935e-06	3.37687e-06	4.22693e-08
0.103209	2.74994e-08	0.000182456	0.263265	55.2194	0.0756356	0.0030777	0.000179061	0.0914164	3.0651e-09	2.36025e-06	3.35028e-06	4.17188e-08
0.104845	2.71885e-08	0.00018312	0.266697	55.2149	0.0767028	0.00310139	0.000179751	0.0925806	3.08762e-09	2.34169e-06	3.32428e-06	4.11852e-08
0.108171	2.65845e-08	0.000184435	0.273621	55.2058	0.0788617	0.0031486	0.000181118	0.0949272	3.13253e-09	2.30552e-06	3.27316e-06	4.01491e-08
0.111496	2.60154e-08	0.000185707	0.28048	55.1967	0.0810076	0.00319459	0.000182441	0.0972486	3.17629e-09	2.27128e-06	3.22423e-06	3.91733e-08
0.114822	2.54781e-08	0.000186939	0.287275	55.1878	0.0831406	0.00323942	0.00018372	0.0995451	3.21898e-09	2.23881e-06	3.17732e-06	3.82526e-08
0.118148	2.497e-08	0.000188133	0.294006	55.1789	0.0852607	0.00328314	0.00018496	0.101817	3.26063e-09	2.20798e-06	3.13232e-06	3.73824e-08
0.124658	2.40512e-08	0.000190366	0.307003	55.1617	0.0893741	0.00336569	0.000187278	0.106196	3.33931e-09	2.1519e-06	3.04928e-06	3.58101e-08
0.131168	2.32206e-08	0.000192474	0.319769	55.1449	0.0934392	0.00344448	0.000189464	0.110486	3.41449e-09	2.1008e-06	2.97226e-06	3.43903e-08
0.132035	2.31159e-08	0.000192745	0.321453	55.1426	0.0939772	0.00345471	0.000189745	0.111051	3.42426e-09	2.09434e-06	2.96242e-06	3.42115e-08
0.132902	2.30125e-08	0.000193015	0.323132	55.1404	0.0945143	0.00346488	0.000190025	0.111615	3.43397e-09	2.08795e-06	2.95267e-06	3.40349e-08
0.133769	2.29105e-08	0.000193283	0.324808	55.1382	0.0950505	0.00347498	0.000190303	0.112177	3.44362e-09	2.08163e-06	2.94302e-06	3.38606e-08
0.134637	2.28097e-08	0.000193549	0.326479	55.136	0.0955859	0.00348503	0.000190579	0.112737	3.45321e-09	2.07538e-06	2.93345e-06	3.36885e-08
0.135504	2.27101e-08	0.000193813	0.328147	55.1338	0.0961205	0.00349502	0.000190852	0.113296	3.46275e-09	2.06921e-06	2.92398e-06	3.35185e-08
0.137072	2.25333e-08	0.000194286	0.331153	55.1298	0.0970848	0.00351293	0.000191342	0.114303	3.47986e-09	2.05822e-06	2.90707e-06	3.32166e-08
0.13864	2.23602e-08	0.000194752	0.334145	55.1258	0.0980465	0.00353065	0.000191825	0.115305	3.4968e-09	2.04746e-06	2.89044e-06	3.29213e-08
0.140208	2.21909e-08	0.000195213	0.337125	55.1219	0.0990054	0.00354819	0.000192303	0.116302	3.51356e-09	2.03691e-06	2.87408e-06	3.26324e-08
0.141776	2.20253e-08	0.000195668	0.340093	55.118	0.0999616	0.00356555	0.000192774	0.117295	3.53016e-09	2.02657e-06	2.85799e-06	3.23498e-08
0.145445	2.16511e-08	0.000196709	0.346989	55.1088	0.102188	0.00360548	0.000193853	0.119599	3.56834e-09	2.00315e-06	2.82135e-06	3.17118e-08
0.149114	2.12948e-08	0.000197722	0.353817	55.0998	0.104401	0.00364447	0.000194901	0.121877	3.60565e-09	1.98075e-06	2.78604e-06	3.11045e-08
0.152783	2.0955e-08	0.000198706	0.36058	55.0908	0.106598	0.00368256	0.000195919	0.12413	3.64212e-09	1.95932e-06	2.75199e-06	3.05258e-08
0.156452	2.06306e-08	0.000199663	0.367278	55.0819	0.108781	0.0037198	0.00019691	0.126359	3.67778e-09	1.93878e-06	2.71914e-06	2.99736e-08
0.161434	2.0213e-08	0.000200921	0.376272	55.0699	0.111723	0.00376904	0.000198212	0.129348	3.72498e-09	1.91222e-06	2.67632e-06	2.92631e-08
0.166417	1.98194e-08	0.000202135	0.385151	55.0581	0.114638	0.00381683	0.000199467	0.132293	3.77082e-09	1.88707e-06	2.63543e-06	2.85941e-08
0.1714	1.9448e-08	0.000203307	0.393916	55.0464	0.117527	0.00386324	0.000200679	0.135196	3.81536e-09	1.86322e-06	2.59634e-06	2.79632e-08
0.176383	1.90971e-08	0.000204439	0.402571	55.0349	0.120391	0.00390834	0.000201849	0.138058	3.85868e-09	1.84058e-06	2.55894e-06	2.73673e-08
0.181365	1.87646e-08	0.000205534	0.411117	55.0235	0.123228	0.00395219	0.00020298	0.140878	3.90081e-09	1.81903e-06	2.5231e-06	2.68035e-08
0.185677	1.8491e-08	0.000206453	0.418425	55.0137	0.125663	0.00398916	0.000203929	0.143287	3.93637e-09	1.80122e-06	2.49329e-06	2.63396e-08
0.189988	1.82295e-08	0.000207346	0.425655	55.004	0.128079	0.00402527	0.000204852	0.145666	3.97112e-09	1.78413e-06	2.46452e-06	2.58965e-08
0.194299	1.79791e-08	0.000208215	0.432807	54.9945	0.130476	0.00406055	0.000205749	0.148016	4.00509e-09	1.76772e-06	2.43674e-06	2.54726e-08
0.19861	1.77393e-08	0.000209062	0.439883	54.985	0.132855	0.00409504	0.000206623	0.150339	4.03832e-09	1.75193e-06	2.40989e-06	2.50667e-08
0.202921	1.75094e-08	0.000209886	0.446884	54.9756	0.135216	0.00412877	0.000207473	0.152634	4.07083e-09	1.73674e-06	2.38393e-06	2.46778e-08
0.207233	1.72887e-08	0.000210689	0.453812	54.9663	0.137558	0.00416176	0.000208301	0.154901	4.10265e-09	1.72211e-06	2.35881e-06	2.43049e-08
0.211544	1.70767e-08	0.000211471	0.460667	54.9571	0.139882	0.00419404	0.000209109	0.157142	4.1338e-09	1.70801e-06	2.33449e-06	2.39468e-08
0.217781	1.67845e-08	0.000212569	0.470458	54.944	0.143212	0.00423954	0.000210241	0.160338	4.17774e-09	1.68848e-06	2.30065e-06	2.34535e-08
0.224019	1.65081e-08	0.000213629	0.480104	54.931	0.146506	0.00428368	0.000211334	0.16348	4.2204e-09	1.66992e-06	2.26829e-06	2.29872e-08
0.230256	1.62462e-08	0.000214653	0.489606	54.9183	0.149763	0.00432652	0.000212389	0.16657	4.26184e-09	1.65225e-06	2.23733e-06	2.25458e-08
0.236493	1.59977e-08	0.000215643	0.498969	54.9056	0.152983	0.00436812	0.000213408	0.16961	4.30211e-09	1.6354e-06	2.20768e-06	2.21273e-08
0.245161	1.56729e-08	0.000216964	0.511751	54.8884	0.157399	0.004424	0.00021477	0.17375	4.35625e-09	1.61326e-06	2.16848e-06	2.15807e-08
0.253828	1.53696e-08	0.000218228	0.524277	54.8715	0.161747	0.00447774	0.000216071	0.177798	4.40838e-09	1.59246e-06	2.13144e-06	2.10709e-08
0.262495	1.50858e-08	0.000219438	0.536552	54.8549	0.166027	0.00452949	0.000217316	0.181756	4.45863e-09	1.57287e-06	2.09638e-06	2.05943e-08
0.271162	1.48197e-08	0.000220597	0.548585	54.8387	0.170242	0.00457935	0.000218509	0.185627	4.50709e-09	1.5544e-06	2.06316e-06	2.01479e-08
0.27983	1.45696e-08	0.000221709	0.560381	54.8227	0.174392	0.00462744	0.000219654	0.189414	4.55389e-09	1.53694e-06	2.03162e-06	1.97289e-08
0.291488	1.42562e-08	0.000223137	0.575886	54.8017	0.179874	0.0046895	0.000221121	0.194378	4.61434e-09	1.51492e-06	1.99164e-06	1.92042e-08
0.303146	1.39663e-08	0.000224491	0.590989	54.7812	0.185243	0.00474875	0.000222513	0.1992	4.67214e-09	1.4944e-06	1.95422e-06	1.87196e-08
0.314804	1.36974e-08	0.000225777	0.605706	54.7612	0.190502	0.00480538	0.000223835	0.203886	4.72746e-09	1.47524e-06	1.91911e-06	1.82706e-08
0.326462	1.34473e-08	0.000227001	0.620047	54.7416	0.195653	0.00485958	0.000225093	0.20844	4.78046e-09	1.4573e-06	1.88612e-06	1.78535e-08
0.33812	1.32142e-08	0.000228168	0.634028	54.7226	0.200698	0.0049115	0.000226291	0.212868	4.83131e-09	1.44046e-06	1.85505e-06	1.74651e-08
0.35214	1.29539e-08	0.0002295	0.650378	54.7003	0.206629	0.00497113	0.000227658	0.218032	4.88978e-09	1.42154e-06	1.82002e-06	1.7032e-08
0.366159	1.27132e-08	0.000230762	0.666241	54.6786	0.212414	0.0050279	0.000228953	0.223028	4.94553e-09	1.40391e-06	1.78728e-06	1.66321e-08
0.380178	1.24901e-08	0.000231958	0.681638	54.6575	0.218058	0.00508203	0.00023018	0.227863	4.99876e-09	1.38745e-06	1.75665e-06	1.62618e-08
0.38263	1.24527e-08	0.00023216	0.684283	54.6539	0.219031	0.00509124	0.000230388	0.228692	5.00782e-09	1.38469e-06	1.75148e-06	1.61998e-08
0.385081	1.24158e-08	0.000232361	0.686915	54.6503	0.219999	0.00510037	0.000230594	0.229517	5.0168e-09	1.38195e-06	1.74638e-06	1.61386e-08
0.387532	1.23794e-08	0.000232561	0.689533	54.6467	0.220963	0.00510943	0.000230798	0.230337	5.02572e-09	1.37925e-06	1.74134e-06	1.60783e-08
0.389984	1.23434e-08	0.000232758	0.692138	54.6431	0.221923	0.00511841	0.000231001	0.231153	5.03457e-09	1.37658e-06	1.73635e-06	1.60186e-08
0.392435	1.23079e-08	0.000232954	0.694729	54.6396	0.222879	0.00512732	0.000231201	0.231964	5.04335e-09	1.37394e-06	1.73141e-06	1.59598e-08
0.39638	1.22516e-08	0.000233265	0.698872	54.6339	0.224409	0.00514152	0.00023152	0.233259	5.05734e-09	1.36974e-06	1.72358e-06	1.58666e-08
0.400325	1.21964e-08	0.000233572	0.702981	54.6283	0.225928	0.00515554	0.000231835	0.234543	5.07116e-09	1.36563e-06	1.71588e-06	1.57752e-08
0.40427	1.21423e-08	0.000233875	0.707055	54.6227	0.227437	0.00516938	0.000232145	0.235816	5.08481e-09	1.36158e-06	1.70832e-06	1.56856e-08
0.408216	1.20893e-08	0.000234173	0.711097	54.6171	0.228935	0.00518304	0.000232451	0.237077	5.09829e-09	1.35761e-06	1.70088e-06	1.55978e-08
0.420102	1.19354e-08	0.000235048	0.723075	54.6007	0.233387	0.0052232	0.000233348	0.24081	5.13794e-09	1.34605e-06	1.67922e-06	1.53433e-08
0.431989	1.17899e-08	0.000235888	0.734762	54.5846	0.237747	0.00526189	0.000234209	0.244444	5.17618e-09	1.33506e-06	1.65861e-06	1.5103e-08
0.443875	1.16522e-08	0.000236695	0.746168	54.5689	0.242017	0.0052992	0.000235036	0.247983	5.21309e-09	1.32461e-06	1.63899e-06	1.48757e-08
0.455762	1.15217e-08	0.000237471	0.7573	54.5536	0.246199	0.0053352	0.00023583	0.251431	5.24874e-09	1.31466e-06	1.62028e-06	1.46605e-08
0.471565	1.13585e-08	0.000238457	0.771689	54.5338	0.251626	0.00538113	0.000236841	0.255877	5.29429e-09	1.30214e-06	1.59673e-06	1.43915e-08
0.487367	1.12058e-08	0.000239395	0.785628	54.5145	0.256905	0.00542501	0.000237801	0.260173	5.33786e-09	1.29037e-06	1.57457e-06	1.41402e-08
0.50317	1.10628e-08	0.000240289	0.799132	54.4959	0.262041	0.00546695	0.000238716	0.264326	5.37956e-09	1.27928e-06	1.55367e-06	1.39051e-08
0.518972	1.09286e-08	0.000241141	0.812219	54.4777	0.267038	0.00550708	0.000239587	0.26834	5.4195e-09	1.26881e-06	1.53395e-06	1.36848e-08
0.534775	1.08025e-08	0.000241953	0.824904	54.4602	0.271899	0.00554551	0.000240419	0.272223	5.4578e-09	1.25893e-06	1.5153e-06	1.34779e-08
0.554799	1.06532e-08	0.000242931	0.840424	54.4387	0.277871	0.00559191	0.000241419	0.276961	5.50411e-09	1.24716e-06	1.4931e-06	1.32333e-08
0.574824	1.05146e-08	0.000243854	0.855349	54.4179	0.28364	0.00563592	0.000242364	0.281506	5.54809e-09	1.23617e-06	1.47235e-06	1.30063e-08
0.594849	1.03855e-08	0.000244728	0.869707	54.398	0.289213	0.0056777	0.000243257	0.285867	5.58991e-09	1.22587e-06	1.45293e-06	1.27954e-08
0.614873	1.02652e-08	0.000245555	0.883524	54.3788	0.294596	0.00571741	0.000244102	0.290054	5.62971e-09	1.21622e-06	1.43471e-06	1.25988e-08
0.634898	1.01528e-08	0.00024634	0.896823	54.3603	0.299797	0.00575518	0.000244904	0.294074	5.66762e-09	1.20716e-06	1.41761e-06	1.24154e-08
0.654922	1.00475e-08	0.000247084	0.909626	54.3424	0.304823	0.00579115	0.000245665	0.297935	5.70375e-09	1.19863e-06	1.40152e-06	1.22438e-08
0.674947	9.9488e-09	0.000247791	0.921955	54.3252	0.309679	0.00582541	0.000246387	0.301646	5.73822e-09	1.19059e-06	1.38637e-06	1.20831e-08
0.703254	9.81941e-09	0.000248732	0.938613	54.3019	0.316265	0.00587115	0.000247348	0.306647	5.7843e-09	1.18e-06	1.36641e-06	1.18726e-08
0.726416	9.72154e-09	0.000249454	0.951606	54.2838	0.321423	0.0059064	0.000248086	0.310537	5.81985e-09	1.17194e-06	1.35123e-06	1.17136e-08
0.749579	9.63015e-09	0.000250137	0.964054	54.2663	0.326381	0.00593982	0.000248783	0.314257	5.85361e-09	1.16438e-06	1.337e-06	1.15653e-08
0.772741	9.54467e-09	0.000250784	0.975983	54.2496	0.331148	0.00597154	0.000249443	0.317814	5.88569e-09	1.15728e-06	1.32365e-06	1.14266e-08
0.795903	9.4646e-09	0.000251396	0.987416	54.2336	0.335731	0.00600166	0.000250068	0.321216	5.91619e-09	1.1506e-06	1.31109e-06	1.12969e-08
0.826241	9.36722e-09	0.000252151	1.00168	54.2136	0.341467	0.00603887	0.000250838	0.325452	5.95391e-09	1.14244e-06	1.29576e-06	1.11393e-08
0.856578	9.27738e-09	0.000252855	1.01518	54.1946	0.346916	0.00607371	0.000251556	0.329452	5.98927e-09	1.13487e-06	1.28153e-06	1.09939e-08
0.860448	9.26644e-09	0.000252942	1.01685	54.1923	0.347592	0.006078	0.000251645	0.329946	5.99363e-09	1.13395e-06	1.27981e-06	1.09763e-08
0.861134	9.26451e-09	0.000252957	1.01715	54.1918	0.347711	0.00607875	0.00025166	0.330034	5.9944e-09	1.13378e-06	1.27951e-06	1.09732e-08
0.861821	9.26258e-09	0.000252972	1.01744	54.1914	0.34783	0.00607951	0.000251676	0.330121	5.99517e-09	1.13362e-06	1.2792e-06	1.09701e-08
0.862507	9.26066e-09	0.000252987	1.01774	54.191	0.347949	0.00608026	0.000251692	0.330208	5.99594e-09	1.13346e-06	1.2789e-06	1.09669e-08
0.86388	9.25682e-09	0.000253018	1.01833	54.1902	0.348187	0.00608177	0.000251722	0.330382	5.99747e-09	1.13313e-06	1.27829e-06	1.09607e-08
0.865253	9.253e-09	0.000253048	1.01891	54.1894	0.348424	0.00608327	0.000251753	0.330555	5.99899e-09	1.13281e-06	1.27768e-06	1.09546e-08
0.866627	9.24919e-09	0.000253078	1.0195	54.1885	0.348661	0.00608477	0.000251784	0.330728	6.00051e-09	1.13249e-06	1.27708e-06	1.09484e-08
0.880357	9.21183e-09	0.000253375	1.02526	54.1804	0.350997	0.0060995	0.000252087	0.332433	6.01549e-09	1.12932e-06	1.27115e-06	1.0888e-08
0.894088	9.17576e-09	0.000253663	1.03089	54.1725	0.35328	0.00611381	0.000252381	0.334095	6.03005e-09	1.12626e-06	1.26541e-06	1.08298e-08
0.907818	9.14092e-09	0.000253943	1.03639	54.1648	0.355511	0.00612772	0.000252666	0.335716	6.0442e-09	1.1233e-06	1.25987e-06	1.07736e-08
0.933628	9.07861e-09	0.000254447	1.04635	54.1507	0.359567	0.00615282	0.00025318	0.338652	6.06976e-09	1.11799e-06	1.24992e-06	1.0673e-08
0.959438	9.02016e-09	0.000254924	1.05587	54.1373	0.36345	0.00617661	0.000253666	0.341452	6.09402e-09	1.11299e-06	1.24057e-06	1.05788e-08
0.985248	8.96526e-09	0.000255375	1.06497	54.1245	0.367169	0.00619919	0.000254127	0.344122	6.11706e-09	1.10828e-06	1.23176e-06	1.04904e-08
1.01106	8.91362e-09	0.000255803	1.07366	54.1122	0.37073	0.00622063	0.000254563	0.346671	6.13895e-09	1.10384e-06	1.22346e-06	1.04072e-08
1.04605	8.84842e-09	0.000256349	1.08483	54.0965	0.375318	0.00624799	0.000255119	0.349941	6.16692e-09	1.0982e-06	1.21295e-06	1.03023e-08
1.08104	8.78825e-09	0.000256856	1.09534	54.0816	0.379646	0.00627353	0.000255637	0.353012	6.19306e-09	1.09299e-06	1.20323e-06	1.02056e-08
1.11603	8.73263e-09	0.00025733	1.10522	54.0676	0.383728	0.00629739	0.000256119	0.355896	6.21751e-09	1.08815e-06	1.19421e-06	1.01162e-08
1.15102	8.68115e-09	0.000257772	1.11453	54.0545	0.387579	0.0063197	0.00025657	0.358606	6.24039e-09	1.08366e-06	1.18585e-06	1.00336e-08
1.22615	8.58292e-09	0.000258625	1.13271	54.0287	0.395127	0.00636287	0.000257439	0.363889	6.28472e-09	1.07504e-06	1.16985e-06	9.87601e-09
1.30127	8.499e-09	0.000259364	1.14869	54.0061	0.401791	0.0064004	0.000258192	0.368522	6.32332e-09	1.06764e-06	1.15612e-06	9.74157e-09
1.35474	8.44672e-09	0.00025983	1.15889	53.9916	0.406053	0.00642411	0.000258666	0.371469	6.34774e-09	1.06301e-06	1.14755e-06	9.65791e-09
1.4082	8.39968e-09	0.000260252	1.1682	53.9784	0.409955	0.00644562	0.000259096	0.374156	6.36993e-09	1.05883e-06	1.13981e-06	9.58265e-09
1.46167	8.35719e-09	0.000260635	1.1767	53.9663	0.413526	0.00646518	0.000259487	0.376608	6.39011e-09	1.05505e-06	1.13281e-06	9.51469e-09
1.51513	8.319e-09	0.000260983	1.18447	53.9552	0.416795	0.00648295	0.00025984	0.378845	6.40846e-09	1.05163e-06	1.12651e-06	9.45369e-09
1.52247	8.31413e-09	0.000261028	1.18548	53.9538	0.417222	0.00648525	0.000259886	0.379137	6.41084e-09	1.0512e-06	1.1257e-06	9.44593e-09
1.52981	8.30925e-09	0.000261072	1.18648	53.9524	0.417644	0.00648753	0.000259931	0.379425	6.41319e-09	1.05076e-06	1.1249e-06	9.43815e-09
1.53715	8.30444e-09	0.000261116	1.18747	53.951	0.41806	0.00648978	0.000259976	0.379709	6.41552e-09	1.05033e-06	1.1241e-06	9.43047e-09
1.54449	8.2997e-09	0.00026116	1.18845	53.9496	0.418472	0.006492	0.00026002	0.37999	6.41782e-09	1.04991e-06	1.12332e-06	9.42289e-09
1.55917	8.29041e-09	0.000261245	1.19037	53.9468	0.419281	0.00649636	0.000260107	0.380541	6.42232e-09	1.04907e-06	1.12178e-06	9.40806e-09
1.57385	8.28137e-09	0.000261328	1.19224	53.9442	0.42007	0.00650061	0.000260192	0.381079	6.42671e-09	1.04826e-06	1.12029e-06	9.39363e-09
1.58853	8.27258e-09	0.000261408	1.19407	53.9416	0.42084	0.00650475	0.000260274	0.381603	6.431e-09	1.04747e-06	1.11883e-06	9.37959e-09
1.62426	8.25214e-09	0.000261597	1.19833	53.9355	0.422641	0.0065144	0.000260465	0.382828	6.44098e-09	1.04564e-06	1.11545e-06	9.34698e-09
1.65999	8.23302e-09	0.000261773	1.20235	53.9298	0.424339	0.00652347	0.000260645	0.383981	6.45036e-09	1.04392e-06	1.11228e-06	9.31646e-09
1.69572	8.21511e-09	0.000261939	1.20613	53.9244	0.42594	0.00653199	0.000260814	0.385066	6.45918e-09	1.04231e-06	1.10931e-06	9.28789e-09
1.76763	8.18245e-09	0.000262243	1.21309	53.9145	0.428888	0.00654761	0.000261124	0.387061	6.47536e-09	1.03936e-06	1.10389e-06	9.23582e-09
1.83955	8.1538e-09	0.000262511	1.21926	53.9057	0.431506	0.00656139	0.000261396	0.388827	6.48965e-09	1.03677e-06	1.09913e-06	9.19016e-09
1.91146	8.1286e-09	0.000262748	1.22474	53.8979	0.433832	0.00657358	0.000261637	0.390393	6.5023e-09	1.03449e-06	1.09493e-06	9.15002e-09
1.98338	8.1064e-09	0.000262957	1.2296	53.8909	0.4359	0.00658438	0.000261851	0.391783	6.5135e-09	1.03247e-06	1.09124e-06	9.11466e-09
2.05529	8.08682e-09	0.000263143	1.23393	53.8848	0.43774	0.00659394	0.000262039	0.393016	6.52343e-09	1.0307e-06	1.08797e-06	9.08348e-09
2.12721	8.06953e-09	0.000263307	1.23776	53.8793	0.439375	0.00660241	0.000262206	0.394112	6.53223e-09	1.02912e-06	1.08509e-06	9.05597e-09
2.19912	8.05426e-09	0.000263452	1.24118	53.8744	0.440829	0.00660992	0.000262354	0.395084	6.54003e-09	1.02773e-06	1.08254e-06	9.03167e-09
2.30507	8.03493e-09	0.000263637	1.24552	53.8682	0.442684	0.00661947	0.000262542	0.396322	6.54995e-09	1.02597e-06	1.07931e-06	9.00091e-09
2.41103	8.01874e-09	0.000263792	1.24918	53.863	0.444245	0.00662748	0.0002627	0.397363	6.55828e-09	1.02449e-06	1.0766e-06	8.97516e-09
2.51698	8.00525e-09	0.000263922	1.25225	53.8586	0.445558	0.00663419	0.000262832	0.398238	6.56527e-09	1.02326e-06	1.07434e-06	8.95373e-09
2.59664	7.99655e-09	0.000264005	1.25423	53.8558	0.446406	0.00663852	0.000262917	0.398802	6.56978e-09	1.02246e-06	1.07289e-06	8.93989e-09
2.60948	7.99524e-09	0.000264018	1.25453	53.8554	0.446533	0.00663917	0.00026293	0.398886	6.57045e-09	1.02234e-06	1.07267e-06	8.9378e-09
2.62233	7.99397e-09	0.00026403	1.25482	53.8549	0.446657	0.0066398	0.000262942	0.398968	6.57111e-09	1.02223e-06	1.07245e-06	8.93578e-09
2.63517	7.99273e-09	0.000264042	1.2551	53.8545	0.446778	0.00664042	0.000262954	0.399049	6.57175e-09	1.02212e-06	1.07225e-06	8.93381e-09
2.64802	7.99152e-09	0.000264054	1.25538	53.8541	0.446897	0.00664103	0.000262966	0.399128	6.57238e-09	1.022e-06	1.07204e-06	8.93188e-09
2.67371	7.98916e-09	0.000264076	1.25592	53.8534	0.447128	0.0066422	0.000262989	0.399281	6.5736e-09	1.02179e-06	1.07165e-06	8.92814e-09
2.6994	7.98691e-09	0.000264098	1.25643	53.8526	0.447349	0.00664333	0.000263011	0.399428	6.57478e-09	1.02158e-06	1.07127e-06	8.92455e-09
2.72508	7.98475e-09	0.000264119	1.25693	53.8519	0.447561	0.00664441	0.000263033	0.399569	6.5759e-09	1.02138e-06	1.07091e-06	8.92112e-09
2.80492	7.97859e-09	0.000264178	1.25834	53.8499	0.448166	0.00664748	0.000263093	0.399971	6.5791e-09	1.02082e-06	1.06988e-06	8.91134e-09
2.88476	7.97321e-09	0.00026423	1.25958	53.8481	0.448697	0.00665018	0.000263146	0.400323	6.58191e-09	1.02033e-06	1.06897e-06	8.90278e-09
2.9646	7.96849e-09	0.000264276	1.26067	53.8466	0.449163	0.00665254	0.000263192	0.400632	6.58437e-09	1.01989e-06	1.06818e-06	8.89528e-09
3.04444	7.96435e-09	0.000264316	1.26162	53.8452	0.449572	0.00665462	0.000263233	0.400904	6.58654e-09	1.01952e-06	1.06749e-06	8.8887e-09
3.17484	7.95866e-09	0.000264371	1.26294	53.8433	0.450136	0.00665748	0.000263289	0.401278	6.58951e-09	1.01899e-06	1.06653e-06	8.87966e-09
3.30523	7.95406e-09	0.000264416	1.26401	53.8418	0.450593	0.00665979	0.000263335	0.40158	6.59192e-09	1.01857e-06	1.06576e-06	8.87235e-09
3.43562	7.95034e-09	0.000264452	1.26487	53.8406	0.450963	0.00666166	0.000263371	0.401825	6.59387e-09	1.01823e-06	1.06514e-06	8.86644e-09
3.56601	7.94734e-09	0.000264481	1.26557	53.8396	0.451261	0.00666317	0.000263401	0.402023	6.59544e-09	1.01795e-06	1.06464e-06	8.86168e-09
3.69641	7.94492e-09	0.000264505	1.26613	53.8388	0.451502	0.00666439	0.000263425	0.402183	6.59671e-09	1.01773e-06	1.06423e-06	8.85784e-09
3.89806	7.94206e-09	0.000264532	1.26679	53.8378	0.451788	0.00666583	0.000263453	0.402372	6.59821e-09	1.01747e-06	1.06375e-06	8.8533e-09
4.09972	7.94e-09	0.000264552	1.26727	53.8371	0.451994	0.00666687	0.000263473	0.402508	6.5993e-09	1.01728e-06	1.0634e-06	8.85002e-09
4.30137	7.93852e-09	0.000264567	1.26762	53.8366	0.452142	0.00666762	0.000263488	0.402606	6.60008e-09	1.01714e-06	1.06316e-06	8.84767e-09
4.50303	7.93745e-09	0.000264577	1.26787	53.8363	0.452249	0.00666816	0.000263499	0.402677	6.60064e-09	1.01705e-06	1.06298e-06	8.84597e-09
4.70469	7.93668e-09	0.000264585	1.26805	53.836	0.452326	0.00666854	0.000263506	0.402727	6.60104e-09	1.01698e-06	1.06285e-06	8.84475e-09
4.97549	7.93598e-09	0.000264591	1.26821	53.8358	0.452396	0.0066689	0.000263513	0.402774	6.60141e-09	1.01691e-06	1.06273e-06	8.84364e-09
5.24629	7.93553e-09	0.000264596	1.26832	53.8356	0.452442	0.00666913	0.000263518	0.402804	6.60165e-09	1.01687e-06	1.06265e-06	8.84291e-09
5.51709	7.93524e-09	0.000264599	1.26839	53.8355	0.452471	0.00666927	0.000263521	0.402823	6.6018e-09	1.01684e-06	1.0626e-06	8.84245e-09
5.78789	7.93505e-09	0.000264601	1.26843	53.8355	0.452489	0.00666937	0.000263523	0.402836	6.6019e-09	1.01683e-06	1.06257e-06	8.84216e-09
6.0587	7.93493e-09	0.000264602	1.26846	53.8354	0.452501	0.00666943	0.000263524	0.402843	6.60196e-09	1.01682e-06	1.06255e-06	8.84197e-09
6.46917	7.93483e-09	0.000264603	1.26848	53.8354	0.452512	0.00666948	0.000263525	0.40285	6.60202e-09	1.01681e-06	1.06254e-06	8.8418e-09
6.87965	7.93477e-09	0.000264603	1.26849	53.8354	0.452517	0.00666951	0.000263525	0.402854	6.60205e-09	1.0168e-06	1.06253e-06	8.84171e-09
7.29012	7.93474e-09	0.000264603	1.2685	53.8354	0.45252	0.00666952	0.000263526	0.402856	6.60206e-09	1.0168e-06	1.06252e-06	8.84167e-09
7.7006	7.93473e-09	0.000264604	1.2685	53.8354	0.452521	0.00666953	0.000263526	0.402857	6.60207e-09	1.0168e-06	1.06252e-06	8.84165e-09
8.11107	7.93473e-09	0.000264604	1.2685	53.8354	0.452522	0.00666953	0.000263526	0.402857	6.60207e-09	1.0168e-06	1.06252e-06	8.84164e-09
8.89833	7.93472e-09	0.000264604	1.2685	53.8354	0.452522	0.00666953	0.000263526	0.402857	6.60207e-09	1.0168e-06	1.06252e-06	8.84164e-09
9.68559	7.93472e-09	0.000264604	1.2685	53.8354	0.452522	0.00666953	0.000263526	0.402857	6.60207e-09	1.0168e-06	1.06252e-06	8.84164e-09
10.4728	7.93472e-09	0.000264604	1.26851	53.8354	0.452522	0.00666953	0.000263526	0.402857	6.60207e-09	1.0168e-06	1.06252e-06	8.84164e-09
11.2601	7.93472e-09	0.000264604	1.26851	53.8354	0.452522	0.00666953	0.000263526	0.402857	6.60207e-09	1.0168e-06	1.06252e-06	8.84164e-09
15.6575	7.93472e-09	0.000264604	1.26851	53.8354	0.452522	0.00666953	0.000263526	0.402857	6.60207e-09	1.0168e-06	1.06252e-06	8.84164e-09
20.055	7.93472e-09	0.000264604	1.26851	53.8354	0.452522	0.00666953	0.000263526	0.402857	6.60207e-09	1.0168e-06	1.06252e-06	8.84164e-09
24.4524	7.93472e-09	0.000264604	1.26851	53.8354	0.452522	0.00666953	0.000263526	0.402857	6.60207e-09	1.0168e-06	1.06252e-06	8.84164e-09
68.4266	7.93472e-09	0.000264604	1.26851	53.8354	0.452522	0.00666953	0.000263526	0.402857	6.60207e-09	1.0168e-06	1.06252e-06	8.84164e-09
112.401	7.93472e-09	0.000264604	1.26851	53.8354	0.452522	0.00666953	0.000263526	0.402857	6.60207e-09	1.0168e-06	1.06252e-06	8.84164e-09
552.143	7.93472e-09	0.000264604	1.26851	53.8354	0.452522	0.00666953	0.000263526	0.402857	6.60207e-09	1.0168e-06	1.06252e-06	8.84164e-09
991.886	7.93472e-09	0.000264604	1.26851	53.8354	0.452522	0.00666953	0.000263526	0.402857	6.60207e-09	1.0168e-06	1.06252e-06	8.84164e-09
1000	7.93472e-09	0.000264604	1.26851	53.8354	0.452522	0.00666953	0.000263526	0.402857	6.60207e-09	1.0168e-06	1.06252e-06	8.84164e-09
