# Supplementary material for: Molecular-resolution imaging of ice crystallized from liquid water by cryogenic liquid-cell TEM
Source: Nat Commun. 2025 Sep 25;16:8342. doi: 10.1038/s41467-025-62451-0 (PMC12462463; doi:10.1038/s41467-025-62451-0)
Supplement: Supplementary file 11 — Supplementary Data 3 [file 41467_2025_62451_MOESM11_ESM.zip › Ambrozic Set_kJ_C0_g_vals_pastina_218.15K_25.0_eA2s_Output.xlsx]

## Sheet: Sheet1
time / s	H	H+	H2	H2O	H2O2	HO2	HO2-	O2	O2-	OH	OH-	eh-
0	0	0	0	55.56	0	0	0	0	0	0	0	0
1.13175e-14	6.73259e-14	3.16228e-13	4.5904e-14	55.56	7.14063e-14	2.04018e-15	1.89689e-31	2.09526e-32	1.96044e-24	2.75424e-13	5.10045e-14	2.65223e-13
2.26349e-14	1.34652e-13	6.32456e-13	9.18081e-14	55.56	1.42813e-13	4.08036e-15	7.28069e-31	1.04763e-31	5.87725e-24	5.50848e-13	1.02009e-13	5.30447e-13
2.83163e-11	1.68449e-10	7.91202e-10	1.14852e-10	55.56	1.78658e-10	5.10455e-12	1.24485e-21	3.27909e-22	-1.9379e-17	6.89111e-10	1.27613e-10	6.63589e-10
3.37875e-11	2.00997e-10	9.44076e-10	1.37043e-10	55.56	2.13179e-10	6.09083e-12	1.58755e-21	4.18188e-22	-1.40564e-17	8.2226e-10	1.5227e-10	7.91806e-10
3.92588e-11	2.33544e-10	1.09695e-09	1.59235e-10	55.56	2.47699e-10	7.07711e-12	2.0502e-21	5.40072e-22	-7.56787e-18	9.55409e-10	1.76928e-10	9.20023e-10
4.55507e-11	2.70974e-10	1.27276e-09	1.84755e-10	55.56	2.87397e-10	8.21133e-12	2.67432e-21	7.04503e-22	-1.11615e-18	1.10853e-09	2.05283e-10	1.06747e-09
5.18426e-11	3.08403e-10	1.44856e-09	2.10275e-10	55.56	3.27095e-10	9.34556e-12	3.49626e-21	9.21063e-22	3.19596e-18	1.26165e-09	2.33639e-10	1.21492e-09
5.81344e-11	3.45833e-10	1.62437e-09	2.35795e-10	55.56	3.66793e-10	1.04798e-11	4.54335e-21	1.19695e-21	5.83923e-18	1.41477e-09	2.61995e-10	1.36237e-09
6.44263e-11	3.83263e-10	1.80017e-09	2.61315e-10	55.56	4.06491e-10	1.1614e-11	5.8429e-21	1.53937e-21	7.73228e-18	1.56789e-09	2.9035e-10	1.50982e-09
7.07182e-11	4.20692e-10	1.97598e-09	2.86835e-10	55.56	4.46189e-10	1.27482e-11	7.42224e-21	1.95552e-21	9.29541e-18	1.72101e-09	3.18706e-10	1.65727e-09
7.70101e-11	4.58122e-10	2.15178e-09	3.12356e-10	55.56	4.85887e-10	1.38825e-11	9.30868e-21	2.4526e-21	1.06573e-17	1.87413e-09	3.47062e-10	1.80472e-09
8.3302e-11	4.95551e-10	2.32759e-09	3.37876e-10	55.56	5.25585e-10	1.50167e-11	1.15295e-20	3.03781e-21	1.1887e-17	2.02725e-09	3.75418e-10	1.95217e-09
8.95939e-11	5.32981e-10	2.50339e-09	3.63396e-10	55.56	5.65283e-10	1.61509e-11	1.41122e-20	3.71836e-21	1.30394e-17	2.18038e-09	4.03773e-10	2.09962e-09
9.58858e-11	5.7041e-10	2.6792e-09	3.88916e-10	55.56	6.0498e-10	1.72851e-11	1.70838e-20	4.50143e-21	1.41496e-17	2.3335e-09	4.32129e-10	2.24707e-09
1.02178e-10	6.0784e-10	2.855e-09	4.14436e-10	55.56	6.44678e-10	1.84194e-11	2.04719e-20	5.39424e-21	1.5236e-17	2.48662e-09	4.60485e-10	2.39452e-09
1.0847e-10	6.45269e-10	3.03081e-09	4.39956e-10	55.56	6.84376e-10	1.95536e-11	2.43036e-20	6.40399e-21	1.63087e-17	2.63974e-09	4.8884e-10	2.54197e-09
1.14762e-10	6.82699e-10	3.20662e-09	4.65476e-10	55.56	7.24074e-10	2.06878e-11	2.86064e-20	7.53786e-21	1.73732e-17	2.79286e-09	5.17196e-10	2.68942e-09
1.21053e-10	7.20128e-10	3.38242e-09	4.90997e-10	55.56	7.63772e-10	2.18221e-11	3.34075e-20	8.80308e-21	1.84332e-17	2.94598e-09	5.45552e-10	2.83687e-09
1.27345e-10	7.57558e-10	3.55823e-09	5.16517e-10	55.56	8.0347e-10	2.29563e-11	3.87343e-20	1.02068e-20	1.94906e-17	3.0991e-09	5.73908e-10	2.98432e-09
1.33637e-10	7.94987e-10	3.73403e-09	5.42037e-10	55.56	8.43168e-10	2.40905e-11	4.4614e-20	1.17563e-20	2.05464e-17	3.25222e-09	6.02263e-10	3.13177e-09
1.39929e-10	8.32417e-10	3.90984e-09	5.67557e-10	55.56	8.82866e-10	2.52247e-11	5.10741e-20	1.34587e-20	2.16013e-17	3.40534e-09	6.30619e-10	3.27922e-09
2.02848e-10	1.20671e-09	5.66789e-09	8.22758e-10	55.56	1.27985e-09	3.6567e-11	1.58359e-19	4.17326e-20	3.21431e-17	4.93655e-09	9.14176e-10	4.75371e-09
2.65767e-10	1.58101e-09	7.42594e-09	1.07796e-09	55.56	1.67683e-09	4.79093e-11	3.56606e-19	9.39808e-20	4.26793e-17	6.46776e-09	1.19773e-09	6.22821e-09
3.28686e-10	1.9553e-09	9.184e-09	1.33316e-09	55.56	2.07381e-09	5.92515e-11	6.7121e-19	1.76897e-19	5.32163e-17	7.99897e-09	1.48129e-09	7.70271e-09
9.57875e-10	5.69826e-09	2.67645e-08	3.88517e-09	55.56	6.0436e-09	1.72674e-10	2.10765e-17	5.55613e-18	1.58594e-16	2.3311e-08	4.31687e-09	2.24477e-08
1.58706e-09	9.44121e-09	4.43451e-08	6.43719e-09	55.56	1.00134e-08	2.86097e-10	8.57993e-17	2.26203e-17	2.63972e-16	3.86231e-08	7.15245e-09	3.71926e-08
2.21625e-09	1.31842e-08	6.19256e-08	8.9892e-09	55.56	1.39832e-08	3.9952e-10	2.20309e-16	5.8088e-17	3.69349e-16	5.39352e-08	9.98805e-09	5.19376e-08
4.80249e-09	2.85693e-08	1.34189e-07	1.94791e-08	55.56	3.03008e-08	8.65734e-10	2.07814e-15	5.48197e-16	8.02496e-16	1.16874e-07	2.16437e-08	1.12545e-07
7.38872e-09	4.39546e-08	2.06452e-07	2.9969e-08	55.56	4.66184e-08	1.33195e-09	7.40448e-15	1.95397e-15	1.23564e-15	1.79813e-07	3.32996e-08	1.73153e-07
9.97495e-09	5.93401e-08	2.78715e-07	4.04589e-08	55.56	6.2936e-08	1.79816e-09	1.8138e-14	4.78821e-15	1.66878e-15	2.4275e-07	4.49559e-08	2.33759e-07
1.25612e-08	7.47258e-08	3.50977e-07	5.0949e-08	55.56	7.92538e-08	2.26436e-09	3.61752e-14	9.55333e-15	2.10192e-15	3.05687e-07	5.66127e-08	2.94364e-07
1.92809e-08	1.14704e-07	5.3873e-07	7.82056e-08	55.56	1.21652e-07	3.47568e-09	1.30617e-13	3.45316e-14	3.22732e-15	4.69209e-07	8.69033e-08	4.51827e-07
2.60007e-08	1.54685e-07	7.26475e-07	1.05463e-07	55.56	1.64052e-07	4.68695e-09	3.19975e-13	8.46783e-14	4.35268e-15	6.3272e-07	1.172e-07	6.09275e-07
3.27204e-08	1.94671e-07	9.1421e-07	1.32722e-07	55.56	2.06454e-07	5.89817e-09	6.37073e-13	1.68759e-13	5.478e-15	7.96217e-07	1.47504e-07	7.66705e-07
3.94402e-08	2.34662e-07	1.10193e-06	1.59983e-07	55.56	2.48857e-07	7.10932e-09	1.1146e-12	2.95535e-13	6.60325e-15	9.59694e-07	1.77817e-07	9.24111e-07
5.74244e-08	3.41727e-07	1.60424e-06	2.32955e-07	55.56	3.62357e-07	1.03503e-08	3.43099e-12	9.12026e-13	9.61441e-15	1.39709e-06	2.59006e-07	1.34523e-06
7.54087e-08	4.48862e-07	2.10637e-06	3.0595e-07	55.56	4.75882e-07	1.35905e-08	7.74938e-12	2.0648e-12	1.26248e-14	1.83425e-06	3.40308e-07	1.76605e-06
9.3393e-08	5.56087e-07	2.60826e-06	3.78975e-07	55.56	5.89441e-07	1.68295e-08	1.46832e-11	3.92126e-12	1.56343e-14	2.27111e-06	4.21758e-07	2.18648e-06
1.11377e-07	6.63424e-07	3.10985e-06	4.52039e-07	55.56	7.03041e-07	2.00671e-08	2.48401e-11	6.64834e-12	1.86427e-14	2.70758e-06	5.03389e-07	2.60644e-06
1.29362e-07	7.70894e-07	3.61109e-06	5.25148e-07	55.56	8.16692e-07	2.3303e-08	3.88223e-11	1.04124e-11	2.16497e-14	3.14359e-06	5.85234e-07	3.02581e-06
1.53379e-07	9.14661e-07	4.27981e-06	6.22864e-07	55.56	9.68559e-07	2.76214e-08	6.44948e-11	1.73435e-11	2.56631e-14	3.72503e-06	6.94925e-07	3.58482e-06
1.77396e-07	1.05875e-06	4.94767e-06	7.20691e-07	55.56	1.12055e-06	3.19356e-08	9.94624e-11	2.68118e-11	2.96736e-14	4.30536e-06	8.05135e-07	4.14243e-06
2.01413e-07	1.20322e-06	5.61451e-06	8.18646e-07	55.56	1.27268e-06	3.62452e-08	1.45119e-10	3.92069e-11	3.36808e-14	4.8844e-06	9.15937e-07	4.69842e-06
2.2543e-07	1.34811e-06	6.2802e-06	9.16746e-07	55.56	1.42496e-06	4.05495e-08	2.02846e-10	5.49151e-11	3.76844e-14	5.46199e-06	1.02741e-06	5.25259e-06
2.49447e-07	1.49348e-06	6.9446e-06	1.01501e-06	55.56	1.57743e-06	4.48478e-08	2.74013e-10	7.43188e-11	4.16842e-14	6.03795e-06	1.13962e-06	5.80471e-06
2.91811e-07	1.75117e-06	8.11298e-06	1.18878e-06	55.56	1.84685e-06	5.24133e-08	4.36451e-10	1.18707e-10	4.87297e-14	7.04944e-06	1.33955e-06	6.77299e-06
3.34175e-07	2.01074e-06	9.27617e-06	1.3632e-06	55.56	2.11698e-06	5.99551e-08	6.52303e-10	1.77807e-10	5.57621e-14	8.05447e-06	1.54236e-06	7.73316e-06
3.76539e-07	2.27241e-06	1.04334e-05	1.53837e-06	55.56	2.3879e-06	6.74701e-08	9.2887e-10	2.53607e-10	6.27811e-14	9.05219e-06	1.74839e-06	8.68412e-06
4.18903e-07	2.53642e-06	1.1584e-05	1.71436e-06	55.56	2.65971e-06	7.49552e-08	1.27339e-09	3.48039e-10	6.97866e-14	1.00418e-05	1.95793e-06	9.62483e-06
4.61266e-07	2.80298e-06	1.27272e-05	1.89128e-06	55.56	2.93249e-06	8.24075e-08	1.69303e-09	4.6297e-10	7.6779e-14	1.10224e-05	2.17126e-06	1.05543e-05
5.0363e-07	3.0723e-06	1.38622e-05	2.06921e-06	55.56	3.20634e-06	8.98241e-08	2.19493e-09	6.00198e-10	8.37588e-14	1.19932e-05	2.38861e-06	1.14714e-05
5.75177e-07	3.53392e-06	1.57586e-05	2.37224e-06	55.56	3.67143e-06	1.02261e-07	3.24907e-09	8.87365e-10	9.55211e-14	1.36087e-05	2.76539e-06	1.299e-05
6.46723e-07	4.00473e-06	1.76263e-05	2.6788e-06	55.56	4.1401e-06	1.14576e-07	4.59181e-09	1.25081e-09	1.07256e-13	1.5191e-05	3.15495e-06	1.44668e-05
7.18269e-07	4.4854e-06	1.94619e-05	2.98929e-06	55.56	4.61266e-06	1.26759e-07	6.25658e-09	1.69766e-09	1.18972e-13	1.67371e-05	3.55768e-06	1.5898e-05
7.89816e-07	4.97645e-06	2.12622e-05	3.30408e-06	55.56	5.08935e-06	1.38798e-07	8.27631e-09	2.23429e-09	1.30678e-13	1.82443e-05	3.97369e-06	1.72803e-05
8.61362e-07	5.47824e-06	2.30242e-05	3.62351e-06	55.56	5.5704e-06	1.50687e-07	1.06833e-08	2.86635e-09	1.42382e-13	1.97103e-05	4.40272e-06	1.86108e-05
9.32909e-07	5.991e-06	2.47448e-05	3.94794e-06	55.56	6.05599e-06	1.62418e-07	1.35088e-08	3.59874e-09	1.54095e-13	2.11333e-05	4.84426e-06	1.9887e-05
1.02513e-06	6.6682e-06	2.68973e-05	4.37398e-06	55.56	6.68878e-06	1.77296e-07	1.78172e-08	4.69736e-09	1.69223e-13	2.29012e-05	5.43052e-06	2.14489e-05
1.11735e-06	7.3635e-06	2.89712e-05	4.80944e-06	55.56	7.3295e-06	1.91893e-07	2.29324e-08	5.97648e-09	1.84402e-13	2.45923e-05	6.03388e-06	2.29144e-05
1.20957e-06	8.07629e-06	3.09619e-05	5.25487e-06	55.56	7.97821e-06	2.06202e-07	2.89107e-08	7.44114e-09	1.99652e-13	2.62049e-05	6.65146e-06	2.42815e-05
1.3018e-06	8.80562e-06	3.28653e-05	5.71076e-06	55.5599	8.63488e-06	2.20223e-07	3.58024e-08	9.09454e-09	2.14989e-13	2.77382e-05	7.27995e-06	2.55495e-05
1.39402e-06	9.55021e-06	3.46782e-05	6.17749e-06	55.5599	9.2994e-06	2.33956e-07	4.36508e-08	1.09381e-08	2.30426e-13	2.91922e-05	7.91578e-06	2.67187e-05
1.48624e-06	1.03085e-05	3.63981e-05	6.65541e-06	55.5599	9.97159e-06	2.47405e-07	5.24912e-08	1.29718e-08	2.45968e-13	3.05675e-05	8.55522e-06	2.77904e-05
1.60861e-06	1.13329e-05	3.85342e-05	7.30727e-06	55.5599	1.08749e-05	2.64823e-07	6.57984e-08	1.59612e-08	2.66777e-13	3.22733e-05	9.40284e-06	2.90656e-05
1.73098e-06	1.23738e-05	4.05024e-05	7.9797e-06	55.5599	1.17906e-05	2.81773e-07	8.09385e-08	1.92761e-08	2.87792e-13	3.38474e-05	1.02418e-05	3.01797e-05
1.85335e-06	1.34263e-05	4.23034e-05	8.6729e-06	55.5599	1.27178e-05	2.98283e-07	9.79232e-08	2.2907e-08	3.09014e-13	3.52954e-05	1.10642e-05	3.11412e-05
1.97572e-06	1.44853e-05	4.39403e-05	9.38687e-06	55.5599	1.36556e-05	3.14381e-07	1.16738e-07	2.68425e-08	3.30433e-13	3.66239e-05	1.18633e-05	3.19602e-05
2.09809e-06	1.55458e-05	4.5418e-05	1.01214e-05	55.5599	1.46032e-05	3.30103e-07	1.37342e-07	3.10692e-08	3.52033e-13	3.78402e-05	1.26334e-05	3.26472e-05
2.22045e-06	1.66029e-05	4.67432e-05	1.08763e-05	55.5599	1.55596e-05	3.45482e-07	1.59675e-07	3.55731e-08	3.73796e-13	3.89518e-05	1.337e-05	3.32135e-05
2.36482e-06	1.78395e-05	4.81211e-05	1.17922e-05	55.5599	1.66979e-05	3.63235e-07	1.88134e-07	4.12231e-08	3.99652e-13	4.01391e-05	1.41912e-05	3.37417e-05
2.50918e-06	1.90582e-05	4.9312e-05	1.27348e-05	55.5599	1.78459e-05	3.8062e-07	2.18731e-07	4.72146e-08	4.25673e-13	4.12037e-05	1.49575e-05	3.41358e-05
2.65355e-06	2.02529e-05	5.03318e-05	1.37028e-05	55.5599	1.90021e-05	3.97692e-07	2.51287e-07	5.35242e-08	4.51827e-13	4.21578e-05	1.56672e-05	3.44133e-05
2.79791e-06	2.14185e-05	5.11964e-05	1.4695e-05	55.5599	2.01654e-05	4.14506e-07	2.85615e-07	6.01296e-08	4.78088e-13	4.30129e-05	1.63203e-05	3.45905e-05
2.94227e-06	2.25506e-05	5.1922e-05	1.571e-05	55.5599	2.13346e-05	4.3111e-07	3.21522e-07	6.70099e-08	5.04428e-13	4.37794e-05	1.6918e-05	3.46825e-05
3.08664e-06	2.36459e-05	5.25241e-05	1.67465e-05	55.5599	2.25089e-05	4.47551e-07	3.58818e-07	7.41458e-08	5.30839e-13	4.44673e-05	1.74624e-05	3.47029e-05
3.2745e-06	2.50121e-05	5.31472e-05	1.81252e-05	55.5599	2.40429e-05	4.68765e-07	4.09127e-07	8.37859e-08	5.65276e-13	4.52593e-05	1.80956e-05	3.46424e-05
3.46236e-06	2.63078e-05	5.36162e-05	1.95348e-05	55.5599	2.55822e-05	4.89849e-07	4.61096e-07	9.37949e-08	5.99787e-13	4.59505e-05	1.86506e-05	3.45046e-05
3.65022e-06	2.7531e-05	5.39582e-05	2.09724e-05	55.5599	2.71254e-05	5.10868e-07	5.14381e-07	1.04143e-07	6.34367e-13	4.65561e-05	1.91349e-05	3.43089e-05
3.83808e-06	2.86813e-05	5.41965e-05	2.24353e-05	55.5599	2.86711e-05	5.31878e-07	5.6868e-07	1.14806e-07	6.69022e-13	4.70889e-05	1.95565e-05	3.40713e-05
4.02595e-06	2.97593e-05	5.43513e-05	2.39209e-05	55.5599	3.02183e-05	5.52923e-07	6.23731e-07	1.25761e-07	7.03764e-13	4.756e-05	1.99227e-05	3.38048e-05
4.21381e-06	3.07666e-05	5.44396e-05	2.54268e-05	55.5599	3.17662e-05	5.74041e-07	6.79311e-07	1.36992e-07	7.38611e-13	4.79788e-05	2.02405e-05	3.35198e-05
4.44144e-06	3.18956e-05	5.44779e-05	2.72755e-05	55.5599	3.36416e-05	5.99767e-07	7.47102e-07	1.50947e-07	7.81004e-13	4.84273e-05	2.05697e-05	3.31611e-05
4.66907e-06	3.2929e-05	5.44601e-05	2.91474e-05	55.5599	3.55156e-05	6.2568e-07	8.15133e-07	1.65262e-07	8.23619e-13	4.88222e-05	2.08471e-05	3.27979e-05
4.8967e-06	3.38723e-05	5.44023e-05	3.10393e-05	55.5599	3.73873e-05	6.5181e-07	8.832e-07	1.79921e-07	8.66495e-13	4.91728e-05	2.10811e-05	3.24379e-05
5.12433e-06	3.47313e-05	5.4317e-05	3.29485e-05	55.5598	3.92558e-05	6.78175e-07	9.51147e-07	1.9491e-07	9.09665e-13	4.94868e-05	2.12791e-05	3.20867e-05
5.35196e-06	3.55119e-05	5.42137e-05	3.48725e-05	55.5598	4.11206e-05	7.04789e-07	1.01886e-06	2.10218e-07	9.53171e-13	4.97706e-05	2.14471e-05	3.17478e-05
5.57959e-06	3.62199e-05	5.40997e-05	3.68094e-05	55.5598	4.2981e-05	7.31659e-07	1.08625e-06	2.25838e-07	9.97009e-13	5.00291e-05	2.15902e-05	3.14232e-05
5.88339e-06	3.70613e-05	5.39398e-05	3.94111e-05	55.5598	4.54561e-05	7.67926e-07	1.1756e-06	2.47159e-07	1.05615e-12	5.0342e-05	2.17497e-05	3.10145e-05
6.18719e-06	3.77959e-05	5.37787e-05	4.20284e-05	55.5598	4.79216e-05	8.04658e-07	1.26421e-06	2.69014e-07	1.11601e-12	5.06251e-05	2.18804e-05	3.06341e-05
6.49099e-06	3.84352e-05	5.36221e-05	4.46582e-05	55.5598	5.03765e-05	8.4185e-07	1.35202e-06	2.91395e-07	1.17662e-12	5.08848e-05	2.19886e-05	3.02814e-05
6.79479e-06	3.89899e-05	5.34731e-05	4.72976e-05	55.5598	5.28203e-05	8.79494e-07	1.43903e-06	3.143e-07	1.23802e-12	5.11258e-05	2.2079e-05	2.9955e-05
7.09858e-06	3.94693e-05	5.33335e-05	4.99443e-05	55.5598	5.52524e-05	9.1758e-07	1.52525e-06	3.37726e-07	1.30021e-12	5.13517e-05	2.21554e-05	2.96528e-05
7.40238e-06	3.98819e-05	5.32039e-05	5.25963e-05	55.5598	5.76725e-05	9.56095e-07	1.6107e-06	3.61673e-07	1.36321e-12	5.15657e-05	2.22207e-05	2.93724e-05
7.80513e-06	4.03389e-05	5.30475e-05	5.61172e-05	55.5598	6.08617e-05	1.0078e-06	1.72283e-06	3.94226e-07	1.44797e-12	5.18347e-05	2.22938e-05	2.90308e-05
8.20788e-06	4.07071e-05	5.29077e-05	5.96408e-05	55.5598	6.40289e-05	1.06021e-06	1.83373e-06	4.27704e-07	1.53414e-12	5.2091e-05	2.2355e-05	2.87189e-05
8.61062e-06	4.09997e-05	5.2783e-05	6.31642e-05	55.5598	6.71738e-05	1.11329e-06	1.94344e-06	4.62116e-07	1.62173e-12	5.23377e-05	2.24071e-05	2.84324e-05
9.01337e-06	4.12278e-05	5.26716e-05	6.66849e-05	55.5598	7.02963e-05	1.16704e-06	2.05205e-06	4.97471e-07	1.71071e-12	5.25772e-05	2.24522e-05	2.81673e-05
9.41611e-06	4.1401e-05	5.25717e-05	7.02008e-05	55.5598	7.33966e-05	1.22142e-06	2.15962e-06	5.3378e-07	1.80106e-12	5.28112e-05	2.24917e-05	2.79204e-05
9.81886e-06	4.15271e-05	5.24817e-05	7.37103e-05	55.5598	7.64749e-05	1.27641e-06	2.26619e-06	5.71057e-07	1.89277e-12	5.3041e-05	2.25266e-05	2.76889e-05
1.04146e-05	4.16419e-05	5.23636e-05	7.88869e-05	55.5598	8.09888e-05	1.35884e-06	2.42212e-06	6.27999e-07	2.03089e-12	5.33751e-05	2.25717e-05	2.73698e-05
1.10104e-05	4.1687e-05	5.22601e-05	8.40424e-05	55.5597	8.54565e-05	1.44253e-06	2.57611e-06	6.87125e-07	2.17189e-12	5.3704e-05	2.26104e-05	2.70735e-05
1.16062e-05	4.16768e-05	5.21681e-05	8.91738e-05	55.5597	8.98792e-05	1.52743e-06	2.72828e-06	7.48475e-07	2.31572e-12	5.40289e-05	2.26442e-05	2.67956e-05
1.22019e-05	4.16227e-05	5.20853e-05	9.4279e-05	55.5597	9.42585e-05	1.61351e-06	2.87873e-06	8.12087e-07	2.46235e-12	5.43502e-05	2.26739e-05	2.65327e-05
1.27977e-05	4.1534e-05	5.20099e-05	9.93563e-05	55.5597	9.85958e-05	1.70073e-06	3.02753e-06	8.77996e-07	2.61174e-12	5.46681e-05	2.27001e-05	2.62823e-05
1.33935e-05	4.14179e-05	5.19406e-05	0.000104405	55.5597	0.000102893	1.78908e-06	3.17476e-06	9.46233e-07	2.76386e-12	5.49826e-05	2.27233e-05	2.60426e-05
1.42222e-05	4.12216e-05	5.18525e-05	0.000111376	55.5597	0.000108805	1.91377e-06	3.37702e-06	1.04507e-06	2.97991e-12	5.54138e-05	2.27512e-05	2.57242e-05
1.50508e-05	4.09958e-05	5.17723e-05	0.000118289	55.5597	0.000114645	2.04054e-06	3.57647e-06	1.14853e-06	3.2011e-12	5.58373e-05	2.27748e-05	2.5421e-05
1.58795e-05	4.07496e-05	5.16986e-05	0.000125143	55.5597	0.000120416	2.16933e-06	3.77325e-06	1.25667e-06	3.42735e-12	5.62523e-05	2.27947e-05	2.51307e-05
1.67082e-05	4.04898e-05	5.16306e-05	0.000131937	55.5597	0.000126122	2.3001e-06	3.96743e-06	1.36952e-06	3.65857e-12	5.66583e-05	2.28111e-05	2.4852e-05
1.75368e-05	4.02215e-05	5.15673e-05	0.000138673	55.5596	0.000131766	2.4328e-06	4.15912e-06	1.48712e-06	3.89468e-12	5.70546e-05	2.28246e-05	2.45837e-05
1.83655e-05	3.99483e-05	5.15084e-05	0.000145352	55.5596	0.000137349	2.5674e-06	4.34838e-06	1.60948e-06	4.13558e-12	5.7441e-05	2.28353e-05	2.43248e-05
1.95413e-05	3.95576e-05	5.14316e-05	0.000154732	55.5596	0.000145173	2.76155e-06	4.61289e-06	1.7913e-06	4.48547e-12	5.79719e-05	2.28462e-05	2.39724e-05
2.07172e-05	3.91682e-05	5.13617e-05	0.000164002	55.5596	0.000152886	2.9593e-06	4.87282e-06	1.98273e-06	4.84454e-12	5.84821e-05	2.28528e-05	2.3636e-05
2.1893e-05	3.87838e-05	5.12979e-05	0.000173167	55.5596	0.000160493	3.16054e-06	5.12832e-06	2.18376e-06	5.2125e-12	5.89718e-05	2.28555e-05	2.3314e-05
2.30688e-05	3.84065e-05	5.12398e-05	0.00018223	55.5596	0.000168	3.36514e-06	5.37953e-06	2.39434e-06	5.58905e-12	5.94415e-05	2.28548e-05	2.30055e-05
2.42447e-05	3.80374e-05	5.11867e-05	0.000191197	55.5595	0.000175409	3.57297e-06	5.62657e-06	2.61442e-06	5.97387e-12	5.98916e-05	2.28509e-05	2.27093e-05
2.54205e-05	3.76772e-05	5.11384e-05	0.00020007	55.5595	0.000182726	3.78389e-06	5.86955e-06	2.84394e-06	6.36665e-12	6.0323e-05	2.28443e-05	2.24245e-05
2.70573e-05	3.71909e-05	5.1078e-05	0.000212273	55.5595	0.000192762	4.08243e-06	6.20127e-06	3.17899e-06	6.92609e-12	6.08937e-05	2.2831e-05	2.20458e-05
2.86941e-05	3.67219e-05	5.10251e-05	0.000224313	55.5595	0.000202632	4.38638e-06	6.52562e-06	3.53195e-06	7.49953e-12	6.14317e-05	2.28136e-05	2.16859e-05
3.03309e-05	3.62696e-05	5.09787e-05	0.000236198	55.5595	0.000212343	4.6954e-06	6.84288e-06	3.90258e-06	8.08618e-12	6.19392e-05	2.27926e-05	2.13432e-05
3.19677e-05	3.58327e-05	5.09382e-05	0.000247936	55.5594	0.000221903	5.00918e-06	7.1533e-06	4.29061e-06	8.68527e-12	6.24183e-05	2.27686e-05	2.10163e-05
3.36045e-05	3.54103e-05	5.09031e-05	0.000259535	55.5594	0.000231317	5.3274e-06	7.45712e-06	4.69578e-06	9.29605e-12	6.28708e-05	2.2742e-05	2.0704e-05
3.52413e-05	3.50011e-05	5.08728e-05	0.000271002	55.5594	0.000240591	5.64977e-06	7.75457e-06	5.11784e-06	9.91783e-12	6.32986e-05	2.27131e-05	2.04051e-05
3.75612e-05	3.44419e-05	5.08373e-05	0.00028704	55.5594	0.000253504	6.11324e-06	8.16568e-06	5.74445e-06	1.08167e-11	6.38659e-05	2.2669e-05	2.00026e-05
3.98812e-05	3.39046e-05	5.08094e-05	0.00030284	55.5593	0.00026616	6.58373e-06	8.56502e-06	6.40369e-06	1.17346e-11	6.43912e-05	2.26218e-05	1.96227e-05
4.22011e-05	3.33868e-05	5.07883e-05	0.000318418	55.5593	0.00027857	7.06055e-06	8.95315e-06	7.09484e-06	1.26699e-11	6.48781e-05	2.25721e-05	1.92631e-05
4.45211e-05	3.28865e-05	5.07732e-05	0.000333785	55.5593	0.000290745	7.54307e-06	9.3306e-06	7.81719e-06	1.3621e-11	6.53302e-05	2.25205e-05	1.8922e-05
4.6841e-05	3.24019e-05	5.07633e-05	0.000348954	55.5593	0.000302694	8.03072e-06	9.69786e-06	8.57005e-06	1.45868e-11	6.57502e-05	2.24675e-05	1.85979e-05
4.9161e-05	3.19316e-05	5.0758e-05	0.000363934	55.5592	0.000314428	8.52296e-06	1.00554e-05	9.35279e-06	1.55659e-11	6.61409e-05	2.24134e-05	1.82892e-05
5.30783e-05	3.11665e-05	5.07583e-05	0.000388827	55.5592	0.000333776	9.36327e-06	1.06383e-05	1.07406e-05	1.72463e-11	6.67402e-05	2.23204e-05	1.77996e-05
5.69957e-05	3.04336e-05	5.07684e-05	0.000413251	55.5591	0.00035257	1.02133e-05	1.11966e-05	1.22089e-05	1.89566e-11	6.72718e-05	2.22263e-05	1.73455e-05
6.0913e-05	2.9729e-05	5.07866e-05	0.000437239	55.5591	0.000370843	1.10713e-05	1.17321e-05	1.37554e-05	2.06928e-11	6.77436e-05	2.2132e-05	1.69224e-05
6.48303e-05	2.90497e-05	5.08116e-05	0.000460822	55.5591	0.000388624	1.19357e-05	1.22465e-05	1.53775e-05	2.24513e-11	6.81624e-05	2.20383e-05	1.65269e-05
6.87476e-05	2.83932e-05	5.08423e-05	0.000484027	55.559	0.000405939	1.28054e-05	1.27411e-05	1.70733e-05	2.4229e-11	6.85338e-05	2.19455e-05	1.61558e-05
7.2665e-05	2.77577e-05	5.08779e-05	0.000506879	55.559	0.000422813	1.3679e-05	1.32172e-05	1.88408e-05	2.60232e-11	6.88627e-05	2.1854e-05	1.58066e-05
7.86591e-05	2.68223e-05	5.09399e-05	0.000541209	55.5589	0.000447824	1.50215e-05	1.39127e-05	2.16801e-05	2.87955e-11	6.92929e-05	2.17173e-05	1.53099e-05
8.46532e-05	2.59279e-05	5.10092e-05	0.000574829	55.5589	0.000471918	1.63683e-05	1.45715e-05	2.46776e-05	3.15942e-11	6.96454e-05	2.1585e-05	1.48528e-05
9.06473e-05	2.50709e-05	5.10843e-05	0.000607798	55.5588	0.000495153	1.7717e-05	1.51968e-05	2.78285e-05	3.44135e-11	6.99307e-05	2.14574e-05	1.443e-05
9.66414e-05	2.42487e-05	5.11639e-05	0.000640167	55.5587	0.000517584	1.90657e-05	1.57917e-05	3.11283e-05	3.72489e-11	7.01569e-05	2.13349e-05	1.40372e-05
0.000102635	2.34591e-05	5.12468e-05	0.000671982	55.5587	0.000539257	2.0413e-05	1.63586e-05	3.45732e-05	4.00962e-11	7.0331e-05	2.12174e-05	1.36708e-05
0.00010863	2.27004e-05	5.13324e-05	0.000703285	55.5586	0.000560214	2.17574e-05	1.68997e-05	3.81596e-05	4.29521e-11	7.0459e-05	2.11049e-05	1.33278e-05
0.000116208	2.17831e-05	5.14434e-05	0.000742181	55.5586	0.000585744	2.34514e-05	1.755e-05	4.28913e-05	4.65706e-11	7.05624e-05	2.09697e-05	1.29236e-05
0.000123786	2.09101e-05	5.15566e-05	0.000780383	55.5585	0.00061026	2.51376e-05	1.8166e-05	4.78379e-05	5.01926e-11	7.06085e-05	2.08421e-05	1.25484e-05
0.000131364	2.0079e-05	5.16711e-05	0.000817948	55.5584	0.000633825	2.68145e-05	1.87506e-05	5.29935e-05	5.38146e-11	7.06045e-05	2.07218e-05	1.21986e-05
0.000138942	1.9288e-05	5.17864e-05	0.000854928	55.5584	0.000656496	2.84811e-05	1.93066e-05	5.83526e-05	5.74318e-11	7.05563e-05	2.06084e-05	1.18713e-05
0.00014652	1.85351e-05	5.1902e-05	0.000891371	55.5583	0.000678325	3.01366e-05	1.98364e-05	6.39098e-05	6.10414e-11	7.04692e-05	2.05015e-05	1.15641e-05
0.000154098	1.78186e-05	5.20176e-05	0.000927319	55.5583	0.00069936	3.17803e-05	2.0342e-05	6.96595e-05	6.464e-11	7.03476e-05	2.04008e-05	1.12747e-05
0.000161676	1.71368e-05	5.21328e-05	0.000962809	55.5582	0.000719644	3.34118e-05	2.08255e-05	7.55964e-05	6.82249e-11	7.01954e-05	2.03059e-05	1.10014e-05
0.000169254	1.64881e-05	5.22475e-05	0.000997876	55.5582	0.000739219	3.50307e-05	2.12884e-05	8.1715e-05	7.17932e-11	7.0016e-05	2.02164e-05	1.07427e-05
0.000176832	1.58712e-05	5.23615e-05	0.00103255	55.5581	0.000758123	3.66366e-05	2.17322e-05	8.80097e-05	7.53429e-11	6.98124e-05	2.01321e-05	1.04971e-05
0.00018441	1.52844e-05	5.24747e-05	0.00106686	55.558	0.000776391	3.82294e-05	2.21585e-05	9.44753e-05	7.88705e-11	6.95874e-05	2.00524e-05	1.02638e-05
0.000185724	1.51856e-05	5.24943e-05	0.00107278	55.558	0.000779497	3.85043e-05	2.22307e-05	9.56135e-05	7.94808e-11	6.95463e-05	2.00391e-05	1.02244e-05
0.000187038	1.50876e-05	5.25138e-05	0.00107869	55.558	0.000782585	3.87788e-05	2.23024e-05	9.67567e-05	8.00895e-11	6.95048e-05	2.00259e-05	1.01854e-05
0.000188352	1.49905e-05	5.25332e-05	0.00108458	55.558	0.000785655	3.90529e-05	2.23736e-05	9.79047e-05	8.06977e-11	6.94626e-05	2.00128e-05	1.01467e-05
0.000189666	1.48942e-05	5.25527e-05	0.00109047	55.558	0.000788708	3.93266e-05	2.24444e-05	9.90577e-05	8.13051e-11	6.942e-05	1.99999e-05	1.01083e-05
0.000190981	1.47988e-05	5.25721e-05	0.00109634	55.558	0.000791743	3.95999e-05	2.25147e-05	0.000100215	8.19118e-11	6.93768e-05	1.99871e-05	1.00703e-05
0.000193435	1.46229e-05	5.26084e-05	0.00110729	55.558	0.000797365	4.01092e-05	2.26447e-05	0.00010239	8.30427e-11	6.92947e-05	1.99635e-05	1.00001e-05
0.000195888	1.44497e-05	5.26444e-05	0.0011182	55.558	0.000802927	4.0617e-05	2.27732e-05	0.000104582	8.41709e-11	6.92109e-05	1.99403e-05	9.9309e-06
0.000198342	1.42794e-05	5.26804e-05	0.00112909	55.558	0.000808431	4.11235e-05	2.29e-05	0.00010679	8.52964e-11	6.91255e-05	1.99176e-05	9.86275e-06
0.000200796	1.41118e-05	5.27163e-05	0.00113994	55.5579	0.000813878	4.16286e-05	2.30254e-05	0.000109014	8.6419e-11	6.90384e-05	1.98952e-05	9.7956e-06
0.000206643	1.37235e-05	5.28014e-05	0.00116567	55.5579	0.00082663	4.28262e-05	2.33182e-05	0.000114376	8.90822e-11	6.8825e-05	1.98436e-05	9.63948e-06
0.000212489	1.33498e-05	5.28859e-05	0.00119124	55.5579	0.000839076	4.4016e-05	2.3603e-05	0.000119828	9.17284e-11	6.86035e-05	1.97942e-05	9.48855e-06
0.000218335	1.29904e-05	5.29697e-05	0.00121666	55.5578	0.000851229	4.51979e-05	2.38802e-05	0.000125365	9.43572e-11	6.83749e-05	1.97468e-05	9.34253e-06
0.000224181	1.26446e-05	5.30529e-05	0.00124193	55.5578	0.000863099	4.63719e-05	2.41503e-05	0.000130986	9.69679e-11	6.81398e-05	1.97014e-05	9.20115e-06
0.000234149	1.2085e-05	5.31933e-05	0.00128469	55.5577	0.00088272	4.83557e-05	2.45949e-05	0.000140755	1.01376e-10	6.77257e-05	1.96281e-05	8.9701e-06
0.000244116	1.15608e-05	5.33319e-05	0.00132709	55.5577	0.000901608	5.03171e-05	2.50213e-05	0.000150746	1.05727e-10	6.72974e-05	1.95598e-05	8.75075e-06
0.000254084	1.10697e-05	5.34687e-05	0.00136915	55.5576	0.000919811	5.22566e-05	2.54306e-05	0.000160948	1.10019e-10	6.68573e-05	1.94958e-05	8.54212e-06
0.000264051	1.06094e-05	5.36037e-05	0.00141089	55.5575	0.000937377	5.41744e-05	2.58243e-05	0.00017135	1.14251e-10	6.64077e-05	1.9436e-05	8.3434e-06
0.000274018	1.01776e-05	5.37371e-05	0.00145234	55.5575	0.000954347	5.6071e-05	2.62034e-05	0.000181939	1.18421e-10	6.59506e-05	1.93798e-05	8.15382e-06
0.000286172	9.68691e-06	5.38975e-05	0.00150253	55.5574	0.000974292	5.83554e-05	2.66475e-05	0.00019509	1.23421e-10	6.53854e-05	1.93157e-05	7.93411e-06
0.000298326	9.2323e-06	5.40555e-05	0.00155236	55.5573	0.000993478	6.06098e-05	2.70733e-05	0.000208484	1.28327e-10	6.48144e-05	1.92561e-05	7.72592e-06
0.00031048	8.81073e-06	5.42113e-05	0.00160186	55.5573	0.00101197	6.28348e-05	2.74823e-05	0.000222104	1.33138e-10	6.42397e-05	1.92005e-05	7.52839e-06
0.000322634	8.41934e-06	5.4365e-05	0.00165106	55.5572	0.00102982	6.50313e-05	2.78759e-05	0.000235934	1.37853e-10	6.36635e-05	1.91483e-05	7.34066e-06
0.000334787	8.05553e-06	5.45166e-05	0.00169998	55.5571	0.00104707	6.72e-05	2.82552e-05	0.000249957	1.42474e-10	6.30874e-05	1.90993e-05	7.16201e-06
0.000346941	7.71693e-06	5.46663e-05	0.00174864	55.5571	0.00106379	6.93419e-05	2.86214e-05	0.000264158	1.47001e-10	6.25129e-05	1.9053e-05	6.99175e-06
0.000359095	7.4014e-06	5.48142e-05	0.00179707	55.557	0.00108001	7.14575e-05	2.89754e-05	0.000278523	1.51435e-10	6.19412e-05	1.90092e-05	6.82933e-06
0.000371249	7.10701e-06	5.49602e-05	0.00184529	55.5569	0.00109577	7.35478e-05	2.93183e-05	0.00029304	1.55777e-10	6.13734e-05	1.89676e-05	6.67417e-06
0.000383403	6.83198e-06	5.51046e-05	0.00189329	55.5569	0.00111111	7.56133e-05	2.96507e-05	0.000307696	1.60028e-10	6.08104e-05	1.89279e-05	6.52588e-06
0.000385439	6.78767e-06	5.51286e-05	0.00190132	55.5569	0.00111364	7.59571e-05	2.97054e-05	0.000310164	1.60733e-10	6.07165e-05	1.89215e-05	6.50164e-06
0.000387476	6.74386e-06	5.51526e-05	0.00190934	55.5569	0.00111616	7.63002e-05	2.97598e-05	0.000312636	1.61434e-10	6.06229e-05	1.8915e-05	6.47759e-06
0.000389512	6.70052e-06	5.51766e-05	0.00191736	55.5568	0.00111867	7.66427e-05	2.9814e-05	0.000315112	1.62133e-10	6.05294e-05	1.89087e-05	6.45372e-06
0.000391549	6.65766e-06	5.52005e-05	0.00192537	55.5568	0.00112117	7.69844e-05	2.9868e-05	0.000317591	1.62829e-10	6.0436e-05	1.89023e-05	6.43002e-06
0.000395622	6.57336e-06	5.52481e-05	0.00194137	55.5568	0.00112613	7.7666e-05	2.99751e-05	0.000322559	1.64215e-10	6.02498e-05	1.88898e-05	6.38314e-06
0.000399695	6.49088e-06	5.52956e-05	0.00195736	55.5568	0.00113106	7.8345e-05	3.00812e-05	0.000327541	1.6559e-10	6.00643e-05	1.88774e-05	6.33692e-06
0.000403768	6.41017e-06	5.5343e-05	0.00197333	55.5568	0.00113595	7.90213e-05	3.01863e-05	0.000332535	1.66957e-10	5.98795e-05	1.88652e-05	6.29136e-06
0.000409925	6.29144e-06	5.54142e-05	0.00199743	55.5567	0.00114327	8.00388e-05	3.03433e-05	0.000340108	1.69003e-10	5.96015e-05	1.8847e-05	6.22371e-06
0.000416081	6.17652e-06	5.5485e-05	0.00202148	55.5567	0.0011505	8.10506e-05	3.04982e-05	0.000347707	1.71029e-10	5.93253e-05	1.88292e-05	6.15749e-06
0.000422238	6.06522e-06	5.55555e-05	0.0020455	55.5567	0.00115765	8.20566e-05	3.0651e-05	0.000355333	1.73033e-10	5.90508e-05	1.88117e-05	6.09263e-06
0.000428394	5.95739e-06	5.56256e-05	0.00206948	55.5566	0.00116473	8.30571e-05	3.08018e-05	0.000362984	1.75015e-10	5.87781e-05	1.87945e-05	6.02912e-06
0.000437621	5.80198e-06	5.573e-05	0.00210534	55.5566	0.00117519	8.45462e-05	3.10243e-05	0.000374495	1.77949e-10	5.83729e-05	1.87692e-05	5.93633e-06
0.000446848	5.65362e-06	5.58337e-05	0.00214113	55.5565	0.0011855	8.60232e-05	3.12426e-05	0.000386056	1.80836e-10	5.79719e-05	1.87446e-05	5.84632e-06
0.000456075	5.51188e-06	5.59366e-05	0.00217683	55.5565	0.00119566	8.74885e-05	3.14571e-05	0.000397665	1.83679e-10	5.75753e-05	1.87204e-05	5.75896e-06
0.000465302	5.37637e-06	5.60388e-05	0.00221247	55.5565	0.00120569	8.89421e-05	3.16678e-05	0.000409317	1.86477e-10	5.71832e-05	1.86967e-05	5.67415e-06
0.000477542	5.20562e-06	5.61733e-05	0.00225963	55.5564	0.00121878	9.08529e-05	3.19418e-05	0.000424838	1.90124e-10	5.667e-05	1.86659e-05	5.56538e-06
0.000489781	5.04442e-06	5.63066e-05	0.00230667	55.5563	0.00123167	9.27444e-05	3.221e-05	0.000440424	1.93698e-10	5.61649e-05	1.86358e-05	5.46065e-06
0.000502021	4.89207e-06	5.64388e-05	0.0023536	55.5563	0.00124435	9.4617e-05	3.24726e-05	0.000456072	1.97201e-10	5.56678e-05	1.86062e-05	5.35975e-06
0.000514261	4.74792e-06	5.65698e-05	0.00240043	55.5562	0.00125686	9.64713e-05	3.27299e-05	0.000471774	2.00635e-10	5.51788e-05	1.85772e-05	5.26248e-06
0.000531369	4.55904e-06	5.67512e-05	0.00246572	55.5561	0.00127406	9.90335e-05	3.30814e-05	0.000493807	2.05324e-10	5.4509e-05	1.85373e-05	5.13223e-06
0.000548478	4.38358e-06	5.69306e-05	0.00253082	55.556	0.00129097	0.000101562	3.3424e-05	0.000515925	2.09889e-10	5.38549e-05	1.84982e-05	5.00822e-06
0.000565586	4.22027e-06	5.71081e-05	0.00259575	55.556	0.00130761	0.000104059	3.37583e-05	0.00053812	2.14335e-10	5.32164e-05	1.84596e-05	4.89002e-06
0.000582695	4.06797e-06	5.72837e-05	0.00266052	55.5559	0.00132401	0.000106524	3.40848e-05	0.000560381	2.18667e-10	5.25932e-05	1.84215e-05	4.77724e-06
0.000599803	3.92566e-06	5.74576e-05	0.00272513	55.5558	0.00134019	0.00010896	3.44041e-05	0.0005827	2.22891e-10	5.19852e-05	1.83837e-05	4.66951e-06
0.000616912	3.79245e-06	5.76298e-05	0.0027896	55.5557	0.00135618	0.000111367	3.47167e-05	0.000605068	2.27012e-10	5.13918e-05	1.83463e-05	4.56652e-06
0.00063402	3.66757e-06	5.78003e-05	0.00285394	55.5556	0.001372	0.000113746	3.5023e-05	0.00062748	2.31033e-10	5.08129e-05	1.83091e-05	4.46796e-06
0.000651129	3.55025e-06	5.79693e-05	0.00291815	55.5556	0.00138765	0.000116098	3.53234e-05	0.000649929	2.3496e-10	5.0248e-05	1.82721e-05	4.37355e-06
0.000653926	3.53176e-06	5.79968e-05	0.00292863	55.5555	0.0013902	0.00011648	3.5372e-05	0.000653604	2.35594e-10	5.0157e-05	1.8266e-05	4.3585e-06
0.000656724	3.51345e-06	5.80242e-05	0.00293912	55.5555	0.00139274	0.000116862	3.54204e-05	0.000657279	2.36225e-10	5.00663e-05	1.826e-05	4.34354e-06
0.000659522	3.49531e-06	5.80516e-05	0.0029496	55.5555	0.00139528	0.000117242	3.54687e-05	0.000660955	2.36854e-10	4.99759e-05	1.8254e-05	4.32868e-06
0.00066232	3.47735e-06	5.8079e-05	0.00296008	55.5555	0.00139782	0.000117623	3.55169e-05	0.000664632	2.3748e-10	4.9886e-05	1.82479e-05	4.31393e-06
0.000667916	3.44195e-06	5.81336e-05	0.00298103	55.5555	0.00140288	0.000118381	3.56127e-05	0.000671987	2.38726e-10	4.97071e-05	1.82359e-05	4.28472e-06
0.000673511	3.40724e-06	5.8188e-05	0.00300196	55.5554	0.00140792	0.000119136	3.57081e-05	0.000679346	2.39962e-10	4.95297e-05	1.82238e-05	4.2559e-06
0.000679107	3.37319e-06	5.82423e-05	0.00302288	55.5554	0.00141295	0.000119889	3.58028e-05	0.000686707	2.4119e-10	4.93536e-05	1.82118e-05	4.22747e-06
0.000687718	3.32205e-06	5.83255e-05	0.00305506	55.5554	0.00142067	0.000121043	3.59476e-05	0.00069804	2.43062e-10	4.90855e-05	1.81933e-05	4.18445e-06
0.00069633	3.27239e-06	5.84084e-05	0.0030872	55.5553	0.00142836	0.00012219	3.60911e-05	0.000709379	2.44912e-10	4.88206e-05	1.81748e-05	4.1423e-06
0.000704941	3.22414e-06	5.84909e-05	0.00311932	55.5553	0.00143602	0.000123332	3.62334e-05	0.000720723	2.46743e-10	4.85589e-05	1.81563e-05	4.10099e-06
0.000713552	3.17725e-06	5.85731e-05	0.00315141	55.5553	0.00144366	0.000124468	3.63746e-05	0.000732072	2.48554e-10	4.83004e-05	1.81378e-05	4.0605e-06
0.000726031	3.11159e-06	5.86916e-05	0.00319787	55.5552	0.00145468	0.000126103	3.65771e-05	0.000748524	2.51143e-10	4.79313e-05	1.8111e-05	4.00322e-06
0.00073851	3.04851e-06	5.88093e-05	0.00324427	55.5551	0.00146565	0.000127726	3.67772e-05	0.000764983	2.53694e-10	4.75686e-05	1.80843e-05	3.94754e-06
0.000750989	2.98787e-06	5.89264e-05	0.00329062	55.5551	0.00147657	0.000129338	3.69752e-05	0.000781449	2.56206e-10	4.72122e-05	1.80575e-05	3.89339e-06
0.000763467	2.92953e-06	5.90427e-05	0.00333692	55.555	0.00148745	0.000130939	3.7171e-05	0.000797919	2.58681e-10	4.68619e-05	1.80307e-05	3.84072e-06
0.000780619	2.85288e-06	5.92016e-05	0.00340047	55.5549	0.00150234	0.000133121	3.74367e-05	0.000820564	2.62026e-10	4.63902e-05	1.79939e-05	3.77061e-06
0.00079777	2.78006e-06	5.93591e-05	0.00346394	55.5549	0.00151716	0.000135283	3.76988e-05	0.000843213	2.65305e-10	4.59295e-05	1.79571e-05	3.70302e-06
0.000814922	2.7108e-06	5.95155e-05	0.00352731	55.5548	0.00153192	0.000137425	3.79572e-05	0.000865865	2.68522e-10	4.54794e-05	1.79202e-05	3.63783e-06
0.000832073	2.64485e-06	5.96707e-05	0.00359061	55.5547	0.00154663	0.000139548	3.82122e-05	0.000888518	2.7168e-10	4.50395e-05	1.78833e-05	3.57491e-06
0.000856471	2.55631e-06	5.98895e-05	0.0036805	55.5546	0.00156746	0.000142537	3.85694e-05	0.000920739	2.76075e-10	4.44309e-05	1.78307e-05	3.48909e-06
0.000880869	2.47343e-06	6.01061e-05	0.00377024	55.5545	0.0015882	0.000145489	3.89204e-05	0.000952954	2.80361e-10	4.38416e-05	1.77781e-05	3.40733e-06
0.000905266	2.39571e-06	6.03204e-05	0.00385983	55.5544	0.00160886	0.000148408	3.92655e-05	0.000985159	2.84544e-10	4.32706e-05	1.77253e-05	3.32934e-06
0.000929664	2.3227e-06	6.05327e-05	0.00394927	55.5543	0.00162945	0.000151293	3.9605e-05	0.00101735	2.8863e-10	4.27172e-05	1.76725e-05	3.25487e-06
0.000954062	2.25399e-06	6.07428e-05	0.00403857	55.5542	0.00164998	0.000154146	3.99392e-05	0.00104953	2.92625e-10	4.21806e-05	1.76197e-05	3.1837e-06
0.000983101	2.17732e-06	6.09904e-05	0.00414468	55.554	0.00167436	0.000157503	4.03304e-05	0.0010878	2.97266e-10	4.15627e-05	1.75567e-05	3.10297e-06
0.00101214	2.10568e-06	6.12352e-05	0.00425062	55.5539	0.00169867	0.000160819	4.07149e-05	0.00112604	3.01793e-10	4.09664e-05	1.74936e-05	3.02629e-06
0.00104118	2.03864e-06	6.14773e-05	0.00435637	55.5538	0.00172293	0.000164094	4.10931e-05	0.00116425	3.06211e-10	4.03906e-05	1.74306e-05	2.95335e-06
0.00106375	1.98941e-06	6.16637e-05	0.00443847	55.5537	0.00174176	0.000166615	4.13828e-05	0.00119393	3.09574e-10	3.99564e-05	1.73816e-05	2.89907e-06
0.00108633	1.9425e-06	6.18486e-05	0.00452046	55.5536	0.00176057	0.000169112	4.1669e-05	0.00122359	3.12879e-10	3.95335e-05	1.73325e-05	2.84677e-06
0.0011089	1.89779e-06	6.2032e-05	0.00460236	55.5535	0.00177936	0.000171589	4.19518e-05	0.00125322	3.16127e-10	3.91214e-05	1.72836e-05	2.79635e-06
0.00113147	1.85511e-06	6.22139e-05	0.00468416	55.5533	0.00179813	0.000174045	4.22313e-05	0.00128284	3.19322e-10	3.87198e-05	1.72346e-05	2.74771e-06
0.00115405	1.81431e-06	6.23944e-05	0.00476587	55.5532	0.00181689	0.00017648	4.25077e-05	0.00131242	3.22465e-10	3.83281e-05	1.71857e-05	2.70076e-06
0.00117662	1.77531e-06	6.25735e-05	0.00484749	55.5531	0.00183564	0.000178896	4.27809e-05	0.00134198	3.25559e-10	3.79461e-05	1.71369e-05	2.65541e-06
0.00119919	1.73796e-06	6.27513e-05	0.00492903	55.553	0.00185438	0.000181293	4.30513e-05	0.00137152	3.28606e-10	3.75734e-05	1.70881e-05	2.61158e-06
0.00122177	1.70217e-06	6.29277e-05	0.00501048	55.5529	0.00187311	0.000183671	4.33187e-05	0.00140103	3.31608e-10	3.72096e-05	1.70394e-05	2.5692e-06
0.00124434	1.66785e-06	6.31027e-05	0.00509184	55.5528	0.00189184	0.000186031	4.35834e-05	0.00143052	3.34566e-10	3.68544e-05	1.69908e-05	2.52819e-06
0.00126692	1.63491e-06	6.32765e-05	0.00517313	55.5527	0.00191056	0.000188374	4.38454e-05	0.00145998	3.37483e-10	3.65076e-05	1.69423e-05	2.4885e-06
0.00128949	1.60327e-06	6.3449e-05	0.00525433	55.5526	0.00192928	0.0001907	4.41047e-05	0.00148942	3.40359e-10	3.61687e-05	1.68939e-05	2.45005e-06
0.00131206	1.57285e-06	6.36202e-05	0.00533546	55.5525	0.001948	0.000193009	4.43615e-05	0.00151883	3.43197e-10	3.58375e-05	1.68456e-05	2.41279e-06
0.00133464	1.54359e-06	6.37902e-05	0.0054165	55.5524	0.00196672	0.000195303	4.46158e-05	0.00154821	3.45998e-10	3.55138e-05	1.67974e-05	2.37667e-06
0.00135721	1.51542e-06	6.39591e-05	0.00549748	55.5523	0.00198544	0.00019758	4.48676e-05	0.00157756	3.48763e-10	3.51973e-05	1.67494e-05	2.34164e-06
0.00138224	1.48538e-06	6.41449e-05	0.00558718	55.5522	0.0020062	0.000200088	4.51442e-05	0.00161009	3.51789e-10	3.48544e-05	1.66963e-05	2.304e-06
0.00140727	1.45654e-06	6.43293e-05	0.0056768	55.5521	0.00202696	0.000202577	4.54179e-05	0.00164258	3.54775e-10	3.45198e-05	1.66434e-05	2.26757e-06
0.00143231	1.42882e-06	6.45123e-05	0.00576633	55.552	0.00204772	0.000205048	4.56889e-05	0.00167504	3.57721e-10	3.4193e-05	1.65907e-05	2.2323e-06
0.00145271	1.40702e-06	6.46605e-05	0.00583926	55.5519	0.00206466	0.00020705	4.59078e-05	0.00170148	3.60096e-10	3.39323e-05	1.65479e-05	2.20437e-06
0.00147312	1.38588e-06	6.48077e-05	0.00591212	55.5518	0.00208159	0.000209041	4.6125e-05	0.00172789	3.62446e-10	3.36765e-05	1.65052e-05	2.17713e-06
0.00149353	1.36539e-06	6.49541e-05	0.00598494	55.5517	0.00209853	0.00021102	4.63405e-05	0.00175429	3.64773e-10	3.34255e-05	1.64627e-05	2.15058e-06
0.00151394	1.34551e-06	6.50996e-05	0.0060577	55.5516	0.00211547	0.000212989	4.65543e-05	0.00178067	3.67076e-10	3.31792e-05	1.64203e-05	2.12468e-06
0.00153895	1.32194e-06	6.52768e-05	0.0061468	55.5515	0.00213624	0.000215387	4.68141e-05	0.00181296	3.6987e-10	3.28834e-05	1.63685e-05	2.09379e-06
0.00156396	1.2992e-06	6.54527e-05	0.00623583	55.5514	0.00215702	0.00021777	4.70716e-05	0.00184523	3.72632e-10	3.25941e-05	1.6317e-05	2.06381e-06
0.00158898	1.27726e-06	6.56274e-05	0.00632478	55.5513	0.00217781	0.000220137	4.73266e-05	0.00187747	3.75363e-10	3.23111e-05	1.62657e-05	2.03468e-06
0.00161399	1.25607e-06	6.58008e-05	0.00641365	55.5512	0.0021986	0.00022249	4.75794e-05	0.00190967	3.78064e-10	3.20342e-05	1.62146e-05	2.00639e-06
0.00164716	1.22905e-06	6.6029e-05	0.0065314	55.551	0.00222619	0.000225588	4.79112e-05	0.00195234	3.81602e-10	3.16761e-05	1.61473e-05	1.97009e-06
0.00168034	1.20321e-06	6.6255e-05	0.00664903	55.5509	0.0022538	0.000228661	4.82392e-05	0.00199495	3.85091e-10	3.13278e-05	1.60804e-05	1.9351e-06
0.00171351	1.17847e-06	6.64791e-05	0.00676652	55.5508	0.00228142	0.00023171	4.85634e-05	0.00203751	3.88534e-10	3.09891e-05	1.6014e-05	1.90136e-06
0.00174669	1.15475e-06	6.67011e-05	0.00688389	55.5506	0.00230905	0.000234736	4.8884e-05	0.00208002	3.91932e-10	3.06594e-05	1.5948e-05	1.8688e-06
0.00178686	1.12733e-06	6.69674e-05	0.00702586	55.5504	0.00234254	0.00023837	4.92674e-05	0.00213142	3.95991e-10	3.02719e-05	1.58687e-05	1.83087e-06
0.00182704	1.10122e-06	6.7231e-05	0.00716765	55.5503	0.00237605	0.000241971	4.96459e-05	0.00218275	3.99989e-10	2.98965e-05	1.57902e-05	1.79449e-06
0.00186721	1.07632e-06	6.74917e-05	0.00730926	55.5501	0.00240958	0.000245541	5.00195e-05	0.002234	4.03931e-10	2.95326e-05	1.57123e-05	1.75955e-06
0.00190738	1.05258e-06	6.77499e-05	0.00745071	55.5499	0.00244313	0.000249081	5.03883e-05	0.00228518	4.07819e-10	2.91798e-05	1.56352e-05	1.72599e-06
0.00194756	1.02989e-06	6.80054e-05	0.007592	55.5497	0.00247671	0.000252592	5.07526e-05	0.00233629	4.11654e-10	2.88374e-05	1.55587e-05	1.69371e-06
0.00198773	1.0082e-06	6.82584e-05	0.00773311	55.5495	0.00251031	0.000256074	5.11123e-05	0.00238733	4.1544e-10	2.85051e-05	1.5483e-05	1.66264e-06
0.00202791	9.87439e-07	6.85089e-05	0.00787407	55.5494	0.00254394	0.000259528	5.14677e-05	0.0024383	4.19179e-10	2.81823e-05	1.5408e-05	1.63272e-06
0.00209099	9.56572e-07	6.88974e-05	0.00809511	55.5491	0.00259678	0.000264899	5.20174e-05	0.00251819	4.24958e-10	2.76937e-05	1.52918e-05	1.58791e-06
0.00215408	9.2765e-07	6.92802e-05	0.00831576	55.5488	0.00264968	0.000270206	5.2557e-05	0.00259792	4.30632e-10	2.72261e-05	1.51773e-05	1.54555e-06
0.00221716	9.00496e-07	6.96574e-05	0.00853605	55.5485	0.00270263	0.000275452	5.30869e-05	0.00267748	4.36207e-10	2.67781e-05	1.50646e-05	1.50545e-06
0.00228025	8.74949e-07	7.00292e-05	0.00875598	55.5483	0.00275564	0.00028064	5.36077e-05	0.00275689	4.41688e-10	2.63484e-05	1.49536e-05	1.46743e-06
0.00234334	8.50872e-07	7.03957e-05	0.00897557	55.548	0.00280869	0.000285772	5.41195e-05	0.00283613	4.47081e-10	2.59359e-05	1.48445e-05	1.43133e-06
0.00240642	8.28139e-07	7.07572e-05	0.00919481	55.5477	0.0028618	0.000290851	5.46227e-05	0.00291523	4.52392e-10	2.55395e-05	1.47371e-05	1.39701e-06
0.00246951	8.06645e-07	7.11138e-05	0.00941372	55.5474	0.00291494	0.000295877	5.51177e-05	0.00299417	4.57622e-10	2.51582e-05	1.46314e-05	1.36435e-06
0.00253259	7.8628e-07	7.14657e-05	0.0096323	55.5472	0.00296814	0.000300854	5.56046e-05	0.00307297	4.62779e-10	2.47911e-05	1.45274e-05	1.33321e-06
0.00257997	7.71684e-07	7.17269e-05	0.00979624	55.547	0.00300811	0.000304559	5.59653e-05	0.00313205	4.66604e-10	2.45243e-05	1.44504e-05	1.31077e-06
0.00262735	7.57647e-07	7.19856e-05	0.00996001	55.5468	0.00304811	0.000308238	5.63217e-05	0.00319106	4.7039e-10	2.42647e-05	1.43744e-05	1.2891e-06
0.00267473	7.44132e-07	7.22418e-05	0.0101236	55.5465	0.00308814	0.000311892	5.66739e-05	0.00324998	4.74139e-10	2.40121e-05	1.42993e-05	1.26815e-06
0.00272211	7.31115e-07	7.24956e-05	0.010287	55.5463	0.00312818	0.00031552	5.70221e-05	0.00330883	4.77853e-10	2.37661e-05	1.42251e-05	1.24789e-06
0.00276949	7.18567e-07	7.2747e-05	0.0104503	55.5461	0.00316824	0.000319123	5.73664e-05	0.0033676	4.81531e-10	2.35264e-05	1.41518e-05	1.22829e-06
0.00281687	7.06464e-07	7.29961e-05	0.0106134	55.5459	0.00320833	0.000322703	5.77068e-05	0.0034263	4.85175e-10	2.32929e-05	1.40794e-05	1.20932e-06
0.00286425	6.94781e-07	7.32429e-05	0.0107763	55.5457	0.00324843	0.000326259	5.80435e-05	0.00348492	4.88787e-10	2.30652e-05	1.4008e-05	1.19093e-06
0.00293422	6.78252e-07	7.36034e-05	0.0110166	55.5454	0.0033077	0.00033147	5.85341e-05	0.00357137	4.94065e-10	2.27391e-05	1.3904e-05	1.16481e-06
0.0030042	6.62527e-07	7.39591e-05	0.0112566	55.5451	0.00336701	0.000336633	5.9017e-05	0.00365767	4.99277e-10	2.24247e-05	1.38018e-05	1.13984e-06
0.00307418	6.47558e-07	7.43103e-05	0.0114963	55.5448	0.00342635	0.000341748	5.94923e-05	0.00374381	5.04425e-10	2.21211e-05	1.37015e-05	1.11597e-06
0.0031241	6.37295e-07	7.45581e-05	0.011667	55.5446	0.0034687	0.00034537	5.98269e-05	0.00380516	5.08061e-10	2.1911e-05	1.36311e-05	1.09954e-06
0.00313105	6.35897e-07	7.45924e-05	0.0116908	55.5446	0.0034746	0.000345873	5.98733e-05	0.0038137	5.08565e-10	2.18821e-05	1.36213e-05	1.09729e-06
0.003138	6.34502e-07	7.46267e-05	0.0117145	55.5445	0.0034805	0.000346375	5.99195e-05	0.00382224	5.09069e-10	2.18534e-05	1.36116e-05	1.09506e-06
0.00314496	6.33114e-07	7.46609e-05	0.0117383	55.5445	0.0034864	0.000346877	5.99657e-05	0.00383078	5.09572e-10	2.18247e-05	1.36019e-05	1.09283e-06
0.00315552	6.31016e-07	7.47129e-05	0.0117744	55.5445	0.00349537	0.000347639	6.00358e-05	0.00384375	5.10335e-10	2.17813e-05	1.35872e-05	1.08946e-06
0.00316609	6.28933e-07	7.47648e-05	0.0118105	55.5444	0.00350434	0.0003484	6.01057e-05	0.00385672	5.11097e-10	2.17381e-05	1.35725e-05	1.08611e-06
0.00317666	6.26865e-07	7.48166e-05	0.0118466	55.5444	0.00351331	0.000349159	6.01754e-05	0.00386969	5.11858e-10	2.16952e-05	1.35579e-05	1.08278e-06
0.00321922	6.18676e-07	7.50242e-05	0.0119919	55.5442	0.00354945	0.00035221	6.04548e-05	0.00392188	5.14909e-10	2.15244e-05	1.34993e-05	1.0696e-06
0.00326178	6.1071e-07	7.52302e-05	0.0121371	55.544	0.00358559	0.000355245	6.07316e-05	0.00397401	5.17939e-10	2.1357e-05	1.34413e-05	1.05674e-06
0.00330434	6.02958e-07	7.54347e-05	0.0122821	55.5438	0.00362175	0.000358265	6.1006e-05	0.0040261	5.2095e-10	2.11929e-05	1.3384e-05	1.04419e-06
0.00339319	5.87427e-07	7.58569e-05	0.0125846	55.5434	0.00369727	0.000364521	6.1571e-05	0.00413466	5.27173e-10	2.08607e-05	1.32664e-05	1.01897e-06
0.00348204	5.72714e-07	7.62727e-05	0.0128865	55.5431	0.00377283	0.000370713	6.21259e-05	0.004243	5.33316e-10	2.05415e-05	1.31513e-05	9.94974e-07
0.00355011	5.61962e-07	7.65872e-05	0.0131175	55.5428	0.00383074	0.000375416	6.25444e-05	0.00432585	5.37969e-10	2.03053e-05	1.30649e-05	9.77369e-07
0.00361818	5.51627e-07	7.68982e-05	0.0133482	55.5425	0.00388867	0.000380083	6.29574e-05	0.00440857	5.42579e-10	2.0076e-05	1.29799e-05	9.60396e-07
0.00368624	5.41687e-07	7.72058e-05	0.0135786	55.5422	0.00394662	0.000384717	6.3365e-05	0.00449117	5.47148e-10	1.98533e-05	1.28963e-05	9.44021e-07
0.00375431	5.32118e-07	7.75102e-05	0.0138087	55.5419	0.00400458	0.000389318	6.37673e-05	0.00457365	5.51676e-10	1.96369e-05	1.28141e-05	9.28214e-07
0.00389044	5.14015e-07	7.81093e-05	0.0142682	55.5413	0.00412056	0.000398425	6.45567e-05	0.00473825	5.60615e-10	1.92217e-05	1.26538e-05	8.98186e-07
0.00400025	5.00332e-07	7.85837e-05	0.014638	55.5409	0.00421416	0.000405682	6.51794e-05	0.0048707	5.67718e-10	1.89028e-05	1.25283e-05	8.75386e-07
0.00411006	4.87403e-07	7.90504e-05	0.0150072	55.5404	0.00430778	0.000412863	6.57901e-05	0.00500285	5.74731e-10	1.85972e-05	1.2406e-05	8.53757e-07
0.00421987	4.75164e-07	7.95098e-05	0.0153757	55.5399	0.00440144	0.00041997	6.63891e-05	0.00513471	5.81657e-10	1.83041e-05	1.22869e-05	8.33209e-07
0.00432968	4.63559e-07	7.99621e-05	0.0157436	55.5395	0.00449512	0.000427007	6.69771e-05	0.00526629	5.88501e-10	1.80226e-05	1.21708e-05	8.13658e-07
0.00435709	4.60755e-07	8.0074e-05	0.0158353	55.5393	0.00451851	0.000428753	6.71222e-05	0.0052991	5.90197e-10	1.7954e-05	1.21423e-05	8.08925e-07
0.00438451	4.57987e-07	8.01854e-05	0.015927	55.5392	0.0045419	0.000430495	6.72666e-05	0.0053319	5.91888e-10	1.78862e-05	1.21139e-05	8.04248e-07
0.00441193	4.55254e-07	8.02964e-05	0.0160187	55.5391	0.0045653	0.000432233	6.74105e-05	0.00536467	5.93575e-10	1.78189e-05	1.20857e-05	7.99626e-07
0.00443934	4.52555e-07	8.0407e-05	0.0161103	55.539	0.00458869	0.000433967	6.75536e-05	0.00539743	5.95256e-10	1.77524e-05	1.20577e-05	7.95059e-07
0.00449418	4.47258e-07	8.0627e-05	0.0162935	55.5388	0.00463549	0.000437422	6.7838e-05	0.0054629	5.98606e-10	1.76211e-05	1.20023e-05	7.86086e-07
0.00454901	4.42091e-07	8.08454e-05	0.0164764	55.5385	0.00468228	0.000440861	6.812e-05	0.0055283	6.01937e-10	1.74923e-05	1.19475e-05	7.77321e-07
0.00460384	4.3705e-07	8.10621e-05	0.0166593	55.5383	0.00472908	0.000444285	6.83994e-05	0.00559364	6.0525e-10	1.7366e-05	1.18934e-05	7.68756e-07
0.00465867	4.3213e-07	8.12774e-05	0.016842	55.5381	0.00477588	0.000447693	6.86765e-05	0.00565891	6.08546e-10	1.72419e-05	1.18399e-05	7.60385e-07
0.00479822	4.20123e-07	8.18183e-05	0.0173062	55.5375	0.00489501	0.000456298	6.9371e-05	0.00582475	6.16855e-10	1.69363e-05	1.17068e-05	7.39909e-07
0.00493777	4.08806e-07	8.23498e-05	0.0177695	55.5369	0.00501414	0.000464808	7.00509e-05	0.00599018	6.25059e-10	1.66442e-05	1.15777e-05	7.20545e-07
0.00507732	3.98119e-07	8.28722e-05	0.0182319	55.5363	0.00513327	0.000473228	7.07168e-05	0.00615521	6.33161e-10	1.63648e-05	1.14525e-05	7.02206e-07
0.00521687	3.88011e-07	8.33859e-05	0.0186934	55.5357	0.0052524	0.000481562	7.13694e-05	0.00631986	6.41168e-10	1.60972e-05	1.1331e-05	6.8481e-07
0.00535641	3.78436e-07	8.38912e-05	0.0191539	55.5351	0.00537153	0.000489811	7.20093e-05	0.00648414	6.49082e-10	1.58406e-05	1.1213e-05	6.68287e-07
0.00559736	3.63037e-07	8.47451e-05	0.0199471	55.5341	0.0055772	0.000503868	7.30857e-05	0.00676692	6.62543e-10	1.54214e-05	1.10171e-05	6.41627e-07
0.00583831	3.48918e-07	8.55766e-05	0.0207378	55.5331	0.00578282	0.000517701	7.41283e-05	0.00704866	6.75761e-10	1.50295e-05	1.08305e-05	6.17088e-07
0.00607926	3.35924e-07	8.63872e-05	0.0215261	55.5321	0.00598838	0.000531322	7.51394e-05	0.00732937	6.88753e-10	1.46624e-05	1.06526e-05	5.94424e-07
0.00632021	3.23924e-07	8.71781e-05	0.022312	55.5311	0.00619386	0.000544745	7.61211e-05	0.00760911	7.01535e-10	1.43174e-05	1.04828e-05	5.73429e-07
0.00656116	3.12806e-07	8.79505e-05	0.0230957	55.5301	0.00639925	0.00055798	7.70753e-05	0.0078879	7.14119e-10	1.39925e-05	1.03205e-05	5.53921e-07
0.00680211	3.02479e-07	8.87055e-05	0.0238771	55.5291	0.00660454	0.000571038	7.80037e-05	0.00816577	7.26517e-10	1.3686e-05	1.01653e-05	5.35752e-07
0.00698571	2.95084e-07	8.92696e-05	0.024471	55.5284	0.00676089	0.000580875	7.86947e-05	0.00837689	7.35847e-10	1.34636e-05	1.00515e-05	5.22717e-07
0.0070178	2.93831e-07	8.93673e-05	0.0245747	55.5282	0.00678822	0.000582585	7.88141e-05	0.00841374	7.37468e-10	1.34257e-05	1.00319e-05	5.20506e-07
0.00704989	2.9259e-07	8.94647e-05	0.0246784	55.5281	0.00681554	0.000584292	7.89331e-05	0.00845058	7.39085e-10	1.3388e-05	1.00125e-05	5.18315e-07
0.00708198	2.9136e-07	8.95618e-05	0.024782	55.528	0.00684285	0.000585995	7.90517e-05	0.0084874	7.407e-10	1.33507e-05	9.99323e-06	5.16143e-07
0.00711407	2.90141e-07	8.96586e-05	0.0248855	55.5279	0.00687017	0.000587697	7.91699e-05	0.0085242	7.42312e-10	1.33136e-05	9.97404e-06	5.13989e-07
0.00717825	2.87735e-07	8.98515e-05	0.0250926	55.5276	0.0069248	0.000591091	7.9405e-05	0.00859777	7.45527e-10	1.32401e-05	9.93597e-06	5.09739e-07
0.00724243	2.85372e-07	9.00433e-05	0.0252995	55.5273	0.00697941	0.000594474	7.96386e-05	0.00867127	7.48731e-10	1.31677e-05	9.89832e-06	5.05561e-07
0.00730661	2.83051e-07	9.0234e-05	0.0255062	55.5271	0.00703402	0.000597846	7.98707e-05	0.00874471	7.51924e-10	1.30963e-05	9.86108e-06	5.01454e-07
0.00737079	2.80769e-07	9.04237e-05	0.0257128	55.5268	0.00708862	0.000601207	8.01012e-05	0.0088181	7.55105e-10	1.30259e-05	9.82425e-06	4.97416e-07
0.00758011	2.73595e-07	9.10352e-05	0.0263857	55.5259	0.00726663	0.000612097	8.08429e-05	0.00905702	7.65407e-10	1.28028e-05	9.70688e-06	4.84706e-07
0.00778943	2.66804e-07	9.16363e-05	0.027057	55.5251	0.00744454	0.000622879	8.15693e-05	0.00929532	7.75599e-10	1.25892e-05	9.59354e-06	4.72657e-07
0.00799875	2.60366e-07	9.22274e-05	0.0277269	55.5242	0.00762235	0.000633557	8.22814e-05	0.00953303	7.85685e-10	1.23845e-05	9.48401e-06	4.61217e-07
0.00820807	2.54253e-07	9.28089e-05	0.0283953	55.5234	0.00780005	0.000644135	8.29797e-05	0.00977016	7.95671e-10	1.21881e-05	9.3781e-06	4.50341e-07
0.00845577	2.47406e-07	9.34852e-05	0.0291845	55.5224	0.0080102	0.00065653	8.37891e-05	0.01005	8.07363e-10	1.19657e-05	9.25719e-06	4.38142e-07
0.00870346	2.40945e-07	9.41493e-05	0.0299717	55.5214	0.0082202	0.000668796	8.4581e-05	0.0103291	8.18925e-10	1.17533e-05	9.14081e-06	4.26617e-07
0.00895116	2.34837e-07	9.48016e-05	0.0307571	55.5204	0.00843005	0.000680939	8.53563e-05	0.0106074	8.30364e-10	1.15503e-05	9.02871e-06	4.15708e-07
0.00919886	2.29054e-07	9.54427e-05	0.0315406	55.5194	0.00863973	0.000692963	8.61159e-05	0.010885	8.41686e-10	1.1356e-05	8.92062e-06	4.05367e-07
0.00944656	2.2357e-07	9.60732e-05	0.0323224	55.5184	0.00884926	0.000704875	8.68604e-05	0.0111618	8.52894e-10	1.11698e-05	8.81634e-06	3.95551e-07
0.00969426	2.18362e-07	9.66934e-05	0.0331023	55.5174	0.00905863	0.000716676	8.75906e-05	0.011438	8.63994e-10	1.09912e-05	8.71566e-06	3.8622e-07
0.00994196	2.13408e-07	9.73037e-05	0.0338806	55.5164	0.00926784	0.000728373	8.83071e-05	0.0117134	8.7499e-10	1.08196e-05	8.61838e-06	3.77339e-07
0.0102507	2.07564e-07	9.80514e-05	0.0348483	55.5151	0.00952838	0.000742811	8.9182e-05	0.0120558	8.88556e-10	1.06151e-05	8.50163e-06	3.6685e-07
0.0105595	2.02055e-07	9.87851e-05	0.0358135	55.5139	0.00978866	0.000757097	9.00376e-05	0.0123971	9.01974e-10	1.042e-05	8.38957e-06	3.56955e-07
0.0108682	1.96854e-07	9.95055e-05	0.0367761	55.5127	0.0100487	0.00077124	9.08751e-05	0.0127374	9.15251e-10	1.02338e-05	8.28191e-06	3.47604e-07
0.011177	1.91934e-07	0.000100213	0.0377364	55.5115	0.0103085	0.000785244	9.16952e-05	0.0130768	9.28392e-10	1.00558e-05	8.17838e-06	3.38753e-07
0.0115181	1.86797e-07	0.000100981	0.0387947	55.5101	0.0105952	0.000800563	9.25822e-05	0.0134507	9.42762e-10	9.86803e-06	8.06849e-06	3.29506e-07
0.0118593	1.81949e-07	0.000101735	0.0398501	55.5088	0.0108817	0.000815726	9.34503e-05	0.0138234	9.56981e-10	9.68885e-06	7.96305e-06	3.20775e-07
0.0122004	1.77367e-07	0.000102476	0.0409028	55.5074	0.0111678	0.00083074	9.43003e-05	0.014195	9.71054e-10	9.51769e-06	7.86176e-06	3.12516e-07
0.0125416	1.73028e-07	0.000103203	0.0419527	55.5061	0.0114536	0.00084561	9.5133e-05	0.0145656	9.84988e-10	9.35398e-06	7.76438e-06	3.04692e-07
0.0128828	1.68913e-07	0.000103918	0.0430001	55.5047	0.0117391	0.000860341	9.59495e-05	0.0149351	9.98789e-10	9.1972e-06	7.67066e-06	2.97269e-07
0.0133431	1.63685e-07	0.000104865	0.0444092	55.5029	0.0121239	0.000880009	9.70266e-05	0.015432	1.01721e-09	8.99584e-06	7.54963e-06	2.87835e-07
0.0138035	1.58797e-07	0.000105792	0.0458138	55.5011	0.0125081	0.000899445	9.8077e-05	0.0159271	1.0354e-09	8.80526e-06	7.43441e-06	2.7901e-07
0.0142638	1.54215e-07	0.000106699	0.0472139	55.4993	0.0128918	0.000918659	9.91024e-05	0.0164205	1.05339e-09	8.62456e-06	7.32455e-06	2.70736e-07
0.0147242	1.49912e-07	0.000107588	0.0486097	55.4975	0.0132749	0.000937662	0.000100104	0.0169121	1.07117e-09	8.45295e-06	7.21967e-06	2.62963e-07
0.0151845	1.45863e-07	0.00010846	0.0500013	55.4958	0.0136575	0.000956462	0.000101083	0.017402	1.08876e-09	8.28971e-06	7.11941e-06	2.55646e-07
0.0158589	1.40342e-07	0.000109707	0.0520324	55.4931	0.014217	0.000983651	0.00010248	0.0181168	1.11419e-09	8.06439e-06	6.98021e-06	2.4567e-07
0.0165332	1.35258e-07	0.000110922	0.054055	55.4905	0.0147753	0.00101044	0.000103835	0.0188282	1.13925e-09	7.85392e-06	6.84935e-06	2.36482e-07
0.0172076	1.3056e-07	0.000112105	0.0560694	55.488	0.0153326	0.00103686	0.00010515	0.0195364	1.16395e-09	7.65681e-06	6.72604e-06	2.2799e-07
0.017882	1.26204e-07	0.00011326	0.0580759	55.4854	0.0158887	0.00106293	0.000106429	0.0202414	1.18831e-09	7.47175e-06	6.60959e-06	2.20118e-07
0.0185563	1.22154e-07	0.000114387	0.0600748	55.4828	0.0164438	0.00108865	0.000107673	0.0209434	1.21235e-09	7.2976e-06	6.49939e-06	2.12799e-07
0.0192307	1.18379e-07	0.000115488	0.0620662	55.4803	0.0169979	0.00111404	0.000108886	0.0216425	1.23608e-09	7.13339e-06	6.39494e-06	2.05979e-07
0.0197524	1.15629e-07	0.000116323	0.0636018	55.4783	0.0174258	0.00113348	0.000109803	0.0221813	1.25424e-09	7.0126e-06	6.31774e-06	2.01009e-07
0.019844	1.1516e-07	0.000116469	0.0638711	55.4779	0.0175009	0.00113687	0.000109963	0.0222758	1.25742e-09	6.99192e-06	6.30449e-06	2.00163e-07
0.0199356	1.14696e-07	0.000116614	0.0641402	55.4776	0.017576	0.00114026	0.000110122	0.0223702	1.26058e-09	6.97138e-06	6.29133e-06	1.99323e-07
0.0200273	1.14235e-07	0.000116758	0.0644093	55.4772	0.017651	0.00114364	0.00011028	0.0224646	1.26374e-09	6.95101e-06	6.27826e-06	1.98492e-07
0.0201189	1.13779e-07	0.000116902	0.0646782	55.4769	0.0177261	0.00114702	0.000110438	0.0225589	1.2669e-09	6.93078e-06	6.26527e-06	1.97667e-07
0.0203022	1.12878e-07	0.000117189	0.0652157	55.4762	0.0178761	0.00115376	0.000110752	0.0227474	1.2732e-09	6.89076e-06	6.23956e-06	1.9604e-07
0.0204855	1.11992e-07	0.000117474	0.0657526	55.4755	0.0180261	0.00116048	0.000111064	0.0229357	1.27948e-09	6.85133e-06	6.2142e-06	1.9444e-07
0.0206688	1.11122e-07	0.000117757	0.0662891	55.4748	0.018176	0.00116718	0.000111374	0.0231238	1.28574e-09	6.81247e-06	6.18916e-06	1.92869e-07
0.0208521	1.10266e-07	0.000118039	0.066825	55.4741	0.0183259	0.00117386	0.000111682	0.0233117	1.29197e-09	6.77416e-06	6.16445e-06	1.91323e-07
0.0214609	1.07525e-07	0.000118963	0.0686017	55.4719	0.018823	0.00119588	0.000112691	0.0239345	1.31256e-09	6.65074e-06	6.08461e-06	1.86374e-07
0.0220697	1.04929e-07	0.000119871	0.070373	55.4696	0.0193194	0.00121769	0.00011368	0.0245551	1.33293e-09	6.53289e-06	6.00805e-06	1.81688e-07
0.0226785	1.02468e-07	0.000120763	0.072139	55.4673	0.019815	0.00123927	0.00011465	0.0251737	1.3531e-09	6.42023e-06	5.93454e-06	1.77246e-07
0.0232874	1.0013e-07	0.000121639	0.0738999	55.465	0.0203098	0.00126065	0.000115601	0.0257902	1.37307e-09	6.31239e-06	5.86389e-06	1.73028e-07
0.0240069	9.75133e-08	0.000122656	0.0759746	55.4624	0.0208937	0.00128566	0.000116702	0.0265164	1.39643e-09	6.19073e-06	5.78383e-06	1.68309e-07
0.0247264	9.50437e-08	0.000123652	0.0780423	55.4597	0.0214765	0.00131038	0.00011778	0.0272398	1.41953e-09	6.0749e-06	5.70725e-06	1.63857e-07
0.025446	9.27077e-08	0.00012463	0.0801034	55.457	0.0220583	0.00133484	0.000118835	0.0279606	1.44238e-09	5.96448e-06	5.63388e-06	1.59647e-07
0.0261655	9.04952e-08	0.000125589	0.082158	55.4544	0.0226391	0.00135905	0.000119868	0.0286788	1.465e-09	5.85906e-06	5.56351e-06	1.55661e-07
0.0268851	8.83963e-08	0.000126531	0.0842061	55.4518	0.0232189	0.001383	0.000120882	0.0293945	1.48737e-09	5.75832e-06	5.49594e-06	1.51881e-07
0.0276046	8.64024e-08	0.000127456	0.086248	55.4491	0.0237978	0.0014067	0.000121875	0.0301078	1.50952e-09	5.66192e-06	5.43099e-06	1.48291e-07
0.0283241	8.45055e-08	0.000128365	0.0882837	55.4465	0.0243757	0.00143017	0.00012285	0.0308186	1.53145e-09	5.5696e-06	5.36849e-06	1.44878e-07
0.0292159	8.2279e-08	0.00012947	0.0907982	55.4432	0.0250906	0.00145893	0.000124033	0.0316963	1.55833e-09	5.46042e-06	5.2942e-06	1.40873e-07
0.0301076	8.01788e-08	0.000130552	0.0933038	55.44	0.0258042	0.00148735	0.00012519	0.0325704	1.58489e-09	5.35664e-06	5.22317e-06	1.37097e-07
0.0309994	7.81944e-08	0.000131612	0.0958005	55.4368	0.0265163	0.00151544	0.000126322	0.0334411	1.61114e-09	5.25785e-06	5.15516e-06	1.33531e-07
0.0318911	7.63163e-08	0.000132652	0.0982886	55.4336	0.0272271	0.0015432	0.00012743	0.0343084	1.63708e-09	5.16368e-06	5.08997e-06	1.30157e-07
0.0330391	7.40415e-08	0.000133961	0.101479	55.4295	0.0281401	0.00157847	0.000128823	0.03542	1.67005e-09	5.04873e-06	5.00986e-06	1.26074e-07
0.034187	7.1913e-08	0.000135238	0.104656	55.4253	0.029051	0.00161323	0.00013018	0.0365262	1.70255e-09	4.94029e-06	4.93373e-06	1.22255e-07
0.035335	6.9917e-08	0.000136485	0.107819	55.4213	0.0299598	0.0016475	0.000131503	0.0376272	1.73459e-09	4.83779e-06	4.86124e-06	1.18676e-07
0.0364829	6.80411e-08	0.000137703	0.11097	55.4172	0.0308665	0.0016813	0.000132794	0.0387232	1.7662e-09	4.74074e-06	4.79209e-06	1.15314e-07
0.0376308	6.62749e-08	0.000138894	0.114108	55.4131	0.0317712	0.00171464	0.000134054	0.0398141	1.79738e-09	4.64871e-06	4.72603e-06	1.12151e-07
0.0392744	6.39181e-08	0.000140554	0.118578	55.4073	0.0330629	0.0017616	0.000135808	0.0413676	1.8413e-09	4.52491e-06	4.63637e-06	1.07932e-07
0.0409179	6.17426e-08	0.000142163	0.123025	55.4016	0.0343507	0.00180768	0.000137506	0.0429113	1.88441e-09	4.4096e-06	4.55196e-06	1.04042e-07
0.0425615	5.97279e-08	0.000143726	0.127447	55.3958	0.0356346	0.00185291	0.000139151	0.0444457	1.92673e-09	4.30191e-06	4.47229e-06	1.00441e-07
0.044205	5.78567e-08	0.000145243	0.131845	55.3901	0.0369148	0.00189733	0.000140747	0.0459708	1.9683e-09	4.20109e-06	4.39691e-06	9.70992e-08
0.0458485	5.61139e-08	0.000146718	0.136221	55.3845	0.0381912	0.00194096	0.000142296	0.0474869	2.00914e-09	4.10649e-06	4.32543e-06	9.39889e-08
0.047691	5.42969e-08	0.000148323	0.1411	55.3781	0.0396177	0.00198896	0.000143981	0.0491762	2.0541e-09	4.00712e-06	4.2495e-06	9.07485e-08
0.0495335	5.26092e-08	0.000149881	0.145951	55.3718	0.0410398	0.00203605	0.000145614	0.0508547	2.0982e-09	3.91415e-06	4.17764e-06	8.77409e-08
0.0510242	5.13295e-08	0.000151108	0.149856	55.3668	0.0421872	0.0020735	0.000146898	0.052205	2.13328e-09	3.84319e-06	4.12219e-06	8.54616e-08
0.0512767	5.11197e-08	0.000151313	0.150516	55.3659	0.0423813	0.00207979	0.000147113	0.0524331	2.13917e-09	3.83152e-06	4.11302e-06	8.50881e-08
0.0515293	5.09118e-08	0.000151518	0.151176	55.3651	0.0425753	0.00208606	0.000147327	0.052661	2.14504e-09	3.81995e-06	4.10392e-06	8.47181e-08
0.0517819	5.0706e-08	0.000151721	0.151835	55.3642	0.0427692	0.00209231	0.00014754	0.0528888	2.1509e-09	3.80848e-06	4.09488e-06	8.43516e-08
0.0520344	5.0502e-08	0.000151924	0.152493	55.3633	0.0429631	0.00209855	0.000147752	0.0531163	2.15675e-09	3.7971e-06	4.0859e-06	8.39886e-08
0.052287	5.02999e-08	0.000152126	0.153151	55.3625	0.0431569	0.00210478	0.000147963	0.0533436	2.16258e-09	3.78582e-06	4.07698e-06	8.36289e-08
0.052761	4.99256e-08	0.000152502	0.154385	55.3609	0.0435204	0.00211642	0.000148357	0.0537698	2.17349e-09	3.7649e-06	4.0604e-06	8.29627e-08
0.053235	4.95576e-08	0.000152877	0.155617	55.3593	0.0438836	0.002128	0.000148748	0.0541953	2.18435e-09	3.74431e-06	4.04403e-06	8.23081e-08
0.0537091	4.91959e-08	0.000153248	0.156847	55.3577	0.0442466	0.00213953	0.000149136	0.0546202	2.19515e-09	3.72403e-06	4.02787e-06	8.16646e-08
0.0541831	4.88402e-08	0.000153617	0.158076	55.3561	0.0446092	0.002151	0.000149522	0.0550444	2.20591e-09	3.70405e-06	4.0119e-06	8.10319e-08
0.0554186	4.79406e-08	0.000154566	0.16127	55.3519	0.0455531	0.00218066	0.000150513	0.0561468	2.2337e-09	3.6534e-06	3.97119e-06	7.94323e-08
0.0566541	4.70786e-08	0.000155497	0.164453	55.3478	0.0464952	0.00220995	0.000151485	0.0572448	2.26117e-09	3.60467e-06	3.93173e-06	7.79001e-08
0.0578895	4.62519e-08	0.000156412	0.167625	55.3437	0.0474353	0.0022389	0.00015244	0.0583385	2.28832e-09	3.55776e-06	3.89345e-06	7.64311e-08
0.059125	4.54582e-08	0.000157311	0.170786	55.3395	0.0483737	0.00226751	0.000153378	0.0594279	2.31514e-09	3.51256e-06	3.85629e-06	7.50215e-08
0.0612956	4.41381e-08	0.000158853	0.176313	55.3323	0.050018	0.00231696	0.000154985	0.0613315	2.36153e-09	3.43703e-06	3.79355e-06	7.26781e-08
0.0634663	4.29045e-08	0.00016035	0.181808	55.3252	0.0516567	0.00236541	0.000156543	0.0632223	2.407e-09	3.36603e-06	3.73383e-06	7.04897e-08
0.0656369	4.17493e-08	0.000161803	0.18727	55.3181	0.0532901	0.0024129	0.000158055	0.0651004	2.45158e-09	3.29918e-06	3.67686e-06	6.84415e-08
0.0678076	4.0665e-08	0.000163215	0.192701	55.311	0.0549181	0.00245946	0.000159524	0.0669662	2.4953e-09	3.23609e-06	3.62243e-06	6.65201e-08
0.0699782	3.96453e-08	0.000164588	0.1981	55.3039	0.0565408	0.00250512	0.00016095	0.0688197	2.5382e-09	3.17647e-06	3.57035e-06	6.47143e-08
0.0739084	3.79454e-08	0.000166981	0.2078	55.2913	0.0594657	0.00258561	0.000163435	0.0721453	2.61384e-09	3.07643e-06	3.48149e-06	6.17061e-08
0.0769949	3.67276e-08	0.000168781	0.215349	55.2814	0.061751	0.00264693	0.000165302	0.0747303	2.6715e-09	3.00424e-06	3.41613e-06	5.95528e-08
0.0800815	3.55997e-08	0.000170516	0.222839	55.2716	0.0640261	0.00270668	0.000167102	0.0772923	2.7277e-09	2.93699e-06	3.35426e-06	5.75598e-08
0.0831681	3.45521e-08	0.000172191	0.230272	55.2619	0.0662911	0.00276491	0.000168837	0.0798317	2.78252e-09	2.87417e-06	3.29555e-06	5.57099e-08
0.0862547	3.3577e-08	0.000173809	0.237649	55.2522	0.0685462	0.00282171	0.000170512	0.082349	2.83599e-09	2.81539e-06	3.23977e-06	5.39892e-08
0.0886124	3.28761e-08	0.000175008	0.243246	55.2449	0.0702622	0.00286416	0.000171753	0.0842572	2.87598e-09	2.77295e-06	3.19896e-06	5.27529e-08
0.0890169	3.27594e-08	0.000175211	0.244203	55.2436	0.070556	0.00287136	0.000171963	0.0845833	2.88277e-09	2.76587e-06	3.19211e-06	5.25472e-08
0.0894214	3.26438e-08	0.000175412	0.245159	55.2424	0.0708497	0.00287854	0.000172172	0.0849091	2.88954e-09	2.75884e-06	3.1853e-06	5.23433e-08
0.089826	3.25291e-08	0.000175613	0.246115	55.2411	0.0711432	0.0028857	0.00017238	0.0852345	2.89628e-09	2.75187e-06	3.17853e-06	5.21411e-08
0.0902305	3.24155e-08	0.000175813	0.247069	55.2399	0.0714366	0.00289284	0.000172587	0.0855596	2.90301e-09	2.74496e-06	3.1718e-06	5.19407e-08
0.0910396	3.2191e-08	0.000176211	0.248975	55.2374	0.0720228	0.00290704	0.000172998	0.0862086	2.91639e-09	2.7313e-06	3.15847e-06	5.15451e-08
0.0918487	3.19704e-08	0.000176605	0.250877	55.2349	0.0726083	0.00292116	0.000173406	0.0868562	2.9297e-09	2.71786e-06	3.1453e-06	5.11563e-08
0.0926577	3.17535e-08	0.000176996	0.252776	55.2324	0.0731932	0.00293519	0.00017381	0.0875023	2.94292e-09	2.70463e-06	3.13229e-06	5.07741e-08
0.0934668	3.15402e-08	0.000177384	0.254671	55.2299	0.0737774	0.00294913	0.000174211	0.088147	2.95607e-09	2.69159e-06	3.11943e-06	5.03982e-08
0.0962796	3.08255e-08	0.000178707	0.26123	55.2213	0.0758033	0.00299693	0.000175579	0.0903772	3.00115e-09	2.64782e-06	3.07589e-06	4.91394e-08
0.0990923	3.01499e-08	0.000179993	0.267746	55.2127	0.0778213	0.00304372	0.000176908	0.0925904	3.0453e-09	2.60627e-06	3.03406e-06	4.795e-08
0.101905	2.95102e-08	0.000181243	0.274219	55.2042	0.0798314	0.00308955	0.000178199	0.0947868	3.08856e-09	2.56678e-06	2.99383e-06	4.68244e-08
0.104718	2.89037e-08	0.00018246	0.28065	55.1958	0.0818337	0.00313445	0.000179456	0.0969668	3.13096e-09	2.52918e-06	2.95508e-06	4.57575e-08
0.107998	2.82347e-08	0.000183838	0.288096	55.186	0.0841587	0.00318567	0.000180878	0.0994882	3.17935e-09	2.48756e-06	2.91167e-06	4.45816e-08
0.111278	2.76039e-08	0.000185174	0.295486	55.1762	0.0864733	0.00323572	0.000182257	0.101988	3.22666e-09	2.44815e-06	2.87004e-06	4.34733e-08
0.114558	2.70079e-08	0.000186471	0.302822	55.1666	0.0887776	0.00328464	0.000183596	0.104466	3.27293e-09	2.41076e-06	2.83006e-06	4.24265e-08
0.117838	2.64439e-08	0.000187731	0.310104	55.157	0.0910715	0.00333247	0.000184895	0.106924	3.31819e-09	2.37523e-06	2.79164e-06	4.14365e-08
0.121118	2.59093e-08	0.000188955	0.317332	55.1474	0.0933551	0.00337926	0.000186157	0.10936	3.36249e-09	2.34143e-06	2.75467e-06	4.04986e-08
0.124398	2.54019e-08	0.000190145	0.324508	55.138	0.0956285	0.00342505	0.000187383	0.111776	3.40585e-09	2.30923e-06	2.71906e-06	3.96089e-08
0.127678	2.49197e-08	0.000191303	0.331631	55.1285	0.0978918	0.00346987	0.000188576	0.114173	3.44833e-09	2.27852e-06	2.68473e-06	3.87637e-08
0.133041	2.41806e-08	0.000193131	0.343171	55.1133	0.101571	0.00354116	0.000190459	0.118048	3.51594e-09	2.23122e-06	2.63116e-06	3.74691e-08
0.136988	2.36723e-08	0.000194427	0.351577	55.1022	0.104262	0.00359212	0.000191793	0.120867	3.56429e-09	2.19854e-06	2.59363e-06	3.65792e-08
0.140934	2.31916e-08	0.000195683	0.359911	55.0911	0.106938	0.00364185	0.000193086	0.123658	3.61152e-09	2.1675e-06	2.5576e-06	3.57383e-08
0.144881	2.27364e-08	0.000196902	0.368175	55.0802	0.109599	0.00369041	0.000194341	0.126422	3.65766e-09	2.138e-06	2.52296e-06	3.49424e-08
0.148827	2.23044e-08	0.000198086	0.37637	55.0693	0.112247	0.00373786	0.000195558	0.12916	3.70277e-09	2.10988e-06	2.48963e-06	3.41874e-08
0.152553	2.19164e-08	0.000199172	0.384043	55.0591	0.114733	0.00378165	0.000196676	0.13172	3.74443e-09	2.08454e-06	2.4593e-06	3.35095e-08
0.156278	2.15462e-08	0.00020023	0.391656	55.049	0.117206	0.00382452	0.000197764	0.134257	3.78524e-09	2.06028e-06	2.43e-06	3.28632e-08
0.160003	2.11927e-08	0.000201261	0.399211	55.039	0.119668	0.0038665	0.000198823	0.136772	3.82523e-09	2.03702e-06	2.40168e-06	3.22463e-08
0.163729	2.08548e-08	0.000202265	0.406707	55.029	0.122116	0.00390763	0.000199855	0.139264	3.86441e-09	2.01472e-06	2.37428e-06	3.16568e-08
0.168055	2.04805e-08	0.0002034	0.41534	55.0175	0.124945	0.00395435	0.000201022	0.142131	3.90896e-09	1.98993e-06	2.34357e-06	3.10042e-08
0.172382	2.01243e-08	0.000204503	0.423898	55.0061	0.127757	0.00399999	0.000202154	0.144969	3.95252e-09	1.96625e-06	2.31398e-06	3.03837e-08
0.176708	1.9785e-08	0.000205575	0.43238	54.9948	0.130553	0.00404461	0.000203256	0.147778	3.99512e-09	1.9436e-06	2.28544e-06	2.97927e-08
0.181035	1.94614e-08	0.000206618	0.440788	54.9836	0.133332	0.00408824	0.000204327	0.150559	4.0368e-09	1.92192e-06	2.2579e-06	2.92294e-08
0.185361	1.91524e-08	0.000207633	0.449123	54.9725	0.136096	0.00413091	0.000205369	0.153312	4.0776e-09	1.90114e-06	2.2313e-06	2.86918e-08
0.189687	1.88569e-08	0.000208622	0.457386	54.9615	0.138843	0.00417267	0.000206384	0.156039	4.11754e-09	1.88121e-06	2.20558e-06	2.81781e-08
0.194014	1.85743e-08	0.000209585	0.465579	54.9505	0.141574	0.00421354	0.000207372	0.158738	4.15667e-09	1.86207e-06	2.18072e-06	2.7687e-08
0.19834	1.83036e-08	0.000210524	0.473701	54.9397	0.14429	0.00425356	0.000208336	0.161411	4.19501e-09	1.84368e-06	2.15666e-06	2.72166e-08
0.202667	1.8044e-08	0.000211439	0.481754	54.9289	0.146989	0.00429276	0.000209275	0.164058	4.23258e-09	1.82598e-06	2.13336e-06	2.6766e-08
0.206993	1.7795e-08	0.000212332	0.48974	54.9182	0.149673	0.00433117	0.000210191	0.166679	4.26942e-09	1.80894e-06	2.11078e-06	2.63339e-08
0.211914	1.75236e-08	0.000213322	0.498741	54.9062	0.152707	0.00437393	0.000211206	0.169631	4.31046e-09	1.79031e-06	2.08594e-06	2.58633e-08
0.216835	1.72642e-08	0.000214286	0.507658	54.8942	0.155721	0.00441574	0.000212194	0.17255	4.35062e-09	1.77243e-06	2.06194e-06	2.54135e-08
0.221757	1.70159e-08	0.000215224	0.51649	54.8824	0.158715	0.00445663	0.000213156	0.175438	4.38992e-09	1.75526e-06	2.03875e-06	2.49834e-08
0.226678	1.6778e-08	0.000216138	0.525239	54.8706	0.161689	0.00449664	0.000214093	0.178295	4.42841e-09	1.73875e-06	2.01631e-06	2.45716e-08
0.232353	1.65158e-08	0.000217163	0.535227	54.8572	0.165095	0.00454173	0.000215143	0.181552	4.47181e-09	1.72047e-06	1.99134e-06	2.41179e-08
0.238029	1.62657e-08	0.000218159	0.545109	54.8439	0.168475	0.00458574	0.000216164	0.184769	4.51421e-09	1.70298e-06	1.96726e-06	2.36854e-08
0.243704	1.60269e-08	0.000219127	0.554885	54.8308	0.17183	0.0046287	0.000217156	0.187947	4.55564e-09	1.6862e-06	1.94405e-06	2.32726e-08
0.24938	1.57985e-08	0.000220069	0.564558	54.8177	0.175159	0.00467067	0.00021812	0.191087	4.59613e-09	1.6701e-06	1.92164e-06	2.28783e-08
0.257409	1.54922e-08	0.000221358	0.578069	54.7995	0.179825	0.00472841	0.00021944	0.195466	4.65191e-09	1.64839e-06	1.89124e-06	2.23496e-08
0.265439	1.52038e-08	0.000222599	0.591381	54.7816	0.184441	0.00478434	0.00022071	0.199771	4.70598e-09	1.62785e-06	1.86226e-06	2.18523e-08
0.273468	1.49318e-08	0.000223795	0.604498	54.7638	0.189008	0.00483854	0.000221934	0.204005	4.75846e-09	1.60838e-06	1.83461e-06	2.13837e-08
0.281497	1.46749e-08	0.000224949	0.617425	54.7464	0.193526	0.00489111	0.000223115	0.208169	4.8094e-09	1.58989e-06	1.80819e-06	2.09414e-08
0.293896	1.43048e-08	0.000226654	0.637021	54.7199	0.200408	0.00496926	0.000224859	0.214467	4.88524e-09	1.56309e-06	1.76963e-06	2.0305e-08
0.306294	1.39639e-08	0.000228272	0.656188	54.6939	0.207177	0.00504397	0.000226514	0.220609	4.95787e-09	1.53822e-06	1.73354e-06	1.97194e-08
0.316151	1.37114e-08	0.000229501	0.671126	54.6736	0.212478	0.00510108	0.00022777	0.225384	5.01346e-09	1.51967e-06	1.70647e-06	1.92862e-08
0.326007	1.34736e-08	0.000230683	0.685808	54.6537	0.21771	0.00515629	0.000228978	0.230067	5.06728e-09	1.50212e-06	1.68069e-06	1.88787e-08
0.335864	1.32494e-08	0.00023182	0.700239	54.634	0.222874	0.0052097	0.00023014	0.23466	5.1194e-09	1.48547e-06	1.65614e-06	1.84947e-08
0.34572	1.30377e-08	0.000232916	0.714426	54.6147	0.22797	0.00526139	0.00023126	0.239166	5.16992e-09	1.46966e-06	1.63272e-06	1.81326e-08
0.347391	1.3003e-08	0.000233098	0.716808	54.6115	0.228828	0.00527	0.000231445	0.239922	5.17834e-09	1.46706e-06	1.62885e-06	1.80731e-08
0.349063	1.29686e-08	0.000233278	0.719183	54.6083	0.229683	0.00527855	0.00023163	0.240675	5.18671e-09	1.46448e-06	1.62502e-06	1.80143e-08
0.350734	1.29345e-08	0.000233458	0.721551	54.605	0.230537	0.00528706	0.000231813	0.241425	5.19503e-09	1.46193e-06	1.62121e-06	1.7956e-08
0.352405	1.29007e-08	0.000233636	0.723912	54.6018	0.231389	0.00529553	0.000231996	0.242174	5.20332e-09	1.45939e-06	1.61744e-06	1.78983e-08
0.355747	1.2834e-08	0.00023399	0.728615	54.5954	0.233087	0.00531233	0.000232357	0.243663	5.21976e-09	1.45438e-06	1.60997e-06	1.77844e-08
0.35909	1.27686e-08	0.00023434	0.73329	54.589	0.234777	0.00532895	0.000232714	0.245143	5.23604e-09	1.44945e-06	1.60262e-06	1.76726e-08
0.362432	1.27043e-08	0.000234685	0.737939	54.5827	0.23646	0.0053454	0.000233067	0.246614	5.25215e-09	1.4446e-06	1.59538e-06	1.75628e-08
0.373529	1.2499e-08	0.000235803	0.753186	54.5619	0.241994	0.00539879	0.000234208	0.251429	5.30451e-09	1.42906e-06	1.5721e-06	1.72124e-08
0.384625	1.23052e-08	0.000236878	0.768149	54.5414	0.247447	0.00545041	0.000235306	0.256145	5.35518e-09	1.41431e-06	1.54992e-06	1.6882e-08
0.395722	1.2122e-08	0.000237914	0.782837	54.5214	0.25282	0.00550033	0.000236363	0.260765	5.40427e-09	1.40029e-06	1.52877e-06	1.65699e-08
0.406818	1.19486e-08	0.000238912	0.797256	54.5016	0.258115	0.00554866	0.000237381	0.26529	5.45184e-09	1.38694e-06	1.50858e-06	1.62747e-08
0.417915	1.17841e-08	0.000239874	0.811413	54.4822	0.263333	0.00559547	0.000238364	0.269724	5.49798e-09	1.37423e-06	1.48928e-06	1.59951e-08
0.429011	1.1628e-08	0.000240804	0.825314	54.4631	0.268475	0.00564083	0.000239311	0.274069	5.54275e-09	1.3621e-06	1.47082e-06	1.57299e-08
0.440108	1.14796e-08	0.000241701	0.838965	54.4444	0.273542	0.00568481	0.000240227	0.278328	5.58622e-09	1.35051e-06	1.45314e-06	1.54779e-08
0.458997	1.12431e-08	0.000243161	0.861647	54.4132	0.281999	0.00575671	0.000241716	0.285386	5.65738e-09	1.33192e-06	1.42471e-06	1.5077e-08
0.473858	1.107e-08	0.000244253	0.879015	54.3893	0.288506	0.00581079	0.000242829	0.290774	5.71101e-09	1.31823e-06	1.40369e-06	1.47839e-08
0.488719	1.09073e-08	0.0002453	0.895975	54.366	0.294888	0.00586282	0.000243896	0.296024	5.76269e-09	1.30528e-06	1.38378e-06	1.45086e-08
0.503581	1.0754e-08	0.000246303	0.912542	54.3431	0.301146	0.00591292	0.000244918	0.30114	5.81253e-09	1.29302e-06	1.36488e-06	1.42498e-08
0.518442	1.06094e-08	0.000247266	0.928726	54.3208	0.307284	0.0059612	0.000245899	0.306127	5.86063e-09	1.28138e-06	1.34692e-06	1.40057e-08
0.522232	1.05739e-08	0.000247505	0.932794	54.3151	0.30883	0.00597323	0.000246143	0.307378	5.87263e-09	1.27851e-06	1.34248e-06	1.39457e-08
0.526022	1.05388e-08	0.000247742	0.936838	54.3096	0.310369	0.00598516	0.000246384	0.308622	5.88453e-09	1.27567e-06	1.33809e-06	1.38865e-08
0.529812	1.05042e-08	0.000247977	0.940858	54.304	0.3119	0.00599697	0.000246623	0.309857	5.89632e-09	1.27287e-06	1.33376e-06	1.38282e-08
0.533602	1.04701e-08	0.000248209	0.944854	54.2985	0.313424	0.00600868	0.00024686	0.311085	5.908e-09	1.27011e-06	1.32949e-06	1.37708e-08
0.541182	1.04034e-08	0.000248667	0.952777	54.2875	0.316449	0.00603177	0.000247326	0.313516	5.93107e-09	1.26469e-06	1.32109e-06	1.36583e-08
0.548763	1.03384e-08	0.000249115	0.960608	54.2767	0.319444	0.00605446	0.000247783	0.315917	5.95375e-09	1.2594e-06	1.3129e-06	1.35489e-08
0.556343	1.02752e-08	0.000249555	0.968348	54.266	0.322409	0.00607674	0.000248231	0.318287	5.97604e-09	1.25424e-06	1.30491e-06	1.34425e-08
0.563923	1.02137e-08	0.000249986	0.975998	54.2554	0.325345	0.00609863	0.00024867	0.320628	5.99796e-09	1.2492e-06	1.2971e-06	1.33391e-08
0.590318	1.00118e-08	0.000251425	1.00196	54.2194	0.335347	0.00617195	0.000250135	0.32855	6.07147e-09	1.23259e-06	1.2713e-06	1.29997e-08
0.616713	9.82715e-09	0.000252774	1.0269	54.1847	0.345012	0.00624103	0.000251507	0.336136	6.14091e-09	1.21727e-06	1.24748e-06	1.26898e-08
0.643107	9.65763e-09	0.00025404	1.05087	54.1514	0.354353	0.00630624	0.000252796	0.343403	6.2066e-09	1.20309e-06	1.22542e-06	1.24057e-08
0.669502	9.50152e-09	0.000255231	1.07393	54.1193	0.363381	0.00636787	0.000254007	0.350369	6.26883e-09	1.18994e-06	1.20494e-06	1.21445e-08
0.695897	9.35737e-09	0.000256353	1.0961	54.0883	0.372107	0.00642621	0.000255148	0.357048	6.32786e-09	1.17772e-06	1.18588e-06	1.19036e-08
0.733743	9.16899e-09	0.000257852	1.12644	54.0459	0.384114	0.00650458	0.000256673	0.366156	6.40737e-09	1.16161e-06	1.16077e-06	1.15893e-08
0.771588	8.99943e-09	0.000259236	1.15517	54.0057	0.395553	0.00657731	0.00025808	0.374745	6.48136e-09	1.14698e-06	1.13796e-06	1.13069e-08
0.809434	8.84612e-09	0.000260516	1.18238	53.9676	0.406453	0.00664494	0.000259381	0.382851	6.55036e-09	1.13364e-06	1.11716e-06	1.1052e-08
0.84728	8.70695e-09	0.000261703	1.20818	53.9314	0.416841	0.00670795	0.000260587	0.390509	6.61481e-09	1.12144e-06	1.09815e-06	1.0821e-08
0.885126	8.58015e-09	0.000262806	1.23265	53.897	0.426742	0.00676676	0.000261708	0.397746	6.67511e-09	1.11025e-06	1.0807e-06	1.06108e-08
0.922971	8.46425e-09	0.000263832	1.25586	53.8643	0.436179	0.00682174	0.000262751	0.404591	6.73161e-09	1.09994e-06	1.06466e-06	1.04189e-08
0.960817	8.35797e-09	0.00026479	1.27789	53.8332	0.445177	0.0068732	0.000263723	0.41107	6.78462e-09	1.09043e-06	1.04987e-06	1.02432e-08
0.998663	8.2603e-09	0.000265684	1.29881	53.8037	0.453757	0.00692145	0.000264631	0.417203	6.83442e-09	1.08163e-06	1.0362e-06	1.0082e-08
1.02641	8.19361e-09	0.000266303	1.31348	53.783	0.459792	0.00695491	0.000265259	0.421494	6.86903e-09	1.0756e-06	1.02683e-06	9.97199e-09
1.05415	8.13065e-09	0.000266892	1.3276	53.763	0.46562	0.00698687	0.000265858	0.425618	6.90212e-09	1.06988e-06	1.01795e-06	9.86816e-09
1.08189	8.07124e-09	0.000267454	1.34121	53.7438	0.471251	0.00701742	0.000266428	0.429584	6.9338e-09	1.06447e-06	1.00955e-06	9.77034e-09
1.08612	8.0625e-09	0.000267538	1.34324	53.7409	0.472091	0.00702195	0.000266513	0.430175	6.9385e-09	1.06367e-06	1.00831e-06	9.75597e-09
1.09034	8.05382e-09	0.00026762	1.34526	53.738	0.472928	0.00702646	0.000266597	0.430763	6.94318e-09	1.06287e-06	1.00708e-06	9.74168e-09
1.09457	8.04521e-09	0.000267703	1.34727	53.7352	0.473759	0.00703093	0.00026668	0.431346	6.94782e-09	1.06208e-06	1.00586e-06	9.72751e-09
1.09879	8.03667e-09	0.000267784	1.34926	53.7324	0.474587	0.00703537	0.000266763	0.431927	6.95244e-09	1.0613e-06	1.00465e-06	9.71346e-09
1.10725	8.01981e-09	0.000267946	1.35322	53.7268	0.476229	0.00704417	0.000266927	0.433077	6.96157e-09	1.05976e-06	1.00226e-06	9.68572e-09
1.1157	8.00323e-09	0.000268105	1.35713	53.7212	0.477853	0.00705285	0.000267088	0.434215	6.97059e-09	1.05824e-06	9.999e-07	9.65845e-09
1.12415	7.98693e-09	0.000268262	1.361	53.7157	0.479461	0.00706141	0.000267248	0.435339	6.97949e-09	1.05674e-06	9.97582e-07	9.63164e-09
1.14594	7.94613e-09	0.000268656	1.37077	53.7019	0.483528	0.00708295	0.000267648	0.438175	7.00191e-09	1.05299e-06	9.91773e-07	9.56457e-09
1.16773	7.90703e-09	0.000269037	1.38027	53.6884	0.487486	0.00710377	0.000268034	0.440928	7.02359e-09	1.04938e-06	9.86194e-07	9.50033e-09
1.18952	7.86953e-09	0.000269405	1.38949	53.6753	0.491338	0.0071239	0.000268407	0.443599	7.04456e-09	1.04592e-06	9.80833e-07	9.43875e-09
1.2113	7.83355e-09	0.000269759	1.39845	53.6626	0.495087	0.00714335	0.000268767	0.446191	7.06486e-09	1.04258e-06	9.75679e-07	9.37969e-09
1.25385	7.76736e-09	0.000270418	1.41523	53.6388	0.502123	0.00717952	0.000269435	0.451037	7.10264e-09	1.03643e-06	9.66174e-07	9.27112e-09
1.29639	7.70613e-09	0.000271033	1.43111	53.6162	0.508797	0.00721342	0.00027006	0.45561	7.13811e-09	1.03071e-06	9.57351e-07	9.17078e-09
1.33894	7.64938e-09	0.00027161	1.44612	53.5949	0.515129	0.00724524	0.000270644	0.459928	7.17145e-09	1.02539e-06	9.4915e-07	9.07785e-09
1.38148	7.59669e-09	0.00027215	1.46034	53.5746	0.521137	0.00727512	0.000271192	0.464008	7.20281e-09	1.02043e-06	9.41516e-07	8.99167e-09
1.44876	7.52082e-09	0.000272937	1.48128	53.5448	0.530019	0.00731874	0.00027199	0.470006	7.24868e-09	1.01326e-06	9.30486e-07	8.86765e-09
1.51604	7.45299e-09	0.000273649	1.5005	53.5173	0.538197	0.00735836	0.000272712	0.475496	7.29041e-09	1.00681e-06	9.20589e-07	8.75691e-09
1.58332	7.39217e-09	0.000274295	1.51814	53.4922	0.545728	0.00739438	0.000273367	0.480524	7.32843e-09	1.00101e-06	9.11686e-07	8.65771e-09
1.6506	7.3375e-09	0.000274882	1.53434	53.469	0.552664	0.00742717	0.000273963	0.485131	7.36311e-09	9.95764e-07	9.03659e-07	8.56862e-09
1.71787	7.28824e-09	0.000275416	1.54922	53.4477	0.559053	0.00745706	0.000274504	0.489355	7.39477e-09	9.91023e-07	8.96408e-07	8.48841e-09
1.81597	7.22482e-09	0.000276111	1.56879	53.4197	0.567479	0.00749603	0.000275208	0.494897	7.43612e-09	9.84893e-07	8.87047e-07	8.38525e-09
1.91407	7.16996e-09	0.000276718	1.58611	53.3949	0.574957	0.00753021	0.000275823	0.49979	7.47245e-09	9.79564e-07	8.78923e-07	8.29609e-09
2.01217	7.12232e-09	0.000277251	1.60144	53.3729	0.581596	0.00756023	0.000276363	0.504113	7.50441e-09	9.7492e-07	8.71852e-07	8.21874e-09
2.11026	7.08085e-09	0.000277718	1.61502	53.3534	0.587492	0.00758664	0.000276837	0.507936	7.53257e-09	9.70862e-07	8.65682e-07	8.15145e-09
2.20836	7.04464e-09	0.00027813	1.62706	53.3361	0.592729	0.0076099	0.000277254	0.511318	7.55742e-09	9.67309e-07	8.60285e-07	8.09274e-09
2.34494	7.00163e-09	0.000278622	1.64158	53.3153	0.599059	0.0076378	0.000277753	0.515393	7.58724e-09	9.63073e-07	8.5386e-07	8.02304e-09
2.48152	6.96583e-09	0.000279035	1.65387	53.2976	0.604429	0.00766124	0.000278171	0.518835	7.61235e-09	9.59537e-07	8.48504e-07	7.96508e-09
2.61809	6.93584e-09	0.000279383	1.66428	53.2826	0.608984	0.00768101	0.000278524	0.521746	7.63354e-09	9.56566e-07	8.44e-07	7.91652e-09
2.63654	6.93221e-09	0.000279425	1.66555	53.2808	0.609544	0.00768342	0.000278566	0.522103	7.63613e-09	9.56207e-07	8.43463e-07	7.91068e-09
2.63979	6.93158e-09	0.000279433	1.66578	53.2805	0.609642	0.00768384	0.000278574	0.522165	7.63658e-09	9.56144e-07	8.43367e-07	7.90965e-09
2.64304	6.93095e-09	0.00027944	1.666	53.2801	0.609739	0.00768426	0.000278581	0.522227	7.63703e-09	9.56081e-07	8.43272e-07	7.90863e-09
2.64629	6.93032e-09	0.000279448	1.66622	53.2798	0.609835	0.00768468	0.000278589	0.522289	7.63748e-09	9.56019e-07	8.43178e-07	7.90761e-09
2.64954	6.92969e-09	0.000279455	1.66644	53.2795	0.609932	0.0076851	0.000278596	0.52235	7.63792e-09	9.55957e-07	8.43084e-07	7.9066e-09
2.65605	6.92844e-09	0.000279469	1.66687	53.2789	0.610123	0.00768592	0.000278611	0.522472	7.63881e-09	9.55833e-07	8.42897e-07	7.90458e-09
2.66255	6.92721e-09	0.000279484	1.66731	53.2783	0.610313	0.00768674	0.000278626	0.522593	7.63969e-09	9.55711e-07	8.42711e-07	7.90258e-09
2.66905	6.92598e-09	0.000279498	1.66774	53.2776	0.610501	0.00768755	0.00027864	0.522713	7.64056e-09	9.55589e-07	8.42528e-07	7.9006e-09
2.73362	6.91434e-09	0.000279634	1.67183	53.2717	0.612297	0.00769529	0.000278778	0.523857	7.64887e-09	9.54433e-07	8.4078e-07	7.88177e-09
2.7982	6.90362e-09	0.00027976	1.67562	53.2663	0.61396	0.00770244	0.000278905	0.524916	7.65654e-09	9.53367e-07	8.39169e-07	7.86443e-09
2.86277	6.89374e-09	0.000279875	1.67913	53.2612	0.615499	0.00770904	0.000279022	0.525894	7.66363e-09	9.52384e-07	8.37684e-07	7.84846e-09
2.96917	6.87915e-09	0.000280047	1.68433	53.2537	0.617785	0.00771881	0.000279196	0.527345	7.67413e-09	9.50931e-07	8.3549e-07	7.82488e-09
3.07558	6.86641e-09	0.000280197	1.6889	53.2472	0.619794	0.00772738	0.000279348	0.528619	7.68334e-09	9.49661e-07	8.33573e-07	7.80429e-09
3.18198	6.85525e-09	0.000280329	1.69292	53.2414	0.621562	0.0077349	0.000279482	0.529739	7.69143e-09	9.48548e-07	8.31893e-07	7.78626e-09
3.28839	6.84547e-09	0.000280445	1.69646	53.2363	0.62312	0.00774151	0.000279599	0.530724	7.69854e-09	9.47572e-07	8.3042e-07	7.77047e-09
3.41022	6.83575e-09	0.00028056	1.69999	53.2312	0.624676	0.0077481	0.000279716	0.531707	7.70563e-09	9.46599e-07	8.28954e-07	7.75476e-09
3.53205	6.82738e-09	0.00028066	1.70305	53.2268	0.626022	0.00775378	0.000279817	0.532557	7.71175e-09	9.45762e-07	8.27692e-07	7.74124e-09
3.65388	6.82017e-09	0.000280746	1.70568	53.223	0.627185	0.00775869	0.000279904	0.533291	7.71704e-09	9.4504e-07	8.26604e-07	7.7296e-09
3.77571	6.81395e-09	0.00028082	1.70796	53.2197	0.628191	0.00776292	0.000279979	0.533925	7.7216e-09	9.44417e-07	8.25666e-07	7.71956e-09
3.93745	6.807e-09	0.000280903	1.71052	53.216	0.629318	0.00776766	0.000280063	0.534635	7.72671e-09	9.43721e-07	8.24617e-07	7.70836e-09
4.09918	6.8013e-09	0.000280971	1.71262	53.213	0.630246	0.00777156	0.000280132	0.53522	7.73091e-09	9.43149e-07	8.23756e-07	7.69915e-09
4.26092	6.7966e-09	0.000281027	1.71436	53.2105	0.631012	0.00777477	0.000280189	0.535701	7.73437e-09	9.42678e-07	8.23047e-07	7.69157e-09
4.42266	6.79274e-09	0.000281073	1.71579	53.2084	0.631644	0.00777742	0.000280235	0.536099	7.73723e-09	9.42291e-07	8.22463e-07	7.68534e-09
4.62496	6.78885e-09	0.00028112	1.71723	53.2063	0.632281	0.00778009	0.000280283	0.536499	7.74011e-09	9.419e-07	8.21875e-07	7.67906e-09
4.82727	6.78579e-09	0.000281157	1.71837	53.2047	0.632784	0.00778219	0.00028032	0.536815	7.74237e-09	9.41592e-07	8.21413e-07	7.67412e-09
5.02958	6.78338e-09	0.000281186	1.71926	53.2034	0.633179	0.00778384	0.000280349	0.537063	7.74415e-09	9.41351e-07	8.21049e-07	7.67024e-09
5.23189	6.7815e-09	0.000281208	1.71996	53.2024	0.633488	0.00778513	0.000280372	0.537258	7.74555e-09	9.41162e-07	8.20765e-07	7.6672e-09
5.4342	6.78003e-09	0.000281226	1.72051	53.2016	0.633731	0.00778615	0.00028039	0.53741	7.74664e-09	9.41014e-07	8.20542e-07	7.66483e-09
5.73422	6.77841e-09	0.000281245	1.72111	53.2007	0.633998	0.00778726	0.00028041	0.537578	7.74785e-09	9.40851e-07	8.20297e-07	7.66221e-09
6.03425	6.77727e-09	0.000281259	1.72154	53.2001	0.634185	0.00778804	0.000280423	0.537695	7.74869e-09	9.40737e-07	8.20125e-07	7.66038e-09
6.33427	6.77648e-09	0.000281268	1.72183	53.1997	0.634316	0.00778859	0.000280433	0.537777	7.74928e-09	9.40657e-07	8.20005e-07	7.6591e-09
6.6343	6.77592e-09	0.000281275	1.72204	53.1994	0.634407	0.00778897	0.00028044	0.537835	7.74969e-09	9.40601e-07	8.19921e-07	7.65821e-09
6.93432	6.77554e-09	0.00028128	1.72219	53.1992	0.634471	0.00778924	0.000280444	0.537875	7.74998e-09	9.40563e-07	8.19863e-07	7.65758e-09
7.34297	6.77519e-09	0.000281284	1.72231	53.199	0.634528	0.00778947	0.000280449	0.537911	7.75023e-09	9.40528e-07	8.19811e-07	7.65703e-09
7.75161	6.77498e-09	0.000281287	1.72239	53.1989	0.634563	0.00778962	0.000280451	0.537933	7.75039e-09	9.40506e-07	8.19778e-07	7.65668e-09
8.16026	6.77485e-09	0.000281288	1.72244	53.1988	0.634585	0.00778971	0.000280453	0.537946	7.75049e-09	9.40493e-07	8.19759e-07	7.65647e-09
8.56891	6.77477e-09	0.000281289	1.72247	53.1988	0.634598	0.00778977	0.000280454	0.537954	7.75055e-09	9.40485e-07	8.19747e-07	7.65634e-09
8.97755	6.77472e-09	0.00028129	1.72249	53.1987	0.634606	0.0077898	0.000280454	0.537959	7.75058e-09	9.40481e-07	8.1974e-07	7.65627e-09
9.62518	6.77468e-09	0.00028129	1.72251	53.1987	0.634612	0.00778983	0.000280455	0.537964	7.75061e-09	9.40476e-07	8.19733e-07	7.6562e-09
10.2728	6.77466e-09	0.00028129	1.72251	53.1987	0.634616	0.00778984	0.000280455	0.537966	7.75063e-09	9.40474e-07	8.1973e-07	7.65617e-09
10.9204	6.77465e-09	0.00028129	1.72252	53.1987	0.634617	0.00778985	0.000280455	0.537967	7.75064e-09	9.40473e-07	8.19729e-07	7.65615e-09
11.5681	6.77465e-09	0.00028129	1.72252	53.1987	0.634618	0.00778985	0.000280455	0.537967	7.75064e-09	9.40473e-07	8.19729e-07	7.65615e-09
12.2157	6.77465e-09	0.00028129	1.72252	53.1987	0.634618	0.00778985	0.000280455	0.537967	7.75064e-09	9.40473e-07	8.19729e-07	7.65615e-09
13.7364	6.77465e-09	0.00028129	1.72252	53.1987	0.634617	0.00778985	0.000280455	0.537967	7.75064e-09	9.40473e-07	8.19729e-07	7.65615e-09
15.257	6.77465e-09	0.00028129	1.72252	53.1987	0.634617	0.00778985	0.000280455	0.537967	7.75064e-09	9.40473e-07	8.19729e-07	7.65615e-09
16.7777	6.77465e-09	0.00028129	1.72252	53.1987	0.634618	0.00778985	0.000280455	0.537967	7.75064e-09	9.40473e-07	8.19729e-07	7.65615e-09
18.2983	6.77465e-09	0.00028129	1.72252	53.1987	0.634618	0.00778985	0.000280455	0.537967	7.75064e-09	9.40473e-07	8.19729e-07	7.65615e-09
24.7359	6.77465e-09	0.00028129	1.72252	53.1987	0.634618	0.00778985	0.000280455	0.537967	7.75064e-09	9.40473e-07	8.19729e-07	7.65615e-09
31.1735	6.77465e-09	0.00028129	1.72252	53.1987	0.634618	0.00778985	0.000280455	0.537967	7.75064e-09	9.40473e-07	8.19729e-07	7.65615e-09
37.611	6.77465e-09	0.00028129	1.72252	53.1987	0.634618	0.00778985	0.000280455	0.537967	7.75064e-09	9.40473e-07	8.19729e-07	7.65615e-09
101.987	6.77465e-09	0.00028129	1.72252	53.1987	0.634618	0.00778985	0.000280455	0.537967	7.75064e-09	9.40473e-07	8.19729e-07	7.65615e-09
166.362	6.77465e-09	0.00028129	1.72252	53.1987	0.634618	0.00778985	0.000280455	0.537967	7.75064e-09	9.40473e-07	8.19729e-07	7.65615e-09
506.912	6.77465e-09	0.00028129	1.72252	53.1987	0.634618	0.00778985	0.000280456	0.537967	7.75064e-09	9.40473e-07	8.19729e-07	7.65615e-09
847.461	6.77465e-09	0.00028129	1.72252	53.1987	0.634618	0.00778985	0.000280456	0.537967	7.75064e-09	9.40473e-07	8.19729e-07	7.65615e-09
1000	6.77465e-09	0.00028129	1.72252	53.1987	0.634618	0.00778985	0.000280456	0.537967	7.75064e-09	9.40473e-07	8.19729e-07	7.65615e-09
