# Supplementary material for: Molecular-resolution imaging of ice crystallized from liquid water by cryogenic liquid-cell TEM
Source: Nat Commun. 2025 Sep 25;16:8342. doi: 10.1038/s41467-025-62451-0 (PMC12462463; doi:10.1038/s41467-025-62451-0)
Supplement: Supplementary file 11 — Supplementary Data 3 [file 41467_2025_62451_MOESM11_ESM.zip › Ambrozic Set_kJ_C0_g_vals_pastina_213.15K_25.0_eA2s_Output.xlsx]

## Sheet: Sheet1
time / s	H	H+	H2	H2O	H2O2	HO2	HO2-	O2	O2-	OH	OH-	eh-
0	0	0	0	55.56	0	0	0	0	0	0	0	0
1.13175e-14	6.73259e-14	3.16228e-13	4.5904e-14	55.56	7.14063e-14	2.04018e-15	1.29038e-31	1.92185e-32	1.62353e-24	2.75424e-13	5.10045e-14	2.65223e-13
2.26349e-14	1.34652e-13	6.32456e-13	9.18081e-14	55.56	1.42813e-13	4.08036e-15	5.20071e-31	9.60924e-32	4.8678e-24	5.50848e-13	1.02009e-13	5.30447e-13
2.83163e-11	1.68449e-10	7.91202e-10	1.14852e-10	55.56	1.78658e-10	5.10454e-12	1.04077e-21	3.00769e-22	-1.17221e-17	6.89111e-10	1.27613e-10	6.63589e-10
5.661e-11	3.36764e-10	1.58177e-09	2.29612e-10	55.56	3.57174e-10	1.02051e-11	5.19971e-21	1.50288e-21	-1.19116e-16	1.37767e-09	2.55125e-10	1.32665e-09
6.31655e-11	3.75762e-10	1.76494e-09	2.56201e-10	55.56	3.98535e-10	1.13868e-11	6.39939e-21	1.84965e-21	-9.29336e-17	1.53721e-09	2.84668e-10	1.48027e-09
6.9721e-11	4.14759e-10	1.94811e-09	2.8279e-10	55.56	4.39896e-10	1.25685e-11	7.86097e-21	2.27213e-21	-6.02578e-17	1.69674e-09	3.14212e-10	1.6339e-09
7.72598e-11	4.59607e-10	2.15876e-09	3.13368e-10	55.56	4.87462e-10	1.39275e-11	9.73335e-21	2.81335e-21	-2.84366e-17	1.88021e-09	3.48187e-10	1.81057e-09
8.47986e-11	5.04454e-10	2.3694e-09	3.43946e-10	55.56	5.35027e-10	1.52865e-11	1.20085e-20	3.471e-21	-8.76025e-18	2.06367e-09	3.82162e-10	1.98724e-09
9.23374e-11	5.49301e-10	2.58005e-09	3.74523e-10	55.56	5.82592e-10	1.66455e-11	1.47257e-20	4.25644e-21	1.48136e-18	2.24714e-09	4.16137e-10	2.16391e-09
9.98762e-11	5.94148e-10	2.7907e-09	4.05101e-10	55.56	6.30157e-10	1.80045e-11	1.79242e-20	5.18103e-21	7.48458e-18	2.43061e-09	4.50112e-10	2.34058e-09
1.07415e-10	6.38995e-10	3.00134e-09	4.35679e-10	55.56	6.77722e-10	1.93635e-11	2.16434e-20	6.25613e-21	1.16208e-17	2.61407e-09	4.84088e-10	2.51725e-09
1.14954e-10	6.83843e-10	3.21199e-09	4.66256e-10	55.56	7.25288e-10	2.07225e-11	2.59225e-20	7.4931e-21	1.46174e-17	2.79754e-09	5.18063e-10	2.69393e-09
1.22493e-10	7.2869e-10	3.42263e-09	4.96834e-10	55.56	7.72853e-10	2.20815e-11	3.08009e-20	8.90331e-21	1.68656e-17	2.981e-09	5.52038e-10	2.8706e-09
1.30031e-10	7.73537e-10	3.63328e-09	5.27412e-10	55.56	8.20418e-10	2.34405e-11	3.63178e-20	1.04981e-20	1.86765e-17	3.16447e-09	5.86013e-10	3.04727e-09
1.3757e-10	8.18384e-10	3.84393e-09	5.57989e-10	55.56	8.67983e-10	2.47995e-11	4.25125e-20	1.22889e-20	2.02483e-17	3.34794e-09	6.19988e-10	3.22394e-09
1.45109e-10	8.63232e-10	4.05457e-09	5.88567e-10	55.56	9.15549e-10	2.61585e-11	4.94244e-20	1.42869e-20	2.16861e-17	3.5314e-09	6.53963e-10	3.40061e-09
1.52648e-10	9.08079e-10	4.26522e-09	6.19145e-10	55.56	9.63114e-10	2.75175e-11	5.70927e-20	1.65037e-20	2.30457e-17	3.71487e-09	6.87939e-10	3.57728e-09
1.60187e-10	9.52926e-10	4.47586e-09	6.49722e-10	55.56	1.01068e-09	2.88765e-11	6.55567e-20	1.89504e-20	2.43597e-17	3.89833e-09	7.21914e-10	3.75395e-09
1.67725e-10	9.97773e-10	4.68651e-09	6.803e-10	55.56	1.05824e-09	3.02355e-11	7.48557e-20	2.16386e-20	2.56476e-17	4.0818e-09	7.55889e-10	3.93062e-09
1.75264e-10	1.04262e-09	4.89716e-09	7.10878e-10	55.56	1.10581e-09	3.15945e-11	8.50291e-20	2.45796e-20	2.69206e-17	4.26527e-09	7.89864e-10	4.10729e-09
1.82803e-10	1.08747e-09	5.1078e-09	7.41455e-10	55.56	1.15337e-09	3.29535e-11	9.6116e-20	2.77846e-20	2.8185e-17	4.44873e-09	8.23839e-10	4.28396e-09
2.58191e-10	1.53594e-09	7.21426e-09	1.04723e-09	55.56	1.62903e-09	4.65436e-11	2.72722e-19	7.88397e-20	4.07533e-17	6.28339e-09	1.16359e-09	6.05067e-09
3.33579e-10	1.98441e-09	9.32072e-09	1.35301e-09	55.56	2.10468e-09	6.01336e-11	5.8806e-19	1.70003e-19	5.32655e-17	8.11805e-09	1.50334e-09	7.81738e-09
4.08967e-10	2.43288e-09	1.14272e-08	1.65878e-09	55.56	2.58033e-09	7.37237e-11	1.07866e-18	3.11835e-19	6.57867e-17	9.95271e-09	1.8431e-09	9.58409e-09
1.16285e-09	6.91761e-09	3.24918e-08	4.71655e-09	55.56	7.33686e-09	2.09624e-10	3.12454e-17	9.03464e-18	1.91067e-16	2.82993e-08	5.24062e-09	2.72512e-08
1.91673e-09	1.14023e-08	5.35564e-08	7.77432e-09	55.56	1.20934e-08	3.45525e-10	1.25952e-16	3.64218e-17	3.16357e-16	4.66459e-08	8.63816e-09	4.49182e-08
2.67061e-09	1.58871e-08	7.4621e-08	1.08321e-08	55.56	1.68499e-08	4.81425e-10	3.2184e-16	9.30737e-17	4.41642e-16	6.49924e-08	1.20357e-08	6.25853e-08
5.4998e-09	3.27176e-08	1.53673e-07	2.23074e-08	55.56	3.47004e-08	9.91437e-10	2.6111e-15	7.55363e-16	9.11817e-16	1.33844e-07	2.47863e-08	1.28887e-07
8.32899e-09	4.95482e-08	2.32725e-07	3.37828e-08	55.56	5.25509e-08	1.50145e-09	8.87442e-15	2.56796e-15	1.38199e-15	2.02695e-07	3.75372e-08	1.95187e-07
1.11582e-08	6.63791e-08	3.11776e-07	4.52582e-08	55.56	7.04016e-08	2.01145e-09	2.12417e-14	6.14827e-15	1.85216e-15	2.71545e-07	5.02886e-08	2.61487e-07
1.39874e-08	8.32103e-08	3.90826e-07	5.67337e-08	55.56	8.82523e-08	2.52146e-09	4.17924e-14	1.20998e-14	2.32233e-15	3.40394e-07	6.30405e-08	3.27786e-07
2.10248e-08	1.25079e-07	5.87456e-07	8.5279e-08	55.56	1.32656e-07	3.79004e-09	1.4175e-13	4.10699e-14	3.49182e-15	5.11647e-07	9.47634e-08	4.92693e-07
2.80623e-08	1.6695e-07	7.84078e-07	1.13825e-07	55.56	1.77061e-07	5.05858e-09	3.36805e-13	9.76506e-14	4.66128e-15	6.82889e-07	1.26492e-07	6.57586e-07
3.50998e-08	2.08827e-07	9.80689e-07	1.42373e-07	55.56	2.21467e-07	6.32707e-09	6.58605e-13	1.91076e-13	5.83069e-15	8.54114e-07	1.58229e-07	8.22459e-07
4.21373e-08	2.50709e-07	1.17728e-06	1.70923e-07	55.56	2.65876e-07	7.59548e-09	1.13871e-12	3.30578e-13	7.00003e-15	1.02532e-06	1.89975e-07	9.87309e-07
6.01358e-08	3.57856e-07	1.68e-06	2.43949e-07	55.56	3.79467e-07	1.08391e-08	3.30408e-12	9.60733e-13	9.9903e-15	1.46307e-06	2.71221e-07	1.40878e-06
7.81343e-08	4.65067e-07	2.18255e-06	3.16996e-07	55.56	4.93083e-07	1.40818e-08	7.23507e-12	2.10685e-12	1.29799e-14	1.9006e-06	3.5257e-07	1.82997e-06
9.61329e-08	5.7236e-07	2.68489e-06	3.90068e-07	55.56	6.06732e-07	1.73236e-08	1.34526e-11	3.92288e-12	1.59686e-14	2.33784e-06	4.34052e-07	2.25083e-06
1.14131e-07	6.79753e-07	3.18697e-06	4.63172e-07	55.56	7.20421e-07	2.0564e-08	2.24744e-11	6.56236e-12	1.89564e-14	2.77474e-06	5.15694e-07	2.67125e-06
1.3213e-07	7.87266e-07	3.68873e-06	5.36313e-07	55.56	8.34159e-07	2.38029e-08	3.48156e-11	1.01784e-11	2.19429e-14	3.21122e-06	5.97527e-07	3.09117e-06
1.58587e-07	9.45558e-07	4.42562e-06	6.43906e-07	55.56	1.00145e-06	2.85607e-08	6.00574e-11	1.75866e-11	2.63306e-14	3.85194e-06	7.18222e-07	3.70734e-06
1.85044e-07	1.10421e-06	5.16157e-06	7.51612e-07	55.56	1.16888e-06	3.33139e-08	9.51961e-11	2.79161e-11	3.07151e-14	4.49142e-06	8.39478e-07	4.322e-06
2.115e-07	1.26327e-06	5.89642e-06	8.59448e-07	55.56	1.33648e-06	3.80618e-08	1.41839e-10	4.16452e-11	3.50961e-14	5.12946e-06	9.61384e-07	4.9349e-06
2.37957e-07	1.4228e-06	6.63001e-06	9.67434e-07	55.56	1.50427e-06	4.28037e-08	2.01586e-10	5.92479e-11	3.94732e-14	5.76585e-06	1.08403e-06	5.54579e-06
2.64414e-07	1.58286e-06	7.36219e-06	1.07559e-06	55.56	1.67228e-06	4.75388e-08	2.76026e-10	8.11938e-11	4.38463e-14	6.40041e-06	1.20748e-06	6.15443e-06
3.09827e-07	1.85899e-06	8.61519e-06	1.26167e-06	55.56	1.96121e-06	5.56486e-08	4.42634e-10	1.30326e-10	5.13428e-14	7.48476e-06	1.42154e-06	7.19321e-06
3.55239e-07	2.1371e-06	9.86276e-06	1.4484e-06	55.56	2.25096e-06	6.37328e-08	6.65178e-10	1.95925e-10	5.88266e-14	8.56214e-06	1.63863e-06	8.22346e-06
4.00651e-07	2.41745e-06	1.11041e-05	1.63586e-06	55.56	2.54161e-06	7.17878e-08	9.51605e-10	2.80239e-10	6.62976e-14	9.6316e-06	1.85912e-06	9.24404e-06
4.46064e-07	2.70029e-06	1.23385e-05	1.82414e-06	55.56	2.83328e-06	7.98104e-08	1.30984e-09	3.8545e-10	7.37562e-14	1.06922e-05	2.08334e-06	1.02538e-05
4.91476e-07	2.98587e-06	1.3565e-05	2.01333e-06	55.56	3.12607e-06	8.77972e-08	1.74778e-09	5.13668e-10	8.12033e-14	1.17432e-05	2.31157e-06	1.12517e-05
5.36889e-07	3.27439e-06	1.4783e-05	2.20353e-06	55.56	3.42007e-06	9.57451e-08	2.27335e-09	6.66927e-10	8.86401e-14	1.27835e-05	2.54408e-06	1.22367e-05
6.13334e-07	3.76728e-06	1.68119e-05	2.52619e-06	55.56	3.91796e-06	1.09028e-07	3.37784e-09	9.8683e-10	1.0114e-13	1.45087e-05	2.94574e-06	1.38628e-05
6.89779e-07	4.26997e-06	1.88107e-05	2.85233e-06	55.56	4.41992e-06	1.2218e-07	4.79063e-09	1.39189e-09	1.13624e-13	1.61981e-05	3.36091e-06	1.5445e-05
7.66224e-07	4.78318e-06	2.07761e-05	3.18235e-06	55.56	4.9263e-06	1.35187e-07	6.54925e-09	1.89005e-09	1.26104e-13	1.78485e-05	3.79005e-06	1.69795e-05
8.42669e-07	5.30747e-06	2.27045e-05	3.51661e-06	55.56	5.43741e-06	1.4804e-07	8.69102e-09	2.48845e-09	1.38591e-13	1.94569e-05	4.23329e-06	1.84625e-05
9.19114e-07	5.84327e-06	2.45928e-05	3.85547e-06	55.56	5.95347e-06	1.60729e-07	1.12528e-08	3.19339e-09	1.51099e-13	2.10209e-05	4.6904e-06	1.98911e-05
9.95559e-07	6.39083e-06	2.64378e-05	4.19927e-06	55.56	6.4747e-06	1.73248e-07	1.4271e-08	4.0103e-09	1.63641e-13	2.25383e-05	5.16087e-06	2.12627e-05
1.09384e-06	7.11222e-06	2.87418e-05	4.64904e-06	55.56	7.15262e-06	1.8908e-07	1.88783e-08	5.23237e-09	1.79837e-13	2.44181e-05	5.78399e-06	2.29389e-05
1.19212e-06	7.85304e-06	3.09639e-05	5.10813e-06	55.56	7.83951e-06	2.04609e-07	2.437e-08	6.65475e-09	1.9614e-13	2.62152e-05	6.42544e-06	2.45141e-05
1.2904e-06	8.61275e-06	3.30992e-05	5.57708e-06	55.5599	8.53544e-06	2.19829e-07	3.08132e-08	8.28296e-09	2.12571e-13	2.79279e-05	7.08227e-06	2.59861e-05
1.38868e-06	9.39039e-06	3.51435e-05	6.05641e-06	55.5599	9.24037e-06	2.34738e-07	3.82694e-08	1.01204e-08	2.29153e-13	2.95554e-05	7.75104e-06	2.73542e-05
1.48696e-06	1.01847e-05	3.70933e-05	6.54652e-06	55.5599	9.95417e-06	2.49337e-07	4.67931e-08	1.21687e-08	2.45902e-13	3.10976e-05	8.42805e-06	2.86184e-05
1.58524e-06	1.09942e-05	3.89459e-05	7.04778e-06	55.5599	1.06766e-05	2.63631e-07	5.64307e-08	1.44274e-08	2.62826e-13	3.25551e-05	9.10939e-06	2.97801e-05
1.71887e-06	1.21158e-05	4.13058e-05	7.74767e-06	55.5599	1.16722e-05	2.82588e-07	7.13872e-08	1.78329e-08	2.86142e-13	3.44036e-05	1.00356e-05	3.11988e-05
1.85249e-06	1.3257e-05	4.34809e-05	8.4692e-06	55.5599	1.26823e-05	3.01018e-07	8.85388e-08	2.16159e-08	3.09805e-13	3.61034e-05	1.0953e-05	3.24393e-05
1.98611e-06	1.44123e-05	4.54716e-05	9.21267e-06	55.5599	1.3706e-05	3.18955e-07	1.0792e-07	2.57647e-08	3.33813e-13	3.7661e-05	1.18527e-05	3.3511e-05
2.11973e-06	1.55763e-05	4.72813e-05	9.97815e-06	55.5599	1.4742e-05	3.36433e-07	1.29531e-07	3.02649e-08	3.58148e-13	3.90841e-05	1.27269e-05	3.44249e-05
2.25335e-06	1.67432e-05	4.89152e-05	1.07655e-05	55.5599	1.57893e-05	3.53495e-07	1.53345e-07	3.51003e-08	3.82786e-13	4.0381e-05	1.3569e-05	3.51929e-05
2.38697e-06	1.79075e-05	5.03805e-05	1.15745e-05	55.5599	1.68466e-05	3.7018e-07	1.79303e-07	4.02534e-08	4.077e-13	4.15604e-05	1.43738e-05	3.58274e-05
2.542e-06	1.92484e-05	5.18807e-05	1.25395e-05	55.5599	1.80845e-05	3.89125e-07	2.11999e-07	4.66067e-08	4.36908e-13	4.27934e-05	1.52558e-05	3.64128e-05
2.69703e-06	2.05715e-05	5.31809e-05	1.35321e-05	55.5599	1.93327e-05	4.07688e-07	2.47312e-07	5.33358e-08	4.66395e-13	4.3894e-05	1.60787e-05	3.68549e-05
2.85206e-06	2.18703e-05	5.42977e-05	1.45512e-05	55.5599	2.05898e-05	4.25934e-07	2.85056e-07	6.04139e-08	4.96115e-13	4.48755e-05	1.68405e-05	3.71721e-05
3.00708e-06	2.31392e-05	5.5248e-05	1.55955e-05	55.5599	2.18543e-05	4.43922e-07	3.25026e-07	6.78152e-08	5.26028e-13	4.57504e-05	1.75411e-05	3.73818e-05
3.16211e-06	2.43736e-05	5.60489e-05	1.66638e-05	55.5599	2.31249e-05	4.61709e-07	3.6701e-07	7.55159e-08	5.56098e-13	4.65303e-05	1.81819e-05	3.75e-05
3.31714e-06	2.55698e-05	5.6717e-05	1.77547e-05	55.5599	2.44005e-05	4.79347e-07	4.10792e-07	8.34941e-08	5.86302e-13	4.72259e-05	1.87649e-05	3.75412e-05
3.52413e-06	2.71024e-05	5.7429e-05	1.92442e-05	55.5599	2.61097e-05	5.02742e-07	4.71689e-07	9.45454e-08	6.26794e-13	4.80402e-05	1.94589e-05	3.74984e-05
3.73113e-06	2.8557e-05	5.79667e-05	2.07683e-05	55.5599	2.78238e-05	5.26048e-07	5.34936e-07	1.06015e-07	6.67455e-13	4.8742e-05	2.00638e-05	3.7368e-05
3.93812e-06	2.99312e-05	5.83608e-05	2.23238e-05	55.5599	2.95411e-05	5.49344e-07	6.00091e-07	1.17867e-07	7.08271e-13	4.9349e-05	2.05887e-05	3.7172e-05
4.14512e-06	3.12242e-05	5.86381e-05	2.39078e-05	55.5599	3.12602e-05	5.72697e-07	6.66759e-07	1.30072e-07	7.49243e-13	4.98764e-05	2.10426e-05	3.69288e-05
4.35212e-06	3.24366e-05	5.88217e-05	2.55174e-05	55.5599	3.29797e-05	5.9616e-07	7.34592e-07	1.42605e-07	7.90383e-13	5.03367e-05	2.14342e-05	3.66529e-05
4.55911e-06	3.357e-05	5.89309e-05	2.715e-05	55.5599	3.46988e-05	6.19774e-07	8.03288e-07	1.55447e-07	8.3171e-13	5.07407e-05	2.17715e-05	3.6356e-05
4.80435e-06	3.4814e-05	5.8986e-05	2.91108e-05	55.5598	3.67336e-05	6.47993e-07	8.85444e-07	1.71037e-07	8.80948e-13	5.11589e-05	2.2111e-05	3.59895e-05
5.04958e-06	3.59558e-05	5.8981e-05	3.1097e-05	55.5598	3.87654e-05	6.7651e-07	9.68105e-07	1.87015e-07	9.30525e-13	5.15229e-05	2.23953e-05	3.56176e-05
5.29481e-06	3.70011e-05	5.89331e-05	3.31054e-05	55.5598	4.07931e-05	7.05355e-07	1.05099e-06	2.03364e-07	9.80486e-13	5.18428e-05	2.26336e-05	3.52485e-05
5.54005e-06	3.79559e-05	5.88553e-05	3.51333e-05	55.5598	4.28159e-05	7.34545e-07	1.13389e-06	2.20072e-07	1.03087e-12	5.21266e-05	2.28337e-05	3.48877e-05
5.78528e-06	3.88263e-05	5.87579e-05	3.71781e-05	55.5598	4.48333e-05	7.6409e-07	1.21662e-06	2.37128e-07	1.08172e-12	5.2381e-05	2.30021e-05	3.45391e-05
6.03051e-06	3.96186e-05	5.86483e-05	3.92375e-05	55.5598	4.68447e-05	7.93995e-07	1.29906e-06	2.54527e-07	1.13303e-12	5.2611e-05	2.31443e-05	3.4205e-05
6.35988e-06	4.05698e-05	5.84918e-05	4.20232e-05	55.5598	4.95358e-05	8.34724e-07	1.40917e-06	2.78426e-07	1.20281e-12	5.28893e-05	2.33018e-05	3.37809e-05
6.68924e-06	4.14039e-05	5.8333e-05	4.48278e-05	55.5598	5.22144e-05	8.76092e-07	1.51843e-06	3.02925e-07	1.27356e-12	5.31397e-05	2.34287e-05	3.33859e-05
7.01861e-06	4.21334e-05	5.8178e-05	4.76477e-05	55.5598	5.48799e-05	9.18083e-07	1.62675e-06	3.28023e-07	1.34534e-12	5.33685e-05	2.35319e-05	3.30193e-05
7.34797e-06	4.27696e-05	5.80302e-05	5.04799e-05	55.5598	5.75316e-05	9.6068e-07	1.73408e-06	3.53718e-07	1.41816e-12	5.35808e-05	2.36165e-05	3.26797e-05
7.67734e-06	4.33227e-05	5.78917e-05	5.33218e-05	55.5598	6.01693e-05	1.00386e-06	1.84041e-06	3.80011e-07	1.49204e-12	5.37801e-05	2.36865e-05	3.23648e-05
8.0067e-06	4.38018e-05	5.77632e-05	5.61711e-05	55.5598	6.27926e-05	1.0476e-06	1.94573e-06	4.06905e-07	1.56698e-12	5.39694e-05	2.3745e-05	3.20725e-05
8.44597e-06	4.43398e-05	5.76073e-05	5.99793e-05	55.5598	6.62687e-05	1.10677e-06	2.08466e-06	4.43715e-07	1.66858e-12	5.42102e-05	2.3809e-05	3.17137e-05
8.88523e-06	4.47777e-05	5.74684e-05	6.37932e-05	55.5598	6.97188e-05	1.16685e-06	2.22191e-06	4.81611e-07	1.77206e-12	5.44414e-05	2.38607e-05	3.13857e-05
9.3245e-06	4.513e-05	5.73448e-05	6.76093e-05	55.5598	7.3143e-05	1.2278e-06	2.35753e-06	5.20606e-07	1.8774e-12	5.46658e-05	2.39032e-05	3.10841e-05
9.76376e-06	4.5409e-05	5.72348e-05	7.14249e-05	55.5598	7.65414e-05	1.28958e-06	2.49162e-06	5.60714e-07	1.98456e-12	5.48858e-05	2.39385e-05	3.08047e-05
1.0203e-05	4.56252e-05	5.71365e-05	7.52374e-05	55.5598	7.99144e-05	1.35214e-06	2.62424e-06	6.0195e-07	2.09353e-12	5.51026e-05	2.39682e-05	3.0544e-05
1.06423e-05	4.57876e-05	5.70481e-05	7.90449e-05	55.5597	8.32623e-05	1.41545e-06	2.75547e-06	6.44327e-07	2.20426e-12	5.53174e-05	2.39934e-05	3.02993e-05
1.12877e-05	4.59443e-05	5.69334e-05	8.46265e-05	55.5597	8.81371e-05	1.50979e-06	2.94589e-06	7.08695e-07	2.37012e-12	5.56308e-05	2.4024e-05	2.99635e-05
1.19331e-05	4.60212e-05	5.68332e-05	9.01889e-05	55.5597	9.29605e-05	1.60563e-06	3.13363e-06	7.75604e-07	2.53966e-12	5.59426e-05	2.40486e-05	2.96511e-05
1.25786e-05	4.60342e-05	5.67446e-05	9.57285e-05	55.5597	9.77342e-05	1.70289e-06	3.31885e-06	8.45095e-07	2.71282e-12	5.62533e-05	2.40684e-05	2.93574e-05
1.3224e-05	4.59961e-05	5.66651e-05	0.000101243	55.5597	0.00010246	1.80152e-06	3.50168e-06	9.17209e-07	2.88952e-12	5.6563e-05	2.40843e-05	2.90791e-05
1.38694e-05	4.59171e-05	5.65929e-05	0.000106729	55.5597	0.00010714	1.90148e-06	3.68224e-06	9.91981e-07	3.0697e-12	5.68715e-05	2.4097e-05	2.88136e-05
1.45148e-05	4.58054e-05	5.65266e-05	0.000112186	55.5597	0.000111776	2.00274e-06	3.86064e-06	1.06944e-06	3.25333e-12	5.71782e-05	2.4107e-05	2.8559e-05
1.54221e-05	4.56059e-05	5.64419e-05	0.000119806	55.5597	0.00011822	2.14719e-06	4.10792e-06	1.18293e-06	3.51718e-12	5.76056e-05	2.41168e-05	2.82171e-05
1.63294e-05	4.53694e-05	5.63651e-05	0.000127364	55.5597	0.000124585	2.29405e-06	4.35131e-06	1.30184e-06	3.78759e-12	5.80274e-05	2.41227e-05	2.78911e-05
1.72367e-05	4.51067e-05	5.62949e-05	0.00013486	55.5596	0.000130873	2.44324e-06	4.59099e-06	1.42624e-06	4.06445e-12	5.84423e-05	2.41251e-05	2.75788e-05
1.8144e-05	4.48262e-05	5.62302e-05	0.000142292	55.5596	0.000137089	2.59472e-06	4.82711e-06	1.55614e-06	4.34762e-12	5.88494e-05	2.41244e-05	2.72787e-05
1.90512e-05	4.45338e-05	5.61704e-05	0.000149663	55.5596	0.000143235	2.74841e-06	5.05981e-06	1.69157e-06	4.63698e-12	5.92478e-05	2.4121e-05	2.69896e-05
1.99585e-05	4.42341e-05	5.61149e-05	0.000156971	55.5596	0.000149314	2.90426e-06	5.28919e-06	1.83254e-06	4.93239e-12	5.96368e-05	2.41151e-05	2.67106e-05
2.12433e-05	4.38038e-05	5.60429e-05	0.000167217	55.5596	0.000157814	3.12855e-06	5.60854e-06	2.04164e-06	5.36078e-12	6.01711e-05	2.41031e-05	2.63313e-05
2.2528e-05	4.33725e-05	5.59779e-05	0.000177344	55.5596	0.000166192	3.3569e-06	5.92172e-06	2.26182e-06	5.80062e-12	6.06854e-05	2.40873e-05	2.59688e-05
2.38128e-05	4.29448e-05	5.59188e-05	0.000187358	55.5595	0.000174453	3.58916e-06	6.22897e-06	2.49303e-06	6.25148e-12	6.11796e-05	2.40681e-05	2.56217e-05
2.50976e-05	4.25235e-05	5.58653e-05	0.000197262	55.5595	0.000182603	3.82516e-06	6.53049e-06	2.7352e-06	6.71295e-12	6.16539e-05	2.4046e-05	2.52888e-05
2.63823e-05	4.21102e-05	5.58168e-05	0.000207061	55.5595	0.000190646	4.06475e-06	6.82646e-06	2.98824e-06	7.1846e-12	6.21087e-05	2.40214e-05	2.4969e-05
2.76671e-05	4.17058e-05	5.57729e-05	0.000216758	55.5595	0.000198587	4.30777e-06	7.11707e-06	3.25205e-06	7.666e-12	6.25447e-05	2.39945e-05	2.46613e-05
2.9435e-05	4.11647e-05	5.57192e-05	0.000229944	55.5595	0.000209352	4.64748e-06	7.50849e-06	3.63247e-06	8.34362e-12	6.31153e-05	2.39543e-05	2.42564e-05
3.12028e-05	4.06412e-05	5.56724e-05	0.000242954	55.5594	0.000219938	4.99297e-06	7.89046e-06	4.03276e-06	9.03784e-12	6.36535e-05	2.39109e-05	2.38711e-05
3.29707e-05	4.01351e-05	5.5632e-05	0.0002558	55.5594	0.000230354	5.34385e-06	8.26337e-06	4.45262e-06	9.74768e-12	6.41616e-05	2.38649e-05	2.35037e-05
3.47386e-05	3.96452e-05	5.55972e-05	0.000268488	55.5594	0.000240606	5.69975e-06	8.62756e-06	4.8917e-06	1.04722e-11	6.46413e-05	2.38168e-05	2.31528e-05
3.65065e-05	3.91705e-05	5.55674e-05	0.000281027	55.5594	0.0002507	6.0603e-06	8.98337e-06	5.3497e-06	1.12103e-11	6.50946e-05	2.37669e-05	2.28172e-05
3.82743e-05	3.87099e-05	5.55423e-05	0.000293424	55.5593	0.000260643	6.42516e-06	9.33112e-06	5.82627e-06	1.19613e-11	6.55232e-05	2.37156e-05	2.24956e-05
4.07726e-05	3.8081e-05	5.55137e-05	0.000310712	55.5593	0.000274447	6.94749e-06	9.80937e-06	6.53078e-06	1.30429e-11	6.60901e-05	2.3641e-05	2.20632e-05
4.32708e-05	3.74756e-05	5.54922e-05	0.000327746	55.5593	0.000287974	7.47695e-06	1.02729e-05	7.27085e-06	1.41463e-11	6.66151e-05	2.35648e-05	2.16544e-05
4.5769e-05	3.68912e-05	5.54771e-05	0.000344541	55.5593	0.000301236	8.01278e-06	1.07226e-05	8.04562e-06	1.52696e-11	6.71019e-05	2.34875e-05	2.1267e-05
4.82672e-05	3.63258e-05	5.54676e-05	0.00036111	55.5592	0.000314247	8.55427e-06	1.11589e-05	8.85427e-06	1.6411e-11	6.75538e-05	2.34095e-05	2.08991e-05
5.07655e-05	3.57776e-05	5.54629e-05	0.000377466	55.5592	0.000327016	9.10078e-06	1.15828e-05	9.69601e-06	1.75689e-11	6.79737e-05	2.33312e-05	2.05489e-05
5.32637e-05	3.5245e-05	5.54625e-05	0.000393618	55.5592	0.000339554	9.65174e-06	1.19946e-05	1.05701e-05	1.87417e-11	6.83642e-05	2.32528e-05	2.02151e-05
5.75188e-05	3.43703e-05	5.54704e-05	0.000420691	55.5591	0.000360401	1.05989e-05	1.26701e-05	1.21313e-05	2.077e-11	6.89678e-05	2.31199e-05	1.96803e-05
6.17738e-05	3.3532e-05	5.54875e-05	0.000447247	55.5591	0.000380644	1.15552e-05	1.33152e-05	1.37811e-05	2.28321e-11	6.95023e-05	2.29886e-05	1.91837e-05
6.60289e-05	3.27261e-05	5.5512e-05	0.000473326	55.559	0.000400319	1.25187e-05	1.39321e-05	1.55164e-05	2.49229e-11	6.99757e-05	2.28594e-05	1.87205e-05
7.0284e-05	3.19492e-05	5.55428e-05	0.000498961	55.559	0.000419458	1.34877e-05	1.4523e-05	1.73347e-05	2.70382e-11	7.03948e-05	2.27328e-05	1.8287e-05
7.4539e-05	3.11987e-05	5.55788e-05	0.000524181	55.5589	0.00043809	1.44609e-05	1.50897e-05	1.92335e-05	2.91744e-11	7.07655e-05	2.26091e-05	1.78799e-05
7.87941e-05	3.04725e-05	5.5619e-05	0.000549013	55.5589	0.000456241	1.54371e-05	1.5634e-05	2.12107e-05	3.13283e-11	7.10926e-05	2.24886e-05	1.74965e-05
8.54449e-05	2.93823e-05	5.56889e-05	0.000587105	55.5588	0.000483703	1.69663e-05	1.64432e-05	2.44535e-05	3.47241e-11	7.15266e-05	2.23067e-05	1.69391e-05
9.20957e-05	2.83421e-05	5.57656e-05	0.000624386	55.5588	0.000510127	1.84971e-05	1.72063e-05	2.78763e-05	3.81479e-11	7.18778e-05	2.21329e-05	1.64263e-05
9.87466e-05	2.7348e-05	5.58472e-05	0.000660926	55.5587	0.000535583	2.00269e-05	1.79278e-05	3.14733e-05	4.15928e-11	7.21573e-05	2.19671e-05	1.59522e-05
0.000105397	2.63967e-05	5.59326e-05	0.000696786	55.5586	0.000560132	2.15536e-05	1.86116e-05	3.52395e-05	4.50531e-11	7.23742e-05	2.18093e-05	1.55117e-05
0.000112048	2.54856e-05	5.60209e-05	0.00073202	55.5586	0.00058383	2.30757e-05	1.9261e-05	3.91703e-05	4.85238e-11	7.25359e-05	2.16591e-05	1.51008e-05
0.000118699	2.46125e-05	5.61112e-05	0.000766676	55.5585	0.000606726	2.45918e-05	1.98789e-05	4.32614e-05	5.20009e-11	7.26488e-05	2.15162e-05	1.4716e-05
0.000127052	2.3567e-05	5.62266e-05	0.000809446	55.5584	0.000634413	2.64858e-05	2.06143e-05	4.86207e-05	5.63716e-11	7.27295e-05	2.13467e-05	1.42655e-05
0.000135405	2.25752e-05	5.63434e-05	0.000851448	55.5584	0.000660984	2.83672e-05	2.13088e-05	5.42198e-05	6.07401e-11	7.27506e-05	2.11875e-05	1.3847e-05
0.000143757	2.16341e-05	5.64608e-05	0.000892748	55.5583	0.000686512	3.02348e-05	2.19661e-05	6.00517e-05	6.51024e-11	7.27197e-05	2.10381e-05	1.34566e-05
0.00015211	2.07412e-05	5.65785e-05	0.000933407	55.5582	0.00071106	3.20875e-05	2.25898e-05	6.61099e-05	6.94527e-11	7.26431e-05	2.08977e-05	1.3091e-05
0.000160463	1.98941e-05	5.66959e-05	0.000973477	55.5582	0.000734689	3.39249e-05	2.31826e-05	7.23879e-05	7.37876e-11	7.25262e-05	2.07657e-05	1.27475e-05
0.000168815	1.90906e-05	5.68129e-05	0.00101301	55.5581	0.000757452	3.57462e-05	2.37474e-05	7.88792e-05	7.81028e-11	7.23739e-05	2.06415e-05	1.24239e-05
0.000177168	1.83284e-05	5.6929e-05	0.00105204	55.5581	0.0007794	3.75514e-05	2.42862e-05	8.55773e-05	8.23953e-11	7.21902e-05	2.05247e-05	1.21181e-05
0.000185521	1.76055e-05	5.70443e-05	0.00109061	55.558	0.000800579	3.934e-05	2.48013e-05	9.24757e-05	8.66613e-11	7.19787e-05	2.04145e-05	1.18284e-05
0.000193873	1.69199e-05	5.71587e-05	0.00112876	55.5579	0.000821032	4.1112e-05	2.52944e-05	9.95678e-05	9.08988e-11	7.17427e-05	2.03107e-05	1.15534e-05
0.000202226	1.62698e-05	5.72719e-05	0.00116653	55.5579	0.000840801	4.28672e-05	2.57674e-05	0.000106847	9.51033e-11	7.14849e-05	2.02126e-05	1.12919e-05
0.000203663	1.61614e-05	5.72913e-05	0.00117298	55.5579	0.000844134	4.31674e-05	2.58467e-05	0.000108118	9.58239e-11	7.14385e-05	2.01963e-05	1.12482e-05
0.000205099	1.6054e-05	5.73106e-05	0.00117943	55.5579	0.000847449	4.34672e-05	2.59255e-05	0.000109393	9.65426e-11	7.13917e-05	2.01802e-05	1.12048e-05
0.000206536	1.59476e-05	5.73299e-05	0.00118586	55.5578	0.000850745	4.37664e-05	2.60038e-05	0.000110674	9.72604e-11	7.13443e-05	2.01642e-05	1.11618e-05
0.000207972	1.58421e-05	5.73492e-05	0.00119229	55.5578	0.000854022	4.40651e-05	2.60816e-05	0.00011196	9.79772e-11	7.12963e-05	2.01483e-05	1.11191e-05
0.000209409	1.57376e-05	5.73684e-05	0.00119871	55.5578	0.000857281	4.43634e-05	2.61588e-05	0.000113252	9.86929e-11	7.12479e-05	2.01327e-05	1.10768e-05
0.000212139	1.55417e-05	5.74049e-05	0.00121087	55.5578	0.000863424	4.49287e-05	2.63042e-05	0.00011572	1.0005e-10	7.11544e-05	2.01033e-05	1.09974e-05
0.000214868	1.53491e-05	5.74412e-05	0.001223	55.5578	0.000869502	4.54923e-05	2.64476e-05	0.000118206	1.01403e-10	7.10591e-05	2.00744e-05	1.09191e-05
0.000217598	1.51598e-05	5.74774e-05	0.00123509	55.5578	0.000875517	4.60541e-05	2.65893e-05	0.000120711	1.02752e-10	7.09622e-05	2.0046e-05	1.08419e-05
0.000220328	1.49738e-05	5.75134e-05	0.00124715	55.5578	0.000881469	4.66142e-05	2.67292e-05	0.000123233	1.04097e-10	7.08636e-05	2.00181e-05	1.0766e-05
0.000226924	1.45373e-05	5.76001e-05	0.00127616	55.5577	0.000895604	4.79604e-05	2.70604e-05	0.000129403	1.0733e-10	7.06192e-05	1.99528e-05	1.05868e-05
0.000233521	1.41187e-05	5.7686e-05	0.00130499	55.5577	0.000909397	4.92965e-05	2.73821e-05	0.000135673	1.10539e-10	7.03667e-05	1.98901e-05	1.04138e-05
0.000240117	1.37171e-05	5.77712e-05	0.00133364	55.5576	0.000922864	5.06225e-05	2.76948e-05	0.00014204	1.13721e-10	7.01068e-05	1.98299e-05	1.02464e-05
0.000246714	1.33319e-05	5.78557e-05	0.00136214	55.5576	0.000936018	5.19385e-05	2.79989e-05	0.000148502	1.16877e-10	6.98404e-05	1.97722e-05	1.00845e-05
0.000257866	1.27158e-05	5.79969e-05	0.00140997	55.5575	0.000957581	5.41408e-05	2.84949e-05	0.00015963	1.22149e-10	6.93772e-05	1.96795e-05	9.82229e-06
0.000269017	1.2141e-05	5.81361e-05	0.0014574	55.5574	0.000978351	5.63155e-05	2.89698e-05	0.000171004	1.27341e-10	6.89004e-05	1.95927e-05	9.57351e-06
0.000280169	1.16045e-05	5.82734e-05	0.00150446	55.5574	0.000998384	5.84631e-05	2.94251e-05	0.00018261	1.32451e-10	6.84127e-05	1.95111e-05	9.33706e-06
0.00029132	1.11034e-05	5.84089e-05	0.00155119	55.5573	0.00101773	6.05842e-05	2.98625e-05	0.000194433	1.37476e-10	6.79166e-05	1.94343e-05	9.112e-06
0.000302471	1.0635e-05	5.85426e-05	0.00159761	55.5572	0.00103645	6.26795e-05	3.02833e-05	0.00020646	1.42416e-10	6.7414e-05	1.93617e-05	8.89746e-06
0.000315815	1.01141e-05	5.87004e-05	0.00165279	55.5572	0.00105807	6.51535e-05	3.07667e-05	0.000221102	1.48214e-10	6.68069e-05	1.928e-05	8.65355e-06
0.000329159	9.63247e-06	5.88559e-05	0.0017076	55.5571	0.00107891	6.75926e-05	3.12301e-05	0.000235997	1.53889e-10	6.61958e-05	1.92032e-05	8.42241e-06
0.000342502	9.18675e-06	5.90092e-05	0.00176207	55.557	0.00109905	6.99979e-05	3.16751e-05	0.000251127	1.59441e-10	6.55832e-05	1.91308e-05	8.20314e-06
0.000355846	8.77369e-06	5.91604e-05	0.00181624	55.5569	0.00111854	7.23702e-05	3.21032e-05	0.000266472	1.64869e-10	6.4971e-05	1.90623e-05	7.99478e-06
0.000369189	8.39035e-06	5.93097e-05	0.00187013	55.5569	0.00113743	7.47106e-05	3.25158e-05	0.000282016	1.70177e-10	6.43609e-05	1.89972e-05	7.79653e-06
0.000382533	8.0341e-06	5.94572e-05	0.00192376	55.5568	0.00115577	7.70203e-05	3.29141e-05	0.000297743	1.75365e-10	6.37542e-05	1.89353e-05	7.60765e-06
0.000395876	7.70256e-06	5.96028e-05	0.00197715	55.5567	0.00117361	7.93001e-05	3.32991e-05	0.000313638	1.80435e-10	6.3152e-05	1.8876e-05	7.42753e-06
0.00040922	7.3936e-06	5.97469e-05	0.00203032	55.5566	0.001191	8.1551e-05	3.36719e-05	0.000329688	1.8539e-10	6.25554e-05	1.88193e-05	7.25553e-06
0.000422564	7.10528e-06	5.98893e-05	0.00208329	55.5566	0.00120796	8.37737e-05	3.40332e-05	0.00034588	1.90232e-10	6.19652e-05	1.87647e-05	7.09119e-06
0.000433273	6.8876e-06	6.00025e-05	0.00212567	55.5565	0.00122128	8.55379e-05	3.43156e-05	0.000358969	1.94039e-10	6.14965e-05	1.87223e-05	6.96443e-06
0.000443982	6.68125e-06	6.01147e-05	0.00216793	55.5565	0.00123438	8.72851e-05	3.45915e-05	0.000372137	1.97777e-10	6.10326e-05	1.8681e-05	6.84199e-06
0.000454691	6.48546e-06	6.02261e-05	0.00221008	55.5564	0.00124725	8.90156e-05	3.48613e-05	0.000385378	2.01447e-10	6.05738e-05	1.86408e-05	6.72375e-06
0.0004654	6.29954e-06	6.03365e-05	0.00225213	55.5564	0.00125993	9.073e-05	3.51254e-05	0.000398687	2.0505e-10	6.012e-05	1.86015e-05	6.60941e-06
0.000476109	6.12282e-06	6.04461e-05	0.00229408	55.5563	0.0012724	9.24285e-05	3.5384e-05	0.000412059	2.08589e-10	5.96717e-05	1.85632e-05	6.49882e-06
0.000486818	5.95476e-06	6.05549e-05	0.00233593	55.5562	0.0012847	9.41113e-05	3.56374e-05	0.000425491	2.12064e-10	5.92289e-05	1.85256e-05	6.39179e-06
0.000488623	5.92723e-06	6.05732e-05	0.00234298	55.5562	0.00128676	9.43935e-05	3.56796e-05	0.000427761	2.12644e-10	5.91548e-05	1.85193e-05	6.37409e-06
0.000490428	5.89992e-06	6.05914e-05	0.00235002	55.5562	0.00128881	9.46752e-05	3.57217e-05	0.000430032	2.13222e-10	5.90809e-05	1.85131e-05	6.35649e-06
0.000492234	5.87283e-06	6.06096e-05	0.00235707	55.5562	0.00129086	9.49566e-05	3.57636e-05	0.000432305	2.13798e-10	5.90071e-05	1.85068e-05	6.33898e-06
0.000494039	5.84598e-06	6.06278e-05	0.00236411	55.5562	0.0012929	9.52375e-05	3.58054e-05	0.000434579	2.14372e-10	5.89335e-05	1.85006e-05	6.32156e-06
0.000497649	5.79293e-06	6.06642e-05	0.00237818	55.5562	0.00129697	9.57981e-05	3.58887e-05	0.000439132	2.15516e-10	5.87867e-05	1.84883e-05	6.287e-06
0.00050126	5.74073e-06	6.07004e-05	0.00239224	55.5562	0.00130103	9.6357e-05	3.59714e-05	0.000443691	2.16653e-10	5.86406e-05	1.8476e-05	6.25282e-06
0.00050487	5.68937e-06	6.07365e-05	0.00240629	55.5562	0.00130506	9.69143e-05	3.60535e-05	0.000448255	2.17783e-10	5.84951e-05	1.84638e-05	6.219e-06
0.000512425	5.58454e-06	6.08119e-05	0.00243567	55.5561	0.00131345	9.8075e-05	3.62238e-05	0.000457824	2.20127e-10	5.81928e-05	1.84385e-05	6.14937e-06
0.000519979	5.48314e-06	6.08869e-05	0.002465	55.5561	0.00132177	9.92285e-05	3.63919e-05	0.000467416	2.22441e-10	5.78933e-05	1.84135e-05	6.08126e-06
0.000527534	5.38503e-06	6.09615e-05	0.0024943	55.556	0.00133002	0.000100375	3.65579e-05	0.00047703	2.24727e-10	5.75967e-05	1.83887e-05	6.01462e-06
0.000535088	5.29005e-06	6.10358e-05	0.00252356	55.556	0.00133821	0.000101515	3.67219e-05	0.000486665	2.26986e-10	5.73029e-05	1.83643e-05	5.94939e-06
0.000549016	5.12274e-06	6.11718e-05	0.00257741	55.5559	0.00135313	0.000103599	3.70191e-05	0.00050448	2.31078e-10	5.67688e-05	1.83198e-05	5.83272e-06
0.000562944	4.96486e-06	6.13067e-05	0.00263115	55.5559	0.00136786	0.00010566	3.731e-05	0.000522356	2.35081e-10	5.62444e-05	1.8276e-05	5.72046e-06
0.000576871	4.81569e-06	6.14404e-05	0.00268478	55.5558	0.00138241	0.0001077	3.75949e-05	0.000540288	2.38998e-10	5.57296e-05	1.82329e-05	5.61238e-06
0.000590799	4.67459e-06	6.15731e-05	0.00273831	55.5557	0.00139679	0.000109719	3.78742e-05	0.00055827	2.42831e-10	5.52244e-05	1.81904e-05	5.50826e-06
0.000614054	4.45538e-06	6.17924e-05	0.00282746	55.5556	0.00142047	0.000113044	3.83289e-05	0.000588397	2.49054e-10	5.44017e-05	1.81206e-05	5.34264e-06
0.00063731	4.25461e-06	6.20088e-05	0.00291637	55.5555	0.00144378	0.000116316	3.877e-05	0.000618633	2.55065e-10	5.36048e-05	1.8052e-05	5.18659e-06
0.000655069	4.1124e-06	6.21724e-05	0.0029841	55.5554	0.00146135	0.000118779	3.90984e-05	0.000641786	2.59521e-10	5.30131e-05	1.80003e-05	5.07337e-06
0.000672828	3.97888e-06	6.23344e-05	0.0030517	55.5553	0.00147874	0.000121213	3.942e-05	0.000664987	2.63867e-10	5.24356e-05	1.79492e-05	4.96494e-06
0.000690587	3.85334e-06	6.2495e-05	0.00311918	55.5552	0.00149598	0.00012362	3.97352e-05	0.000688228	2.68107e-10	5.18721e-05	1.78985e-05	4.86101e-06
0.000708346	3.73513e-06	6.26541e-05	0.00318655	55.5551	0.00151308	0.000125999	4.00442e-05	0.000711505	2.72246e-10	5.13221e-05	1.78483e-05	4.76132e-06
0.000726105	3.62364e-06	6.28119e-05	0.0032538	55.5551	0.00153005	0.000128352	4.03476e-05	0.000734814	2.76289e-10	5.07852e-05	1.77985e-05	4.66562e-06
0.000754685	3.45704e-06	6.30631e-05	0.0033618	55.5549	0.00155711	0.000132085	4.08245e-05	0.000772379	2.82603e-10	4.9948e-05	1.77189e-05	4.51939e-06
0.000783265	3.30456e-06	6.3311e-05	0.00346955	55.5548	0.00158391	0.000135756	4.12885e-05	0.000809998	2.88695e-10	4.91423e-05	1.76402e-05	4.38202e-06
0.000811845	3.16457e-06	6.35557e-05	0.00357706	55.5547	0.00161048	0.000139368	4.17406e-05	0.000847657	2.9458e-10	4.83667e-05	1.75621e-05	4.25274e-06
0.000840425	3.03565e-06	6.37973e-05	0.00368434	55.5545	0.00163686	0.000142923	4.21816e-05	0.000885344	3.00272e-10	4.76198e-05	1.74845e-05	4.13087e-06
0.000869006	2.9166e-06	6.40359e-05	0.0037914	55.5544	0.00166307	0.000146425	4.26123e-05	0.000923051	3.05783e-10	4.69e-05	1.74075e-05	4.0158e-06
0.000894122	2.81927e-06	6.42433e-05	0.00388532	55.5543	0.00168598	0.00014946	4.29829e-05	0.000956197	3.10488e-10	4.62889e-05	1.73403e-05	3.91985e-06
0.000919238	2.7281e-06	6.44485e-05	0.00397909	55.5541	0.0017088	0.000152457	4.33465e-05	0.000989347	3.1507e-10	4.56969e-05	1.72734e-05	3.8284e-06
0.000944354	2.64257e-06	6.46517e-05	0.00407272	55.554	0.00173153	0.000155417	4.37034e-05	0.0010225	3.19536e-10	4.51231e-05	1.72068e-05	3.74113e-06
0.00096947	2.56217e-06	6.48528e-05	0.00416621	55.5539	0.00175419	0.000158343	4.40541e-05	0.00105564	3.23892e-10	4.45668e-05	1.71406e-05	3.65777e-06
0.000994586	2.48646e-06	6.50519e-05	0.00425957	55.5538	0.00177678	0.000161234	4.43988e-05	0.00108878	3.28145e-10	4.40271e-05	1.70747e-05	3.57806e-06
0.0010197	2.41507e-06	6.52491e-05	0.00435279	55.5537	0.00179931	0.000164093	4.47379e-05	0.00112191	3.323e-10	4.35035e-05	1.70091e-05	3.50177e-06
0.00104482	2.34764e-06	6.54444e-05	0.0044459	55.5536	0.00182179	0.000166921	4.50715e-05	0.00115502	3.36362e-10	4.2995e-05	1.69439e-05	3.4287e-06
0.00106993	2.28385e-06	6.56379e-05	0.00453889	55.5534	0.00184423	0.000169719	4.53999e-05	0.00118813	3.40336e-10	4.25012e-05	1.6879e-05	3.35863e-06
0.00109505	2.22343e-06	6.58296e-05	0.00463176	55.5533	0.00186663	0.000172487	4.57234e-05	0.00122121	3.44226e-10	4.20214e-05	1.68144e-05	3.29139e-06
0.00112017	2.16612e-06	6.60195e-05	0.00472452	55.5532	0.00188899	0.000175228	4.60422e-05	0.00125428	3.48036e-10	4.15551e-05	1.67502e-05	3.22682e-06
0.00114528	2.1117e-06	6.62077e-05	0.00481717	55.5531	0.00191133	0.000177941	4.63563e-05	0.00128733	3.5177e-10	4.11015e-05	1.66863e-05	3.16476e-06
0.00117293	2.05487e-06	6.6413e-05	0.00491902	55.553	0.00193589	0.000180896	4.66971e-05	0.00132368	3.55798e-10	4.06165e-05	1.66163e-05	3.09918e-06
0.00120057	2.00105e-06	6.66162e-05	0.00502076	55.5528	0.00196042	0.000183821	4.70328e-05	0.00136001	3.59742e-10	4.01458e-05	1.65468e-05	3.03629e-06
0.00122821	1.94998e-06	6.68175e-05	0.00512237	55.5527	0.00198493	0.000186717	4.73635e-05	0.00139631	3.63607e-10	3.96887e-05	1.64777e-05	2.97593e-06
0.00125586	1.90147e-06	6.70169e-05	0.00522386	55.5526	0.00200942	0.000189583	4.76896e-05	0.00143258	3.67398e-10	3.92446e-05	1.6409e-05	2.91795e-06
0.0012835	1.85534e-06	6.72145e-05	0.00532524	55.5525	0.00203389	0.000192422	4.80111e-05	0.00146883	3.71117e-10	3.8813e-05	1.63408e-05	2.86222e-06
0.00131986	1.79802e-06	6.74715e-05	0.00545839	55.5523	0.00206606	0.000196114	4.84273e-05	0.00151645	3.75905e-10	3.82634e-05	1.62517e-05	2.79213e-06
0.00135621	1.74417e-06	6.77255e-05	0.00559136	55.5521	0.00209821	0.000199761	4.88363e-05	0.00156402	3.80583e-10	3.77334e-05	1.61634e-05	2.72544e-06
0.00139256	1.69349e-06	6.79765e-05	0.00572414	55.552	0.00213036	0.000203366	4.92384e-05	0.00161153	3.85157e-10	3.72218e-05	1.60758e-05	2.6619e-06
0.00142892	1.64572e-06	6.82246e-05	0.00585675	55.5518	0.00216249	0.00020693	4.96338e-05	0.00165899	3.89633e-10	3.67276e-05	1.59891e-05	2.60131e-06
0.00146527	1.60061e-06	6.847e-05	0.00598919	55.5516	0.00219463	0.000210454	5.00229e-05	0.0017064	3.94017e-10	3.625e-05	1.59032e-05	2.54345e-06
0.00151374	1.54425e-06	6.87928e-05	0.0061655	55.5514	0.00223747	0.000215093	5.05323e-05	0.00176953	3.99726e-10	3.56376e-05	1.57899e-05	2.47026e-06
0.0015622	1.49179e-06	6.91109e-05	0.00634153	55.5512	0.00228031	0.000219668	5.10313e-05	0.00183255	4.05291e-10	3.50511e-05	1.5678e-05	2.40123e-06
0.00161067	1.44285e-06	6.94245e-05	0.00651728	55.551	0.00232316	0.000224182	5.15205e-05	0.00189548	4.10722e-10	3.4489e-05	1.55676e-05	2.33602e-06
0.00165913	1.39709e-06	6.97337e-05	0.00669277	55.5507	0.00236603	0.000228636	5.20003e-05	0.00195832	4.16027e-10	3.39497e-05	1.54586e-05	2.27432e-06
0.0017076	1.35421e-06	7.00386e-05	0.00686799	55.5505	0.00240891	0.000233035	5.24712e-05	0.00202106	4.21214e-10	3.34318e-05	1.53512e-05	2.21585e-06
0.00175607	1.31395e-06	7.03394e-05	0.00704297	55.5503	0.00245182	0.00023738	5.29335e-05	0.00208371	4.26291e-10	3.29339e-05	1.52451e-05	2.16037e-06
0.00180453	1.27607e-06	7.06362e-05	0.00721769	55.5501	0.00249474	0.000241673	5.33876e-05	0.00214626	4.31265e-10	3.24548e-05	1.51406e-05	2.10765e-06
0.001853	1.24037e-06	7.09291e-05	0.00739218	55.5499	0.00253768	0.000245917	5.38337e-05	0.00220872	4.3614e-10	3.19935e-05	1.50374e-05	2.05749e-06
0.00190147	1.20668e-06	7.12182e-05	0.00756643	55.5496	0.00258064	0.000250113	5.42723e-05	0.00227109	4.40924e-10	3.15489e-05	1.49357e-05	2.00971e-06
0.00194993	1.17482e-06	7.15037e-05	0.00774046	55.5494	0.00262363	0.000254263	5.47036e-05	0.00233337	4.45621e-10	3.11201e-05	1.48355e-05	1.96415e-06
0.0019984	1.14465e-06	7.17856e-05	0.00791426	55.5492	0.00266664	0.000258369	5.51279e-05	0.00239556	4.50236e-10	3.07061e-05	1.47366e-05	1.92065e-06
0.00204687	1.11603e-06	7.2064e-05	0.00808785	55.549	0.00270967	0.000262433	5.55453e-05	0.00245766	4.54772e-10	3.03063e-05	1.46392e-05	1.87907e-06
0.00209533	1.08886e-06	7.23391e-05	0.00826122	55.5488	0.00275272	0.000266456	5.59562e-05	0.00251968	4.59235e-10	2.99198e-05	1.45431e-05	1.83929e-06
0.0021438	1.06302e-06	7.26109e-05	0.00843438	55.5485	0.0027958	0.000270439	5.63608e-05	0.00258161	4.63627e-10	2.9546e-05	1.44485e-05	1.8012e-06
0.00220117	1.03403e-06	7.29286e-05	0.00863909	55.5483	0.00284682	0.000275105	5.68318e-05	0.0026548	4.68739e-10	2.9119e-05	1.43381e-05	1.75815e-06
0.00225854	1.00664e-06	7.32419e-05	0.00884352	55.548	0.00289788	0.000279719	5.72945e-05	0.00272789	4.73763e-10	2.87078e-05	1.42297e-05	1.71716e-06
0.00231591	9.8071e-07	7.3551e-05	0.00904767	55.5478	0.00294896	0.000284283	5.77493e-05	0.00280085	4.78704e-10	2.83115e-05	1.41231e-05	1.67807e-06
0.00237328	9.56131e-07	7.3856e-05	0.00925155	55.5475	0.00300008	0.0002888	5.81965e-05	0.00287371	4.83564e-10	2.79292e-05	1.40182e-05	1.64077e-06
0.002442	9.28326e-07	7.42162e-05	0.0094954	55.5472	0.00306133	0.000294149	5.87224e-05	0.00296082	4.89287e-10	2.74888e-05	1.3895e-05	1.59827e-06
0.00251071	9.02154e-07	7.45709e-05	0.00973888	55.5469	0.00312263	0.000299434	5.92381e-05	0.00304778	4.94907e-10	2.70661e-05	1.37743e-05	1.55796e-06
0.00257943	8.77474e-07	7.49203e-05	0.009982	55.5466	0.00318397	0.000304659	5.9744e-05	0.00313458	5.00432e-10	2.66602e-05	1.3656e-05	1.51969e-06
0.00264815	8.54162e-07	7.52646e-05	0.0102248	55.5463	0.00324534	0.000309825	6.02407e-05	0.00322124	5.05865e-10	2.62699e-05	1.35401e-05	1.4833e-06
0.0027448	8.23473e-07	7.57406e-05	0.0105657	55.5459	0.00333174	0.000316998	6.09241e-05	0.00334288	5.13363e-10	2.57456e-05	1.3381e-05	1.43504e-06
0.00284146	7.95003e-07	7.62073e-05	0.0109059	55.5454	0.00341819	0.000324064	6.15906e-05	0.00346424	5.20703e-10	2.5248e-05	1.32263e-05	1.3899e-06
0.00291944	7.73497e-07	7.65772e-05	0.0111799	55.5451	0.00348798	0.000329692	6.21166e-05	0.00356194	5.26515e-10	2.48647e-05	1.31046e-05	1.35556e-06
0.00299741	7.53167e-07	7.69416e-05	0.0114534	55.5447	0.0035578	0.000335257	6.26325e-05	0.00365946	5.32238e-10	2.44963e-05	1.29856e-05	1.32292e-06
0.00307539	7.33924e-07	7.73006e-05	0.0117266	55.5444	0.00362766	0.000340762	6.31389e-05	0.00375681	5.37874e-10	2.41419e-05	1.28693e-05	1.29185e-06
0.00315336	7.15693e-07	7.76543e-05	0.0119994	55.544	0.00369754	0.000346208	6.36361e-05	0.00385399	5.43428e-10	2.38008e-05	1.27555e-05	1.26225e-06
0.00323133	6.98383e-07	7.80031e-05	0.0122718	55.5437	0.00376746	0.0003516	6.41243e-05	0.003951	5.48905e-10	2.34721e-05	1.26442e-05	1.23402e-06
0.00324594	6.95237e-07	7.80678e-05	0.0123227	55.5436	0.00378056	0.000352603	6.42148e-05	0.00396916	5.49923e-10	2.34119e-05	1.26236e-05	1.22887e-06
0.00326054	6.92121e-07	7.81324e-05	0.0123737	55.5436	0.00379366	0.000353605	6.4305e-05	0.0039873	5.50937e-10	2.33521e-05	1.26031e-05	1.22377e-06
0.00327515	6.89035e-07	7.81969e-05	0.0124246	55.5435	0.00380676	0.000354605	6.43949e-05	0.00400544	5.5195e-10	2.32926e-05	1.25827e-05	1.21871e-06
0.00328975	6.85978e-07	7.82611e-05	0.0124756	55.5434	0.00381986	0.000355603	6.44845e-05	0.00402358	5.52959e-10	2.32336e-05	1.25623e-05	1.2137e-06
0.00331896	6.79948e-07	7.83891e-05	0.0125774	55.5433	0.00384606	0.000357594	6.46629e-05	0.00405983	5.54971e-10	2.31167e-05	1.25219e-05	1.2038e-06
0.00334817	6.74029e-07	7.85165e-05	0.0126792	55.5432	0.00387227	0.000359577	6.48401e-05	0.00409606	5.56974e-10	2.30014e-05	1.24818e-05	1.19406e-06
0.00337738	6.68216e-07	7.86432e-05	0.0127809	55.5431	0.00389848	0.000361553	6.50161e-05	0.00413227	5.58966e-10	2.28875e-05	1.24421e-05	1.18448e-06
0.0034327	6.57491e-07	7.88815e-05	0.0129734	55.5428	0.00394814	0.000365277	6.53465e-05	0.00420079	5.62714e-10	2.2676e-05	1.23676e-05	1.16677e-06
0.00348802	6.47122e-07	7.91175e-05	0.0131657	55.5426	0.00399781	0.000368976	6.5673e-05	0.00426923	5.6643e-10	2.24694e-05	1.22943e-05	1.1496e-06
0.00354335	6.37092e-07	7.93512e-05	0.0133579	55.5423	0.00404749	0.000372651	6.59957e-05	0.0043376	5.70113e-10	2.22678e-05	1.2222e-05	1.13294e-06
0.00359867	6.27383e-07	7.95829e-05	0.0135499	55.5421	0.00409717	0.000376303	6.63146e-05	0.00440589	5.73765e-10	2.20709e-05	1.21509e-05	1.11677e-06
0.0037019	6.10075e-07	8.00095e-05	0.0139076	55.5416	0.00418991	0.000383055	6.69002e-05	0.00453311	5.805e-10	2.17155e-05	1.20209e-05	1.08784e-06
0.00380513	5.93744e-07	8.0429e-05	0.0142648	55.5412	0.00428268	0.00038973	6.74736e-05	0.00466008	5.87135e-10	2.13748e-05	1.18944e-05	1.06041e-06
0.00390836	5.78309e-07	8.08418e-05	0.0146213	55.5407	0.00437547	0.000396332	6.80355e-05	0.00478679	5.93677e-10	2.10479e-05	1.17713e-05	1.03437e-06
0.00401159	5.63698e-07	8.12481e-05	0.0149773	55.5403	0.00446828	0.000402863	6.85864e-05	0.00491326	6.00129e-10	2.07338e-05	1.16515e-05	1.00962e-06
0.00418476	5.40859e-07	8.19157e-05	0.0155731	55.5395	0.00462401	0.000413667	6.94868e-05	0.00512488	6.10764e-10	2.02337e-05	1.14575e-05	9.70739e-07
0.00435794	5.19894e-07	8.25667e-05	0.0161674	55.5387	0.00477977	0.000424292	7.03595e-05	0.00533584	6.21179e-10	1.97641e-05	1.12717e-05	9.34831e-07
0.0043829	5.17013e-07	8.26592e-05	0.0162529	55.5386	0.00480223	0.000425809	7.04831e-05	0.00536619	6.22663e-10	1.96988e-05	1.12456e-05	9.29881e-07
0.00440786	5.14165e-07	8.27514e-05	0.0163384	55.5385	0.00482468	0.000427323	7.06062e-05	0.00539653	6.24142e-10	1.9634e-05	1.12196e-05	9.24984e-07
0.00443282	5.11351e-07	8.28433e-05	0.0164239	55.5384	0.00484714	0.000428834	7.07287e-05	0.00542686	6.25618e-10	1.95698e-05	1.11938e-05	9.2014e-07
0.00445778	5.08569e-07	8.29349e-05	0.0165094	55.5383	0.00486959	0.000430341	7.08507e-05	0.00545718	6.2709e-10	1.95061e-05	1.11682e-05	9.15348e-07
0.00448274	5.05818e-07	8.30261e-05	0.0165948	55.5382	0.00489205	0.000431844	7.09722e-05	0.00548748	6.28557e-10	1.9443e-05	1.11427e-05	9.10608e-07
0.00453266	5.00411e-07	8.32077e-05	0.0167655	55.538	0.00493696	0.000434842	7.12137e-05	0.00554805	6.3148e-10	1.93184e-05	1.10921e-05	9.01278e-07
0.00458258	4.95125e-07	8.33881e-05	0.0169361	55.5378	0.00498188	0.000437826	7.14531e-05	0.00560857	6.34387e-10	1.91958e-05	1.10422e-05	8.92144e-07
0.00463251	4.89956e-07	8.35672e-05	0.0171066	55.5376	0.00502679	0.000440797	7.16905e-05	0.00566903	6.37279e-10	1.90753e-05	1.09929e-05	8.832e-07
0.00468243	4.849e-07	8.37452e-05	0.017277	55.5373	0.00507171	0.000443755	7.1926e-05	0.00572945	6.40156e-10	1.89567e-05	1.09441e-05	8.74439e-07
0.00480142	4.73283e-07	8.41649e-05	0.0176826	55.5368	0.00517877	0.000450757	7.24797e-05	0.00587326	6.46953e-10	1.86817e-05	1.08303e-05	8.54264e-07
0.00492042	4.62241e-07	8.45781e-05	0.0180875	55.5363	0.00528583	0.000457689	7.30229e-05	0.00601679	6.53671e-10	1.8417e-05	1.07195e-05	8.35031e-07
0.00503942	4.51732e-07	8.49853e-05	0.0184918	55.5358	0.00539288	0.000464556	7.35562e-05	0.00616005	6.60312e-10	1.81619e-05	1.06118e-05	8.16673e-07
0.00515841	4.41718e-07	8.53866e-05	0.0188955	55.5353	0.00549993	0.00047136	7.40799e-05	0.00630304	6.66879e-10	1.79159e-05	1.05069e-05	7.99133e-07
0.00527741	4.32164e-07	8.57822e-05	0.0192985	55.5348	0.00560697	0.000478102	7.45944e-05	0.00644577	6.73377e-10	1.76784e-05	1.04048e-05	7.82356e-07
0.00544001	4.19798e-07	8.6314e-05	0.0198482	55.5341	0.00575321	0.000487219	7.52832e-05	0.00664039	6.82147e-10	1.73669e-05	1.02695e-05	7.60578e-07
0.00560261	4.0816e-07	8.6836e-05	0.0203968	55.5334	0.00589943	0.000496231	7.59563e-05	0.00683455	6.90798e-10	1.70693e-05	1.0139e-05	7.40021e-07
0.00576522	3.97189e-07	8.73487e-05	0.0209443	55.5327	0.00604562	0.000505143	7.66145e-05	0.00702824	6.99336e-10	1.67847e-05	1.00129e-05	7.20584e-07
0.00592782	3.86828e-07	8.78526e-05	0.0214907	55.532	0.00619177	0.000513958	7.72586e-05	0.00722149	7.07768e-10	1.65122e-05	9.89111e-06	7.0218e-07
0.00619225	3.71153e-07	8.86541e-05	0.022377	55.5308	0.00642936	0.000528099	7.82776e-05	0.00753484	7.21266e-10	1.60927e-05	9.70147e-06	6.74245e-07
0.00645668	3.56774e-07	8.94346e-05	0.0232606	55.5297	0.00666683	0.000542013	7.92637e-05	0.00784706	7.34515e-10	1.56998e-05	9.52164e-06	6.48525e-07
0.00649384	3.54848e-07	8.95427e-05	0.0233845	55.5295	0.00670019	0.000543951	7.93998e-05	0.00789085	7.36358e-10	1.56466e-05	9.49711e-06	6.45073e-07
0.006531	3.52944e-07	8.96504e-05	0.0235084	55.5294	0.00673354	0.000545885	7.95352e-05	0.00793462	7.38196e-10	1.55938e-05	9.47276e-06	6.4166e-07
0.00656815	3.51062e-07	8.97577e-05	0.0236323	55.5292	0.0067669	0.000547814	7.96701e-05	0.00797836	7.4003e-10	1.55415e-05	9.44858e-06	6.38283e-07
0.00660531	3.49201e-07	8.98646e-05	0.0237561	55.5291	0.00680025	0.00054974	7.98044e-05	0.00802209	7.4186e-10	1.54897e-05	9.42458e-06	6.34944e-07
0.00664247	3.47361e-07	8.99712e-05	0.0238798	55.5289	0.0068336	0.000551661	7.99381e-05	0.00806579	7.43685e-10	1.54383e-05	9.40074e-06	6.3164e-07
0.00670677	3.44226e-07	9.01548e-05	0.0240939	55.5286	0.0068913	0.000554976	8.01681e-05	0.00814137	7.46834e-10	1.53504e-05	9.35989e-06	6.26007e-07
0.00677108	3.4115e-07	9.03373e-05	0.0243078	55.5284	0.006949	0.00055828	8.03965e-05	0.00821689	7.4997e-10	1.52637e-05	9.31954e-06	6.20477e-07
0.00683538	3.38132e-07	9.05187e-05	0.0245215	55.5281	0.00700669	0.000561572	8.06232e-05	0.00829235	7.53093e-10	1.51784e-05	9.27967e-06	6.15048e-07
0.00689969	3.35171e-07	9.06991e-05	0.0247351	55.5278	0.00706437	0.000564853	8.08483e-05	0.00836775	7.56204e-10	1.50942e-05	9.24029e-06	6.09717e-07
0.00705858	3.28087e-07	9.11403e-05	0.0252622	55.5271	0.00720686	0.000572911	8.13977e-05	0.0085538	7.6384e-10	1.48914e-05	9.14496e-06	5.96948e-07
0.00721748	3.21315e-07	9.15755e-05	0.0257885	55.5265	0.00734929	0.000580902	8.19376e-05	0.00873949	7.71405e-10	1.46955e-05	9.05237e-06	5.84723e-07
0.00737637	3.14836e-07	9.20048e-05	0.0263138	55.5258	0.00749167	0.000588829	8.24686e-05	0.00892483	7.78903e-10	1.45061e-05	8.9624e-06	5.73008e-07
0.00753526	3.0863e-07	9.24284e-05	0.0268384	55.5251	0.00763398	0.000596693	8.29909e-05	0.00910981	7.86335e-10	1.43228e-05	8.87494e-06	5.61772e-07
0.00775987	3.00292e-07	9.3018e-05	0.0275784	55.5242	0.00783505	0.000607708	8.37151e-05	0.00937071	7.96733e-10	1.40737e-05	8.75539e-06	5.4665e-07
0.00798447	2.92421e-07	9.35971e-05	0.0283167	55.5232	0.008036	0.000618607	8.44236e-05	0.00963095	8.07011e-10	1.38355e-05	8.64035e-06	5.32352e-07
0.00820907	2.84981e-07	9.41663e-05	0.0290535	55.5223	0.00823682	0.000629397	8.51171e-05	0.00989053	8.17176e-10	1.36074e-05	8.52957e-06	5.18814e-07
0.00843367	2.77935e-07	9.4726e-05	0.0297887	55.5214	0.00843752	0.000640082	8.57964e-05	0.0101495	8.27232e-10	1.33887e-05	8.42282e-06	5.05974e-07
0.00869452	2.70207e-07	9.53647e-05	0.0306406	55.5203	0.00867045	0.000652366	8.65685e-05	0.0104494	8.38782e-10	1.31457e-05	8.30358e-06	4.91869e-07
0.00895538	2.62924e-07	9.59919e-05	0.0314906	55.5192	0.00890321	0.00066452	8.73233e-05	0.0107486	8.502e-10	1.29136e-05	8.18914e-06	4.78558e-07
0.00921624	2.56054e-07	9.66079e-05	0.0323385	55.5181	0.00913579	0.00067655	8.80619e-05	0.0110469	8.61492e-10	1.26918e-05	8.07921e-06	4.65984e-07
0.00925461	2.55074e-07	9.66977e-05	0.0324631	55.5179	0.00916999	0.00067831	8.81692e-05	0.0110907	8.63143e-10	1.26599e-05	8.0634e-06	4.64189e-07
0.00929299	2.54103e-07	9.67872e-05	0.0325876	55.5178	0.00920419	0.000680067	8.82762e-05	0.0111346	8.64792e-10	1.26283e-05	8.04768e-06	4.62411e-07
0.00933137	2.5314e-07	9.68764e-05	0.0327121	55.5176	0.00923838	0.000681822	8.83829e-05	0.0111784	8.66438e-10	1.25969e-05	8.03206e-06	4.60647e-07
0.00936975	2.52185e-07	9.69655e-05	0.0328366	55.5174	0.00927257	0.000683574	8.84892e-05	0.0112221	8.68081e-10	1.25657e-05	8.01652e-06	4.58897e-07
0.0094465	2.50298e-07	9.7143e-05	0.0330854	55.5171	0.00934094	0.000687071	8.8701e-05	0.0113096	8.7136e-10	1.25038e-05	7.9857e-06	4.55438e-07
0.00952326	2.48442e-07	9.73195e-05	0.0333341	55.5168	0.00940929	0.000690558	8.89114e-05	0.0113971	8.7463e-10	1.24427e-05	7.95524e-06	4.52034e-07
0.00960001	2.46614e-07	9.74953e-05	0.0335825	55.5165	0.00947763	0.000694036	8.91206e-05	0.0114844	8.77889e-10	1.23824e-05	7.92511e-06	4.48682e-07
0.00980345	2.41908e-07	9.79569e-05	0.0342404	55.5156	0.00965869	0.000703207	8.96691e-05	0.0117157	8.86482e-10	1.2226e-05	7.84687e-06	4.40044e-07
0.0100069	2.37391e-07	9.84128e-05	0.0348971	55.5148	0.00983963	0.000712312	9.02092e-05	0.0119465	8.9501e-10	1.20746e-05	7.77088e-06	4.31747e-07
0.0102103	2.33051e-07	9.8863e-05	0.0355527	55.514	0.0100205	0.000721355	9.07413e-05	0.0121769	9.03474e-10	1.19278e-05	7.69705e-06	4.23771e-07
0.0104138	2.28879e-07	9.93079e-05	0.0362072	55.5131	0.0102012	0.000730336	9.12657e-05	0.0124068	9.11876e-10	1.17855e-05	7.62526e-06	4.16096e-07
0.0107299	2.22705e-07	9.99889e-05	0.0372222	55.5118	0.0104818	0.000744174	9.20657e-05	0.0127633	9.24817e-10	1.15727e-05	7.5176e-06	4.04731e-07
0.011046	2.16879e-07	0.000100658	0.0382347	55.5105	0.0107621	0.000757876	9.28486e-05	0.0131188	9.37621e-10	1.13693e-05	7.41438e-06	3.93997e-07
0.0113622	2.11373e-07	0.000101315	0.0392448	55.5092	0.0110422	0.000771446	9.36153e-05	0.0134733	9.50296e-10	1.11747e-05	7.31533e-06	3.83842e-07
0.0116783	2.06159e-07	0.000101962	0.0402525	55.5079	0.011322	0.00078489	9.43667e-05	0.0138268	9.62846e-10	1.09884e-05	7.22018e-06	3.7422e-07
0.0120317	2.00649e-07	0.000102673	0.0413764	55.5065	0.0116345	0.000799779	9.51896e-05	0.014221	9.76738e-10	1.0789e-05	7.11814e-06	3.64045e-07
0.0123852	1.95446e-07	0.000103371	0.0424975	55.505	0.0119467	0.000814524	9.59952e-05	0.014614	9.90489e-10	1.05986e-05	7.02037e-06	3.5443e-07
0.0126589	1.91613e-07	0.000103904	0.0433639	55.5039	0.0121883	0.000825848	9.66078e-05	0.0149176	1.00105e-09	1.04567e-05	6.94741e-06	3.47342e-07
0.0129327	1.87938e-07	0.000104429	0.0442286	55.5028	0.0124297	0.000837093	9.7211e-05	0.0152206	1.01153e-09	1.03196e-05	6.87675e-06	3.40544e-07
0.0132064	1.84413e-07	0.000104948	0.0450918	55.5017	0.0126708	0.00084826	9.78052e-05	0.015523	1.02193e-09	1.01868e-05	6.80825e-06	3.34021e-07
0.0134801	1.81027e-07	0.000105461	0.0459533	55.5006	0.0129118	0.000859351	9.83906e-05	0.0158247	1.03226e-09	1.00583e-05	6.74183e-06	3.27754e-07
0.0139447	1.75578e-07	0.000106317	0.047412	55.4987	0.0133203	0.000878007	9.93651e-05	0.0163353	1.04963e-09	9.8492e-06	6.63356e-06	3.17664e-07
0.0144092	1.70473e-07	0.000107157	0.0488663	55.4968	0.0137283	0.000896464	0.000100317	0.0168442	1.06681e-09	9.65067e-06	6.53053e-06	3.08206e-07
0.0148738	1.65678e-07	0.00010798	0.0503165	55.495	0.0141357	0.000914728	0.000101247	0.0173515	1.0838e-09	9.46185e-06	6.43236e-06	2.9932e-07
0.0153383	1.61166e-07	0.000108788	0.0517625	55.4931	0.0145426	0.000932811	0.000102158	0.0178571	1.10062e-09	9.282e-06	6.33868e-06	2.90956e-07
0.0158029	1.56912e-07	0.000109582	0.0532047	55.4913	0.0149489	0.000950718	0.000103049	0.0183611	1.11727e-09	9.11045e-06	6.24918e-06	2.83069e-07
0.0162674	1.52894e-07	0.000110362	0.0546429	55.4894	0.0153547	0.000968457	0.000103922	0.0188637	1.13376e-09	8.94659e-06	6.16356e-06	2.75618e-07
0.016732	1.49094e-07	0.000111129	0.0560774	55.4876	0.0157601	0.000986035	0.000104778	0.0193647	1.15009e-09	8.78989e-06	6.08157e-06	2.68569e-07
0.0171965	1.45491e-07	0.000111884	0.0575083	55.4857	0.0161649	0.00100346	0.000105618	0.0198643	1.16628e-09	8.63985e-06	6.00296e-06	2.61886e-07
0.0175414	1.42936e-07	0.000112436	0.0585683	55.4843	0.0164651	0.0010163	0.000106231	0.0202342	1.17821e-09	8.5325e-06	5.94665e-06	2.57147e-07
0.0178863	1.40477e-07	0.000112982	0.0596264	55.483	0.016765	0.00102906	0.000106836	0.0206035	1.19006e-09	8.42841e-06	5.89201e-06	2.52586e-07
0.0182312	1.38108e-07	0.000113521	0.0606826	55.4816	0.0170647	0.00104174	0.000107433	0.0209719	1.20184e-09	8.32743e-06	5.83895e-06	2.48191e-07
0.0185761	1.35824e-07	0.000114055	0.0617369	55.4803	0.0173641	0.00105434	0.000108022	0.0213396	1.21354e-09	8.22941e-06	5.7874e-06	2.43954e-07
0.018921	1.3362e-07	0.000114583	0.0627893	55.4789	0.0176633	0.00106687	0.000108604	0.0217066	1.22518e-09	8.1342e-06	5.73729e-06	2.39867e-07
0.0192659	1.31493e-07	0.000115105	0.06384	55.4775	0.0179622	0.00107933	0.000109179	0.0220729	1.23674e-09	8.0417e-06	5.68857e-06	2.35922e-07
0.0196108	1.29438e-07	0.000115621	0.0648888	55.4762	0.0182608	0.00109171	0.000109747	0.0224385	1.24824e-09	7.95177e-06	5.64116e-06	2.32111e-07
0.0200942	1.26673e-07	0.000116336	0.0663557	55.4743	0.0186788	0.00110895	0.000110531	0.0229496	1.26425e-09	7.82986e-06	5.57683e-06	2.26983e-07
0.0205775	1.24034e-07	0.000117041	0.0678192	55.4724	0.0190964	0.00112606	0.000111302	0.0234594	1.28013e-09	7.7125e-06	5.51483e-06	2.22089e-07
0.0210608	1.21511e-07	0.000117735	0.0692794	55.4705	0.0195134	0.00114304	0.000112061	0.0239679	1.29589e-09	7.59942e-06	5.45506e-06	2.17412e-07
0.0215442	1.19097e-07	0.00011842	0.0707364	55.4686	0.01993	0.0011599	0.000112809	0.0244751	1.31153e-09	7.49036e-06	5.39726e-06	2.12936e-07
0.0216142	1.18756e-07	0.000118519	0.0709472	55.4684	0.0199903	0.00116233	0.000112916	0.0245485	1.31379e-09	7.47489e-06	5.38912e-06	2.12305e-07
0.0216276	1.18691e-07	0.000118538	0.0709877	55.4683	0.0200019	0.0011628	0.000112937	0.0245625	1.31422e-09	7.47192e-06	5.38755e-06	2.12184e-07
0.0216411	1.18625e-07	0.000118557	0.0710282	55.4683	0.0200135	0.00116326	0.000112957	0.0245766	1.31466e-09	7.46896e-06	5.38598e-06	2.12063e-07
0.0216545	1.1856e-07	0.000118576	0.0710687	55.4682	0.0200251	0.00116373	0.000112978	0.0245907	1.31509e-09	7.466e-06	5.38441e-06	2.11942e-07
0.0216814	1.1843e-07	0.000118613	0.0711496	55.4681	0.0200482	0.00116466	0.000113019	0.0246189	1.31595e-09	7.4601e-06	5.38128e-06	2.11701e-07
0.0217084	1.18301e-07	0.000118651	0.0712306	55.468	0.0200714	0.00116559	0.00011306	0.0246471	1.31682e-09	7.4542e-06	5.37816e-06	2.11461e-07
0.0217353	1.18171e-07	0.000118689	0.0713115	55.4679	0.0200946	0.00116653	0.000113101	0.0246753	1.31769e-09	7.44832e-06	5.37504e-06	2.11221e-07
0.0220043	1.16894e-07	0.000119064	0.0721204	55.4668	0.0203261	0.00117583	0.00011351	0.0249568	1.32632e-09	7.3901e-06	5.34419e-06	2.08855e-07
0.0222733	1.15647e-07	0.000119437	0.0729283	55.4658	0.0205575	0.0011851	0.000113915	0.0252379	1.33492e-09	7.33301e-06	5.31391e-06	2.06543e-07
0.0225423	1.14428e-07	0.000119807	0.0737353	55.4648	0.0207888	0.00119433	0.000114317	0.0255186	1.34348e-09	7.277e-06	5.28419e-06	2.04285e-07
0.0230272	1.12301e-07	0.000120467	0.0751873	55.4629	0.0212052	0.00121087	0.000115033	0.0260237	1.35884e-09	7.1787e-06	5.23198e-06	2.00344e-07
0.0235121	1.10258e-07	0.000121119	0.0766364	55.461	0.0216212	0.0012273	0.00011574	0.0265275	1.37408e-09	7.08365e-06	5.18144e-06	1.9656e-07
0.0239969	1.08294e-07	0.000121763	0.0780824	55.4591	0.0220368	0.00124363	0.000116436	0.0270302	1.38923e-09	6.99167e-06	5.13248e-06	1.92924e-07
0.0244818	1.06406e-07	0.000122399	0.0795256	55.4573	0.0224518	0.00125984	0.000117123	0.0275318	1.40428e-09	6.90261e-06	5.08502e-06	1.89427e-07
0.0252329	1.03617e-07	0.000123369	0.0817556	55.4544	0.023094	0.00128475	0.000118169	0.0283065	1.42739e-09	6.77009e-06	5.0143e-06	1.84267e-07
0.025984	1.00984e-07	0.000124321	0.0839789	55.4515	0.0237351	0.00130942	0.000119194	0.0290787	1.45028e-09	6.64374e-06	4.94675e-06	1.79396e-07
0.0267351	9.84932e-08	0.000125257	0.0861957	55.4486	0.0243751	0.00133386	0.000120199	0.0298482	1.47295e-09	6.52314e-06	4.88214e-06	1.74789e-07
0.0274862	9.61328e-08	0.000126177	0.0884062	55.4458	0.0250142	0.00135806	0.000121185	0.0306153	1.49541e-09	6.40787e-06	4.82027e-06	1.70425e-07
0.0287056	9.25529e-08	0.000127638	0.0919818	55.4411	0.0260496	0.00139689	0.000122747	0.0318555	1.53143e-09	6.23116e-06	4.72518e-06	1.63811e-07
0.0299251	8.92529e-08	0.000129061	0.0955417	55.4365	0.0270826	0.00143516	0.000124265	0.0330896	1.56694e-09	6.06621e-06	4.6361e-06	1.57717e-07
0.0308456	8.69277e-08	0.000130111	0.0982188	55.4331	0.0278607	0.00146369	0.000125383	0.0340172	1.59342e-09	5.94876e-06	4.57248e-06	1.53427e-07
0.0317661	8.47311e-08	0.000131141	0.100888	55.4296	0.0286374	0.00149193	0.000126479	0.0349415	1.61962e-09	5.83687e-06	4.51168e-06	1.49375e-07
0.0326866	8.26535e-08	0.000132153	0.103548	55.4261	0.0294129	0.00151988	0.000127552	0.0358625	1.64556e-09	5.73016e-06	4.45354e-06	1.45545e-07
0.0336071	8.06847e-08	0.000133147	0.1062	55.4227	0.030187	0.00154755	0.000128605	0.0367804	1.67124e-09	5.62826e-06	4.39785e-06	1.41917e-07
0.0345276	7.88162e-08	0.000134123	0.108845	55.4193	0.0309598	0.00157495	0.000129639	0.0376953	1.69667e-09	5.53083e-06	4.34443e-06	1.38476e-07
0.0354481	7.70407e-08	0.000135083	0.111482	55.4158	0.0317314	0.00160208	0.000130653	0.0386071	1.72186e-09	5.43758e-06	4.29314e-06	1.35208e-07
0.0363686	7.53511e-08	0.000136026	0.114111	55.4124	0.0325017	0.00162896	0.000131649	0.039516	1.74681e-09	5.34824e-06	4.24384e-06	1.32099e-07
0.0372891	7.37412e-08	0.000136955	0.116733	55.409	0.0332708	0.00165558	0.000132627	0.0404219	1.77153e-09	5.26256e-06	4.19639e-06	1.29139e-07
0.0384778	7.17714e-08	0.000138131	0.120109	55.4046	0.0342623	0.0016896	0.000133866	0.0415877	1.80312e-09	5.15696e-06	4.13768e-06	1.25518e-07
0.0396665	6.99142e-08	0.000139284	0.123472	55.4003	0.0352518	0.00172322	0.000135078	0.0427489	1.83434e-09	5.05663e-06	4.08164e-06	1.22107e-07
0.0408552	6.81606e-08	0.000140413	0.126824	55.3959	0.0362395	0.00175645	0.000136265	0.0439056	1.86521e-09	4.96119e-06	4.02808e-06	1.18888e-07
0.0420439	6.65016e-08	0.000141521	0.130165	55.3916	0.0372253	0.00178931	0.000137427	0.0450579	1.89573e-09	4.87026e-06	3.9768e-06	1.15844e-07
0.0432326	6.493e-08	0.000142608	0.133495	55.3872	0.0382092	0.0018218	0.000138565	0.0462059	1.92591e-09	4.78355e-06	3.92765e-06	1.12962e-07
0.0444213	6.34386e-08	0.000143674	0.136814	55.3829	0.0391914	0.00185393	0.000139681	0.0473496	1.95577e-09	4.70074e-06	3.88048e-06	1.10229e-07
0.04561	6.20217e-08	0.000144721	0.140122	55.3786	0.0401718	0.00188571	0.000140776	0.0484893	1.9853e-09	4.62157e-06	3.83514e-06	1.07634e-07
0.0467987	6.06733e-08	0.000145749	0.14342	55.3743	0.0411505	0.00191714	0.00014185	0.0496249	2.01452e-09	4.54581e-06	3.79152e-06	1.05165e-07
0.0484481	5.89073e-08	0.000147145	0.14798	55.3684	0.0425058	0.00196021	0.000143307	0.051194	2.05456e-09	4.44591e-06	3.73364e-06	1.01934e-07
0.0500975	5.72525e-08	0.000148508	0.15252	55.3625	0.0438578	0.00200266	0.000144728	0.0527557	2.09403e-09	4.35161e-06	3.67859e-06	9.89089e-08
0.0517469	5.56985e-08	0.000149839	0.157042	55.3566	0.0452067	0.00204449	0.000146114	0.05431	2.13294e-09	4.26244e-06	3.62613e-06	9.60696e-08
0.0533964	5.42365e-08	0.000151139	0.161545	55.3507	0.0465526	0.00208574	0.000147468	0.0558572	2.17131e-09	4.17799e-06	3.57606e-06	9.34e-08
0.0554301	5.25483e-08	0.000152703	0.167073	55.3435	0.048208	0.00213581	0.000149093	0.0577553	2.2179e-09	4.07981e-06	3.51732e-06	9.03195e-08
0.0574638	5.09741e-08	0.000154224	0.172575	55.3363	0.0498589	0.00218504	0.000150673	0.059643	2.26372e-09	3.9876e-06	3.46162e-06	8.74492e-08
0.0594975	4.95031e-08	0.000155706	0.178051	55.3292	0.0515055	0.00223345	0.00015221	0.0615205	2.3088e-09	3.90085e-06	3.40869e-06	8.47689e-08
0.0615312	4.81252e-08	0.00015715	0.183501	55.3221	0.0531479	0.00228106	0.000153707	0.0633881	2.35315e-09	3.81907e-06	3.35828e-06	8.22598e-08
0.0635649	4.68317e-08	0.000158557	0.188927	55.315	0.054786	0.00232791	0.000155164	0.0652459	2.39679e-09	3.74183e-06	3.3102e-06	7.99061e-08
0.0655986	4.56149e-08	0.000159929	0.194328	55.3079	0.0564201	0.00237401	0.000156585	0.0670942	2.43975e-09	3.66876e-06	3.26424e-06	7.76932e-08
0.0676323	4.44683e-08	0.000161269	0.199705	55.3009	0.0580502	0.00241939	0.00015797	0.0689331	2.48205e-09	3.59953e-06	3.22026e-06	7.56091e-08
0.069666	4.33858e-08	0.000162576	0.205059	55.2939	0.0596763	0.00246406	0.000159322	0.0707628	2.52371e-09	3.53383e-06	3.17811e-06	7.36427e-08
0.0723471	4.20477e-08	0.000164254	0.212082	55.2847	0.0618141	0.00252191	0.000161055	0.0731612	2.57767e-09	3.45217e-06	3.12509e-06	7.12136e-08
0.0745676	4.10093e-08	0.000165606	0.217869	55.2771	0.0635796	0.00256894	0.000162451	0.0751359	2.62156e-09	3.38843e-06	3.08321e-06	6.93295e-08
0.0767881	4.00285e-08	0.000166925	0.223629	55.2696	0.0653406	0.00261521	0.000163812	0.0771001	2.66476e-09	3.32796e-06	3.04304e-06	6.75512e-08
0.0790087	3.91008e-08	0.000168212	0.229363	55.262	0.0670972	0.00266073	0.000165139	0.0790542	2.70727e-09	3.27048e-06	3.00444e-06	6.58698e-08
0.0812292	3.82216e-08	0.00016947	0.235072	55.2546	0.0688494	0.00270553	0.000166435	0.0809981	2.74912e-09	3.21578e-06	2.96732e-06	6.42771e-08
0.083885	3.72287e-08	0.000170936	0.241867	55.2456	0.0709395	0.00275819	0.000167946	0.0833102	2.79833e-09	3.15373e-06	2.9247e-06	6.24795e-08
0.0865409	3.62943e-08	0.000172363	0.248626	55.2368	0.0730235	0.00280987	0.000169415	0.0856083	2.84665e-09	3.09505e-06	2.8839e-06	6.07886e-08
0.0891968	3.54134e-08	0.000173752	0.25535	55.2279	0.0751014	0.00286061	0.000170845	0.0878927	2.8941e-09	3.03948e-06	2.84478e-06	5.91954e-08
0.0918526	3.45814e-08	0.000175105	0.26204	55.2192	0.0771734	0.00291044	0.000172237	0.0901635	2.94072e-09	2.98677e-06	2.80722e-06	5.76914e-08
0.0945085	3.37943e-08	0.000176424	0.268696	55.2104	0.0792395	0.00295937	0.000173594	0.092421	2.98653e-09	2.9367e-06	2.77111e-06	5.62694e-08
0.0976775	3.2909e-08	0.000177956	0.276594	55.2	0.0816972	0.00301664	0.000175168	0.0950975	3.04016e-09	2.88015e-06	2.72978e-06	5.46704e-08
0.100847	3.20775e-08	0.000179443	0.284445	55.1897	0.0841466	0.00307272	0.000176696	0.0977557	3.09271e-09	2.82674e-06	2.69025e-06	5.31701e-08
0.101287	3.19656e-08	0.000179646	0.285534	55.1883	0.0844867	0.00308043	0.000176905	0.098124	3.09994e-09	2.81957e-06	2.68488e-06	5.29678e-08
0.101365	3.1946e-08	0.000179682	0.285725	55.188	0.0845467	0.00308179	0.000176942	0.0981889	3.10121e-09	2.81831e-06	2.68393e-06	5.29325e-08
0.101443	3.19264e-08	0.000179718	0.285917	55.1878	0.0846066	0.00308315	0.000176979	0.0982538	3.10248e-09	2.81705e-06	2.68299e-06	5.28971e-08
0.101521	3.19069e-08	0.000179754	0.286109	55.1875	0.0846665	0.0030845	0.000177016	0.0983186	3.10375e-09	2.81579e-06	2.68205e-06	5.28619e-08
0.101676	3.18679e-08	0.000179825	0.286492	55.187	0.0847863	0.00308721	0.000177089	0.0984483	3.10629e-09	2.81328e-06	2.68017e-06	5.27915e-08
0.101831	3.1829e-08	0.000179896	0.286875	55.1865	0.0849061	0.00308991	0.000177162	0.0985779	3.10883e-09	2.81078e-06	2.6783e-06	5.27214e-08
0.101987	3.17902e-08	0.000179967	0.287258	55.186	0.0850259	0.00309262	0.000177235	0.0987075	3.11136e-09	2.80828e-06	2.67643e-06	5.26515e-08
0.103541	3.14087e-08	0.000180674	0.291083	55.181	0.0862226	0.0031195	0.000177961	0.100001	3.13657e-09	2.78368e-06	2.65793e-06	5.19633e-08
0.105095	3.10381e-08	0.00018137	0.294897	55.1759	0.0874173	0.00314612	0.000178676	0.10129	3.16153e-09	2.75973e-06	2.6398e-06	5.12949e-08
0.106648	3.06779e-08	0.000182058	0.298701	55.1709	0.0886101	0.00317248	0.000179382	0.102576	3.18625e-09	2.73641e-06	2.62203e-06	5.06454e-08
0.108202	3.03276e-08	0.000182736	0.302493	55.1659	0.089801	0.00319857	0.000180078	0.103856	3.21074e-09	2.71368e-06	2.60461e-06	5.00139e-08
0.111672	2.95793e-08	0.000184217	0.310922	55.1548	0.0924532	0.00325594	0.000181598	0.106701	3.26459e-09	2.66499e-06	2.56691e-06	4.86656e-08
0.115142	2.88745e-08	0.000185656	0.319299	55.1438	0.095096	0.0033121	0.000183074	0.109525	3.31732e-09	2.61894e-06	2.53075e-06	4.73962e-08
0.118612	2.82095e-08	0.000187054	0.327624	55.1328	0.0977293	0.00336708	0.000184508	0.112329	3.36899e-09	2.57531e-06	2.49604e-06	4.6199e-08
0.122081	2.75808e-08	0.000188413	0.335898	55.1218	0.100353	0.00342094	0.000185902	0.115113	3.41963e-09	2.53391e-06	2.46267e-06	4.50679e-08
0.125551	2.69857e-08	0.000189735	0.344122	55.111	0.102968	0.0034737	0.000187257	0.117877	3.46927e-09	2.49457e-06	2.43056e-06	4.39976e-08
0.129021	2.64214e-08	0.000191022	0.352296	55.1002	0.105574	0.00352542	0.000188576	0.120622	3.51795e-09	2.45713e-06	2.39963e-06	4.29832e-08
0.13249	2.58857e-08	0.000192276	0.360421	55.0894	0.10817	0.00357612	0.00018986	0.123348	3.5657e-09	2.42147e-06	2.36981e-06	4.20205e-08
0.13596	2.53763e-08	0.000193497	0.368498	55.0787	0.110758	0.00362584	0.000191111	0.126055	3.61255e-09	2.38744e-06	2.34102e-06	4.11055e-08
0.13943	2.48915e-08	0.000194688	0.376527	55.0681	0.113336	0.0036746	0.00019233	0.128743	3.65853e-09	2.35494e-06	2.31322e-06	4.02351e-08
0.142899	2.44291e-08	0.000195849	0.384509	55.0575	0.115906	0.00372246	0.000193519	0.131413	3.70367e-09	2.32386e-06	2.28633e-06	3.94052e-08
0.145373	2.41127e-08	0.000196659	0.390171	55.05	0.117732	0.00375602	0.000194349	0.133305	3.73536e-09	2.30252e-06	2.2677e-06	3.88375e-08
0.147846	2.38065e-08	0.000197456	0.395808	55.0425	0.119554	0.00378915	0.000195164	0.135187	3.76664e-09	2.28183e-06	2.2495e-06	3.82885e-08
0.150319	2.351e-08	0.000198239	0.401423	55.0351	0.121371	0.00382184	0.000195965	0.137061	3.79752e-09	2.26175e-06	2.23171e-06	3.77568e-08
0.152793	2.32227e-08	0.000199009	0.407014	55.0277	0.123183	0.00385412	0.000196753	0.138926	3.82802e-09	2.24225e-06	2.21432e-06	3.72418e-08
0.155266	2.29444e-08	0.000199766	0.412583	55.0203	0.124991	0.00388598	0.000197528	0.140782	3.85814e-09	2.22331e-06	2.19731e-06	3.6743e-08
0.157739	2.26744e-08	0.000200511	0.418129	55.0129	0.126795	0.00391744	0.00019829	0.142629	3.8879e-09	2.20491e-06	2.18066e-06	3.62593e-08
0.160212	2.24125e-08	0.000201243	0.423652	55.0056	0.128594	0.0039485	0.000199039	0.144467	3.91729e-09	2.18702e-06	2.16437e-06	3.57902e-08
0.163284	2.20979e-08	0.000202137	0.43048	54.9965	0.130823	0.00398655	0.000199953	0.146738	3.95331e-09	2.16549e-06	2.1446e-06	3.52269e-08
0.166355	2.17945e-08	0.000203014	0.437274	54.9875	0.133044	0.00402402	0.00020085	0.148996	3.98879e-09	2.14466e-06	2.12535e-06	3.46838e-08
0.169427	2.15018e-08	0.000203873	0.444034	54.9785	0.135259	0.00406092	0.000201728	0.15124	4.02376e-09	2.12453e-06	2.10658e-06	3.41601e-08
0.172498	2.1219e-08	0.000204716	0.450761	54.9695	0.137467	0.00409728	0.00020259	0.153472	4.05823e-09	2.10503e-06	2.08827e-06	3.36543e-08
0.17557	2.09459e-08	0.000205544	0.457455	54.9606	0.139668	0.0041331	0.000203436	0.155691	4.09221e-09	2.08614e-06	2.07041e-06	3.31659e-08
0.178641	2.06819e-08	0.000206356	0.464115	54.9517	0.141863	0.00416841	0.000204266	0.157897	4.12571e-09	2.06784e-06	2.05297e-06	3.26939e-08
0.181713	2.04265e-08	0.000207154	0.470743	54.9429	0.144051	0.0042032	0.000205081	0.160091	4.15875e-09	2.0501e-06	2.03595e-06	3.22374e-08
0.185616	2.01136e-08	0.000208147	0.47912	54.9317	0.146822	0.00424671	0.000206096	0.162861	4.20008e-09	2.02831e-06	2.01488e-06	3.16786e-08
0.18952	1.98134e-08	0.000209117	0.487445	54.9206	0.149582	0.00428945	0.000207087	0.165611	4.24071e-09	2.00733e-06	1.99442e-06	3.11424e-08
0.193423	1.95245e-08	0.000210066	0.49572	54.9096	0.152332	0.00433144	0.000208057	0.168341	4.28065e-09	1.98711e-06	1.97456e-06	3.06268e-08
0.193993	1.94835e-08	0.000210203	0.496923	54.908	0.152732	0.0043375	0.000208197	0.168738	4.28642e-09	1.98422e-06	1.97169e-06	3.05535e-08
0.194562	1.94425e-08	0.00021034	0.498125	54.9064	0.153132	0.00434355	0.000208336	0.169134	4.29218e-09	1.98135e-06	1.96885e-06	3.04804e-08
0.195132	1.94018e-08	0.000210476	0.499326	54.9048	0.153532	0.00434959	0.000208475	0.16953	4.29792e-09	1.97849e-06	1.96602e-06	3.04078e-08
0.195702	1.93613e-08	0.000210611	0.500526	54.9032	0.153932	0.00435561	0.000208613	0.169926	4.30365e-09	1.97564e-06	1.9632e-06	3.03355e-08
0.196841	1.9281e-08	0.000210881	0.502923	54.9	0.15473	0.0043676	0.000208889	0.170716	4.31507e-09	1.97e-06	1.9576e-06	3.01923e-08
0.19798	1.92016e-08	0.000211149	0.505316	54.8968	0.155528	0.00437954	0.000209162	0.171504	4.32643e-09	1.96441e-06	1.95204e-06	3.00506e-08
0.19912	1.91231e-08	0.000211415	0.507704	54.8936	0.156325	0.00439141	0.000209434	0.172291	4.33774e-09	1.95888e-06	1.94653e-06	2.99105e-08
0.202254	1.89115e-08	0.000212139	0.514254	54.8848	0.158513	0.00442378	0.000210174	0.174447	4.36857e-09	1.94396e-06	1.93159e-06	2.95331e-08
0.205388	1.87061e-08	0.000212851	0.520771	54.8761	0.160694	0.00445571	0.000210901	0.176591	4.39901e-09	1.92944e-06	1.91697e-06	2.91669e-08
0.208523	1.85066e-08	0.000213551	0.527257	54.8674	0.162868	0.00448721	0.000211616	0.178723	4.42905e-09	1.91531e-06	1.90267e-06	2.88114e-08
0.214185	1.81607e-08	0.000214787	0.538896	54.8518	0.166779	0.00454307	0.000212877	0.182544	4.48235e-09	1.89073e-06	1.87758e-06	2.81951e-08
0.219848	1.7832e-08	0.000215988	0.550435	54.8364	0.170668	0.00459763	0.000214102	0.186327	4.53446e-09	1.86729e-06	1.85342e-06	2.76098e-08
0.225511	1.75192e-08	0.000217154	0.561874	54.821	0.174536	0.00465093	0.000215292	0.190073	4.58541e-09	1.8449e-06	1.83013e-06	2.70532e-08
0.231173	1.72213e-08	0.000218288	0.573217	54.8058	0.178382	0.00470303	0.000216449	0.193782	4.63527e-09	1.82349e-06	1.80766e-06	2.65232e-08
0.240212	1.67739e-08	0.000220035	0.591124	54.7818	0.184476	0.00478382	0.000218231	0.199627	4.71266e-09	1.79118e-06	1.77339e-06	2.5728e-08
0.247606	1.64313e-08	0.000221409	0.605593	54.7623	0.189421	0.00484783	0.000219632	0.20434	4.77406e-09	1.76632e-06	1.74671e-06	2.51196e-08
0.254999	1.61081e-08	0.000222737	0.619906	54.7431	0.194329	0.00491009	0.000220987	0.208995	4.83385e-09	1.74274e-06	1.72117e-06	2.45459e-08
0.262393	1.58025e-08	0.000224022	0.634064	54.724	0.199202	0.00497066	0.000222297	0.213591	4.89209e-09	1.72036e-06	1.69669e-06	2.40039e-08
0.269786	1.55131e-08	0.000225266	0.648071	54.7051	0.20404	0.00502963	0.000223564	0.218131	4.94885e-09	1.69906e-06	1.6732e-06	2.3491e-08
0.277418	1.523e-08	0.00022651	0.662373	54.6859	0.208997	0.0050889	0.000224832	0.222759	5.00597e-09	1.67814e-06	1.64992e-06	2.29895e-08
0.28505	1.49616e-08	0.000227714	0.67652	54.6668	0.213916	0.00514662	0.000226059	0.227329	5.06166e-09	1.65821e-06	1.62757e-06	2.25144e-08
0.292682	1.47068e-08	0.000228881	0.690514	54.6479	0.218798	0.00520286	0.000227248	0.231842	5.11598e-09	1.6392e-06	1.6061e-06	2.20636e-08
0.300314	1.44644e-08	0.000230013	0.704358	54.6291	0.223644	0.00525767	0.000228401	0.236299	5.16899e-09	1.62105e-06	1.58544e-06	2.16352e-08
0.308807	1.42084e-08	0.000231233	0.719588	54.6085	0.228994	0.00531707	0.000229643	0.241194	5.22651e-09	1.60179e-06	1.56336e-06	2.1183e-08
0.317299	1.39657e-08	0.000232415	0.734638	54.5881	0.234299	0.00537487	0.000230846	0.246023	5.28254e-09	1.58344e-06	1.54217e-06	2.07544e-08
0.325792	1.37352e-08	0.000233559	0.749512	54.568	0.239559	0.00543114	0.000232011	0.250787	5.33716e-09	1.56594e-06	1.52183e-06	2.03479e-08
0.334284	1.3516e-08	0.000234668	0.764213	54.548	0.244776	0.00548594	0.00023314	0.255487	5.39043e-09	1.54922e-06	1.50228e-06	1.99615e-08
0.345273	1.32479e-08	0.000236054	0.782985	54.5225	0.251463	0.0055548	0.000234551	0.261477	5.45745e-09	1.52867e-06	1.47807e-06	1.94892e-08
0.356263	1.29958e-08	0.000237388	0.801478	54.4974	0.258077	0.00562144	0.000235908	0.267366	5.52242e-09	1.50924e-06	1.45501e-06	1.90456e-08
0.367252	1.27583e-08	0.000238673	0.8197	54.4726	0.26462	0.005686	0.000237216	0.273156	5.58545e-09	1.49083e-06	1.43303e-06	1.86281e-08
0.378242	1.25342e-08	0.000239912	0.837655	54.4481	0.271093	0.00574856	0.000238476	0.27885	5.64664e-09	1.47336e-06	1.41204e-06	1.82345e-08
0.389231	1.23223e-08	0.000241107	0.85535	54.424	0.277497	0.00580925	0.000239691	0.284449	5.70609e-09	1.45677e-06	1.39198e-06	1.78626e-08
0.400221	1.21217e-08	0.000242261	0.87279	54.4002	0.283832	0.00586815	0.000240865	0.289957	5.76387e-09	1.44098e-06	1.37279e-06	1.75109e-08
0.41121	1.19315e-08	0.000243377	0.889981	54.3767	0.290099	0.00592535	0.000242	0.295376	5.82007e-09	1.42593e-06	1.35441e-06	1.71777e-08
0.424975	1.17068e-08	0.000244724	0.911169	54.3477	0.297854	0.00599471	0.000243369	0.302039	5.88833e-09	1.40804e-06	1.33245e-06	1.67843e-08
0.438739	1.14957e-08	0.000246017	0.931984	54.3192	0.305505	0.00606168	0.000244683	0.30857	5.95437e-09	1.39115e-06	1.31159e-06	1.64153e-08
0.452503	1.12971e-08	0.000247259	0.952436	54.2912	0.313054	0.00612639	0.000245945	0.314973	6.01829e-09	1.37515e-06	1.29175e-06	1.60683e-08
0.466267	1.11099e-08	0.000248455	0.972533	54.2636	0.320503	0.00618896	0.00024716	0.321249	6.08022e-09	1.35999e-06	1.27286e-06	1.57416e-08
0.480031	1.09331e-08	0.000249607	0.992285	54.2365	0.327852	0.00624951	0.00024833	0.327405	6.14024e-09	1.3456e-06	1.25484e-06	1.54333e-08
0.493796	1.07659e-08	0.000250717	1.0117	54.2098	0.335103	0.00630814	0.000249458	0.333442	6.19848e-09	1.3319e-06	1.23763e-06	1.5142e-08
0.50756	1.06075e-08	0.000251788	1.03078	54.1835	0.342258	0.00636495	0.000250545	0.339364	6.255e-09	1.31887e-06	1.2212e-06	1.48664e-08
0.523238	1.04369e-08	0.000252963	1.05213	54.1541	0.350292	0.00642756	0.000251739	0.345973	6.31741e-09	1.30474e-06	1.20334e-06	1.45699e-08
0.536153	1.03037e-08	0.000253897	1.06941	54.1303	0.356819	0.00647754	0.000252687	0.351312	6.36732e-09	1.29366e-06	1.18928e-06	1.43386e-08
0.549068	1.01767e-08	0.000254802	1.08642	54.1068	0.363265	0.00652614	0.000253605	0.356557	6.41592e-09	1.28304e-06	1.17576e-06	1.41181e-08
0.561984	1.00552e-08	0.000255679	1.10317	54.0837	0.369631	0.00657343	0.000254496	0.361712	6.46329e-09	1.27285e-06	1.16276e-06	1.39075e-08
0.574899	9.93914e-09	0.00025653	1.11966	54.0609	0.375918	0.00661945	0.00025536	0.366778	6.50946e-09	1.26306e-06	1.15025e-06	1.37064e-08
0.587814	9.82805e-09	0.000257356	1.1359	54.0384	0.382128	0.00666427	0.000256198	0.371758	6.5545e-09	1.25365e-06	1.1382e-06	1.35141e-08
0.60073	9.72161e-09	0.000258158	1.15189	54.0162	0.38826	0.00670793	0.000257012	0.376653	6.59843e-09	1.24459e-06	1.12658e-06	1.33299e-08
0.613645	9.61954e-09	0.000258938	1.16763	53.9944	0.394317	0.00675048	0.000257802	0.381466	6.64131e-09	1.23587e-06	1.11538e-06	1.31535e-08
0.629267	9.50159e-09	0.000259851	1.18636	53.9684	0.401543	0.00680052	0.000258729	0.38718	6.69182e-09	1.22575e-06	1.10235e-06	1.29498e-08
0.644889	9.38921e-09	0.000260734	1.20475	53.9429	0.408662	0.00684908	0.000259625	0.392779	6.74092e-09	1.21606e-06	1.08986e-06	1.27559e-08
0.660511	9.28207e-09	0.000261589	1.22281	53.9178	0.415675	0.00689621	0.000260492	0.398267	6.78866e-09	1.20678e-06	1.07787e-06	1.25712e-08
0.676134	9.17976e-09	0.000262416	1.24055	53.8931	0.422583	0.00694199	0.000261331	0.403646	6.83511e-09	1.19788e-06	1.06636e-06	1.23949e-08
0.695133	9.06145e-09	0.000263387	1.2617	53.8637	0.430848	0.00699592	0.000262315	0.410046	6.88992e-09	1.18754e-06	1.05296e-06	1.21913e-08
0.714133	8.94932e-09	0.000264322	1.28239	53.8349	0.438964	0.00704802	0.000263263	0.416295	6.94299e-09	1.17768e-06	1.04017e-06	1.19985e-08
0.733133	8.84293e-09	0.000265223	1.30264	53.8066	0.446935	0.0070984	0.000264176	0.422398	6.9944e-09	1.16828e-06	1.02797e-06	1.18158e-08
0.752133	8.74184e-09	0.000266092	1.32247	53.7789	0.454762	0.00714713	0.000265057	0.428359	7.04423e-09	1.15931e-06	1.0163e-06	1.16423e-08
0.778651	8.60892e-09	0.000267253	1.34944	53.7412	0.465454	0.00721255	0.000266233	0.436449	7.11127e-09	1.14744e-06	1.00085e-06	1.14145e-08
0.805169	8.48467e-09	0.000268359	1.37563	53.7046	0.475881	0.00727511	0.000267354	0.444283	7.17555e-09	1.13627e-06	9.86306e-07	1.12018e-08
0.831686	8.36831e-09	0.000269413	1.40106	53.669	0.486049	0.00733501	0.000268422	0.451871	7.23724e-09	1.12575e-06	9.72586e-07	1.10028e-08
0.858204	8.25911e-09	0.00027042	1.42577	53.6343	0.495966	0.00739241	0.000269442	0.459223	7.29649e-09	1.11582e-06	9.59626e-07	1.08163e-08
0.888628	8.14184e-09	0.000271519	1.45325	53.5957	0.507043	0.00745536	0.000270556	0.467379	7.36166e-09	1.10508e-06	9.45616e-07	1.06162e-08
0.919051	8.03234e-09	0.000272565	1.47985	53.5583	0.517809	0.00751543	0.000271614	0.47525	7.42399e-09	1.095e-06	9.32447e-07	1.04297e-08
0.949475	7.92992e-09	0.000273559	1.5056	53.5221	0.528272	0.00757279	0.000272621	0.482849	7.48368e-09	1.08551e-06	9.20052e-07	1.02554e-08
0.979899	7.83389e-09	0.000274506	1.53053	53.4869	0.538442	0.00762761	0.00027358	0.490187	7.54086e-09	1.07656e-06	9.0836e-07	1.00921e-08
0.985983	7.81543e-09	0.00027469	1.53542	53.48	0.540441	0.00763828	0.000273766	0.491625	7.55201e-09	1.07483e-06	9.06106e-07	1.00608e-08
0.992068	7.79718e-09	0.000274872	1.54028	53.4732	0.542429	0.00764887	0.00027395	0.493052	7.56307e-09	1.07312e-06	9.03874e-07	1.00298e-08
0.998153	7.77915e-09	0.000275052	1.54511	53.4664	0.544406	0.00765935	0.000274133	0.49447	7.57404e-09	1.07143e-06	9.01667e-07	9.99917e-09
1.00424	7.76134e-09	0.000275231	1.54991	53.4596	0.546372	0.00766975	0.000274314	0.495878	7.58491e-09	1.06976e-06	8.99485e-07	9.96895e-09
1.01641	7.72638e-09	0.000275584	1.55941	53.4462	0.550271	0.00769027	0.000274671	0.498665	7.6064e-09	1.06648e-06	8.95194e-07	9.90962e-09
1.02858	7.69226e-09	0.00027593	1.5688	53.4329	0.554125	0.00771044	0.000275022	0.501415	7.62753e-09	1.06326e-06	8.90998e-07	9.85174e-09
1.04075	7.65896e-09	0.00027627	1.57806	53.4199	0.557937	0.00773027	0.000275365	0.504127	7.64833e-09	1.06012e-06	8.86893e-07	9.79527e-09
1.06207	7.60249e-09	0.00027685	1.59402	53.3973	0.564511	0.00776419	0.000275953	0.508791	7.68395e-09	1.05478e-06	8.79916e-07	9.69958e-09
1.08339	7.5483e-09	0.000277413	1.60962	53.3752	0.570956	0.00779712	0.000276522	0.513345	7.71858e-09	1.04963e-06	8.73198e-07	9.60781e-09
1.1047	7.49625e-09	0.000277958	1.62488	53.3536	0.577275	0.0078291	0.000277074	0.517793	7.75227e-09	1.04467e-06	8.66725e-07	9.51974e-09
1.12602	7.44624e-09	0.000278486	1.63982	53.3325	0.583471	0.00786016	0.000277608	0.522139	7.78504e-09	1.03989e-06	8.60486e-07	9.43515e-09
1.16381	7.36225e-09	0.000279384	1.6655	53.2961	0.594157	0.00791307	0.000278516	0.529596	7.84097e-09	1.03183e-06	8.49967e-07	9.29325e-09
1.20159	7.28373e-09	0.000280235	1.69021	53.2611	0.604477	0.0079634	0.000279377	0.536754	7.89431e-09	1.02425e-06	8.40086e-07	9.16074e-09
1.23937	7.21021e-09	0.000281043	1.714	53.2273	0.614445	0.00801132	0.000280195	0.543628	7.94522e-09	1.01711e-06	8.30792e-07	9.0368e-09
1.27716	7.14126e-09	0.00028181	1.7369	53.1947	0.624073	0.00805697	0.000280971	0.550231	7.99383e-09	1.01039e-06	8.22037e-07	8.92066e-09
1.34335	7.03031e-09	0.000283065	1.77501	53.1405	0.64016	0.00813191	0.000282241	0.561183	8.07388e-09	9.99496e-07	8.07876e-07	8.73405e-09
1.40954	6.93044e-09	0.000284218	1.8107	53.0896	0.655305	0.00820101	0.000283406	0.571405	8.14796e-09	9.89619e-07	7.9505e-07	8.56634e-09
1.46152	6.85885e-09	0.000285058	1.83716	53.0519	0.666579	0.00825154	0.000284255	0.578959	8.20231e-09	9.82493e-07	7.85807e-07	8.4463e-09
1.51351	6.79256e-09	0.000285846	1.86231	53.0159	0.677333	0.00829907	0.000285052	0.586122	8.25357e-09	9.7586e-07	7.77213e-07	8.33523e-09
1.5655	6.73104e-09	0.000286585	1.88623	52.9817	0.687593	0.00834382	0.0002858	0.592918	8.30195e-09	9.69675e-07	7.69209e-07	8.23228e-09
1.61749	6.67397e-09	0.00028728	1.90899	52.9491	0.697384	0.00838598	0.000286502	0.599368	8.34764e-09	9.63909e-07	7.61756e-07	8.13688e-09
1.62563	6.6654e-09	0.000287385	1.91245	52.9442	0.698877	0.00839237	0.000286608	0.600349	8.35456e-09	9.63041e-07	7.60633e-07	8.12255e-09
1.63378	6.65691e-09	0.00028749	1.91589	52.9393	0.70036	0.00839869	0.000286714	0.601322	8.36143e-09	9.62181e-07	7.59523e-07	8.10837e-09
1.64193	6.64852e-09	0.000287593	1.9193	52.9344	0.701831	0.00840496	0.000286818	0.602287	8.36824e-09	9.6133e-07	7.58424e-07	8.09436e-09
1.65008	6.64022e-09	0.000287695	1.92269	52.9295	0.703292	0.00841118	0.000286921	0.603245	8.37499e-09	9.60488e-07	7.57336e-07	8.0805e-09
1.66637	6.6239e-09	0.000287896	1.92938	52.9199	0.706182	0.00842343	0.000287125	0.605136	8.38831e-09	9.5883e-07	7.55196e-07	8.05325e-09
1.68267	6.60794e-09	0.000288094	1.93597	52.9105	0.70903	0.00843547	0.000287325	0.606998	8.40141e-09	9.57206e-07	7.531e-07	8.0266e-09
1.69896	6.59232e-09	0.000288288	1.94245	52.9012	0.711836	0.0084473	0.000287521	0.60883	8.41427e-09	9.55615e-07	7.51048e-07	8.00053e-09
1.74633	6.5488e-09	0.000288832	1.96075	52.875	0.719765	0.00848048	0.00028807	0.61399	8.45043e-09	9.51171e-07	7.4532e-07	7.92794e-09
1.79369	6.5079e-09	0.000289348	1.97825	52.8498	0.727363	0.00851198	0.000288591	0.618915	8.48483e-09	9.46982e-07	7.39924e-07	7.85978e-09
1.84106	6.46943e-09	0.000289837	1.99499	52.8258	0.734647	0.00854192	0.000289085	0.623619	8.51757e-09	9.43027e-07	7.34836e-07	7.7957e-09
1.88842	6.4332e-09	0.000290301	2.011	52.8028	0.741629	0.00857038	0.000289554	0.628111	8.54874e-09	9.39291e-07	7.30033e-07	7.73539e-09
1.95563	6.38532e-09	0.000290919	2.03253	52.7718	0.751042	0.00860838	0.000290179	0.634143	8.59046e-09	9.34337e-07	7.23671e-07	7.65576e-09
2.02283	6.34122e-09	0.000291494	2.05277	52.7427	0.75991	0.00864381	0.00029076	0.639799	8.62943e-09	9.29754e-07	7.17794e-07	7.58247e-09
2.09003	6.30051e-09	0.00029203	2.07178	52.7153	0.768264	0.00867686	0.000291302	0.645105	8.66586e-09	9.25509e-07	7.12356e-07	7.51488e-09
2.15723	6.26289e-09	0.00029253	2.08966	52.6896	0.776135	0.00870771	0.000291806	0.650084	8.69994e-09	9.21573e-07	7.0732e-07	7.45247e-09
2.2938	6.19481e-09	0.000293444	2.12277	52.6418	0.79076	0.00876434	0.000292729	0.659284	8.76264e-09	9.14415e-07	6.98175e-07	7.33962e-09
2.43037	6.13632e-09	0.00029424	2.15202	52.5995	0.803728	0.0088138	0.000293533	0.667389	8.81759e-09	9.0823e-07	6.90291e-07	7.2428e-09
2.52981	6.09891e-09	0.000294755	2.17116	52.5719	0.812238	0.00884587	0.000294053	0.672679	8.85331e-09	9.04256e-07	6.85233e-07	7.18094e-09
2.62925	6.0652e-09	0.000295222	2.18866	52.5466	0.820036	0.00887501	0.000294525	0.677507	8.88583e-09	9.00664e-07	6.80666e-07	7.12523e-09
2.72869	6.03474e-09	0.000295646	2.20466	52.5234	0.827182	0.00890153	0.000294954	0.681917	8.91547e-09	8.97411e-07	6.76531e-07	7.0749e-09
2.82813	6.00732e-09	0.000296032	2.21931	52.5022	0.833734	0.00892565	0.000295343	0.685947	8.94248e-09	8.94471e-07	6.72804e-07	7.02965e-09
2.84279	6.00354e-09	0.000296085	2.22136	52.4992	0.834652	0.00892901	0.000295397	0.686511	8.94624e-09	8.94065e-07	6.7229e-07	7.02343e-09
2.85745	5.99979e-09	0.000296139	2.22339	52.4963	0.835559	0.00893233	0.000295451	0.687067	8.94997e-09	8.93661e-07	6.71778e-07	7.01723e-09
2.87211	5.99608e-09	0.000296191	2.22539	52.4934	0.836454	0.00893561	0.000295504	0.687616	8.95364e-09	8.93264e-07	6.71274e-07	7.01112e-09
2.88676	5.99243e-09	0.000296242	2.22736	52.4905	0.837338	0.00893884	0.000295556	0.688158	8.95727e-09	8.92871e-07	6.70777e-07	7.0051e-09
2.91608	5.98529e-09	0.000296344	2.23123	52.4849	0.839072	0.00894517	0.000295658	0.689221	8.96437e-09	8.92104e-07	6.69804e-07	6.99332e-09
2.9454	5.97836e-09	0.000296442	2.235	52.4795	0.840763	0.00895134	0.000295757	0.690257	8.97129e-09	8.91358e-07	6.68859e-07	6.98189e-09
2.97471	5.97162e-09	0.000296538	2.23867	52.4741	0.842411	0.00895733	0.000295854	0.691265	8.97802e-09	8.90633e-07	6.67941e-07	6.97078e-09
3.04445	5.95636e-09	0.000296755	2.24704	52.462	0.846166	0.00897096	0.000296073	0.69356	8.99333e-09	8.88988e-07	6.6586e-07	6.94563e-09
3.11419	5.94212e-09	0.000296958	2.2549	52.4506	0.849698	0.00898374	0.000296278	0.695715	9.00769e-09	8.87451e-07	6.63915e-07	6.92216e-09
3.18392	5.92881e-09	0.000297149	2.26229	52.4399	0.853023	0.00899571	0.000296471	0.69774	9.02117e-09	8.86013e-07	6.62097e-07	6.90024e-09
3.25366	5.91638e-09	0.000297328	2.26924	52.4298	0.856152	0.00900695	0.000296651	0.699643	9.03383e-09	8.84667e-07	6.60396e-07	6.87975e-09
3.37487	5.89664e-09	0.000297612	2.28036	52.4137	0.861158	0.00902486	0.000296939	0.702682	9.05401e-09	8.82529e-07	6.57695e-07	6.84726e-09
3.49609	5.87906e-09	0.000297867	2.29035	52.3992	0.865665	0.0090409	0.000297196	0.705411	9.07212e-09	8.8062e-07	6.55286e-07	6.81833e-09
3.6173	5.86338e-09	0.000298095	2.29933	52.3861	0.869721	0.00905528	0.000297426	0.707864	9.08836e-09	8.78914e-07	6.53135e-07	6.79252e-09
3.73852	5.84937e-09	0.0002983	2.30741	52.3744	0.873373	0.00906818	0.000297633	0.710068	9.10294e-09	8.77388e-07	6.51212e-07	6.76948e-09
3.93124	5.83008e-09	0.000298582	2.31862	52.3581	0.878445	0.00908601	0.000297918	0.713123	9.12312e-09	8.75284e-07	6.48562e-07	6.73778e-09
4.12397	5.8139e-09	0.00029882	2.3281	52.3443	0.882742	0.00910105	0.000298158	0.715705	9.14016e-09	8.73516e-07	6.46337e-07	6.71119e-09
4.31669	5.80031e-09	0.000299021	2.33613	52.3326	0.88638	0.00911373	0.000298361	0.717888	9.15454e-09	8.72029e-07	6.44466e-07	6.68887e-09
4.50942	5.78889e-09	0.00029919	2.34291	52.3228	0.88946	0.00912443	0.000298532	0.719733	9.16669e-09	8.70777e-07	6.42892e-07	6.67011e-09
4.70214	5.77928e-09	0.000299333	2.34865	52.3144	0.892066	0.00913347	0.000298676	0.721292	9.17695e-09	8.69722e-07	6.41568e-07	6.65433e-09
4.95522	5.76892e-09	0.000299487	2.35487	52.3054	0.894892	0.00914323	0.000298831	0.722981	9.18805e-09	8.68584e-07	6.40138e-07	6.63732e-09
5.20831	5.76062e-09	0.000299611	2.35987	52.2981	0.897165	0.00915107	0.000298956	0.724337	9.19695e-09	8.67672e-07	6.38994e-07	6.62371e-09
5.46139	5.75398e-09	0.00029971	2.36388	52.2922	0.898993	0.00915736	0.000299056	0.725427	9.20411e-09	8.66942e-07	6.38077e-07	6.61281e-09
5.71447	5.74866e-09	0.00029979	2.36711	52.2875	0.900462	0.00916241	0.000299137	0.726302	9.20985e-09	8.66356e-07	6.37342e-07	6.60408e-09
5.96756	5.74439e-09	0.000299854	2.36971	52.2838	0.901644	0.00916646	0.000299201	0.727006	9.21447e-09	8.65886e-07	6.36752e-07	6.59708e-09
6.29648	5.74008e-09	0.000299918	2.37233	52.2799	0.902841	0.00917056	0.000299266	0.727719	9.21914e-09	8.6541e-07	6.36156e-07	6.59e-09
6.62541	5.73683e-09	0.000299967	2.37432	52.2771	0.903744	0.00917365	0.000299316	0.728256	9.22266e-09	8.65053e-07	6.35708e-07	6.58468e-09
6.95433	5.73439e-09	0.000300004	2.37581	52.2749	0.904424	0.00917598	0.000299353	0.72866	9.22531e-09	8.64783e-07	6.35369e-07	6.58066e-09
7.28325	5.73257e-09	0.000300031	2.37693	52.2732	0.904936	0.00917773	0.00029938	0.728965	9.22731e-09	8.64582e-07	6.35119e-07	6.57769e-09
7.61218	5.73117e-09	0.000300052	2.37778	52.272	0.905321	0.00917905	0.000299401	0.729194	9.22881e-09	8.64428e-07	6.34925e-07	6.57539e-09
7.67543	5.73095e-09	0.000300055	2.37791	52.2718	0.905383	0.00917926	0.000299405	0.729231	9.22905e-09	8.64404e-07	6.34895e-07	6.57503e-09
7.73868	5.73074e-09	0.000300059	2.37804	52.2716	0.905442	0.00917946	0.000299408	0.729266	9.22928e-09	8.64381e-07	6.34865e-07	6.57469e-09
7.80194	5.73054e-09	0.000300062	2.37816	52.2714	0.905498	0.00917965	0.000299411	0.729299	9.2295e-09	8.64359e-07	6.34838e-07	6.57436e-09
7.86519	5.73035e-09	0.000300064	2.37828	52.2713	0.905551	0.00917983	0.000299414	0.72933	9.2297e-09	8.64338e-07	6.34812e-07	6.57405e-09
7.9917	5.73e-09	0.00030007	2.37849	52.271	0.905648	0.00918016	0.000299419	0.729388	9.23008e-09	8.64299e-07	6.34763e-07	6.57348e-09
8.11821	5.72969e-09	0.000300074	2.37869	52.2707	0.905736	0.00918046	0.000299424	0.72944	9.23042e-09	8.64265e-07	6.3472e-07	6.57296e-09
8.24471	5.72941e-09	0.000300079	2.37886	52.2704	0.905815	0.00918073	0.000299428	0.729487	9.23073e-09	8.64234e-07	6.34681e-07	6.5725e-09
8.64489	5.7287e-09	0.000300089	2.37929	52.2698	0.906013	0.00918141	0.000299439	0.729605	9.2315e-09	8.64156e-07	6.34583e-07	6.57134e-09
9.04508	5.7282e-09	0.000300097	2.3796	52.2694	0.906152	0.00918188	0.000299446	0.729687	9.23204e-09	8.64101e-07	6.34514e-07	6.57052e-09
9.44526	5.72785e-09	0.000300102	2.37981	52.269	0.90625	0.00918222	0.000299452	0.729746	9.23242e-09	8.64062e-07	6.34466e-07	6.56995e-09
9.84544	5.7276e-09	0.000300106	2.37997	52.2688	0.90632	0.00918246	0.000299456	0.729787	9.2327e-09	8.64034e-07	6.34431e-07	6.56954e-09
10.3843	5.72737e-09	0.000300109	2.38011	52.2686	0.906385	0.00918268	0.000299459	0.729826	9.23295e-09	8.64009e-07	6.34399e-07	6.56916e-09
10.9231	5.72722e-09	0.000300112	2.3802	52.2685	0.906428	0.00918283	0.000299461	0.729851	9.23312e-09	8.63992e-07	6.34378e-07	6.56891e-09
11.4619	5.72712e-09	0.000300113	2.38026	52.2684	0.906455	0.00918292	0.000299463	0.729868	9.23322e-09	8.63981e-07	6.34364e-07	6.56875e-09
12.0007	5.72706e-09	0.000300114	2.3803	52.2683	0.906471	0.00918297	0.000299464	0.729877	9.23328e-09	8.63975e-07	6.34356e-07	6.56865e-09
12.5395	5.72703e-09	0.000300114	2.38032	52.2683	0.906481	0.00918301	0.000299464	0.729883	9.23332e-09	8.63971e-07	6.34352e-07	6.5686e-09
13.6426	5.727e-09	0.000300115	2.38034	52.2683	0.906488	0.00918303	0.000299465	0.729887	9.23335e-09	8.63968e-07	6.34348e-07	6.56855e-09
14.7457	5.72699e-09	0.000300115	2.38034	52.2683	0.906491	0.00918304	0.000299465	0.729889	9.23336e-09	8.63967e-07	6.34347e-07	6.56854e-09
15.8488	5.72698e-09	0.000300115	2.38035	52.2683	0.906493	0.00918305	0.000299465	0.72989	9.23337e-09	8.63966e-07	6.34346e-07	6.56853e-09
16.9518	5.72698e-09	0.000300115	2.38035	52.2683	0.906494	0.00918305	0.000299465	0.729891	9.23337e-09	8.63966e-07	6.34345e-07	6.56852e-09
20.1831	5.72697e-09	0.000300115	2.38035	52.2683	0.906495	0.00918306	0.000299465	0.729891	9.23338e-09	8.63965e-07	6.34344e-07	6.56851e-09
23.4143	5.72697e-09	0.000300115	2.38035	52.2683	0.906496	0.00918306	0.000299465	0.729892	9.23338e-09	8.63965e-07	6.34344e-07	6.56851e-09
26.6455	5.72697e-09	0.000300115	2.38035	52.2683	0.906496	0.00918306	0.000299465	0.729892	9.23338e-09	8.63965e-07	6.34344e-07	6.56851e-09
46.2155	5.72697e-09	0.000300115	2.38035	52.2683	0.906496	0.00918306	0.000299465	0.729892	9.23338e-09	8.63965e-07	6.34344e-07	6.56851e-09
65.7855	5.72697e-09	0.000300115	2.38035	52.2683	0.906496	0.00918306	0.000299465	0.729892	9.23338e-09	8.63965e-07	6.34344e-07	6.56851e-09
261.486	5.72697e-09	0.000300115	2.38035	52.2683	0.906496	0.00918306	0.000299465	0.729892	9.23338e-09	8.63965e-07	6.34344e-07	6.56851e-09
457.186	5.72697e-09	0.000300115	2.38035	52.2683	0.906496	0.00918306	0.000299465	0.729892	9.23338e-09	8.63965e-07	6.34344e-07	6.56851e-09
1000	5.72697e-09	0.000300115	2.38035	52.2683	0.906496	0.00918306	0.000299465	0.729892	9.23338e-09	8.63965e-07	6.34344e-07	6.56851e-09
