# Supplementary material for: Molecular-resolution imaging of ice crystallized from liquid water by cryogenic liquid-cell TEM
Source: Nat Commun. 2025 Sep 25;16:8342. doi: 10.1038/s41467-025-62451-0 (PMC12462463; doi:10.1038/s41467-025-62451-0)
Supplement: Supplementary file 11 — Supplementary Data 3 [file 41467_2025_62451_MOESM11_ESM.zip › Ambrozic Set_kJ_C0_g_vals_pastina_208.15K_25.0_eA2s_Output.xlsx]

## Sheet: Sheet1
time / s	H	H+	H2	H2O	H2O2	HO2	HO2-	O2	O2-	OH	OH-	eh-
0	0	0	0	55.56	0	0	0	0	0	0	0	0
1.13175e-14	6.73259e-14	3.16228e-13	4.5904e-14	55.56	7.14063e-14	2.04018e-15	8.96803e-32	1.75549e-32	1.3324e-24	2.75424e-13	5.10045e-14	2.65223e-13
2.26349e-14	1.34652e-13	6.32456e-13	9.18081e-14	55.56	1.42813e-13	4.08036e-15	3.7927e-31	8.77743e-32	3.99531e-24	5.50848e-13	1.02009e-13	5.30447e-13
2.83163e-11	1.68449e-10	7.91202e-10	1.14852e-10	55.56	1.78658e-10	5.10453e-12	8.62757e-22	2.74733e-22	-6.52531e-18	6.89111e-10	1.27613e-10	6.63589e-10
5.661e-11	3.36764e-10	1.58177e-09	2.29612e-10	55.56	3.57174e-10	1.0205e-11	4.31059e-21	1.37279e-21	-4.9568e-17	1.37767e-09	2.55124e-10	1.32665e-09
6.36834e-11	3.78843e-10	1.77941e-09	2.58302e-10	55.56	4.01803e-10	1.14801e-11	5.40139e-21	1.72019e-21	-3.68684e-17	1.54981e-09	2.87002e-10	1.49241e-09
7.07568e-11	4.20922e-10	1.97706e-09	2.86992e-10	55.56	4.46432e-10	1.27552e-11	6.74795e-21	2.14905e-21	-2.23445e-17	1.72195e-09	3.1888e-10	1.65818e-09
7.98685e-11	4.75125e-10	2.23165e-09	3.23949e-10	55.56	5.03921e-10	1.43977e-11	8.72026e-21	2.7772e-21	-6.73391e-18	1.94369e-09	3.59943e-10	1.87171e-09
8.89801e-11	5.29329e-10	2.48624e-09	3.60906e-10	55.56	5.6141e-10	1.60403e-11	1.11968e-20	3.56596e-21	2.88566e-18	2.16544e-09	4.01007e-10	2.08524e-09
9.80917e-11	5.83533e-10	2.74084e-09	3.97863e-10	55.56	6.18898e-10	1.76828e-11	1.42351e-20	4.53364e-21	8.32016e-18	2.38718e-09	4.4207e-10	2.29877e-09
1.07203e-10	6.37736e-10	2.99543e-09	4.3482e-10	55.56	6.76387e-10	1.93253e-11	1.78927e-20	5.69856e-21	1.19469e-17	2.60892e-09	4.83134e-10	2.5123e-09
1.16315e-10	6.9194e-10	3.25002e-09	4.71777e-10	55.56	7.33876e-10	2.09679e-11	2.2227e-20	7.07905e-21	1.47502e-17	2.83066e-09	5.24197e-10	2.72582e-09
1.25427e-10	7.46144e-10	3.50462e-09	5.08734e-10	55.56	7.91365e-10	2.26104e-11	2.72957e-20	8.69342e-21	1.70337e-17	3.05241e-09	5.65261e-10	2.93935e-09
1.34538e-10	8.00348e-10	3.75921e-09	5.45692e-10	55.56	8.48854e-10	2.42529e-11	3.31563e-20	1.056e-20	1.89791e-17	3.27415e-09	6.06324e-10	3.15288e-09
1.4365e-10	8.54551e-10	4.0138e-09	5.82649e-10	55.56	9.06342e-10	2.58955e-11	3.98662e-20	1.26971e-20	2.073e-17	3.49589e-09	6.47387e-10	3.36641e-09
1.52762e-10	9.08755e-10	4.26839e-09	6.19606e-10	55.56	9.63831e-10	2.7538e-11	4.74829e-20	1.51231e-20	2.23746e-17	3.71763e-09	6.88451e-10	3.57994e-09
1.61873e-10	9.62959e-10	4.52299e-09	6.56563e-10	55.56	1.02132e-09	2.91805e-11	5.60641e-20	1.78562e-20	2.39594e-17	3.93938e-09	7.29514e-10	3.79347e-09
1.70985e-10	1.01716e-09	4.77758e-09	6.9352e-10	55.56	1.07881e-09	3.08231e-11	6.56672e-20	2.09149e-20	2.5509e-17	4.16112e-09	7.70578e-10	4.007e-09
1.80096e-10	1.07137e-09	5.03217e-09	7.30477e-10	55.56	1.1363e-09	3.24656e-11	7.63497e-20	2.43173e-20	2.70384e-17	4.38286e-09	8.11641e-10	4.22053e-09
1.89208e-10	1.12557e-09	5.28677e-09	7.67434e-10	55.56	1.19379e-09	3.41081e-11	8.81692e-20	2.80819e-20	2.8556e-17	4.6046e-09	8.52705e-10	4.43406e-09
1.9832e-10	1.17977e-09	5.54136e-09	8.04391e-10	55.56	1.25128e-09	3.57507e-11	1.01183e-19	3.2227e-20	3.0067e-17	4.82635e-09	8.93768e-10	4.64759e-09
2.07431e-10	1.23398e-09	5.79595e-09	8.41348e-10	55.56	1.30876e-09	3.73932e-11	1.15449e-19	3.67708e-20	3.15741e-17	5.04809e-09	9.34831e-10	4.86112e-09
2.98548e-10	1.77601e-09	8.34189e-09	1.21092e-09	55.56	1.88365e-09	5.38186e-11	3.49641e-19	1.11364e-19	4.66116e-17	7.26551e-09	1.34547e-09	6.99642e-09
3.89664e-10	2.31805e-09	1.08878e-08	1.58049e-09	55.56	2.45854e-09	7.02439e-11	7.78374e-19	2.47924e-19	6.1624e-17	9.48294e-09	1.7561e-09	9.13172e-09
4.8078e-10	2.86009e-09	1.34338e-08	1.95006e-09	55.56	3.03343e-09	8.66693e-11	1.45512e-18	4.63482e-19	7.66405e-17	1.17004e-08	2.16674e-09	1.1267e-08
1.39194e-09	8.28046e-09	3.88931e-08	5.64577e-09	55.56	8.78231e-09	2.50923e-10	4.47311e-17	1.42497e-17	2.26836e-16	3.38746e-08	6.27309e-09	3.262e-08
2.30311e-09	1.37008e-08	6.43524e-08	9.34148e-09	55.56	1.45312e-08	4.15176e-10	1.81632e-16	5.78646e-17	3.77034e-16	5.60488e-08	1.03795e-08	5.39729e-08
3.21427e-09	1.91212e-08	8.98117e-08	1.30372e-08	55.56	2.02801e-08	5.7943e-10	4.658e-16	1.48404e-16	5.27232e-16	7.8223e-08	1.44858e-08	7.53259e-08
6.32269e-09	3.76128e-08	1.76666e-07	2.56451e-08	55.56	3.98923e-08	1.13978e-09	3.29238e-15	1.04919e-15	1.03963e-15	1.5387e-07	2.84949e-08	1.48171e-07
9.43111e-09	5.61046e-08	2.63519e-07	3.8253e-08	55.56	5.95046e-08	1.70012e-09	1.06894e-14	3.40706e-15	1.55202e-15	2.29516e-07	4.25043e-08	2.21015e-07
1.25395e-08	7.45967e-08	3.50372e-07	5.0861e-08	55.56	7.91171e-08	2.26046e-09	2.50077e-14	7.97225e-15	2.06441e-15	3.05161e-07	5.65142e-08	2.93858e-07
1.56479e-08	9.3089e-08	4.37225e-07	6.34691e-08	55.56	9.87297e-08	2.8208e-09	4.8537e-14	1.54761e-14	2.57679e-15	3.80805e-07	7.05247e-08	3.667e-07
2.30211e-08	1.36955e-07	6.43234e-07	9.33761e-08	55.56	1.45252e-07	4.1499e-09	1.54385e-13	4.92498e-14	3.79215e-15	5.60227e-07	1.03761e-07	5.39473e-07
3.03943e-08	1.80824e-07	8.49235e-07	1.23284e-07	55.56	1.91775e-07	5.47895e-09	3.55121e-13	1.13336e-13	5.00747e-15	7.39636e-07	1.37003e-07	7.12231e-07
3.77675e-08	2.24698e-07	1.05522e-06	1.53194e-07	55.56	2.38301e-07	6.80794e-09	6.81007e-13	2.17436e-13	6.22273e-15	9.19029e-07	1.70254e-07	8.8497e-07
4.51407e-08	2.68578e-07	1.2612e-06	1.83105e-07	55.56	2.84829e-07	8.13686e-09	1.16226e-12	3.71245e-13	7.43794e-15	1.0984e-06	2.03513e-07	1.05769e-06
6.3711e-08	3.79128e-07	1.77989e-06	2.58449e-07	55.56	4.0203e-07	1.14835e-08	3.26393e-12	1.04359e-12	1.04982e-14	1.55006e-06	2.87336e-07	1.49255e-06
8.22813e-08	4.89739e-07	2.29843e-06	3.33811e-07	55.56	5.19257e-07	1.48293e-08	7.02304e-12	2.24749e-12	1.35578e-14	2.0015e-06	3.71258e-07	1.92716e-06
1.00852e-07	6.0043e-07	2.81676e-06	4.09196e-07	55.56	6.36519e-07	1.81741e-08	1.29182e-11	4.13742e-12	1.66166e-14	2.45266e-06	4.55308e-07	2.36144e-06
1.19422e-07	7.11218e-07	3.33484e-06	4.84609e-07	55.56	7.53823e-07	2.15176e-08	2.14265e-11	6.86747e-12	1.96745e-14	2.90347e-06	5.39512e-07	2.7953e-06
1.37992e-07	8.2212e-07	3.85262e-06	5.60056e-07	55.56	8.71177e-07	2.48596e-08	3.30232e-11	1.05913e-11	2.27312e-14	3.35388e-06	6.23898e-07	3.22869e-06
1.67179e-07	9.96696e-07	4.66569e-06	6.78712e-07	55.56	1.05574e-06	3.01085e-08	5.86315e-11	1.88203e-11	2.75328e-14	4.0608e-06	7.56957e-07	3.90867e-06
1.96365e-07	1.17167e-06	5.47773e-06	7.97484e-07	55.56	1.24047e-06	3.53522e-08	9.48747e-11	3.04733e-11	3.23309e-14	4.76633e-06	8.90636e-07	4.587e-06
2.25551e-07	1.3471e-06	6.28856e-06	9.1639e-07	55.56	1.4254e-06	4.05899e-08	1.43582e-10	4.61371e-11	3.71253e-14	5.47021e-06	1.02504e-06	5.26338e-06
2.54738e-07	1.52306e-06	7.09799e-06	1.03545e-06	55.56	1.61056e-06	4.58206e-08	2.06578e-10	6.63933e-11	4.19156e-14	6.17222e-06	1.16026e-06	5.93753e-06
2.83924e-07	1.69961e-06	7.90585e-06	1.15469e-06	55.56	1.79598e-06	5.10436e-08	2.85683e-10	9.18175e-11	4.67016e-14	6.87212e-06	1.2964e-06	6.60917e-06
3.32482e-07	1.99483e-06	9.24593e-06	1.3535e-06	55.56	2.10512e-06	5.97134e-08	4.57915e-10	1.47103e-10	5.46547e-14	8.03126e-06	1.52518e-06	7.7203e-06
3.8104e-07	2.29216e-06	1.05803e-05	1.55295e-06	55.56	2.41517e-06	6.83554e-08	6.88155e-10	2.20839e-10	6.25957e-14	9.18287e-06	1.75716e-06	8.82248e-06
4.29597e-07	2.59187e-06	1.19082e-05	1.75311e-06	55.56	2.72627e-06	7.69658e-08	9.84788e-10	3.15534e-10	7.05253e-14	1.03259e-05	1.99274e-06	9.91451e-06
4.78155e-07	2.89422e-06	1.32288e-05	1.95408e-06	55.56	3.03852e-06	8.55409e-08	1.35622e-09	4.3362e-10	7.84445e-14	1.14595e-05	2.23224e-06	1.09952e-05
5.26713e-07	3.19947e-06	1.45413e-05	2.15595e-06	55.56	3.35205e-06	9.40771e-08	1.81089e-09	5.77452e-10	8.63547e-14	1.25825e-05	2.476e-06	1.20635e-05
5.75271e-07	3.50784e-06	1.58448e-05	2.3588e-06	55.56	3.66696e-06	1.02571e-07	2.35726e-09	7.49296e-10	9.4258e-14	1.36942e-05	2.72427e-06	1.31181e-05
6.57599e-07	4.03843e-06	1.80321e-05	2.7052e-06	55.56	4.20432e-06	1.16867e-07	3.51708e-09	1.11073e-09	1.07649e-13	1.55506e-05	3.15618e-06	1.48724e-05
7.39927e-07	4.57958e-06	2.01877e-05	3.05507e-06	55.56	4.74638e-06	1.31018e-07	5.00658e-09	1.5688e-09	1.2104e-13	1.73677e-05	3.60262e-06	1.65801e-05
8.22255e-07	5.1321e-06	2.23078e-05	3.40881e-06	55.56	5.29356e-06	1.4501e-07	6.86761e-09	2.13255e-09	1.34447e-13	1.91421e-05	4.06409e-06	1.82368e-05
9.04582e-07	5.69661e-06	2.43886e-05	3.7668e-06	55.56	5.84619e-06	1.58833e-07	9.14205e-09	2.81008e-09	1.47887e-13	2.08706e-05	4.54075e-06	1.98388e-05
9.8691e-07	6.27359e-06	2.64269e-05	4.12939e-06	55.56	6.40456e-06	1.72475e-07	1.18717e-08	3.6085e-09	1.6138e-13	2.25503e-05	5.03239e-06	2.13827e-05
1.06924e-06	6.86334e-06	2.84194e-05	4.49694e-06	55.56	6.96889e-06	1.85928e-07	1.50978e-08	4.53395e-09	1.74942e-13	2.41791e-05	5.53847e-06	2.28658e-05
1.17429e-06	7.63464e-06	3.08903e-05	4.97366e-06	55.56	7.69793e-06	2.0281e-07	1.99998e-08	5.90745e-09	1.92378e-13	2.61805e-05	6.20384e-06	2.46665e-05
1.27935e-06	8.42683e-06	3.32756e-05	5.4596e-06	55.5599	8.43717e-06	2.19364e-07	2.58579e-08	7.50456e-09	2.09993e-13	2.80928e-05	6.88887e-06	2.63609e-05
1.38441e-06	9.23939e-06	3.55701e-05	5.95533e-06	55.5599	9.18668e-06	2.35583e-07	3.27495e-08	9.33121e-09	2.27816e-13	2.9914e-05	7.59048e-06	2.79469e-05
1.48946e-06	1.00714e-05	3.77693e-05	6.46135e-06	55.5599	9.9464e-06	2.51465e-07	4.07465e-08	1.1391e-08	2.45875e-13	3.16432e-05	8.30513e-06	2.94234e-05
1.59452e-06	1.09216e-05	3.98695e-05	6.97811e-06	55.5599	1.07162e-05	2.67011e-07	4.99141e-08	1.36855e-08	2.64191e-13	3.32805e-05	9.02891e-06	3.07907e-05
1.69957e-06	1.17884e-05	4.18678e-05	7.50598e-06	55.5599	1.14958e-05	2.82227e-07	6.03095e-08	1.62142e-08	2.82772e-13	3.48264e-05	9.75774e-06	3.20498e-05
1.84639e-06	1.30241e-05	4.44863e-05	8.26288e-06	55.5599	1.2601e-05	3.02952e-07	7.69837e-08	2.01359e-08	3.09217e-13	3.68369e-05	1.07769e-05	3.36324e-05
1.99321e-06	1.42832e-05	4.68995e-05	9.04269e-06	55.5599	1.37235e-05	3.23078e-07	9.62486e-08	2.44999e-08	3.3621e-13	3.86781e-05	1.17868e-05	3.50164e-05
2.14002e-06	1.55594e-05	4.91078e-05	9.84581e-06	55.5599	1.48621e-05	3.42643e-07	1.18165e-07	2.92911e-08	3.63742e-13	4.03577e-05	1.27773e-05	3.62123e-05
2.28684e-06	1.68465e-05	5.11146e-05	1.06724e-05	55.5599	1.60152e-05	3.61692e-07	1.42756e-07	3.44913e-08	3.91785e-13	4.18847e-05	1.37394e-05	3.72324e-05
2.43365e-06	1.8138e-05	5.29258e-05	1.15223e-05	55.5599	1.71814e-05	3.80271e-07	1.70004e-07	4.00798e-08	4.20301e-13	4.3269e-05	1.46655e-05	3.80903e-05
2.58047e-06	1.94278e-05	5.45494e-05	1.23954e-05	55.5599	1.83593e-05	3.98433e-07	1.9986e-07	4.60351e-08	4.49245e-13	4.45209e-05	1.55497e-05	3.87998e-05
2.74769e-06	2.08874e-05	5.61824e-05	1.34175e-05	55.5599	1.97132e-05	4.18676e-07	2.36937e-07	5.32364e-08	4.82673e-13	4.57987e-05	1.65e-05	3.94455e-05
2.91492e-06	2.23292e-05	5.7601e-05	1.44682e-05	55.5599	2.10784e-05	4.38519e-07	2.7713e-07	6.0852e-08	5.16523e-13	4.69334e-05	1.7386e-05	3.99378e-05
3.08214e-06	2.37462e-05	5.88225e-05	1.55465e-05	55.5599	2.24531e-05	4.58035e-07	3.20245e-07	6.88503e-08	5.50728e-13	4.79397e-05	1.82057e-05	4.02966e-05
3.24936e-06	2.51323e-05	5.98652e-05	1.66513e-05	55.5599	2.38355e-05	4.77291e-07	3.66065e-07	7.72017e-08	5.85229e-13	4.88312e-05	1.8959e-05	4.05402e-05
3.41659e-06	2.64824e-05	6.07472e-05	1.77811e-05	55.5599	2.52241e-05	4.96352e-07	4.14359e-07	8.58786e-08	6.19975e-13	4.96209e-05	1.96471e-05	4.06857e-05
3.58381e-06	2.77925e-05	6.14861e-05	1.89348e-05	55.5599	2.66176e-05	5.15275e-07	4.64888e-07	9.48558e-08	6.54928e-13	5.03204e-05	2.02726e-05	4.07485e-05
3.81284e-06	2.95164e-05	6.22963e-05	2.0551e-05	55.5599	2.85321e-05	5.41062e-07	5.37292e-07	1.07598e-07	7.03072e-13	5.11514e-05	2.10337e-05	4.07253e-05
4.04188e-06	3.11536e-05	6.29093e-05	2.22059e-05	55.5599	3.04509e-05	5.66805e-07	6.12858e-07	1.20811e-07	7.5149e-13	5.18574e-05	2.16933e-05	4.06031e-05
4.27091e-06	3.27012e-05	6.33603e-05	2.3896e-05	55.5599	3.2372e-05	5.92597e-07	6.91036e-07	1.34451e-07	8.00153e-13	5.24589e-05	2.2262e-05	4.04072e-05
4.49995e-06	3.41582e-05	6.368e-05	2.56182e-05	55.5599	3.42936e-05	6.1852e-07	7.71326e-07	1.48485e-07	8.49058e-13	5.29734e-05	2.27504e-05	4.01583e-05
4.72898e-06	3.55249e-05	6.38947e-05	2.73692e-05	55.5598	3.62143e-05	6.44634e-07	8.53282e-07	1.62882e-07	8.98214e-13	5.34156e-05	2.31685e-05	3.98729e-05
4.95802e-06	3.68033e-05	6.40264e-05	2.91464e-05	55.5598	3.8133e-05	6.70988e-07	9.36516e-07	1.77621e-07	9.47643e-13	5.37977e-05	2.35259e-05	3.9564e-05
5.22357e-06	3.81787e-05	6.40991e-05	3.12362e-05	55.5598	4.03537e-05	7.01895e-07	1.03418e-06	1.95112e-07	1.00533e-12	5.41789e-05	2.38752e-05	3.91898e-05
5.48913e-06	3.94442e-05	6.41078e-05	3.3354e-05	55.5598	4.25692e-05	7.33217e-07	1.13267e-06	2.13016e-07	1.06348e-12	5.45061e-05	2.41658e-05	3.88093e-05
5.75468e-06	4.0606e-05	6.40703e-05	3.54964e-05	55.5598	4.47784e-05	7.6498e-07	1.23164e-06	2.31314e-07	1.12213e-12	5.47897e-05	2.44075e-05	3.84312e-05
6.02024e-06	4.16704e-05	6.40008e-05	3.76606e-05	55.5598	4.69808e-05	7.97201e-07	1.33079e-06	2.49997e-07	1.18132e-12	5.50382e-05	2.46087e-05	3.80613e-05
6.28579e-06	4.26439e-05	6.39097e-05	3.9844e-05	55.5598	4.91756e-05	8.29887e-07	1.42989e-06	2.69056e-07	1.24113e-12	5.52583e-05	2.47764e-05	3.77034e-05
6.55134e-06	4.35328e-05	6.38053e-05	4.20441e-05	55.5598	5.13625e-05	8.63038e-07	1.52877e-06	2.88484e-07	1.30154e-12	5.54555e-05	2.49166e-05	3.73599e-05
6.91009e-06	4.46105e-05	6.36532e-05	4.50394e-05	55.5598	5.43034e-05	9.08555e-07	1.66176e-06	3.15312e-07	1.38424e-12	5.56932e-05	2.50704e-05	3.69211e-05
7.26883e-06	4.55596e-05	6.34977e-05	4.80572e-05	55.5598	5.72284e-05	9.54895e-07	1.79384e-06	3.42807e-07	1.46821e-12	5.59055e-05	2.5192e-05	3.65119e-05
7.62757e-06	4.63935e-05	6.33452e-05	5.10936e-05	55.5598	6.01369e-05	1.00203e-06	1.92485e-06	3.70967e-07	1.55349e-12	5.6099e-05	2.52886e-05	3.61318e-05
7.98631e-06	4.71245e-05	6.31996e-05	5.41453e-05	55.5598	6.30288e-05	1.04993e-06	2.0547e-06	3.99797e-07	1.6401e-12	5.62784e-05	2.53658e-05	3.57791e-05
8.34505e-06	4.77634e-05	6.30631e-05	5.72095e-05	55.5598	6.59036e-05	1.09856e-06	2.18333e-06	4.293e-07	1.72807e-12	5.64474e-05	2.5428e-05	3.54518e-05
8.70379e-06	4.83204e-05	6.29364e-05	6.02835e-05	55.5598	6.87615e-05	1.14788e-06	2.31072e-06	4.59483e-07	1.8174e-12	5.66089e-05	2.54782e-05	3.51475e-05
9.18588e-06	4.8955e-05	6.27818e-05	6.44261e-05	55.5598	7.25751e-05	1.21522e-06	2.47995e-06	5.01125e-07	1.93957e-12	5.68177e-05	2.55313e-05	3.47706e-05
9.66797e-06	4.94762e-05	6.26444e-05	6.8578e-05	55.5598	7.63581e-05	1.28367e-06	2.64698e-06	5.44022e-07	2.06416e-12	5.70207e-05	2.55718e-05	3.44257e-05
1.01501e-05	4.98999e-05	6.25227e-05	7.27352e-05	55.5597	8.01108e-05	1.3532e-06	2.81188e-06	5.88194e-07	2.19114e-12	5.72204e-05	2.56029e-05	3.41079e-05
1.06321e-05	5.02399e-05	6.24146e-05	7.68943e-05	55.5597	8.38337e-05	1.42372e-06	2.97472e-06	6.33658e-07	2.32046e-12	5.74187e-05	2.56269e-05	3.3813e-05
1.11142e-05	5.05079e-05	6.23184e-05	8.10524e-05	55.5597	8.75274e-05	1.49519e-06	3.13559e-06	6.80431e-07	2.45209e-12	5.76167e-05	2.56454e-05	3.35374e-05
1.15963e-05	5.0714e-05	6.22322e-05	8.52071e-05	55.5597	9.11926e-05	1.56757e-06	3.29459e-06	7.28532e-07	2.58598e-12	5.78153e-05	2.56595e-05	3.32781e-05
1.22998e-05	5.09211e-05	6.21214e-05	9.12597e-05	55.5597	9.64912e-05	1.67471e-06	3.52341e-06	8.01142e-07	2.78535e-12	5.81067e-05	2.56739e-05	3.29242e-05
1.30033e-05	5.10364e-05	6.2025e-05	9.72952e-05	55.5597	0.000101733	1.78359e-06	3.74865e-06	8.76664e-07	2.98935e-12	5.84006e-05	2.56826e-05	3.25938e-05
1.37068e-05	5.10777e-05	6.19399e-05	0.000103309	55.5597	0.000106919	1.89409e-06	3.97052e-06	9.55141e-07	3.19787e-12	5.86968e-05	2.56869e-05	3.22825e-05
1.44103e-05	5.10592e-05	6.18638e-05	0.000109299	55.5597	0.000112053	2.00616e-06	4.1892e-06	1.03662e-06	3.41081e-12	5.89948e-05	2.56877e-05	3.19869e-05
1.51138e-05	5.09926e-05	6.17949e-05	0.000115261	55.5597	0.000117136	2.11973e-06	4.40487e-06	1.12112e-06	3.62812e-12	5.92939e-05	2.56855e-05	3.17045e-05
1.58173e-05	5.08871e-05	6.17318e-05	0.000121194	55.5597	0.00012217	2.23475e-06	4.61767e-06	1.20869e-06	3.8497e-12	5.95931e-05	2.56808e-05	3.14333e-05
1.68175e-05	5.06849e-05	6.16504e-05	0.000129575	55.5596	0.000129247	2.40068e-06	4.91548e-06	1.3385e-06	4.17193e-12	6.00175e-05	2.56705e-05	3.10644e-05
1.78176e-05	5.04366e-05	6.1577e-05	0.000137891	55.5596	0.000136235	2.56934e-06	5.20806e-06	1.4746e-06	4.50248e-12	6.04386e-05	2.56565e-05	3.07124e-05
1.88177e-05	5.01552e-05	6.15101e-05	0.00014614	55.5596	0.000143137	2.74066e-06	5.49565e-06	1.61704e-06	4.84116e-12	6.08547e-05	2.56395e-05	3.03749e-05
1.98178e-05	4.98506e-05	6.14487e-05	0.000154322	55.5596	0.000149959	2.91453e-06	5.7785e-06	1.76584e-06	5.18778e-12	6.12643e-05	2.56198e-05	3.00504e-05
2.0818e-05	4.95302e-05	6.13921e-05	0.000162437	55.5596	0.000156703	3.09089e-06	6.05679e-06	1.92101e-06	5.54216e-12	6.16662e-05	2.55978e-05	2.97376e-05
2.18181e-05	4.91995e-05	6.13398e-05	0.000170485	55.5596	0.000163373	3.26968e-06	6.3307e-06	2.08254e-06	5.90411e-12	6.20595e-05	2.55737e-05	2.94354e-05
2.32307e-05	4.87228e-05	6.12724e-05	0.000181741	55.5595	0.000172673	3.52617e-06	6.7104e-06	2.32153e-06	6.42784e-12	6.25993e-05	2.55366e-05	2.90255e-05
2.46433e-05	4.82424e-05	6.12118e-05	0.000192869	55.5595	0.000181838	3.78716e-06	7.08203e-06	2.57313e-06	6.96571e-12	6.31199e-05	2.54963e-05	2.86334e-05
2.60559e-05	4.7764e-05	6.11571e-05	0.000203873	55.5595	0.000190874	4.05244e-06	7.44595e-06	2.83725e-06	7.51714e-12	6.36207e-05	2.54535e-05	2.82577e-05
2.74685e-05	4.72911e-05	6.11077e-05	0.000214758	55.5595	0.000199788	4.32183e-06	7.80245e-06	3.11379e-06	8.08159e-12	6.41018e-05	2.54083e-05	2.7897e-05
2.88811e-05	4.68259e-05	6.10633e-05	0.000225527	55.5595	0.000208583	4.59513e-06	8.1518e-06	3.40262e-06	8.65848e-12	6.45636e-05	2.53612e-05	2.75502e-05
3.02936e-05	4.63696e-05	6.10232e-05	0.000236185	55.5594	0.000217266	4.87215e-06	8.49426e-06	3.70361e-06	9.24723e-12	6.50065e-05	2.53125e-05	2.72165e-05
3.22146e-05	4.57647e-05	6.09752e-05	0.000250509	55.5594	0.000228897	5.25449e-06	8.94931e-06	4.13214e-06	1.0066e-11	6.55796e-05	2.52441e-05	2.67818e-05
3.41356e-05	4.51781e-05	6.09339e-05	0.000264646	55.5594	0.000240337	5.6429e-06	9.3926e-06	4.58249e-06	1.09043e-11	6.61209e-05	2.51736e-05	2.63677e-05
3.60565e-05	4.46095e-05	6.08984e-05	0.000278605	55.5594	0.000251591	6.03694e-06	9.82463e-06	5.05426e-06	1.1761e-11	6.66322e-05	2.51015e-05	2.59722e-05
3.79775e-05	4.4058e-05	6.08683e-05	0.000292395	55.5593	0.000262669	6.43618e-06	1.02459e-05	5.54706e-06	1.26348e-11	6.71154e-05	2.50283e-05	2.55941e-05
3.98984e-05	4.35228e-05	6.08429e-05	0.000306024	55.5593	0.000273577	6.84022e-06	1.06568e-05	6.06049e-06	1.35247e-11	6.75722e-05	2.49542e-05	2.5232e-05
4.18194e-05	4.30026e-05	6.08219e-05	0.000319499	55.5593	0.000284321	7.24868e-06	1.10578e-05	6.59416e-06	1.44295e-11	6.80044e-05	2.48794e-05	2.48847e-05
4.45286e-05	4.22928e-05	6.07987e-05	0.000338256	55.5593	0.000299208	7.83156e-06	1.16072e-05	7.3805e-06	1.5729e-11	6.85751e-05	2.47735e-05	2.4418e-05
4.72377e-05	4.16083e-05	6.07823e-05	0.000356739	55.5592	0.000313797	8.42159e-06	1.21388e-05	8.20533e-06	1.70537e-11	6.9104e-05	2.46674e-05	2.39761e-05
4.99469e-05	4.09467e-05	6.07717e-05	0.000374963	55.5592	0.000328102	9.01793e-06	1.26535e-05	9.06764e-06	1.84011e-11	6.95947e-05	2.45616e-05	2.35567e-05
5.26561e-05	4.03059e-05	6.07663e-05	0.000392943	55.5592	0.000342135	9.6198e-06	1.31521e-05	9.96652e-06	1.97691e-11	7.00504e-05	2.44563e-05	2.31578e-05
5.53653e-05	3.9684e-05	6.07653e-05	0.000410691	55.5591	0.000355908	1.02265e-05	1.36356e-05	1.09011e-05	2.11559e-11	7.0474e-05	2.4352e-05	2.27777e-05
5.80745e-05	3.90795e-05	6.07684e-05	0.00042822	55.5591	0.000369431	1.08375e-05	1.41047e-05	1.18705e-05	2.25596e-11	7.08679e-05	2.42487e-05	2.2415e-05
6.27268e-05	3.80779e-05	6.07817e-05	0.000457839	55.559	0.000392101	1.18949e-05	1.48788e-05	1.36142e-05	2.5005e-11	7.14818e-05	2.40744e-05	2.18285e-05
6.73792e-05	3.7118e-05	6.08034e-05	0.000486888	55.559	0.00041411	1.29606e-05	1.5616e-05	1.54546e-05	2.74887e-11	7.20247e-05	2.39043e-05	2.12831e-05
7.20315e-05	3.61951e-05	6.0832e-05	0.000515411	55.5589	0.000435498	1.40325e-05	1.63192e-05	1.73885e-05	3.00048e-11	7.25049e-05	2.3739e-05	2.07738e-05
7.66838e-05	3.53058e-05	6.08663e-05	0.000543443	55.5589	0.0004563	1.5109e-05	1.69911e-05	1.94128e-05	3.25481e-11	7.29295e-05	2.35785e-05	2.02967e-05
8.13361e-05	3.44472e-05	6.09053e-05	0.000571019	55.5588	0.000476547	1.61884e-05	1.7634e-05	2.1525e-05	3.51143e-11	7.33043e-05	2.3423e-05	1.98483e-05
8.59885e-05	3.36169e-05	6.09482e-05	0.000598166	55.5588	0.00049627	1.72696e-05	1.82502e-05	2.37226e-05	3.76999e-11	7.36343e-05	2.32725e-05	1.94255e-05
9.3406e-05	3.23473e-05	6.10228e-05	0.000640628	55.5587	0.000526693	1.89945e-05	1.91818e-05	2.73977e-05	4.18543e-11	7.40782e-05	2.30427e-05	1.87983e-05
0.000100824	3.11389e-05	6.11036e-05	0.000682164	55.5586	0.00055594	2.07176e-05	2.00569e-05	3.12768e-05	4.60391e-11	7.44337e-05	2.28251e-05	1.82215e-05
0.000108241	2.99868e-05	6.11887e-05	0.000722855	55.5586	0.000584094	2.24363e-05	2.08813e-05	3.53533e-05	5.02457e-11	7.47128e-05	2.26192e-05	1.76882e-05
0.000115659	2.8887e-05	6.1277e-05	0.000762773	55.5585	0.000611225	2.41485e-05	2.16599e-05	3.96212e-05	5.44671e-11	7.49251e-05	2.24243e-05	1.71927e-05
0.000123076	2.78364e-05	6.13675e-05	0.000801981	55.5584	0.000637398	2.58525e-05	2.23971e-05	4.40751e-05	5.86973e-11	7.50787e-05	2.22399e-05	1.67304e-05
0.000130494	2.68323e-05	6.14597e-05	0.000840535	55.5584	0.000662672	2.75471e-05	2.30967e-05	4.87104e-05	6.29314e-11	7.51804e-05	2.20653e-05	1.62976e-05
0.000139712	2.56455e-05	6.15755e-05	0.000887613	55.5583	0.000692902	2.96384e-05	2.39185e-05	5.47169e-05	6.81925e-11	7.52431e-05	2.18613e-05	1.57957e-05
0.00014893	2.45228e-05	6.1692e-05	0.000933845	55.5582	0.000721911	3.17122e-05	2.46927e-05	6.09884e-05	7.34449e-11	7.5244e-05	2.16703e-05	1.5329e-05
0.000158148	2.34604e-05	6.18088e-05	0.000979307	55.5582	0.000749779	3.37673e-05	2.5424e-05	6.75171e-05	7.86837e-11	7.5191e-05	2.14915e-05	1.48932e-05
0.000167366	2.24552e-05	6.19252e-05	0.00102407	55.5581	0.000776579	3.58032e-05	2.61164e-05	7.42956e-05	8.39024e-11	7.50907e-05	2.13238e-05	1.44848e-05
0.000176583	2.15041e-05	6.2041e-05	0.00106818	55.558	0.000802378	3.78192e-05	2.67736e-05	8.13162e-05	8.90964e-11	7.49488e-05	2.11665e-05	1.41008e-05
0.000185801	2.06042e-05	6.21559e-05	0.00111171	55.5579	0.000827237	3.98151e-05	2.73986e-05	8.85716e-05	9.42604e-11	7.47702e-05	2.10185e-05	1.37387e-05
0.000195019	1.97528e-05	6.22699e-05	0.00115471	55.5579	0.000851211	4.17906e-05	2.79941e-05	9.60543e-05	9.93912e-11	7.45595e-05	2.08794e-05	1.33963e-05
0.000204237	1.89473e-05	6.23828e-05	0.0011972	55.5578	0.000874354	4.37458e-05	2.85627e-05	0.000103757	1.04483e-10	7.43203e-05	2.07482e-05	1.30718e-05
0.00021253	1.82599e-05	6.24833e-05	0.00123504	55.5577	0.000894503	4.54874e-05	2.90528e-05	0.000110867	1.09031e-10	7.40837e-05	2.06366e-05	1.27938e-05
0.000214188	1.81265e-05	6.25033e-05	0.00124256	55.5577	0.00089846	4.58337e-05	2.91486e-05	0.000112309	1.09935e-10	7.40342e-05	2.06149e-05	1.27397e-05
0.000215847	1.79944e-05	6.25233e-05	0.00125007	55.5577	0.000902392	4.61794e-05	2.92436e-05	0.000113758	1.10839e-10	7.39839e-05	2.05935e-05	1.26861e-05
0.000217505	1.78636e-05	6.25432e-05	0.00125757	55.5577	0.000906302	4.65244e-05	2.93379e-05	0.000115213	1.11741e-10	7.39329e-05	2.05722e-05	1.26329e-05
0.000219164	1.77342e-05	6.25631e-05	0.00126506	55.5577	0.000910188	4.68687e-05	2.94314e-05	0.000116675	1.12642e-10	7.38813e-05	2.05512e-05	1.25803e-05
0.000222481	1.74791e-05	6.26027e-05	0.00127999	55.5577	0.000917892	4.75555e-05	2.96165e-05	0.000119618	1.14438e-10	7.37761e-05	2.05099e-05	1.24762e-05
0.000225798	1.7229e-05	6.26421e-05	0.00129487	55.5577	0.000925505	4.82396e-05	2.97988e-05	0.000122587	1.16229e-10	7.36683e-05	2.04693e-05	1.2374e-05
0.000229114	1.69839e-05	6.26814e-05	0.0013097	55.5576	0.000933031	4.89212e-05	2.99784e-05	0.000125581	1.18013e-10	7.35582e-05	2.04295e-05	1.22735e-05
0.000234064	1.6627e-05	6.27398e-05	0.00133175	55.5576	0.0009441	4.99336e-05	3.02416e-05	0.000130094	1.20664e-10	7.33897e-05	2.03716e-05	1.21265e-05
0.000239014	1.62806e-05	6.27978e-05	0.00135369	55.5576	0.000954983	5.09402e-05	3.04992e-05	0.000134662	1.233e-10	7.32163e-05	2.03153e-05	1.19832e-05
0.000243964	1.59443e-05	6.28554e-05	0.00137554	55.5575	0.000965685	5.19412e-05	3.07514e-05	0.000139283	1.25922e-10	7.30386e-05	2.02606e-05	1.18433e-05
0.000248913	1.56177e-05	6.29127e-05	0.00139729	55.5575	0.000976212	5.29365e-05	3.09986e-05	0.000143955	1.28528e-10	7.28569e-05	2.02073e-05	1.17066e-05
0.000253863	1.53007e-05	6.29696e-05	0.00141895	55.5575	0.000986569	5.39263e-05	3.12407e-05	0.000148678	1.31118e-10	7.26713e-05	2.01555e-05	1.15732e-05
0.000258813	1.49929e-05	6.30262e-05	0.00144053	55.5574	0.000996762	5.49105e-05	3.14782e-05	0.000153451	1.33693e-10	7.24822e-05	2.01052e-05	1.14428e-05
0.000263763	1.4694e-05	6.30824e-05	0.00146202	55.5574	0.0010068	5.58893e-05	3.1711e-05	0.000158272	1.36251e-10	7.22899e-05	2.00561e-05	1.13152e-05
0.000269564	1.43546e-05	6.31479e-05	0.00148711	55.5574	0.00101836	5.70295e-05	3.19782e-05	0.000163982	1.39229e-10	7.20607e-05	2.00002e-05	1.11694e-05
0.000275365	1.40266e-05	6.3213e-05	0.0015121	55.5573	0.00102972	5.81623e-05	3.22397e-05	0.000169756	1.42183e-10	7.18278e-05	1.99459e-05	1.10272e-05
0.000281167	1.37096e-05	6.32775e-05	0.00153698	55.5573	0.00104088	5.92878e-05	3.24955e-05	0.000175591	1.45115e-10	7.15916e-05	1.98932e-05	1.08886e-05
0.000286968	1.34032e-05	6.33417e-05	0.00156177	55.5573	0.00105185	6.04061e-05	3.27461e-05	0.000181485	1.48022e-10	7.13523e-05	1.9842e-05	1.07535e-05
0.000297411	1.2877e-05	6.34561e-05	0.00160617	55.5572	0.00107114	6.24013e-05	3.31842e-05	0.000192241	1.53196e-10	7.09149e-05	1.97535e-05	1.05183e-05
0.000307854	1.23816e-05	6.35691e-05	0.00165029	55.5571	0.00108987	6.43738e-05	3.36068e-05	0.000203174	1.58292e-10	7.04705e-05	1.96691e-05	1.0293e-05
0.000318297	1.1915e-05	6.36809e-05	0.00169415	55.5571	0.00110808	6.63243e-05	3.4015e-05	0.000214276	1.63308e-10	7.00205e-05	1.95887e-05	1.00771e-05
0.00032874	1.14751e-05	6.37914e-05	0.00173778	55.557	0.0011258	6.82531e-05	3.44097e-05	0.000225538	1.68245e-10	6.95662e-05	1.95118e-05	9.86977e-06
0.000346911	1.07682e-05	6.3981e-05	0.00181318	55.5569	0.00115556	7.15594e-05	3.50669e-05	0.000245488	1.76644e-10	6.8769e-05	1.93857e-05	9.52819e-06
0.000365082	1.01285e-05	6.41672e-05	0.00188799	55.5568	0.00118408	7.48044e-05	3.56901e-05	0.000265851	1.848e-10	6.79679e-05	1.92681e-05	9.20884e-06
0.00037938	9.66719e-06	6.43116e-05	0.00194649	55.5567	0.00120573	7.73163e-05	3.61587e-05	0.000282139	1.91048e-10	6.73376e-05	1.91809e-05	8.97179e-06
0.000393678	9.23939e-06	6.44541e-05	0.00200469	55.5566	0.00122675	7.97931e-05	3.661e-05	0.00029864	1.9715e-10	6.67093e-05	1.90977e-05	8.74625e-06
0.000407976	8.84208e-06	6.4595e-05	0.00206262	55.5566	0.00124719	8.22357e-05	3.70453e-05	0.000315338	2.03106e-10	6.60844e-05	1.90181e-05	8.53143e-06
0.000422275	8.47258e-06	6.47343e-05	0.0021203	55.5565	0.0012671	8.46455e-05	3.74656e-05	0.000332218	2.08921e-10	6.54642e-05	1.89419e-05	8.32659e-06
0.000436573	8.12842e-06	6.4872e-05	0.00217775	55.5564	0.00128652	8.70234e-05	3.78723e-05	0.000349263	2.14597e-10	6.48497e-05	1.88685e-05	8.13103e-06
0.000455352	7.71126e-06	6.50508e-05	0.00225289	55.5563	0.00131136	9.00998e-05	3.83871e-05	0.000371883	2.21846e-10	6.40527e-05	1.87761e-05	7.88729e-06
0.000474132	7.32967e-06	6.52272e-05	0.00232769	55.5562	0.0013355	9.3125e-05	3.88819e-05	0.00039474	2.28867e-10	6.32685e-05	1.86877e-05	7.65731e-06
0.000492912	6.97973e-06	6.54013e-05	0.00240219	55.5561	0.00135902	9.61013e-05	3.93584e-05	0.000417809	2.35671e-10	6.24982e-05	1.86027e-05	7.43997e-06
0.000511691	6.6581e-06	6.55734e-05	0.00247641	55.556	0.00138199	9.90307e-05	3.98182e-05	0.000441068	2.42264e-10	6.17426e-05	1.85207e-05	7.23429e-06
0.000530471	6.36179e-06	6.57435e-05	0.00255039	55.5559	0.00140446	0.000101915	4.02625e-05	0.000464497	2.48656e-10	6.10024e-05	1.84414e-05	7.03937e-06
0.00054925	6.0882e-06	6.59117e-05	0.00262412	55.5558	0.00142647	0.000104756	4.06927e-05	0.000488079	2.54854e-10	6.02779e-05	1.83643e-05	6.85441e-06
0.00056803	5.83504e-06	6.60781e-05	0.00269765	55.5557	0.00144808	0.000107555	4.11098e-05	0.000511796	2.60868e-10	5.95692e-05	1.82893e-05	6.67869e-06
0.000586809	5.60031e-06	6.62428e-05	0.00277097	55.5556	0.00146933	0.000110314	4.15148e-05	0.000535635	2.66704e-10	5.88766e-05	1.82162e-05	6.51156e-06
0.000608735	5.34719e-06	6.64329e-05	0.00285634	55.5555	0.00149373	0.000113486	4.19735e-05	0.000563604	2.73305e-10	5.8088e-05	1.81327e-05	6.32648e-06
0.000630661	5.11426e-06	6.66209e-05	0.00294148	55.5554	0.00151772	0.000116608	4.2418e-05	0.000591702	2.79688e-10	5.7321e-05	1.80513e-05	6.15141e-06
0.000652587	4.89938e-06	6.68068e-05	0.00302641	55.5553	0.00154136	0.000119682	4.28495e-05	0.000619914	2.85864e-10	5.65751e-05	1.79715e-05	5.98562e-06
0.000674513	4.70065e-06	6.69907e-05	0.00311113	55.5552	0.00156469	0.000122709	4.32689e-05	0.000648224	2.91843e-10	5.585e-05	1.78932e-05	5.82837e-06
0.000696439	4.51645e-06	6.71727e-05	0.00319566	55.5551	0.00158773	0.000125692	4.36771e-05	0.000676621	2.97637e-10	5.51451e-05	1.78162e-05	5.67905e-06
0.000723724	4.30532e-06	6.73965e-05	0.00330061	55.5549	0.00161606	0.000129345	4.41706e-05	0.000712061	3.04603e-10	5.42955e-05	1.77221e-05	5.50345e-06
0.000751009	4.11211e-06	6.76175e-05	0.00340531	55.5548	0.00164404	0.000132935	4.46493e-05	0.000747599	3.11314e-10	5.34754e-05	1.76296e-05	5.33825e-06
0.000771544	3.9772e-06	6.7782e-05	0.00348395	55.5547	0.00166491	0.000135597	4.50005e-05	0.0007744	3.16207e-10	5.28768e-05	1.7561e-05	5.22026e-06
0.00079208	3.85044e-06	6.79451e-05	0.00356247	55.5546	0.00168563	0.000138227	4.53444e-05	0.000801242	3.20971e-10	5.22939e-05	1.74931e-05	5.10732e-06
0.000812616	3.7312e-06	6.81067e-05	0.00364086	55.5545	0.00170621	0.000140825	4.56814e-05	0.000828118	3.25614e-10	5.1726e-05	1.74259e-05	4.9991e-06
0.000829725	3.63713e-06	6.82403e-05	0.00370609	55.5544	0.00172326	0.000142966	4.59571e-05	0.000850531	3.29393e-10	5.12641e-05	1.73704e-05	4.91238e-06
0.000846833	3.54751e-06	6.83729e-05	0.00377124	55.5543	0.00174023	0.000145087	4.62286e-05	0.000872963	3.33094e-10	5.0812e-05	1.73154e-05	4.82859e-06
0.000863942	3.46205e-06	6.85046e-05	0.00383631	55.5542	0.00175713	0.000147188	4.64958e-05	0.00089541	3.36721e-10	5.03694e-05	1.72608e-05	4.7476e-06
0.000881051	3.38047e-06	6.86353e-05	0.00390131	55.5542	0.00177397	0.000149269	4.67591e-05	0.000917871	3.40276e-10	4.99362e-05	1.72066e-05	4.66926e-06
0.00089816	3.30254e-06	6.87651e-05	0.00396625	55.5541	0.00179074	0.000151331	4.70185e-05	0.000940343	3.43762e-10	4.95121e-05	1.71528e-05	4.59347e-06
0.000915268	3.22801e-06	6.8894e-05	0.00403112	55.554	0.00180745	0.000153375	4.72743e-05	0.000962826	3.47183e-10	4.90967e-05	1.70993e-05	4.52007e-06
0.000932377	3.15668e-06	6.9022e-05	0.00409592	55.5539	0.00182412	0.000155401	4.75265e-05	0.000985316	3.50539e-10	4.86899e-05	1.70462e-05	4.449e-06
0.000935453	3.14418e-06	6.9045e-05	0.00410756	55.5539	0.00182711	0.000155764	4.75715e-05	0.000989361	3.51136e-10	4.86176e-05	1.70367e-05	4.43645e-06
0.000938529	3.13178e-06	6.90679e-05	0.00411921	55.5539	0.0018301	0.000156126	4.76164e-05	0.000993405	3.51731e-10	4.85456e-05	1.70272e-05	4.42397e-06
0.000941605	3.11947e-06	6.90907e-05	0.00413085	55.5539	0.00183308	0.000156487	4.76611e-05	0.00099745	3.52324e-10	4.84739e-05	1.70177e-05	4.41156e-06
0.000944682	3.10725e-06	6.91136e-05	0.00414249	55.5539	0.00183607	0.000156848	4.77058e-05	0.0010015	3.52915e-10	4.84024e-05	1.70082e-05	4.39923e-06
0.000950834	3.0831e-06	6.91592e-05	0.00416576	55.5538	0.00184204	0.000157567	4.77948e-05	0.00100959	3.54091e-10	4.82603e-05	1.69893e-05	4.37476e-06
0.000956986	3.05931e-06	6.92047e-05	0.00418902	55.5538	0.001848	0.000158285	4.78834e-05	0.00101768	3.5526e-10	4.81192e-05	1.69704e-05	4.35057e-06
0.000963138	3.03587e-06	6.92501e-05	0.00421228	55.5538	0.00185396	0.000159	4.79715e-05	0.00102577	3.56421e-10	4.79791e-05	1.69515e-05	4.32664e-06
0.000974775	2.99249e-06	6.93356e-05	0.00425624	55.5537	0.00186521	0.000160348	4.81371e-05	0.00104108	3.58598e-10	4.7717e-05	1.6916e-05	4.28209e-06
0.000986411	2.95031e-06	6.94207e-05	0.00430018	55.5537	0.00187644	0.000161687	4.83013e-05	0.00105638	3.60748e-10	4.74584e-05	1.68806e-05	4.23845e-06
0.000998047	2.90928e-06	6.95055e-05	0.00434409	55.5536	0.00188766	0.000163019	4.84641e-05	0.00107169	3.62873e-10	4.72034e-05	1.68454e-05	4.1957e-06
0.00101836	2.84026e-06	6.96526e-05	0.00442069	55.5535	0.0019072	0.000165328	4.87449e-05	0.00109843	3.66525e-10	4.67662e-05	1.67842e-05	4.12308e-06
0.00103868	2.77439e-06	6.97986e-05	0.00449722	55.5534	0.0019267	0.000167615	4.90218e-05	0.00112516	3.70105e-10	4.63392e-05	1.67235e-05	4.05293e-06
0.001059	2.71145e-06	6.99434e-05	0.00457367	55.5533	0.00194616	0.00016988	4.92947e-05	0.00115189	3.73616e-10	4.5922e-05	1.66632e-05	3.98514e-06
0.00107931	2.65127e-06	7.00872e-05	0.00465005	55.5532	0.00196558	0.000172126	4.9564e-05	0.00117862	3.77062e-10	4.55143e-05	1.66033e-05	3.91959e-06
0.0011169	2.54661e-06	7.03503e-05	0.00479117	55.553	0.00200142	0.000176227	5.00526e-05	0.00122807	3.83271e-10	4.47838e-05	1.64935e-05	3.80384e-06
0.001145	2.47354e-06	7.05448e-05	0.00489654	55.5529	0.00202815	0.000179252	5.04104e-05	0.00126504	3.87781e-10	4.42569e-05	1.64123e-05	3.72167e-06
0.00117311	2.40452e-06	7.07372e-05	0.00500178	55.5528	0.00205483	0.000182241	5.07619e-05	0.00130199	3.92185e-10	4.37457e-05	1.63319e-05	3.64301e-06
0.00120121	2.33926e-06	7.09278e-05	0.0051069	55.5526	0.00208148	0.000185196	5.11076e-05	0.00133893	3.96488e-10	4.32496e-05	1.62522e-05	3.56763e-06
0.00122932	2.27742e-06	7.11165e-05	0.00521191	55.5525	0.00210808	0.000188119	5.14476e-05	0.00137585	4.00695e-10	4.27678e-05	1.61732e-05	3.49532e-06
0.00125806	2.21745e-06	7.13076e-05	0.00531918	55.5524	0.00213526	0.000191076	5.17896e-05	0.0014136	4.04904e-10	4.22893e-05	1.60932e-05	3.42435e-06
0.0012868	2.16056e-06	7.14968e-05	0.00542634	55.5522	0.00216241	0.000194001	5.21262e-05	0.00145132	4.09022e-10	4.18245e-05	1.60139e-05	3.35624e-06
0.00131555	2.10652e-06	7.16842e-05	0.00553339	55.5521	0.00218954	0.000196896	5.24576e-05	0.00148903	4.13054e-10	4.13728e-05	1.59354e-05	3.2908e-06
0.00134429	2.05512e-06	7.18698e-05	0.00564032	55.552	0.00221664	0.00019976	5.27839e-05	0.00152672	4.17005e-10	4.09337e-05	1.58576e-05	3.22789e-06
0.00138459	1.98716e-06	7.21271e-05	0.00579008	55.5518	0.00225461	0.000203729	5.32333e-05	0.00157952	4.22414e-10	4.03383e-05	1.57497e-05	3.14367e-06
0.00142489	1.92358e-06	7.2381e-05	0.00593963	55.5516	0.00229255	0.000207643	5.36735e-05	0.00163228	4.2768e-10	3.97651e-05	1.56433e-05	3.06377e-06
0.00146519	1.86397e-06	7.26317e-05	0.00608898	55.5514	0.00233047	0.000211505	5.41051e-05	0.00168499	4.32812e-10	3.9213e-05	1.55382e-05	2.98788e-06
0.00150549	1.80797e-06	7.28792e-05	0.00623815	55.5512	0.00236837	0.000215317	5.45285e-05	0.00173765	4.37818e-10	3.86807e-05	1.54346e-05	2.9157e-06
0.00154579	1.75528e-06	7.31236e-05	0.00638713	55.551	0.00240626	0.000219082	5.49439e-05	0.00179026	4.42706e-10	3.81671e-05	1.53323e-05	2.84697e-06
0.00158609	1.70561e-06	7.3365e-05	0.00653593	55.5508	0.00244414	0.000222801	5.53517e-05	0.00184282	4.47482e-10	3.76713e-05	1.52314e-05	2.78144e-06
0.00162639	1.65871e-06	7.36035e-05	0.00668456	55.5506	0.00248202	0.000226476	5.57523e-05	0.00189533	4.52154e-10	3.71922e-05	1.51318e-05	2.7189e-06
0.00166669	1.61436e-06	7.38391e-05	0.00683301	55.5504	0.00251989	0.000230108	5.6146e-05	0.00194779	4.56726e-10	3.6729e-05	1.50335e-05	2.65915e-06
0.00172594	1.55337e-06	7.41805e-05	0.00705095	55.5502	0.00257556	0.000235375	5.67125e-05	0.00202482	4.63278e-10	3.60753e-05	1.48915e-05	2.576e-06
0.00178518	1.49689e-06	7.45161e-05	0.00726853	55.5499	0.00263124	0.000240557	5.72654e-05	0.00210173	4.69643e-10	3.54519e-05	1.47522e-05	2.49797e-06
0.00184442	1.44446e-06	7.48461e-05	0.00748578	55.5496	0.00268693	0.00024566	5.78053e-05	0.00217853	4.75834e-10	3.48564e-05	1.46157e-05	2.4246e-06
0.00190367	1.39565e-06	7.51708e-05	0.0077027	55.5493	0.00274263	0.000250687	5.8333e-05	0.00225522	4.81864e-10	3.42871e-05	1.44819e-05	2.35548e-06
0.00196291	1.3501e-06	7.54903e-05	0.00791931	55.5491	0.00279835	0.000255642	5.88489e-05	0.0023318	4.87743e-10	3.3742e-05	1.43507e-05	2.29027e-06
0.0020349	1.2987e-06	7.58718e-05	0.0081821	55.5487	0.00286607	0.000261571	5.94608e-05	0.00242471	4.94701e-10	3.31102e-05	1.41947e-05	2.2158e-06
0.00210688	1.25115e-06	7.62463e-05	0.00844445	55.5484	0.00293383	0.000267403	6.00572e-05	0.00251745	5.01467e-10	3.25092e-05	1.40425e-05	2.14611e-06
0.00217887	1.20706e-06	7.66139e-05	0.00870636	55.5481	0.00300161	0.000273144	6.06388e-05	0.00261004	5.08057e-10	3.19367e-05	1.38938e-05	2.08074e-06
0.00225086	1.16605e-06	7.6975e-05	0.00896786	55.5477	0.00306942	0.000278798	6.12065e-05	0.00270247	5.14483e-10	3.13907e-05	1.37487e-05	2.01932e-06
0.00232284	1.12781e-06	7.73299e-05	0.00922896	55.5474	0.00313727	0.000284371	6.17609e-05	0.00279474	5.20757e-10	3.08691e-05	1.36069e-05	1.96148e-06
0.00240337	1.08799e-06	7.77197e-05	0.00952057	55.547	0.0032132	0.000290511	6.23662e-05	0.00289779	5.27608e-10	3.03126e-05	1.34523e-05	1.90067e-06
0.0024839	1.05097e-06	7.81022e-05	0.0098117	55.5467	0.00328917	0.000296558	6.29564e-05	0.00300065	5.34294e-10	2.97825e-05	1.33017e-05	1.84358e-06
0.00256443	1.01647e-06	7.84779e-05	0.0101024	55.5463	0.00336517	0.000302516	6.35325e-05	0.00310332	5.40826e-10	2.92767e-05	1.31549e-05	1.7899e-06
0.00264496	9.84229e-07	7.88469e-05	0.0103926	55.5459	0.00344121	0.000308389	6.4095e-05	0.00320582	5.47215e-10	2.87935e-05	1.30119e-05	1.73932e-06
0.00272549	9.54043e-07	7.92094e-05	0.0106823	55.5456	0.00351728	0.000314183	6.46447e-05	0.00330814	5.53471e-10	2.83313e-05	1.28726e-05	1.69159e-06
0.00280602	9.25722e-07	7.95659e-05	0.0109716	55.5452	0.00359338	0.000319899	6.51822e-05	0.00341029	5.59601e-10	2.78888e-05	1.27367e-05	1.64645e-06
0.00288655	8.99089e-07	7.99164e-05	0.0112605	55.5448	0.00366951	0.000325541	6.57079e-05	0.00351226	5.65614e-10	2.74644e-05	1.26042e-05	1.60373e-06
0.00296708	8.74012e-07	8.02612e-05	0.011549	55.5444	0.00374566	0.000331114	6.62225e-05	0.00361407	5.71515e-10	2.70571e-05	1.2475e-05	1.56321e-06
0.00302745	8.56144e-07	8.05161e-05	0.011765	55.5442	0.00380277	0.000335246	6.66011e-05	0.00369028	5.7587e-10	2.67624e-05	1.23802e-05	1.53419e-06
0.00308782	8.3901e-07	8.0768e-05	0.0119807	55.5439	0.00385989	0.000339342	6.6974e-05	0.0037664	5.80169e-10	2.64762e-05	1.22872e-05	1.50626e-06
0.00314818	8.22589e-07	8.1017e-05	0.0121963	55.5436	0.00391702	0.000343403	6.73413e-05	0.00384242	5.84414e-10	2.61981e-05	1.21958e-05	1.47934e-06
0.00315782	8.2003e-07	8.10565e-05	0.0122306	55.5436	0.00392614	0.000344048	6.73994e-05	0.00385455	5.85087e-10	2.61544e-05	1.21814e-05	1.47514e-06
0.00316746	8.17486e-07	8.10959e-05	0.012265	55.5435	0.00393526	0.000344692	6.74574e-05	0.00386668	5.85759e-10	2.6111e-05	1.2167e-05	1.47096e-06
0.00317709	8.14959e-07	8.11353e-05	0.0122994	55.5435	0.00394438	0.000345335	6.75152e-05	0.0038788	5.86429e-10	2.60677e-05	1.21526e-05	1.4668e-06
0.00318673	8.12449e-07	8.11745e-05	0.0123338	55.5434	0.0039535	0.000345977	6.75729e-05	0.00389092	5.87098e-10	2.60247e-05	1.21383e-05	1.46267e-06
0.003206	8.07475e-07	8.12528e-05	0.0124025	55.5434	0.00397175	0.000347259	6.76879e-05	0.00391516	5.88431e-10	2.59391e-05	1.21098e-05	1.45447e-06
0.00322528	8.02565e-07	8.13309e-05	0.0124712	55.5433	0.00398999	0.000348538	6.78024e-05	0.00393939	5.8976e-10	2.58543e-05	1.20815e-05	1.44637e-06
0.00324455	7.97716e-07	8.14086e-05	0.0125399	55.5432	0.00400824	0.000349813	6.79163e-05	0.00396361	5.91084e-10	2.57702e-05	1.20534e-05	1.43837e-06
0.00329446	7.8544e-07	8.16087e-05	0.0127176	55.543	0.0040555	0.0003531	6.82089e-05	0.00402628	5.9449e-10	2.55559e-05	1.19812e-05	1.41805e-06
0.00334437	7.73552e-07	8.1807e-05	0.0128952	55.5427	0.00410276	0.000356365	6.84981e-05	0.0040889	5.97863e-10	2.53464e-05	1.191e-05	1.39831e-06
0.00339428	7.62034e-07	8.20035e-05	0.0130727	55.5425	0.00415004	0.000359608	6.87839e-05	0.00415146	6.01205e-10	2.51414e-05	1.18399e-05	1.37912e-06
0.00344419	7.50869e-07	8.21983e-05	0.01325	55.5423	0.00419731	0.000362831	6.90663e-05	0.00421396	6.04517e-10	2.49409e-05	1.17709e-05	1.36047e-06
0.00354342	7.29659e-07	8.25804e-05	0.013602	55.5418	0.00429132	0.000369176	6.96185e-05	0.00433805	6.11014e-10	2.45549e-05	1.16364e-05	1.3249e-06
0.00364264	7.09666e-07	8.29561e-05	0.0139536	55.5414	0.00438534	0.000375445	7.01585e-05	0.00446191	6.17403e-10	2.41846e-05	1.15058e-05	1.29118e-06
0.00374187	6.90788e-07	8.33256e-05	0.0143046	55.5409	0.00447939	0.000381638	7.06871e-05	0.00458556	6.23688e-10	2.3829e-05	1.13788e-05	1.25918e-06
0.00384109	6.72933e-07	8.36892e-05	0.0146551	55.5405	0.00457344	0.000387761	7.12045e-05	0.00470899	6.29876e-10	2.34872e-05	1.12552e-05	1.22878e-06
0.00395078	6.54291e-07	8.40844e-05	0.0150419	55.54	0.00467743	0.00039445	7.17644e-05	0.0048452	6.36608e-10	2.31245e-05	1.11225e-05	1.19688e-06
0.00406047	6.36697e-07	8.44729e-05	0.0154281	55.5395	0.00478142	0.000401059	7.23119e-05	0.00498115	6.43234e-10	2.27764e-05	1.09937e-05	1.16663e-06
0.00414511	6.23788e-07	8.47682e-05	0.0157257	55.5391	0.00486167	0.000406106	7.27264e-05	0.00508589	6.48277e-10	2.25174e-05	1.08969e-05	1.14435e-06
0.00422974	6.11417e-07	8.50599e-05	0.0160229	55.5387	0.00494192	0.00041111	7.31341e-05	0.00519048	6.53263e-10	2.22661e-05	1.08022e-05	1.12293e-06
0.00431438	5.99552e-07	8.53479e-05	0.0163198	55.5384	0.00502218	0.00041607	7.35353e-05	0.00529492	6.58193e-10	2.20222e-05	1.07096e-05	1.10232e-06
0.00439901	5.88161e-07	8.56325e-05	0.0166164	55.538	0.00510243	0.00042099	7.39303e-05	0.00539923	6.6307e-10	2.17855e-05	1.0619e-05	1.08247e-06
0.00451883	5.72797e-07	8.60295e-05	0.0170356	55.5374	0.00521604	0.000427886	7.44792e-05	0.00554666	6.69888e-10	2.14617e-05	1.04941e-05	1.05561e-06
0.00463865	5.58244e-07	8.64201e-05	0.0174541	55.5369	0.00532965	0.000434705	7.50164e-05	0.00569382	6.76608e-10	2.11506e-05	1.03729e-05	1.03008e-06
0.0046551	5.56311e-07	8.64733e-05	0.0175116	55.5368	0.00534525	0.000435636	7.50893e-05	0.005714	6.77523e-10	2.11088e-05	1.03566e-05	1.02667e-06
0.00467156	5.54388e-07	8.65263e-05	0.017569	55.5368	0.00536086	0.000436565	7.5162e-05	0.00573419	6.78437e-10	2.10672e-05	1.03403e-05	1.02329e-06
0.00468801	5.5248e-07	8.65792e-05	0.0176264	55.5367	0.00537646	0.000437493	7.52345e-05	0.00575437	6.7935e-10	2.10259e-05	1.0324e-05	1.01993e-06
0.00470447	5.50584e-07	8.6632e-05	0.0176838	55.5366	0.00539206	0.000438419	7.53068e-05	0.00577454	6.8026e-10	2.09847e-05	1.03079e-05	1.01659e-06
0.00473738	5.46835e-07	8.67372e-05	0.0177985	55.5365	0.00542326	0.000440269	7.54508e-05	0.00581487	6.82076e-10	2.09031e-05	1.02758e-05	1.00998e-06
0.00477029	5.43139e-07	8.6842e-05	0.0179132	55.5363	0.00545446	0.000442112	7.5594e-05	0.00585519	6.83885e-10	2.08223e-05	1.02439e-05	1.00346e-06
0.0048032	5.39496e-07	8.69464e-05	0.0180279	55.5362	0.00548566	0.000443951	7.57364e-05	0.00589548	6.85688e-10	2.07424e-05	1.02123e-05	9.97031e-07
0.00487764	5.31441e-07	8.71808e-05	0.0182871	55.5358	0.00555624	0.00044809	7.60556e-05	0.00598656	6.89742e-10	2.05646e-05	1.01417e-05	9.82787e-07
0.00495209	5.23636e-07	8.74129e-05	0.018546	55.5355	0.00562682	0.000452204	7.63709e-05	0.00607753	6.93764e-10	2.03908e-05	1.00724e-05	9.68957e-07
0.00502654	5.1607e-07	8.76429e-05	0.0188047	55.5352	0.00569739	0.000456292	7.66824e-05	0.00616841	6.97755e-10	2.02208e-05	1.00043e-05	9.55523e-07
0.00510098	5.08731e-07	8.78708e-05	0.0190632	55.5348	0.00576795	0.000460354	7.69903e-05	0.0062592	7.01715e-10	2.00546e-05	9.93741e-06	9.42468e-07
0.00525223	4.9448e-07	8.83275e-05	0.0195875	55.5342	0.00591129	0.000468534	7.76047e-05	0.00644334	7.09671e-10	1.9728e-05	9.80505e-06	9.17049e-07
0.00540348	4.81048e-07	8.8776e-05	0.0201109	55.5335	0.00605461	0.000476619	7.8205e-05	0.00662709	7.17513e-10	1.94151e-05	9.67726e-06	8.93008e-07
0.00555473	4.68367e-07	8.92167e-05	0.0206334	55.5328	0.00619789	0.000484611	7.8792e-05	0.00681047	7.25246e-10	1.91152e-05	9.55379e-06	8.70236e-07
0.00570598	4.56373e-07	8.965e-05	0.021155	55.5322	0.00634113	0.000492516	7.93663e-05	0.00699347	7.32876e-10	1.88273e-05	9.43442e-06	8.48634e-07
0.00587297	4.43867e-07	9.01202e-05	0.0217298	55.5314	0.00649924	0.000501147	7.99863e-05	0.00719509	7.41186e-10	1.85225e-05	9.30716e-06	8.26039e-07
0.00603996	4.32062e-07	9.05821e-05	0.0223035	55.5307	0.0066573	0.000509681	8.05923e-05	0.00739628	7.49385e-10	1.82304e-05	9.18439e-06	8.04651e-07
0.00616882	4.234e-07	9.09331e-05	0.0227454	55.5301	0.00677923	0.000516202	8.10509e-05	0.00755123	7.55638e-10	1.80132e-05	9.09258e-06	7.88916e-07
0.00629767	4.15098e-07	9.12796e-05	0.0231868	55.5296	0.00690113	0.00052267	8.15018e-05	0.00770594	7.61831e-10	1.78027e-05	9.00321e-06	7.73806e-07
0.00642653	4.07135e-07	9.16217e-05	0.0236276	55.529	0.00702299	0.000529087	8.19455e-05	0.0078604	7.67965e-10	1.75985e-05	8.91618e-06	7.59284e-07
0.00655539	3.9949e-07	9.19596e-05	0.0240677	55.5284	0.00714482	0.000535453	8.23821e-05	0.00801462	7.74042e-10	1.74005e-05	8.83139e-06	7.45316e-07
0.00673885	3.8912e-07	9.24336e-05	0.0246934	55.5276	0.00731821	0.000544435	8.29921e-05	0.00823377	7.82602e-10	1.71284e-05	8.71438e-06	7.26327e-07
0.00692231	3.79298e-07	9.28998e-05	0.0253179	55.5268	0.00749152	0.000553323	8.35892e-05	0.00845246	7.91058e-10	1.68672e-05	8.60151e-06	7.08309e-07
0.00694727	3.78005e-07	9.29626e-05	0.0254028	55.5267	0.0075151	0.000554525	8.36694e-05	0.00848218	7.92201e-10	1.68324e-05	8.58645e-06	7.0593e-07
0.00697224	3.7672e-07	9.30253e-05	0.0254877	55.5266	0.00753868	0.000555726	8.37495e-05	0.00851189	7.93342e-10	1.67979e-05	8.57147e-06	7.03566e-07
0.0069972	3.75443e-07	9.30879e-05	0.0255725	55.5265	0.00756225	0.000556926	8.38293e-05	0.0085416	7.94482e-10	1.67635e-05	8.55656e-06	7.01219e-07
0.00702217	3.74176e-07	9.31503e-05	0.0256573	55.5264	0.00758582	0.000558123	8.39089e-05	0.00857129	7.95619e-10	1.67293e-05	8.54173e-06	6.98888e-07
0.0070721	3.71668e-07	9.32747e-05	0.0258269	55.5262	0.00763297	0.000560513	8.40674e-05	0.00863066	7.97889e-10	1.66615e-05	8.51226e-06	6.94275e-07
0.00712202	3.69196e-07	9.33986e-05	0.0259964	55.5259	0.0076801	0.000562897	8.4225e-05	0.00868999	8.00151e-10	1.65944e-05	8.48308e-06	6.89724e-07
0.00717195	3.66759e-07	9.3522e-05	0.0261659	55.5257	0.00772723	0.000565275	8.43818e-05	0.00874929	8.02407e-10	1.6528e-05	8.45417e-06	6.85234e-07
0.0072751	3.61831e-07	9.37752e-05	0.0265156	55.5253	0.00782458	0.000570167	8.47029e-05	0.00887169	8.07046e-10	1.6393e-05	8.39529e-06	6.76149e-07
0.00737824	3.57042e-07	9.40262e-05	0.026865	55.5248	0.0079219	0.000575033	8.50205e-05	0.00899395	8.11655e-10	1.62608e-05	8.33753e-06	6.67311e-07
0.00748139	3.52386e-07	9.4275e-05	0.027214	55.5244	0.00801919	0.000579874	8.53346e-05	0.00911606	8.16238e-10	1.61314e-05	8.28086e-06	6.58709e-07
0.00764763	3.45149e-07	9.46717e-05	0.0277759	55.5237	0.00817595	0.000587624	8.58338e-05	0.0093126	8.23567e-10	1.59284e-05	8.19172e-06	6.4532e-07
0.00781387	3.38221e-07	9.50631e-05	0.0283369	55.5229	0.00833263	0.000595312	8.63246e-05	0.00950878	8.30828e-10	1.57319e-05	8.10519e-06	6.32485e-07
0.00798012	3.31584e-07	9.54496e-05	0.028897	55.5222	0.00848925	0.000602939	8.68074e-05	0.00970462	8.38025e-10	1.55416e-05	8.02117e-06	6.2017e-07
0.00814636	3.25218e-07	9.58311e-05	0.0294563	55.5215	0.0086458	0.000610509	8.72824e-05	0.00990011	8.4516e-10	1.53572e-05	7.93954e-06	6.08342e-07
0.00842589	3.15083e-07	9.64621e-05	0.0303948	55.5203	0.00890886	0.000623113	8.80644e-05	0.0102281	8.57024e-10	1.50594e-05	7.80739e-06	5.89477e-07
0.00870541	3.056e-07	9.70806e-05	0.0313311	55.5191	0.00917171	0.000635567	8.88267e-05	0.0105551	8.6873e-10	1.47762e-05	7.68125e-06	5.71791e-07
0.00898494	2.96707e-07	9.76873e-05	0.0322651	55.5179	0.00943436	0.000647879	8.95705e-05	0.0108813	8.80286e-10	1.45063e-05	7.56071e-06	5.55175e-07
0.00926447	2.8835e-07	9.82827e-05	0.033197	55.5167	0.00969679	0.000660057	9.02969e-05	0.0112066	8.91702e-10	1.42487e-05	7.44541e-06	5.39534e-07
0.00963628	2.77984e-07	9.90583e-05	0.0344333	55.5151	0.0100455	0.000676058	9.12378e-05	0.0116379	9.06682e-10	1.39237e-05	7.29954e-06	5.20097e-07
0.0100081	2.68383e-07	9.98163e-05	0.0356659	55.5135	0.0103939	0.000691848	9.21517e-05	0.0120678	9.21443e-10	1.36169e-05	7.1616e-06	5.02064e-07
0.0103799	2.59468e-07	0.000100558	0.036895	55.5119	0.0107419	0.000707439	9.30407e-05	0.0124963	9.35999e-10	1.33269e-05	7.03092e-06	4.8529e-07
0.0107517	2.51164e-07	0.000101284	0.0381208	55.5103	0.0110896	0.000722842	9.39063e-05	0.0129234	9.50364e-10	1.3052e-05	6.90694e-06	4.69643e-07
0.0111235	2.43409e-07	0.000101995	0.0393432	55.5087	0.0114368	0.000738069	9.47502e-05	0.0133492	9.6455e-10	1.27911e-05	6.78913e-06	4.55012e-07
0.0114953	2.36151e-07	0.000102693	0.0405624	55.5072	0.0117837	0.000753129	9.55737e-05	0.0137737	9.78567e-10	1.2543e-05	6.67703e-06	4.41302e-07
0.0118671	2.29343e-07	0.000103378	0.0417785	55.5056	0.0121303	0.000768029	9.6378e-05	0.014197	9.92424e-10	1.23067e-05	6.57022e-06	4.28429e-07
0.012239	2.22943e-07	0.00010405	0.0429915	55.504	0.0124764	0.000782779	9.71644e-05	0.014619	1.00613e-09	1.20813e-05	6.46833e-06	4.16316e-07
0.012702	2.15489e-07	0.000104871	0.0444981	55.5021	0.012907	0.000800948	9.81201e-05	0.015143	1.023e-09	1.18146e-05	6.34777e-06	4.02194e-07
0.013165	2.08551e-07	0.000105675	0.0460002	55.5001	0.013337	0.000818908	9.90514e-05	0.0156651	1.03966e-09	1.15622e-05	6.23371e-06	3.89038e-07
0.0136281	2.02076e-07	0.000106463	0.047498	55.4982	0.0137665	0.000836669	9.99597e-05	0.0161856	1.05613e-09	1.13229e-05	6.1256e-06	3.76752e-07
0.0140911	1.96019e-07	0.000107236	0.0489916	55.4963	0.0141955	0.000854243	0.000100847	0.0167043	1.07241e-09	1.10955e-05	6.02298e-06	3.6525e-07
0.0145541	1.9034e-07	0.000107995	0.0504812	55.4943	0.0146239	0.000871639	0.000101714	0.0172215	1.08852e-09	1.08792e-05	5.92542e-06	3.54459e-07
0.0151187	1.83875e-07	0.000108901	0.0522923	55.492	0.0151456	0.000892623	0.000102745	0.01785	1.10794e-09	1.06292e-05	5.81276e-06	3.4217e-07
0.0156834	1.77866e-07	0.000109789	0.0540977	55.4897	0.0156665	0.000913369	0.000103751	0.0184762	1.12713e-09	1.03929e-05	5.70644e-06	3.30741e-07
0.016248	1.72264e-07	0.000110659	0.0558977	55.4873	0.0161866	0.000933891	0.000104732	0.0191003	1.1461e-09	1.01692e-05	5.60592e-06	3.20083e-07
0.0168126	1.6703e-07	0.000111513	0.0576923	55.485	0.016706	0.000954199	0.000105691	0.0197223	1.16487e-09	9.95698e-06	5.51072e-06	3.1012e-07
0.0173772	1.62126e-07	0.00011235	0.0594818	55.4827	0.0172247	0.000974304	0.000106627	0.0203422	1.18344e-09	9.7554e-06	5.42041e-06	3.00787e-07
0.0180106	1.56983e-07	0.000113271	0.0614832	55.4801	0.0178057	0.000996626	0.000107655	0.0210352	1.20405e-09	9.54085e-06	5.32443e-06	2.90993e-07
0.0186439	1.52178e-07	0.000114175	0.0634785	55.4775	0.0183858	0.00101872	0.000108658	0.0217258	1.22445e-09	9.33755e-06	5.23365e-06	2.81845e-07
0.0192773	1.47681e-07	0.000115061	0.065468	55.4749	0.018965	0.00104059	0.000109639	0.0224141	1.24463e-09	9.14456e-06	5.14761e-06	2.7328e-07
0.0199106	1.43461e-07	0.000115931	0.0674518	55.4724	0.0195433	0.00106225	0.000110599	0.0231001	1.26461e-09	8.96106e-06	5.06593e-06	2.65244e-07
0.020544	1.39493e-07	0.000116787	0.06943	55.4698	0.0201208	0.00108371	0.000111539	0.0237839	1.28441e-09	8.78633e-06	4.98828e-06	2.57688e-07
0.0211773	1.35754e-07	0.000117627	0.0714028	55.4672	0.0206975	0.00110498	0.000112461	0.0244656	1.30402e-09	8.61971e-06	4.91436e-06	2.50571e-07
0.0218107	1.32226e-07	0.000118454	0.0733705	55.4647	0.0212734	0.00112607	0.000113365	0.0251453	1.32346e-09	8.46061e-06	4.84386e-06	2.43854e-07
0.022444	1.2889e-07	0.000119267	0.0753331	55.4621	0.0218485	0.00114697	0.000114252	0.0258229	1.34273e-09	8.30851e-06	4.77658e-06	2.37507e-07
0.0225376	1.28413e-07	0.000119386	0.0756227	55.4617	0.0219335	0.00115005	0.000114381	0.0259229	1.34557e-09	8.28659e-06	4.76688e-06	2.36596e-07
0.0226312	1.27939e-07	0.000119505	0.0759123	55.4614	0.0220184	0.00115312	0.000114511	0.0260229	1.3484e-09	8.26481e-06	4.75725e-06	2.35694e-07
0.0227249	1.27469e-07	0.000119624	0.0762018	55.461	0.0221033	0.00115619	0.00011464	0.0261228	1.35123e-09	8.24317e-06	4.74769e-06	2.34799e-07
0.0228185	1.27002e-07	0.000119742	0.0764911	55.4606	0.0221882	0.00115925	0.000114769	0.0262227	1.35405e-09	8.22167e-06	4.73819e-06	2.33912e-07
0.0230057	1.2608e-07	0.000119978	0.0770695	55.4599	0.022358	0.00116537	0.000115025	0.0264223	1.35969e-09	8.17907e-06	4.71937e-06	2.32158e-07
0.0231929	1.25173e-07	0.000120213	0.0776475	55.4591	0.0225276	0.00117147	0.00011528	0.0266217	1.36532e-09	8.13701e-06	4.7008e-06	2.30431e-07
0.0233802	1.24279e-07	0.000120446	0.078225	55.4584	0.0226972	0.00117756	0.000115534	0.026821	1.37093e-09	8.09548e-06	4.68246e-06	2.28731e-07
0.0237484	1.22562e-07	0.000120903	0.0793597	55.4569	0.0230306	0.0011895	0.000116029	0.0272125	1.38193e-09	8.01527e-06	4.64708e-06	2.25463e-07
0.0241167	1.20894e-07	0.000121356	0.0804929	55.4554	0.0233638	0.00120138	0.000116519	0.0276034	1.39288e-09	7.93698e-06	4.61256e-06	2.22292e-07
0.024485	1.19276e-07	0.000121805	0.0816245	55.4539	0.0236967	0.00121321	0.000117005	0.0279936	1.40378e-09	7.86053e-06	4.57888e-06	2.19213e-07
0.0248532	1.17703e-07	0.00012225	0.0827545	55.4525	0.0240293	0.00122498	0.000117486	0.0283832	1.41463e-09	7.78586e-06	4.54599e-06	2.16222e-07
0.0256183	1.14575e-07	0.000123163	0.0850975	55.4494	0.0247197	0.00124929	0.000118471	0.0291909	1.43703e-09	7.6361e-06	4.48011e-06	2.10275e-07
0.0263834	1.11621e-07	0.00012406	0.0874341	55.4464	0.025409	0.00127338	0.000119437	0.029996	1.45923e-09	7.49319e-06	4.4173e-06	2.04662e-07
0.0271486	1.08828e-07	0.000124944	0.0897644	55.4434	0.0260973	0.00129727	0.000120386	0.0307987	1.48124e-09	7.35664e-06	4.35734e-06	1.99355e-07
0.0279137	1.06182e-07	0.000125813	0.0920888	55.4403	0.0267846	0.00132097	0.000121317	0.031599	1.50307e-09	7.22602e-06	4.30003e-06	1.9433e-07
0.029213	1.01993e-07	0.000127259	0.0960226	55.4352	0.0279497	0.00136076	0.000122863	0.0329528	1.53973e-09	7.01665e-06	4.20826e-06	1.86379e-07
0.0305123	9.81479e-08	0.000128669	0.0999401	55.4301	0.029112	0.00140003	0.000124365	0.0343002	1.57591e-09	6.82153e-06	4.12279e-06	1.79084e-07
0.0306983	9.76228e-08	0.000128868	0.1005	55.4294	0.0292783	0.00140562	0.000124577	0.0344927	1.58105e-09	6.79467e-06	4.11103e-06	1.78089e-07
0.0308844	9.71036e-08	0.000129066	0.101059	55.4287	0.0294445	0.00141119	0.000124788	0.034685	1.58619e-09	6.76806e-06	4.09938e-06	1.77104e-07
0.0310705	9.65904e-08	0.000129264	0.101618	55.4279	0.0296106	0.00141675	0.000124998	0.0348772	1.59131e-09	6.7417e-06	4.08784e-06	1.76131e-07
0.0312566	9.60831e-08	0.000129461	0.102177	55.4272	0.0297767	0.0014223	0.000125207	0.0350693	1.59643e-09	6.7156e-06	4.07641e-06	1.7517e-07
0.0314427	9.55816e-08	0.000129657	0.102736	55.4265	0.0299427	0.00142785	0.000125416	0.0352613	1.60153e-09	6.68974e-06	4.06509e-06	1.74219e-07
0.0318148	9.45953e-08	0.000130048	0.103852	55.425	0.0302747	0.0014389	0.000125831	0.0356449	1.61172e-09	6.63874e-06	4.04276e-06	1.7235e-07
0.032187	9.36309e-08	0.000130436	0.104967	55.4236	0.0306064	0.00144992	0.000126243	0.036028	1.62187e-09	6.58869e-06	4.02085e-06	1.70523e-07
0.0325591	9.26876e-08	0.000130821	0.10608	55.4221	0.0309379	0.0014609	0.000126651	0.0364106	1.63198e-09	6.53956e-06	3.99934e-06	1.68736e-07
0.0329313	9.17647e-08	0.000131204	0.107193	55.4207	0.0312692	0.00147183	0.000127057	0.0367927	1.64206e-09	6.49131e-06	3.97822e-06	1.66988e-07
0.0337809	8.9731e-08	0.000132069	0.109727	55.4174	0.0320248	0.00149666	0.000127973	0.0376633	1.66494e-09	6.38438e-06	3.9314e-06	1.63137e-07
0.0346304	8.77928e-08	0.000132921	0.112256	55.4141	0.0327793	0.0015213	0.000128873	0.0385315	1.68764e-09	6.28168e-06	3.88641e-06	1.59469e-07
0.03548	8.59435e-08	0.000133761	0.114779	55.4108	0.0335329	0.00154575	0.00012976	0.0393974	1.71017e-09	6.18295e-06	3.84315e-06	1.55971e-07
0.0363295	8.4177e-08	0.000134589	0.117296	55.4075	0.0342854	0.00157002	0.000130633	0.040261	1.73253e-09	6.08796e-06	3.8015e-06	1.52631e-07
0.0371791	8.24877e-08	0.000135406	0.119807	55.4042	0.035037	0.0015941	0.000131493	0.0411224	1.75473e-09	5.99649e-06	3.76137e-06	1.49438e-07
0.0383712	8.02381e-08	0.000136534	0.123322	55.3996	0.03609	0.00162761	0.000132679	0.0423273	1.78561e-09	5.8737e-06	3.70745e-06	1.45189e-07
0.0395633	7.81182e-08	0.00013764	0.126825	55.3951	0.0371412	0.00166077	0.000133841	0.0435281	1.81618e-09	5.75696e-06	3.6561e-06	1.41187e-07
0.0407553	7.61168e-08	0.000138727	0.130318	55.3905	0.0381906	0.00169362	0.000134981	0.0447248	1.84646e-09	5.6458e-06	3.60714e-06	1.37411e-07
0.0419474	7.42243e-08	0.000139795	0.133801	55.386	0.0392382	0.00172615	0.000136099	0.0459176	1.87645e-09	5.53984e-06	3.56038e-06	1.33843e-07
0.0437969	7.14829e-08	0.000141415	0.139186	55.3789	0.0408603	0.001776	0.000137793	0.0477605	1.92242e-09	5.38486e-06	3.4918e-06	1.28677e-07
0.0456464	6.8954e-08	0.000142994	0.144547	55.3719	0.0424784	0.00182514	0.00013944	0.0495944	1.96775e-09	5.24028e-06	3.4276e-06	1.23917e-07
0.0469953	6.72297e-08	0.00014412	0.148443	55.3668	0.0436562	0.00186055	0.000140614	0.0509264	2.00041e-09	5.1408e-06	3.38328e-06	1.20673e-07
0.0483442	6.55969e-08	0.000145226	0.152328	55.3617	0.044832	0.0018956	0.000141765	0.052254	2.03275e-09	5.04593e-06	3.34087e-06	1.17604e-07
0.0496931	6.4049e-08	0.000146312	0.156201	55.3567	0.0460058	0.0019303	0.000142895	0.0535771	2.06477e-09	4.95537e-06	3.30025e-06	1.14696e-07
0.051042	6.25795e-08	0.00014738	0.160063	55.3516	0.0471777	0.00196465	0.000144005	0.0548959	2.09648e-09	4.86882e-06	3.26129e-06	1.11936e-07
0.052391	6.11821e-08	0.000148429	0.163914	55.3466	0.0483478	0.00199867	0.000145094	0.0562105	2.12789e-09	4.78601e-06	3.22388e-06	1.09314e-07
0.0541056	5.95018e-08	0.000149738	0.168794	55.3402	0.0498325	0.00204145	0.000146451	0.0578755	2.16739e-09	4.68575e-06	3.17838e-06	1.06163e-07
0.0558203	5.79202e-08	0.00015102	0.173658	55.3338	0.0513144	0.00208371	0.000147779	0.059534	2.20642e-09	4.59071e-06	3.13503e-06	1.03199e-07
0.0575349	5.64287e-08	0.000152275	0.178505	55.3275	0.0527934	0.00212547	0.000149079	0.0611861	2.245e-09	4.50046e-06	3.09364e-06	1.00405e-07
0.0592496	5.50199e-08	0.000153506	0.183336	55.3212	0.0542697	0.00216674	0.000150351	0.062832	2.28313e-09	4.41466e-06	3.05407e-06	9.77678e-08
0.0609642	5.36866e-08	0.000154712	0.188152	55.3148	0.0557433	0.00220753	0.000151598	0.0644717	2.32084e-09	4.33296e-06	3.01617e-06	9.52737e-08
0.0626789	5.24232e-08	0.000155895	0.192952	55.3086	0.0572142	0.00224786	0.00015282	0.0661055	2.35812e-09	4.25509e-06	2.97983e-06	9.29116e-08
0.0643936	5.1224e-08	0.000157056	0.197737	55.3023	0.0586826	0.00228772	0.000154018	0.0677333	2.39498e-09	4.18077e-06	2.94494e-06	9.06709e-08
0.0665302	4.98127e-08	0.000158473	0.203679	55.2945	0.0605088	0.00233678	0.000155479	0.0697537	2.44036e-09	4.09277e-06	2.90333e-06	8.80354e-08
0.0686669	4.8485e-08	0.000159857	0.209599	55.2867	0.0623313	0.00238515	0.000156905	0.0717654	2.48512e-09	4.00948e-06	2.86363e-06	8.55576e-08
0.0703461	4.74957e-08	0.000160924	0.214235	55.2806	0.0637609	0.00242271	0.000158004	0.0733403	2.51988e-09	3.94708e-06	2.83368e-06	8.37125e-08
0.0720254	4.65506e-08	0.000161972	0.218859	55.2746	0.0651882	0.00245987	0.000159083	0.07491	2.55428e-09	3.88721e-06	2.80474e-06	8.19506e-08
0.0737047	4.56467e-08	0.000163002	0.223469	55.2685	0.0666134	0.00249663	0.000160143	0.0764746	2.58833e-09	3.8297e-06	2.77677e-06	8.02663e-08
0.0753839	4.47814e-08	0.000164016	0.228067	55.2625	0.0680362	0.00253301	0.000161185	0.078034	2.62203e-09	3.77442e-06	2.7497e-06	7.86545e-08
0.0776453	4.3673e-08	0.000165354	0.234238	55.2544	0.0699489	0.00258141	0.00016256	0.0801261	2.66687e-09	3.70328e-06	2.71459e-06	7.6591e-08
0.0799066	4.26241e-08	0.000166663	0.240386	55.2463	0.0718576	0.00262914	0.000163904	0.0822093	2.71111e-09	3.63565e-06	2.6809e-06	7.46395e-08
0.0816268	4.18638e-08	0.00016764	0.245047	55.2401	0.0733071	0.00266501	0.000164907	0.083788	2.74437e-09	3.5864e-06	2.65618e-06	7.32253e-08
0.083347	4.11336e-08	0.000168601	0.249696	55.234	0.0747544	0.00270051	0.000165894	0.0853618	2.7773e-09	3.53893e-06	2.63218e-06	7.18679e-08
0.0850673	4.04315e-08	0.000169547	0.254333	55.2279	0.0761995	0.00273564	0.000166865	0.0869306	2.80989e-09	3.49315e-06	2.60886e-06	7.05633e-08
0.0867875	3.97562e-08	0.000170478	0.258956	55.2218	0.0776424	0.00277042	0.00016782	0.0884944	2.84217e-09	3.44896e-06	2.5862e-06	6.93087e-08
0.0885077	3.91061e-08	0.000171395	0.263568	55.2158	0.0790833	0.00280485	0.00016876	0.0900535	2.87412e-09	3.40629e-06	2.56416e-06	6.81015e-08
0.090228	3.84797e-08	0.000172298	0.268167	55.2097	0.0805221	0.00283893	0.000169685	0.0916077	2.90577e-09	3.36505e-06	2.54271e-06	6.69387e-08
0.0919482	3.78758e-08	0.000173187	0.272754	55.2037	0.0819588	0.00287267	0.000170596	0.0931571	2.93711e-09	3.32518e-06	2.52182e-06	6.58179e-08
0.0942258	3.71089e-08	0.000174344	0.278809	55.1957	0.0838578	0.00291683	0.000171781	0.0952013	2.97814e-09	3.27437e-06	2.49499e-06	6.43952e-08
0.0965033	3.63765e-08	0.000175478	0.284843	55.1877	0.0857533	0.00296042	0.000172943	0.0972374	3.01865e-09	3.22569e-06	2.46904e-06	6.30373e-08
0.0987809	3.56767e-08	0.00017659	0.290857	55.1798	0.0876452	0.00300345	0.000174082	0.0992654	3.05866e-09	3.179e-06	2.44391e-06	6.17401e-08
0.101058	3.50072e-08	0.000177682	0.29685	55.1719	0.0895337	0.00304593	0.000175199	0.101285	3.09817e-09	3.13418e-06	2.41957e-06	6.04996e-08
0.103841	3.42275e-08	0.000178988	0.304146	55.1623	0.0918363	0.00309711	0.000176535	0.103743	3.14579e-09	3.0818e-06	2.39083e-06	5.90556e-08
0.106624	3.3487e-08	0.000180265	0.311411	55.1527	0.0941338	0.00314751	0.000177841	0.106189	3.1927e-09	3.03187e-06	2.36313e-06	5.76847e-08
0.109406	3.27827e-08	0.000181514	0.318648	55.1431	0.0964263	0.00319715	0.000179118	0.108623	3.23893e-09	2.9842e-06	2.33639e-06	5.63813e-08
0.112189	3.21119e-08	0.000182735	0.325856	55.1336	0.0987138	0.00324605	0.000180367	0.111046	3.2845e-09	2.93866e-06	2.31055e-06	5.51406e-08
0.115586	3.13353e-08	0.000184192	0.334619	55.122	0.1015	0.00330477	0.000181855	0.113989	3.33924e-09	2.88572e-06	2.28016e-06	5.37047e-08
0.118984	3.06012e-08	0.000185612	0.343339	55.1105	0.104279	0.00336245	0.000183305	0.116916	3.39304e-09	2.8355e-06	2.25094e-06	5.23479e-08
0.122381	2.99064e-08	0.000186996	0.352018	55.099	0.107051	0.00341912	0.000184719	0.119827	3.44593e-09	2.78777e-06	2.22283e-06	5.10643e-08
0.125778	2.92477e-08	0.000188346	0.360657	55.0876	0.109815	0.0034748	0.000186097	0.122721	3.49794e-09	2.74238e-06	2.19574e-06	4.98482e-08
0.129176	2.86225e-08	0.000189664	0.369256	55.0762	0.112573	0.00352954	0.000187442	0.1256	3.54908e-09	2.69914e-06	2.16961e-06	4.86942e-08
0.132573	2.80282e-08	0.000190951	0.377816	55.0649	0.115323	0.00358334	0.000188755	0.128464	3.59938e-09	2.6579e-06	2.14439e-06	4.75976e-08
0.13597	2.74625e-08	0.000192208	0.386336	55.0536	0.118067	0.00363625	0.000190037	0.131312	3.64887e-09	2.61852e-06	2.12001e-06	4.65542e-08
0.139722	2.68686e-08	0.000193562	0.395702	55.0412	0.121089	0.00369367	0.000191419	0.13444	3.70262e-09	2.57704e-06	2.09401e-06	4.54593e-08
0.143474	2.63047e-08	0.000194883	0.405021	55.0288	0.124103	0.00375005	0.000192766	0.137549	3.75543e-09	2.53752e-06	2.06893e-06	4.442e-08
0.147227	2.57684e-08	0.000196172	0.414294	55.0165	0.127109	0.00380543	0.00019408	0.140641	3.80733e-09	2.49984e-06	2.04469e-06	4.34321e-08
0.150271	2.53524e-08	0.000197195	0.421784	55.0066	0.129541	0.00384965	0.000195123	0.143136	3.8488e-09	2.4705e-06	2.02564e-06	4.2666e-08
0.152664	2.50366e-08	0.000197986	0.427651	54.9988	0.131449	0.00388397	0.000195929	0.145089	3.881e-09	2.44817e-06	2.01101e-06	4.20845e-08
0.155057	2.47302e-08	0.000198765	0.433501	54.991	0.133354	0.00391792	0.000196722	0.147036	3.91285e-09	2.4265e-06	1.99668e-06	4.15205e-08
0.15745	2.44328e-08	0.000199532	0.439332	54.9832	0.135256	0.00395149	0.000197504	0.148975	3.94438e-09	2.40541e-06	1.98264e-06	4.09732e-08
0.159843	2.4144e-08	0.000200288	0.445146	54.9755	0.137155	0.0039847	0.000198275	0.150907	3.97558e-09	2.38488e-06	1.96889e-06	4.04419e-08
0.162566	2.38254e-08	0.000201135	0.451737	54.9667	0.13931	0.00402204	0.000199137	0.153097	4.01067e-09	2.36221e-06	1.95357e-06	3.98559e-08
0.165288	2.35171e-08	0.000201968	0.458306	54.958	0.141461	0.00405893	0.000199986	0.155277	4.04535e-09	2.34021e-06	1.93859e-06	3.92888e-08
0.16801	2.32183e-08	0.000202787	0.464852	54.9493	0.143609	0.00409538	0.00020082	0.157449	4.07964e-09	2.31886e-06	1.92393e-06	3.87395e-08
0.170732	2.29288e-08	0.000203594	0.471376	54.9406	0.145751	0.0041314	0.000201642	0.159612	4.11353e-09	2.29812e-06	1.90959e-06	3.82074e-08
0.173455	2.2648e-08	0.000204388	0.477877	54.9319	0.14789	0.00416698	0.00020245	0.161766	4.14704e-09	2.27797e-06	1.89554e-06	3.76914e-08
0.176177	2.23757e-08	0.00020517	0.484356	54.9233	0.150025	0.00420216	0.000203246	0.163912	4.18017e-09	2.25839e-06	1.8818e-06	3.71911e-08
0.178899	2.21113e-08	0.000205939	0.490813	54.9147	0.152155	0.00423692	0.00020403	0.166049	4.21293e-09	2.23935e-06	1.86832e-06	3.67055e-08
0.181622	2.18547e-08	0.000206697	0.497249	54.9061	0.154281	0.00427129	0.000204802	0.168177	4.24533e-09	2.22083e-06	1.85512e-06	3.62341e-08
0.184344	2.16053e-08	0.000207444	0.503663	54.8976	0.156403	0.00430526	0.000205562	0.170297	4.27738e-09	2.2028e-06	1.84219e-06	3.57764e-08
0.187066	2.1363e-08	0.00020818	0.510055	54.889	0.158521	0.00433885	0.000206311	0.172409	4.30908e-09	2.18525e-06	1.8295e-06	3.53316e-08
0.189789	2.11274e-08	0.000208905	0.516426	54.8805	0.160635	0.00437207	0.000207048	0.174512	4.34044e-09	2.16815e-06	1.81706e-06	3.48992e-08
0.192511	2.08982e-08	0.000209619	0.522775	54.8721	0.162744	0.00440491	0.000207775	0.176607	4.37146e-09	2.1515e-06	1.80486e-06	3.44788e-08
0.195233	2.06753e-08	0.000210323	0.529104	54.8636	0.16485	0.0044374	0.000208492	0.178694	4.40216e-09	2.13526e-06	1.79289e-06	3.40698e-08
0.199251	2.0357e-08	0.000211344	0.538405	54.8512	0.16795	0.00448469	0.00020953	0.181759	4.44688e-09	2.11204e-06	1.77562e-06	3.34861e-08
0.203268	2.00509e-08	0.000212344	0.54766	54.8388	0.17104	0.00453123	0.000210548	0.184806	4.49092e-09	2.08964e-06	1.75882e-06	3.2925e-08
0.207285	1.97563e-08	0.000213323	0.556871	54.8265	0.174122	0.00457703	0.000211544	0.187836	4.53429e-09	2.06803e-06	1.74246e-06	3.2385e-08
0.211303	1.94725e-08	0.000214284	0.566038	54.8142	0.177195	0.00462213	0.000212521	0.190848	4.57703e-09	2.04717e-06	1.72653e-06	3.18652e-08
0.217644	1.90453e-08	0.000215761	0.580419	54.795	0.182028	0.00469193	0.000214023	0.195569	4.64322e-09	2.01566e-06	1.70219e-06	3.10826e-08
0.223986	1.86414e-08	0.000217194	0.594692	54.7759	0.186839	0.00476007	0.00021548	0.200248	4.70791e-09	1.98576e-06	1.67879e-06	3.03434e-08
0.230327	1.82591e-08	0.000218584	0.608859	54.7569	0.191629	0.00482663	0.000216893	0.204886	4.77118e-09	1.95735e-06	1.65628e-06	2.96439e-08
0.236669	1.78966e-08	0.000219934	0.62292	54.738	0.196397	0.00489167	0.000218266	0.209484	4.83307e-09	1.93032e-06	1.63461e-06	2.89811e-08
0.246293	1.73811e-08	0.000221911	0.644064	54.7096	0.203591	0.00498762	0.000220275	0.216385	4.92448e-09	1.8917e-06	1.6032e-06	2.80389e-08
0.255917	1.69032e-08	0.000223806	0.664973	54.6815	0.210736	0.00508041	0.000222201	0.223197	5.01303e-09	1.8557e-06	1.57343e-06	2.7166e-08
0.263804	1.65367e-08	0.000225303	0.681941	54.6587	0.216556	0.00515422	0.000223721	0.228714	5.08359e-09	1.82797e-06	1.55017e-06	2.64972e-08
0.271692	1.61907e-08	0.000226751	0.698757	54.6361	0.222343	0.00522614	0.000225192	0.234174	5.15241e-09	1.80167e-06	1.52786e-06	2.58661e-08
0.27958	1.58637e-08	0.000228153	0.715425	54.6136	0.228098	0.00529623	0.000226617	0.239578	5.21958e-09	1.77671e-06	1.50644e-06	2.52698e-08
0.287468	1.55541e-08	0.000229513	0.731947	54.5913	0.233821	0.00536457	0.000227997	0.244925	5.28517e-09	1.753e-06	1.48585e-06	2.47058e-08
0.295356	1.52605e-08	0.000230832	0.748324	54.5692	0.239511	0.00543126	0.000229336	0.250218	5.34925e-09	1.73041e-06	1.46604e-06	2.41712e-08
0.303244	1.49817e-08	0.000232112	0.764559	54.5473	0.245169	0.00549634	0.000230636	0.255457	5.41187e-09	1.70887e-06	1.44697e-06	2.36637e-08
0.311132	1.47166e-08	0.000233355	0.780655	54.5255	0.250796	0.0055599	0.000231897	0.260643	5.4731e-09	1.68831e-06	1.42859e-06	2.31815e-08
0.31902	1.44642e-08	0.000234563	0.796612	54.504	0.256391	0.00562199	0.000233124	0.265777	5.53301e-09	1.66867e-06	1.41087e-06	2.27227e-08
0.326907	1.42236e-08	0.000235737	0.812434	54.4825	0.261955	0.00568268	0.000234316	0.27086	5.59163e-09	1.64986e-06	1.39376e-06	2.22855e-08
0.334795	1.3994e-08	0.00023688	0.828122	54.4613	0.267487	0.00574201	0.000235476	0.275893	5.64902e-09	1.63185e-06	1.37724e-06	2.18685e-08
0.342683	1.37746e-08	0.000237993	0.843679	54.4402	0.272989	0.00580004	0.000236604	0.280876	5.70522e-09	1.61458e-06	1.36128e-06	2.14704e-08
0.350571	1.35647e-08	0.000239077	0.859105	54.4193	0.27846	0.00585684	0.000237704	0.285811	5.7603e-09	1.598e-06	1.34584e-06	2.10897e-08
0.358459	1.33639e-08	0.000240133	0.874403	54.3985	0.283899	0.00591244	0.000238775	0.290697	5.81429e-09	1.58206e-06	1.33089e-06	2.07256e-08
0.359783	1.3331e-08	0.000240307	0.876959	54.395	0.28481	0.00592164	0.000238952	0.291513	5.82324e-09	1.57945e-06	1.32843e-06	2.06659e-08
0.361108	1.32983e-08	0.000240481	0.879511	54.3916	0.285719	0.00593082	0.000239129	0.292328	5.83216e-09	1.57685e-06	1.32598e-06	2.06067e-08
0.362432	1.32659e-08	0.000240654	0.88206	54.3881	0.286628	0.00593997	0.000239304	0.293141	5.84105e-09	1.57427e-06	1.32355e-06	2.0548e-08
0.363757	1.32337e-08	0.000240827	0.884606	54.3846	0.287536	0.0059491	0.000239479	0.293953	5.84992e-09	1.57171e-06	1.32112e-06	2.04896e-08
0.366405	1.317e-08	0.00024117	0.889686	54.3777	0.289349	0.00596724	0.000239827	0.295573	5.86758e-09	1.56663e-06	1.31632e-06	2.03742e-08
0.369054	1.31071e-08	0.000241509	0.894752	54.3709	0.291159	0.00598527	0.000240172	0.297187	5.88511e-09	1.56161e-06	1.31156e-06	2.02604e-08
0.371703	1.30451e-08	0.000241846	0.899804	54.364	0.292965	0.00600316	0.000240514	0.298797	5.90254e-09	1.55666e-06	1.30686e-06	2.01481e-08
0.377455	1.29135e-08	0.000242569	0.910727	54.3491	0.296875	0.00604161	0.000241246	0.302274	5.93999e-09	1.54612e-06	1.29681e-06	1.99097e-08
0.383206	1.27856e-08	0.000243279	0.921585	54.3344	0.300769	0.00607949	0.000241966	0.305727	5.97692e-09	1.53587e-06	1.28698e-06	1.96784e-08
0.388958	1.26614e-08	0.000243976	0.932378	54.3197	0.304648	0.00611682	0.000242673	0.309156	6.01336e-09	1.52588e-06	1.27737e-06	1.94537e-08
0.398661	1.24598e-08	0.000245126	0.950442	54.2951	0.311155	0.00617858	0.000243839	0.314887	6.07372e-09	1.5096e-06	1.26162e-06	1.90891e-08
0.408365	1.22674e-08	0.000246243	0.968328	54.2707	0.317617	0.00623889	0.000244972	0.320553	6.13274e-09	1.49401e-06	1.24644e-06	1.87415e-08
0.418068	1.20837e-08	0.000247329	0.986037	54.2465	0.324035	0.0062978	0.000246073	0.326154	6.19048e-09	1.47906e-06	1.23178e-06	1.84097e-08
0.427772	1.1908e-08	0.000248387	1.00357	54.2226	0.330409	0.00635536	0.000247145	0.331692	6.24698e-09	1.4647e-06	1.21763e-06	1.80927e-08
0.444281	1.16262e-08	0.000250121	1.03302	54.1824	0.341153	0.00645034	0.000248903	0.340971	6.34043e-09	1.44155e-06	1.19463e-06	1.75846e-08
0.460791	1.1364e-08	0.00025178	1.06198	54.1427	0.351771	0.00654183	0.000250584	0.350074	6.43065e-09	1.41987e-06	1.17289e-06	1.71123e-08
0.477301	1.11193e-08	0.00025337	1.09048	54.1037	0.362266	0.00663003	0.000252194	0.359008	6.51786e-09	1.3995e-06	1.15231e-06	1.66721e-08
0.493811	1.08905e-08	0.000254894	1.11852	54.0652	0.372638	0.00671514	0.000253738	0.367777	6.60223e-09	1.38034e-06	1.1328e-06	1.62608e-08
0.51032	1.0676e-08	0.000256358	1.14611	54.0273	0.38289	0.00679735	0.000255221	0.376386	6.68391e-09	1.36226e-06	1.11426e-06	1.58756e-08
0.52683	1.04746e-08	0.000257765	1.17327	53.99	0.393022	0.00687682	0.000256646	0.384838	6.76307e-09	1.34518e-06	1.09663e-06	1.55142e-08
0.54334	1.0285e-08	0.000259118	1.2	53.9532	0.403037	0.0069537	0.000258017	0.393139	6.83985e-09	1.329e-06	1.07985e-06	1.51745e-08
0.559849	1.01062e-08	0.000260422	1.22632	53.917	0.412936	0.00702814	0.000259337	0.401293	6.91435e-09	1.31366e-06	1.06384e-06	1.48543e-08
0.572918	9.97172e-09	0.000261421	1.24687	53.8886	0.42069	0.00708541	0.000260348	0.407645	6.9718e-09	1.30207e-06	1.05169e-06	1.46138e-08
0.585986	9.8431e-09	0.000262392	1.26716	53.8606	0.428372	0.00714129	0.000261331	0.413909	7.02795e-09	1.29093e-06	1.03997e-06	1.43839e-08
0.599055	9.71991e-09	0.000263337	1.28722	53.8329	0.435985	0.00719583	0.000262287	0.420087	7.08286e-09	1.28022e-06	1.02866e-06	1.41639e-08
0.612123	9.60181e-09	0.000264255	1.30703	53.8056	0.443527	0.00724909	0.000263217	0.42618	7.13658e-09	1.2699e-06	1.01774e-06	1.39531e-08
0.627203	9.47148e-09	0.000265285	1.32959	53.7743	0.452145	0.00730902	0.000264259	0.433109	7.19714e-09	1.25846e-06	1.00558e-06	1.37207e-08
0.642283	9.34708e-09	0.000266284	1.35185	53.7435	0.460672	0.00736737	0.00026527	0.43993	7.25624e-09	1.2475e-06	9.9389e-07	1.3499e-08
0.657362	9.22822e-09	0.000267254	1.3738	53.7131	0.469109	0.00742422	0.000266251	0.446645	7.31392e-09	1.23697e-06	9.82633e-07	1.32873e-08
0.672442	9.11451e-09	0.000268196	1.39546	53.6831	0.477457	0.00747964	0.000267204	0.453258	7.37027e-09	1.22685e-06	9.71783e-07	1.30851e-08
0.689034	8.99503e-09	0.000269201	1.41896	53.6505	0.486542	0.00753899	0.00026822	0.460418	7.43075e-09	1.21618e-06	9.60299e-07	1.28726e-08
0.700843	8.91329e-09	0.000269898	1.43547	53.6275	0.492944	0.00758028	0.000268925	0.465442	7.4729e-09	1.20884e-06	9.52392e-07	1.27274e-08
0.709996	8.85176e-09	0.000270428	1.44815	53.6099	0.497869	0.00761174	0.000269461	0.469295	7.50506e-09	1.2033e-06	9.4641e-07	1.26182e-08
0.719149	8.79176e-09	0.000270949	1.46072	53.5924	0.502764	0.00764273	0.000269988	0.473113	7.53678e-09	1.19789e-06	9.40556e-07	1.25117e-08
0.728302	8.73323e-09	0.000271461	1.4732	53.5751	0.507627	0.00767328	0.000270506	0.476896	7.56808e-09	1.19259e-06	9.34822e-07	1.24079e-08
0.737455	8.67611e-09	0.000271965	1.48558	53.5578	0.512459	0.00770338	0.000271016	0.480646	7.59896e-09	1.18741e-06	9.29207e-07	1.23066e-08
0.752905	8.58275e-09	0.000272798	1.50624	53.5291	0.520546	0.00775323	0.000271858	0.486898	7.65018e-09	1.17891e-06	9.19984e-07	1.21412e-08
0.768354	8.49305e-09	0.000273609	1.52663	53.5006	0.528546	0.00780191	0.000272678	0.493056	7.70029e-09	1.17072e-06	9.11068e-07	1.19824e-08
0.783803	8.40679e-09	0.000274398	1.54675	53.4726	0.536461	0.00784945	0.000273476	0.499122	7.74933e-09	1.1628e-06	9.02446e-07	1.18298e-08
0.799253	8.32378e-09	0.000275167	1.56661	53.4449	0.544292	0.0078959	0.000274254	0.505099	7.79733e-09	1.15516e-06	8.94102e-07	1.1683e-08
0.82766	8.17903e-09	0.000276531	1.60244	53.3948	0.558473	0.00797861	0.000275633	0.515859	7.88302e-09	1.14175e-06	8.79442e-07	1.14274e-08
0.856067	8.04365e-09	0.000277834	1.63741	53.3459	0.572378	0.00805799	0.000276949	0.526333	7.96555e-09	1.12913e-06	8.65605e-07	1.11886e-08
0.884474	7.91677e-09	0.00027908	1.67155	53.2981	0.586014	0.00813425	0.000278209	0.53653	8.0451e-09	1.11722e-06	8.52522e-07	1.0965e-08
0.912881	7.79761e-09	0.000280273	1.7049	53.2513	0.599385	0.00820758	0.000279414	0.546462	8.12184e-09	1.10596e-06	8.40135e-07	1.07553e-08
0.941288	7.6855e-09	0.000281416	1.73747	53.2056	0.612498	0.00827816	0.000280569	0.556137	8.19593e-09	1.0953e-06	8.28388e-07	1.05583e-08
0.973038	7.56781e-09	0.000282639	1.77298	53.1557	0.626856	0.00835397	0.000281804	0.566658	8.27579e-09	1.08404e-06	8.15963e-07	1.03517e-08
1.00479	7.45741e-09	0.000283807	1.80759	53.107	0.640905	0.00842673	0.000282985	0.576881	8.35269e-09	1.07341e-06	8.04216e-07	1.01581e-08
1.03654	7.35365e-09	0.000284925	1.84132	53.0595	0.654652	0.00849662	0.000284114	0.586819	8.42681e-09	1.06336e-06	7.93095e-07	9.97642e-09
1.06829	7.25599e-09	0.000285996	1.8742	53.0131	0.668106	0.00856383	0.000285195	0.596481	8.49831e-09	1.05384e-06	7.82558e-07	9.8056e-09
1.10004	7.16391e-09	0.000287023	1.90626	52.9679	0.681273	0.00862848	0.000286232	0.605878	8.56731e-09	1.04481e-06	7.72555e-07	9.64471e-09
1.13179	7.07694e-09	0.000288008	1.93752	52.9237	0.69416	0.00869074	0.000287226	0.615019	8.63397e-09	1.03623e-06	7.63051e-07	9.49293e-09
1.16354	6.99467e-09	0.000288953	1.96802	52.8805	0.706773	0.00875072	0.000288181	0.623914	8.69839e-09	1.02807e-06	7.54009e-07	9.34951e-09
1.19529	6.91675e-09	0.000289862	1.99776	52.8384	0.719118	0.00880856	0.000289099	0.632571	8.76068e-09	1.02031e-06	7.45398e-07	9.21381e-09
1.22704	6.84284e-09	0.000290736	2.02679	52.7973	0.731203	0.00886435	0.000289981	0.640998	8.82095e-09	1.0129e-06	7.37186e-07	9.08523e-09
1.25879	6.77266e-09	0.000291578	2.05511	52.7571	0.743032	0.00891821	0.00029083	0.649204	8.8793e-09	1.00584e-06	7.29351e-07	8.96325e-09
1.29054	6.70594e-09	0.000292388	2.08275	52.7179	0.754613	0.00897022	0.000291648	0.657195	8.93581e-09	9.99088e-07	7.21864e-07	8.84739e-09
1.31934	6.6482e-09	0.000293097	2.10725	52.683	0.764907	0.0090159	0.000292364	0.664265	8.98556e-09	9.93221e-07	7.15362e-07	8.74722e-09
1.34814	6.59295e-09	0.000293784	2.13123	52.6489	0.775005	0.00906018	0.000293057	0.671169	9.03392e-09	9.87585e-07	7.09107e-07	8.65144e-09
1.3708	6.55112e-09	0.000294308	2.14972	52.6226	0.782813	0.00909409	0.000293586	0.676487	9.07102e-09	9.83303e-07	7.04362e-07	8.57899e-09
1.39345	6.51067e-09	0.000294819	2.16791	52.5967	0.790504	0.00912722	0.000294102	0.681708	9.10733e-09	9.79149e-07	6.99761e-07	8.50898e-09
1.41611	6.47154e-09	0.000295318	2.18578	52.5713	0.79808	0.00915957	0.000294605	0.686835	9.14287e-09	9.75118e-07	6.95294e-07	8.44127e-09
1.43877	6.43365e-09	0.000295804	2.20336	52.5462	0.805543	0.00919119	0.000295096	0.691868	9.17765e-09	9.71205e-07	6.90957e-07	8.37576e-09
1.46142	6.39696e-09	0.000296279	2.22065	52.5216	0.812895	0.00922209	0.000295575	0.696812	9.21171e-09	9.67403e-07	6.86748e-07	8.31235e-09
1.48408	6.3614e-09	0.000296742	2.23764	52.4973	0.820137	0.00925229	0.000296042	0.701666	9.24506e-09	9.6371e-07	6.82659e-07	8.25095e-09
1.50673	6.32694e-09	0.000297195	2.25436	52.4734	0.827271	0.00928183	0.000296498	0.706435	9.27772e-09	9.6012e-07	6.78685e-07	8.19146e-09
1.53857	6.28026e-09	0.000297812	2.27739	52.4405	0.837119	0.00932224	0.000297121	0.712994	9.32251e-09	9.55242e-07	6.73288e-07	8.11095e-09
1.57041	6.23553e-09	0.00029841	2.29988	52.4084	0.846762	0.00936142	0.000297724	0.719391	9.36602e-09	9.50551e-07	6.68098e-07	8.03383e-09
1.60225	6.19262e-09	0.000298988	2.32186	52.3769	0.856205	0.00939942	0.000298308	0.72563	9.40833e-09	9.46032e-07	6.63108e-07	7.95994e-09
1.63409	6.15144e-09	0.000299548	2.34334	52.3462	0.865453	0.00943626	0.000298872	0.731718	9.44944e-09	9.41689e-07	6.58296e-07	7.88902e-09
1.63887	6.14539e-09	0.000299631	2.34652	52.3416	0.866824	0.00944171	0.000298956	0.732619	9.45553e-09	9.41045e-07	6.57595e-07	7.87866e-09
1.64365	6.13939e-09	0.000299713	2.34969	52.3371	0.868192	0.00944713	0.000299039	0.733516	9.46158e-09	9.40409e-07	6.56893e-07	7.86833e-09
1.64843	6.13342e-09	0.000299795	2.35285	52.3326	0.869555	0.00945252	0.000299121	0.734411	9.46761e-09	9.39777e-07	6.56195e-07	7.85806e-09
1.65523	6.125e-09	0.00029991	2.35733	52.3262	0.871485	0.00946014	0.000299238	0.735676	9.47613e-09	9.38885e-07	6.55209e-07	7.84358e-09
1.66202	6.11666e-09	0.000300025	2.36178	52.3198	0.873406	0.00946771	0.000299353	0.736935	9.4846e-09	9.37999e-07	6.54232e-07	7.82923e-09
1.66881	6.10838e-09	0.000300139	2.36621	52.3134	0.875319	0.00947524	0.000299468	0.738188	9.49302e-09	9.37121e-07	6.53262e-07	7.815e-09
1.69913	6.07227e-09	0.000300639	2.38571	52.2855	0.883753	0.00950824	0.000299972	0.743698	9.53001e-09	9.33282e-07	6.49025e-07	7.75294e-09
1.72945	6.03748e-09	0.000301124	2.4048	52.2581	0.892021	0.00954034	0.000300462	0.749083	9.56605e-09	9.29571e-07	6.44933e-07	7.69319e-09
1.75977	6.00395e-09	0.000301595	2.42348	52.2313	0.900128	0.00957157	0.000300937	0.754345	9.60118e-09	9.25984e-07	6.40978e-07	7.63563e-09
1.82679	5.93397e-09	0.000302589	2.46336	52.174	0.917488	0.00963762	0.000301939	0.765558	9.67572e-09	9.18465e-07	6.32696e-07	7.51562e-09
1.89381	5.86923e-09	0.000303523	2.5014	52.1193	0.934106	0.00969985	0.00030288	0.77622	9.74623e-09	9.11467e-07	6.24996e-07	7.40472e-09
1.94806	5.82026e-09	0.000304237	2.53091	52.0769	0.947039	0.00974763	0.000303601	0.784471	9.80056e-09	9.06148e-07	6.19151e-07	7.32095e-09
2.00232	5.77416e-09	0.000304918	2.55932	52.036	0.959526	0.00979324	0.000304287	0.7924	9.85256e-09	9.01117e-07	6.13628e-07	7.24214e-09
2.05657	5.73068e-09	0.000305567	2.58668	51.9965	0.971583	0.00983679	0.000304941	0.800021	9.90237e-09	8.96353e-07	6.08404e-07	7.16789e-09
2.11083	5.6896e-09	0.000306185	2.61304	51.9585	0.983225	0.0098784	0.000305565	0.807347	9.9501e-09	8.91835e-07	6.03454e-07	7.09779e-09
2.18865	5.63455e-09	0.000307023	2.64917	51.9063	0.999232	0.00993494	0.00030641	0.817367	1.00151e-08	8.85752e-07	5.96799e-07	7.00395e-09
2.26647	5.58368e-09	0.000307808	2.68344	51.8568	1.01446	0.00998799	0.0003072	0.826844	1.00764e-08	8.80102e-07	5.90624e-07	6.91732e-09
2.34429	5.53655e-09	0.000308543	2.71593	51.8098	1.02894	0.0100378	0.000307941	0.835813	1.01342e-08	8.74843e-07	5.84886e-07	6.83716e-09
2.42211	5.49281e-09	0.000309233	2.74677	51.7651	1.04273	0.0100847	0.000308637	0.844303	1.01887e-08	8.69939e-07	5.79543e-07	6.76284e-09
2.49993	5.45215e-09	0.000309881	2.77604	51.7227	1.05585	0.0101288	0.00030929	0.852345	1.02402e-08	8.65361e-07	5.74562e-07	6.6938e-09
2.57775	5.41431e-09	0.00031049	2.80383	51.6824	1.06833	0.0101704	0.000309903	0.859964	1.02888e-08	8.61084e-07	5.69913e-07	6.62961e-09
2.65557	5.37904e-09	0.000311063	2.83021	51.6442	1.08022	0.0102095	0.00031048	0.867185	1.03347e-08	8.57082e-07	5.65569e-07	6.56983e-09
2.76727	5.33243e-09	0.000311827	2.86579	51.5925	1.09628	0.0102619	0.00031125	0.8769	1.03964e-08	8.51772e-07	5.59813e-07	6.49092e-09
2.8557	5.2986e-09	0.000312388	2.89216	51.5542	1.10822	0.0103004	0.000311815	0.884085	1.04418e-08	8.479e-07	5.55623e-07	6.43368e-09
2.94413	5.26721e-09	0.000312912	2.91704	51.518	1.11952	0.0103365	0.000312343	0.890854	1.04845e-08	8.44295e-07	5.51727e-07	6.38062e-09
3.03257	5.23803e-09	0.000313403	2.94054	51.4838	1.1302	0.0103703	0.000312838	0.897233	1.05247e-08	8.40934e-07	5.48097e-07	6.33134e-09
3.121	5.21088e-09	0.000313864	2.96272	51.4515	1.14031	0.0104021	0.000313302	0.903247	1.05625e-08	8.37797e-07	5.44715e-07	6.28551e-09
3.20943	5.1856e-09	0.000314295	2.98367	51.4209	1.14987	0.0104319	0.000313737	0.908918	1.05981e-08	8.34867e-07	5.41559e-07	6.24287e-09
3.29786	5.16203e-09	0.0003147	3.00345	51.3921	1.15892	0.0104599	0.000314145	0.914267	1.06316e-08	8.32128e-07	5.38611e-07	6.20314e-09
3.38629	5.14003e-09	0.000315081	3.02215	51.3648	1.16748	0.0104863	0.000314528	0.919313	1.06632e-08	8.29564e-07	5.35855e-07	6.16607e-09
3.50193	5.11344e-09	0.000315543	3.04505	51.3314	1.17798	0.0105184	0.000314994	0.925487	1.07017e-08	8.26458e-07	5.32518e-07	6.12129e-09
3.61757	5.08905e-09	0.00031597	3.06632	51.3003	1.18776	0.0105481	0.000315424	0.931212	1.07374e-08	8.23601e-07	5.29455e-07	6.08026e-09
3.73321	5.06672e-09	0.000316364	3.08608	51.2715	1.19686	0.0105755	0.000315821	0.936524	1.07704e-08	8.20977e-07	5.26642e-07	6.0427e-09
3.84885	5.04617e-09	0.000316728	3.10445	51.2446	1.20533	0.0106008	0.000316187	0.941454	1.08011e-08	8.18557e-07	5.24052e-07	6.00817e-09
3.94514	5.03034e-09	0.00031701	3.11875	51.2237	1.21193	0.0106205	0.000316471	0.945288	1.08249e-08	8.16688e-07	5.22054e-07	5.98156e-09
4.04142	5.01556e-09	0.000317274	3.13221	51.204	1.21815	0.0106389	0.000316737	0.948893	1.08472e-08	8.14942e-07	5.20187e-07	5.95676e-09
4.13771	5.00177e-09	0.000317522	3.14488	51.1855	1.22401	0.0106562	0.000316987	0.952283	1.08682e-08	8.13308e-07	5.18443e-07	5.9336e-09
4.234	4.98888e-09	0.000317754	3.1568	51.168	1.22953	0.0106724	0.000317221	0.955472	1.0888e-08	8.11779e-07	5.16811e-07	5.91197e-09
4.38298	4.97057e-09	0.000318086	3.17389	51.143	1.23745	0.0106956	0.000317555	0.960037	1.09162e-08	8.09603e-07	5.14491e-07	5.88126e-09
4.53196	4.95405e-09	0.000318386	3.18946	51.1202	1.24468	0.0107167	0.000317857	0.964192	1.09419e-08	8.07636e-07	5.12395e-07	5.85356e-09
4.68094	4.93912e-09	0.000318659	3.20365	51.0994	1.25128	0.0107358	0.000318132	0.967974	1.09652e-08	8.05855e-07	5.10499e-07	5.82855e-09
4.82993	4.92563e-09	0.000318906	3.21658	51.0804	1.2573	0.0107531	0.000318381	0.971419	1.09864e-08	8.04242e-07	5.08784e-07	5.80595e-09
4.97891	4.91342e-09	0.000319131	3.22837	51.0631	1.26279	0.0107689	0.000318607	0.974556	1.10058e-08	8.02781e-07	5.0723e-07	5.7855e-09
5.21139	4.89662e-09	0.000319441	3.24473	51.0391	1.27041	0.0107907	0.00031892	0.978903	1.10325e-08	8.00766e-07	5.05091e-07	5.75738e-09
5.44387	4.88219e-09	0.000319709	3.25889	51.0184	1.27703	0.0108095	0.000319189	0.982665	1.10556e-08	7.99034e-07	5.03252e-07	5.73325e-09
5.67634	4.86979e-09	0.00031994	3.27116	51.0003	1.28276	0.0108258	0.000319422	0.985921	1.10756e-08	7.97542e-07	5.0167e-07	5.71251e-09
5.90882	4.85912e-09	0.00032014	3.2818	50.9847	1.28774	0.0108398	0.000319622	0.988741	1.1093e-08	7.96255e-07	5.00307e-07	5.69467e-09
6.1413	4.84992e-09	0.000320312	3.29102	50.9712	1.29205	0.010852	0.000319796	0.991183	1.11079e-08	7.95145e-07	4.99131e-07	5.67929e-09
6.48828	4.83848e-09	0.000320527	3.30255	50.9542	1.29745	0.0108671	0.000320013	0.994236	1.11267e-08	7.93763e-07	4.97668e-07	5.66017e-09
6.83526	4.82929e-09	0.0003207	3.31187	50.9405	1.30182	0.0108794	0.000320187	0.996703	1.11418e-08	7.92651e-07	4.96492e-07	5.64482e-09
7.18225	4.82189e-09	0.00032084	3.31941	50.9295	1.30536	0.0108892	0.000320328	0.998697	1.1154e-08	7.91755e-07	4.95544e-07	5.63246e-09
7.52923	4.81592e-09	0.000320953	3.32551	50.9205	1.30822	0.0108972	0.000320441	1.00031	1.11639e-08	7.91033e-07	4.94781e-07	5.62251e-09
7.87621	4.81112e-09	0.000321044	3.33044	50.9132	1.31054	0.0109037	0.000320533	1.00161	1.11718e-08	7.9045e-07	4.94165e-07	5.61448e-09
8.31655	4.80633e-09	0.000321135	3.33537	50.906	1.31286	0.0109101	0.000320625	1.00291	1.11798e-08	7.89868e-07	4.93551e-07	5.60648e-09
8.7569	4.80267e-09	0.000321205	3.33914	50.9004	1.31463	0.010915	0.000320695	1.00391	1.11859e-08	7.89425e-07	4.93082e-07	5.60038e-09
9.19724	4.79988e-09	0.000321258	3.34203	50.8962	1.31598	0.0109187	0.000320748	1.00467	1.11906e-08	7.89085e-07	4.92723e-07	5.59572e-09
9.63758	4.79776e-09	0.000321298	3.34423	50.893	1.31702	0.0109216	0.000320789	1.00525	1.11941e-08	7.88828e-07	4.92453e-07	5.5922e-09
10.0779	4.79613e-09	0.000321329	3.34591	50.8905	1.31781	0.0109238	0.00032082	1.0057	1.11968e-08	7.8863e-07	4.92242e-07	5.58946e-09
10.1608	4.79587e-09	0.000321334	3.34618	50.8901	1.31794	0.0109241	0.000320825	1.00577	1.11973e-08	7.88598e-07	4.9221e-07	5.58903e-09
10.2436	4.79562e-09	0.000321339	3.34644	50.8897	1.31806	0.0109245	0.00032083	1.00583	1.11977e-08	7.88568e-07	4.92178e-07	5.58862e-09
10.3265	4.79539e-09	0.000321343	3.34668	50.8894	1.31817	0.0109248	0.000320834	1.0059	1.11981e-08	7.8854e-07	4.92148e-07	5.58823e-09
10.4094	4.79517e-09	0.000321347	3.34691	50.889	1.31828	0.0109251	0.000320839	1.00596	1.11984e-08	7.88513e-07	4.92119e-07	5.58786e-09
10.5751	4.79475e-09	0.000321355	3.34734	50.8884	1.31848	0.0109256	0.000320846	1.00607	1.11991e-08	7.88463e-07	4.92066e-07	5.58717e-09
10.7408	4.79438e-09	0.000321362	3.34773	50.8878	1.31867	0.0109262	0.000320854	1.00618	1.11998e-08	7.88417e-07	4.92018e-07	5.58654e-09
10.9065	4.79404e-09	0.000321369	3.34808	50.8873	1.31883	0.0109266	0.00032086	1.00627	1.12003e-08	7.88376e-07	4.91975e-07	5.58598e-09
11.3988	4.79322e-09	0.000321385	3.34893	50.8861	1.31923	0.0109277	0.000320876	1.00649	1.12017e-08	7.88276e-07	4.9187e-07	5.58461e-09
11.8911	4.79261e-09	0.000321396	3.34956	50.8851	1.31953	0.0109285	0.000320888	1.00666	1.12027e-08	7.88202e-07	4.91792e-07	5.5836e-09
12.3834	4.79217e-09	0.000321405	3.35002	50.8844	1.31975	0.0109291	0.000320896	1.00678	1.12035e-08	7.88148e-07	4.91735e-07	5.58285e-09
12.8758	4.79183e-09	0.000321411	3.35037	50.8839	1.31991	0.0109296	0.000320902	1.00687	1.1204e-08	7.88108e-07	4.91692e-07	5.5823e-09
13.5482	4.79151e-09	0.000321417	3.35071	50.8834	1.32007	0.01093	0.000320909	1.00696	1.12046e-08	7.88068e-07	4.9165e-07	5.58176e-09
14.2206	4.79129e-09	0.000321421	3.35094	50.8831	1.32018	0.0109303	0.000320913	1.00702	1.12049e-08	7.88041e-07	4.91622e-07	5.58139e-09
14.893	4.79114e-09	0.000321424	3.35109	50.8829	1.32025	0.0109305	0.000320916	1.00706	1.12052e-08	7.88023e-07	4.91603e-07	5.58114e-09
15.5654	4.79104e-09	0.000321426	3.35119	50.8827	1.32029	0.0109307	0.000320918	1.00709	1.12053e-08	7.88011e-07	4.9159e-07	5.58098e-09
16.2379	4.79098e-09	0.000321427	3.35125	50.8826	1.32032	0.0109307	0.000320919	1.00711	1.12054e-08	7.88004e-07	4.91583e-07	5.58088e-09
17.3515	4.79093e-09	0.000321428	3.35131	50.8825	1.32035	0.0109308	0.00032092	1.00712	1.12055e-08	7.87997e-07	4.91576e-07	5.58079e-09
18.4651	4.7909e-09	0.000321429	3.35134	50.8825	1.32036	0.0109308	0.00032092	1.00713	1.12056e-08	7.87994e-07	4.91572e-07	5.58074e-09
19.5788	4.79089e-09	0.000321429	3.35136	50.8825	1.32037	0.0109309	0.000320921	1.00713	1.12056e-08	7.87992e-07	4.9157e-07	5.58072e-09
20.6924	4.79088e-09	0.000321429	3.35136	50.8825	1.32038	0.0109309	0.000320921	1.00714	1.12056e-08	7.87991e-07	4.91569e-07	5.5807e-09
22.6828	4.79087e-09	0.000321429	3.35137	50.8825	1.32038	0.0109309	0.000320921	1.00714	1.12056e-08	7.8799e-07	4.91568e-07	5.58069e-09
24.6732	4.79087e-09	0.000321429	3.35138	50.8825	1.32038	0.0109309	0.000320921	1.00714	1.12056e-08	7.8799e-07	4.91568e-07	5.58068e-09
26.6635	4.79087e-09	0.000321429	3.35138	50.8825	1.32038	0.0109309	0.000320921	1.00714	1.12056e-08	7.8799e-07	4.91568e-07	5.58068e-09
34.1407	4.79087e-09	0.000321429	3.35138	50.8825	1.32038	0.0109309	0.000320921	1.00714	1.12056e-08	7.8799e-07	4.91568e-07	5.58068e-09
41.6178	4.79087e-09	0.000321429	3.35138	50.8825	1.32038	0.0109309	0.000320921	1.00714	1.12056e-08	7.8799e-07	4.91568e-07	5.58068e-09
116.389	4.79087e-09	0.000321429	3.35138	50.8825	1.32038	0.0109309	0.000320921	1.00714	1.12056e-08	7.8799e-07	4.91568e-07	5.58068e-09
191.161	4.79087e-09	0.000321429	3.35138	50.8825	1.32038	0.0109309	0.000320921	1.00714	1.12056e-08	7.8799e-07	4.91568e-07	5.58068e-09
938.876	4.79087e-09	0.000321429	3.35138	50.8825	1.32038	0.0109309	0.000320921	1.00714	1.12056e-08	7.8799e-07	4.91568e-07	5.58068e-09
1000	4.79087e-09	0.000321429	3.35138	50.8825	1.32038	0.0109309	0.000320921	1.00714	1.12056e-08	7.8799e-07	4.91568e-07	5.58068e-09
