# Supplementary material for: Molecular-resolution imaging of ice crystallized from liquid water by cryogenic liquid-cell TEM
Source: Nat Commun. 2025 Sep 25;16:8342. doi: 10.1038/s41467-025-62451-0 (PMC12462463; doi:10.1038/s41467-025-62451-0)
Supplement: Supplementary file 11 — Supplementary Data 3 [file 41467_2025_62451_MOESM11_ESM.zip › Ambrozic Set_kJ_C0_g_vals_pastina_203.15K_25.0_eA2s_Output.xlsx]

## Sheet: Sheet1
time / s	H	H+	H2	H2O	H2O2	HO2	HO2-	O2	O2-	OH	OH-	eh-
0	0	0	0	55.56	0	0	0	0	0	0	0	0
1.13175e-14	6.73259e-14	3.16228e-13	4.5904e-14	55.56	7.14063e-14	2.04018e-15	6.38235e-32	1.59639e-32	1.08289e-24	2.75424e-13	5.10045e-14	2.65223e-13
2.26349e-14	1.34652e-13	6.32456e-13	9.18081e-14	55.56	1.42813e-13	4.08036e-15	2.82021e-31	7.98196e-32	3.24741e-24	5.50848e-13	1.02009e-13	5.30447e-13
2.83163e-11	1.68449e-10	7.91202e-10	1.14852e-10	55.56	1.78658e-10	5.10453e-12	7.08668e-22	2.49835e-22	-3.12847e-18	6.89111e-10	1.27613e-10	6.63589e-10
5.661e-11	3.36764e-10	1.58177e-09	2.29612e-10	55.56	3.57174e-10	1.0205e-11	3.54084e-21	1.24838e-21	-1.82301e-17	1.37767e-09	2.55124e-10	1.32665e-09
8.49037e-11	5.05079e-10	2.37234e-09	3.44372e-10	55.56	5.3569e-10	1.53055e-11	9.91135e-21	3.4945e-21	-7.2363e-17	2.06623e-09	3.82636e-10	1.98971e-09
9.19771e-11	5.47158e-10	2.56998e-09	3.73062e-10	55.56	5.80319e-10	1.65806e-11	1.17804e-20	4.15349e-21	-5.38976e-17	2.23837e-09	4.14513e-10	2.15547e-09
9.90505e-11	5.89236e-10	2.76763e-09	4.01752e-10	55.56	6.24948e-10	1.78557e-11	1.39479e-20	4.91774e-21	-3.51643e-17	2.41051e-09	4.46391e-10	2.32123e-09
1.10166e-10	6.55363e-10	3.07822e-09	4.46838e-10	55.56	6.95081e-10	1.98595e-11	1.77579e-20	6.26109e-21	-1.13244e-17	2.68103e-09	4.96487e-10	2.58173e-09
1.21282e-10	7.21489e-10	3.38881e-09	4.91924e-10	55.56	7.65215e-10	2.18633e-11	2.24182e-20	7.90426e-21	2.59897e-18	2.95154e-09	5.46582e-10	2.84223e-09
1.32398e-10	7.87615e-10	3.6994e-09	5.3701e-10	55.56	8.35349e-10	2.38671e-11	2.80147e-20	9.87748e-21	1.03585e-17	3.22206e-09	5.96678e-10	3.10273e-09
1.43514e-10	8.53741e-10	4.01e-09	5.82096e-10	55.56	9.05483e-10	2.58709e-11	3.4633e-20	1.2211e-20	1.54841e-17	3.49258e-09	6.46774e-10	3.36322e-09
1.54629e-10	9.19867e-10	4.32059e-09	6.27182e-10	55.56	9.75617e-10	2.78747e-11	4.23589e-20	1.49351e-20	1.93282e-17	3.76309e-09	6.96869e-10	3.62372e-09
1.65745e-10	9.85993e-10	4.63118e-09	6.72268e-10	55.56	1.04575e-09	2.98786e-11	5.12784e-20	1.80801e-20	2.23476e-17	4.03361e-09	7.46965e-10	3.88422e-09
1.76861e-10	1.05212e-09	4.94177e-09	7.17354e-10	55.56	1.11588e-09	3.18824e-11	6.14772e-20	2.16761e-20	2.48438e-17	4.30413e-09	7.9706e-10	4.14471e-09
1.87977e-10	1.11825e-09	5.25237e-09	7.6244e-10	55.56	1.18602e-09	3.38862e-11	7.3041e-20	2.57534e-20	2.70434e-17	4.57464e-09	8.47156e-10	4.40521e-09
1.99093e-10	1.18437e-09	5.56296e-09	8.07526e-10	55.56	1.25615e-09	3.589e-11	8.60556e-20	3.03423e-20	2.90804e-17	4.84516e-09	8.97252e-10	4.66571e-09
2.10208e-10	1.2505e-09	5.87355e-09	8.52612e-10	55.56	1.32629e-09	3.78939e-11	1.00607e-19	3.5473e-20	3.10247e-17	5.11567e-09	9.47347e-10	4.9262e-09
2.21324e-10	1.31662e-09	6.18414e-09	8.97698e-10	55.56	1.39642e-09	3.98977e-11	1.16781e-19	4.11758e-20	3.2915e-17	5.38619e-09	9.97443e-10	5.1867e-09
2.3244e-10	1.38275e-09	6.49474e-09	9.42784e-10	55.56	1.46655e-09	4.19015e-11	1.34663e-19	4.74809e-20	3.47738e-17	5.65671e-09	1.04754e-09	5.4472e-09
2.43556e-10	1.44888e-09	6.80533e-09	9.8787e-10	55.56	1.53669e-09	4.39053e-11	1.54339e-19	5.44186e-20	3.66147e-17	5.92722e-09	1.09763e-09	5.7077e-09
2.54672e-10	1.515e-09	7.11592e-09	1.03296e-09	55.56	1.60682e-09	4.59091e-11	1.75895e-19	6.20191e-20	3.84453e-17	6.19774e-09	1.14773e-09	5.96819e-09
3.6583e-10	2.17626e-09	1.02218e-08	1.48382e-09	55.56	2.30816e-09	6.59474e-11	5.28659e-19	1.86404e-19	5.66607e-17	8.9029e-09	1.64869e-09	8.57316e-09
4.76988e-10	2.83753e-09	1.33278e-08	1.93468e-09	55.56	3.0095e-09	8.59856e-11	1.17283e-18	4.13541e-19	7.48088e-17	1.16081e-08	2.14964e-09	1.11781e-08
5.88145e-10	3.49879e-09	1.64337e-08	2.38554e-09	55.56	3.71084e-09	1.06024e-10	2.18816e-18	7.71553e-19	9.29678e-17	1.43132e-08	2.6506e-09	1.37831e-08
1.69973e-09	1.01114e-08	4.7493e-08	6.89414e-09	55.56	1.07242e-08	3.06406e-10	6.68648e-17	2.35793e-17	2.7464e-16	4.13648e-08	7.66017e-09	3.98328e-08
2.8113e-09	1.6724e-08	7.85522e-08	1.14027e-08	55.56	1.77376e-08	5.06788e-10	2.71316e-16	9.56813e-17	4.56321e-16	6.84164e-08	1.26698e-08	6.58825e-08
3.92288e-09	2.33367e-08	1.09611e-07	1.59114e-08	55.56	2.4751e-08	7.0717e-10	6.9556e-16	2.45304e-16	6.37999e-16	9.5468e-08	1.76794e-08	9.19321e-08
7.35402e-09	4.37481e-08	2.05483e-07	2.98282e-08	55.56	4.63994e-08	1.32569e-09	4.26009e-15	1.50264e-15	1.19878e-15	1.78968e-07	3.31429e-08	1.7234e-07
1.07852e-08	6.41597e-08	3.01353e-07	4.37451e-08	55.56	6.80479e-08	1.94421e-09	1.31428e-14	4.63639e-15	1.75957e-15	2.62468e-07	4.86068e-08	2.52746e-07
1.42163e-08	8.45717e-08	3.97223e-07	5.7662e-08	55.56	8.96966e-08	2.56273e-09	2.99514e-14	1.05673e-14	2.32034e-15	3.45966e-07	6.40712e-08	3.33152e-07
1.76474e-08	1.04984e-07	4.93092e-07	7.15791e-08	55.56	1.11345e-07	3.18124e-09	5.72189e-14	2.01903e-14	2.88112e-15	4.29463e-07	7.95364e-08	4.13556e-07
2.53809e-08	1.50994e-07	7.09169e-07	1.02948e-07	55.56	1.60141e-07	4.57528e-09	1.70054e-13	6.00235e-14	4.14504e-15	6.17652e-07	1.14397e-07	5.94772e-07
3.31145e-08	1.97007e-07	9.25237e-07	1.34317e-07	55.56	2.08939e-07	5.96928e-09	3.77525e-13	1.33292e-13	5.40892e-15	8.05828e-07	1.49264e-07	7.75972e-07
4.0848e-08	2.43026e-07	1.14129e-06	1.65688e-07	55.56	2.57738e-07	7.36322e-09	7.08379e-13	2.50172e-13	6.67274e-15	9.93986e-07	1.84139e-07	9.57153e-07
4.85815e-08	2.8905e-07	1.35734e-06	1.9706e-07	55.56	3.06541e-07	8.75707e-09	1.19134e-12	4.2084e-13	7.93649e-15	1.18212e-06	2.19024e-07	1.13831e-06
7.10921e-08	4.2306e-07	1.98607e-06	2.8839e-07	55.56	4.48614e-07	1.28137e-08	3.72988e-12	1.31848e-12	1.16145e-14	1.72959e-06	3.20636e-07	1.66543e-06
9.36026e-08	5.57156e-07	2.6146e-06	3.79743e-07	55.56	5.90728e-07	1.68691e-08	8.50628e-12	3.00857e-12	1.52916e-14	2.27675e-06	4.22387e-07	2.1922e-06
1.16113e-07	6.91365e-07	3.24283e-06	4.71126e-07	55.56	7.32895e-07	2.09231e-08	1.62253e-11	5.74115e-12	1.89676e-14	2.8235e-06	5.24319e-07	2.71849e-06
1.38624e-07	8.25716e-07	3.8707e-06	5.62547e-07	55.56	8.75128e-07	2.49751e-08	2.759e-11	9.76561e-12	2.26421e-14	3.36974e-06	6.26474e-07	3.2442e-06
1.69726e-07	1.01163e-06	4.7375e-06	6.88937e-07	55.56	1.07178e-06	3.05699e-08	5.05931e-11	1.79124e-11	2.77166e-14	4.12345e-06	7.68062e-07	3.96939e-06
2.00829e-07	1.19793e-06	5.6033e-06	8.15432e-07	55.56	1.26861e-06	3.61595e-08	8.37455e-11	2.96519e-11	3.27878e-14	4.87575e-06	9.10264e-07	4.69295e-06
2.31931e-07	1.38469e-06	6.4679e-06	9.42051e-07	55.56	1.46567e-06	4.17428e-08	1.28894e-10	4.56314e-11	3.78552e-14	5.62638e-06	1.05318e-06	5.41459e-06
2.63033e-07	1.57198e-06	7.33113e-06	1.06881e-06	55.56	1.66296e-06	4.7319e-08	1.87885e-10	6.64924e-11	4.29187e-14	6.3751e-06	1.19693e-06	6.13402e-06
2.94136e-07	1.75987e-06	8.1928e-06	1.19574e-06	55.56	1.86054e-06	5.28871e-08	2.62567e-10	9.28707e-11	4.79785e-14	7.12165e-06	1.34159e-06	6.85095e-06
3.34795e-07	2.0065e-06	9.31657e-06	1.36194e-06	55.56	2.11931e-06	6.01523e-08	3.86936e-10	1.36718e-10	5.45864e-14	8.09391e-06	1.53227e-06	7.78392e-06
3.75454e-07	2.25441e-06	1.0437e-05	1.52849e-06	55.56	2.37867e-06	6.74001e-08	5.45425e-10	1.92452e-10	6.11877e-14	9.06151e-06	1.7249e-06	8.71151e-06
4.16113e-07	2.50375e-06	1.15535e-05	1.69544e-06	55.56	2.63871e-06	7.46286e-08	7.42189e-10	2.61428e-10	6.77828e-14	1.00239e-05	1.91969e-06	9.6331e-06
4.56772e-07	2.75465e-06	1.26659e-05	1.86282e-06	55.56	2.89948e-06	8.18357e-08	9.81402e-10	3.44977e-10	7.43722e-14	1.09806e-05	2.11682e-06	1.05481e-05
4.97431e-07	3.00725e-06	1.37737e-05	2.03068e-06	55.56	3.16105e-06	8.90195e-08	1.26726e-09	4.44398e-10	8.09568e-14	1.19311e-05	2.31647e-06	1.14559e-05
5.58586e-07	3.39064e-06	1.54302e-05	2.28415e-06	55.56	3.55611e-06	9.97768e-08	1.79432e-09	6.26591e-10	9.0854e-14	1.33478e-05	2.62187e-06	1.28065e-05
6.1974e-07	3.77856e-06	1.7074e-05	2.53892e-06	55.56	3.95332e-06	1.10471e-07	2.4509e-09	8.51689e-10	1.00748e-13	1.47478e-05	2.93383e-06	1.41378e-05
6.80894e-07	4.1714e-06	1.87038e-05	2.79514e-06	55.56	4.35287e-06	1.21097e-07	3.25156e-09	1.12364e-09	1.10643e-13	1.61294e-05	3.25276e-06	1.54478e-05
7.42048e-07	4.56949e-06	2.03182e-05	3.05294e-06	55.56	4.75494e-06	1.3165e-07	4.21104e-09	1.44618e-09	1.20546e-13	1.74913e-05	3.57899e-06	1.6735e-05
8.03202e-07	4.97316e-06	2.19158e-05	3.31245e-06	55.56	5.15967e-06	1.42123e-07	5.34414e-09	1.82281e-09	1.30465e-13	1.88321e-05	3.91276e-06	1.79977e-05
8.64356e-07	5.38267e-06	2.34955e-05	3.5738e-06	55.56	5.56722e-06	1.52513e-07	6.66581e-09	2.25681e-09	1.40406e-13	2.01505e-05	4.25424e-06	1.92346e-05
9.63298e-07	6.05818e-06	2.601e-05	4.00085e-06	55.56	6.23291e-06	1.69136e-07	9.24182e-09	3.08811e-09	1.56557e-13	2.22334e-05	4.8232e-06	2.11775e-05
1.06224e-06	6.75036e-06	2.8469e-05	4.43356e-06	55.56	6.90677e-06	1.85513e-07	1.24144e-08	4.08884e-09	1.72822e-13	2.42505e-05	5.41231e-06	2.30442e-05
1.16118e-06	7.45972e-06	3.08676e-05	4.8724e-06	55.56	7.58919e-06	2.01631e-07	1.62471e-08	5.26868e-09	1.89234e-13	2.61982e-05	6.02085e-06	2.48305e-05
1.26012e-06	8.18648e-06	3.32014e-05	5.31784e-06	55.5599	8.28041e-06	2.17481e-07	2.08025e-08	6.63555e-09	2.05826e-13	2.80737e-05	6.64756e-06	2.6533e-05
1.35907e-06	8.9306e-06	3.5466e-05	5.77029e-06	55.5599	8.98061e-06	2.33054e-07	2.6142e-08	8.19567e-09	2.2263e-13	2.98749e-05	7.29071e-06	2.81492e-05
1.45801e-06	9.69178e-06	3.76579e-05	6.23017e-06	55.5599	9.68984e-06	2.48346e-07	3.23247e-08	9.95357e-09	2.39673e-13	3.16003e-05	7.94819e-06	2.96774e-05
1.59348e-06	1.07606e-05	4.05349e-05	6.87252e-06	55.5599	1.06755e-05	2.68825e-07	4.22598e-08	1.26866e-08	2.6344e-13	3.38384e-05	8.86718e-06	3.16255e-05
1.72896e-06	1.18584e-05	4.32622e-05	7.53026e-06	55.5599	1.16778e-05	2.88774e-07	5.40133e-08	1.57989e-08	2.87746e-13	3.59324e-05	9.80142e-06	3.34067e-05
1.86443e-06	1.29822e-05	4.58343e-05	8.20407e-06	55.5599	1.26962e-05	3.08205e-07	6.7702e-08	1.92893e-08	3.12624e-13	3.78839e-05	1.07434e-05	3.50231e-05
1.99991e-06	1.41288e-05	4.82477e-05	8.8945e-06	55.5599	1.37299e-05	3.27132e-07	8.3424e-08	2.31523e-08	3.38088e-13	3.96959e-05	1.16857e-05	3.64786e-05
2.13539e-06	1.52946e-05	5.05009e-05	9.60196e-06	55.5599	1.4778e-05	3.45579e-07	1.01256e-07	2.73792e-08	3.64137e-13	4.13727e-05	1.26207e-05	3.7779e-05
2.27086e-06	1.64754e-05	5.25939e-05	1.03268e-05	55.5599	1.58396e-05	3.63571e-07	1.21254e-07	3.19587e-08	3.9076e-13	4.29196e-05	1.35415e-05	3.89311e-05
2.42977e-06	1.7874e-05	5.48472e-05	1.11992e-05	55.5599	1.71006e-05	3.8414e-07	1.47511e-07	3.77617e-08	4.22686e-13	4.45771e-05	1.45952e-05	4.01044e-05
2.58868e-06	1.92808e-05	5.68879e-05	1.20958e-05	55.5599	1.8377e-05	4.0418e-07	1.76804e-07	4.40073e-08	4.55313e-13	4.60752e-05	1.56121e-05	4.1099e-05
2.74759e-06	2.06889e-05	5.87239e-05	1.30163e-05	55.5599	1.96669e-05	4.23749e-07	2.09102e-07	5.067e-08	4.88578e-13	4.74254e-05	1.65851e-05	4.19298e-05
2.9065e-06	2.20921e-05	6.0365e-05	1.39605e-05	55.5599	2.09687e-05	4.42905e-07	2.44342e-07	5.77232e-08	5.2241e-13	4.86393e-05	1.75088e-05	4.26118e-05
3.06541e-06	2.34842e-05	6.18224e-05	1.49279e-05	55.5599	2.22807e-05	4.61706e-07	2.82428e-07	6.51408e-08	5.56744e-13	4.97284e-05	1.83797e-05	4.31603e-05
3.22432e-06	2.48599e-05	6.31085e-05	1.59179e-05	55.5599	2.36014e-05	4.80209e-07	3.23235e-07	7.28972e-08	5.915e-13	5.0704e-05	1.91954e-05	4.35898e-05
3.43526e-06	2.66523e-05	6.4573e-05	1.72655e-05	55.5599	2.53654e-05	5.04402e-07	3.8136e-07	8.36744e-08	6.38208e-13	5.18418e-05	2.01917e-05	4.39999e-05
3.6462e-06	2.83974e-05	6.57891e-05	1.86499e-05	55.5599	2.71393e-05	5.28282e-07	4.4365e-07	9.49522e-08	6.8543e-13	5.28217e-05	2.10904e-05	4.4255e-05
3.85713e-06	3.00875e-05	6.6787e-05	2.00689e-05	55.5599	2.89203e-05	5.51957e-07	5.09704e-07	1.06683e-07	7.33069e-13	5.36649e-05	2.18951e-05	4.43822e-05
4.06807e-06	3.17168e-05	6.75953e-05	2.15205e-05	55.5599	3.07063e-05	5.75522e-07	5.79108e-07	1.18823e-07	7.81044e-13	5.43903e-05	2.26109e-05	4.44053e-05
4.27901e-06	3.32809e-05	6.8241e-05	2.30024e-05	55.5599	3.24953e-05	5.99059e-07	6.51457e-07	1.31337e-07	8.29299e-13	5.50148e-05	2.32444e-05	4.43452e-05
4.48994e-06	3.47771e-05	6.87484e-05	2.45127e-05	55.5598	3.42858e-05	6.22639e-07	7.26357e-07	1.44193e-07	8.77798e-13	5.5553e-05	2.38025e-05	4.42195e-05
4.74587e-06	3.64993e-05	6.92094e-05	2.63802e-05	55.5598	3.64582e-05	6.51392e-07	8.20131e-07	1.6021e-07	9.36942e-13	5.61082e-05	2.4389e-05	4.40003e-05
5.0018e-06	3.81187e-05	6.95327e-05	2.82828e-05	55.5598	3.86288e-05	6.80383e-07	9.16515e-07	1.7665e-07	9.9641e-13	5.65744e-05	2.48878e-05	4.37284e-05
5.25773e-06	3.96365e-05	6.97469e-05	3.02173e-05	55.5598	4.0796e-05	7.09679e-07	1.01497e-06	1.93483e-07	1.05622e-12	5.69675e-05	2.53107e-05	4.34212e-05
5.51366e-06	4.10551e-05	6.98755e-05	3.21807e-05	55.5598	4.29585e-05	7.39332e-07	1.11503e-06	2.10682e-07	1.1164e-12	5.73008e-05	2.56683e-05	4.30922e-05
5.76959e-06	4.2378e-05	6.99383e-05	3.41701e-05	55.5598	4.51155e-05	7.69379e-07	1.21628e-06	2.2823e-07	1.17696e-12	5.75853e-05	2.59704e-05	4.27517e-05
6.02552e-06	4.36092e-05	6.99511e-05	3.61831e-05	55.5598	4.72662e-05	7.99846e-07	1.31838e-06	2.46112e-07	1.23803e-12	5.78299e-05	2.62252e-05	4.24075e-05
6.37189e-06	4.51374e-05	6.99108e-05	3.89409e-05	55.5598	5.01657e-05	8.41777e-07	1.45738e-06	2.70826e-07	1.32136e-12	5.81102e-05	2.65076e-05	4.19458e-05
6.71826e-06	4.65175e-05	6.9826e-05	4.17324e-05	55.5598	5.30514e-05	8.84527e-07	1.59681e-06	2.96115e-07	1.40572e-12	5.83453e-05	2.67319e-05	4.14974e-05
7.06463e-06	4.7761e-05	6.97141e-05	4.45533e-05	55.5598	5.59225e-05	9.28099e-07	1.7362e-06	3.2197e-07	1.49115e-12	5.85461e-05	2.69099e-05	4.1068e-05
7.411e-06	4.88795e-05	6.95875e-05	4.73995e-05	55.5598	5.87784e-05	9.7248e-07	1.8752e-06	3.48386e-07	1.57772e-12	5.87212e-05	2.70514e-05	4.06609e-05
7.75737e-06	4.98838e-05	6.94547e-05	5.02677e-05	55.5598	6.16189e-05	1.01765e-06	2.01356e-06	3.75363e-07	1.6655e-12	5.8877e-05	2.7164e-05	4.02772e-05
8.10374e-06	5.07841e-05	6.93216e-05	5.31547e-05	55.5598	6.44437e-05	1.06359e-06	2.15109e-06	4.02903e-07	1.75451e-12	5.90185e-05	2.72536e-05	3.99169e-05
8.5383e-06	5.17812e-05	6.91596e-05	5.67994e-05	55.5598	6.79653e-05	1.12226e-06	2.32225e-06	4.38257e-07	1.868e-12	5.91817e-05	2.73409e-05	3.94964e-05
8.97286e-06	5.26466e-05	6.9007e-05	6.0465e-05	55.5598	7.14619e-05	1.18203e-06	2.4917e-06	4.74514e-07	1.98351e-12	5.9334e-05	2.74065e-05	3.91088e-05
9.40742e-06	5.33954e-05	6.8866e-05	6.41474e-05	55.5598	7.49338e-05	1.24284e-06	2.65936e-06	5.11686e-07	2.10109e-12	5.94795e-05	2.74558e-05	3.87508e-05
9.84199e-06	5.40411e-05	6.87373e-05	6.78432e-05	55.5597	7.8381e-05	1.30463e-06	2.82518e-06	5.49788e-07	2.22066e-12	5.96213e-05	2.74928e-05	3.84193e-05
1.02765e-05	5.45956e-05	6.86204e-05	7.15492e-05	55.5597	8.1804e-05	1.36734e-06	2.98915e-06	5.88831e-07	2.34241e-12	5.97615e-05	2.75201e-05	3.81111e-05
1.07111e-05	5.50695e-05	6.85147e-05	7.52628e-05	55.5597	8.52031e-05	1.43091e-06	3.1513e-06	6.28831e-07	2.46569e-12	5.99015e-05	2.75401e-05	3.78233e-05
1.11457e-05	5.54719e-05	6.8419e-05	7.89816e-05	55.5597	8.85787e-05	1.49532e-06	3.31165e-06	6.69799e-07	2.59167e-12	6.00423e-05	2.75543e-05	3.75531e-05
1.1526e-05	5.57719e-05	6.83428e-05	8.22389e-05	55.5597	9.15142e-05	1.55232e-06	3.45056e-06	7.0646e-07	2.7034e-12	6.01669e-05	2.75629e-05	3.73294e-05
1.19063e-05	5.60283e-05	6.82729e-05	8.54974e-05	55.5597	9.44324e-05	1.6099e-06	3.58816e-06	7.43881e-07	2.81614e-12	6.02929e-05	2.75685e-05	3.71162e-05
1.22867e-05	5.62453e-05	6.82085e-05	8.87559e-05	55.5597	9.73336e-05	1.66803e-06	3.7245e-06	7.82071e-07	2.93072e-12	6.04206e-05	2.75718e-05	3.69122e-05
1.2667e-05	5.6427e-05	6.81491e-05	9.20133e-05	55.5597	0.000100218	1.72668e-06	3.85961e-06	8.21036e-07	3.04678e-12	6.05501e-05	2.7573e-05	3.67164e-05
1.30473e-05	5.65767e-05	6.80941e-05	9.52689e-05	55.5597	0.000103087	1.78583e-06	3.99353e-06	8.60783e-07	3.164e-12	6.06814e-05	2.75725e-05	3.6528e-05
1.34982e-05	5.67171e-05	6.80339e-05	9.91243e-05	55.5597	0.000106466	1.85658e-06	4.15077e-06	9.08921e-07	3.30499e-12	6.08393e-05	2.75701e-05	3.6313e-05
1.3949e-05	5.68215e-05	6.79784e-05	0.000102975	55.5597	0.000109824	1.92799e-06	4.30645e-06	9.58179e-07	3.44788e-12	6.09996e-05	2.75658e-05	3.61061e-05
1.43998e-05	5.68942e-05	6.7927e-05	0.000106819	55.5597	0.00011316	2.00003e-06	4.46062e-06	1.00857e-06	3.59269e-12	6.1162e-05	2.756e-05	3.59064e-05
1.48507e-05	5.69387e-05	6.78793e-05	0.000110656	55.5597	0.000116476	2.07269e-06	4.61333e-06	1.06009e-06	3.73939e-12	6.13265e-05	2.7553e-05	3.57129e-05
1.54052e-05	5.69595e-05	6.78247e-05	0.000115366	55.5597	0.000120528	2.16289e-06	4.79925e-06	1.12505e-06	3.92243e-12	6.15312e-05	2.75428e-05	3.54827e-05
1.59598e-05	5.69477e-05	6.77742e-05	0.000120062	55.5596	0.00012455	2.25395e-06	4.98312e-06	1.19176e-06	4.10825e-12	6.1738e-05	2.75311e-05	3.526e-05
1.65144e-05	5.69078e-05	6.77271e-05	0.000124745	55.5596	0.000128543	2.34586e-06	5.16502e-06	1.26023e-06	4.29683e-12	6.19466e-05	2.75181e-05	3.5044e-05
1.7069e-05	5.68439e-05	6.7683e-05	0.000129412	55.5596	0.000132509	2.4386e-06	5.34501e-06	1.33047e-06	4.48813e-12	6.21565e-05	2.7504e-05	3.4834e-05
1.78396e-05	5.67212e-05	6.7626e-05	0.00013587	55.5596	0.000137974	2.56877e-06	5.59206e-06	1.43103e-06	4.75838e-12	6.24495e-05	2.74828e-05	3.45511e-05
1.86102e-05	5.65662e-05	6.75732e-05	0.000142296	55.5596	0.00014339	2.70044e-06	5.83572e-06	1.53505e-06	5.03371e-12	6.27429e-05	2.746e-05	3.42775e-05
1.93808e-05	5.63849e-05	6.7524e-05	0.000148689	55.5596	0.000148758	2.83357e-06	6.07612e-06	1.64254e-06	5.31405e-12	6.3036e-05	2.74356e-05	3.40123e-05
2.01514e-05	5.61825e-05	6.74781e-05	0.000155047	55.5596	0.000154079	2.96812e-06	6.31339e-06	1.75351e-06	5.59931e-12	6.33277e-05	2.741e-05	3.37547e-05
2.0922e-05	5.59632e-05	6.7435e-05	0.000161371	55.5596	0.000159356	3.10405e-06	6.54763e-06	1.86798e-06	5.8894e-12	6.36175e-05	2.73832e-05	3.35042e-05
2.19553e-05	5.5649e-05	6.73812e-05	0.000169795	55.5596	0.000166364	3.28844e-06	6.85716e-06	2.02695e-06	6.28584e-12	6.40018e-05	2.73457e-05	3.31784e-05
2.29887e-05	5.53179e-05	6.73314e-05	0.000178157	55.5595	0.000173298	3.47519e-06	7.16165e-06	2.1922e-06	6.69061e-12	6.43803e-05	2.73066e-05	3.28632e-05
2.4022e-05	5.49753e-05	6.72852e-05	0.000186456	55.5595	0.000180161	3.66423e-06	7.46129e-06	2.36372e-06	7.10349e-12	6.4752e-05	2.72661e-05	3.25579e-05
2.50553e-05	5.46252e-05	6.72423e-05	0.000194692	55.5595	0.000186955	3.85549e-06	7.75625e-06	2.54148e-06	7.52428e-12	6.51163e-05	2.72244e-05	3.22617e-05
2.60887e-05	5.42708e-05	6.72024e-05	0.000202867	55.5595	0.000193682	4.04891e-06	8.04669e-06	2.72545e-06	7.95277e-12	6.54726e-05	2.71816e-05	3.19741e-05
2.74187e-05	5.38122e-05	6.7155e-05	0.000213301	55.5595	0.000202247	4.30096e-06	8.41411e-06	2.97134e-06	8.51529e-12	6.59191e-05	2.71252e-05	3.16157e-05
2.87488e-05	5.33543e-05	6.71118e-05	0.000223637	55.5595	0.00021071	4.55633e-06	8.77455e-06	3.2274e-06	9.08971e-12	6.63516e-05	2.70674e-05	3.12698e-05
3.00789e-05	5.28999e-05	6.70723e-05	0.000233879	55.5594	0.000219074	4.81489e-06	9.12827e-06	3.49351e-06	9.67567e-12	6.677e-05	2.70086e-05	3.09354e-05
3.1409e-05	5.24505e-05	6.70363e-05	0.000244029	55.5594	0.000227344	5.07652e-06	9.47549e-06	3.76958e-06	1.02724e-11	6.71744e-05	2.69489e-05	3.0612e-05
3.2739e-05	5.20074e-05	6.70035e-05	0.00025409	55.5594	0.000235521	5.34106e-06	9.81642e-06	4.0555e-06	1.08804e-11	6.75649e-05	2.68884e-05	3.02987e-05
3.40691e-05	5.15714e-05	6.69736e-05	0.000264064	55.5594	0.00024361	5.60839e-06	1.01513e-05	4.35116e-06	1.14976e-11	6.79421e-05	2.68273e-05	2.99951e-05
3.43044e-05	5.14951e-05	6.69686e-05	0.000265819	55.5594	0.000245032	5.65596e-06	1.02099e-05	4.40445e-06	1.16079e-11	6.80074e-05	2.68164e-05	2.99423e-05
3.45396e-05	5.1419e-05	6.69637e-05	0.000267572	55.5594	0.00024645	5.7036e-06	1.02683e-05	4.45805e-06	1.17185e-11	6.80723e-05	2.68056e-05	2.98899e-05
3.47749e-05	5.13431e-05	6.69589e-05	0.000269322	55.5594	0.000247867	5.75133e-06	1.03266e-05	4.51195e-06	1.18293e-11	6.81368e-05	2.67947e-05	2.98377e-05
3.50101e-05	5.12675e-05	6.69542e-05	0.00027107	55.5594	0.00024928	5.79914e-06	1.03846e-05	4.56615e-06	1.19405e-11	6.82009e-05	2.67838e-05	2.97858e-05
3.54806e-05	5.11169e-05	6.69449e-05	0.000274557	55.5594	0.0002521	5.89499e-06	1.05002e-05	4.67543e-06	1.21637e-11	6.8328e-05	2.67619e-05	2.96828e-05
3.59511e-05	5.09673e-05	6.6936e-05	0.000278035	55.5594	0.000254908	5.99116e-06	1.06151e-05	4.78591e-06	1.2388e-11	6.84534e-05	2.67401e-05	2.95809e-05
3.64216e-05	5.08187e-05	6.69273e-05	0.000281502	55.5593	0.000257707	6.08764e-06	1.07292e-05	4.89757e-06	1.26135e-11	6.85773e-05	2.67181e-05	2.948e-05
3.77518e-05	5.04036e-05	6.69045e-05	0.000291252	55.5593	0.000265564	6.36204e-06	1.10482e-05	5.21962e-06	1.32571e-11	6.89192e-05	2.6656e-05	2.92003e-05
3.9082e-05	4.99961e-05	6.6884e-05	0.000300925	55.5593	0.00027334	6.63876e-06	1.13618e-05	5.55097e-06	1.39093e-11	6.92493e-05	2.65936e-05	2.89285e-05
4.04122e-05	4.95961e-05	6.68655e-05	0.000310523	55.5593	0.00028104	6.91767e-06	1.16701e-05	5.8915e-06	1.45697e-11	6.95679e-05	2.65312e-05	2.86642e-05
4.17425e-05	4.92034e-05	6.68489e-05	0.000320049	55.5593	0.000288663	7.19865e-06	1.19733e-05	6.24111e-06	1.52379e-11	6.98755e-05	2.64687e-05	2.84069e-05
4.41921e-05	4.84982e-05	6.6823e-05	0.000337411	55.5592	0.000302511	7.72116e-06	1.25188e-05	6.90826e-06	1.6488e-11	7.04146e-05	2.63537e-05	2.79506e-05
4.66417e-05	4.78152e-05	6.68026e-05	0.000354547	55.5592	0.000316119	8.24968e-06	1.30482e-05	7.60509e-06	1.77615e-11	7.09205e-05	2.62391e-05	2.75153e-05
4.90914e-05	4.71526e-05	6.6787e-05	0.000371469	55.5592	0.000329498	8.7836e-06	1.35624e-05	8.3309e-06	1.90566e-11	7.13956e-05	2.61253e-05	2.70993e-05
5.1541e-05	4.6509e-05	6.67756e-05	0.000388188	55.5592	0.000342657	9.32236e-06	1.40621e-05	9.08505e-06	2.03715e-11	7.1842e-05	2.60124e-05	2.67012e-05
5.48017e-05	4.56792e-05	6.67664e-05	0.000410143	55.5591	0.000359845	1.00461e-05	1.47059e-05	1.01318e-05	2.21498e-11	7.23953e-05	2.58638e-05	2.61966e-05
5.80624e-05	4.48773e-05	6.67629e-05	0.000431776	55.5591	0.000376677	1.07764e-05	1.53267e-05	1.12262e-05	2.39571e-11	7.29058e-05	2.57177e-05	2.57185e-05
6.13231e-05	4.41008e-05	6.67646e-05	0.000453103	55.559	0.000393169	1.15123e-05	1.5926e-05	1.23671e-05	2.579e-11	7.33772e-05	2.55739e-05	2.52646e-05
6.45838e-05	4.33476e-05	6.67706e-05	0.000474142	55.559	0.000409335	1.22529e-05	1.6505e-05	1.35531e-05	2.76462e-11	7.38126e-05	2.54329e-05	2.48327e-05
6.78445e-05	4.26158e-05	6.67805e-05	0.000494908	55.559	0.000425191	1.29974e-05	1.70647e-05	1.47833e-05	2.95233e-11	7.42151e-05	2.52948e-05	2.4421e-05
7.16751e-05	4.17813e-05	6.67964e-05	0.000518972	55.5589	0.000443438	1.38761e-05	1.76993e-05	1.62834e-05	3.17518e-11	7.46494e-05	2.51363e-05	2.39608e-05
7.55057e-05	4.09719e-05	6.68161e-05	0.000542698	55.5589	0.000461292	1.47583e-05	1.83105e-05	1.78412e-05	3.40027e-11	7.50456e-05	2.49817e-05	2.35238e-05
7.93363e-05	4.01857e-05	6.68393e-05	0.000566104	55.5588	0.000478772	1.56431e-05	1.88999e-05	1.94555e-05	3.62733e-11	7.54069e-05	2.48312e-05	2.31081e-05
8.31669e-05	3.94212e-05	6.68653e-05	0.000589207	55.5588	0.000495893	1.65297e-05	1.94688e-05	2.11247e-05	3.85612e-11	7.57363e-05	2.46848e-05	2.27118e-05
8.86144e-05	3.83687e-05	6.69066e-05	0.000621572	55.5587	0.000519652	1.77925e-05	2.02448e-05	2.3591e-05	4.18403e-11	7.61546e-05	2.44834e-05	2.21784e-05
9.4062e-05	3.7354e-05	6.69519e-05	0.000653395	55.5587	0.000542756	1.90561e-05	2.09849e-05	2.6163e-05	4.51442e-11	7.65198e-05	2.42897e-05	2.16772e-05
9.95095e-05	3.63746e-05	6.70005e-05	0.000684714	55.5586	0.000565239	2.03191e-05	2.1692e-05	2.88378e-05	4.84693e-11	7.68371e-05	2.41037e-05	2.12048e-05
0.000104957	3.54284e-05	6.70518e-05	0.000715559	55.5586	0.000587132	2.15804e-05	2.23685e-05	3.16129e-05	5.18109e-11	7.71112e-05	2.3925e-05	2.07583e-05
0.000110405	3.45134e-05	6.71053e-05	0.00074596	55.5585	0.000608463	2.28393e-05	2.30168e-05	3.4486e-05	5.51655e-11	7.73462e-05	2.37532e-05	2.03352e-05
0.000115852	3.36278e-05	6.71605e-05	0.000775944	55.5585	0.00062926	2.40947e-05	2.36388e-05	3.74551e-05	5.85315e-11	7.75457e-05	2.35882e-05	1.99334e-05
0.0001213	3.27704e-05	6.7217e-05	0.000805535	55.5584	0.000649547	2.53461e-05	2.42364e-05	4.05182e-05	6.19049e-11	7.77128e-05	2.34296e-05	1.95509e-05
0.000126747	3.19398e-05	6.72746e-05	0.000834756	55.5584	0.000669346	2.6593e-05	2.48113e-05	4.36735e-05	6.52838e-11	7.78502e-05	2.3277e-05	1.91862e-05
0.000132195	3.11351e-05	6.73331e-05	0.000863628	55.5583	0.000688678	2.78349e-05	2.53649e-05	4.69193e-05	6.86665e-11	7.79602e-05	2.31303e-05	1.88378e-05
0.000137642	3.03551e-05	6.73921e-05	0.000892169	55.5583	0.000707562	2.90714e-05	2.58987e-05	5.02542e-05	7.20508e-11	7.80451e-05	2.2989e-05	1.85044e-05
0.00014309	2.95991e-05	6.74517e-05	0.000920398	55.5582	0.000726017	3.03022e-05	2.64137e-05	5.36765e-05	7.54357e-11	7.81068e-05	2.28532e-05	1.81847e-05
0.000149347	2.8759e-05	6.75204e-05	0.000952459	55.5582	0.000746705	3.17085e-05	2.69837e-05	5.77138e-05	7.93219e-11	7.81513e-05	2.27032e-05	1.78334e-05
0.000155604	2.79482e-05	6.75894e-05	0.000984152	55.5581	0.000766873	3.31066e-05	2.75321e-05	6.18625e-05	8.32044e-11	7.81699e-05	2.25596e-05	1.74976e-05
0.000161862	2.71656e-05	6.76585e-05	0.0010155	55.5581	0.000786542	3.44963e-05	2.80605e-05	6.61207e-05	8.7081e-11	7.81646e-05	2.24218e-05	1.71761e-05
0.000168119	2.64101e-05	6.77275e-05	0.00104652	55.558	0.000805733	3.58774e-05	2.85699e-05	7.04864e-05	9.09502e-11	7.81374e-05	2.22896e-05	1.68679e-05
0.000174376	2.56808e-05	6.77964e-05	0.00107724	55.558	0.000824466	3.72496e-05	2.90617e-05	7.49575e-05	9.481e-11	7.80901e-05	2.21628e-05	1.65719e-05
0.000183322	2.46817e-05	6.78945e-05	0.00112065	55.5579	0.000850487	3.91959e-05	2.97361e-05	8.15291e-05	1.00309e-10	7.79904e-05	2.199e-05	1.61683e-05
0.000192268	2.37317e-05	6.7992e-05	0.00116351	55.5578	0.00087566	4.11236e-05	3.03793e-05	8.83066e-05	1.05782e-10	7.78569e-05	2.18267e-05	1.57858e-05
0.000201213	2.28284e-05	6.80888e-05	0.00120586	55.5578	0.000900031	4.30328e-05	3.09939e-05	9.52845e-05	1.11225e-10	7.7693e-05	2.16722e-05	1.54226e-05
0.000210159	2.19695e-05	6.81847e-05	0.00124775	55.5577	0.000923644	4.49232e-05	3.15821e-05	0.000102457	1.16633e-10	7.7502e-05	2.15257e-05	1.50768e-05
0.000219105	2.11528e-05	6.82798e-05	0.00128921	55.5576	0.00094654	4.67951e-05	3.21459e-05	0.000109818	1.22005e-10	7.72869e-05	2.13867e-05	1.4747e-05
0.00023277	1.99821e-05	6.84232e-05	0.00135177	55.5575	0.000980214	4.96187e-05	3.2964e-05	0.000121415	1.30131e-10	7.69173e-05	2.11877e-05	1.42714e-05
0.000246435	1.8898e-05	6.85643e-05	0.00141349	55.5574	0.00101243	5.23997e-05	3.37348e-05	0.000133418	1.38153e-10	7.65052e-05	2.1003e-05	1.38264e-05
0.0002601	1.78938e-05	6.87033e-05	0.00147446	55.5573	0.0010433	5.51387e-05	3.44631e-05	0.000145808	1.46062e-10	7.60576e-05	2.08312e-05	1.34088e-05
0.000273765	1.69635e-05	6.884e-05	0.00153476	55.5573	0.00107292	5.78367e-05	3.51532e-05	0.000158563	1.5385e-10	7.55805e-05	2.06709e-05	1.30157e-05
0.00028743	1.61012e-05	6.89746e-05	0.00159444	55.5572	0.0011014	6.04944e-05	3.58086e-05	0.000171664	1.61511e-10	7.5079e-05	2.05209e-05	1.2645e-05
0.000305729	1.50435e-05	6.91517e-05	0.00167353	55.557	0.0011379	6.39924e-05	3.66375e-05	0.000189715	1.71563e-10	7.43771e-05	2.03342e-05	1.21799e-05
0.000324029	1.40862e-05	6.93255e-05	0.00175175	55.5569	0.00117268	6.74226e-05	3.74164e-05	0.000208305	1.81369e-10	7.36486e-05	2.01619e-05	1.1747e-05
0.000342329	1.32186e-05	6.9496e-05	0.00182922	55.5568	0.00120594	7.07878e-05	3.81508e-05	0.000227389	1.90922e-10	7.29014e-05	2.0002e-05	1.1343e-05
0.000360629	1.24309e-05	6.96637e-05	0.00190602	55.5567	0.00123781	7.40902e-05	3.88456e-05	0.000246927	2.0022e-10	7.21415e-05	1.98529e-05	1.09649e-05
0.000378928	1.17145e-05	6.98286e-05	0.00198222	55.5566	0.00126844	7.73324e-05	3.95048e-05	0.000266879	2.09261e-10	7.13745e-05	1.97132e-05	1.06104e-05
0.000397228	1.10619e-05	6.99911e-05	0.0020579	55.5565	0.00129794	8.05167e-05	4.0132e-05	0.00028721	2.18044e-10	7.06045e-05	1.95818e-05	1.02772e-05
0.000415528	1.04661e-05	7.01512e-05	0.00213311	55.5564	0.00132644	8.36456e-05	4.07301e-05	0.000307885	2.26577e-10	6.98351e-05	1.94575e-05	9.96333e-06
0.000430181	1.00261e-05	7.02779e-05	0.00219302	55.5563	0.00134859	8.61122e-05	4.119e-05	0.000324668	2.33228e-10	6.92215e-05	1.93626e-05	9.72505e-06
0.000441395	9.70961e-06	7.0374e-05	0.0022387	55.5562	0.00136518	8.79774e-05	4.15313e-05	0.000337639	2.38211e-10	6.87542e-05	1.92925e-05	9.54992e-06
0.000443285	9.65788e-06	7.03901e-05	0.00224639	55.5562	0.00136795	8.82899e-05	4.15879e-05	0.000339835	2.39042e-10	6.86757e-05	1.92809e-05	9.52099e-06
0.000445175	9.60663e-06	7.04062e-05	0.00225407	55.5562	0.00137071	8.86019e-05	4.16444e-05	0.000342034	2.3987e-10	6.85973e-05	1.92693e-05	9.49224e-06
0.000447065	9.55583e-06	7.04222e-05	0.00226175	55.5562	0.00137346	8.89133e-05	4.17005e-05	0.000344236	2.40696e-10	6.85189e-05	1.92578e-05	9.46364e-06
0.000448955	9.50549e-06	7.04383e-05	0.00226942	55.5562	0.0013762	8.92242e-05	4.17565e-05	0.00034644	2.4152e-10	6.84407e-05	1.92464e-05	9.43522e-06
0.000452734	9.40612e-06	7.04703e-05	0.00228476	55.5562	0.00138165	8.98444e-05	4.18676e-05	0.000350858	2.43158e-10	6.82843e-05	1.92236e-05	9.37885e-06
0.000456514	9.30847e-06	7.05023e-05	0.00230008	55.5562	0.00138708	9.04624e-05	4.19778e-05	0.000355287	2.44787e-10	6.81284e-05	1.92011e-05	9.32312e-06
0.000460294	9.21252e-06	7.05342e-05	0.00231538	55.5561	0.00139248	9.10784e-05	4.20872e-05	0.000359727	2.46406e-10	6.79728e-05	1.91788e-05	9.26803e-06
0.000464073	9.11823e-06	7.0566e-05	0.00233067	55.5561	0.00139784	9.16924e-05	4.21956e-05	0.000364177	2.48014e-10	6.78175e-05	1.91566e-05	9.21355e-06
0.000479571	8.74815e-06	7.06956e-05	0.00239323	55.556	0.00141954	9.41884e-05	4.26311e-05	0.000382531	2.54507e-10	6.7185e-05	1.90678e-05	8.99645e-06
0.000495069	8.40295e-06	7.0824e-05	0.00245558	55.556	0.00144077	9.66511e-05	4.30528e-05	0.000401046	2.60836e-10	6.65597e-05	1.8982e-05	8.78895e-06
0.000510567	8.08048e-06	7.09512e-05	0.00251772	55.5559	0.00146158	9.90816e-05	4.34617e-05	0.00041971	2.67006e-10	6.59422e-05	1.88988e-05	8.59043e-06
0.000526065	7.77885e-06	7.10773e-05	0.00257968	55.5558	0.00148201	0.000101481	4.38586e-05	0.000438509	2.73022e-10	6.5333e-05	1.88181e-05	8.40035e-06
0.000549653	7.3558e-06	7.12672e-05	0.00267366	55.5557	0.00151241	0.000105075	4.44415e-05	0.000467361	2.81892e-10	6.44229e-05	1.86993e-05	8.12608e-06
0.000573241	6.97163e-06	7.14548e-05	0.00276728	55.5555	0.00154209	0.000108601	4.50009e-05	0.00049647	2.90431e-10	6.35341e-05	1.8585e-05	7.86856e-06
0.000576459	6.92198e-06	7.14802e-05	0.00278002	55.5555	0.00154608	0.000109078	4.50755e-05	0.00050046	2.91572e-10	6.34146e-05	1.85697e-05	7.83465e-06
0.000579677	6.87295e-06	7.15055e-05	0.00279276	55.5555	0.00155007	0.000109552	4.51497e-05	0.000504453	2.92706e-10	6.32954e-05	1.85545e-05	7.80102e-06
0.000582895	6.82453e-06	7.15309e-05	0.0028055	55.5555	0.00155404	0.000110026	4.52235e-05	0.00050845	2.93835e-10	6.31767e-05	1.85394e-05	7.76767e-06
0.000586113	6.77671e-06	7.15561e-05	0.00281822	55.5555	0.001558	0.000110499	4.5297e-05	0.000512452	2.94958e-10	6.30584e-05	1.85243e-05	7.73459e-06
0.000589331	6.72949e-06	7.15814e-05	0.00283095	55.5554	0.00156195	0.00011097	4.537e-05	0.000516457	2.96075e-10	6.29405e-05	1.85093e-05	7.70178e-06
0.000595766	6.63679e-06	7.16318e-05	0.00285637	55.5554	0.00156982	0.00011191	4.5515e-05	0.000524479	2.98292e-10	6.27059e-05	1.84795e-05	7.63696e-06
0.000602202	6.54635e-06	7.1682e-05	0.00288178	55.5554	0.00157764	0.000112845	4.56586e-05	0.000532517	3.00488e-10	6.2473e-05	1.84499e-05	7.57319e-06
0.000608638	6.45809e-06	7.1732e-05	0.00290716	55.5553	0.00158542	0.000113775	4.58007e-05	0.000540568	3.02661e-10	6.22418e-05	1.84206e-05	7.51045e-06
0.000615073	6.37195e-06	7.17819e-05	0.00293252	55.5553	0.00159316	0.000114701	4.59414e-05	0.000548634	3.04813e-10	6.20123e-05	1.83915e-05	7.4487e-06
0.000621509	6.28785e-06	7.18317e-05	0.00295786	55.5553	0.00160087	0.000115623	4.60808e-05	0.000556713	3.06943e-10	6.17844e-05	1.83626e-05	7.38793e-06
0.000642098	6.03182e-06	7.19898e-05	0.0030388	55.5552	0.00162526	0.000118542	4.65179e-05	0.000582645	3.1362e-10	6.10665e-05	1.82718e-05	7.19982e-06
0.000662686	5.79411e-06	7.21464e-05	0.00311955	55.5551	0.00164931	0.000121419	4.69423e-05	0.000608697	3.20091e-10	6.03656e-05	1.8183e-05	7.0208e-06
0.000679528	5.61202e-06	7.22735e-05	0.00318546	55.555	0.00166874	0.000123741	4.72808e-05	0.000630088	3.25239e-10	5.98048e-05	1.81117e-05	6.88068e-06
0.00069637	5.44017e-06	7.23996e-05	0.00325127	55.5549	0.00168798	0.000126037	4.76117e-05	0.000651544	3.30261e-10	5.92551e-05	1.80416e-05	6.74591e-06
0.000713211	5.27779e-06	7.25248e-05	0.00331697	55.5548	0.00170704	0.000128308	4.79357e-05	0.000673059	3.35162e-10	5.87164e-05	1.79726e-05	6.6162e-06
0.000730053	5.12413e-06	7.26491e-05	0.00338256	55.5547	0.00172594	0.000130553	4.82529e-05	0.00069463	3.39947e-10	5.81885e-05	1.79046e-05	6.49128e-06
0.000749304	4.9584e-06	7.27901e-05	0.00345743	55.5546	0.00174735	0.000133089	4.86078e-05	0.000719347	3.4528e-10	5.7598e-05	1.78279e-05	6.35403e-06
0.000768555	4.80235e-06	7.29299e-05	0.00353217	55.5545	0.00176858	0.000135595	4.89548e-05	0.000744123	3.50474e-10	5.70212e-05	1.77524e-05	6.22235e-06
0.000787806	4.65528e-06	7.30686e-05	0.0036068	55.5544	0.00178965	0.000138071	4.92944e-05	0.000768951	3.55533e-10	5.64576e-05	1.76779e-05	6.09592e-06
0.000807057	4.51639e-06	7.32063e-05	0.00368133	55.5543	0.00181056	0.000140518	4.9627e-05	0.000793827	3.60466e-10	5.59069e-05	1.76044e-05	5.97445e-06
0.000821069	4.42014e-06	7.33058e-05	0.00373551	55.5543	0.0018257	0.000142281	4.98649e-05	0.000811961	3.63979e-10	5.5514e-05	1.75515e-05	5.88898e-06
0.000835082	4.32769e-06	7.34048e-05	0.00378963	55.5542	0.00184076	0.00014403	5.00994e-05	0.000830115	3.6743e-10	5.51277e-05	1.74991e-05	5.80589e-06
0.000849094	4.23883e-06	7.35032e-05	0.00384371	55.5541	0.00185576	0.000145765	5.03306e-05	0.000848289	3.70819e-10	5.47478e-05	1.74471e-05	5.72507e-06
0.000863107	4.15337e-06	7.36011e-05	0.00389774	55.5541	0.0018707	0.000147486	5.05587e-05	0.00086648	3.74151e-10	5.43742e-05	1.73956e-05	5.64645e-06
0.000886535	4.01759e-06	7.37635e-05	0.00398797	55.5539	0.00189556	0.000150333	5.09332e-05	0.000896931	3.79594e-10	5.37633e-05	1.73103e-05	5.51966e-06
0.000909964	3.89003e-06	7.39245e-05	0.00407806	55.5538	0.00192027	0.000153144	5.12996e-05	0.000927421	3.84886e-10	5.3169e-05	1.72261e-05	5.39838e-06
0.000933392	3.77001e-06	7.4084e-05	0.00416804	55.5537	0.00194485	0.000155919	5.16584e-05	0.000957945	3.90034e-10	5.25908e-05	1.7143e-05	5.28226e-06
0.00095682	3.6569e-06	7.42421e-05	0.0042579	55.5536	0.00196931	0.000158661	5.20099e-05	0.000988498	3.95047e-10	5.20281e-05	1.70608e-05	5.17099e-06
0.000980248	3.55016e-06	7.43989e-05	0.00434766	55.5535	0.00199366	0.000161369	5.23546e-05	0.00101908	3.9993e-10	5.14803e-05	1.69796e-05	5.06428e-06
0.00100368	3.44927e-06	7.45542e-05	0.0044373	55.5534	0.00201792	0.000164046	5.26927e-05	0.00104968	4.0469e-10	5.09469e-05	1.68993e-05	4.96186e-06
0.0010271	3.35379e-06	7.47083e-05	0.00452685	55.5532	0.00204209	0.000166692	5.30245e-05	0.00108029	4.09332e-10	5.04274e-05	1.68199e-05	4.86347e-06
0.00105053	3.26329e-06	7.4861e-05	0.00461629	55.5531	0.00206619	0.000169308	5.33503e-05	0.00111092	4.13863e-10	4.99213e-05	1.67413e-05	4.7689e-06
0.00107396	3.17746e-06	7.50124e-05	0.00470564	55.553	0.00209021	0.000171895	5.36705e-05	0.00114157	4.18287e-10	4.94281e-05	1.66635e-05	4.67792e-06
0.00109739	3.09587e-06	7.51625e-05	0.0047949	55.5529	0.00211417	0.000174455	5.39852e-05	0.00117222	4.2261e-10	4.89473e-05	1.65866e-05	4.59033e-06
0.00110065	3.08486e-06	7.51833e-05	0.00480732	55.5529	0.00211749	0.000174809	5.40286e-05	0.00117649	4.23204e-10	4.88814e-05	1.65759e-05	4.5784e-06
0.00110391	3.07391e-06	7.52041e-05	0.00481973	55.5529	0.00212082	0.000175162	5.40718e-05	0.00118075	4.23796e-10	4.88157e-05	1.65653e-05	4.56653e-06
0.00110717	3.06304e-06	7.52248e-05	0.00483214	55.5529	0.00212415	0.000175515	5.4115e-05	0.00118502	4.24386e-10	4.87502e-05	1.65547e-05	4.55473e-06
0.00111043	3.05224e-06	7.52455e-05	0.00484455	55.5528	0.00212747	0.000175868	5.41581e-05	0.00118928	4.24974e-10	4.86849e-05	1.6544e-05	4.54298e-06
0.00111654	3.03221e-06	7.52843e-05	0.00486779	55.5528	0.0021337	0.000176527	5.42385e-05	0.00119728	4.26071e-10	4.85633e-05	1.65242e-05	4.52114e-06
0.00112265	3.01243e-06	7.5323e-05	0.00489103	55.5528	0.00213993	0.000177184	5.43186e-05	0.00120527	4.27162e-10	4.84424e-05	1.65044e-05	4.4995e-06
0.00112876	2.9929e-06	7.53616e-05	0.00491427	55.5528	0.00214615	0.000177839	5.43984e-05	0.00121327	4.28246e-10	4.83223e-05	1.64847e-05	4.47807e-06
0.00114188	2.95177e-06	7.54442e-05	0.00496417	55.5527	0.0021595	0.000179241	5.45686e-05	0.00123045	4.30556e-10	4.80669e-05	1.64425e-05	4.43271e-06
0.00115501	2.91174e-06	7.55265e-05	0.00501405	55.5526	0.00217284	0.000180636	5.47373e-05	0.00124763	4.32837e-10	4.7815e-05	1.64005e-05	4.38825e-06
0.00116813	2.87276e-06	7.56083e-05	0.0050639	55.5526	0.00218617	0.000182022	5.49045e-05	0.00126481	4.35092e-10	4.75666e-05	1.63587e-05	4.34468e-06
0.00119426	2.79812e-06	7.57702e-05	0.00516307	55.5524	0.00221266	0.000184759	5.52331e-05	0.00129901	4.39502e-10	4.70819e-05	1.62763e-05	4.26046e-06
0.00122039	2.72722e-06	7.59307e-05	0.00526215	55.5523	0.0022391	0.000187466	5.55561e-05	0.00133322	4.43811e-10	4.661e-05	1.61947e-05	4.17945e-06
0.00124652	2.65977e-06	7.60897e-05	0.00536113	55.5522	0.00226549	0.000190145	5.58739e-05	0.00136743	4.48026e-10	4.61504e-05	1.61139e-05	4.10146e-06
0.00127265	2.59554e-06	7.62473e-05	0.00546002	55.5521	0.00229185	0.000192795	5.61865e-05	0.00140163	4.52149e-10	4.57027e-05	1.6034e-05	4.02634e-06
0.00130737	2.51481e-06	7.64545e-05	0.00559125	55.5519	0.00232681	0.000196274	5.65942e-05	0.00144705	4.57493e-10	4.51255e-05	1.59292e-05	3.93072e-06
0.00134208	2.43893e-06	7.66594e-05	0.00572233	55.5517	0.00236171	0.000199708	5.69937e-05	0.00149246	4.62693e-10	4.45674e-05	1.58257e-05	3.83955e-06
0.00137679	2.36746e-06	7.68619e-05	0.00585326	55.5516	0.00239656	0.000203097	5.73852e-05	0.00153786	4.67757e-10	4.40274e-05	1.57237e-05	3.75253e-06
0.0014115	2.30005e-06	7.70621e-05	0.00598405	55.5514	0.00243138	0.000206443	5.77693e-05	0.00158324	4.72692e-10	4.35047e-05	1.5623e-05	3.66939e-06
0.00144621	2.23636e-06	7.72602e-05	0.00611471	55.5512	0.00246616	0.000209749	5.81462e-05	0.0016286	4.77507e-10	4.29983e-05	1.55236e-05	3.58988e-06
0.00148093	2.1761e-06	7.7456e-05	0.00624523	55.551	0.00250091	0.000213014	5.85161e-05	0.00167394	4.82207e-10	4.25076e-05	1.54256e-05	3.51376e-06
0.00151564	2.11901e-06	7.76497e-05	0.00637562	55.5509	0.00253563	0.000216242	5.88795e-05	0.00171925	4.86798e-10	4.20318e-05	1.53289e-05	3.44082e-06
0.00155035	2.06484e-06	7.78413e-05	0.00650588	55.5507	0.00257033	0.000219433	5.92366e-05	0.00176455	4.91287e-10	4.15701e-05	1.52334e-05	3.37088e-06
0.00158506	2.01338e-06	7.80309e-05	0.00663602	55.5505	0.00260501	0.000222589	5.95875e-05	0.00180982	4.95678e-10	4.1122e-05	1.51392e-05	3.30375e-06
0.00161977	1.96444e-06	7.82185e-05	0.00676604	55.5504	0.00263968	0.00022571	5.99325e-05	0.00185506	4.99976e-10	4.06869e-05	1.50462e-05	3.23926e-06
0.00166254	1.90734e-06	7.84469e-05	0.00692606	55.5502	0.00268237	0.00022951	6.03499e-05	0.00191076	5.05151e-10	4.01676e-05	1.49332e-05	3.16322e-06
0.00170531	1.85348e-06	7.86724e-05	0.00708592	55.55	0.00272505	0.000233261	6.07591e-05	0.00196643	5.102e-10	3.96661e-05	1.48221e-05	3.09071e-06
0.00174807	1.80262e-06	7.88951e-05	0.0072456	55.5498	0.00276771	0.000236965	6.11604e-05	0.00202205	5.1513e-10	3.91814e-05	1.47127e-05	3.02148e-06
0.0017833	1.76278e-06	7.90765e-05	0.00737702	55.5496	0.00280284	0.000239983	6.14853e-05	0.00206784	5.19107e-10	3.87941e-05	1.46239e-05	2.96676e-06
0.00178976	1.75567e-06	7.91096e-05	0.0074011	55.5496	0.00280929	0.000240533	6.15443e-05	0.00207623	5.19828e-10	3.87243e-05	1.46078e-05	2.95694e-06
0.00179622	1.74861e-06	7.91426e-05	0.00742519	55.5495	0.00281573	0.000241082	6.16032e-05	0.00208463	5.20547e-10	3.86547e-05	1.45917e-05	2.94719e-06
0.00180268	1.74162e-06	7.91755e-05	0.00744927	55.5495	0.00282217	0.000241631	6.16619e-05	0.00209302	5.21264e-10	3.85855e-05	1.45756e-05	2.93751e-06
0.00180914	1.73468e-06	7.92084e-05	0.00747334	55.5495	0.00282861	0.000242178	6.17205e-05	0.00210141	5.21978e-10	3.85167e-05	1.45595e-05	2.92788e-06
0.00182206	1.72096e-06	7.9274e-05	0.00752148	55.5494	0.0028415	0.000243269	6.18371e-05	0.00211819	5.23399e-10	3.838e-05	1.45276e-05	2.90883e-06
0.00183499	1.70747e-06	7.93393e-05	0.00756961	55.5494	0.00285438	0.000244357	6.1953e-05	0.00213496	5.24811e-10	3.82446e-05	1.44957e-05	2.89002e-06
0.00184791	1.69418e-06	7.94044e-05	0.00761772	55.5493	0.00286726	0.000245441	6.20684e-05	0.00215173	5.26213e-10	3.81105e-05	1.44641e-05	2.87146e-06
0.00187832	1.66373e-06	7.95568e-05	0.00773091	55.5491	0.00289758	0.000247977	6.23374e-05	0.00219119	5.29479e-10	3.78e-05	1.43901e-05	2.82872e-06
0.00190873	1.63437e-06	7.97078e-05	0.00784402	55.549	0.0029279	0.000250493	6.2603e-05	0.00223062	5.32697e-10	3.74963e-05	1.4317e-05	2.78724e-06
0.00193914	1.60604e-06	7.98576e-05	0.00795705	55.5489	0.00295822	0.000252989	6.28654e-05	0.00227003	5.35869e-10	3.71993e-05	1.42447e-05	2.74698e-06
0.00196955	1.57869e-06	8.00061e-05	0.00807001	55.5487	0.00298854	0.000255466	6.31245e-05	0.00230942	5.38997e-10	3.69087e-05	1.41732e-05	2.70788e-06
0.00202272	1.53309e-06	8.02628e-05	0.00826728	55.5485	0.00304153	0.000259751	6.357e-05	0.00237822	5.44361e-10	3.64154e-05	1.405e-05	2.64218e-06
0.00207588	1.4901e-06	8.05159e-05	0.00846433	55.5482	0.00309453	0.00026398	6.40065e-05	0.00244695	5.49601e-10	3.594e-05	1.39293e-05	2.57963e-06
0.00212904	1.4495e-06	8.07655e-05	0.00866117	55.548	0.00314753	0.000268155	6.44341e-05	0.00251561	5.54726e-10	3.54813e-05	1.38108e-05	2.52002e-06
0.0021822	1.41109e-06	8.10117e-05	0.00885778	55.5477	0.00320053	0.00027228	6.48535e-05	0.0025842	5.5974e-10	3.50385e-05	1.36945e-05	2.46315e-06
0.00224113	1.37088e-06	8.12807e-05	0.0090755	55.5474	0.0032593	0.000276795	6.53089e-05	0.00266016	5.65178e-10	3.45652e-05	1.35682e-05	2.40308e-06
0.00230006	1.33293e-06	8.15459e-05	0.00929297	55.5472	0.00331807	0.000281252	6.57549e-05	0.00273603	5.70495e-10	3.41092e-05	1.34444e-05	2.3459e-06
0.00234576	1.30496e-06	8.17488e-05	0.00946143	55.5469	0.00336364	0.000284669	6.60945e-05	0.0027948	5.74541e-10	3.37669e-05	1.33502e-05	2.30344e-06
0.00239146	1.27817e-06	8.19495e-05	0.00962974	55.5467	0.00340923	0.000288054	6.64289e-05	0.00285353	5.78521e-10	3.3434e-05	1.32575e-05	2.26252e-06
0.00243715	1.25248e-06	8.2148e-05	0.0097979	55.5465	0.00345481	0.000291407	6.67581e-05	0.0029122	5.82439e-10	3.311e-05	1.31663e-05	2.22304e-06
0.00248285	1.22783e-06	8.23444e-05	0.00996593	55.5463	0.00350041	0.000294729	6.70824e-05	0.00297082	5.86298e-10	3.27947e-05	1.30765e-05	2.18495e-06
0.00255017	1.19329e-06	8.263e-05	0.0102132	55.546	0.00356759	0.00029957	6.75515e-05	0.00305711	5.91879e-10	3.2345e-05	1.29467e-05	2.1312e-06
0.00261749	1.16065e-06	8.29112e-05	0.0104602	55.5457	0.00363478	0.00030435	6.80107e-05	0.00314328	5.97344e-10	3.1912e-05	1.28198e-05	2.08006e-06
0.00262572	1.15681e-06	8.29452e-05	0.0104904	55.5456	0.00364299	0.000304929	6.80661e-05	0.0031538	5.98004e-10	3.18602e-05	1.28045e-05	2.07399e-06
0.00262712	1.15616e-06	8.2951e-05	0.0104955	55.5456	0.00364439	0.000305028	6.80755e-05	0.0031556	5.98117e-10	3.18514e-05	1.28019e-05	2.07295e-06
0.00262852	1.1555e-06	8.29568e-05	0.0105007	55.5456	0.00364579	0.000305127	6.8085e-05	0.00315739	5.98229e-10	3.18426e-05	1.27993e-05	2.07192e-06
0.00262993	1.15485e-06	8.29626e-05	0.0105058	55.5456	0.00364719	0.000305226	6.80944e-05	0.00315918	5.98341e-10	3.18338e-05	1.27967e-05	2.07089e-06
0.00263273	1.15354e-06	8.29742e-05	0.0105161	55.5456	0.00364999	0.000305423	6.81132e-05	0.00316277	5.98565e-10	3.18163e-05	1.27915e-05	2.06883e-06
0.00263553	1.15224e-06	8.29858e-05	0.0105264	55.5456	0.00365279	0.00030562	6.81321e-05	0.00316636	5.9879e-10	3.17987e-05	1.27863e-05	2.06678e-06
0.00264206	1.14923e-06	8.30127e-05	0.0105503	55.5455	0.0036593	0.000306078	6.81758e-05	0.0031747	5.9931e-10	3.1758e-05	1.27743e-05	2.06202e-06
0.00264858	1.14622e-06	8.30395e-05	0.0105742	55.5455	0.00366582	0.000306536	6.82195e-05	0.00318304	5.9983e-10	3.17175e-05	1.27622e-05	2.05728e-06
0.00265795	1.14194e-06	8.30781e-05	0.0106085	55.5455	0.00367517	0.000307193	6.8282e-05	0.00319502	6.00575e-10	3.16595e-05	1.2745e-05	2.05052e-06
0.00266732	1.13769e-06	8.31165e-05	0.0106428	55.5454	0.00368452	0.000307848	6.83443e-05	0.00320699	6.01318e-10	3.16018e-05	1.27278e-05	2.0438e-06
0.00267669	1.13348e-06	8.31549e-05	0.0106772	55.5454	0.00369388	0.000308503	6.84065e-05	0.00321897	6.02058e-10	3.15444e-05	1.27106e-05	2.03713e-06
0.00269458	1.12552e-06	8.32279e-05	0.0107427	55.5453	0.00371173	0.000309749	6.85248e-05	0.00324182	6.03467e-10	3.14356e-05	1.26781e-05	2.0245e-06
0.00271247	1.11767e-06	8.33007e-05	0.0108082	55.5452	0.00372959	0.000310991	6.86423e-05	0.00326467	6.04868e-10	3.13278e-05	1.26457e-05	2.01204e-06
0.00273036	1.10993e-06	8.33731e-05	0.0108736	55.5451	0.00374745	0.00031223	6.87593e-05	0.00328751	6.06262e-10	3.12211e-05	1.26135e-05	1.99973e-06
0.00276701	1.09442e-06	8.35208e-05	0.0110078	55.545	0.00378406	0.000314755	6.8997e-05	0.0033343	6.09097e-10	3.10055e-05	1.25482e-05	1.97499e-06
0.00280367	1.07935e-06	8.36672e-05	0.0111418	55.5448	0.00382066	0.000317264	6.92322e-05	0.00338105	6.11903e-10	3.0794e-05	1.24836e-05	1.95086e-06
0.00284033	1.0647e-06	8.38125e-05	0.0112757	55.5446	0.00385727	0.000319758	6.94648e-05	0.00342778	6.14682e-10	3.05865e-05	1.24198e-05	1.92732e-06
0.00287699	1.05046e-06	8.39567e-05	0.0114096	55.5444	0.00389389	0.000322236	6.9695e-05	0.00347447	6.17433e-10	3.03829e-05	1.23568e-05	1.90436e-06
0.00295663	1.02083e-06	8.42662e-05	0.0117001	55.5441	0.00397343	0.000327567	7.01868e-05	0.00357581	6.2332e-10	2.99532e-05	1.22224e-05	1.85635e-06
0.00303627	9.92886e-07	8.45707e-05	0.0119903	55.5437	0.00405299	0.00033283	7.06678e-05	0.00367701	6.2909e-10	2.954e-05	1.20914e-05	1.81075e-06
0.0031159	9.66478e-07	8.48703e-05	0.0122801	55.5433	0.00413257	0.000338027	7.11385e-05	0.00377808	6.34749e-10	2.91423e-05	1.19638e-05	1.76739e-06
0.00319554	9.41485e-07	8.51653e-05	0.0125696	55.5429	0.00421215	0.000343161	7.15993e-05	0.00387901	6.40304e-10	2.87592e-05	1.18393e-05	1.72609e-06
0.00333353	9.01207e-07	8.56659e-05	0.0130702	55.5423	0.00435007	0.000351915	7.23755e-05	0.00405357	6.497e-10	2.81275e-05	1.16307e-05	1.65903e-06
0.00347151	8.64354e-07	8.61538e-05	0.0135699	55.5417	0.004488	0.0003605	7.31253e-05	0.00422775	6.58826e-10	2.75329e-05	1.14308e-05	1.59709e-06
0.00349093	8.59419e-07	8.62215e-05	0.0136401	55.5416	0.00450741	0.000361695	7.32287e-05	0.00425223	6.60089e-10	2.7452e-05	1.14033e-05	1.58876e-06
0.00351035	8.54541e-07	8.62889e-05	0.0137104	55.5415	0.00452682	0.000362887	7.33317e-05	0.0042767	6.61348e-10	2.73718e-05	1.1376e-05	1.58051e-06
0.00352976	8.4972e-07	8.63561e-05	0.0137805	55.5414	0.00454624	0.000364075	7.34343e-05	0.00430116	6.62602e-10	2.72922e-05	1.13489e-05	1.57235e-06
0.00354918	8.44956e-07	8.64231e-05	0.0138507	55.5413	0.00456565	0.000365261	7.35363e-05	0.00432562	6.63852e-10	2.72133e-05	1.13219e-05	1.56427e-06
0.0035686	8.40247e-07	8.64899e-05	0.0139209	55.5412	0.00458506	0.000366444	7.36379e-05	0.00435006	6.65097e-10	2.7135e-05	1.1295e-05	1.55628e-06
0.00360743	8.30991e-07	8.66227e-05	0.0140611	55.541	0.00462389	0.0003688	7.38397e-05	0.00439894	6.67573e-10	2.69802e-05	1.12418e-05	1.54055e-06
0.00364626	8.21944e-07	8.67546e-05	0.0142013	55.5409	0.00466271	0.000371145	7.40396e-05	0.00444778	6.70031e-10	2.68279e-05	1.11892e-05	1.52514e-06
0.0036851	8.13101e-07	8.68857e-05	0.0143414	55.5407	0.00470154	0.000373477	7.42378e-05	0.0044966	6.72471e-10	2.66779e-05	1.11372e-05	1.51004e-06
0.00372393	8.04453e-07	8.70159e-05	0.0144814	55.5405	0.00474037	0.000375799	7.44342e-05	0.00454538	6.74895e-10	2.65303e-05	1.10857e-05	1.49524e-06
0.00382201	7.83442e-07	8.7341e-05	0.0148347	55.54	0.00483844	0.000381613	7.49227e-05	0.00466847	6.80941e-10	2.61673e-05	1.09584e-05	1.45917e-06
0.00392009	7.63545e-07	8.76608e-05	0.0151875	55.5396	0.0049365	0.000387358	7.54007e-05	0.00479138	6.86887e-10	2.58177e-05	1.08346e-05	1.42483e-06
0.00401817	7.44674e-07	8.79757e-05	0.0155399	55.5391	0.00503457	0.000393037	7.58687e-05	0.00491411	6.92736e-10	2.54808e-05	1.07141e-05	1.39212e-06
0.00411624	7.26752e-07	8.82857e-05	0.0158918	55.5387	0.00513264	0.000398653	7.63271e-05	0.00503666	6.98495e-10	2.51558e-05	1.0597e-05	1.36091e-06
0.00423308	7.06543e-07	8.86489e-05	0.0163104	55.5381	0.00524945	0.000405264	7.68612e-05	0.00518242	7.05243e-10	2.47833e-05	1.04614e-05	1.32556e-06
0.00434991	6.87479e-07	8.90058e-05	0.0167284	55.5376	0.00536626	0.000411793	7.73829e-05	0.00532794	7.11875e-10	2.44256e-05	1.03301e-05	1.29204e-06
0.00446674	6.69458e-07	8.93567e-05	0.0171458	55.5371	0.00548306	0.000418243	7.78929e-05	0.00547321	7.18399e-10	2.40819e-05	1.02029e-05	1.26022e-06
0.00458358	6.52402e-07	8.97018e-05	0.0175626	55.5365	0.00559984	0.000424617	7.83916e-05	0.00561826	7.24819e-10	2.37511e-05	1.00794e-05	1.22998e-06
0.00470041	6.36231e-07	9.00413e-05	0.0179788	55.536	0.00571661	0.00043092	7.88797e-05	0.00576307	7.31142e-10	2.34326e-05	9.95969e-06	1.20119e-06
0.00481724	6.2088e-07	9.03754e-05	0.0183944	55.5355	0.00583336	0.000437154	7.93575e-05	0.00590766	7.37373e-10	2.31255e-05	9.84346e-06	1.17375e-06
0.00493408	6.06286e-07	9.07045e-05	0.0188095	55.5349	0.0059501	0.000443321	7.98256e-05	0.00605203	7.43516e-10	2.28293e-05	9.73059e-06	1.14757e-06
0.00508315	5.88679e-07	9.11172e-05	0.0193383	55.5342	0.00609902	0.000451098	8.04094e-05	0.00623591	7.51234e-10	2.2466e-05	9.59123e-06	1.11586e-06
0.00523223	5.72113e-07	9.15223e-05	0.0198662	55.5336	0.00624791	0.000458777	8.09788e-05	0.00641945	7.58824e-10	2.21181e-05	9.45683e-06	1.08591e-06
0.0053813	5.56498e-07	9.19201e-05	0.0203932	55.5329	0.00639676	0.000466362	8.15347e-05	0.00660264	7.66294e-10	2.17845e-05	9.32713e-06	1.05757e-06
0.00553037	5.41756e-07	9.2311e-05	0.0209194	55.5322	0.00654557	0.000473857	8.20776e-05	0.0067855	7.7365e-10	2.14643e-05	9.20188e-06	1.03071e-06
0.00567945	5.27813e-07	9.26952e-05	0.0214447	55.5315	0.00669434	0.000481267	8.26084e-05	0.00696802	7.80899e-10	2.11566e-05	9.08086e-06	1.00523e-06
0.00582852	5.14606e-07	9.30731e-05	0.0219692	55.5308	0.00684306	0.000488596	8.31275e-05	0.00715022	7.88047e-10	2.08606e-05	8.96385e-06	9.81008e-07
0.0059776	5.02078e-07	9.3445e-05	0.0224929	55.5302	0.00699173	0.000495846	8.36356e-05	0.0073321	7.95098e-10	2.05756e-05	8.85066e-06	9.57964e-07
0.00617315	4.86589e-07	9.3924e-05	0.0231787	55.5293	0.00718669	0.000505244	8.42861e-05	0.00757021	8.04211e-10	2.02172e-05	8.70766e-06	9.2938e-07
0.0063687	4.72066e-07	9.43935e-05	0.0238631	55.5284	0.00738155	0.000514521	8.49197e-05	0.00780779	8.13177e-10	1.98751e-05	8.5705e-06	9.02487e-07
0.00640389	4.69556e-07	9.44771e-05	0.0239861	55.5282	0.0074166	0.000516178	8.5032e-05	0.00785048	8.14775e-10	1.98152e-05	8.54642e-06	8.97829e-07
0.00641006	4.69118e-07	9.44917e-05	0.0240077	55.5282	0.00742275	0.000516468	8.50516e-05	0.00785797	8.15055e-10	1.98047e-05	8.54222e-06	8.97016e-07
0.00641623	4.68681e-07	9.45063e-05	0.0240292	55.5282	0.0074289	0.000516758	8.50712e-05	0.00786545	8.15335e-10	1.97943e-05	8.53802e-06	8.96204e-07
0.0064224	4.68245e-07	9.45209e-05	0.0240508	55.5282	0.00743504	0.000517048	8.50908e-05	0.00787293	8.15614e-10	1.97839e-05	8.53383e-06	8.95394e-07
0.00643474	4.67375e-07	9.455e-05	0.0240939	55.5281	0.00744733	0.000517627	8.513e-05	0.0078879	8.16173e-10	1.97631e-05	8.52545e-06	8.93778e-07
0.00644708	4.66508e-07	9.45792e-05	0.024137	55.528	0.00745963	0.000518206	8.51691e-05	0.00790286	8.16731e-10	1.97423e-05	8.5171e-06	8.92169e-07
0.00645942	4.65644e-07	9.46083e-05	0.0241801	55.528	0.00747192	0.000518785	8.52081e-05	0.00791782	8.17288e-10	1.97216e-05	8.50878e-06	8.90565e-07
0.00655008	4.59403e-07	9.4821e-05	0.0244967	55.5276	0.00756221	0.000523022	8.5493e-05	0.00802769	8.21369e-10	1.95714e-05	8.44823e-06	8.78962e-07
0.00664074	4.53336e-07	9.50319e-05	0.024813	55.5272	0.00765248	0.000527235	8.57746e-05	0.00813744	8.25421e-10	1.94242e-05	8.3888e-06	8.67667e-07
0.00673141	4.47437e-07	9.52411e-05	0.0251291	55.5268	0.00774274	0.000531426	8.60531e-05	0.00824708	8.29447e-10	1.92799e-05	8.33045e-06	8.56668e-07
0.00688839	4.37597e-07	9.5599e-05	0.0256757	55.5261	0.00789897	0.000538629	8.6528e-05	0.00843669	8.36354e-10	1.90367e-05	8.2319e-06	8.38291e-07
0.00704538	4.28203e-07	9.5952e-05	0.0262215	55.5253	0.00805514	0.000545767	8.69941e-05	0.00862597	8.43186e-10	1.88016e-05	8.13636e-06	8.2071e-07
0.00720236	4.19228e-07	9.63001e-05	0.0267665	55.5246	0.00821124	0.000552842	8.74517e-05	0.00881495	8.49946e-10	1.8574e-05	8.04371e-06	8.03876e-07
0.00735935	4.10642e-07	9.66436e-05	0.0273108	55.5239	0.00836728	0.000559858	8.79012e-05	0.00900363	8.56637e-10	1.83536e-05	7.9538e-06	7.87742e-07
0.00767018	3.94697e-07	9.73105e-05	0.0283862	55.5225	0.00867605	0.000573581	8.87685e-05	0.00937631	8.6969e-10	1.7937e-05	7.78342e-06	7.57695e-07
0.00771335	3.92585e-07	9.74018e-05	0.0285353	55.5224	0.00871891	0.00057547	8.88867e-05	0.00942799	8.71484e-10	1.78811e-05	7.76052e-06	7.53708e-07
0.00775653	3.90497e-07	9.74929e-05	0.0286844	55.5222	0.00876178	0.000577355	8.90044e-05	0.00947964	8.73274e-10	1.78256e-05	7.73779e-06	7.49764e-07
0.0077997	3.88433e-07	9.75836e-05	0.0288335	55.522	0.00880464	0.000579236	8.91216e-05	0.00953127	8.75059e-10	1.77706e-05	7.71525e-06	7.45863e-07
0.00784288	3.86391e-07	9.7674e-05	0.0289825	55.5218	0.00884749	0.000581113	8.92382e-05	0.00958288	8.76839e-10	1.77161e-05	7.69288e-06	7.42004e-07
0.00792923	3.82376e-07	9.78538e-05	0.0292803	55.5214	0.00893318	0.000584856	8.94699e-05	0.00968604	8.80387e-10	1.76083e-05	7.64865e-06	7.34408e-07
0.00801558	3.78449e-07	9.80325e-05	0.0295779	55.521	0.00901885	0.000588583	8.96996e-05	0.00978911	8.83917e-10	1.75022e-05	7.60511e-06	7.26972e-07
0.00810193	3.74606e-07	9.82101e-05	0.0298752	55.5206	0.0091045	0.000592295	8.99273e-05	0.0098921	8.8743e-10	1.73978e-05	7.56222e-06	7.1969e-07
0.00818828	3.70845e-07	9.83865e-05	0.0301724	55.5202	0.00919014	0.000595992	9.0153e-05	0.009995	8.90927e-10	1.7295e-05	7.51998e-06	7.12557e-07
0.00854153	3.56261e-07	9.90966e-05	0.0313858	55.5187	0.00954022	0.000610969	9.10572e-05	0.0104151	9.05067e-10	1.68905e-05	7.3536e-06	6.84845e-07
0.00889477	3.42845e-07	9.97892e-05	0.0325958	55.5171	0.00988996	0.00062572	9.19322e-05	0.0108338	9.18958e-10	1.65099e-05	7.19685e-06	6.59279e-07
0.00924801	3.30461e-07	0.000100466	0.0338025	55.5155	0.0102394	0.000640261	9.27802e-05	0.0112512	9.32619e-10	1.61508e-05	7.0489e-06	6.35618e-07
0.00960125	3.18992e-07	0.000101127	0.035006	55.514	0.0105884	0.000654606	9.36033e-05	0.0116673	9.46067e-10	1.58112e-05	6.90901e-06	6.13654e-07
0.0099545	3.08341e-07	0.000101774	0.0362064	55.5124	0.0109371	0.000668766	9.44033e-05	0.0120822	9.59317e-10	1.54895e-05	6.77653e-06	5.93213e-07
0.0100407	3.05854e-07	0.00010193	0.036499	55.512	0.0110222	0.000672196	9.45953e-05	0.0121833	9.62524e-10	1.54136e-05	6.74525e-06	5.88435e-07
0.010127	3.0341e-07	0.000102085	0.0367914	55.5117	0.0111073	0.000675617	9.47861e-05	0.0122843	9.65719e-10	1.53385e-05	6.71436e-06	5.83737e-07
0.0102132	3.01007e-07	0.00010224	0.0370836	55.5113	0.0111923	0.000679027	9.49756e-05	0.0123853	9.68904e-10	1.52644e-05	6.68386e-06	5.79116e-07
0.0102994	2.98645e-07	0.000102393	0.0373757	55.5109	0.0112773	0.000682427	9.51639e-05	0.0124862	9.72079e-10	1.51912e-05	6.65375e-06	5.74571e-07
0.0103857	2.96322e-07	0.000102546	0.0376676	55.5105	0.0113623	0.000685818	9.5351e-05	0.012587	9.75243e-10	1.51189e-05	6.62401e-06	5.70099e-07
0.0105468	2.92084e-07	0.00010283	0.0382123	55.5098	0.011521	0.000692126	9.56973e-05	0.0127752	9.81126e-10	1.49861e-05	6.56944e-06	5.61936e-07
0.0107079	2.87973e-07	0.000103111	0.0387564	55.5091	0.0116797	0.000698402	9.60397e-05	0.0129631	9.86975e-10	1.48563e-05	6.51611e-06	5.54014e-07
0.0108689	2.83984e-07	0.000103389	0.0393	55.5084	0.0118383	0.000704645	9.63782e-05	0.0131507	9.92791e-10	1.47294e-05	6.46398e-06	5.4632e-07
0.01103	2.80111e-07	0.000103666	0.0398429	55.5077	0.0119968	0.000710859	9.6713e-05	0.0133381	9.98574e-10	1.46051e-05	6.41301e-06	5.38845e-07
0.0113597	2.72527e-07	0.000104224	0.0409523	55.5063	0.0123209	0.00072348	9.73869e-05	0.013721	1.01031e-09	1.4359e-05	6.31213e-06	5.24192e-07
0.0116893	2.65368e-07	0.000104774	0.0420593	55.5048	0.0126448	0.000735983	9.80465e-05	0.0141029	1.02193e-09	1.41231e-05	6.21562e-06	5.10345e-07
0.012019	2.586e-07	0.000105314	0.043164	55.5034	0.0129684	0.000748371	9.86926e-05	0.0144839	1.03342e-09	1.38968e-05	6.1232e-06	4.97239e-07
0.0123486	2.5219e-07	0.000105846	0.0442664	55.5019	0.0132916	0.000760651	9.93259e-05	0.014864	1.04481e-09	1.36795e-05	6.0346e-06	4.84815e-07
0.0126783	2.46111e-07	0.000106371	0.0453667	55.5005	0.0136147	0.000772827	9.99471e-05	0.0152432	1.05609e-09	1.34705e-05	5.94958e-06	4.7302e-07
0.0132411	2.36426e-07	0.000107249	0.04724	55.4981	0.0141654	0.000793387	0.000100981	0.0158887	1.07511e-09	1.31315e-05	5.81211e-06	4.54208e-07
0.0138038	2.27522e-07	0.000108106	0.0491074	55.4957	0.0147154	0.000813678	0.000101985	0.0165317	1.09386e-09	1.28131e-05	5.68346e-06	4.36892e-07
0.0143666	2.19306e-07	0.000108945	0.0509689	55.4932	0.0152646	0.000833718	0.00010296	0.0171724	1.11236e-09	1.25132e-05	5.56281e-06	4.20897e-07
0.0149294	2.117e-07	0.000109766	0.0528249	55.4908	0.015813	0.000853525	0.000103909	0.0178109	1.13062e-09	1.22302e-05	5.4494e-06	4.06078e-07
0.0154922	2.04638e-07	0.00011057	0.0546754	55.4884	0.0163607	0.000873111	0.000104834	0.0184472	1.14867e-09	1.19626e-05	5.34257e-06	3.92307e-07
0.0160549	1.98065e-07	0.000111359	0.0565207	55.486	0.0169076	0.00089249	0.000105736	0.0190815	1.16651e-09	1.17089e-05	5.24176e-06	3.7948e-07
0.0161393	1.97118e-07	0.000111476	0.0567967	55.4856	0.0169895	0.000895376	0.00010587	0.0191763	1.16916e-09	1.1672e-05	5.22714e-06	3.77631e-07
0.0162236	1.96181e-07	0.000111592	0.0570725	55.4853	0.0170713	0.000898257	0.000106002	0.0192711	1.17181e-09	1.16354e-05	5.21265e-06	3.75803e-07
0.0163079	1.95254e-07	0.000111708	0.0573483	55.4849	0.0171532	0.000901135	0.000106135	0.0193659	1.17446e-09	1.15991e-05	5.19827e-06	3.73993e-07
0.0163922	1.94336e-07	0.000111824	0.057624	55.4846	0.017235	0.000904008	0.000106267	0.0194606	1.1771e-09	1.15631e-05	5.18402e-06	3.72201e-07
0.0165608	1.92528e-07	0.000112055	0.058175	55.4839	0.0173986	0.000909741	0.000106529	0.0196499	1.18238e-09	1.14918e-05	5.15586e-06	3.68671e-07
0.0167294	1.90756e-07	0.000112285	0.0587255	55.4831	0.0175621	0.000915458	0.00010679	0.019839	1.18763e-09	1.14217e-05	5.12815e-06	3.6521e-07
0.016898	1.89018e-07	0.000112513	0.0592756	55.4824	0.0177256	0.000921158	0.000107049	0.0200279	1.19288e-09	1.13525e-05	5.10089e-06	3.61816e-07
0.0173096	1.84915e-07	0.000113066	0.0606166	55.4807	0.0181243	0.000935006	0.000107674	0.0204884	1.2056e-09	1.1188e-05	5.03615e-06	3.53801e-07
0.0177212	1.80999e-07	0.000113611	0.0619551	55.4789	0.0185227	0.00094876	0.00010829	0.0209478	1.21824e-09	1.10292e-05	4.97384e-06	3.46149e-07
0.0181328	1.77256e-07	0.00011415	0.0632911	55.4772	0.0189207	0.000962426	0.000108896	0.0214063	1.23079e-09	1.08757e-05	4.91383e-06	3.38834e-07
0.0185444	1.73676e-07	0.000114682	0.0646247	55.4754	0.0193184	0.000976005	0.000109493	0.0218639	1.24326e-09	1.07274e-05	4.85599e-06	3.31836e-07
0.0190387	1.69577e-07	0.000115314	0.0662229	55.4734	0.0197954	0.0009922	0.000110199	0.022412	1.25812e-09	1.05557e-05	4.78923e-06	3.23821e-07
0.0195329	1.6568e-07	0.000115936	0.0678178	55.4713	0.0202719	0.00100828	0.000110894	0.0229588	1.27288e-09	1.03904e-05	4.72524e-06	3.16201e-07
0.0200272	1.61969e-07	0.000116551	0.0694095	55.4692	0.0207479	0.00102425	0.000111577	0.0235044	1.28753e-09	1.02314e-05	4.66382e-06	3.08945e-07
0.0204193	1.59151e-07	0.000117033	0.07067	55.4676	0.0211252	0.00103684	0.000112111	0.0239363	1.29907e-09	1.01093e-05	4.61683e-06	3.03433e-07
0.0208114	1.56434e-07	0.00011751	0.0719285	55.4659	0.0215021	0.00104937	0.000112639	0.0243674	1.31056e-09	9.99064e-06	4.57129e-06	2.9812e-07
0.0211177	1.54381e-07	0.00011788	0.0729103	55.4646	0.0217964	0.00105911	0.000113047	0.0247037	1.31949e-09	9.90029e-06	4.53668e-06	2.94105e-07
0.021424	1.52385e-07	0.000118246	0.0738909	55.4634	0.0220905	0.00106882	0.000113452	0.0250395	1.32838e-09	9.81189e-06	4.50289e-06	2.90202e-07
0.0217303	1.50443e-07	0.00011861	0.0748704	55.4621	0.0223844	0.00107848	0.000113853	0.0253749	1.33724e-09	9.72537e-06	4.46987e-06	2.86404e-07
0.0220366	1.48554e-07	0.000118972	0.0758487	55.4608	0.0226781	0.00108811	0.00011425	0.0257098	1.34606e-09	9.64066e-06	4.43762e-06	2.82709e-07
0.0223793	1.46499e-07	0.000119373	0.0769422	55.4594	0.0230066	0.00109885	0.000114691	0.026084	1.3559e-09	9.54796e-06	4.40239e-06	2.78692e-07
0.0227221	1.44505e-07	0.000119771	0.0780342	55.458	0.0233349	0.00110954	0.000115127	0.0264577	1.36569e-09	9.45737e-06	4.36802e-06	2.7479e-07
0.0230648	1.42568e-07	0.000120166	0.0791249	55.4565	0.0236629	0.00112019	0.000115559	0.0268309	1.37544e-09	9.36883e-06	4.33452e-06	2.71004e-07
0.0233878	1.40793e-07	0.000120536	0.0801516	55.4552	0.0239718	0.00113018	0.000115963	0.027182	1.38459e-09	9.28721e-06	4.30368e-06	2.67534e-07
0.0237108	1.39065e-07	0.000120902	0.0811771	55.4538	0.0242806	0.00114014	0.000116363	0.0275328	1.39371e-09	9.20726e-06	4.27353e-06	2.64154e-07
0.0240338	1.37382e-07	0.000121267	0.0822015	55.4525	0.0245891	0.00115006	0.00011676	0.027883	1.4028e-09	9.12895e-06	4.24405e-06	2.60864e-07
0.0244315	1.35368e-07	0.000121712	0.083461	55.4509	0.0249688	0.00116223	0.000117245	0.0283137	1.41394e-09	9.03471e-06	4.20865e-06	2.56928e-07
0.0248292	1.33418e-07	0.000122153	0.0847188	55.4492	0.0253481	0.00117435	0.000117724	0.0287436	1.42503e-09	8.94277e-06	4.17418e-06	2.53115e-07
0.0252268	1.31526e-07	0.000122591	0.085975	55.4476	0.0257272	0.00118641	0.000118199	0.0291729	1.43607e-09	8.85305e-06	4.14061e-06	2.49419e-07
0.0256245	1.29692e-07	0.000123025	0.0872295	55.4459	0.026106	0.00119843	0.000118669	0.0296015	1.44707e-09	8.76546e-06	4.10791e-06	2.45834e-07
0.0260866	1.27627e-07	0.000123525	0.0886856	55.444	0.0265459	0.00121233	0.000119211	0.0300989	1.45979e-09	8.66621e-06	4.07094e-06	2.41799e-07
0.0265488	1.25632e-07	0.00012402	0.0901395	55.4421	0.0269855	0.00122617	0.000119746	0.0305954	1.47246e-09	8.56963e-06	4.03503e-06	2.37901e-07
0.027011	1.23703e-07	0.000124512	0.0915913	55.4402	0.0274247	0.00123995	0.000120276	0.0310912	1.48506e-09	8.47558e-06	4.00015e-06	2.34134e-07
0.0274732	1.21836e-07	0.000124998	0.093041	55.4383	0.0278636	0.00125366	0.0001208	0.0315861	1.49761e-09	8.38397e-06	3.96624e-06	2.30488e-07
0.0281713	1.19129e-07	0.000125726	0.0952271	55.4355	0.0285259	0.00127426	0.000121582	0.0323321	1.51646e-09	8.24999e-06	3.91677e-06	2.25202e-07
0.0288695	1.16547e-07	0.000126444	0.0974085	55.4326	0.0291874	0.00129473	0.000122353	0.0330764	1.53518e-09	8.12102e-06	3.86929e-06	2.20163e-07
0.0295676	1.14083e-07	0.000127153	0.0995856	55.4298	0.0298482	0.00131507	0.000123112	0.0338189	1.55379e-09	7.99678e-06	3.82368e-06	2.15355e-07
0.0302657	1.11729e-07	0.000127853	0.101758	55.4269	0.0305082	0.00133528	0.000123861	0.0345598	1.57227e-09	7.87698e-06	3.77982e-06	2.10762e-07
0.031269	1.08522e-07	0.000128845	0.104873	55.4229	0.0314555	0.00136411	0.00012492	0.0356215	1.59865e-09	7.71213e-06	3.71964e-06	2.04509e-07
0.0322723	1.05507e-07	0.000129821	0.10798	55.4188	0.0324013	0.0013927	0.000125958	0.03668	1.6248e-09	7.55531e-06	3.66257e-06	1.98633e-07
0.0332756	1.02667e-07	0.00013078	0.111078	55.4147	0.0333457	0.00142106	0.000126977	0.0377352	1.65073e-09	7.4059e-06	3.60837e-06	1.93101e-07
0.0342789	9.99867e-08	0.000131725	0.114169	55.4107	0.0342888	0.00144919	0.000127978	0.0387873	1.67646e-09	7.26338e-06	3.55681e-06	1.87881e-07
0.0352822	9.74527e-08	0.000132655	0.117251	55.4066	0.0352304	0.0014771	0.000128962	0.0398365	1.70199e-09	7.12725e-06	3.50769e-06	1.8295e-07
0.0362855	9.5053e-08	0.000133571	0.120327	55.4026	0.0361708	0.00150479	0.00012993	0.0408826	1.72732e-09	6.99708e-06	3.46082e-06	1.78282e-07
0.0372888	9.27774e-08	0.000134473	0.123394	55.3986	0.0371099	0.00153228	0.000130882	0.0419259	1.75247e-09	6.87247e-06	3.41604e-06	1.73858e-07
0.0382921	9.06155e-08	0.000135363	0.126455	55.3946	0.0380478	0.00155957	0.000131818	0.0429665	1.77743e-09	6.75304e-06	3.37321e-06	1.69656e-07
0.0391227	8.89066e-08	0.00013609	0.128984	55.3913	0.0388232	0.00158202	0.000132583	0.0438259	1.79796e-09	6.65787e-06	3.33912e-06	1.66337e-07
0.0399533	8.72655e-08	0.000136809	0.131508	55.388	0.0395979	0.00160433	0.000133338	0.0446834	1.81838e-09	6.56586e-06	3.3062e-06	1.63151e-07
0.0407839	8.56886e-08	0.000137519	0.134027	55.3846	0.0403717	0.00162651	0.000134083	0.0455392	1.83867e-09	6.47685e-06	3.27439e-06	1.6009e-07
0.0416145	8.41717e-08	0.000138222	0.136542	55.3813	0.0411448	0.00164857	0.00013482	0.0463932	1.85886e-09	6.39068e-06	3.24363e-06	1.57148e-07
0.0426898	8.22928e-08	0.000139121	0.139791	55.3771	0.0421445	0.00167694	0.00013576	0.0474963	1.88482e-09	6.28315e-06	3.20526e-06	1.53504e-07
0.0435232	8.0896e-08	0.000139809	0.142305	55.3738	0.0429184	0.0016988	0.000136479	0.0483493	1.90482e-09	6.20274e-06	3.17659e-06	1.50797e-07
0.0436377	8.07086e-08	0.000139902	0.14265	55.3733	0.0430246	0.00170179	0.000136577	0.0484664	1.90755e-09	6.19189e-06	3.17273e-06	1.50434e-07
0.0437521	8.05219e-08	0.000139996	0.142994	55.3729	0.0431308	0.00170478	0.000136675	0.0485833	1.91029e-09	6.18109e-06	3.16888e-06	1.50072e-07
0.0438666	8.0336e-08	0.00014009	0.143339	55.3724	0.043237	0.00170776	0.000136773	0.0487003	1.91302e-09	6.17033e-06	3.16504e-06	1.49712e-07
0.0440565	8.00297e-08	0.000140245	0.143911	55.3717	0.0434132	0.00171272	0.000136935	0.0488943	1.91756e-09	6.15258e-06	3.15872e-06	1.49118e-07
0.0442465	7.97258e-08	0.0001404	0.144482	55.3709	0.0435894	0.00171766	0.000137097	0.0490883	1.92208e-09	6.13495e-06	3.15244e-06	1.4853e-07
0.0444364	7.94244e-08	0.000140554	0.145054	55.3702	0.0437655	0.0017226	0.000137258	0.0492822	1.92661e-09	6.11744e-06	3.1462e-06	1.47946e-07
0.0450869	7.84108e-08	0.00014108	0.147009	55.3676	0.0443683	0.00173947	0.000137807	0.0499454	1.94205e-09	6.05838e-06	3.12516e-06	1.45983e-07
0.0457373	7.74248e-08	0.000141601	0.148962	55.365	0.0449707	0.00175627	0.00013835	0.0506076	1.95743e-09	6.00069e-06	3.10461e-06	1.44074e-07
0.0463878	7.64652e-08	0.000142118	0.150912	55.3625	0.0455727	0.00177301	0.00013889	0.0512689	1.97274e-09	5.9443e-06	3.08453e-06	1.42216e-07
0.0475412	7.48254e-08	0.000143026	0.154364	55.358	0.046639	0.00180251	0.000139835	0.0524392	1.99975e-09	5.84741e-06	3.05003e-06	1.39044e-07
0.0486946	7.32596e-08	0.000143921	0.157808	55.3534	0.047704	0.00183179	0.000140766	0.0536065	2.02657e-09	5.75426e-06	3.01685e-06	1.36016e-07
0.049848	7.17633e-08	0.000144804	0.161246	55.3489	0.0487677	0.00186088	0.000141684	0.0547711	2.0532e-09	5.66464e-06	2.98493e-06	1.33124e-07
0.0510014	7.03316e-08	0.000145675	0.164676	55.3444	0.0498302	0.00188975	0.000142588	0.0559328	2.07965e-09	5.57835e-06	2.95417e-06	1.30358e-07
0.0531879	6.77805e-08	0.000147296	0.171159	55.3359	0.0518408	0.00194396	0.00014427	0.0581276	2.1293e-09	5.42323e-06	2.89882e-06	1.25434e-07
0.0547526	6.60738e-08	0.000148432	0.175783	55.3298	0.053277	0.00198232	0.000145446	0.0596924	2.16445e-09	5.31849e-06	2.86139e-06	1.22142e-07
0.0563174	6.44583e-08	0.000149549	0.180396	55.3237	0.054711	0.00202033	0.000146602	0.0612525	2.19929e-09	5.2186e-06	2.82563e-06	1.19027e-07
0.0578821	6.2927e-08	0.000150648	0.184996	55.3177	0.0561428	0.00205801	0.000147738	0.062808	2.23383e-09	5.12323e-06	2.79143e-06	1.16078e-07
0.0594468	6.14723e-08	0.000151729	0.189585	55.3116	0.0575726	0.00209535	0.000148855	0.0643589	2.26807e-09	5.03204e-06	2.75865e-06	1.13277e-07
0.0610116	6.00881e-08	0.000152793	0.194162	55.3056	0.0590004	0.00213237	0.000149952	0.0659054	2.30202e-09	4.94472e-06	2.72719e-06	1.10613e-07
0.0625763	5.87706e-08	0.00015384	0.198728	55.2996	0.0604262	0.00216907	0.000151032	0.0674476	2.33569e-09	4.86109e-06	2.69698e-06	1.08079e-07
0.064141	5.75151e-08	0.000154871	0.203284	55.2936	0.0618501	0.00220546	0.000152095	0.0689856	2.36907e-09	4.78092e-06	2.66794e-06	1.05666e-07
0.0657057	5.63162e-08	0.000155886	0.207828	55.2876	0.0632721	0.00224154	0.000153141	0.0705193	2.40219e-09	4.70396e-06	2.63997e-06	1.03363e-07
0.0672705	5.51703e-08	0.000156887	0.212363	55.2816	0.0646922	0.00227732	0.00015417	0.072049	2.43503e-09	4.62999e-06	2.61301e-06	1.01162e-07
0.0688352	5.40746e-08	0.000157872	0.216887	55.2757	0.0661105	0.0023128	0.000155184	0.0735747	2.46761e-09	4.5589e-06	2.58701e-06	9.90595e-08
0.0703999	5.30256e-08	0.000158844	0.2214	55.2697	0.067527	0.00234799	0.000156182	0.0750964	2.49992e-09	4.49052e-06	2.5619e-06	9.70471e-08
0.0719647	5.20199e-08	0.000159801	0.225904	55.2638	0.0689417	0.0023829	0.000157166	0.0766143	2.53199e-09	4.42464e-06	2.53762e-06	9.51187e-08
0.0735294	5.10551e-08	0.000160745	0.230398	55.2579	0.0703548	0.00241752	0.000158135	0.0781283	2.5638e-09	4.36116e-06	2.51414e-06	9.32699e-08
0.0750941	5.0129e-08	0.000161676	0.234882	55.252	0.0717661	0.00245186	0.000159091	0.0796386	2.59536e-09	4.29995e-06	2.49141e-06	9.14956e-08
0.0766588	4.92389e-08	0.000162595	0.239357	55.2461	0.0731758	0.00248593	0.000160033	0.0811452	2.62667e-09	4.24088e-06	2.46937e-06	8.97912e-08
0.0782236	4.83829e-08	0.0001635	0.243823	55.2402	0.0745838	0.00251973	0.000160961	0.0826481	2.65775e-09	4.18384e-06	2.44801e-06	8.81528e-08
0.0802141	4.73402e-08	0.000164635	0.24949	55.2327	0.0763727	0.00256234	0.000162124	0.0845548	2.69694e-09	4.11406e-06	2.42174e-06	8.61578e-08
0.0822047	4.63457e-08	0.000165751	0.255143	55.2252	0.078159	0.00260453	0.000163267	0.0864558	2.73576e-09	4.04718e-06	2.39642e-06	8.42562e-08
0.0841953	4.53964e-08	0.000166848	0.260781	55.2178	0.0799428	0.0026463	0.000164391	0.0883511	2.77421e-09	3.98309e-06	2.372e-06	8.24417e-08
0.0857815	4.46699e-08	0.00016771	0.265264	55.2119	0.0813625	0.0026793	0.000165273	0.0898575	2.80458e-09	3.93381e-06	2.35313e-06	8.10537e-08
0.0870638	4.41012e-08	0.000168398	0.268881	55.2071	0.0825091	0.00270579	0.000165977	0.0910727	2.82897e-09	3.89513e-06	2.33826e-06	7.99675e-08
0.0883462	4.35483e-08	0.000169079	0.272493	55.2023	0.0836547	0.00273211	0.000166674	0.0922857	2.85321e-09	3.85742e-06	2.3237e-06	7.89118e-08
0.0896285	4.30105e-08	0.000169754	0.276099	55.1976	0.0847993	0.00275827	0.000167363	0.0934964	2.87731e-09	3.82066e-06	2.30944e-06	7.78854e-08
0.0909109	4.24873e-08	0.000170421	0.279699	55.1928	0.0859429	0.00278427	0.000168046	0.0947049	2.90127e-09	3.78481e-06	2.29548e-06	7.68869e-08
0.0932061	4.15854e-08	0.000171599	0.286129	55.1843	0.0879874	0.0028304	0.00016925	0.0968625	2.94378e-09	3.72279e-06	2.2712e-06	7.51662e-08
0.0955013	4.07249e-08	0.000172756	0.292541	55.1758	0.0900288	0.00287603	0.000170432	0.0990131	2.98585e-09	3.66338e-06	2.24776e-06	7.35256e-08
0.0977965	3.99033e-08	0.000173893	0.298936	55.1674	0.0920672	0.00292116	0.000171593	0.101157	3.02748e-09	3.60643e-06	2.22512e-06	7.19595e-08
0.100092	3.91178e-08	0.000175011	0.305313	55.1589	0.0941026	0.00296581	0.000172734	0.103294	3.06868e-09	3.55178e-06	2.20322e-06	7.0463e-08
0.104838	3.7598e-08	0.000177262	0.318449	55.1415	0.0983027	0.00305665	0.000175032	0.107692	3.15254e-09	3.44547e-06	2.16012e-06	6.75694e-08
0.109585	3.62048e-08	0.000179438	0.331513	55.1242	0.102491	0.00314552	0.00017725	0.112063	3.23466e-09	3.34734e-06	2.11969e-06	6.49187e-08
0.113156	3.52308e-08	0.000181027	0.341297	55.1113	0.105634	0.00321113	0.00017887	0.115333	3.29532e-09	3.27835e-06	2.09084e-06	6.30667e-08
0.116727	3.43139e-08	0.000182577	0.351042	55.0984	0.10877	0.00327569	0.000180449	0.118588	3.35505e-09	3.21311e-06	2.06323e-06	6.13242e-08
0.120298	3.34494e-08	0.00018409	0.360749	55.0855	0.1119	0.00333924	0.00018199	0.121828	3.41388e-09	3.15135e-06	2.03676e-06	5.96822e-08
0.12387	3.26331e-08	0.000185568	0.370419	55.0727	0.115024	0.0034018	0.000183495	0.125054	3.47183e-09	3.09279e-06	2.01135e-06	5.81323e-08
0.127441	3.18607e-08	0.000187011	0.380052	55.0599	0.118141	0.00346339	0.000184964	0.128265	3.52891e-09	3.03717e-06	1.98691e-06	5.66664e-08
0.132512	3.08328e-08	0.000189004	0.39367	55.0418	0.122557	0.00354924	0.000186992	0.1328	3.60855e-09	2.96282e-06	1.95376e-06	5.47166e-08
0.137584	2.98779e-08	0.000190934	0.407216	55.0238	0.126961	0.00363326	0.000188956	0.137308	3.68655e-09	2.89342e-06	1.92227e-06	5.29062e-08
0.142656	2.89886e-08	0.000192806	0.420692	55.0059	0.131353	0.00371551	0.000190858	0.141787	3.76297e-09	2.82849e-06	1.89231e-06	5.12212e-08
0.147727	2.81582e-08	0.00019462	0.434099	54.9881	0.135732	0.00379606	0.000192703	0.146239	3.83788e-09	2.7676e-06	1.86373e-06	4.96484e-08
0.152799	2.7381e-08	0.000196382	0.447437	54.9703	0.1401	0.00387495	0.000194493	0.150664	3.91131e-09	2.71037e-06	1.83642e-06	4.81772e-08
0.15787	2.6652e-08	0.000198092	0.460708	54.9527	0.144456	0.00395225	0.000196231	0.155063	3.98333e-09	2.6565e-06	1.81028e-06	4.67979e-08
0.162942	2.5967e-08	0.000199755	0.473912	54.9351	0.148801	0.004028	0.00019792	0.159435	4.05397e-09	2.60567e-06	1.78523e-06	4.55022e-08
0.168014	2.53219e-08	0.000201371	0.487051	54.9176	0.153133	0.00410227	0.000199561	0.163782	4.12328e-09	2.55764e-06	1.76119e-06	4.42825e-08
0.173085	2.47135e-08	0.000202943	0.500126	54.9001	0.157455	0.0041751	0.000201158	0.168103	4.19132e-09	2.51218e-06	1.73808e-06	4.31328e-08
0.173855	2.46241e-08	0.000203178	0.502104	54.8975	0.15811	0.00418603	0.000201396	0.168756	4.20153e-09	2.5055e-06	1.73464e-06	4.29638e-08
0.174624	2.45355e-08	0.000203412	0.504081	54.8949	0.158764	0.00419692	0.000201634	0.169409	4.21172e-09	2.49886e-06	1.73123e-06	4.27964e-08
0.175394	2.44477e-08	0.000203645	0.506056	54.8922	0.159418	0.00420779	0.00020187	0.170062	4.22187e-09	2.49228e-06	1.72784e-06	4.26305e-08
0.176163	2.43606e-08	0.000203877	0.50803	54.8896	0.160072	0.00421862	0.000202106	0.170713	4.232e-09	2.48575e-06	1.72447e-06	4.2466e-08
0.177703	2.41886e-08	0.000204338	0.511974	54.8843	0.161379	0.00424019	0.000202574	0.172015	4.25217e-09	2.47285e-06	1.71779e-06	4.21412e-08
0.179242	2.40195e-08	0.000204796	0.515912	54.8791	0.162686	0.00426164	0.000203039	0.173315	4.27224e-09	2.46015e-06	1.71118e-06	4.18217e-08
0.180781	2.38532e-08	0.00020525	0.519844	54.8738	0.163991	0.00428296	0.0002035	0.174612	4.29219e-09	2.44765e-06	1.70464e-06	4.15076e-08
0.184288	2.34842e-08	0.000206271	0.528782	54.8619	0.166961	0.0043311	0.000204536	0.177559	4.33725e-09	2.41988e-06	1.69002e-06	4.08109e-08
0.187795	2.31286e-08	0.000207274	0.537691	54.85	0.169925	0.00437861	0.000205554	0.180495	4.38176e-09	2.39305e-06	1.67576e-06	4.01396e-08
0.191303	2.27856e-08	0.00020826	0.54657	54.8381	0.172885	0.00442552	0.000206554	0.18342	4.42573e-09	2.36712e-06	1.66183e-06	3.94922e-08
0.19481	2.24545e-08	0.000209228	0.55542	54.8263	0.175839	0.00447183	0.000207537	0.186332	4.46917e-09	2.34204e-06	1.64824e-06	3.88675e-08
0.200887	2.19075e-08	0.000210867	0.570685	54.8059	0.180945	0.00455071	0.0002092	0.191352	4.54321e-09	2.30049e-06	1.62543e-06	3.78356e-08
0.206964	2.13915e-08	0.000212459	0.585865	54.7856	0.186035	0.00462792	0.000210815	0.196338	4.61576e-09	2.26117e-06	1.6035e-06	3.68627e-08
0.21304	2.09041e-08	0.000214007	0.60096	54.7654	0.191109	0.0047035	0.000212384	0.201291	4.68687e-09	2.2239e-06	1.5824e-06	3.59441e-08
0.219117	2.0443e-08	0.000215511	0.615972	54.7453	0.196168	0.00477753	0.00021391	0.206211	4.75658e-09	2.18852e-06	1.56207e-06	3.50751e-08
0.225914	1.99557e-08	0.000217146	0.632664	54.7229	0.201808	0.00485854	0.000215567	0.211676	4.83297e-09	2.15102e-06	1.54019e-06	3.41574e-08
0.232711	1.9496e-08	0.000218733	0.649254	54.7006	0.207428	0.00493775	0.000217176	0.2171	4.90775e-09	2.11552e-06	1.51915e-06	3.32918e-08
0.238022	1.91545e-08	0.000219941	0.662147	54.6833	0.211807	0.00499843	0.0002184	0.221312	4.9651e-09	2.08907e-06	1.50326e-06	3.26491e-08
0.243334	1.88274e-08	0.000221121	0.674979	54.6661	0.216173	0.00505808	0.000219597	0.225499	5.02152e-09	2.06368e-06	1.48784e-06	3.20338e-08
0.248645	1.8514e-08	0.000222276	0.687751	54.6489	0.220528	0.00511673	0.000220767	0.229663	5.07706e-09	2.03927e-06	1.47285e-06	3.14443e-08
0.253956	1.82133e-08	0.000223406	0.700463	54.6319	0.224872	0.00517442	0.000221912	0.233803	5.13173e-09	2.0158e-06	1.45828e-06	3.08788e-08
0.261149	1.7825e-08	0.000224899	0.717585	54.6088	0.230736	0.00525105	0.000223424	0.239374	5.20445e-09	1.9854e-06	1.43918e-06	3.01491e-08
0.268342	1.74566e-08	0.000226349	0.734601	54.5859	0.236578	0.00532601	0.000224894	0.244904	5.27567e-09	1.9565e-06	1.42076e-06	2.94567e-08
0.269265	1.74109e-08	0.000226533	0.736776	54.583	0.237326	0.00533551	0.000225079	0.24561	5.2847e-09	1.95288e-06	1.41845e-06	2.93709e-08
0.26943	1.74028e-08	0.000226565	0.737163	54.5825	0.23746	0.0053372	0.000225112	0.245736	5.28631e-09	1.95224e-06	1.41804e-06	2.93556e-08
0.269594	1.73946e-08	0.000226598	0.73755	54.582	0.237593	0.00533889	0.000225145	0.245862	5.28792e-09	1.9516e-06	1.41763e-06	2.93404e-08
0.269758	1.73865e-08	0.00022663	0.737938	54.5814	0.237726	0.00534058	0.000225178	0.245987	5.28952e-09	1.95096e-06	1.41722e-06	2.93251e-08
0.270087	1.73703e-08	0.000226695	0.738712	54.5804	0.237992	0.00534395	0.000225244	0.246239	5.29273e-09	1.94969e-06	1.4164e-06	2.92947e-08
0.270416	1.73541e-08	0.00022676	0.739486	54.5794	0.238259	0.00534732	0.00022531	0.24649	5.29594e-09	1.94841e-06	1.41558e-06	2.92643e-08
0.270745	1.7338e-08	0.000226825	0.74026	54.5783	0.238525	0.00535069	0.000225376	0.246741	5.29914e-09	1.94714e-06	1.41476e-06	2.9234e-08
0.274004	1.71802e-08	0.000227463	0.747918	54.568	0.241162	0.00538389	0.000226022	0.249226	5.33073e-09	1.93471e-06	1.40673e-06	2.89376e-08
0.277263	1.70259e-08	0.000228093	0.755555	54.5577	0.243795	0.00541677	0.00022666	0.251704	5.36203e-09	1.92253e-06	1.39882e-06	2.8648e-08
0.280522	1.68752e-08	0.000228716	0.76317	54.5475	0.246423	0.00544934	0.000227291	0.254172	5.39305e-09	1.91062e-06	1.39103e-06	2.83649e-08
0.286435	1.66102e-08	0.000229826	0.776932	54.5289	0.251181	0.00550764	0.000228415	0.25863	5.44863e-09	1.88963e-06	1.37721e-06	2.78675e-08
0.292348	1.63556e-08	0.000230912	0.790624	54.5104	0.255924	0.00556497	0.000229516	0.263061	5.50334e-09	1.86942e-06	1.36377e-06	2.73898e-08
0.29826	1.61108e-08	0.000231976	0.804248	54.4921	0.260653	0.00562134	0.000230592	0.267466	5.5572e-09	1.84993e-06	1.35069e-06	2.69306e-08
0.304173	1.58752e-08	0.000233017	0.817804	54.4738	0.265369	0.00567679	0.000231647	0.271844	5.61023e-09	1.83113e-06	1.33796e-06	2.64889e-08
0.313629	1.55164e-08	0.000234638	0.839342	54.4447	0.27288	0.0057636	0.000233288	0.278791	5.69337e-09	1.8024e-06	1.31827e-06	2.58164e-08
0.323085	1.5178e-08	0.000236207	0.860711	54.4158	0.280356	0.00584823	0.000234877	0.285674	5.77456e-09	1.7752e-06	1.29938e-06	2.51824e-08
0.332541	1.48583e-08	0.000237728	0.881912	54.3871	0.287796	0.00593076	0.000236416	0.292491	5.85387e-09	1.7494e-06	1.28122e-06	2.45838e-08
0.341997	1.45558e-08	0.000239202	0.902948	54.3586	0.2952	0.00601129	0.000237909	0.299246	5.93139e-09	1.72489e-06	1.26376e-06	2.40176e-08
0.359067	1.40488e-08	0.000241755	0.94051	54.3077	0.308477	0.00615186	0.000240492	0.311282	6.06703e-09	1.68361e-06	1.23386e-06	2.30695e-08
0.376136	1.35866e-08	0.000244177	0.977556	54.2574	0.32164	0.00628665	0.000242942	0.323121	6.19749e-09	1.6457e-06	1.20587e-06	2.22058e-08
0.378554	1.35244e-08	0.00024451	0.982762	54.2503	0.323496	0.0063053	0.00024328	0.324782	6.21557e-09	1.64058e-06	1.20205e-06	2.20896e-08
0.380972	1.34629e-08	0.000244841	0.987959	54.2433	0.325349	0.00632384	0.000243614	0.32644	6.23356e-09	1.63552e-06	1.19826e-06	2.19749e-08
0.38339	1.34022e-08	0.000245169	0.993146	54.2362	0.3272	0.00634228	0.000243947	0.328094	6.25145e-09	1.63051e-06	1.19451e-06	2.18615e-08
0.385808	1.33423e-08	0.000245496	0.998322	54.2292	0.329049	0.00636062	0.000244277	0.329744	6.26925e-09	1.62556e-06	1.19079e-06	2.17496e-08
0.388226	1.3283e-08	0.00024582	1.00349	54.2222	0.330895	0.00637885	0.000244605	0.33139	6.28696e-09	1.62067e-06	1.1871e-06	2.16391e-08
0.392851	1.31717e-08	0.000246433	1.01334	54.2088	0.33442	0.00641343	0.000245225	0.334528	6.32057e-09	1.61146e-06	1.18014e-06	2.14313e-08
0.397475	1.30629e-08	0.000247039	1.02316	54.1954	0.337937	0.00644765	0.000245838	0.337653	6.35385e-09	1.60244e-06	1.17328e-06	2.12283e-08
0.4021	1.29565e-08	0.000247637	1.03294	54.1821	0.341446	0.00648151	0.000246443	0.340764	6.3868e-09	1.59361e-06	1.16655e-06	2.10299e-08
0.406725	1.28525e-08	0.000248227	1.04269	54.1689	0.344946	0.00651501	0.000247039	0.343861	6.41944e-09	1.58496e-06	1.15991e-06	2.08359e-08
0.4176	1.26167e-08	0.000249585	1.06547	54.1378	0.353146	0.00659245	0.000248413	0.351093	6.49498e-09	1.56528e-06	1.14473e-06	2.03963e-08
0.428475	1.23925e-08	0.000250904	1.08806	54.1071	0.3613	0.00666804	0.000249747	0.358251	6.56887e-09	1.5465e-06	1.13011e-06	1.99786e-08
0.439351	1.2179e-08	0.000252186	1.11045	54.0765	0.369409	0.00674188	0.000251043	0.365339	6.64118e-09	1.52855e-06	1.116e-06	1.95812e-08
0.450226	1.19756e-08	0.000253432	1.13266	54.0462	0.377474	0.00681404	0.000252303	0.372356	6.71198e-09	1.51138e-06	1.10238e-06	1.92026e-08
0.461101	1.17814e-08	0.000254644	1.15468	54.0161	0.385495	0.00688457	0.000253529	0.379304	6.78131e-09	1.49492e-06	1.08923e-06	1.88415e-08
0.475845	1.1532e-08	0.000256236	1.18425	53.9757	0.396299	0.00697773	0.000255139	0.388615	6.87308e-09	1.47368e-06	1.07211e-06	1.83779e-08
0.490589	1.1297e-08	0.000257773	1.21349	53.9357	0.407022	0.00706817	0.000256692	0.397805	6.96241e-09	1.45357e-06	1.05573e-06	1.79416e-08
0.505333	1.10754e-08	0.000259257	1.24241	53.8961	0.417665	0.00715605	0.000258192	0.406875	7.04942e-09	1.43451e-06	1.04007e-06	1.75303e-08
0.520077	1.08659e-08	0.000260692	1.27101	53.8569	0.428229	0.00724148	0.000259642	0.415828	7.13423e-09	1.41639e-06	1.02506e-06	1.71419e-08
0.537083	1.06382e-08	0.000262289	1.30361	53.8121	0.440316	0.00733714	0.000261256	0.426013	7.22944e-09	1.3966e-06	1.0085e-06	1.672e-08
0.554088	1.04239e-08	0.000263828	1.33581	53.7679	0.4523	0.00742987	0.000262812	0.436049	7.322e-09	1.37787e-06	9.92712e-07	1.63233e-08
0.571094	1.02221e-08	0.000265313	1.36761	53.7242	0.46418	0.00751984	0.000264312	0.44594	7.41205e-09	1.36013e-06	9.7763e-07	1.595e-08
0.585071	1.00647e-08	0.000266494	1.39345	53.6886	0.473869	0.00759181	0.000265506	0.453964	7.48428e-09	1.34623e-06	9.65727e-07	1.56591e-08
0.587587	1.00371e-08	0.000266704	1.39807	53.6822	0.475606	0.00760458	0.000265717	0.455398	7.49711e-09	1.34379e-06	9.6363e-07	1.56082e-08
0.590102	1.00098e-08	0.000266912	1.40269	53.6759	0.47734	0.0076173	0.000265927	0.456829	7.5099e-09	1.34136e-06	9.61547e-07	1.55577e-08
0.592618	9.98269e-09	0.000267119	1.4073	53.6695	0.479073	0.00762996	0.000266136	0.458257	7.52263e-09	1.33896e-06	9.59477e-07	1.55076e-08
0.595134	9.9558e-09	0.000267325	1.4119	53.6632	0.480803	0.00764257	0.000266344	0.459682	7.53532e-09	1.33657e-06	9.5742e-07	1.5458e-08
0.600165	9.90268e-09	0.000267734	1.42107	53.6506	0.484256	0.00766762	0.000266757	0.462523	7.56055e-09	1.33185e-06	9.53346e-07	1.53599e-08
0.605197	9.85041e-09	0.000268139	1.43021	53.638	0.487701	0.00769247	0.000267166	0.465352	7.58558e-09	1.3272e-06	9.49322e-07	1.52634e-08
0.610228	9.79898e-09	0.000268539	1.43932	53.6254	0.491137	0.00771711	0.000267571	0.46817	7.61043e-09	1.32261e-06	9.4535e-07	1.51685e-08
0.61526	9.74836e-09	0.000268936	1.4484	53.6129	0.494564	0.00774155	0.000267972	0.470976	7.63509e-09	1.31809e-06	9.41426e-07	1.50751e-08
0.634347	9.56339e-09	0.000270408	1.48253	53.5658	0.507487	0.00783243	0.000269458	0.481514	7.727e-09	1.30152e-06	9.26975e-07	1.4734e-08
0.653434	9.38889e-09	0.000271827	1.51621	53.5193	0.520285	0.00792058	0.000270892	0.491888	7.8164e-09	1.28579e-06	9.13173e-07	1.44126e-08
0.672522	9.22398e-09	0.000273197	1.54945	53.4733	0.532962	0.00800611	0.000272275	0.502102	7.90343e-09	1.27084e-06	8.99976e-07	1.4109e-08
0.691609	9.06787e-09	0.000274522	1.58225	53.4279	0.545517	0.00808917	0.000273612	0.512161	7.98819e-09	1.25662e-06	8.87344e-07	1.38219e-08
0.713738	8.89698e-09	0.000276002	1.61974	53.376	0.559923	0.00818254	0.000275107	0.523632	8.08378e-09	1.24096e-06	8.73358e-07	1.3508e-08
0.735867	8.73607e-09	0.000277428	1.65666	53.3248	0.57417	0.00827291	0.000276547	0.534904	8.17662e-09	1.22612e-06	8.60033e-07	1.32127e-08
0.757996	8.58424e-09	0.000278802	1.69304	53.2742	0.588259	0.00836046	0.000277934	0.545982	8.26686e-09	1.21203e-06	8.47319e-07	1.29343e-08
0.780125	8.44074e-09	0.000280128	1.72889	53.2244	0.602193	0.00844533	0.000279272	0.556872	8.35463e-09	1.19864e-06	8.35175e-07	1.26714e-08
0.802254	8.30488e-09	0.000281408	1.7642	53.1753	0.615974	0.00852766	0.000280564	0.567578	8.44007e-09	1.18589e-06	8.23563e-07	1.24228e-08
0.824383	8.17612e-09	0.000282645	1.79901	53.1268	0.629603	0.00860758	0.000281812	0.578105	8.52326e-09	1.17374e-06	8.12449e-07	1.21874e-08
0.846512	8.05386e-09	0.000283841	1.83331	53.079	0.643083	0.00868519	0.000283019	0.588458	8.60433e-09	1.16214e-06	8.018e-07	1.19641e-08
0.875896	7.90075e-09	0.000285371	1.8781	53.0165	0.660754	0.0087849	0.000284562	0.601943	8.70885e-09	1.14752e-06	7.88329e-07	1.16848e-08
0.90528	7.75727e-09	0.000286836	1.92205	52.9551	0.678168	0.00888098	0.000286041	0.615137	8.81e-09	1.13372e-06	7.75566e-07	1.14233e-08
0.934664	7.62254e-09	0.000288243	1.96518	52.8947	0.69533	0.00897365	0.00028746	0.62805	8.90797e-09	1.12068e-06	7.63456e-07	1.11781e-08
0.964048	7.49577e-09	0.000289595	2.00751	52.8354	0.712245	0.00906311	0.000288823	0.640692	9.00292e-09	1.10833e-06	7.51949e-07	1.09476e-08
1.00521	7.3303e-09	0.000291402	2.06552	52.7541	0.735532	0.00918338	0.000290645	0.65796	9.13119e-09	1.09209e-06	7.36762e-07	1.06472e-08
1.03622	7.21398e-09	0.000292701	2.10824	52.6941	0.752763	0.00927033	0.000291956	0.670639	9.22437e-09	1.08059e-06	7.25974e-07	1.04363e-08
1.04242	7.19154e-09	0.000292955	2.11669	52.6822	0.756178	0.00928736	0.000292212	0.673142	9.24267e-09	1.07836e-06	7.23881e-07	1.03957e-08
1.04862	7.16935e-09	0.000293207	2.1251	52.6704	0.759582	0.00930427	0.000292466	0.675634	9.26086e-09	1.07615e-06	7.21809e-07	1.03555e-08
1.05482	7.14741e-09	0.000293457	2.13348	52.6586	0.762976	0.00932107	0.000292718	0.678116	9.27893e-09	1.07397e-06	7.19756e-07	1.03158e-08
1.06103	7.12573e-09	0.000293705	2.14183	52.6468	0.76636	0.00933775	0.000292968	0.680586	9.2969e-09	1.07181e-06	7.17724e-07	1.02765e-08
1.07343	7.08308e-09	0.000294195	2.15844	52.6235	0.773097	0.00937078	0.000293462	0.685496	9.33252e-09	1.06755e-06	7.13717e-07	1.01993e-08
1.08583	7.04138e-09	0.000294679	2.17492	52.6003	0.779793	0.00940337	0.000293949	0.690363	9.36771e-09	1.06338e-06	7.09787e-07	1.01239e-08
1.09824	7.0006e-09	0.000295154	2.19127	52.5773	0.786448	0.00943553	0.000294429	0.695189	9.4025e-09	1.05929e-06	7.0593e-07	1.00501e-08
1.1197	6.9321e-09	0.000295961	2.21929	52.5378	0.79787	0.00949018	0.000295243	0.703444	9.46174e-09	1.05239e-06	6.99426e-07	9.92632e-09
1.14116	6.86611e-09	0.000296748	2.24694	52.4988	0.809172	0.00954362	0.000296036	0.711578	9.51982e-09	1.04573e-06	6.93127e-07	9.80714e-09
1.16262	6.80248e-09	0.000297516	2.27424	52.4603	0.820356	0.00959587	0.00029681	0.719595	9.57678e-09	1.03927e-06	6.87023e-07	9.69232e-09
1.18409	6.7411e-09	0.000298265	2.30119	52.4223	0.831424	0.00964699	0.000297564	0.727497	9.63264e-09	1.03302e-06	6.81106e-07	9.58163e-09
1.22253	6.6364e-09	0.000299562	2.34861	52.3553	0.850962	0.00973583	0.000298872	0.741371	9.73008e-09	1.0223e-06	6.70947e-07	9.39301e-09
1.26098	6.53793e-09	0.000300805	2.39496	52.2897	0.870139	0.00982137	0.000300125	0.754895	9.82433e-09	1.01216e-06	6.61316e-07	9.21582e-09
1.29942	6.44514e-09	0.000301999	2.44028	52.2255	0.888961	0.00990377	0.000301328	0.768082	9.91554e-09	1.00253e-06	6.52173e-07	9.04907e-09
1.33787	6.35757e-09	0.000303145	2.4846	52.1627	0.907437	0.00998323	0.000302482	0.780944	1.00039e-08	9.93396e-07	6.43482e-07	8.89187e-09
1.41133	6.2032e-09	0.000305214	2.56662	52.0462	0.941805	0.0101274	0.000304567	0.804657	1.01652e-08	9.77151e-07	6.28016e-07	8.61524e-09
1.4848	6.06383e-09	0.000307138	2.64527	51.9343	0.974981	0.0102625	0.000306506	0.827294	1.03175e-08	9.62326e-07	6.13888e-07	8.36599e-09
1.53691	5.97298e-09	0.000308424	2.69912	51.8576	0.997817	0.0103531	0.0003078	0.842735	1.04204e-08	9.52575e-07	6.04592e-07	8.20381e-09
1.58902	5.88793e-09	0.000309649	2.75144	51.7829	1.02009	0.0104399	0.000309034	0.857688	1.05195e-08	9.43386e-07	5.95829e-07	8.05217e-09
1.59915	5.872e-09	0.00030988	2.76143	51.7687	1.02436	0.0104564	0.000309268	0.860539	1.05383e-08	9.41658e-07	5.94183e-07	8.02378e-09
1.60928	5.85631e-09	0.00031011	2.77137	51.7545	1.0286	0.0104727	0.000309499	0.863373	1.0557e-08	9.39954e-07	5.92557e-07	7.99584e-09
1.6194	5.84081e-09	0.000310337	2.78125	51.7404	1.03283	0.0104888	0.000309727	0.866189	1.05755e-08	9.38268e-07	5.9095e-07	7.96824e-09
1.62953	5.8255e-09	0.000310562	2.79107	51.7263	1.03703	0.0105048	0.000309954	0.868988	1.05939e-08	9.36601e-07	5.89361e-07	7.941e-09
1.64978	5.79544e-09	0.000311007	2.81056	51.6985	1.04538	0.0105365	0.000310402	0.874535	1.06303e-08	9.33322e-07	5.86234e-07	7.88751e-09
1.67004	5.76611e-09	0.000311443	2.82984	51.6709	1.05365	0.0105676	0.000310842	0.880016	1.06662e-08	9.30113e-07	5.83175e-07	7.83534e-09
1.69029	5.73747e-09	0.000311872	2.84891	51.6436	1.06184	0.0105983	0.000311274	0.88543	1.07016e-08	9.26973e-07	5.80182e-07	7.78443e-09
1.72542	5.68939e-09	0.000312599	2.88148	51.597	1.07585	0.0106503	0.000312005	0.894667	1.07618e-08	9.21684e-07	5.75141e-07	7.69901e-09
1.76055	5.64321e-09	0.000313304	2.91343	51.5513	1.08964	0.0107008	0.000312715	0.903712	1.08205e-08	9.16585e-07	5.70281e-07	7.61705e-09
1.79567	5.59884e-09	0.000313988	2.94479	51.5063	1.1032	0.01075	0.000313404	0.912573	1.08778e-08	9.11665e-07	5.65594e-07	7.53834e-09
1.8308	5.55616e-09	0.000314653	2.97556	51.4622	1.11654	0.0107979	0.000314074	0.921254	1.09338e-08	9.06916e-07	5.61071e-07	7.46271e-09
1.8915	5.48616e-09	0.000315758	3.0274	51.3878	1.13908	0.0108778	0.000315186	0.935842	1.10275e-08	8.99086e-07	5.53617e-07	7.33878e-09
1.95219	5.42053e-09	0.000316811	3.07759	51.3156	1.16099	0.0109541	0.000316246	0.949929	1.11176e-08	8.91699e-07	5.4659e-07	7.22273e-09
2.01289	5.35888e-09	0.000317815	3.12621	51.2457	1.18228	0.0110271	0.000317256	0.963536	1.12041e-08	8.84719e-07	5.39955e-07	7.11386e-09
2.07358	5.30088e-09	0.000318773	3.17332	51.1778	1.20298	0.011097	0.000318221	0.976686	1.12875e-08	8.78115e-07	5.33682e-07	7.01154e-09
2.18588	5.20218e-09	0.000320435	3.25667	51.0576	1.23978	0.0112188	0.000319894	0.999871	1.14336e-08	8.66791e-07	5.2294e-07	6.83771e-09
2.29818	5.11331e-09	0.000321967	3.33537	50.9439	1.27472	0.0113316	0.000321435	1.02167	1.157e-08	8.565e-07	5.13195e-07	6.68153e-09
2.382	5.05264e-09	0.000323033	3.39126	50.8631	1.29965	0.0114104	0.000322509	1.03709	1.16661e-08	8.49419e-07	5.065e-07	6.57507e-09
2.46581	4.99619e-09	0.00032404	3.44484	50.7855	1.32363	0.0114851	0.000323522	1.05183	1.17576e-08	8.42791e-07	5.00242e-07	6.47613e-09
2.54962	4.94355e-09	0.000324992	3.49623	50.7109	1.34672	0.0115559	0.000324479	1.06593	1.18449e-08	8.36576e-07	4.94382e-07	6.38399e-09
2.63343	4.89451e-09	0.000325892	3.54554	50.6394	1.36894	0.011623	0.000325385	1.07942	1.1928e-08	8.3075e-07	4.88897e-07	6.29825e-09
2.64523	4.88788e-09	0.000326015	3.55232	50.6295	1.372	0.0116322	0.000325508	1.08127	1.19394e-08	8.2996e-07	4.88153e-07	6.28666e-09
2.65703	4.88129e-09	0.000326137	3.55906	50.6198	1.37505	0.0116413	0.000325631	1.08311	1.19508e-08	8.29175e-07	4.87415e-07	6.27516e-09
2.66883	4.87477e-09	0.000326258	3.56576	50.61	1.37807	0.0116504	0.000325753	1.08494	1.1962e-08	8.28397e-07	4.86683e-07	6.26377e-09
2.68904	4.86374e-09	0.000326463	3.57715	50.5935	1.38322	0.0116657	0.000325959	1.08805	1.19811e-08	8.27079e-07	4.85445e-07	6.2445e-09
2.70925	4.85288e-09	0.000326665	3.58843	50.5771	1.38833	0.0116809	0.000326163	1.09113	1.2e-08	8.25781e-07	4.84225e-07	6.22555e-09
2.72947	4.84219e-09	0.000326865	3.59959	50.5608	1.39338	0.0116958	0.000326364	1.09417	1.20187e-08	8.24501e-07	4.83023e-07	6.2069e-09
2.80842	4.80201e-09	0.000327622	3.64217	50.4989	1.4127	0.0117526	0.000327125	1.10576	1.20898e-08	8.19678e-07	4.78495e-07	6.13682e-09
2.88738	4.76418e-09	0.000328342	3.68315	50.4393	1.43134	0.0118067	0.000327849	1.11689	1.21578e-08	8.15116e-07	4.74218e-07	6.0709e-09
2.96633	4.72851e-09	0.000329028	3.7226	50.3818	1.44933	0.0118584	0.000328539	1.12758	1.22231e-08	8.10796e-07	4.70173e-07	6.00881e-09
3.04529	4.69484e-09	0.000329681	3.76057	50.3265	1.46669	0.0119078	0.000329197	1.13785	1.22857e-08	8.06703e-07	4.66345e-07	5.95025e-09
3.1523	4.65214e-09	0.000330519	3.80981	50.2546	1.48925	0.0119712	0.00033004	1.15114	1.23665e-08	8.01487e-07	4.61475e-07	5.87606e-09
3.25931	4.61252e-09	0.000331306	3.85661	50.1863	1.51077	0.0120309	0.000330831	1.16373	1.24429e-08	7.96623e-07	4.5694e-07	5.80729e-09
3.36632	4.57568e-09	0.000332046	3.90111	50.1212	1.53128	0.0120872	0.000331575	1.17568	1.25153e-08	7.9208e-07	4.52712e-07	5.74343e-09
3.47333	4.54139e-09	0.000332742	3.94342	50.0593	1.55084	0.0121402	0.000332275	1.18702	1.25838e-08	7.87832e-07	4.48764e-07	5.68403e-09
3.70207	4.47558e-09	0.000334097	4.0271	49.9368	1.58966	0.0122438	0.000333637	1.20937	1.27186e-08	7.79629e-07	4.41158e-07	5.57021e-09
3.93081	4.41854e-09	0.000335293	4.10239	49.8263	1.62476	0.0123356	0.00033484	1.2294	1.28391e-08	7.72463e-07	4.34533e-07	5.47174e-09
3.96217	4.41132e-09	0.000335446	4.11211	49.8121	1.6293	0.0123473	0.000334994	1.23198	1.28546e-08	7.71552e-07	4.33693e-07	5.45929e-09
3.99352	4.40424e-09	0.000335596	4.12169	49.798	1.63378	0.0123589	0.000335145	1.23452	1.28698e-08	7.70657e-07	4.32868e-07	5.44707e-09
4.02488	4.39729e-09	0.000335744	4.13114	49.7841	1.6382	0.0123703	0.000335294	1.23702	1.28849e-08	7.69779e-07	4.32057e-07	5.43509e-09
4.05624	4.39046e-09	0.00033589	4.14045	49.7705	1.64256	0.0123815	0.00033544	1.23949	1.28997e-08	7.68915e-07	4.31261e-07	5.42332e-09
4.0876	4.38377e-09	0.000336033	4.14963	49.757	1.64686	0.0123925	0.000335584	1.24192	1.29143e-08	7.68067e-07	4.30479e-07	5.41178e-09
4.15032	4.37073e-09	0.000336312	4.1676	49.7306	1.65528	0.012414	0.000335865	1.24668	1.29428e-08	7.66414e-07	4.28957e-07	5.38932e-09
4.21304	4.35817e-09	0.000336582	4.18506	49.7049	1.66347	0.0124349	0.000336137	1.2513	1.29705e-08	7.64818e-07	4.27488e-07	5.36768e-09
4.27576	4.34605e-09	0.000336844	4.20204	49.68	1.67145	0.0124551	0.0003364	1.25579	1.29974e-08	7.63276e-07	4.26069e-07	5.34682e-09
4.33848	4.33435e-09	0.000337097	4.21854	49.6557	1.6792	0.0124747	0.000336654	1.26014	1.30235e-08	7.61786e-07	4.247e-07	5.3267e-09
4.50037	4.30603e-09	0.000337715	4.25903	49.5961	1.69827	0.0125225	0.000337275	1.27082	1.30874e-08	7.58167e-07	4.21376e-07	5.27798e-09
4.66227	4.28014e-09	0.000338285	4.29669	49.5407	1.71604	0.0125666	0.000337848	1.28073	1.31466e-08	7.54846e-07	4.18332e-07	5.23349e-09
4.82416	4.25644e-09	0.00033881	4.33171	49.489	1.7326	0.0126074	0.000338376	1.28993	1.32016e-08	7.51797e-07	4.1554e-07	5.19281e-09
4.98606	4.23472e-09	0.000339295	4.3643	49.441	1.74804	0.0126451	0.000338864	1.29848	1.32526e-08	7.48992e-07	4.12976e-07	5.15553e-09
5.19232	4.20959e-09	0.00033986	4.40257	49.3845	1.76621	0.0126891	0.000339432	1.30849	1.33124e-08	7.45738e-07	4.10006e-07	5.11246e-09
5.39859	4.18699e-09	0.000340372	4.43752	49.3329	1.78283	0.012729	0.000339946	1.31763	1.33669e-08	7.42802e-07	4.07329e-07	5.07375e-09
5.60486	4.16667e-09	0.000340836	4.46944	49.2858	1.79804	0.0127653	0.000340413	1.32595	1.34165e-08	7.40152e-07	4.04918e-07	5.03897e-09
5.77283	4.15159e-09	0.000341182	4.49337	49.2504	1.80947	0.0127923	0.000340761	1.33219	1.34537e-08	7.38181e-07	4.03126e-07	5.01317e-09
5.80259	4.14905e-09	0.000341241	4.49743	49.2444	1.81141	0.0127969	0.00034082	1.33325	1.34599e-08	7.37849e-07	4.02823e-07	5.00882e-09
5.83234	4.14655e-09	0.000341299	4.50144	49.2385	1.81332	0.0128014	0.000340878	1.33429	1.34662e-08	7.37521e-07	4.02526e-07	5.00454e-09
5.86209	4.14408e-09	0.000341356	4.5054	49.2326	1.81521	0.0128059	0.000340935	1.33532	1.34723e-08	7.37198e-07	4.02232e-07	5.00032e-09
5.89185	4.14165e-09	0.000341412	4.5093	49.2269	1.81708	0.0128103	0.000340991	1.33633	1.34783e-08	7.36879e-07	4.01943e-07	4.99616e-09
5.95136	4.13689e-09	0.000341522	4.51696	49.2155	1.82074	0.0128189	0.000341102	1.33833	1.34902e-08	7.36255e-07	4.01376e-07	4.98802e-09
6.01087	4.13226e-09	0.000341629	4.52443	49.2045	1.82431	0.0128273	0.000341209	1.34027	1.35018e-08	7.35649e-07	4.00826e-07	4.98012e-09
6.07037	4.12777e-09	0.000341733	4.5317	49.1938	1.82779	0.0128354	0.000341314	1.34216	1.3513e-08	7.3506e-07	4.00291e-07	4.97245e-09
6.12988	4.12341e-09	0.000341834	4.53878	49.1833	1.83118	0.0128434	0.000341416	1.344	1.3524e-08	7.34487e-07	3.99772e-07	4.96499e-09
6.38247	4.10623e-09	0.000342234	4.5669	49.1417	1.84465	0.0128748	0.000341818	1.3513	1.35674e-08	7.32227e-07	3.97723e-07	4.93564e-09
6.63506	4.091e-09	0.000342591	4.5921	49.1044	1.85674	0.0129028	0.000342177	1.35783	1.36063e-08	7.30218e-07	3.95905e-07	4.90964e-09
6.88765	4.07748e-09	0.000342909	4.61469	49.0709	1.8676	0.0129278	0.000342496	1.36368	1.36411e-08	7.28432e-07	3.94289e-07	4.88657e-09
7.14024	4.06546e-09	0.000343193	4.63496	49.0409	1.87734	0.0129501	0.000342782	1.36892	1.36723e-08	7.2684e-07	3.92851e-07	4.86607e-09
7.47302	4.05161e-09	0.000343522	4.65851	49.006	1.88868	0.012976	0.000343112	1.37501	1.37084e-08	7.25004e-07	3.91193e-07	4.84247e-09
7.80579	4.03969e-09	0.000343806	4.67894	48.9757	1.89853	0.0129984	0.000343398	1.38028	1.37398e-08	7.2342e-07	3.89764e-07	4.82216e-09
8.13857	4.02945e-09	0.000344051	4.69666	48.9494	1.90708	0.0130177	0.000343644	1.38485	1.3767e-08	7.22057e-07	3.88536e-07	4.80472e-09
8.40714	4.02222e-09	0.000344225	4.70923	48.9308	1.91315	0.0130314	0.000343819	1.38809	1.37862e-08	7.21093e-07	3.87668e-07	4.79241e-09
8.45495	4.02102e-09	0.000344254	4.71132	48.9277	1.91416	0.0130337	0.000343847	1.38863	1.37894e-08	7.20933e-07	3.87524e-07	4.79037e-09
8.50276	4.01985e-09	0.000344282	4.71337	48.9246	1.91515	0.0130359	0.000343876	1.38916	1.37925e-08	7.20777e-07	3.87383e-07	4.78837e-09
8.55056	4.0187e-09	0.000344309	4.71538	48.9216	1.91612	0.0130381	0.000343904	1.38968	1.37956e-08	7.20623e-07	3.87245e-07	4.78642e-09
8.59837	4.01758e-09	0.000344336	4.71734	48.9187	1.91707	0.0130402	0.000343931	1.39018	1.37986e-08	7.20473e-07	3.8711e-07	4.7845e-09
8.69399	4.0154e-09	0.000344389	4.72116	48.9131	1.91892	0.0130444	0.000343983	1.39116	1.38045e-08	7.20183e-07	3.86848e-07	4.7808e-09
8.7896	4.01331e-09	0.000344439	4.72482	48.9076	1.92069	0.0130484	0.000344034	1.39211	1.38101e-08	7.19904e-07	3.86597e-07	4.77724e-09
8.88522	4.01131e-09	0.000344488	4.72833	48.9024	1.92239	0.0130522	0.000344083	1.39301	1.38154e-08	7.19636e-07	3.86357e-07	4.77384e-09
8.98084	4.00939e-09	0.000344534	4.73171	48.8974	1.92402	0.0130558	0.000344129	1.39388	1.38206e-08	7.1938e-07	3.86126e-07	4.77057e-09
9.4818	4.00055e-09	0.000344748	4.74732	48.8742	1.93157	0.0130727	0.000344344	1.3979	1.38445e-08	7.18198e-07	3.85063e-07	4.75553e-09
9.98276	3.99344e-09	0.00034492	4.75994	48.8555	1.93768	0.0130864	0.000344517	1.40114	1.38637e-08	7.17246e-07	3.84208e-07	4.74344e-09
10.4837	3.98772e-09	0.000345059	4.77015	48.8403	1.94263	0.0130974	0.000344657	1.40376	1.38793e-08	7.16478e-07	3.83518e-07	4.7337e-09
10.9847	3.9831e-09	0.000345171	4.7784	48.8281	1.94663	0.0131062	0.00034477	1.40588	1.38919e-08	7.1586e-07	3.82963e-07	4.72586e-09
11.4857	3.97938e-09	0.000345262	4.78508	48.8181	1.94987	0.0131134	0.000344861	1.4076	1.39021e-08	7.1536e-07	3.82515e-07	4.71953e-09
12.1033	3.97577e-09	0.00034535	4.79159	48.8085	1.95303	0.0131204	0.000344949	1.40927	1.3912e-08	7.14875e-07	3.82079e-07	4.71339e-09
12.7209	3.97299e-09	0.000345418	4.7966	48.801	1.95546	0.0131258	0.000345018	1.41055	1.39197e-08	7.14502e-07	3.81745e-07	4.70867e-09
13.3385	3.97085e-09	0.00034547	4.80046	48.7953	1.95733	0.0131299	0.00034507	1.41154	1.39255e-08	7.14214e-07	3.81486e-07	4.70503e-09
13.9561	3.96921e-09	0.000345511	4.80343	48.7909	1.95877	0.0131331	0.00034511	1.41231	1.39301e-08	7.13993e-07	3.81288e-07	4.70224e-09
14.5736	3.96795e-09	0.000345541	4.80572	48.7875	1.95989	0.0131356	0.000345141	1.41289	1.39336e-08	7.13824e-07	3.81137e-07	4.70011e-09
15.1912	3.96698e-09	0.000345565	4.80748	48.7849	1.96074	0.0131374	0.000345165	1.41334	1.39362e-08	7.13693e-07	3.8102e-07	4.69845e-09
15.8088	3.96623e-09	0.000345584	4.80884	48.7828	1.9614	0.0131389	0.000345184	1.41369	1.39383e-08	7.13592e-07	3.8093e-07	4.69719e-09
16.4264	3.96565e-09	0.000345598	4.80989	48.7813	1.96191	0.01314	0.000345198	1.41396	1.39399e-08	7.13515e-07	3.8086e-07	4.6962e-09
17.1559	3.96514e-09	0.00034561	4.81082	48.7799	1.96236	0.013141	0.000345211	1.4142	1.39413e-08	7.13446e-07	3.80798e-07	4.69532e-09
17.8854	3.96476e-09	0.000345619	4.8115	48.7789	1.96269	0.0131417	0.00034522	1.41437	1.39424e-08	7.13395e-07	3.80752e-07	4.69469e-09
18.6148	3.96449e-09	0.000345626	4.812	48.7782	1.96293	0.0131423	0.000345227	1.4145	1.39431e-08	7.13358e-07	3.80719e-07	4.69422e-09
19.3443	3.96429e-09	0.000345631	4.81236	48.7776	1.96311	0.0131427	0.000345232	1.4146	1.39437e-08	7.13331e-07	3.80695e-07	4.69388e-09
20.3841	3.96409e-09	0.000345636	4.81272	48.7771	1.96329	0.0131431	0.000345237	1.41469	1.39442e-08	7.13304e-07	3.80671e-07	4.69354e-09
21.4239	3.96396e-09	0.000345639	4.81296	48.7767	1.9634	0.0131433	0.00034524	1.41475	1.39446e-08	7.13287e-07	3.80656e-07	4.69332e-09
22.4638	3.96388e-09	0.000345641	4.81311	48.7765	1.96347	0.0131435	0.000345242	1.41479	1.39448e-08	7.13276e-07	3.80645e-07	4.69318e-09
23.5036	3.96382e-09	0.000345642	4.81321	48.7764	1.96352	0.0131436	0.000345243	1.41481	1.3945e-08	7.13268e-07	3.80639e-07	4.69309e-09
25.0054	3.96377e-09	0.000345644	4.81329	48.7762	1.96356	0.0131437	0.000345244	1.41483	1.39451e-08	7.13262e-07	3.80633e-07	4.69301e-09
26.5072	3.96375e-09	0.000345644	4.81334	48.7762	1.96359	0.0131437	0.000345245	1.41485	1.39452e-08	7.13259e-07	3.8063e-07	4.69297e-09
28.009	3.96374e-09	0.000345645	4.81336	48.7761	1.9636	0.0131437	0.000345245	1.41485	1.39452e-08	7.13257e-07	3.80629e-07	4.69294e-09
29.5108	3.96373e-09	0.000345645	4.81338	48.7761	1.96361	0.0131438	0.000345245	1.41486	1.39452e-08	7.13256e-07	3.80628e-07	4.69293e-09
32.242	3.96372e-09	0.000345645	4.81339	48.7761	1.96361	0.0131438	0.000345246	1.41486	1.39452e-08	7.13255e-07	3.80627e-07	4.69292e-09
34.9732	3.96372e-09	0.000345645	4.8134	48.7761	1.96361	0.0131438	0.000345246	1.41486	1.39452e-08	7.13254e-07	3.80626e-07	4.69291e-09
37.7044	3.96372e-09	0.000345645	4.8134	48.7761	1.96361	0.0131438	0.000345246	1.41486	1.39452e-08	7.13254e-07	3.80626e-07	4.69291e-09
47.3691	3.96372e-09	0.000345645	4.8134	48.7761	1.96361	0.0131438	0.000345246	1.41486	1.39452e-08	7.13254e-07	3.80626e-07	4.69291e-09
57.0339	3.96372e-09	0.000345645	4.8134	48.7761	1.96361	0.0131438	0.000345246	1.41486	1.39452e-08	7.13254e-07	3.80626e-07	4.69291e-09
153.681	3.96372e-09	0.000345645	4.8134	48.7761	1.96361	0.0131438	0.000345246	1.41486	1.39452e-08	7.13254e-07	3.80626e-07	4.69291e-09
250.328	3.96372e-09	0.000345645	4.8134	48.7761	1.96361	0.0131438	0.000345246	1.41486	1.39452e-08	7.13254e-07	3.80626e-07	4.69291e-09
922.324	3.96372e-09	0.000345645	4.8134	48.7761	1.96361	0.0131438	0.000345245	1.41486	1.39452e-08	7.13254e-07	3.80626e-07	4.69291e-09
1000	3.96372e-09	0.000345645	4.8134	48.7761	1.96361	0.0131438	0.000345245	1.41486	1.39452e-08	7.13254e-07	3.80626e-07	4.69291e-09
