# Supplementary material for: Molecular-resolution imaging of ice crystallized from liquid water by cryogenic liquid-cell TEM
Source: Nat Commun. 2025 Sep 25;16:8342. doi: 10.1038/s41467-025-62451-0 (PMC12462463; doi:10.1038/s41467-025-62451-0)
Supplement: Supplementary file 11 — Supplementary Data 3 [file 41467_2025_62451_MOESM11_ESM.zip › Ambrozic Set_kJ_C0_g_vals_pastina_198.15K_25.0_eA2s_Output.xlsx]

## Sheet: Sheet1
time / s	H	H+	H2	H2O	H2O2	HO2	HO2-	O2	O2-	OH	OH-	eh-
0	0	0	0	55.56	0	0	0	0	0	0	0	0
1.13175e-14	6.73259e-14	3.16228e-13	4.5904e-14	55.56	7.14063e-14	2.04018e-15	4.64714e-32	1.44477e-32	8.70946e-25	2.75424e-13	5.10045e-14	2.65223e-13
2.26349e-14	1.34652e-13	6.32456e-13	9.18081e-14	55.56	1.42813e-13	4.08036e-15	2.13066e-31	7.22387e-32	2.61201e-24	5.50848e-13	1.02009e-13	5.30447e-13
2.83163e-11	1.68449e-10	7.91202e-10	1.14852e-10	55.56	1.78658e-10	5.10453e-12	5.76383e-22	2.26107e-22	-1.01652e-18	6.89111e-10	1.27613e-10	6.63589e-10
5.661e-11	3.36764e-10	1.58177e-09	2.29612e-10	55.56	3.57174e-10	1.0205e-11	2.87995e-21	1.12981e-21	-4.72167e-18	1.37767e-09	2.55124e-10	1.32665e-09
8.49037e-11	5.05079e-10	2.37234e-09	3.44372e-10	55.56	5.3569e-10	1.53054e-11	8.0615e-21	3.16261e-21	-1.40676e-17	2.06623e-09	3.82636e-10	1.98971e-09
1.13197e-10	6.73394e-10	3.16291e-09	4.59132e-10	55.56	7.14206e-10	2.04059e-11	1.72718e-20	6.77599e-21	-3.44764e-17	2.75479e-09	5.10147e-10	2.65276e-09
1.41491e-10	8.41709e-10	3.95348e-09	5.73892e-10	55.56	8.92721e-10	2.55064e-11	3.16617e-20	1.24214e-20	-7.60639e-17	3.44335e-09	6.37658e-10	3.31582e-09
1.69785e-10	1.01002e-09	4.74405e-09	6.88652e-10	55.56	1.07124e-09	3.06069e-11	5.2382e-20	2.05504e-20	-1.57822e-16	4.13191e-09	7.65169e-10	3.97888e-09
1.76858e-10	1.0521e-09	4.94169e-09	7.17342e-10	55.56	1.11587e-09	3.1882e-11	5.80026e-20	2.27556e-20	-1.20696e-16	4.30405e-09	7.97047e-10	4.14464e-09
1.83932e-10	1.09418e-09	5.13933e-09	7.46032e-10	55.56	1.16049e-09	3.31571e-11	6.40819e-20	2.51406e-20	-8.6006e-17	4.47619e-09	8.28925e-10	4.31041e-09
1.97629e-10	1.17567e-09	5.52206e-09	8.0159e-10	55.56	1.24692e-09	3.56263e-11	7.67635e-20	3.01159e-20	-3.27241e-17	4.80954e-09	8.90656e-10	4.63141e-09
2.11327e-10	1.25715e-09	5.90479e-09	8.57148e-10	55.56	1.33334e-09	3.80955e-11	9.13292e-20	3.58304e-20	-2.86976e-18	5.14289e-09	9.52386e-10	4.95241e-09
2.25024e-10	1.33863e-09	6.28753e-09	9.12705e-10	55.56	1.41976e-09	4.05647e-11	1.07909e-19	4.23351e-20	1.33157e-17	5.47623e-09	1.01412e-09	5.27341e-09
2.38722e-10	1.42012e-09	6.67026e-09	9.68263e-10	55.56	1.50619e-09	4.30339e-11	1.26635e-19	4.96815e-20	2.3456e-17	5.80958e-09	1.07585e-09	5.59441e-09
2.52419e-10	1.5016e-09	7.05299e-09	1.02382e-09	55.56	1.59261e-09	4.55031e-11	1.47635e-19	5.79207e-20	3.04814e-17	6.14292e-09	1.13758e-09	5.91541e-09
2.66117e-10	1.58309e-09	7.43572e-09	1.07938e-09	55.56	1.67903e-09	4.79723e-11	1.71043e-19	6.71039e-20	3.55223e-17	6.47627e-09	1.19931e-09	6.23641e-09
2.79814e-10	1.66457e-09	7.81845e-09	1.13494e-09	55.56	1.76546e-09	5.04416e-11	1.96986e-19	7.72824e-20	3.93365e-17	6.80962e-09	1.26104e-09	6.55741e-09
2.93512e-10	1.74606e-09	8.20118e-09	1.19049e-09	55.56	1.85188e-09	5.29108e-11	2.25598e-19	8.85074e-20	4.24582e-17	7.14296e-09	1.32277e-09	6.87841e-09
3.07209e-10	1.82754e-09	8.58391e-09	1.24605e-09	55.56	1.9383e-09	5.538e-11	2.57007e-19	1.0083e-19	4.5197e-17	7.47631e-09	1.3845e-09	7.19941e-09
3.20907e-10	1.90903e-09	8.96664e-09	1.30161e-09	55.56	2.02472e-09	5.78492e-11	2.91345e-19	1.14302e-19	4.77166e-17	7.80965e-09	1.44623e-09	7.52041e-09
3.34604e-10	1.99051e-09	9.34937e-09	1.35717e-09	55.56	2.11115e-09	6.03185e-11	3.28742e-19	1.28974e-19	5.01084e-17	8.143e-09	1.50796e-09	7.84141e-09
4.7158e-10	2.80536e-09	1.31767e-08	1.91274e-09	55.56	2.97538e-09	8.50107e-11	9.22427e-19	3.61894e-19	7.28917e-17	1.14765e-08	2.12527e-09	1.10514e-08
6.08555e-10	3.6202e-09	1.7004e-08	2.46832e-09	55.56	3.83961e-09	1.09703e-10	1.97943e-18	7.76591e-19	9.48325e-17	1.48099e-08	2.74258e-09	1.42614e-08
7.45531e-10	4.43505e-09	2.08313e-08	3.0239e-09	55.56	4.70384e-09	1.34395e-10	3.62113e-18	1.42069e-18	1.16911e-16	1.81434e-08	3.35989e-09	1.74714e-08
2.11528e-09	1.25835e-08	5.91043e-08	8.57966e-09	55.56	1.33461e-08	3.81318e-10	1.59296e-16	6.25052e-17	3.3878e-16	5.14779e-08	9.53299e-09	4.95714e-08
3.48504e-09	2.0732e-08	9.73774e-08	1.41354e-08	55.56	2.19885e-08	6.2824e-10	5.81843e-16	2.28314e-16	5.60655e-16	8.48125e-08	1.57061e-08	8.16713e-08
5.83738e-09	3.47258e-08	1.63105e-07	2.36766e-08	55.56	3.68303e-08	1.05229e-09	2.6174e-15	1.0272e-15	9.4169e-16	1.42059e-07	2.63076e-08	1.36798e-07
8.18971e-09	4.87196e-08	2.28833e-07	3.32178e-08	55.56	5.16722e-08	1.47634e-09	6.62389e-15	2.59968e-15	1.32273e-15	1.99305e-07	3.69093e-08	1.91924e-07
1.09716e-08	6.5269e-08	3.06563e-07	4.45014e-08	55.56	6.92244e-08	1.97782e-09	1.34127e-14	5.26428e-15	1.77334e-15	2.67006e-07	4.94471e-08	2.57116e-07
1.37535e-08	8.18186e-08	3.84293e-07	5.5785e-08	55.56	8.67768e-08	2.47931e-09	2.45831e-14	9.64888e-15	2.22395e-15	3.34705e-07	6.19853e-08	3.22308e-07
1.65354e-08	9.83684e-08	4.62023e-07	6.70687e-08	55.56	1.04329e-07	2.98079e-09	4.11808e-14	1.61643e-14	2.67457e-15	4.02403e-07	7.45238e-08	3.87499e-07
2.16221e-08	1.2863e-07	6.04146e-07	8.77006e-08	55.56	1.36424e-07	3.89771e-09	8.86551e-14	3.48021e-14	3.49848e-15	5.26185e-07	9.74514e-08	5.06695e-07
2.67087e-08	1.58892e-07	7.46268e-07	1.08333e-07	55.56	1.68519e-07	4.81463e-09	1.64136e-13	6.44387e-14	4.32239e-15	6.49963e-07	1.20381e-07	6.25887e-07
3.17953e-08	1.89156e-07	8.88386e-07	1.28965e-07	55.56	2.00614e-07	5.73152e-09	2.74716e-13	1.07862e-13	5.14628e-15	7.73736e-07	1.43313e-07	7.45073e-07
3.68819e-08	2.19422e-07	1.0305e-06	1.49598e-07	55.56	2.32711e-07	6.64839e-09	4.27122e-13	1.67717e-13	5.97014e-15	8.97502e-07	1.66247e-07	8.64252e-07
4.45865e-08	2.65268e-07	1.24575e-06	1.80852e-07	55.56	2.81328e-07	8.03709e-09	7.52374e-13	2.95475e-13	7.21799e-15	1.08495e-06	2.00992e-07	1.04475e-06
5.2291e-08	3.1112e-07	1.46098e-06	2.12106e-07	55.56	3.29949e-07	9.42571e-09	1.21185e-12	4.75984e-13	8.46577e-15	1.27238e-06	2.35745e-07	1.22523e-06
5.99955e-08	3.56978e-07	1.67619e-06	2.43362e-07	55.56	3.78572e-07	1.08143e-08	1.82865e-12	7.18334e-13	9.71348e-15	1.45979e-06	2.70509e-07	1.40568e-06
6.77001e-08	4.02843e-07	1.89139e-06	2.7462e-07	55.56	4.27199e-07	1.22027e-08	2.6259e-12	1.03162e-12	1.09611e-14	1.64717e-06	3.05285e-07	1.58611e-06
9.58518e-08	5.70507e-07	2.67752e-06	3.88852e-07	55.56	6.04917e-07	1.72749e-08	7.4434e-12	2.92511e-12	1.5519e-14	2.33157e-06	4.32474e-07	2.24504e-06
1.24004e-07	7.38326e-07	3.46326e-06	5.03122e-07	55.56	7.82713e-07	2.23449e-08	1.6105e-11	6.32985e-12	2.00753e-14	3.01539e-06	5.5991e-07	2.90333e-06
1.52155e-07	9.06344e-07	4.2485e-06	6.17442e-07	55.56	9.6061e-07	2.74121e-08	2.97364e-11	1.16874e-11	2.46298e-14	3.69847e-06	6.87662e-07	3.5608e-06
1.80307e-07	1.07461e-06	5.03311e-06	7.31822e-07	55.56	1.13863e-06	3.24759e-08	4.94627e-11	1.94376e-11	2.9182e-14	4.38065e-06	8.15799e-07	4.21727e-06
2.13053e-07	1.2707e-06	5.94484e-06	8.64959e-07	55.56	1.34589e-06	3.8361e-08	8.15687e-11	3.20431e-11	3.4474e-14	5.1728e-06	9.65422e-07	4.97934e-06
2.45799e-07	1.46724e-06	6.8554e-06	9.9821e-07	55.56	1.55338e-06	4.42397e-08	1.25216e-10	4.91624e-11	3.97626e-14	5.96325e-06	1.11577e-06	5.73951e-06
2.78545e-07	1.66432e-06	7.76459e-06	1.13159e-06	55.56	1.76113e-06	5.0111e-08	1.82178e-10	7.14737e-11	4.50476e-14	6.75174e-06	1.26693e-06	6.49748e-06
3.11291e-07	1.86199e-06	8.67226e-06	1.26513e-06	55.56	1.96919e-06	5.59739e-08	2.54235e-10	9.96487e-11	5.03289e-14	7.53802e-06	1.41902e-06	7.25298e-06
3.44036e-07	2.06033e-06	9.5782e-06	1.39882e-06	55.56	2.17759e-06	6.18275e-08	3.4317e-10	1.34352e-10	5.56067e-14	8.32183e-06	1.57213e-06	8.00573e-06
3.9066e-07	2.344e-06	1.08648e-05	1.58951e-06	55.56	2.47495e-06	7.01442e-08	5.02447e-10	1.96321e-10	6.31157e-14	9.4331e-06	1.79209e-06	9.0722e-06
4.37285e-07	2.62933e-06	1.2147e-05	1.78062e-06	55.56	2.77315e-06	7.84375e-08	7.04761e-10	2.7472e-10	7.06187e-14	1.05382e-05	2.01457e-06	1.01317e-05
4.83909e-07	2.9165e-06	1.34244e-05	1.9722e-06	55.56	3.07229e-06	8.67049e-08	9.55339e-10	3.71374e-10	7.81171e-14	1.16364e-05	2.23982e-06	1.11836e-05
5.30533e-07	3.20569e-06	1.46963e-05	2.1643e-06	55.56	3.37245e-06	9.49438e-08	1.25945e-09	4.88062e-10	8.56125e-14	1.2727e-05	2.46809e-06	1.2227e-05
5.77157e-07	3.49705e-06	1.59623e-05	2.35698e-06	55.56	3.67372e-06	1.03152e-07	1.62239e-09	6.26516e-10	9.31069e-14	1.38095e-05	2.69957e-06	1.32611e-05
6.45218e-07	3.92662e-06	1.77988e-05	2.63936e-06	55.56	4.11567e-06	1.15073e-07	2.26892e-09	8.71171e-10	1.0405e-13	1.53736e-05	3.04367e-06	1.47529e-05
7.13279e-07	4.36164e-06	1.96201e-05	2.92321e-06	55.56	4.56041e-06	1.26917e-07	3.06906e-09	1.17079e-09	1.15005e-13	1.69171e-05	3.39556e-06	1.62215e-05
7.8134e-07	4.80252e-06	2.14246e-05	3.20868e-06	55.56	5.00815e-06	1.38675e-07	4.03986e-09	1.53011e-09	1.25979e-13	1.84382e-05	3.75568e-06	1.76648e-05
8.49401e-07	5.24965e-06	2.32107e-05	3.4959e-06	55.56	5.45912e-06	1.50343e-07	5.19856e-09	1.95358e-09	1.36985e-13	1.99352e-05	4.12436e-06	1.90812e-05
9.17462e-07	5.70338e-06	2.49771e-05	3.78502e-06	55.56	5.91349e-06	1.61915e-07	6.56258e-09	2.44534e-09	1.48032e-13	2.14065e-05	4.50181e-06	2.04687e-05
9.85522e-07	6.164e-06	2.67222e-05	4.07618e-06	55.56	6.37144e-06	1.73384e-07	8.14954e-09	3.00923e-09	1.59133e-13	2.28509e-05	4.88817e-06	2.18259e-05
1.09488e-06	6.9191e-06	2.94781e-05	4.54858e-06	55.56	7.1151e-06	1.91587e-07	1.12108e-08	4.07501e-09	1.77111e-13	2.51119e-05	5.52759e-06	2.39393e-05
1.20423e-06	7.69339e-06	3.21697e-05	5.02713e-06	55.56	7.86889e-06	2.09498e-07	1.49671e-08	5.34871e-09	1.95307e-13	2.72952e-05	6.18954e-06	2.59652e-05
1.31358e-06	8.48731e-06	3.47918e-05	5.51232e-06	55.5599	8.6332e-06	2.27102e-07	1.94921e-08	6.8409e-09	2.13769e-13	2.93973e-05	6.8729e-06	2.78994e-05
1.42294e-06	9.301e-06	3.73393e-05	6.00463e-06	55.5599	9.40826e-06	2.4439e-07	2.48588e-08	8.55994e-09	2.32543e-13	3.14151e-05	7.57599e-06	2.97385e-05
1.53229e-06	1.01343e-05	3.98079e-05	6.50452e-06	55.5599	1.01942e-05	2.61354e-07	3.11384e-08	1.05121e-08	2.51671e-13	3.33467e-05	8.29659e-06	3.14801e-05
1.64165e-06	1.09868e-05	4.21934e-05	7.0124e-06	55.5599	1.09911e-05	2.77991e-07	3.83994e-08	1.27015e-08	2.71187e-13	3.51907e-05	9.0321e-06	3.31229e-05
1.79291e-06	1.21961e-05	4.53499e-05	7.72878e-06	55.5599	1.21112e-05	3.00465e-07	5.01817e-08	1.61251e-08	2.98879e-13	3.75963e-05	1.00685e-05	3.52312e-05
1.94418e-06	1.34381e-05	4.83333e-05	8.46203e-06	55.5599	1.32514e-05	3.22318e-07	6.41246e-08	2.00075e-08	3.27425e-13	3.98342e-05	1.11192e-05	3.715e-05
2.09545e-06	1.47091e-05	5.11383e-05	9.21286e-06	55.5599	1.44108e-05	3.43567e-07	8.03667e-08	2.43435e-08	3.56858e-13	4.1907e-05	1.21752e-05	3.88828e-05
2.24672e-06	1.60051e-05	5.37617e-05	9.98185e-06	55.5599	1.55886e-05	3.64237e-07	9.90235e-08	2.91234e-08	3.87185e-13	4.38196e-05	1.32276e-05	4.04351e-05
2.39798e-06	1.73218e-05	5.62025e-05	1.07694e-05	55.5599	1.67833e-05	3.84357e-07	1.20185e-07	3.43335e-08	4.1839e-13	4.55778e-05	1.42678e-05	4.18146e-05
2.54925e-06	1.86542e-05	5.84617e-05	1.15759e-05	55.5599	1.79938e-05	4.03965e-07	1.43913e-07	3.99572e-08	4.5044e-13	4.71888e-05	1.52879e-05	4.30298e-05
2.72424e-06	2.02088e-05	6.08523e-05	1.25326e-05	55.5599	1.94117e-05	4.2606e-07	1.74608e-07	4.69539e-08	4.88507e-13	4.88791e-05	1.64338e-05	4.42439e-05
2.89923e-06	2.17703e-05	6.30111e-05	1.35147e-05	55.5599	2.08466e-05	4.47588e-07	2.08794e-07	5.44475e-08	5.27552e-13	5.03962e-05	1.75345e-05	4.52678e-05
3.07421e-06	2.33314e-05	6.49477e-05	1.45222e-05	55.5599	2.22962e-05	4.68617e-07	2.46432e-07	6.24053e-08	5.67472e-13	5.17536e-05	1.85828e-05	4.61185e-05
3.2492e-06	2.4885e-05	6.66738e-05	1.55546e-05	55.5599	2.37584e-05	4.89216e-07	2.87446e-07	7.07946e-08	6.08161e-13	5.29646e-05	1.95735e-05	4.68129e-05
3.42419e-06	2.64247e-05	6.82027e-05	1.66115e-05	55.5599	2.52314e-05	5.09451e-07	3.31722e-07	7.9583e-08	6.4952e-13	5.40426e-05	2.05032e-05	4.73677e-05
3.59917e-06	2.79446e-05	6.95483e-05	1.76922e-05	55.5599	2.67131e-05	5.29389e-07	3.79117e-07	8.87397e-08	6.91439e-13	5.50002e-05	2.13703e-05	4.77989e-05
3.83802e-06	2.99782e-05	7.11157e-05	1.92043e-05	55.5599	2.8747e-05	5.56235e-07	4.48544e-07	1.0178e-07	7.49425e-13	5.61349e-05	2.24523e-05	4.82148e-05
4.07688e-06	3.19545e-05	7.2406e-05	2.07573e-05	55.5599	3.07904e-05	5.82784e-07	5.23005e-07	1.15385e-07	8.08106e-13	5.70957e-05	2.34197e-05	4.84633e-05
4.31573e-06	3.3865e-05	7.34552e-05	2.23489e-05	55.5598	3.28403e-05	6.09166e-07	6.02002e-07	1.29493e-07	8.67329e-13	5.79081e-05	2.42778e-05	4.85754e-05
4.55458e-06	3.57031e-05	7.42971e-05	2.39766e-05	55.5598	3.48937e-05	6.35493e-07	6.85028e-07	1.44053e-07	9.26981e-13	5.85942e-05	2.50341e-05	4.8578e-05
4.79343e-06	3.74647e-05	7.49628e-05	2.56383e-05	55.5598	3.69486e-05	6.6186e-07	7.71581e-07	1.5902e-07	9.8698e-13	5.91734e-05	2.5697e-05	4.84943e-05
5.03228e-06	3.91469e-05	7.54802e-05	2.73314e-05	55.5598	3.9003e-05	6.88348e-07	8.61183e-07	1.74356e-07	1.04728e-12	5.96625e-05	2.62753e-05	4.83437e-05
5.31188e-06	4.10136e-05	7.59305e-05	2.93503e-05	55.5598	4.14051e-05	7.19599e-07	9.69341e-07	1.92736e-07	1.11821e-12	6.01397e-05	2.68569e-05	4.81042e-05
5.59147e-06	4.277e-05	7.62453e-05	3.14058e-05	55.5598	4.38024e-05	7.51192e-07	1.0804e-06	2.11537e-07	1.1895e-12	6.05324e-05	2.73486e-05	4.78163e-05
5.87106e-06	4.44178e-05	7.64533e-05	3.34946e-05	55.5598	4.61936e-05	7.83194e-07	1.19379e-06	2.3073e-07	1.26119e-12	6.08566e-05	2.77628e-05	4.74967e-05
6.15066e-06	4.59599e-05	7.65779e-05	3.56139e-05	55.5598	4.85773e-05	8.15651e-07	1.30897e-06	2.50289e-07	1.3333e-12	6.11252e-05	2.81108e-05	4.7158e-05
6.43025e-06	4.74003e-05	7.66384e-05	3.77608e-05	55.5598	5.09526e-05	8.48598e-07	1.42551e-06	2.70197e-07	1.40587e-12	6.13492e-05	2.84028e-05	4.68101e-05
6.70985e-06	4.87433e-05	7.66504e-05	3.99328e-05	55.5598	5.3319e-05	8.82055e-07	1.54302e-06	2.90441e-07	1.47899e-12	6.15371e-05	2.86472e-05	4.64602e-05
7.10342e-06	5.0478e-05	7.66086e-05	4.30284e-05	55.5598	5.66339e-05	9.30041e-07	1.70945e-06	3.19491e-07	1.58284e-12	6.17542e-05	2.8925e-05	4.59741e-05
7.49699e-06	5.20432e-05	7.65212e-05	4.61634e-05	55.5598	5.99291e-05	9.79072e-07	1.87642e-06	3.49173e-07	1.68797e-12	6.19293e-05	2.91406e-05	4.55042e-05
7.89056e-06	5.34527e-05	7.6407e-05	4.93328e-05	55.5598	6.32039e-05	1.02914e-06	2.04336e-06	3.79483e-07	1.79447e-12	6.20744e-05	2.93075e-05	4.50561e-05
8.28413e-06	5.47197e-05	7.62789e-05	5.25321e-05	55.5598	6.64582e-05	1.08021e-06	2.20982e-06	4.10421e-07	1.90243e-12	6.2198e-05	2.94366e-05	4.46325e-05
8.6777e-06	5.5857e-05	7.61457e-05	5.57574e-05	55.5598	6.96918e-05	1.13227e-06	2.37548e-06	4.41991e-07	2.01192e-12	6.23068e-05	2.9536e-05	4.42343e-05
9.07127e-06	5.68764e-05	7.60133e-05	5.90053e-05	55.5598	7.29048e-05	1.18526e-06	2.5401e-06	4.742e-07	2.123e-12	6.24055e-05	2.96123e-05	4.38609e-05
9.56184e-06	5.79983e-05	7.58545e-05	6.30806e-05	55.5597	7.68811e-05	1.25255e-06	2.74356e-06	5.15256e-07	2.26374e-12	6.25201e-05	2.96825e-05	4.34284e-05
1.00524e-05	5.8973e-05	7.57063e-05	6.71809e-05	55.5597	8.08259e-05	1.32114e-06	2.94491e-06	5.57338e-07	2.40703e-12	6.26298e-05	2.97318e-05	4.30295e-05
1.0543e-05	5.98173e-05	7.55702e-05	7.13015e-05	55.5597	8.47399e-05	1.39096e-06	3.14403e-06	6.00467e-07	2.5529e-12	6.27383e-05	2.97656e-05	4.26606e-05
1.10336e-05	6.05462e-05	7.54468e-05	7.54386e-05	55.5597	8.86238e-05	1.46191e-06	3.34084e-06	6.44661e-07	2.7013e-12	6.2848e-05	2.97876e-05	4.23183e-05
1.15241e-05	6.11729e-05	7.53353e-05	7.95886e-05	55.5597	9.24782e-05	1.53394e-06	3.53534e-06	6.89941e-07	2.8524e-12	6.29605e-05	2.98009e-05	4.19991e-05
1.20147e-05	6.17092e-05	7.52348e-05	8.37483e-05	55.5597	9.63038e-05	1.60696e-06	3.72755e-06	7.36325e-07	3.00552e-12	6.30768e-05	2.98073e-05	4.17e-05
1.25053e-05	6.21653e-05	7.51443e-05	8.79149e-05	55.5597	0.000100101	1.68092e-06	3.9175e-06	7.83832e-07	3.16187e-12	6.31974e-05	2.98085e-05	4.14183e-05
1.25906e-05	6.22371e-05	7.51294e-05	8.86404e-05	55.5597	0.000100759	1.69388e-06	3.95032e-06	7.92213e-07	3.18921e-12	6.32189e-05	2.98082e-05	4.13709e-05
1.2676e-05	6.23068e-05	7.51149e-05	8.93659e-05	55.5597	0.000101416	1.70687e-06	3.98307e-06	8.00628e-07	3.21667e-12	6.32405e-05	2.98079e-05	4.13239e-05
1.27613e-05	6.23745e-05	7.51006e-05	9.00916e-05	55.5597	0.000102073	1.71988e-06	4.01576e-06	8.09078e-07	3.24421e-12	6.32622e-05	2.98074e-05	4.12774e-05
1.28467e-05	6.24401e-05	7.50865e-05	9.08173e-05	55.5597	0.000102728	1.73292e-06	4.04838e-06	8.17563e-07	3.27183e-12	6.32841e-05	2.98068e-05	4.12313e-05
1.2932e-05	6.25038e-05	7.50727e-05	9.15432e-05	55.5597	0.000103383	1.74598e-06	4.08094e-06	8.26082e-07	3.29952e-12	6.33061e-05	2.98061e-05	4.11856e-05
1.31027e-05	6.26253e-05	7.50457e-05	9.29951e-05	55.5597	0.00010469	1.77219e-06	4.14586e-06	8.43226e-07	3.35511e-12	6.33506e-05	2.98044e-05	4.10954e-05
1.32734e-05	6.27394e-05	7.50197e-05	9.44473e-05	55.5597	0.000105993	1.79849e-06	4.21052e-06	8.6051e-07	3.411e-12	6.33957e-05	2.98024e-05	4.10068e-05
1.34441e-05	6.28464e-05	7.49945e-05	9.58996e-05	55.5597	0.000107294	1.8249e-06	4.27493e-06	8.77934e-07	3.46717e-12	6.34414e-05	2.98e-05	4.09196e-05
1.36148e-05	6.29464e-05	7.49702e-05	9.7352e-05	55.5597	0.000108591	1.8514e-06	4.33909e-06	8.955e-07	3.52364e-12	6.34876e-05	2.97972e-05	4.08339e-05
1.41789e-05	6.32316e-05	7.4895e-05	0.000102151	55.5597	0.000112857	1.93963e-06	4.54934e-06	9.54559e-07	3.71227e-12	6.36442e-05	2.97862e-05	4.05595e-05
1.47429e-05	6.34537e-05	7.48271e-05	0.000106948	55.5597	0.000117089	2.02884e-06	4.75699e-06	1.01519e-06	3.904e-12	6.38066e-05	2.97725e-05	4.02977e-05
1.5307e-05	6.36208e-05	7.47653e-05	0.000111739	55.5596	0.00012129	2.11897e-06	4.96213e-06	1.0774e-06	4.09876e-12	6.39743e-05	2.97567e-05	4.00465e-05
1.5871e-05	6.37395e-05	7.47088e-05	0.000116525	55.5596	0.000125461	2.21e-06	5.16485e-06	1.14122e-06	4.29652e-12	6.41469e-05	2.97391e-05	3.98048e-05
1.64351e-05	6.38159e-05	7.46566e-05	0.000121302	55.5596	0.000129602	2.30187e-06	5.36526e-06	1.20665e-06	4.49723e-12	6.43237e-05	2.972e-05	3.95713e-05
1.72468e-05	6.38619e-05	7.45881e-05	0.000128159	55.5596	0.000135511	2.43551e-06	5.64976e-06	1.30368e-06	4.79116e-12	6.45846e-05	2.96905e-05	3.92478e-05
1.80585e-05	6.38443e-05	7.45259e-05	0.000134992	55.5596	0.000141363	2.57077e-06	5.92987e-06	1.40411e-06	5.09101e-12	6.48517e-05	2.96589e-05	3.89372e-05
1.88702e-05	6.37742e-05	7.4469e-05	0.0001418	55.5596	0.000147161	2.70757e-06	6.20582e-06	1.50797e-06	5.39668e-12	6.51234e-05	2.96255e-05	3.86377e-05
1.96819e-05	6.36606e-05	7.44165e-05	0.000148578	55.5596	0.000152906	2.84586e-06	6.47779e-06	1.61529e-06	5.70807e-12	6.53984e-05	2.95907e-05	3.8348e-05
2.04936e-05	6.35113e-05	7.43678e-05	0.000155327	55.5596	0.000158602	2.9856e-06	6.74596e-06	1.72607e-06	6.02508e-12	6.56754e-05	2.95547e-05	3.80671e-05
2.15472e-05	6.32747e-05	7.43092e-05	0.000164039	55.5595	0.000165923	3.16906e-06	7.08862e-06	1.87506e-06	6.44479e-12	6.60363e-05	2.95063e-05	3.77143e-05
2.26007e-05	6.3e-05	7.42553e-05	0.000172697	55.5595	0.000173167	3.35481e-06	7.42544e-06	2.02993e-06	6.87361e-12	6.63969e-05	2.94565e-05	3.73734e-05
2.36543e-05	6.26964e-05	7.42054e-05	0.000181297	55.5595	0.000180337	3.54278e-06	7.75667e-06	2.19068e-06	7.31135e-12	6.67554e-05	2.94054e-05	3.70434e-05
2.47079e-05	6.2371e-05	7.4159e-05	0.000189841	55.5595	0.000187436	3.73289e-06	8.08256e-06	2.35731e-06	7.75771e-12	6.71105e-05	2.93531e-05	3.67233e-05
2.57615e-05	6.20297e-05	7.41158e-05	0.000198327	55.5595	0.000194466	3.9251e-06	8.40331e-06	2.5298e-06	8.21282e-12	6.74612e-05	2.93e-05	3.64125e-05
2.70943e-05	6.15819e-05	7.40653e-05	0.000208979	55.5595	0.000203266	4.17114e-06	8.80199e-06	2.75636e-06	8.80001e-12	6.78973e-05	2.92317e-05	3.60316e-05
2.84271e-05	6.1123e-05	7.40188e-05	0.000219541	55.5594	0.000211964	4.42033e-06	9.19309e-06	2.99221e-06	9.40016e-12	6.83238e-05	2.91624e-05	3.56634e-05
2.97599e-05	6.06582e-05	7.39761e-05	0.000230014	55.5594	0.000220566	4.67255e-06	9.57691e-06	3.23729e-06	1.00127e-11	6.87399e-05	2.90922e-05	3.5307e-05
3.10927e-05	6.01913e-05	7.39368e-05	0.000240398	55.5594	0.000229074	4.92768e-06	9.95372e-06	3.49153e-06	1.06373e-11	6.91451e-05	2.90214e-05	3.49618e-05
3.24255e-05	5.97252e-05	7.39007e-05	0.000250697	55.5594	0.000237492	5.18562e-06	1.03238e-05	3.75483e-06	1.12733e-11	6.9539e-05	2.895e-05	3.46269e-05
3.41429e-05	5.91292e-05	7.38583e-05	0.000263845	55.5594	0.000248211	5.52198e-06	1.07911e-05	4.10736e-06	1.21094e-11	7.003e-05	2.88575e-05	3.42097e-05
3.58604e-05	5.85409e-05	7.38202e-05	0.000276858	55.5593	0.000258791	5.86258e-06	1.12479e-05	4.4746e-06	1.2963e-11	7.05022e-05	2.87646e-05	3.38076e-05
3.75779e-05	5.79621e-05	7.37861e-05	0.000289742	55.5593	0.000269237	6.20719e-06	1.16949e-05	4.85635e-06	1.38333e-11	7.09561e-05	2.86715e-05	3.34197e-05
3.92954e-05	5.73938e-05	7.37556e-05	0.0003025	55.5593	0.000279553	6.5556e-06	1.21322e-05	5.25238e-06	1.47195e-11	7.13921e-05	2.85783e-05	3.30451e-05
4.10128e-05	5.68366e-05	7.37284e-05	0.000315138	55.5593	0.000289745	6.90757e-06	1.25603e-05	5.6625e-06	1.56209e-11	7.18109e-05	2.84853e-05	3.26828e-05
4.33303e-05	5.61026e-05	7.36964e-05	0.000332005	55.5592	0.000303307	7.38778e-06	1.31239e-05	6.23783e-06	1.68596e-11	7.23496e-05	2.83601e-05	3.22124e-05
4.56478e-05	5.53886e-05	7.36694e-05	0.00034867	55.5592	0.000316657	7.87358e-06	1.36721e-05	6.83788e-06	1.81226e-11	7.28598e-05	2.82357e-05	3.17617e-05
4.79652e-05	5.46938e-05	7.36468e-05	0.000365142	55.5592	0.000329805	8.36449e-06	1.42055e-05	7.46215e-06	1.94081e-11	7.33431e-05	2.81121e-05	3.13291e-05
5.02827e-05	5.40175e-05	7.36282e-05	0.000381428	55.5591	0.000342758	8.86007e-06	1.47249e-05	8.11016e-06	2.07147e-11	7.3801e-05	2.79897e-05	3.09135e-05
5.26002e-05	5.33584e-05	7.36132e-05	0.000397538	55.5591	0.000355523	9.35988e-06	1.52309e-05	8.7814e-06	2.20408e-11	7.42351e-05	2.78685e-05	3.05137e-05
5.61132e-05	5.23899e-05	7.35964e-05	0.000421637	55.5591	0.000374529	1.01247e-05	1.59735e-05	9.84223e-06	2.40851e-11	7.4851e-05	2.76874e-05	2.99354e-05
5.96262e-05	5.14555e-05	7.35861e-05	0.00044537	55.559	0.00039314	1.08971e-05	1.66885e-05	1.09539e-05	2.61668e-11	7.54201e-05	2.75098e-05	2.93878e-05
6.31391e-05	5.05518e-05	7.35813e-05	0.000468758	55.559	0.000411373	1.16759e-05	1.73776e-05	1.2115e-05	2.8282e-11	7.59464e-05	2.73358e-05	2.88679e-05
6.66521e-05	4.96764e-05	7.35813e-05	0.000491821	55.559	0.000429248	1.24602e-05	1.80424e-05	1.33241e-05	3.04271e-11	7.64337e-05	2.71655e-05	2.83734e-05
7.01651e-05	4.88268e-05	7.35855e-05	0.000514574	55.5589	0.000446778	1.3249e-05	1.86843e-05	1.45801e-05	3.25991e-11	7.6885e-05	2.69991e-05	2.79021e-05
7.56645e-05	4.75442e-05	7.35991e-05	0.000549612	55.5588	0.000473566	1.44909e-05	1.96464e-05	1.66376e-05	3.60467e-11	7.75261e-05	2.67463e-05	2.72064e-05
8.11639e-05	4.63138e-05	7.36199e-05	0.000583987	55.5588	0.000499599	1.57394e-05	2.05602e-05	1.8803e-05	3.9544e-11	7.80956e-05	2.65029e-05	2.65567e-05
8.66632e-05	4.51306e-05	7.36466e-05	0.000617745	55.5587	0.00052492	1.69922e-05	2.143e-05	2.10728e-05	4.30834e-11	7.86014e-05	2.62688e-05	2.59478e-05
9.21626e-05	4.39905e-05	7.36781e-05	0.000650931	55.5587	0.000549571	1.82475e-05	2.22592e-05	2.34437e-05	4.6658e-11	7.90502e-05	2.60436e-05	2.53753e-05
9.7662e-05	4.28901e-05	7.37135e-05	0.00068358	55.5586	0.000573586	1.95038e-05	2.30511e-05	2.59129e-05	5.02624e-11	7.94478e-05	2.58271e-05	2.48353e-05
0.000104609	4.15524e-05	7.37627e-05	0.000724111	55.5585	0.000603067	2.10902e-05	2.40025e-05	2.91686e-05	5.48506e-11	7.98846e-05	2.55655e-05	2.41946e-05
0.000111556	4.0269e-05	7.3816e-05	0.000763902	55.5585	0.000631646	2.26741e-05	2.49041e-05	3.25726e-05	5.94702e-11	8.02561e-05	2.53165e-05	2.35954e-05
0.000118503	3.90363e-05	7.38723e-05	0.000803008	55.5584	0.000659375	2.42537e-05	2.57601e-05	3.61208e-05	6.41149e-11	8.05694e-05	2.50793e-05	2.30328e-05
0.00012545	3.78509e-05	7.3931e-05	0.000841476	55.5583	0.000686303	2.58276e-05	2.65746e-05	3.98096e-05	6.87783e-11	8.08305e-05	2.48534e-05	2.25029e-05
0.000132397	3.67101e-05	7.39915e-05	0.000879352	55.5583	0.000712471	2.73949e-05	2.73512e-05	4.36357e-05	7.34551e-11	8.10448e-05	2.46379e-05	2.20024e-05
0.000140564	3.54229e-05	7.40644e-05	0.000923174	55.5582	0.000742316	2.92277e-05	2.82194e-05	4.83055e-05	7.89659e-11	8.1243e-05	2.43972e-05	2.14477e-05
0.000148731	3.41909e-05	7.41386e-05	0.00096629	55.5581	0.000771224	3.10489e-05	2.90436e-05	5.31567e-05	8.44836e-11	8.1389e-05	2.41693e-05	2.09257e-05
0.000156898	3.30112e-05	7.42137e-05	0.00100875	55.5581	0.000799245	3.28576e-05	2.98275e-05	5.81851e-05	9.00032e-11	8.14882e-05	2.39532e-05	2.04329e-05
0.000165065	3.18813e-05	7.42892e-05	0.00105061	55.558	0.000826429	3.46532e-05	3.05746e-05	6.33871e-05	9.55197e-11	8.15454e-05	2.37481e-05	1.99664e-05
0.000173232	3.07988e-05	7.4365e-05	0.0010919	55.5579	0.000852818	3.64351e-05	3.12878e-05	6.87589e-05	1.01029e-10	8.15646e-05	2.35532e-05	1.95239e-05
0.000183195	2.95394e-05	7.44574e-05	0.00114156	55.5578	0.000883994	3.859e-05	3.2116e-05	7.55369e-05	1.07734e-10	8.15419e-05	2.33282e-05	1.90131e-05
0.000193159	2.83439e-05	7.45496e-05	0.00119051	55.5578	0.000914114	4.07235e-05	3.29017e-05	8.25559e-05	1.14419e-10	8.14739e-05	2.31165e-05	1.85312e-05
0.000194866	2.81452e-05	7.45653e-05	0.00119883	55.5577	0.000919173	4.10869e-05	3.30324e-05	8.37822e-05	1.15559e-10	8.14581e-05	2.30814e-05	1.84514e-05
0.000196573	2.79483e-05	7.45811e-05	0.00120713	55.5577	0.000924203	4.14496e-05	3.3162e-05	8.50153e-05	1.16701e-10	8.1441e-05	2.30466e-05	1.83724e-05
0.000198279	2.77532e-05	7.45968e-05	0.00121541	55.5577	0.000929204	4.18117e-05	3.32905e-05	8.62552e-05	1.17841e-10	8.14229e-05	2.30122e-05	1.8294e-05
0.000199986	2.75598e-05	7.46125e-05	0.00122367	55.5577	0.000934177	4.21731e-05	3.34179e-05	8.75019e-05	1.18981e-10	8.14036e-05	2.29782e-05	1.82164e-05
0.0002034	2.71781e-05	7.46438e-05	0.00124014	55.5577	0.00094404	4.28941e-05	3.36695e-05	9.00156e-05	1.21256e-10	8.13618e-05	2.29111e-05	1.80632e-05
0.000206814	2.68031e-05	7.46751e-05	0.00125654	55.5576	0.000953793	4.36125e-05	3.3917e-05	9.2556e-05	1.23528e-10	8.13159e-05	2.28452e-05	1.79128e-05
0.000210228	2.64348e-05	7.47063e-05	0.00127287	55.5576	0.000963439	4.43283e-05	3.41605e-05	9.5123e-05	1.25796e-10	8.12659e-05	2.27806e-05	1.7765e-05
0.000215633	2.58648e-05	7.47555e-05	0.00129859	55.5576	0.000978496	4.54566e-05	3.45381e-05	9.9241e-05	1.29377e-10	8.11788e-05	2.26809e-05	1.75364e-05
0.000221038	2.53107e-05	7.48044e-05	0.00132415	55.5575	0.000993296	4.65784e-05	3.49063e-05	0.000103424	1.32945e-10	8.10824e-05	2.2584e-05	1.73139e-05
0.000226443	2.4772e-05	7.48531e-05	0.00134955	55.5575	0.00100785	4.76939e-05	3.52658e-05	0.000107671	1.36503e-10	8.09776e-05	2.249e-05	1.70972e-05
0.000231849	2.42482e-05	7.49016e-05	0.00137481	55.5575	0.00102216	4.88029e-05	3.56167e-05	0.000111981	1.40045e-10	8.08645e-05	2.23986e-05	1.68862e-05
0.000236314	2.38265e-05	7.49415e-05	0.00139557	55.5574	0.0010338	4.97144e-05	3.59004e-05	0.000115588	1.42962e-10	8.07654e-05	2.2325e-05	1.67159e-05
0.00024078	2.34144e-05	7.49811e-05	0.00141623	55.5574	0.0010453	5.06216e-05	3.61788e-05	0.000119237	1.45868e-10	8.06613e-05	2.22531e-05	1.65491e-05
0.000245246	2.30118e-05	7.50206e-05	0.00143681	55.5574	0.00105664	5.15244e-05	3.6452e-05	0.000122927	1.48764e-10	8.05525e-05	2.21828e-05	1.63857e-05
0.000250712	2.25317e-05	7.50687e-05	0.00146187	55.5573	0.00107032	5.26234e-05	3.67795e-05	0.000127498	1.52293e-10	8.04134e-05	2.2099e-05	1.61901e-05
0.000256177	2.2065e-05	7.51165e-05	0.00148681	55.5573	0.00108378	5.37161e-05	3.70999e-05	0.000132129	1.55806e-10	8.0268e-05	2.20173e-05	1.59992e-05
0.000261642	2.16116e-05	7.51641e-05	0.00151163	55.5572	0.00109703	5.48023e-05	3.74132e-05	0.000136818	1.59301e-10	8.01166e-05	2.19378e-05	1.58129e-05
0.000268766	2.10395e-05	7.52256e-05	0.00154381	55.5572	0.001114	5.62088e-05	3.78117e-05	0.000143016	1.63831e-10	7.9911e-05	2.18374e-05	1.55764e-05
0.000275891	2.0488e-05	7.52867e-05	0.0015758	55.5571	0.00113064	5.76049e-05	3.81994e-05	0.000149309	1.68329e-10	7.96967e-05	2.17402e-05	1.53469e-05
0.000283015	1.99565e-05	7.53474e-05	0.00160761	55.5571	0.00114696	5.89904e-05	3.85769e-05	0.000155695	1.72795e-10	7.94746e-05	2.16462e-05	1.5124e-05
0.000290139	1.94442e-05	7.54076e-05	0.00163926	55.5571	0.00116297	6.03656e-05	3.89447e-05	0.000162172	1.77227e-10	7.92452e-05	2.15552e-05	1.49075e-05
0.000303138	1.85565e-05	7.55163e-05	0.0016966	55.557	0.00119144	6.28484e-05	3.95923e-05	0.000174215	1.85225e-10	7.881e-05	2.13962e-05	1.45276e-05
0.000316138	1.7726e-05	7.56236e-05	0.00175345	55.5569	0.00121899	6.52979e-05	4.02114e-05	0.000186538	1.93103e-10	7.83561e-05	2.12458e-05	1.41662e-05
0.000329137	1.69486e-05	7.57295e-05	0.00180987	55.5568	0.00124568	6.77147e-05	4.08045e-05	0.000199125	2.00857e-10	7.78866e-05	2.11031e-05	1.38218e-05
0.000342137	1.62206e-05	7.58343e-05	0.00186588	55.5567	0.00127158	7.00997e-05	4.13734e-05	0.000211965	2.08485e-10	7.74042e-05	2.09675e-05	1.34931e-05
0.000360571	1.5266e-05	7.59807e-05	0.00194468	55.5566	0.00130704	7.3429e-05	4.21425e-05	0.000230579	2.19079e-10	7.67027e-05	2.07861e-05	1.3052e-05
0.000379006	1.43944e-05	7.61249e-05	0.00202282	55.5565	0.00134115	7.66982e-05	4.28713e-05	0.000249636	2.29407e-10	7.59859e-05	2.0616e-05	1.26375e-05
0.00039744	1.35974e-05	7.62671e-05	0.00210037	55.5564	0.00137403	7.99095e-05	4.35637e-05	0.000269104	2.39467e-10	7.52589e-05	2.04559e-05	1.22473e-05
0.000415875	1.28676e-05	7.64074e-05	0.00217739	55.5563	0.00140578	8.30652e-05	4.42232e-05	0.00028895	2.49259e-10	7.45257e-05	2.03047e-05	1.18793e-05
0.00043431	1.21982e-05	7.65459e-05	0.00225394	55.5562	0.00143652	8.61673e-05	4.48527e-05	0.000309143	2.58783e-10	7.379e-05	2.01613e-05	1.15317e-05
0.000454682	1.15214e-05	7.66971e-05	0.00233803	55.556	0.00146941	8.95355e-05	4.55168e-05	0.00033183	2.69001e-10	7.29775e-05	2.00108e-05	1.11693e-05
0.000475054	1.0904e-05	7.68465e-05	0.00242167	55.5559	0.00150129	9.28433e-05	4.61506e-05	0.000354872	2.78903e-10	7.21687e-05	1.98679e-05	1.08278e-05
0.000491098	1.04552e-05	7.6963e-05	0.00248723	55.5558	0.00152574	9.54073e-05	4.66302e-05	0.000373247	2.86481e-10	7.15361e-05	1.976e-05	1.05725e-05
0.000507141	1.00363e-05	7.70784e-05	0.00255256	55.5557	0.00154967	9.79366e-05	4.7094e-05	0.000391808	2.9387e-10	7.09086e-05	1.96558e-05	1.03283e-05
0.000523185	9.6449e-06	7.71929e-05	0.00261766	55.5556	0.00157311	0.000100432	4.7543e-05	0.000410542	3.01077e-10	7.02869e-05	1.95551e-05	1.00946e-05
0.000539229	9.2787e-06	7.73066e-05	0.00268256	55.5556	0.00159611	0.000102895	4.79781e-05	0.000429436	3.08102e-10	6.96718e-05	1.94573e-05	9.8708e-06
0.000555272	8.93559e-06	7.74193e-05	0.00274728	55.5555	0.0016187	0.000105326	4.84004e-05	0.000448477	3.14952e-10	6.9064e-05	1.93624e-05	9.65622e-06
0.000571316	8.61375e-06	7.75313e-05	0.00281181	55.5554	0.0016409	0.000107727	4.88105e-05	0.000467656	3.21634e-10	6.84639e-05	1.92701e-05	9.45032e-06
0.00058736	8.31146e-06	7.76424e-05	0.00287618	55.5553	0.00166275	0.000110098	4.92093e-05	0.000486963	3.28149e-10	6.7872e-05	1.91802e-05	9.25263e-06
0.000603403	8.02717e-06	7.77528e-05	0.0029404	55.5552	0.00168427	0.000112439	4.95973e-05	0.000506387	3.34503e-10	6.72884e-05	1.90925e-05	9.06272e-06
0.000621057	7.73349e-06	7.78734e-05	0.00301089	55.5551	0.0017076	0.000114984	5.00127e-05	0.000527887	3.41318e-10	6.66563e-05	1.89982e-05	8.86215e-06
0.000638711	7.45824e-06	7.79932e-05	0.00308123	55.555	0.00173059	0.000117496	5.04166e-05	0.000549509	3.4795e-10	6.60349e-05	1.89063e-05	8.66993e-06
0.000656365	7.19989e-06	7.81121e-05	0.00315141	55.5549	0.00175328	0.000119975	5.08098e-05	0.000571244	3.54407e-10	6.54244e-05	1.88164e-05	8.48555e-06
0.000674019	6.95707e-06	7.82301e-05	0.00322144	55.5548	0.00177567	0.000122424	5.11928e-05	0.000593081	3.60695e-10	6.48249e-05	1.87284e-05	8.30858e-06
0.000691673	6.72856e-06	7.83474e-05	0.00329135	55.5547	0.00179781	0.000124843	5.15664e-05	0.000615014	3.66823e-10	6.42363e-05	1.86421e-05	8.13855e-06
0.000709327	6.51319e-06	7.84639e-05	0.00336113	55.5546	0.00181969	0.000127233	5.19309e-05	0.000637034	3.7279e-10	6.36586e-05	1.85575e-05	7.97516e-06
0.00072698	6.31001e-06	7.85796e-05	0.00343079	55.5546	0.00184136	0.000129595	5.22869e-05	0.000659134	3.78608e-10	6.30919e-05	1.84744e-05	7.81795e-06
0.000744634	6.11808e-06	7.86946e-05	0.00350033	55.5545	0.00186281	0.000131929	5.26348e-05	0.000681309	3.84282e-10	6.25359e-05	1.83928e-05	7.66663e-06
0.000762288	5.93653e-06	7.88088e-05	0.00356978	55.5544	0.00188407	0.000134237	5.2975e-05	0.000703552	3.89815e-10	6.19906e-05	1.83124e-05	7.52091e-06
0.000779942	5.76461e-06	7.89223e-05	0.00363912	55.5543	0.00190516	0.000136519	5.33081e-05	0.000725857	3.95215e-10	6.14558e-05	1.82334e-05	7.38045e-06
0.000797596	5.60163e-06	7.9035e-05	0.00370836	55.5542	0.00192608	0.000138776	5.36341e-05	0.000748221	4.00485e-10	6.09315e-05	1.81555e-05	7.24502e-06
0.00081525	5.44698e-06	7.91471e-05	0.00377751	55.5541	0.00194685	0.000141008	5.39537e-05	0.000770637	4.05631e-10	6.04173e-05	1.80787e-05	7.11433e-06
0.000832904	5.30004e-06	7.92584e-05	0.00384658	55.554	0.00196747	0.000143217	5.42669e-05	0.000793102	4.10657e-10	5.99131e-05	1.80029e-05	6.98817e-06
0.000850558	5.16031e-06	7.93691e-05	0.00391556	55.5539	0.00198796	0.000145403	5.45742e-05	0.000815613	4.15568e-10	5.94188e-05	1.79282e-05	6.8663e-06
0.000868212	5.0273e-06	7.9479e-05	0.00398447	55.5538	0.00200833	0.000147566	5.48757e-05	0.000838165	4.20368e-10	5.89341e-05	1.78544e-05	6.74852e-06
0.000885865	4.90056e-06	7.95883e-05	0.0040533	55.5537	0.00202859	0.000149708	5.51718e-05	0.000860755	4.25061e-10	5.84588e-05	1.77815e-05	6.63463e-06
0.000903519	4.77969e-06	7.96969e-05	0.00412205	55.5536	0.00204874	0.000151828	5.54626e-05	0.000883379	4.29652e-10	5.79927e-05	1.77094e-05	6.52445e-06
0.00092969	4.61051e-06	7.98567e-05	0.00422385	55.5535	0.00207844	0.000154933	5.58846e-05	0.000916978	4.36277e-10	5.73183e-05	1.76041e-05	6.36756e-06
0.000955861	4.45228e-06	8.00151e-05	0.0043255	55.5534	0.00210794	0.000157994	5.62961e-05	0.000950639	4.42696e-10	5.6663e-05	1.75005e-05	6.21792e-06
0.000982032	4.30406e-06	8.0172e-05	0.00442701	55.5532	0.00213726	0.000161012	5.66979e-05	0.000984355	4.4892e-10	5.60262e-05	1.73986e-05	6.07504e-06
0.0010082	4.16494e-06	8.03275e-05	0.00452839	55.5531	0.00216643	0.00016399	5.70904e-05	0.00101812	4.54959e-10	5.54072e-05	1.72981e-05	5.9385e-06
0.00103437	4.03416e-06	8.04817e-05	0.00462965	55.553	0.00219545	0.000166929	5.74742e-05	0.00105192	4.60824e-10	5.48054e-05	1.71991e-05	5.80788e-06
0.00106055	3.91102e-06	8.06345e-05	0.00473079	55.5529	0.00222435	0.00016983	5.78496e-05	0.00108577	4.66523e-10	5.42201e-05	1.71015e-05	5.68281e-06
0.00108672	3.79491e-06	8.07859e-05	0.00483181	55.5527	0.00225313	0.000172694	5.82172e-05	0.00111964	4.72065e-10	5.36507e-05	1.70053e-05	5.56297e-06
0.00111289	3.68523e-06	8.0936e-05	0.00493273	55.5526	0.0022818	0.000175522	5.85772e-05	0.00115354	4.77457e-10	5.30966e-05	1.69103e-05	5.44803e-06
0.00113245	3.60716e-06	8.10474e-05	0.0050081	55.5525	0.00230317	0.000177614	5.88417e-05	0.0011789	4.81396e-10	5.26921e-05	1.68401e-05	5.36513e-06
0.00115202	3.53224e-06	8.11581e-05	0.00508342	55.5524	0.0023245	0.000179688	5.91023e-05	0.00120428	4.85258e-10	5.22955e-05	1.67706e-05	5.28469e-06
0.00117159	3.46026e-06	8.1268e-05	0.00515869	55.5523	0.00234577	0.000181743	5.93592e-05	0.00122966	4.89046e-10	5.19068e-05	1.67017e-05	5.20662e-06
0.00119115	3.39108e-06	8.13773e-05	0.0052339	55.5522	0.00236701	0.000183781	5.96125e-05	0.00125505	4.92763e-10	5.15256e-05	1.66335e-05	5.1308e-06
0.00121072	3.32454e-06	8.14858e-05	0.00530906	55.5521	0.0023882	0.000185801	5.98623e-05	0.00128045	4.96411e-10	5.11518e-05	1.65659e-05	5.05715e-06
0.00123028	3.26049e-06	8.15936e-05	0.00538416	55.552	0.00240936	0.000187804	6.01087e-05	0.00130586	4.99994e-10	5.07852e-05	1.64989e-05	4.98558e-06
0.00124985	3.19881e-06	8.17008e-05	0.00545922	55.5519	0.00243048	0.000189791	6.03518e-05	0.00133127	5.03513e-10	5.04255e-05	1.64325e-05	4.91599e-06
0.0012787	3.11191e-06	8.18576e-05	0.00556982	55.5518	0.00246158	0.000192691	6.07045e-05	0.00136876	5.0859e-10	4.99074e-05	1.63357e-05	4.81684e-06
0.00130756	3.02949e-06	8.20129e-05	0.00568031	55.5516	0.0024926	0.000195557	6.10506e-05	0.00140625	5.13541e-10	4.94033e-05	1.62402e-05	4.72158e-06
0.00133013	2.96794e-06	8.21335e-05	0.0057667	55.5515	0.00251684	0.000197776	6.1317e-05	0.00143559	5.1733e-10	4.90184e-05	1.61663e-05	4.64965e-06
0.0013485	2.91964e-06	8.22309e-05	0.00583692	55.5514	0.00253653	0.000199567	6.15309e-05	0.00145945	5.20359e-10	4.87113e-05	1.61067e-05	4.59272e-06
0.00136296	2.88269e-06	8.23072e-05	0.0058922	55.5513	0.00255203	0.000200968	6.16977e-05	0.00147825	5.22712e-10	4.84731e-05	1.60601e-05	4.54886e-06
0.00137742	2.84664e-06	8.23831e-05	0.00594746	55.5513	0.00256751	0.000202362	6.1863e-05	0.00149705	5.25038e-10	4.8238e-05	1.60138e-05	4.50582e-06
0.00139189	2.81147e-06	8.24588e-05	0.00600269	55.5512	0.00258298	0.000203747	6.20268e-05	0.00151585	5.27337e-10	4.8006e-05	1.59678e-05	4.4636e-06
0.00140635	2.77715e-06	8.2534e-05	0.0060579	55.5511	0.00259844	0.000205126	6.21893e-05	0.00153465	5.2961e-10	4.7777e-05	1.59221e-05	4.42216e-06
0.00143527	2.71092e-06	8.26836e-05	0.00616825	55.551	0.00262933	0.00020786	6.251e-05	0.00157224	5.34078e-10	4.73279e-05	1.58315e-05	4.34154e-06
0.0014642	2.64775e-06	8.28318e-05	0.00627851	55.5509	0.00266018	0.000210566	6.28254e-05	0.00160983	5.38449e-10	4.68902e-05	1.5742e-05	4.26382e-06
0.00149313	2.58742e-06	8.29786e-05	0.00638869	55.5507	0.002691	0.000213243	6.31356e-05	0.00164742	5.42725e-10	4.64635e-05	1.56536e-05	4.18884e-06
0.00152205	2.52976e-06	8.31242e-05	0.00649878	55.5506	0.00272179	0.000215893	6.34409e-05	0.001685	5.46913e-10	4.60473e-05	1.55663e-05	4.11645e-06
0.00157264	2.43481e-06	8.33757e-05	0.00669115	55.5503	0.00277558	0.000220465	6.39634e-05	0.00175072	5.54032e-10	4.53436e-05	1.54161e-05	3.9957e-06
0.00162324	2.3467e-06	8.36235e-05	0.00688327	55.5501	0.0028293	0.00022496	6.44721e-05	0.00181642	5.60909e-10	4.46689e-05	1.52689e-05	3.88186e-06
0.00167383	2.26472e-06	8.38675e-05	0.00707516	55.5498	0.00288297	0.000229382	6.49677e-05	0.00188208	5.6756e-10	4.40215e-05	1.51248e-05	3.77435e-06
0.00172442	2.18827e-06	8.41079e-05	0.00726683	55.5496	0.00293658	0.000233733	6.5451e-05	0.00194771	5.74001e-10	4.33997e-05	1.49836e-05	3.67268e-06
0.00177501	2.11681e-06	8.43448e-05	0.00745828	55.5493	0.00299015	0.000238018	6.59226e-05	0.00201331	5.80246e-10	4.28018e-05	1.48452e-05	3.57637e-06
0.00185041	2.01861e-06	8.46915e-05	0.00774321	55.549	0.00306993	0.000244286	6.6605e-05	0.002111	5.89218e-10	4.19523e-05	1.4644e-05	3.44193e-06
0.0019258	1.92914e-06	8.5031e-05	0.0080277	55.5486	0.00314965	0.00025042	6.72644e-05	0.0022086	5.97822e-10	4.11487e-05	1.44487e-05	3.3173e-06
0.0020012	1.84732e-06	8.53635e-05	0.00831175	55.5482	0.00322933	0.000256428	6.79024e-05	0.00230611	6.06092e-10	4.03871e-05	1.4259e-05	3.20146e-06
0.0020766	1.77221e-06	8.56893e-05	0.00859539	55.5479	0.00330897	0.000262319	6.85205e-05	0.00240351	6.14055e-10	3.96641e-05	1.40747e-05	3.09351e-06
0.002152	1.70302e-06	8.60087e-05	0.00887863	55.5475	0.00338859	0.000268098	6.91198e-05	0.00250082	6.21739e-10	3.89766e-05	1.38956e-05	2.99268e-06
0.00223421	1.63356e-06	8.63499e-05	0.00918704	55.5471	0.00347539	0.00027428	6.97533e-05	0.0026068	6.29825e-10	3.82644e-05	1.37059e-05	2.89004e-06
0.00231643	1.56962e-06	8.66841e-05	0.009495	55.5467	0.00356217	0.000280343	7.03672e-05	0.00271267	6.37631e-10	3.75881e-05	1.35219e-05	2.7943e-06
0.00239864	1.51057e-06	8.70115e-05	0.00980253	55.5463	0.00364895	0.000286295	7.09627e-05	0.0028184	6.4518e-10	3.69447e-05	1.33434e-05	2.70477e-06
0.00248085	1.45587e-06	8.73325e-05	0.0101096	55.5459	0.00373572	0.000292142	7.15409e-05	0.00292402	6.52492e-10	3.63319e-05	1.31701e-05	2.62087e-06
0.00256307	1.40506e-06	8.76472e-05	0.0104163	55.5455	0.00382248	0.000297888	7.21027e-05	0.0030295	6.59585e-10	3.57472e-05	1.30017e-05	2.54209e-06
0.00264528	1.35775e-06	8.7956e-05	0.0107226	55.5451	0.00390925	0.000303539	7.26492e-05	0.00313486	6.66475e-10	3.51887e-05	1.28382e-05	2.46798e-06
0.0027275	1.31358e-06	8.82591e-05	0.0110285	55.5447	0.00399602	0.000309101	7.3181e-05	0.0032401	6.73178e-10	3.46545e-05	1.26793e-05	2.39813e-06
0.00274209	1.30605e-06	8.83123e-05	0.0110828	55.5446	0.00401141	0.000310078	7.32739e-05	0.00325876	6.74349e-10	3.45621e-05	1.26516e-05	2.38615e-06
0.00275668	1.29861e-06	8.83653e-05	0.011137	55.5446	0.00402681	0.000311053	7.33664e-05	0.00327742	6.75514e-10	3.44704e-05	1.2624e-05	2.3743e-06
0.00277127	1.29125e-06	8.84182e-05	0.0111912	55.5445	0.00404221	0.000312026	7.34585e-05	0.00329608	6.76674e-10	3.43794e-05	1.25965e-05	2.36256e-06
0.00278586	1.28398e-06	8.84709e-05	0.0112454	55.5444	0.00405761	0.000312996	7.35501e-05	0.00331473	6.77829e-10	3.42891e-05	1.25692e-05	2.35094e-06
0.00281504	1.26968e-06	8.85758e-05	0.0113538	55.5443	0.0040884	0.000314928	7.37321e-05	0.00335202	6.80122e-10	3.41105e-05	1.2515e-05	2.32804e-06
0.00284421	1.25571e-06	8.868e-05	0.0114621	55.5442	0.0041192	0.000316849	7.39125e-05	0.00338929	6.82395e-10	3.39345e-05	1.24613e-05	2.3056e-06
0.00287339	1.24204e-06	8.87836e-05	0.0115704	55.544	0.00414999	0.000318761	7.40912e-05	0.00342655	6.84648e-10	3.37611e-05	1.24081e-05	2.28359e-06
0.0029235	1.21928e-06	8.89599e-05	0.0117563	55.5438	0.00420287	0.000322019	7.43945e-05	0.00349049	6.88472e-10	3.34692e-05	1.2318e-05	2.24677e-06
0.0029736	1.19736e-06	8.91344e-05	0.011942	55.5435	0.00425575	0.00032525	7.46932e-05	0.00355439	6.9224e-10	3.31844e-05	1.22294e-05	2.21115e-06
0.00302371	1.17623e-06	8.93071e-05	0.0121276	55.5433	0.00430863	0.000328453	7.49875e-05	0.00361824	6.95955e-10	3.29065e-05	1.21422e-05	2.17665e-06
0.00307381	1.15585e-06	8.9478e-05	0.012313	55.5431	0.00436152	0.000331628	7.52775e-05	0.00368205	6.99619e-10	3.26351e-05	1.20565e-05	2.14324e-06
0.00315821	1.12312e-06	8.97619e-05	0.0126251	55.5427	0.00445059	0.000336919	7.57568e-05	0.00378942	7.0568e-10	3.21922e-05	1.19152e-05	2.08925e-06
0.00324261	1.09225e-06	9.00411e-05	0.0129368	55.5422	0.00453966	0.000342137	7.62248e-05	0.00389667	7.1161e-10	3.17661e-05	1.17777e-05	2.03797e-06
0.00332701	1.06307e-06	9.03158e-05	0.0132481	55.5418	0.00462874	0.000347288	7.6682e-05	0.0040038	7.17415e-10	3.13557e-05	1.16439e-05	1.98919e-06
0.0034114	1.03546e-06	9.05861e-05	0.0135591	55.5414	0.00471781	0.000352373	7.71291e-05	0.00411081	7.23105e-10	3.09602e-05	1.15135e-05	1.94274e-06
0.00356154	9.89825e-07	9.10565e-05	0.0141115	55.5407	0.00487625	0.000361265	7.79005e-05	0.00430086	7.32957e-10	3.02906e-05	1.12899e-05	1.86534e-06
0.00371167	9.48164e-07	9.15144e-05	0.0146628	55.54	0.00503469	0.000369972	7.86434e-05	0.00449053	7.42494e-10	2.96608e-05	1.10763e-05	1.794e-06
0.00373279	9.42594e-07	9.15779e-05	0.0147403	55.5399	0.00505697	0.000371182	7.87457e-05	0.00451718	7.43811e-10	2.95752e-05	1.1047e-05	1.78441e-06
0.00375391	9.3709e-07	9.16411e-05	0.0148177	55.5398	0.00507926	0.000372389	7.88475e-05	0.00454383	7.45124e-10	2.94902e-05	1.10179e-05	1.77492e-06
0.00377502	9.31653e-07	9.1704e-05	0.0148952	55.5397	0.00510154	0.000373593	7.89488e-05	0.00457046	7.4643e-10	2.9406e-05	1.0989e-05	1.76553e-06
0.00379614	9.2628e-07	9.17668e-05	0.0149726	55.5396	0.00512382	0.000374793	7.90496e-05	0.00459709	7.47731e-10	2.93225e-05	1.09602e-05	1.75625e-06
0.00381726	9.20972e-07	9.18293e-05	0.0150499	55.5395	0.00514611	0.000375991	7.91498e-05	0.00462371	7.49027e-10	2.92396e-05	1.09317e-05	1.74707e-06
0.0038577	9.10979e-07	9.19485e-05	0.0151981	55.5393	0.00518878	0.000378274	7.93405e-05	0.00467467	7.51493e-10	2.90828e-05	1.08775e-05	1.72975e-06
0.00389815	9.01208e-07	9.20668e-05	0.0153462	55.5391	0.00523145	0.000380546	7.95294e-05	0.00472561	7.53941e-10	2.89283e-05	1.08239e-05	1.71278e-06
0.00393859	8.91652e-07	9.21843e-05	0.0154942	55.5389	0.00527412	0.000382807	7.97165e-05	0.00477652	7.56369e-10	2.87762e-05	1.07709e-05	1.69615e-06
0.00397903	8.82304e-07	9.2301e-05	0.0156421	55.5387	0.00531679	0.000385056	7.99019e-05	0.0048274	7.5878e-10	2.86263e-05	1.07186e-05	1.67984e-06
0.00409329	8.5696e-07	9.26268e-05	0.0160597	55.5382	0.00543733	0.00039135	8.04166e-05	0.00497102	7.65495e-10	2.82146e-05	1.05739e-05	1.63546e-06
0.00420755	8.33082e-07	9.29466e-05	0.0164767	55.5377	0.00555785	0.000397559	8.09186e-05	0.00511443	7.72076e-10	2.78192e-05	1.04338e-05	1.59341e-06
0.00432181	8.10546e-07	9.32608e-05	0.0168931	55.5371	0.00567836	0.000403688	8.14084e-05	0.00525764	7.78532e-10	2.74393e-05	1.02982e-05	1.55352e-06
0.00443607	7.89243e-07	9.35697e-05	0.017309	55.5366	0.00579885	0.000409739	8.18866e-05	0.00540065	7.8487e-10	2.70737e-05	1.01666e-05	1.51562e-06
0.00455033	7.69074e-07	9.38734e-05	0.0177244	55.536	0.00591931	0.000415716	8.23539e-05	0.00554347	7.91095e-10	2.67216e-05	1.00391e-05	1.47957e-06
0.00477668	7.32128e-07	9.44605e-05	0.0185457	55.535	0.00615789	0.000427349	8.32491e-05	0.00582581	8.03122e-10	2.60607e-05	9.79751e-06	1.4131e-06
0.00495878	7.04986e-07	9.49199e-05	0.0192051	55.5341	0.00634976	0.000436522	8.3942e-05	0.00605244	8.12526e-10	2.55613e-05	9.61313e-06	1.36392e-06
0.00514088	6.7986e-07	9.53683e-05	0.0198632	55.5333	0.00654157	0.000445539	8.46123e-05	0.00627859	8.21708e-10	2.5088e-05	9.43701e-06	1.31811e-06
0.00532299	6.56532e-07	9.58064e-05	0.0205201	55.5324	0.00673331	0.000454411	8.52617e-05	0.00650429	8.30685e-10	2.46384e-05	9.26859e-06	1.27536e-06
0.00550509	6.34826e-07	9.62349e-05	0.0211758	55.5316	0.00692497	0.000463145	8.58914e-05	0.00672954	8.39472e-10	2.42106e-05	9.10738e-06	1.23536e-06
0.00565397	6.18162e-07	9.65785e-05	0.021711	55.5309	0.00708161	0.00047019	8.63925e-05	0.00691336	8.46525e-10	2.3876e-05	8.98062e-06	1.20453e-06
0.00568374	6.14939e-07	9.66464e-05	0.021818	55.5307	0.00711293	0.000471589	8.64913e-05	0.00695009	8.47922e-10	2.38106e-05	8.95579e-06	1.19855e-06
0.00571352	6.11751e-07	9.67142e-05	0.0219249	55.5306	0.00714425	0.000472984	8.65896e-05	0.00698681	8.49314e-10	2.37457e-05	8.93113e-06	1.19263e-06
0.00574329	6.08597e-07	9.67817e-05	0.0220318	55.5304	0.00717556	0.000474377	8.66875e-05	0.00702351	8.50702e-10	2.36812e-05	8.90664e-06	1.18678e-06
0.00577307	6.05477e-07	9.68491e-05	0.0221386	55.5303	0.00720688	0.000475766	8.67849e-05	0.00706021	8.52086e-10	2.36173e-05	8.88231e-06	1.18098e-06
0.00583262	5.99337e-07	9.6983e-05	0.0223523	55.53	0.0072695	0.000478535	8.69784e-05	0.00713357	8.54841e-10	2.34909e-05	8.83415e-06	1.16955e-06
0.00589217	5.93326e-07	9.71161e-05	0.0225658	55.5298	0.00733211	0.000481291	8.71702e-05	0.00720688	8.5758e-10	2.33663e-05	8.78663e-06	1.15836e-06
0.00595172	5.8744e-07	9.72483e-05	0.0227792	55.5295	0.00739472	0.000484035	8.73603e-05	0.00728014	8.60302e-10	2.32435e-05	8.73974e-06	1.14738e-06
0.00601127	5.81676e-07	9.73796e-05	0.0229924	55.5292	0.00745731	0.000486767	8.75487e-05	0.00735336	8.63008e-10	2.31225e-05	8.69347e-06	1.13661e-06
0.0061801	5.65959e-07	9.77475e-05	0.0235964	55.5284	0.00763472	0.000494449	8.80739e-05	0.0075607	8.70597e-10	2.27888e-05	8.56555e-06	1.10718e-06
0.00634893	5.5111e-07	9.8109e-05	0.0241995	55.5276	0.00781206	0.00050204	8.85866e-05	0.00776769	8.78067e-10	2.2468e-05	8.44224e-06	1.07928e-06
0.00651776	5.37056e-07	9.84643e-05	0.0248017	55.5268	0.00798932	0.000509545	8.90873e-05	0.00797434	8.85427e-10	2.21593e-05	8.32329e-06	1.05279e-06
0.00668659	5.23736e-07	9.88138e-05	0.025403	55.5261	0.00816651	0.000516967	8.95769e-05	0.00818064	8.92681e-10	2.1862e-05	8.20848e-06	1.0276e-06
0.00685542	5.11093e-07	9.91578e-05	0.0260034	55.5253	0.00834362	0.000524311	9.00557e-05	0.00838661	8.99836e-10	2.15754e-05	8.09757e-06	1.00363e-06
0.00718707	4.88037e-07	9.98182e-05	0.0271803	55.5237	0.00869129	0.000538521	9.09671e-05	0.00879024	9.1362e-10	2.10411e-05	7.89037e-06	9.59739e-07
0.00751871	4.67071e-07	0.00010046	0.0283541	55.5222	0.00903866	0.000552464	9.18429e-05	0.00919265	9.27075e-10	2.05412e-05	7.69615e-06	9.19635e-07
0.00785036	4.47917e-07	0.000101084	0.0295247	55.5207	0.00938571	0.000566161	9.26862e-05	0.00959385	9.4023e-10	2.00721e-05	7.51372e-06	8.82841e-07
0.00818201	4.30353e-07	0.000101692	0.0306923	55.5192	0.00973244	0.000579631	9.34997e-05	0.00999389	9.53113e-10	1.96308e-05	7.34202e-06	8.48966e-07
0.00845003	4.17186e-07	0.000102172	0.0316339	55.5179	0.0100124	0.000590362	9.41372e-05	0.0103164	9.6334e-10	1.92925e-05	7.21046e-06	8.23492e-07
0.00871805	4.04842e-07	0.000102643	0.0325735	55.5167	0.0102922	0.000600963	9.47579e-05	0.0106381	9.73415e-10	1.89693e-05	7.08485e-06	7.99545e-07
0.00898608	3.93247e-07	0.000103106	0.0335113	55.5155	0.0105718	0.000611442	9.53631e-05	0.0109591	9.83347e-10	1.86601e-05	6.96479e-06	7.76997e-07
0.0092541	3.82333e-07	0.00010356	0.0344474	55.5143	0.0108512	0.000621804	9.59535e-05	0.0112795	9.93145e-10	1.83639e-05	6.84993e-06	7.55726e-07
0.00952213	3.72043e-07	0.000104007	0.0353817	55.5131	0.0111303	0.000632057	9.65302e-05	0.0115992	1.00282e-09	1.80797e-05	6.73991e-06	7.35628e-07
0.00979015	3.62321e-07	0.000104446	0.0363144	55.5118	0.0114093	0.000642205	9.70939e-05	0.0119182	1.01237e-09	1.78068e-05	6.63444e-06	7.16603e-07
0.0100582	3.53127e-07	0.000104878	0.0372453	55.5106	0.011688	0.000652254	9.76454e-05	0.0122365	1.02181e-09	1.75444e-05	6.53322e-06	6.98574e-07
0.0102714	3.46153e-07	0.000105217	0.037985	55.5097	0.0119097	0.000660182	9.80758e-05	0.0124894	1.02925e-09	1.73427e-05	6.45556e-06	6.84883e-07
0.0103072	3.45013e-07	0.000105274	0.0381088	55.5095	0.0119468	0.000661505	9.81473e-05	0.0125317	1.03049e-09	1.73095e-05	6.44279e-06	6.82643e-07
0.0103429	3.43881e-07	0.00010533	0.0382326	55.5093	0.011984	0.000662826	9.82185e-05	0.012574	1.03173e-09	1.72764e-05	6.43008e-06	6.80418e-07
0.0103787	3.42757e-07	0.000105386	0.0383564	55.5092	0.0120211	0.000664146	9.82896e-05	0.0126164	1.03296e-09	1.72435e-05	6.41744e-06	6.78208e-07
0.0104144	3.41641e-07	0.000105442	0.0384802	55.509	0.0120582	0.000665464	9.83604e-05	0.0126587	1.0342e-09	1.72108e-05	6.40487e-06	6.76013e-07
0.0104859	3.39431e-07	0.000105554	0.0387276	55.5087	0.0121324	0.000668096	9.85016e-05	0.0127432	1.03666e-09	1.71458e-05	6.37992e-06	6.71667e-07
0.0105574	3.37252e-07	0.000105666	0.0389749	55.5084	0.0122067	0.000670721	9.8642e-05	0.0128277	1.03912e-09	1.70815e-05	6.35523e-06	6.67378e-07
0.0106288	3.35102e-07	0.000105777	0.0392221	55.508	0.0122809	0.00067334	9.87816e-05	0.0129122	1.04157e-09	1.70177e-05	6.33079e-06	6.63146e-07
0.0107831	3.30561e-07	0.000106015	0.0397552	55.5074	0.0124409	0.000678971	9.90804e-05	0.0130944	1.04683e-09	1.68823e-05	6.2789e-06	6.54201e-07
0.0109373	3.26148e-07	0.000106251	0.0402877	55.5067	0.0126009	0.000684574	9.9376e-05	0.0132763	1.05206e-09	1.67496e-05	6.22815e-06	6.45503e-07
0.0110915	3.21859e-07	0.000106485	0.0408197	55.506	0.0127609	0.00069015	9.96683e-05	0.013458	1.05727e-09	1.66196e-05	6.17848e-06	6.37041e-07
0.0112457	3.17688e-07	0.000106717	0.0413512	55.5053	0.0129207	0.0006957	9.99574e-05	0.0136396	1.06244e-09	1.64921e-05	6.12987e-06	6.28806e-07
0.0115843	3.08924e-07	0.000107221	0.0425162	55.5037	0.0132714	0.000707795	0.000100582	0.0140374	1.0737e-09	1.62209e-05	6.02669e-06	6.11482e-07
0.0119228	3.00658e-07	0.000107716	0.043679	55.5022	0.0136218	0.000719772	0.000101192	0.0144344	1.08484e-09	1.59608e-05	5.9281e-06	5.95119e-07
0.0122614	2.92849e-07	0.000108204	0.0448394	55.5007	0.0139719	0.00073164	0.00010179	0.0148304	1.09586e-09	1.57111e-05	5.83378e-06	5.79641e-07
0.0125999	2.85459e-07	0.000108685	0.0459977	55.4992	0.0143217	0.000743402	0.000102375	0.0152256	1.10676e-09	1.5471e-05	5.74347e-06	5.64976e-07
0.0131816	2.73647e-07	0.000109494	0.0479827	55.4966	0.014922	0.000763379	0.000103354	0.0159026	1.12525e-09	1.50795e-05	5.59692e-06	5.41498e-07
0.0137632	2.6283e-07	0.000110284	0.0499615	55.494	0.0155214	0.000783084	0.000104302	0.0165771	1.14345e-09	1.47119e-05	5.4603e-06	5.19963e-07
0.0138449	2.61383e-07	0.000110393	0.0502391	55.4936	0.0156055	0.000785832	0.000104433	0.0166717	1.14599e-09	1.46621e-05	5.44184e-06	5.17078e-07
0.0139267	2.59952e-07	0.000110503	0.0505166	55.4933	0.0156897	0.000788576	0.000104564	0.0167663	1.14852e-09	1.46126e-05	5.42354e-06	5.14227e-07
0.0140084	2.58538e-07	0.000110611	0.050794	55.4929	0.0157738	0.000791314	0.000104693	0.0168608	1.15104e-09	1.45636e-05	5.40543e-06	5.11408e-07
0.0140901	2.5714e-07	0.00011072	0.0510713	55.4926	0.0158579	0.000794048	0.000104823	0.0169553	1.15356e-09	1.4515e-05	5.38747e-06	5.0862e-07
0.0141719	2.55758e-07	0.000110828	0.0513484	55.4922	0.015942	0.000796777	0.000104951	0.0170497	1.15608e-09	1.44667e-05	5.36969e-06	5.05865e-07
0.0143354	2.53041e-07	0.000111044	0.0519024	55.4915	0.0161102	0.000802221	0.000105207	0.0172384	1.1611e-09	1.43715e-05	5.33461e-06	5.00445e-07
0.0144988	2.50386e-07	0.000111258	0.0524559	55.4907	0.0162783	0.000807646	0.000105461	0.017427	1.16609e-09	1.42778e-05	5.30016e-06	4.95145e-07
0.0146623	2.47788e-07	0.000111471	0.053009	55.49	0.0164463	0.000813054	0.000105713	0.0176153	1.17107e-09	1.41856e-05	5.26634e-06	4.8996e-07
0.0148258	2.45248e-07	0.000111682	0.0535616	55.4893	0.0166143	0.000818443	0.000105963	0.0178035	1.17603e-09	1.40949e-05	5.23311e-06	4.84887e-07
0.0152808	2.3846e-07	0.000112265	0.0550975	55.4873	0.0170814	0.000833353	0.000106649	0.0183264	1.18974e-09	1.38497e-05	5.14368e-06	4.71325e-07
0.0157358	2.32062e-07	0.000112838	0.0566302	55.4853	0.0175481	0.000848135	0.00010732	0.018848	1.20333e-09	1.36149e-05	5.05845e-06	4.5853e-07
0.0161908	2.26018e-07	0.000113403	0.0581596	55.4833	0.0180143	0.000862794	0.000107979	0.0193684	1.21678e-09	1.33896e-05	4.97714e-06	4.46436e-07
0.0166459	2.20301e-07	0.00011396	0.0596859	55.4813	0.01848	0.000877338	0.000108625	0.0198875	1.23012e-09	1.31732e-05	4.89948e-06	4.34989e-07
0.0173949	2.11532e-07	0.00011486	0.0621918	55.478	0.0192456	0.00090104	0.000109663	0.0207394	1.25184e-09	1.28351e-05	4.77892e-06	4.17418e-07
0.0181439	2.03477e-07	0.000115741	0.0646898	55.4747	0.02001	0.000924464	0.000110672	0.0215882	1.27327e-09	1.25174e-05	4.66661e-06	4.01263e-07
0.0186965	1.9794e-07	0.000116379	0.0665282	55.4723	0.0205733	0.000941581	0.000111399	0.0222126	1.28893e-09	1.22949e-05	4.58853e-06	3.90154e-07
0.0192492	1.92714e-07	0.000117008	0.0683626	55.4699	0.0211359	0.000958564	0.000112113	0.0228355	1.30444e-09	1.20817e-05	4.51418e-06	3.79665e-07
0.0198019	1.87774e-07	0.000117628	0.070193	55.4675	0.021698	0.00097542	0.000112814	0.0234567	1.31984e-09	1.18773e-05	4.44329e-06	3.69747e-07
0.0203546	1.83098e-07	0.000118239	0.0720197	55.4651	0.0222594	0.000992153	0.000113502	0.0240765	1.33511e-09	1.1681e-05	4.37562e-06	3.60356e-07
0.0209073	1.78664e-07	0.000118843	0.0738427	55.4627	0.0228202	0.00100877	0.000114179	0.0246948	1.35027e-09	1.14923e-05	4.31095e-06	3.51448e-07
0.0216496	1.73056e-07	0.000119641	0.0762853	55.4595	0.0235725	0.00103091	0.000115071	0.025523	1.37046e-09	1.12501e-05	4.22846e-06	3.40181e-07
0.0223918	1.67812e-07	0.000120426	0.0787216	55.4563	0.0243237	0.00105286	0.000115944	0.0263487	1.39046e-09	1.10198e-05	4.15058e-06	3.29643e-07
0.0231341	1.62896e-07	0.000121198	0.0811518	55.4531	0.025074	0.00107463	0.0001168	0.027172	1.41029e-09	1.08004e-05	4.07692e-06	3.19763e-07
0.0238764	1.58278e-07	0.000121959	0.0835762	55.4499	0.0258233	0.00109623	0.00011764	0.0279929	1.42995e-09	1.05911e-05	4.00714e-06	3.10482e-07
0.0246186	1.5393e-07	0.000122708	0.0859948	55.4467	0.0265716	0.00111767	0.000118464	0.0288117	1.44946e-09	1.03913e-05	3.94093e-06	3.01745e-07
0.0253609	1.49831e-07	0.000123446	0.088408	55.4436	0.0273189	0.00113894	0.000119273	0.0296282	1.46882e-09	1.02001e-05	3.87801e-06	2.93506e-07
0.0261031	1.45957e-07	0.000124174	0.0908157	55.4404	0.0280654	0.00116007	0.000120069	0.0304427	1.48804e-09	1.00171e-05	3.81813e-06	2.85723e-07
0.0268454	1.42292e-07	0.000124893	0.0932183	55.4373	0.028811	0.00118105	0.000120852	0.0312551	1.50712e-09	9.84167e-06	3.76107e-06	2.78359e-07
0.0275877	1.38817e-07	0.000125601	0.0956157	55.4341	0.0295557	0.0012019	0.000121622	0.0320655	1.52607e-09	9.67333e-06	3.70662e-06	2.71379e-07
0.0283299	1.3552e-07	0.000126301	0.0980083	55.4309	0.0302995	0.00122261	0.00012238	0.0328739	1.5449e-09	9.51162e-06	3.65462e-06	2.64756e-07
0.0290722	1.32384e-07	0.000126992	0.100396	55.4278	0.0310426	0.0012432	0.000123127	0.0336805	1.5636e-09	9.35614e-06	3.60487e-06	2.5846e-07
0.029767	1.29587e-07	0.000127632	0.102627	55.4249	0.0317373	0.00126236	0.000123817	0.0344339	1.58101e-09	9.21593e-06	3.56023e-06	2.52844e-07
0.0304618	1.26914e-07	0.000128264	0.104854	55.4219	0.0324314	0.00128141	0.000124498	0.0351857	1.59832e-09	9.08055e-06	3.51733e-06	2.47478e-07
0.0311566	1.24355e-07	0.000128889	0.107077	55.419	0.0331248	0.00130036	0.000125169	0.0359359	1.61553e-09	8.94976e-06	3.47607e-06	2.42343e-07
0.0318514	1.21904e-07	0.000129508	0.109296	55.4161	0.0338175	0.00131921	0.000125833	0.0366847	1.63266e-09	8.82331e-06	3.43634e-06	2.37426e-07
0.0325462	1.19554e-07	0.000130121	0.111511	55.4132	0.0345095	0.00133797	0.000126488	0.037432	1.64969e-09	8.70098e-06	3.39807e-06	2.32713e-07
0.0332409	1.17298e-07	0.000130727	0.113723	55.4103	0.0352009	0.00135663	0.000127136	0.0381779	1.66664e-09	8.58255e-06	3.36116e-06	2.28191e-07
0.0339357	1.15132e-07	0.000131327	0.115931	55.4074	0.0358917	0.0013752	0.000127776	0.0389224	1.6835e-09	8.46784e-06	3.32555e-06	2.23848e-07
0.0348266	1.12476e-07	0.000132088	0.118757	55.4036	0.0367765	0.00139889	0.000128586	0.039875	1.70501e-09	8.32591e-06	3.28167e-06	2.18527e-07
0.0357175	1.09948e-07	0.000132839	0.121578	55.3999	0.0376603	0.00142243	0.000129384	0.0408255	1.72639e-09	8.18942e-06	3.23967e-06	2.13462e-07
0.0366084	1.07538e-07	0.000133582	0.124394	55.3962	0.0385432	0.00144584	0.000130172	0.0417738	1.74764e-09	8.05806e-06	3.19941e-06	2.08636e-07
0.0374993	1.05239e-07	0.000134316	0.127204	55.3925	0.039425	0.00146911	0.000130949	0.0427201	1.76877e-09	7.93154e-06	3.16079e-06	2.04034e-07
0.0388	1.02064e-07	0.000135373	0.131297	55.3871	0.0407109	0.00150286	0.000132066	0.044098	1.79942e-09	7.75493e-06	3.10714e-06	1.97681e-07
0.0398825	9.95725e-08	0.000136239	0.134696	55.3826	0.0417796	0.00153074	0.00013298	0.0452417	1.82473e-09	7.61479e-06	3.06476e-06	1.927e-07
0.0409651	9.72084e-08	0.000137094	0.138087	55.3781	0.0428469	0.00155844	0.00013388	0.0463825	1.84989e-09	7.48046e-06	3.02431e-06	1.87975e-07
0.0420476	9.49614e-08	0.000137938	0.141472	55.3737	0.043913	0.00158597	0.000134767	0.0475206	1.87489e-09	7.35156e-06	2.98564e-06	1.83486e-07
0.0431301	9.28222e-08	0.000138771	0.144849	55.3692	0.0449779	0.00161334	0.000135641	0.0486561	1.89974e-09	7.22775e-06	2.94862e-06	1.79215e-07
0.0444436	9.03614e-08	0.000139768	0.148939	55.3638	0.0462683	0.00164632	0.000136686	0.0500305	1.92969e-09	7.08392e-06	2.90577e-06	1.74304e-07
0.0457571	8.80351e-08	0.000140751	0.153019	55.3584	0.047557	0.00167906	0.000137714	0.0514012	1.95943e-09	6.94662e-06	2.86501e-06	1.69664e-07
0.0467376	8.63805e-08	0.000141475	0.156059	55.3544	0.0485179	0.00170335	0.000138471	0.0524221	1.9815e-09	6.84812e-06	2.83585e-06	1.66365e-07
0.0477182	8.47914e-08	0.000142192	0.159094	55.3504	0.0494779	0.00172752	0.000139219	0.0534411	2.00346e-09	6.75285e-06	2.80772e-06	1.63199e-07
0.0486987	8.32634e-08	0.000142902	0.162124	55.3464	0.0504369	0.00175157	0.000139959	0.0544581	2.02531e-09	6.66065e-06	2.78054e-06	1.60155e-07
0.0496792	8.1793e-08	0.000143604	0.165149	55.3424	0.0513951	0.0017755	0.00014069	0.0554733	2.04705e-09	6.57134e-06	2.75427e-06	1.57227e-07
0.0506598	8.03773e-08	0.000144299	0.168169	55.3384	0.0523524	0.00179931	0.000141414	0.0564867	2.06868e-09	6.48481e-06	2.72886e-06	1.5441e-07
0.0516403	7.9013e-08	0.000144987	0.171185	55.3344	0.0533088	0.001823	0.000142129	0.0574983	2.09021e-09	6.40093e-06	2.70427e-06	1.51696e-07
0.0526208	7.76974e-08	0.000145669	0.174196	55.3305	0.0542644	0.00184658	0.000142837	0.0585081	2.11164e-09	6.31956e-06	2.68045e-06	1.4908e-07
0.0539123	7.60346e-08	0.000146557	0.178156	55.3252	0.0555218	0.00187746	0.000143759	0.0598355	2.13972e-09	6.21604e-06	2.65019e-06	1.45774e-07
0.0552037	7.4446e-08	0.000147434	0.182108	55.32	0.0567777	0.00190816	0.000144668	0.06116	2.16762e-09	6.11643e-06	2.62111e-06	1.42619e-07
0.0564952	7.29275e-08	0.0001483	0.186052	55.3148	0.0580323	0.00193866	0.000145565	0.0624816	2.19536e-09	6.02056e-06	2.59316e-06	1.39604e-07
0.0575383	7.17475e-08	0.000148992	0.189233	55.3106	0.0590446	0.00196317	0.000146281	0.0635471	2.21765e-09	5.94563e-06	2.57133e-06	1.37261e-07
0.0582816	7.0932e-08	0.000149481	0.191497	55.3076	0.0597655	0.00198056	0.000146786	0.0643053	2.23347e-09	5.89359e-06	2.55619e-06	1.35643e-07
0.0584177	7.07848e-08	0.00014957	0.191911	55.307	0.0598975	0.00198374	0.000146879	0.064444	2.23636e-09	5.88418e-06	2.55345e-06	1.35351e-07
0.0585538	7.06383e-08	0.000149659	0.192325	55.3065	0.0600294	0.00198691	0.000146971	0.0645826	2.23924e-09	5.8748e-06	2.55072e-06	1.35061e-07
0.0586899	7.04924e-08	0.000149748	0.192739	55.306	0.0601613	0.00199009	0.000147063	0.0647213	2.24213e-09	5.86547e-06	2.548e-06	1.34771e-07
0.058962	7.02026e-08	0.000149925	0.193567	55.3049	0.060425	0.00199643	0.000147246	0.0649985	2.2479e-09	5.84689e-06	2.5426e-06	1.34197e-07
0.0592342	6.99153e-08	0.000150102	0.194394	55.3038	0.0606887	0.00200276	0.000147429	0.0652755	2.25366e-09	5.82846e-06	2.53723e-06	1.33627e-07
0.0595064	6.96305e-08	0.000150279	0.195221	55.3027	0.0609523	0.00200908	0.000147612	0.0655525	2.25941e-09	5.81016e-06	2.53191e-06	1.33062e-07
0.0609025	6.82079e-08	0.000151179	0.19946	55.2971	0.0623039	0.00204141	0.000148541	0.0669714	2.28882e-09	5.71841e-06	2.50523e-06	1.30242e-07
0.0622986	6.68463e-08	0.000152067	0.203691	55.2915	0.0636539	0.00207353	0.000149458	0.0683872	2.31805e-09	5.63005e-06	2.47954e-06	1.27544e-07
0.0636948	6.55418e-08	0.000152945	0.207914	55.2859	0.0650026	0.00210545	0.000150363	0.0698001	2.3471e-09	5.54487e-06	2.45479e-06	1.24961e-07
0.0650909	6.42908e-08	0.000153812	0.21213	55.2803	0.0663498	0.00213718	0.000151256	0.0712101	2.37598e-09	5.46272e-06	2.4309e-06	1.22484e-07
0.0671104	6.25694e-08	0.000155048	0.218214	55.2722	0.0682961	0.00218273	0.000152529	0.0732445	2.41746e-09	5.3489e-06	2.39781e-06	1.19079e-07
0.0691298	6.09442e-08	0.000156264	0.224284	55.2642	0.0702396	0.00222788	0.000153779	0.0752731	2.45859e-09	5.24062e-06	2.36629e-06	1.15866e-07
0.0711493	5.94073e-08	0.000157459	0.230339	55.2562	0.0721804	0.00227265	0.000155008	0.077296	2.49937e-09	5.13749e-06	2.33624e-06	1.12829e-07
0.0731687	5.79516e-08	0.000158636	0.23638	55.2482	0.0741186	0.00231704	0.000156216	0.0793134	2.53983e-09	5.03912e-06	2.30754e-06	1.09955e-07
0.0754401	5.64033e-08	0.000159937	0.243157	55.2392	0.0762956	0.00236652	0.00015755	0.081576	2.58494e-09	4.93378e-06	2.27674e-06	1.069e-07
0.0777115	5.49415e-08	0.000161215	0.249918	55.2302	0.0784694	0.00241554	0.000158861	0.083832	2.62964e-09	4.83363e-06	2.24738e-06	1.04017e-07
0.0799828	5.35595e-08	0.000162471	0.256662	55.2213	0.0806401	0.00246411	0.000160148	0.0860815	2.67395e-09	4.73831e-06	2.21937e-06	1.01294e-07
0.0817702	5.25235e-08	0.000163445	0.261957	55.2143	0.0823461	0.00250202	0.000161145	0.0878471	2.70855e-09	4.66647e-06	2.19819e-06	9.9253e-08
0.0835575	5.15297e-08	0.000164406	0.267242	55.2073	0.0840504	0.00253965	0.000162128	0.0896088	2.7429e-09	4.59724e-06	2.17773e-06	9.72964e-08
0.0853449	5.05761e-08	0.000165354	0.272517	55.2003	0.0857528	0.00257702	0.000163098	0.0913668	2.77702e-09	4.53048e-06	2.15795e-06	9.54197e-08
0.0871322	4.96599e-08	0.000166291	0.277783	55.1933	0.0874535	0.00261413	0.000164056	0.093121	2.81091e-09	4.46608e-06	2.1388e-06	9.36174e-08
0.0889195	4.87789e-08	0.000167215	0.283039	55.1863	0.0891525	0.00265097	0.000165	0.0948715	2.84457e-09	4.40389e-06	2.12026e-06	9.1885e-08
0.0907069	4.79311e-08	0.000168128	0.288286	55.1794	0.0908498	0.00268756	0.000165933	0.0966184	2.87801e-09	4.3438e-06	2.10228e-06	9.02187e-08
0.0924942	4.71147e-08	0.00016903	0.293524	55.1724	0.0925455	0.00272389	0.000166854	0.0983618	2.91122e-09	4.28572e-06	2.08484e-06	8.86149e-08
0.0942816	4.6328e-08	0.000169921	0.298752	55.1655	0.0942395	0.00275997	0.000167763	0.100102	2.94422e-09	4.22954e-06	2.06791e-06	8.70697e-08
0.0973946	4.50239e-08	0.000171446	0.307838	55.1534	0.0971862	0.00282223	0.000169319	0.103123	3.00117e-09	4.13596e-06	2.03956e-06	8.45098e-08
0.100508	4.37973e-08	0.00017294	0.316896	55.1414	0.100128	0.00288375	0.000170843	0.106135	3.05747e-09	4.04742e-06	2.01256e-06	8.21033e-08
0.103621	4.26414e-08	0.000174405	0.325929	55.1294	0.103066	0.00294455	0.000172335	0.109136	3.11315e-09	3.96353e-06	1.98679e-06	7.98371e-08
0.106734	4.15502e-08	0.000175839	0.334936	55.1174	0.105998	0.00300464	0.000173796	0.112128	3.1682e-09	3.88391e-06	1.96215e-06	7.76987e-08
0.109847	4.05184e-08	0.000177246	0.343919	55.1054	0.108927	0.00306404	0.000175229	0.115109	3.22265e-09	3.80826e-06	1.93855e-06	7.56779e-08
0.11296	3.95411e-08	0.000178626	0.352877	55.0935	0.111851	0.00312275	0.000176633	0.118081	3.2765e-09	3.73628e-06	1.91592e-06	7.37648e-08
0.116073	3.86144e-08	0.00017998	0.36181	55.0816	0.114771	0.0031808	0.00017801	0.121044	3.32977e-09	3.66771e-06	1.89418e-06	7.19515e-08
0.119186	3.77339e-08	0.000181308	0.37072	55.0698	0.117687	0.0032382	0.000179361	0.123997	3.38247e-09	3.60231e-06	1.87327e-06	7.02293e-08
0.121609	3.70786e-08	0.000182325	0.377641	55.0606	0.119954	0.00328243	0.000180395	0.12629	3.4231e-09	3.55345e-06	1.85753e-06	6.89481e-08
0.124033	3.64479e-08	0.000183328	0.384547	55.0514	0.122219	0.00332628	0.000181414	0.128578	3.4634e-09	3.50629e-06	1.84224e-06	6.77155e-08
0.126456	3.58404e-08	0.000184316	0.39144	55.0422	0.124482	0.00336975	0.000182419	0.13086	3.50336e-09	3.46073e-06	1.82737e-06	6.65286e-08
0.12888	3.52549e-08	0.000185291	0.398319	55.033	0.126742	0.00341285	0.000183409	0.133136	3.543e-09	3.41671e-06	1.81289e-06	6.5385e-08
0.131733	3.45923e-08	0.000186421	0.406398	55.0223	0.129399	0.0034631	0.000184557	0.135809	3.58924e-09	3.36674e-06	1.79634e-06	6.40912e-08
0.134585	3.39568e-08	0.000187533	0.414459	55.0115	0.132053	0.00351285	0.000185687	0.138475	3.63504e-09	3.31867e-06	1.78029e-06	6.28508e-08
0.137438	3.33466e-08	0.000188628	0.422502	55.0008	0.134704	0.00356211	0.000186798	0.141133	3.68041e-09	3.27239e-06	1.7647e-06	6.166e-08
0.140291	3.27605e-08	0.000189706	0.430527	54.9901	0.137352	0.00361088	0.000187892	0.143784	3.72535e-09	3.22779e-06	1.74957e-06	6.05168e-08
0.142629	3.22968e-08	0.000190576	0.437089	54.9814	0.13952	0.00365048	0.000188775	0.145952	3.76186e-09	3.19245e-06	1.73747e-06	5.96124e-08
0.144458	3.19442e-08	0.00019125	0.442216	54.9745	0.141215	0.00368125	0.000189459	0.147644	3.79023e-09	3.16551e-06	1.7282e-06	5.89248e-08
0.146287	3.16e-08	0.000191917	0.447336	54.9677	0.142908	0.00371182	0.000190136	0.149334	3.81844e-09	3.13918e-06	1.71909e-06	5.82539e-08
0.148117	3.12641e-08	0.000192577	0.452449	54.9609	0.144601	0.00374221	0.000190806	0.151021	3.84649e-09	3.11343e-06	1.71013e-06	5.75991e-08
0.149946	3.0936e-08	0.000193232	0.457554	54.9541	0.146292	0.00377241	0.000191469	0.152705	3.87436e-09	3.08825e-06	1.70132e-06	5.69597e-08
0.152957	3.04125e-08	0.000194295	0.465942	54.9429	0.149073	0.0038217	0.000192548	0.155471	3.91989e-09	3.04799e-06	1.68714e-06	5.59397e-08
0.155969	2.99085e-08	0.000195342	0.474311	54.9317	0.151851	0.00387049	0.000193609	0.15823	3.96498e-09	3.00914e-06	1.67333e-06	5.4958e-08
0.15898	2.9423e-08	0.000196372	0.482661	54.9206	0.154625	0.0039188	0.000194655	0.160981	4.00964e-09	2.97163e-06	1.65987e-06	5.40124e-08
0.161991	2.89549e-08	0.000197387	0.490992	54.9094	0.157396	0.00396662	0.000195684	0.163724	4.05387e-09	2.93538e-06	1.64676e-06	5.31011e-08
0.166919	2.82241e-08	0.000199016	0.504585	54.8913	0.161924	0.00404384	0.000197334	0.168198	4.12536e-09	2.87863e-06	1.62599e-06	5.16786e-08
0.171846	2.75338e-08	0.000200605	0.518128	54.8732	0.166444	0.00411983	0.000198945	0.172652	4.19576e-09	2.82484e-06	1.60603e-06	5.03356e-08
0.176774	2.68807e-08	0.000202157	0.531622	54.8551	0.170955	0.0041946	0.000200517	0.177087	4.2651e-09	2.7738e-06	1.58681e-06	4.90654e-08
0.181702	2.6262e-08	0.000203673	0.545068	54.8371	0.175458	0.00426819	0.000202052	0.181502	4.33341e-09	2.72529e-06	1.56828e-06	4.78623e-08
0.189054	2.53968e-08	0.00020587	0.565042	54.8104	0.182162	0.00437587	0.000204278	0.188056	4.43346e-09	2.65721e-06	1.54184e-06	4.61808e-08
0.196406	2.45944e-08	0.000207995	0.584912	54.7838	0.188847	0.00448108	0.000206429	0.194568	4.53136e-09	2.59382e-06	1.5167e-06	4.46219e-08
0.202324	2.39898e-08	0.000209655	0.600829	54.7625	0.194215	0.00456403	0.00020811	0.199779	4.60863e-09	2.54588e-06	1.49735e-06	4.34478e-08
0.208241	2.34183e-08	0.000211273	0.61668	54.7412	0.199572	0.00464548	0.000209747	0.204964	4.6846e-09	2.50044e-06	1.47871e-06	4.23383e-08
0.214159	2.28775e-08	0.00021285	0.632466	54.72	0.204917	0.00472549	0.000211343	0.210124	4.7593e-09	2.45731e-06	1.46075e-06	4.12886e-08
0.220076	2.23651e-08	0.000214388	0.648188	54.6989	0.210251	0.0048041	0.000212899	0.215258	4.83277e-09	2.41633e-06	1.44342e-06	4.02944e-08
0.225994	2.18786e-08	0.000215888	0.663846	54.6779	0.215574	0.00488135	0.000214417	0.220367	4.90505e-09	2.37732e-06	1.42668e-06	3.93508e-08
0.22707	2.17927e-08	0.000216157	0.666687	54.6741	0.216541	0.00489525	0.00021469	0.221294	4.91807e-09	2.37042e-06	1.42369e-06	3.91842e-08
0.228147	2.17076e-08	0.000216425	0.669527	54.6703	0.217507	0.00490912	0.000214961	0.22222	4.93106e-09	2.36359e-06	1.42073e-06	3.90193e-08
0.229223	2.16233e-08	0.000216692	0.672364	54.6665	0.218474	0.00492294	0.000215231	0.223145	4.944e-09	2.35681e-06	1.41778e-06	3.88558e-08
0.2303	2.15398e-08	0.000216958	0.6752	54.6627	0.21944	0.00493671	0.000215499	0.224069	4.95691e-09	2.35009e-06	1.41484e-06	3.86939e-08
0.232453	2.1375e-08	0.000217485	0.680864	54.6551	0.22137	0.00496414	0.000216033	0.225915	4.98261e-09	2.33683e-06	1.40903e-06	3.83744e-08
0.234606	2.12132e-08	0.000218009	0.68652	54.6475	0.2233	0.0049914	0.000216562	0.227758	5.00817e-09	2.32379e-06	1.40329e-06	3.80606e-08
0.236759	2.10542e-08	0.000218527	0.692168	54.6399	0.225228	0.00501849	0.000217087	0.229597	5.03357e-09	2.31097e-06	1.39762e-06	3.77524e-08
0.241683	2.07008e-08	0.000219697	0.705057	54.6226	0.229632	0.00507983	0.00021827	0.233793	5.09115e-09	2.28244e-06	1.38489e-06	3.70675e-08
0.246608	2.03612e-08	0.000220845	0.717903	54.6053	0.234029	0.00514033	0.000219431	0.237971	5.14797e-09	2.25496e-06	1.37248e-06	3.64094e-08
0.251532	2.00345e-08	0.000221972	0.730706	54.5881	0.238418	0.00519999	0.00022057	0.242133	5.20407e-09	2.22847e-06	1.36039e-06	3.57764e-08
0.256457	1.972e-08	0.000223077	0.743468	54.5709	0.242799	0.00525885	0.000221688	0.246279	5.25946e-09	2.20292e-06	1.3486e-06	3.51672e-08
0.264336	1.92405e-08	0.000224804	0.7638	54.5435	0.249794	0.00535137	0.000223434	0.252877	5.34665e-09	2.16388e-06	1.33033e-06	3.42387e-08
0.272215	1.87881e-08	0.000226482	0.784027	54.5163	0.256769	0.00544195	0.00022513	0.259434	5.43212e-09	2.12692e-06	1.31274e-06	3.33628e-08
0.280094	1.83604e-08	0.000228113	0.804149	54.4891	0.263725	0.00553065	0.000226779	0.26595	5.51595e-09	2.09188e-06	1.29579e-06	3.25351e-08
0.287973	1.79555e-08	0.0002297	0.824169	54.4621	0.270662	0.00561754	0.000228383	0.272426	5.59818e-09	2.05861e-06	1.27945e-06	3.17517e-08
0.300781	1.73412e-08	0.000232189	0.856499	54.4185	0.281899	0.00575508	0.000230899	0.282868	5.72863e-09	2.00796e-06	1.25407e-06	3.05639e-08
0.31359	1.67759e-08	0.000234575	0.888564	54.3752	0.293085	0.00588827	0.00023331	0.293206	5.85524e-09	1.96113e-06	1.23006e-06	2.94712e-08
0.323305	1.63763e-08	0.000236319	0.912711	54.3425	0.301536	0.00598653	0.000235072	0.30098	5.94885e-09	1.9279e-06	1.21268e-06	2.86992e-08
0.33302	1.59993e-08	0.000238011	0.936711	54.31	0.309959	0.00608251	0.000236781	0.308695	6.04046e-09	1.89644e-06	1.19596e-06	2.7971e-08
0.334963	1.59264e-08	0.000238343	0.941494	54.3036	0.31164	0.00610145	0.000237117	0.310232	6.05855e-09	1.89034e-06	1.19269e-06	2.78302e-08
0.336905	1.58544e-08	0.000238674	0.94627	54.2971	0.31332	0.00612029	0.000237451	0.311766	6.07657e-09	1.88431e-06	1.18945e-06	2.76912e-08
0.338848	1.57831e-08	0.000239002	0.951041	54.2907	0.314999	0.00613905	0.000237782	0.313297	6.09451e-09	1.87835e-06	1.18623e-06	2.75537e-08
0.340791	1.57127e-08	0.000239329	0.955806	54.2842	0.316677	0.00615773	0.000238112	0.314827	6.11237e-09	1.87245e-06	1.18304e-06	2.74177e-08
0.344677	1.55742e-08	0.000239976	0.965319	54.2713	0.320029	0.00619483	0.000238766	0.317879	6.14788e-09	1.86084e-06	1.17672e-06	2.71503e-08
0.348563	1.54386e-08	0.000240615	0.974809	54.2585	0.323376	0.00623159	0.000239412	0.320923	6.1831e-09	1.84946e-06	1.1705e-06	2.68887e-08
0.352449	1.5306e-08	0.000241248	0.984276	54.2456	0.326719	0.00626803	0.00024005	0.323957	6.21802e-09	1.83831e-06	1.16437e-06	2.66328e-08
0.359051	1.50871e-08	0.000242305	1.00031	54.2239	0.332388	0.00632921	0.000241119	0.329093	6.27672e-09	1.81987e-06	1.15415e-06	2.62104e-08
0.365653	1.48759e-08	0.000243343	1.01628	54.2022	0.338044	0.00638948	0.000242167	0.334203	6.33463e-09	1.80204e-06	1.14417e-06	2.5803e-08
0.372256	1.46719e-08	0.000244361	1.03218	54.1807	0.343687	0.00644888	0.000243195	0.339288	6.39176e-09	1.7848e-06	1.13443e-06	2.54098e-08
0.378858	1.44749e-08	0.000245361	1.04802	54.1592	0.349317	0.00650742	0.000244204	0.344348	6.44814e-09	1.7681e-06	1.12492e-06	2.503e-08
0.390581	1.41411e-08	0.000247091	1.07599	54.1212	0.359281	0.00660931	0.000245951	0.353272	6.54645e-09	1.73972e-06	1.10855e-06	2.43867e-08
0.402303	1.38262e-08	0.000248767	1.10376	54.0834	0.369205	0.00670869	0.000247643	0.36212	6.64256e-09	1.71285e-06	1.09283e-06	2.37801e-08
0.414026	1.35287e-08	0.000250391	1.13133	54.0459	0.379088	0.00680567	0.000249283	0.370892	6.73654e-09	1.68737e-06	1.07771e-06	2.32073e-08
0.425749	1.32471e-08	0.000251967	1.15871	54.0087	0.38893	0.00690036	0.000250874	0.379591	6.82851e-09	1.66317e-06	1.06316e-06	2.26654e-08
0.448537	1.27408e-08	0.000254901	1.2114	53.9369	0.407947	0.0070782	0.000253836	0.396292	7.00182e-09	1.61941e-06	1.03636e-06	2.16916e-08
0.471326	1.22821e-08	0.000257677	1.2634	53.8659	0.426812	0.00724837	0.000256637	0.412727	7.16837e-09	1.5795e-06	1.01135e-06	2.08103e-08
0.47439	1.22237e-08	0.000258039	1.27033	53.8564	0.429337	0.0072707	0.000257003	0.414916	7.19027e-09	1.5744e-06	1.00812e-06	2.06981e-08
0.477453	1.2166e-08	0.000258398	1.27726	53.847	0.431859	0.0072929	0.000257365	0.417101	7.21207e-09	1.56935e-06	1.00491e-06	2.05874e-08
0.480517	1.21091e-08	0.000258755	1.28417	53.8375	0.434379	0.00731497	0.000257726	0.419281	7.23375e-09	1.56437e-06	1.00173e-06	2.0478e-08
0.483581	1.20528e-08	0.000259109	1.29107	53.8281	0.436895	0.00733692	0.000258083	0.421457	7.25533e-09	1.55944e-06	9.98582e-07	2.037e-08
0.486645	1.19972e-08	0.000259461	1.29796	53.8187	0.439409	0.00735875	0.000258438	0.423628	7.27679e-09	1.55457e-06	9.95459e-07	2.02634e-08
0.492157	1.1899e-08	0.000260088	1.31032	53.8018	0.443925	0.00739771	0.000259071	0.427522	7.31514e-09	1.54594e-06	9.89908e-07	2.00748e-08
0.497668	1.18028e-08	0.000260708	1.32265	53.7849	0.448432	0.00743629	0.000259696	0.431401	7.35315e-09	1.53748e-06	9.84443e-07	1.98903e-08
0.50318	1.17087e-08	0.00026132	1.33493	53.7681	0.45293	0.00747448	0.000260313	0.435265	7.39082e-09	1.52919e-06	9.79061e-07	1.97098e-08
0.508691	1.16166e-08	0.000261924	1.34718	53.7514	0.457419	0.00751231	0.000260923	0.439114	7.42816e-09	1.52107e-06	9.7376e-07	1.95331e-08
0.521558	1.14089e-08	0.000263307	1.37562	53.7125	0.467865	0.00759919	0.000262319	0.448045	7.51409e-09	1.50269e-06	9.61691e-07	1.91349e-08
0.534425	1.1211e-08	0.000264653	1.40385	53.6738	0.478264	0.00768416	0.000263677	0.456897	7.59832e-09	1.48511e-06	9.50032e-07	1.87556e-08
0.547292	1.10221e-08	0.000265963	1.43188	53.6354	0.488615	0.0077673	0.000264998	0.465673	7.68094e-09	1.46827e-06	9.38761e-07	1.83938e-08
0.560158	1.08416e-08	0.000267239	1.45971	53.5972	0.49892	0.00784866	0.000266285	0.474373	7.76199e-09	1.45212e-06	9.27857e-07	1.80482e-08
0.577694	1.06082e-08	0.000268926	1.49731	53.5455	0.512889	0.00795683	0.000267987	0.486111	7.87005e-09	1.43115e-06	9.13555e-07	1.76017e-08
0.59523	1.03881e-08	0.000270556	1.53456	53.4944	0.526771	0.008062	0.000269631	0.497714	7.97545e-09	1.41128e-06	8.99858e-07	1.7181e-08
0.612766	1.01803e-08	0.000272133	1.57145	53.4436	0.540568	0.00816433	0.000271221	0.509183	8.07833e-09	1.39242e-06	8.86728e-07	1.6784e-08
0.630302	9.98374e-09	0.000273659	1.60799	53.3933	0.554279	0.00826394	0.00027276	0.520523	8.17881e-09	1.37449e-06	8.74127e-07	1.64086e-08
0.651449	9.76035e-09	0.000275436	1.6516	53.3332	0.5707	0.00838063	0.000274552	0.534028	8.29694e-09	1.35401e-06	8.5959e-07	1.59824e-08
0.672596	9.5505e-09	0.000277148	1.69472	53.2738	0.586999	0.00849378	0.000276278	0.547352	8.41192e-09	1.33467e-06	8.45722e-07	1.55824e-08
0.693743	9.35321e-09	0.000278799	1.73736	53.2149	0.603177	0.00860357	0.000277943	0.560498	8.5239e-09	1.31637e-06	8.32481e-07	1.52067e-08
0.696665	9.32679e-09	0.000279023	1.74321	53.2068	0.605403	0.00861849	0.000278168	0.562301	8.53915e-09	1.31392e-06	8.30696e-07	1.51564e-08
0.699588	9.30064e-09	0.000279245	1.74906	53.1987	0.607627	0.00863334	0.000278393	0.564101	8.55435e-09	1.31149e-06	8.28923e-07	1.51066e-08
0.70251	9.2747e-09	0.000279467	1.75489	53.1907	0.609848	0.00864814	0.000278616	0.565898	8.56949e-09	1.30907e-06	8.27162e-07	1.50572e-08
0.705432	9.24897e-09	0.000279687	1.76072	53.1826	0.612067	0.00866288	0.000278838	0.567691	8.58458e-09	1.30667e-06	8.25411e-07	1.50083e-08
0.711277	9.19813e-09	0.000280125	1.77235	53.1665	0.616499	0.00869218	0.000279279	0.571267	8.6146e-09	1.30193e-06	8.21941e-07	1.49115e-08
0.717121	9.14808e-09	0.000280558	1.78394	53.1505	0.620921	0.00872124	0.000279716	0.574831	8.64441e-09	1.29725e-06	8.18513e-07	1.48163e-08
0.722965	9.09882e-09	0.000280988	1.7955	53.1345	0.625334	0.00875008	0.000280149	0.578381	8.67402e-09	1.29264e-06	8.15126e-07	1.47226e-08
0.737873	8.9766e-09	0.000282065	1.82483	53.0939	0.63655	0.00882262	0.000281235	0.58738	8.74864e-09	1.28117e-06	8.06668e-07	1.44903e-08
0.752781	8.85906e-09	0.000283117	1.85392	53.0536	0.647706	0.00889373	0.000282295	0.596296	8.82199e-09	1.2701e-06	7.9846e-07	1.42669e-08
0.767688	8.74595e-09	0.000284145	1.8828	53.0136	0.658804	0.00896348	0.000283332	0.605132	8.89412e-09	1.2594e-06	7.90491e-07	1.40521e-08
0.782596	8.637e-09	0.00028515	1.91145	52.9739	0.669844	0.0090319	0.000284344	0.613888	8.96506e-09	1.24906e-06	7.8275e-07	1.38454e-08
0.807375	8.46453e-09	0.000286772	1.9586	52.9085	0.688066	0.00914283	0.000285979	0.628269	9.08047e-09	1.23261e-06	7.70361e-07	1.35183e-08
0.832155	8.30201e-09	0.000288336	2.00517	52.8438	0.706129	0.00925041	0.000287555	0.642438	9.19288e-09	1.21702e-06	7.58533e-07	1.32103e-08
0.856935	8.14858e-09	0.000289846	2.05116	52.7798	0.724036	0.00935482	0.000289076	0.656401	9.30244e-09	1.20222e-06	7.47227e-07	1.29199e-08
0.881714	8.00349e-09	0.000291305	2.09659	52.7166	0.741786	0.00945622	0.000290546	0.670162	9.4093e-09	1.18814e-06	7.36408e-07	1.26455e-08
0.930691	7.73871e-09	0.000294049	2.18476	52.5937	0.77642	0.00964838	0.000293311	0.696787	9.61305e-09	1.16223e-06	7.16337e-07	1.21454e-08
0.979669	7.49954e-09	0.000296626	2.27086	52.4735	0.810463	0.00983041	0.000295906	0.722677	9.80763e-09	1.13858e-06	6.97833e-07	1.16945e-08
0.986221	7.46929e-09	0.000296959	2.28223	52.4576	0.814973	0.00985404	0.000296242	0.726087	9.83301e-09	1.13557e-06	6.95466e-07	1.16375e-08
0.992774	7.43942e-09	0.000297289	2.29356	52.4417	0.819473	0.00987752	0.000296574	0.729485	9.85825e-09	1.13259e-06	6.93124e-07	1.15812e-08
0.999327	7.40992e-09	0.000297617	2.30485	52.4259	0.823963	0.00990083	0.000296904	0.73287	9.88333e-09	1.12965e-06	6.90805e-07	1.15257e-08
1.00588	7.3808e-09	0.000297942	2.31611	52.4102	0.828443	0.00992398	0.000297232	0.736242	9.90828e-09	1.12674e-06	6.8851e-07	1.14709e-08
1.01243	7.35204e-09	0.000298264	2.32734	52.3945	0.832912	0.00994697	0.000297556	0.739602	9.93308e-09	1.12386e-06	6.86238e-07	1.14168e-08
1.02469	7.29919e-09	0.000298861	2.34825	52.3652	0.841248	0.00998959	0.000298157	0.745857	9.9791e-09	1.11856e-06	6.82049e-07	1.13173e-08
1.03695	7.24754e-09	0.000299449	2.36903	52.3361	0.849547	0.0100317	0.000298749	0.75207	1.00246e-08	1.11337e-06	6.77937e-07	1.12202e-08
1.04922	7.19706e-09	0.000300028	2.3897	52.3071	0.857812	0.0100732	0.000299333	0.758241	1.00697e-08	1.10829e-06	6.73901e-07	1.11253e-08
1.06148	7.1477e-09	0.0003006	2.41025	52.2783	0.866041	0.0101143	0.000299908	0.76437	1.01143e-08	1.1033e-06	6.69938e-07	1.10326e-08
1.09477	7.01909e-09	0.000302111	2.46545	52.2009	0.888205	0.0102232	0.00030143	0.780806	1.02331e-08	1.09025e-06	6.59535e-07	1.07911e-08
1.12805	6.89781e-09	0.000303567	2.51981	52.1246	0.910114	0.0103287	0.000302896	0.796947	1.03487e-08	1.07787e-06	6.49621e-07	1.05636e-08
1.16134	6.78325e-09	0.000304971	2.57333	52.0494	0.931771	0.0104309	0.00030431	0.812804	1.04613e-08	1.0661e-06	6.40161e-07	1.0349e-08
1.19463	6.67486e-09	0.000306325	2.62605	51.9752	0.95318	0.0105299	0.000305673	0.828383	1.0571e-08	1.05489e-06	6.31126e-07	1.01462e-08
1.22792	6.57214e-09	0.000307634	2.67797	51.9021	0.974343	0.010626	0.000306991	0.843691	1.0678e-08	1.04421e-06	6.22484e-07	9.95412e-09
1.26831	6.4545e-09	0.000309163	2.73995	51.8147	0.999699	0.0107389	0.00030853	0.861915	1.08043e-08	1.0319e-06	6.12493e-07	9.73444e-09
1.30871	6.34388e-09	0.000310633	2.80082	51.7287	1.0247	0.0108478	0.000310009	0.879764	1.09269e-08	1.02023e-06	6.03003e-07	9.52811e-09
1.3491	6.23966e-09	0.000312046	2.86061	51.6442	1.04936	0.0109531	0.000311432	0.89725	1.10462e-08	1.00917e-06	5.93978e-07	9.33397e-09
1.38949	6.1413e-09	0.000313407	2.91935	51.5611	1.07369	0.0110549	0.000312801	0.914383	1.11621e-08	9.98665e-07	5.85384e-07	9.15095e-09
1.4347	6.03757e-09	0.00031487	2.98387	51.4697	1.10051	0.0111649	0.000314274	0.93315	1.12882e-08	9.87509e-07	5.7624e-07	8.95818e-09
1.4799	5.93998e-09	0.000316276	3.04714	51.38	1.12691	0.0112711	0.000315688	0.951503	1.14106e-08	9.7694e-07	5.6756e-07	8.77704e-09
1.5251	5.848e-09	0.000317628	3.10921	51.2919	1.15292	0.0113735	0.000317048	0.969456	1.15295e-08	9.66911e-07	5.59308e-07	8.60652e-09
1.5703	5.76114e-09	0.000318928	3.1701	51.2053	1.17853	0.0114726	0.000318356	0.987021	1.16451e-08	9.57378e-07	5.51453e-07	8.44569e-09
1.64897	5.62098e-09	0.000321078	3.27335	51.0583	1.22217	0.0116372	0.000320519	1.0167	1.18389e-08	9.41863e-07	5.38647e-07	8.1866e-09
1.72764	5.49321e-09	0.000323097	3.37329	50.9158	1.26467	0.0117928	0.00032255	1.0453	1.20239e-08	9.2757e-07	5.2683e-07	7.95086e-09
1.7897	5.40014e-09	0.000324605	3.44989	50.8064	1.29741	0.0119097	0.000324067	1.06714	1.21641e-08	9.17065e-07	5.18135e-07	7.77945e-09
1.85176	5.31311e-09	0.000326045	3.52458	50.6996	1.32948	0.0120217	0.000325515	1.08837	1.22996e-08	9.07166e-07	5.09937e-07	7.61937e-09
1.91382	5.23154e-09	0.000327421	3.59744	50.5953	1.36089	0.0121293	0.000326899	1.10901	1.24306e-08	8.97822e-07	5.02194e-07	7.46956e-09
1.97588	5.15502e-09	0.000328737	3.66851	50.4934	1.39166	0.0122326	0.000328222	1.12909	1.25574e-08	8.88993e-07	4.94877e-07	7.32924e-09
2.02431	5.09848e-09	0.000329725	3.72278	50.4155	1.41523	0.0123105	0.000329216	1.14438	1.26535e-08	8.82429e-07	4.89435e-07	7.22564e-09
2.03218	5.08954e-09	0.000329883	3.7315	50.403	1.41903	0.0123229	0.000329374	1.14683	1.26689e-08	8.81388e-07	4.88573e-07	7.20928e-09
2.04005	5.08067e-09	0.00033004	3.7402	50.3905	1.42281	0.0123353	0.000329532	1.14928	1.26842e-08	8.80354e-07	4.87716e-07	7.19304e-09
2.04792	5.07186e-09	0.000330195	3.74886	50.378	1.42659	0.0123476	0.000329689	1.15171	1.26995e-08	8.79327e-07	4.86864e-07	7.17692e-09
2.05579	5.06312e-09	0.00033035	3.7575	50.3656	1.43035	0.0123599	0.000329845	1.15414	1.27147e-08	8.78307e-07	4.86019e-07	7.16093e-09
2.07153	5.04584e-09	0.000330658	3.77471	50.3409	1.43785	0.0123842	0.000330154	1.15897	1.2745e-08	8.76287e-07	4.84344e-07	7.12931e-09
2.08727	5.02881e-09	0.000330962	3.7918	50.3163	1.44532	0.0124083	0.00033046	1.16377	1.2775e-08	8.74293e-07	4.82692e-07	7.09816e-09
2.10301	5.01202e-09	0.000331264	3.8088	50.2919	1.45274	0.0124322	0.000330763	1.16854	1.28048e-08	8.72326e-07	4.81062e-07	7.06748e-09
2.14035	4.97318e-09	0.000331966	3.8487	50.2345	1.4702	0.0124879	0.000331469	1.17972	1.28745e-08	8.67759e-07	4.77277e-07	6.99651e-09
2.17768	4.93565e-09	0.000332651	3.88802	50.1779	1.48744	0.0125424	0.000332157	1.19072	1.2943e-08	8.6333e-07	4.73607e-07	6.92797e-09
2.21502	4.89936e-09	0.00033332	3.92679	50.1221	1.50447	0.0125957	0.00033283	1.20154	1.30102e-08	8.59032e-07	4.70046e-07	6.86175e-09
2.25236	4.86424e-09	0.000333973	3.965	50.067	1.5213	0.0126478	0.000333486	1.2122	1.30762e-08	8.54858e-07	4.6659e-07	6.79773e-09
2.32778	4.79669e-09	0.000335246	4.04057	49.9581	1.55467	0.0127498	0.000334766	1.23322	1.32062e-08	8.46787e-07	4.59907e-07	6.67468e-09
2.40321	4.73332e-09	0.000336462	4.11401	49.852	1.58722	0.0128475	0.000335988	1.25359	1.33316e-08	8.39163e-07	4.536e-07	6.55941e-09
2.47863	4.67375e-09	0.000337624	4.1854	49.7488	1.61899	0.0129412	0.000337156	1.27333	1.34528e-08	8.31951e-07	4.47637e-07	6.45121e-09
2.55406	4.61767e-09	0.000338735	4.25482	49.6483	1.64999	0.0130311	0.000338273	1.29247	1.357e-08	8.25117e-07	4.41993e-07	6.34947e-09
2.67918	4.53155e-09	0.000340476	4.3658	49.4875	1.69977	0.0131726	0.000340022	1.32297	1.37561e-08	8.14541e-07	4.33267e-07	6.19349e-09
2.8043	4.45309e-09	0.000342099	4.47183	49.3336	1.74758	0.0133052	0.000341654	1.35198	1.39325e-08	8.04814e-07	4.25255e-07	6.05166e-09
2.90295	4.39602e-09	0.000343303	4.55213	49.2169	1.78395	0.013404	0.000342864	1.37386	1.40653e-08	7.97683e-07	4.19391e-07	5.94868e-09
3.0016	4.3427e-09	0.000344447	4.62963	49.1041	1.81919	0.0134981	0.000344013	1.39493	1.41927e-08	7.90976e-07	4.13882e-07	5.85258e-09
3.10025	4.29278e-09	0.000345534	4.70447	48.995	1.85334	0.0135879	0.000345105	1.4152	1.43153e-08	7.84657e-07	4.08701e-07	5.76273e-09
3.1989	4.24603e-09	0.000346568	4.77676	48.8896	1.88644	0.0136735	0.000346144	1.43473	1.44331e-08	7.78702e-07	4.03825e-07	5.67871e-09
3.21467	4.23882e-09	0.000346728	4.78808	48.8731	1.89163	0.0136868	0.000346305	1.43779	1.44515e-08	7.77782e-07	4.03071e-07	5.66577e-09
3.23043	4.23169e-09	0.000346888	4.79934	48.8567	1.8968	0.0137	0.000346465	1.44082	1.44698e-08	7.7687e-07	4.02325e-07	5.65296e-09
3.24619	4.22463e-09	0.000347046	4.81054	48.8403	1.90195	0.0137132	0.000346624	1.44384	1.4488e-08	7.75966e-07	4.01586e-07	5.64028e-09
3.27772	4.21071e-09	0.000347358	4.83275	48.8079	1.91215	0.0137391	0.000346938	1.44982	1.45241e-08	7.74182e-07	4.00128e-07	5.61531e-09
3.30925	4.19707e-09	0.000347666	4.85472	48.7758	1.92226	0.0137647	0.000347247	1.45573	1.45597e-08	7.7243e-07	3.98696e-07	5.59083e-09
3.34078	4.18369e-09	0.000347969	4.87646	48.744	1.93227	0.01379	0.000347552	1.46158	1.45949e-08	7.70708e-07	3.9729e-07	5.56683e-09
3.44345	4.14186e-09	0.000348925	4.94561	48.6429	1.96418	0.0138697	0.000348512	1.48014	1.47066e-08	7.65307e-07	3.92884e-07	5.49187e-09
3.54612	4.10252e-09	0.000349835	5.01236	48.5452	1.99508	0.0139458	0.000349426	1.49801	1.4814e-08	7.602e-07	3.88724e-07	5.42145e-09
3.64879	4.06547e-09	0.000350703	5.07681	48.4508	2.02499	0.0140186	0.000350298	1.51522	1.49174e-08	7.55366e-07	3.84792e-07	5.35521e-09
3.75146	4.03053e-09	0.000351531	5.13905	48.3596	2.05397	0.0140882	0.00035113	1.5318	1.5017e-08	7.50784e-07	3.81072e-07	5.29281e-09
3.88106	3.98918e-09	0.000352524	5.21462	48.2487	2.08925	0.0141718	0.000352127	1.55188	1.51376e-08	7.45334e-07	3.76654e-07	5.21906e-09
4.01066	3.95063e-09	0.000353461	5.28697	48.1424	2.12314	0.014251	0.000353068	1.57105	1.52527e-08	7.40224e-07	3.72518e-07	5.15036e-09
4.14027	3.91464e-09	0.000354347	5.35627	48.0405	2.1557	0.0143261	0.000353958	1.58936	1.53626e-08	7.35427e-07	3.68644e-07	5.08632e-09
4.26987	3.88097e-09	0.000355186	5.42267	47.9428	2.18698	0.0143973	0.0003548	1.60687	1.54677e-08	7.30918e-07	3.65008e-07	5.02647e-09
4.39948	3.84943e-09	0.000355981	5.4863	47.8491	2.21705	0.014465	0.000355598	1.6236	1.55681e-08	7.26673e-07	3.61593e-07	4.97049e-09
4.52908	3.81984e-09	0.000356734	5.5473	47.7591	2.24594	0.0145292	0.000356355	1.63961	1.56642e-08	7.22673e-07	3.58378e-07	4.91799e-09
4.65869	3.79205e-09	0.000357449	5.60579	47.6729	2.27371	0.0145903	0.000357073	1.65492	1.57562e-08	7.18898e-07	3.55351e-07	4.86874e-09
4.78829	3.7659e-09	0.000358127	5.66187	47.59	2.3004	0.0146485	0.000357754	1.66957	1.58442e-08	7.15333e-07	3.52496e-07	4.82246e-09
4.9179	3.74128e-09	0.000358772	5.71568	47.5105	2.32607	0.0147038	0.000358402	1.6836	1.59286e-08	7.11963e-07	3.49801e-07	4.77891e-09
5.0475	3.71806e-09	0.000359386	5.7673	47.4342	2.35074	0.0147565	0.000359018	1.69703	1.60093e-08	7.08773e-07	3.47254e-07	4.73788e-09
5.25541	3.6835e-09	0.000360308	5.84578	47.3181	2.38836	0.014836	0.000359944	1.71741	1.6132e-08	7.04003e-07	3.43454e-07	4.67688e-09
5.46332	3.65193e-09	0.000361161	5.91928	47.2092	2.42368	0.0149097	0.000360801	1.73643	1.62466e-08	6.99622e-07	3.3997e-07	4.62121e-09
5.67122	3.62302e-09	0.000361951	5.98813	47.1072	2.45687	0.014978	0.000361594	1.75421	1.63538e-08	6.95591e-07	3.36772e-07	4.5703e-09
5.87913	3.59649e-09	0.000362684	6.05265	47.0114	2.48805	0.0150416	0.000362329	1.77084	1.64542e-08	6.91875e-07	3.3383e-07	4.52362e-09
6.11134	3.56937e-09	0.00036344	6.11997	46.9114	2.52067	0.0151073	0.000363088	1.78814	1.65588e-08	6.88059e-07	3.30815e-07	4.47597e-09
6.34355	3.54462e-09	0.000364136	6.18264	46.8183	2.55111	0.015168	0.000363787	1.80421	1.6656e-08	6.84562e-07	3.28057e-07	4.43252e-09
6.57576	3.522e-09	0.000364779	6.241	46.7315	2.57952	0.015224	0.000364432	1.81914	1.67465e-08	6.81352e-07	3.25531e-07	4.39285e-09
6.80797	3.50128e-09	0.000365372	6.29537	46.6506	2.60604	0.0152759	0.000365028	1.83303	1.68307e-08	6.78402e-07	3.23212e-07	4.35655e-09
7.04019	3.48228e-09	0.000365921	6.34603	46.5751	2.6308	0.0153239	0.000365579	1.84594	1.69091e-08	6.75687e-07	3.21083e-07	4.32328e-09
7.34215	3.45985e-09	0.000366573	6.40679	46.4846	2.66056	0.0153811	0.000366233	1.8614	1.70031e-08	6.72472e-07	3.18562e-07	4.28404e-09
7.6143	3.44163e-09	0.000367108	6.45702	46.4097	2.68521	0.0154281	0.00036677	1.87415	1.70808e-08	6.69848e-07	3.16513e-07	4.2522e-09
7.88646	3.42506e-09	0.000367597	6.5033	46.3406	2.70797	0.0154711	0.000367261	1.88588	1.71523e-08	6.67456e-07	3.14646e-07	4.22326e-09
8.15861	3.40998e-09	0.000368045	6.54597	46.2769	2.72898	0.0155106	0.000367711	1.89668	1.72182e-08	6.65273e-07	3.12945e-07	4.19695e-09
8.43077	3.39624e-09	0.000368456	6.58532	46.2182	2.74838	0.0155468	0.000368123	1.90662	1.72789e-08	6.63279e-07	3.11393e-07	4.17299e-09
8.81513	3.37886e-09	0.000368979	6.63574	46.1428	2.77329	0.0155929	0.000368648	1.91935	1.73568e-08	6.60749e-07	3.09426e-07	4.14269e-09
9.19948	3.36355e-09	0.000369442	6.68074	46.0755	2.79556	0.0156339	0.000369113	1.93068	1.74262e-08	6.58514e-07	3.07692e-07	4.11604e-09
9.58384	3.35005e-09	0.000369853	6.72093	46.0154	2.81547	0.0156703	0.000369526	1.94079	1.74882e-08	6.56537e-07	3.0616e-07	4.09253e-09
9.96819	3.33811e-09	0.000370219	6.75683	45.9617	2.83328	0.0157026	0.000369892	1.94981	1.75436e-08	6.54785e-07	3.04804e-07	4.07177e-09
10.4007	3.3263e-09	0.000370582	6.79269	45.908	2.8511	0.0157348	0.000370257	1.95881	1.75989e-08	6.53049e-07	3.03461e-07	4.05124e-09
10.8333	3.31599e-09	0.0003709	6.82432	45.8606	2.86683	0.0157631	0.000370577	1.96674	1.76477e-08	6.51529e-07	3.02287e-07	4.03332e-09
11.2658	3.30697e-09	0.00037118	6.85221	45.8188	2.88072	0.015788	0.000370857	1.97372	1.76907e-08	6.50197e-07	3.0126e-07	4.01765e-09
11.6984	3.29907e-09	0.000371426	6.87679	45.782	2.89297	0.0158098	0.000371104	1.97987	1.77286e-08	6.4903e-07	3.0036e-07	4.00394e-09
12.131	3.29215e-09	0.000371642	6.89848	45.7494	2.90379	0.0158291	0.000371321	1.98529	1.7762e-08	6.48005e-07	2.9957e-07	3.99193e-09
12.8425	3.28256e-09	0.000371943	6.92874	45.7041	2.91889	0.0158558	0.000371622	1.99284	1.78087e-08	6.46583e-07	2.98476e-07	3.97529e-09
13.554	3.27481e-09	0.000372186	6.95338	45.6671	2.93121	0.0158775	0.000371867	1.99899	1.78467e-08	6.45431e-07	2.9759e-07	3.96185e-09
14.2655	3.26853e-09	0.000372384	6.97346	45.637	2.94125	0.0158952	0.000372066	2.004	1.78777e-08	6.44497e-07	2.96873e-07	3.95097e-09
14.977	3.26344e-09	0.000372545	6.98983	45.6124	2.94944	0.0159095	0.000372227	2.00808	1.79029e-08	6.43739e-07	2.96291e-07	3.94214e-09
15.6885	3.25931e-09	0.000372676	7.00316	45.5924	2.95611	0.0159212	0.000372358	2.0114	1.79235e-08	6.43123e-07	2.95818e-07	3.93499e-09
16.5437	3.25535e-09	0.000372801	7.01596	45.5732	2.96253	0.0159324	0.000372484	2.01458	1.79432e-08	6.42534e-07	2.95365e-07	3.92814e-09
17.3988	3.25227e-09	0.000372899	7.02597	45.5581	2.96754	0.0159411	0.000372582	2.01707	1.79586e-08	6.42074e-07	2.95013e-07	3.9228e-09
18.254	3.24987e-09	0.000372976	7.0338	45.5464	2.97147	0.0159479	0.000372659	2.01902	1.79707e-08	6.41715e-07	2.94737e-07	3.91864e-09
19.1091	3.24799e-09	0.000373036	7.03993	45.5372	2.97454	0.0159533	0.000372719	2.02054	1.79802e-08	6.41434e-07	2.94522e-07	3.91539e-09
19.9643	3.24651e-09	0.000373083	7.04474	45.53	2.97695	0.0159575	0.000372766	2.02174	1.79876e-08	6.41214e-07	2.94353e-07	3.91283e-09
20.8194	3.24536e-09	0.000373119	7.0485	45.5243	2.97884	0.0159608	0.000372803	2.02268	1.79934e-08	6.41042e-07	2.94222e-07	3.91084e-09
21.6746	3.24447e-09	0.000373148	7.05145	45.5199	2.98031	0.0159633	0.000372832	2.02341	1.79979e-08	6.40907e-07	2.94119e-07	3.90929e-09
22.5298	3.24376e-09	0.00037317	7.05375	45.5164	2.98147	0.0159653	0.000372854	2.02398	1.80015e-08	6.40802e-07	2.94038e-07	3.90806e-09
23.3849	3.24321e-09	0.000373188	7.05556	45.5137	2.98238	0.0159669	0.000372872	2.02443	1.80043e-08	6.40719e-07	2.93975e-07	3.90711e-09
24.6546	3.2426e-09	0.000373207	7.05755	45.5107	2.98337	0.0159686	0.000372891	2.02492	1.80073e-08	6.40629e-07	2.93905e-07	3.90606e-09
25.9242	3.24218e-09	0.000373221	7.05893	45.5086	2.98407	0.0159698	0.000372905	2.02527	1.80095e-08	6.40566e-07	2.93857e-07	3.90533e-09
27.1939	3.24189e-09	0.00037323	7.0599	45.5072	2.98455	0.0159707	0.000372914	2.02551	1.80109e-08	6.40522e-07	2.93823e-07	3.90482e-09
28.4636	3.24168e-09	0.000373237	7.06057	45.5062	2.98489	0.0159712	0.000372921	2.02567	1.8012e-08	6.40491e-07	2.938e-07	3.90447e-09
29.7333	3.24154e-09	0.000373241	7.06103	45.5055	2.98512	0.0159717	0.000372925	2.02579	1.80127e-08	6.4047e-07	2.93784e-07	3.90422e-09
31.5471	3.24141e-09	0.000373245	7.06146	45.5048	2.98534	0.015972	0.00037293	2.0259	1.80134e-08	6.4045e-07	2.93769e-07	3.904e-09
33.3609	3.24133e-09	0.000373248	7.06172	45.5044	2.98547	0.0159723	0.000372932	2.02596	1.80138e-08	6.40439e-07	2.9376e-07	3.90386e-09
35.1748	3.24128e-09	0.000373249	7.06187	45.5042	2.98555	0.0159724	0.000372934	2.026	1.8014e-08	6.40432e-07	2.93754e-07	3.90378e-09
36.9886	3.24126e-09	0.00037325	7.06196	45.5041	2.98559	0.0159725	0.000372935	2.02602	1.80141e-08	6.40428e-07	2.93751e-07	3.90373e-09
38.8024	3.24124e-09	0.000373251	7.06201	45.504	2.98562	0.0159725	0.000372935	2.02603	1.80142e-08	6.40425e-07	2.93749e-07	3.90371e-09
41.7434	3.24123e-09	0.000373251	7.06206	45.5039	2.98564	0.0159725	0.000372936	2.02604	1.80143e-08	6.40423e-07	2.93748e-07	3.90368e-09
44.6844	3.24122e-09	0.000373251	7.06208	45.5039	2.98565	0.0159726	0.000372936	2.02605	1.80143e-08	6.40422e-07	2.93747e-07	3.90367e-09
47.6253	3.24122e-09	0.000373251	7.06209	45.5039	2.98565	0.0159726	0.000372936	2.02605	1.80143e-08	6.40422e-07	2.93747e-07	3.90367e-09
50.5663	3.24122e-09	0.000373251	7.06209	45.5039	2.98565	0.0159726	0.000372936	2.02605	1.80143e-08	6.40422e-07	2.93747e-07	3.90367e-09
53.5073	3.24122e-09	0.000373251	7.06209	45.5039	2.98565	0.0159726	0.000372936	2.02605	1.80143e-08	6.40422e-07	2.93747e-07	3.90367e-09
61.4911	3.24122e-09	0.000373251	7.06208	45.5039	2.98565	0.0159726	0.000372936	2.02605	1.80143e-08	6.40422e-07	2.93747e-07	3.90367e-09
69.475	3.24122e-09	0.000373251	7.06208	45.5039	2.98565	0.0159726	0.000372936	2.02605	1.80143e-08	6.40422e-07	2.93747e-07	3.90367e-09
77.4588	3.24122e-09	0.000373251	7.06209	45.5039	2.98565	0.0159726	0.000372936	2.02605	1.80143e-08	6.40422e-07	2.93747e-07	3.90367e-09
85.4427	3.24122e-09	0.000373251	7.06209	45.5039	2.98565	0.0159726	0.000372936	2.02605	1.80143e-08	6.40422e-07	2.93747e-07	3.90367e-09
116.493	3.24122e-09	0.000373251	7.06209	45.5039	2.98565	0.0159726	0.000372936	2.02605	1.80143e-08	6.40422e-07	2.93747e-07	3.90367e-09
147.544	3.24122e-09	0.000373252	7.06209	45.5039	2.98565	0.0159726	0.000372936	2.02605	1.80143e-08	6.40422e-07	2.93747e-07	3.90367e-09
178.595	3.24122e-09	0.000373252	7.06209	45.5039	2.98565	0.0159726	0.000372936	2.02605	1.80143e-08	6.40422e-07	2.93747e-07	3.90367e-09
209.645	3.24122e-09	0.000373252	7.06209	45.5039	2.98565	0.0159726	0.000372936	2.02605	1.80143e-08	6.40422e-07	2.93747e-07	3.90367e-09
349.174	3.24122e-09	0.000373252	7.06209	45.5039	2.98565	0.0159726	0.000372935	2.02605	1.80143e-08	6.40422e-07	2.93747e-07	3.90367e-09
488.702	3.24122e-09	0.000373252	7.06209	45.5039	2.98565	0.0159726	0.000372935	2.02605	1.80143e-08	6.40422e-07	2.93747e-07	3.90367e-09
628.23	3.24122e-09	0.000373252	7.06209	45.5039	2.98565	0.0159726	0.000372935	2.02605	1.80143e-08	6.40422e-07	2.93747e-07	3.90367e-09
1000	3.24122e-09	0.000373252	7.06209	45.5039	2.98565	0.0159726	0.000372935	2.02605	1.80143e-08	6.40422e-07	2.93747e-07	3.90367e-09
