# Supplementary material for: Molecular-resolution imaging of ice crystallized from liquid water by cryogenic liquid-cell TEM
Source: Nat Commun. 2025 Sep 25;16:8342. doi: 10.1038/s41467-025-62451-0 (PMC12462463; doi:10.1038/s41467-025-62451-0)
Supplement: Supplementary file 11 — Supplementary Data 3 [file 41467_2025_62451_MOESM11_ESM.zip › Ambrozic Set_kJ_C0_g_vals_pastina_193.15K_25.0_eA2s_Output.xlsx]

## Sheet: Sheet1
time / s	H	H+	H2	H2O	H2O2	HO2	HO2-	O2	O2-	OH	OH-	eh-
0	0	0	0	55.56	0	0	0	0	0	0	0	0
1.13175e-14	6.73259e-14	3.16228e-13	4.5904e-14	55.56	7.14063e-14	2.04018e-15	3.44846e-32	1.30082e-32	6.92626e-25	2.75424e-13	5.10045e-14	2.65223e-13
2.26349e-14	1.34652e-13	6.32456e-13	9.18081e-14	55.56	1.42813e-13	4.08036e-15	1.62725e-31	6.50409e-32	2.07735e-24	5.50848e-13	1.02009e-13	5.30447e-13
1.13197e-10	6.73394e-10	3.16291e-09	4.59132e-10	55.56	7.14206e-10	2.04061e-11	2.96478e-20	1.30134e-20	-1.9474e-16	2.75479e-09	5.10147e-10	2.65276e-09
1.28037e-10	7.61675e-10	3.57757e-09	5.19324e-10	55.56	8.07838e-10	2.30812e-11	3.46215e-20	1.51965e-20	-1.47306e-16	3.11594e-09	5.77027e-10	3.00054e-09
1.42878e-10	8.49957e-10	3.99222e-09	5.79516e-10	55.56	9.0147e-10	2.57564e-11	4.0815e-20	1.7915e-20	-9.28837e-17	3.4771e-09	6.43907e-10	3.34832e-09
1.5994e-10	9.51459e-10	4.46897e-09	6.48722e-10	55.56	1.00912e-09	2.88321e-11	4.88371e-20	2.14362e-20	-4.07552e-17	3.89233e-09	7.20802e-10	3.74817e-09
1.77002e-10	1.05296e-09	4.94572e-09	7.17928e-10	55.56	1.11678e-09	3.19079e-11	5.87631e-20	2.57931e-20	-9.15579e-18	4.30757e-09	7.97697e-10	4.14803e-09
1.94065e-10	1.15446e-09	5.42247e-09	7.87133e-10	55.56	1.22443e-09	3.49837e-11	7.0796e-20	3.10747e-20	7.70711e-18	4.7228e-09	8.74593e-10	4.54788e-09
2.11127e-10	1.25596e-09	5.89922e-09	8.56339e-10	55.56	1.33208e-09	3.80595e-11	8.5139e-20	3.73704e-20	1.80439e-17	5.13803e-09	9.51488e-10	4.94774e-09
2.2819e-10	1.35747e-09	6.37597e-09	9.25545e-10	55.56	1.43974e-09	4.11353e-11	1.01995e-19	4.47691e-20	2.54067e-17	5.55327e-09	1.02838e-09	5.34759e-09
2.45252e-10	1.45897e-09	6.85272e-09	9.9475e-10	55.56	1.54739e-09	4.42111e-11	1.21568e-19	5.33601e-20	3.09225e-17	5.9685e-09	1.10528e-09	5.74745e-09
2.62314e-10	1.56047e-09	7.32947e-09	1.06396e-09	55.56	1.65504e-09	4.72869e-11	1.44059e-19	6.32326e-20	3.52408e-17	6.38374e-09	1.18217e-09	6.1473e-09
2.79377e-10	1.66197e-09	7.80622e-09	1.13316e-09	55.56	1.7627e-09	5.03627e-11	1.69673e-19	7.44756e-20	3.88662e-17	6.79897e-09	1.25907e-09	6.54716e-09
2.96439e-10	1.76347e-09	8.28297e-09	1.20237e-09	55.56	1.87035e-09	5.34385e-11	1.98613e-19	8.71783e-20	4.21125e-17	7.2142e-09	1.33596e-09	6.94701e-09
3.13502e-10	1.86497e-09	8.75973e-09	1.27157e-09	55.56	1.978e-09	5.65143e-11	2.31082e-19	1.0143e-19	4.51451e-17	7.62944e-09	1.41286e-09	7.34687e-09
3.30564e-10	1.96648e-09	9.23648e-09	1.34078e-09	55.56	2.08566e-09	5.95901e-11	2.67282e-19	1.1732e-19	4.80529e-17	8.04467e-09	1.48975e-09	7.74672e-09
3.47626e-10	2.06798e-09	9.71323e-09	1.40998e-09	55.56	2.19331e-09	6.26659e-11	3.07417e-19	1.34936e-19	5.08882e-17	8.45991e-09	1.56665e-09	8.14658e-09
3.64689e-10	2.16948e-09	1.019e-08	1.47919e-09	55.56	2.30096e-09	6.57417e-11	3.5169e-19	1.54369e-19	5.36819e-17	8.87514e-09	1.64354e-09	8.54643e-09
3.81751e-10	2.27098e-09	1.06667e-08	1.5484e-09	55.56	2.40862e-09	6.88175e-11	4.00304e-19	1.75708e-19	5.64518e-17	9.29037e-09	1.72044e-09	8.94629e-09
3.98814e-10	2.37248e-09	1.11435e-08	1.6176e-09	55.56	2.51627e-09	7.18933e-11	4.53462e-19	1.99041e-19	5.92081e-17	9.70561e-09	1.79734e-09	9.34614e-09
4.15876e-10	2.47398e-09	1.16202e-08	1.68681e-09	55.56	2.62392e-09	7.49691e-11	5.11368e-19	2.24458e-19	6.19566e-17	1.01208e-08	1.87423e-09	9.746e-09
5.865e-10	3.489e-09	1.63877e-08	2.37886e-09	55.56	3.70045e-09	1.05727e-10	1.43158e-18	6.28374e-19	8.93717e-17	1.42732e-08	2.64318e-09	1.37445e-08
7.57124e-10	4.50402e-09	2.11552e-08	3.07092e-09	55.56	4.77699e-09	1.36485e-10	3.07135e-18	1.34814e-18	1.16735e-16	1.84255e-08	3.41214e-09	1.77431e-08
9.27748e-10	5.51903e-09	2.59227e-08	3.76298e-09	55.56	5.85352e-09	1.67243e-10	5.6195e-18	2.46664e-18	1.44107e-16	2.25779e-08	4.18109e-09	2.17416e-08
2.63399e-09	1.56692e-08	7.35978e-08	1.06835e-08	55.56	1.66189e-08	4.74824e-10	1.61817e-16	7.10322e-17	4.1789e-16	6.41012e-08	1.18706e-08	6.17271e-08
4.34023e-09	2.58194e-08	1.21273e-07	1.76041e-08	55.56	2.73842e-08	7.82404e-10	6.51902e-16	2.86171e-16	6.91681e-16	1.05625e-07	1.95602e-08	1.01713e-07
6.04647e-09	3.59696e-08	1.68948e-07	2.45247e-08	55.56	3.81495e-08	1.08998e-09	1.66534e-15	7.31065e-16	9.65468e-16	1.47148e-07	2.72499e-08	1.41698e-07
1.02918e-08	6.12249e-08	2.87569e-07	4.17441e-08	55.56	6.49353e-08	1.85528e-09	7.66403e-15	3.36462e-15	1.64669e-15	2.50463e-07	4.6383e-08	2.41186e-07
1.45372e-08	8.64805e-08	4.0619e-07	5.89636e-08	55.56	9.17213e-08	2.62058e-09	2.11123e-14	9.26909e-15	2.3279e-15	3.53777e-07	6.55168e-08	3.40674e-07
1.87826e-08	1.11737e-07	5.2481e-07	7.61832e-08	55.56	1.18507e-07	3.38587e-09	4.52744e-14	1.98782e-14	3.00911e-15	4.57089e-07	8.46514e-08	4.40159e-07
2.30279e-08	1.36993e-07	6.43429e-07	9.34029e-08	55.56	1.45294e-07	4.15115e-09	8.3298e-14	3.65747e-14	3.69031e-15	5.60399e-07	1.03787e-07	5.39642e-07
3.15839e-08	1.87897e-07	8.82484e-07	1.28107e-07	55.56	1.9928e-07	5.69344e-09	2.14685e-13	9.42736e-14	5.06315e-15	7.68599e-07	1.42356e-07	7.40128e-07
4.01399e-08	2.38805e-07	1.12153e-06	1.62813e-07	55.56	2.53268e-07	7.23567e-09	4.40544e-13	1.93471e-13	6.43595e-15	9.76783e-07	1.80932e-07	9.40597e-07
4.86959e-08	2.89718e-07	1.36056e-06	1.9752e-07	55.56	3.07259e-07	8.77783e-09	7.86423e-13	3.45394e-13	7.80869e-15	1.18495e-06	2.19516e-07	1.14105e-06
5.72519e-08	3.40637e-07	1.59958e-06	2.32228e-07	55.56	3.61254e-07	1.03199e-08	1.27787e-12	5.61268e-13	9.18135e-15	1.39309e-06	2.5811e-07	1.34147e-06
1.18152e-07	7.03337e-07	3.30019e-06	4.79334e-07	55.56	7.45721e-07	2.12921e-08	1.12231e-11	4.9291e-12	1.89488e-14	2.87358e-06	5.33251e-07	2.76693e-06
1.56697e-07	9.33267e-07	4.37568e-06	6.35819e-07	55.56	9.89264e-07	2.82316e-08	2.6174e-11	1.14927e-11	2.51273e-14	3.80926e-06	7.07977e-07	3.66767e-06
1.88389e-07	1.12261e-06	5.25919e-06	7.64546e-07	55.56	1.18966e-06	3.39329e-08	4.54768e-11	1.99609e-11	3.02046e-14	4.57745e-06	8.52098e-07	4.40704e-06
2.20081e-07	1.31227e-06	6.14189e-06	8.93346e-07	55.56	1.39023e-06	3.96296e-08	7.2499e-11	3.18046e-11	3.52794e-14	5.34442e-06	9.96728e-07	5.14509e-06
2.51773e-07	1.5023e-06	7.02365e-06	1.02223e-06	55.56	1.59101e-06	4.53208e-08	1.08542e-10	4.75828e-11	4.03514e-14	6.10997e-06	1.14195e-06	5.88159e-06
2.83464e-07	1.69277e-06	7.90433e-06	1.15122e-06	55.56	1.79202e-06	5.10058e-08	1.54912e-10	6.78509e-11	4.54207e-14	6.87389e-06	1.28783e-06	6.61634e-06
3.21563e-07	1.92237e-06	8.96141e-06	1.30642e-06	55.56	2.03402e-06	5.78307e-08	2.26171e-10	9.89379e-11	5.15112e-14	7.78981e-06	1.46421e-06	7.49697e-06
3.59661e-07	2.15276e-06	1.00165e-05	1.46181e-06	55.56	2.27644e-06	6.46443e-08	3.16525e-10	1.38258e-10	5.75982e-14	8.70275e-06	1.6418e-06	8.37438e-06
3.97759e-07	2.38402e-06	1.10694e-05	1.6174e-06	55.56	2.51934e-06	7.14452e-08	4.28268e-10	1.86746e-10	6.36819e-14	9.61238e-06	1.82074e-06	9.24819e-06
4.35857e-07	2.61624e-06	1.21198e-05	1.77321e-06	55.56	2.76277e-06	7.82321e-08	5.63704e-10	2.45323e-10	6.9763e-14	1.05184e-05	2.00114e-06	1.0118e-05
4.73956e-07	2.84949e-06	1.31674e-05	1.92926e-06	55.56	3.00676e-06	8.50039e-08	7.25153e-10	3.14899e-10	7.58423e-14	1.14204e-05	2.18313e-06	1.09836e-05
5.30704e-07	3.19904e-06	1.47225e-05	2.16221e-06	55.56	3.37135e-06	9.50598e-08	1.0189e-09	4.40845e-10	8.4896e-14	1.27559e-05	2.45739e-06	1.22641e-05
5.87452e-07	3.55134e-06	1.62702e-05	2.39582e-06	55.56	3.73745e-06	1.05075e-07	1.38333e-09	5.96049e-10	9.39514e-14	1.40808e-05	2.73578e-06	1.35331e-05
6.442e-07	3.90664e-06	1.781e-05	2.63014e-06	55.56	4.1052e-06	1.15047e-07	1.82631e-09	7.83303e-10	1.03013e-13	1.53941e-05	3.01861e-06	1.47895e-05
7.00949e-07	4.26519e-06	1.93409e-05	2.86527e-06	55.56	4.47474e-06	1.2497e-07	2.3558e-09	1.0053e-09	1.12085e-13	1.66949e-05	3.30618e-06	1.60323e-05
7.57697e-07	4.62721e-06	2.08622e-05	3.10125e-06	55.56	4.84618e-06	1.34842e-07	2.97985e-09	1.26463e-09	1.21174e-13	1.79823e-05	3.59875e-06	1.72605e-05
8.37682e-07	5.14376e-06	2.29888e-05	3.43545e-06	55.56	5.3732e-06	1.48662e-07	4.03576e-09	1.6983e-09	1.34023e-13	1.97722e-05	4.02e-06	1.89648e-05
9.17668e-07	5.66816e-06	2.50929e-05	3.77168e-06	55.56	5.90457e-06	1.62365e-07	5.31889e-09	2.21759e-09	1.46935e-13	2.15313e-05	4.4521e-06	2.06355e-05
9.97653e-07	6.20089e-06	2.71725e-05	4.1101e-06	55.56	6.44057e-06	1.75941e-07	6.85272e-09	2.82857e-09	1.59929e-13	2.32574e-05	4.89537e-06	2.22703e-05
1.07764e-06	6.74237e-06	2.92255e-05	4.45091e-06	55.56	6.98145e-06	1.89384e-07	8.66106e-09	3.53679e-09	1.73025e-13	2.49485e-05	5.34999e-06	2.38668e-05
1.15762e-06	7.29293e-06	3.125e-05	4.79426e-06	55.56	7.52743e-06	2.02687e-07	1.0768e-08	4.34731e-09	1.86243e-13	2.66029e-05	5.816e-06	2.54233e-05
1.23761e-06	7.85287e-06	3.32443e-05	5.14033e-06	55.5599	8.07869e-06	2.15843e-07	1.31977e-08	5.26463e-09	1.99605e-13	2.8219e-05	6.29327e-06	2.69378e-05
1.36431e-06	8.7595e-06	3.63369e-05	5.69449e-06	55.5599	8.96312e-06	2.36372e-07	1.77669e-08	6.9459e-09	2.21114e-13	3.06973e-05	7.07168e-06	2.92475e-05
1.49102e-06	9.6906e-06	3.93423e-05	6.25646e-06	55.5599	9.86165e-06	2.56505e-07	2.33038e-08	8.91816e-09	2.43111e-13	3.30715e-05	7.8759e-06	3.14431e-05
1.61772e-06	1.06462e-05	4.22543e-05	6.82684e-06	55.5599	1.07745e-05	2.76231e-07	2.9904e-08	1.11912e-08	2.65666e-13	3.53386e-05	8.70341e-06	3.3521e-05
1.74442e-06	1.1626e-05	4.50673e-05	7.40615e-06	55.5599	1.17018e-05	2.95541e-07	3.76606e-08	1.37719e-08	2.88841e-13	3.74962e-05	9.55104e-06	3.54786e-05
1.87113e-06	1.26291e-05	4.77765e-05	7.99488e-06	55.5599	1.26434e-05	3.14435e-07	4.6663e-08	1.66638e-08	3.12685e-13	3.95434e-05	1.04151e-05	3.73147e-05
1.99783e-06	1.36545e-05	5.03778e-05	8.59346e-06	55.5599	1.35992e-05	3.32914e-07	5.69956e-08	1.98679e-08	3.37238e-13	4.14802e-05	1.12914e-05	3.90294e-05
2.18197e-06	1.51815e-05	5.39592e-05	9.48174e-06	55.5599	1.50125e-05	3.59043e-07	7.45419e-08	2.50778e-08	3.74236e-13	4.41001e-05	1.2578e-05	4.13066e-05
2.36611e-06	1.6747e-05	5.72987e-05	1.03927e-05	55.5599	1.64532e-05	3.84339e-07	9.52721e-08	3.09313e-08	4.12819e-13	4.64943e-05	1.38678e-05	4.33357e-05
2.55024e-06	1.83449e-05	6.03927e-05	1.1327e-05	55.5599	1.79195e-05	4.08847e-07	1.19357e-07	3.74079e-08	4.52974e-13	4.86713e-05	1.51472e-05	4.51262e-05
2.73438e-06	1.99682e-05	6.32412e-05	1.22854e-05	55.5599	1.94091e-05	4.3262e-07	1.46926e-07	4.4481e-08	4.94645e-13	5.06417e-05	1.64037e-05	4.66906e-05
2.91852e-06	2.16096e-05	6.58474e-05	1.3268e-05	55.5599	2.09197e-05	4.5572e-07	1.78058e-07	5.21198e-08	5.37741e-13	5.24176e-05	1.76261e-05	4.80432e-05
3.10266e-06	2.32618e-05	6.82173e-05	1.42751e-05	55.5599	2.2449e-05	4.78212e-07	2.12791e-07	6.02905e-08	5.82149e-13	5.40121e-05	1.8805e-05	4.91995e-05
3.2868e-06	2.49175e-05	7.03596e-05	1.53067e-05	55.5599	2.39947e-05	5.00167e-07	2.51114e-07	6.8958e-08	6.27741e-13	5.54389e-05	1.99325e-05	5.01759e-05
3.47094e-06	2.65698e-05	7.22849e-05	1.63624e-05	55.5599	2.55544e-05	5.21654e-07	2.92978e-07	7.80865e-08	6.74379e-13	5.67115e-05	2.1003e-05	5.09889e-05
3.65507e-06	2.82122e-05	7.40052e-05	1.7442e-05	55.5599	2.71259e-05	5.42742e-07	3.38295e-07	8.76412e-08	7.21929e-13	5.78435e-05	2.20123e-05	5.16546e-05
3.8881e-06	3.02672e-05	7.59092e-05	1.88417e-05	55.5599	2.91287e-05	5.68961e-07	4.00407e-07	1.00291e-07	7.83208e-13	5.90947e-05	2.31984e-05	5.23104e-05
4.12113e-06	3.22862e-05	7.75344e-05	2.02775e-05	55.5599	3.11435e-05	5.94777e-07	4.67561e-07	1.13504e-07	8.45498e-13	6.01664e-05	2.42811e-05	5.27857e-05
4.35416e-06	3.42601e-05	7.89093e-05	2.17482e-05	55.5598	3.31672e-05	6.20307e-07	5.3941e-07	1.27223e-07	9.08585e-13	6.10814e-05	2.5262e-05	5.31079e-05
4.58719e-06	3.61817e-05	8.00621e-05	2.32521e-05	55.5598	3.51968e-05	6.4566e-07	6.15579e-07	1.41394e-07	9.72314e-13	6.18606e-05	2.61446e-05	5.3302e-05
4.82022e-06	3.80451e-05	8.10197e-05	2.47876e-05	55.5598	3.72299e-05	6.70929e-07	6.95674e-07	1.5597e-07	1.03648e-12	6.25224e-05	2.69341e-05	5.33899e-05
5.05324e-06	3.98459e-05	8.18072e-05	2.63531e-05	55.5598	3.92644e-05	6.96199e-07	7.79302e-07	1.7091e-07	1.1012e-12	6.30834e-05	2.76368e-05	5.3391e-05
5.34918e-06	4.20379e-05	8.25984e-05	2.83818e-05	55.5598	4.18475e-05	7.28402e-07	8.89987e-07	1.90353e-07	1.18355e-12	6.36732e-05	2.8415e-05	5.32934e-05
5.64511e-06	4.41203e-05	8.31949e-05	3.04528e-05	55.5598	4.44272e-05	7.60842e-07	1.00498e-06	2.10268e-07	1.26639e-12	6.41492e-05	2.90786e-05	5.31114e-05
5.94104e-06	4.60918e-05	8.36334e-05	3.25628e-05	55.5598	4.70013e-05	7.93617e-07	1.12358e-06	2.30606e-07	1.34959e-12	6.45324e-05	2.96418e-05	5.2868e-05
6.23698e-06	4.79528e-05	8.3945e-05	3.47088e-05	55.5598	4.95678e-05	8.26802e-07	1.24515e-06	2.5133e-07	1.43314e-12	6.48405e-05	3.0118e-05	5.25818e-05
6.53291e-06	4.97053e-05	8.41557e-05	3.68879e-05	55.5598	5.21256e-05	8.60452e-07	1.3691e-06	2.72411e-07	1.51705e-12	6.50881e-05	3.05192e-05	5.22674e-05
6.82884e-06	5.13523e-05	8.42873e-05	3.90974e-05	55.5598	5.46736e-05	8.94609e-07	1.49492e-06	2.93825e-07	1.60137e-12	6.52869e-05	3.08562e-05	5.19361e-05
7.19866e-06	5.32679e-05	8.43671e-05	4.18974e-05	55.5598	5.78429e-05	9.38046e-07	1.65413e-06	3.21033e-07	1.70739e-12	6.54815e-05	3.12018e-05	5.15112e-05
7.56847e-06	5.50329e-05	8.43783e-05	4.47365e-05	55.5598	6.09947e-05	9.82347e-07	1.81483e-06	3.48718e-07	1.81421e-12	6.56303e-05	3.14782e-05	5.10853e-05
7.93828e-06	5.66564e-05	8.43416e-05	4.76108e-05	55.5598	6.41284e-05	1.02752e-06	1.97644e-06	3.76867e-07	1.922e-12	6.57449e-05	3.16984e-05	5.06668e-05
8.30809e-06	5.81475e-05	8.42727e-05	5.05166e-05	55.5598	6.72438e-05	1.07357e-06	2.13844e-06	4.05476e-07	2.03068e-12	6.58345e-05	3.18733e-05	5.0261e-05
8.6779e-06	5.95154e-05	8.41833e-05	5.34506e-05	55.5598	7.03407e-05	1.12047e-06	2.30044e-06	4.34543e-07	2.14086e-12	6.5906e-05	3.20118e-05	4.98712e-05
9.04771e-06	6.07688e-05	8.4082e-05	5.64101e-05	55.5597	7.3419e-05	1.16821e-06	2.46212e-06	4.64071e-07	2.25098e-12	6.59648e-05	3.21209e-05	4.9499e-05
9.11195e-06	6.09756e-05	8.40636e-05	5.69265e-05	55.5597	7.39519e-05	1.17658e-06	2.49015e-06	4.69248e-07	2.27112e-12	6.59741e-05	3.21373e-05	4.94362e-05
9.17619e-06	6.11791e-05	8.40451e-05	5.74437e-05	55.5597	7.44842e-05	1.18498e-06	2.51816e-06	4.74438e-07	2.29058e-12	6.59831e-05	3.2153e-05	4.9374e-05
9.22854e-06	6.13427e-05	8.403e-05	5.78655e-05	55.5597	7.49175e-05	1.19184e-06	2.54098e-06	4.78679e-07	2.30617e-12	6.59903e-05	3.21653e-05	4.93237e-05
9.28089e-06	6.15042e-05	8.40147e-05	5.82879e-05	55.5597	7.53505e-05	1.19872e-06	2.56378e-06	4.82928e-07	2.32232e-12	6.59973e-05	3.21772e-05	4.92738e-05
9.33324e-06	6.16637e-05	8.39995e-05	5.87106e-05	55.5597	7.57831e-05	1.20562e-06	2.58656e-06	4.87187e-07	2.3384e-12	6.60042e-05	3.21887e-05	4.92242e-05
9.38558e-06	6.18213e-05	8.39841e-05	5.91338e-05	55.5597	7.62153e-05	1.21253e-06	2.60933e-06	4.91456e-07	2.35423e-12	6.6011e-05	3.21998e-05	4.9175e-05
9.48765e-06	6.21227e-05	8.39541e-05	5.996e-05	55.5597	7.70571e-05	1.22604e-06	2.65369e-06	4.99806e-07	2.38545e-12	6.6024e-05	3.22203e-05	4.90801e-05
9.58971e-06	6.24169e-05	8.39241e-05	6.07877e-05	55.5597	7.78974e-05	1.23962e-06	2.69798e-06	5.08191e-07	2.41674e-12	6.60366e-05	3.22395e-05	4.89866e-05
9.69177e-06	6.27039e-05	8.3894e-05	6.16169e-05	55.5597	7.87363e-05	1.25325e-06	2.7422e-06	5.16614e-07	2.44813e-12	6.60489e-05	3.22573e-05	4.88945e-05
9.89054e-06	6.32429e-05	8.38358e-05	6.32357e-05	55.5597	8.03662e-05	1.27996e-06	2.82813e-06	5.3312e-07	2.50955e-12	6.60721e-05	3.22887e-05	4.8719e-05
1.00893e-05	6.37564e-05	8.37781e-05	6.48595e-05	55.5597	8.19909e-05	1.30688e-06	2.91378e-06	5.49767e-07	2.57135e-12	6.60947e-05	3.23159e-05	4.85484e-05
1.02881e-05	6.42455e-05	8.37213e-05	6.64881e-05	55.5597	8.36105e-05	1.33401e-06	2.99914e-06	5.66554e-07	2.63355e-12	6.61169e-05	3.23394e-05	4.83828e-05
1.06692e-05	6.5118e-05	8.36154e-05	6.96234e-05	55.5597	8.67019e-05	1.38659e-06	3.16195e-06	5.99141e-07	2.7539e-12	6.6159e-05	3.23752e-05	4.80783e-05
1.10503e-05	6.59108e-05	8.35146e-05	7.27733e-05	55.5597	8.97749e-05	1.43988e-06	3.32355e-06	6.3226e-07	2.87572e-12	6.62019e-05	3.2401e-05	4.779e-05
1.14315e-05	6.66307e-05	8.34196e-05	7.59359e-05	55.5597	9.28298e-05	1.49384e-06	3.48387e-06	6.6592e-07	2.99902e-12	6.62467e-05	3.2419e-05	4.75167e-05
1.18126e-05	6.72836e-05	8.33306e-05	7.91097e-05	55.5597	9.58671e-05	1.54843e-06	3.64288e-06	7.00131e-07	3.12378e-12	6.62941e-05	3.24306e-05	4.72571e-05
1.21937e-05	6.78748e-05	8.32476e-05	8.2293e-05	55.5597	9.88872e-05	1.60363e-06	3.80056e-06	7.34902e-07	3.25002e-12	6.63448e-05	3.24371e-05	4.701e-05
1.25749e-05	6.84091e-05	8.31704e-05	8.54847e-05	55.5597	0.00010189	1.65939e-06	3.9569e-06	7.70241e-07	3.37772e-12	6.63989e-05	3.24394e-05	4.67741e-05
1.2956e-05	6.88911e-05	8.30986e-05	8.86834e-05	55.5597	0.000104877	1.71571e-06	4.11191e-06	8.06157e-07	3.50688e-12	6.64568e-05	3.24381e-05	4.65485e-05
1.34746e-05	6.94701e-05	8.30089e-05	9.30451e-05	55.5597	0.000108915	1.79316e-06	4.3207e-06	8.55968e-07	3.68494e-12	6.65417e-05	3.24319e-05	4.62563e-05
1.39932e-05	6.99692e-05	8.29276e-05	9.7415e-05	55.5597	0.000112924	1.87152e-06	4.52709e-06	9.06879e-07	3.86567e-12	6.66338e-05	3.24215e-05	4.5979e-05
1.45118e-05	7.03966e-05	8.28538e-05	0.000101791	55.5597	0.000116905	1.95072e-06	4.73113e-06	9.58909e-07	4.049e-12	6.6733e-05	3.24079e-05	4.57148e-05
1.50304e-05	7.07596e-05	8.27865e-05	0.00010617	55.5596	0.000120859	2.03072e-06	4.93288e-06	1.01207e-06	4.23496e-12	6.68389e-05	3.23916e-05	4.5462e-05
1.55489e-05	7.10648e-05	8.27248e-05	0.000110552	55.5596	0.000124786	2.11148e-06	5.13241e-06	1.06639e-06	4.42339e-12	6.69512e-05	3.23732e-05	4.52192e-05
1.63246e-05	7.14261e-05	8.26417e-05	0.000117105	55.5596	0.000130613	2.23359e-06	5.42683e-06	1.14979e-06	4.71006e-12	6.71303e-05	3.23425e-05	4.48724e-05
1.71002e-05	7.16884e-05	8.25676e-05	0.000123654	55.5596	0.000136384	2.3572e-06	5.71666e-06	1.23584e-06	5.00225e-12	6.73214e-05	3.23089e-05	4.45421e-05
1.78758e-05	7.18664e-05	8.2501e-05	0.000130194	55.5596	0.000142104	2.48223e-06	6.00211e-06	1.32455e-06	5.29991e-12	6.7523e-05	3.22731e-05	4.42258e-05
1.86514e-05	7.19723e-05	8.24404e-05	0.000136722	55.5596	0.000147774	2.60858e-06	6.28339e-06	1.41597e-06	5.60295e-12	6.77336e-05	3.22355e-05	4.39215e-05
1.9427e-05	7.20166e-05	8.23848e-05	0.000143234	55.5596	0.000153395	2.7362e-06	6.56068e-06	1.51012e-06	5.91129e-12	6.79517e-05	3.21964e-05	4.36277e-05
2.04328e-05	7.19971e-05	8.2319e-05	0.000151653	55.5596	0.000160617	2.90351e-06	6.91464e-06	1.6363e-06	6.31893e-12	6.82437e-05	3.21441e-05	4.32603e-05
2.14386e-05	7.19057e-05	8.22589e-05	0.000160037	55.5595	0.000167765	3.07277e-06	7.26254e-06	1.76713e-06	6.73517e-12	6.85435e-05	3.20901e-05	4.29062e-05
2.24444e-05	7.17558e-05	8.22036e-05	0.000168384	55.5595	0.000174843	3.24391e-06	7.6047e-06	1.90264e-06	7.15993e-12	6.88488e-05	3.20348e-05	4.25641e-05
2.34502e-05	7.15587e-05	8.21523e-05	0.00017669	55.5595	0.000181854	3.41686e-06	7.94139e-06	2.04285e-06	7.5929e-12	6.91577e-05	3.19784e-05	4.22325e-05
2.4456e-05	7.13235e-05	8.21046e-05	0.000184954	55.5595	0.000188801	3.59157e-06	8.27286e-06	2.18776e-06	8.03435e-12	6.94685e-05	3.19212e-05	4.19105e-05
2.56974e-05	7.09917e-05	8.20499e-05	0.000195094	55.5595	0.00019729	3.80956e-06	8.6751e-06	2.3731e-06	8.58978e-12	6.98525e-05	3.18496e-05	4.15252e-05
2.69388e-05	7.06249e-05	8.19993e-05	0.000205165	55.5595	0.000205689	4.03007e-06	9.07009e-06	2.56561e-06	9.15731e-12	7.02351e-05	3.17771e-05	4.11522e-05
2.81802e-05	7.02321e-05	8.19524e-05	0.000215167	55.5594	0.000214003	4.25304e-06	9.45814e-06	2.76527e-06	9.73646e-12	7.06144e-05	3.17038e-05	4.07904e-05
2.94216e-05	6.98204e-05	8.19087e-05	0.000225099	55.5594	0.000222233	4.47839e-06	9.83955e-06	2.97204e-06	1.03269e-11	7.09892e-05	3.16301e-05	4.04391e-05
3.0663e-05	6.93955e-05	8.1868e-05	0.000234963	55.5594	0.000230384	4.70605e-06	1.02146e-05	3.18589e-06	1.09284e-11	7.13585e-05	3.15558e-05	4.00976e-05
3.22595e-05	6.88367e-05	8.18196e-05	0.000247545	55.5594	0.000240754	5.00212e-06	1.06878e-05	3.47125e-06	1.17176e-11	7.18239e-05	3.14599e-05	3.96718e-05
3.38559e-05	6.82705e-05	8.17752e-05	0.000260016	55.5594	0.000251002	5.30177e-06	1.11514e-05	3.76815e-06	1.25239e-11	7.22777e-05	3.13637e-05	3.92601e-05
3.54523e-05	6.77019e-05	8.17345e-05	0.000272376	55.5593	0.000261132	5.60485e-06	1.16056e-05	4.07647e-06	1.33466e-11	7.27192e-05	3.12673e-05	3.88616e-05
3.70487e-05	6.71347e-05	8.16972e-05	0.000284629	55.5593	0.00027115	5.91123e-06	1.20509e-05	4.39609e-06	1.41851e-11	7.31479e-05	3.11709e-05	3.84754e-05
3.86451e-05	6.65714e-05	8.1663e-05	0.000296778	55.5593	0.000281059	6.22077e-06	1.24875e-05	4.72688e-06	1.50386e-11	7.35637e-05	3.10746e-05	3.81009e-05
4.07008e-05	6.58549e-05	8.16231e-05	0.00031227	55.5593	0.000293664	6.62376e-06	1.30376e-05	5.16906e-06	1.6159e-11	7.40803e-05	3.09509e-05	3.76347e-05
4.27564e-05	6.51504e-05	8.15876e-05	0.0003276	55.5592	0.0003061	7.03145e-06	1.35744e-05	5.62926e-06	1.73022e-11	7.45758e-05	3.08278e-05	3.71854e-05
4.4812e-05	6.44593e-05	8.15559e-05	0.000342773	55.5592	0.000318375	7.44354e-06	1.40986e-05	6.10717e-06	1.8467e-11	7.50509e-05	3.07053e-05	3.6752e-05
4.68676e-05	6.37822e-05	8.15278e-05	0.000357794	55.5592	0.000330493	7.85976e-06	1.46107e-05	6.60252e-06	1.96521e-11	7.55063e-05	3.05837e-05	3.63333e-05
4.89232e-05	6.31193e-05	8.1503e-05	0.000372669	55.5591	0.000342461	8.27981e-06	1.51112e-05	7.115e-06	2.08564e-11	7.59428e-05	3.04631e-05	3.59286e-05
5.17585e-05	6.22278e-05	8.14735e-05	0.000392957	55.5591	0.000358729	8.865e-06	1.57833e-05	7.84945e-06	2.25471e-11	7.65152e-05	3.02984e-05	3.53918e-05
5.45938e-05	6.13618e-05	8.14491e-05	0.00041299	55.5591	0.000374732	9.45633e-06	1.64352e-05	8.61524e-06	2.42698e-11	7.70552e-05	3.01359e-05	3.48779e-05
5.74291e-05	6.052e-05	8.14292e-05	0.00043278	55.559	0.00039048	1.00532e-05	1.7068e-05	9.41166e-06	2.60219e-11	7.75648e-05	2.99759e-05	3.43853e-05
6.02644e-05	5.9701e-05	8.14132e-05	0.000452339	55.559	0.000405982	1.06549e-05	1.76825e-05	1.0238e-05	2.78013e-11	7.80461e-05	2.98183e-05	3.39124e-05
6.30996e-05	5.89032e-05	8.14009e-05	0.000471677	55.559	0.000421248	1.12611e-05	1.82797e-05	1.10937e-05	2.96058e-11	7.85009e-05	2.96632e-05	3.34579e-05
6.76975e-05	5.76515e-05	8.13876e-05	0.000502591	55.5589	0.000445525	1.22522e-05	1.92135e-05	1.25422e-05	3.25806e-11	7.91861e-05	2.94174e-05	3.27566e-05
7.22953e-05	5.6447e-05	8.13813e-05	0.000532984	55.5589	0.000469237	1.32516e-05	2.01072e-05	1.40637e-05	3.56092e-11	7.98123e-05	2.91786e-05	3.20956e-05
7.68932e-05	5.52852e-05	8.13812e-05	0.000562891	55.5588	0.000492414	1.42578e-05	2.09635e-05	1.5656e-05	3.86851e-11	8.03852e-05	2.89468e-05	3.14708e-05
8.1491e-05	5.41624e-05	8.13861e-05	0.00059234	55.5588	0.000515082	1.52692e-05	2.17852e-05	1.73171e-05	4.18026e-11	8.09096e-05	2.8722e-05	3.08788e-05
8.60889e-05	5.30753e-05	8.13954e-05	0.000621358	55.5587	0.000537267	1.62847e-05	2.25747e-05	1.90452e-05	4.49568e-11	8.13899e-05	2.8504e-05	3.03167e-05
9.26472e-05	5.15811e-05	8.1415e-05	0.000662051	55.5586	0.000568117	1.7738e-05	2.36491e-05	2.16225e-05	4.9511e-11	8.2006e-05	2.82046e-05	2.95612e-05
9.92056e-05	5.01476e-05	8.14407e-05	0.000701978	55.5586	0.000598088	1.91947e-05	2.46678e-05	2.43282e-05	5.41204e-11	8.25493e-05	2.79182e-05	2.88545e-05
0.000105764	4.87695e-05	8.14712e-05	0.000741194	55.5585	0.00062723	2.06525e-05	2.56357e-05	2.71582e-05	5.87758e-11	8.30279e-05	2.76443e-05	2.81912e-05
0.000112322	4.74424e-05	8.15058e-05	0.000779749	55.5584	0.00065559	2.21098e-05	2.6557e-05	3.0109e-05	6.34695e-11	8.34483e-05	2.73823e-05	2.75665e-05
0.000118881	4.61628e-05	8.15435e-05	0.000817687	55.5584	0.00068321	2.3565e-05	2.74355e-05	3.31777e-05	6.8195e-11	8.38164e-05	2.71314e-05	2.69765e-05
0.000127301	4.45847e-05	8.15957e-05	0.000865554	55.5583	0.000717648	2.54283e-05	2.85063e-05	3.72859e-05	7.43001e-11	8.42203e-05	2.68249e-05	2.62644e-05
0.000135721	4.30745e-05	8.16511e-05	0.000912544	55.5582	0.000751	2.72842e-05	2.95185e-05	4.15786e-05	8.0438e-11	8.45551e-05	2.65346e-05	2.55979e-05
0.000144142	4.16279e-05	8.17089e-05	0.000958723	55.5581	0.000783332	2.91309e-05	3.04775e-05	4.60513e-05	8.66014e-11	8.48283e-05	2.62596e-05	2.49718e-05
0.000152562	4.02412e-05	8.17686e-05	0.00100415	55.558	0.000814702	3.09674e-05	3.13881e-05	5.06998e-05	9.27821e-11	8.50466e-05	2.59986e-05	2.43818e-05
0.000160983	3.89109e-05	8.18295e-05	0.00104889	55.558	0.000845161	3.27924e-05	3.22545e-05	5.55203e-05	9.8974e-11	8.52153e-05	2.57508e-05	2.38241e-05
0.000169403	3.76342e-05	8.18913e-05	0.00109297	55.5579	0.000874759	3.46053e-05	3.30804e-05	6.05093e-05	1.05172e-10	8.53395e-05	2.55151e-05	2.32957e-05
0.000177824	3.64087e-05	8.19538e-05	0.00113645	55.5578	0.000903539	3.64055e-05	3.38691e-05	6.56636e-05	1.1137e-10	8.54231e-05	2.52909e-05	2.27937e-05
0.000186244	3.52319e-05	8.20165e-05	0.00117938	55.5577	0.000931542	3.81924e-05	3.46234e-05	7.09801e-05	1.17565e-10	8.547e-05	2.50772e-05	2.23158e-05
0.00019732	3.37547e-05	8.20994e-05	0.00123504	55.5576	0.000967256	4.05222e-05	3.55676e-05	7.82151e-05	1.257e-10	8.54812e-05	2.48111e-05	2.17205e-05
0.000208397	3.23538e-05	8.21821e-05	0.00128987	55.5576	0.00100177	4.2828e-05	3.64621e-05	8.57185e-05	1.33813e-10	8.5441e-05	2.45607e-05	2.11592e-05
0.000219473	3.10251e-05	8.22646e-05	0.00134394	55.5575	0.00103515	4.51095e-05	3.73113e-05	9.34836e-05	1.41895e-10	8.53551e-05	2.43246e-05	2.06286e-05
0.000230549	2.97649e-05	8.23465e-05	0.00139731	55.5574	0.00106747	4.73665e-05	3.81192e-05	0.000101504	1.4994e-10	8.52283e-05	2.41016e-05	2.01256e-05
0.000241625	2.85696e-05	8.24279e-05	0.00145004	55.5573	0.00109878	4.95989e-05	3.88893e-05	0.000109772	1.5794e-10	8.50652e-05	2.38906e-05	1.96479e-05
0.000257067	2.70051e-05	8.25402e-05	0.00152256	55.5572	0.00114087	5.26704e-05	3.99056e-05	0.0001217	1.69006e-10	8.47842e-05	2.36148e-05	1.90197e-05
0.000272509	2.55517e-05	8.26511e-05	0.00159405	55.5571	0.00118125	5.56947e-05	4.08616e-05	0.000134079	1.79956e-10	8.44492e-05	2.33581e-05	1.84312e-05
0.000287951	2.42013e-05	8.27604e-05	0.00166461	55.557	0.00122006	5.86727e-05	4.17636e-05	0.000146888	1.90778e-10	8.40681e-05	2.31185e-05	1.78781e-05
0.000303393	2.29464e-05	8.28683e-05	0.00173434	55.5568	0.00125742	6.1605e-05	4.26168e-05	0.00016011	2.01457e-10	8.36477e-05	2.28943e-05	1.73569e-05
0.000318834	2.178e-05	8.29747e-05	0.00180331	55.5567	0.00129343	6.44926e-05	4.3426e-05	0.000173724	2.11983e-10	8.31941e-05	2.26838e-05	1.68646e-05
0.000339623	2.03379e-05	8.31157e-05	0.00189512	55.5566	0.00133994	6.83115e-05	4.44528e-05	0.00019264	2.25895e-10	8.25401e-05	2.24197e-05	1.6243e-05
0.000360412	1.90293e-05	8.32544e-05	0.00198586	55.5565	0.00138441	7.2054e-05	4.54154e-05	0.000212187	2.39494e-10	8.18462e-05	2.2175e-05	1.56637e-05
0.000381201	1.78406e-05	8.3391e-05	0.00207565	55.5563	0.00142702	7.5723e-05	4.6321e-05	0.000232321	2.52764e-10	8.11217e-05	2.19473e-05	1.51224e-05
0.00040199	1.67595e-05	8.35256e-05	0.00216462	55.5562	0.00146796	7.93211e-05	4.71756e-05	0.000252998	2.65697e-10	8.03743e-05	2.17344e-05	1.46153e-05
0.000422779	1.57749e-05	8.36584e-05	0.00225285	55.5561	0.00150738	8.28511e-05	4.79844e-05	0.000274178	2.78284e-10	7.96107e-05	2.15346e-05	1.41392e-05
0.000443568	1.48768e-05	8.37897e-05	0.00234043	55.5559	0.00154543	8.63156e-05	4.87519e-05	0.000295822	2.90523e-10	7.88363e-05	2.13461e-05	1.36913e-05
0.000464356	1.40563e-05	8.39194e-05	0.00242743	55.5558	0.00158222	8.97174e-05	4.94821e-05	0.000317892	3.02417e-10	7.80557e-05	2.11678e-05	1.32691e-05
0.000480976	1.34509e-05	8.40222e-05	0.00249661	55.5557	0.00161082	9.2393e-05	5.00413e-05	0.00033582	3.11673e-10	7.74298e-05	2.10318e-05	1.29488e-05
0.000493913	1.3008e-05	8.41017e-05	0.00255025	55.5556	0.00163262	9.44499e-05	5.04626e-05	0.000349939	3.18728e-10	7.69427e-05	2.09295e-05	1.27093e-05
0.000506851	1.25882e-05	8.41807e-05	0.00260372	55.5556	0.00165404	9.64848e-05	5.08723e-05	0.000364193	3.25651e-10	7.64563e-05	2.08301e-05	1.24779e-05
0.000519788	1.219e-05	8.42593e-05	0.00265703	55.5555	0.0016751	9.84982e-05	5.12712e-05	0.000378575	3.32445e-10	7.59713e-05	2.07335e-05	1.22543e-05
0.000532726	1.18121e-05	8.43374e-05	0.00271018	55.5554	0.00169581	0.00010049	5.16597e-05	0.000393078	3.39111e-10	7.54883e-05	2.06394e-05	1.2038e-05
0.000545663	1.14532e-05	8.44152e-05	0.0027632	55.5553	0.00171621	0.000102462	5.20384e-05	0.000407695	3.4565e-10	7.50077e-05	2.05477e-05	1.18288e-05
0.00056464	1.09584e-05	8.45286e-05	0.00284072	55.5552	0.0017456	0.000105318	5.25772e-05	0.000429332	3.55018e-10	7.4308e-05	2.04171e-05	1.1534e-05
0.000583618	1.04985e-05	8.46413e-05	0.00291798	55.5551	0.00177438	0.000108132	5.30973e-05	0.000451186	3.64125e-10	7.36155e-05	2.0291e-05	1.12526e-05
0.000602595	1.00703e-05	8.47532e-05	0.002995	55.555	0.00180262	0.000110906	5.36001e-05	0.000473239	3.72978e-10	7.29312e-05	2.01688e-05	1.09839e-05
0.000621573	9.67107e-06	8.48644e-05	0.00307179	55.5549	0.00183036	0.00011364	5.40868e-05	0.000495476	3.81585e-10	7.22557e-05	2.00502e-05	1.0727e-05
0.00064055	9.2982e-06	8.4975e-05	0.00314837	55.5548	0.00185764	0.000116337	5.45584e-05	0.000517884	3.89954e-10	7.15898e-05	1.99349e-05	1.04813e-05
0.000659527	8.94954e-06	8.50849e-05	0.00322477	55.5547	0.00188448	0.000118997	5.50158e-05	0.00054045	3.98092e-10	7.09338e-05	1.98227e-05	1.0246e-05
0.000678505	8.62297e-06	8.51941e-05	0.00330098	55.5546	0.00191094	0.000121622	5.54599e-05	0.000563161	4.06007e-10	7.02881e-05	1.97133e-05	1.00205e-05
0.000697482	8.31669e-06	8.53028e-05	0.00337703	55.5545	0.00193703	0.000124213	5.58916e-05	0.000586007	4.13707e-10	6.96529e-05	1.96065e-05	9.80426e-06
0.000716459	8.02907e-06	8.54108e-05	0.00345292	55.5544	0.00196279	0.00012677	5.63116e-05	0.000608977	4.21198e-10	6.90285e-05	1.95021e-05	9.59673e-06
0.000735437	7.75863e-06	8.55183e-05	0.00352866	55.5543	0.00198825	0.000129295	5.67205e-05	0.000632061	4.28489e-10	6.8415e-05	1.93999e-05	9.39743e-06
0.000754414	7.50394e-06	8.56252e-05	0.00360427	55.5542	0.00201341	0.000131789	5.7119e-05	0.000655252	4.35587e-10	6.78123e-05	1.92998e-05	9.20588e-06
0.000779369	7.19105e-06	8.57648e-05	0.0037035	55.5541	0.00204611	0.000135022	5.76281e-05	0.000685897	4.44637e-10	6.70364e-05	1.91711e-05	8.96513e-06
0.000804325	6.90089e-06	8.59035e-05	0.00380253	55.5539	0.00207839	0.000138205	5.81213e-05	0.000716696	4.53382e-10	6.62793e-05	1.90455e-05	8.73617e-06
0.00082928	6.63124e-06	8.60411e-05	0.00390137	55.5538	0.00211029	0.000141339	5.85997e-05	0.000747633	4.61835e-10	6.55407e-05	1.89228e-05	8.51821e-06
0.000854236	6.38015e-06	8.61778e-05	0.00400002	55.5537	0.00214186	0.000144426	5.90642e-05	0.000778695	4.70012e-10	6.48203e-05	1.88026e-05	8.31049e-06
0.000879191	6.14594e-06	8.63136e-05	0.00409852	55.5535	0.00217313	0.000147469	5.95158e-05	0.000809871	4.77924e-10	6.4118e-05	1.86849e-05	8.11236e-06
0.000911312	5.86675e-06	8.64868e-05	0.00422506	55.5534	0.00221296	0.000151321	6.00792e-05	0.000850146	4.87744e-10	6.32397e-05	1.85368e-05	7.87035e-06
0.000936732	5.66206e-06	8.66229e-05	0.00432504	55.5532	0.00224419	0.00015432	6.05116e-05	0.000882126	4.95234e-10	6.25648e-05	1.84221e-05	7.68866e-06
0.000940269	5.63464e-06	8.66417e-05	0.00433893	55.5532	0.00224851	0.000154734	6.05709e-05	0.000886582	4.96257e-10	6.24723e-05	1.84063e-05	7.66403e-06
0.000943805	5.60745e-06	8.66605e-05	0.00435283	55.5532	0.00225283	0.000155147	6.063e-05	0.000891039	4.97276e-10	6.23801e-05	1.83905e-05	7.63955e-06
0.000947341	5.58049e-06	8.66793e-05	0.00436672	55.5532	0.00225715	0.000155559	6.06888e-05	0.000895498	4.98291e-10	6.22882e-05	1.83748e-05	7.61521e-06
0.000950878	5.55378e-06	8.66981e-05	0.00438061	55.5532	0.00226146	0.000155971	6.07475e-05	0.000899959	4.99301e-10	6.21967e-05	1.83591e-05	7.59103e-06
0.00095795	5.50107e-06	8.67356e-05	0.00440838	55.5531	0.00227007	0.000156791	6.08642e-05	0.000908884	5.01309e-10	6.20146e-05	1.83278e-05	7.5431e-06
0.000965023	5.44928e-06	8.6773e-05	0.00443614	55.5531	0.00227867	0.000157609	6.098e-05	0.000917816	5.033e-10	6.18339e-05	1.82967e-05	7.49577e-06
0.000972095	5.39839e-06	8.68104e-05	0.00446389	55.5531	0.00228725	0.000158423	6.10951e-05	0.000926753	5.05273e-10	6.16544e-05	1.82658e-05	7.44901e-06
0.000985169	5.30663e-06	8.68793e-05	0.00451516	55.553	0.00230307	0.000159921	6.13057e-05	0.000943288	5.08877e-10	6.1326e-05	1.8209e-05	7.36406e-06
0.000998242	5.21775e-06	8.69478e-05	0.00456639	55.5529	0.00231883	0.000161408	6.15137e-05	0.000959841	5.12426e-10	6.1002e-05	1.81526e-05	7.28098e-06
0.00101132	5.13161e-06	8.70162e-05	0.00461759	55.5529	0.00233455	0.000162884	6.17192e-05	0.000976412	5.1592e-10	6.06822e-05	1.80968e-05	7.19971e-06
0.00102439	5.0481e-06	8.70843e-05	0.00466876	55.5528	0.00235022	0.000164351	6.19222e-05	0.000992998	5.19362e-10	6.03665e-05	1.80414e-05	7.1202e-06
0.00105002	4.89158e-06	8.7217e-05	0.004769	55.5527	0.00238081	0.000167199	6.23132e-05	0.00102556	5.25961e-10	5.97596e-05	1.79341e-05	6.96918e-06
0.00107565	4.74396e-06	8.73487e-05	0.00486913	55.5525	0.00241125	0.000170011	6.26955e-05	0.00105818	5.32372e-10	5.9168e-05	1.78284e-05	6.82432e-06
0.00110129	4.60456e-06	8.74794e-05	0.00496914	55.5524	0.00244154	0.000172787	6.30693e-05	0.00109085	5.38603e-10	5.85913e-05	1.77243e-05	6.68525e-06
0.00112692	4.47273e-06	8.76092e-05	0.00506906	55.5523	0.0024717	0.000175529	6.34353e-05	0.00112356	5.44663e-10	5.80289e-05	1.76217e-05	6.55164e-06
0.00117049	4.26442e-06	8.78275e-05	0.00523867	55.552	0.0025227	0.000180115	6.40401e-05	0.00117925	5.54595e-10	5.71047e-05	1.74507e-05	6.33621e-06
0.00121406	4.07391e-06	8.80431e-05	0.00540802	55.5518	0.0025734	0.00018461	6.46246e-05	0.00123504	5.64092e-10	5.62184e-05	1.72836e-05	6.13431e-06
0.00124613	3.94381e-06	8.82e-05	0.00553253	55.5516	0.00261056	0.000187864	6.50428e-05	0.00127615	5.70824e-10	5.5589e-05	1.7163e-05	5.99362e-06
0.0012782	3.82144e-06	8.83554e-05	0.0056569	55.5515	0.00264759	0.000191072	6.54514e-05	0.0013173	5.77352e-10	5.49782e-05	1.70443e-05	5.85917e-06
0.00131028	3.70622e-06	8.85094e-05	0.00578116	55.5513	0.0026845	0.000194238	6.58507e-05	0.00135849	5.83685e-10	5.43852e-05	1.69275e-05	5.73057e-06
0.00133697	3.61534e-06	8.86364e-05	0.00588448	55.5512	0.00271515	0.00019684	6.61764e-05	0.00139278	5.88815e-10	5.39047e-05	1.68317e-05	5.62773e-06
0.00136366	3.52867e-06	8.87624e-05	0.00598772	55.5511	0.00274573	0.000199414	6.64963e-05	0.00142709	5.93824e-10	5.34357e-05	1.67371e-05	5.52849e-06
0.00139036	3.44595e-06	8.88875e-05	0.00609088	55.5509	0.00277625	0.000201961	6.68106e-05	0.00146142	5.98716e-10	5.29777e-05	1.66437e-05	5.43266e-06
0.00141705	3.36692e-06	8.90116e-05	0.00619397	55.5508	0.00280671	0.000204481	6.71195e-05	0.00149575	6.03497e-10	5.25304e-05	1.65514e-05	5.34008e-06
0.00144374	3.29135e-06	8.91347e-05	0.00629699	55.5506	0.00283712	0.000206975	6.74232e-05	0.0015301	6.08172e-10	5.20933e-05	1.64603e-05	5.25058e-06
0.00148218	3.18818e-06	8.93103e-05	0.00644519	55.5505	0.00288083	0.000210523	6.78518e-05	0.00157957	6.14724e-10	5.14814e-05	1.63311e-05	5.12684e-06
0.00152061	3.09116e-06	8.94839e-05	0.00659326	55.5503	0.00292446	0.00021402	6.82705e-05	0.00162905	6.21078e-10	5.08892e-05	1.6204e-05	5.00878e-06
0.00155904	2.99976e-06	8.96556e-05	0.00674119	55.5501	0.002968	0.000217469	6.86799e-05	0.00167855	6.27243e-10	5.03155e-05	1.60791e-05	4.89602e-06
0.00159748	2.91352e-06	8.98255e-05	0.00688899	55.5499	0.00301148	0.000220871	6.90803e-05	0.00172804	6.33232e-10	4.97597e-05	1.59563e-05	4.78821e-06
0.00163591	2.83203e-06	8.99934e-05	0.00703666	55.5497	0.0030549	0.000224229	6.94722e-05	0.00177755	6.39054e-10	4.92209e-05	1.58356e-05	4.68505e-06
0.00170633	2.69383e-06	9.02965e-05	0.00730692	55.5493	0.00313432	0.000230269	7.01693e-05	0.00186825	6.49317e-10	4.8275e-05	1.56194e-05	4.50711e-06
0.00177676	2.56836e-06	9.05936e-05	0.00757679	55.549	0.00321359	0.000236173	7.08412e-05	0.00195893	6.591e-10	4.73791e-05	1.54095e-05	4.34221e-06
0.00184718	2.45397e-06	9.08849e-05	0.00784629	55.5486	0.00329273	0.000241949	7.14896e-05	0.0020496	6.68447e-10	4.65291e-05	1.52057e-05	4.18897e-06
0.00191761	2.3493e-06	9.11707e-05	0.00811542	55.5483	0.00337178	0.000247604	7.21161e-05	0.00214023	6.77396e-10	4.57214e-05	1.50076e-05	4.04621e-06
0.00197466	2.27082e-06	9.13982e-05	0.00833321	55.548	0.00343576	0.000252101	7.26087e-05	0.00221362	6.84379e-10	4.50959e-05	1.48512e-05	3.93753e-06
0.00203171	2.19739e-06	9.16223e-05	0.00855078	55.5477	0.00349969	0.000256527	7.30887e-05	0.00228699	6.9114e-10	4.44944e-05	1.46984e-05	3.83456e-06
0.00208877	2.12856e-06	9.1843e-05	0.00876814	55.5474	0.00356358	0.000260884	7.35566e-05	0.00236032	6.97693e-10	4.39156e-05	1.45489e-05	3.73686e-06
0.00214582	2.06393e-06	9.20605e-05	0.00898529	55.5471	0.00362744	0.000265175	7.40131e-05	0.00243362	7.04053e-10	4.33581e-05	1.44027e-05	3.64406e-06
0.00220288	2.00312e-06	9.22748e-05	0.00920223	55.5469	0.00369127	0.000269404	7.44587e-05	0.00250688	7.10232e-10	4.28206e-05	1.42596e-05	3.55578e-06
0.00225993	1.94579e-06	9.24861e-05	0.00941898	55.5466	0.00375507	0.000273573	7.4894e-05	0.00258011	7.1624e-10	4.23022e-05	1.41197e-05	3.4717e-06
0.00231698	1.8917e-06	9.26943e-05	0.00963554	55.5463	0.00381885	0.000277683	7.53193e-05	0.00265329	7.22087e-10	4.18016e-05	1.39827e-05	3.39155e-06
0.002362	1.85109e-06	9.28565e-05	0.00980627	55.5461	0.00386916	0.000280887	7.56482e-05	0.002711	7.26594e-10	4.14186e-05	1.38767e-05	3.33089e-06
0.0023695	1.8445e-06	9.28833e-05	0.00983469	55.546	0.00387754	0.000281418	7.57024e-05	0.00272061	7.27336e-10	4.13558e-05	1.38592e-05	3.321e-06
0.002377	1.83795e-06	9.29101e-05	0.00986311	55.546	0.00388592	0.000281947	7.57565e-05	0.00273022	7.28076e-10	4.12933e-05	1.38418e-05	3.31117e-06
0.00238449	1.83146e-06	9.29369e-05	0.00989153	55.546	0.0038943	0.000282476	7.58104e-05	0.00273983	7.28813e-10	4.1231e-05	1.38244e-05	3.3014e-06
0.00239199	1.825e-06	9.29636e-05	0.00991995	55.5459	0.00390267	0.000283003	7.58641e-05	0.00274944	7.29547e-10	4.11691e-05	1.3807e-05	3.29168e-06
0.00240699	1.81224e-06	9.30168e-05	0.00997677	55.5458	0.00391943	0.000284056	7.59712e-05	0.00276865	7.31009e-10	4.10459e-05	1.37725e-05	3.27243e-06
0.00242198	1.79965e-06	9.30699e-05	0.0100336	55.5458	0.00393618	0.000285105	7.60776e-05	0.00278786	7.32461e-10	4.09239e-05	1.37381e-05	3.25339e-06
0.00243698	1.78724e-06	9.31227e-05	0.0100904	55.5457	0.00395293	0.00028615	7.61834e-05	0.00280707	7.33905e-10	4.08029e-05	1.3704e-05	3.23459e-06
0.00247414	1.75721e-06	9.32529e-05	0.0102311	55.5455	0.00399444	0.000288725	7.64431e-05	0.00285465	7.37441e-10	4.05075e-05	1.36201e-05	3.18891e-06
0.00251129	1.72819e-06	9.3382e-05	0.0103717	55.5453	0.00403594	0.000291278	7.66993e-05	0.00290222	7.40923e-10	4.02183e-05	1.35374e-05	3.14452e-06
0.00254845	1.70012e-06	9.35098e-05	0.0105122	55.5452	0.00407744	0.000293811	7.6952e-05	0.00294977	7.44352e-10	3.99351e-05	1.34558e-05	3.10136e-06
0.00258561	1.67296e-06	9.36366e-05	0.0106527	55.545	0.00411893	0.000296324	7.72012e-05	0.00299729	7.47731e-10	3.96576e-05	1.33753e-05	3.05938e-06
0.00265535	1.62428e-06	9.38717e-05	0.0109161	55.5446	0.00419679	0.000300987	7.76603e-05	0.00308645	7.53941e-10	3.91518e-05	1.3227e-05	2.98362e-06
0.0027251	1.57839e-06	9.4103e-05	0.0111793	55.5443	0.00427464	0.000305583	7.81084e-05	0.00317554	7.59989e-10	3.86644e-05	1.30823e-05	2.91156e-06
0.00279484	1.53506e-06	9.43307e-05	0.0114422	55.5439	0.00435248	0.000310115	7.85459e-05	0.00326456	7.65885e-10	3.81945e-05	1.29411e-05	2.84294e-06
0.00286458	1.49408e-06	9.45549e-05	0.0117049	55.5436	0.00443031	0.000314585	7.89734e-05	0.00335352	7.71638e-10	3.7741e-05	1.28032e-05	2.77752e-06
0.00294172	1.45128e-06	9.4799e-05	0.0119952	55.5432	0.00451637	0.000319461	7.9435e-05	0.00345182	7.77844e-10	3.72574e-05	1.26546e-05	2.70863e-06
0.00301885	1.4109e-06	9.50391e-05	0.0122852	55.5428	0.00460242	0.000324268	7.98854e-05	0.00355004	7.83895e-10	3.67917e-05	1.25098e-05	2.64311e-06
0.00307849	1.38121e-06	9.52221e-05	0.0125092	55.5425	0.00466894	0.000327938	8.02264e-05	0.00362593	7.88474e-10	3.64431e-05	1.24003e-05	2.59462e-06
0.00313813	1.35278e-06	9.54028e-05	0.012733	55.5423	0.00473546	0.000331571	8.05611e-05	0.00370176	7.92969e-10	3.6104e-05	1.2293e-05	2.5479e-06
0.00319777	1.32551e-06	9.55813e-05	0.0129567	55.542	0.00480198	0.000335166	8.08899e-05	0.00377755	7.97385e-10	3.57741e-05	1.21878e-05	2.50285e-06
0.00325741	1.29934e-06	9.57578e-05	0.0131802	55.5417	0.00486848	0.000338725	8.1213e-05	0.00385329	8.01726e-10	3.54529e-05	1.20845e-05	2.4594e-06
0.00334349	1.2634e-06	9.60088e-05	0.0135025	55.5412	0.00496446	0.000343801	8.16696e-05	0.00396251	8.07863e-10	3.5004e-05	1.1939e-05	2.39932e-06
0.00342956	1.2294e-06	9.62556e-05	0.0138245	55.5408	0.00506043	0.000348807	8.21152e-05	0.00407164	8.13859e-10	3.45714e-05	1.17974e-05	2.34214e-06
0.0034409	1.22507e-06	9.62878e-05	0.0138669	55.5408	0.00507307	0.000349461	8.21731e-05	0.004086	8.14638e-10	3.45156e-05	1.17791e-05	2.33482e-06
0.00345223	1.22077e-06	9.63199e-05	0.0139093	55.5407	0.00508571	0.000350114	8.22308e-05	0.00410036	8.15415e-10	3.446e-05	1.17608e-05	2.32754e-06
0.00346357	1.2165e-06	9.6352e-05	0.0139517	55.5407	0.00509834	0.000350766	8.22883e-05	0.00411472	8.1619e-10	3.44047e-05	1.17425e-05	2.32031e-06
0.00347491	1.21225e-06	9.6384e-05	0.013994	55.5406	0.00511098	0.000351417	8.23457e-05	0.00412908	8.16963e-10	3.43497e-05	1.17244e-05	2.31312e-06
0.00349758	1.20386e-06	9.64478e-05	0.0140787	55.5405	0.00513625	0.000352715	8.24599e-05	0.00415779	8.18501e-10	3.42405e-05	1.16882e-05	2.29888e-06
0.00352025	1.19558e-06	9.65113e-05	0.0141634	55.5404	0.00516153	0.000354009	8.25733e-05	0.0041865	8.20031e-10	3.41322e-05	1.16523e-05	2.28482e-06
0.00354292	1.18742e-06	9.65746e-05	0.0142481	55.5403	0.0051868	0.000355298	8.26861e-05	0.00421519	8.21552e-10	3.4025e-05	1.16167e-05	2.27094e-06
0.00358962	1.17097e-06	9.6704e-05	0.0144224	55.54	0.00523884	0.00035794	8.29162e-05	0.00427428	8.24657e-10	3.38072e-05	1.15441e-05	2.24287e-06
0.00363631	1.15497e-06	9.68323e-05	0.0145966	55.5398	0.00529089	0.000360563	8.31435e-05	0.00433333	8.27728e-10	3.35934e-05	1.14725e-05	2.2155e-06
0.003683	1.13942e-06	9.69596e-05	0.0147708	55.5396	0.00534292	0.000363169	8.33681e-05	0.00439235	8.30764e-10	3.33836e-05	1.14019e-05	2.1888e-06
0.00375896	1.11503e-06	9.71643e-05	0.0150539	55.5392	0.00542757	0.00036737	8.37276e-05	0.0044883	8.35632e-10	3.30504e-05	1.12892e-05	2.14675e-06
0.00383492	1.09168e-06	9.73663e-05	0.0153367	55.5389	0.0055122	0.000371527	8.40802e-05	0.00458418	8.40417e-10	3.27268e-05	1.1179e-05	2.1063e-06
0.00391088	1.06932e-06	9.75657e-05	0.0156193	55.5385	0.00559682	0.000375641	8.44262e-05	0.00467998	8.45121e-10	3.24123e-05	1.10713e-05	2.06738e-06
0.00398683	1.04788e-06	9.77625e-05	0.0159017	55.5381	0.00568144	0.000379714	8.47659e-05	0.0047757	8.4975e-10	3.21065e-05	1.09659e-05	2.0299e-06
0.00411463	1.01373e-06	9.80881e-05	0.0163763	55.5375	0.00582377	0.000386475	8.53236e-05	0.00493658	8.57374e-10	3.16106e-05	1.07937e-05	1.96986e-06
0.00424243	9.81807e-07	9.84069e-05	0.0168503	55.5369	0.00596608	0.000393129	8.5865e-05	0.00509725	8.64806e-10	3.11364e-05	1.06277e-05	1.91333e-06
0.00437023	9.51891e-07	9.87194e-05	0.0173236	55.5363	0.00610835	0.00039968	8.6391e-05	0.00525772	8.7206e-10	3.06825e-05	1.04675e-05	1.86002e-06
0.00449803	9.23799e-07	9.90257e-05	0.0177964	55.5356	0.00625058	0.000406134	8.69024e-05	0.00541798	8.79147e-10	3.02474e-05	1.03128e-05	1.80965e-06
0.0046679	8.89008e-07	9.9424e-05	0.0184239	55.5348	0.00643957	0.00041457	8.75609e-05	0.00563067	8.88327e-10	2.9696e-05	1.01153e-05	1.74687e-06
0.00483776	8.56824e-07	9.98126e-05	0.0190503	55.534	0.0066285	0.000422853	8.81969e-05	0.005843	8.97255e-10	2.91729e-05	9.92645e-06	1.68837e-06
0.00500763	8.26969e-07	0.000100192	0.0196757	55.5332	0.00681735	0.000430991	8.88118e-05	0.00605499	9.0595e-10	2.86756e-05	9.74567e-06	1.63375e-06
0.00517749	7.99192e-07	0.000100563	0.0203002	55.5324	0.00700613	0.000438994	8.9407e-05	0.00626664	9.14429e-10	2.82021e-05	9.57248e-06	1.58262e-06
0.00534736	7.73283e-07	0.000100926	0.0209237	55.5315	0.00719484	0.00044687	8.99838e-05	0.00647794	9.2271e-10	2.77505e-05	9.4064e-06	1.53466e-06
0.00551722	7.49065e-07	0.000101281	0.0215463	55.5307	0.00738346	0.000454625	9.05434e-05	0.00668891	9.30805e-10	2.73191e-05	9.247e-06	1.48959e-06
0.00568709	7.26371e-07	0.000101629	0.022168	55.5299	0.00757201	0.000462267	9.10867e-05	0.00689956	9.38729e-10	2.69064e-05	9.0939e-06	1.44714e-06
0.00585695	7.05067e-07	0.00010197	0.0227887	55.5291	0.00776047	0.0004698	9.16149e-05	0.00710988	9.46492e-10	2.65111e-05	8.94671e-06	1.40711e-06
0.00602682	6.85022e-07	0.000102304	0.0234086	55.5283	0.00794886	0.000477231	9.21287e-05	0.00731988	9.54104e-10	2.61319e-05	8.8051e-06	1.36927e-06
0.00619668	6.66131e-07	0.000102632	0.0240276	55.5275	0.00813716	0.000484565	9.2629e-05	0.00752956	9.61576e-10	2.57677e-05	8.66876e-06	1.33347e-06
0.00636655	6.48296e-07	0.000102954	0.0246458	55.5267	0.00832537	0.000491807	9.31166e-05	0.00773894	9.68916e-10	2.54176e-05	8.5374e-06	1.29954e-06
0.00653642	6.31432e-07	0.000103271	0.0252631	55.5259	0.0085135	0.000498961	9.35921e-05	0.00794801	9.76131e-10	2.50806e-05	8.41074e-06	1.26733e-06
0.00670628	6.15456e-07	0.000103582	0.0258797	55.5251	0.00870154	0.000506031	9.40561e-05	0.00815678	9.83229e-10	2.47559e-05	8.28854e-06	1.23672e-06
0.00687615	6.0031e-07	0.000103888	0.0264954	55.5242	0.00888949	0.000513022	9.45093e-05	0.00836526	9.90216e-10	2.44427e-05	8.17056e-06	1.20759e-06
0.00690197	5.98072e-07	0.000103935	0.0265889	55.5241	0.00891806	0.000514078	9.45773e-05	0.00839692	9.91269e-10	2.43961e-05	8.15298e-06	1.20328e-06
0.00692779	5.95854e-07	0.000103981	0.0266824	55.524	0.00894662	0.000515132	9.46451e-05	0.00842858	9.9232e-10	2.43497e-05	8.13549e-06	1.19901e-06
0.00695361	5.93653e-07	0.000104026	0.0267759	55.5239	0.00897518	0.000516184	9.47126e-05	0.00846024	9.93368e-10	2.43035e-05	8.1181e-06	1.19477e-06
0.00697944	5.91469e-07	0.000104072	0.0268694	55.5238	0.00900374	0.000517235	9.47799e-05	0.00849188	9.94414e-10	2.42576e-05	8.10079e-06	1.19055e-06
0.00703108	5.87152e-07	0.000104163	0.0270563	55.5235	0.00906085	0.000519332	9.49138e-05	0.00855516	9.96498e-10	2.41665e-05	8.06645e-06	1.18222e-06
0.00708273	5.829e-07	0.000104254	0.0272431	55.5233	0.00911796	0.000521421	9.50467e-05	0.0086184	9.98574e-10	2.40764e-05	8.03246e-06	1.17401e-06
0.00713437	5.78712e-07	0.000104345	0.0274299	55.523	0.00917505	0.000523504	9.51788e-05	0.00868162	1.00064e-09	2.39872e-05	7.99881e-06	1.16591e-06
0.00726984	5.68021e-07	0.000104579	0.0279194	55.5224	0.00932478	0.000528936	9.55211e-05	0.00884732	1.00602e-09	2.37575e-05	7.91218e-06	1.1452e-06
0.00740531	5.57735e-07	0.000104812	0.0284084	55.5217	0.00947445	0.000534325	9.58576e-05	0.00901285	1.01134e-09	2.35339e-05	7.8278e-06	1.12524e-06
0.00754078	5.47832e-07	0.000105041	0.028897	55.5211	0.00962406	0.000539671	9.61885e-05	0.00917819	1.0166e-09	2.3316e-05	7.7456e-06	1.10598e-06
0.00767625	5.38291e-07	0.000105268	0.029385	55.5205	0.00977362	0.000544977	9.6514e-05	0.00934335	1.02181e-09	2.31036e-05	7.66549e-06	1.08738e-06
0.00789954	5.23304e-07	0.000105636	0.0301885	55.5194	0.01002	0.000553636	9.70393e-05	0.00961521	1.03028e-09	2.27648e-05	7.5378e-06	1.0581e-06
0.00812282	5.09167e-07	0.000105998	0.0309907	55.5183	0.0102662	0.000562194	9.75513e-05	0.00988659	1.03863e-09	2.24394e-05	7.41524e-06	1.03039e-06
0.0083461	4.9581e-07	0.000106354	0.0317917	55.5173	0.0105123	0.000570654	9.80509e-05	0.0101575	1.04684e-09	2.21265e-05	7.29749e-06	1.00414e-06
0.00856939	4.83168e-07	0.000106703	0.0325915	55.5162	0.0107582	0.000579023	9.85386e-05	0.010428	1.05494e-09	2.18251e-05	7.18429e-06	9.79232e-07
0.00881798	4.6987e-07	0.000107086	0.0334805	55.5151	0.0110318	0.000588238	9.90686e-05	0.0107286	1.06383e-09	2.15024e-05	7.06328e-06	9.52957e-07
0.00906656	4.57315e-07	0.000107462	0.0343681	55.5139	0.0113053	0.00059735	9.95855e-05	0.0110287	1.07259e-09	2.11923e-05	6.94724e-06	9.2809e-07
0.00925789	4.48124e-07	0.000107747	0.0350503	55.513	0.0115156	0.000604297	9.99751e-05	0.0112593	1.07925e-09	2.09617e-05	6.86112e-06	9.09843e-07
0.00944923	4.39314e-07	0.000108029	0.0357317	55.5121	0.0117258	0.000611189	0.000100358	0.0114895	1.08584e-09	2.07377e-05	6.77763e-06	8.92322e-07
0.00964056	4.30861e-07	0.000108307	0.0364123	55.5112	0.0119359	0.000618027	0.000100734	0.0117195	1.09236e-09	2.052e-05	6.69666e-06	8.75484e-07
0.00983189	4.22744e-07	0.000108582	0.0370921	55.5103	0.0121459	0.000624814	0.000101103	0.0119492	1.09883e-09	2.03083e-05	6.6181e-06	8.59288e-07
0.010126	4.10876e-07	0.000108998	0.0381356	55.509	0.0124685	0.000635151	0.00010166	0.0123017	1.10865e-09	1.99939e-05	6.50176e-06	8.35562e-07
0.0104201	3.9969e-07	0.000109408	0.0391773	55.5076	0.0127909	0.000645378	0.000102203	0.0126535	1.11833e-09	1.96921e-05	6.39048e-06	8.1315e-07
0.0107143	3.89129e-07	0.00010981	0.0402173	55.5062	0.013113	0.000655501	0.000102733	0.0130046	1.12789e-09	1.9402e-05	6.28394e-06	7.91946e-07
0.0110084	3.7914e-07	0.000110206	0.0412555	55.5049	0.0134348	0.000665524	0.000103252	0.0133551	1.13734e-09	1.91229e-05	6.18184e-06	7.71853e-07
0.0113325	3.68742e-07	0.000110636	0.0423977	55.5034	0.0137892	0.00067646	0.00010381	0.0137405	1.14762e-09	1.88272e-05	6.07413e-06	7.50898e-07
0.0116566	3.58927e-07	0.000111059	0.0435378	55.5019	0.0141433	0.000687288	0.000104355	0.0141252	1.15777e-09	1.85431e-05	5.97113e-06	7.31082e-07
0.0119078	3.51694e-07	0.000111382	0.0444199	55.5007	0.0144175	0.000695607	0.00010477	0.0144228	1.16556e-09	1.83305e-05	5.89437e-06	7.16457e-07
0.0121589	3.44763e-07	0.000111701	0.0453007	55.4995	0.0146915	0.000703867	0.000105177	0.0147199	1.17328e-09	1.81241e-05	5.82012e-06	7.02425e-07
0.01241	3.38116e-07	0.000112016	0.0461805	55.4984	0.0149653	0.00071207	0.000105578	0.0150165	1.18093e-09	1.79236e-05	5.74827e-06	6.8895e-07
0.0126612	3.31734e-07	0.000112328	0.0470591	55.4972	0.015239	0.000720218	0.000105973	0.0153127	1.18852e-09	1.77286e-05	5.67869e-06	6.76e-07
0.0130274	3.22873e-07	0.000112777	0.0483385	55.4955	0.0156378	0.000732006	0.000106537	0.015744	1.19948e-09	1.74539e-05	5.58107e-06	6.57994e-07
0.0133937	3.1449e-07	0.00011322	0.0496156	55.4939	0.0160362	0.000743689	0.00010709	0.0161743	1.21033e-09	1.71897e-05	5.48776e-06	6.40945e-07
0.0134399	3.13469e-07	0.000113275	0.0497766	55.4936	0.0160865	0.000745156	0.000107159	0.0162285	1.21169e-09	1.71571e-05	5.47626e-06	6.38862e-07
0.0134481	3.13289e-07	0.000113285	0.0498051	55.4936	0.0160954	0.000745416	0.000107171	0.0162381	1.21193e-09	1.71513e-05	5.47424e-06	6.38494e-07
0.0134562	3.13109e-07	0.000113294	0.0498335	55.4936	0.0161043	0.000745675	0.000107183	0.0162477	1.21217e-09	1.71456e-05	5.47221e-06	6.38127e-07
0.0134644	3.12928e-07	0.000113304	0.049862	55.4935	0.0161132	0.000745934	0.000107195	0.0162573	1.21241e-09	1.71398e-05	5.47019e-06	6.3776e-07
0.0134808	3.12569e-07	0.000113324	0.049919	55.4935	0.0161309	0.000746453	0.000107219	0.0162765	1.21289e-09	1.71283e-05	5.46616e-06	6.37028e-07
0.0134971	3.1221e-07	0.000113343	0.0499759	55.4934	0.0161487	0.000746971	0.000107244	0.0162957	1.21337e-09	1.71169e-05	5.46213e-06	6.36298e-07
0.0135135	3.11853e-07	0.000113363	0.0500329	55.4933	0.0161665	0.000747489	0.000107268	0.0163149	1.21385e-09	1.71054e-05	5.4581e-06	6.35569e-07
0.013677	3.08322e-07	0.000113557	0.0506021	55.4926	0.0163443	0.000752658	0.000107509	0.0165066	1.21864e-09	1.69921e-05	5.41832e-06	6.28376e-07
0.0138406	3.04876e-07	0.00011375	0.0511708	55.4918	0.0165219	0.000757809	0.000107748	0.0166982	1.22341e-09	1.68807e-05	5.37929e-06	6.2135e-07
0.0140041	3.0151e-07	0.000113942	0.0517392	55.4911	0.0166996	0.00076294	0.000107986	0.0168896	1.22815e-09	1.67711e-05	5.341e-06	6.14485e-07
0.0142955	2.95704e-07	0.000114281	0.0527507	55.4897	0.0170159	0.000772037	0.000108403	0.0172303	1.23656e-09	1.65802e-05	5.27455e-06	6.02635e-07
0.0145869	2.9013e-07	0.000114617	0.053761	55.4884	0.017332	0.000781077	0.000108814	0.0175704	1.24491e-09	1.63947e-05	5.21026e-06	5.91248e-07
0.0148782	2.84775e-07	0.000114949	0.0547699	55.4871	0.0176479	0.000790064	0.000109219	0.01791	1.25319e-09	1.62143e-05	5.14803e-06	5.80299e-07
0.0151696	2.79625e-07	0.000115277	0.0557775	55.4857	0.0179636	0.000798998	0.000109619	0.0182491	1.26142e-09	1.60388e-05	5.08775e-06	5.69762e-07
0.0156203	2.72037e-07	0.000115779	0.0573333	55.4837	0.0184514	0.000812716	0.000110226	0.0187726	1.27405e-09	1.57764e-05	4.99817e-06	5.54224e-07
0.0160709	2.64874e-07	0.000116274	0.0588862	55.4816	0.0189388	0.00082632	0.00011082	0.0192949	1.28654e-09	1.55245e-05	4.91275e-06	5.3954e-07
0.0165216	2.581e-07	0.000116761	0.0604363	55.4796	0.0194257	0.000839816	0.000111403	0.0198161	1.29893e-09	1.52822e-05	4.83118e-06	5.25641e-07
0.0169722	2.51684e-07	0.000117242	0.0619835	55.4776	0.0199122	0.000853209	0.000111975	0.0203362	1.3112e-09	1.50491e-05	4.75321e-06	5.12464e-07
0.0176954	2.42065e-07	0.000118001	0.0644605	55.4743	0.0206919	0.000874498	0.000112872	0.0211685	1.33068e-09	1.46927e-05	4.63503e-06	4.92693e-07
0.0184185	2.33195e-07	0.000118745	0.0669308	55.471	0.0214704	0.000895552	0.000113744	0.0219982	1.34992e-09	1.43562e-05	4.52465e-06	4.74443e-07
0.0189682	2.26902e-07	0.000119301	0.0688039	55.4686	0.0220615	0.000911408	0.000114392	0.0226271	1.36438e-09	1.41127e-05	4.44549e-06	4.61484e-07
0.0195178	2.20957e-07	0.000119849	0.0706733	55.4661	0.0226519	0.000927144	0.000115028	0.0232545	1.37873e-09	1.38789e-05	4.37009e-06	4.49237e-07
0.0200675	2.15336e-07	0.000120389	0.0725391	55.4636	0.0232417	0.000942768	0.000115652	0.0238806	1.39296e-09	1.36543e-05	4.2982e-06	4.37648e-07
0.0206171	2.1001e-07	0.000120923	0.0744014	55.4612	0.0238309	0.000958283	0.000116266	0.0245052	1.40707e-09	1.34382e-05	4.22955e-06	4.26663e-07
0.0211667	2.04956e-07	0.00012145	0.0762604	55.4587	0.0244196	0.000973696	0.000116869	0.0251285	1.42109e-09	1.32302e-05	4.16394e-06	4.16236e-07
0.0217164	2.00153e-07	0.000121971	0.078116	55.4563	0.0250077	0.00098901	0.000117462	0.0257506	1.435e-09	1.30297e-05	4.10116e-06	4.06325e-07
0.022266	1.95584e-07	0.000122486	0.0799683	55.4538	0.0255952	0.00100423	0.000118047	0.0263713	1.44882e-09	1.28363e-05	4.04102e-06	3.96892e-07
0.0228156	1.91231e-07	0.000122995	0.0818175	55.4514	0.0261822	0.00101936	0.000118622	0.0269908	1.46255e-09	1.26496e-05	3.98337e-06	3.87902e-07
0.0235117	1.86006e-07	0.000123631	0.0841547	55.4483	0.0269247	0.0010384	0.000119339	0.0277735	1.47982e-09	1.24222e-05	3.91368e-06	3.77109e-07
0.0242077	1.81074e-07	0.000124259	0.0864871	55.4452	0.0276664	0.0010573	0.000120044	0.0285544	1.49695e-09	1.22042e-05	3.84743e-06	3.6692e-07
0.0249037	1.76414e-07	0.000124879	0.0888148	55.4421	0.0284073	0.00107608	0.000120736	0.0293334	1.51396e-09	1.19951e-05	3.78439e-06	3.5729e-07
0.0254795	1.72745e-07	0.000125386	0.0907373	55.4396	0.0290197	0.00109152	0.0001213	0.0299767	1.52794e-09	1.18284e-05	3.73448e-06	3.49709e-07
0.0260554	1.69235e-07	0.000125888	0.0926568	55.437	0.0296316	0.00110689	0.000121858	0.0306187	1.54185e-09	1.16669e-05	3.68646e-06	3.42455e-07
0.0266313	1.65874e-07	0.000126385	0.0945733	55.4345	0.030243	0.00112218	0.000122408	0.0312596	1.55568e-09	1.15106e-05	3.64025e-06	3.35508e-07
0.0272071	1.62651e-07	0.000126877	0.096487	55.432	0.0308538	0.0011374	0.000122951	0.0318993	1.56944e-09	1.13591e-05	3.59573e-06	3.28847e-07
0.027783	1.59558e-07	0.000127365	0.0983977	55.4294	0.0314642	0.00115255	0.000123488	0.032538	1.58314e-09	1.12122e-05	3.55281e-06	3.22455e-07
0.0283589	1.56588e-07	0.000127848	0.100306	55.4269	0.032074	0.00116762	0.000124018	0.0331755	1.59676e-09	1.10696e-05	3.51141e-06	3.16317e-07
0.0289347	1.53733e-07	0.000128326	0.102211	55.4244	0.0326833	0.00118263	0.000124543	0.033812	1.61033e-09	1.09312e-05	3.47143e-06	3.10416e-07
0.0295106	1.50986e-07	0.000128801	0.104114	55.4219	0.0332922	0.00119758	0.000125062	0.0344474	1.62383e-09	1.07968e-05	3.43281e-06	3.0474e-07
0.0300865	1.48342e-07	0.000129272	0.106014	55.4193	0.0339006	0.00121246	0.000125575	0.0350819	1.63727e-09	1.06662e-05	3.39548e-06	2.99276e-07
0.0306623	1.45794e-07	0.000129738	0.107911	55.4168	0.0345086	0.00122728	0.000126083	0.0357153	1.65065e-09	1.05391e-05	3.35938e-06	2.94012e-07
0.0312382	1.43337e-07	0.000130201	0.109806	55.4143	0.0351161	0.00124205	0.000126586	0.0363478	1.66398e-09	1.04156e-05	3.32443e-06	2.88937e-07
0.0318141	1.40967e-07	0.00013066	0.111699	55.4118	0.0357231	0.00125675	0.000127084	0.0369793	1.67725e-09	1.02953e-05	3.29059e-06	2.8404e-07
0.0323899	1.38678e-07	0.000131115	0.113589	55.4093	0.0363297	0.0012714	0.000127577	0.0376098	1.69048e-09	1.01782e-05	3.2578e-06	2.79313e-07
0.0329658	1.36467e-07	0.000131567	0.115477	55.4068	0.0369359	0.001286	0.000128065	0.0382395	1.70364e-09	1.00642e-05	3.22601e-06	2.74747e-07
0.0338405	1.33248e-07	0.000132247	0.11834	55.403	0.0378558	0.00130806	0.000128798	0.0391941	1.72355e-09	9.89647e-06	3.17954e-06	2.68101e-07
0.0347152	1.30186e-07	0.000132919	0.121197	55.3992	0.0387748	0.00133001	0.000129521	0.0401467	1.74335e-09	9.7351e-06	3.13512e-06	2.61781e-07
0.0355899	1.2727e-07	0.000133584	0.12405	55.3954	0.0396928	0.00135184	0.000130234	0.0410973	1.76304e-09	9.57967e-06	3.09261e-06	2.55763e-07
0.0364646	1.2449e-07	0.000134242	0.126898	55.3917	0.0406099	0.00137356	0.000130938	0.0420461	1.78263e-09	9.42985e-06	3.05189e-06	2.50026e-07
0.0376177	1.21015e-07	0.000135098	0.130645	55.3867	0.0418176	0.00140203	0.000131853	0.0432939	1.8083e-09	9.24038e-06	3.00075e-06	2.4286e-07
0.0387708	1.1774e-07	0.000135944	0.134384	55.3817	0.0430238	0.00143032	0.000132754	0.0445387	1.83381e-09	9.05945e-06	2.95228e-06	2.36107e-07
0.0399239	1.14647e-07	0.000136778	0.138115	55.3768	0.0442285	0.00145844	0.00013364	0.0457804	1.85916e-09	8.88647e-06	2.90626e-06	2.29733e-07
0.041077	1.11722e-07	0.000137602	0.141838	55.3718	0.0454317	0.00148639	0.000134514	0.0470192	1.88436e-09	8.7209e-06	2.86252e-06	2.23708e-07
0.0422302	1.08951e-07	0.000138415	0.145555	55.3669	0.0466336	0.00151418	0.000135375	0.0482551	1.90941e-09	8.56225e-06	2.82089e-06	2.18003e-07
0.043629	1.05779e-07	0.000139389	0.150053	55.3609	0.0480898	0.00154769	0.000136403	0.0497507	1.93961e-09	8.37846e-06	2.77296e-06	2.11474e-07
0.0450278	1.02797e-07	0.00014035	0.154542	55.355	0.0495441	0.00158097	0.000137415	0.0512424	1.96962e-09	8.20347e-06	2.72766e-06	2.0534e-07
0.0464266	9.99878e-08	0.000141297	0.15902	55.349	0.0509965	0.00161405	0.00013841	0.0527303	1.99943e-09	8.03666e-06	2.68475e-06	1.99564e-07
0.0478255	9.73371e-08	0.000142231	0.16349	55.3431	0.0524471	0.00164691	0.000139391	0.0542146	2.02906e-09	7.87744e-06	2.64406e-06	1.94117e-07
0.0492243	9.48305e-08	0.000143153	0.16795	55.3372	0.0538959	0.00167958	0.000140357	0.0556953	2.05852e-09	7.72528e-06	2.60538e-06	1.88969e-07
0.05042	9.27944e-08	0.000143932	0.171755	55.3321	0.055133	0.00170735	0.000141172	0.0569582	2.08355e-09	7.60046e-06	2.57381e-06	1.8479e-07
0.0516156	9.08494e-08	0.000144703	0.175554	55.3271	0.0563688	0.00173498	0.000141976	0.0582187	2.10847e-09	7.48017e-06	2.54353e-06	1.80799e-07
0.0528113	8.89882e-08	0.000145465	0.179347	55.322	0.0576034	0.00176247	0.000142772	0.0594768	2.13327e-09	7.36417e-06	2.51444e-06	1.76982e-07
0.0540069	8.72062e-08	0.00014622	0.183134	55.317	0.0588369	0.00178984	0.000143558	0.0607326	2.15794e-09	7.25224e-06	2.48648e-06	1.73329e-07
0.0552026	8.54984e-08	0.000146967	0.186915	55.312	0.0600693	0.00181707	0.000144335	0.0619862	2.18251e-09	7.14414e-06	2.45957e-06	1.69829e-07
0.0563983	8.38602e-08	0.000147707	0.19069	55.3069	0.0613005	0.00184418	0.000145104	0.0632375	2.20696e-09	7.03967e-06	2.43366e-06	1.66474e-07
0.0575939	8.2287e-08	0.000148439	0.19446	55.3019	0.0625307	0.00187116	0.000145865	0.0644867	2.23131e-09	6.93865e-06	2.40868e-06	1.63253e-07
0.0592255	8.02387e-08	0.000149427	0.199595	55.2951	0.0642076	0.00190779	0.000146889	0.066188	2.26436e-09	6.80607e-06	2.37602e-06	1.59062e-07
0.0608571	7.82959e-08	0.000150402	0.204721	55.2883	0.0658827	0.00194419	0.000147899	0.0678854	2.29721e-09	6.67919e-06	2.34487e-06	1.55089e-07
0.0624887	7.64502e-08	0.000151365	0.209837	55.2815	0.0675558	0.00198038	0.000148896	0.0695791	2.32988e-09	6.55765e-06	2.31513e-06	1.51316e-07
0.0641204	7.46944e-08	0.000152315	0.214943	55.2747	0.0692272	0.00201636	0.000149879	0.0712692	2.36236e-09	6.44109e-06	2.2867e-06	1.47729e-07
0.065752	7.30222e-08	0.000153255	0.22004	55.2679	0.0708967	0.00205212	0.000150848	0.0729558	2.39466e-09	6.32921e-06	2.25949e-06	1.44315e-07
0.0673836	7.14278e-08	0.000154183	0.225129	55.2611	0.0725646	0.00208769	0.000151806	0.074639	2.42679e-09	6.22175e-06	2.23342e-06	1.41062e-07
0.0690152	6.99055e-08	0.0001551	0.230209	55.2543	0.0742308	0.00212305	0.000152751	0.0763188	2.45873e-09	6.11843e-06	2.2084e-06	1.37957e-07
0.0713689	6.78269e-08	0.000156404	0.237522	55.2446	0.0766315	0.00217372	0.000154094	0.0787364	2.50452e-09	5.97619e-06	2.17404e-06	1.3372e-07
0.0737226	6.58756e-08	0.000157687	0.244818	55.2349	0.0790288	0.00222399	0.000155413	0.0811474	2.54997e-09	5.84142e-06	2.14155e-06	1.29746e-07
0.0760763	6.40401e-08	0.000158949	0.252098	55.2252	0.0814231	0.00227387	0.00015671	0.0835521	2.59507e-09	5.71354e-06	2.11078e-06	1.2601e-07
0.07843	6.231e-08	0.000160191	0.259361	55.2155	0.0838142	0.00232337	0.000157985	0.0859506	2.63985e-09	5.59202e-06	2.08157e-06	1.22491e-07
0.0807838	6.06767e-08	0.000161415	0.266609	55.2058	0.0862023	0.00237249	0.000159239	0.0883431	2.6843e-09	5.4764e-06	2.0538e-06	1.1917e-07
0.0831375	5.91318e-08	0.00016262	0.273842	55.1962	0.0885875	0.00242125	0.000160474	0.0907298	2.72844e-09	5.36624e-06	2.02735e-06	1.16032e-07
0.0854912	5.76686e-08	0.000163807	0.28106	55.1866	0.0909699	0.00246964	0.000161689	0.0931109	2.77226e-09	5.26117e-06	2.00212e-06	1.13061e-07
0.0878449	5.62802e-08	0.000164976	0.288264	55.177	0.0933496	0.00251768	0.000162885	0.0954864	2.81578e-09	5.16083e-06	1.97802e-06	1.10244e-07
0.0897416	5.52124e-08	0.000165906	0.294059	55.1692	0.0952652	0.00255613	0.000163836	0.0973966	2.85063e-09	5.0832e-06	1.95935e-06	1.08079e-07
0.0916382	5.41869e-08	0.000166826	0.299845	55.1615	0.0971791	0.00259436	0.000164776	0.0993034	2.88528e-09	5.00829e-06	1.94133e-06	1.06e-07
0.0935349	5.32014e-08	0.000167735	0.305622	55.1538	0.0990914	0.00263237	0.000165704	0.101207	2.91975e-09	4.93596e-06	1.92391e-06	1.04003e-07
0.0954315	5.22533e-08	0.000168634	0.31139	55.1461	0.101002	0.00267016	0.000166622	0.103107	2.95402e-09	4.86606e-06	1.90706e-06	1.02082e-07
0.0981403	5.09605e-08	0.0001699	0.319614	55.1351	0.103728	0.00272376	0.000167914	0.105815	3.00266e-09	4.77025e-06	1.88391e-06	9.94652e-08
0.100849	4.97332e-08	0.000171147	0.327821	55.1242	0.106451	0.00277692	0.000169186	0.108517	3.05091e-09	4.67882e-06	1.86179e-06	9.69816e-08
0.101199	4.95798e-08	0.000171307	0.32888	55.1228	0.106803	0.00278376	0.000169348	0.108865	3.05712e-09	4.66731e-06	1.85899e-06	9.66715e-08
0.101262	4.95522e-08	0.000171336	0.329071	55.1225	0.106866	0.00278499	0.000169378	0.108928	3.05824e-09	4.66525e-06	1.85849e-06	9.66157e-08
0.101325	4.95247e-08	0.000171364	0.329261	55.1222	0.106929	0.00278622	0.000169407	0.108991	3.05936e-09	4.66319e-06	1.85799e-06	9.656e-08
0.101388	4.94972e-08	0.000171393	0.329452	55.122	0.106992	0.00278745	0.000169436	0.109053	3.06047e-09	4.66113e-06	1.85749e-06	9.65044e-08
0.101514	4.94422e-08	0.00017145	0.329833	55.1215	0.107119	0.0027899	0.000169495	0.109179	3.0627e-09	4.65701e-06	1.85649e-06	9.63932e-08
0.10164	4.93874e-08	0.000171508	0.330214	55.121	0.107245	0.00279236	0.000169553	0.109304	3.06494e-09	4.65291e-06	1.85549e-06	9.62824e-08
0.101766	4.93327e-08	0.000171565	0.330595	55.1205	0.107372	0.00279482	0.000169611	0.10943	3.06717e-09	4.64882e-06	1.8545e-06	9.61718e-08
0.103026	4.8793e-08	0.000172135	0.334404	55.1154	0.108637	0.00281933	0.000170193	0.110683	3.08943e-09	4.60835e-06	1.84467e-06	9.50804e-08
0.104286	4.82658e-08	0.000172702	0.338209	55.1103	0.109901	0.00284374	0.00017077	0.111935	3.11161e-09	4.56871e-06	1.83503e-06	9.40144e-08
0.105545	4.77507e-08	0.000173264	0.34201	55.1052	0.111164	0.00286807	0.000171342	0.113185	3.13371e-09	4.5299e-06	1.82558e-06	9.29732e-08
0.106805	4.72472e-08	0.000173822	0.345808	55.1001	0.112427	0.00289231	0.000171911	0.114434	3.15574e-09	4.49187e-06	1.8163e-06	9.19557e-08
0.110125	4.5973e-08	0.000175276	0.355803	55.0868	0.115753	0.00295576	0.000173391	0.11772	3.21343e-09	4.39524e-06	1.79267e-06	8.9382e-08
0.113446	4.47706e-08	0.000176703	0.365774	55.0735	0.119074	0.0030186	0.000174843	0.120998	3.27059e-09	4.30352e-06	1.77013e-06	8.69543e-08
0.116766	4.36338e-08	0.000178106	0.375723	55.0602	0.122391	0.00308084	0.000176269	0.124266	3.32723e-09	4.21634e-06	1.7486e-06	8.46606e-08
0.120087	4.25574e-08	0.000179484	0.385649	55.0469	0.125704	0.00314248	0.00017767	0.127526	3.38337e-09	4.13337e-06	1.728e-06	8.24898e-08
0.125762	4.08442e-08	0.000181785	0.402565	55.0243	0.131358	0.00324649	0.000180008	0.133078	3.47816e-09	4.00047e-06	1.69475e-06	7.90369e-08
0.131437	3.92734e-08	0.000184021	0.41942	55.0017	0.137001	0.00334883	0.000182278	0.138606	3.57152e-09	3.87771e-06	1.66372e-06	7.58735e-08
0.132258	3.90569e-08	0.000184339	0.421853	54.9985	0.137816	0.0033635	0.000182601	0.139404	3.58491e-09	3.86072e-06	1.6594e-06	7.54377e-08
0.133079	3.8843e-08	0.000184656	0.424286	54.9952	0.138631	0.00337813	0.000182922	0.140201	3.59827e-09	3.84391e-06	1.65511e-06	7.5007e-08
0.1339	3.86315e-08	0.000184972	0.426717	54.992	0.139446	0.00339274	0.000183243	0.140998	3.6116e-09	3.82729e-06	1.65087e-06	7.45815e-08
0.134721	3.84226e-08	0.000185286	0.429147	54.9887	0.140261	0.00340731	0.000183562	0.141795	3.62491e-09	3.81084e-06	1.64667e-06	7.4161e-08
0.135543	3.82161e-08	0.000185599	0.431575	54.9855	0.141076	0.00342184	0.000183879	0.14259	3.63818e-09	3.79457e-06	1.6425e-06	7.37455e-08
0.137079	3.7836e-08	0.000186182	0.436116	54.9794	0.1426	0.00344895	0.000184471	0.144079	3.66295e-09	3.7646e-06	1.63481e-06	7.29808e-08
0.138616	3.74641e-08	0.00018676	0.440653	54.9733	0.144123	0.00347595	0.000185057	0.145565	3.68762e-09	3.73521e-06	1.62724e-06	7.22326e-08
0.140152	3.71e-08	0.000187335	0.445186	54.9672	0.145645	0.00350282	0.00018564	0.14705	3.71218e-09	3.70639e-06	1.6198e-06	7.15004e-08
0.141689	3.67436e-08	0.000187905	0.449714	54.9612	0.147167	0.00352959	0.000186218	0.148533	3.73665e-09	3.67813e-06	1.61247e-06	7.07835e-08
0.146118	3.57563e-08	0.000189524	0.462746	54.9437	0.151549	0.00360611	0.00018786	0.152799	3.80664e-09	3.59963e-06	1.592e-06	6.87989e-08
0.150547	3.48251e-08	0.000191111	0.475743	54.9263	0.155925	0.00368169	0.000189468	0.157052	3.87584e-09	3.52527e-06	1.57241e-06	6.69277e-08
0.154977	3.39452e-08	0.000192666	0.488707	54.9089	0.160296	0.00375636	0.000191043	0.161292	3.94425e-09	3.45472e-06	1.55365e-06	6.51604e-08
0.159406	3.31125e-08	0.000194189	0.501638	54.8916	0.164661	0.00383013	0.000192586	0.165519	4.01189e-09	3.3877e-06	1.53564e-06	6.34886e-08
0.163836	3.23234e-08	0.000195683	0.514536	54.8743	0.16902	0.00390302	0.000194098	0.169733	4.07877e-09	3.32396e-06	1.51833e-06	6.19047e-08
0.17289	3.08318e-08	0.000198647	0.540801	54.8391	0.177914	0.00404933	0.000197099	0.178307	4.21319e-09	3.20287e-06	1.48492e-06	5.89127e-08
0.180034	2.97576e-08	0.000200905	0.561432	54.8114	0.184915	0.00416229	0.000199384	0.185036	4.31712e-09	3.11516e-06	1.46025e-06	5.67592e-08
0.187178	2.87625e-08	0.000203097	0.581983	54.7838	0.191903	0.00427314	0.000201601	0.191733	4.41924e-09	3.03356e-06	1.43689e-06	5.47653e-08
0.194322	2.78381e-08	0.000205226	0.602455	54.7563	0.198878	0.00438193	0.000203753	0.198399	4.5196e-09	2.95743e-06	1.41471e-06	5.29137e-08
0.201466	2.69776e-08	0.000207293	0.62285	54.7289	0.20584	0.00448872	0.000205844	0.205035	4.61825e-09	2.88628e-06	1.39361e-06	5.11909e-08
0.206985	2.63521e-08	0.000208852	0.638555	54.7077	0.21121	0.0045699	0.000207419	0.210141	4.69332e-09	2.8344e-06	1.37799e-06	4.9939e-08
0.207961	2.62449e-08	0.000209124	0.641327	54.704	0.212158	0.00458413	0.000207694	0.211042	4.70649e-09	2.82549e-06	1.37528e-06	4.97244e-08
0.208936	2.61387e-08	0.000209395	0.644097	54.7003	0.213107	0.00459832	0.000207968	0.211942	4.71963e-09	2.81666e-06	1.3726e-06	4.95118e-08
0.209912	2.60334e-08	0.000209664	0.646866	54.6966	0.214055	0.00461248	0.00020824	0.212842	4.73273e-09	2.8079e-06	1.36993e-06	4.93011e-08
0.210888	2.5929e-08	0.000209933	0.649633	54.6928	0.215002	0.00462661	0.000208512	0.213741	4.74581e-09	2.79922e-06	1.36727e-06	4.90923e-08
0.212839	2.57231e-08	0.000210468	0.655164	54.6854	0.216897	0.00465475	0.000209053	0.215537	4.77188e-09	2.78208e-06	1.36201e-06	4.86803e-08
0.214791	2.55208e-08	0.000210999	0.660689	54.678	0.218791	0.00468276	0.000209589	0.217332	4.79783e-09	2.76522e-06	1.35682e-06	4.82756e-08
0.216742	2.53221e-08	0.000211526	0.666209	54.6705	0.220684	0.00471063	0.000210121	0.219124	4.82366e-09	2.74864e-06	1.35168e-06	4.78781e-08
0.218694	2.51268e-08	0.000212049	0.671723	54.6631	0.222576	0.00473836	0.00021065	0.220914	4.84937e-09	2.73234e-06	1.34661e-06	4.74874e-08
0.22515	2.4504e-08	0.000213752	0.689927	54.6386	0.22883	0.00482916	0.000212371	0.22682	4.93362e-09	2.68025e-06	1.33024e-06	4.6242e-08
0.231606	2.3915e-08	0.000215415	0.708072	54.6142	0.235073	0.00491851	0.000214051	0.232703	5.01663e-09	2.63086e-06	1.31447e-06	4.50644e-08
0.238062	2.33571e-08	0.00021704	0.726158	54.5898	0.241307	0.00500645	0.000215691	0.238563	5.09842e-09	2.58395e-06	1.29926e-06	4.39492e-08
0.244519	2.28278e-08	0.000218627	0.744186	54.5655	0.24753	0.00509302	0.000217294	0.244399	5.17904e-09	2.53933e-06	1.28458e-06	4.28914e-08
0.252055	2.22432e-08	0.000220434	0.765155	54.5372	0.254782	0.00519237	0.000219119	0.251182	5.27169e-09	2.48994e-06	1.26807e-06	4.17237e-08
0.25959	2.16919e-08	0.000222195	0.786047	54.5091	0.262021	0.00528994	0.000220897	0.257934	5.36281e-09	2.44322e-06	1.25217e-06	4.06225e-08
0.267126	2.11707e-08	0.000223912	0.806861	54.481	0.269247	0.00538579	0.00022263	0.264656	5.45246e-09	2.39895e-06	1.23686e-06	3.95818e-08
0.274662	2.06775e-08	0.000225585	0.8276	54.453	0.276459	0.00547998	0.000224319	0.271347	5.54067e-09	2.35694e-06	1.22209e-06	3.85971e-08
0.282198	2.02098e-08	0.000227218	0.848263	54.4251	0.283659	0.00557253	0.000225967	0.278009	5.62749e-09	2.31702e-06	1.20783e-06	3.76637e-08
0.289734	1.97659e-08	0.000228812	0.868851	54.3972	0.290846	0.00566351	0.000227576	0.28464	5.71295e-09	2.27904e-06	1.19404e-06	3.6778e-08
0.29727	1.93439e-08	0.000230368	0.889365	54.3695	0.29802	0.00575296	0.000229146	0.291243	5.7971e-09	2.24285e-06	1.1807e-06	3.59361e-08
0.30889	1.87326e-08	0.000232697	0.920853	54.3269	0.309056	0.00588798	0.000231496	0.301366	5.92435e-09	2.19028e-06	1.16095e-06	3.47169e-08
0.317888	1.82891e-08	0.000234446	0.945119	54.2941	0.317583	0.0059902	0.000233259	0.309159	6.02089e-09	2.15202e-06	1.14628e-06	3.38325e-08
0.326886	1.78695e-08	0.000236148	0.969283	54.2613	0.32609	0.00609045	0.000234976	0.316911	6.11574e-09	2.11574e-06	1.13213e-06	3.29961e-08
0.335885	1.74719e-08	0.000237805	0.993346	54.2287	0.33458	0.0061888	0.000236648	0.324623	6.20896e-09	2.08128e-06	1.11847e-06	3.22038e-08
0.344883	1.70945e-08	0.000239421	1.01731	54.1963	0.343052	0.00628532	0.000238278	0.332295	6.30059e-09	2.04848e-06	1.10527e-06	3.14518e-08
0.347084	1.70051e-08	0.00023981	1.02316	54.1883	0.345122	0.00630865	0.00023867	0.334165	6.32277e-09	2.0407e-06	1.1021e-06	3.12737e-08
0.349285	1.69168e-08	0.000240197	1.029	54.1804	0.34719	0.00633188	0.00023906	0.336034	6.34486e-09	2.03301e-06	1.09896e-06	3.10978e-08
0.351487	1.68296e-08	0.000240581	1.03483	54.1725	0.349258	0.00635501	0.000239448	0.3379	6.36686e-09	2.02541e-06	1.09585e-06	3.0924e-08
0.353688	1.67434e-08	0.000240963	1.04066	54.1646	0.351324	0.00637803	0.000239833	0.339763	6.38877e-09	2.0179e-06	1.09276e-06	3.07524e-08
0.35809	1.65742e-08	0.00024172	1.0523	54.1488	0.355454	0.00642376	0.000240596	0.343484	6.43233e-09	2.00314e-06	1.08665e-06	3.04153e-08
0.362492	1.64089e-08	0.000242468	1.06391	54.133	0.359579	0.00646908	0.00024135	0.347195	6.47554e-09	1.9887e-06	1.08064e-06	3.00863e-08
0.366894	1.62476e-08	0.000243207	1.07551	54.1173	0.3637	0.00651401	0.000242096	0.350897	6.5184e-09	1.97459e-06	1.07472e-06	2.9765e-08
0.371296	1.609e-08	0.000243937	1.08708	54.1016	0.367817	0.00655854	0.000242832	0.35459	6.56092e-09	1.96079e-06	1.06889e-06	2.94512e-08
0.384016	1.56544e-08	0.000246	1.12038	54.0563	0.379687	0.00668505	0.000244912	0.365208	6.68194e-09	1.92258e-06	1.05252e-06	2.85841e-08
0.396735	1.52461e-08	0.000247996	1.15348	54.0113	0.391521	0.00680846	0.000246924	0.375751	6.80029e-09	1.88664e-06	1.03683e-06	2.77717e-08
0.409454	1.48626e-08	0.000249929	1.1864	53.9666	0.40332	0.00692891	0.000248873	0.386219	6.91609e-09	1.85278e-06	1.02177e-06	2.70087e-08
0.422173	1.45017e-08	0.000251801	1.21914	53.922	0.415084	0.00704652	0.000250761	0.396615	7.02946e-09	1.82081e-06	1.0073e-06	2.6291e-08
0.434892	1.41614e-08	0.000253618	1.25168	53.8777	0.426812	0.00716141	0.000252592	0.406938	7.14049e-09	1.79058e-06	9.93376e-07	2.56145e-08
0.447612	1.384e-08	0.00025538	1.28405	53.8335	0.438505	0.00727369	0.000254368	0.417191	7.24927e-09	1.76193e-06	9.79969e-07	2.49758e-08
0.460331	1.3536e-08	0.000257092	1.31624	53.7896	0.450163	0.00738347	0.000256093	0.427372	7.35591e-09	1.73475e-06	9.67046e-07	2.43718e-08
0.47305	1.32479e-08	0.000258755	1.34825	53.746	0.461785	0.00749085	0.000257769	0.437485	7.46048e-09	1.70892e-06	9.54579e-07	2.37996e-08
0.485769	1.29745e-08	0.000260372	1.38008	53.7025	0.473372	0.00759592	0.000259399	0.447529	7.56307e-09	1.68433e-06	9.42543e-07	2.3257e-08
0.498488	1.27148e-08	0.000261946	1.41174	53.6592	0.484924	0.00769877	0.000260984	0.457505	7.66375e-09	1.6609e-06	9.30912e-07	2.27416e-08
0.511207	1.24677e-08	0.000263477	1.44323	53.6162	0.496441	0.00779949	0.000262528	0.467415	7.7626e-09	1.63853e-06	9.19664e-07	2.22513e-08
0.523927	1.22324e-08	0.000264969	1.47455	53.5733	0.507923	0.00789816	0.000264031	0.477258	7.85968e-09	1.61716e-06	9.08781e-07	2.17845e-08
0.536646	1.20079e-08	0.000266423	1.5057	53.5307	0.519371	0.00799484	0.000265496	0.487036	7.95505e-09	1.59673e-06	8.98241e-07	2.13394e-08
0.549365	1.17935e-08	0.000267841	1.53669	53.4882	0.530783	0.00808962	0.000266924	0.496751	8.04879e-09	1.57715e-06	8.88032e-07	2.09147e-08
0.562084	1.15887e-08	0.000269223	1.56751	53.446	0.54216	0.00818256	0.000268317	0.506401	8.14094e-09	1.55839e-06	8.7813e-07	2.05088e-08
0.574803	1.13926e-08	0.000270573	1.59816	53.4039	0.553503	0.00827372	0.000269676	0.515989	8.23157e-09	1.54038e-06	8.68526e-07	2.01205e-08
0.587523	1.12049e-08	0.000271891	1.62866	53.3621	0.564811	0.00836318	0.000271003	0.525515	8.32073e-09	1.52308e-06	8.59203e-07	1.97488e-08
0.60318	1.09844e-08	0.000273471	1.66598	53.3108	0.578684	0.00847104	0.000272595	0.537157	8.42853e-09	1.50269e-06	8.48096e-07	1.93125e-08
0.618838	1.07748e-08	0.000275007	1.70306	53.2599	0.592505	0.0085765	0.000274143	0.548708	8.53427e-09	1.48324e-06	8.37373e-07	1.88978e-08
0.634496	1.05752e-08	0.000276502	1.73991	53.2092	0.606274	0.00867965	0.000275648	0.560169	8.63803e-09	1.46466e-06	8.27014e-07	1.85033e-08
0.650154	1.0385e-08	0.000277957	1.77652	53.1588	0.61999	0.00878059	0.000277113	0.571541	8.73987e-09	1.44688e-06	8.16999e-07	1.81274e-08
0.670439	1.01515e-08	0.000279785	1.82361	53.094	0.637684	0.0089082	0.000278954	0.586144	8.8691e-09	1.42497e-06	8.04508e-07	1.76662e-08
0.690724	9.93141e-09	0.000281553	1.87032	53.0296	0.65529	0.00903243	0.000280735	0.600602	8.99541e-09	1.40422e-06	7.92529e-07	1.72317e-08
0.711009	9.7235e-09	0.000283265	1.91666	52.9657	0.67281	0.00915343	0.000282458	0.614918	9.11893e-09	1.38453e-06	7.81031e-07	1.68215e-08
0.731294	9.52681e-09	0.000284924	1.96263	52.9022	0.690245	0.00927135	0.000284128	0.629095	9.2398e-09	1.36582e-06	7.69982e-07	1.64337e-08
0.754198	9.31711e-09	0.000286736	2.01409	52.8311	0.709827	0.00940098	0.000285952	0.644938	9.37323e-09	1.34577e-06	7.58014e-07	1.60205e-08
0.777103	9.11943e-09	0.000288487	2.0651	52.7605	0.729301	0.00952705	0.000287715	0.66061	9.5036e-09	1.32678e-06	7.46549e-07	1.56312e-08
0.800007	8.93277e-09	0.000290182	2.11566	52.6906	0.748667	0.00964975	0.000289421	0.676115	9.63105e-09	1.30875e-06	7.35555e-07	1.52639e-08
0.822911	8.7562e-09	0.000291822	2.16578	52.6211	0.767926	0.00976924	0.000291072	0.691454	9.75572e-09	1.29162e-06	7.25e-07	1.49167e-08
0.845816	8.58894e-09	0.000293412	2.21546	52.5522	0.787077	0.00988567	0.000292673	0.706633	9.87775e-09	1.27531e-06	7.14862e-07	1.4588e-08
0.86872	8.43021e-09	0.000294953	2.26472	52.4839	0.806123	0.00999918	0.000294224	0.721653	9.99724e-09	1.25976e-06	7.05107e-07	1.42762e-08
0.873301	8.39946e-09	0.000295256	2.27452	52.4703	0.809919	0.0100215	0.000294529	0.724638	1.00208e-08	1.25674e-06	7.03204e-07	1.42159e-08
0.877882	8.369e-09	0.000295557	2.28431	52.4567	0.813711	0.0100438	0.000294832	0.727617	1.00444e-08	1.25374e-06	7.01313e-07	1.41561e-08
0.882463	8.33884e-09	0.000295856	2.29407	52.4431	0.817499	0.0100659	0.000295133	0.73059	1.00678e-08	1.25077e-06	6.99436e-07	1.40969e-08
0.887044	8.30899e-09	0.000296154	2.30382	52.4296	0.821283	0.010088	0.000295432	0.733557	1.00911e-08	1.24783e-06	6.97573e-07	1.40384e-08
0.896205	8.25017e-09	0.000296744	2.32328	52.4025	0.828838	0.0101317	0.000296026	0.739472	1.01375e-08	1.24203e-06	6.93889e-07	1.3923e-08
0.905367	8.19251e-09	0.000297326	2.34266	52.3756	0.836376	0.0101751	0.000296612	0.745362	1.01835e-08	1.23633e-06	6.9026e-07	1.38099e-08
0.914529	8.13597e-09	0.000297902	2.36198	52.3487	0.843897	0.010218	0.000297192	0.751229	1.02291e-08	1.23073e-06	6.86683e-07	1.3699e-08
0.931171	8.03603e-09	0.000298932	2.39691	52.3001	0.857517	0.0102949	0.000298228	0.761824	1.03111e-08	1.2208e-06	6.8032e-07	1.35032e-08
0.947813	7.93949e-09	0.000299941	2.43162	52.2518	0.871081	0.0103705	0.000299243	0.772341	1.0392e-08	1.21118e-06	6.74121e-07	1.3314e-08
0.964455	7.84618e-09	0.00030093	2.46612	52.2038	0.884591	0.0104448	0.000300238	0.782781	1.04717e-08	1.20185e-06	6.6808e-07	1.31313e-08
0.981097	7.75594e-09	0.000301899	2.50041	52.156	0.898046	0.010518	0.000301213	0.793144	1.05504e-08	1.1928e-06	6.62191e-07	1.29547e-08
1.01117	7.60015e-09	0.000303604	2.56187	52.0703	0.922226	0.0106471	0.000302928	0.811684	1.06901e-08	1.1771e-06	6.51915e-07	1.265e-08
1.04125	7.45308e-09	0.000305251	2.62266	51.9854	0.94623	0.0107726	0.000304585	0.829983	1.08265e-08	1.16219e-06	6.42084e-07	1.23626e-08
1.07133	7.31401e-09	0.000306843	2.68281	51.9014	0.97006	0.0108946	0.000306187	0.848048	1.09599e-08	1.14801e-06	6.32669e-07	1.20911e-08
1.1014	7.18229e-09	0.000308384	2.74231	51.8182	0.993717	0.0110133	0.000307738	0.865884	1.10903e-08	1.13451e-06	6.23642e-07	1.18342e-08
1.16033	6.94339e-09	0.000311266	2.85709	51.6574	1.03957	0.0112368	0.000310637	0.900178	1.1338e-08	1.10981e-06	6.06993e-07	1.13687e-08
1.21925	6.72683e-09	0.000313981	2.96955	51.4996	1.08477	0.0114492	0.000313367	0.933645	1.1576e-08	1.08719e-06	5.91584e-07	1.09475e-08
1.22734	6.69866e-09	0.000314342	2.98482	51.4782	1.09093	0.0114776	0.00031373	0.938179	1.1608e-08	1.08423e-06	5.89556e-07	1.08927e-08
1.23544	6.67084e-09	0.0003147	3.00005	51.4568	1.09708	0.0115057	0.00031409	0.942699	1.16398e-08	1.0813e-06	5.87548e-07	1.08387e-08
1.24353	6.64336e-09	0.000315055	3.01524	51.4355	1.10321	0.0115337	0.000314447	0.947204	1.16715e-08	1.0784e-06	5.8556e-07	1.07853e-08
1.25162	6.61623e-09	0.000315408	3.03038	51.4142	1.10934	0.0115616	0.000314801	0.951694	1.17029e-08	1.07554e-06	5.83593e-07	1.07326e-08
1.25972	6.58944e-09	0.000315757	3.04549	51.393	1.11545	0.0115892	0.000315153	0.95617	1.17343e-08	1.07271e-06	5.81645e-07	1.06806e-08
1.27494	6.53995e-09	0.000316408	3.07378	51.3532	1.12691	0.0116407	0.000315808	0.964547	1.17928e-08	1.06747e-06	5.78033e-07	1.05845e-08
1.29016	6.49158e-09	0.00031705	3.10193	51.3136	1.13833	0.0116915	0.000316453	0.972873	1.18507e-08	1.06233e-06	5.74486e-07	1.04907e-08
1.30538	6.4443e-09	0.000317682	3.12993	51.2742	1.14971	0.0117418	0.000317089	0.981149	1.19081e-08	1.0573e-06	5.71005e-07	1.0399e-08
1.32061	6.39807e-09	0.000318306	3.1578	51.2349	1.16104	0.0117914	0.000317716	0.989374	1.19649e-08	1.05237e-06	5.67585e-07	1.03094e-08
1.36211	6.27709e-09	0.000319964	3.23305	51.1289	1.19174	0.0119239	0.000319383	1.01155	1.21174e-08	1.0394e-06	5.58564e-07	1.0075e-08
1.40361	6.16301e-09	0.000321563	3.30728	51.0242	1.22214	0.0120523	0.000320991	1.03337	1.22662e-08	1.02709e-06	5.49962e-07	9.85427e-09
1.44512	6.05526e-09	0.000323106	3.3805	50.9209	1.25223	0.0121768	0.000322542	1.05484	1.24115e-08	1.01538e-06	5.41749e-07	9.64598e-09
1.48662	5.95331e-09	0.000324596	3.45275	50.8188	1.28203	0.0122976	0.00032404	1.07597	1.25536e-08	1.00424e-06	5.339e-07	9.44914e-09
1.52812	5.8567e-09	0.000326037	3.52403	50.7179	1.31153	0.0124149	0.000325489	1.09677	1.26925e-08	9.93612e-07	5.26388e-07	9.26278e-09
1.57841	5.74623e-09	0.00032772	3.60913	50.5974	1.34689	0.0125526	0.00032718	1.12154	1.28568e-08	9.81375e-07	5.1771e-07	9.04992e-09
1.62869	5.64232e-09	0.000329339	3.69289	50.4786	1.38183	0.0126857	0.000328807	1.14585	1.30169e-08	9.69784e-07	5.09461e-07	8.84996e-09
1.67897	5.54442e-09	0.000330897	3.77533	50.3616	1.41636	0.0128145	0.000330374	1.16971	1.31731e-08	9.58785e-07	5.0161e-07	8.66178e-09
1.72925	5.452e-09	0.000332399	3.85649	50.2462	1.45048	0.0129393	0.000331884	1.19314	1.33256e-08	9.48331e-07	4.94128e-07	8.48436e-09
1.79293	5.34215e-09	0.000334226	3.95748	50.1025	1.4931	0.0130916	0.000333719	1.2222	1.35136e-08	9.35811e-07	4.85143e-07	8.27375e-09
1.8566	5.23953e-09	0.000335973	4.05652	49.9614	1.5351	0.0132382	0.000335475	1.25061	1.36962e-08	9.24019e-07	4.7666e-07	8.07728e-09
1.92027	5.14351e-09	0.000337647	4.15367	49.8228	1.57647	0.0133794	0.000337157	1.2784	1.38738e-08	9.12897e-07	4.68639e-07	7.8937e-09
1.97064	5.07177e-09	0.000338922	4.22921	49.7149	1.60876	0.0134874	0.000338438	1.29994	1.40108e-08	9.0453e-07	4.62596e-07	7.75672e-09
1.97975	5.05917e-09	0.000339149	4.24276	49.6956	1.61457	0.0135066	0.000338666	1.3038	1.40353e-08	9.03054e-07	4.61529e-07	7.73267e-09
1.98886	5.04668e-09	0.000339374	4.25627	49.6763	1.62036	0.0135257	0.000338892	1.30764	1.40597e-08	9.01591e-07	4.60471e-07	7.70883e-09
1.99798	5.0343e-09	0.000339598	4.26975	49.657	1.62613	0.0135447	0.000339116	1.31148	1.4084e-08	9.00138e-07	4.5942e-07	7.68522e-09
2.00709	5.02203e-09	0.00033982	4.28319	49.6378	1.6319	0.0135636	0.00033934	1.3153	1.41083e-08	8.98697e-07	4.58378e-07	7.66181e-09
2.02532	4.9978e-09	0.000340261	4.30995	49.5995	1.64339	0.0136012	0.000339783	1.32291	1.41564e-08	8.95848e-07	4.56316e-07	7.61561e-09
2.04354	4.97399e-09	0.000340697	4.33658	49.5614	1.65484	0.0136384	0.000340221	1.33047	1.42042e-08	8.93041e-07	4.54285e-07	7.57023e-09
2.06177	4.95058e-09	0.000341128	4.36306	49.5235	1.66624	0.0136752	0.000340654	1.33799	1.42517e-08	8.90277e-07	4.52283e-07	7.52564e-09
2.07999	4.92757e-09	0.000341555	4.3894	49.4858	1.67759	0.0137116	0.000341083	1.34546	1.42988e-08	8.87554e-07	4.5031e-07	7.48182e-09
2.15559	4.83614e-09	0.000343273	4.49718	49.3314	1.72415	0.0138589	0.000342809	1.37595	1.44906e-08	8.76677e-07	4.42424e-07	7.30784e-09
2.23118	4.75068e-09	0.000344917	4.60262	49.1801	1.76991	0.0140005	0.00034446	1.40568	1.46768e-08	8.66428e-07	4.34986e-07	7.14549e-09
2.30677	4.67063e-09	0.000346489	4.70579	49.0319	1.81488	0.0141366	0.000346039	1.43468	1.48578e-08	8.56752e-07	4.27956e-07	6.99363e-09
2.38237	4.59549e-09	0.000347996	4.80678	48.8867	1.85907	0.0142676	0.000347553	1.46298	1.50339e-08	8.47599e-07	4.21304e-07	6.85128e-09
2.45796	4.52482e-09	0.000349442	4.90564	48.7443	1.9025	0.0143938	0.000349005	1.4906	1.52052e-08	8.38926e-07	4.14998e-07	6.71758e-09
2.58123	4.41816e-09	0.000351678	5.06246	48.5181	1.97174	0.0145901	0.000351251	1.53424	1.54752e-08	8.25717e-07	4.05391e-07	6.51617e-09
2.70449	4.32092e-09	0.000353777	5.21405	48.2991	2.03907	0.0147754	0.000353358	1.57623	1.57342e-08	8.1354e-07	3.96537e-07	6.33293e-09
2.82776	4.2319e-09	0.000355751	5.36065	48.087	2.10455	0.0149508	0.00035534	1.61666	1.5983e-08	8.02276e-07	3.8835e-07	6.16551e-09
2.95102	4.15011e-09	0.000357611	5.5025	47.8813	2.16824	0.0151169	0.000357208	1.65561	1.62224e-08	7.91823e-07	3.80757e-07	6.01199e-09
3.07429	4.07469e-09	0.000359368	5.63978	47.682	2.2302	0.0152746	0.000358972	1.69315	1.6453e-08	7.82094e-07	3.73697e-07	5.87071e-09
3.19756	4.00496e-09	0.00036103	5.77271	47.4887	2.29048	0.0154245	0.000360641	1.72937	1.66752e-08	7.73015e-07	3.67117e-07	5.7403e-09
3.32082	3.94026e-09	0.000362605	5.90147	47.3013	2.34913	0.0155672	0.000362221	1.76431	1.68897e-08	7.64522e-07	3.60967e-07	5.61951e-09
3.34438	3.92844e-09	0.000362897	5.92562	47.2661	2.36016	0.0155937	0.000362514	1.77085	1.69298e-08	7.62961e-07	3.59839e-07	5.59747e-09
3.36794	3.91677e-09	0.000363185	5.94962	47.2311	2.37114	0.01562	0.000362804	1.77734	1.69697e-08	7.61419e-07	3.58723e-07	5.57571e-09
3.39151	3.90525e-09	0.000363471	5.97348	47.1963	2.38205	0.015646	0.000363091	1.7838	1.70093e-08	7.59895e-07	3.57621e-07	5.55426e-09
3.41507	3.8939e-09	0.000363754	5.9972	47.1617	2.39291	0.0156718	0.000363375	1.79021	1.70487e-08	7.58389e-07	3.56533e-07	5.53309e-09
3.46219	3.87164e-09	0.000364312	6.04421	47.0931	2.41447	0.0157226	0.000363935	1.8029	1.71267e-08	7.55432e-07	3.54397e-07	5.49164e-09
3.50931	3.84996e-09	0.00036486	6.09067	47.0253	2.43579	0.0157726	0.000364485	1.81542	1.72036e-08	7.52544e-07	3.52311e-07	5.4513e-09
3.55643	3.82885e-09	0.000365397	6.13657	46.9582	2.45691	0.0158217	0.000365024	1.82779	1.72796e-08	7.49723e-07	3.50275e-07	5.41203e-09
3.63223	3.79603e-09	0.000366239	6.20928	46.852	2.49041	0.0158988	0.000365869	1.84733	1.73998e-08	7.45319e-07	3.471e-07	5.35102e-09
3.70803	3.76453e-09	0.000367056	6.28062	46.7477	2.52336	0.0159739	0.000366689	1.86647	1.75176e-08	7.41075e-07	3.44042e-07	5.29253e-09
3.78383	3.73427e-09	0.00036785	6.35063	46.6452	2.55577	0.0160469	0.000367486	1.88521	1.7633e-08	7.3698e-07	3.41095e-07	5.23639e-09
3.85962	3.70518e-09	0.00036862	6.41934	46.5446	2.58765	0.0161179	0.000368259	1.90357	1.77462e-08	7.33027e-07	3.38253e-07	5.18248e-09
3.98797	3.65843e-09	0.000369875	6.5328	46.3783	2.64045	0.016234	0.000369518	1.93382	1.79329e-08	7.26638e-07	3.33666e-07	5.09592e-09
4.11632	3.61457e-09	0.000371071	6.64277	46.2169	2.69181	0.0163449	0.000370719	1.96304	1.81136e-08	7.20604e-07	3.29341e-07	5.01484e-09
4.24467	3.57335e-09	0.000372213	6.74937	46.0603	2.74176	0.0164512	0.000371864	1.99128	1.82887e-08	7.14897e-07	3.25258e-07	4.93874e-09
4.37302	3.53455e-09	0.000373303	6.85273	45.9083	2.79036	0.016553	0.000372959	2.01858	1.84582e-08	7.09492e-07	3.21397e-07	4.8672e-09
4.61814	3.46645e-09	0.000375255	7.04158	45.6301	2.87955	0.0167359	0.000374917	2.06828	1.87679e-08	6.99925e-07	3.14581e-07	4.74187e-09
4.86326	3.40527e-09	0.000377051	7.21986	45.3671	2.96421	0.0169051	0.000376719	2.11495	1.90601e-08	6.91241e-07	3.08415e-07	4.62954e-09
5.04211	3.36447e-09	0.000378274	7.34367	45.1842	3.02328	0.0170207	0.000377946	2.14724	1.92631e-08	6.85399e-07	3.0428e-07	4.55476e-09
5.22097	3.32649e-09	0.000379428	7.46249	45.0084	3.08016	0.0171303	0.000379104	2.17813	1.9458e-08	6.79926e-07	3.00413e-07	4.48525e-09
5.25674	3.3192e-09	0.000379652	7.48567	44.9741	3.09128	0.0171515	0.000379328	2.18414	1.9496e-08	6.78871e-07	2.99669e-07	4.47191e-09
5.29251	3.31202e-09	0.000379873	7.50867	44.94	3.10232	0.0171725	0.00037955	2.19011	1.95338e-08	6.77832e-07	2.98937e-07	4.45879e-09
5.32828	3.30494e-09	0.000380091	7.53148	44.9063	3.11328	0.0171933	0.000379769	2.19602	1.95712e-08	6.76806e-07	2.98214e-07	4.44586e-09
5.36405	3.29796e-09	0.000380307	7.55411	44.8728	3.12415	0.0172139	0.000379985	2.20188	1.96083e-08	6.75792e-07	2.975e-07	4.43311e-09
5.4356	3.28429e-09	0.000380732	7.59881	44.8065	3.14566	0.0172544	0.000380412	2.21344	1.96817e-08	6.73803e-07	2.961e-07	4.40814e-09
5.50714	3.27098e-09	0.000381147	7.6428	44.7413	3.16685	0.017294	0.000380829	2.22481	1.9754e-08	6.71863e-07	2.94735e-07	4.38385e-09
5.57868	3.25803e-09	0.000381554	7.68609	44.6771	3.18773	0.0173329	0.000381237	2.23599	1.98251e-08	6.6997e-07	2.93405e-07	4.36022e-09
5.70649	3.23573e-09	0.000382259	7.7617	44.565	3.22426	0.0174003	0.000381944	2.25548	1.99494e-08	6.66701e-07	2.91111e-07	4.31957e-09
5.8343	3.21445e-09	0.000382938	7.83518	44.4559	3.25984	0.0174654	0.000382625	2.27438	2.00703e-08	6.63569e-07	2.88917e-07	4.28081e-09
5.96211	3.19413e-09	0.000383593	7.90659	44.3498	3.29448	0.0175282	0.000383281	2.29272	2.01879e-08	6.60567e-07	2.86816e-07	4.24383e-09
6.08992	3.1747e-09	0.000384223	7.97601	44.2466	3.32822	0.0175888	0.000383914	2.31051	2.03023e-08	6.57687e-07	2.84804e-07	4.2085e-09
6.29905	3.14471e-09	0.000385206	8.08546	44.0838	3.38155	0.0176835	0.0003849	2.3385	2.04829e-08	6.5322e-07	2.8169e-07	4.15404e-09
6.50817	3.11678e-09	0.000386133	8.19	43.9281	3.43264	0.017773	0.00038583	2.36516	2.06557e-08	6.49037e-07	2.78779e-07	4.10336e-09
6.7173	3.0907e-09	0.000387008	8.28989	43.7792	3.48159	0.0178578	0.000386707	2.39056	2.08211e-08	6.45112e-07	2.76056e-07	4.05612e-09
6.92643	3.06633e-09	0.000387835	8.38537	43.6368	3.5285	0.017938	0.000387537	2.41479	2.09794e-08	6.41426e-07	2.73503e-07	4.01202e-09
7.30928	3.02565e-09	0.000389235	8.54942	43.3918	3.60937	0.0180743	0.000388941	2.45628	2.12522e-08	6.35234e-07	2.69227e-07	3.93851e-09
7.69213	2.98943e-09	0.000390503	8.70065	43.1656	3.68422	0.0181981	0.000390212	2.49437	2.15044e-08	6.29679e-07	2.65404e-07	3.87318e-09
7.99027	2.96393e-09	0.000391408	8.81024	43.0016	3.73865	0.0182867	0.00039112	2.52189	2.16878e-08	6.25743e-07	2.62704e-07	3.82726e-09
8.28842	2.94049e-09	0.000392249	8.9132	42.8473	3.78992	0.0183692	0.000391963	2.54767	2.18605e-08	6.22108e-07	2.60216e-07	3.7851e-09
8.58657	2.91891e-09	0.000393031	9.00995	42.7022	3.83822	0.0184461	0.000392747	2.57184	2.20232e-08	6.18746e-07	2.57919e-07	3.74631e-09
8.88472	2.89904e-09	0.000393758	9.10092	42.5657	3.88374	0.0185178	0.000393477	2.59451	2.21766e-08	6.15636e-07	2.55801e-07	3.71066e-09
8.93112	2.89609e-09	0.000393867	9.11459	42.5452	3.89058	0.0185285	0.000393585	2.59791	2.21997e-08	6.15173e-07	2.55486e-07	3.70537e-09
8.97752	2.89318e-09	0.000393974	9.12812	42.5249	3.89737	0.0185391	0.000393693	2.60127	2.22225e-08	6.14715e-07	2.55174e-07	3.70014e-09
9.02393	2.89029e-09	0.000394081	9.14152	42.5047	3.90409	0.0185496	0.0003938	2.60461	2.22452e-08	6.14263e-07	2.54866e-07	3.69497e-09
9.07033	2.88745e-09	0.000394186	9.1548	42.4848	3.91074	0.01856	0.000393905	2.60791	2.22676e-08	6.13815e-07	2.54562e-07	3.68987e-09
9.16313	2.88186e-09	0.000394393	9.18098	42.4455	3.92388	0.0185804	0.000394113	2.61442	2.23119e-08	6.12936e-07	2.53965e-07	3.67985e-09
9.25594	2.8764e-09	0.000394595	9.20666	42.4069	3.93678	0.0186004	0.000394316	2.6208	2.23554e-08	6.12077e-07	2.53381e-07	3.67007e-09
9.34874	2.87108e-09	0.000394793	9.23187	42.369	3.94944	0.01862	0.000394514	2.62705	2.23981e-08	6.11237e-07	2.52811e-07	3.66053e-09
9.60343	2.8571e-09	0.000395315	9.29863	42.2686	3.98302	0.0186716	0.000395038	2.64361	2.25113e-08	6.09029e-07	2.51314e-07	3.63551e-09
9.85813	2.84401e-09	0.000395808	9.36201	42.1733	4.01495	0.0187204	0.000395531	2.6593	2.26191e-08	6.06954e-07	2.4991e-07	3.61208e-09
10.1128	2.83173e-09	0.000396272	9.42221	42.0827	4.04532	0.0187665	0.000395997	2.67417	2.27216e-08	6.05002e-07	2.4859e-07	3.59012e-09
10.3675	2.82019e-09	0.000396711	9.47939	41.9966	4.0742	0.0188101	0.000396437	2.68829	2.28191e-08	6.03165e-07	2.4735e-07	3.56951e-09
10.749	2.80421e-09	0.000397323	9.55973	41.8756	4.11485	0.0188709	0.000397051	2.70808	2.29564e-08	6.00611e-07	2.45629e-07	3.54097e-09
11.1305	2.78963e-09	0.000397885	9.63415	41.7634	4.15258	0.018927	0.000397615	2.72639	2.3084e-08	5.98273e-07	2.44056e-07	3.51496e-09
11.512	2.7763e-09	0.000398403	9.70312	41.6594	4.18761	0.0189786	0.000398134	2.74332	2.32025e-08	5.96129e-07	2.42616e-07	3.4912e-09
11.8934	2.7641e-09	0.00039888	9.76706	41.5629	4.22012	0.0190262	0.000398612	2.759	2.33126e-08	5.94162e-07	2.41297e-07	3.46947e-09
12.5545	2.74532e-09	0.000399619	9.86704	41.4119	4.27107	0.0191001	0.000399353	2.78346	2.34853e-08	5.91122e-07	2.39263e-07	3.43605e-09
13.2155	2.72912e-09	0.000400262	9.95485	41.2793	4.31591	0.0191646	0.000399998	2.8049	2.36375e-08	5.88489e-07	2.37505e-07	3.40725e-09
13.8765	2.7151e-09	0.000400823	10.032	41.1626	4.35538	0.0192208	0.00040056	2.8237	2.37716e-08	5.86203e-07	2.35982e-07	3.38236e-09
14.5376	2.70295e-09	0.000401312	10.0998	41.06	4.39013	0.01927	0.00040105	2.84019	2.38898e-08	5.84216e-07	2.34659e-07	3.36079e-09
15.1986	2.69239e-09	0.00040174	10.1594	40.9698	4.42073	0.019313	0.000401479	2.85467	2.3994e-08	5.82484e-07	2.33509e-07	3.34206e-09
16.0656	2.68058e-09	0.000402221	10.2269	40.8676	4.4554	0.0193614	0.000401961	2.87103	2.41122e-08	5.80541e-07	2.32221e-07	3.32113e-09
16.9326	2.6707e-09	0.000402626	10.284	40.7811	4.48478	0.0194022	0.000402367	2.88485	2.42125e-08	5.78913e-07	2.31142e-07	3.30363e-09
17.7995	2.66242e-09	0.000402966	10.3323	40.7079	4.50967	0.0194366	0.000402708	2.89654	2.42975e-08	5.77544e-07	2.30237e-07	3.28897e-09
18.6665	2.65546e-09	0.000403254	10.3732	40.6459	4.53077	0.0194656	0.000402996	2.90642	2.43696e-08	5.76393e-07	2.29477e-07	3.27666e-09
19.5335	2.64961e-09	0.000403496	10.4079	40.5933	4.54865	0.0194901	0.000403239	2.91479	2.44308e-08	5.75423e-07	2.28836e-07	3.26631e-09
20.5932	2.64369e-09	0.000403742	10.4431	40.5399	4.56686	0.0195149	0.000403486	2.92329	2.44931e-08	5.7444e-07	2.28188e-07	3.25585e-09
21.6529	2.63888e-09	0.000403942	10.4719	40.4962	4.58175	0.0195352	0.000403687	2.93023	2.45442e-08	5.73641e-07	2.27662e-07	3.24735e-09
22.7126	2.63497e-09	0.000404105	10.4955	40.4604	4.59393	0.0195517	0.00040385	2.9359	2.45859e-08	5.72991e-07	2.27234e-07	3.24045e-09
23.7724	2.63179e-09	0.000404239	10.5147	40.4312	4.60388	0.0195652	0.000403984	2.94053	2.462e-08	5.72461e-07	2.26885e-07	3.23482e-09
24.8321	2.62919e-09	0.000404347	10.5304	40.4073	4.61203	0.0195762	0.000404093	2.94432	2.4648e-08	5.72028e-07	2.266e-07	3.23024e-09
26.1514	2.62662e-09	0.000404455	10.5461	40.3836	4.62013	0.0195872	0.000404201	2.94808	2.46758e-08	5.71599e-07	2.26318e-07	3.2257e-09
27.4708	2.62462e-09	0.000404539	10.5583	40.3651	4.62643	0.0195957	0.000404285	2.95101	2.46974e-08	5.71266e-07	2.26099e-07	3.22217e-09
28.7902	2.62307e-09	0.000404605	10.5677	40.3507	4.63135	0.0196023	0.000404351	2.95329	2.47143e-08	5.71006e-07	2.25928e-07	3.21943e-09
30.1096	2.62186e-09	0.000404655	10.5751	40.3395	4.63517	0.0196074	0.000404402	2.95507	2.47274e-08	5.70805e-07	2.25796e-07	3.21729e-09
31.4289	2.62092e-09	0.000404695	10.5809	40.3308	4.63815	0.0196114	0.000404441	2.95645	2.47376e-08	5.70648e-07	2.25693e-07	3.21564e-09
33.2332	2.61996e-09	0.000404735	10.5867	40.3219	4.64119	0.0196155	0.000404482	2.95786	2.47481e-08	5.70488e-07	2.25588e-07	3.21395e-09
35.0374	2.61928e-09	0.000404764	10.5909	40.3155	4.64336	0.0196184	0.00040451	2.95886	2.47555e-08	5.70374e-07	2.25513e-07	3.21275e-09
36.8416	2.6188e-09	0.000404784	10.5939	40.311	4.64489	0.0196205	0.000404531	2.95957	2.47608e-08	5.70294e-07	2.2546e-07	3.21189e-09
38.6458	2.61846e-09	0.000404799	10.596	40.3078	4.64598	0.019622	0.000404545	2.96008	2.47645e-08	5.70236e-07	2.25422e-07	3.21129e-09
40.4501	2.61822e-09	0.000404809	10.5975	40.3056	4.64676	0.019623	0.000404556	2.96044	2.47672e-08	5.70196e-07	2.25396e-07	3.21086e-09
42.8867	2.61799e-09	0.000404818	10.5988	40.3035	4.64746	0.0196239	0.000404565	2.96076	2.47696e-08	5.70159e-07	2.25372e-07	3.21047e-09
45.3233	2.61786e-09	0.000404824	10.5997	40.3022	4.64791	0.0196245	0.000404571	2.96097	2.47711e-08	5.70136e-07	2.25356e-07	3.21023e-09
47.76	2.61777e-09	0.000404828	10.6002	40.3014	4.64818	0.0196249	0.000404575	2.9611	2.47721e-08	5.70121e-07	2.25347e-07	3.21007e-09
50.1966	2.61771e-09	0.00040483	10.6006	40.3009	4.64836	0.0196252	0.000404577	2.96118	2.47727e-08	5.70112e-07	2.25341e-07	3.20997e-09
52.6332	2.61768e-09	0.000404831	10.6008	40.3006	4.64847	0.0196253	0.000404578	2.96123	2.47731e-08	5.70106e-07	2.25337e-07	3.20991e-09
56.2793	2.61765e-09	0.000404833	10.6009	40.3003	4.64856	0.0196254	0.00040458	2.96127	2.47734e-08	5.70101e-07	2.25334e-07	3.20986e-09
59.9253	2.61763e-09	0.000404833	10.601	40.3001	4.64861	0.0196255	0.00040458	2.96129	2.47736e-08	5.70099e-07	2.25332e-07	3.20984e-09
63.5714	2.61763e-09	0.000404833	10.6011	40.3001	4.64863	0.0196255	0.000404581	2.9613	2.47736e-08	5.70097e-07	2.25331e-07	3.20982e-09
67.2174	2.61762e-09	0.000404834	10.6011	40.3	4.64864	0.0196255	0.000404581	2.96131	2.47737e-08	5.70097e-07	2.25331e-07	3.20982e-09
70.8635	2.61762e-09	0.000404834	10.6011	40.3	4.64864	0.0196255	0.000404581	2.96131	2.47737e-08	5.70097e-07	2.25331e-07	3.20982e-09
78.1664	2.61762e-09	0.000404834	10.6011	40.3	4.64865	0.0196255	0.000404581	2.96131	2.47737e-08	5.70097e-07	2.25331e-07	3.20982e-09
85.4693	2.61762e-09	0.000404834	10.6011	40.3	4.64865	0.0196255	0.000404581	2.96131	2.47737e-08	5.70097e-07	2.25331e-07	3.20982e-09
92.7722	2.61762e-09	0.000404834	10.6011	40.3	4.64865	0.0196255	0.000404581	2.96131	2.47737e-08	5.70097e-07	2.25331e-07	3.20982e-09
100.075	2.61762e-09	0.000404834	10.6011	40.3	4.64865	0.0196255	0.000404581	2.96131	2.47737e-08	5.70097e-07	2.25331e-07	3.20981e-09
150.312	2.61762e-09	0.000404834	10.6011	40.3	4.64865	0.0196255	0.000404581	2.96131	2.47737e-08	5.70097e-07	2.25331e-07	3.20981e-09
200.548	2.61762e-09	0.000404834	10.6011	40.3	4.64865	0.0196255	0.000404581	2.96131	2.47737e-08	5.70097e-07	2.25331e-07	3.20981e-09
250.785	2.61762e-09	0.000404834	10.6011	40.3	4.64865	0.0196255	0.000404581	2.96131	2.47737e-08	5.70097e-07	2.25331e-07	3.20981e-09
753.151	2.61762e-09	0.000404834	10.6011	40.3	4.64865	0.0196255	0.000404581	2.96131	2.47737e-08	5.70097e-07	2.25331e-07	3.20981e-09
1000	2.61762e-09	0.000404834	10.6011	40.3	4.64865	0.0196255	0.00040458	2.96131	2.47737e-08	5.70097e-07	2.25331e-07	3.20981e-09
