# Supplementary material for: Molecular-resolution imaging of ice crystallized from liquid water by cryogenic liquid-cell TEM
Source: Nat Commun. 2025 Sep 25;16:8342. doi: 10.1038/s41467-025-62451-0 (PMC12462463; doi:10.1038/s41467-025-62451-0)
Supplement: Supplementary file 11 — Supplementary Data 3 [file 41467_2025_62451_MOESM11_ESM.zip › Ambrozic Set_kJ_C0_g_vals_pastina_188.15K_25.0_eA2s_Output.xlsx]

## Sheet: Sheet1
time / s	H	H+	H2	H2O	H2O2	HO2	HO2-	O2	O2-	OH	OH-	eh-
0	0	0	0	55.56	0	0	0	0	0	0	0	0
1.13175e-14	6.73259e-14	3.16228e-13	4.5904e-14	55.56	7.14063e-14	2.04018e-15	2.59266e-32	1.16469e-32	5.4415e-25	2.75424e-13	5.10045e-14	2.65223e-13
2.26349e-14	1.34652e-13	6.32456e-13	9.18081e-14	55.56	1.42813e-13	4.08036e-15	1.24933e-31	5.82345e-32	1.63212e-24	5.50848e-13	1.02009e-13	5.30447e-13
1.13197e-10	6.73394e-10	3.16291e-09	4.59132e-10	55.56	7.14206e-10	2.0406e-11	2.3586e-20	1.16515e-20	-1.10182e-16	2.75479e-09	5.10147e-10	2.65276e-09
1.31901e-10	7.84657e-10	3.68551e-09	5.34993e-10	55.56	8.32212e-10	2.37776e-11	2.88783e-20	1.42659e-20	-8.19522e-17	3.20996e-09	5.94437e-10	3.09107e-09
1.50604e-10	8.9592e-10	4.20811e-09	6.10854e-10	55.56	9.50218e-10	2.71491e-11	3.57779e-20	1.76744e-20	-4.84213e-17	3.66513e-09	6.78727e-10	3.52938e-09
1.72107e-10	1.02384e-09	4.80895e-09	6.98073e-10	55.56	1.08589e-09	3.10255e-11	4.49239e-20	2.21925e-20	-1.56914e-17	4.18844e-09	7.75637e-10	4.03331e-09
1.93611e-10	1.15176e-09	5.40979e-09	7.85292e-10	55.56	1.22157e-09	3.49019e-11	5.66586e-20	2.79895e-20	5.15322e-18	4.71175e-09	8.72547e-10	4.53724e-09
2.15114e-10	1.27968e-09	6.01063e-09	8.72511e-10	55.56	1.35724e-09	3.87782e-11	7.13054e-20	3.52251e-20	1.70845e-17	5.23506e-09	9.69456e-10	5.04117e-09
2.36618e-10	1.4076e-09	6.61147e-09	9.59729e-10	55.56	1.49291e-09	4.26546e-11	8.91877e-20	4.40591e-20	2.50362e-17	5.75838e-09	1.06637e-09	5.5451e-09
2.58121e-10	1.53552e-09	7.21231e-09	1.04695e-09	55.56	1.62859e-09	4.6531e-11	1.10629e-19	5.46512e-20	3.12088e-17	6.28169e-09	1.16328e-09	6.04903e-09
2.79625e-10	1.66344e-09	7.81315e-09	1.13417e-09	55.56	1.76426e-09	5.04074e-11	1.35953e-19	6.71612e-20	3.6287e-17	6.805e-09	1.26019e-09	6.55296e-09
3.01128e-10	1.79137e-09	8.41399e-09	1.22139e-09	55.56	1.89993e-09	5.42838e-11	1.65482e-19	8.17489e-20	4.06505e-17	7.32831e-09	1.3571e-09	7.05689e-09
3.22632e-10	1.91929e-09	9.01483e-09	1.3086e-09	55.56	2.03561e-09	5.81602e-11	1.99541e-19	9.85742e-20	4.45983e-17	7.85163e-09	1.45401e-09	7.56083e-09
3.44135e-10	2.04721e-09	9.61567e-09	1.39582e-09	55.56	2.17128e-09	6.20365e-11	2.38452e-19	1.17797e-19	4.83188e-17	8.37494e-09	1.55091e-09	8.06476e-09
3.65639e-10	2.17513e-09	1.02165e-08	1.48304e-09	55.56	2.30695e-09	6.59129e-11	2.8254e-19	1.39576e-19	5.19115e-17	8.89825e-09	1.64782e-09	8.56869e-09
3.87142e-10	2.30305e-09	1.08174e-08	1.57026e-09	55.56	2.44263e-09	6.97893e-11	3.32127e-19	1.64073e-19	5.54296e-17	9.42156e-09	1.74473e-09	9.07262e-09
4.08645e-10	2.43097e-09	1.14182e-08	1.65748e-09	55.56	2.5783e-09	7.36657e-11	3.87537e-19	1.91445e-19	5.89043e-17	9.94488e-09	1.84164e-09	9.57655e-09
4.30149e-10	2.55889e-09	1.2019e-08	1.7447e-09	55.56	2.71397e-09	7.75421e-11	4.49094e-19	2.21855e-19	6.23541e-17	1.04682e-08	1.93855e-09	1.00805e-08
4.51652e-10	2.68681e-09	1.26199e-08	1.83192e-09	55.56	2.84965e-09	8.14185e-11	5.1712e-19	2.5546e-19	6.57896e-17	1.09915e-08	2.03546e-09	1.05844e-08
4.73156e-10	2.81473e-09	1.32207e-08	1.91914e-09	55.56	2.98532e-09	8.52948e-11	5.91939e-19	2.92422e-19	6.92171e-17	1.15148e-08	2.13237e-09	1.10883e-08
4.94659e-10	2.94265e-09	1.38216e-08	2.00635e-09	55.56	3.121e-09	8.91712e-11	6.73876e-19	3.32899e-19	7.26398e-17	1.20381e-08	2.22928e-09	1.15923e-08
7.09694e-10	4.22186e-09	1.983e-08	2.87854e-09	55.56	4.47773e-09	1.27935e-10	2.01214e-18	9.94013e-19	1.06826e-16	1.72713e-08	3.19838e-09	1.66316e-08
9.24729e-10	5.50107e-09	2.58384e-08	3.75073e-09	55.56	5.83447e-09	1.66699e-10	4.45198e-18	2.19932e-18	1.40981e-16	2.25044e-08	4.16748e-09	2.16709e-08
1.13976e-09	6.78028e-09	3.18468e-08	4.62292e-09	55.56	7.1912e-09	2.05463e-10	8.29406e-18	4.09735e-18	1.75141e-16	2.77375e-08	5.13658e-09	2.67102e-08
3.29011e-09	1.95724e-08	9.19308e-08	1.33448e-08	55.56	2.07586e-08	5.93101e-10	2.52441e-16	1.24714e-16	5.16779e-16	8.00687e-08	1.48276e-08	7.71032e-08
5.44046e-09	3.23645e-08	1.52015e-07	2.20667e-08	55.56	3.4326e-08	9.80739e-10	1.02388e-15	5.05836e-16	8.58421e-16	1.324e-07	2.45187e-08	1.27496e-07
7.5908e-09	4.51566e-08	2.12099e-07	3.07886e-08	55.56	4.78934e-08	1.36838e-09	2.62434e-15	1.29655e-15	1.20006e-15	1.84731e-07	3.42098e-08	1.77889e-07
1.23534e-08	7.34891e-08	3.45173e-07	5.0106e-08	55.56	7.79427e-08	2.22692e-09	1.05671e-14	5.22083e-15	1.95673e-15	3.00633e-07	5.56742e-08	2.89499e-07
1.7116e-08	1.01822e-07	4.78246e-07	6.94234e-08	55.56	1.07992e-07	3.08545e-09	2.74557e-14	1.35653e-14	2.71338e-15	4.16534e-07	7.71394e-08	4.01107e-07
2.18786e-08	1.30155e-07	6.11318e-07	8.8741e-08	55.56	1.38042e-07	3.94398e-09	5.69781e-14	2.81525e-14	3.47004e-15	5.32433e-07	9.86055e-08	5.12713e-07
2.66413e-08	1.58489e-07	7.44388e-07	1.08059e-07	55.56	1.68093e-07	4.8025e-09	1.02673e-13	5.07314e-14	4.22668e-15	6.48329e-07	1.20073e-07	6.24315e-07
3.56747e-08	2.12234e-07	9.96782e-07	1.447e-07	55.56	2.25092e-07	6.43084e-09	2.46224e-13	1.21666e-13	5.6618e-15	8.68144e-07	1.60795e-07	8.35987e-07
4.47081e-08	2.65983e-07	1.24917e-06	1.81342e-07	55.56	2.82093e-07	8.05912e-09	4.84443e-13	2.39385e-13	7.09687e-15	1.08794e-06	2.01524e-07	1.04764e-06
5.37415e-08	3.19737e-07	1.50154e-06	2.17985e-07	55.56	3.39098e-07	9.68732e-09	8.41263e-13	4.15714e-13	8.53188e-15	1.30772e-06	2.42262e-07	1.25927e-06
6.27749e-08	3.73498e-07	1.75389e-06	2.5463e-07	55.56	3.96106e-07	1.13154e-08	1.34063e-12	6.62484e-13	9.96682e-15	1.52747e-06	2.8301e-07	1.47088e-06
9.75197e-08	5.80351e-07	2.72432e-06	3.95589e-07	55.56	6.1542e-07	1.75763e-08	5.02479e-12	2.48277e-12	1.54851e-14	2.3724e-06	4.39862e-07	2.28446e-06
1.32264e-07	7.87372e-07	3.69435e-06	5.36584e-07	55.56	8.34832e-07	2.38347e-08	1.25348e-11	6.19184e-12	2.10015e-14	3.21667e-06	5.96984e-07	3.09735e-06
1.67009e-07	9.9462e-07	4.66381e-06	6.77626e-07	55.56	1.05438e-06	3.00897e-08	2.52344e-11	1.24598e-11	2.65159e-14	4.06005e-06	7.54471e-07	3.90931e-06
2.01754e-07	1.20216e-06	5.63256e-06	8.18728e-07	55.56	1.2741e-06	3.63403e-08	4.44889e-11	2.19541e-11	3.20278e-14	4.90232e-06	9.12415e-07	4.7201e-06
2.36499e-07	1.41004e-06	6.60045e-06	9.59902e-07	55.56	1.49402e-06	4.25857e-08	7.1666e-11	3.53389e-11	3.75371e-14	5.74324e-06	1.07091e-06	5.52948e-06
2.71243e-07	1.61832e-06	7.56735e-06	1.10116e-06	55.56	1.71418e-06	4.88249e-08	1.08137e-10	5.32743e-11	4.30438e-14	6.58258e-06	1.23004e-06	6.3372e-06
3.05988e-07	1.82707e-06	8.53309e-06	1.24252e-06	55.56	1.93461e-06	5.50572e-08	1.55278e-10	7.64156e-11	4.85479e-14	7.42012e-06	1.3899e-06	7.14303e-06
3.46438e-07	2.07075e-06	9.65575e-06	1.40722e-06	55.56	2.19163e-06	6.23029e-08	2.25434e-10	1.10779e-10	5.49529e-14	8.39262e-06	1.57704e-06	8.07849e-06
3.86888e-07	2.31522e-06	1.07764e-05	1.5721e-06	55.56	2.44912e-06	6.95365e-08	3.1411e-10	1.54097e-10	6.13552e-14	9.36202e-06	1.76542e-06	9.01069e-06
4.27337e-07	2.56057e-06	1.18949e-05	1.73716e-06	55.56	2.70712e-06	7.67568e-08	4.23508e-10	2.0737e-10	6.77556e-14	1.0328e-05	1.95517e-06	9.93927e-06
4.67787e-07	2.80689e-06	1.30108e-05	1.90243e-06	55.56	2.9657e-06	8.39624e-08	5.55841e-10	2.71588e-10	7.41549e-14	1.12901e-05	2.14641e-06	1.08639e-05
5.08237e-07	3.05426e-06	1.41241e-05	2.06793e-06	55.56	3.22491e-06	9.11519e-08	7.13342e-10	3.47725e-10	8.05542e-14	1.22482e-05	2.33928e-06	1.17842e-05
5.68795e-07	3.42675e-06	1.57853e-05	2.31616e-06	55.56	3.61423e-06	1.01883e-07	1.00108e-09	4.86073e-10	9.01376e-14	1.3674e-05	2.63128e-06	1.3153e-05
6.29353e-07	3.80204e-06	1.74392e-05	2.565e-06	55.56	4.00523e-06	1.12571e-07	1.35787e-09	6.56422e-10	9.97289e-14	1.50888e-05	2.92754e-06	1.45103e-05
6.89911e-07	4.1804e-06	1.9085e-05	2.81452e-06	55.56	4.39804e-06	1.23212e-07	1.79143e-09	8.61817e-10	1.09334e-13	1.64915e-05	3.22838e-06	1.58548e-05
7.50468e-07	4.56208e-06	2.07219e-05	3.06479e-06	55.56	4.79282e-06	1.33802e-07	2.30955e-09	1.1052e-09	1.1896e-13	1.78811e-05	3.53411e-06	1.71855e-05
8.11026e-07	4.9473e-06	2.23493e-05	3.31586e-06	55.56	5.18971e-06	1.44337e-07	2.92016e-09	1.3894e-09	1.28613e-13	1.92565e-05	3.84501e-06	1.85014e-05
8.97497e-07	5.50393e-06	2.46548e-05	3.67588e-06	55.56	5.76035e-06	1.59279e-07	3.96826e-09	1.87132e-09	1.4246e-13	2.11943e-05	4.29834e-06	2.03525e-05
9.83967e-07	6.06882e-06	2.69372e-05	4.03785e-06	55.56	6.33592e-06	1.74091e-07	5.245e-09	2.44943e-09	1.56403e-13	2.30988e-05	4.76323e-06	2.21687e-05
1.07044e-06	6.64251e-06	2.91941e-05	4.40194e-06	55.56	6.91675e-06	1.88766e-07	6.77451e-09	3.13065e-09	1.7047e-13	2.49678e-05	5.24007e-06	2.39473e-05
1.15691e-06	7.22544e-06	3.14236e-05	4.76833e-06	55.56	7.50313e-06	2.03294e-07	8.58133e-09	3.92132e-09	1.84686e-13	2.6799e-05	5.72912e-06	2.56859e-05
1.24338e-06	7.818e-06	3.36237e-05	5.13718e-06	55.5599	8.09531e-06	2.17669e-07	1.06903e-08	4.82721e-09	1.99079e-13	2.85906e-05	6.23043e-06	2.73826e-05
1.32985e-06	8.42052e-06	3.57924e-05	5.50865e-06	55.5599	8.69352e-06	2.31883e-07	1.31267e-08	5.85347e-09	2.13677e-13	3.03408e-05	6.74395e-06	2.90353e-05
1.46661e-06	9.39437e-06	3.91538e-05	6.10193e-06	55.5599	9.65239e-06	2.54022e-07	1.77101e-08	7.73328e-09	2.37249e-13	3.30207e-05	7.58042e-06	3.15557e-05
1.60337e-06	1.03943e-05	4.24249e-05	6.70277e-06	55.5599	1.06273e-05	2.75727e-07	2.32764e-08	9.9404e-09	2.61505e-13	3.55882e-05	8.44513e-06	3.39564e-05
1.74014e-06	1.14206e-05	4.55991e-05	7.31177e-06	55.5599	1.16186e-05	2.96985e-07	2.99258e-08	1.24861e-08	2.86537e-13	3.80398e-05	9.33561e-06	3.62336e-05
1.8769e-06	1.24729e-05	4.86706e-05	7.92945e-06	55.5599	1.26264e-05	3.17786e-07	3.7757e-08	1.53781e-08	3.12427e-13	4.03729e-05	1.02487e-05	3.83842e-05
2.01366e-06	1.35506e-05	5.16342e-05	8.5563e-06	55.5599	1.36505e-05	3.38129e-07	4.68654e-08	1.86206e-08	3.39243e-13	4.25864e-05	1.11805e-05	4.04068e-05
2.15042e-06	1.46527e-05	5.44854e-05	9.19277e-06	55.5599	1.46909e-05	3.58014e-07	5.73423e-08	2.2215e-08	3.67037e-13	4.468e-05	1.2127e-05	4.23011e-05
2.34796e-06	1.62848e-05	5.83978e-05	1.01299e-05	55.5599	1.62212e-05	3.8594e-07	7.50627e-08	2.80239e-08	4.08977e-13	4.74943e-05	1.35106e-05	4.48121e-05
2.54549e-06	1.79597e-05	6.20599e-05	1.1089e-05	55.5599	1.77826e-05	4.12956e-07	9.60468e-08	3.4549e-08	4.53079e-13	5.0066e-05	1.49011e-05	4.70627e-05
2.74303e-06	1.96714e-05	6.54671e-05	1.20709e-05	55.5599	1.93731e-05	4.39106e-07	1.2049e-07	4.17675e-08	4.99327e-13	5.24037e-05	1.62844e-05	4.90622e-05
2.94056e-06	2.1413e-05	6.86184e-05	1.30762e-05	55.5599	2.09903e-05	4.64448e-07	1.48544e-07	4.96496e-08	5.47652e-13	5.45185e-05	1.76473e-05	5.08226e-05
3.1381e-06	2.31773e-05	7.15159e-05	1.41055e-05	55.5599	2.26315e-05	4.89044e-07	1.80317e-07	5.81603e-08	5.97937e-13	5.64229e-05	1.89775e-05	5.23581e-05
3.33564e-06	2.49568e-05	7.41649e-05	1.51589e-05	55.5599	2.42941e-05	5.12966e-07	2.15872e-07	6.72616e-08	6.50033e-13	5.81309e-05	2.02648e-05	5.36843e-05
3.55348e-06	2.69281e-05	7.68075e-05	1.63487e-05	55.5599	2.61493e-05	5.38654e-07	2.59486e-07	7.79356e-08	7.09381e-13	5.9804e-05	2.16242e-05	5.49238e-05
3.77133e-06	2.88994e-05	7.91709e-05	1.75678e-05	55.5599	2.80238e-05	5.6371e-07	3.07679e-07	8.92249e-08	7.7048e-13	6.1275e-05	2.2912e-05	5.59512e-05
3.98918e-06	3.08616e-05	8.12708e-05	1.88159e-05	55.5599	2.99144e-05	5.88234e-07	3.60355e-07	1.01076e-07	8.33084e-13	6.25634e-05	2.41219e-05	5.67886e-05
4.20703e-06	3.28066e-05	8.31251e-05	2.00924e-05	55.5598	3.1818e-05	6.12321e-07	4.1737e-07	1.13437e-07	8.96956e-13	6.36875e-05	2.52502e-05	5.74575e-05
4.42487e-06	3.47268e-05	8.47524e-05	2.13967e-05	55.5598	3.37317e-05	6.36063e-07	4.78536e-07	1.26261e-07	9.61877e-13	6.46648e-05	2.62955e-05	5.79784e-05
4.64272e-06	3.66159e-05	8.61718e-05	2.2728e-05	55.5598	3.56532e-05	6.59544e-07	5.43636e-07	1.39501e-07	1.02765e-12	6.55118e-05	2.72579e-05	5.83702e-05
4.95436e-06	3.92532e-05	8.78788e-05	2.46776e-05	55.5598	3.84109e-05	6.92834e-07	6.43117e-07	1.59085e-07	1.12289e-12	6.65264e-05	2.84948e-05	5.87409e-05
5.26599e-06	4.18025e-05	8.92533e-05	2.66778e-05	55.5598	4.11742e-05	7.25952e-07	7.49393e-07	1.79332e-07	1.21912e-12	6.73442e-05	2.95754e-05	5.89285e-05
5.57763e-06	4.42544e-05	9.03456e-05	2.87257e-05	55.5598	4.39388e-05	7.5907e-07	8.61684e-07	2.00152e-07	1.31604e-12	6.7999e-05	3.0512e-05	5.89719e-05
5.88926e-06	4.66023e-05	9.12012e-05	3.08184e-05	55.5598	4.67008e-05	7.92332e-07	9.79218e-07	2.2147e-07	1.41345e-12	6.85199e-05	3.13183e-05	5.89037e-05
6.2009e-06	4.88426e-05	9.18606e-05	3.29528e-05	55.5598	4.94574e-05	8.25855e-07	1.10126e-06	2.43226e-07	1.51121e-12	6.89313e-05	3.20085e-05	5.87508e-05
6.51253e-06	5.09736e-05	9.23588e-05	3.51262e-05	55.5598	5.22064e-05	8.59732e-07	1.2271e-06	2.6537e-07	1.60925e-12	6.92535e-05	3.25965e-05	5.85353e-05
6.8594e-06	5.32171e-05	9.27607e-05	3.75878e-05	55.5598	5.52552e-05	8.97943e-07	1.37089e-06	2.90428e-07	1.71868e-12	6.95281e-05	3.31467e-05	5.82431e-05
7.20628e-06	5.53275e-05	9.3035e-05	4.00908e-05	55.5598	5.82907e-05	9.36757e-07	1.51782e-06	3.15879e-07	1.82846e-12	6.97325e-05	3.36029e-05	5.79143e-05
7.55315e-06	5.73083e-05	9.32104e-05	4.26317e-05	55.5598	6.13115e-05	9.76223e-07	1.66721e-06	3.41693e-07	1.93863e-12	6.98821e-05	3.39797e-05	5.75634e-05
7.90003e-06	5.91642e-05	9.33099e-05	4.52075e-05	55.5598	6.43169e-05	1.01637e-06	1.81845e-06	3.6785e-07	2.04926e-12	6.99894e-05	3.42899e-05	5.72015e-05
8.2469e-06	6.09005e-05	9.3352e-05	4.78154e-05	55.5598	6.73063e-05	1.05723e-06	1.97102e-06	3.94337e-07	2.16044e-12	7.00641e-05	3.45444e-05	5.68366e-05
8.59378e-06	6.2523e-05	9.33516e-05	5.04527e-05	55.5597	7.02794e-05	1.09879e-06	2.12448e-06	4.21144e-07	2.27223e-12	7.01143e-05	3.47525e-05	5.64746e-05
9.09008e-06	6.46583e-05	9.32993e-05	5.42727e-05	55.5597	7.45046e-05	1.15947e-06	2.34487e-06	4.60052e-07	2.43343e-12	7.01556e-05	3.4985e-05	5.59694e-05
9.58638e-06	6.65902e-05	9.32081e-05	5.81418e-05	55.5597	7.86961e-05	1.22157e-06	2.56544e-06	4.99609e-07	2.59628e-12	7.01732e-05	3.5157e-05	5.54856e-05
1.00827e-05	6.83356e-05	9.30954e-05	6.20542e-05	55.5597	8.28542e-05	1.28502e-06	2.78553e-06	5.39825e-07	2.76096e-12	7.01773e-05	3.52828e-05	5.50271e-05
1.0579e-05	6.99106e-05	9.29729e-05	6.6005e-05	55.5597	8.69795e-05	1.34976e-06	3.00462e-06	5.80713e-07	2.92761e-12	7.01749e-05	3.53734e-05	5.45949e-05
1.10753e-05	7.13301e-05	9.28482e-05	6.99896e-05	55.5597	9.10728e-05	1.41573e-06	3.22233e-06	6.22291e-07	3.09633e-12	7.01712e-05	3.54371e-05	5.41887e-05
1.15716e-05	7.2608e-05	9.2726e-05	7.40039e-05	55.5597	9.51349e-05	1.48285e-06	3.43839e-06	6.6458e-07	3.26721e-12	7.01697e-05	3.54803e-05	5.38073e-05
1.22048e-05	7.40528e-05	9.25782e-05	7.91627e-05	55.5597	0.000100273	1.57003e-06	3.71133e-06	7.19592e-07	3.48844e-12	7.01745e-05	3.55131e-05	5.33538e-05
1.28379e-05	7.53117e-05	9.2442e-05	8.43571e-05	55.5597	0.000105364	1.65884e-06	3.98103e-06	7.75836e-07	3.71333e-12	7.01899e-05	3.55275e-05	5.29334e-05
1.34711e-05	7.64054e-05	9.23182e-05	8.95814e-05	55.5597	0.000110409	1.74912e-06	4.24734e-06	8.3335e-07	3.94195e-12	7.02175e-05	3.55286e-05	5.25422e-05
1.41042e-05	7.73527e-05	9.22068e-05	9.483e-05	55.5596	0.00011541	1.84078e-06	4.51023e-06	8.92173e-07	4.1742e-12	7.02583e-05	3.55202e-05	5.21764e-05
1.47374e-05	7.81698e-05	9.21067e-05	0.000100098	55.5596	0.000120368	1.93369e-06	4.7697e-06	9.52338e-07	4.41041e-12	7.03123e-05	3.55047e-05	5.18323e-05
1.53706e-05	7.88711e-05	9.20167e-05	0.000105382	55.5596	0.000125286	2.02776e-06	5.0258e-06	1.01388e-06	4.65009e-12	7.03792e-05	3.5484e-05	5.15069e-05
1.60037e-05	7.94694e-05	9.19356e-05	0.000110678	55.5596	0.000130165	2.1229e-06	5.27861e-06	1.07682e-06	4.89307e-12	7.04585e-05	3.54594e-05	5.11976e-05
1.66369e-05	7.99759e-05	9.18621e-05	0.000115982	55.5596	0.000135007	2.21905e-06	5.52821e-06	1.1412e-06	5.14009e-12	7.05494e-05	3.54317e-05	5.09022e-05
1.727e-05	8.04006e-05	9.17953e-05	0.000121291	55.5596	0.000139812	2.31613e-06	5.77472e-06	1.20703e-06	5.39093e-12	7.06511e-05	3.54017e-05	5.06189e-05
1.79032e-05	8.07522e-05	9.17342e-05	0.000126603	55.5596	0.000144583	2.4141e-06	6.01823e-06	1.27433e-06	5.64461e-12	7.07628e-05	3.53698e-05	5.03462e-05
1.85363e-05	8.10385e-05	9.1678e-05	0.000131916	55.5596	0.00014932	2.51289e-06	6.25884e-06	1.34313e-06	5.90213e-12	7.08836e-05	3.53365e-05	5.00827e-05
1.91695e-05	8.12665e-05	9.1626e-05	0.000137226	55.5596	0.000154025	2.61247e-06	6.49666e-06	1.41344e-06	6.16324e-12	7.10126e-05	3.53019e-05	4.98274e-05
1.98027e-05	8.14424e-05	9.15776e-05	0.000142534	55.5596	0.000158698	2.7128e-06	6.73179e-06	1.48528e-06	6.42792e-12	7.1149e-05	3.52664e-05	4.95795e-05
2.04358e-05	8.15718e-05	9.15324e-05	0.000147835	55.5595	0.000163342	2.81385e-06	6.96432e-06	1.55865e-06	6.69586e-12	7.1292e-05	3.523e-05	4.9338e-05
2.1069e-05	8.16595e-05	9.14899e-05	0.00015313	55.5595	0.000167956	2.9156e-06	7.19433e-06	1.63358e-06	6.96693e-12	7.14409e-05	3.5193e-05	4.91026e-05
2.18515e-05	8.17168e-05	9.14407e-05	0.000159664	55.5595	0.00017362	3.04227e-06	7.47528e-06	1.72834e-06	7.30679e-12	7.16319e-05	3.51464e-05	4.8819e-05
2.26341e-05	8.17247e-05	9.13946e-05	0.000166182	55.5595	0.000179243	3.16993e-06	7.75267e-06	1.8255e-06	7.65169e-12	7.18296e-05	3.50991e-05	4.85429e-05
2.34167e-05	8.16895e-05	9.13513e-05	0.000172685	55.5595	0.000184825	3.29853e-06	8.02664e-06	1.92508e-06	8.0016e-12	7.20329e-05	3.50511e-05	4.82735e-05
2.41993e-05	8.16169e-05	9.13104e-05	0.000179169	55.5595	0.000190369	3.42806e-06	8.29731e-06	2.02707e-06	8.35644e-12	7.22407e-05	3.50026e-05	4.80104e-05
2.49818e-05	8.15117e-05	9.12716e-05	0.000185635	55.5595	0.000195876	3.55849e-06	8.5648e-06	2.1315e-06	8.71618e-12	7.24521e-05	3.49537e-05	4.7753e-05
2.63061e-05	8.12718e-05	9.12102e-05	0.000196529	55.5595	0.000205112	3.7812e-06	9.01052e-06	2.31376e-06	9.33588e-12	7.28159e-05	3.48701e-05	4.73296e-05
2.76304e-05	8.09686e-05	9.11535e-05	0.000207361	55.5594	0.00021425	4.00634e-06	9.44793e-06	2.50302e-06	9.96914e-12	7.31845e-05	3.47856e-05	4.69199e-05
2.89546e-05	8.06162e-05	9.11008e-05	0.000218129	55.5594	0.000223294	4.23384e-06	9.87743e-06	2.69927e-06	1.06157e-11	7.35553e-05	3.47006e-05	4.65227e-05
3.02789e-05	8.02261e-05	9.10517e-05	0.000228829	55.5594	0.000232248	4.46364e-06	1.02994e-05	2.9025e-06	1.12752e-11	7.39259e-05	3.46151e-05	4.61372e-05
3.16032e-05	7.98074e-05	9.10058e-05	0.000239462	55.5594	0.000241116	4.69569e-06	1.07142e-05	3.11269e-06	1.19474e-11	7.42948e-05	3.45293e-05	4.57623e-05
3.32408e-05	7.92607e-05	9.0953e-05	0.000252516	55.5593	0.000251969	4.98567e-06	1.12175e-05	3.38222e-06	1.27957e-11	7.47463e-05	3.4423e-05	4.53125e-05
3.48785e-05	7.86921e-05	9.09042e-05	0.000265465	55.5593	0.0002627	5.27889e-06	1.17108e-05	3.66228e-06	1.36624e-11	7.51911e-05	3.43165e-05	4.48768e-05
3.65161e-05	7.81096e-05	9.0859e-05	0.00027831	55.5593	0.000273315	5.57525e-06	1.21945e-05	3.9528e-06	1.45468e-11	7.56275e-05	3.42101e-05	4.44544e-05
3.81537e-05	7.75194e-05	9.08171e-05	0.000291052	55.5593	0.000283818	5.87466e-06	1.26689e-05	4.25369e-06	1.54483e-11	7.60547e-05	3.41038e-05	4.40443e-05
3.97914e-05	7.6926e-05	9.07782e-05	0.000303693	55.5593	0.000294213	6.17701e-06	1.31345e-05	4.56486e-06	1.63665e-11	7.64719e-05	3.39978e-05	4.36459e-05
4.18669e-05	7.61747e-05	9.07329e-05	0.000319571	55.5592	0.000307238	6.56426e-06	1.37123e-05	4.97383e-06	1.75529e-11	7.69857e-05	3.3864e-05	4.31567e-05
4.39425e-05	7.54287e-05	9.06917e-05	0.000335295	55.5592	0.000320102	6.95585e-06	1.4277e-05	5.39892e-06	1.87638e-11	7.74824e-05	3.37308e-05	4.26839e-05
4.6018e-05	7.46913e-05	9.06542e-05	0.000350869	55.5592	0.000332811	7.35154e-06	1.48291e-05	5.8399e-06	1.9998e-11	7.7962e-05	3.35986e-05	4.22266e-05
4.80936e-05	7.39644e-05	9.06201e-05	0.000366297	55.5591	0.00034537	7.75113e-06	1.53691e-05	6.29654e-06	2.12544e-11	7.84246e-05	3.34673e-05	4.17838e-05
5.01691e-05	7.32494e-05	9.05891e-05	0.000381583	55.5591	0.000357784	8.15439e-06	1.58975e-05	6.76862e-06	2.2532e-11	7.88706e-05	3.3337e-05	4.13546e-05
5.29402e-05	7.23143e-05	9.05522e-05	0.000401781	55.5591	0.00037414	8.69814e-06	1.65856e-05	7.42257e-06	2.42688e-11	7.94408e-05	3.31649e-05	4.08017e-05
5.57113e-05	7.14019e-05	9.052e-05	0.000421745	55.559	0.000390257	9.24756e-06	1.72548e-05	8.10308e-06	2.60391e-11	7.99834e-05	3.2995e-05	4.02701e-05
5.84824e-05	7.05119e-05	9.04919e-05	0.000441486	55.559	0.000406143	9.80217e-06	1.7906e-05	8.80964e-06	2.78407e-11	8.04997e-05	3.28274e-05	3.97585e-05
6.12535e-05	6.96437e-05	9.04675e-05	0.000461012	55.559	0.000421806	1.03615e-05	1.85399e-05	9.54175e-06	2.96715e-11	8.09911e-05	3.26621e-05	3.92655e-05
6.40246e-05	6.87964e-05	9.04466e-05	0.000480334	55.5589	0.000437255	1.09252e-05	1.91573e-05	1.02989e-05	3.15296e-11	8.14588e-05	3.24993e-05	3.87899e-05
6.81342e-05	6.7576e-05	9.04211e-05	0.000508627	55.5589	0.000459786	1.17681e-05	2.00443e-05	1.14669e-05	3.43316e-11	8.21117e-05	3.22625e-05	3.81142e-05
7.22438e-05	6.6396e-05	9.04015e-05	0.00053651	55.5588	0.000481883	1.26185e-05	2.08988e-05	1.26875e-05	3.71844e-11	8.27195e-05	3.20313e-05	3.74714e-05
7.63534e-05	6.52532e-05	9.03871e-05	0.000564007	55.5588	0.000503565	1.34751e-05	2.17229e-05	1.39594e-05	4.00832e-11	8.32855e-05	3.18058e-05	3.68585e-05
8.04629e-05	6.41446e-05	9.03772e-05	0.000591136	55.5587	0.000524852	1.4337e-05	2.25183e-05	1.52813e-05	4.30235e-11	8.38132e-05	3.15858e-05	3.62731e-05
8.45725e-05	6.30677e-05	9.03712e-05	0.000617917	55.5587	0.000545758	1.52033e-05	2.32868e-05	1.6652e-05	4.60015e-11	8.43053e-05	3.13713e-05	3.5713e-05
9.15865e-05	6.12968e-05	9.03687e-05	0.000662867	55.5586	0.000580608	1.66898e-05	2.45407e-05	1.91011e-05	5.11612e-11	8.50705e-05	3.10178e-05	3.48102e-05
9.86004e-05	5.96025e-05	9.03744e-05	0.000706927	55.5585	0.000614466	1.81835e-05	2.57274e-05	2.16842e-05	5.64054e-11	8.57508e-05	3.06796e-05	3.39674e-05
0.000105614	5.79772e-05	9.03867e-05	0.000750163	55.5584	0.000647393	1.96816e-05	2.6853e-05	2.4397e-05	6.17212e-11	8.63559e-05	3.0356e-05	3.31776e-05
0.000112628	5.64147e-05	9.04043e-05	0.000792633	55.5584	0.000679444	2.11818e-05	2.79229e-05	2.72357e-05	6.70978e-11	8.68937e-05	3.00463e-05	3.2435e-05
0.000119642	5.49101e-05	9.04263e-05	0.00083439	55.5583	0.000710668	2.26821e-05	2.89417e-05	3.01968e-05	7.25261e-11	8.73709e-05	2.97499e-05	3.17346e-05
0.000128389	5.31083e-05	9.04586e-05	0.000885532	55.5582	0.000748512	2.4551e-05	3.01469e-05	3.40563e-05	7.93559e-11	8.78903e-05	2.93977e-05	3.09139e-05
0.000137135	5.13833e-05	9.04953e-05	0.000935718	55.5581	0.000785214	2.64153e-05	3.12861e-05	3.80963e-05	8.62408e-11	8.83343e-05	2.90636e-05	3.01455e-05
0.000145882	4.97294e-05	9.05355e-05	0.00098502	55.558	0.000820841	2.8273e-05	3.23655e-05	4.23123e-05	9.31709e-11	8.87112e-05	2.87466e-05	2.94233e-05
0.000154629	4.81421e-05	9.05782e-05	0.0010335	55.558	0.000855456	3.01225e-05	3.33903e-05	4.67003e-05	1.00136e-10	8.90279e-05	2.84453e-05	2.87425e-05
0.000163375	4.66173e-05	9.0623e-05	0.00108122	55.5579	0.000889114	3.19627e-05	3.43655e-05	5.12565e-05	1.07128e-10	8.92904e-05	2.81587e-05	2.80988e-05
0.000173424	4.49382e-05	9.06764e-05	0.00113518	55.5578	0.000926666	3.4064e-05	3.54298e-05	5.66948e-05	1.15187e-10	8.95319e-05	2.78463e-05	2.74003e-05
0.000183474	4.33326e-05	9.07313e-05	0.00118827	55.5577	0.00096309	3.61504e-05	3.64393e-05	6.23464e-05	1.23263e-10	8.97154e-05	2.75506e-05	2.67413e-05
0.000193523	4.17967e-05	9.07872e-05	0.00124056	55.5576	0.000998449	3.8221e-05	3.73989e-05	6.82069e-05	1.31349e-10	8.98468e-05	2.72703e-05	2.61178e-05
0.000203572	4.0327e-05	9.08438e-05	0.00129211	55.5575	0.0010328	4.02751e-05	3.83129e-05	7.42724e-05	1.39436e-10	8.99312e-05	2.70043e-05	2.55265e-05
0.000213621	3.89202e-05	9.09009e-05	0.00134297	55.5574	0.00106619	4.23122e-05	3.9185e-05	8.05389e-05	1.47519e-10	8.9973e-05	2.67516e-05	2.49642e-05
0.000225641	3.73161e-05	9.09695e-05	0.00140296	55.5573	0.00110495	4.47259e-05	4.01777e-05	8.82932e-05	1.57171e-10	8.99726e-05	2.64652e-05	2.43264e-05
0.000237661	3.57934e-05	9.1038e-05	0.00146212	55.5572	0.00114248	4.71144e-05	4.11201e-05	9.6323e-05	1.668e-10	8.99229e-05	2.61951e-05	2.37227e-05
0.000239774	3.55339e-05	9.10501e-05	0.00147243	55.5572	0.00114895	4.75315e-05	4.12809e-05	9.7762e-05	1.68486e-10	8.99094e-05	2.61491e-05	2.36199e-05
0.000241886	3.52768e-05	9.10621e-05	0.00148272	55.5572	0.00115539	4.79478e-05	4.14403e-05	9.92094e-05	1.70174e-10	8.98946e-05	2.61036e-05	2.35181e-05
0.000243998	3.5022e-05	9.10742e-05	0.00149299	55.5572	0.0011618	4.83633e-05	4.15983e-05	0.000100665	1.7186e-10	8.98785e-05	2.60586e-05	2.34172e-05
0.00024611	3.47695e-05	9.10862e-05	0.00150323	55.5572	0.00116817	4.8778e-05	4.17549e-05	0.000102129	1.73545e-10	8.98611e-05	2.6014e-05	2.33171e-05
0.000250335	3.42714e-05	9.11102e-05	0.00152365	55.5571	0.0011808	4.9605e-05	4.20643e-05	0.000105081	1.7691e-10	8.98226e-05	2.5926e-05	2.31197e-05
0.000254559	3.37822e-05	9.11342e-05	0.00154399	55.5571	0.00119331	5.04289e-05	4.23685e-05	0.000108065	1.8027e-10	8.97792e-05	2.58398e-05	2.29258e-05
0.000258784	3.3302e-05	9.11582e-05	0.00156424	55.5571	0.00120568	5.12496e-05	4.26677e-05	0.000111082	1.83624e-10	8.97312e-05	2.57551e-05	2.27351e-05
0.000265761	3.25278e-05	9.11976e-05	0.0015975	55.557	0.00122584	5.25981e-05	4.31513e-05	0.000116133	1.89149e-10	8.96421e-05	2.56187e-05	2.24274e-05
0.000272737	3.17765e-05	9.12369e-05	0.00163054	55.557	0.00124565	5.39381e-05	4.36222e-05	0.00012127	1.94657e-10	8.95414e-05	2.54863e-05	2.21281e-05
0.000279714	3.10476e-05	9.1276e-05	0.00166338	55.5569	0.00126514	5.52694e-05	4.40812e-05	0.000126491	2.00144e-10	8.943e-05	2.53579e-05	2.18368e-05
0.000286691	3.03402e-05	9.1315e-05	0.00169602	55.5569	0.00128431	5.65923e-05	4.45286e-05	0.000131795	2.0561e-10	8.93083e-05	2.52331e-05	2.15531e-05
0.000298624	2.91787e-05	9.13813e-05	0.00175142	55.5568	0.00131638	5.88351e-05	4.52687e-05	0.000141055	2.14905e-10	8.90785e-05	2.50278e-05	2.10846e-05
0.000310557	2.80754e-05	9.14471e-05	0.00180631	55.5567	0.0013476	6.10532e-05	4.5979e-05	0.000150546	2.24128e-10	8.88236e-05	2.48321e-05	2.06358e-05
0.00032249	2.70274e-05	9.15123e-05	0.00186073	55.5566	0.00137802	6.3247e-05	4.66617e-05	0.000160262	2.33271e-10	8.85463e-05	2.46451e-05	2.02053e-05
0.000334423	2.60318e-05	9.1577e-05	0.00191471	55.5565	0.00140766	6.54168e-05	4.73185e-05	0.000170196	2.42331e-10	8.82488e-05	2.44664e-05	1.97919e-05
0.00035296	2.45828e-05	9.16766e-05	0.00199777	55.5564	0.00145229	6.87406e-05	4.82919e-05	0.000186044	2.56226e-10	8.77518e-05	2.42035e-05	1.91809e-05
0.000371497	2.3244e-05	9.17749e-05	0.00207996	55.5563	0.0014953	7.20088e-05	4.9213e-05	0.000202376	2.69889e-10	8.72187e-05	2.39569e-05	1.86048e-05
0.000390034	2.20066e-05	9.18722e-05	0.00216136	55.5561	0.00153681	7.52229e-05	5.00866e-05	0.000219165	2.83307e-10	8.66556e-05	2.37248e-05	1.80605e-05
0.00040857	2.08621e-05	9.19685e-05	0.00224205	55.556	0.00157695	7.83846e-05	5.09173e-05	0.000236387	2.9647e-10	8.60679e-05	2.35057e-05	1.75452e-05
0.000427107	1.98028e-05	9.20639e-05	0.00232211	55.5559	0.00161583	8.14952e-05	5.17086e-05	0.000254017	3.09366e-10	8.54605e-05	2.32983e-05	1.70566e-05
0.000448698	1.86668e-05	9.21739e-05	0.00241464	55.5557	0.00165963	8.50564e-05	5.25853e-05	0.000275034	3.24046e-10	8.47336e-05	2.30699e-05	1.65183e-05
0.000470289	1.76267e-05	9.2283e-05	0.00250648	55.5556	0.00170198	8.85527e-05	5.34177e-05	0.000296536	3.38346e-10	8.39911e-05	2.28541e-05	1.60108e-05
0.000486582	1.68996e-05	9.23648e-05	0.00257537	55.5555	0.00173306	9.11496e-05	5.40191e-05	0.000313063	3.48883e-10	8.34234e-05	2.26988e-05	1.56466e-05
0.000502875	1.62177e-05	9.2446e-05	0.00264393	55.5554	0.00176343	9.37126e-05	5.45993e-05	0.000329831	3.59214e-10	8.28515e-05	2.25494e-05	1.5297e-05
0.000506048	1.60899e-05	9.24618e-05	0.00265725	55.5554	0.00176927	9.42078e-05	5.471e-05	0.000333123	3.61198e-10	8.27397e-05	2.25209e-05	1.52306e-05
0.000509221	1.59637e-05	9.24776e-05	0.00267055	55.5554	0.00177508	9.47017e-05	5.48198e-05	0.000336424	3.63176e-10	8.26279e-05	2.24926e-05	1.51648e-05
0.000512394	1.5839e-05	9.24934e-05	0.00268385	55.5554	0.00178087	9.51943e-05	5.4929e-05	0.000339733	3.65145e-10	8.2516e-05	2.24646e-05	1.50995e-05
0.000515566	1.57159e-05	9.25091e-05	0.00269713	55.5553	0.00178663	9.56857e-05	5.50374e-05	0.000343051	3.67106e-10	8.2404e-05	2.24367e-05	1.50346e-05
0.000521227	1.55e-05	9.25371e-05	0.0027208	55.5553	0.00179686	9.65592e-05	5.5229e-05	0.000348991	3.70584e-10	8.2204e-05	2.23874e-05	1.49203e-05
0.000526887	1.52887e-05	9.25651e-05	0.00274444	55.5553	0.00180701	9.74289e-05	5.54185e-05	0.000354956	3.74036e-10	8.20039e-05	2.23387e-05	1.48075e-05
0.000532547	1.5082e-05	9.25931e-05	0.00276805	55.5552	0.00181709	9.82946e-05	5.56057e-05	0.000360947	3.77462e-10	8.18038e-05	2.22907e-05	1.46963e-05
0.000540415	1.48019e-05	9.26319e-05	0.00280081	55.5552	0.00183099	9.94917e-05	5.58625e-05	0.000369315	3.82182e-10	8.15255e-05	2.22247e-05	1.45443e-05
0.000548283	1.45301e-05	9.26706e-05	0.00283351	55.5551	0.00184475	0.000100681	5.61152e-05	0.00037773	3.86851e-10	8.12472e-05	2.21598e-05	1.43951e-05
0.000556151	1.42662e-05	9.27092e-05	0.00286616	55.5551	0.00185839	0.000101864	5.63641e-05	0.000386191	3.91473e-10	8.09691e-05	2.2096e-05	1.42488e-05
0.000564019	1.401e-05	9.27478e-05	0.00289876	55.555	0.00187191	0.00010304	5.66092e-05	0.000394695	3.96044e-10	8.06913e-05	2.2033e-05	1.41051e-05
0.00057273	1.37348e-05	9.27904e-05	0.00293478	55.555	0.00188673	0.000104333	5.68763e-05	0.00040416	4.01051e-10	8.03842e-05	2.19645e-05	1.39492e-05
0.00058144	1.34684e-05	9.28329e-05	0.00297074	55.5549	0.00190142	0.000105618	5.71391e-05	0.000413677	4.05994e-10	8.00777e-05	2.1897e-05	1.37964e-05
0.000590151	1.32103e-05	9.28754e-05	0.00300665	55.5549	0.00191597	0.000106894	5.73977e-05	0.000423242	4.10882e-10	7.97719e-05	2.18305e-05	1.36467e-05
0.000598862	1.29602e-05	9.29177e-05	0.0030425	55.5548	0.00193039	0.000108162	5.76523e-05	0.000432855	4.15709e-10	7.9467e-05	2.17651e-05	1.35e-05
0.000607572	1.27178e-05	9.296e-05	0.00307829	55.5548	0.00194468	0.000109422	5.79029e-05	0.000442515	4.20479e-10	7.9163e-05	2.17006e-05	1.33561e-05
0.000616283	1.24828e-05	9.30022e-05	0.00311403	55.5547	0.00195885	0.000110674	5.81496e-05	0.000452219	4.25193e-10	7.88601e-05	2.16371e-05	1.32151e-05
0.000624994	1.22549e-05	9.30444e-05	0.00314972	55.5547	0.0019729	0.000111918	5.83927e-05	0.000461966	4.2985e-10	7.85583e-05	2.15744e-05	1.30768e-05
0.000638917	1.19048e-05	9.31116e-05	0.00320666	55.5546	0.00199513	0.000113891	5.87738e-05	0.000477634	4.37179e-10	7.80785e-05	2.1476e-05	1.28613e-05
0.00065284	1.15711e-05	9.31787e-05	0.00326349	55.5545	0.00201708	0.000115844	5.91462e-05	0.000493403	4.44366e-10	7.76021e-05	2.13798e-05	1.26523e-05
0.000666764	1.12528e-05	9.32456e-05	0.00332021	55.5545	0.00203878	0.000117778	5.95102e-05	0.000509269	4.51416e-10	7.71294e-05	2.12854e-05	1.24495e-05
0.000680687	1.09491e-05	9.33123e-05	0.00337682	55.5544	0.00206022	0.000119694	5.98662e-05	0.000525228	4.58331e-10	7.66607e-05	2.11929e-05	1.22527e-05
0.000699591	1.05585e-05	9.34027e-05	0.00345352	55.5543	0.00208897	0.000122266	6.03374e-05	0.000547034	4.67509e-10	7.60309e-05	2.10701e-05	1.19947e-05
0.000718496	1.01911e-05	9.34927e-05	0.00353005	55.5542	0.00211732	0.000124806	6.07953e-05	0.000568991	4.7645e-10	7.54093e-05	2.09503e-05	1.17466e-05
0.0007374	9.84517e-06	9.35825e-05	0.00360641	55.5541	0.0021453	0.000127314	6.12407e-05	0.000591089	4.8516e-10	7.4796e-05	2.08333e-05	1.1508e-05
0.000756304	9.5191e-06	9.3672e-05	0.00368263	55.5539	0.00217294	0.000129791	6.16742e-05	0.000613317	4.93649e-10	7.41913e-05	2.07189e-05	1.12784e-05
0.000777837	9.16998e-06	9.37736e-05	0.00376927	55.5538	0.00220402	0.000132577	6.21544e-05	0.000638785	5.03054e-10	7.35135e-05	2.05915e-05	1.10272e-05
0.000799369	8.84265e-06	9.38748e-05	0.00385574	55.5537	0.00223472	0.000135325	6.26209e-05	0.0006644	5.1219e-10	7.28473e-05	2.0467e-05	1.07863e-05
0.000820902	8.53542e-06	9.39756e-05	0.00394206	55.5536	0.00226507	0.000138037	6.30745e-05	0.000690151	5.21066e-10	7.21929e-05	2.03453e-05	1.05552e-05
0.000837891	8.30607e-06	9.40549e-05	0.00401005	55.5535	0.00228878	0.000140152	6.34238e-05	0.000710557	5.27892e-10	7.16851e-05	2.02511e-05	1.03795e-05
0.000854881	8.08744e-06	9.41339e-05	0.00407796	55.5534	0.0023123	0.000142245	6.37659e-05	0.000731038	5.34568e-10	7.11846e-05	2.01583e-05	1.02091e-05
0.00087187	7.87888e-06	9.42127e-05	0.00414578	55.5533	0.00233564	0.000144317	6.4101e-05	0.000751587	5.41096e-10	7.06915e-05	2.0067e-05	1.00441e-05
0.000888859	7.67977e-06	9.42912e-05	0.00421352	55.5532	0.00235881	0.00014637	6.44295e-05	0.000772202	5.47483e-10	7.02058e-05	1.99771e-05	9.88407e-06
0.000905849	7.48954e-06	9.43695e-05	0.00428119	55.5531	0.00238182	0.000148402	6.47516e-05	0.000792879	5.53733e-10	6.97274e-05	1.98885e-05	9.72885e-06
0.00092541	7.28079e-06	9.44593e-05	0.00435901	55.553	0.00240813	0.000150718	6.5115e-05	0.000816757	5.60763e-10	6.91856e-05	1.9788e-05	9.55582e-06
0.000944971	7.08238e-06	9.45488e-05	0.00443674	55.5529	0.00243425	0.000153008	6.54706e-05	0.000840706	5.67623e-10	6.86534e-05	1.96891e-05	9.38858e-06
0.000964532	6.89348e-06	9.4638e-05	0.00451438	55.5528	0.0024602	0.000155275	6.58188e-05	0.000864723	5.74317e-10	6.81305e-05	1.95916e-05	9.22692e-06
0.000967932	6.86163e-06	9.46534e-05	0.00452787	55.5528	0.00246469	0.000155666	6.58787e-05	0.000868903	5.75466e-10	6.80406e-05	1.95748e-05	9.19935e-06
0.000971332	6.83005e-06	9.46689e-05	0.00454135	55.5528	0.00246918	0.000156057	6.59382e-05	0.000873086	5.76608e-10	6.7951e-05	1.95581e-05	9.17194e-06
0.000974731	6.7987e-06	9.46843e-05	0.00455483	55.5528	0.00247367	0.000156447	6.59976e-05	0.00087727	5.77746e-10	6.78616e-05	1.95414e-05	9.1447e-06
0.000978131	6.76761e-06	9.46997e-05	0.00456831	55.5527	0.00247814	0.000156836	6.60568e-05	0.000881456	5.78879e-10	6.77725e-05	1.95247e-05	9.11762e-06
0.000984358	6.71134e-06	9.47279e-05	0.00459299	55.5527	0.00248633	0.000157547	6.61646e-05	0.000889128	5.80942e-10	6.76101e-05	1.94943e-05	9.0684e-06
0.000990585	6.65592e-06	9.47561e-05	0.00461766	55.5527	0.00249451	0.000158256	6.62718e-05	0.000896806	5.8299e-10	6.74486e-05	1.94641e-05	9.0197e-06
0.000996812	6.60133e-06	9.47843e-05	0.00464233	55.5526	0.00250267	0.000158962	6.63782e-05	0.000904489	5.85023e-10	6.7288e-05	1.94339e-05	8.9715e-06
0.0010078	6.50701e-06	9.48338e-05	0.00468582	55.5526	0.00251703	0.000160203	6.65645e-05	0.000918057	5.88571e-10	6.70069e-05	1.93811e-05	8.88767e-06
0.00101878	6.41514e-06	9.48833e-05	0.00472929	55.5525	0.00253134	0.000161436	6.67486e-05	0.000931642	5.92074e-10	6.67287e-05	1.93287e-05	8.80535e-06
0.00102977	6.32563e-06	9.49326e-05	0.00477273	55.5525	0.00254562	0.000162663	6.69309e-05	0.000945243	5.95531e-10	6.64532e-05	1.92767e-05	8.72448e-06
0.00105313	6.14273e-06	9.50371e-05	0.00486505	55.5523	0.00257583	0.000165248	6.7312e-05	0.000974221	6.02737e-10	6.58766e-05	1.91674e-05	8.5572e-06
0.00107649	5.96938e-06	9.51411e-05	0.00495727	55.5522	0.00260588	0.000167803	6.76848e-05	0.00100326	6.0975e-10	6.53122e-05	1.90597e-05	8.39602e-06
0.00109985	5.8049e-06	9.52446e-05	0.0050494	55.5521	0.00263576	0.000170329	6.80496e-05	0.00103237	6.1658e-10	6.47598e-05	1.89537e-05	8.24063e-06
0.00112321	5.64865e-06	9.53475e-05	0.00514144	55.552	0.0026655	0.000172825	6.84069e-05	0.00106153	6.23233e-10	6.42191e-05	1.88492e-05	8.09073e-06
0.00115232	5.46465e-06	9.5475e-05	0.00525599	55.5518	0.00270235	0.000175897	6.88419e-05	0.00109793	6.31285e-10	6.35613e-05	1.87212e-05	7.91124e-06
0.00118142	5.29158e-06	9.56015e-05	0.00537043	55.5517	0.00273902	0.000178927	6.92663e-05	0.0011344	6.39088e-10	6.29207e-05	1.85953e-05	7.73936e-06
0.00121053	5.12853e-06	9.57273e-05	0.00548474	55.5515	0.0027755	0.000181916	6.96805e-05	0.00117094	6.46654e-10	6.22966e-05	1.84715e-05	7.57462e-06
0.00123964	4.97471e-06	9.58521e-05	0.00559894	55.5514	0.00281182	0.000184866	7.00851e-05	0.00120754	6.53994e-10	6.16886e-05	1.83497e-05	7.4166e-06
0.00126874	4.82939e-06	9.59761e-05	0.00571304	55.5512	0.002848	0.000187778	7.04806e-05	0.0012442	6.6112e-10	6.10961e-05	1.82299e-05	7.26492e-06
0.00129785	4.69191e-06	9.60991e-05	0.00582703	55.5511	0.00288403	0.000190653	7.08673e-05	0.0012809	6.68041e-10	6.05186e-05	1.8112e-05	7.1192e-06
0.00132696	4.5617e-06	9.62213e-05	0.00594092	55.5509	0.00291994	0.000193493	7.12457e-05	0.00131764	6.74769e-10	5.99556e-05	1.79958e-05	6.97911e-06
0.00135606	4.4382e-06	9.63426e-05	0.00605472	55.5508	0.00295574	0.000196298	7.16162e-05	0.00135443	6.81311e-10	5.94065e-05	1.78814e-05	6.84435e-06
0.00138517	4.32095e-06	9.64631e-05	0.00616843	55.5506	0.00299143	0.00019907	7.19791e-05	0.00139125	6.87677e-10	5.8871e-05	1.77686e-05	6.71461e-06
0.00141427	4.20949e-06	9.65826e-05	0.00628206	55.5505	0.00302703	0.000201809	7.23348e-05	0.0014281	6.93875e-10	5.83485e-05	1.76575e-05	6.58964e-06
0.00144894	4.08374e-06	9.67238e-05	0.00641727	55.5503	0.00306931	0.00020503	7.27492e-05	0.00147203	7.01049e-10	5.77426e-05	1.75272e-05	6.44665e-06
0.00148361	3.96501e-06	9.68638e-05	0.00655238	55.5501	0.00311147	0.000208208	7.31543e-05	0.001516	7.08007e-10	5.71538e-05	1.73991e-05	6.30966e-06
0.00151828	3.85279e-06	9.70025e-05	0.00668737	55.5499	0.00315354	0.000211345	7.35504e-05	0.00156	7.1476e-10	5.65815e-05	1.7273e-05	6.17831e-06
0.00155294	3.74655e-06	9.714e-05	0.00682226	55.5498	0.0031955	0.00021444	7.3938e-05	0.00160402	7.2132e-10	5.6025e-05	1.7149e-05	6.05226e-06
0.00158761	3.64583e-06	9.72762e-05	0.00695705	55.5496	0.00323738	0.000217497	7.43173e-05	0.00164807	7.27697e-10	5.54836e-05	1.7027e-05	5.93121e-06
0.00162228	3.55026e-06	9.74112e-05	0.00709173	55.5494	0.00327918	0.000220516	7.46888e-05	0.00169215	7.33899e-10	5.49568e-05	1.69068e-05	5.81488e-06
0.00165694	3.45943e-06	9.75451e-05	0.00722632	55.5492	0.00332091	0.000223498	7.50528e-05	0.00173623	7.39935e-10	5.44439e-05	1.67885e-05	5.70298e-06
0.00169161	3.37303e-06	9.76777e-05	0.00736082	55.549	0.00336257	0.000226445	7.54096e-05	0.00178034	7.45813e-10	5.39445e-05	1.6672e-05	5.59529e-06
0.00172628	3.29074e-06	9.78091e-05	0.00749523	55.5489	0.00340418	0.000229357	7.57595e-05	0.00182446	7.51542e-10	5.3458e-05	1.65573e-05	5.49156e-06
0.00176094	3.21229e-06	9.79394e-05	0.00762954	55.5487	0.00344573	0.000232236	7.61027e-05	0.00186858	7.57127e-10	5.29838e-05	1.64443e-05	5.3916e-06
0.00179561	3.13743e-06	9.80684e-05	0.00776378	55.5485	0.00348723	0.000235082	7.64396e-05	0.00191272	7.62575e-10	5.25216e-05	1.63329e-05	5.29519e-06
0.00183535	3.05572e-06	9.8215e-05	0.00791753	55.5483	0.00353473	0.000238306	7.68181e-05	0.00196332	7.68661e-10	5.20059e-05	1.62073e-05	5.18883e-06
0.00187508	2.9781e-06	9.836e-05	0.00807117	55.5481	0.00358219	0.00024149	7.71889e-05	0.00201392	7.74584e-10	5.15046e-05	1.60837e-05	5.08665e-06
0.00191482	2.90426e-06	9.85036e-05	0.00822472	55.5479	0.00362959	0.000244635	7.75522e-05	0.00206453	7.80353e-10	5.10171e-05	1.59622e-05	4.98841e-06
0.00195455	2.83395e-06	9.86457e-05	0.00837816	55.5477	0.00367695	0.000247742	7.79084e-05	0.00211514	7.85976e-10	5.05428e-05	1.58427e-05	4.89389e-06
0.00200486	2.74962e-06	9.88236e-05	0.00857229	55.5474	0.00373685	0.000251625	7.83495e-05	0.00217922	7.92896e-10	4.99605e-05	1.5694e-05	4.77924e-06
0.00205517	2.67008e-06	9.89992e-05	0.00876626	55.5472	0.00379669	0.000255451	7.87802e-05	0.00224329	7.99606e-10	4.93973e-05	1.55484e-05	4.66982e-06
0.00208979	2.61796e-06	9.91188e-05	0.00889967	55.547	0.00383784	0.000258053	7.90707e-05	0.00228739	8.04109e-10	4.90204e-05	1.54499e-05	4.59739e-06
0.00212441	2.56781e-06	9.92373e-05	0.00903301	55.5468	0.00387897	0.00026063	7.93567e-05	0.00233148	8.08522e-10	4.86519e-05	1.53527e-05	4.52717e-06
0.00215904	2.51953e-06	9.93548e-05	0.00916628	55.5467	0.00392008	0.000263183	7.96382e-05	0.00237556	8.12848e-10	4.82914e-05	1.52568e-05	4.45908e-06
0.00219366	2.47303e-06	9.94714e-05	0.00929949	55.5465	0.00396117	0.000265712	7.99153e-05	0.00241965	8.17092e-10	4.79387e-05	1.51622e-05	4.393e-06
0.00223975	2.41372e-06	9.96249e-05	0.00947671	55.5463	0.00401584	0.000269043	8.02779e-05	0.00247832	8.22618e-10	4.74808e-05	1.50382e-05	4.30803e-06
0.0022774	2.3673e-06	9.97491e-05	0.00962139	55.5461	0.00406048	0.000271735	8.05687e-05	0.00252624	8.27033e-10	4.71162e-05	1.49385e-05	4.24103e-06
0.00228254	2.36111e-06	9.9766e-05	0.00964114	55.546	0.00406657	0.0002721	8.0608e-05	0.00253278	8.27629e-10	4.70671e-05	1.49251e-05	4.23204e-06
0.00228768	2.35495e-06	9.97828e-05	0.00966088	55.546	0.00407266	0.000272465	8.06473e-05	0.00253933	8.28223e-10	4.70181e-05	1.49116e-05	4.2231e-06
0.00229282	2.34882e-06	9.97996e-05	0.00968062	55.546	0.00407875	0.000272829	8.06865e-05	0.00254587	8.28816e-10	4.69693e-05	1.48981e-05	4.21419e-06
0.00230218	2.33773e-06	9.98302e-05	0.00971658	55.5459	0.00408985	0.000273492	8.07576e-05	0.00255778	8.29892e-10	4.68808e-05	1.48737e-05	4.19805e-06
0.00231155	2.32674e-06	9.98607e-05	0.00975254	55.5459	0.00410094	0.000274153	8.08285e-05	0.0025697	8.30962e-10	4.67927e-05	1.48494e-05	4.18204e-06
0.00232091	2.31586e-06	9.98912e-05	0.00978849	55.5458	0.00411204	0.000274813	8.0899e-05	0.00258161	8.32028e-10	4.67051e-05	1.48251e-05	4.16616e-06
0.00234918	2.28361e-06	9.99827e-05	0.00989702	55.5457	0.00414553	0.000276795	8.11105e-05	0.00261758	8.35214e-10	4.64436e-05	1.47525e-05	4.11891e-06
0.00237745	2.25224e-06	0.000100074	0.0100055	55.5456	0.00417901	0.000278764	8.13195e-05	0.00265355	8.38356e-10	4.61864e-05	1.46805e-05	4.07273e-06
0.00240573	2.22172e-06	0.000100164	0.010114	55.5454	0.00421249	0.000280719	8.15261e-05	0.00268951	8.41454e-10	4.59335e-05	1.46094e-05	4.02758e-06
0.00245483	2.17064e-06	0.000100319	0.0103022	55.5452	0.00427061	0.000284083	8.18794e-05	0.00275196	8.46735e-10	4.55038e-05	1.44875e-05	3.95151e-06
0.00250393	2.12185e-06	0.000100473	0.0104904	55.5449	0.00432871	0.000287409	8.22259e-05	0.00281439	8.51895e-10	4.50859e-05	1.43679e-05	3.87827e-06
0.00255304	2.07522e-06	0.000100625	0.0106784	55.5447	0.00438678	0.000290696	8.25658e-05	0.0028768	8.56939e-10	4.46792e-05	1.42503e-05	3.80771e-06
0.00260214	2.03059e-06	0.000100775	0.0108663	55.5444	0.00444484	0.000293948	8.28994e-05	0.00293919	8.61873e-10	4.42834e-05	1.41349e-05	3.7397e-06
0.00269901	1.94799e-06	0.000101066	0.0112366	55.5439	0.00455932	0.000300258	8.35398e-05	0.0030622	8.71304e-10	4.35324e-05	1.3913e-05	3.61245e-06
0.00276721	1.89374e-06	0.000101267	0.0114972	55.5436	0.0046399	0.000304624	8.39773e-05	0.00314877	8.77718e-10	4.3026e-05	1.37613e-05	3.52794e-06
0.00283542	1.84246e-06	0.000101466	0.0117575	55.5432	0.00472045	0.000308928	8.44043e-05	0.0032353	8.83959e-10	4.25369e-05	1.36131e-05	3.44733e-06
0.00290363	1.79394e-06	0.000101661	0.0120176	55.5429	0.00480098	0.000313172	8.48213e-05	0.00332179	8.90034e-10	4.20642e-05	1.34684e-05	3.37038e-06
0.00297184	1.74792e-06	0.000101853	0.0122775	55.5426	0.00488149	0.00031736	8.52287e-05	0.00340823	8.95956e-10	4.1607e-05	1.3327e-05	3.29682e-06
0.00304005	1.70419e-06	0.000102043	0.0125372	55.5422	0.00496198	0.000321492	8.5627e-05	0.00349463	9.01733e-10	4.11644e-05	1.31889e-05	3.22639e-06
0.00305107	1.69734e-06	0.000102074	0.0125792	55.5422	0.00497499	0.000322155	8.56905e-05	0.00350859	9.02653e-10	4.10942e-05	1.31668e-05	3.21531e-06
0.0030621	1.69054e-06	0.000102104	0.0126211	55.5421	0.004988	0.000322817	8.57539e-05	0.00352255	9.0357e-10	4.10244e-05	1.31449e-05	3.20429e-06
0.00307312	1.68379e-06	0.000102134	0.0126631	55.5421	0.005001	0.000323477	8.58169e-05	0.00353651	9.04484e-10	4.09549e-05	1.3123e-05	3.19334e-06
0.00308415	1.6771e-06	0.000102164	0.012705	55.542	0.00501401	0.000324136	8.58798e-05	0.00355047	9.05394e-10	4.08858e-05	1.31012e-05	3.18247e-06
0.0031062	1.66387e-06	0.000102225	0.0127889	55.5419	0.00504003	0.000325449	8.60049e-05	0.00357838	9.07203e-10	4.07485e-05	1.30578e-05	3.16096e-06
0.00312825	1.65086e-06	0.000102284	0.0128728	55.5418	0.00506604	0.000326758	8.6129e-05	0.00360629	9.08999e-10	4.06127e-05	1.30148e-05	3.13974e-06
0.0031503	1.63804e-06	0.000102344	0.0129566	55.5417	0.00509205	0.000328061	8.62523e-05	0.00363419	9.10781e-10	4.04782e-05	1.29721e-05	3.1188e-06
0.0031944	1.61301e-06	0.000102463	0.0131243	55.5414	0.00514406	0.000330651	8.64964e-05	0.00368998	9.14307e-10	4.02132e-05	1.28876e-05	3.07776e-06
0.00323851	1.58875e-06	0.00010258	0.0132918	55.5412	0.00519607	0.000333222	8.67371e-05	0.00374575	9.17781e-10	3.99534e-05	1.28042e-05	3.0378e-06
0.00328261	1.56521e-06	0.000102696	0.0134593	55.541	0.00524807	0.000335772	8.69746e-05	0.00380151	9.21207e-10	3.96986e-05	1.27221e-05	2.99888e-06
0.00332671	1.54237e-06	0.000102812	0.0136267	55.5408	0.00530007	0.000338303	8.72089e-05	0.00385724	9.24584e-10	3.94487e-05	1.26411e-05	2.96095e-06
0.00341711	1.49761e-06	0.000103045	0.0139695	55.5403	0.00540662	0.000343431	8.76795e-05	0.0039714	9.31364e-10	3.89509e-05	1.24786e-05	2.88617e-06
0.0035075	1.45541e-06	0.000103275	0.0143121	55.5399	0.00551314	0.000348482	8.81378e-05	0.00408549	9.37963e-10	3.84717e-05	1.23207e-05	2.81512e-06
0.00359789	1.41556e-06	0.0001035	0.0146543	55.5394	0.00561963	0.000353461	8.85843e-05	0.00419948	9.44392e-10	3.80099e-05	1.21672e-05	2.74752e-06
0.00368828	1.37788e-06	0.000103722	0.0149962	55.539	0.00572611	0.000358369	8.90196e-05	0.0043134	9.5066e-10	3.75644e-05	1.20179e-05	2.68314e-06
0.00378835	1.33848e-06	0.000103963	0.0153744	55.5385	0.00584395	0.000363725	8.94892e-05	0.00443941	9.57425e-10	3.70893e-05	1.18573e-05	2.61534e-06
0.00388841	1.3013e-06	0.0001042	0.0157522	55.538	0.00596177	0.000369001	8.99463e-05	0.00456532	9.64017e-10	3.66318e-05	1.17014e-05	2.55091e-06
0.00396534	1.27412e-06	0.000104379	0.0160425	55.5376	0.00605232	0.000373007	9.02898e-05	0.00466205	9.68974e-10	3.62915e-05	1.15846e-05	2.50354e-06
0.00404227	1.24808e-06	0.000104556	0.0163325	55.5372	0.00614286	0.000376969	9.06265e-05	0.00475871	9.7384e-10	3.59605e-05	1.14704e-05	2.45791e-06
0.00411921	1.22311e-06	0.00010473	0.0166223	55.5368	0.00623338	0.00038089	9.09568e-05	0.00485532	9.78619e-10	3.56385e-05	1.13588e-05	2.41395e-06
0.00419614	1.19913e-06	0.000104903	0.0169119	55.5364	0.00632389	0.000384771	9.12808e-05	0.00495187	9.83314e-10	3.5325e-05	1.12495e-05	2.37155e-06
0.00430489	1.16685e-06	0.000105143	0.017321	55.5359	0.00645181	0.000390191	9.17287e-05	0.00508825	9.89817e-10	3.48958e-05	1.1099e-05	2.31413e-06
0.00441365	1.13627e-06	0.000105379	0.0177297	55.5354	0.00657969	0.000395536	9.21653e-05	0.00522452	9.96171e-10	3.44818e-05	1.0953e-05	2.25946e-06
0.00442911	1.13207e-06	0.000105412	0.0177878	55.5353	0.00659787	0.00039629	9.22265e-05	0.00524388	9.97063e-10	3.44241e-05	1.09326e-05	2.2519e-06
0.00444457	1.12789e-06	0.000105445	0.0178459	55.5352	0.00661604	0.000397043	9.22874e-05	0.00526323	9.97951e-10	3.43668e-05	1.09123e-05	2.2444e-06
0.00446002	1.12374e-06	0.000105478	0.0179039	55.5351	0.00663422	0.000397794	9.23481e-05	0.00528259	9.98837e-10	3.43097e-05	1.08921e-05	2.23694e-06
0.00447548	1.11962e-06	0.000105511	0.017962	55.5351	0.00665239	0.000398544	9.24086e-05	0.00530194	9.9972e-10	3.42529e-05	1.08719e-05	2.22953e-06
0.0045064	1.11148e-06	0.000105577	0.018078	55.5349	0.00668873	0.000400039	9.2529e-05	0.00534064	1.00148e-09	3.41401e-05	1.08319e-05	2.21487e-06
0.00453732	1.10346e-06	0.000105642	0.018194	55.5348	0.00672507	0.000401529	9.26486e-05	0.00537933	1.00323e-09	3.40285e-05	1.07921e-05	2.2004e-06
0.00456824	1.09556e-06	0.000105707	0.01831	55.5346	0.00676141	0.000403013	9.27673e-05	0.00541801	1.00496e-09	3.3918e-05	1.07528e-05	2.18613e-06
0.00464577	1.07624e-06	0.000105869	0.0186008	55.5342	0.00685253	0.000406711	9.30614e-05	0.00551496	1.00927e-09	3.36454e-05	1.06554e-05	2.15114e-06
0.0047233	1.05761e-06	0.000106029	0.0188913	55.5338	0.00694362	0.000410376	9.33506e-05	0.00561185	1.01352e-09	3.33794e-05	1.05601e-05	2.11727e-06
0.00480083	1.03964e-06	0.000106187	0.0191817	55.5335	0.0070347	0.000414009	9.3635e-05	0.00570868	1.0177e-09	3.31195e-05	1.04666e-05	2.08447e-06
0.00487836	1.02228e-06	0.000106343	0.0194719	55.5331	0.00712576	0.00041761	9.39147e-05	0.00580546	1.02183e-09	3.28656e-05	1.03751e-05	2.05269e-06
0.00501619	9.92847e-07	0.000106617	0.0199873	55.5324	0.00728759	0.000423938	9.44009e-05	0.00597734	1.02903e-09	3.24283e-05	1.02167e-05	1.99857e-06
0.00515401	9.6511e-07	0.000106886	0.0205021	55.5317	0.00744936	0.000430175	9.48736e-05	0.00614904	1.03606e-09	3.20079e-05	1.00637e-05	1.94727e-06
0.00529184	9.38925e-07	0.000107149	0.0210164	55.531	0.00761107	0.000436325	9.53337e-05	0.00632056	1.04294e-09	3.16034e-05	9.91593e-06	1.89859e-06
0.00542966	9.14164e-07	0.000107408	0.0215301	55.5304	0.00777272	0.000442392	9.57816e-05	0.0064919	1.04967e-09	3.12136e-05	9.77301e-06	1.85233e-06
0.00558131	8.88435e-07	0.000107687	0.0220947	55.5296	0.00795052	0.000448976	9.62613e-05	0.00668022	1.05692e-09	3.08008e-05	9.62112e-06	1.80401e-06
0.00573296	8.64151e-07	0.000107962	0.0226587	55.5289	0.00812825	0.00045547	9.67279e-05	0.00686833	1.06401e-09	3.04038e-05	9.47455e-06	1.75819e-06
0.00585052	8.46253e-07	0.000108171	0.0230955	55.5283	0.00826596	0.000460443	9.70811e-05	0.00701399	1.06941e-09	3.01062e-05	9.36443e-06	1.72427e-06
0.00596807	8.29106e-07	0.000108377	0.0235318	55.5277	0.00840363	0.000465367	9.74272e-05	0.00715953	1.07473e-09	2.9817e-05	9.25723e-06	1.69167e-06
0.00608562	8.12664e-07	0.000108581	0.0239678	55.5271	0.00854126	0.000470242	9.77664e-05	0.00730495	1.07996e-09	2.95358e-05	9.15283e-06	1.6603e-06
0.00620318	7.96882e-07	0.000108781	0.0244034	55.5266	0.00867884	0.00047507	9.8099e-05	0.00745024	1.08512e-09	2.92623e-05	9.05112e-06	1.6301e-06
0.00637002	7.75549e-07	0.000109062	0.0250211	55.5257	0.00887403	0.000481846	9.85603e-05	0.00765623	1.09231e-09	2.88865e-05	8.91119e-06	1.58911e-06
0.00653687	7.5535e-07	0.000109337	0.025638	55.5249	0.00906914	0.000488536	9.90097e-05	0.00786198	1.09937e-09	2.85244e-05	8.77618e-06	1.55017e-06
0.00655936	7.52718e-07	0.000109374	0.0257211	55.5248	0.00909543	0.000489431	9.90694e-05	0.0078897	1.10031e-09	2.84766e-05	8.75835e-06	1.54507e-06
0.00658185	7.50099e-07	0.000109411	0.0258042	55.5247	0.00912172	0.000490325	9.91289e-05	0.00791741	1.10125e-09	2.8429e-05	8.7406e-06	1.54e-06
0.00660434	7.47499e-07	0.000109447	0.0258873	55.5246	0.00914801	0.000491217	9.91882e-05	0.00794512	1.10219e-09	2.83817e-05	8.72293e-06	1.53497e-06
0.00662683	7.44917e-07	0.000109484	0.0259704	55.5245	0.0091743	0.000492108	9.92472e-05	0.00797282	1.10312e-09	2.83346e-05	8.70535e-06	1.52997e-06
0.00667181	7.3981e-07	0.000109556	0.0261365	55.5243	0.00922687	0.000493886	9.93648e-05	0.00802822	1.10498e-09	2.8241e-05	8.67042e-06	1.52007e-06
0.00671679	7.34774e-07	0.000109629	0.0263025	55.524	0.00927944	0.000495658	9.94816e-05	0.0080836	1.10684e-09	2.81484e-05	8.63583e-06	1.5103e-06
0.00676178	7.29809e-07	0.000109701	0.0264686	55.5238	0.00933199	0.000497424	9.95976e-05	0.00813896	1.10868e-09	2.80566e-05	8.60156e-06	1.50066e-06
0.00686305	7.18881e-07	0.000109862	0.0268421	55.5233	0.0094503	0.000501379	9.98559e-05	0.00826353	1.1128e-09	2.78531e-05	8.52555e-06	1.47941e-06
0.00696432	7.08289e-07	0.000110021	0.0272154	55.5228	0.00956857	0.000505307	0.00010011	0.00838801	1.11688e-09	2.76538e-05	8.45109e-06	1.45877e-06
0.0070656	6.98015e-07	0.000110179	0.0275885	55.5223	0.00968681	0.000509208	0.000100361	0.00851241	1.12091e-09	2.74585e-05	8.37814e-06	1.4387e-06
0.00716687	6.88047e-07	0.000110336	0.0279613	55.5219	0.00980501	0.000513083	0.000100609	0.00863672	1.12491e-09	2.72672e-05	8.30666e-06	1.4192e-06
0.00737586	6.68385e-07	0.000110654	0.0287298	55.5208	0.0100488	0.000521	0.000101108	0.00889298	1.13304e-09	2.68841e-05	8.16358e-06	1.38061e-06
0.00758485	6.49858e-07	0.000110966	0.0294973	55.5198	0.0102925	0.000528813	0.000101594	0.00914888	1.14101e-09	2.65161e-05	8.02617e-06	1.34411e-06
0.00779384	6.3237e-07	0.000111272	0.0302639	55.5188	0.010536	0.000536529	0.000102067	0.00940442	1.14884e-09	2.6162e-05	7.89411e-06	1.30953e-06
0.00800283	6.15835e-07	0.000111573	0.0310294	55.5178	0.0107794	0.000544152	0.000102528	0.00965961	1.15654e-09	2.58211e-05	7.76709e-06	1.27673e-06
0.00821183	6.00179e-07	0.000111869	0.0317939	55.5168	0.0110227	0.000551687	0.000102977	0.00991446	1.16411e-09	2.54924e-05	7.64482e-06	1.24557e-06
0.00842082	5.85329e-07	0.00011216	0.0325575	55.5158	0.0112658	0.000559139	0.000103416	0.010169	1.17156e-09	2.51752e-05	7.52704e-06	1.21593e-06
0.00862981	5.71229e-07	0.000112446	0.0333202	55.5148	0.0115088	0.00056651	0.000103844	0.0104231	1.17889e-09	2.48688e-05	7.41349e-06	1.18771e-06
0.0088388	5.57818e-07	0.000112728	0.0340819	55.5138	0.0117516	0.000573806	0.000104262	0.0106769	1.18612e-09	2.45727e-05	7.30396e-06	1.16079e-06
0.00904779	5.45055e-07	0.000113006	0.0348427	55.5127	0.0119943	0.000581028	0.000104671	0.0109304	1.19325e-09	2.42861e-05	7.19824e-06	1.13511e-06
0.00922115	5.34915e-07	0.000113233	0.035473	55.5119	0.0121955	0.000586966	0.000105004	0.0111405	1.1991e-09	2.40553e-05	7.11328e-06	1.11466e-06
0.00935493	5.27359e-07	0.000113406	0.0359591	55.5113	0.0123507	0.000591517	0.000105256	0.0113024	1.20356e-09	2.38813e-05	7.04935e-06	1.0994e-06
0.00948871	5.20023e-07	0.000113578	0.0364448	55.5106	0.0125058	0.000596041	0.000105506	0.0114642	1.20799e-09	2.37107e-05	6.98679e-06	1.08456e-06
0.00962249	5.12898e-07	0.000113748	0.0369301	55.51	0.0126609	0.00060054	0.000105752	0.0116259	1.21239e-09	2.35434e-05	6.92555e-06	1.07012e-06
0.00975627	5.05974e-07	0.000113917	0.0374151	55.5093	0.0128159	0.000605012	0.000105995	0.0117874	1.21675e-09	2.33793e-05	6.8656e-06	1.05607e-06
0.0100106	4.93335e-07	0.000114235	0.0383362	55.5081	0.0131105	0.000613449	0.000106448	0.0120942	1.22495e-09	2.30757e-05	6.75501e-06	1.03039e-06
0.010265	4.81341e-07	0.000114547	0.0392561	55.5069	0.0134049	0.000621802	0.000106891	0.0124005	1.23304e-09	2.27827e-05	6.64865e-06	1.00596e-06
0.0105193	4.69943e-07	0.000114855	0.0401748	55.5057	0.0136991	0.000630074	0.000107324	0.0127064	1.24102e-09	2.24995e-05	6.54627e-06	9.82685e-07
0.0107737	4.59098e-07	0.000115158	0.0410923	55.5045	0.0139931	0.000638269	0.000107748	0.0130118	1.2489e-09	2.22256e-05	6.44767e-06	9.60496e-07
0.0112474	4.40234e-07	0.000115711	0.0427981	55.5022	0.0145403	0.000653342	0.000108515	0.0135795	1.26334e-09	2.17385e-05	6.27334e-06	9.21798e-07
0.0117212	4.22929e-07	0.000116251	0.0445	55.5	0.0150868	0.000668181	0.000109253	0.0141459	1.27748e-09	2.12789e-05	6.11018e-06	8.8618e-07
0.0120753	4.10901e-07	0.000116646	0.0457695	55.4983	0.0154948	0.000679131	0.000109789	0.0145682	1.28787e-09	2.09517e-05	5.99488e-06	8.61356e-07
0.0124294	3.99567e-07	0.000117035	0.0470369	55.4966	0.0159025	0.000689968	0.000110311	0.0149897	1.29812e-09	2.06374e-05	5.88483e-06	8.3792e-07
0.0127835	3.88876e-07	0.000117417	0.0483023	55.4949	0.0163098	0.000700697	0.00011082	0.0154105	1.30824e-09	2.03352e-05	5.77969e-06	8.15766e-07
0.0131376	3.78768e-07	0.000117794	0.0495656	55.4932	0.0167168	0.000711325	0.000111318	0.0158305	1.31824e-09	2.00443e-05	5.67913e-06	7.94787e-07
0.0134917	3.69199e-07	0.000118164	0.050827	55.4916	0.0171235	0.000721858	0.000111805	0.0162498	1.32812e-09	1.97639e-05	5.58283e-06	7.74889e-07
0.0138458	3.60125e-07	0.00011853	0.0520865	55.4899	0.0175298	0.000732299	0.000112282	0.0166684	1.33788e-09	1.94934e-05	5.49055e-06	7.55994e-07
0.0141999	3.51509e-07	0.000118891	0.0533442	55.4882	0.0179359	0.000742654	0.000112749	0.0170862	1.34755e-09	1.92322e-05	5.40203e-06	7.38026e-07
0.014554	3.43316e-07	0.000119246	0.0545999	55.4866	0.0183416	0.000752927	0.000113207	0.0175034	1.35712e-09	1.89799e-05	5.31703e-06	7.20917e-07
0.015012	3.333e-07	0.0001197	0.0562213	55.4844	0.0188658	0.000766097	0.000113786	0.0180419	1.36936e-09	1.86656e-05	5.21202e-06	6.9997e-07
0.0154699	3.2388e-07	0.000120146	0.0578397	55.4823	0.0193895	0.000779143	0.000114352	0.0185793	1.38145e-09	1.83642e-05	5.11213e-06	6.8024e-07
0.0159279	3.15006e-07	0.000120585	0.0594553	55.4801	0.0199127	0.000792073	0.000114905	0.0191155	1.39341e-09	1.80748e-05	5.01702e-06	6.61628e-07
0.0163858	3.06629e-07	0.000121018	0.0610681	55.478	0.0204354	0.000804894	0.000115446	0.0196507	1.40524e-09	1.77966e-05	4.92634e-06	6.44036e-07
0.0168438	2.98711e-07	0.000121445	0.0626781	55.4758	0.0209576	0.00081761	0.000115976	0.0201849	1.41696e-09	1.75288e-05	4.83978e-06	6.27387e-07
0.0173017	2.91212e-07	0.000121866	0.0642855	55.4737	0.0214794	0.000830228	0.000116496	0.020718	1.42856e-09	1.72708e-05	4.75707e-06	6.11603e-07
0.0177597	2.841e-07	0.000122282	0.0658903	55.4716	0.0220007	0.000842753	0.000117006	0.0212502	1.44006e-09	1.70221e-05	4.67795e-06	5.96619e-07
0.0182176	2.77345e-07	0.000122692	0.0674926	55.4694	0.0225216	0.000855189	0.000117506	0.0217814	1.45146e-09	1.67819e-05	4.60218e-06	5.82374e-07
0.0188184	2.68981e-07	0.000123223	0.069591	55.4666	0.0232043	0.000871378	0.00011815	0.0224768	1.46627e-09	1.64791e-05	4.50752e-06	5.64719e-07
0.0194193	2.61133e-07	0.000123746	0.0716852	55.4639	0.0238862	0.00088743	0.000118779	0.0231707	1.48093e-09	1.61894e-05	4.41784e-06	5.48137e-07
0.0200201	2.53753e-07	0.000124262	0.0737755	55.4611	0.0245674	0.000903353	0.000119395	0.023863	1.49546e-09	1.59117e-05	4.33275e-06	5.32531e-07
0.0206209	2.46802e-07	0.00012477	0.0758618	55.4583	0.025248	0.000919155	0.000119999	0.0245538	1.50985e-09	1.56453e-05	4.25191e-06	5.1782e-07
0.0212218	2.40241e-07	0.000125272	0.0779443	55.4555	0.0259278	0.000934842	0.000120591	0.0252431	1.52411e-09	1.53893e-05	4.17499e-06	5.03924e-07
0.0218226	2.3404e-07	0.000125767	0.0800231	55.4528	0.026607	0.00095042	0.000121173	0.025931	1.53826e-09	1.51433e-05	4.10172e-06	4.90781e-07
0.0224234	2.28165e-07	0.000126256	0.0820982	55.45	0.0272855	0.000965895	0.000121744	0.0266175	1.5523e-09	1.49064e-05	4.03183e-06	4.78325e-07
0.0230175	2.22656e-07	0.000126734	0.0841467	55.4473	0.0279558	0.0009811	0.0001223	0.027295	1.56608e-09	1.46806e-05	3.96583e-06	4.66636e-07
0.0236116	2.17421e-07	0.000127207	0.0861919	55.4446	0.0286255	0.000996214	0.000122847	0.0279712	1.57977e-09	1.44629e-05	3.90271e-06	4.55526e-07
0.0242057	2.1244e-07	0.000127674	0.0882337	55.4418	0.0292946	0.00101124	0.000123385	0.0286461	1.59336e-09	1.42526e-05	3.84228e-06	4.4495e-07
0.0247998	2.07694e-07	0.000128136	0.0902724	55.4391	0.0299631	0.00102618	0.000123915	0.0293197	1.60687e-09	1.40494e-05	3.78438e-06	4.3487e-07
0.0253939	2.03167e-07	0.000128594	0.092308	55.4364	0.030631	0.00104105	0.000124438	0.0299922	1.6203e-09	1.38529e-05	3.72883e-06	4.25252e-07
0.025988	1.98844e-07	0.000129047	0.0943405	55.4337	0.0312984	0.00105583	0.000124954	0.0306635	1.63364e-09	1.36628e-05	3.6755e-06	4.16065e-07
0.0265821	1.94712e-07	0.000129495	0.0963701	55.431	0.0319652	0.00107055	0.000125462	0.0313336	1.64691e-09	1.34786e-05	3.62425e-06	4.0728e-07
0.0274113	1.89238e-07	0.000130115	0.0991978	55.4272	0.0328949	0.00109096	0.000126161	0.032267	1.66532e-09	1.32311e-05	3.556e-06	3.95643e-07
0.0282404	1.8408e-07	0.000130726	0.10202	55.4235	0.0338236	0.00111125	0.000126848	0.0331982	1.68359e-09	1.29939e-05	3.49126e-06	3.84674e-07
0.0290696	1.7921e-07	0.00013133	0.104837	55.4197	0.0347513	0.00113141	0.000127524	0.0341274	1.70174e-09	1.27664e-05	3.42977e-06	3.74317e-07
0.0298987	1.74605e-07	0.000131927	0.107649	55.416	0.0356781	0.00115145	0.000128189	0.0350546	1.71977e-09	1.25478e-05	3.3713e-06	3.64523e-07
0.0307279	1.70244e-07	0.000132517	0.110455	55.4122	0.0366039	0.00117139	0.000128844	0.0359798	1.73769e-09	1.23378e-05	3.31561e-06	3.55245e-07
0.031557	1.66106e-07	0.0001331	0.113257	55.4085	0.0375288	0.00119121	0.00012949	0.0369032	1.7555e-09	1.21357e-05	3.26251e-06	3.46443e-07
0.0323862	1.62176e-07	0.000133678	0.116054	55.4047	0.0384528	0.00121093	0.000130126	0.0378247	1.77321e-09	1.1941e-05	3.21182e-06	3.38082e-07
0.0334046	1.5761e-07	0.000134379	0.119484	55.4002	0.0395865	0.00123502	0.000130896	0.0389541	1.79484e-09	1.17115e-05	3.15262e-06	3.28369e-07
0.034423	1.53306e-07	0.000135071	0.122906	55.3956	0.040719	0.00125896	0.000131654	0.0400809	1.81632e-09	1.14919e-05	3.09653e-06	3.19216e-07
0.0354414	1.49244e-07	0.000135755	0.126322	55.391	0.0418502	0.00128277	0.0001324	0.0412052	1.83768e-09	1.12815e-05	3.04332e-06	3.10576e-07
0.0364598	1.45403e-07	0.000136432	0.129732	55.3865	0.0429801	0.00130646	0.000133135	0.042327	1.85892e-09	1.10796e-05	2.99275e-06	3.02408e-07
0.0374781	1.41765e-07	0.000137101	0.133136	55.3819	0.044109	0.00133001	0.00013386	0.0434465	1.88003e-09	1.08858e-05	2.94463e-06	2.94674e-07
0.0386659	1.37757e-07	0.000137872	0.137098	55.3767	0.0454241	0.00135734	0.000134693	0.0447492	1.90452e-09	1.06693e-05	2.89137e-06	2.86154e-07
0.0398537	1.33981e-07	0.000138634	0.141053	55.3714	0.0467377	0.00138451	0.000135513	0.046049	1.92886e-09	1.04624e-05	2.84096e-06	2.78131e-07
0.0410414	1.30417e-07	0.000139387	0.145	55.3661	0.0480498	0.00141153	0.000136321	0.0473458	1.95307e-09	1.02643e-05	2.79315e-06	2.70559e-07
0.0422292	1.27048e-07	0.000140131	0.14894	55.3608	0.0493605	0.00143841	0.000137118	0.0486399	1.97714e-09	1.00745e-05	2.74775e-06	2.63403e-07
0.043417	1.23857e-07	0.000140867	0.152873	55.3556	0.0506699	0.00146515	0.000137903	0.0499312	2.00109e-09	9.8925e-06	2.70457e-06	2.56628e-07
0.0448014	1.20345e-07	0.000141714	0.157448	55.3495	0.0521943	0.00149616	0.000138806	0.0514329	2.02885e-09	9.6895e-06	2.65684e-06	2.49174e-07
0.0461858	1.17037e-07	0.000142552	0.162014	55.3434	0.053717	0.00152699	0.000139696	0.0529313	2.05645e-09	9.49568e-06	2.61168e-06	2.42155e-07
0.0475702	1.13914e-07	0.000143379	0.166572	55.3373	0.0552379	0.00155766	0.000140573	0.0544262	2.08391e-09	9.31039e-06	2.56888e-06	2.35533e-07
0.0489546	1.10963e-07	0.000144197	0.171121	55.3312	0.0567572	0.00158817	0.000141437	0.055918	2.11122e-09	9.13307e-06	2.52825e-06	2.29277e-07
0.0505257	1.07802e-07	0.000145114	0.176274	55.3243	0.0584795	0.00162261	0.000142405	0.0576071	2.14204e-09	8.94081e-06	2.48456e-06	2.2258e-07
0.0520969	1.04826e-07	0.00014602	0.181417	55.3174	0.0601997	0.00165685	0.000143358	0.0592923	2.1727e-09	8.75744e-06	2.44324e-06	2.16277e-07
0.053668	1.02017e-07	0.000146914	0.186551	55.3105	0.061918	0.00169092	0.000144298	0.0609739	2.20319e-09	8.58232e-06	2.40408e-06	2.10331e-07
0.0552391	9.9364e-08	0.000147798	0.191674	55.3037	0.0636344	0.0017248	0.000145225	0.0626518	2.23352e-09	8.41492e-06	2.36694e-06	2.04717e-07
0.0554751	9.89774e-08	0.00014793	0.192443	55.3026	0.0638921	0.00172988	0.000145363	0.0629035	2.23807e-09	8.3904e-06	2.36151e-06	2.03899e-07
0.0557111	9.85943e-08	0.000148062	0.193212	55.3016	0.0641497	0.00173495	0.000145501	0.0631552	2.24261e-09	8.36604e-06	2.35614e-06	2.03089e-07
0.0559471	9.82144e-08	0.000148194	0.19398	55.3006	0.0644073	0.00174001	0.000145638	0.0634067	2.24714e-09	8.34185e-06	2.3508e-06	2.02286e-07
0.0561831	9.78376e-08	0.000148325	0.194749	55.2996	0.0646648	0.00174508	0.000145776	0.0636582	2.25167e-09	8.31781e-06	2.34551e-06	2.01489e-07
0.0566551	9.70929e-08	0.000148587	0.196285	55.2975	0.0651798	0.00175519	0.000146049	0.064161	2.26073e-09	8.27019e-06	2.33503e-06	1.99914e-07
0.0571271	9.63601e-08	0.000148847	0.19782	55.2955	0.0656946	0.00176529	0.000146322	0.0646635	2.26977e-09	8.22319e-06	2.32471e-06	1.98365e-07
0.0575991	9.56389e-08	0.000149107	0.199354	55.2934	0.0662093	0.00177538	0.000146594	0.0651657	2.2788e-09	8.17678e-06	2.31454e-06	1.96841e-07
0.058893	9.37189e-08	0.000149816	0.203556	55.2878	0.0676193	0.00180294	0.000147333	0.0665407	2.30349e-09	8.05253e-06	2.28742e-06	1.92783e-07
0.0601869	9.18784e-08	0.000150518	0.207753	55.2821	0.0690281	0.0018304	0.000148065	0.0679135	2.32808e-09	7.93246e-06	2.26134e-06	1.88895e-07
0.0614807	9.01124e-08	0.000151213	0.211943	55.2765	0.0704358	0.00185775	0.00014879	0.0692842	2.35257e-09	7.81635e-06	2.23624e-06	1.85166e-07
0.0627746	8.84164e-08	0.000151903	0.216129	55.2709	0.0718424	0.001885	0.000149507	0.0706528	2.37698e-09	7.704e-06	2.21207e-06	1.81587e-07
0.064703	8.60099e-08	0.00015292	0.222356	55.2626	0.0739367	0.00192542	0.000150563	0.0726886	2.41318e-09	7.54314e-06	2.17765e-06	1.7651e-07
0.0666313	8.37374e-08	0.000153924	0.228572	55.2543	0.0760287	0.00196561	0.000151605	0.0747201	2.44919e-09	7.38966e-06	2.145e-06	1.71718e-07
0.0685596	8.15879e-08	0.000154916	0.234778	55.2459	0.0781184	0.00200558	0.000152632	0.0767473	2.48502e-09	7.24306e-06	2.114e-06	1.67189e-07
0.0704879	7.95513e-08	0.000155896	0.240972	55.2376	0.080206	0.00204534	0.000153646	0.0787704	2.52066e-09	7.10286e-06	2.0845e-06	1.629e-07
0.0726327	7.74086e-08	0.000156972	0.247849	55.2284	0.0825254	0.00208933	0.000154758	0.081016	2.5601e-09	6.95395e-06	2.05334e-06	1.58389e-07
0.0747775	7.53833e-08	0.000158035	0.254714	55.2192	0.0848423	0.00213306	0.000155855	0.0832567	2.59932e-09	6.81191e-06	2.02375e-06	1.54129e-07
0.0764487	7.38811e-08	0.000158854	0.260055	55.2121	0.0866459	0.00216696	0.000156699	0.0849995	2.62973e-09	6.7057e-06	2.00172e-06	1.50971e-07
0.07812	7.24406e-08	0.000159665	0.265389	55.2049	0.0884481	0.00220072	0.000157534	0.0867396	2.66003e-09	6.60317e-06	1.98052e-06	1.47943e-07
0.0797912	7.10581e-08	0.000160468	0.270716	55.1978	0.0902489	0.00223434	0.00015836	0.088477	2.69019e-09	6.50413e-06	1.96011e-06	1.45039e-07
0.0814625	6.97299e-08	0.000161264	0.276036	55.1906	0.0920482	0.00226782	0.000159179	0.0902118	2.72024e-09	6.4084e-06	1.94043e-06	1.42251e-07
0.084016	6.77987e-08	0.000162466	0.284152	55.1797	0.094795	0.00231869	0.000160413	0.0928575	2.76593e-09	6.26815e-06	1.9117e-06	1.38198e-07
0.0865696	6.59769e-08	0.000163651	0.292252	55.1689	0.0975387	0.00236925	0.000161629	0.0954975	2.81135e-09	6.13471e-06	1.88445e-06	1.34377e-07
0.0891232	6.42553e-08	0.00016482	0.300338	55.158	0.10028	0.00241949	0.000162827	0.0981318	2.8565e-09	6.00758e-06	1.85857e-06	1.30769e-07
0.0916768	6.26258e-08	0.000165973	0.30841	55.1472	0.103017	0.00246943	0.000164009	0.100761	2.90139e-09	5.88631e-06	1.83395e-06	1.27355e-07
0.0945053	6.09199e-08	0.000167233	0.317335	55.1352	0.106047	0.00252439	0.000165298	0.103667	2.95081e-09	5.75837e-06	1.80802e-06	1.23784e-07
0.0973337	5.93086e-08	0.000168475	0.326243	55.1232	0.109073	0.00257898	0.000166568	0.106566	2.99993e-09	5.63661e-06	1.7834e-06	1.20413e-07
0.099477	5.81465e-08	0.000169404	0.332982	55.1142	0.111364	0.0026201	0.000167517	0.108759	3.03695e-09	5.54822e-06	1.76555e-06	1.17983e-07
0.10162	5.70315e-08	0.000170324	0.339712	55.1051	0.113653	0.00266103	0.000168457	0.110948	3.0738e-09	5.46297e-06	1.74835e-06	1.15652e-07
0.103763	5.59607e-08	0.000171234	0.346434	55.0961	0.11594	0.00270175	0.000169385	0.113135	3.11047e-09	5.38068e-06	1.73175e-06	1.13415e-07
0.105907	5.49315e-08	0.000172134	0.353147	55.0871	0.118226	0.00274227	0.000170304	0.115317	3.14698e-09	5.3012e-06	1.71573e-06	1.11265e-07
0.108769	5.36181e-08	0.000173323	0.362098	55.0751	0.121275	0.00279607	0.000171516	0.118227	3.19548e-09	5.19921e-06	1.69518e-06	1.08524e-07
0.11163	5.23692e-08	0.000174496	0.371034	55.063	0.124322	0.00284952	0.000172711	0.121131	3.24369e-09	5.10167e-06	1.67551e-06	1.05918e-07
0.114492	5.1181e-08	0.000175653	0.379956	55.051	0.127366	0.00290263	0.00017389	0.12403	3.29161e-09	5.00831e-06	1.65669e-06	1.0344e-07
0.116506	5.03775e-08	0.000176458	0.386224	55.0426	0.129506	0.00293979	0.000174709	0.126066	3.32515e-09	4.94494e-06	1.6439e-06	1.01765e-07
0.116779	5.02709e-08	0.000176567	0.387073	55.0415	0.129795	0.00294482	0.00017482	0.126341	3.32968e-09	4.9365e-06	1.64219e-06	1.01543e-07
0.117051	5.01646e-08	0.000176675	0.387922	55.0403	0.130085	0.00294984	0.00017493	0.126617	3.33422e-09	4.92809e-06	1.6405e-06	1.01321e-07
0.117324	5.00588e-08	0.000176783	0.38877	55.0392	0.130375	0.00295485	0.00017504	0.126893	3.33874e-09	4.91972e-06	1.63881e-06	1.01101e-07
0.117834	4.98624e-08	0.000176985	0.390356	55.0371	0.130917	0.00296422	0.000175246	0.127408	3.3472e-09	4.90416e-06	1.63566e-06	1.00691e-07
0.118344	4.96675e-08	0.000177187	0.391942	55.0349	0.131458	0.00297358	0.000175451	0.127923	3.35566e-09	4.88871e-06	1.63254e-06	1.00285e-07
0.118854	4.94743e-08	0.000177388	0.393527	55.0328	0.132	0.00298293	0.000175655	0.128437	3.3641e-09	4.87337e-06	1.62945e-06	9.98828e-08
0.120894	4.87173e-08	0.000178188	0.399861	55.0243	0.134164	0.00302021	0.000176469	0.130494	3.39777e-09	4.81317e-06	1.61728e-06	9.83059e-08
0.122933	4.79844e-08	0.00017898	0.406188	55.0158	0.136327	0.00305731	0.000177274	0.132548	3.4313e-09	4.75469e-06	1.60544e-06	9.67798e-08
0.124972	4.72745e-08	0.000179765	0.412508	55.0073	0.138489	0.00309425	0.000178073	0.134599	3.46469e-09	4.69785e-06	1.59393e-06	9.53019e-08
0.127012	4.65866e-08	0.000180544	0.418822	54.9988	0.14065	0.00313103	0.000178863	0.136647	3.49794e-09	4.64259e-06	1.58271e-06	9.38702e-08
0.130599	4.54267e-08	0.000181896	0.429912	54.9839	0.144447	0.00319531	0.000180237	0.140245	3.5561e-09	4.54903e-06	1.56369e-06	9.14571e-08
0.134186	4.43265e-08	0.000183228	0.440982	54.969	0.14824	0.0032591	0.00018159	0.143835	3.61384e-09	4.45982e-06	1.54551e-06	8.91693e-08
0.137773	4.32814e-08	0.00018454	0.452033	54.9541	0.15203	0.00332239	0.000182921	0.147417	3.67117e-09	4.37467e-06	1.52809e-06	8.69972e-08
0.14136	4.22874e-08	0.000185833	0.463065	54.9392	0.155817	0.00338519	0.000184233	0.150992	3.7281e-09	4.2933e-06	1.51139e-06	8.49322e-08
0.147373	4.07257e-08	0.000187958	0.481516	54.9144	0.162156	0.00348939	0.000186387	0.156969	3.82261e-09	4.16472e-06	1.48485e-06	8.16896e-08
0.153386	3.92822e-08	0.000190032	0.499917	54.8896	0.168487	0.00359225	0.000188489	0.162926	3.91602e-09	4.04507e-06	1.45997e-06	7.86942e-08
0.158111	3.82224e-08	0.000191627	0.514342	54.8702	0.173455	0.00367216	0.000190105	0.167594	3.98865e-09	3.95673e-06	1.44148e-06	7.64964e-08
0.162836	3.72216e-08	0.000193194	0.528737	54.8508	0.178417	0.00375126	0.000191692	0.172249	4.06062e-09	3.87293e-06	1.42381e-06	7.44218e-08
0.167561	3.62754e-08	0.000194732	0.543102	54.8314	0.183375	0.00382958	0.000193249	0.176894	4.13193e-09	3.79336e-06	1.40692e-06	7.24611e-08
0.172287	3.53794e-08	0.000196243	0.557438	54.8121	0.188327	0.00390712	0.000194778	0.181527	4.20259e-09	3.7177e-06	1.39074e-06	7.06053e-08
0.177012	3.45297e-08	0.000197728	0.571747	54.7928	0.193274	0.0039839	0.00019628	0.186149	4.27262e-09	3.64568e-06	1.37521e-06	6.88458e-08
0.183887	3.33686e-08	0.000199843	0.592517	54.7648	0.200464	0.00409426	0.000198419	0.192856	4.37339e-09	3.54684e-06	1.3537e-06	6.64429e-08
0.190762	3.22885e-08	0.000201907	0.613229	54.7368	0.207644	0.00420306	0.000200504	0.199539	4.47284e-09	3.45446e-06	1.33335e-06	6.42087e-08
0.197638	3.12812e-08	0.00020392	0.633885	54.7089	0.214814	0.00431031	0.000202539	0.206201	4.57102e-09	3.36792e-06	1.31405e-06	6.21259e-08
0.204513	3.03396e-08	0.000205886	0.654485	54.6811	0.221975	0.00441606	0.000204525	0.21284	4.66794e-09	3.28669e-06	1.29569e-06	6.01796e-08
0.211389	2.94573e-08	0.000207806	0.675031	54.6534	0.229127	0.00452032	0.000206464	0.219458	4.76362e-09	3.21028e-06	1.27821e-06	5.83567e-08
0.218264	2.8629e-08	0.000209681	0.695522	54.6257	0.236269	0.00462312	0.000208358	0.226054	4.85808e-09	3.1383e-06	1.26151e-06	5.66459e-08
0.225139	2.78498e-08	0.000211515	0.715961	54.5981	0.243402	0.0047245	0.000210209	0.23263	4.95136e-09	3.07037e-06	1.24553e-06	5.5037e-08
0.232015	2.71154e-08	0.000213308	0.736347	54.5705	0.250527	0.00482448	0.000212019	0.239185	5.04347e-09	3.00614e-06	1.23022e-06	5.35211e-08
0.23889	2.6422e-08	0.000215061	0.756681	54.543	0.257643	0.00492309	0.000213788	0.245719	5.13444e-09	2.94532e-06	1.21552e-06	5.20903e-08
0.245766	2.57665e-08	0.000216777	0.776965	54.5156	0.264751	0.00502036	0.000215519	0.252233	5.22428e-09	2.88765e-06	1.20139e-06	5.07378e-08
0.252641	2.51456e-08	0.000218456	0.797198	54.4882	0.271851	0.0051163	0.000217213	0.258727	5.31302e-09	2.83291e-06	1.18779e-06	4.94572e-08
0.260783	2.44516e-08	0.000220399	0.821092	54.4558	0.280247	0.00522825	0.000219173	0.266391	5.41672e-09	2.77155e-06	1.17231e-06	4.80262e-08
0.268924	2.37985e-08	0.000222295	0.844918	54.4236	0.288632	0.00533843	0.000221085	0.274028	5.51893e-09	2.71365e-06	1.15746e-06	4.66798e-08
0.277066	2.31828e-08	0.000224145	0.868674	54.3914	0.297005	0.00544687	0.000222951	0.281637	5.6197e-09	2.65892e-06	1.1432e-06	4.54108e-08
0.285207	2.26013e-08	0.000225952	0.892363	54.3593	0.305368	0.00555363	0.000224772	0.289219	5.71906e-09	2.60711e-06	1.12948e-06	4.42127e-08
0.294236	2.19934e-08	0.000227906	0.918553	54.3238	0.314628	0.00567009	0.000226743	0.297596	5.82763e-09	2.55281e-06	1.11485e-06	4.29602e-08
0.303264	2.14205e-08	0.000229811	0.944661	54.2883	0.323875	0.00578458	0.000228663	0.30594	5.93455e-09	2.50153e-06	1.10079e-06	4.17802e-08
0.309758	2.10287e-08	0.000231153	0.963391	54.2629	0.330518	0.00586574	0.000230015	0.311922	6.01047e-09	2.46637e-06	1.09101e-06	4.09732e-08
0.316252	2.06526e-08	0.00023247	0.982079	54.2376	0.337154	0.00594592	0.000231342	0.317887	6.08557e-09	2.43258e-06	1.08149e-06	4.01989e-08
0.322746	2.02913e-08	0.000233764	1.00073	54.2122	0.343784	0.00602515	0.000232647	0.323836	6.15987e-09	2.40006e-06	1.07221e-06	3.94549e-08
0.32924	1.99438e-08	0.000235036	1.01933	54.187	0.350406	0.00610344	0.000233928	0.329768	6.23339e-09	2.36874e-06	1.06317e-06	3.87397e-08
0.335734	1.96096e-08	0.000236287	1.0379	54.1618	0.357022	0.00618081	0.000235188	0.335684	6.30613e-09	2.33857e-06	1.05435e-06	3.80517e-08
0.342228	1.92877e-08	0.000237516	1.05642	54.1366	0.363631	0.00625727	0.000236427	0.341584	6.37813e-09	2.30947e-06	1.04575e-06	3.73892e-08
0.348723	1.89775e-08	0.000238725	1.07491	54.1115	0.370234	0.00633285	0.000237644	0.347468	6.44938e-09	2.28139e-06	1.03735e-06	3.67509e-08
0.358533	1.85299e-08	0.000240513	1.10276	54.0736	0.380195	0.00644538	0.000239446	0.356326	6.55564e-09	2.2408e-06	1.02503e-06	3.58299e-08
0.368344	1.81054e-08	0.000242259	1.13051	54.0358	0.390141	0.00655597	0.000241204	0.365148	6.66028e-09	2.20223e-06	1.01313e-06	3.49567e-08
0.375568	1.78069e-08	0.000243517	1.1509	54.0081	0.397456	0.00663622	0.000242471	0.371621	6.73634e-09	2.17505e-06	1.00462e-06	3.43426e-08
0.376788	1.77574e-08	0.000243727	1.15434	54.0034	0.398691	0.00664967	0.000242683	0.372713	6.74911e-09	2.17055e-06	1.0032e-06	3.42409e-08
0.378009	1.77084e-08	0.000243937	1.15777	53.9987	0.399925	0.0066631	0.000242894	0.373804	6.76185e-09	2.16608e-06	1.00178e-06	3.41401e-08
0.379229	1.76597e-08	0.000244146	1.16121	53.994	0.40116	0.00667651	0.000243105	0.374895	6.77457e-09	2.16164e-06	1.00038e-06	3.40399e-08
0.38095	1.75915e-08	0.00024444	1.16605	53.9875	0.402899	0.00669534	0.000243401	0.376431	6.79246e-09	2.15543e-06	9.98404e-07	3.38997e-08
0.38267	1.7524e-08	0.000244732	1.17089	53.9809	0.404638	0.00671413	0.000243695	0.377966	6.8103e-09	2.14927e-06	9.96442e-07	3.37608e-08
0.38439	1.7457e-08	0.000245024	1.17572	53.9743	0.406377	0.00673285	0.000243989	0.3795	6.82809e-09	2.14316e-06	9.94492e-07	3.36231e-08
0.39024	1.72336e-08	0.000246006	1.19214	53.9519	0.412286	0.00679615	0.000244978	0.384709	6.88827e-09	2.12276e-06	9.87938e-07	3.31636e-08
0.396091	1.70166e-08	0.000246974	1.20854	53.9296	0.41819	0.00685881	0.000245953	0.389906	6.94793e-09	2.10292e-06	9.81506e-07	3.27174e-08
0.401942	1.68058e-08	0.000247929	1.2249	53.9073	0.424089	0.00692087	0.000246915	0.39509	7.00707e-09	2.08363e-06	9.75193e-07	3.2284e-08
0.411636	1.64695e-08	0.000249483	1.25194	53.8704	0.433851	0.00702235	0.00024848	0.403653	7.10396e-09	2.05281e-06	9.64981e-07	3.15926e-08
0.42133	1.61483e-08	0.000251003	1.2789	53.8337	0.443599	0.00712222	0.00025001	0.412181	7.19949e-09	2.02332e-06	9.55064e-07	3.09324e-08
0.431024	1.58412e-08	0.000252491	1.30577	53.797	0.453331	0.00722052	0.000251508	0.420676	7.29371e-09	1.99508e-06	9.45429e-07	3.03014e-08
0.440718	1.55474e-08	0.000253946	1.33256	53.7605	0.463049	0.00731728	0.000252973	0.429138	7.38666e-09	1.96801e-06	9.36062e-07	2.96977e-08
0.460106	1.49963e-08	0.000256767	1.38588	53.6877	0.482441	0.0075064	0.000255813	0.445963	7.56885e-09	1.91709e-06	9.18079e-07	2.85653e-08
0.462807	1.49231e-08	0.000257151	1.39329	53.6776	0.485138	0.00753229	0.000256199	0.448297	7.59385e-09	1.91032e-06	9.15649e-07	2.8415e-08
0.465508	1.48507e-08	0.000257533	1.40068	53.6674	0.487834	0.00755808	0.000256584	0.450628	7.61877e-09	1.90362e-06	9.13236e-07	2.82663e-08
0.468209	1.47791e-08	0.000257912	1.40808	53.6573	0.490529	0.00758375	0.000256966	0.452956	7.64359e-09	1.89699e-06	9.10841e-07	2.81194e-08
0.47091	1.47084e-08	0.00025829	1.41546	53.6473	0.493223	0.00760932	0.000257345	0.455282	7.66832e-09	1.89043e-06	9.08464e-07	2.79741e-08
0.476313	1.45693e-08	0.000259038	1.43021	53.6271	0.498607	0.00766015	0.000258099	0.459927	7.71753e-09	1.87752e-06	9.03759e-07	2.76883e-08
0.481715	1.44332e-08	0.000259778	1.44494	53.607	0.503986	0.00771055	0.000258844	0.464562	7.76638e-09	1.86489e-06	8.99122e-07	2.74089e-08
0.487117	1.43001e-08	0.00026051	1.45964	53.5869	0.509361	0.00776054	0.000259581	0.469187	7.81489e-09	1.85251e-06	8.94549e-07	2.71356e-08
0.49252	1.41698e-08	0.000261234	1.47431	53.5668	0.514731	0.00781012	0.000260309	0.473802	7.86305e-09	1.84039e-06	8.90039e-07	2.68682e-08
0.514729	1.36625e-08	0.00026413	1.53438	53.4846	0.536761	0.00800982	0.000263224	0.492671	8.05761e-09	1.79308e-06	8.72136e-07	2.58268e-08
0.536938	1.31963e-08	0.000266903	1.59404	53.4029	0.558714	0.00820313	0.000266015	0.511376	8.24683e-09	1.74943e-06	8.55183e-07	2.48703e-08
0.559147	1.27665e-08	0.000269563	1.65329	53.3217	0.58059	0.00839041	0.000268691	0.52992	8.43103e-09	1.70903e-06	8.39098e-07	2.39886e-08
0.581356	1.23688e-08	0.000272117	1.71213	53.2409	0.60239	0.00857201	0.000271261	0.548306	8.61048e-09	1.6715e-06	8.23808e-07	2.31732e-08
0.603565	1.19999e-08	0.000274573	1.77058	53.1607	0.624113	0.00874822	0.000273732	0.566536	8.78544e-09	1.63655e-06	8.0925e-07	2.24171e-08
0.629089	1.16074e-08	0.000277282	1.83728	53.069	0.648985	0.00894447	0.000276458	0.587299	8.98129e-09	1.59921e-06	7.9335e-07	2.1613e-08
0.654614	1.12449e-08	0.000279879	1.90346	52.9779	0.673755	0.00913438	0.000279071	0.607863	9.17187e-09	1.56457e-06	7.78266e-07	2.08707e-08
0.680138	1.0909e-08	0.000282372	1.96915	52.8875	0.698425	0.00931834	0.000281579	0.628232	9.35748e-09	1.53232e-06	7.63931e-07	2.01832e-08
0.705662	1.0597e-08	0.000284768	2.03434	52.7976	0.722994	0.00949668	0.000283989	0.64841	9.5384e-09	1.50223e-06	7.50287e-07	1.95449e-08
0.731187	1.03063e-08	0.000287073	2.09905	52.7084	0.747463	0.0096697	0.000286307	0.6684	9.71491e-09	1.47406e-06	7.3728e-07	1.89504e-08
0.761159	9.98924e-09	0.000289673	2.17443	52.6043	0.776067	0.0098665	0.000288922	0.691638	9.91686e-09	1.4432e-06	7.22759e-07	1.83025e-08
0.791132	9.69571e-09	0.000292165	2.24916	52.501	0.804533	0.0100568	0.000291429	0.714627	1.01134e-08	1.41447e-06	7.08984e-07	1.77031e-08
0.821104	9.42312e-09	0.000294557	2.32326	52.3985	0.832861	0.010241	0.000293834	0.737372	1.03049e-08	1.38765e-06	6.95897e-07	1.71467e-08
0.851077	9.16936e-09	0.000296857	2.39673	52.2967	0.861051	0.0104195	0.000296146	0.759877	1.04916e-08	1.36255e-06	6.83444e-07	1.6629e-08
0.875723	8.97337e-09	0.000298682	2.45669	52.2136	0.88413	0.0105621	0.000297981	0.778208	1.06417e-08	1.34307e-06	6.73646e-07	1.62295e-08
0.90037	8.78783e-09	0.000300452	2.51623	52.131	0.907117	0.0107013	0.000299761	0.796383	1.0789e-08	1.32455e-06	6.64219e-07	1.58515e-08
0.925017	8.61197e-09	0.00030217	2.57538	52.0489	0.930011	0.0108372	0.000301488	0.814404	1.09334e-08	1.30692e-06	6.55143e-07	1.54933e-08
0.949663	8.44501e-09	0.000303838	2.63412	51.9673	0.952813	0.0109698	0.000303165	0.832274	1.10752e-08	1.29011e-06	6.46396e-07	1.51535e-08
0.97431	8.28629e-09	0.000305459	2.69247	51.8861	0.975524	0.0110995	0.000304795	0.849996	1.12145e-08	1.27406e-06	6.37961e-07	1.48306e-08
0.998957	8.13519e-09	0.000307035	2.75043	51.8055	0.998144	0.0112262	0.00030638	0.867571	1.13514e-08	1.25872e-06	6.29822e-07	1.45234e-08
1.0236	7.99119e-09	0.000308569	2.80801	51.7253	1.02067	0.0113501	0.000307921	0.885002	1.1486e-08	1.24403e-06	6.21959e-07	1.42308e-08
1.04825	7.85377e-09	0.000310061	2.86521	51.6456	1.04311	0.0114712	0.000309421	0.902292	1.16181e-08	1.22996e-06	6.14361e-07	1.39517e-08
1.0729	7.72253e-09	0.000311515	2.92204	51.5664	1.06546	0.0115899	0.000310883	0.919442	1.17483e-08	1.21647e-06	6.07008e-07	1.36853e-08
1.07723	7.70007e-09	0.000311767	2.93198	51.5525	1.06937	0.0116105	0.000311136	0.922439	1.1771e-08	1.21416e-06	6.05745e-07	1.36397e-08
1.08155	7.67779e-09	0.000312018	2.94191	51.5387	1.07329	0.011631	0.000311388	0.925433	1.17936e-08	1.21186e-06	6.04488e-07	1.35945e-08
1.08588	7.65569e-09	0.000312267	2.95183	51.5248	1.0772	0.0116514	0.000311639	0.928422	1.18162e-08	1.20958e-06	6.03236e-07	1.35497e-08
1.09021	7.63376e-09	0.000312515	2.96174	51.511	1.0811	0.0116718	0.000311888	0.931407	1.18386e-08	1.20731e-06	6.01992e-07	1.35052e-08
1.09861	7.59171e-09	0.000312994	2.98092	51.4842	1.08867	0.011711	0.000312369	0.937184	1.1882e-08	1.20296e-06	5.99599e-07	1.34199e-08
1.107	7.55027e-09	0.000313468	3.00006	51.4575	1.09623	0.01175	0.000312845	0.942945	1.19251e-08	1.19867e-06	5.97232e-07	1.33359e-08
1.1154	7.50945e-09	0.000313938	3.01916	51.4308	1.10378	0.0117887	0.000313318	0.948691	1.19681e-08	1.19444e-06	5.94891e-07	1.32531e-08
1.13226	7.42921e-09	0.000314871	3.0574	51.3774	1.11891	0.0118657	0.000314255	0.960186	1.20536e-08	1.1861e-06	5.90264e-07	1.30904e-08
1.14912	7.35126e-09	0.000315788	3.09547	51.3242	1.134	0.0119416	0.000315177	0.971618	1.21383e-08	1.17798e-06	5.85734e-07	1.29325e-08
1.16598	7.2755e-09	0.00031669	3.13337	51.2712	1.14905	0.0120165	0.000316083	0.982989	1.22221e-08	1.17007e-06	5.813e-07	1.2779e-08
1.19356	7.15612e-09	0.000318133	3.195	51.185	1.17357	0.0121368	0.000317534	1.00145	1.23574e-08	1.15755e-06	5.74247e-07	1.25373e-08
1.22113	7.04196e-09	0.00031954	3.25619	51.0994	1.19798	0.0122545	0.000318947	1.01975	1.24905e-08	1.14553e-06	5.67426e-07	1.23064e-08
1.2487	6.93271e-09	0.000320911	3.31694	51.0143	1.22228	0.0123697	0.000320325	1.0379	1.26216e-08	1.13397e-06	5.60827e-07	1.20855e-08
1.27628	6.82803e-09	0.000322248	3.37728	50.9297	1.24647	0.0124825	0.000321669	1.05588	1.27507e-08	1.12285e-06	5.54438e-07	1.18739e-08
1.32645	6.64839e-09	0.000324598	3.486	50.7771	1.2902	0.0126821	0.00032403	1.08822	1.29808e-08	1.10365e-06	5.43319e-07	1.15112e-08
1.36688	6.51288e-09	0.00032642	3.57264	50.6554	1.32519	0.0128378	0.000325861	1.11393	1.3162e-08	1.08906e-06	5.34799e-07	1.12379e-08
1.40732	6.38494e-09	0.000328181	3.65841	50.5348	1.35995	0.0129891	0.00032763	1.13933	1.33395e-08	1.07521e-06	5.26647e-07	1.098e-08
1.44776	6.26395e-09	0.000329885	3.74334	50.4153	1.39448	0.0131363	0.000329342	1.16442	1.35135e-08	1.06203e-06	5.18838e-07	1.07364e-08
1.4882	6.1493e-09	0.000331535	3.82744	50.2968	1.42878	0.0132795	0.000331	1.18921	1.36843e-08	1.04946e-06	5.11349e-07	1.05057e-08
1.49885	6.12009e-09	0.000331962	3.84947	50.2658	1.43778	0.0133166	0.000331428	1.19569	1.37288e-08	1.04625e-06	5.09427e-07	1.0447e-08
1.50951	6.09127e-09	0.000332384	3.87143	50.2348	1.44677	0.0133535	0.000331853	1.20215	1.37731e-08	1.04307e-06	5.07525e-07	1.03891e-08
1.52016	6.06285e-09	0.000332804	3.89334	50.2039	1.45574	0.0133901	0.000332274	1.20859	1.38171e-08	1.03994e-06	5.05644e-07	1.03319e-08
1.53082	6.03481e-09	0.000333219	3.91519	50.1731	1.46469	0.0134264	0.000332692	1.21502	1.38609e-08	1.03684e-06	5.03782e-07	1.02756e-08
1.55212	5.97984e-09	0.000334041	3.95873	50.1116	1.48255	0.0134984	0.000333517	1.2278	1.3948e-08	1.03075e-06	5.00116e-07	1.01652e-08
1.57343	5.92631e-09	0.00033485	4.00205	50.0505	1.50035	0.0135694	0.000334329	1.24051	1.40343e-08	1.02481e-06	4.96527e-07	1.00577e-08
1.59474	5.87417e-09	0.000335646	4.04515	49.9896	1.51809	0.0136395	0.000335129	1.25313	1.41197e-08	1.019e-06	4.9301e-07	9.95306e-09
1.61605	5.82335e-09	0.00033643	4.08803	49.929	1.53577	0.0137086	0.000335917	1.26568	1.42044e-08	1.01332e-06	4.89564e-07	9.85112e-09
1.67221	5.69541e-09	0.00033844	4.20003	49.7706	1.58206	0.0138867	0.000337935	1.2984	1.44241e-08	9.98946e-07	4.80806e-07	9.59468e-09
1.72837	5.5755e-09	0.000340373	4.31056	49.6141	1.62794	0.0140588	0.000339876	1.3306	1.46389e-08	9.85374e-07	4.72488e-07	9.35461e-09
1.78453	5.46287e-09	0.000342233	4.41967	49.4595	1.6734	0.0142255	0.000341744	1.3623	1.4849e-08	9.72532e-07	4.64576e-07	9.12937e-09
1.84069	5.35688e-09	0.000344026	4.52739	49.3066	1.71845	0.014387	0.000343545	1.39351	1.50548e-08	9.60358e-07	4.5704e-07	8.91764e-09
1.89685	5.25692e-09	0.000345755	4.63374	49.1555	1.7631	0.0145435	0.000345281	1.42424	1.52564e-08	9.48798e-07	4.49854e-07	8.7182e-09
1.95886	5.15301e-09	0.000347595	4.74961	48.9908	1.81192	0.014711	0.000347129	1.45764	1.54744e-08	9.3669e-07	4.42297e-07	8.5111e-09
2.02086	5.05521e-09	0.000349367	4.86388	48.8281	1.86026	0.0148731	0.000348908	1.49048	1.56878e-08	9.25213e-07	4.35105e-07	8.31641e-09
2.08286	4.96304e-09	0.000351076	4.97661	48.6674	1.90813	0.0150302	0.000350624	1.52279	1.5897e-08	9.14314e-07	4.28254e-07	8.13315e-09
2.13308	4.89215e-09	0.000352416	5.0668	48.5387	1.94655	0.015154	0.000351969	1.54858	1.60635e-08	9.05879e-07	4.22936e-07	7.99234e-09
2.1833	4.8244e-09	0.000353718	5.15601	48.4113	1.98466	0.0152747	0.000353276	1.57404	1.62273e-08	8.97772e-07	4.17813e-07	7.8579e-09
2.23352	4.75958e-09	0.000354985	5.24426	48.2852	2.02248	0.0153926	0.000354548	1.59917	1.63887e-08	8.89972e-07	4.12874e-07	7.72937e-09
2.28374	4.69751e-09	0.000356219	5.33157	48.1603	2.05999	0.0155077	0.000355786	1.62398	1.65477e-08	8.82461e-07	4.08111e-07	7.60644e-09
2.33396	4.63799e-09	0.000357419	5.41795	48.0367	2.0972	0.0156202	0.000356992	1.64848	1.67045e-08	8.75222e-07	4.03511e-07	7.48866e-09
2.38418	4.58089e-09	0.000358589	5.50343	47.9142	2.13412	0.0157301	0.000358166	1.67267	1.6859e-08	8.68241e-07	3.99066e-07	7.37574e-09
2.4344	4.52605e-09	0.000359729	5.588	47.793	2.17075	0.0158376	0.00035931	1.69657	1.70115e-08	8.61501e-07	3.94772e-07	7.26741e-09
2.48462	4.47334e-09	0.000360841	5.67169	47.6729	2.20709	0.0159428	0.000360426	1.72016	1.71618e-08	8.5499e-07	3.90617e-07	7.16337e-09
2.53484	4.42264e-09	0.000361926	5.75452	47.5539	2.24315	0.0160457	0.000361515	1.74347	1.73102e-08	8.48697e-07	3.86595e-07	7.06336e-09
2.58507	4.37383e-09	0.000362984	5.8365	47.4362	2.27892	0.0161464	0.000362577	1.7665	1.74567e-08	8.42607e-07	3.82702e-07	6.96719e-09
2.63529	4.3268e-09	0.000364018	5.91763	47.3195	2.31441	0.016245	0.000363614	1.78925	1.76014e-08	8.36713e-07	3.7893e-07	6.8746e-09
2.68551	4.28146e-09	0.000365027	5.99794	47.2039	2.34962	0.0163416	0.000364627	1.81172	1.77442e-08	8.31004e-07	3.75273e-07	6.78541e-09
2.73573	4.23772e-09	0.000366014	6.07744	47.0894	2.38456	0.0164363	0.000365617	1.83393	1.78853e-08	8.25471e-07	3.71726e-07	6.69943e-09
2.78595	4.1955e-09	0.000366978	6.15614	46.976	2.41922	0.0165291	0.000366585	1.85588	1.80247e-08	8.20105e-07	3.68284e-07	6.61649e-09
2.83617	4.15471e-09	0.000367921	6.23406	46.8637	2.45361	0.01662	0.000367531	1.87757	1.81625e-08	8.14898e-07	3.64942e-07	6.53644e-09
2.88639	4.11528e-09	0.000368843	6.31119	46.7523	2.48774	0.0167092	0.000368456	1.89901	1.82988e-08	8.09843e-07	3.61697e-07	6.45912e-09
2.93661	4.07715e-09	0.000369745	6.38757	46.6421	2.5216	0.0167967	0.000369362	1.9202	1.84334e-08	8.04933e-07	3.58543e-07	6.38439e-09
2.99783	4.03232e-09	0.000370819	6.47965	46.509	2.56253	0.0169011	0.000370439	1.9457	1.85956e-08	7.99135e-07	3.54818e-07	6.29663e-09
3.05905	3.98922e-09	0.000371866	6.57064	46.3774	2.60307	0.0170032	0.00037149	1.97085	1.87555e-08	7.93531e-07	3.51216e-07	6.21232e-09
3.12026	3.94774e-09	0.000372886	6.66055	46.2473	2.64322	0.0171029	0.000372514	1.99565	1.89134e-08	7.88111e-07	3.47732e-07	6.13125e-09
3.18148	3.90779e-09	0.000373882	6.74941	46.1186	2.68301	0.0172005	0.000373513	2.02011	1.90693e-08	7.82867e-07	3.4436e-07	6.05325e-09
3.28701	3.84229e-09	0.000375542	6.90014	45.9001	2.75071	0.0173639	0.000375178	2.06151	1.93335e-08	7.74211e-07	3.38795e-07	5.9255e-09
3.39254	3.7807e-09	0.000377135	7.04789	45.6856	2.81733	0.0175213	0.000376776	2.10195	1.95921e-08	7.66009e-07	3.33522e-07	5.80556e-09
3.49807	3.72269e-09	0.000378666	7.19272	45.4752	2.88289	0.0176732	0.000378312	2.14147	1.98455e-08	7.58223e-07	3.28517e-07	5.69275e-09
3.6036	3.66794e-09	0.000380138	7.33472	45.2686	2.94741	0.0178198	0.000379789	2.1801	2.00939e-08	7.50821e-07	3.23762e-07	5.58643e-09
3.81537	3.56688e-09	0.000382929	7.61148	44.8653	3.07382	0.0180994	0.000382588	2.25506	2.05781e-08	7.37012e-07	3.14898e-07	5.39056e-09
4.02714	3.47606e-09	0.000385524	7.87778	44.4764	3.19627	0.0183612	0.000385191	2.32679	2.10446e-08	7.24434e-07	3.06837e-07	5.21501e-09
4.05535	3.46465e-09	0.000385856	7.9125	44.4256	3.21229	0.0183948	0.000385524	2.33611	2.11055e-08	7.22842e-07	3.05818e-07	5.19299e-09
4.08356	3.45339e-09	0.000386185	7.94704	44.3751	3.22825	0.0184281	0.000385853	2.34538	2.11661e-08	7.21269e-07	3.04811e-07	5.17127e-09
4.11178	3.44229e-09	0.00038651	7.98141	44.3248	3.24414	0.0184612	0.00038618	2.3546	2.12265e-08	7.19714e-07	3.03816e-07	5.14985e-09
4.13999	3.43133e-09	0.000386833	8.01561	44.2748	3.25996	0.018494	0.000386504	2.36376	2.12865e-08	7.18177e-07	3.02833e-07	5.12871e-09
4.1682	3.42051e-09	0.000387153	8.04964	44.225	3.27571	0.0185265	0.000386825	2.37287	2.13463e-08	7.16657e-07	3.01861e-07	5.10785e-09
4.22395	3.39954e-09	0.000387777	8.11638	44.1273	3.30665	0.0185899	0.00038745	2.39073	2.14636e-08	7.13705e-07	2.99973e-07	5.06745e-09
4.2797	3.3791e-09	0.00038839	8.18246	44.0305	3.33734	0.0186524	0.000388065	2.40838	2.15799e-08	7.10818e-07	2.98129e-07	5.02809e-09
4.33545	3.35917e-09	0.000388992	8.24791	43.9346	3.36777	0.0187138	0.000388669	2.42584	2.16951e-08	7.07994e-07	2.96325e-07	4.98974e-09
4.3912	3.33972e-09	0.000389584	8.31271	43.8396	3.39795	0.0187743	0.000389262	2.4431	2.18093e-08	7.05231e-07	2.94562e-07	4.95234e-09
4.54144	3.28963e-09	0.000391128	8.48425	43.5878	3.47806	0.0189327	0.000390811	2.4887	2.21121e-08	6.98073e-07	2.89998e-07	4.8561e-09
4.69167	3.24264e-09	0.000392605	8.6514	43.3422	3.55642	0.0190846	0.000392292	2.53298	2.24081e-08	6.91307e-07	2.85691e-07	4.76598e-09
4.84191	3.19848e-09	0.000394018	8.81429	43.1026	3.63308	0.0192305	0.000393709	2.57599	2.26975e-08	6.849e-07	2.8162e-07	4.6814e-09
4.99214	3.1569e-09	0.000395371	8.97309	42.8688	3.70807	0.0193707	0.000395065	2.61778	2.29806e-08	6.78825e-07	2.77766e-07	4.6019e-09
5.14238	3.11769e-09	0.000396668	9.12792	42.6405	3.78145	0.0195056	0.000396366	2.65841	2.32576e-08	6.73055e-07	2.74113e-07	4.52702e-09
5.32128	3.07382e-09	0.000398144	9.30731	42.3757	3.86677	0.0196597	0.000397846	2.70533	2.358e-08	6.66552e-07	2.70004e-07	4.44338e-09
5.50018	3.03272e-09	0.000399552	9.48148	42.1183	3.94991	0.0198071	0.000399257	2.75073	2.38944e-08	6.60416e-07	2.66134e-07	4.36515e-09
5.67908	2.99417e-09	0.000400895	9.65062	41.8681	4.03095	0.0199482	0.000400604	2.79467	2.42014e-08	6.54616e-07	2.62486e-07	4.29187e-09
5.85798	2.95793e-09	0.000402178	9.81492	41.6247	4.10995	0.0200835	0.00040189	2.83722	2.45011e-08	6.49126e-07	2.5904e-07	4.22309e-09
6.03688	2.9238e-09	0.000403404	9.97456	41.388	4.18696	0.0202133	0.00040312	2.87844	2.47938e-08	6.43922e-07	2.55781e-07	4.15842e-09
6.21578	2.89161e-09	0.000404579	10.1297	41.1577	4.26204	0.0203379	0.000404297	2.91838	2.50798e-08	6.38983e-07	2.52693e-07	4.0975e-09
6.39468	2.86121e-09	0.000405703	10.2805	40.9336	4.33525	0.0204576	0.000405424	2.95709	2.53594e-08	6.34287e-07	2.49765e-07	4.04003e-09
6.57358	2.83244e-09	0.000406782	10.4271	40.7155	4.40663	0.0205726	0.000406505	2.99462	2.56328e-08	6.2982e-07	2.46984e-07	3.98573e-09
6.75248	2.80519e-09	0.000407817	10.5697	40.5033	4.47626	0.0206833	0.000407543	3.03103	2.59001e-08	6.25563e-07	2.44343e-07	3.93438e-09
6.78086	2.801e-09	0.000407977	10.592	40.4701	4.48714	0.0207005	0.000407703	3.0367	2.5942e-08	6.24906e-07	2.43934e-07	3.92648e-09
6.80924	2.79684e-09	0.000408136	10.6142	40.4371	4.49798	0.0207175	0.000407863	3.04235	2.59837e-08	6.24255e-07	2.4353e-07	3.91865e-09
6.83762	2.79272e-09	0.000408295	10.6362	40.4042	4.50878	0.0207345	0.000408022	3.04797	2.60253e-08	6.23608e-07	2.43129e-07	3.91089e-09
6.87928	2.78673e-09	0.000408525	10.6684	40.3562	4.52456	0.0207592	0.000408253	3.05617	2.60861e-08	6.22667e-07	2.42546e-07	3.89961e-09
6.92095	2.78082e-09	0.000408754	10.7005	40.3085	4.54025	0.0207837	0.000408482	3.06432	2.61465e-08	6.21736e-07	2.41969e-07	3.88848e-09
6.96261	2.77497e-09	0.00040898	10.7323	40.2611	4.55584	0.020808	0.000408708	3.0724	2.62067e-08	6.20815e-07	2.41399e-07	3.87748e-09
7.09088	2.7574e-09	0.000409664	10.8289	40.1169	4.60329	0.0208815	0.000409394	3.09696	2.639e-08	6.18041e-07	2.39684e-07	3.84444e-09
7.21916	2.74046e-09	0.000410328	10.9237	39.9755	4.64991	0.0209531	0.00041006	3.12099	2.65705e-08	6.15355e-07	2.38026e-07	3.8126e-09
7.34744	2.72411e-09	0.000410975	11.0167	39.8367	4.69571	0.0210228	0.000410708	3.14452	2.67483e-08	6.12755e-07	2.36423e-07	3.78191e-09
7.57879	2.69604e-09	0.000412097	11.1798	39.5929	4.77628	0.0211441	0.000411832	3.18572	2.7062e-08	6.0827e-07	2.33663e-07	3.72928e-09
7.81014	2.66966e-09	0.000413165	11.3374	39.3573	4.85432	0.0212599	0.000412903	3.22538	2.73671e-08	6.04029e-07	2.3106e-07	3.67986e-09
8.00228	2.64893e-09	0.000414015	11.4642	39.1675	4.91727	0.0213521	0.000413754	3.25722	2.76143e-08	6.0068e-07	2.29009e-07	3.64109e-09
8.19441	2.62919e-09	0.000414831	11.5874	38.9829	4.97859	0.021441	0.000414573	3.2881	2.7856e-08	5.97476e-07	2.27051e-07	3.60421e-09
8.38655	2.61039e-09	0.000415617	11.7071	38.8034	5.03833	0.0215267	0.000415361	3.31804	2.80924e-08	5.9441e-07	2.2518e-07	3.5691e-09
8.57868	2.59244e-09	0.000416374	11.8235	38.6287	5.09653	0.0216094	0.000416119	3.34709	2.83235e-08	5.91473e-07	2.23392e-07	3.53563e-09
8.89386	2.56474e-09	0.000417556	12.0076	38.3523	5.18878	0.0217388	0.000417303	3.3929	2.86917e-08	5.86915e-07	2.20623e-07	3.48405e-09
9.20904	2.53902e-09	0.000418668	12.1834	38.088	5.27719	0.021861	0.000418418	3.43652	2.90469e-08	5.82655e-07	2.18044e-07	3.4362e-09
9.52422	2.51508e-09	0.000419717	12.3515	37.8352	5.36193	0.0219764	0.000419468	3.47809	2.93894e-08	5.78667e-07	2.15636e-07	3.39174e-09
9.8394	2.49276e-09	0.000420707	12.5122	37.5932	5.44318	0.0220857	0.00042046	3.51772	2.97199e-08	5.74928e-07	2.13384e-07	3.35034e-09
10.2897	2.46338e-09	0.000422027	12.7296	37.2653	5.5535	0.0222318	0.000421783	3.57118	3.01721e-08	5.69976e-07	2.10411e-07	3.29594e-09
10.7401	2.43665e-09	0.000423247	12.9338	36.9571	5.65744	0.0223672	0.000423005	3.6212	3.06019e-08	5.65439e-07	2.07698e-07	3.24653e-09
11.0925	2.41738e-09	0.000424137	13.0849	36.7289	5.73457	0.0224663	0.000423897	3.65809	3.09233e-08	5.62149e-07	2.05735e-07	3.21095e-09
11.4449	2.3994e-09	0.000424976	13.2288	36.5113	5.80821	0.0225598	0.000424738	3.69314	3.12322e-08	5.59065e-07	2.03901e-07	3.1778e-09
11.7972	2.38261e-09	0.000425767	13.3658	36.3039	5.87852	0.0226482	0.00042553	3.72646	3.1529e-08	5.56173e-07	2.02185e-07	3.14689e-09
12.1496	2.36691e-09	0.000426514	13.4965	36.1061	5.94567	0.0227317	0.000426278	3.75813	3.18143e-08	5.53457e-07	2.00576e-07	3.11801e-09
12.502	2.35221e-09	0.000427219	13.621	35.9174	6.00981	0.0228108	0.000426984	3.78827	3.20884e-08	5.50902e-07	1.99067e-07	3.09097e-09
12.8544	2.33842e-09	0.000427885	13.7397	35.7373	6.07109	0.0228856	0.000427652	3.81694	3.23519e-08	5.48498e-07	1.97649e-07	3.06566e-09
13.2067	2.32548e-09	0.000428516	13.853	35.5655	6.12963	0.0229565	0.000428284	3.84423	3.26051e-08	5.46234e-07	1.96317e-07	3.04192e-09
13.5591	2.31331e-09	0.000429112	13.961	35.4015	6.18557	0.0230237	0.000428881	3.87022	3.28485e-08	5.44098e-07	1.95062e-07	3.01962e-09
13.9115	2.30187e-09	0.000429677	14.064	35.245	6.23903	0.0230874	0.000429447	3.89497	3.30823e-08	5.42082e-07	1.93881e-07	2.99867e-09
14.2639	2.2911e-09	0.000430213	14.1624	35.0955	6.29012	0.0231479	0.000429984	3.91855	3.3307e-08	5.40179e-07	1.92767e-07	2.97895e-09
14.6163	2.28094e-09	0.00043072	14.2562	34.9528	6.33896	0.0232053	0.000430492	3.94102	3.35229e-08	5.3838e-07	1.91715e-07	2.96038e-09
15.0433	2.2694e-09	0.000431301	14.3643	34.7884	6.39526	0.023271	0.000431074	3.96684	3.37731e-08	5.3633e-07	1.9052e-07	2.9393e-09
15.4703	2.25864e-09	0.000431846	14.4665	34.6329	6.44858	0.0233328	0.00043162	3.99122	3.40115e-08	5.34412e-07	1.89403e-07	2.91966e-09
15.8973	2.2486e-09	0.000432358	14.5631	34.4857	6.49908	0.0233909	0.000432132	4.01424	3.42385e-08	5.32617e-07	1.8836e-07	2.90134e-09
16.3243	2.23921e-09	0.000432839	14.6545	34.3465	6.54691	0.0234456	0.000432614	4.03597	3.44547e-08	5.30934e-07	1.87383e-07	2.88422e-09
17.0202	2.22519e-09	0.000433563	14.793	34.1353	6.61954	0.0235279	0.000433339	4.06886	3.47851e-08	5.28412e-07	1.85922e-07	2.85868e-09
17.7162	2.21258e-09	0.000434218	14.9196	33.9421	6.68605	0.0236026	0.000433996	4.09885	3.50901e-08	5.26136e-07	1.84607e-07	2.83575e-09
18.4122	2.20123e-09	0.000434813	15.0354	33.7654	6.74698	0.0236705	0.000434592	4.12623	3.53716e-08	5.24079e-07	1.83421e-07	2.81511e-09
19.1082	2.19098e-09	0.000435354	15.1413	33.6035	6.80282	0.0237323	0.000435133	4.15124	3.56312e-08	5.22217e-07	1.8235e-07	2.79649e-09
19.9901	2.17939e-09	0.000435969	15.2628	33.4179	6.86694	0.0238027	0.000435749	4.17986	3.59315e-08	5.20106e-07	1.81137e-07	2.77547e-09
20.8721	2.16917e-09	0.000436515	15.3714	33.2518	6.92439	0.0238653	0.000436296	4.20541	3.62025e-08	5.18236e-07	1.80065e-07	2.75693e-09
21.754	2.16014e-09	0.000437	15.4687	33.1031	6.97587	0.0239209	0.000436782	4.22823	3.64469e-08	5.16581e-07	1.79118e-07	2.74059e-09
22.4218	2.15401e-09	0.000437332	15.5354	33.0009	7.01125	0.023959	0.000437114	4.24388	3.66158e-08	5.15453e-07	1.78473e-07	2.72948e-09
23.0896	2.14839e-09	0.000437636	15.5968	32.907	7.04381	0.0239939	0.000437418	4.25826	3.67718e-08	5.1442e-07	1.77883e-07	2.71931e-09
23.7573	2.14328e-09	0.000437914	15.6532	32.8205	7.07379	0.0240259	0.000437697	4.27147	3.6916e-08	5.13477e-07	1.77346e-07	2.71006e-09
24.307	2.1394e-09	0.000438125	15.6963	32.7546	7.09668	0.0240502	0.000437909	4.28154	3.70266e-08	5.12761e-07	1.76938e-07	2.70305e-09
24.8567	2.1358e-09	0.000438322	15.7365	32.693	7.11806	0.0240729	0.000438106	4.29094	3.713e-08	5.12095e-07	1.76558e-07	2.69654e-09
25.4064	2.13245e-09	0.000438506	15.774	32.6354	7.13804	0.0240941	0.00043829	4.29971	3.7227e-08	5.11474e-07	1.76205e-07	2.69048e-09
25.9562	2.12933e-09	0.000438677	15.8091	32.5817	7.15671	0.0241138	0.000438461	4.3079	3.73178e-08	5.10897e-07	1.75877e-07	2.68485e-09
26.5059	2.12643e-09	0.000438837	15.8419	32.5315	7.17415	0.0241322	0.000438621	4.31554	3.74029e-08	5.10359e-07	1.75571e-07	2.67961e-09
27.5133	2.12163e-09	0.000439101	15.8964	32.4479	7.20321	0.0241627	0.000438886	4.32825	3.7545e-08	5.09468e-07	1.75065e-07	2.67094e-09
28.5208	2.11741e-09	0.000439334	15.9445	32.3741	7.22887	0.0241895	0.000439119	4.33947	3.76709e-08	5.08685e-07	1.74621e-07	2.66334e-09
29.5283	2.11371e-09	0.000439539	15.987	32.3089	7.25154	0.0242132	0.000439325	4.34936	3.77825e-08	5.07996e-07	1.74231e-07	2.65666e-09
30.5357	2.11046e-09	0.00043972	16.0245	32.2513	7.27157	0.0242341	0.000439506	4.35809	3.78813e-08	5.0739e-07	1.73887e-07	2.65079e-09
32.091	2.10619e-09	0.000439958	16.0741	32.1753	7.29803	0.0242615	0.000439744	4.3696	3.80123e-08	5.06594e-07	1.73436e-07	2.64309e-09
33.6463	2.10267e-09	0.000440154	16.115	32.1125	7.31991	0.0242842	0.00043994	4.37912	3.8121e-08	5.05938e-07	1.73065e-07	2.63676e-09
35.2016	2.09978e-09	0.000440315	16.1489	32.0605	7.33802	0.0243029	0.000440102	4.38698	3.82111e-08	5.05397e-07	1.7276e-07	2.63155e-09
36.7569	2.0974e-09	0.000440449	16.1768	32.0176	7.35297	0.0243183	0.000440235	4.39346	3.82857e-08	5.04952e-07	1.72508e-07	2.62726e-09
38.3122	2.09544e-09	0.000440559	16.1999	31.9822	7.36533	0.024331	0.000440345	4.39882	3.83475e-08	5.04585e-07	1.72301e-07	2.62373e-09
40.3633	2.09338e-09	0.000440675	16.2243	31.9446	7.37841	0.0243445	0.000440462	4.40449	3.8413e-08	5.04198e-07	1.72082e-07	2.62e-09
42.4144	2.09177e-09	0.000440765	16.2434	31.9154	7.3886	0.0243549	0.000440552	4.4089	3.84641e-08	5.03897e-07	1.71912e-07	2.61711e-09
44.4655	2.09052e-09	0.000440835	16.2582	31.8927	7.39653	0.0243631	0.000440623	4.41233	3.8504e-08	5.03663e-07	1.7178e-07	2.61486e-09
46.5166	2.08955e-09	0.00044089	16.2697	31.8749	7.40271	0.0243694	0.000440677	4.41501	3.8535e-08	5.03481e-07	1.71678e-07	2.61312e-09
48.5677	2.0888e-09	0.000440933	16.2787	31.8612	7.40752	0.0243743	0.00044072	4.41708	3.85592e-08	5.03339e-07	1.71598e-07	2.61176e-09
51.2775	2.08805e-09	0.000440975	16.2876	31.8475	7.41228	0.0243792	0.000440762	4.41914	3.85831e-08	5.032e-07	1.71519e-07	2.61042e-09
53.9873	2.08751e-09	0.000441005	16.294	31.8377	7.4157	0.0243827	0.000440792	4.42062	3.86003e-08	5.03099e-07	1.71462e-07	2.60945e-09
56.697	2.08713e-09	0.000441026	16.2985	31.8307	7.41816	0.0243852	0.000440814	4.42168	3.86127e-08	5.03027e-07	1.71422e-07	2.60876e-09
59.4068	2.08685e-09	0.000441042	16.3018	31.8256	7.41992	0.024387	0.000440829	4.42245	3.86216e-08	5.02975e-07	1.71393e-07	2.60826e-09
62.1166	2.08666e-09	0.000441053	16.3042	31.822	7.42118	0.0243883	0.000440841	4.42299	3.8628e-08	5.02938e-07	1.71372e-07	2.60791e-09
65.8537	2.08647e-09	0.000441064	16.3064	31.8186	7.42237	0.0243895	0.000440851	4.4235	3.8634e-08	5.02903e-07	1.71352e-07	2.60758e-09
69.5909	2.08635e-09	0.00044107	16.3078	31.8164	7.42312	0.0243903	0.000440858	4.42383	3.86377e-08	5.02881e-07	1.7134e-07	2.60736e-09
73.3281	2.08628e-09	0.000441074	16.3087	31.8151	7.4236	0.0243908	0.000440862	4.42404	3.86401e-08	5.02867e-07	1.71332e-07	2.60723e-09
77.0653	2.08623e-09	0.000441077	16.3093	31.8142	7.4239	0.0243911	0.000440865	4.42416	3.86416e-08	5.02858e-07	1.71327e-07	2.60715e-09
80.8025	2.0862e-09	0.000441079	16.3096	31.8137	7.42408	0.0243913	0.000440866	4.42424	3.86426e-08	5.02853e-07	1.71324e-07	2.60709e-09
86.3798	2.08618e-09	0.00044108	16.3099	31.8132	7.42424	0.0243914	0.000440868	4.42431	3.86434e-08	5.02848e-07	1.71321e-07	2.60705e-09
91.9572	2.08617e-09	0.000441081	16.3101	31.813	7.42433	0.0243915	0.000440868	4.42435	3.86438e-08	5.02846e-07	1.7132e-07	2.60702e-09
97.5345	2.08616e-09	0.000441081	16.3101	31.8129	7.42437	0.0243916	0.000440869	4.42437	3.8644e-08	5.02845e-07	1.71319e-07	2.60701e-09
103.112	2.08616e-09	0.000441082	16.3102	31.8128	7.42439	0.0243916	0.000440869	4.42438	3.86441e-08	5.02844e-07	1.71319e-07	2.60701e-09
108.689	2.08616e-09	0.000441082	16.3102	31.8128	7.42439	0.0243916	0.000440869	4.42438	3.86442e-08	5.02844e-07	1.71319e-07	2.60701e-09
119.635	2.08616e-09	0.000441082	16.3102	31.8128	7.4244	0.0243916	0.000440869	4.42438	3.86442e-08	5.02844e-07	1.71319e-07	2.60701e-09
130.582	2.08616e-09	0.000441082	16.3102	31.8128	7.4244	0.0243916	0.000440869	4.42438	3.86442e-08	5.02844e-07	1.71319e-07	2.60701e-09
141.528	2.08616e-09	0.000441082	16.3102	31.8128	7.4244	0.0243916	0.000440869	4.42438	3.86442e-08	5.02844e-07	1.71319e-07	2.60701e-09
152.474	2.08615e-09	0.000441082	16.3102	31.8128	7.4244	0.0243916	0.000440869	4.42438	3.86442e-08	5.02844e-07	1.71319e-07	2.60701e-09
206.996	2.08615e-09	0.000441082	16.3102	31.8128	7.4244	0.0243916	0.000440869	4.42438	3.86442e-08	5.02844e-07	1.71319e-07	2.607e-09
261.518	2.08615e-09	0.000441082	16.3102	31.8128	7.4244	0.0243916	0.000440869	4.42438	3.86442e-08	5.02844e-07	1.71319e-07	2.607e-09
316.041	2.08615e-09	0.000441082	16.3102	31.8128	7.4244	0.0243916	0.000440869	4.42438	3.86442e-08	5.02844e-07	1.71319e-07	2.607e-09
861.263	2.08615e-09	0.000441082	16.3102	31.8128	7.4244	0.0243916	0.000440868	4.42438	3.86442e-08	5.02844e-07	1.71319e-07	2.607e-09
1000	2.08615e-09	0.000441082	16.3102	31.8128	7.4244	0.0243916	0.000440868	4.42438	3.86442e-08	5.02844e-07	1.71319e-07	2.607e-09
