# Supplementary material for: Molecular-resolution imaging of ice crystallized from liquid water by cryogenic liquid-cell TEM
Source: Nat Commun. 2025 Sep 25;16:8342. doi: 10.1038/s41467-025-62451-0 (PMC12462463; doi:10.1038/s41467-025-62451-0)
Supplement: Supplementary file 11 — Supplementary Data 3 [file 41467_2025_62451_MOESM11_ESM.zip › Ambrozic Set_kJ_C0_g_vals_pastina_183.15K_25.0_eA2s_Output.xlsx]

## Sheet: Sheet1
time / s	H	H+	H2	H2O	H2O2	HO2	HO2-	O2	O2-	OH	OH-	eh-
0	0	0	0	55.56	0	0	0	0	0	0	0	0
1.13175e-14	6.73259e-14	3.16228e-13	4.5904e-14	55.56	7.14063e-14	2.04018e-15	1.96189e-32	1.03653e-32	4.21908e-25	2.75424e-13	5.10045e-14	2.65223e-13
2.26349e-14	1.34652e-13	6.32456e-13	9.18081e-14	55.56	1.42813e-13	4.08036e-15	9.59047e-32	5.18266e-32	1.26552e-24	5.50848e-13	1.02009e-13	5.30447e-13
1.13197e-10	6.73394e-10	3.16291e-09	4.59132e-10	55.56	7.14206e-10	2.04059e-11	1.85315e-20	1.03695e-20	-5.78132e-17	2.75479e-09	5.10147e-10	2.65276e-09
1.37069e-10	8.15404e-10	3.82993e-09	5.55957e-10	55.56	8.64822e-10	2.47092e-11	2.42628e-20	1.35765e-20	-4.10226e-17	3.33574e-09	6.1773e-10	3.2122e-09
1.60941e-10	9.57414e-10	4.49694e-09	6.52782e-10	55.56	1.01544e-09	2.90126e-11	3.21643e-20	1.79978e-20	-2.02411e-17	3.91669e-09	7.25314e-10	3.77163e-09
1.88386e-10	1.12068e-09	5.2638e-09	7.641e-10	55.56	1.1886e-09	3.396e-11	4.29296e-20	2.40217e-20	6.76679e-19	4.5846e-09	8.49e-10	4.4148e-09
2.15831e-10	1.28395e-09	6.03065e-09	8.75417e-10	55.56	1.36176e-09	3.89074e-11	5.73214e-20	3.20748e-20	1.51188e-17	5.2525e-09	9.72686e-10	5.05797e-09
2.43276e-10	1.44721e-09	6.79751e-09	9.86735e-10	55.56	1.53492e-09	4.38549e-11	7.58681e-20	4.24527e-20	2.43693e-17	5.92041e-09	1.09637e-09	5.70113e-09
2.70721e-10	1.61048e-09	7.56436e-09	1.09805e-09	55.56	1.70808e-09	4.88023e-11	9.9098e-20	5.54513e-20	3.12747e-17	6.58831e-09	1.22006e-09	6.3443e-09
2.98166e-10	1.77374e-09	8.33121e-09	1.20937e-09	55.56	1.88124e-09	5.37497e-11	1.27539e-19	7.13659e-20	3.71603e-17	7.25622e-09	1.34374e-09	6.98747e-09
3.25611e-10	1.93701e-09	9.09807e-09	1.32069e-09	55.56	2.0544e-09	5.86972e-11	1.6172e-19	9.04924e-20	4.24277e-17	7.92412e-09	1.46743e-09	7.63064e-09
3.53056e-10	2.10027e-09	9.86492e-09	1.432e-09	55.56	2.22756e-09	6.36446e-11	2.0217e-19	1.13126e-19	4.7287e-17	8.59203e-09	1.59112e-09	8.27381e-09
3.805e-10	2.26354e-09	1.06318e-08	1.54332e-09	55.56	2.40072e-09	6.85921e-11	2.49416e-19	1.39563e-19	5.19069e-17	9.25993e-09	1.7148e-09	8.91697e-09
4.07945e-10	2.42681e-09	1.13986e-08	1.65464e-09	55.56	2.57388e-09	7.35395e-11	3.03986e-19	1.70099e-19	5.6396e-17	9.92784e-09	1.83849e-09	9.56014e-09
4.3539e-10	2.59007e-09	1.21655e-08	1.76596e-09	55.56	2.74704e-09	7.84869e-11	3.6641e-19	2.05029e-19	6.0812e-17	1.05957e-08	1.96218e-09	1.02033e-08
4.62835e-10	2.75334e-09	1.29323e-08	1.87728e-09	55.56	2.92021e-09	8.34344e-11	4.37215e-19	2.44648e-19	6.51852e-17	1.12637e-08	2.08586e-09	1.08465e-08
4.9028e-10	2.9166e-09	1.36992e-08	1.98859e-09	55.56	3.09337e-09	8.83818e-11	5.1693e-19	2.89254e-19	6.95336e-17	1.19316e-08	2.20955e-09	1.14896e-08
5.17725e-10	3.07987e-09	1.4466e-08	2.09991e-09	55.56	3.26653e-09	9.33293e-11	6.06083e-19	3.39141e-19	7.38677e-17	1.25995e-08	2.33323e-09	1.21328e-08
5.4517e-10	3.24313e-09	1.52329e-08	2.21123e-09	55.56	3.43969e-09	9.82767e-11	7.05202e-19	3.94604e-19	7.81936e-17	1.32674e-08	2.45692e-09	1.2776e-08
5.72615e-10	3.4064e-09	1.59998e-08	2.32255e-09	55.56	3.61285e-09	1.03224e-10	8.14816e-19	4.5594e-19	8.25149e-17	1.39353e-08	2.58061e-09	1.34191e-08
6.0006e-10	3.56967e-09	1.67666e-08	2.43386e-09	55.56	3.78601e-09	1.08172e-10	9.35453e-19	5.23444e-19	8.68335e-17	1.46032e-08	2.70429e-09	1.40623e-08
8.74509e-10	5.20232e-09	2.44352e-08	3.54704e-09	55.56	5.51761e-09	1.57646e-10	2.95634e-18	1.65426e-18	1.29995e-16	2.12822e-08	3.94115e-09	2.0494e-08
1.14896e-09	6.83498e-09	3.21037e-08	4.66021e-09	55.56	7.24922e-09	2.0712e-10	6.71644e-18	3.75828e-18	1.7314e-16	2.79613e-08	5.17802e-09	2.69257e-08
1.42341e-09	8.46764e-09	3.97722e-08	5.77339e-09	55.56	8.98083e-09	2.56595e-10	1.27069e-17	7.11034e-18	2.16287e-16	3.46403e-08	6.41488e-09	3.33574e-08
4.1679e-09	2.47942e-08	1.16458e-07	1.69051e-08	55.56	2.62969e-08	7.51339e-10	4.0536e-16	2.26832e-16	6.4778e-16	1.01431e-07	1.87835e-08	9.76741e-08
6.91239e-09	4.11209e-08	1.93143e-07	2.80369e-08	55.56	4.3613e-08	1.24608e-09	1.65334e-15	9.25189e-16	1.07928e-15	1.68221e-07	3.11523e-08	1.61991e-07
9.65689e-09	5.74475e-08	2.69828e-07	3.91687e-08	55.56	6.09291e-08	1.74082e-09	4.24956e-15	2.37802e-15	1.51077e-15	2.35011e-07	4.35212e-08	2.26307e-07
1.50334e-08	8.94323e-08	4.20056e-07	6.09762e-08	55.56	9.48522e-08	2.71004e-09	1.50022e-14	8.3953e-15	2.35607e-15	3.65854e-07	6.77527e-08	3.52304e-07
2.041e-08	1.21418e-07	5.70283e-07	8.27839e-08	55.56	1.28776e-07	3.67924e-09	3.66472e-14	2.05082e-14	3.20137e-15	4.96695e-07	9.19851e-08	4.78298e-07
2.57865e-08	1.53404e-07	7.20509e-07	1.04592e-07	55.56	1.62699e-07	4.64843e-09	7.33816e-14	4.10656e-14	4.04666e-15	6.27533e-07	1.16219e-07	6.0429e-07
3.11631e-08	1.8539e-07	8.70732e-07	1.264e-07	55.56	1.96624e-07	5.61761e-09	1.2921e-13	7.23088e-14	4.89194e-15	7.58367e-07	1.40454e-07	7.30278e-07
4.07298e-08	2.42309e-07	1.13802e-06	1.65204e-07	55.56	2.56988e-07	7.34206e-09	2.88042e-13	1.61196e-13	6.39594e-15	9.91155e-07	1.83581e-07	9.54442e-07
5.02965e-08	2.99231e-07	1.4053e-06	2.04009e-07	55.56	3.17356e-07	9.06644e-09	5.42144e-13	3.03397e-13	7.89988e-15	1.22392e-06	2.26715e-07	1.17859e-06
5.98631e-08	3.56159e-07	1.67257e-06	2.42815e-07	55.56	3.77727e-07	1.07907e-08	9.13859e-13	5.11411e-13	9.40376e-15	1.45667e-06	2.69859e-07	1.40271e-06
6.94298e-08	4.13093e-07	1.93982e-06	2.81622e-07	55.56	4.38102e-07	1.25149e-08	1.42555e-12	7.97741e-13	1.09076e-14	1.68939e-06	3.13013e-07	1.62681e-06
1.01662e-07	6.0498e-07	2.84012e-06	4.12385e-07	55.56	6.41559e-07	1.83232e-08	4.47459e-12	2.5035e-12	1.59735e-14	2.47325e-06	4.58509e-07	2.3816e-06
1.33895e-07	7.96991e-07	3.74011e-06	5.43172e-07	55.56	8.45097e-07	2.41295e-08	1.02225e-11	5.71762e-12	2.10382e-14	3.2566e-06	6.04207e-07	3.13589e-06
1.66127e-07	9.89166e-07	4.6397e-06	6.7399e-07	55.56	1.04874e-06	2.99332e-08	1.95258e-11	1.09166e-11	2.61014e-14	4.0393e-06	7.5017e-07	3.88951e-06
1.9836e-07	1.18154e-06	5.5388e-06	8.04847e-07	55.56	1.25251e-06	3.57337e-08	3.32424e-11	1.85752e-11	3.11628e-14	4.82119e-06	8.96459e-07	4.64231e-06
2.3688e-07	1.41176e-06	6.6125e-06	9.6129e-07	55.56	1.49624e-06	4.26605e-08	5.66233e-11	3.1615e-11	3.72092e-14	5.7543e-06	1.0718e-06	5.54065e-06
2.754e-07	1.6424e-06	7.68519e-06	1.11781e-06	55.56	1.74022e-06	4.95809e-08	8.90048e-11	4.9647e-11	4.3253e-14	6.68576e-06	1.24779e-06	6.43731e-06
3.13919e-07	1.8735e-06	8.7567e-06	1.27443e-06	55.56	1.98452e-06	5.64936e-08	1.31862e-10	7.34687e-11	4.92946e-14	7.61531e-06	1.42454e-06	7.33203e-06
3.52439e-07	2.10515e-06	9.82688e-06	1.43114e-06	55.56	2.22916e-06	6.33978e-08	1.86678e-10	1.03872e-10	5.53341e-14	8.54268e-06	1.60216e-06	8.22454e-06
3.90959e-07	2.3374e-06	1.08956e-05	1.58798e-06	55.56	2.47419e-06	7.02924e-08	2.5494e-10	1.41641e-10	6.13721e-14	9.46762e-06	1.78073e-06	9.11458e-06
4.45622e-07	2.66815e-06	1.24092e-05	1.81077e-06	55.56	2.82265e-06	8.00578e-08	3.77818e-10	2.09398e-10	6.99394e-14	1.07755e-05	2.03597e-06	1.03729e-05
5.00284e-07	3.00042e-06	1.3919e-05	2.03386e-06	55.56	3.17209e-06	8.97989e-08	5.35094e-10	2.95741e-10	7.85074e-14	1.20772e-05	2.29359e-06	1.16249e-05
5.54947e-07	3.33438e-06	1.54246e-05	2.25728e-06	55.56	3.52261e-06	9.9513e-08	7.31115e-10	4.0282e-10	8.70793e-14	1.33721e-05	2.55385e-06	1.287e-05
6.09609e-07	3.67021e-06	1.69254e-05	2.48107e-06	55.56	3.87434e-06	1.09197e-07	9.70269e-10	5.32741e-10	9.56585e-14	1.46594e-05	2.817e-06	1.41074e-05
6.64272e-07	4.00806e-06	1.8421e-05	2.70526e-06	55.56	4.22737e-06	1.18849e-07	1.25699e-09	6.87562e-10	1.04249e-13	1.59385e-05	3.08325e-06	1.53365e-05
7.47545e-07	4.52701e-06	2.06884e-05	3.04767e-06	55.56	4.76791e-06	1.33484e-07	1.79536e-09	9.7579e-10	1.17369e-13	1.78698e-05	3.49532e-06	1.71912e-05
8.30818e-07	5.05156e-06	2.29409e-05	3.39122e-06	55.56	5.31206e-06	1.48029e-07	2.47064e-09	1.3333e-09	1.30544e-13	1.97782e-05	3.91578e-06	1.90227e-05
9.14091e-07	5.58224e-06	2.51772e-05	3.73605e-06	55.56	5.86015e-06	1.62475e-07	3.29923e-09	1.7666e-09	1.43796e-13	2.16616e-05	4.34522e-06	2.08286e-05
9.97364e-07	6.11949e-06	2.73954e-05	4.08228e-06	55.56	6.41249e-06	1.76814e-07	4.29783e-09	2.28186e-09	1.57146e-13	2.35179e-05	4.78414e-06	2.2607e-05
1.08064e-06	6.66375e-06	2.95942e-05	4.43002e-06	55.56	6.96934e-06	1.91038e-07	5.48345e-09	2.88489e-09	1.70618e-13	2.53453e-05	5.23295e-06	2.43558e-05
1.16391e-06	7.21542e-06	3.1772e-05	4.7794e-06	55.56	7.53098e-06	2.05142e-07	6.87341e-09	3.58108e-09	1.84237e-13	2.71419e-05	5.69193e-06	2.60731e-05
1.30118e-06	8.14182e-06	3.53118e-05	5.35921e-06	55.5599	8.46782e-06	2.28108e-07	9.6574e-09	4.94518e-09	2.07076e-13	3.00321e-05	6.47121e-06	2.8831e-05
1.43844e-06	9.09054e-06	3.87839e-05	5.9443e-06	55.5599	9.41917e-06	2.50702e-07	1.31247e-08	6.59585e-09	2.30499e-13	3.28279e-05	7.27888e-06	3.14919e-05
1.57571e-06	1.00625e-05	4.21819e-05	6.53516e-06	55.5599	1.03857e-05	2.72902e-07	1.73571e-08	8.5499e-09	2.54622e-13	3.55239e-05	8.11445e-06	3.40501e-05
1.71298e-06	1.10584e-05	4.55e-05	7.13228e-06	55.5599	1.1368e-05	2.94691e-07	2.24371e-08	1.0821e-08	2.79554e-13	3.81156e-05	8.9767e-06	3.65008e-05
1.85024e-06	1.20785e-05	4.87325e-05	7.7361e-06	55.5599	1.23663e-05	3.16058e-07	2.84476e-08	1.34197e-08	3.05396e-13	4.05996e-05	9.86377e-06	3.88403e-05
1.98751e-06	1.31228e-05	5.18745e-05	8.34706e-06	55.5599	1.33808e-05	3.36993e-07	3.54707e-08	1.63536e-08	3.32236e-13	4.29737e-05	1.07732e-05	4.10658e-05
2.17104e-06	1.4556e-05	5.59259e-05	9.17575e-06	55.5599	1.47625e-05	3.64302e-07	4.65828e-08	2.08077e-08	3.69814e-13	4.59735e-05	1.2019e-05	4.38603e-05
2.35456e-06	1.60302e-05	5.97977e-05	1.00188e-05	55.5599	1.61727e-05	3.90833e-07	5.98349e-08	2.58727e-08	4.09454e-13	4.87733e-05	1.32914e-05	4.64465e-05
2.53809e-06	1.75428e-05	6.34823e-05	1.0877e-05	55.5599	1.76105e-05	4.16598e-07	7.54014e-08	3.15448e-08	4.51247e-13	5.13745e-05	1.45814e-05	4.88254e-05
2.72161e-06	1.90908e-05	6.69738e-05	1.1751e-05	55.5599	1.90747e-05	4.41617e-07	9.34411e-08	3.78134e-08	4.95234e-13	5.3781e-05	1.58798e-05	5.10005e-05
2.90514e-06	2.06702e-05	7.02685e-05	1.26415e-05	55.5599	2.05639e-05	4.65919e-07	1.14094e-07	4.46624e-08	5.41409e-13	5.59983e-05	1.7177e-05	5.29774e-05
3.08867e-06	2.2277e-05	7.33646e-05	1.35488e-05	55.5599	2.20763e-05	4.89543e-07	1.37479e-07	5.20711e-08	5.89726e-13	5.80334e-05	1.84639e-05	5.47632e-05
3.31791e-06	2.43155e-05	7.6953e-05	1.47065e-05	55.5599	2.39954e-05	5.1816e-07	1.70669e-07	6.20741e-08	6.52955e-13	6.03321e-05	2.00437e-05	5.67386e-05
3.54715e-06	2.63803e-05	8.02355e-05	1.58916e-05	55.5599	2.59443e-05	5.45874e-07	2.08397e-07	7.28597e-08	7.19168e-13	6.23773e-05	2.15789e-05	5.84482e-05
3.77639e-06	2.8462e-05	8.32198e-05	1.71045e-05	55.5599	2.79192e-05	5.7278e-07	2.50734e-07	8.43713e-08	7.88097e-13	6.41877e-05	2.30568e-05	5.99122e-05
4.00563e-06	3.05513e-05	8.59168e-05	1.83452e-05	55.5598	2.99163e-05	5.98978e-07	2.97686e-07	9.65511e-08	8.59426e-13	6.57827e-05	2.4467e-05	6.11521e-05
4.23487e-06	3.26393e-05	8.83402e-05	1.96136e-05	55.5598	3.19321e-05	6.24568e-07	3.49207e-07	1.09341e-07	9.32892e-13	6.71817e-05	2.58021e-05	6.21889e-05
4.46412e-06	3.47177e-05	9.05055e-05	2.09094e-05	55.5598	3.39633e-05	6.49647e-07	4.05196e-07	1.22686e-07	1.00804e-12	6.84035e-05	2.70566e-05	6.30437e-05
4.74994e-06	3.72843e-05	9.28696e-05	2.25627e-05	55.5598	3.65127e-05	6.80343e-07	4.81045e-07	1.40021e-07	1.10399e-12	6.97057e-05	2.85038e-05	6.38848e-05
5.03577e-06	3.9811e-05	9.48935e-05	2.42568e-05	55.5598	3.90759e-05	7.1056e-07	5.63264e-07	1.58039e-07	1.20169e-12	7.07928e-05	2.98198e-05	6.45104e-05
5.3216e-06	4.22869e-05	9.66122e-05	2.59904e-05	55.5598	4.16482e-05	7.40451e-07	6.51433e-07	1.76654e-07	1.30078e-12	7.16943e-05	3.10069e-05	6.49539e-05
5.60743e-06	4.47028e-05	9.80601e-05	2.7762e-05	55.5598	4.42255e-05	7.70155e-07	7.4509e-07	1.95787e-07	1.40089e-12	7.24368e-05	3.207e-05	6.5245e-05
5.89326e-06	4.70514e-05	9.927e-05	2.95699e-05	55.5598	4.68045e-05	7.99791e-07	8.43749e-07	2.15374e-07	1.50171e-12	7.30438e-05	3.30162e-05	6.541e-05
6.17909e-06	4.93274e-05	0.000100273	3.14125e-05	55.5598	4.93824e-05	8.29464e-07	9.46919e-07	2.35354e-07	1.60303e-12	7.35359e-05	3.38537e-05	6.54719e-05
6.55104e-06	5.21739e-05	0.000101313	3.38596e-05	55.5598	5.27315e-05	8.68279e-07	1.08713e-06	2.61865e-07	1.73535e-12	7.40336e-05	3.47958e-05	6.54301e-05
6.923e-06	5.48853e-05	0.000102105	3.6359e-05	55.5598	5.60708e-05	9.07465e-07	1.23312e-06	2.88874e-07	1.86797e-12	7.44004e-05	3.55892e-05	6.52829e-05
7.29496e-06	5.74593e-05	0.000102697	3.8907e-05	55.5598	5.93972e-05	9.47144e-07	1.38393e-06	3.16309e-07	2.00078e-12	7.46638e-05	3.62534e-05	6.50593e-05
7.66692e-06	5.98962e-05	0.000103127	4.15004e-05	55.5598	6.27084e-05	9.87407e-07	1.5387e-06	3.4412e-07	2.13374e-12	7.4846e-05	3.68066e-05	6.47819e-05
8.03887e-06	6.2198e-05	0.000103431	4.41357e-05	55.5597	6.60029e-05	1.02832e-06	1.69663e-06	3.72266e-07	2.26685e-12	7.49651e-05	3.72653e-05	6.44687e-05
8.41083e-06	6.43681e-05	0.000103634	4.68101e-05	55.5597	6.92796e-05	1.06993e-06	1.85704e-06	4.00719e-07	2.40018e-12	7.50355e-05	3.76441e-05	6.41332e-05
8.87119e-06	6.68785e-05	0.000103782	5.01699e-05	55.5597	7.33096e-05	1.12242e-06	2.05812e-06	4.36333e-07	2.56562e-12	7.50725e-05	3.80211e-05	6.37024e-05
9.33156e-06	6.92037e-05	0.000103844	5.35801e-05	55.5597	7.73107e-05	1.17603e-06	2.2611e-06	4.72366e-07	2.73167e-12	7.50699e-05	3.83153e-05	6.32671e-05
9.79193e-06	7.13542e-05	0.000103846	5.70362e-05	55.5597	8.12825e-05	1.23076e-06	2.46519e-06	5.08809e-07	2.89855e-12	7.50406e-05	3.85434e-05	6.28369e-05
1.02523e-05	7.33407e-05	0.000103807	6.05341e-05	55.5597	8.52254e-05	1.28659e-06	2.66975e-06	5.45661e-07	3.06634e-12	7.49943e-05	3.8719e-05	6.24179e-05
1.07127e-05	7.5174e-05	0.000103741	6.40701e-05	55.5597	8.91395e-05	1.34348e-06	2.87425e-06	5.82926e-07	3.23542e-12	7.49383e-05	3.88527e-05	6.20139e-05
1.1173e-05	7.68645e-05	0.000103658	6.76406e-05	55.5597	9.30255e-05	1.40139e-06	3.07827e-06	6.20614e-07	3.40521e-12	7.4878e-05	3.89534e-05	6.16266e-05
1.16334e-05	7.84222e-05	0.000103566	7.12425e-05	55.5597	9.68841e-05	1.46028e-06	3.2815e-06	6.58738e-07	3.57716e-12	7.48173e-05	3.90278e-05	6.1257e-05
1.17122e-05	7.86762e-05	0.00010355	7.18619e-05	55.5597	9.75417e-05	1.47045e-06	3.31618e-06	6.65307e-07	3.60661e-12	7.48071e-05	3.90384e-05	6.11955e-05
1.1791e-05	7.89266e-05	0.000103534	7.24821e-05	55.5597	9.81986e-05	1.48065e-06	3.35083e-06	6.7189e-07	3.63616e-12	7.4797e-05	3.90483e-05	6.11346e-05
1.18698e-05	7.91734e-05	0.000103517	7.31031e-05	55.5597	9.88546e-05	1.49088e-06	3.38545e-06	6.78486e-07	3.66575e-12	7.4787e-05	3.90577e-05	6.10741e-05
1.19485e-05	7.94168e-05	0.000103501	7.37249e-05	55.5597	9.95099e-05	1.50113e-06	3.42003e-06	6.85095e-07	3.69539e-12	7.47771e-05	3.90666e-05	6.10141e-05
1.20273e-05	7.96568e-05	0.000103484	7.43475e-05	55.5597	0.000100164	1.51141e-06	3.45457e-06	6.91717e-07	3.72508e-12	7.47673e-05	3.90749e-05	6.09547e-05
1.21849e-05	8.01266e-05	0.000103451	7.5595e-05	55.5597	0.000101471	1.53204e-06	3.52356e-06	7.05003e-07	3.78458e-12	7.47482e-05	3.90901e-05	6.08373e-05
1.23425e-05	8.05832e-05	0.000103418	7.68454e-05	55.5597	0.000102775	1.55277e-06	3.59239e-06	7.18344e-07	3.84426e-12	7.47296e-05	3.91035e-05	6.07219e-05
1.25001e-05	8.10269e-05	0.000103385	7.80988e-05	55.5597	0.000104076	1.57361e-06	3.66107e-06	7.3174e-07	3.90413e-12	7.47116e-05	3.91152e-05	6.06085e-05
1.26576e-05	8.14581e-05	0.000103352	7.93549e-05	55.5597	0.000105373	1.59454e-06	3.72959e-06	7.45192e-07	3.96418e-12	7.46943e-05	3.91253e-05	6.04969e-05
1.3172e-05	8.27821e-05	0.000103247	8.34737e-05	55.5597	0.000109589	1.66352e-06	3.95209e-06	7.89505e-07	4.16154e-12	7.46433e-05	3.91488e-05	6.01456e-05
1.36865e-05	8.39862e-05	0.000103146	8.76181e-05	55.5596	0.000113775	1.73346e-06	4.17268e-06	8.34443e-07	4.36097e-12	7.46013e-05	3.91605e-05	5.98126e-05
1.42009e-05	8.50801e-05	0.000103051	9.17852e-05	55.5596	0.000117931	1.80428e-06	4.39129e-06	8.80027e-07	4.5625e-12	7.45691e-05	3.91629e-05	5.94965e-05
1.47153e-05	8.60726e-05	0.000102962	9.59724e-05	55.5596	0.000122059	1.87593e-06	4.60785e-06	9.26276e-07	4.76617e-12	7.4547e-05	3.9158e-05	5.91957e-05
1.52297e-05	8.69719e-05	0.000102878	0.000100177	55.5596	0.000126159	1.94836e-06	4.82236e-06	9.73209e-07	4.97198e-12	7.45351e-05	3.91474e-05	5.89086e-05
1.59032e-05	8.80205e-05	0.000102778	0.000105706	55.5596	0.000131486	2.04426e-06	5.10006e-06	1.03572e-06	5.2447e-12	7.45347e-05	3.9127e-05	5.85512e-05
1.65767e-05	8.89371e-05	0.000102687	0.000111256	55.5596	0.00013677	2.1413e-06	5.37425e-06	1.09947e-06	5.52113e-12	7.4551e-05	3.9101e-05	5.82122e-05
1.72502e-05	8.97349e-05	0.000102605	0.000116825	55.5596	0.000142012	2.23938e-06	5.64499e-06	1.16449e-06	5.80128e-12	7.45832e-05	3.90709e-05	5.78892e-05
1.79236e-05	9.04259e-05	0.00010253	0.000122407	55.5596	0.000147214	2.33842e-06	5.91236e-06	1.23082e-06	6.08513e-12	7.46303e-05	3.90375e-05	5.75801e-05
1.85971e-05	9.10209e-05	0.000102461	0.000128001	55.5596	0.000152377	2.43836e-06	6.17646e-06	1.29848e-06	6.37267e-12	7.46914e-05	3.90018e-05	5.72831e-05
1.95605e-05	9.17237e-05	0.000102373	0.000136016	55.5595	0.000159697	2.58273e-06	6.54874e-06	1.39762e-06	6.79033e-12	7.48007e-05	3.89477e-05	5.68764e-05
2.05238e-05	9.22739e-05	0.000102294	0.000144039	55.5595	0.000166946	2.72866e-06	6.91483e-06	1.49959e-06	7.21545e-12	7.49332e-05	3.88908e-05	5.64879e-05
2.14871e-05	9.26923e-05	0.000102222	0.000152065	55.5595	0.000174127	2.87602e-06	7.27503e-06	1.60446e-06	7.64797e-12	7.50859e-05	3.8832e-05	5.61148e-05
2.24505e-05	9.2997e-05	0.000102156	0.000160087	55.5595	0.000181243	3.0247e-06	7.62963e-06	1.71227e-06	8.08783e-12	7.52562e-05	3.87716e-05	5.57551e-05
2.34138e-05	9.32036e-05	0.000102096	0.0001681	55.5595	0.000188298	3.17464e-06	7.97889e-06	1.82305e-06	8.53497e-12	7.54414e-05	3.87102e-05	5.54071e-05
2.46907e-05	9.33489e-05	0.000102023	0.000178702	55.5595	0.000197558	3.3752e-06	8.43404e-06	1.97453e-06	9.13877e-12	7.57061e-05	3.86273e-05	5.49614e-05
2.59676e-05	9.33718e-05	0.000101956	0.000189274	55.5594	0.000206721	3.57773e-06	8.88076e-06	2.13134e-06	9.75511e-12	7.59886e-05	3.85433e-05	5.45315e-05
2.72445e-05	9.32941e-05	0.000101893	0.000199809	55.5594	0.000215792	3.78214e-06	9.31953e-06	2.29354e-06	1.03839e-11	7.62848e-05	3.84585e-05	5.41154e-05
2.85214e-05	9.31339e-05	0.000101836	0.000210303	55.5594	0.000224775	3.98837e-06	9.75076e-06	2.46116e-06	1.10248e-11	7.65915e-05	3.8373e-05	5.37119e-05
2.97983e-05	9.29064e-05	0.000101782	0.000220752	55.5594	0.000233674	4.19637e-06	1.01748e-05	2.6342e-06	1.16778e-11	7.69056e-05	3.8287e-05	5.33197e-05
3.13729e-05	9.25517e-05	0.000101719	0.000233568	55.5594	0.000244538	4.45521e-06	1.06884e-05	2.85508e-06	1.24994e-11	7.72999e-05	3.81805e-05	5.28504e-05
3.29474e-05	9.21328e-05	0.000101661	0.000246307	55.5593	0.000255286	4.71661e-06	1.11921e-05	3.08424e-06	1.33387e-11	7.76983e-05	3.80738e-05	5.23955e-05
3.45219e-05	9.16649e-05	0.000101607	0.000258965	55.5593	0.000265925	4.98052e-06	1.16864e-05	3.32167e-06	1.41953e-11	7.8098e-05	3.79669e-05	5.19539e-05
3.60965e-05	9.11601e-05	0.000101557	0.00027154	55.5593	0.000276457	5.24687e-06	1.21719e-05	3.56734e-06	1.50688e-11	7.84968e-05	3.78601e-05	5.15246e-05
3.7671e-05	9.0628e-05	0.000101509	0.000284032	55.5593	0.000286889	5.51562e-06	1.26488e-05	3.82122e-06	1.59589e-11	7.88927e-05	3.77533e-05	5.1107e-05
3.96191e-05	8.99434e-05	0.000101454	0.000299372	55.5592	0.00029966	5.85137e-06	1.32275e-05	4.14661e-06	1.70822e-11	7.93766e-05	3.76215e-05	5.06051e-05
4.15671e-05	8.92399e-05	0.000101403	0.000314585	55.5592	0.000312289	6.19062e-06	1.37943e-05	4.4844e-06	1.82294e-11	7.9852e-05	3.74902e-05	5.01187e-05
4.35152e-05	8.85258e-05	0.000101356	0.000329671	55.5592	0.00032478	6.53326e-06	1.43497e-05	4.83447e-06	1.93996e-11	8.03177e-05	3.73595e-05	4.96468e-05
4.54632e-05	8.78074e-05	0.000101312	0.000344634	55.5592	0.000337139	6.87918e-06	1.48941e-05	5.19671e-06	2.05919e-11	8.07727e-05	3.72294e-05	4.91884e-05
4.74113e-05	8.70891e-05	0.000101271	0.000359475	55.5591	0.00034937	7.22827e-06	1.54279e-05	5.57099e-06	2.18056e-11	8.12164e-05	3.71001e-05	4.87428e-05
4.98952e-05	8.61785e-05	0.000101223	0.000378227	55.5591	0.000364788	7.6778e-06	1.6094e-05	6.06548e-06	2.3383e-11	8.17652e-05	3.69365e-05	4.81922e-05
5.23792e-05	8.52783e-05	0.000101179	0.000396791	55.5591	0.000380012	8.13203e-06	1.67443e-05	6.57904e-06	2.49922e-11	8.22948e-05	3.67743e-05	4.766e-05
5.48631e-05	8.43911e-05	0.000101138	0.000415173	55.559	0.00039505	8.59071e-06	1.73796e-05	7.11141e-06	2.66316e-11	8.28054e-05	3.66138e-05	4.71451e-05
5.7347e-05	8.35187e-05	0.000101102	0.00043338	55.559	0.000409908	9.05359e-06	1.80004e-05	7.66228e-06	2.82998e-11	8.32971e-05	3.64549e-05	4.66465e-05
5.9831e-05	8.2662e-05	0.000101068	0.000451417	55.559	0.000424593	9.52042e-06	1.86074e-05	8.23137e-06	2.99955e-11	8.37705e-05	3.62977e-05	4.61632e-05
6.31688e-05	8.15363e-05	0.000101028	0.000475396	55.5589	0.000444062	1.01535e-05	1.94021e-05	9.02433e-06	3.23143e-11	8.43789e-05	3.60894e-05	4.55365e-05
6.65067e-05	8.04396e-05	0.000100992	0.000499092	55.5589	0.00046324	1.07926e-05	2.01739e-05	9.84905e-06	3.46769e-11	8.49567e-05	3.58844e-05	4.49341e-05
6.98445e-05	7.93711e-05	0.000100961	0.000522517	55.5588	0.000482137	1.14373e-05	2.0924e-05	1.07049e-05	3.70803e-11	8.55057e-05	3.56828e-05	4.43543e-05
7.31823e-05	7.83294e-05	0.000100934	0.000545682	55.5588	0.000500765	1.20869e-05	2.16534e-05	1.15913e-05	3.95216e-11	8.60273e-05	3.54847e-05	4.37957e-05
7.65202e-05	7.73135e-05	0.00010091	0.000568598	55.5587	0.000519132	1.2741e-05	2.2363e-05	1.25076e-05	4.19984e-11	8.65231e-05	3.52901e-05	4.32569e-05
8.15418e-05	7.58303e-05	0.00010088	0.000602626	55.5587	0.000546293	1.37325e-05	2.33954e-05	1.39414e-05	4.5786e-11	8.72236e-05	3.50039e-05	4.24808e-05
8.65633e-05	7.43977e-05	0.000100856	0.000636145	55.5586	0.000572913	1.47316e-05	2.43879e-05	1.54399e-05	4.9641e-11	8.78734e-05	3.47255e-05	4.17428e-05
9.15849e-05	7.30114e-05	0.000100838	0.000669183	55.5586	0.000599018	1.5737e-05	2.53433e-05	1.70015e-05	5.35569e-11	8.84767e-05	3.4455e-05	4.10398e-05
9.66065e-05	7.16679e-05	0.000100824	0.000701765	55.5585	0.00062463	1.67476e-05	2.62637e-05	1.86248e-05	5.75278e-11	8.90372e-05	3.4192e-05	4.03687e-05
0.000101628	7.0364e-05	0.000100815	0.000733917	55.5584	0.000649772	1.77623e-05	2.71514e-05	2.03082e-05	6.15484e-11	8.95581e-05	3.39364e-05	3.9727e-05
0.00011	6.82709e-05	0.000100807	0.000786616	55.5584	0.000690691	1.94607e-05	2.8564e-05	2.3245e-05	6.83493e-11	9.03466e-05	3.35263e-05	3.87164e-05
0.000118371	6.62694e-05	0.000100807	0.000838267	55.5583	0.000730438	2.11646e-05	2.98992e-05	2.63402e-05	7.52565e-11	9.10451e-05	3.31353e-05	3.77721e-05
0.000126743	6.4351e-05	0.000100813	0.000888947	55.5582	0.000769085	2.28709e-05	3.11642e-05	2.95889e-05	8.22542e-11	9.16636e-05	3.27623e-05	3.68865e-05
0.000135115	6.25085e-05	0.000100825	0.000938726	55.5581	0.000806696	2.45772e-05	3.23653e-05	3.29871e-05	8.93289e-11	9.22105e-05	3.24064e-05	3.60531e-05
0.000143487	6.07361e-05	0.000100841	0.000987667	55.558	0.000843329	2.62816e-05	3.35078e-05	3.6531e-05	9.64691e-11	9.2693e-05	3.20665e-05	3.52665e-05
0.000153966	5.86088e-05	0.000100866	0.00104783	55.5579	0.000887886	2.84099e-05	3.4863e-05	4.11677e-05	1.05485e-10	9.32157e-05	3.16621e-05	3.43406e-05
0.000164445	5.65758e-05	0.000100895	0.00110687	55.5578	0.000931084	3.053e-05	3.61424e-05	4.60221e-05	1.14571e-10	9.36574e-05	3.12795e-05	3.34729e-05
0.000174924	5.46305e-05	0.000100928	0.00116487	55.5577	0.000973006	3.264e-05	3.73532e-05	5.10893e-05	1.23715e-10	9.40269e-05	3.09173e-05	3.2657e-05
0.000185404	5.27675e-05	0.000100963	0.0012219	55.5576	0.00101373	3.47382e-05	3.85017e-05	5.63651e-05	1.32903e-10	9.43317e-05	3.05737e-05	3.18871e-05
0.000195883	5.09817e-05	0.000101	0.00127805	55.5575	0.00105331	3.68234e-05	3.95935e-05	6.18453e-05	1.42126e-10	9.45782e-05	3.02475e-05	3.11587e-05
0.000206362	4.9269e-05	0.000101039	0.00133336	55.5574	0.00109181	3.88945e-05	4.06334e-05	6.75264e-05	1.51375e-10	9.4772e-05	2.99373e-05	3.04678e-05
0.000216841	4.76258e-05	0.000101078	0.0013879	55.5573	0.0011293	4.09509e-05	4.16254e-05	7.34048e-05	1.6064e-10	9.49179e-05	2.96422e-05	2.98107e-05
0.000227321	4.60489e-05	0.000101119	0.00144173	55.5572	0.00116582	4.29919e-05	4.25735e-05	7.94774e-05	1.69914e-10	9.50202e-05	2.93609e-05	2.91845e-05
0.0002378	4.45351e-05	0.000101161	0.00149488	55.5571	0.00120141	4.5017e-05	4.34811e-05	8.57408e-05	1.79189e-10	9.50827e-05	2.90926e-05	2.85867e-05
0.000248279	4.30818e-05	0.000101202	0.00154741	55.557	0.00123613	4.7026e-05	4.43512e-05	9.2192e-05	1.8846e-10	9.51088e-05	2.88363e-05	2.80147e-05
0.000258758	4.16864e-05	0.000101245	0.00159935	55.557	0.00127001	4.90184e-05	4.51864e-05	9.88279e-05	1.97719e-10	9.51014e-05	2.85913e-05	2.74667e-05
0.000270933	4.01348e-05	0.000101294	0.00165901	55.5569	0.00130837	5.13124e-05	4.61162e-05	0.000106765	2.08453e-10	9.50546e-05	2.83197e-05	2.68577e-05
0.000283108	3.86545e-05	0.000101343	0.00171799	55.5568	0.0013457	5.35838e-05	4.70056e-05	0.000114942	2.19156e-10	9.49702e-05	2.80612e-05	2.6276e-05
0.000295283	3.72423e-05	0.000101392	0.00177633	55.5567	0.00138206	5.58325e-05	4.78578e-05	0.000123355	2.29818e-10	9.48518e-05	2.78149e-05	2.57194e-05
0.000307457	3.58951e-05	0.000101442	0.00183407	55.5566	0.0014175	5.80585e-05	4.86753e-05	0.000131997	2.40431e-10	9.47023e-05	2.75798e-05	2.51863e-05
0.000319632	3.46098e-05	0.000101491	0.00189126	55.5565	0.00145206	6.02621e-05	4.94608e-05	0.000140864	2.50988e-10	9.45249e-05	2.73552e-05	2.46744e-05
0.000322067	3.43599e-05	0.0001015	0.00190264	55.5565	0.00145887	6.07001e-05	4.96143e-05	0.000142664	2.5309e-10	9.44863e-05	2.73114e-05	2.45745e-05
0.000324502	3.41124e-05	0.00010151	0.001914	55.5564	0.00146565	6.11372e-05	4.97665e-05	0.000144472	2.55192e-10	9.44466e-05	2.7268e-05	2.44755e-05
0.000326937	3.38672e-05	0.00010152	0.00192533	55.5564	0.00147239	6.15734e-05	4.99176e-05	0.00014629	2.57291e-10	9.44059e-05	2.7225e-05	2.43772e-05
0.000329372	3.36243e-05	0.00010153	0.00193665	55.5564	0.00147911	6.20087e-05	5.00675e-05	0.000148115	2.59387e-10	9.43643e-05	2.71824e-05	2.42797e-05
0.000333974	3.31713e-05	0.000101548	0.00195798	55.5564	0.00149171	6.28291e-05	5.03479e-05	0.00015159	2.63341e-10	9.42832e-05	2.71028e-05	2.40973e-05
0.000338576	3.27264e-05	0.000101567	0.00197925	55.5563	0.00150419	6.36463e-05	5.06243e-05	0.000155095	2.67285e-10	9.41988e-05	2.70245e-05	2.39177e-05
0.000343178	3.22893e-05	0.000101585	0.00200046	55.5563	0.00151657	6.44603e-05	5.08969e-05	0.00015863	2.71218e-10	9.41112e-05	2.69474e-05	2.37406e-05
0.000350741	3.15876e-05	0.000101615	0.00203516	55.5562	0.00153667	6.5791e-05	5.13367e-05	0.000164504	2.77657e-10	9.39609e-05	2.68233e-05	2.34549e-05
0.000358303	3.09062e-05	0.000101645	0.0020697	55.5562	0.00155649	6.71134e-05	5.17669e-05	0.000170457	2.84066e-10	9.38028e-05	2.67024e-05	2.31758e-05
0.000365866	3.02443e-05	0.000101675	0.00210408	55.5561	0.00157603	6.84273e-05	5.21877e-05	0.000176488	2.90443e-10	9.36375e-05	2.65844e-05	2.2903e-05
0.00037825	2.92014e-05	0.000101724	0.00216006	55.556	0.00160746	7.05612e-05	5.28575e-05	0.000186529	3.00813e-10	9.33523e-05	2.63974e-05	2.24691e-05
0.000390634	2.82069e-05	0.000101773	0.00221564	55.556	0.00163819	7.26732e-05	5.35048e-05	0.000196769	3.11089e-10	9.30506e-05	2.62175e-05	2.20505e-05
0.000403017	2.72586e-05	0.000101822	0.00227088	55.5559	0.00166828	7.47636e-05	5.41308e-05	0.000207204	3.21265e-10	9.27341e-05	2.60442e-05	2.16462e-05
0.000415401	2.6354e-05	0.00010187	0.00232578	55.5558	0.00169774	7.68326e-05	5.47369e-05	0.000217826	3.31338e-10	9.24043e-05	2.58772e-05	2.12555e-05
0.000432896	2.51468e-05	0.000101938	0.00240281	55.5557	0.00173837	7.972e-05	5.55612e-05	0.00023314	3.45384e-10	9.19186e-05	2.5651e-05	2.07252e-05
0.00045039	2.4017e-05	0.000102005	0.00247928	55.5556	0.00177789	8.25666e-05	5.63508e-05	0.000248801	3.59205e-10	9.14126e-05	2.54354e-05	2.02188e-05
0.000467885	2.29593e-05	0.000102073	0.00255523	55.5554	0.00181637	8.53735e-05	5.71083e-05	0.000264793	3.72793e-10	9.08897e-05	2.52295e-05	1.97346e-05
0.000485379	2.19683e-05	0.00010214	0.0026307	55.5553	0.0018539	8.81416e-05	5.7836e-05	0.0002811	3.86143e-10	9.03526e-05	2.50323e-05	1.92712e-05
0.0005101	2.06729e-05	0.000102234	0.00273662	55.5552	0.00190539	9.19893e-05	5.88174e-05	0.00030465	4.04591e-10	8.95745e-05	2.47674e-05	1.86491e-05
0.000534821	1.94892e-05	0.000102329	0.00284177	55.555	0.00195524	9.57645e-05	5.97489e-05	0.000328756	4.22542e-10	8.87796e-05	2.45167e-05	1.80626e-05
0.000559542	1.84062e-05	0.000102423	0.00294623	55.5549	0.0020036	9.947e-05	6.06346e-05	0.000353378	4.39992e-10	8.79731e-05	2.42788e-05	1.75088e-05
0.000584263	1.74137e-05	0.000102517	0.00305008	55.5547	0.00205059	0.000103109	6.14789e-05	0.00037848	4.56941e-10	8.71594e-05	2.40523e-05	1.6985e-05
0.000608984	1.65028e-05	0.00010261	0.00315338	55.5546	0.00209634	0.000106683	6.22851e-05	0.000404026	4.7339e-10	8.63425e-05	2.38358e-05	1.6489e-05
0.000633705	1.56654e-05	0.000102704	0.00325618	55.5544	0.00214095	0.000110195	6.30564e-05	0.000429982	4.89347e-10	8.55256e-05	2.36286e-05	1.60187e-05
0.000658426	1.48943e-05	0.000102798	0.00335855	55.5543	0.00218452	0.000113647	6.37956e-05	0.000456318	5.04816e-10	8.47112e-05	2.34295e-05	1.55724e-05
0.000683146	1.41831e-05	0.000102892	0.00346051	55.5541	0.00222714	0.000117042	6.45051e-05	0.000483005	5.19813e-10	8.39017e-05	2.32379e-05	1.51483e-05
0.000703433	1.36402e-05	0.000102969	0.00354391	55.554	0.00226147	0.000119786	6.50668e-05	0.00050515	5.31769e-10	8.32424e-05	2.30858e-05	1.48158e-05
0.000720045	1.32207e-05	0.000103032	0.00361203	55.5539	0.00228916	0.000122007	6.55137e-05	0.000523436	5.41331e-10	8.27065e-05	2.29643e-05	1.45534e-05
0.000736657	1.28222e-05	0.000103095	0.00368	55.5538	0.00231652	0.000124203	6.59495e-05	0.000541852	5.50693e-10	8.21746e-05	2.28455e-05	1.42995e-05
0.00075327	1.24435e-05	0.000103158	0.00374785	55.5537	0.00234355	0.000126377	6.63748e-05	0.000560391	5.59857e-10	8.1647e-05	2.27293e-05	1.40536e-05
0.000769882	1.20832e-05	0.000103221	0.00381556	55.5536	0.00237027	0.000128527	6.67901e-05	0.000579048	5.68829e-10	8.11241e-05	2.26153e-05	1.38154e-05
0.000786494	1.17403e-05	0.000103284	0.00388316	55.5535	0.00239671	0.000130656	6.71957e-05	0.000597815	5.77611e-10	8.06062e-05	2.25037e-05	1.35845e-05
0.000810399	1.1275e-05	0.000103375	0.00398023	55.5534	0.00243427	0.000133681	6.77634e-05	0.000625006	5.89927e-10	7.98699e-05	2.23466e-05	1.32647e-05
0.000834304	1.08405e-05	0.000103466	0.00407709	55.5532	0.00247131	0.000136664	6.83133e-05	0.000652398	6.01873e-10	7.91448e-05	2.21936e-05	1.29586e-05
0.000858209	1.04341e-05	0.000103557	0.00417375	55.5531	0.00250787	0.000139604	6.88464e-05	0.000679978	6.13464e-10	7.84313e-05	2.20444e-05	1.26655e-05
0.000882114	1.00534e-05	0.000103648	0.00427021	55.553	0.00254398	0.000142504	6.93638e-05	0.000707732	6.2471e-10	7.77297e-05	2.18987e-05	1.23845e-05
0.000906019	9.69628e-06	0.000103738	0.00436651	55.5528	0.00257969	0.000145364	6.98663e-05	0.000735647	6.35627e-10	7.70402e-05	2.17563e-05	1.2115e-05
0.00093436	9.30091e-06	0.000103846	0.00448047	55.5527	0.00262153	0.000148706	7.0444e-05	0.000768936	6.48156e-10	7.62385e-05	2.15913e-05	1.18095e-05
0.000962702	8.93311e-06	0.000103953	0.00459422	55.5525	0.00266288	0.000151997	7.10034e-05	0.000802417	6.6026e-10	7.54541e-05	2.14304e-05	1.15182e-05
0.000991043	8.59039e-06	0.00010406	0.00470777	55.5524	0.00270379	0.000155238	7.15454e-05	0.000836075	6.71954e-10	7.46868e-05	2.12732e-05	1.12403e-05
0.00101938	8.27047e-06	0.000104166	0.00482114	55.5522	0.00274429	0.00015843	7.20713e-05	0.000869895	6.83259e-10	7.39367e-05	2.11196e-05	1.09748e-05
0.00104773	7.97138e-06	0.000104273	0.00493434	55.5521	0.00278441	0.000161576	7.25819e-05	0.000903864	6.94192e-10	7.32035e-05	2.09691e-05	1.0721e-05
0.00107607	7.69119e-06	0.000104379	0.00504739	55.5519	0.0028242	0.000164677	7.30782e-05	0.000937968	7.04772e-10	7.2487e-05	2.08218e-05	1.04782e-05
0.00108174	7.63731e-06	0.0001044	0.00506998	55.5519	0.00283211	0.000165292	7.31758e-05	0.000944805	7.06846e-10	7.23457e-05	2.07927e-05	1.04309e-05
0.0010874	7.5841e-06	0.000104421	0.00509256	55.5518	0.00284002	0.000165905	7.32728e-05	0.000951646	7.08908e-10	7.2205e-05	2.07637e-05	1.0384e-05
0.00109307	7.53156e-06	0.000104442	0.00511514	55.5518	0.00284791	0.000166517	7.33694e-05	0.000958492	7.10956e-10	7.2065e-05	2.07348e-05	1.03375e-05
0.00109874	7.47967e-06	0.000104463	0.00513771	55.5518	0.00285579	0.000167127	7.34654e-05	0.000965343	7.12991e-10	7.19257e-05	2.0706e-05	1.02914e-05
0.00111008	7.37782e-06	0.000104506	0.00518284	55.5517	0.00287152	0.000168341	7.36558e-05	0.000979058	7.17022e-10	7.16489e-05	2.06488e-05	1.02004e-05
0.00112141	7.27847e-06	0.000104548	0.00522795	55.5517	0.00288721	0.000169549	7.38443e-05	0.000992792	7.21002e-10	7.13747e-05	2.0592e-05	1.01109e-05
0.00113275	7.18154e-06	0.00010459	0.00527304	55.5516	0.00290285	0.00017075	7.40308e-05	0.00100654	7.24931e-10	7.1103e-05	2.05357e-05	1.00229e-05
0.00115593	6.99053e-06	0.000104676	0.00536516	55.5515	0.0029347	0.000173186	7.4406e-05	0.00103471	7.32814e-10	7.05554e-05	2.04217e-05	9.84745e-06
0.00117911	6.80864e-06	0.000104762	0.0054572	55.5514	0.00296638	0.000175596	7.47735e-05	0.00106295	7.40499e-10	7.00181e-05	2.03095e-05	9.67786e-06
0.00120229	6.63527e-06	0.000104847	0.00554916	55.5512	0.0029979	0.000177979	7.51336e-05	0.00109124	7.47994e-10	6.9491e-05	2.01989e-05	9.5138e-06
0.00122547	6.46987e-06	0.000104932	0.00564105	55.5511	0.00302928	0.000180338	7.54865e-05	0.0011196	7.55306e-10	6.89739e-05	2.00898e-05	9.35503e-06
0.00126285	6.21872e-06	0.000105069	0.00578906	55.5509	0.0030796	0.000184089	7.60413e-05	0.00116543	7.66727e-10	6.81604e-05	1.9917e-05	9.10955e-06
0.0012937	6.02468e-06	0.000105181	0.00591108	55.5507	0.0031209	0.000187138	7.64865e-05	0.00120335	7.75827e-10	6.75074e-05	1.97772e-05	8.91615e-06
0.00132455	5.84166e-06	0.000105292	0.006033	55.5506	0.00316199	0.000190148	7.6921e-05	0.00124136	7.84648e-10	6.68706e-05	1.96398e-05	8.73057e-06
0.0013554	5.6688e-06	0.000105403	0.0061548	55.5504	0.0032029	0.000193117	7.73452e-05	0.00127943	7.93201e-10	6.62496e-05	1.95047e-05	8.55237e-06
0.00138625	5.50528e-06	0.000105513	0.0062765	55.5502	0.00324365	0.000196049	7.77595e-05	0.00131757	8.01502e-10	6.56437e-05	1.93718e-05	8.38111e-06
0.00142458	5.3141e-06	0.000105649	0.00642758	55.55	0.00329406	0.000199641	7.82615e-05	0.00136505	8.1148e-10	6.49113e-05	1.92096e-05	8.17743e-06
0.00146291	5.13505e-06	0.000105784	0.00657852	55.5498	0.00334425	0.000203177	7.87498e-05	0.0014126	8.21107e-10	6.42007e-05	1.90506e-05	7.98319e-06
0.00150125	4.96713e-06	0.000105918	0.00672932	55.5496	0.00339425	0.000206661	7.92252e-05	0.00146024	8.30403e-10	6.35111e-05	1.88947e-05	7.79779e-06
0.00153309	4.83536e-06	0.000106029	0.0068545	55.5495	0.00343566	0.000209517	7.96109e-05	0.00149986	8.37887e-10	6.29535e-05	1.87673e-05	7.65006e-06
0.00156494	4.71008e-06	0.000106139	0.0069796	55.5493	0.00347695	0.000212338	7.99885e-05	0.00153953	8.45165e-10	6.24093e-05	1.86418e-05	7.50772e-06
0.00159679	4.59086e-06	0.000106248	0.00710461	55.5491	0.00351814	0.000215126	8.03584e-05	0.00157923	8.52246e-10	6.18781e-05	1.85183e-05	7.3705e-06
0.00162864	4.47729e-06	0.000106356	0.00722954	55.549	0.00355923	0.000217882	8.07209e-05	0.00161897	8.59141e-10	6.13595e-05	1.83966e-05	7.23813e-06
0.00166048	4.36898e-06	0.000106464	0.00735439	55.5488	0.00360023	0.000220606	8.10763e-05	0.00165874	8.65856e-10	6.0853e-05	1.82766e-05	7.11036e-06
0.00169233	4.2656e-06	0.000106571	0.00747917	55.5486	0.00364115	0.0002233	8.14248e-05	0.00169855	8.72399e-10	6.03581e-05	1.81584e-05	6.98696e-06
0.00172418	4.16682e-06	0.000106677	0.00760387	55.5485	0.00368199	0.000225965	8.17667e-05	0.00173837	8.78778e-10	5.98746e-05	1.80418e-05	6.86771e-06
0.00175603	4.07236e-06	0.000106783	0.00772851	55.5483	0.00372276	0.0002286	8.21023e-05	0.00177823	8.85002e-10	5.94021e-05	1.79269e-05	6.75242e-06
0.00180058	3.94696e-06	0.000106929	0.00790274	55.5481	0.00377969	0.00023224	8.25616e-05	0.00183401	8.93457e-10	5.87588e-05	1.77689e-05	6.59742e-06
0.00184513	3.82883e-06	0.000107074	0.00807684	55.5478	0.0038365	0.000235827	8.30095e-05	0.00188983	9.01634e-10	5.81351e-05	1.76138e-05	6.4493e-06
0.00188968	3.71737e-06	0.000107217	0.00825082	55.5476	0.0038932	0.000239363	8.34466e-05	0.00194569	9.09551e-10	5.75304e-05	1.74616e-05	6.30762e-06
0.00193423	3.61204e-06	0.000107359	0.00842467	55.5474	0.0039498	0.000242849	8.38734e-05	0.00200157	9.17222e-10	5.69437e-05	1.73123e-05	6.17199e-06
0.00198864	3.49107e-06	0.00010753	0.00863681	55.5471	0.00401881	0.000247042	8.43813e-05	0.00206984	9.26274e-10	5.62505e-05	1.71337e-05	6.01402e-06
0.00204304	3.37776e-06	0.000107699	0.00884878	55.5468	0.0040877	0.000251167	8.48752e-05	0.00213814	9.35001e-10	5.55816e-05	1.6959e-05	5.86389e-06
0.00209744	3.27143e-06	0.000107866	0.00906058	55.5465	0.00415649	0.000255226	8.5356e-05	0.00220646	9.43425e-10	5.49358e-05	1.67881e-05	5.72103e-06
0.00215185	3.17146e-06	0.000108031	0.00927223	55.5462	0.00422518	0.000259223	8.58243e-05	0.00227481	9.51565e-10	5.43118e-05	1.66208e-05	5.58493e-06
0.00220625	3.07733e-06	0.000108194	0.00948373	55.546	0.00429379	0.000263159	8.62807e-05	0.00234316	9.59436e-10	5.37084e-05	1.64571e-05	5.45514e-06
0.00228366	2.95245e-06	0.000108422	0.00978439	55.5456	0.00439129	0.000268661	8.69107e-05	0.00244044	9.70208e-10	5.28836e-05	1.62301e-05	5.28051e-06
0.00229575	2.93389e-06	0.000108458	0.00983133	55.5455	0.00440651	0.00026951	8.70071e-05	0.00245563	9.71847e-10	5.27581e-05	1.61952e-05	5.25423e-06
0.00229793	2.93056e-06	0.000108464	0.0098398	55.5455	0.00440925	0.000269663	8.70245e-05	0.00245838	9.72142e-10	5.27355e-05	1.61889e-05	5.24952e-06
0.00230012	2.92723e-06	0.00010847	0.00984828	55.5455	0.004412	0.000269816	8.70418e-05	0.00246112	9.72437e-10	5.2713e-05	1.61826e-05	5.24481e-06
0.0023023	2.92391e-06	0.000108477	0.00985676	55.5455	0.00441475	0.000269969	8.70592e-05	0.00246387	9.72731e-10	5.26905e-05	1.61764e-05	5.24011e-06
0.00230667	2.91729e-06	0.000108489	0.00987371	55.5454	0.00442025	0.000270274	8.70938e-05	0.00246936	9.73318e-10	5.26456e-05	1.61638e-05	5.23073e-06
0.00231104	2.9107e-06	0.000108502	0.00989066	55.5454	0.00442574	0.000270579	8.71283e-05	0.00247485	9.73904e-10	5.26008e-05	1.61513e-05	5.22138e-06
0.0023154	2.90414e-06	0.000108515	0.00990762	55.5454	0.00443124	0.000270884	8.71628e-05	0.00248033	9.74488e-10	5.25561e-05	1.61389e-05	5.21207e-06
0.00234029	2.86732e-06	0.000108587	0.0100042	55.5453	0.00446254	0.000272614	8.7358e-05	0.00251161	9.77791e-10	5.23036e-05	1.60681e-05	5.15965e-06
0.00236517	2.8314e-06	0.000108658	0.0101007	55.5451	0.00449382	0.000274333	8.7551e-05	0.00254289	9.81048e-10	5.20548e-05	1.59981e-05	5.10828e-06
0.00239006	2.79636e-06	0.00010873	0.0101972	55.545	0.0045251	0.000276042	8.7742e-05	0.00257417	9.8426e-10	5.18094e-05	1.59287e-05	5.05791e-06
0.00243528	2.73485e-06	0.000108858	0.0103725	55.5448	0.0045819	0.000279118	8.80839e-05	0.002631	9.89989e-10	5.13725e-05	1.58042e-05	4.96889e-06
0.0024805	2.67595e-06	0.000108985	0.0105477	55.5445	0.00463867	0.000282161	8.84194e-05	0.00268784	9.95583e-10	5.09466e-05	1.56817e-05	4.88295e-06
0.00252572	2.61952e-06	0.000109111	0.0107228	55.5443	0.00469541	0.00028517	8.87486e-05	0.00274467	1.00105e-09	5.05311e-05	1.55613e-05	4.79993e-06
0.00257094	2.5654e-06	0.000109235	0.0108978	55.5441	0.00475212	0.000288146	8.90718e-05	0.0028015	1.00639e-09	5.01258e-05	1.54429e-05	4.71969e-06
0.00265906	2.46608e-06	0.000109475	0.0112386	55.5436	0.00486255	0.000293857	8.96852e-05	0.00291222	1.01646e-09	4.93637e-05	1.52175e-05	4.57081e-06
0.00272539	2.3962e-06	0.000109652	0.011495	55.5433	0.00494563	0.000298081	9.01333e-05	0.00299556	1.02377e-09	4.88127e-05	1.50525e-05	4.46478e-06
0.00279173	2.33018e-06	0.000109826	0.0117512	55.5429	0.00502866	0.000302243	9.05702e-05	0.00307888	1.03086e-09	4.82801e-05	1.48912e-05	4.36358e-06
0.00285807	2.2677e-06	0.000109998	0.0120072	55.5426	0.00511165	0.000306345	9.09965e-05	0.00316219	1.03774e-09	4.7765e-05	1.47336e-05	4.2669e-06
0.00292441	2.20848e-06	0.000110168	0.012263	55.5423	0.0051946	0.00031039	9.14126e-05	0.00324547	1.04443e-09	4.72664e-05	1.45796e-05	4.17442e-06
0.00299379	2.14975e-06	0.000110342	0.0125304	55.5419	0.00528132	0.000314562	9.18374e-05	0.00333255	1.05123e-09	4.67617e-05	1.44222e-05	4.0819e-06
0.00306316	2.09407e-06	0.000110515	0.0127976	55.5415	0.005368	0.000318676	9.2252e-05	0.00341961	1.05784e-09	4.62732e-05	1.42683e-05	3.99342e-06
0.00313254	2.04122e-06	0.000110685	0.0130646	55.5412	0.00545465	0.000322734	9.26569e-05	0.00350664	1.06427e-09	4.58002e-05	1.4118e-05	3.90872e-06
0.00320192	1.99097e-06	0.000110852	0.0133315	55.5408	0.00554127	0.000326738	9.30525e-05	0.00359364	1.07053e-09	4.53417e-05	1.3971e-05	3.82756e-06
0.00330257	1.92234e-06	0.000111091	0.0137183	55.5403	0.00566687	0.000332455	9.36107e-05	0.0037198	1.07934e-09	4.47011e-05	1.37636e-05	3.71566e-06
0.00340322	1.85832e-06	0.000111325	0.0141048	55.5398	0.00579243	0.000338068	9.41512e-05	0.00384589	1.08783e-09	4.40878e-05	1.35628e-05	3.61017e-06
0.00348445	1.80969e-06	0.000111511	0.0144165	55.5394	0.00589372	0.000342526	9.45753e-05	0.00394762	1.09448e-09	4.36113e-05	1.34052e-05	3.52933e-06
0.00356568	1.76356e-06	0.000111694	0.0147279	55.539	0.00599499	0.000346922	9.4989e-05	0.0040493	1.10095e-09	4.31504e-05	1.32516e-05	3.45205e-06
0.00364692	1.71975e-06	0.000111874	0.0150392	55.5386	0.00609622	0.000351259	9.53928e-05	0.00415093	1.10725e-09	4.27044e-05	1.31018e-05	3.37813e-06
0.00372815	1.67808e-06	0.000112051	0.0153502	55.5381	0.00619743	0.000355539	9.57872e-05	0.00425252	1.11339e-09	4.22723e-05	1.29556e-05	3.30732e-06
0.00380939	1.6384e-06	0.000112226	0.015661	55.5377	0.00629861	0.000359764	9.61725e-05	0.00435406	1.11939e-09	4.18535e-05	1.28129e-05	3.23944e-06
0.00389062	1.60058e-06	0.000112398	0.0159717	55.5373	0.00639976	0.000363936	9.65491e-05	0.00445556	1.12525e-09	4.14473e-05	1.26736e-05	3.17433e-06
0.00397185	1.56448e-06	0.000112568	0.0162821	55.5369	0.00650089	0.000368056	9.69173e-05	0.00455701	1.13097e-09	4.10531e-05	1.25375e-05	3.1118e-06
0.00405309	1.53e-06	0.000112735	0.0165923	55.5365	0.00660199	0.000372127	9.72776e-05	0.00465841	1.13656e-09	4.06703e-05	1.24047e-05	3.05172e-06
0.00413432	1.49703e-06	0.0001129	0.0169024	55.5361	0.00670307	0.00037615	9.76303e-05	0.00475976	1.14204e-09	4.02983e-05	1.22748e-05	2.99393e-06
0.00421555	1.46546e-06	0.000113063	0.0172122	55.5357	0.00680412	0.000380128	9.79755e-05	0.00486107	1.1474e-09	3.99368e-05	1.21479e-05	2.93832e-06
0.00429679	1.43522e-06	0.000113223	0.0175218	55.5352	0.00690515	0.00038406	9.83137e-05	0.00496232	1.15265e-09	3.95851e-05	1.20239e-05	2.88476e-06
0.00439027	1.40195e-06	0.000113406	0.0178779	55.5348	0.00702138	0.000388533	9.86944e-05	0.00507879	1.15857e-09	3.9192e-05	1.18845e-05	2.82551e-06
0.00448375	1.37023e-06	0.000113585	0.0182338	55.5343	0.00713758	0.00039295	9.90665e-05	0.00519518	1.16435e-09	3.88107e-05	1.17487e-05	2.76868e-06
0.00457723	1.33992e-06	0.000113762	0.0185894	55.5338	0.00725374	0.000397315	9.94302e-05	0.00531152	1.17001e-09	3.84407e-05	1.16162e-05	2.71412e-06
0.00459393	1.33465e-06	0.000113793	0.0186529	55.5337	0.0072745	0.000398089	9.94944e-05	0.0053323	1.17101e-09	3.83758e-05	1.15929e-05	2.7046e-06
0.00461064	1.32942e-06	0.000113824	0.0187164	55.5337	0.00729525	0.000398862	9.95583e-05	0.00535307	1.17201e-09	3.83111e-05	1.15697e-05	2.69514e-06
0.00462734	1.32423e-06	0.000113855	0.0187799	55.5336	0.007316	0.000399633	9.96219e-05	0.00537385	1.173e-09	3.82468e-05	1.15465e-05	2.68576e-06
0.00464404	1.31908e-06	0.000113886	0.0188434	55.5335	0.00733675	0.000400402	9.96853e-05	0.00539462	1.17399e-09	3.81829e-05	1.15235e-05	2.67644e-06
0.00467744	1.30891e-06	0.000113948	0.0189703	55.5333	0.00737824	0.000401937	9.98114e-05	0.00543615	1.17595e-09	3.8056e-05	1.14778e-05	2.65799e-06
0.00471085	1.2989e-06	0.00011401	0.0190972	55.5331	0.00741973	0.000403465	9.99365e-05	0.00547768	1.1779e-09	3.79303e-05	1.14325e-05	2.63981e-06
0.00474425	1.28904e-06	0.000114071	0.0192241	55.533	0.00746122	0.000404986	0.000100061	0.0055192	1.17984e-09	3.7806e-05	1.13875e-05	2.62187e-06
0.0048147	1.26874e-06	0.000114199	0.0194916	55.5326	0.0075487	0.000408176	0.000100319	0.00560674	1.18388e-09	3.75478e-05	1.1294e-05	2.58483e-06
0.00488515	1.24909e-06	0.000114326	0.019759	55.5323	0.00763616	0.000411339	0.000100574	0.00569424	1.18786e-09	3.72949e-05	1.12022e-05	2.54885e-06
0.0049556	1.23004e-06	0.000114452	0.0200262	55.5319	0.00772361	0.000414476	0.000100825	0.00578171	1.19179e-09	3.70473e-05	1.1112e-05	2.51386e-06
0.00502604	1.21158e-06	0.000114576	0.0202933	55.5316	0.00781104	0.000417588	0.000101071	0.00586914	1.19566e-09	3.68046e-05	1.10235e-05	2.47984e-06
0.00516521	1.17673e-06	0.000114818	0.0208206	55.5309	0.0079837	0.000423665	0.000101548	0.00604174	1.20315e-09	3.63393e-05	1.0853e-05	2.41529e-06
0.00530438	1.14387e-06	0.000115055	0.0213474	55.5301	0.0081563	0.00042965	0.000102011	0.00621421	1.21045e-09	3.58916e-05	1.06883e-05	2.35407e-06
0.00544355	1.11284e-06	0.000115288	0.0218737	55.5294	0.00832883	0.000435548	0.000102461	0.00638653	1.21757e-09	3.54604e-05	1.0529e-05	2.29592e-06
0.00558272	1.08348e-06	0.000115516	0.0223995	55.5287	0.00850129	0.000441364	0.000102899	0.00655871	1.22452e-09	3.50447e-05	1.0375e-05	2.24061e-06
0.00573703	1.05273e-06	0.000115764	0.022982	55.528	0.00869243	0.000447719	0.000103371	0.00674946	1.23204e-09	3.46008e-05	1.02099e-05	2.18237e-06
0.00589134	1.02372e-06	0.000116008	0.0235639	55.5272	0.00888349	0.000453983	0.000103829	0.00694003	1.23938e-09	3.41735e-05	1.00507e-05	2.12712e-06
0.00600954	1.00258e-06	0.000116192	0.0240092	55.5266	0.00902978	0.000458721	0.000104171	0.0070859	1.24488e-09	3.38568e-05	9.93236e-06	2.08668e-06
0.00612774	9.82324e-07	0.000116373	0.0244542	55.526	0.00917603	0.000463409	0.000104506	0.00723166	1.25029e-09	3.35489e-05	9.81715e-06	2.04778e-06
0.00624595	9.62891e-07	0.000116551	0.0248989	55.5254	0.00932223	0.000468049	0.000104834	0.00737733	1.25561e-09	3.32494e-05	9.7049e-06	2.01033e-06
0.00636415	9.44232e-07	0.000116727	0.0253433	55.5248	0.00946837	0.000472643	0.000105156	0.0075229	1.26084e-09	3.29577e-05	9.5955e-06	1.97424e-06
0.00652925	9.19387e-07	0.000116969	0.0259635	55.524	0.00967242	0.000478985	0.000105594	0.00772606	1.26801e-09	3.2563e-05	9.44726e-06	1.926e-06
0.00669436	8.95838e-07	0.000117206	0.026583	55.5232	0.00987638	0.000485243	0.000106021	0.00792903	1.27503e-09	3.21821e-05	9.30408e-06	1.88008e-06
0.00671845	8.9251e-07	0.000117241	0.0266734	55.523	0.00990614	0.00048615	0.000106082	0.00795864	1.27604e-09	3.21277e-05	9.2836e-06	1.87357e-06
0.00674255	8.89204e-07	0.000117275	0.0267637	55.5229	0.00993589	0.000487055	0.000106143	0.00798824	1.27705e-09	3.20735e-05	9.26321e-06	1.8671e-06
0.00676664	8.85923e-07	0.000117309	0.0268541	55.5228	0.00996564	0.000487958	0.000106204	0.00801783	1.27806e-09	3.20195e-05	9.24293e-06	1.86068e-06
0.00679074	8.82666e-07	0.000117343	0.0269444	55.5227	0.00999539	0.00048886	0.000106265	0.00804743	1.27906e-09	3.19659e-05	9.22275e-06	1.8543e-06
0.00683892	8.76227e-07	0.000117411	0.027125	55.5224	0.0100549	0.000490658	0.000106385	0.0081066	1.28106e-09	3.18594e-05	9.18268e-06	1.84168e-06
0.00688711	8.69884e-07	0.000117479	0.0273056	55.5222	0.0101144	0.00049245	0.000106505	0.00816576	1.28305e-09	3.17539e-05	9.14301e-06	1.82923e-06
0.0069353	8.63635e-07	0.000117546	0.0274861	55.522	0.0101738	0.000494235	0.000106624	0.0082249	1.28502e-09	3.16495e-05	9.10372e-06	1.81695e-06
0.00704341	8.49947e-07	0.000117695	0.0278909	55.5214	0.0103072	0.000498218	0.000106887	0.00835752	1.28941e-09	3.1419e-05	9.01696e-06	1.79e-06
0.00715152	8.367e-07	0.000117843	0.0282954	55.5209	0.0104406	0.00050217	0.000107146	0.00849006	1.29374e-09	3.11934e-05	8.93205e-06	1.76386e-06
0.00725962	8.23873e-07	0.000117989	0.0286997	55.5203	0.0105739	0.000506091	0.000107401	0.00862252	1.29803e-09	3.09725e-05	8.84894e-06	1.73848e-06
0.00736773	8.11445e-07	0.000118134	0.0291038	55.5198	0.0107072	0.000509984	0.000107651	0.0087549	1.30226e-09	3.07562e-05	8.76757e-06	1.71384e-06
0.00757914	7.88228e-07	0.000118413	0.0298932	55.5187	0.0109677	0.000517514	0.000108131	0.00901355	1.3104e-09	3.03458e-05	8.61327e-06	1.66765e-06
0.00779054	7.66346e-07	0.000118686	0.0306816	55.5177	0.0112281	0.000524942	0.000108596	0.0092719	1.31836e-09	2.99512e-05	8.46502e-06	1.62394e-06
0.00800195	7.45685e-07	0.000118954	0.0314692	55.5166	0.0114882	0.000532273	0.000109048	0.00952995	1.32616e-09	2.95712e-05	8.32249e-06	1.5825e-06
0.00821335	7.26145e-07	0.000119218	0.0322559	55.5156	0.0117483	0.000539511	0.000109488	0.00978771	1.33381e-09	2.9205e-05	8.18534e-06	1.54316e-06
0.00844667	7.05778e-07	0.000119503	0.0331232	55.5144	0.0120351	0.000547397	0.00010996	0.0100719	1.34209e-09	2.88158e-05	8.03987e-06	1.50201e-06
0.00867998	6.86555e-07	0.000119783	0.0339894	55.5133	0.0123217	0.000555182	0.000110418	0.0103557	1.35021e-09	2.84412e-05	7.9002e-06	1.46303e-06
0.00885935	6.72502e-07	0.000119994	0.0346546	55.5124	0.0125419	0.000561102	0.000110762	0.0105736	1.35635e-09	2.81626e-05	7.79656e-06	1.43444e-06
0.00903872	6.59033e-07	0.000120203	0.0353192	55.5115	0.0127621	0.000566967	0.000111099	0.0107913	1.3624e-09	2.78917e-05	7.69601e-06	1.40697e-06
0.00921809	6.46113e-07	0.000120409	0.0359832	55.5106	0.0129821	0.000572779	0.000111429	0.0110089	1.36837e-09	2.76281e-05	7.59842e-06	1.38056e-06
0.00939746	6.33709e-07	0.000120613	0.0366467	55.5097	0.013202	0.000578541	0.000111752	0.0112262	1.37426e-09	2.73715e-05	7.50364e-06	1.35514e-06
0.009647	6.17256e-07	0.000120891	0.0375687	55.5085	0.0135077	0.000586478	0.000112192	0.0115283	1.38234e-09	2.70256e-05	7.37626e-06	1.32133e-06
0.00989655	6.01657e-07	0.000121165	0.0384897	55.5073	0.0138133	0.000594325	0.000112621	0.01183	1.39028e-09	2.66917e-05	7.25378e-06	1.2892e-06
0.0100787	5.90783e-07	0.000121362	0.0391614	55.5064	0.0140362	0.0006	0.000112927	0.01205	1.39599e-09	2.64552e-05	7.16731e-06	1.26674e-06
0.0102609	5.80313e-07	0.000121557	0.0398325	55.5055	0.014259	0.000605631	0.000113227	0.0122698	1.40164e-09	2.62244e-05	7.08322e-06	1.24506e-06
0.0104431	5.70218e-07	0.00012175	0.040503	55.5046	0.0144818	0.00061122	0.000113523	0.0124894	1.40724e-09	2.59992e-05	7.0014e-06	1.22413e-06
0.0106253	5.60483e-07	0.00012194	0.041173	55.5037	0.0147044	0.000616769	0.000113813	0.0127088	1.41277e-09	2.57793e-05	6.92175e-06	1.20391e-06
0.0108074	5.5109e-07	0.000122129	0.0418424	55.5028	0.0149269	0.000622279	0.000114099	0.0129281	1.41824e-09	2.55645e-05	6.8442e-06	1.18436e-06
0.0109896	5.42019e-07	0.000122315	0.0425113	55.5019	0.0151493	0.000627751	0.000114379	0.0131471	1.42366e-09	2.53546e-05	6.76867e-06	1.16545e-06
0.0111718	5.33251e-07	0.000122499	0.0431797	55.501	0.0153716	0.000633186	0.000114656	0.013366	1.42903e-09	2.51493e-05	6.69506e-06	1.14716e-06
0.0114207	5.21742e-07	0.000122748	0.0440921	55.4998	0.0156752	0.000640556	0.000115026	0.0136647	1.43628e-09	2.48761e-05	6.59748e-06	1.12308e-06
0.0116696	5.10739e-07	0.000122994	0.0450035	55.4986	0.0159786	0.000647862	0.000115389	0.0139631	1.44344e-09	2.46109e-05	6.5032e-06	1.10003e-06
0.0119186	5.00212e-07	0.000123237	0.0459139	55.4973	0.0162818	0.000655108	0.000115745	0.0142612	1.45052e-09	2.43532e-05	6.41204e-06	1.07792e-06
0.0121675	4.90126e-07	0.000123476	0.0468235	55.4961	0.0165849	0.000662296	0.000116094	0.0145589	1.45752e-09	2.41028e-05	6.32386e-06	1.0567e-06
0.0124164	4.80455e-07	0.000123713	0.0477321	55.4949	0.0168877	0.000669428	0.000116436	0.0148563	1.46444e-09	2.38591e-05	6.23851e-06	1.03633e-06
0.0126653	4.71177e-07	0.000123946	0.0486397	55.4937	0.0171904	0.000676508	0.000116772	0.0151534	1.47129e-09	2.3622e-05	6.15585e-06	1.01675e-06
0.0129143	4.62265e-07	0.000124177	0.0495465	55.4925	0.0174929	0.000683535	0.000117102	0.0154501	1.47807e-09	2.33911e-05	6.07576e-06	9.97909e-07
0.0132736	4.50004e-07	0.000124506	0.0508541	55.4907	0.0179294	0.000693596	0.000117568	0.015878	1.48774e-09	2.30682e-05	5.96441e-06	9.7194e-07
0.013633	4.38405e-07	0.00012483	0.0521599	55.489	0.0183654	0.000703559	0.000118023	0.0163052	1.49727e-09	2.27567e-05	5.85784e-06	9.47325e-07
0.0139924	4.27414e-07	0.000125149	0.0534638	55.4872	0.0188012	0.00071343	0.000118468	0.0167318	1.50669e-09	2.24562e-05	5.75574e-06	9.23957e-07
0.0143518	4.16986e-07	0.000125463	0.0547661	55.4855	0.0192365	0.000723215	0.000118902	0.0171577	1.516e-09	2.21659e-05	5.65783e-06	9.01745e-07
0.0147112	4.07077e-07	0.000125773	0.0560666	55.4838	0.0196716	0.000732916	0.000119327	0.017583	1.52519e-09	2.18851e-05	5.56385e-06	8.80603e-07
0.0150705	3.97649e-07	0.000126079	0.0573655	55.482	0.0201063	0.000742539	0.000119744	0.0180077	1.53428e-09	2.16134e-05	5.47357e-06	8.60457e-07
0.0154299	3.88668e-07	0.000126381	0.0586627	55.4803	0.0205407	0.000752088	0.000120152	0.0184318	1.54328e-09	2.13503e-05	5.38678e-06	8.41235e-07
0.0158745	3.78129e-07	0.000126749	0.0602652	55.4781	0.0210776	0.000763801	0.000120645	0.0189557	1.55428e-09	2.10359e-05	5.28393e-06	8.18647e-07
0.016319	3.68174e-07	0.000127112	0.0618652	55.476	0.0216141	0.000775411	0.000121128	0.0194786	1.56516e-09	2.07332e-05	5.18576e-06	7.97273e-07
0.0167636	3.58753e-07	0.00012747	0.0634629	55.4739	0.02215	0.000786924	0.000121599	0.0200006	1.57591e-09	2.04413e-05	5.09196e-06	7.77018e-07
0.0172081	3.49825e-07	0.000127823	0.0650583	55.4717	0.0226855	0.000798345	0.000122061	0.0205218	1.58654e-09	2.01595e-05	5.00224e-06	7.57795e-07
0.017729	3.3994e-07	0.000128231	0.0669248	55.4692	0.0233125	0.000811617	0.000122591	0.0211315	1.59887e-09	1.98416e-05	4.90193e-06	7.36481e-07
0.0182499	3.30621e-07	0.000128632	0.0687883	55.4667	0.0239388	0.000824777	0.000123108	0.02174	1.61106e-09	1.95359e-05	4.80647e-06	7.16362e-07
0.0187708	3.21828e-07	0.000129028	0.0706488	55.4642	0.0245645	0.000837829	0.000123614	0.0223474	1.62312e-09	1.92417e-05	4.71553e-06	6.97353e-07
0.018848	3.20565e-07	0.000129087	0.0709244	55.4639	0.0246572	0.000839756	0.000123688	0.0224374	1.6249e-09	1.9199e-05	4.70241e-06	6.94619e-07
0.0189253	3.19313e-07	0.000129145	0.0711998	55.4635	0.0247499	0.00084168	0.000123762	0.0225273	1.62667e-09	1.91565e-05	4.68938e-06	6.9191e-07
0.0190025	3.18072e-07	0.000129203	0.0714752	55.4631	0.0248426	0.000843602	0.000123835	0.0226172	1.62844e-09	1.91143e-05	4.67644e-06	6.89224e-07
0.0190797	3.1684e-07	0.000129261	0.0717506	55.4628	0.0249352	0.000845521	0.000123909	0.0227071	1.63021e-09	1.90723e-05	4.66359e-06	6.86558e-07
0.0192341	3.14408e-07	0.000129376	0.0723011	55.462	0.0251205	0.000849354	0.000124055	0.0228867	1.63374e-09	1.8989e-05	4.63816e-06	6.81291e-07
0.0193885	3.12014e-07	0.000129491	0.0728514	55.4613	0.0253058	0.000853179	0.0001242	0.0230663	1.63726e-09	1.89066e-05	4.61308e-06	6.76106e-07
0.019543	3.09658e-07	0.000129606	0.0734014	55.4605	0.025491	0.000856995	0.000124345	0.0232458	1.64078e-09	1.88251e-05	4.58833e-06	6.71002e-07
0.0199732	3.03287e-07	0.000129923	0.0749324	55.4585	0.0260067	0.000867585	0.000124743	0.0237454	1.65051e-09	1.86025e-05	4.52111e-06	6.57193e-07
0.0204034	2.97187e-07	0.000130236	0.0764616	55.4564	0.026522	0.000878114	0.000125134	0.0242443	1.66017e-09	1.83862e-05	4.45632e-06	6.43957e-07
0.0208336	2.91338e-07	0.000130547	0.0779889	55.4544	0.0270369	0.000888585	0.00012552	0.0247425	1.66976e-09	1.8176e-05	4.39384e-06	6.3126e-07
0.0212638	2.85727e-07	0.000130855	0.0795145	55.4523	0.0275515	0.000899001	0.000125901	0.02524	1.67929e-09	1.79715e-05	4.33353e-06	6.19069e-07
0.0218998	2.77836e-07	0.000131305	0.0817666	55.4493	0.0283117	0.000914303	0.000126453	0.0259743	1.69326e-09	1.76792e-05	4.24813e-06	6.0191e-07
0.0225358	2.7039e-07	0.000131749	0.084015	55.4463	0.0290711	0.000929495	0.000126994	0.0267072	1.7071e-09	1.73981e-05	4.1669e-06	5.85704e-07
0.0231718	2.63352e-07	0.000132187	0.0862598	55.4433	0.0298298	0.000944584	0.000127525	0.0274387	1.72083e-09	1.71275e-05	4.08956e-06	5.70374e-07
0.0238079	2.56689e-07	0.00013262	0.088501	55.4403	0.0305878	0.000959574	0.000128047	0.0281689	1.73445e-09	1.68667e-05	4.01582e-06	5.5585e-07
0.0245152	2.49683e-07	0.000133096	0.0909896	55.437	0.03143	0.000976137	0.000128616	0.0289795	1.74947e-09	1.65876e-05	3.93774e-06	5.4057e-07
0.0252226	2.43067e-07	0.000133566	0.093474	55.4336	0.0322713	0.000992592	0.000129175	0.0297884	1.76436e-09	1.63192e-05	3.86348e-06	5.26128e-07
0.0257723	2.38175e-07	0.000133928	0.095402	55.431	0.0329246	0.00100531	0.000129603	0.030416	1.77586e-09	1.61176e-05	3.80825e-06	5.15445e-07
0.026322	2.33486e-07	0.000134286	0.0973275	55.4284	0.0335775	0.00101797	0.000130024	0.0310427	1.7873e-09	1.59217e-05	3.75505e-06	5.052e-07
0.0268717	2.28987e-07	0.000134642	0.0992507	55.4259	0.0342298	0.00103056	0.000130441	0.0316685	1.79867e-09	1.57314e-05	3.70377e-06	4.95368e-07
0.0274214	2.24667e-07	0.000134994	0.101172	55.4233	0.0348818	0.00104311	0.000130852	0.0322935	1.80998e-09	1.55463e-05	3.6543e-06	4.85922e-07
0.0282963	2.18134e-07	0.000135549	0.104224	55.4192	0.0359184	0.00106297	0.000131496	0.0332863	1.82787e-09	1.5262e-05	3.57907e-06	4.71632e-07
0.0291712	2.11988e-07	0.000136097	0.107271	55.4151	0.036954	0.0010827	0.000132129	0.0342771	1.84562e-09	1.49894e-05	3.50784e-06	4.58185e-07
0.0300461	2.06197e-07	0.000136638	0.110313	55.411	0.0379885	0.00110231	0.000132751	0.0352658	1.86324e-09	1.47279e-05	3.44031e-06	4.45507e-07
0.030921	2.00728e-07	0.000137174	0.11335	55.4069	0.0390219	0.00112181	0.000133362	0.0362525	1.88075e-09	1.44767e-05	3.37617e-06	4.33532e-07
0.0317959	1.95556e-07	0.000137703	0.116382	55.4028	0.0400544	0.0011412	0.000133964	0.0372373	1.89814e-09	1.42352e-05	3.31519e-06	4.22205e-07
0.0326708	1.90657e-07	0.000138227	0.119408	55.3988	0.0410859	0.00116049	0.000134556	0.0382202	1.91543e-09	1.40027e-05	3.25712e-06	4.11472e-07
0.0335457	1.8601e-07	0.000138745	0.12243	55.3947	0.0421164	0.00117969	0.00013514	0.0392013	1.93261e-09	1.37787e-05	3.20177e-06	4.01289e-07
0.0344206	1.81593e-07	0.000139259	0.125448	55.3907	0.0431461	0.00119879	0.000135716	0.0401806	1.9497e-09	1.35628e-05	3.14893e-06	3.91611e-07
0.0351264	1.78188e-07	0.000139669	0.127879	55.3874	0.0439761	0.00121414	0.000136175	0.0409695	1.96343e-09	1.33941e-05	3.10803e-06	3.84149e-07
0.0358322	1.74915e-07	0.000140077	0.130307	55.3841	0.0448055	0.00122943	0.000136629	0.0417572	1.97709e-09	1.32301e-05	3.06858e-06	3.76975e-07
0.0365381	1.71766e-07	0.000140482	0.132732	55.3809	0.0456344	0.00124466	0.000137079	0.0425439	1.99071e-09	1.30706e-05	3.03049e-06	3.70072e-07
0.0372439	1.68733e-07	0.000140883	0.135155	55.3776	0.0464628	0.00125985	0.000137524	0.0433295	2.00427e-09	1.29154e-05	2.99371e-06	3.63426e-07
0.0383366	1.64256e-07	0.0001415	0.1389	55.3726	0.047744	0.00128325	0.000138205	0.0445436	2.02516e-09	1.26833e-05	2.93918e-06	3.53612e-07
0.039222	1.60803e-07	0.000141994	0.14193	55.3685	0.0487812	0.00130214	0.000138749	0.0455256	2.04201e-09	1.25018e-05	2.897e-06	3.46046e-07
0.0393386	1.60361e-07	0.000142059	0.142329	55.368	0.0489178	0.00130462	0.00013882	0.0456549	2.04422e-09	1.24784e-05	2.89158e-06	3.45077e-07
0.0394552	1.59921e-07	0.000142124	0.142728	55.3674	0.0490543	0.0013071	0.000138892	0.045784	2.04644e-09	1.24551e-05	2.88618e-06	3.44112e-07
0.0395718	1.59483e-07	0.000142189	0.143127	55.3669	0.0491908	0.00130958	0.000138963	0.0459132	2.04865e-09	1.24318e-05	2.88081e-06	3.43152e-07
0.0397162	1.58944e-07	0.000142269	0.14362	55.3662	0.0493599	0.00131265	0.00013905	0.0460732	2.05138e-09	1.24031e-05	2.8742e-06	3.4197e-07
0.0398607	1.58408e-07	0.000142349	0.144114	55.3656	0.049529	0.00131571	0.000139138	0.0462332	2.05412e-09	1.23746e-05	2.86763e-06	3.40797e-07
0.0400052	1.57877e-07	0.000142428	0.144608	55.3649	0.0496981	0.00131878	0.000139226	0.0463931	2.05685e-09	1.23462e-05	2.8611e-06	3.39632e-07
0.0403886	1.56484e-07	0.00014264	0.145917	55.3631	0.0501468	0.00132691	0.000139457	0.0468173	2.0641e-09	1.22716e-05	2.84398e-06	3.3658e-07
0.0407721	1.55117e-07	0.000142851	0.147226	55.3614	0.0505953	0.00133502	0.000139688	0.0472413	2.07134e-09	1.2198e-05	2.82715e-06	3.33584e-07
0.0411556	1.53774e-07	0.000143061	0.148534	55.3596	0.0510437	0.00134313	0.000139917	0.0476651	2.07856e-09	1.21254e-05	2.81061e-06	3.30642e-07
0.0420592	1.50706e-07	0.000143553	0.151614	55.3555	0.0520998	0.00136217	0.000140454	0.0486625	2.09553e-09	1.1958e-05	2.7727e-06	3.23917e-07
0.0429629	1.47763e-07	0.000144041	0.154691	55.3513	0.0531552	0.00138115	0.000140985	0.0496585	2.11244e-09	1.17957e-05	2.73624e-06	3.17469e-07
0.0438666	1.44938e-07	0.000144526	0.157763	55.3472	0.0542098	0.00140006	0.000141511	0.050653	2.12929e-09	1.16383e-05	2.70114e-06	3.11281e-07
0.0447702	1.42224e-07	0.000145007	0.160832	55.343	0.0552636	0.00141891	0.000142032	0.0516462	2.14607e-09	1.14855e-05	2.66733e-06	3.05337e-07
0.0461486	1.38284e-07	0.000145734	0.165506	55.3367	0.0568696	0.00144754	0.000142817	0.0531584	2.17156e-09	1.12609e-05	2.61807e-06	2.96708e-07
0.047527	1.34567e-07	0.000146453	0.170172	55.3305	0.0584741	0.00147603	0.000143591	0.0546675	2.19692e-09	1.10458e-05	2.57141e-06	2.88568e-07
0.0489054	1.31053e-07	0.000147165	0.17483	55.3242	0.0600769	0.0015044	0.000144354	0.0561737	2.22216e-09	1.08397e-05	2.52715e-06	2.80877e-07
0.0502838	1.27727e-07	0.000147869	0.179481	55.3179	0.0616782	0.00153263	0.000145108	0.057677	2.24728e-09	1.0642e-05	2.48509e-06	2.73597e-07
0.051807	1.24251e-07	0.00014864	0.184612	55.311	0.063446	0.0015637	0.000145931	0.059335	2.27491e-09	1.04326e-05	2.441e-06	2.65994e-07
0.0533302	1.20967e-07	0.000149403	0.189735	55.3041	0.065212	0.00159462	0.000146742	0.0609897	2.30242e-09	1.02322e-05	2.3992e-06	2.58812e-07
0.0545202	1.18526e-07	0.000149993	0.193731	55.2987	0.0665905	0.00161868	0.000147369	0.0622802	2.32382e-09	1.00814e-05	2.36803e-06	2.53474e-07
0.0557101	1.16185e-07	0.000150579	0.197722	55.2933	0.0679679	0.00164266	0.00014799	0.0635688	2.34514e-09	9.93547e-06	2.33807e-06	2.48359e-07
0.0569001	1.1394e-07	0.00015116	0.201709	55.288	0.0693444	0.00166656	0.000148605	0.0648556	2.3664e-09	9.79415e-06	2.30926e-06	2.43453e-07
0.0580901	1.11784e-07	0.000151737	0.20569	55.2826	0.0707199	0.00169039	0.000149214	0.0661405	2.38758e-09	9.65722e-06	2.28153e-06	2.38743e-07
0.0601119	1.0831e-07	0.000152707	0.212445	55.2735	0.0730548	0.0017307	0.000150237	0.0683198	2.42343e-09	9.43402e-06	2.23671e-06	2.31157e-07
0.0621338	1.05054e-07	0.000153666	0.219187	55.2644	0.075387	0.0017708	0.000151245	0.0704942	2.45909e-09	9.22192e-06	2.19456e-06	2.24052e-07
0.0641556	1.01998e-07	0.000154613	0.225917	55.2553	0.0777167	0.0018107	0.000152238	0.0726639	2.49457e-09	9.02011e-06	2.15484e-06	2.17384e-07
0.0661774	9.91213e-08	0.000155549	0.232635	55.2462	0.0800439	0.00185041	0.000153218	0.0748292	2.52989e-09	8.82781e-06	2.11734e-06	2.11112e-07
0.0681993	9.64099e-08	0.000156475	0.239342	55.2372	0.0823688	0.00188993	0.000154186	0.0769901	2.56505e-09	8.64435e-06	2.08187e-06	2.05203e-07
0.0702211	9.38489e-08	0.000157391	0.246038	55.2281	0.0846913	0.00192927	0.000155141	0.0791469	2.60005e-09	8.46912e-06	2.04826e-06	1.99625e-07
0.0722429	9.14268e-08	0.000158297	0.252724	55.2191	0.0870117	0.00196843	0.000156084	0.0812997	2.6349e-09	8.30156e-06	2.01638e-06	1.94352e-07
0.0742648	8.91309e-08	0.000159194	0.259399	55.2101	0.0893299	0.00200742	0.000157016	0.0834486	2.6696e-09	8.14115e-06	1.98607e-06	1.89356e-07
0.0757223	8.75496e-08	0.000159834	0.264205	55.2036	0.0909998	0.00203543	0.000157681	0.0849954	2.69453e-09	8.02969e-06	1.96514e-06	1.85917e-07
0.0771799	8.60263e-08	0.00016047	0.269006	55.1971	0.0926687	0.00206335	0.00015834	0.0865403	2.71939e-09	7.92156e-06	1.94494e-06	1.82605e-07
0.0786375	8.4557e-08	0.000161102	0.273803	55.1907	0.0943365	0.00209119	0.000158994	0.0880833	2.74417e-09	7.81661e-06	1.92541e-06	1.79411e-07
0.080095	8.31391e-08	0.000161729	0.278594	55.1842	0.0960033	0.00211895	0.000159643	0.0896246	2.76889e-09	7.71468e-06	1.90653e-06	1.7633e-07
0.0815526	8.17703e-08	0.000162351	0.283381	55.1777	0.0976692	0.00214662	0.000160287	0.091164	2.79354e-09	7.61565e-06	1.88826e-06	1.73357e-07
0.0830101	8.04478e-08	0.000162969	0.288163	55.1712	0.099334	0.00217422	0.000160925	0.0927017	2.81812e-09	7.5194e-06	1.87058e-06	1.70485e-07
0.0844677	7.91691e-08	0.000163583	0.292941	55.1648	0.100998	0.00220173	0.000161559	0.0942377	2.84264e-09	7.42581e-06	1.85345e-06	1.6771e-07
0.0863255	7.75998e-08	0.00016436	0.299024	55.1566	0.103117	0.00223669	0.00016236	0.0961931	2.8738e-09	7.31019e-06	1.83237e-06	1.64304e-07
0.0881833	7.6094e-08	0.00016513	0.305101	55.1484	0.105235	0.00227153	0.000163154	0.0981458	2.90485e-09	7.19848e-06	1.8121e-06	1.61038e-07
0.0900412	7.46483e-08	0.000165893	0.31117	55.1402	0.107352	0.00230624	0.00016394	0.100096	2.9358e-09	7.09051e-06	1.7926e-06	1.57904e-07
0.091899	7.32581e-08	0.00016665	0.317233	55.132	0.109467	0.00234083	0.000164719	0.102043	2.96665e-09	6.98606e-06	1.77379e-06	1.54891e-07
0.093254	7.22785e-08	0.000167199	0.321651	55.126	0.111009	0.00236599	0.000165283	0.103462	2.98909e-09	6.91202e-06	1.76051e-06	1.52769e-07
0.093525	7.20858e-08	0.000167308	0.322535	55.1248	0.111317	0.00237101	0.000165395	0.103746	2.99358e-09	6.89742e-06	1.7579e-06	1.52352e-07
0.093796	7.18942e-08	0.000167417	0.323418	55.1236	0.111625	0.00237603	0.000165507	0.10403	2.99805e-09	6.88289e-06	1.7553e-06	1.51936e-07
0.094067	7.17036e-08	0.000167526	0.3243	55.1224	0.111934	0.00238105	0.000165619	0.104313	3.00253e-09	6.86842e-06	1.75271e-06	1.51524e-07
0.094609	7.13256e-08	0.000167744	0.326066	55.12	0.11255	0.00239108	0.000165843	0.10488	3.01148e-09	6.8397e-06	1.74757e-06	1.50705e-07
0.095151	7.09518e-08	0.000167961	0.327831	55.1176	0.113166	0.0024011	0.000166066	0.105447	3.02042e-09	6.81124e-06	1.74249e-06	1.49896e-07
0.095693	7.0582e-08	0.000168178	0.329595	55.1152	0.113782	0.00241111	0.000166288	0.106013	3.02936e-09	6.78304e-06	1.73746e-06	1.49095e-07
0.0979073	6.91123e-08	0.000169058	0.336798	55.1055	0.116298	0.0024519	0.000167191	0.108326	3.06577e-09	6.67049e-06	1.71742e-06	1.45913e-07
0.100122	6.77051e-08	0.00016993	0.343992	55.0958	0.118813	0.00249253	0.000168086	0.110635	3.10205e-09	6.56203e-06	1.69819e-06	1.42869e-07
0.102336	6.63566e-08	0.000170793	0.351178	55.0861	0.121325	0.002533	0.000168971	0.112941	3.1382e-09	6.45743e-06	1.6797e-06	1.39952e-07
0.10455	6.50631e-08	0.000171649	0.358356	55.0763	0.123836	0.00257332	0.000169847	0.115243	3.17422e-09	6.35648e-06	1.66191e-06	1.37156e-07
0.107785	6.32657e-08	0.000172886	0.368825	55.0622	0.1275	0.00263192	0.000171112	0.118601	3.2266e-09	6.21522e-06	1.6371e-06	1.33272e-07
0.111019	6.15691e-08	0.000174106	0.379278	55.048	0.131161	0.00269019	0.00017236	0.121953	3.27872e-09	6.08081e-06	1.61359e-06	1.29608e-07
0.114253	5.99652e-08	0.000175311	0.389714	55.0339	0.134818	0.00274814	0.000173591	0.125299	3.33058e-09	5.95275e-06	1.59126e-06	1.26146e-07
0.117487	5.84462e-08	0.000176501	0.400136	55.0198	0.138473	0.00280578	0.000174805	0.128638	3.38218e-09	5.83061e-06	1.57002e-06	1.22869e-07
0.121078	5.68514e-08	0.000177806	0.411688	55.0042	0.142526	0.0028694	0.000176135	0.13234	3.43917e-09	5.70146e-06	1.54762e-06	1.19431e-07
0.124668	5.53449e-08	0.000179092	0.423222	54.9886	0.146575	0.00293264	0.000177446	0.136034	3.49585e-09	5.57858e-06	1.52635e-06	1.16185e-07
0.128259	5.392e-08	0.000180362	0.434739	54.973	0.150621	0.00299551	0.000178739	0.139721	3.55223e-09	5.46156e-06	1.50613e-06	1.13116e-07
0.131202	5.28081e-08	0.00018139	0.444164	54.9602	0.153934	0.00304675	0.000179786	0.142738	3.59821e-09	5.36973e-06	1.49028e-06	1.10722e-07
0.134144	5.17432e-08	0.000182408	0.453578	54.9474	0.157245	0.00309774	0.000180821	0.145751	3.64399e-09	5.28133e-06	1.47504e-06	1.08431e-07
0.137086	5.07225e-08	0.000183415	0.462981	54.9347	0.160554	0.00314849	0.000181845	0.14876	3.68958e-09	5.19619e-06	1.46036e-06	1.06235e-07
0.140029	4.9743e-08	0.000184411	0.472373	54.922	0.16386	0.00319899	0.000182857	0.151765	3.73497e-09	5.11412e-06	1.44622e-06	1.04129e-07
0.142971	4.88025e-08	0.000185398	0.481755	54.9093	0.167164	0.00324926	0.000183859	0.154765	3.78017e-09	5.03496e-06	1.43258e-06	1.02108e-07
0.146262	4.77938e-08	0.000186489	0.492234	54.8951	0.170857	0.00330519	0.000184967	0.158116	3.83048e-09	4.94969e-06	1.41788e-06	9.99404e-08
0.149552	4.68282e-08	0.000187568	0.502701	54.8809	0.174547	0.00336082	0.000186062	0.161462	3.88056e-09	4.86768e-06	1.40374e-06	9.78667e-08
0.150138	4.66606e-08	0.000187759	0.504561	54.8784	0.175203	0.00337068	0.000186256	0.162057	3.88944e-09	4.85342e-06	1.40128e-06	9.75067e-08
0.150723	4.64944e-08	0.000187949	0.506421	54.8758	0.175859	0.00338054	0.000186449	0.162651	3.89832e-09	4.83926e-06	1.39883e-06	9.71498e-08
0.151308	4.63294e-08	0.000188139	0.50828	54.8733	0.176515	0.00339038	0.000186642	0.163245	3.90718e-09	4.82519e-06	1.39641e-06	9.67955e-08
0.151893	4.61656e-08	0.000188328	0.510139	54.8708	0.177171	0.00340022	0.000186834	0.163839	3.91604e-09	4.81122e-06	1.39399e-06	9.6444e-08
0.153063	4.58417e-08	0.000188706	0.513856	54.8658	0.178482	0.00341986	0.000187217	0.165027	3.93374e-09	4.78355e-06	1.38922e-06	9.57487e-08
0.154234	4.55226e-08	0.000189083	0.517571	54.8607	0.179793	0.00343946	0.000187599	0.166214	3.9514e-09	4.75625e-06	1.3845e-06	9.50636e-08
0.155404	4.52081e-08	0.000189458	0.521284	54.8557	0.181104	0.00345903	0.000187979	0.167401	3.96904e-09	4.72931e-06	1.37985e-06	9.43886e-08
0.158196	4.44759e-08	0.000190346	0.530137	54.8437	0.184229	0.00350557	0.000188881	0.170229	4.011e-09	4.66643e-06	1.36897e-06	9.28175e-08
0.160988	4.37682e-08	0.000191227	0.538982	54.8317	0.187353	0.0035519	0.000189773	0.173055	4.05279e-09	4.60546e-06	1.35842e-06	9.12995e-08
0.16378	4.30838e-08	0.0001921	0.547818	54.8197	0.190475	0.00359802	0.000190657	0.175876	4.09441e-09	4.54632e-06	1.34817e-06	8.98318e-08
0.166572	4.24215e-08	0.000192964	0.556646	54.8077	0.193596	0.00364394	0.000191534	0.178695	4.13587e-09	4.48891e-06	1.3382e-06	8.84119e-08
0.171718	4.12554e-08	0.000194538	0.572897	54.7857	0.199344	0.00372804	0.000193128	0.183882	4.21186e-09	4.38742e-06	1.32054e-06	8.59127e-08
0.176864	4.01549e-08	0.000196087	0.58912	54.7637	0.205087	0.00381145	0.000194695	0.189059	4.28731e-09	4.29116e-06	1.30373e-06	8.35551e-08
0.18201	3.91145e-08	0.000197611	0.605316	54.7417	0.210825	0.00389419	0.000196237	0.194226	4.36221e-09	4.19973e-06	1.2877e-06	8.13275e-08
0.187156	3.81295e-08	0.00019911	0.621487	54.7198	0.216558	0.00397626	0.000197754	0.199382	4.43657e-09	4.11278e-06	1.27238e-06	7.9219e-08
0.192882	3.70934e-08	0.000200752	0.63945	54.6954	0.222932	0.0040668	0.000199414	0.205109	4.51869e-09	4.02092e-06	1.25613e-06	7.70022e-08
0.198608	3.61148e-08	0.000202365	0.657382	54.671	0.229299	0.00415652	0.000201045	0.210823	4.60016e-09	3.93379e-06	1.24062e-06	7.49093e-08
0.202996	3.54011e-08	0.000203583	0.671106	54.6524	0.234176	0.00422474	0.000202276	0.215194	4.66216e-09	3.87e-06	1.2292e-06	7.33833e-08
0.207385	3.47167e-08	0.000204786	0.684813	54.6338	0.23905	0.0042925	0.000203491	0.219559	4.72379e-09	3.80866e-06	1.21817e-06	7.19203e-08
0.211773	3.40597e-08	0.000205974	0.698502	54.6152	0.243921	0.00435979	0.000204691	0.223917	4.78504e-09	3.74961e-06	1.2075e-06	7.05165e-08
0.216162	3.34286e-08	0.000207146	0.712174	54.5966	0.248789	0.00442662	0.000205875	0.228269	4.84593e-09	3.69273e-06	1.19717e-06	6.91682e-08
0.222168	3.26042e-08	0.000208727	0.730859	54.5712	0.255446	0.00451734	0.000207471	0.234214	4.92866e-09	3.6182e-06	1.18354e-06	6.74075e-08
0.228175	3.18214e-08	0.000210282	0.749513	54.5459	0.262098	0.00460721	0.00020904	0.240147	5.01072e-09	3.54724e-06	1.17046e-06	6.5736e-08
0.229033	3.1713e-08	0.000210502	0.752177	54.5423	0.263049	0.00461999	0.000209263	0.240994	5.02239e-09	3.53736e-06	1.16863e-06	6.55046e-08
0.229892	3.16052e-08	0.000210721	0.75484	54.5386	0.263999	0.00463275	0.000209484	0.24184	5.03405e-09	3.52757e-06	1.16682e-06	6.52745e-08
0.23075	3.14982e-08	0.00021094	0.757502	54.535	0.264949	0.00464549	0.000209705	0.242687	5.04569e-09	3.51783e-06	1.16501e-06	6.50461e-08
0.231609	3.13919e-08	0.000211159	0.760164	54.5314	0.265899	0.00465822	0.000209926	0.243533	5.05733e-09	3.50817e-06	1.16322e-06	6.48193e-08
0.233325	3.11817e-08	0.000211594	0.765485	54.5242	0.267798	0.00468362	0.000210365	0.245225	5.08055e-09	3.48903e-06	1.15965e-06	6.43706e-08
0.235042	3.09745e-08	0.000212028	0.770804	54.5169	0.269698	0.00470895	0.000210802	0.246915	5.10371e-09	3.47015e-06	1.15613e-06	6.39283e-08
0.236759	3.07702e-08	0.000212459	0.776121	54.5097	0.271596	0.00473421	0.000211238	0.248605	5.12683e-09	3.45152e-06	1.15265e-06	6.34923e-08
0.240255	3.0363e-08	0.000213331	0.786938	54.495	0.275461	0.00478544	0.000212117	0.252042	5.17372e-09	3.41434e-06	1.14567e-06	6.26234e-08
0.24375	2.99672e-08	0.000214194	0.797744	54.4803	0.279323	0.00483639	0.000212988	0.255476	5.22038e-09	3.37815e-06	1.13885e-06	6.17788e-08
0.247246	2.95822e-08	0.00021505	0.80854	54.4656	0.283184	0.00488706	0.000213851	0.258905	5.26682e-09	3.34289e-06	1.13216e-06	6.09576e-08
0.252855	2.8986e-08	0.000216406	0.825846	54.4421	0.289377	0.00496781	0.000215219	0.2644	5.3409e-09	3.28818e-06	1.12173e-06	5.9686e-08
0.258465	2.8415e-08	0.000217742	0.843127	54.4186	0.295566	0.00504786	0.000216567	0.269886	5.41441e-09	3.23566e-06	1.11162e-06	5.84683e-08
0.264074	2.78675e-08	0.000219059	0.860383	54.3951	0.30175	0.00512722	0.000217894	0.275361	5.48737e-09	3.18521e-06	1.10183e-06	5.73012e-08
0.269684	2.73423e-08	0.000220356	0.877613	54.3716	0.30793	0.0052059	0.000219202	0.280827	5.55978e-09	3.13669e-06	1.09234e-06	5.61814e-08
0.27924	2.64948e-08	0.000222524	0.906909	54.3317	0.318449	0.00533837	0.000221387	0.290115	5.68188e-09	3.05821e-06	1.07681e-06	5.43753e-08
0.288796	2.5702e-08	0.000224639	0.936135	54.2919	0.328956	0.00546892	0.000223519	0.299375	5.80243e-09	2.98457e-06	1.06201e-06	5.26861e-08
0.298352	2.49587e-08	0.000226705	0.965291	54.2522	0.339452	0.00559758	0.0002256	0.308608	5.92146e-09	2.91534e-06	1.04788e-06	5.11029e-08
0.307909	2.42605e-08	0.000228722	0.994378	54.2126	0.349936	0.00572438	0.000227632	0.317813	6.039e-09	2.85012e-06	1.03437e-06	4.96159e-08
0.32036	2.34117e-08	0.000231282	1.03218	54.1611	0.363581	0.00588689	0.00023021	0.329767	6.18996e-09	2.77062e-06	1.01761e-06	4.78087e-08
0.332812	2.26249e-08	0.000233767	1.06986	54.1097	0.377208	0.00604638	0.000232713	0.341675	6.3385e-09	2.69671e-06	1.0017e-06	4.61339e-08
0.345263	2.18937e-08	0.000236181	1.10743	54.0584	0.390817	0.00620295	0.000235143	0.353538	6.48467e-09	2.62784e-06	9.86583e-07	4.45778e-08
0.357715	2.12123e-08	0.000238527	1.14489	54.0073	0.404408	0.00635666	0.000237505	0.365357	6.62855e-09	2.56349e-06	9.72169e-07	4.31278e-08
0.370166	2.05756e-08	0.000240808	1.18225	53.9563	0.417982	0.00650759	0.000239801	0.377131	6.77018e-09	2.50323e-06	9.58401e-07	4.17735e-08
0.382618	1.99796e-08	0.000243028	1.21949	53.9054	0.431538	0.00665582	0.000242035	0.388862	6.90964e-09	2.44669e-06	9.45225e-07	4.05057e-08
0.395069	1.94204e-08	0.000245189	1.25662	53.8547	0.445077	0.00680141	0.00024421	0.400549	7.04697e-09	2.39354e-06	9.32593e-07	3.93164e-08
0.407521	1.88948e-08	0.000247293	1.29365	53.804	0.458599	0.00694445	0.000246327	0.412194	7.18224e-09	2.34346e-06	9.20464e-07	3.81987e-08
0.419972	1.83997e-08	0.000249344	1.33057	53.7535	0.472104	0.00708499	0.00024839	0.423796	7.3155e-09	2.29621e-06	9.08799e-07	3.7146e-08
0.432424	1.79325e-08	0.000251342	1.36739	53.7032	0.485592	0.00722311	0.000250401	0.435355	7.4468e-09	2.25154e-06	8.97566e-07	3.61528e-08
0.444875	1.7491e-08	0.000253292	1.4041	53.6529	0.499063	0.00735887	0.000252362	0.446873	7.57621e-09	2.20926e-06	8.86735e-07	3.52144e-08
0.457327	1.70731e-08	0.000255194	1.44071	53.6028	0.512518	0.00749233	0.000254275	0.458349	7.70376e-09	2.16917e-06	8.76279e-07	3.43262e-08
0.469778	1.6677e-08	0.00025705	1.47722	53.5528	0.525956	0.00762356	0.000256142	0.469784	7.82952e-09	2.1311e-06	8.66176e-07	3.34843e-08
0.48223	1.6301e-08	0.000258862	1.51362	53.5029	0.539377	0.00775262	0.000257965	0.481177	7.95352e-09	2.0949e-06	8.56402e-07	3.26852e-08
0.494682	1.59436e-08	0.000260633	1.54992	53.4531	0.552781	0.00787958	0.000259746	0.49253	8.07583e-09	2.06044e-06	8.46939e-07	3.19258e-08
0.507133	1.56033e-08	0.000262364	1.58612	53.4034	0.566169	0.00800447	0.000261486	0.503843	8.19648e-09	2.02759e-06	8.37767e-07	3.12029e-08
0.519585	1.52792e-08	0.000264055	1.62223	53.3539	0.57954	0.00812737	0.000263188	0.515115	8.31553e-09	1.99623e-06	8.28874e-07	3.05144e-08
0.532036	1.49699e-08	0.00026571	1.65823	53.3045	0.592895	0.00824832	0.000264851	0.526347	8.433e-09	1.96628e-06	8.20238e-07	2.98573e-08
0.534217	1.49172e-08	0.000265996	1.66452	53.2958	0.595233	0.00826931	0.000265139	0.528311	8.45342e-09	1.96117e-06	8.18754e-07	2.97455e-08
0.536399	1.48649e-08	0.000266281	1.67082	53.2872	0.59757	0.00829025	0.000265425	0.530273	8.4738e-09	1.95609e-06	8.17275e-07	2.96344e-08
0.53858	1.48131e-08	0.000266565	1.67711	53.2786	0.599906	0.00831112	0.000265711	0.532234	8.49413e-09	1.95106e-06	8.15803e-07	2.95243e-08
0.540761	1.47616e-08	0.000266847	1.6834	53.2699	0.602243	0.00833194	0.000265995	0.534194	8.51441e-09	1.94607e-06	8.14339e-07	2.94149e-08
0.545123	1.46599e-08	0.00026741	1.69596	53.2527	0.606913	0.00837341	0.000266561	0.538111	8.55484e-09	1.93619e-06	8.11433e-07	2.91989e-08
0.549486	1.45597e-08	0.000267968	1.70852	53.2354	0.611582	0.00841465	0.000267122	0.542022	8.59508e-09	1.92647e-06	8.08556e-07	2.89863e-08
0.553848	1.44612e-08	0.000268522	1.72106	53.2182	0.616249	0.00845567	0.000267679	0.545929	8.63515e-09	1.91689e-06	8.05707e-07	2.87769e-08
0.562032	1.42803e-08	0.00026955	1.74455	53.1859	0.624998	0.00853202	0.000268713	0.553244	8.70983e-09	1.8993e-06	8.00436e-07	2.83928e-08
0.570216	1.41045e-08	0.000270564	1.76801	53.1537	0.63374	0.00860761	0.000269732	0.560543	8.7839e-09	1.88219e-06	7.95261e-07	2.80196e-08
0.578399	1.39337e-08	0.000271565	1.79142	53.1215	0.642474	0.00868244	0.000270738	0.567825	8.85736e-09	1.86553e-06	7.90177e-07	2.76568e-08
0.591241	1.36749e-08	0.000273107	1.82807	53.0711	0.656166	0.00879838	0.000272289	0.579218	8.97144e-09	1.84029e-06	7.82376e-07	2.71074e-08
0.604083	1.3427e-08	0.000274618	1.86462	53.0208	0.66984	0.00891255	0.000273807	0.59057	9.0841e-09	1.81606e-06	7.74785e-07	2.65812e-08
0.616924	1.31892e-08	0.000276097	1.90107	52.9706	0.683497	0.009025	0.000275295	0.601882	9.19538e-09	1.79278e-06	7.67391e-07	2.60764e-08
0.629766	1.2961e-08	0.000277547	1.93742	52.9206	0.697135	0.00913576	0.000276752	0.613154	9.3053e-09	1.77041e-06	7.60188e-07	2.55921e-08
0.642608	1.27417e-08	0.000278968	1.97367	52.8707	0.710756	0.0092449	0.00027818	0.624386	9.41392e-09	1.74888e-06	7.53166e-07	2.51267e-08
0.655449	1.25309e-08	0.000280361	2.00982	52.8209	0.724359	0.00935244	0.000279581	0.635578	9.52126e-09	1.72814e-06	7.46317e-07	2.46794e-08
0.668291	1.2328e-08	0.000281728	2.04587	52.7712	0.737945	0.00945843	0.000280954	0.64673	9.62736e-09	1.70816e-06	7.39635e-07	2.4249e-08
0.681133	1.21327e-08	0.000283068	2.08183	52.7216	0.751512	0.00956291	0.000282302	0.657844	9.73225e-09	1.68889e-06	7.33112e-07	2.38347e-08
0.693975	1.19445e-08	0.000284384	2.11768	52.6721	0.765062	0.00966592	0.000283624	0.668919	9.83597e-09	1.67029e-06	7.26742e-07	2.34355e-08
0.706816	1.1763e-08	0.000285675	2.15344	52.6228	0.778594	0.0097675	0.000284922	0.679955	9.93854e-09	1.65233e-06	7.2052e-07	2.30506e-08
0.723332	1.15389e-08	0.000287302	2.19929	52.5595	0.795971	0.00989609	0.000286556	0.694092	1.00688e-08	1.63011e-06	7.12723e-07	2.25754e-08
0.739847	1.13246e-08	0.000288891	2.24497	52.4964	0.813319	0.0100224	0.000288153	0.708166	1.01973e-08	1.60882e-06	7.0515e-07	2.21213e-08
0.756363	1.11196e-08	0.000290444	2.2905	52.4335	0.830637	0.0101466	0.000289715	0.722178	1.03241e-08	1.5884e-06	6.97789e-07	2.16866e-08
0.772878	1.09231e-08	0.000291963	2.33588	52.3708	0.847925	0.0102687	0.000291241	0.736129	1.04491e-08	1.5688e-06	6.9063e-07	2.12703e-08
0.791377	1.07126e-08	0.000293626	2.38652	52.3007	0.867255	0.0104031	0.000292912	0.751681	1.05873e-08	1.54775e-06	6.8284e-07	2.08244e-08
0.809875	1.05116e-08	0.000295249	2.43696	52.2309	0.886547	0.0105349	0.000294542	0.767158	1.07235e-08	1.5276e-06	6.75281e-07	2.03986e-08
0.828374	1.03194e-08	0.000296834	2.48721	52.1614	0.905801	0.0106644	0.000296135	0.782559	1.08579e-08	1.50829e-06	6.67941e-07	1.99916e-08
0.846872	1.01355e-08	0.000298382	2.53728	52.092	0.925019	0.0107916	0.000297691	0.797886	1.09904e-08	1.48976e-06	6.6081e-07	1.96021e-08
0.869364	9.92223e-09	0.000300218	2.5979	52.008	0.948335	0.0109433	0.000299536	0.816422	1.11491e-08	1.46821e-06	6.52408e-07	1.91507e-08
0.891856	9.71953e-09	0.000302005	2.65824	51.9243	0.971597	0.0110918	0.000301331	0.834851	1.13053e-08	1.44768e-06	6.44284e-07	1.87217e-08
0.914348	9.52658e-09	0.000303746	2.71831	51.841	0.994803	0.0112372	0.000303079	0.853173	1.14591e-08	1.42807e-06	6.36426e-07	1.83136e-08
0.93684	9.34274e-09	0.000305441	2.77811	51.7579	1.01795	0.0113797	0.000304783	0.871389	1.16106e-08	1.40934e-06	6.28815e-07	1.79248e-08
0.959332	9.16735e-09	0.000307095	2.83764	51.6752	1.04105	0.0115195	0.000306444	0.889501	1.17599e-08	1.39141e-06	6.21445e-07	1.7554e-08
0.981824	8.99986e-09	0.000308707	2.89691	51.5929	1.06409	0.0116565	0.000308064	0.907511	1.1907e-08	1.37424e-06	6.14298e-07	1.72e-08
1.00432	8.83972e-09	0.000310281	2.95591	51.5108	1.08708	0.0117909	0.000309644	0.925418	1.20521e-08	1.35777e-06	6.07367e-07	1.68616e-08
1.02681	8.68646e-09	0.000311817	3.01466	51.4291	1.11001	0.0119227	0.000311188	0.943225	1.21952e-08	1.34196e-06	6.00641e-07	1.65379e-08
1.0493	8.53964e-09	0.000313318	3.07314	51.3476	1.13289	0.0120522	0.000312695	0.960933	1.23364e-08	1.32677e-06	5.9411e-07	1.62279e-08
1.07179	8.39886e-09	0.000314784	3.13138	51.2665	1.15571	0.0121793	0.000314168	0.978542	1.24757e-08	1.31216e-06	5.87764e-07	1.59308e-08
1.10335	8.21078e-09	0.000316787	3.21266	51.1532	1.18764	0.0123539	0.00031618	1.00309	1.26682e-08	1.29257e-06	5.79159e-07	1.55339e-08
1.13492	8.03296e-09	0.000318729	3.29346	51.0405	1.21947	0.0125242	0.000318131	1.02744	1.28574e-08	1.27397e-06	5.70882e-07	1.51589e-08
1.16648	7.86454e-09	0.000320614	3.37377	50.9284	1.25118	0.0126904	0.000320023	1.05162	1.30435e-08	1.25628e-06	5.62914e-07	1.48039e-08
1.19804	7.70481e-09	0.000322444	3.45361	50.8169	1.28279	0.0128528	0.000321861	1.0756	1.32265e-08	1.23943e-06	5.55237e-07	1.44674e-08
1.23572	7.52455e-09	0.000324561	3.5483	50.6845	1.3204	0.0130418	0.000323987	1.10401	1.34412e-08	1.22033e-06	5.4643e-07	1.40878e-08
1.27341	7.35468e-09	0.000326609	3.64234	50.5529	1.35785	0.0132258	0.000326044	1.13216	1.36521e-08	1.20224e-06	5.37987e-07	1.37304e-08
1.31109	7.1944e-09	0.000328592	3.73572	50.4221	1.39514	0.013405	0.000328034	1.16007	1.38592e-08	1.18508e-06	5.29889e-07	1.33933e-08
1.34878	7.04283e-09	0.000330512	3.82845	50.2921	1.43229	0.0135797	0.000329963	1.18773	1.40628e-08	1.16877e-06	5.22108e-07	1.30747e-08
1.35566	7.01605e-09	0.000330857	3.84531	50.2685	1.43906	0.0136111	0.000330309	1.19275	1.40996e-08	1.16588e-06	5.20721e-07	1.30184e-08
1.36254	6.98953e-09	0.000331199	3.86215	50.2449	1.44582	0.0136424	0.000330653	1.19777	1.41363e-08	1.16302e-06	5.19344e-07	1.29627e-08
1.36941	6.96328e-09	0.00033154	3.87897	50.2213	1.45257	0.0136735	0.000330995	1.20278	1.41729e-08	1.16018e-06	5.17977e-07	1.29076e-08
1.37629	6.93728e-09	0.000331878	3.89576	50.1977	1.45932	0.0137045	0.000331334	1.20778	1.42094e-08	1.15737e-06	5.16619e-07	1.28529e-08
1.39005	6.88603e-09	0.00033255	3.92929	50.1507	1.47281	0.0137661	0.000332009	1.21775	1.4282e-08	1.15181e-06	5.13932e-07	1.27453e-08
1.40381	6.83576e-09	0.000333214	3.96274	50.1037	1.48627	0.0138271	0.000332676	1.2277	1.43542e-08	1.14636e-06	5.11283e-07	1.26398e-08
1.41757	6.78644e-09	0.000333871	3.9961	50.0569	1.49971	0.0138876	0.000333336	1.23761	1.4426e-08	1.141e-06	5.0867e-07	1.25362e-08
1.44213	6.70068e-09	0.000335027	4.05545	49.9736	1.52366	0.0139942	0.000334496	1.25523	1.45532e-08	1.13165e-06	5.04095e-07	1.23563e-08
1.46669	6.61772e-09	0.000336161	4.11454	49.8905	1.54755	0.0140993	0.000335634	1.27275	1.46791e-08	1.12258e-06	4.99631e-07	1.21823e-08
1.49125	6.53742e-09	0.000337274	4.17337	49.8078	1.57137	0.0142027	0.000336752	1.29018	1.48038e-08	1.11377e-06	4.95272e-07	1.20139e-08
1.51581	6.45966e-09	0.000338367	4.23194	49.7254	1.59513	0.0143046	0.000337849	1.30751	1.49273e-08	1.10521e-06	4.91014e-07	1.18509e-08
1.56291	6.31716e-09	0.000340409	4.34356	49.5683	1.64052	0.0144959	0.000339899	1.34048	1.51609e-08	1.08946e-06	4.83122e-07	1.15524e-08
1.61002	6.18278e-09	0.000342384	4.45427	49.4124	1.68569	0.0146819	0.000341882	1.37311	1.53906e-08	1.07452e-06	4.75566e-07	1.12711e-08
1.65712	6.05583e-09	0.000344295	4.56407	49.2575	1.73062	0.014863	0.0003438	1.40541	1.56165e-08	1.06032e-06	4.68325e-07	1.10056e-08
1.70422	5.9357e-09	0.000346146	4.67298	49.1038	1.77532	0.0150394	0.000345658	1.43738	1.58388e-08	1.0468e-06	4.61379e-07	1.07546e-08
1.79241	5.72726e-09	0.000349463	4.87454	48.819	1.85841	0.0153576	0.000348987	1.49637	1.62461e-08	1.02316e-06	4.49105e-07	1.03194e-08
1.8806	5.53781e-09	0.0003526	5.07312	48.538	1.94071	0.0156616	0.000352136	1.55428	1.66424e-08	1.00144e-06	4.37694e-07	9.92448e-09
1.89278	5.51297e-09	0.00035302	5.10033	48.4994	1.95202	0.0157025	0.000352557	1.5622	1.66964e-08	9.98579e-07	4.36179e-07	9.87275e-09
1.90497	5.48844e-09	0.000353438	5.12749	48.461	1.96332	0.0157432	0.000352976	1.5701	1.67502e-08	9.95746e-07	4.34679e-07	9.82166e-09
1.91716	5.46421e-09	0.000353852	5.1546	48.4225	1.97461	0.0157836	0.000353392	1.57798	1.68038e-08	9.92944e-07	4.33193e-07	9.77121e-09
1.92935	5.44027e-09	0.000354263	5.18165	48.3842	1.98588	0.0158238	0.000353805	1.58584	1.68572e-08	9.90173e-07	4.31722e-07	9.72139e-09
1.94154	5.41663e-09	0.000354672	5.20864	48.3459	1.99713	0.0158638	0.000354215	1.59368	1.69105e-08	9.87431e-07	4.30264e-07	9.67218e-09
1.96425	5.37333e-09	0.000355426	5.25881	48.2748	2.01806	0.0159376	0.000354971	1.60824	1.70092e-08	9.82399e-07	4.27583e-07	9.58208e-09
1.98697	5.33098e-09	0.000356169	5.30879	48.2039	2.03895	0.0160106	0.000355718	1.62274	1.71074e-08	9.77466e-07	4.24948e-07	9.494e-09
2.00968	5.28956e-09	0.000356903	5.35858	48.1332	2.05978	0.0160829	0.000356454	1.63716	1.7205e-08	9.72629e-07	4.22359e-07	9.40788e-09
2.0324	5.24904e-09	0.000357628	5.40819	48.0628	2.08056	0.0161543	0.000357182	1.65152	1.73019e-08	9.67884e-07	4.19813e-07	9.32365e-09
2.09446	5.14264e-09	0.000359562	5.54281	47.8716	2.13709	0.0163457	0.000359123	1.69042	1.75641e-08	9.55367e-07	4.1307e-07	9.10266e-09
2.15653	5.04217e-09	0.000361432	5.67609	47.682	2.19324	0.0165318	0.000360999	1.72885	1.78222e-08	9.43467e-07	4.06623e-07	8.89417e-09
2.2186	4.94712e-09	0.000363241	5.80805	47.4942	2.24902	0.0167127	0.000362814	1.7668	1.80765e-08	9.32134e-07	4.00453e-07	8.69714e-09
2.28066	4.85708e-09	0.000364993	5.93872	47.308	2.30443	0.0168887	0.000364572	1.8043	1.83273e-08	9.21325e-07	3.94541e-07	8.51065e-09
2.34273	4.77163e-09	0.000366691	6.06812	47.1235	2.35947	0.0170602	0.000366276	1.84135	1.85746e-08	9.11003e-07	3.88871e-07	8.33385e-09
2.41992	4.67126e-09	0.000368732	6.22731	46.8963	2.42742	0.0172673	0.000368323	1.88681	1.88778e-08	8.98792e-07	3.82133e-07	8.1264e-09
2.49711	4.57687e-09	0.000370699	6.38462	46.6715	2.49481	0.017468	0.000370296	1.93161	1.91762e-08	8.87219e-07	3.7572e-07	7.93153e-09
2.5743	4.48794e-09	0.000372597	6.54008	46.4491	2.56166	0.0176626	0.0003722	1.97577	1.94702e-08	8.76232e-07	3.69607e-07	7.74813e-09
2.65149	4.40399e-09	0.000374429	6.69372	46.229	2.62796	0.0178515	0.000374038	2.01931	1.976e-08	8.65784e-07	3.63774e-07	7.57521e-09
2.7502	4.30326e-09	0.000376684	6.88761	45.951	2.71195	0.0180852	0.0003763	2.07408	2.01249e-08	8.53144e-07	3.56691e-07	7.36798e-09
2.8489	4.20921e-09	0.000378846	7.07868	45.6767	2.79508	0.0183106	0.000378468	2.12788	2.04839e-08	8.41237e-07	3.49995e-07	7.17476e-09
2.9476	4.12125e-09	0.000380921	7.267	45.406	2.87734	0.0185282	0.00038055	2.18074	2.08372e-08	8.30003e-07	3.43658e-07	6.99431e-09
3.0237	4.05719e-09	0.000382466	7.41035	45.1997	2.94019	0.0186909	0.000382099	2.22087	2.1106e-08	8.21758e-07	3.38997e-07	6.86305e-09
3.09979	3.99613e-09	0.000383966	7.55214	44.9955	3.00253	0.0188496	0.000383603	2.26048	2.13718e-08	8.13849e-07	3.34517e-07	6.73806e-09
3.17589	3.93791e-09	0.000385422	7.6924	44.7933	3.06439	0.0190042	0.000385064	2.29956	2.16348e-08	8.0626e-07	3.30211e-07	6.61899e-09
3.25198	3.88228e-09	0.000386838	7.83115	44.5931	3.12575	0.0191551	0.000386484	2.33814	2.18951e-08	7.98965e-07	3.26067e-07	6.50537e-09
3.32808	3.82909e-09	0.000388215	7.96841	44.3949	3.18664	0.0193023	0.000387864	2.37622	2.21528e-08	7.91945e-07	3.22074e-07	6.39681e-09
3.40418	3.77819e-09	0.000389554	8.10423	44.1986	3.24704	0.0194461	0.000389208	2.41381	2.24081e-08	7.8519e-07	3.18227e-07	6.29302e-09
3.48027	3.72941e-09	0.000390859	8.23862	44.0042	3.30698	0.0195866	0.000390515	2.45094	2.2661e-08	7.78678e-07	3.14515e-07	6.19368e-09
3.55637	3.68263e-09	0.000392129	8.37161	43.8117	3.36644	0.0197238	0.000391789	2.48759	2.29117e-08	7.72397e-07	3.10933e-07	6.09849e-09
3.63247	3.63773e-09	0.000393367	8.50321	43.621	3.42544	0.019858	0.00039303	2.5238	2.31602e-08	7.66336e-07	3.07473e-07	6.0072e-09
3.70856	3.5946e-09	0.000394574	8.63347	43.4322	3.48398	0.0199893	0.00039424	2.55955	2.34066e-08	7.6048e-07	3.04128e-07	5.91959e-09
3.78466	3.55312e-09	0.000395751	8.76239	43.2451	3.54207	0.0201177	0.000395421	2.59487	2.3651e-08	7.54817e-07	3.00893e-07	5.83542e-09
3.88981	3.49836e-09	0.000397331	8.93838	42.9895	3.62159	0.0202906	0.000397005	2.64297	2.39856e-08	7.47297e-07	2.96594e-07	5.72443e-09
3.99496	3.44636e-09	0.00039886	9.11192	42.7372	3.70027	0.0204586	0.000398538	2.69028	2.43168e-08	7.40103e-07	2.92481e-07	5.61915e-09
4.1001	3.39691e-09	0.00040034	9.28307	42.4881	3.77811	0.0206219	0.000400022	2.73681	2.46446e-08	7.33218e-07	2.88543e-07	5.51915e-09
4.20525	3.34983e-09	0.000401775	9.45188	42.2422	3.85512	0.0207807	0.00040146	2.78259	2.49692e-08	7.26616e-07	2.84767e-07	5.42405e-09
4.33041	3.29664e-09	0.000403425	9.64984	41.9535	3.94573	0.0209641	0.000403114	2.83613	2.53518e-08	7.19106e-07	2.80472e-07	5.31675e-09
4.45556	3.2463e-09	0.000405018	9.84463	41.6692	4.03521	0.0211418	0.000404711	2.88865	2.57304e-08	7.11939e-07	2.76376e-07	5.21536e-09
4.58072	3.1986e-09	0.000406556	10.0363	41.389	4.12357	0.021314	0.000406252	2.9402	2.61051e-08	7.05102e-07	2.72469e-07	5.11937e-09
4.70587	3.15331e-09	0.000408042	10.2251	41.113	4.21083	0.0214811	0.000407742	2.9908	2.64763e-08	6.98564e-07	2.68735e-07	5.02839e-09
4.83102	3.11028e-09	0.000409479	10.4108	40.8409	4.297	0.0216432	0.000409182	3.04047	2.6844e-08	6.92308e-07	2.65164e-07	4.94203e-09
4.95618	3.06932e-09	0.00041087	10.5937	40.5728	4.38212	0.0218007	0.000410576	3.08925	2.72084e-08	6.86313e-07	2.61744e-07	4.85993e-09
5.08133	3.03029e-09	0.000412217	10.7738	40.3086	4.46619	0.0219538	0.000411926	3.13715	2.75698e-08	6.80561e-07	2.58467e-07	4.78181e-09
5.23112	2.98592e-09	0.000413775	10.9858	39.9973	4.56545	0.0221313	0.000413488	3.19338	2.79983e-08	6.73979e-07	2.5472e-07	4.69313e-09
5.38091	2.94392e-09	0.000415277	11.194	39.6912	4.66326	0.0223032	0.000414992	3.24842	2.84228e-08	6.677e-07	2.5115e-07	4.60928e-09
5.5307	2.9041e-09	0.000416725	11.3984	39.3903	4.75965	0.0224695	0.000416444	3.30233	2.88435e-08	6.61704e-07	2.47745e-07	4.52989e-09
5.68049	2.86629e-09	0.000418124	11.5993	39.0944	4.85463	0.0226307	0.000417846	3.35513	2.92605e-08	6.55971e-07	2.44494e-07	4.45461e-09
5.87872	2.81908e-09	0.000419904	11.8597	38.7103	4.97823	0.0228365	0.000419629	3.42338	2.98069e-08	6.48759e-07	2.4041e-07	4.36078e-09
6.07694	2.77483e-09	0.000421606	12.1141	38.3345	5.09948	0.0230343	0.000421335	3.48982	3.03476e-08	6.41939e-07	2.36555e-07	4.27296e-09
6.27516	2.73327e-09	0.000423237	12.3628	37.9668	5.21843	0.0232244	0.000422969	3.55453	3.08828e-08	6.35479e-07	2.32912e-07	4.1906e-09
6.47339	2.69414e-09	0.0004248	12.6058	37.6069	5.33515	0.0234074	0.000424535	3.61758	3.14127e-08	6.29351e-07	2.29462e-07	4.11321e-09
6.70452	2.65133e-09	0.000426545	12.8825	37.1968	5.46849	0.0236124	0.000426283	3.68908	3.20245e-08	6.22589e-07	2.25665e-07	4.02866e-09
6.93565	2.61125e-09	0.00042821	13.1521	36.7967	5.59893	0.0238089	0.000427951	3.7585	3.26299e-08	6.16205e-07	2.22088e-07	3.94964e-09
7.16678	2.57368e-09	0.000429801	13.4148	36.4062	5.72655	0.0239973	0.000429545	3.82592	3.32292e-08	6.1017e-07	2.18716e-07	3.8757e-09
7.34625	2.54607e-09	0.000430989	13.6143	36.1095	5.82374	0.0241385	0.000430736	3.87694	3.36905e-08	6.05705e-07	2.16226e-07	3.82145e-09
7.52571	2.51973e-09	0.000432138	13.8098	35.8183	5.91931	0.0242754	0.000431886	3.92684	3.41484e-08	6.01419e-07	2.13841e-07	3.76973e-09
7.70517	2.49458e-09	0.00043325	14.0017	35.5324	6.0133	0.0244081	0.000433	3.97566	3.46031e-08	5.97304e-07	2.11555e-07	3.72043e-09
7.88463	2.47054e-09	0.000434326	14.1898	35.2517	6.10573	0.024537	0.000434077	4.02343	3.50546e-08	5.93349e-07	2.09362e-07	3.67336e-09
8.0641	2.44753e-09	0.000435368	14.3744	34.9762	6.19662	0.0246621	0.000435121	4.07018	3.5503e-08	5.89542e-07	2.07256e-07	3.62834e-09
8.27059	2.42227e-09	0.000436527	14.5825	34.6653	6.29936	0.0248016	0.000436282	4.12275	3.60152e-08	5.85341e-07	2.04933e-07	3.57899e-09
8.42908	2.40367e-09	0.00043739	14.7392	34.431	6.37691	0.0249056	0.000437146	4.16224	3.64057e-08	5.8223e-07	2.03221e-07	3.5427e-09
8.55745	2.38911e-09	0.000438071	14.8642	34.244	6.43889	0.024988	0.000437829	4.19368	3.67203e-08	5.79785e-07	2.01876e-07	3.51431e-09
8.68581	2.37497e-09	0.000438739	14.9875	34.0594	6.50014	0.0250688	0.000438497	4.22466	3.70335e-08	5.77402e-07	2.00566e-07	3.48676e-09
8.81417	2.36123e-09	0.000439392	15.1092	33.8771	6.56068	0.0251479	0.000439152	4.25518	3.73453e-08	5.7508e-07	1.99292e-07	3.46001e-09
8.94253	2.34787e-09	0.000440031	15.2293	33.6971	6.62051	0.0252256	0.000439792	4.28526	3.76557e-08	5.72814e-07	1.9805e-07	3.43403e-09
9.16794	2.3253e-09	0.000441123	15.4364	33.3866	6.7239	0.0253583	0.000440885	4.33701	3.81974e-08	5.6897e-07	1.95946e-07	3.39016e-09
9.39336	2.30379e-09	0.000442176	15.6388	33.0828	6.8252	0.0254867	0.00044194	4.38745	3.87348e-08	5.65285e-07	1.93935e-07	3.34841e-09
9.61877	2.28327e-09	0.000443192	15.8366	32.7857	6.92445	0.0256109	0.000442957	4.43664	3.92682e-08	5.61751e-07	1.9201e-07	3.30863e-09
9.84418	2.26368e-09	0.000444174	16.0299	32.495	7.02171	0.0257312	0.00044394	4.48459	3.97976e-08	5.58359e-07	1.90167e-07	3.27067e-09
10.2079	2.23385e-09	0.000445689	16.3329	32.0392	7.17455	0.0259173	0.000445457	4.5595	4.06434e-08	5.53163e-07	1.87351e-07	3.213e-09
10.5716	2.20606e-09	0.000447124	16.6251	31.5989	7.3225	0.0260942	0.000446895	4.6315	4.14792e-08	5.48283e-07	1.84715e-07	3.15934e-09
10.9353	2.18009e-09	0.000448486	16.907	31.1737	7.46574	0.0262626	0.000448259	4.70072	4.2305e-08	5.43693e-07	1.82244e-07	3.10931e-09
11.2991	2.1558e-09	0.00044978	17.1791	30.7627	7.60445	0.026423	0.000449554	4.76731	4.3121e-08	5.39367e-07	1.79922e-07	3.06256e-09
11.6628	2.13302e-09	0.000451011	17.4419	30.3656	7.73878	0.026576	0.000450786	4.83139	4.39274e-08	5.35284e-07	1.77738e-07	3.01879e-09
12.0948	2.10775e-09	0.000452395	17.7423	29.911	7.89287	0.0267487	0.000452172	4.90443	4.48728e-08	5.30725e-07	1.75308e-07	2.97033e-09
12.5268	2.08424e-09	0.000453703	18.0306	29.4742	8.04126	0.0269122	0.000453481	4.97428	4.58048e-08	5.26453e-07	1.73038e-07	2.92531e-09
12.9589	2.06232e-09	0.000454939	18.3075	29.0543	8.1842	0.0270673	0.000454719	5.04113	4.67236e-08	5.22444e-07	1.70914e-07	2.88339e-09
13.3909	2.04184e-09	0.00045611	18.5734	28.6506	8.32189	0.0272145	0.00045589	5.10514	4.76291e-08	5.18675e-07	1.68925e-07	2.84431e-09
13.8229	2.02268e-09	0.000457219	18.8289	28.2624	8.45456	0.0273544	0.000457001	5.16645	4.85214e-08	5.15127e-07	1.67057e-07	2.80778e-09
14.255	2.00471e-09	0.000458271	19.0745	27.8889	8.58241	0.0274873	0.000458054	5.22521	4.94005e-08	5.11783e-07	1.65302e-07	2.77358e-09
14.687	1.98785e-09	0.00045927	19.3106	27.5295	8.70564	0.0276139	0.000459053	5.28154	5.02664e-08	5.08626e-07	1.6365e-07	2.74152e-09
15.119	1.97199e-09	0.00046022	19.5376	27.1836	8.82443	0.0277344	0.000460004	5.33556	5.11192e-08	5.05642e-07	1.62093e-07	2.71141e-09
15.5511	1.95706e-09	0.000461122	19.756	26.8507	8.93895	0.0278492	0.000460907	5.3874	5.19588e-08	5.0282e-07	1.60624e-07	2.68309e-09
15.9831	1.94298e-09	0.000461982	19.9661	26.5301	9.04937	0.0279588	0.000461767	5.43715	5.27851e-08	5.00146e-07	1.59236e-07	2.65642e-09
16.4151	1.92969e-09	0.000462801	20.1682	26.2214	9.15586	0.0280633	0.000462586	5.48491	5.35982e-08	4.97612e-07	1.57923e-07	2.63128e-09
16.4983	1.92722e-09	0.000462954	20.2063	26.1633	9.17592	0.0280828	0.00046274	5.49389	5.37533e-08	4.97139e-07	1.57679e-07	2.6266e-09
16.5815	1.92477e-09	0.000463105	20.2441	26.1056	9.19585	0.0281022	0.000462891	5.5028	5.39078e-08	4.9667e-07	1.57437e-07	2.62198e-09
16.6647	1.92235e-09	0.000463256	20.2815	26.0483	9.21563	0.0281215	0.000463042	5.51163	5.40619e-08	4.96207e-07	1.57197e-07	2.6174e-09
16.7478	1.91996e-09	0.000463405	20.3188	25.9914	9.23528	0.0281405	0.000463191	5.5204	5.42154e-08	4.95748e-07	1.5696e-07	2.61288e-09
16.9142	1.91524e-09	0.000463699	20.3924	25.8789	9.27418	0.0281781	0.000463485	5.53774	5.45211e-08	4.94844e-07	1.56493e-07	2.60398e-09
17.0806	1.91063e-09	0.000463987	20.465	25.7679	9.31253	0.0282151	0.000463774	5.55482	5.48248e-08	4.93957e-07	1.56036e-07	2.59526e-09
17.2469	1.90611e-09	0.000464271	20.5365	25.6586	9.35036	0.0282514	0.000464058	5.57163	5.51265e-08	4.93088e-07	1.55588e-07	2.58674e-09
17.5987	1.89687e-09	0.000464854	20.6843	25.4325	9.42864	0.0283262	0.000464641	5.60634	5.5758e-08	4.91305e-07	1.54671e-07	2.5693e-09
17.9505	1.88802e-09	0.000465415	20.8276	25.213	9.50467	0.0283983	0.000465202	5.63995	5.63807e-08	4.89594e-07	1.53791e-07	2.55262e-09
18.3022	1.87955e-09	0.000465956	20.9667	25.0001	9.5785	0.0284678	0.000465743	5.67249	5.69945e-08	4.8795e-07	1.52948e-07	2.53666e-09
18.654	1.87143e-09	0.000466477	21.1015	24.7935	9.65023	0.0285349	0.000466265	5.70401	5.75996e-08	4.8637e-07	1.52139e-07	2.52138e-09
19.3196	1.85697e-09	0.000467413	21.3458	24.419	9.78038	0.0286555	0.000467201	5.76099	5.87205e-08	4.83546e-07	1.50696e-07	2.49418e-09
19.9852	1.84359e-09	0.000468287	21.5766	24.065	9.90361	0.0287684	0.000468075	5.81468	5.98099e-08	4.8092e-07	1.49357e-07	2.46904e-09
20.6509	1.83119e-09	0.000469104	21.7946	23.7301	10.0203	0.0288742	0.000468892	5.86528	6.08679e-08	4.78476e-07	1.48115e-07	2.44578e-09
21.3165	1.81967e-09	0.000469869	22.0008	23.4134	10.1308	0.0289733	0.000469658	5.91301	6.18949e-08	4.76198e-07	1.4696e-07	2.4242e-09
22.391	1.80277e-09	0.000471004	22.3101	22.9377	10.2971	0.0291207	0.000470792	5.98443	6.34873e-08	4.72836e-07	1.4526e-07	2.39256e-09
23.4655	1.78769e-09	0.000472027	22.593	22.5024	10.4496	0.029254	0.000471816	6.04954	6.50002e-08	4.69821e-07	1.4374e-07	2.36437e-09
24.54	1.7742e-09	0.000472953	22.8517	22.1037	10.5894	0.0293747	0.000472741	6.10892	6.64349e-08	4.67109e-07	1.42377e-07	2.33919e-09
25.6145	1.76209e-09	0.00047379	23.0886	21.7385	10.7176	0.0294842	0.000473579	6.16313	6.77928e-08	4.64666e-07	1.41153e-07	2.31663e-09
26.689	1.75121e-09	0.00047455	23.3055	21.4039	10.8353	0.0295836	0.000474338	6.21266	6.9076e-08	4.6246e-07	1.4005e-07	2.29637e-09
28.1388	1.73821e-09	0.000475465	23.5697	20.9959	10.979	0.0297036	0.000475253	6.27284	7.06928e-08	4.59812e-07	1.3873e-07	2.27218e-09
29.5887	1.72687e-09	0.00047627	23.8047	20.6328	11.1071	0.0298094	0.000476058	6.32622	7.21832e-08	4.57493e-07	1.37577e-07	2.25112e-09
31.0386	1.71695e-09	0.00047698	24.0139	20.3094	11.2213	0.0299029	0.000476768	6.37361	7.35535e-08	4.55457e-07	1.36567e-07	2.23271e-09
32.4884	1.70825e-09	0.000477607	24.2001	20.0213	11.3232	0.0299855	0.000477394	6.41573	7.48103e-08	4.53665e-07	1.35679e-07	2.21658e-09
33.9383	1.7006e-09	0.000478161	24.366	19.7644	11.4141	0.0300586	0.000477948	6.45319	7.59603e-08	4.52085e-07	1.34899e-07	2.20242e-09
35.738	1.69237e-09	0.000478761	24.5472	19.4838	11.5135	0.0301379	0.000478548	6.49401	7.72495e-08	4.50378e-07	1.34056e-07	2.18717e-09
37.5377	1.68531e-09	0.000479279	24.7043	19.2403	11.5998	0.0302063	0.000479065	6.52936	7.8398e-08	4.48912e-07	1.33335e-07	2.17413e-09
39.3374	1.67926e-09	0.000479725	24.8407	19.0288	11.6749	0.0302654	0.000479511	6.55999	7.94184e-08	4.4765e-07	1.32714e-07	2.16293e-09
41.1372	1.67405e-09	0.00048011	24.9592	18.8451	11.7401	0.0303165	0.000479896	6.58656	8.03227e-08	4.46563e-07	1.3218e-07	2.15331e-09
42.9369	1.66956e-09	0.000480443	25.062	18.6855	11.7968	0.0303606	0.000480228	6.60961	8.11224e-08	4.45624e-07	1.31719e-07	2.14503e-09
44.7366	1.66569e-09	0.000480732	25.1515	18.5467	11.8461	0.0303989	0.000480516	6.62962	8.18283e-08	4.44813e-07	1.31322e-07	2.13788e-09
46.5363	1.66235e-09	0.000480981	25.2292	18.4261	11.889	0.0304321	0.000480766	6.647	8.24504e-08	4.44111e-07	1.30978e-07	2.13171e-09
48.336	1.65945e-09	0.000481198	25.2967	18.3212	11.9264	0.0304608	0.000480982	6.6621	8.29979e-08	4.43504e-07	1.30681e-07	2.12638e-09
50.1357	1.65695e-09	0.000481386	25.3555	18.2299	11.9588	0.0304858	0.00048117	6.67522	8.34791e-08	4.42977e-07	1.30423e-07	2.12176e-09
51.9355	1.65478e-09	0.000481549	25.4066	18.1505	11.9871	0.0305075	0.000481333	6.68663	8.39015e-08	4.42521e-07	1.302e-07	2.11776e-09
53.4155	1.65321e-09	0.000481666	25.4436	18.093	12.0076	0.0305231	0.00048145	6.69489	8.42097e-08	4.42191e-07	1.30039e-07	2.11488e-09
54.8955	1.65182e-09	0.000481771	25.4766	18.0418	12.0258	0.0305371	0.000481555	6.70225	8.44861e-08	4.41898e-07	1.29895e-07	2.11231e-09
56.3755	1.65058e-09	0.000481865	25.5061	17.996	12.0421	0.0305495	0.000481648	6.70881	8.4734e-08	4.41637e-07	1.29768e-07	2.11003e-09
57.8555	1.64948e-09	0.000481948	25.5323	17.9552	12.0567	0.0305606	0.000481731	6.71466	8.49561e-08	4.41404e-07	1.29654e-07	2.10799e-09
59.3355	1.6485e-09	0.000482022	25.5558	17.9188	12.0697	0.0305704	0.000481805	6.71988	8.51552e-08	4.41197e-07	1.29553e-07	2.10618e-09
60.8155	1.64762e-09	0.000482088	25.5767	17.8863	12.0812	0.0305792	0.000481871	6.72454	8.53334e-08	4.41012e-07	1.29463e-07	2.10457e-09
62.2955	1.64684e-09	0.000482147	25.5953	17.8574	12.0916	0.0305871	0.00048193	6.72869	8.54929e-08	4.40847e-07	1.29383e-07	2.10314e-09
63.7755	1.64615e-09	0.0004822	25.6119	17.8315	12.1008	0.0305941	0.000481983	6.7324	8.56357e-08	4.40701e-07	1.29311e-07	2.10186e-09
66.0379	1.64523e-09	0.000482269	25.634	17.7973	12.113	0.0306033	0.000482052	6.7373	8.58254e-08	4.40507e-07	1.29217e-07	2.10017e-09
68.3003	1.64446e-09	0.000482328	25.6525	17.7685	12.1232	0.0306111	0.00048211	6.74141	8.59852e-08	4.40344e-07	1.29137e-07	2.09875e-09
70.5628	1.64381e-09	0.000482377	25.668	17.7444	12.1318	0.0306176	0.000482159	6.74487	8.61198e-08	4.40207e-07	1.29071e-07	2.09756e-09
72.8252	1.64327e-09	0.000482418	25.681	17.7241	12.1391	0.0306231	0.0004822	6.74777	8.62332e-08	4.40093e-07	1.29015e-07	2.09656e-09
75.6243	1.64272e-09	0.000482459	25.6943	17.7035	12.1464	0.0306287	0.000482242	6.75073	8.6349e-08	4.39976e-07	1.28958e-07	2.09555e-09
78.4233	1.64228e-09	0.000482493	25.705	17.6868	12.1524	0.0306332	0.000482276	6.75311	8.64425e-08	4.39882e-07	1.28912e-07	2.09473e-09
81.2224	1.64192e-09	0.00048252	25.7137	17.6734	12.1572	0.0306368	0.000482303	6.75504	8.65181e-08	4.39806e-07	1.28875e-07	2.09407e-09
84.0214	1.64163e-09	0.000482542	25.7207	17.6625	12.161	0.0306397	0.000482325	6.75659	8.6579e-08	4.39745e-07	1.28845e-07	2.09354e-09
87.197	1.64137e-09	0.000482562	25.727	17.6527	12.1645	0.0306423	0.000482345	6.75799	8.66346e-08	4.3969e-07	1.28819e-07	2.09306e-09
90.3725	1.64116e-09	0.000482578	25.7319	17.645	12.1673	0.0306444	0.00048236	6.7591	8.66776e-08	4.39646e-07	1.28797e-07	2.09268e-09
92.7697	1.64104e-09	0.000482587	25.735	17.6403	12.169	0.0306457	0.00048237	6.75977	8.67043e-08	4.3962e-07	1.28784e-07	2.09245e-09
94.8218	1.64095e-09	0.000482594	25.7371	17.6369	12.1702	0.0306466	0.000482376	6.76025	8.6724e-08	4.39601e-07	1.28775e-07	2.09229e-09
96.8739	1.64087e-09	0.0004826	25.739	17.634	12.1712	0.0306474	0.000482382	6.76067	8.67401e-08	4.39585e-07	1.28767e-07	2.09214e-09
98.926	1.6408e-09	0.000482605	25.7406	17.6315	12.1721	0.030648	0.000482387	6.76102	8.67536e-08	4.39571e-07	1.2876e-07	2.09202e-09
100.978	1.64075e-09	0.000482609	25.7419	17.6294	12.1728	0.0306486	0.000482392	6.76132	8.67657e-08	4.39559e-07	1.28755e-07	2.09192e-09
104.046	1.64068e-09	0.000482614	25.7436	17.6269	12.1738	0.0306493	0.000482397	6.76169	8.67805e-08	4.39545e-07	1.28748e-07	2.09179e-09
107.113	1.64063e-09	0.000482618	25.7449	17.6248	12.1745	0.0306498	0.000482401	6.76198	8.67919e-08	4.39533e-07	1.28742e-07	2.09169e-09
110.181	1.64058e-09	0.000482622	25.7459	17.6232	12.1751	0.0306503	0.000482404	6.76221	8.68008e-08	4.39524e-07	1.28737e-07	2.09161e-09
113.249	1.64055e-09	0.000482624	25.7468	17.6219	12.1755	0.0306506	0.000482407	6.76239	8.68082e-08	4.39517e-07	1.28734e-07	2.09155e-09
119.096	1.6405e-09	0.000482628	25.7479	17.6202	12.1761	0.0306511	0.00048241	6.76264	8.6818e-08	4.39507e-07	1.28729e-07	2.09147e-09
124.943	1.64047e-09	0.00048263	25.7486	17.6191	12.1765	0.0306514	0.000482412	6.7628	8.68242e-08	4.39501e-07	1.28726e-07	2.09141e-09
130.791	1.64046e-09	0.000482631	25.749	17.6184	12.1768	0.0306516	0.000482414	6.7629	8.68282e-08	4.39497e-07	1.28724e-07	2.09138e-09
136.638	1.64044e-09	0.000482632	25.7493	17.6179	12.1769	0.0306517	0.000482415	6.76296	8.68308e-08	4.39494e-07	1.28723e-07	2.09136e-09
144.395	1.64043e-09	0.000482633	25.7496	17.6176	12.1771	0.0306518	0.000482415	6.76302	8.68329e-08	4.39492e-07	1.28722e-07	2.09134e-09
152.153	1.64043e-09	0.000482634	25.7497	17.6173	12.1771	0.0306519	0.000482416	6.76305	8.68342e-08	4.39491e-07	1.28721e-07	2.09133e-09
159.91	1.64042e-09	0.000482634	25.7498	17.6172	12.1772	0.0306519	0.000482416	6.76307	8.6835e-08	4.3949e-07	1.28721e-07	2.09132e-09
167.667	1.64042e-09	0.000482634	25.7498	17.6171	12.1772	0.0306519	0.000482416	6.76308	8.68354e-08	4.3949e-07	1.28721e-07	2.09132e-09
175.424	1.64042e-09	0.000482634	25.7499	17.6171	12.1772	0.0306519	0.000482416	6.76308	8.68354e-08	4.3949e-07	1.28721e-07	2.09132e-09
191.461	1.64042e-09	0.000482634	25.7498	17.6171	12.1772	0.0306519	0.000482416	6.76308	8.68354e-08	4.3949e-07	1.28721e-07	2.09132e-09
207.498	1.64042e-09	0.000482634	25.7498	17.6171	12.1772	0.0306519	0.000482416	6.76308	8.68354e-08	4.3949e-07	1.28721e-07	2.09132e-09
223.535	1.64042e-09	0.000482634	25.7499	17.6171	12.1772	0.0306519	0.000482416	6.76308	8.68355e-08	4.3949e-07	1.28721e-07	2.09132e-09
239.572	1.64042e-09	0.000482634	25.7499	17.6171	12.1772	0.0306519	0.000482416	6.76308	8.68355e-08	4.3949e-07	1.28721e-07	2.09132e-09
278.889	1.64042e-09	0.000482634	25.7499	17.6171	12.1772	0.0306519	0.000482416	6.76309	8.68356e-08	4.3949e-07	1.28721e-07	2.09131e-09
318.206	1.64042e-09	0.000482634	25.7499	17.6171	12.1772	0.0306519	0.000482416	6.76308	8.68356e-08	4.3949e-07	1.28721e-07	2.09131e-09
357.523	1.64042e-09	0.000482634	25.7499	17.6171	12.1772	0.0306519	0.000482416	6.76308	8.68356e-08	4.3949e-07	1.28721e-07	2.09132e-09
750.694	1.64042e-09	0.000482634	25.7499	17.6171	12.1772	0.0306519	0.000482416	6.76308	8.68356e-08	4.3949e-07	1.28721e-07	2.09132e-09
1000	1.64042e-09	0.000482634	25.7499	17.6171	12.1772	0.0306519	0.000482416	6.76308	8.68356e-08	4.3949e-07	1.28721e-07	2.09132e-09
