# Supplementary material for: Molecular-resolution imaging of ice crystallized from liquid water by cryogenic liquid-cell TEM
Source: Nat Commun. 2025 Sep 25;16:8342. doi: 10.1038/s41467-025-62451-0 (PMC12462463; doi:10.1038/s41467-025-62451-0)
Supplement: Supplementary file 11 — Supplementary Data 3 [file 41467_2025_62451_MOESM11_ESM.zip › Ambrozic Set_kJ_C0_g_vals_pastina_178.15K_25.0_eA2s_Output.xlsx]

## Sheet: Sheet1
time / s	H	H+	H2	H2O	H2O2	HO2	HO2-	O2	O2-	OH	OH-	eh-
0	0	0	0	55.56	0	0	0	0	0	0	0	0
1.13175e-14	6.73259e-14	3.16228e-13	4.5904e-14	55.56	7.14063e-14	2.04018e-15	1.48479e-32	9.1646e-33	3.22488e-25	2.75424e-13	5.10045e-14	2.65223e-13
2.26349e-14	1.34652e-13	6.32456e-13	9.18081e-14	55.56	1.42813e-13	4.08036e-15	7.32623e-32	4.5823e-32	9.67347e-25	5.50848e-13	1.02009e-13	5.30447e-13
1.13197e-10	6.73394e-10	3.16291e-09	4.59132e-10	55.56	7.14206e-10	2.04059e-11	1.4365e-20	9.16826e-21	-2.68322e-17	2.75479e-09	5.10147e-10	2.65276e-09
1.41491e-10	8.41709e-10	3.95348e-09	5.73892e-10	55.56	8.92721e-10	2.55063e-11	1.99759e-20	1.27493e-20	-1.61175e-17	3.44335e-09	6.37658e-10	3.31582e-09
1.69785e-10	1.01002e-09	4.74405e-09	6.88652e-10	55.56	1.07124e-09	3.06068e-11	2.80552e-20	1.79058e-20	-3.31365e-18	4.13191e-09	7.65169e-10	3.97888e-09
2.05296e-10	1.22127e-09	5.73628e-09	8.32686e-10	55.56	1.29529e-09	3.70083e-11	4.0538e-20	2.58728e-20	1.10934e-17	4.99612e-09	9.25207e-10	4.81108e-09
2.40807e-10	1.43252e-09	6.72852e-09	9.7672e-10	55.56	1.51934e-09	4.34098e-11	5.81496e-20	3.71131e-20	2.19471e-17	5.86032e-09	1.08524e-09	5.64327e-09
2.76318e-10	1.64377e-09	7.72075e-09	1.12075e-09	55.56	1.7434e-09	4.98113e-11	8.17773e-20	5.21932e-20	3.00304e-17	6.72452e-09	1.24528e-09	6.47547e-09
3.11829e-10	1.85502e-09	8.71298e-09	1.26479e-09	55.56	1.96745e-09	5.62128e-11	1.12308e-19	7.1679e-20	3.69e-17	7.58873e-09	1.40532e-09	7.30766e-09
3.4734e-10	2.06627e-09	9.70522e-09	1.40882e-09	55.56	2.1915e-09	6.26143e-11	1.50629e-19	9.6137e-20	4.32457e-17	8.45293e-09	1.56536e-09	8.13986e-09
3.82851e-10	2.27752e-09	1.06975e-08	1.55286e-09	55.56	2.41555e-09	6.90158e-11	1.97628e-19	1.26133e-19	4.92676e-17	9.31713e-09	1.7254e-09	8.97206e-09
4.18362e-10	2.48877e-09	1.16897e-08	1.69689e-09	55.56	2.63961e-09	7.54173e-11	2.54191e-19	1.62234e-19	5.50743e-17	1.01813e-08	1.88543e-09	9.80425e-09
4.53873e-10	2.70002e-09	1.26819e-08	1.84092e-09	55.56	2.86366e-09	8.18188e-11	3.21207e-19	2.05006e-19	6.07554e-17	1.10455e-08	2.04547e-09	1.06364e-08
4.89384e-10	2.91127e-09	1.36742e-08	1.98496e-09	55.56	3.08771e-09	8.82203e-11	3.99561e-19	2.55014e-19	6.63683e-17	1.19097e-08	2.20551e-09	1.14686e-08
5.24895e-10	3.12252e-09	1.46664e-08	2.12899e-09	55.56	3.31176e-09	9.46218e-11	4.90141e-19	3.12826e-19	7.19429e-17	1.27739e-08	2.36555e-09	1.23008e-08
5.60406e-10	3.33377e-09	1.56586e-08	2.27303e-09	55.56	3.53582e-09	1.01023e-10	5.93835e-19	3.79007e-19	7.74952e-17	1.36382e-08	2.52558e-09	1.3133e-08
5.95917e-10	3.54502e-09	1.66509e-08	2.41706e-09	55.56	3.75987e-09	1.07425e-10	7.11529e-19	4.54123e-19	8.30344e-17	1.45024e-08	2.68562e-09	1.39652e-08
6.31428e-10	3.75627e-09	1.76431e-08	2.56109e-09	55.56	3.98392e-09	1.13826e-10	8.4411e-19	5.38742e-19	8.85661e-17	1.53666e-08	2.84566e-09	1.47974e-08
6.66939e-10	3.96752e-09	1.86353e-08	2.70513e-09	55.56	4.20798e-09	1.20228e-10	9.92467e-19	6.33429e-19	9.40936e-17	1.62308e-08	3.0057e-09	1.56296e-08
7.0245e-10	4.17877e-09	1.96276e-08	2.84916e-09	55.56	4.43203e-09	1.26629e-10	1.15749e-18	7.38749e-19	9.96186e-17	1.7095e-08	3.16573e-09	1.64618e-08
7.37961e-10	4.39002e-09	2.06198e-08	2.99319e-09	55.56	4.65608e-09	1.33031e-10	1.34005e-18	8.55271e-19	1.05142e-16	1.79592e-08	3.32577e-09	1.7294e-08
1.09307e-09	6.50252e-09	3.05421e-08	4.43353e-09	55.56	6.89661e-09	1.97046e-10	4.48061e-18	2.8597e-18	1.60366e-16	2.66012e-08	4.92615e-09	2.5616e-08
1.44818e-09	8.61501e-09	4.04645e-08	5.87387e-09	55.56	9.13714e-09	2.61061e-10	1.04456e-17	6.66678e-18	2.1558e-16	3.52432e-08	6.52653e-09	3.39379e-08
1.80329e-09	1.07275e-08	5.03868e-08	7.31421e-09	55.56	1.13777e-08	3.25076e-10	2.00597e-17	1.28029e-17	2.70796e-16	4.38853e-08	8.12691e-09	4.22599e-08
5.35439e-09	3.18525e-08	1.4961e-07	2.17176e-08	55.56	3.3783e-08	9.65225e-10	6.69673e-16	4.2742e-16	8.22967e-16	1.30305e-07	2.41308e-08	1.25479e-07
8.9055e-09	5.29776e-08	2.48833e-07	3.6121e-08	55.56	5.61883e-08	1.60537e-09	2.74597e-15	1.75263e-15	1.37514e-15	2.16725e-07	4.01347e-08	2.08698e-07
1.24566e-08	7.41028e-08	3.48056e-07	5.05244e-08	55.56	7.85937e-08	2.24552e-09	7.07666e-15	4.51674e-15	1.92731e-15	3.03145e-07	5.61389e-08	2.91917e-07
1.85677e-08	1.10457e-07	5.18807e-07	7.53113e-08	55.56	1.17151e-07	3.34714e-09	2.19778e-14	1.40276e-14	2.87752e-15	4.51862e-07	8.36811e-08	4.35126e-07
2.46787e-08	1.46812e-07	6.89557e-07	1.00098e-07	55.56	1.55709e-07	4.44875e-09	5.03399e-14	3.21301e-14	3.82773e-15	6.00576e-07	1.11224e-07	5.78333e-07
3.07898e-08	1.83169e-07	8.60305e-07	1.24885e-07	55.56	1.94268e-07	5.55034e-09	9.69786e-14	6.18978e-14	4.77793e-15	7.49287e-07	1.38769e-07	7.21536e-07
3.69009e-08	2.19526e-07	1.03105e-06	1.49673e-07	55.56	2.32827e-07	6.65191e-09	1.66457e-13	1.06243e-13	5.72811e-15	8.97993e-07	1.66316e-07	8.64734e-07
4.7067e-08	2.80011e-07	1.31509e-06	1.90908e-07	55.56	2.96976e-07	8.4844e-09	3.44776e-13	2.20053e-13	7.30877e-15	1.14536e-06	2.12147e-07	1.10294e-06
5.72332e-08	3.40502e-07	1.59912e-06	2.32145e-07	55.56	3.61127e-07	1.03168e-08	6.19487e-13	3.95377e-13	8.88936e-15	1.39271e-06	2.57986e-07	1.34113e-06
6.73994e-08	4.00998e-07	1.88313e-06	2.73383e-07	55.56	4.25283e-07	1.21491e-08	1.01138e-12	6.45472e-13	1.04699e-14	1.64004e-06	3.03834e-07	1.5793e-06
7.75655e-08	4.615e-07	2.16713e-06	3.14621e-07	55.56	4.89443e-07	1.39813e-08	1.54126e-12	9.83601e-13	1.20503e-14	1.88734e-06	3.49693e-07	1.81743e-06
1.12589e-07	6.70005e-07	3.14539e-06	4.56706e-07	55.56	7.10529e-07	2.02924e-08	4.71272e-12	3.0068e-12	1.74944e-14	2.73905e-06	5.07793e-07	2.63759e-06
1.47613e-07	8.78643e-07	4.12333e-06	5.98814e-07	55.56	9.31708e-07	2.66013e-08	1.06209e-11	6.77382e-12	2.29372e-14	3.59021e-06	6.6611e-07	3.45721e-06
1.82637e-07	1.08745e-06	5.10086e-06	7.40953e-07	55.56	1.15301e-06	3.29073e-08	2.01188e-11	1.28252e-11	2.83784e-14	4.44065e-06	8.24711e-07	4.27612e-06
2.17661e-07	1.29648e-06	6.07786e-06	8.83129e-07	55.56	1.37446e-06	3.92097e-08	3.40608e-11	2.16996e-11	3.3818e-14	5.29021e-06	9.83661e-07	5.09417e-06
2.52685e-07	1.50576e-06	7.05426e-06	1.02535e-06	55.56	1.59608e-06	4.55079e-08	5.33032e-11	3.39335e-11	3.92559e-14	6.1387e-06	1.14303e-06	5.91118e-06
3.02869e-07	1.80614e-06	8.45199e-06	1.22922e-06	55.56	1.91401e-06	5.45233e-08	9.18252e-11	5.83823e-11	4.70449e-14	7.35227e-06	1.37222e-06	7.07968e-06
3.53052e-07	2.10725e-06	9.84797e-06	1.43322e-06	55.56	2.23243e-06	6.35265e-08	1.45527e-10	9.2384e-11	5.48315e-14	8.56283e-06	1.60258e-06	8.24524e-06
4.03236e-07	2.4092e-06	1.12419e-05	1.63737e-06	55.56	2.55144e-06	7.25156e-08	2.16957e-10	1.37484e-10	6.26169e-14	9.76989e-06	1.8343e-06	9.40738e-06
4.53419e-07	2.7121e-06	1.26335e-05	1.84168e-06	55.56	2.87112e-06	8.14887e-08	3.08681e-10	1.95212e-10	7.04026e-14	1.0973e-05	2.06755e-06	1.05656e-05
5.03603e-07	3.01607e-06	1.40224e-05	2.04619e-06	55.56	3.19155e-06	9.04438e-08	4.23282e-10	2.67076e-10	7.81905e-14	1.21716e-05	2.3025e-06	1.17195e-05
5.82223e-07	3.4947e-06	1.61924e-05	2.36702e-06	55.56	3.69523e-06	1.04433e-07	6.55045e-10	4.11633e-10	9.04018e-14	1.40394e-05	2.67441e-06	1.35173e-05
6.60843e-07	3.97663e-06	1.83541e-05	2.68844e-06	55.56	4.20122e-06	1.18366e-07	9.59473e-10	6.00136e-10	1.02635e-13	1.58933e-05	3.05153e-06	1.53016e-05
7.39463e-07	4.46228e-06	2.05064e-05	3.01055e-06	55.56	4.70981e-06	1.32236e-07	1.34684e-09	8.38029e-10	1.14904e-13	1.77316e-05	3.43443e-06	1.70706e-05
8.18083e-07	4.95203e-06	2.26482e-05	3.33341e-06	55.56	5.22126e-06	1.46037e-07	1.82757e-09	1.13057e-09	1.27224e-13	1.95527e-05	3.82365e-06	1.88227e-05
8.96703e-07	5.44625e-06	2.47783e-05	3.65711e-06	55.56	5.73583e-06	1.59762e-07	2.41228e-09	1.48284e-09	1.39611e-13	2.13551e-05	4.21965e-06	2.05563e-05
9.75323e-07	5.94529e-06	2.68958e-05	3.98172e-06	55.56	6.25377e-06	1.73404e-07	3.11177e-09	1.89968e-09	1.52083e-13	2.3137e-05	4.62286e-06	2.22699e-05
1.11919e-06	6.87204e-06	3.07343e-05	4.57837e-06	55.56	7.21103e-06	1.98138e-07	4.72536e-09	2.84483e-09	1.75193e-13	2.63405e-05	5.38056e-06	2.5349e-05
1.26306e-06	7.81784e-06	3.45202e-05	5.17881e-06	55.5599	8.18162e-06	2.22544e-07	6.82907e-09	4.04791e-09	1.98784e-13	2.94627e-05	6.16538e-06	2.8348e-05
1.40693e-06	8.78426e-06	3.82472e-05	5.7835e-06	55.5599	9.16664e-06	2.46593e-07	9.49392e-09	5.53236e-09	2.22995e-13	3.24964e-05	6.97839e-06	3.12593e-05
1.55079e-06	9.77259e-06	4.19092e-05	6.39289e-06	55.5599	1.0167e-05	2.7026e-07	1.27928e-08	7.31866e-09	2.47963e-13	3.54351e-05	7.81998e-06	3.40764e-05
1.69466e-06	1.07838e-05	4.55003e-05	7.00741e-06	55.5599	1.11835e-05	2.93522e-07	1.68002e-08	9.42419e-09	2.73829e-13	3.82734e-05	8.68988e-06	3.67937e-05
1.83853e-06	1.18187e-05	4.9015e-05	7.62749e-06	55.5599	1.22167e-05	3.16363e-07	2.15917e-08	1.18633e-08	3.00723e-13	4.10067e-05	9.58715e-06	3.94063e-05
2.01133e-06	1.30935e-05	5.31282e-05	8.3802e-06	55.5599	1.34803e-05	3.43223e-07	2.84912e-08	1.52495e-08	3.34562e-13	4.41464e-05	1.06989e-05	4.24008e-05
2.18414e-06	1.44031e-05	5.7115e-05	9.14216e-06	55.5599	1.47688e-05	3.6944e-07	3.67642e-08	1.91468e-08	3.70252e-13	4.71255e-05	1.18441e-05	4.52341e-05
2.35695e-06	1.57471e-05	6.0968e-05	9.914e-06	55.5599	1.60822e-05	3.95006e-07	4.65408e-08	2.3563e-08	4.07953e-13	4.99415e-05	1.30183e-05	4.79031e-05
2.52975e-06	1.71245e-05	6.46804e-05	1.06963e-05	55.5599	1.74202e-05	4.19922e-07	5.79479e-08	2.85007e-08	4.47786e-13	5.25936e-05	1.42159e-05	5.04066e-05
2.70256e-06	1.85341e-05	6.82468e-05	1.14895e-05	55.5599	1.87822e-05	4.44195e-07	7.11066e-08	3.39572e-08	4.89841e-13	5.50828e-05	1.54309e-05	5.27448e-05
2.87537e-06	1.99737e-05	7.16625e-05	1.22943e-05	55.5599	2.01674e-05	4.67837e-07	8.61303e-08	3.99255e-08	5.34154e-13	5.74113e-05	1.6657e-05	5.49193e-05
3.14699e-06	2.22921e-05	7.67191e-05	1.35833e-05	55.5599	2.23891e-05	5.0377e-07	1.13762e-07	5.03142e-08	6.08421e-13	6.07546e-05	1.8591e-05	5.80143e-05
3.4186e-06	2.46692e-05	8.13877e-05	1.4903e-05	55.5599	2.46609e-05	5.38286e-07	1.46606e-07	6.18825e-08	6.88188e-13	6.37274e-05	2.05114e-05	6.07297e-05
3.69022e-06	2.70934e-05	8.56671e-05	1.62544e-05	55.5599	2.69776e-05	5.71501e-07	1.84932e-07	7.45586e-08	7.73176e-13	6.63519e-05	2.23948e-05	6.30874e-05
3.96184e-06	2.95526e-05	8.95624e-05	1.76384e-05	55.5598	2.93336e-05	6.03546e-07	2.28927e-07	8.82613e-08	8.62971e-13	6.86534e-05	2.42207e-05	6.51129e-05
4.23346e-06	3.20342e-05	9.3084e-05	1.90552e-05	55.5598	3.17233e-05	6.3456e-07	2.78688e-07	1.02905e-07	9.57077e-13	7.06589e-05	2.59717e-05	6.68337e-05
4.50508e-06	3.4526e-05	9.62468e-05	2.0505e-05	55.5598	3.41413e-05	6.64683e-07	3.34226e-07	1.18401e-07	1.05495e-12	7.23956e-05	2.76343e-05	6.82783e-05
4.7767e-06	3.70162e-05	9.90695e-05	2.19878e-05	55.5598	3.65824e-05	6.94055e-07	3.95473e-07	1.34663e-07	1.15605e-12	7.38904e-05	2.91987e-05	6.94753e-05
5.04832e-06	3.9494e-05	0.000101573	2.35031e-05	55.5598	3.90419e-05	7.22813e-07	4.62288e-07	1.5161e-07	1.25982e-12	7.51693e-05	3.06587e-05	7.04522e-05
5.31994e-06	4.19496e-05	0.000103781	2.50505e-05	55.5598	4.15152e-05	7.51083e-07	5.3447e-07	1.69163e-07	1.36578e-12	7.62567e-05	3.20111e-05	7.12355e-05
5.66113e-06	4.49891e-05	0.000106172	2.70386e-05	55.5598	4.4636e-05	7.86087e-07	6.32355e-07	1.91961e-07	1.50127e-12	7.73861e-05	3.35569e-05	7.19826e-05
6.00232e-06	4.7965e-05	0.000108181	2.90746e-05	55.5598	4.77659e-05	8.20723e-07	7.3773e-07	2.15476e-07	1.63873e-12	7.829e-05	3.49362e-05	7.25073e-05
6.34351e-06	5.08652e-05	0.000109855	3.11567e-05	55.5598	5.08995e-05	8.55178e-07	8.49954e-07	2.39596e-07	1.7775e-12	7.90044e-05	3.61569e-05	7.28485e-05
6.6847e-06	5.36806e-05	0.000111238	3.3283e-05	55.5598	5.4032e-05	8.89611e-07	9.68356e-07	2.64227e-07	1.91718e-12	7.95604e-05	3.72297e-05	7.30404e-05
7.02589e-06	5.64041e-05	0.000112371	3.54514e-05	55.5598	5.71598e-05	9.24157e-07	1.09226e-06	2.89289e-07	2.05712e-12	7.99853e-05	3.81666e-05	7.31122e-05
7.36708e-06	5.9031e-05	0.00011329	3.76599e-05	55.5598	6.02798e-05	9.58929e-07	1.22101e-06	3.14715e-07	2.19795e-12	8.0302e-05	3.89804e-05	7.30886e-05
7.42897e-06	5.94968e-05	0.000113436	3.80646e-05	55.5598	6.08447e-05	9.65267e-07	1.24483e-06	3.19361e-07	2.223e-12	8.03494e-05	3.91158e-05	7.30757e-05
7.49086e-06	5.99594e-05	0.000113577	3.84706e-05	55.5598	6.14093e-05	9.71617e-07	1.26879e-06	3.24018e-07	2.24846e-12	8.03941e-05	3.92477e-05	7.30605e-05
7.55274e-06	6.04187e-05	0.000113712	3.88778e-05	55.5598	6.19735e-05	9.77978e-07	1.29288e-06	3.28684e-07	2.27392e-12	8.0436e-05	3.9376e-05	7.30431e-05
7.61463e-06	6.08747e-05	0.000113842	3.92862e-05	55.5597	6.25373e-05	9.8435e-07	1.31709e-06	3.33359e-07	2.29937e-12	8.04754e-05	3.9501e-05	7.30236e-05
7.67652e-06	6.13273e-05	0.000113966	3.96958e-05	55.5597	6.31008e-05	9.90735e-07	1.34143e-06	3.38044e-07	2.32483e-12	8.05122e-05	3.96226e-05	7.3002e-05
7.80029e-06	6.22227e-05	0.0001142	4.05186e-05	55.5597	6.42265e-05	1.00354e-06	1.39047e-06	3.47439e-07	2.37573e-12	8.05787e-05	3.98562e-05	7.29532e-05
7.92407e-06	6.31047e-05	0.000114415	4.13461e-05	55.5597	6.53506e-05	1.0164e-06	1.43996e-06	3.56868e-07	2.42661e-12	8.06363e-05	4.00773e-05	7.28973e-05
8.04784e-06	6.39733e-05	0.000114612	4.21781e-05	55.5597	6.6473e-05	1.02932e-06	1.48988e-06	3.66329e-07	2.47749e-12	8.06856e-05	4.02866e-05	7.28351e-05
8.17161e-06	6.48287e-05	0.000114792	4.30147e-05	55.5597	6.75937e-05	1.0423e-06	1.5402e-06	3.7582e-07	2.52835e-12	8.07272e-05	4.04844e-05	7.27672e-05
8.46249e-06	6.67864e-05	0.000115156	4.49977e-05	55.5597	7.02201e-05	1.07303e-06	1.65991e-06	3.98237e-07	2.6478e-12	8.07981e-05	4.09077e-05	7.25884e-05
8.75336e-06	6.86713e-05	0.000115447	4.70039e-05	55.5597	7.2836e-05	1.10412e-06	1.7814e-06	4.20799e-07	2.76717e-12	8.08367e-05	4.12776e-05	7.2388e-05
9.04423e-06	7.04845e-05	0.000115676	4.90322e-05	55.5597	7.5441e-05	1.13559e-06	1.90439e-06	4.43495e-07	2.88648e-12	8.08488e-05	4.16001e-05	7.21715e-05
9.3351e-06	7.22271e-05	0.000115853	5.10815e-05	55.5597	7.80348e-05	1.16745e-06	2.02864e-06	4.66314e-07	3.00574e-12	8.08391e-05	4.18806e-05	7.19435e-05
9.62597e-06	7.3901e-05	0.000115986	5.31508e-05	55.5597	8.06171e-05	1.19969e-06	2.15391e-06	4.8925e-07	3.12499e-12	8.0812e-05	4.21241e-05	7.17075e-05
1.00535e-05	7.62399e-05	0.000116116	5.62267e-05	55.5597	8.43918e-05	1.24782e-06	2.33947e-06	5.23166e-07	3.30034e-12	8.07476e-05	4.24237e-05	7.13529e-05
1.0481e-05	7.844e-05	0.000116187	5.93409e-05	55.5597	8.81414e-05	1.2968e-06	2.52622e-06	5.57315e-07	3.4759e-12	8.06623e-05	4.26649e-05	7.09955e-05
1.09086e-05	8.05075e-05	0.000116212	6.24908e-05	55.5597	9.18662e-05	1.34663e-06	2.71367e-06	5.91695e-07	3.65179e-12	8.05633e-05	4.28578e-05	7.06406e-05
1.13361e-05	8.24492e-05	0.000116204	6.56738e-05	55.5597	9.55664e-05	1.39729e-06	2.90141e-06	6.26308e-07	3.82815e-12	8.0456e-05	4.3011e-05	7.02919e-05
1.17636e-05	8.42714e-05	0.000116173	6.88877e-05	55.5597	9.92424e-05	1.44876e-06	3.08912e-06	6.61158e-07	4.0051e-12	8.03447e-05	4.31316e-05	6.99518e-05
1.23075e-05	8.64268e-05	0.000116109	7.30168e-05	55.5597	0.000103884	1.51534e-06	3.32737e-06	7.05841e-07	4.23118e-12	8.02028e-05	4.32471e-05	6.95342e-05
1.28513e-05	8.84122e-05	0.000116028	7.71883e-05	55.5596	0.000108488	1.5831e-06	3.56466e-06	7.5094e-07	4.4586e-12	8.00648e-05	4.3329e-05	6.91347e-05
1.33951e-05	9.02398e-05	0.000115939	8.13982e-05	55.5596	0.000113056	1.65198e-06	3.80062e-06	7.96476e-07	4.68747e-12	7.99343e-05	4.33849e-05	6.87536e-05
1.39389e-05	9.19209e-05	0.000115846	8.56433e-05	55.5596	0.000117589	1.7219e-06	4.035e-06	8.42474e-07	4.91803e-12	7.98135e-05	4.34207e-05	6.83906e-05
1.44827e-05	9.34664e-05	0.000115753	8.99201e-05	55.5596	0.000122089	1.79279e-06	4.26761e-06	8.88956e-07	5.15013e-12	7.9704e-05	4.34408e-05	6.80448e-05
1.51271e-05	9.51355e-05	0.000115646	9.50253e-05	55.5596	0.000127379	1.87797e-06	4.54077e-06	9.44697e-07	5.4278e-12	7.95899e-05	4.34492e-05	6.76558e-05
1.57715e-05	9.66432e-05	0.000115543	0.000100166	55.5596	0.000132625	1.96432e-06	4.81113e-06	1.00119e-06	5.70801e-12	7.94937e-05	4.3445e-05	6.72874e-05
1.64159e-05	9.80031e-05	0.000115447	0.000105339	55.5596	0.000137829	2.05173e-06	5.07859e-06	1.05847e-06	5.99097e-12	7.94152e-05	4.34314e-05	6.69375e-05
1.70603e-05	9.9228e-05	0.000115358	0.00011054	55.5596	0.000142993	2.14013e-06	5.34312e-06	1.11657e-06	6.27674e-12	7.93543e-05	4.34108e-05	6.66041e-05
1.77047e-05	0.000100329	0.000115275	0.000115766	55.5596	0.000148118	2.22942e-06	5.60475e-06	1.17552e-06	6.56537e-12	7.93103e-05	4.3385e-05	6.62853e-05
1.85479e-05	0.000101601	0.000115176	0.000122636	55.5595	0.000154769	2.34751e-06	5.94276e-06	1.25399e-06	6.94744e-12	7.92771e-05	4.33454e-05	6.58876e-05
1.93912e-05	0.0001027	0.000115086	0.000129535	55.5595	0.00016136	2.46686e-06	6.27596e-06	1.33404e-06	7.33451e-12	7.92698e-05	4.33012e-05	6.55089e-05
2.02345e-05	0.000103644	0.000115004	0.000136459	55.5595	0.000167894	2.58737e-06	6.60448e-06	1.4157e-06	7.72662e-12	7.92862e-05	4.32535e-05	6.51465e-05
2.10778e-05	0.00010445	0.00011493	0.000143401	55.5595	0.000174373	2.70891e-06	6.92849e-06	1.49903e-06	8.12378e-12	7.93244e-05	4.32034e-05	6.47982e-05
2.19211e-05	0.000105133	0.000114862	0.000150357	55.5595	0.000180801	2.8314e-06	7.24815e-06	1.58407e-06	8.52602e-12	7.93822e-05	4.31514e-05	6.44621e-05
2.31369e-05	0.000105927	0.000114772	0.000160403	55.5595	0.000189981	3.00953e-06	7.70173e-06	1.70975e-06	9.11488e-12	7.94965e-05	4.30743e-05	6.39961e-05
2.43527e-05	0.000106524	0.000114691	0.000170457	55.5595	0.000199063	3.18931e-06	8.1471e-06	1.83914e-06	9.7143e-12	7.96425e-05	4.29953e-05	6.35488e-05
2.55685e-05	0.000106955	0.000114617	0.000180512	55.5594	0.000208055	3.37059e-06	8.58474e-06	1.97233e-06	1.03243e-11	7.98153e-05	4.29148e-05	6.31176e-05
2.67844e-05	0.000107243	0.000114549	0.000190558	55.5594	0.000216961	3.55327e-06	9.01505e-06	2.10937e-06	1.09448e-11	8.00107e-05	4.28333e-05	6.27005e-05
2.80002e-05	0.00010741	0.000114485	0.00020059	55.5594	0.000225785	3.73727e-06	9.43842e-06	2.25032e-06	1.15758e-11	8.02249e-05	4.2751e-05	6.22959e-05
2.95328e-05	0.000107475	0.000114411	0.000213205	55.5594	0.000236799	3.971e-06	9.96276e-06	2.43362e-06	1.23861e-11	8.05169e-05	4.26465e-05	6.18016e-05
3.10655e-05	0.000107406	0.000114342	0.00022578	55.5593	0.000247696	4.20666e-06	1.04772e-05	2.62327e-06	1.32129e-11	8.08281e-05	4.25415e-05	6.13231e-05
3.25981e-05	0.000107228	0.000114277	0.000238305	55.5593	0.000258484	4.44418e-06	1.09824e-05	2.8193e-06	1.4056e-11	8.1154e-05	4.2436e-05	6.08588e-05
3.41308e-05	0.00010696	0.000114217	0.000250776	55.5593	0.000269167	4.68351e-06	1.14787e-05	3.02174e-06	1.49151e-11	8.14905e-05	4.23302e-05	6.04076e-05
3.56635e-05	0.000106622	0.000114159	0.000263189	55.5593	0.000279751	4.92464e-06	1.19667e-05	3.2306e-06	1.57906e-11	8.18346e-05	4.22244e-05	5.99684e-05
3.74865e-05	0.000106145	0.000114096	0.000277872	55.5592	0.000292217	5.21375e-06	1.25367e-05	3.48741e-06	1.68518e-11	8.225e-05	4.20985e-05	5.94604e-05
3.93095e-05	0.000105607	0.000114036	0.000292463	55.5592	0.000304555	5.50534e-06	1.30959e-05	3.75331e-06	1.79349e-11	8.26687e-05	4.19728e-05	5.89669e-05
4.11325e-05	0.000105021	0.000113979	0.000306961	55.5592	0.00031677	5.79937e-06	1.36449e-05	4.02828e-06	1.90394e-11	8.3088e-05	4.18473e-05	5.84869e-05
4.29555e-05	0.000104401	0.000113926	0.000321363	55.5592	0.000328868	6.09581e-06	1.41841e-05	4.31228e-06	2.01647e-11	8.35056e-05	4.17223e-05	5.80196e-05
4.47785e-05	0.000103755	0.000113876	0.00033567	55.5591	0.000340853	6.39463e-06	1.47139e-05	4.60527e-06	2.13103e-11	8.39198e-05	4.15977e-05	5.75642e-05
4.70956e-05	0.00010291	0.000113816	0.000353716	55.5591	0.00035593	6.77783e-06	1.53744e-05	4.99057e-06	2.2795e-11	8.44391e-05	4.14402e-05	5.70014e-05
4.94128e-05	0.000102049	0.00011376	0.000371609	55.5591	0.000370839	7.16473e-06	1.60209e-05	5.39019e-06	2.43105e-11	8.49488e-05	4.12836e-05	5.64556e-05
5.17299e-05	0.00010118	0.000113708	0.000389351	55.559	0.000385585	7.55524e-06	1.66542e-05	5.80397e-06	2.5856e-11	8.54474e-05	4.11281e-05	5.59256e-05
5.40471e-05	0.000100309	0.000113659	0.000406945	55.559	0.000400175	7.94924e-06	1.72748e-05	6.23178e-06	2.74301e-11	8.59341e-05	4.09738e-05	5.54107e-05
5.63642e-05	9.94423e-05	0.000113614	0.000424392	55.559	0.000414614	8.34661e-06	1.78831e-05	6.67347e-06	2.9032e-11	8.64082e-05	4.08207e-05	5.49099e-05
5.93148e-05	9.83482e-05	0.00011356	0.000446405	55.5589	0.00043279	8.8573e-06	1.86407e-05	7.25573e-06	3.11101e-11	8.69933e-05	4.06276e-05	5.42916e-05
6.22654e-05	9.72693e-05	0.00011351	0.000468194	55.5589	0.000450738	9.37299e-06	1.93801e-05	7.85991e-06	3.32292e-11	8.75575e-05	4.04366e-05	5.36937e-05
6.52159e-05	9.62083e-05	0.000113465	0.000489768	55.5589	0.000468466	9.89339e-06	2.0102e-05	8.48568e-06	3.53874e-11	8.8101e-05	4.0248e-05	5.31149e-05
6.81665e-05	9.51667e-05	0.000113423	0.000511134	55.5588	0.000485982	1.04182e-05	2.08072e-05	9.13273e-06	3.75827e-11	8.86241e-05	4.00616e-05	5.25542e-05
7.11171e-05	9.41451e-05	0.000113384	0.000532298	55.5588	0.000503293	1.09472e-05	2.14963e-05	9.80074e-06	3.98132e-11	8.91276e-05	3.98776e-05	5.20105e-05
7.51411e-05	9.27843e-05	0.000113337	0.000560849	55.5587	0.000526583	1.16749e-05	2.24114e-05	1.0745e-05	4.29088e-11	8.97835e-05	3.96305e-05	5.12949e-05
7.91651e-05	9.14601e-05	0.000113294	0.000589054	55.5587	0.000549518	1.24091e-05	2.32993e-05	1.17268e-05	4.60623e-11	9.04058e-05	3.93879e-05	5.06071e-05
8.3189e-05	9.01711e-05	0.000113256	0.000616929	55.5586	0.000572113	1.31491e-05	2.41614e-05	1.27456e-05	4.92698e-11	9.09962e-05	3.91499e-05	4.99452e-05
8.7213e-05	8.89155e-05	0.000113223	0.000644488	55.5586	0.00059438	1.38945e-05	2.49989e-05	1.38006e-05	5.25277e-11	9.15566e-05	3.89165e-05	4.93074e-05
9.1237e-05	8.76917e-05	0.000113193	0.000671745	55.5585	0.000616331	1.46445e-05	2.5813e-05	1.48911e-05	5.58326e-11	9.20887e-05	3.86875e-05	4.86923e-05
9.75462e-05	8.58325e-05	0.000113153	0.000713901	55.5584	0.000650138	1.58288e-05	2.7045e-05	1.66709e-05	6.11016e-11	9.28696e-05	3.83377e-05	4.77699e-05
0.000103855	8.40405e-05	0.00011312	0.000755388	55.5584	0.000683234	1.70214e-05	2.82262e-05	1.85343e-05	6.64675e-11	9.35906e-05	3.79986e-05	4.68948e-05
0.000110165	8.231e-05	0.000113093	0.000796245	55.5583	0.000715654	1.82207e-05	2.93601e-05	2.04792e-05	7.19206e-11	9.42566e-05	3.76702e-05	4.60625e-05
0.000116474	8.0636e-05	0.000113071	0.000836509	55.5582	0.00074743	1.94254e-05	3.04498e-05	2.25036e-05	7.74523e-11	9.48723e-05	3.73521e-05	4.52694e-05
0.000122783	7.90143e-05	0.000113055	0.000876211	55.5582	0.000778592	2.0634e-05	3.14983e-05	2.46058e-05	8.3055e-11	9.54416e-05	3.70439e-05	4.45122e-05
0.00013282	7.65331e-05	0.000113036	0.000938283	55.558	0.000826963	2.25623e-05	3.30877e-05	2.81063e-05	9.20971e-11	9.62604e-05	3.65734e-05	4.33746e-05
0.000142856	7.41625e-05	0.000113025	0.000999117	55.5579	0.000873944	2.4494e-05	3.4589e-05	3.1794e-05	1.01278e-10	9.69832e-05	3.61257e-05	4.23105e-05
0.000152893	7.18922e-05	0.000113021	0.00105881	55.5578	0.000919621	2.64263e-05	3.60103e-05	3.56638e-05	1.10578e-10	9.76207e-05	3.56996e-05	4.13114e-05
0.000162929	6.97142e-05	0.000113023	0.00111744	55.5577	0.000964072	2.83565e-05	3.73589e-05	3.97114e-05	1.19979e-10	9.81816e-05	3.52936e-05	4.03704e-05
0.000172966	6.76214e-05	0.000113029	0.00117508	55.5576	0.00100736	3.02826e-05	3.86411e-05	4.3933e-05	1.29468e-10	9.86735e-05	3.49065e-05	3.94813e-05
0.000185615	6.50963e-05	0.000113042	0.00124643	55.5575	0.00106037	3.27016e-05	4.01712e-05	4.94961e-05	1.41531e-10	9.92055e-05	3.44437e-05	3.84267e-05
0.000198264	6.2688e-05	0.000113059	0.00131644	55.5574	0.00111176	3.51086e-05	4.16144e-05	5.53242e-05	1.53691e-10	9.96495e-05	3.40066e-05	3.74378e-05
0.000210914	6.03887e-05	0.00011308	0.00138522	55.5573	0.00116161	3.75016e-05	4.2979e-05	6.1412e-05	1.6593e-10	0.000100015	3.35935e-05	3.65072e-05
0.000223563	5.81914e-05	0.000113103	0.00145287	55.5571	0.00121002	3.98788e-05	4.42725e-05	6.77547e-05	1.7823e-10	0.00010031	3.32023e-05	3.56285e-05
0.000236213	5.60901e-05	0.000113129	0.00151946	55.557	0.00125707	4.2239e-05	4.55011e-05	7.43478e-05	1.90577e-10	0.000100542	3.28313e-05	3.47965e-05
0.000248862	5.40798e-05	0.000113157	0.00158507	55.5569	0.00130284	4.45811e-05	4.66706e-05	8.11872e-05	2.02957e-10	0.000100716	3.2479e-05	3.40067e-05
0.000261512	5.21558e-05	0.000113185	0.00164979	55.5568	0.00134739	4.69044e-05	4.77858e-05	8.82691e-05	2.15358e-10	0.000100838	3.21441e-05	3.32552e-05
0.000274161	5.03141e-05	0.000113215	0.00171366	55.5567	0.00139079	4.92082e-05	4.88511e-05	9.55894e-05	2.27769e-10	0.000100913	3.18252e-05	3.25386e-05
0.000289473	4.81893e-05	0.000113252	0.00178994	55.5566	0.00144186	5.19702e-05	5.00793e-05	0.000104764	2.42789e-10	0.000100946	3.1459e-05	3.17137e-05
0.000304785	4.61734e-05	0.00011329	0.00186517	55.5564	0.00149141	5.47027e-05	5.12461e-05	0.000114276	2.57795e-10	0.000100922	3.11129e-05	3.09309e-05
0.000307389	4.5841e-05	0.000113297	0.00187786	55.5564	0.00149969	5.51643e-05	5.14388e-05	0.000115926	2.60339e-10	0.000100913	3.10558e-05	3.08018e-05
0.000309992	4.55116e-05	0.000113303	0.00189053	55.5564	0.00150793	5.56249e-05	5.16298e-05	0.000117586	2.62886e-10	0.000100902	3.09993e-05	3.06738e-05
0.000312595	4.51852e-05	0.00011331	0.00190317	55.5564	0.00151613	5.60848e-05	5.18193e-05	0.000119255	2.65432e-10	0.00010089	3.09433e-05	3.05468e-05
0.000315199	4.48616e-05	0.000113316	0.00191578	55.5564	0.00152429	5.65437e-05	5.20073e-05	0.000120934	2.67975e-10	0.000100877	3.08879e-05	3.04209e-05
0.000320405	4.42231e-05	0.00011333	0.00194092	55.5563	0.00154049	5.74591e-05	5.23786e-05	0.000124319	2.73059e-10	0.000100845	3.07784e-05	3.01722e-05
0.000325612	4.35958e-05	0.000113343	0.00196596	55.5563	0.00155653	5.83709e-05	5.27441e-05	0.000127742	2.78136e-10	0.000100809	3.06709e-05	2.99275e-05
0.000330819	4.29796e-05	0.000113356	0.0019909	55.5562	0.00157243	5.92792e-05	5.31037e-05	0.000131201	2.83207e-10	0.000100767	3.05653e-05	2.96867e-05
0.00033927	4.20026e-05	0.000113378	0.00203118	55.5562	0.00159791	6.07462e-05	5.36757e-05	0.000136895	2.91422e-10	0.00010069	3.03977e-05	2.9304e-05
0.000347722	4.10535e-05	0.000113399	0.00207122	55.5561	0.001623	6.2204e-05	5.42335e-05	0.000142685	2.99616e-10	0.000100599	3.02348e-05	2.89308e-05
0.000356174	4.01314e-05	0.000113421	0.00211102	55.556	0.00164772	6.36527e-05	5.47778e-05	0.000148569	3.07787e-10	0.000100498	3.00762e-05	2.85668e-05
0.000364625	3.92357e-05	0.000113443	0.0021506	55.556	0.00167209	6.50922e-05	5.53093e-05	0.000154545	3.15931e-10	0.000100385	2.99218e-05	2.82116e-05
0.000379516	3.77193e-05	0.000113481	0.00221982	55.5559	0.00171417	6.76064e-05	5.62158e-05	0.000165298	3.3021e-10	0.000100162	2.96594e-05	2.76059e-05
0.000394408	3.62783e-05	0.00011352	0.00228842	55.5558	0.00175523	7.00925e-05	5.70867e-05	0.000176329	3.44389e-10	9.99094e-05	2.94086e-05	2.70244e-05
0.000409299	3.4909e-05	0.000113559	0.00235645	55.5556	0.00179532	7.25508e-05	5.79244e-05	0.000187629	3.58459e-10	9.9631e-05	2.91685e-05	2.64656e-05
0.00042419	3.36078e-05	0.000113598	0.00242396	55.5555	0.00183447	7.49817e-05	5.87311e-05	0.000199192	3.72408e-10	9.93292e-05	2.89382e-05	2.59279e-05
0.000444347	3.19487e-05	0.00011365	0.00251455	55.5554	0.00188608	7.82293e-05	5.97773e-05	0.000215248	3.91084e-10	9.88873e-05	2.86411e-05	2.52315e-05
0.000464504	3.03997e-05	0.000113703	0.00260433	55.5553	0.00193619	8.14284e-05	6.07747e-05	0.000231751	4.09503e-10	9.84119e-05	2.83592e-05	2.45686e-05
0.000484661	2.89532e-05	0.000113756	0.00269337	55.5551	0.00198489	8.45801e-05	6.17275e-05	0.000248684	4.27647e-10	9.79079e-05	2.80912e-05	2.39367e-05
0.000504817	2.76018e-05	0.000113809	0.00278173	55.555	0.00203228	8.76855e-05	6.2639e-05	0.000266028	4.45503e-10	9.73794e-05	2.78358e-05	2.33336e-05
0.000527976	2.61579e-05	0.00011387	0.0028825	55.5548	0.00208523	9.11977e-05	6.36395e-05	0.000286435	4.65643e-10	9.67469e-05	2.75564e-05	2.26737e-05
0.000551134	2.48209e-05	0.000113931	0.00298254	55.5547	0.00213669	9.46524e-05	6.4594e-05	0.000307332	4.85371e-10	9.60922e-05	2.72907e-05	2.20463e-05
0.000574292	2.35823e-05	0.000113993	0.00308192	55.5545	0.00218676	9.8051e-05	6.5506e-05	0.000328691	5.0467e-10	9.54197e-05	2.70373e-05	2.14495e-05
0.000591914	2.27004e-05	0.000114041	0.00315714	55.5544	0.002224	0.000100601	6.61736e-05	0.000345236	5.19065e-10	9.48983e-05	2.6852e-05	2.10144e-05
0.000609536	2.18673e-05	0.000114088	0.00323204	55.5543	0.00226054	0.00010312	6.682e-05	0.000362023	5.33211e-10	9.43706e-05	2.66728e-05	2.05947e-05
0.000627158	2.10798e-05	0.000114136	0.00330664	55.5542	0.00229641	0.000105609	6.74464e-05	0.00037904	5.47096e-10	9.38378e-05	2.64991e-05	2.01899e-05
0.00064478	2.0335e-05	0.000114184	0.00338097	55.5541	0.00233167	0.000108069	6.80537e-05	0.000396277	5.60723e-10	9.3301e-05	2.63306e-05	1.97991e-05
0.000662402	1.96302e-05	0.000114232	0.00345504	55.554	0.00236634	0.000110501	6.8643e-05	0.000413723	5.74101e-10	9.27614e-05	2.61671e-05	1.94215e-05
0.000680024	1.89628e-05	0.000114281	0.00352887	55.5539	0.00240046	0.000112905	6.92155e-05	0.00043137	5.87225e-10	9.22202e-05	2.6008e-05	1.90567e-05
0.000697646	1.83304e-05	0.00011433	0.00360248	55.5537	0.00243405	0.000115281	6.97719e-05	0.000449207	6.00085e-10	9.16783e-05	2.58531e-05	1.8704e-05
0.000715268	1.77308e-05	0.000114379	0.00367587	55.5536	0.00246714	0.000117632	7.03128e-05	0.000467226	6.12691e-10	9.11363e-05	2.57023e-05	1.83629e-05
0.00073289	1.71619e-05	0.000114428	0.00374908	55.5535	0.00249977	0.000119957	7.08394e-05	0.000485418	6.25066e-10	9.05948e-05	2.55552e-05	1.80328e-05
0.000735894	1.70678e-05	0.000114436	0.00376154	55.5535	0.00250528	0.00012035	7.09278e-05	0.000488536	6.27147e-10	9.05026e-05	2.55305e-05	1.79776e-05
0.000738898	1.69746e-05	0.000114445	0.00377399	55.5535	0.00251079	0.000120743	7.10158e-05	0.000491659	6.29223e-10	9.04105e-05	2.55058e-05	1.79227e-05
0.000741902	1.68822e-05	0.000114453	0.00378644	55.5535	0.00251628	0.000121136	7.11033e-05	0.000494786	6.31292e-10	9.03185e-05	2.54813e-05	1.78681e-05
0.000744906	1.67905e-05	0.000114462	0.00379889	55.5535	0.00252176	0.000121527	7.11905e-05	0.000497918	6.33354e-10	9.02264e-05	2.54569e-05	1.78138e-05
0.000750915	1.66097e-05	0.000114479	0.00382376	55.5534	0.00253268	0.000122308	7.13637e-05	0.000504197	6.37456e-10	9.00426e-05	2.54083e-05	1.77061e-05
0.000756923	1.6432e-05	0.000114496	0.00384862	55.5534	0.00254355	0.000123086	7.15354e-05	0.000510493	6.4153e-10	8.98589e-05	2.53602e-05	1.75996e-05
0.000762931	1.62574e-05	0.000114513	0.00387346	55.5534	0.00255438	0.000123861	7.17056e-05	0.000516807	6.45576e-10	8.96755e-05	2.53124e-05	1.74942e-05
0.000774031	1.59426e-05	0.000114544	0.00391929	55.5533	0.00257426	0.000125286	7.20161e-05	0.000528519	6.52977e-10	8.93374e-05	2.5225e-05	1.73025e-05
0.00078513	1.56377e-05	0.000114576	0.00396505	55.5532	0.00259398	0.000126701	7.23218e-05	0.000540289	6.60284e-10	8.90003e-05	2.51389e-05	1.71146e-05
0.00079623	1.53422e-05	0.000114608	0.00401076	55.5532	0.00261355	0.000128107	7.26226e-05	0.000552115	6.67497e-10	8.86644e-05	2.50539e-05	1.69303e-05
0.000807329	1.50557e-05	0.000114639	0.00405641	55.5531	0.00263298	0.000129504	7.29189e-05	0.000563997	6.74617e-10	8.83297e-05	2.49701e-05	1.67497e-05
0.000827683	1.45529e-05	0.000114698	0.00413997	55.553	0.00266825	0.000132042	7.34507e-05	0.000585921	6.87437e-10	8.77196e-05	2.48192e-05	1.64274e-05
0.000848036	1.40774e-05	0.000114757	0.00422336	55.5528	0.00270308	0.00013455	7.39681e-05	0.000608014	6.99955e-10	8.71145e-05	2.46717e-05	1.61162e-05
0.000868389	1.36272e-05	0.000114816	0.00430658	55.5527	0.00273749	0.000137029	7.4472e-05	0.000630268	7.1218e-10	8.6515e-05	2.45274e-05	1.58157e-05
0.000888742	1.32008e-05	0.000114875	0.00438965	55.5526	0.00277152	0.00013948	7.4963e-05	0.000652674	7.24116e-10	8.59214e-05	2.43862e-05	1.55253e-05
0.000913947	1.27032e-05	0.000114949	0.00449232	55.5525	0.00281316	0.000142477	7.5554e-05	0.000680617	7.38511e-10	8.5195e-05	2.42153e-05	1.5179e-05
0.000939151	1.22366e-05	0.000115023	0.00459478	55.5523	0.00285427	0.000145434	7.61272e-05	0.000708765	7.52489e-10	8.44786e-05	2.40485e-05	1.48467e-05
0.000964356	1.17987e-05	0.000115098	0.00469705	55.5522	0.00289491	0.00014835	7.66837e-05	0.000737105	7.66065e-10	8.37727e-05	2.38855e-05	1.45277e-05
0.000989561	1.1387e-05	0.000115172	0.00479914	55.552	0.0029351	0.000151228	7.72244e-05	0.000765623	7.79251e-10	8.30775e-05	2.37262e-05	1.42211e-05
0.00101477	1.09997e-05	0.000115248	0.00490107	55.5519	0.00297487	0.000154069	7.77501e-05	0.000794308	7.92062e-10	8.23932e-05	2.35703e-05	1.39264e-05
0.00103997	1.06347e-05	0.000115323	0.00500284	55.5517	0.00301425	0.000156873	7.82615e-05	0.000823149	8.0451e-10	8.17201e-05	2.34175e-05	1.36429e-05
0.00106517	1.02904e-05	0.000115398	0.00510446	55.5516	0.00305327	0.000159642	7.87596e-05	0.000852136	8.16609e-10	8.10582e-05	2.32678e-05	1.337e-05
0.00109038	9.96526e-06	0.000115474	0.00520595	55.5515	0.00309196	0.000162376	7.92448e-05	0.000881259	8.28371e-10	8.04075e-05	2.31209e-05	1.31072e-05
0.00111558	9.65785e-06	0.000115549	0.00530731	55.5513	0.00313033	0.000165077	7.97178e-05	0.000910509	8.39808e-10	7.97681e-05	2.29768e-05	1.28539e-05
0.00114079	9.36687e-06	0.000115625	0.00540855	55.5512	0.00316841	0.000167746	8.01793e-05	0.000939879	8.50932e-10	7.91398e-05	2.28352e-05	1.26097e-05
0.00116599	9.09116e-06	0.000115701	0.00550967	55.551	0.00320622	0.000170383	8.06298e-05	0.00096936	8.61755e-10	7.85227e-05	2.26961e-05	1.23742e-05
0.00120384	8.70349e-06	0.000115815	0.00566133	55.5508	0.00326252	0.000174285	8.12866e-05	0.00101383	8.77465e-10	7.76167e-05	2.24916e-05	1.20357e-05
0.00124169	8.3446e-06	0.000115929	0.00581276	55.5506	0.0033183	0.000178121	8.19213e-05	0.00105851	8.92557e-10	7.67351e-05	2.2292e-05	1.17144e-05
0.00127954	8.01162e-06	0.000116042	0.00596398	55.5504	0.00337361	0.000181893	8.25353e-05	0.00110338	9.07064e-10	7.58775e-05	2.20971e-05	1.14091e-05
0.00131739	7.70205e-06	0.000116156	0.006115	55.5502	0.0034285	0.000185602	8.31299e-05	0.00114843	9.2102e-10	7.50432e-05	2.19066e-05	1.11187e-05
0.00135524	7.41366e-06	0.000116269	0.00626585	55.55	0.003483	0.000189253	8.37062e-05	0.00119364	9.34453e-10	7.42317e-05	2.17202e-05	1.08421e-05
0.00140062	7.09307e-06	0.000116405	0.00644649	55.5498	0.00354787	0.000193554	8.43747e-05	0.00124804	9.49912e-10	7.32878e-05	2.15019e-05	1.05274e-05
0.001446	6.79714e-06	0.00011654	0.00662691	55.5495	0.0036123	0.000197776	8.50203e-05	0.00130263	9.64708e-10	7.23746e-05	2.12889e-05	1.02299e-05
0.00149138	6.52334e-06	0.000116674	0.00680713	55.5493	0.00367632	0.000201923	8.56443e-05	0.00135738	9.78883e-10	7.14909e-05	2.10809e-05	9.94817e-06
0.00153677	6.26934e-06	0.000116808	0.00698714	55.549	0.00373998	0.000205997	8.62483e-05	0.00141229	9.92476e-10	7.06356e-05	2.08777e-05	9.68111e-06
0.00158215	6.03323e-06	0.000116941	0.00716697	55.5488	0.0038033	0.000210002	8.68335e-05	0.00146733	1.00552e-09	6.98076e-05	2.0679e-05	9.42762e-06
0.00159007	5.99371e-06	0.000116964	0.00719836	55.5487	0.00381433	0.000210694	8.69338e-05	0.00147695	1.00775e-09	6.96657e-05	2.06448e-05	9.38467e-06
0.001598	5.95466e-06	0.000116987	0.00722974	55.5487	0.00382535	0.000211385	8.70336e-05	0.00148658	1.00996e-09	6.95245e-05	2.06106e-05	9.3421e-06
0.00160592	5.91608e-06	0.00011701	0.00726112	55.5486	0.00383636	0.000212073	8.71329e-05	0.00149622	1.01215e-09	6.93842e-05	2.05767e-05	9.29991e-06
0.00161385	5.87798e-06	0.000117034	0.00729249	55.5486	0.00384736	0.000212759	8.72317e-05	0.00150585	1.01433e-09	6.92447e-05	2.05428e-05	9.25808e-06
0.00162177	5.84033e-06	0.000117057	0.00732386	55.5486	0.00385836	0.000213444	8.73299e-05	0.00151549	1.0165e-09	6.91059e-05	2.05091e-05	9.21662e-06
0.00163762	5.76639e-06	0.000117103	0.00738658	55.5485	0.00388032	0.000214807	8.75249e-05	0.00153478	1.02078e-09	6.88307e-05	2.0442e-05	9.13477e-06
0.00165347	5.69418e-06	0.000117149	0.00744928	55.5484	0.00390225	0.000216162	8.77178e-05	0.00155408	1.02501e-09	6.85585e-05	2.03754e-05	9.05433e-06
0.00166932	5.62367e-06	0.000117194	0.00751196	55.5483	0.00392415	0.000217509	8.79088e-05	0.00157339	1.02918e-09	6.82892e-05	2.03093e-05	8.97526e-06
0.00168517	5.55478e-06	0.00011724	0.00757462	55.5482	0.00394602	0.000218849	8.80978e-05	0.00159272	1.0333e-09	6.8023e-05	2.02437e-05	8.89752e-06
0.00172558	5.38621e-06	0.000117356	0.00773426	55.548	0.00400165	0.00022223	8.85712e-05	0.00164203	1.04355e-09	6.73571e-05	2.00786e-05	8.70519e-06
0.00176598	5.22707e-06	0.000117471	0.0078938	55.5478	0.0040571	0.000225565	8.90329e-05	0.00169142	1.05346e-09	6.67094e-05	1.99165e-05	8.52083e-06
0.00180639	5.07664e-06	0.000117586	0.00805322	55.5476	0.0041124	0.000228854	8.94835e-05	0.00174086	1.06306e-09	6.60792e-05	1.97572e-05	8.34396e-06
0.00184679	4.93425e-06	0.000117699	0.00821254	55.5474	0.00416756	0.000232099	8.99235e-05	0.00179036	1.07236e-09	6.54657e-05	1.96008e-05	8.17415e-06
0.00189273	4.78133e-06	0.000117828	0.00839357	55.5471	0.00423011	0.000235738	9.04114e-05	0.00184671	1.0826e-09	6.47876e-05	1.94262e-05	7.98913e-06
0.00193868	4.63726e-06	0.000117955	0.00857448	55.5469	0.00429252	0.000239323	9.08869e-05	0.00190312	1.09248e-09	6.41296e-05	1.92549e-05	7.81217e-06
0.00198462	4.50129e-06	0.000118081	0.00875526	55.5466	0.00435478	0.000242857	9.13505e-05	0.00195959	1.10204e-09	6.34907e-05	1.90869e-05	7.64277e-06
0.00203056	4.37278e-06	0.000118206	0.00893593	55.5464	0.00441691	0.000246341	9.18028e-05	0.0020161	1.11129e-09	6.28701e-05	1.89221e-05	7.48045e-06
0.0020765	4.25116e-06	0.000118331	0.00911649	55.5461	0.00447893	0.000249777	9.22443e-05	0.00207266	1.12024e-09	6.2267e-05	1.87603e-05	7.3248e-06
0.00212245	4.13591e-06	0.000118454	0.00929694	55.5459	0.00454083	0.000253166	9.26756e-05	0.00212925	1.12892e-09	6.16808e-05	1.86014e-05	7.17541e-06
0.00216839	4.02656e-06	0.000118575	0.00947729	55.5456	0.00460264	0.000256511	9.30969e-05	0.00218588	1.13734e-09	6.11107e-05	1.84454e-05	7.03194e-06
0.00222056	3.90898e-06	0.000118713	0.00968198	55.5454	0.00467273	0.000260257	9.3564e-05	0.00225023	1.14659e-09	6.0482e-05	1.82716e-05	6.87573e-06
0.00227274	3.79788e-06	0.000118848	0.00988655	55.5451	0.00474271	0.000263949	9.40195e-05	0.00231461	1.15555e-09	5.98723e-05	1.81013e-05	6.72625e-06
0.00232491	3.69278e-06	0.000118983	0.010091	55.5448	0.00481259	0.000267588	9.4464e-05	0.00237903	1.16421e-09	5.92808e-05	1.79343e-05	6.58307e-06
0.00237709	3.59321e-06	0.000119115	0.0102953	55.5445	0.00488239	0.000271178	9.48979e-05	0.00244347	1.17261e-09	5.87066e-05	1.77706e-05	6.44583e-06
0.00242927	3.49874e-06	0.000119247	0.0104995	55.5443	0.0049521	0.000274718	9.53217e-05	0.00250793	1.18075e-09	5.81489e-05	1.761e-05	6.31415e-06
0.00248909	3.39624e-06	0.000119396	0.0107335	55.5439	0.00503194	0.000278719	9.57957e-05	0.00258187	1.18979e-09	5.7529e-05	1.74296e-05	6.16961e-06
0.00254891	3.29947e-06	0.000119543	0.0109674	55.5436	0.0051117	0.000282661	9.62576e-05	0.00265583	1.19854e-09	5.69289e-05	1.72531e-05	6.03149e-06
0.00260874	3.20795e-06	0.000119689	0.0112011	55.5433	0.00519137	0.000286545	9.6708e-05	0.0027298	1.207e-09	5.63475e-05	1.70803e-05	5.89938e-06
0.00266856	3.12131e-06	0.000119833	0.0114347	55.543	0.00527097	0.000290374	9.71474e-05	0.00280379	1.21519e-09	5.5784e-05	1.69112e-05	5.77295e-06
0.00272838	3.03915e-06	0.000119975	0.0116682	55.5427	0.00535051	0.00029415	9.75762e-05	0.0028778	1.22314e-09	5.52376e-05	1.67456e-05	5.65179e-06
0.00278821	2.96115e-06	0.000120115	0.0119015	55.5424	0.00542998	0.000297873	9.7995e-05	0.00295181	1.23084e-09	5.47074e-05	1.65834e-05	5.53558e-06
0.00284803	2.887e-06	0.000120254	0.0121347	55.5421	0.0055094	0.000301547	9.84041e-05	0.00302582	1.23833e-09	5.41927e-05	1.64244e-05	5.42407e-06
0.00290785	2.81644e-06	0.000120391	0.0123678	55.5417	0.00558876	0.000305173	9.8804e-05	0.00309984	1.2456e-09	5.36927e-05	1.62687e-05	5.31695e-06
0.00296768	2.74921e-06	0.000120526	0.0126008	55.5414	0.00566808	0.000308752	9.9195e-05	0.00317386	1.25268e-09	5.32069e-05	1.61161e-05	5.21399e-06
0.0030275	2.68509e-06	0.00012066	0.0128336	55.5411	0.00574736	0.000312286	9.95775e-05	0.00324788	1.25956e-09	5.27345e-05	1.59664e-05	5.11492e-06
0.00308732	2.62387e-06	0.000120792	0.0130663	55.5408	0.00582659	0.000315776	9.99518e-05	0.0033219	1.26626e-09	5.2275e-05	1.58197e-05	5.01956e-06
0.00314714	2.56536e-06	0.000120923	0.0132989	55.5405	0.00590578	0.000319224	0.000100318	0.00339592	1.27279e-09	5.18279e-05	1.56758e-05	4.92768e-06
0.00320697	2.50938e-06	0.000121052	0.0135314	55.5402	0.00598494	0.000322631	0.000100677	0.00346993	1.27916e-09	5.13925e-05	1.55347e-05	4.83913e-06
0.00326679	2.45579e-06	0.00012118	0.0137638	55.5399	0.00606407	0.000325998	0.000101029	0.00354393	1.28537e-09	5.09684e-05	1.53962e-05	4.75369e-06
0.00333717	2.39559e-06	0.000121328	0.0140371	55.5395	0.00615711	0.00032991	0.000101433	0.00363098	1.29249e-09	5.04833e-05	1.52366e-05	4.65698e-06
0.00340755	2.33826e-06	0.000121475	0.0143102	55.5391	0.00625011	0.00033377	0.000101829	0.00371802	1.29941e-09	5.00125e-05	1.50805e-05	4.56414e-06
0.00347792	2.28361e-06	0.000121619	0.0145831	55.5388	0.00634307	0.00033758	0.000102215	0.00380504	1.30615e-09	4.95553e-05	1.49278e-05	4.47493e-06
0.0035483	2.23145e-06	0.000121762	0.014856	55.5384	0.006436	0.000341343	0.000102593	0.00389205	1.31272e-09	4.9111e-05	1.47783e-05	4.38916e-06
0.0036426	2.16519e-06	0.00012195	0.0152213	55.5379	0.00656046	0.000346312	0.000103086	0.00400861	1.32126e-09	4.8535e-05	1.45829e-05	4.27928e-06
0.0037369	2.10275e-06	0.000122135	0.0155864	55.5374	0.00668487	0.0003512	0.000103565	0.00412514	1.32952e-09	4.79799e-05	1.4393e-05	4.17479e-06
0.0038312	2.04382e-06	0.000122316	0.0159512	55.5369	0.00680922	0.000356013	0.000104031	0.00424164	1.33752e-09	4.74444e-05	1.42083e-05	4.0753e-06
0.0039255	1.98811e-06	0.000122495	0.0163158	55.5364	0.00693352	0.000360752	0.000104485	0.0043581	1.34527e-09	4.69275e-05	1.40285e-05	3.98047e-06
0.00403277	1.92834e-06	0.000122695	0.0167303	55.5359	0.00707487	0.000366057	0.000104986	0.00449054	1.35382e-09	4.63606e-05	1.38299e-05	3.87785e-06
0.00414004	1.87206e-06	0.000122891	0.0171445	55.5353	0.00721616	0.000371276	0.000105472	0.00462294	1.36209e-09	4.58149e-05	1.36372e-05	3.78041e-06
0.00424732	1.81901e-06	0.000123083	0.0175584	55.5348	0.00735739	0.000376411	0.000105944	0.00475528	1.3701e-09	4.52892e-05	1.34501e-05	3.6878e-06
0.00432617	1.78191e-06	0.000123223	0.0178625	55.5343	0.00746117	0.000380135	0.000106283	0.00485252	1.37584e-09	4.49147e-05	1.33161e-05	3.62258e-06
0.00440502	1.74628e-06	0.00012336	0.0181664	55.5339	0.00756492	0.000383818	0.000106614	0.00494974	1.38145e-09	4.45499e-05	1.31849e-05	3.55963e-06
0.00448388	1.71208e-06	0.000123496	0.0184701	55.5335	0.00766864	0.000387459	0.000106939	0.00504693	1.38694e-09	4.41944e-05	1.30564e-05	3.49886e-06
0.00449633	1.7068e-06	0.000123517	0.0185181	55.5335	0.00768503	0.000388031	0.00010699	0.00506228	1.3878e-09	4.41391e-05	1.30364e-05	3.48945e-06
0.00450879	1.70155e-06	0.000123539	0.0185661	55.5334	0.00770141	0.000388602	0.000107041	0.00507763	1.38865e-09	4.40839e-05	1.30164e-05	3.48009e-06
0.00452125	1.69633e-06	0.00012356	0.018614	55.5333	0.00771779	0.000389172	0.000107091	0.00509298	1.38951e-09	4.4029e-05	1.29965e-05	3.47078e-06
0.00454617	1.686e-06	0.000123602	0.01871	55.5332	0.00775056	0.000390309	0.000107191	0.00512368	1.3912e-09	4.39198e-05	1.29569e-05	3.45232e-06
0.00457108	1.67579e-06	0.000123644	0.0188059	55.5331	0.00778332	0.000391442	0.000107291	0.00515438	1.39289e-09	4.38115e-05	1.29175e-05	3.43404e-06
0.004596	1.66571e-06	0.000123686	0.0189018	55.5329	0.00781608	0.000392571	0.00010739	0.00518507	1.39456e-09	4.3704e-05	1.28784e-05	3.41597e-06
0.00469144	1.62819e-06	0.000123845	0.019269	55.5324	0.00794154	0.000396863	0.000107765	0.00530261	1.40087e-09	4.33e-05	1.27309e-05	3.34847e-06
0.00478688	1.59234e-06	0.000124002	0.019636	55.532	0.00806695	0.000401101	0.00010813	0.0054201	1.40704e-09	4.29076e-05	1.2587e-05	3.2836e-06
0.00488231	1.55806e-06	0.000124157	0.0200027	55.5315	0.00819233	0.000405289	0.000108488	0.00553754	1.41306e-09	4.25264e-05	1.24465e-05	3.22123e-06
0.00497775	1.52524e-06	0.000124309	0.0203693	55.531	0.00831767	0.000409427	0.000108837	0.00565494	1.41895e-09	4.21556e-05	1.23095e-05	3.1612e-06
0.005113	1.48105e-06	0.000124521	0.0208884	55.5303	0.00849524	0.000415211	0.000109319	0.00582124	1.42709e-09	4.16473e-05	1.21207e-05	3.0799e-06
0.00524826	1.43939e-06	0.000124729	0.0214071	55.5296	0.00867274	0.000420903	0.000109787	0.00598744	1.43499e-09	4.1158e-05	1.19381e-05	3.00272e-06
0.00538351	1.40004e-06	0.000124934	0.0219255	55.5289	0.00885016	0.000426509	0.000110242	0.00615355	1.44266e-09	4.06864e-05	1.17613e-05	2.92935e-06
0.00551876	1.36282e-06	0.000125134	0.0224434	55.5282	0.00902751	0.000432032	0.000110683	0.00631957	1.45013e-09	4.02315e-05	1.15901e-05	2.85952e-06
0.00566968	1.32359e-06	0.000125353	0.0230209	55.5274	0.00922532	0.000438101	0.000111161	0.0065047	1.45823e-09	3.97424e-05	1.14054e-05	2.78547e-06
0.0058206	1.28658e-06	0.000125568	0.0235978	55.5266	0.00942304	0.000444076	0.000111625	0.00668971	1.46611e-09	3.92716e-05	1.1227e-05	2.71519e-06
0.00597152	1.25164e-06	0.000125779	0.0241744	55.5258	0.00962068	0.000449962	0.000112075	0.00687461	1.47377e-09	3.88179e-05	1.10546e-05	2.64842e-06
0.00609212	1.22507e-06	0.000125945	0.0246347	55.5252	0.00977854	0.000454604	0.000112425	0.00702227	1.47975e-09	3.84669e-05	1.09209e-05	2.59741e-06
0.00621272	1.19962e-06	0.000126108	0.0250948	55.5246	0.00993635	0.000459193	0.000112767	0.00716985	1.48561e-09	3.81257e-05	1.07907e-05	2.54834e-06
0.00633331	1.17524e-06	0.000126268	0.0255546	55.524	0.0100941	0.000463732	0.000113102	0.00731736	1.49135e-09	3.77938e-05	1.06638e-05	2.50112e-06
0.00645391	1.15184e-06	0.000126427	0.0260141	55.5234	0.0102518	0.000468222	0.000113429	0.0074648	1.49699e-09	3.74707e-05	1.05402e-05	2.45565e-06
0.00657451	1.12938e-06	0.000126583	0.0264733	55.5227	0.0104094	0.000472664	0.00011375	0.00761215	1.50252e-09	3.71562e-05	1.04197e-05	2.41181e-06
0.00669511	1.1078e-06	0.000126737	0.0269323	55.5221	0.010567	0.000477061	0.000114064	0.00775944	1.50796e-09	3.68497e-05	1.03021e-05	2.36954e-06
0.00681571	1.08704e-06	0.000126889	0.0273909	55.5215	0.0107246	0.000481414	0.000114371	0.00790664	1.51329e-09	3.65509e-05	1.01875e-05	2.32874e-06
0.00693631	1.06706e-06	0.000127039	0.0278493	55.5209	0.0108821	0.000485725	0.000114673	0.00805377	1.51854e-09	3.62595e-05	1.00756e-05	2.28934e-06
0.00704679	1.04941e-06	0.000127175	0.028269	55.5203	0.0110263	0.000489639	0.000114943	0.0081885	1.52327e-09	3.59988e-05	9.97541e-06	2.25442e-06
0.00715728	1.03234e-06	0.000127309	0.0286885	55.5197	0.0111705	0.000493518	0.000115209	0.00832316	1.52794e-09	3.57437e-05	9.87742e-06	2.22056e-06
0.00724421	1.01931e-06	0.000127413	0.0290184	55.5193	0.0112839	0.000496547	0.000115415	0.00842907	1.53156e-09	3.55469e-05	9.8018e-06	2.19463e-06
0.00733114	1.00661e-06	0.000127517	0.0293482	55.5189	0.0113972	0.000499557	0.000115618	0.00853493	1.53514e-09	3.53534e-05	9.72744e-06	2.16932e-06
0.00741806	9.94235e-07	0.000127619	0.0296778	55.5184	0.0115106	0.000502548	0.000115819	0.00864076	1.53868e-09	3.51631e-05	9.65432e-06	2.14459e-06
0.00750499	9.82164e-07	0.000127721	0.0300072	55.518	0.0116239	0.00050552	0.000116017	0.00874655	1.54218e-09	3.49759e-05	9.58241e-06	2.12042e-06
0.00762906	9.65448e-07	0.000127865	0.0304773	55.5173	0.0117856	0.00050973	0.000116294	0.00889748	1.54712e-09	3.47139e-05	9.48179e-06	2.08687e-06
0.00775314	9.49305e-07	0.000128006	0.030947	55.5167	0.0119472	0.000513904	0.000116567	0.00904832	1.55198e-09	3.44579e-05	9.38349e-06	2.05439e-06
0.00787721	9.33708e-07	0.000128147	0.0314165	55.5161	0.0121088	0.000518042	0.000116835	0.00919909	1.55678e-09	3.42075e-05	9.28742e-06	2.02292e-06
0.00800128	9.18628e-07	0.000128285	0.0318858	55.5154	0.0122704	0.000522147	0.000117098	0.00934978	1.5615e-09	3.39625e-05	9.1935e-06	1.99241e-06
0.00823147	8.91935e-07	0.000128538	0.0327556	55.5143	0.0125699	0.000529676	0.000117574	0.00962916	1.57011e-09	3.35218e-05	9.02473e-06	1.93821e-06
0.00846167	8.66791e-07	0.000128786	0.0336246	55.5131	0.0128692	0.000537097	0.000118035	0.00990827	1.57851e-09	3.30979e-05	8.86269e-06	1.88693e-06
0.00869187	8.43065e-07	0.000129029	0.0344927	55.5119	0.0131684	0.000544417	0.000118482	0.0101871	1.58672e-09	3.26898e-05	8.70701e-06	1.83834e-06
0.00892206	8.20638e-07	0.000129267	0.03536	55.5108	0.0134673	0.000551639	0.000118916	0.0104657	1.59475e-09	3.22963e-05	8.55729e-06	1.79223e-06
0.00915226	7.99408e-07	0.000129501	0.0362264	55.5096	0.0137661	0.00055877	0.000119338	0.010744	1.60262e-09	3.19166e-05	8.41322e-06	1.74842e-06
0.00938245	7.79279e-07	0.000129731	0.0370919	55.5084	0.0140647	0.000565814	0.000119748	0.0110221	1.61032e-09	3.15499e-05	8.27447e-06	1.70673e-06
0.00961265	7.60171e-07	0.000129956	0.0379566	55.5072	0.0143631	0.000572775	0.000120147	0.0112999	1.61788e-09	3.11953e-05	8.14075e-06	1.66702e-06
0.00984284	7.42002e-07	0.000130178	0.0388206	55.5061	0.0146613	0.000579657	0.000120536	0.0115775	1.62531e-09	3.08521e-05	8.0118e-06	1.62914e-06
0.010073	7.24715e-07	0.000130396	0.0396837	55.5049	0.0149594	0.000586464	0.000120915	0.0118548	1.63259e-09	3.05198e-05	7.88735e-06	1.59299e-06
0.0102619	7.11132e-07	0.000130573	0.0403912	55.504	0.0152038	0.000591995	0.000121218	0.0120821	1.63848e-09	3.02548e-05	7.78845e-06	1.56452e-06
0.0104076	7.01016e-07	0.000130708	0.0409365	55.5032	0.0153922	0.000596228	0.000121449	0.0122573	1.64297e-09	3.00549e-05	7.71406e-06	1.54326e-06
0.0105532	6.91192e-07	0.000130841	0.0414815	55.5025	0.0155805	0.000600435	0.000121675	0.0124324	1.64741e-09	2.98588e-05	7.64127e-06	1.52259e-06
0.0106989	6.8165e-07	0.000130973	0.0420262	55.5018	0.0157688	0.000604615	0.000121899	0.0126074	1.65181e-09	2.96664e-05	7.57001e-06	1.50247e-06
0.0108445	6.72375e-07	0.000131104	0.0425706	55.501	0.0159569	0.00060877	0.000122119	0.0127823	1.65616e-09	2.94774e-05	7.50023e-06	1.48289e-06
0.0111358	6.54589e-07	0.000131362	0.0436584	55.4996	0.0163331	0.000617006	0.00012255	0.0131319	1.66475e-09	2.91097e-05	7.36497e-06	1.44525e-06
0.0114271	6.37751e-07	0.000131616	0.0447451	55.4981	0.016709	0.000625148	0.000122969	0.013481	1.67319e-09	2.87547e-05	7.23511e-06	1.40951e-06
0.0117184	6.21787e-07	0.000131865	0.0458306	55.4966	0.0170846	0.000633201	0.000123377	0.0138298	1.68148e-09	2.84118e-05	7.11036e-06	1.37553e-06
0.0120097	6.0663e-07	0.00013211	0.0469149	55.4952	0.01746	0.00064117	0.000123775	0.0141782	1.68963e-09	2.80801e-05	6.9904e-06	1.34318e-06
0.0125586	5.80058e-07	0.000132562	0.0489548	55.4924	0.0181665	0.000655969	0.000124498	0.0148335	1.70465e-09	2.74836e-05	6.77648e-06	1.28627e-06
0.0131074	5.55796e-07	0.000133001	0.0509909	55.4897	0.0188721	0.000670508	0.000125189	0.0154876	1.71927e-09	2.6921e-05	6.577e-06	1.23409e-06
0.0131842	5.5257e-07	0.000133062	0.0512753	55.4893	0.0189707	0.000672522	0.000125283	0.015579	1.72128e-09	2.68448e-05	6.55017e-06	1.22713e-06
0.0132609	5.49382e-07	0.000133122	0.0515597	55.4889	0.0190693	0.000674532	0.000125377	0.0156704	1.72329e-09	2.67693e-05	6.52359e-06	1.22026e-06
0.0133377	5.46232e-07	0.000133182	0.0518441	55.4885	0.0191679	0.000676537	0.00012547	0.0157617	1.72529e-09	2.66942e-05	6.49725e-06	1.21346e-06
0.0134144	5.4312e-07	0.000133242	0.0521283	55.4881	0.0192665	0.000678538	0.000125563	0.015853	1.72728e-09	2.66198e-05	6.47116e-06	1.20674e-06
0.0134912	5.40044e-07	0.000133302	0.0524125	55.4877	0.019365	0.000680534	0.000125655	0.0159443	1.72927e-09	2.65459e-05	6.44531e-06	1.20009e-06
0.0136447	5.34e-07	0.000133421	0.0529807	55.487	0.0195621	0.000684513	0.000125838	0.0161268	1.73322e-09	2.63998e-05	6.39431e-06	1.18703e-06
0.0137983	5.28094e-07	0.000133538	0.0535485	55.4862	0.0197591	0.000688475	0.000126018	0.0163092	1.73715e-09	2.62559e-05	6.34423e-06	1.17425e-06
0.0139518	5.22323e-07	0.000133656	0.0541161	55.4854	0.019956	0.00069242	0.000126197	0.0164915	1.74105e-09	2.61141e-05	6.29506e-06	1.16174e-06
0.0141053	5.16682e-07	0.000133772	0.0546834	55.4847	0.0201529	0.00069635	0.000126374	0.0166737	1.74493e-09	2.59744e-05	6.24675e-06	1.14951e-06
0.0145235	5.0194e-07	0.000134085	0.0562271	55.4826	0.0206887	0.000706972	0.000126846	0.0171695	1.75538e-09	2.56038e-05	6.11942e-06	1.11749e-06
0.0149417	4.88048e-07	0.000134393	0.0577688	55.4805	0.0212241	0.000717483	0.000127306	0.0176647	1.76566e-09	2.5247e-05	5.99796e-06	1.08725e-06
0.0153599	4.74933e-07	0.000134695	0.0593085	55.4784	0.0217591	0.000727889	0.000127753	0.0181591	1.77579e-09	2.49032e-05	5.88197e-06	1.05864e-06
0.0157781	4.62533e-07	0.000134993	0.0608463	55.4763	0.0222936	0.000738197	0.000128189	0.0186528	1.78577e-09	2.45716e-05	5.77108e-06	1.03152e-06
0.0164856	4.43018e-07	0.000135487	0.0634438	55.4728	0.0231969	0.000755428	0.000128903	0.0194868	1.80237e-09	2.4036e-05	5.59415e-06	9.88751e-07
0.0171932	4.25147e-07	0.00013597	0.066036	55.4693	0.0240991	0.000772415	0.000129589	0.0203188	1.81862e-09	2.35298e-05	5.42945e-06	9.49465e-07
0.0172949	4.22701e-07	0.000136038	0.0664081	55.4688	0.0242286	0.000774838	0.000129686	0.0204383	1.82092e-09	2.34593e-05	5.40672e-06	9.44081e-07
0.0173966	4.20285e-07	0.000136106	0.0667801	55.4683	0.0243582	0.000777256	0.000129782	0.0205577	1.82323e-09	2.33894e-05	5.3842e-06	9.38758e-07
0.0174983	4.17897e-07	0.000136175	0.0671521	55.4678	0.0244877	0.000779669	0.000129877	0.020677	1.82552e-09	2.332e-05	5.36191e-06	9.33497e-07
0.0175999	4.15537e-07	0.000136242	0.0675239	55.4673	0.0246171	0.000782079	0.000129972	0.0207963	1.82781e-09	2.32511e-05	5.33983e-06	9.28296e-07
0.0177016	4.13205e-07	0.00013631	0.0678956	55.4668	0.0247466	0.000784483	0.000130067	0.0209156	1.8301e-09	2.31827e-05	5.31797e-06	9.23154e-07
0.0178901	4.08954e-07	0.000136435	0.0685843	55.4659	0.0249865	0.000788929	0.000130241	0.0211366	1.83432e-09	2.30573e-05	5.278e-06	9.13776e-07
0.0180786	4.04794e-07	0.000136559	0.0692726	55.465	0.0252263	0.000793361	0.000130414	0.0213575	1.83852e-09	2.29337e-05	5.23873e-06	9.04592e-07
0.0182671	4.0072e-07	0.000136682	0.0699606	55.464	0.0254661	0.000797778	0.000130585	0.0215783	1.8427e-09	2.28117e-05	5.20015e-06	8.95595e-07
0.0184556	3.96732e-07	0.000136805	0.0706483	55.4631	0.0257057	0.000802182	0.000130754	0.0217989	1.84686e-09	2.26914e-05	5.16224e-06	8.86779e-07
0.0190548	3.84585e-07	0.000137191	0.072832	55.4601	0.0264671	0.000816091	0.000131283	0.0224995	1.85996e-09	2.23193e-05	5.04595e-06	8.59902e-07
0.019654	3.73191e-07	0.00013757	0.0750124	55.4572	0.0272277	0.000829873	0.000131798	0.0231989	1.87289e-09	2.19623e-05	4.93573e-06	8.34646e-07
0.0202532	3.62481e-07	0.000137944	0.0771895	55.4543	0.0279875	0.000843534	0.000132301	0.023897	1.88566e-09	2.16193e-05	4.8311e-06	8.10868e-07
0.0208524	3.52394e-07	0.000138313	0.0793633	55.4513	0.0287466	0.000857082	0.000132791	0.0245941	1.89829e-09	2.12893e-05	4.73165e-06	7.88441e-07
0.0214516	3.42877e-07	0.000138677	0.081534	55.4484	0.0295051	0.000870524	0.00013327	0.02529	1.91077e-09	2.09716e-05	4.63699e-06	7.67254e-07
0.0224627	3.27981e-07	0.000139279	0.0851898	55.4434	0.0307832	0.000892982	0.000134056	0.0264617	1.93154e-09	2.0461e-05	4.48721e-06	7.34035e-07
0.0234738	3.14378e-07	0.00013987	0.0888373	55.4385	0.0320595	0.000915182	0.000134815	0.0276303	1.95199e-09	1.99797e-05	4.34867e-06	7.03644e-07
0.0244849	3.01904e-07	0.000140449	0.0924766	55.4336	0.033334	0.000937147	0.000135551	0.028796	1.97214e-09	1.9525e-05	4.22015e-06	6.75731e-07
0.025496	2.90425e-07	0.000141017	0.0961083	55.4287	0.0346068	0.000958896	0.000136265	0.0299589	1.99202e-09	1.90944e-05	4.1006e-06	6.50007e-07
0.0263334	2.81587e-07	0.000141481	0.0991103	55.4246	0.0356597	0.000976757	0.000136841	0.0309198	2.0083e-09	1.87545e-05	4.00771e-06	6.3018e-07
0.0271708	2.73294e-07	0.000141938	0.102107	55.4205	0.0367115	0.000994492	0.000137405	0.0318789	2.02442e-09	1.84287e-05	3.91988e-06	6.11556e-07
0.0280082	2.65497e-07	0.00014239	0.105099	55.4165	0.0377622	0.00101211	0.000137957	0.0328363	2.0404e-09	1.81159e-05	3.83671e-06	5.94032e-07
0.0288455	2.58151e-07	0.000142836	0.108087	55.4124	0.0388119	0.00102961	0.000138499	0.0337918	2.05625e-09	1.78153e-05	3.75782e-06	5.77511e-07
0.0296829	2.5122e-07	0.000143278	0.11107	55.4084	0.0398605	0.00104701	0.000139031	0.0347457	2.07197e-09	1.75261e-05	3.6829e-06	5.6191e-07
0.0306743	2.43498e-07	0.000143794	0.114596	55.4036	0.0411009	0.00106748	0.000139648	0.0358729	2.09043e-09	1.71975e-05	3.59892e-06	5.4452e-07
0.030853	2.42161e-07	0.000143886	0.11523	55.4028	0.0413243	0.00107115	0.000139758	0.0360758	2.09374e-09	1.71398e-05	3.5843e-06	5.41508e-07
0.0310316	2.40838e-07	0.000143978	0.115865	55.4019	0.0415476	0.00107482	0.000139867	0.0362786	2.09705e-09	1.70825e-05	3.56983e-06	5.38526e-07
0.0312103	2.3953e-07	0.00014407	0.116499	55.401	0.0417709	0.00107849	0.000139977	0.0364813	2.10035e-09	1.70257e-05	3.55551e-06	5.35578e-07
0.031389	2.38236e-07	0.000144162	0.117134	55.4002	0.0419942	0.00108215	0.000140085	0.036684	2.10364e-09	1.69694e-05	3.54133e-06	5.32663e-07
0.031724	2.3585e-07	0.000144333	0.118322	55.3986	0.0424127	0.00108901	0.000140288	0.0370638	2.10981e-09	1.68648e-05	3.51513e-06	5.27284e-07
0.032059	2.33513e-07	0.000144504	0.11951	55.397	0.042831	0.00109585	0.00014049	0.0374434	2.11597e-09	1.67617e-05	3.48942e-06	5.22016e-07
0.032394	2.31224e-07	0.000144674	0.120697	55.3953	0.0432493	0.00110268	0.000140691	0.0378228	2.1221e-09	1.66601e-05	3.46419e-06	5.16854e-07
0.0329543	2.27499e-07	0.000144957	0.122682	55.3927	0.0439485	0.00111407	0.000141023	0.0384567	2.13233e-09	1.64932e-05	3.42301e-06	5.08453e-07
0.0335147	2.23898e-07	0.000145238	0.124665	55.39	0.0446474	0.00112542	0.000141352	0.03909	2.14252e-09	1.63301e-05	3.38307e-06	5.00328e-07
0.034075	2.20413e-07	0.000145517	0.126646	55.3873	0.0453459	0.00113674	0.000141678	0.0397226	2.15267e-09	1.61706e-05	3.34432e-06	4.92466e-07
0.0346354	2.17041e-07	0.000145795	0.128625	55.3846	0.046044	0.00114803	0.000142001	0.0403546	2.16279e-09	1.60147e-05	3.30669e-06	4.84854e-07
0.035676	2.11056e-07	0.000146306	0.132296	55.3796	0.0473394	0.0011689	0.000142593	0.0415265	2.18147e-09	1.57341e-05	3.23964e-06	4.71343e-07
0.0367166	2.05407e-07	0.000146813	0.135961	55.3747	0.0486337	0.00118967	0.000143176	0.0426963	2.20003e-09	1.54643e-05	3.17602e-06	4.58585e-07
0.0377572	2.00066e-07	0.000147314	0.139621	55.3697	0.0499267	0.00121033	0.000143749	0.043864	2.21849e-09	1.52049e-05	3.11559e-06	4.46519e-07
0.0387977	1.95007e-07	0.00014781	0.143276	55.3647	0.0512186	0.0012309	0.000144314	0.0450297	2.23684e-09	1.49551e-05	3.05809e-06	4.35089e-07
0.0408592	1.85736e-07	0.000148779	0.1505	55.3549	0.0537747	0.00127138	0.000145411	0.0473332	2.2729e-09	1.44865e-05	2.95206e-06	4.14136e-07
0.0429207	1.77342e-07	0.000149733	0.157706	55.3452	0.0563267	0.00131153	0.00014648	0.0496294	2.30862e-09	1.40495e-05	2.85533e-06	3.95161e-07
0.0431906	1.76301e-07	0.000149856	0.158648	55.3439	0.0566606	0.00131676	0.000146618	0.0499295	2.31327e-09	1.39945e-05	2.84329e-06	3.92808e-07
0.0434604	1.75274e-07	0.000149979	0.15959	55.3426	0.0569943	0.00132199	0.000146755	0.0502295	2.31792e-09	1.394e-05	2.83138e-06	3.90484e-07
0.0437303	1.74258e-07	0.000150103	0.160531	55.3413	0.057328	0.00132722	0.000146892	0.0505294	2.32256e-09	1.38859e-05	2.81961e-06	3.88188e-07
0.0440002	1.73255e-07	0.000150225	0.161472	55.34	0.0576616	0.00133243	0.000147029	0.0508291	2.3272e-09	1.38322e-05	2.80797e-06	3.8592e-07
0.0442701	1.72264e-07	0.000150348	0.162413	55.3388	0.0579952	0.00133765	0.000147166	0.0511288	2.33183e-09	1.37791e-05	2.79647e-06	3.83679e-07
0.0447299	1.70602e-07	0.000150556	0.164015	55.3366	0.0585633	0.00134652	0.000147397	0.051639	2.33971e-09	1.36896e-05	2.77715e-06	3.79923e-07
0.0451897	1.68973e-07	0.000150764	0.165616	55.3344	0.0591312	0.00135538	0.000147627	0.0521488	2.34758e-09	1.36013e-05	2.7582e-06	3.76241e-07
0.0456495	1.67377e-07	0.000150971	0.167216	55.3322	0.059699	0.00136422	0.000147856	0.0526584	2.35543e-09	1.35144e-05	2.73959e-06	3.72632e-07
0.0461093	1.65812e-07	0.000151177	0.168816	55.3301	0.0602665	0.00137305	0.000148084	0.0531676	2.36327e-09	1.34286e-05	2.72133e-06	3.69094e-07
0.0472776	1.6197e-07	0.000151698	0.172876	55.3246	0.0617079	0.00139543	0.000148659	0.0544601	2.38313e-09	1.3216e-05	2.67638e-06	3.60407e-07
0.0484459	1.58309e-07	0.000152214	0.176931	55.3191	0.0631481	0.00141773	0.000149226	0.0557506	2.4029e-09	1.30108e-05	2.63342e-06	3.52131e-07
0.0496141	1.54817e-07	0.000152727	0.180982	55.3136	0.0645872	0.00143994	0.000149788	0.0570392	2.4226e-09	1.28125e-05	2.59231e-06	3.44237e-07
0.0507824	1.51482e-07	0.000153235	0.185027	55.3081	0.0660253	0.00146209	0.000150343	0.0583259	2.44222e-09	1.26207e-05	2.55295e-06	3.36699e-07
0.0519507	1.48294e-07	0.00015374	0.189067	55.3026	0.0674623	0.00148416	0.000150893	0.0596108	2.46177e-09	1.24352e-05	2.51522e-06	3.29493e-07
0.0536245	1.43963e-07	0.000154457	0.194847	55.2947	0.0695194	0.00151565	0.000151671	0.0614485	2.48967e-09	1.21796e-05	2.4638e-06	3.19706e-07
0.0552982	1.39888e-07	0.000155167	0.200618	55.2869	0.0715745	0.00154702	0.000152439	0.0632826	2.51743e-09	1.19353e-05	2.41525e-06	3.105e-07
0.056972	1.36047e-07	0.00015587	0.206381	55.279	0.0736276	0.00157824	0.000153196	0.0651134	2.54507e-09	1.17015e-05	2.36933e-06	3.01822e-07
0.0586458	1.3242e-07	0.000156566	0.212134	55.2712	0.0756789	0.00160935	0.000153944	0.0669408	2.57259e-09	1.14776e-05	2.32584e-06	2.93631e-07
0.0610276	1.27593e-07	0.000157546	0.220307	55.2601	0.0785949	0.00165341	0.000154993	0.0695359	2.61156e-09	1.11746e-05	2.26775e-06	2.82733e-07
0.0634094	1.23116e-07	0.000158513	0.228464	55.249	0.0815074	0.00169724	0.000156024	0.0721248	2.65032e-09	1.08884e-05	2.21368e-06	2.7263e-07
0.0657912	1.18958e-07	0.000159469	0.236606	55.2379	0.0844166	0.00174084	0.00015704	0.074708	2.68888e-09	1.06179e-05	2.16328e-06	2.6325e-07
0.0660933	1.18451e-07	0.00015959	0.237638	55.2365	0.0847854	0.00174636	0.000157168	0.0750353	2.69375e-09	1.05847e-05	2.15712e-06	2.62107e-07
0.0663955	1.17949e-07	0.00015971	0.238669	55.2351	0.0851542	0.00175188	0.000157295	0.0753625	2.69863e-09	1.05516e-05	2.15102e-06	2.60974e-07
0.0666976	1.17451e-07	0.00015983	0.239701	55.2337	0.0855229	0.00175739	0.000157423	0.0756896	2.7035e-09	1.05188e-05	2.14496e-06	2.59851e-07
0.0669998	1.16958e-07	0.00015995	0.240732	55.2323	0.0858916	0.00176289	0.00015755	0.0760166	2.70837e-09	1.04862e-05	2.13896e-06	2.58738e-07
0.0676041	1.15983e-07	0.000160189	0.242793	55.2295	0.0866288	0.0017739	0.000157803	0.0766704	2.7181e-09	1.04217e-05	2.12711e-06	2.56541e-07
0.0682084	1.15026e-07	0.000160428	0.244854	55.2267	0.0873658	0.00178489	0.000158055	0.0773238	2.72782e-09	1.0358e-05	2.11544e-06	2.54382e-07
0.0688127	1.14085e-07	0.000160666	0.246913	55.2239	0.0881026	0.00179587	0.000158307	0.0779769	2.73753e-09	1.02951e-05	2.10397e-06	2.52261e-07
0.0706833	1.11271e-07	0.000161398	0.253283	55.2153	0.0903821	0.00182978	0.00015908	0.0799963	2.7675e-09	1.01058e-05	2.06962e-06	2.45918e-07
0.0725538	1.08597e-07	0.000162125	0.259645	55.2066	0.0926598	0.00186356	0.000159845	0.0820126	2.79738e-09	9.92382e-06	2.03691e-06	2.39895e-07
0.0744243	1.06054e-07	0.000162845	0.265998	55.1979	0.0949357	0.00189724	0.000160602	0.0840258	2.82716e-09	9.74887e-06	2.00572e-06	2.34167e-07
0.0762949	1.03632e-07	0.000163559	0.272344	55.1893	0.09721	0.0019308	0.000161351	0.0860361	2.85684e-09	9.5805e-06	1.97595e-06	2.28714e-07
0.0781654	1.01323e-07	0.000164267	0.278683	55.1807	0.0994826	0.00196426	0.000162094	0.0880435	2.88643e-09	9.41834e-06	1.94751e-06	2.23515e-07
0.080036	9.91178e-08	0.00016497	0.285014	55.1721	0.101754	0.00199761	0.000162829	0.0900481	2.91592e-09	9.26203e-06	1.9203e-06	2.18554e-07
0.0819065	9.70101e-08	0.000165668	0.291338	55.1635	0.104023	0.00203086	0.000163557	0.0920501	2.94534e-09	9.11125e-06	1.89423e-06	2.13814e-07
0.0843042	9.44411e-08	0.000166554	0.299433	55.1524	0.10693	0.00207334	0.000164481	0.0946124	2.98292e-09	8.92562e-06	1.8624e-06	2.08038e-07
0.0867019	9.20097e-08	0.000167432	0.307518	55.1414	0.109834	0.00211565	0.000165394	0.0971706	3.02037e-09	8.74801e-06	1.8322e-06	2.02574e-07
0.0890996	8.97052e-08	0.000168302	0.315593	55.1304	0.112736	0.00215782	0.000166298	0.0997247	3.05769e-09	8.57794e-06	1.80351e-06	1.97397e-07
0.0914972	8.75173e-08	0.000169164	0.323657	55.1194	0.115636	0.00219983	0.000167192	0.102275	3.09488e-09	8.4149e-06	1.77622e-06	1.92485e-07
0.0943519	8.50528e-08	0.00017018	0.333246	55.1064	0.119086	0.00224965	0.000168245	0.105307	3.13901e-09	8.22935e-06	1.74539e-06	1.86953e-07
0.0972066	8.27284e-08	0.000171186	0.342821	55.0933	0.122533	0.00229928	0.000169284	0.108333	3.18297e-09	8.05249e-06	1.71625e-06	1.8174e-07
0.100061	8.0532e-08	0.000172181	0.352383	55.0803	0.125977	0.0023487	0.000170312	0.111354	3.22677e-09	7.8837e-06	1.68864e-06	1.76815e-07
0.102916	7.84536e-08	0.000173166	0.361932	55.0673	0.129418	0.00239793	0.000171328	0.114371	3.27042e-09	7.72245e-06	1.66246e-06	1.72158e-07
0.105771	7.64833e-08	0.000174142	0.37147	55.0543	0.132856	0.00244697	0.000172333	0.117383	3.31392e-09	7.56821e-06	1.63757e-06	1.67744e-07
0.108625	7.46136e-08	0.000175108	0.380995	55.0413	0.136292	0.00249582	0.000173328	0.120391	3.35726e-09	7.42056e-06	1.6139e-06	1.63559e-07
0.11148	7.28352e-08	0.000176066	0.39051	55.0283	0.139725	0.00254449	0.000174311	0.123395	3.40046e-09	7.27903e-06	1.59133e-06	1.59579e-07
0.111887	7.25895e-08	0.000176201	0.391864	55.0265	0.140214	0.00255141	0.000174451	0.123822	3.40661e-09	7.25935e-06	1.58821e-06	1.59029e-07
0.112293	7.23451e-08	0.000176337	0.393218	55.0246	0.140703	0.00255833	0.00017459	0.12425	3.41275e-09	7.23979e-06	1.5851e-06	1.58483e-07
0.1127	7.21024e-08	0.000176472	0.394573	55.0228	0.141192	0.00256524	0.000174729	0.124677	3.41889e-09	7.22034e-06	1.58202e-06	1.5794e-07
0.113107	7.18614e-08	0.000176607	0.395927	55.0209	0.141681	0.00257215	0.000174867	0.125105	3.42502e-09	7.201e-06	1.57895e-06	1.57401e-07
0.11392	7.13844e-08	0.000176877	0.398634	55.0172	0.142658	0.00258595	0.000175144	0.125959	3.43728e-09	7.16266e-06	1.57288e-06	1.56334e-07
0.114734	7.09139e-08	0.000177146	0.40134	55.0135	0.143636	0.00259974	0.00017542	0.126813	3.44953e-09	7.12477e-06	1.56689e-06	1.55282e-07
0.115547	7.04498e-08	0.000177414	0.404046	55.0099	0.144613	0.00261352	0.000175695	0.127667	3.46177e-09	7.08731e-06	1.56097e-06	1.54244e-07
0.117247	6.94999e-08	0.000177972	0.409697	55.0021	0.146654	0.00264227	0.000176268	0.12945	3.48731e-09	7.01041e-06	1.54885e-06	1.5212e-07
0.118947	6.85763e-08	0.000178527	0.415344	54.9944	0.148695	0.00267095	0.000176837	0.131232	3.5128e-09	6.93531e-06	1.53706e-06	1.50056e-07
0.120647	6.76778e-08	0.00017908	0.420988	54.9867	0.150734	0.00269957	0.000177402	0.133012	3.53824e-09	6.86195e-06	1.52556e-06	1.48049e-07
0.123399	6.62739e-08	0.000179968	0.430118	54.9743	0.154035	0.00274578	0.000178312	0.135891	3.57933e-09	6.74673e-06	1.50757e-06	1.44913e-07
0.126151	6.49291e-08	0.000180848	0.439239	54.9618	0.157334	0.00279183	0.000179212	0.138767	3.6203e-09	6.63567e-06	1.49029e-06	1.4191e-07
0.128903	6.36399e-08	0.000181721	0.448351	54.9494	0.160631	0.00283772	0.000180105	0.14164	3.66115e-09	6.52855e-06	1.47369e-06	1.39032e-07
0.131655	6.24025e-08	0.000182587	0.457454	54.937	0.163925	0.00288346	0.000180989	0.14451	3.70188e-09	6.42517e-06	1.45772e-06	1.36271e-07
0.136309	6.042e-08	0.000184035	0.472829	54.916	0.169493	0.00296046	0.000182467	0.149355	3.77048e-09	6.2583e-06	1.43205e-06	1.3185e-07
0.140963	5.8564e-08	0.000185463	0.488181	54.8951	0.175056	0.00303703	0.000183924	0.154191	3.83876e-09	6.10071e-06	1.40793e-06	1.27714e-07
0.145617	5.68227e-08	0.000186872	0.503511	54.8741	0.180613	0.00311318	0.000185359	0.15902	3.90671e-09	5.95164e-06	1.3852e-06	1.23835e-07
0.15027	5.51857e-08	0.000188263	0.518819	54.8532	0.186167	0.0031889	0.000186775	0.163839	3.97434e-09	5.81042e-06	1.36375e-06	1.2019e-07
0.156435	5.31621e-08	0.000190078	0.539064	54.8256	0.193516	0.00328857	0.000188621	0.170212	4.06343e-09	5.6344e-06	1.3371e-06	1.15688e-07
0.1626	5.12868e-08	0.000191862	0.559275	54.798	0.200857	0.00338752	0.000190434	0.176571	4.15198e-09	5.46984e-06	1.31226e-06	1.11518e-07
0.168764	4.95443e-08	0.000193617	0.579451	54.7704	0.208192	0.00348577	0.000192216	0.182918	4.24e-09	5.31566e-06	1.28904e-06	1.07646e-07
0.174929	4.79205e-08	0.000195343	0.599596	54.7429	0.21552	0.00358331	0.000193968	0.189252	4.32748e-09	5.1709e-06	1.26727e-06	1.04039e-07
0.181094	4.64036e-08	0.000197042	0.619709	54.7154	0.222841	0.00368016	0.00019569	0.195574	4.41443e-09	5.03473e-06	1.24681e-06	1.00672e-07
0.187258	4.49835e-08	0.000198715	0.639791	54.688	0.230157	0.00377633	0.000197385	0.201885	4.50087e-09	4.9064e-06	1.22754e-06	9.75211e-08
0.193423	4.36509e-08	0.000200361	0.659844	54.6606	0.237466	0.00387181	0.000199053	0.208185	4.58679e-09	4.78526e-06	1.20933e-06	9.45661e-08
0.199588	4.23983e-08	0.000201983	0.679869	54.6332	0.244769	0.00396662	0.000200694	0.214473	4.67219e-09	4.67071e-06	1.19211e-06	9.17895e-08
0.205752	4.12182e-08	0.00020358	0.699866	54.6058	0.252067	0.00406076	0.00020231	0.220751	4.7571e-09	4.56225e-06	1.17577e-06	8.91749e-08
0.211917	4.01047e-08	0.000205153	0.719835	54.5785	0.25936	0.00415423	0.000203901	0.227019	4.84149e-09	4.45939e-06	1.16024e-06	8.67089e-08
0.218082	3.90522e-08	0.000206703	0.739778	54.5512	0.266648	0.00424704	0.000205469	0.233276	4.92539e-09	4.36172e-06	1.14546e-06	8.43788e-08
0.224246	3.8056e-08	0.000208231	0.759695	54.524	0.27393	0.0043392	0.000207012	0.239524	5.00879e-09	4.26885e-06	1.13137e-06	8.21742e-08
0.230411	3.71113e-08	0.000209737	0.779587	54.4968	0.281208	0.00443071	0.000208534	0.245761	5.0917e-09	4.18044e-06	1.11791e-06	8.00842e-08
0.236576	3.62148e-08	0.000211221	0.799454	54.4696	0.288481	0.00452157	0.000210033	0.251989	5.17412e-09	4.09619e-06	1.10504e-06	7.81015e-08
0.237512	3.60825e-08	0.000211445	0.802468	54.4655	0.289585	0.00453531	0.000210259	0.252934	5.18659e-09	4.08374e-06	1.10314e-06	7.78088e-08
0.238448	3.59513e-08	0.000211668	0.805481	54.4613	0.290689	0.00454903	0.000210484	0.253878	5.19905e-09	4.07138e-06	1.10124e-06	7.75187e-08
0.239384	3.58211e-08	0.000211891	0.808495	54.4572	0.291792	0.00456274	0.000210709	0.254823	5.2115e-09	4.0591e-06	1.09936e-06	7.72308e-08
0.24072	3.56369e-08	0.000212208	0.812795	54.4513	0.293367	0.00458229	0.000211029	0.25617	5.22925e-09	4.04173e-06	1.09669e-06	7.68236e-08
0.242056	3.54547e-08	0.000212524	0.817094	54.4454	0.294943	0.0046018	0.000211348	0.257518	5.24698e-09	4.02454e-06	1.09405e-06	7.64209e-08
0.243392	3.52745e-08	0.000212839	0.821392	54.4396	0.296517	0.00462128	0.000211666	0.258864	5.26468e-09	4.00751e-06	1.09144e-06	7.60224e-08
0.247012	3.47956e-08	0.000213687	0.833031	54.4236	0.300783	0.00467392	0.000212523	0.262511	5.31254e-09	3.96222e-06	1.08446e-06	7.4964e-08
0.250632	3.43303e-08	0.000214529	0.844661	54.4077	0.305047	0.00472634	0.000213372	0.266155	5.36022e-09	3.91811e-06	1.07765e-06	7.39355e-08
0.254252	3.38777e-08	0.000215364	0.856284	54.3918	0.30931	0.00477855	0.000214215	0.269795	5.40775e-09	3.87515e-06	1.071e-06	7.29356e-08
0.260691	3.31031e-08	0.000216833	0.876937	54.3635	0.316889	0.00487086	0.000215697	0.276262	5.49187e-09	3.80141e-06	1.05954e-06	7.12242e-08
0.26713	3.23647e-08	0.000218281	0.897566	54.3353	0.324463	0.00496249	0.000217157	0.28272	5.57547e-09	3.73092e-06	1.04853e-06	6.95934e-08
0.273568	3.16602e-08	0.000219709	0.918169	54.307	0.332033	0.00505345	0.000218597	0.289168	5.65856e-09	3.66347e-06	1.03793e-06	6.80377e-08
0.280007	3.09872e-08	0.000221117	0.938748	54.2789	0.339599	0.00514373	0.000220017	0.295606	5.74114e-09	3.59886e-06	1.02771e-06	6.65519e-08
0.289353	3.00622e-08	0.000223127	0.968575	54.238	0.350572	0.00527358	0.000222043	0.304935	5.86009e-09	3.50979e-06	1.01353e-06	6.45104e-08
0.298699	2.91937e-08	0.000225097	0.998353	54.1972	0.361537	0.00540204	0.000224028	0.314243	5.97798e-09	3.42587e-06	1.00003e-06	6.25941e-08
0.308045	2.83766e-08	0.000227029	1.02808	54.1564	0.372494	0.00552912	0.000225975	0.323533	6.09483e-09	3.34667e-06	9.87178e-07	6.07916e-08
0.31739	2.76064e-08	0.000228925	1.05776	54.1157	0.383443	0.00565483	0.000227885	0.332803	6.21063e-09	3.27181e-06	9.74901e-07	5.9093e-08
0.330611	2.65895e-08	0.000231546	1.09967	54.0583	0.398918	0.00583037	0.000230524	0.345885	6.37269e-09	3.17264e-06	9.58434e-07	5.68509e-08
0.343832	2.56489e-08	0.000234098	1.14148	54.0009	0.414377	0.00600326	0.000233094	0.35893	6.53273e-09	3.08061e-06	9.42916e-07	5.47776e-08
0.357053	2.47766e-08	0.000236585	1.1832	53.9437	0.429822	0.00617353	0.000235597	0.371938	6.69078e-09	2.99499e-06	9.2825e-07	5.28553e-08
0.370274	2.39651e-08	0.000239009	1.22482	53.8865	0.445252	0.00634124	0.000238037	0.38491	6.84686e-09	2.91511e-06	9.14347e-07	5.10674e-08
0.383494	2.32085e-08	0.000241373	1.26636	53.8295	0.460668	0.00650644	0.000240415	0.397846	7.00102e-09	2.84044e-06	9.01137e-07	4.94006e-08
0.394262	2.26289e-08	0.000243255	1.30013	53.7831	0.473213	0.00663914	0.000242309	0.408355	7.12518e-09	2.78312e-06	8.90844e-07	4.81241e-08
0.405029	2.20797e-08	0.0002451	1.33383	53.7368	0.485748	0.00677024	0.000244165	0.418841	7.24809e-09	2.7287e-06	8.80937e-07	4.69145e-08
0.415797	2.15582e-08	0.000246909	1.36748	53.6905	0.498275	0.00689974	0.000245985	0.429303	7.36979e-09	2.67695e-06	8.71387e-07	4.57661e-08
0.426564	2.10625e-08	0.000248684	1.40107	53.6444	0.510792	0.00702768	0.000247769	0.439742	7.49029e-09	2.62768e-06	8.62171e-07	4.46748e-08
0.437332	2.05909e-08	0.000250424	1.4346	53.5983	0.523301	0.00715407	0.00024952	0.450158	7.60961e-09	2.58073e-06	8.53267e-07	4.36364e-08
0.451154	2.00177e-08	0.000252611	1.47756	53.5392	0.539347	0.00731412	0.000251719	0.463497	7.76109e-09	2.52359e-06	8.4226e-07	4.23746e-08
0.464977	1.94781e-08	0.000254746	1.52044	53.4802	0.555378	0.00747172	0.000253866	0.476798	7.9107e-09	2.46969e-06	8.31696e-07	4.11868e-08
0.4788	1.89691e-08	0.000256832	1.56321	53.4213	0.571395	0.00762693	0.000255962	0.490061	8.05848e-09	2.41877e-06	8.21541e-07	4.00664e-08
0.492623	1.84881e-08	0.000258869	1.6059	53.3625	0.587398	0.0077798	0.00025801	0.503288	8.20446e-09	2.37059e-06	8.11765e-07	3.9008e-08
0.506445	1.8033e-08	0.000260861	1.6485	53.3039	0.603387	0.00793038	0.000260012	0.516478	8.34869e-09	2.32493e-06	8.0234e-07	3.80064e-08
0.520268	1.76017e-08	0.000262808	1.69101	53.2453	0.619362	0.00807872	0.000261969	0.529631	8.49121e-09	2.2816e-06	7.93245e-07	3.70572e-08
0.534091	1.71923e-08	0.000264712	1.73342	53.1869	0.635323	0.00822487	0.000263883	0.542748	8.63204e-09	2.24043e-06	7.84454e-07	3.61564e-08
0.549911	1.67488e-08	0.000266841	1.78186	53.1201	0.653574	0.00838952	0.000266023	0.557716	8.79123e-09	2.19574e-06	7.74748e-07	3.51806e-08
0.56306	1.63985e-08	0.000268572	1.82203	53.0647	0.66873	0.00852428	0.000267761	0.570121	8.92194e-09	2.16043e-06	7.66943e-07	3.44099e-08
0.56483	1.63527e-08	0.000268802	1.82743	53.0573	0.670769	0.00854228	0.000267993	0.571789	8.93943e-09	2.1558e-06	7.65911e-07	3.43091e-08
0.5666	1.6307e-08	0.000269032	1.83283	53.0498	0.672808	0.00856025	0.000268223	0.573456	8.95689e-09	2.1512e-06	7.64883e-07	3.42087e-08
0.568371	1.62617e-08	0.000269261	1.83823	53.0424	0.674847	0.00857819	0.000268454	0.575122	8.97433e-09	2.14662e-06	7.63858e-07	3.41089e-08
0.570141	1.62166e-08	0.000269489	1.84363	53.0349	0.676886	0.00859609	0.000268683	0.576788	8.99174e-09	2.14207e-06	7.62838e-07	3.40098e-08
0.573681	1.61273e-08	0.000269944	1.85442	53.02	0.680962	0.00863179	0.00026914	0.580118	9.02649e-09	2.13305e-06	7.60809e-07	3.38133e-08
0.577221	1.60391e-08	0.000270396	1.8652	53.0052	0.685038	0.00866737	0.000269595	0.583445	9.06114e-09	2.12414e-06	7.58796e-07	3.36193e-08
0.580762	1.5952e-08	0.000270847	1.87598	52.9903	0.689113	0.00870281	0.000270047	0.58677	9.09569e-09	2.11533e-06	7.56799e-07	3.34275e-08
0.589303	1.57459e-08	0.000271923	1.90196	52.9544	0.69894	0.00878778	0.000271128	0.594783	9.17863e-09	2.0945e-06	7.52042e-07	3.29742e-08
0.597845	1.55457e-08	0.000272985	1.92791	52.9186	0.708763	0.00887201	0.000272196	0.602782	9.26101e-09	2.07424e-06	7.47372e-07	3.25337e-08
0.606386	1.5351e-08	0.000274034	1.95382	52.8828	0.71858	0.0089555	0.00027325	0.610768	9.34282e-09	2.05453e-06	7.42785e-07	3.21054e-08
0.621014	1.50299e-08	0.000275801	1.99813	52.8217	0.735379	0.00909681	0.000275025	0.624412	9.48165e-09	2.02199e-06	7.35115e-07	3.1399e-08
0.635641	1.47233e-08	0.00027753	2.04233	52.7606	0.752164	0.00923604	0.000276762	0.638018	9.61889e-09	1.99089e-06	7.27668e-07	3.07247e-08
0.650269	1.44303e-08	0.000279225	2.08644	52.6997	0.768933	0.00937325	0.000278464	0.651584	9.75459e-09	1.96114e-06	7.20433e-07	3.00804e-08
0.664896	1.41501e-08	0.000280884	2.13046	52.6388	0.785687	0.00950849	0.000280131	0.665112	9.88879e-09	1.93264e-06	7.13398e-07	2.9464e-08
0.687309	1.37435e-08	0.000283363	2.19771	52.5458	0.811328	0.00971198	0.000282622	0.685765	1.00916e-08	1.89123e-06	7.02985e-07	2.85698e-08
0.709722	1.33622e-08	0.000285768	2.26474	52.4531	0.836933	0.00991111	0.000285037	0.706329	1.02911e-08	1.85234e-06	6.92986e-07	2.77314e-08
0.732135	1.3004e-08	0.000288103	2.33156	52.3606	0.862502	0.010106	0.000287383	0.726803	1.04873e-08	1.81573e-06	6.83373e-07	2.69438e-08
0.754548	1.26668e-08	0.000290372	2.39815	52.2684	0.888035	0.0102969	0.000289661	0.74719	1.06805e-08	1.78121e-06	6.74119e-07	2.62023e-08
0.783698	1.22567e-08	0.000293227	2.48444	52.1488	0.921188	0.0105394	0.000292529	0.773573	1.09274e-08	1.73914e-06	6.62582e-07	2.53009e-08
0.812848	1.18757e-08	0.000295982	2.57036	52.0297	0.95428	0.0107755	0.000295295	0.799811	1.11696e-08	1.69996e-06	6.51569e-07	2.44633e-08
0.841999	1.15206e-08	0.000298643	2.65592	51.911	0.987311	0.0110057	0.000297967	0.825903	1.14072e-08	1.66336e-06	6.41037e-07	2.3683e-08
0.871149	1.11891e-08	0.000301215	2.74113	51.7927	1.02028	0.0112301	0.000300549	0.851852	1.16405e-08	1.62909e-06	6.30952e-07	2.29545e-08
0.900299	1.08787e-08	0.000303702	2.82598	51.6748	1.05318	0.011449	0.000303047	0.87766	1.18696e-08	1.59694e-06	6.21283e-07	2.22726e-08
0.929449	1.05875e-08	0.000306111	2.91048	51.5573	1.08603	0.0116626	0.000305465	0.903327	1.20949e-08	1.5667e-06	6.12e-07	2.1633e-08
0.958599	1.03138e-08	0.000308445	2.99464	51.4403	1.11881	0.0118713	0.000307809	0.928856	1.23164e-08	1.5382e-06	6.03078e-07	2.10319e-08
0.98775	1.0056e-08	0.000310709	3.07845	51.3237	1.15153	0.0120752	0.000310081	0.954248	1.25343e-08	1.51129e-06	5.94493e-07	2.04659e-08
1.0169	9.81288e-09	0.000312905	3.16192	51.2074	1.18418	0.0122744	0.000312287	0.979504	1.27489e-08	1.48583e-06	5.86225e-07	1.99321e-08
1.04605	9.58304e-09	0.000315039	3.24505	51.0916	1.21678	0.0124693	0.000314428	1.00463	1.29601e-08	1.46171e-06	5.78255e-07	1.94277e-08
1.0752	9.3655e-09	0.000317112	3.32784	50.9762	1.24931	0.0126599	0.000316509	1.02962	1.31683e-08	1.43881e-06	5.70565e-07	1.89503e-08
1.10435	9.15926e-09	0.000319128	3.41031	50.8612	1.28177	0.0128465	0.000318533	1.05447	1.33735e-08	1.41705e-06	5.6314e-07	1.84979e-08
1.1335	8.96351e-09	0.00032109	3.49244	50.7465	1.31417	0.0130292	0.000320502	1.0792	1.35758e-08	1.39632e-06	5.55965e-07	1.80686e-08
1.16265	8.77738e-09	0.000322999	3.57425	50.6323	1.34651	0.0132081	0.000322419	1.1038	1.37754e-08	1.37657e-06	5.49025e-07	1.76605e-08
1.18611	8.63414e-09	0.000324501	3.63987	50.5406	1.3725	0.0133495	0.000323926	1.12351	1.39341e-08	1.36133e-06	5.43603e-07	1.73465e-08
1.20958	8.49635e-09	0.000325971	3.70527	50.4492	1.39844	0.0134887	0.000325402	1.14314	1.40912e-08	1.34663e-06	5.38319e-07	1.70445e-08
1.23304	8.36374e-09	0.000327412	3.77047	50.358	1.42434	0.0136256	0.000326848	1.16268	1.42468e-08	1.33245e-06	5.33169e-07	1.67539e-08
1.2565	8.23597e-09	0.000328825	3.83547	50.2671	1.4502	0.0137604	0.000328266	1.18215	1.44007e-08	1.31876e-06	5.28145e-07	1.6474e-08
1.27997	8.11284e-09	0.00033021	3.90026	50.1764	1.47602	0.0138932	0.000329656	1.20154	1.45533e-08	1.30553e-06	5.23247e-07	1.62044e-08
1.30343	7.99403e-09	0.000331568	3.96485	50.086	1.5018	0.014024	0.000331019	1.22084	1.47043e-08	1.29274e-06	5.18462e-07	1.59442e-08
1.32689	7.87941e-09	0.000332901	4.02924	49.9958	1.52753	0.0141528	0.000332357	1.24007	1.4854e-08	1.28036e-06	5.13798e-07	1.56933e-08
1.33071	7.86112e-09	0.000333115	4.03969	49.9812	1.53171	0.0141736	0.000332572	1.24319	1.48782e-08	1.27839e-06	5.13047e-07	1.56533e-08
1.33452	7.84296e-09	0.000333329	4.05014	49.9665	1.53589	0.0141943	0.000332786	1.24631	1.49024e-08	1.27643e-06	5.12301e-07	1.56135e-08
1.33834	7.82489e-09	0.000333542	4.06058	49.9519	1.54007	0.0142149	0.000333	1.24942	1.49265e-08	1.27447e-06	5.11558e-07	1.5574e-08
1.34417	7.79746e-09	0.000333867	4.07654	49.9295	1.54646	0.0142464	0.000333326	1.25419	1.49634e-08	1.27151e-06	5.10427e-07	1.55139e-08
1.35001	7.77025e-09	0.00033419	4.09249	49.9072	1.55285	0.0142779	0.00033365	1.25894	1.50002e-08	1.26856e-06	5.09302e-07	1.54544e-08
1.35585	7.74328e-09	0.000334512	4.10842	49.8849	1.55923	0.0143091	0.000333973	1.2637	1.50369e-08	1.26564e-06	5.08184e-07	1.53954e-08
1.37641	7.65004e-09	0.000335633	4.16447	49.8063	1.58171	0.0144185	0.000335099	1.2804	1.51655e-08	1.25552e-06	5.04297e-07	1.51914e-08
1.39697	7.55949e-09	0.000336737	4.22036	49.7279	1.60415	0.0145264	0.000336207	1.29704	1.52932e-08	1.24568e-06	5.00486e-07	1.49933e-08
1.41753	7.47153e-09	0.000337824	4.27611	49.6497	1.62656	0.0146331	0.000337297	1.31363	1.54199e-08	1.23609e-06	4.96751e-07	1.48009e-08
1.45269	7.32678e-09	0.000339644	4.3711	49.5163	1.66481	0.0148124	0.000339123	1.34186	1.56346e-08	1.22028e-06	4.90531e-07	1.44844e-08
1.48785	7.18871e-09	0.000341418	4.46565	49.3835	1.70297	0.0149881	0.000340903	1.36993	1.58466e-08	1.20514e-06	4.84511e-07	1.41827e-08
1.52301	7.05692e-09	0.000343147	4.55978	49.2513	1.74103	0.0151603	0.000342638	1.39783	1.60562e-08	1.19064e-06	4.78683e-07	1.38947e-08
1.55817	6.93096e-09	0.000344833	4.65349	49.1195	1.779	0.0153291	0.000344331	1.42557	1.62635e-08	1.17672e-06	4.73037e-07	1.36196e-08
1.62849	6.69502e-09	0.000348087	4.83965	48.8575	1.85467	0.015657	0.000347595	1.48057	1.66715e-08	1.15052e-06	4.62254e-07	1.31047e-08
1.63808	6.66439e-09	0.000348519	4.86491	48.8219	1.86496	0.0157008	0.000348028	1.48802	1.67264e-08	1.14711e-06	4.60833e-07	1.30379e-08
1.64767	6.6341e-09	0.000348948	4.89014	48.7864	1.87524	0.0157443	0.000348459	1.49546	1.67813e-08	1.14373e-06	4.59425e-07	1.29718e-08
1.65725	6.60416e-09	0.000349375	4.91533	48.7509	1.88552	0.0157876	0.000348887	1.50289	1.68359e-08	1.14038e-06	4.58027e-07	1.29065e-08
1.66684	6.57455e-09	0.000349798	4.9405	48.7154	1.89579	0.0158307	0.000349312	1.51031	1.68905e-08	1.13707e-06	4.56641e-07	1.28419e-08
1.68602	6.51633e-09	0.000350638	4.99074	48.6446	1.91631	0.0159163	0.000350154	1.52511	1.69991e-08	1.13055e-06	4.53901e-07	1.2715e-08
1.7052	6.45938e-09	0.000351467	5.04087	48.574	1.9368	0.016001	0.000350986	1.53986	1.71071e-08	1.12416e-06	4.51205e-07	1.25908e-08
1.72438	6.40368e-09	0.000352287	5.09087	48.5035	1.95726	0.0160848	0.000351809	1.55457	1.72146e-08	1.11789e-06	4.48551e-07	1.24694e-08
1.74356	6.34918e-09	0.000353096	5.14076	48.4331	1.97769	0.0161679	0.000352621	1.56923	1.73215e-08	1.11175e-06	4.45937e-07	1.23506e-08
1.79865	6.19892e-09	0.000355369	5.28341	48.2318	2.03625	0.0164021	0.000354901	1.6111	1.76258e-08	1.09476e-06	4.3865e-07	1.20233e-08
1.85374	6.05739e-09	0.000357567	5.42511	48.0316	2.09458	0.01663	0.000357106	1.65261	1.7926e-08	1.07866e-06	4.31671e-07	1.17153e-08
1.90884	5.92384e-09	0.000359695	5.56585	47.8327	2.15268	0.016852	0.00035924	1.69377	1.82222e-08	1.06339e-06	4.24981e-07	1.14248e-08
1.96393	5.79761e-09	0.000361756	5.70567	47.6349	2.21056	0.0170684	0.000361308	1.73457	1.85148e-08	1.04888e-06	4.1856e-07	1.11503e-08
2.01902	5.6781e-09	0.000363755	5.84457	47.4382	2.26822	0.0172793	0.000363313	1.77503	1.8804e-08	1.03506e-06	4.12393e-07	1.08907e-08
2.12098	5.47289e-09	0.000367302	6.09924	47.0772	2.37435	0.0176564	0.00036687	1.84902	1.93308e-08	1.01114e-06	4.01596e-07	1.04453e-08
2.22294	5.28602e-09	0.000370665	6.35089	46.72	2.47972	0.0180174	0.000370243	1.92189	1.98476e-08	9.89151e-07	3.91527e-07	1.00402e-08
2.3249	5.11509e-09	0.000373861	6.5996	46.3665	2.58435	0.0183636	0.000373449	1.99366	2.03555e-08	9.68838e-07	3.82111e-07	9.67006e-09
2.42687	4.95814e-09	0.000376906	6.84543	46.0166	2.68823	0.0186961	0.000376503	2.06438	2.08553e-08	9.50005e-07	3.73285e-07	9.33064e-09
2.52883	4.81346e-09	0.000379812	7.08845	45.6703	2.79138	0.0190159	0.000379416	2.13408	2.13478e-08	9.32481e-07	3.64991e-07	9.01812e-09
2.63079	4.67972e-09	0.000382589	7.32872	45.3274	2.8938	0.019324	0.000382202	2.20278	2.18337e-08	9.16127e-07	3.57183e-07	8.7296e-09
2.64536	4.66139e-09	0.000382977	7.36286	45.2787	2.90838	0.0193671	0.00038259	2.21252	2.19027e-08	9.13877e-07	3.56103e-07	8.69007e-09
2.65994	4.64327e-09	0.000383362	7.39693	45.23	2.92295	0.01941	0.000382976	2.22224	2.19715e-08	9.11648e-07	3.55032e-07	8.65102e-09
2.67452	4.62534e-09	0.000383744	7.43096	45.1814	2.93751	0.0194527	0.00038336	2.23194	2.20403e-08	9.09439e-07	3.5397e-07	8.61239e-09
2.6891	4.60761e-09	0.000384124	7.46493	45.1329	2.95205	0.0194952	0.000383741	2.24163	2.21089e-08	9.07251e-07	3.52917e-07	8.57417e-09
2.71825	4.57268e-09	0.000384878	7.5327	45.036	2.98108	0.0195795	0.000384496	2.26093	2.22458e-08	9.02934e-07	3.50836e-07	8.49893e-09
2.74741	4.53848e-09	0.000385623	7.60027	44.9395	3.01006	0.0196629	0.000385243	2.28016	2.23822e-08	8.98695e-07	3.48789e-07	8.42527e-09
2.77656	4.50497e-09	0.000386358	7.66761	44.8432	3.03897	0.0197455	0.000385981	2.29932	2.25183e-08	8.94532e-07	3.46774e-07	8.35312e-09
2.84833	4.4253e-09	0.000388133	7.83251	44.6072	3.10991	0.0199455	0.00038776	2.34615	2.28513e-08	8.84591e-07	3.41947e-07	8.18171e-09
2.92011	4.34942e-09	0.000389858	7.99614	44.3729	3.1805	0.0201407	0.00038949	2.39252	2.3182e-08	8.75066e-07	3.37301e-07	8.01858e-09
2.99188	4.27705e-09	0.000391537	8.15853	44.1402	3.25074	0.0203315	0.000391172	2.43845	2.35105e-08	8.65926e-07	3.32825e-07	7.86314e-09
3.06365	4.20796e-09	0.00039317	8.31968	43.909	3.32063	0.0205179	0.00039281	2.48394	2.38369e-08	8.57149e-07	3.28511e-07	7.71486e-09
3.14862	4.1301e-09	0.000395049	8.50891	43.6374	3.40292	0.0207333	0.000394693	2.53725	2.42209e-08	8.47194e-07	3.23599e-07	7.54789e-09
3.23359	4.05619e-09	0.000396871	8.69648	43.3679	3.48474	0.0209432	0.00039652	2.58996	2.46023e-08	8.37679e-07	3.18886e-07	7.38956e-09
3.31856	3.98592e-09	0.000398639	8.8824	43.1005	3.56608	0.0211479	0.000398292	2.6421	2.49815e-08	8.28574e-07	3.1436e-07	7.23913e-09
3.40353	3.91905e-09	0.000400357	9.06672	42.8353	3.64694	0.0213475	0.000400014	2.69368	2.53586e-08	8.19848e-07	3.10011e-07	7.09617e-09
3.46694	3.87117e-09	0.000401607	9.20323	42.6386	3.70698	0.0214933	0.000401267	2.7318	2.56388e-08	8.13571e-07	3.06872e-07	6.99384e-09
3.47631	3.86424e-09	0.000401789	9.22332	42.6097	3.71582	0.0215147	0.00040145	2.73741	2.56801e-08	8.12659e-07	3.06416e-07	6.97906e-09
3.48567	3.85735e-09	0.000401971	9.24339	42.5808	3.72466	0.0215359	0.000401633	2.74301	2.57214e-08	8.11752e-07	3.05962e-07	6.96434e-09
3.49503	3.8505e-09	0.000402153	9.26344	42.5519	3.7335	0.0215571	0.000401814	2.7486	2.57626e-08	8.10849e-07	3.0551e-07	6.94971e-09
3.5044	3.84368e-09	0.000402333	9.28347	42.523	3.74232	0.0215783	0.000401996	2.75419	2.58038e-08	8.0995e-07	3.0506e-07	6.93515e-09
3.52313	3.83015e-09	0.000402693	9.32347	42.4654	3.75996	0.0216204	0.000402356	2.76534	2.58862e-08	8.08164e-07	3.04165e-07	6.90625e-09
3.54186	3.81675e-09	0.000403051	9.3634	42.4078	3.77758	0.0216624	0.000402715	2.77646	2.59685e-08	8.06394e-07	3.03278e-07	6.87766e-09
3.56059	3.80349e-09	0.000403407	9.40326	42.3503	3.79518	0.0217041	0.000403071	2.78756	2.60508e-08	8.0464e-07	3.02398e-07	6.84936e-09
3.61627	3.76484e-09	0.000404451	9.52131	42.18	3.84735	0.0218268	0.000404118	2.82041	2.62948e-08	7.99512e-07	2.99823e-07	6.76692e-09
3.67196	3.72732e-09	0.000405477	9.63871	42.0106	3.89933	0.0219478	0.000405147	2.85303	2.65382e-08	7.94513e-07	2.97309e-07	6.68693e-09
3.72764	3.69088e-09	0.000406486	9.75547	41.842	3.95111	0.0220669	0.000406158	2.88542	2.67809e-08	7.89639e-07	2.94855e-07	6.60928e-09
3.83548	3.62319e-09	0.000408391	9.97977	41.5178	4.05084	0.0222927	0.000408067	2.94754	2.72495e-08	7.80534e-07	2.90261e-07	6.4652e-09
3.94332	3.55906e-09	0.000410235	10.2017	41.1968	4.14984	0.0225123	0.000409915	3.00885	2.77162e-08	7.71842e-07	2.85866e-07	6.32883e-09
4.05115	3.49821e-09	0.000412022	10.4214	40.8787	4.24812	0.0227261	0.000411706	3.06937	2.81812e-08	7.63534e-07	2.81656e-07	6.19958e-09
4.15899	3.44038e-09	0.000413755	10.6387	40.5637	4.34569	0.0229342	0.000413442	3.12912	2.86448e-08	7.55582e-07	2.7762e-07	6.07687e-09
4.31689	3.3607e-09	0.0004162	10.953	40.1077	4.48727	0.0232294	0.000415892	3.21525	2.93216e-08	7.44531e-07	2.72002e-07	5.90803e-09
4.47478	3.28641e-09	0.000418543	11.2627	39.6577	4.62737	0.0235139	0.00041824	3.29983	2.99964e-08	7.34125e-07	2.66702e-07	5.75086e-09
4.63268	3.21698e-09	0.000420791	11.5679	39.2138	4.766	0.0237884	0.000420493	3.38289	3.06698e-08	7.24303e-07	2.61693e-07	5.60418e-09
4.79058	3.15192e-09	0.000422951	11.8687	38.7757	4.90317	0.0240536	0.000422657	3.46449	3.13424e-08	7.15014e-07	2.5695e-07	5.46693e-09
4.94847	3.09083e-09	0.000425029	12.1652	38.3433	5.03892	0.0243099	0.000424739	3.54467	3.20146e-08	7.06212e-07	2.52453e-07	5.33826e-09
5.10637	3.03334e-09	0.00042703	12.4575	37.9165	5.17326	0.0245579	0.000426744	3.62348	3.26868e-08	6.97856e-07	2.48182e-07	5.21735e-09
5.26426	2.97916e-09	0.000428959	12.7457	37.4952	5.30621	0.0247981	0.000428676	3.70095	3.33595e-08	6.89911e-07	2.4412e-07	5.10354e-09
5.42216	2.92797e-09	0.00043082	13.03	37.0792	5.4378	0.0250309	0.000430541	3.77712	3.40331e-08	6.82345e-07	2.40251e-07	4.99617e-09
5.55018	2.88851e-09	0.000432282	13.2577	36.7458	5.54349	0.0252145	0.000432005	3.83795	3.45801e-08	6.76467e-07	2.37246e-07	4.91351e-09
5.6782	2.85076e-09	0.000433704	13.4828	36.4158	5.64831	0.0253937	0.00043343	3.89798	3.5128e-08	6.70808e-07	2.34353e-07	4.83449e-09
5.80623	2.81458e-09	0.000435089	13.7055	36.0891	5.75226	0.0255687	0.000434817	3.95721	3.56771e-08	6.65351e-07	2.31565e-07	4.75887e-09
5.93425	2.7799e-09	0.000436436	13.9257	35.7656	5.85535	0.0257396	0.000436167	4.01566	3.62275e-08	6.60087e-07	2.28876e-07	4.68644e-09
6.09852	2.73743e-09	0.000438115	14.2049	35.3553	5.98638	0.0259532	0.000437848	4.08956	3.69358e-08	6.53596e-07	2.25564e-07	4.59785e-09
6.23537	2.70366e-09	0.000439472	14.4345	35.0175	6.09449	0.0261265	0.000439208	4.1502	3.7528e-08	6.48401e-07	2.22912e-07	4.52751e-09
6.33374	2.68026e-09	0.000440426	14.598	34.7768	6.17162	0.0262485	0.000440162	4.19328	3.79549e-08	6.44781e-07	2.21067e-07	4.47879e-09
6.35121	2.67617e-09	0.000440593	14.6269	34.7343	6.18527	0.02627	0.00044033	4.20089	3.80309e-08	6.44147e-07	2.20743e-07	4.47029e-09
6.36869	2.6721e-09	0.00044076	14.6558	34.6918	6.19891	0.0262914	0.000440497	4.20848	3.81069e-08	6.43516e-07	2.20422e-07	4.46183e-09
6.38617	2.66806e-09	0.000440927	14.6846	34.6493	6.21253	0.0263127	0.000440664	4.21607	3.81829e-08	6.42888e-07	2.20102e-07	4.45342e-09
6.42112	2.66003e-09	0.000441258	14.7421	34.5646	6.23973	0.0263552	0.000440995	4.23119	3.83351e-08	6.4164e-07	2.19466e-07	4.43673e-09
6.45608	2.65209e-09	0.000441587	14.7994	34.4801	6.26686	0.0263974	0.000441325	4.24627	3.84875e-08	6.40403e-07	2.18836e-07	4.42022e-09
6.49103	2.64423e-09	0.000441913	14.8566	34.3958	6.29394	0.0264394	0.000441652	4.26129	3.86399e-08	6.39177e-07	2.18211e-07	4.40388e-09
6.66996	2.60521e-09	0.000443553	15.1468	33.9678	6.4316	0.0266506	0.000443294	4.3374	3.9423e-08	6.33064e-07	2.151e-07	4.32285e-09
6.84889	2.56814e-09	0.000445138	15.4328	33.5456	6.5677	0.0268557	0.000444882	4.41219	4.02104e-08	6.27212e-07	2.12124e-07	4.24595e-09
7.02782	2.53286e-09	0.000446674	15.7147	33.1291	6.70227	0.0270549	0.00044642	4.4857	4.10026e-08	6.21603e-07	2.09275e-07	4.17288e-09
7.20675	2.49925e-09	0.000448162	15.9926	32.718	6.83532	0.0272486	0.000447909	4.55798	4.17997e-08	6.16221e-07	2.06546e-07	4.10335e-09
7.44245	2.45732e-09	0.000450053	16.3527	32.1848	7.00832	0.0274957	0.000449803	4.65134	4.2858e-08	6.09454e-07	2.03119e-07	4.01673e-09
7.67814	2.41785e-09	0.00045187	16.7062	31.6607	7.17879	0.0277342	0.000451622	4.74269	4.39263e-08	6.03027e-07	1.9987e-07	3.93531e-09
7.91384	2.38061e-09	0.000453619	17.0533	31.1455	7.34676	0.0279645	0.000453373	4.83208	4.50051e-08	5.96914e-07	1.96785e-07	3.85862e-09
8.14954	2.34542e-09	0.000455302	17.3942	30.6389	7.5123	0.0281872	0.000455058	4.91959	4.60952e-08	5.91089e-07	1.93852e-07	3.78627e-09
8.48417	2.29866e-09	0.000457589	17.8678	29.9343	7.74322	0.0284908	0.000457347	5.0407	4.76635e-08	5.83276e-07	1.89926e-07	3.69029e-09
8.8188	2.25528e-09	0.000459762	18.3296	29.2461	7.96944	0.0287809	0.000459523	5.15829	4.92574e-08	5.75951e-07	1.86256e-07	3.60144e-09
9.15343	2.21492e-09	0.000461831	18.7802	28.5738	8.19108	0.0290584	0.000461594	5.27252	5.08787e-08	5.69066e-07	1.82817e-07	3.51893e-09
9.48806	2.17727e-09	0.000463804	19.2198	27.9168	8.40826	0.0293241	0.000463569	5.38354	5.25291e-08	5.62582e-07	1.79587e-07	3.44212e-09
9.8227	2.14208e-09	0.000465688	19.6489	27.2748	8.62109	0.0295788	0.000465454	5.49147	5.42102e-08	5.56463e-07	1.76548e-07	3.37043e-09
10.1573	2.1091e-09	0.000467488	20.0678	26.6471	8.82969	0.0298232	0.000467255	5.59645	5.59236e-08	5.50677e-07	1.73683e-07	3.30339e-09
10.492	2.07813e-09	0.000469211	20.4769	26.0335	9.03415	0.030058	0.000468979	5.69859	5.76711e-08	5.45198e-07	1.70978e-07	3.24052e-09
10.8266	2.049e-09	0.000470861	20.8765	25.4333	9.23459	0.0302837	0.00047063	5.798	5.94544e-08	5.40001e-07	1.68419e-07	3.18149e-09
11.1612	2.02153e-09	0.000472443	21.2669	24.8463	9.43109	0.0305009	0.000472213	5.8948	6.1275e-08	5.35064e-07	1.65994e-07	3.12593e-09
11.4959	1.9956e-09	0.000473962	21.6484	24.272	9.62376	0.0307101	0.000473732	5.98907	6.31349e-08	5.30367e-07	1.63693e-07	3.07354e-09
11.8305	1.97108e-09	0.000475421	22.0214	23.71	9.81268	0.0309116	0.000475192	6.08092	6.50356e-08	5.25893e-07	1.61508e-07	3.02409e-09
12.2097	1.94485e-09	0.000477007	22.4339	23.0877	10.0223	0.0311314	0.000476777	6.18218	6.72412e-08	5.21074e-07	1.59159e-07	2.97127e-09
12.5888	1.92015e-09	0.000478525	22.836	22.4804	10.2274	0.0313424	0.000478295	6.28055	6.95044e-08	5.16499e-07	1.56938e-07	2.92161e-09
12.968	1.89685e-09	0.000479979	23.2282	21.8875	10.4281	0.0315453	0.00047975	6.37616	7.18279e-08	5.12151e-07	1.54832e-07	2.87481e-09
13.3472	1.87482e-09	0.000481374	23.6107	21.3086	10.6244	0.0317404	0.000481144	6.46911	7.42148e-08	5.08014e-07	1.52833e-07	2.83066e-09
13.7264	1.85397e-09	0.000482713	23.9839	20.7432	10.8165	0.0319282	0.000482483	6.5595	7.6668e-08	5.04072e-07	1.50933e-07	2.78892e-09
14.1056	1.83421e-09	0.000483999	24.348	20.191	11.0045	0.0321091	0.000483768	6.64743	7.91906e-08	5.00312e-07	1.49126e-07	2.74942e-09
14.4848	1.81546e-09	0.000485236	24.7033	19.6516	11.1885	0.0322835	0.000485004	6.73298	8.17861e-08	4.96722e-07	1.47403e-07	2.71197e-09
14.9511	1.79368e-09	0.000486692	25.1288	19.0051	11.4094	0.0324894	0.000486459	6.83509	8.5083e-08	4.92523e-07	1.45396e-07	2.66854e-09
15.3155	1.77755e-09	0.000487783	25.4526	18.5126	11.578	0.0326441	0.000487548	6.91255	8.77435e-08	4.89398e-07	1.43902e-07	2.63642e-09
15.3672	1.77532e-09	0.000487935	25.4979	18.4436	11.6017	0.0326657	0.0004877	6.92339	8.81274e-08	4.88964e-07	1.43695e-07	2.63198e-09
15.4189	1.77311e-09	0.000488085	25.5432	18.3748	11.6253	0.0326871	0.000487851	6.93419	8.85129e-08	4.88534e-07	1.4349e-07	2.62758e-09
15.4706	1.77091e-09	0.000488236	25.5882	18.3062	11.6488	0.0327084	0.000488001	6.94495	8.89e-08	4.88106e-07	1.43286e-07	2.62321e-09
15.5664	1.76688e-09	0.000488512	25.6713	18.1798	11.6921	0.0327476	0.000488276	6.96476	8.96205e-08	4.8732e-07	1.42912e-07	2.61519e-09
15.6621	1.7629e-09	0.000488785	25.7538	18.0541	11.7352	0.0327865	0.000488549	6.98444	9.03466e-08	4.86542e-07	1.42541e-07	2.60727e-09
15.7578	1.75896e-09	0.000489056	25.8358	17.9291	11.7781	0.032825	0.00048882	7.00399	9.10783e-08	4.85773e-07	1.42175e-07	2.59944e-09
16.1301	1.7441e-09	0.000490085	26.1503	17.4499	11.9428	0.0329717	0.000489848	7.07879	9.39786e-08	4.82859e-07	1.40789e-07	2.56991e-09
16.5024	1.72989e-09	0.000491078	26.4576	16.9813	12.104	0.0331135	0.000490839	7.15171	9.69688e-08	4.80061e-07	1.39461e-07	2.54172e-09
16.8747	1.71631e-09	0.000492037	26.758	16.5229	12.262	0.0332506	0.000491796	7.2228	1.00053e-07	4.77373e-07	1.38186e-07	2.51478e-09
17.247	1.70331e-09	0.000492963	27.0516	16.0745	12.4167	0.0333833	0.00049272	7.29212	1.03236e-07	4.74789e-07	1.36962e-07	2.48903e-09
17.8496	1.68342e-09	0.000494395	27.5129	15.3692	12.6606	0.0335891	0.000494149	7.40071	1.08609e-07	4.70813e-07	1.35082e-07	2.44966e-09
18.4522	1.66483e-09	0.000495751	27.9577	14.6884	12.8965	0.0337844	0.000495501	7.50504	1.14274e-07	4.67073e-07	1.33317e-07	2.41291e-09
19.0548	1.64742e-09	0.000497035	28.3868	14.0309	13.1248	0.0339699	0.00049678	7.6053	1.20255e-07	4.63551e-07	1.31656e-07	2.37855e-09
19.6574	1.6311e-09	0.000498251	28.8008	13.396	13.3457	0.0341461	0.000497992	7.7017	1.26578e-07	4.6023e-07	1.3009e-07	2.34636e-09
20.3614	1.61329e-09	0.000499594	29.2661	12.6815	13.5948	0.034341	0.000499328	7.80967	1.34437e-07	4.56585e-07	1.28372e-07	2.31125e-09
21.0654	1.59671e-09	0.000500856	29.7126	11.9951	13.8346	0.0345247	0.000500584	7.91287	1.42855e-07	4.53173e-07	1.26762e-07	2.27858e-09
21.7694	1.58124e-09	0.000502042	30.1411	11.3356	14.0655	0.0346979	0.000501763	8.01155	1.5189e-07	4.49975e-07	1.25251e-07	2.24813e-09
22.4734	1.5668e-09	0.000503159	30.5524	10.7018	14.2878	0.0348612	0.000502871	8.10593	1.61605e-07	4.46975e-07	1.23831e-07	2.21971e-09
23.1774	1.55329e-09	0.000504209	30.9474	10.0927	14.5019	0.0350151	0.000503912	8.19622	1.72075e-07	4.4416e-07	1.22492e-07	2.19312e-09
23.8814	1.54065e-09	0.000505196	31.3266	9.5072	14.7081	0.0351601	0.000504889	8.28261	1.83392e-07	4.41514e-07	1.21229e-07	2.16823e-09
24.4626	1.53081e-09	0.000505966	31.6283	9.04092	14.8726	0.0352734	0.00050565	8.35112	1.93445e-07	4.39452e-07	1.20238e-07	2.14884e-09
24.5634	1.52915e-09	0.000506095	31.6796	8.96162	14.9006	0.0352924	0.000505778	8.36274	1.95255e-07	4.39105e-07	1.20071e-07	2.14558e-09
24.6642	1.52752e-09	0.000506223	31.7306	8.88277	14.9285	0.0353113	0.000505904	8.3743	1.97088e-07	4.38761e-07	1.19905e-07	2.14235e-09
24.7649	1.52589e-09	0.00050635	31.7813	8.80436	14.9562	0.03533	0.00050603	8.38578	1.98944e-07	4.3842e-07	1.1974e-07	2.13915e-09
24.8657	1.52428e-09	0.000506476	31.8317	8.7264	14.9838	0.0353486	0.000506154	8.39719	2.00821e-07	4.38083e-07	1.19577e-07	2.13598e-09
25.0672	1.52111e-09	0.000506725	31.9316	8.57177	15.0384	0.0353852	0.000506399	8.41979	2.04644e-07	4.37416e-07	1.19253e-07	2.12972e-09
25.2687	1.518e-09	0.000506968	32.0304	8.41888	15.0925	0.0354211	0.000506639	8.44211	2.08561e-07	4.36761e-07	1.18935e-07	2.12357e-09
25.4702	1.51494e-09	0.000507208	32.128	8.26769	15.146	0.0354565	0.000506874	8.46415	2.12576e-07	4.36118e-07	1.18622e-07	2.11753e-09
25.7778	1.51037e-09	0.000507564	32.2749	8.0402	15.2266	0.0355091	0.000507225	8.49726	2.18898e-07	4.35158e-07	1.18152e-07	2.10852e-09
26.0853	1.50594e-09	0.000507911	32.4192	7.81659	15.3059	0.0355603	0.000507565	8.52974	2.25466e-07	4.34224e-07	1.17693e-07	2.09974e-09
26.3929	1.50162e-09	0.000508247	32.561	7.5968	15.3839	0.03561	0.000507895	8.5616	2.32296e-07	4.33316e-07	1.17243e-07	2.09119e-09
26.7005	1.49742e-09	0.000508573	32.7003	7.38076	15.4606	0.0356582	0.000508215	8.59285	2.39401e-07	4.32432e-07	1.16804e-07	2.08287e-09
27.2318	1.49043e-09	0.000509113	32.9352	7.01623	15.5902	0.0357382	0.000508743	8.64542	2.52371e-07	4.30962e-07	1.16065e-07	2.06899e-09
27.6582	1.48505e-09	0.000509525	33.1185	6.73148	15.6916	0.0357993	0.000509144	8.68635	2.63468e-07	4.29833e-07	1.15492e-07	2.0583e-09
28.0846	1.47988e-09	0.000509919	33.2974	6.45349	15.7907	0.0358577	0.000509527	8.72618	2.75236e-07	4.28749e-07	1.14934e-07	2.04798e-09
28.511	1.47491e-09	0.000510294	33.4718	6.18213	15.8876	0.0359134	0.00050989	8.76493	2.87736e-07	4.27707e-07	1.14391e-07	2.03803e-09
28.9374	1.47012e-09	0.000510651	33.642	5.91726	15.9823	0.0359664	0.000510234	8.80263	3.0103e-07	4.26708e-07	1.13861e-07	2.02843e-09
29.4297	1.46482e-09	0.00051104	33.8332	5.61935	16.0889	0.0360242	0.000510607	8.84487	3.17459e-07	4.25606e-07	1.13267e-07	2.01776e-09
29.4976	1.46411e-09	0.000511091	33.8591	5.57892	16.1034	0.0360318	0.000510656	8.85059	3.19827e-07	4.25459e-07	1.13186e-07	2.01632e-09
29.5102	1.46398e-09	0.000511101	33.864	5.57139	16.1061	0.0360333	0.000510665	8.85165	3.20271e-07	4.25431e-07	1.13171e-07	2.01605e-09
29.5229	1.46385e-09	0.00051111	33.8688	5.56387	16.1088	0.0360347	0.000510674	8.85271	3.20715e-07	4.25404e-07	1.13156e-07	2.01579e-09
29.5356	1.46372e-09	0.00051112	33.8736	5.55636	16.1115	0.0360361	0.000510684	8.85378	3.21161e-07	4.25376e-07	1.13141e-07	2.01552e-09
29.5609	1.46345e-09	0.000511139	33.8832	5.54135	16.1169	0.0360389	0.000510702	8.8559	3.22054e-07	4.25322e-07	1.13111e-07	2.01499e-09
29.5862	1.46319e-09	0.000511158	33.8929	5.52636	16.1223	0.0360418	0.00051072	8.85802	3.22951e-07	4.25267e-07	1.13081e-07	2.01445e-09
29.6116	1.46293e-09	0.000511177	33.9025	5.51139	16.1276	0.0360446	0.000510738	8.86013	3.23852e-07	4.25213e-07	1.13051e-07	2.01392e-09
29.8649	1.46034e-09	0.000511362	33.9977	5.36291	16.1809	0.0360722	0.000510914	8.88108	3.33053e-07	4.24678e-07	1.12754e-07	2.00868e-09
30.1182	1.45781e-09	0.000511541	34.0914	5.21658	16.2334	0.0360988	0.000511084	8.90167	3.42628e-07	4.24157e-07	1.12461e-07	2.00355e-09
30.3715	1.45535e-09	0.000511713	34.1838	5.0724	16.2852	0.0361244	0.000511246	8.92192	3.52596e-07	4.2365e-07	1.12173e-07	1.99852e-09
30.6248	1.45294e-09	0.000511878	34.2747	4.93032	16.3364	0.036149	0.000511401	8.94181	3.62983e-07	4.23158e-07	1.11887e-07	1.9936e-09
30.9885	1.4496e-09	0.000512103	34.4029	4.72996	16.4085	0.0361825	0.000511611	8.96978	3.78677e-07	4.22476e-07	1.11483e-07	1.98671e-09
31.3523	1.44637e-09	0.000512313	34.5282	4.53386	16.4793	0.0362138	0.000511805	8.99704	3.95364e-07	4.21823e-07	1.11086e-07	1.98003e-09
31.716	1.44326e-09	0.000512509	34.6507	4.34197	16.5487	0.0362429	0.000511983	9.02359	4.13133e-07	4.212e-07	1.10695e-07	1.97355e-09
32.0798	1.44027e-09	0.000512688	34.7705	4.15424	16.6166	0.0362697	0.000512144	9.04945	4.32083e-07	4.20608e-07	1.1031e-07	1.96727e-09
32.4435	1.4374e-09	0.000512852	34.8874	3.97062	16.6833	0.0362941	0.000512288	9.07461	4.52328e-07	4.20045e-07	1.09929e-07	1.96118e-09
32.8073	1.43464e-09	0.000512999	35.0017	3.79108	16.7486	0.0363161	0.000512414	9.09907	4.73993e-07	4.19514e-07	1.09553e-07	1.95528e-09
33.171	1.43201e-09	0.000513129	35.1132	3.61558	16.8125	0.0363354	0.00051252	9.12284	4.97218e-07	4.19014e-07	1.0918e-07	1.94957e-09
33.5348	1.42949e-09	0.00051324	35.222	3.44409	16.8752	0.036352	0.000512607	9.1459	5.22162e-07	4.18547e-07	1.08811e-07	1.94404e-09
33.8985	1.4271e-09	0.000513331	35.3281	3.2766	16.9366	0.0363656	0.000512672	9.16826	5.49006e-07	4.18114e-07	1.08443e-07	1.93869e-09
34.1986	1.42522e-09	0.000513392	35.4137	3.1414	16.9862	0.0363746	0.000512709	9.18617	5.72725e-07	4.17782e-07	1.08141e-07	1.9344e-09
34.4987	1.42342e-09	0.000513437	35.4973	3.00891	17.0351	0.0363814	0.000512729	9.20359	5.98005e-07	4.17476e-07	1.0784e-07	1.93024e-09
34.7988	1.42171e-09	0.000513467	35.5792	2.87911	17.083	0.0363858	0.000512732	9.22052	6.24987e-07	4.17195e-07	1.07539e-07	1.9262e-09
35.0989	1.42009e-09	0.00051348	35.6591	2.75202	17.1302	0.0363878	0.000512717	9.23694	6.53829e-07	4.16941e-07	1.07238e-07	1.92228e-09
35.4544	1.41828e-09	0.000513473	35.7514	2.60496	17.1849	0.0363867	0.000512674	9.25573	6.90633e-07	4.16676e-07	1.06879e-07	1.91779e-09
35.8098	1.41661e-09	0.000513439	35.8411	2.46171	17.2385	0.0363816	0.0005126	9.27378	7.30624e-07	4.16453e-07	1.06518e-07	1.91346e-09
36.1653	1.41508e-09	0.000513376	35.9281	2.3223	17.2909	0.0363722	0.000512494	9.29106	7.74217e-07	4.16275e-07	1.06153e-07	1.9093e-09
36.2215	1.41485e-09	0.000513363	35.9416	2.30062	17.2991	0.0363702	0.000512474	9.29372	7.81463e-07	4.16252e-07	1.06095e-07	1.90866e-09
36.2777	1.41463e-09	0.000513349	35.955	2.27903	17.3072	0.0363682	0.000512453	9.29636	7.88804e-07	4.16229e-07	1.06037e-07	1.90802e-09
36.3339	1.41441e-09	0.000513335	35.9684	2.25755	17.3154	0.036366	0.000512431	9.29899	7.96249e-07	4.16208e-07	1.05979e-07	1.90739e-09
36.3901	1.41419e-09	0.00051332	35.9817	2.23616	17.3235	0.0363638	0.000512408	9.30159	8.03798e-07	4.16188e-07	1.0592e-07	1.90676e-09
36.4806	1.41385e-09	0.000513294	36.003	2.2019	17.3364	0.0363598	0.00051237	9.30574	8.16186e-07	4.16158e-07	1.05826e-07	1.90576e-09
36.5711	1.41352e-09	0.000513265	36.0241	2.16791	17.3493	0.0363556	0.000512329	9.30983	8.28861e-07	4.16131e-07	1.05731e-07	1.90477e-09
36.6616	1.41319e-09	0.000513234	36.045	2.13416	17.3622	0.036351	0.000512285	9.31387	8.4183e-07	4.16108e-07	1.05636e-07	1.90378e-09
36.8129	1.41268e-09	0.000513177	36.0795	2.07835	17.3835	0.0363425	0.000512206	9.32051	8.64185e-07	4.16077e-07	1.05475e-07	1.90217e-09
36.9642	1.41219e-09	0.000513114	36.1135	2.02325	17.4045	0.036333	0.000512119	9.32699	8.87431e-07	4.16057e-07	1.05314e-07	1.90059e-09
37.1154	1.41173e-09	0.000513043	36.147	1.96889	17.4254	0.0363224	0.000512025	9.33331	9.11615e-07	4.16046e-07	1.05151e-07	1.89903e-09
37.2667	1.41131e-09	0.000512966	36.18	1.91525	17.4461	0.0363108	0.000511922	9.33947	9.36783e-07	4.16047e-07	1.04986e-07	1.89751e-09
37.5132	1.41068e-09	0.000512822	36.2326	1.82944	17.4793	0.0362893	0.000511735	9.34916	9.8004e-07	4.16072e-07	1.04713e-07	1.89511e-09
37.7597	1.41015e-09	0.000512657	36.2837	1.74561	17.512	0.0362646	0.000511524	9.3584	1.02628e-06	4.16128e-07	1.04435e-07	1.89279e-09
38.0062	1.40971e-09	0.000512468	36.3334	1.66382	17.5442	0.0362364	0.000511286	9.36717	1.07577e-06	4.16218e-07	1.04152e-07	1.89057e-09
38.2527	1.40937e-09	0.000512254	36.3815	1.5841	17.5758	0.0362046	0.00051102	9.37546	1.12877e-06	4.16345e-07	1.03861e-07	1.88843e-09
38.4992	1.40913e-09	0.000512014	36.4281	1.5065	17.6068	0.0361687	0.000510723	9.38323	1.18557e-06	4.16509e-07	1.03562e-07	1.88639e-09
38.7457	1.409e-09	0.000511745	36.473	1.43107	17.6374	0.0361285	0.000510393	9.39047	1.2465e-06	4.16714e-07	1.03256e-07	1.88445e-09
38.9922	1.40899e-09	0.000511445	36.5163	1.35787	17.6673	0.0360839	0.000510028	9.39715	1.31188e-06	4.16963e-07	1.0294e-07	1.88262e-09
39.2844	1.40914e-09	0.000511047	36.5653	1.27407	17.7021	0.0360246	0.000509547	9.40431	1.39561e-06	4.17318e-07	1.02552e-07	1.88057e-09
39.5766	1.40948e-09	0.0005106	36.6118	1.1936	17.7361	0.0359581	0.000509009	9.41059	1.48664e-06	4.17742e-07	1.02149e-07	1.87869e-09
39.8688	1.41002e-09	0.0005101	36.6556	1.11661	17.7694	0.0358838	0.000508411	9.41594	1.58552e-06	4.18242e-07	1.0173e-07	1.87696e-09
40.1611	1.41077e-09	0.000509545	36.6966	1.04323	17.8018	0.0358014	0.00050775	9.42031	1.69276e-06	4.1882e-07	1.01292e-07	1.87541e-09
40.1985	1.41088e-09	0.00050947	36.7016	1.03411	17.8058	0.0357903	0.00050766	9.4208	1.70708e-06	4.189e-07	1.01235e-07	1.87522e-09
40.2046	1.4109e-09	0.000509458	36.7025	1.03261	17.8065	0.0357884	0.000507646	9.42088	1.70946e-06	4.18913e-07	1.01226e-07	1.87519e-09
40.2108	1.41092e-09	0.000509445	36.7033	1.03111	17.8072	0.0357866	0.000507631	9.42096	1.71184e-06	4.18926e-07	1.01216e-07	1.87516e-09
40.217	1.41093e-09	0.000509433	36.7041	1.02962	17.8079	0.0357847	0.000507616	9.42103	1.71423e-06	4.1894e-07	1.01207e-07	1.87513e-09
40.2293	1.41097e-09	0.000509408	36.7058	1.02663	17.8092	0.035781	0.000507586	9.42119	1.71901e-06	4.18966e-07	1.01188e-07	1.87507e-09
40.2416	1.41101e-09	0.000509383	36.7074	1.02365	17.8105	0.0357773	0.000507556	9.42134	1.72382e-06	4.18993e-07	1.01169e-07	1.87501e-09
40.254	1.41105e-09	0.000509357	36.709	1.02068	17.8119	0.0357735	0.000507526	9.42149	1.72864e-06	4.19021e-07	1.0115e-07	1.87495e-09
40.3773	1.41146e-09	0.000509098	36.7251	0.991347	17.8252	0.0357351	0.000507218	9.42288	1.77768e-06	4.193e-07	1.00957e-07	1.87437e-09
40.5006	1.41191e-09	0.000508829	36.7406	0.962708	17.8384	0.0356951	0.000506898	9.42409	1.82831e-06	4.19595e-07	1.00761e-07	1.87382e-09
40.624	1.41241e-09	0.000508549	36.7555	0.934778	17.8514	0.0356537	0.000506566	9.42509	1.88054e-06	4.19905e-07	1.00562e-07	1.87331e-09
40.7931	1.41315e-09	0.000508149	36.7751	0.897661	17.8689	0.0355944	0.000506092	9.42615	1.95473e-06	4.20354e-07	1.00284e-07	1.87265e-09
40.9334	1.41383e-09	0.000507802	36.7906	0.867905	17.8833	0.0355431	0.000505682	9.42674	2.01855e-06	4.20748e-07	1.00048e-07	1.87216e-09
41.0738	1.41456e-09	0.000507442	36.8052	0.839128	17.8974	0.0354899	0.000505256	9.42706	2.08435e-06	4.21161e-07	9.98088e-08	1.87172e-09
41.2141	1.41535e-09	0.00050707	36.8191	0.811351	17.9113	0.035435	0.000504817	9.4271	2.15205e-06	4.21593e-07	9.95659e-08	1.87132e-09
41.3545	1.41619e-09	0.000506687	36.8323	0.784594	17.9249	0.0353784	0.000504364	9.42688	2.22155e-06	4.22043e-07	9.93198e-08	1.87097e-09
41.5118	1.4172e-09	0.000506244	36.846	0.755837	17.94	0.0353131	0.000503842	9.42629	2.30142e-06	4.22568e-07	9.90406e-08	1.87063e-09
41.6691	1.41827e-09	0.000505789	36.8588	0.728415	17.9547	0.035246	0.000503306	9.42536	2.3831e-06	4.23112e-07	9.87587e-08	1.87035e-09
41.8265	1.4194e-09	0.000505325	36.8705	0.702355	17.969	0.0351776	0.000502758	9.42409	2.46628e-06	4.23673e-07	9.84751e-08	1.87012e-09
41.9838	1.42058e-09	0.000504852	36.8812	0.677682	17.9831	0.0351081	0.000502202	9.42248	2.55056e-06	4.24248e-07	9.81907e-08	1.86996e-09
42.1412	1.42181e-09	0.000504375	36.8909	0.654418	17.9967	0.035038	0.00050164	9.42054	2.63547e-06	4.24835e-07	9.79071e-08	1.86986e-09
42.2985	1.42309e-09	0.000503896	36.8995	0.63258	18.01	0.0349676	0.000501076	9.41829	2.72047e-06	4.25428e-07	9.76255e-08	1.86981e-09
42.4558	1.42439e-09	0.000503419	36.9071	0.612184	18.0228	0.0348976	0.000500514	9.41573	2.80494e-06	4.26024e-07	9.73478e-08	1.86981e-09
42.6132	1.42573e-09	0.000502947	36.9137	0.593239	18.0351	0.0348285	0.000499959	9.4129	2.88825e-06	4.26617e-07	9.70756e-08	1.86987e-09
42.7705	1.42707e-09	0.000502484	36.9193	0.575748	18.047	0.0347608	0.000499416	9.40982	2.96968e-06	4.27203e-07	9.68107e-08	1.86998e-09
42.9278	1.42842e-09	0.000502036	36.924	0.559709	18.0584	0.0346952	0.000498889	9.40651	3.04849e-06	4.27776e-07	9.65552e-08	1.87014e-09
43.1523	1.43032e-09	0.000501428	36.9291	0.539317	18.0738	0.0346064	0.000498175	9.40148	3.15489e-06	4.28559e-07	9.62105e-08	1.87043e-09
43.3219	1.43173e-09	0.000501001	36.9318	0.525823	18.0846	0.034544	0.000497673	9.39748	3.22945e-06	4.29115e-07	9.59686e-08	1.87071e-09
43.4916	1.43308e-09	0.000500605	36.9337	0.513933	18.0947	0.0344863	0.000497209	9.39339	3.29813e-06	4.29634e-07	9.57447e-08	1.87101e-09
43.6612	1.43437e-09	0.000500245	36.9347	0.503597	18.104	0.0344338	0.000496787	9.38925	3.36029e-06	4.30111e-07	9.55405e-08	1.87134e-09
43.8308	1.43559e-09	0.000499924	36.9349	0.494753	18.1126	0.0343871	0.000496411	9.38511	3.41531e-06	4.30541e-07	9.53575e-08	1.8717e-09
44.0004	1.43672e-09	0.000499645	36.9345	0.487327	18.1205	0.0343464	0.000496085	9.38104	3.46277e-06	4.3092e-07	9.51967e-08	1.87207e-09
44.0269	1.43689e-09	0.000499604	36.9344	0.486291	18.1216	0.0343405	0.000496038	9.38041	3.46959e-06	4.30975e-07	9.51735e-08	1.87212e-09
44.031	1.43692e-09	0.000499598	36.9344	0.486134	18.1218	0.0343396	0.00049603	9.38031	3.47061e-06	4.30983e-07	9.51699e-08	1.87213e-09
44.0351	1.43694e-09	0.000499592	36.9344	0.485978	18.122	0.0343388	0.000496023	9.38022	3.47163e-06	4.30991e-07	9.51664e-08	1.87214e-09
44.0392	1.43697e-09	0.000499586	36.9344	0.485822	18.1221	0.0343379	0.000496016	9.38012	3.47264e-06	4.30999e-07	9.5163e-08	1.87215e-09
44.0473	1.43702e-09	0.000499574	36.9343	0.485514	18.1225	0.0343361	0.000496002	9.37993	3.47466e-06	4.31016e-07	9.5156e-08	1.87217e-09
44.0555	1.43707e-09	0.000499562	36.9343	0.485208	18.1228	0.0343344	0.000495989	9.37973	3.47666e-06	4.31032e-07	9.51491e-08	1.87219e-09
44.0637	1.43712e-09	0.000499551	36.9343	0.484906	18.1232	0.0343327	0.000495975	9.37954	3.47863e-06	4.31048e-07	9.51423e-08	1.8722e-09
44.1415	1.43759e-09	0.000499443	36.9338	0.482173	18.1264	0.0343171	0.00049585	9.37773	3.49662e-06	4.31196e-07	9.50797e-08	1.87238e-09
44.2193	1.43804e-09	0.000499345	36.9333	0.479704	18.1294	0.0343028	0.000495735	9.37595	3.51302e-06	4.31332e-07	9.50219e-08	1.87255e-09
44.2971	1.43847e-09	0.000499255	36.9326	0.47749	18.1323	0.0342897	0.00049563	9.37421	3.52785e-06	4.31458e-07	9.49686e-08	1.87272e-09
44.4034	1.43901e-09	0.000499146	36.9316	0.474862	18.1359	0.0342739	0.000495504	9.37189	3.54558e-06	4.31612e-07	9.49033e-08	1.87295e-09
44.5098	1.43952e-09	0.000499053	36.9305	0.47267	18.1392	0.0342604	0.000495396	9.36966	3.56051e-06	4.31745e-07	9.48464e-08	1.87318e-09
44.6162	1.43998e-09	0.000498975	36.9292	0.470888	18.1423	0.0342491	0.000495306	9.36752	3.57269e-06	4.3186e-07	9.47975e-08	1.8734e-09
44.7226	1.44041e-09	0.000498912	36.9279	0.469487	18.145	0.0342398	0.000495233	9.36548	3.58232e-06	4.31955e-07	9.47564e-08	1.87362e-09
44.829	1.44079e-09	0.000498862	36.9264	0.468441	18.1475	0.0342326	0.000495176	9.36355	3.58948e-06	4.32033e-07	9.47228e-08	1.87383e-09
44.916	1.44107e-09	0.000498831	36.9253	0.467831	18.1493	0.0342281	0.000495141	9.36205	3.59365e-06	4.32083e-07	9.47004e-08	1.87399e-09
45.0029	1.44132e-09	0.000498808	36.924	0.467426	18.1509	0.0342248	0.000495115	9.36063	3.5964e-06	4.32124e-07	9.46824e-08	1.87415e-09
45.0899	1.44155e-09	0.000498793	36.9228	0.467211	18.1524	0.0342226	0.000495098	9.35928	3.59781e-06	4.32154e-07	9.46686e-08	1.8743e-09
45.1769	1.44175e-09	0.000498785	36.9215	0.467171	18.1537	0.0342214	0.00049509	9.35802	3.59798e-06	4.32174e-07	9.46587e-08	1.87445e-09
45.2639	1.44193e-09	0.000498783	36.9203	0.467292	18.1548	0.0342211	0.000495089	9.35683	3.59703e-06	4.32186e-07	9.46524e-08	1.87459e-09
45.3508	1.44209e-09	0.000498787	36.9191	0.467561	18.1558	0.0342217	0.000495095	9.35572	3.59504e-06	4.3219e-07	9.46495e-08	1.87472e-09
45.4378	1.44222e-09	0.000498797	36.9178	0.467963	18.1566	0.0342231	0.000495108	9.35469	3.59212e-06	4.32186e-07	9.46497e-08	1.87485e-09
45.6118	1.44243e-09	0.000498831	36.9154	0.469117	18.1579	0.034228	0.00049515	9.35286	3.58385e-06	4.32159e-07	9.46582e-08	1.87508e-09
45.7857	1.44256e-09	0.00049888	36.9131	0.470654	18.1586	0.0342352	0.00049521	9.35133	3.57298e-06	4.3211e-07	9.4676e-08	1.87528e-09
45.9597	1.44263e-09	0.000498942	36.911	0.472482	18.1589	0.0342442	0.000495285	9.35008	3.56018e-06	4.32044e-07	9.47011e-08	1.87545e-09
46.1336	1.44264e-09	0.000499012	36.909	0.474517	18.1589	0.0342543	0.000495369	9.34909	3.54607e-06	4.31966e-07	9.47317e-08	1.87559e-09
46.3587	1.44259e-09	0.00049911	36.9066	0.477336	18.1584	0.0342687	0.000495487	9.34816	3.52674e-06	4.31851e-07	9.4777e-08	1.87574e-09
46.5838	1.44248e-09	0.000499212	36.9046	0.480238	18.1575	0.0342835	0.000495608	9.34758	3.50711e-06	4.31729e-07	9.48258e-08	1.87585e-09
46.8089	1.44233e-09	0.000499314	36.9029	0.483112	18.1563	0.0342983	0.000495729	9.3473	3.48788e-06	4.31605e-07	9.48758e-08	1.87592e-09
46.9754	1.4422e-09	0.000499387	36.9018	0.485171	18.1554	0.0343089	0.000495816	9.34725	3.47425e-06	4.31515e-07	9.49125e-08	1.87595e-09
47.142	1.44206e-09	0.000499457	36.9009	0.48714	18.1543	0.0343191	0.000495898	9.34731	3.46136e-06	4.31428e-07	9.4948e-08	1.87598e-09
47.3086	1.44191e-09	0.000499523	36.9001	0.488997	18.1532	0.0343287	0.000495977	9.34747	3.44927e-06	4.31345e-07	9.49822e-08	1.87598e-09
47.4428	1.44179e-09	0.000499573	36.8996	0.490401	18.1523	0.0343359	0.000496036	9.34765	3.44018e-06	4.31282e-07	9.50083e-08	1.87598e-09
47.577	1.44166e-09	0.00049962	36.8992	0.491716	18.1514	0.0343427	0.000496091	9.34787	3.43173e-06	4.31222e-07	9.50331e-08	1.87598e-09
47.7112	1.44154e-09	0.000499663	36.8988	0.492937	18.1506	0.0343491	0.000496142	9.34812	3.42391e-06	4.31166e-07	9.50563e-08	1.87596e-09
47.8454	1.44142e-09	0.000499703	36.8985	0.494062	18.1497	0.0343549	0.00049619	9.3484	3.41675e-06	4.31114e-07	9.5078e-08	1.87595e-09
47.9796	1.44131e-09	0.00049974	36.8983	0.495091	18.1489	0.0343603	0.000496233	9.3487	3.41024e-06	4.31066e-07	9.50981e-08	1.87593e-09
48.193	1.44114e-09	0.000499792	36.8981	0.496528	18.1477	0.0343678	0.000496294	9.34919	3.40118e-06	4.30998e-07	9.51267e-08	1.87589e-09
48.4065	1.44098e-09	0.000499835	36.898	0.497727	18.1466	0.0343741	0.000496345	9.3497	3.39367e-06	4.3094e-07	9.51511e-08	1.87585e-09
48.6199	1.44084e-09	0.000499871	36.898	0.498701	18.1456	0.0343793	0.000496386	9.3502	3.3876e-06	4.30892e-07	9.51716e-08	1.8758e-09
48.8333	1.44071e-09	0.0004999	36.8981	0.499465	18.1447	0.0343835	0.000496419	9.35069	3.38286e-06	4.30853e-07	9.51883e-08	1.87576e-09
49.0467	1.4406e-09	0.000499921	36.8983	0.500039	18.144	0.0343866	0.000496445	9.35114	3.37931e-06	4.30822e-07	9.52014e-08	1.87571e-09
49.3794	1.44046e-09	0.000499944	36.8987	0.500603	18.143	0.0343899	0.00049647	9.35178	3.37586e-06	4.3079e-07	9.52157e-08	1.87565e-09
49.712	1.44037e-09	0.000499954	36.8991	0.500835	18.1424	0.0343914	0.000496483	9.35232	3.37445e-06	4.30772e-07	9.52236e-08	1.87559e-09
50.0446	1.4403e-09	0.000499956	36.8995	0.500814	18.142	0.0343917	0.000496484	9.35275	3.37462e-06	4.30766e-07	9.52264e-08	1.87554e-09
50.3773	1.44026e-09	0.000499951	36.9	0.500612	18.1417	0.034391	0.000496478	9.35308	3.3759e-06	4.3077e-07	9.52254e-08	1.8755e-09
50.7099	1.44024e-09	0.000499941	36.9004	0.500292	18.1417	0.0343896	0.000496466	9.35331	3.37791e-06	4.3078e-07	9.52216e-08	1.87546e-09
51.0425	1.44024e-09	0.000499929	36.9007	0.499906	18.1417	0.0343878	0.000496452	9.35346	3.38032e-06	4.30794e-07	9.5216e-08	1.87544e-09
51.6863	1.44028e-09	0.000499904	36.9012	0.499127	18.142	0.0343841	0.000496421	9.35356	3.3852e-06	4.30824e-07	9.52034e-08	1.87542e-09
52.33	1.44033e-09	0.000499881	36.9015	0.498457	18.1424	0.0343807	0.000496394	9.35351	3.38939e-06	4.30853e-07	9.51915e-08	1.87542e-09
52.4485	1.44034e-09	0.000499877	36.9015	0.498353	18.1425	0.0343802	0.00049639	9.35349	3.39004e-06	4.30858e-07	9.51895e-08	1.87542e-09
52.567	1.44035e-09	0.000499874	36.9015	0.498255	18.1425	0.0343797	0.000496386	9.35347	3.39065e-06	4.30862e-07	9.51877e-08	1.87542e-09
52.6855	1.44036e-09	0.00049987	36.9016	0.498165	18.1426	0.0343792	0.000496382	9.35345	3.39121e-06	4.30866e-07	9.5186e-08	1.87542e-09
52.8039	1.44037e-09	0.000499868	36.9016	0.498082	18.1427	0.0343788	0.000496378	9.35342	3.39173e-06	4.3087e-07	9.51844e-08	1.87542e-09
52.9224	1.44038e-09	0.000499865	36.9016	0.498006	18.1427	0.0343784	0.000496375	9.3534	3.39221e-06	4.30874e-07	9.51828e-08	1.87542e-09
53.1593	1.44039e-09	0.00049986	36.9016	0.497874	18.1428	0.0343777	0.00049637	9.35334	3.39303e-06	4.3088e-07	9.51802e-08	1.87543e-09
53.3963	1.44041e-09	0.000499856	36.9016	0.497768	18.1429	0.0343772	0.000496365	9.35329	3.39369e-06	4.30885e-07	9.5178e-08	1.87543e-09
53.6332	1.44042e-09	0.000499853	36.9016	0.497687	18.143	0.0343767	0.000496362	9.35324	3.3942e-06	4.30889e-07	9.51762e-08	1.87544e-09
53.8701	1.44043e-09	0.000499851	36.9016	0.497628	18.1431	0.0343764	0.000496359	9.35319	3.39457e-06	4.30892e-07	9.51748e-08	1.87544e-09
54.4206	1.44045e-09	0.000499848	36.9015	0.497561	18.1432	0.034376	0.000496356	9.3531	3.39498e-06	4.30897e-07	9.5173e-08	1.87545e-09
54.971	1.44046e-09	0.000499848	36.9014	0.497565	18.1433	0.034376	0.000496356	9.35303	3.39495e-06	4.30897e-07	9.51726e-08	1.87546e-09
55.5214	1.44047e-09	0.000499849	36.9014	0.49761	18.1433	0.0343762	0.000496357	9.353	3.39466e-06	4.30896e-07	9.51731e-08	1.87546e-09
56.0718	1.44046e-09	0.000499851	36.9013	0.497671	18.1433	0.0343764	0.00049636	9.35298	3.39428e-06	4.30894e-07	9.5174e-08	1.87547e-09
56.6222	1.44046e-09	0.000499853	36.9013	0.49773	18.1433	0.0343767	0.000496362	9.35297	3.39391e-06	4.30891e-07	9.5175e-08	1.87547e-09
57.4018	1.44046e-09	0.000499856	36.9013	0.497797	18.1432	0.0343771	0.000496365	9.35298	3.39349e-06	4.30889e-07	9.51762e-08	1.87547e-09
58.1813	1.44045e-09	0.000499857	36.9013	0.497837	18.1432	0.0343773	0.000496366	9.353	3.39324e-06	4.30887e-07	9.5177e-08	1.87547e-09
58.9609	1.44045e-09	0.000499858	36.9013	0.497854	18.1432	0.0343774	0.000496367	9.35301	3.39313e-06	4.30886e-07	9.51774e-08	1.87547e-09
59.7404	1.44045e-09	0.000499858	36.9013	0.497857	18.1432	0.0343774	0.000496367	9.35302	3.39311e-06	4.30885e-07	9.51775e-08	1.87546e-09
60.52	1.44045e-09	0.000499858	36.9013	0.497853	18.1432	0.0343774	0.000496367	9.35302	3.39314e-06	4.30886e-07	9.51775e-08	1.87546e-09
62.0082	1.44045e-09	0.000499857	36.9013	0.49784	18.1432	0.0343773	0.000496367	9.35302	3.39322e-06	4.30886e-07	9.51773e-08	1.87546e-09
63.2374	1.44045e-09	0.000499857	36.9013	0.497837	18.1432	0.0343773	0.000496367	9.35302	3.39324e-06	4.30886e-07	9.51772e-08	1.87546e-09
64.4665	1.44045e-09	0.000499857	36.9013	0.497838	18.1432	0.0343773	0.000496367	9.35302	3.39324e-06	4.30886e-07	9.51772e-08	1.87546e-09
65.6957	1.44045e-09	0.000499857	36.9013	0.497838	18.1432	0.0343773	0.000496367	9.35302	3.39323e-06	4.30886e-07	9.51772e-08	1.87546e-09
66.9248	1.44045e-09	0.000499857	36.9013	0.497838	18.1432	0.0343773	0.000496367	9.35302	3.39324e-06	4.30886e-07	9.51772e-08	1.87546e-09
68.9255	1.44045e-09	0.000499857	36.9013	0.497836	18.1432	0.0343773	0.000496367	9.35302	3.39324e-06	4.30886e-07	9.51772e-08	1.87546e-09
70.9262	1.44045e-09	0.000499857	36.9013	0.497835	18.1432	0.0343773	0.000496367	9.35302	3.39325e-06	4.30886e-07	9.51772e-08	1.87546e-09
72.9269	1.44045e-09	0.000499857	36.9013	0.497835	18.1432	0.0343773	0.000496367	9.35302	3.39325e-06	4.30886e-07	9.51772e-08	1.87546e-09
79.2622	1.44045e-09	0.000499857	36.9013	0.497836	18.1432	0.0343773	0.000496367	9.35302	3.39325e-06	4.30886e-07	9.51772e-08	1.87546e-09
85.5975	1.44045e-09	0.000499857	36.9013	0.497836	18.1432	0.0343773	0.000496367	9.35302	3.39325e-06	4.30886e-07	9.51772e-08	1.87546e-09
91.9328	1.44045e-09	0.000499857	36.9013	0.497836	18.1432	0.0343773	0.000496367	9.35302	3.39325e-06	4.30886e-07	9.51772e-08	1.87546e-09
122.104	1.44045e-09	0.000499857	36.9013	0.497836	18.1432	0.0343773	0.000496367	9.35302	3.39325e-06	4.30886e-07	9.51772e-08	1.87546e-09
152.274	1.44045e-09	0.000499857	36.9013	0.497836	18.1432	0.0343773	0.000496367	9.35302	3.39325e-06	4.30886e-07	9.51772e-08	1.87546e-09
453.981	1.44045e-09	0.000499857	36.9013	0.497836	18.1432	0.0343773	0.000496367	9.35302	3.39325e-06	4.30886e-07	9.51772e-08	1.87546e-09
755.688	1.44045e-09	0.000499857	36.9013	0.497836	18.1432	0.0343773	0.000496367	9.35302	3.39325e-06	4.30886e-07	9.51772e-08	1.87546e-09
1000	1.44045e-09	0.000499857	36.9013	0.497836	18.1432	0.0343773	0.000496367	9.35302	3.39325e-06	4.30886e-07	9.51772e-08	1.87546e-09
