# Supplementary material for: Molecular-resolution imaging of ice crystallized from liquid water by cryogenic liquid-cell TEM
Source: Nat Commun. 2025 Sep 25;16:8342. doi: 10.1038/s41467-025-62451-0 (PMC12462463; doi:10.1038/s41467-025-62451-0)
Supplement: Supplementary file 11 — Supplementary Data 3 [file 41467_2025_62451_MOESM11_ESM.zip › Ambrozic Set_kJ_C0_g_vals_pastina_173.15K_25.0_eA2s_Output.xlsx]

## Sheet: Sheet1
time / s	H	H+	H2	H2O	H2O2	HO2	HO2-	O2	O2-	OH	OH-	eh-
0	0	0	0	55.56	0	0	0	0	0	0	0	0
1.13175e-14	6.73259e-14	3.16228e-13	4.5904e-14	55.56	7.14063e-14	2.04018e-15	1.11771e-32	8.04556e-33	2.427e-25	2.75424e-13	5.10045e-14	2.65223e-13
2.26349e-14	1.34652e-13	6.32456e-13	9.18081e-14	55.56	1.42813e-13	4.08036e-15	5.54691e-32	4.02278e-32	7.28033e-25	5.50848e-13	1.02009e-13	5.30447e-13
1.13197e-10	6.73394e-10	3.16291e-09	4.59132e-10	55.56	7.14206e-10	2.04059e-11	1.09733e-20	8.04877e-21	-9.58817e-18	2.75479e-09	5.10147e-10	2.65276e-09
2.26372e-10	1.34665e-09	6.32519e-09	9.18172e-10	55.56	1.42827e-09	4.08077e-11	5.48577e-20	4.02374e-20	-5.274e-17	5.50903e-09	1.02019e-09	5.305e-09
2.54666e-10	1.51497e-09	7.11576e-09	1.03293e-09	55.56	1.60678e-09	4.59081e-11	6.87427e-20	5.04219e-20	-3.31825e-17	6.19759e-09	1.1477e-09	5.96805e-09
2.82959e-10	1.68328e-09	7.90633e-09	1.14769e-09	55.56	1.7853e-09	5.10086e-11	8.58844e-20	6.29951e-20	-1.3387e-17	6.88616e-09	1.27521e-09	6.63111e-09
3.29596e-10	1.96072e-09	9.20943e-09	1.33685e-09	55.56	2.07955e-09	5.94156e-11	1.1918e-19	8.74168e-20	1.40792e-17	8.02111e-09	1.48539e-09	7.72404e-09
3.76233e-10	2.23815e-09	1.05125e-08	1.52601e-09	55.56	2.3738e-09	6.78227e-11	1.63324e-19	1.19796e-19	3.24018e-17	9.15607e-09	1.69557e-09	8.81696e-09
4.22869e-10	2.51559e-09	1.18156e-08	1.71517e-09	55.56	2.66804e-09	7.62298e-11	2.19852e-19	1.61259e-19	4.50427e-17	1.0291e-08	1.90575e-09	9.90988e-09
4.69506e-10	2.79302e-09	1.31187e-08	1.90433e-09	55.56	2.96229e-09	8.46369e-11	2.90299e-19	2.1293e-19	5.52577e-17	1.1426e-08	2.11592e-09	1.10028e-08
5.16143e-10	3.07045e-09	1.44218e-08	2.09349e-09	55.56	3.25654e-09	9.3044e-11	3.76199e-19	2.75938e-19	6.42927e-17	1.25609e-08	2.3261e-09	1.20957e-08
5.62779e-10	3.34789e-09	1.57249e-08	2.28265e-09	55.56	3.55079e-09	1.01451e-10	4.79089e-19	3.51406e-19	7.2568e-17	1.36959e-08	2.53628e-09	1.31886e-08
6.09416e-10	3.62532e-09	1.7028e-08	2.47181e-09	55.56	3.84504e-09	1.09858e-10	6.00503e-19	4.40462e-19	8.03613e-17	1.48309e-08	2.74646e-09	1.42816e-08
6.56052e-10	3.90276e-09	1.83311e-08	2.66097e-09	55.56	4.13929e-09	1.18265e-10	7.41976e-19	5.44231e-19	8.78813e-17	1.59658e-08	2.95663e-09	1.53745e-08
7.02689e-10	4.18019e-09	1.96342e-08	2.85013e-09	55.56	4.43354e-09	1.26672e-10	9.05044e-19	6.63839e-19	9.52514e-17	1.71008e-08	3.16681e-09	1.64674e-08
7.49326e-10	4.45762e-09	2.09373e-08	3.03929e-09	55.56	4.72778e-09	1.35079e-10	1.09124e-18	8.00412e-19	1.02536e-16	1.82357e-08	3.37699e-09	1.75603e-08
7.95962e-10	4.73506e-09	2.22404e-08	3.22845e-09	55.56	5.02203e-09	1.43487e-10	1.3021e-18	9.55076e-19	1.09771e-16	1.93707e-08	3.58717e-09	1.86533e-08
8.42599e-10	5.01249e-09	2.35435e-08	3.41761e-09	55.56	5.31628e-09	1.51894e-10	1.53916e-18	1.12896e-18	1.16977e-16	2.05057e-08	3.79734e-09	1.97462e-08
8.89236e-10	5.28993e-09	2.48466e-08	3.60677e-09	55.56	5.61053e-09	1.60301e-10	1.80396e-18	1.32318e-18	1.24167e-16	2.16406e-08	4.00752e-09	2.08391e-08
9.35872e-10	5.56736e-09	2.61497e-08	3.79593e-09	55.56	5.90478e-09	1.68708e-10	2.09802e-18	1.53887e-18	1.31347e-16	2.27756e-08	4.2177e-09	2.1932e-08
9.82509e-10	5.8448e-09	2.74528e-08	3.98509e-09	55.56	6.19903e-09	1.77115e-10	2.42289e-18	1.77716e-18	1.38522e-16	2.39105e-08	4.42788e-09	2.3025e-08
1.44888e-09	8.61914e-09	4.04838e-08	5.87668e-09	55.56	9.14151e-09	2.61186e-10	7.97089e-18	5.84656e-18	2.1022e-16	3.52601e-08	6.52965e-09	3.39542e-08
1.91524e-09	1.13935e-08	5.35148e-08	7.76828e-09	55.56	1.2084e-08	3.45257e-10	1.84499e-17	1.35328e-17	2.81883e-16	4.66097e-08	8.63143e-09	4.48834e-08
2.38161e-09	1.41678e-08	6.65458e-08	9.65988e-09	55.56	1.50265e-08	4.29328e-10	3.52871e-17	2.58827e-17	3.53552e-16	5.79593e-08	1.07332e-08	5.58126e-08
7.04527e-09	4.19113e-08	1.96856e-07	2.85759e-08	55.56	4.44514e-08	1.27004e-09	1.16376e-15	8.53616e-16	1.07028e-15	1.71455e-07	3.17511e-08	1.65105e-07
1.17089e-08	6.96549e-08	3.27165e-07	4.74919e-08	55.56	7.38763e-08	2.11074e-09	4.76525e-15	3.49531e-15	1.78702e-15	2.8495e-07	5.27692e-08	2.74396e-07
1.63726e-08	9.73987e-08	4.57475e-07	6.64079e-08	55.56	1.03301e-07	2.95144e-09	1.2272e-14	9.00154e-15	2.50374e-15	3.98444e-07	7.37877e-08	3.83687e-07
2.337e-08	1.39026e-07	6.52991e-07	9.47899e-08	55.56	1.47452e-07	4.21284e-09	3.35838e-14	2.46336e-14	3.57913e-15	5.6873e-07	1.05325e-07	5.47666e-07
3.03675e-08	1.80655e-07	8.48506e-07	1.23172e-07	55.56	1.91603e-07	5.47421e-09	7.18505e-14	5.27018e-14	4.6545e-15	7.39013e-07	1.36864e-07	7.11642e-07
3.73649e-08	2.22285e-07	1.04402e-06	1.51554e-07	55.56	2.35755e-07	6.73557e-09	1.32647e-13	9.72949e-14	5.72985e-15	9.0929e-07	1.68405e-07	8.75613e-07
4.43623e-08	2.63916e-07	1.23953e-06	1.79937e-07	55.56	2.79908e-07	7.9969e-09	2.21215e-13	1.62256e-13	6.80519e-15	1.07956e-06	1.99948e-07	1.03958e-06
5.52065e-08	3.28437e-07	1.54251e-06	2.23923e-07	55.56	3.48336e-07	9.95159e-09	4.25353e-13	3.11976e-13	8.47164e-15	1.34342e-06	2.48838e-07	1.29367e-06
6.60508e-08	3.92963e-07	1.84548e-06	2.6791e-07	55.56	4.16768e-07	1.19062e-08	7.2778e-13	5.33769e-13	1.0138e-14	1.60726e-06	2.97737e-07	1.54774e-06
7.6895e-08	4.57495e-07	2.14843e-06	3.11898e-07	55.56	4.85205e-07	1.38607e-08	1.14777e-12	8.41755e-13	1.18043e-14	1.87108e-06	3.46645e-07	1.80179e-06
8.77392e-08	5.22034e-07	2.45137e-06	3.55887e-07	55.56	5.53647e-07	1.5815e-08	1.70462e-12	1.25006e-12	1.34706e-14	2.13486e-06	3.95565e-07	2.0558e-06
1.19818e-07	7.13003e-07	3.3474e-06	4.86023e-07	55.56	7.56149e-07	2.15955e-08	4.34011e-12	3.18194e-12	1.8399e-14	2.91497e-06	5.40365e-07	2.80703e-06
1.51898e-07	9.04066e-07	4.2432e-06	6.16174e-07	55.56	9.58725e-07	2.73743e-08	8.8426e-12	6.48071e-12	2.33265e-14	3.69467e-06	6.85323e-07	3.55787e-06
1.83977e-07	1.09525e-06	5.13872e-06	7.46345e-07	55.56	1.16139e-06	3.31509e-08	1.57129e-11	1.15111e-11	2.82529e-14	4.47385e-06	8.30481e-07	4.30823e-06
2.16056e-07	1.28658e-06	6.03389e-06	8.76538e-07	55.56	1.36417e-06	3.89249e-08	2.54526e-11	1.86368e-11	3.31783e-14	5.2524e-06	9.75881e-07	5.05799e-06
2.59038e-07	1.5432e-06	7.23263e-06	1.05102e-06	55.56	1.63607e-06	4.66564e-08	4.3877e-11	3.21016e-11	3.97759e-14	6.29437e-06	1.17114e-06	6.06144e-06
3.02019e-07	1.80019e-06	8.43049e-06	1.22556e-06	55.56	1.90824e-06	5.43813e-08	6.95661e-11	5.08478e-11	4.63718e-14	7.33475e-06	1.36701e-06	7.06341e-06
3.45e-07	2.0576e-06	9.62733e-06	1.40017e-06	55.56	2.18075e-06	6.20986e-08	1.03736e-10	7.57391e-11	5.29668e-14	8.37328e-06	1.56359e-06	8.06364e-06
3.87981e-07	2.3155e-06	1.0823e-05	1.57486e-06	55.56	2.45362e-06	6.98072e-08	1.47609e-10	1.07633e-10	5.95612e-14	9.40972e-06	1.76096e-06	9.06189e-06
4.30962e-07	2.57395e-06	1.20173e-05	1.74964e-06	55.56	2.72691e-06	7.75061e-08	2.0241e-10	1.47381e-10	6.61567e-14	1.04438e-05	1.95922e-06	1.00579e-05
4.92958e-07	2.9478e-06	1.37374e-05	2.00191e-06	55.56	3.12191e-06	8.85916e-08	3.032e-10	2.20251e-10	7.56726e-14	1.19307e-05	2.24695e-06	1.14902e-05
5.54954e-07	3.32307e-06	1.54541e-05	2.25441e-06	55.56	3.51801e-06	9.96517e-08	4.33023e-10	3.13719e-10	8.51965e-14	1.34114e-05	2.53699e-06	1.29166e-05
6.1695e-07	3.69994e-06	1.71668e-05	2.50717e-06	55.56	3.91532e-06	1.10683e-07	5.95638e-10	4.30246e-10	9.4733e-14	1.48852e-05	2.82961e-06	1.43366e-05
6.78946e-07	4.07857e-06	1.88751e-05	2.76023e-06	55.56	4.31397e-06	1.21683e-07	7.94847e-10	5.72252e-10	1.04288e-13	1.63514e-05	3.12507e-06	1.57493e-05
7.40942e-07	4.45913e-06	2.05787e-05	3.0136e-06	55.56	4.71409e-06	1.32648e-07	1.03449e-09	7.42107e-10	1.13868e-13	1.78092e-05	3.42358e-06	1.71541e-05
8.36446e-07	5.04949e-06	2.31927e-05	3.40461e-06	55.56	5.33361e-06	1.49466e-07	1.49177e-09	1.0636e-09	1.28692e-13	2.00371e-05	3.88997e-06	1.93012e-05
9.3195e-07	5.64534e-06	2.57927e-05	3.79655e-06	55.56	5.95731e-06	1.66185e-07	2.06867e-09	1.46486e-09	1.43622e-13	2.2241e-05	4.36493e-06	2.14257e-05
1.02745e-06	6.24721e-06	2.83773e-05	4.18952e-06	55.56	6.58559e-06	1.82796e-07	2.77991e-09	1.95377e-09	1.58692e-13	2.44187e-05	4.84917e-06	2.35253e-05
1.12296e-06	6.85559e-06	3.09448e-05	4.58363e-06	55.56	7.21882e-06	1.99289e-07	3.64049e-09	2.53778e-09	1.73936e-13	2.65678e-05	5.34327e-06	2.55979e-05
1.21846e-06	7.47096e-06	3.34937e-05	4.97898e-06	55.5599	7.85737e-06	2.15655e-07	4.66577e-09	3.22398e-09	1.89394e-13	2.86863e-05	5.84775e-06	2.76413e-05
1.31397e-06	8.09373e-06	3.60226e-05	5.37567e-06	55.5599	8.50155e-06	2.31886e-07	5.87136e-09	4.019e-09	2.05106e-13	3.07722e-05	6.36304e-06	2.96537e-05
1.47945e-06	9.1915e-06	4.03524e-05	6.06647e-06	55.5599	9.63191e-06	2.59669e-07	8.43433e-09	5.67221e-09	2.33052e-13	3.43037e-05	7.28233e-06	3.30616e-05
1.64493e-06	1.03145e-05	4.46099e-05	6.7621e-06	55.5599	1.07814e-05	2.86989e-07	1.16718e-08	7.69951e-09	2.62105e-13	3.7723e-05	8.23597e-06	3.63623e-05
1.8104e-06	1.14641e-05	4.87879e-05	7.46306e-06	55.5599	1.19512e-05	3.13816e-07	1.56712e-08	1.01256e-08	2.92485e-13	4.10227e-05	9.22405e-06	3.95482e-05
1.97588e-06	1.26414e-05	5.28794e-05	8.16983e-06	55.5599	1.31421e-05	3.40126e-07	2.05221e-08	1.29708e-08	3.24406e-13	4.41966e-05	1.02458e-05	4.2613e-05
2.14136e-06	1.38471e-05	5.68777e-05	8.88288e-06	55.5599	1.43546e-05	3.65899e-07	2.63153e-08	1.6251e-08	3.58067e-13	4.724e-05	1.12997e-05	4.55517e-05
2.30684e-06	1.50816e-05	6.07769e-05	9.60265e-06	55.5599	1.55892e-05	3.91122e-07	3.31425e-08	1.99781e-08	3.9365e-13	5.01492e-05	1.23835e-05	4.83602e-05
2.51663e-06	1.66879e-05	6.55686e-05	1.05255e-05	55.5599	1.71861e-05	4.22297e-07	4.34267e-08	2.5357e-08	4.41767e-13	5.36409e-05	1.37958e-05	5.17294e-05
2.72642e-06	1.83396e-05	7.01814e-05	1.14606e-05	55.5599	1.88183e-05	4.52569e-07	5.57025e-08	3.14729e-08	4.93479e-13	5.6911e-05	1.5244e-05	5.48818e-05
2.93621e-06	2.00351e-05	7.46067e-05	1.24087e-05	55.5599	2.04849e-05	4.81947e-07	7.0147e-08	3.83235e-08	5.48972e-13	5.996e-05	1.67198e-05	5.78167e-05
3.14599e-06	2.1772e-05	7.88371e-05	1.33706e-05	55.5599	2.21848e-05	5.10447e-07	8.69279e-08	4.58986e-08	6.08343e-13	6.27907e-05	1.82142e-05	6.05359e-05
3.35578e-06	2.35474e-05	8.28672e-05	1.43468e-05	55.5599	2.39165e-05	5.38098e-07	1.062e-07	5.4181e-08	6.71654e-13	6.54079e-05	1.97178e-05	6.30432e-05
3.56557e-06	2.5358e-05	8.66932e-05	1.53378e-05	55.5599	2.56781e-05	5.64933e-07	1.28104e-07	6.31479e-08	7.38766e-13	6.7818e-05	2.1221e-05	6.53441e-05
3.85585e-06	2.79137e-05	9.1647e-05	1.67345e-05	55.5598	2.8161e-05	6.00799e-07	1.62973e-07	7.66322e-08	8.37957e-13	7.08265e-05	2.32833e-05	6.82007e-05
4.14613e-06	3.05181e-05	9.62059e-05	1.81614e-05	55.5598	3.06915e-05	6.3531e-07	2.03368e-07	9.12903e-08	9.43905e-13	7.3478e-05	2.53044e-05	7.06982e-05
4.43641e-06	3.31591e-05	0.000100375	1.96192e-05	55.5598	3.32636e-05	6.68606e-07	2.49468e-07	1.0703e-07	1.05609e-12	7.57991e-05	2.72642e-05	7.28616e-05
4.72669e-06	3.58249e-05	0.000104165	2.11084e-05	55.5598	3.58711e-05	7.00829e-07	3.01371e-07	1.23757e-07	1.17385e-12	7.78174e-05	2.91456e-05	7.47181e-05
5.01697e-06	3.85036e-05	0.00010759	2.26292e-05	55.5598	3.85083e-05	7.32127e-07	3.59094e-07	1.41374e-07	1.29648e-12	7.95609e-05	3.09355e-05	7.62955e-05
5.30726e-06	4.1184e-05	0.000110668	2.41816e-05	55.5598	4.11697e-05	7.62643e-07	4.22578e-07	1.59787e-07	1.42327e-12	8.10569e-05	3.26238e-05	7.76214e-05
5.63871e-06	4.4233e-05	0.000113784	2.59925e-05	55.5598	4.42317e-05	7.96708e-07	5.01949e-07	1.8167e-07	1.57225e-12	8.24963e-05	3.44194e-05	7.88623e-05
5.97017e-06	4.72562e-05	0.000116506	2.78437e-05	55.5598	4.73116e-05	8.30128e-07	5.88387e-07	2.0435e-07	1.72479e-12	8.3684e-05	3.60696e-05	7.98482e-05
6.30162e-06	5.02409e-05	0.00011887	2.97344e-05	55.5598	5.04036e-05	8.6308e-07	6.81531e-07	2.27714e-07	1.88005e-12	8.46538e-05	3.75738e-05	8.06145e-05
6.63308e-06	5.31763e-05	0.000120909	3.16636e-05	55.5598	5.35025e-05	8.95724e-07	7.80961e-07	2.51659e-07	2.03729e-12	8.54361e-05	3.89352e-05	8.11931e-05
6.96454e-06	5.60534e-05	0.000122658	3.36303e-05	55.5598	5.66036e-05	9.28201e-07	8.86216e-07	2.76096e-07	2.19586e-12	8.6058e-05	4.01593e-05	8.16128e-05
7.29599e-06	5.88648e-05	0.000124149	3.56331e-05	55.5597	5.97035e-05	9.60635e-07	9.96811e-07	3.00948e-07	2.35537e-12	8.65436e-05	4.12536e-05	8.18989e-05
7.74757e-06	6.25789e-05	0.000125821	3.84177e-05	55.5597	6.3919e-05	1.00494e-06	1.15519e-06	3.35353e-07	2.57324e-12	8.70235e-05	4.25517e-05	8.21139e-05
8.19914e-06	6.61498e-05	0.00012714	4.12639e-05	55.5597	6.81202e-05	1.04958e-06	1.32132e-06	3.70265e-07	2.79129e-12	8.73345e-05	4.36491e-05	8.21699e-05
8.65072e-06	6.9571e-05	0.00012817	4.41682e-05	55.5597	7.23025e-05	1.09473e-06	1.49404e-06	4.05573e-07	3.00901e-12	8.75134e-05	4.45702e-05	8.21057e-05
9.10229e-06	7.28391e-05	0.000128963	4.71274e-05	55.5597	7.64625e-05	1.14052e-06	1.67222e-06	4.41195e-07	3.22614e-12	8.75904e-05	4.53382e-05	8.19524e-05
9.55387e-06	7.59536e-05	0.000129564	5.01383e-05	55.5597	8.0598e-05	1.18702e-06	1.85488e-06	4.77066e-07	3.44257e-12	8.75898e-05	4.59749e-05	8.17347e-05
1.00054e-05	7.8916e-05	0.000130013	5.31979e-05	55.5597	8.47075e-05	1.23432e-06	2.04111e-06	5.13141e-07	3.65828e-12	8.75308e-05	4.64998e-05	8.14718e-05
1.05374e-05	8.22145e-05	0.000130386	5.68606e-05	55.5597	8.95139e-05	1.29111e-06	2.26399e-06	5.55858e-07	3.91159e-12	8.74072e-05	4.69983e-05	8.1124e-05
1.10694e-05	8.53128e-05	0.000130632	6.05823e-05	55.5597	9.42823e-05	1.34906e-06	2.48959e-06	5.98783e-07	4.16419e-12	8.72435e-05	4.73901e-05	8.07522e-05
1.16013e-05	8.8219e-05	0.000130782	6.43589e-05	55.5597	9.90126e-05	1.4082e-06	2.71699e-06	6.419e-07	4.41633e-12	8.70546e-05	4.76956e-05	8.03692e-05
1.21333e-05	9.09419e-05	0.000130861	6.81864e-05	55.5596	0.000103705	1.46849e-06	2.9454e-06	6.85204e-07	4.66821e-12	8.68514e-05	4.79317e-05	7.99843e-05
1.26652e-05	9.34909e-05	0.00013089	7.20613e-05	55.5596	0.000108361	1.52991e-06	3.17418e-06	7.28701e-07	4.92023e-12	8.66423e-05	4.81121e-05	7.96035e-05
1.31972e-05	9.58754e-05	0.000130882	7.59801e-05	55.5596	0.00011298	1.5924e-06	3.4028e-06	7.72402e-07	5.17218e-12	8.64334e-05	4.82481e-05	7.92309e-05
1.37893e-05	9.83473e-05	0.000130844	8.03897e-05	55.5596	0.000118081	1.66315e-06	3.65659e-06	8.21298e-07	5.45357e-12	8.62064e-05	4.83582e-05	7.88288e-05
1.43814e-05	0.000100639	0.000130785	8.48459e-05	55.5596	0.000123139	1.7351e-06	3.90922e-06	8.70489e-07	5.73561e-12	8.59892e-05	4.84343e-05	7.84416e-05
1.49735e-05	0.000102763	0.000130715	8.93449e-05	55.5596	0.000128157	1.80816e-06	4.16036e-06	9.20002e-07	6.01869e-12	8.57847e-05	4.84842e-05	7.807e-05
1.55655e-05	0.00010473	0.000130637	9.38832e-05	55.5596	0.000133135	1.88226e-06	4.40977e-06	9.69864e-07	6.303e-12	8.55949e-05	4.85137e-05	7.77139e-05
1.61576e-05	0.000106551	0.000130558	9.84577e-05	55.5596	0.000138076	1.95731e-06	4.65725e-06	1.0201e-06	6.58867e-12	8.54206e-05	4.85276e-05	7.73727e-05
1.67497e-05	0.000108236	0.000130478	0.000103065	55.5596	0.000142981	2.03326e-06	4.90269e-06	1.07075e-06	6.87585e-12	8.52625e-05	4.85295e-05	7.70456e-05
1.76538e-05	0.000110566	0.000130359	0.000110158	55.5595	0.000150403	2.15078e-06	5.27332e-06	1.14893e-06	7.3175e-12	8.50523e-05	4.85151e-05	7.65709e-05
1.85578e-05	0.000112629	0.000130248	0.000117313	55.5595	0.000157749	2.26998e-06	5.63886e-06	1.2282e-06	7.7632e-12	8.48791e-05	4.8486e-05	7.6123e-05
1.94619e-05	0.000114452	0.000130145	0.000124521	55.5595	0.000165022	2.39066e-06	5.99928e-06	1.30865e-06	8.2132e-12	8.47414e-05	4.8447e-05	7.56983e-05
2.0366e-05	0.000116059	0.00013005	0.000131774	55.5595	0.000172227	2.51265e-06	6.35465e-06	1.39035e-06	8.66768e-12	8.46369e-05	4.84013e-05	7.52938e-05
2.12701e-05	0.000117471	0.000129963	0.000139066	55.5595	0.000179367	2.6358e-06	6.70508e-06	1.47338e-06	9.12678e-12	8.45633e-05	4.8351e-05	7.49065e-05
2.21741e-05	0.000118707	0.000129882	0.000146391	55.5595	0.000186446	2.75997e-06	7.05073e-06	1.55778e-06	9.5906e-12	8.4518e-05	4.82976e-05	7.45341e-05
2.34738e-05	0.000120211	0.000129778	0.000156966	55.5594	0.00019652	2.94006e-06	7.53958e-06	1.68165e-06	1.02659e-11	8.44979e-05	4.82169e-05	7.40211e-05
2.47735e-05	0.000121432	0.000129683	0.000167582	55.5594	0.000206482	3.12178e-06	8.01941e-06	1.80862e-06	1.09513e-11	8.45248e-05	4.81334e-05	7.35304e-05
2.60732e-05	0.000122409	0.000129597	0.000178227	55.5594	0.000216338	3.30492e-06	8.49071e-06	1.93881e-06	1.16472e-11	8.45924e-05	4.8048e-05	7.30585e-05
2.73728e-05	0.000123173	0.000129518	0.000188888	55.5594	0.000226096	3.48932e-06	8.95395e-06	2.07231e-06	1.23535e-11	8.46951e-05	4.79615e-05	7.26028e-05
2.86725e-05	0.000123755	0.000129445	0.000199556	55.5594	0.00023576	3.67486e-06	9.40959e-06	2.20922e-06	1.30705e-11	8.48279e-05	4.78741e-05	7.21613e-05
2.99722e-05	0.000124178	0.000129376	0.000210224	55.5593	0.000245336	3.86145e-06	9.85803e-06	2.34959e-06	1.37981e-11	8.49864e-05	4.77859e-05	7.17323e-05
3.21261e-05	0.000124586	0.000129271	0.000227883	55.5593	0.000261026	4.17282e-06	1.05863e-05	2.59001e-06	1.50278e-11	8.52954e-05	4.76388e-05	7.10457e-05
3.428e-05	0.000124698	0.000129174	0.000245495	55.5593	0.000276504	4.48673e-06	1.12972e-05	2.8403e-06	1.62871e-11	8.56497e-05	4.7491e-05	7.03862e-05
3.64339e-05	0.000124579	0.000129085	0.00026304	55.5592	0.000291787	4.80307e-06	1.19921e-05	3.10062e-06	1.75761e-11	8.60375e-05	4.73429e-05	6.97503e-05
3.85878e-05	0.000124279	0.000129002	0.000280502	55.5592	0.000306888	5.1218e-06	1.26719e-05	3.37105e-06	1.88945e-11	8.64495e-05	4.71947e-05	6.91356e-05
4.07417e-05	0.000123839	0.000128924	0.000297872	55.5592	0.000321817	5.44291e-06	1.33377e-05	3.65166e-06	2.0242e-11	8.6878e-05	4.70466e-05	6.85401e-05
4.28956e-05	0.000123291	0.000128851	0.000315141	55.5591	0.000336584	5.76641e-06	1.39902e-05	3.94247e-06	2.16183e-11	8.73174e-05	4.68987e-05	6.79624e-05
4.5835e-05	0.000122415	0.000128758	0.000338535	55.5591	0.00035649	6.21176e-06	1.48604e-05	4.3558e-06	2.35421e-11	8.79263e-05	4.66977e-05	6.72001e-05
4.87744e-05	0.000121435	0.000128672	0.000361723	55.5591	0.000376127	6.66162e-06	1.57088e-05	4.78808e-06	2.55172e-11	8.8538e-05	4.64979e-05	6.64655e-05
5.17139e-05	0.000120387	0.000128592	0.000384701	55.559	0.00039551	7.11596e-06	1.65367e-05	5.23922e-06	2.75421e-11	8.91461e-05	4.62994e-05	6.57562e-05
5.46533e-05	0.000119297	0.000128518	0.000407466	55.559	0.000414652	7.57477e-06	1.73451e-05	5.70908e-06	2.96151e-11	8.97461e-05	4.61023e-05	6.50703e-05
5.75928e-05	0.000118184	0.000128448	0.000430022	55.5589	0.000433563	8.03799e-06	1.8135e-05	6.19749e-06	3.17347e-11	9.03349e-05	4.59069e-05	6.44063e-05
6.05322e-05	0.000117061	0.000128383	0.000452372	55.5589	0.000452254	8.50552e-06	1.89074e-05	6.70428e-06	3.3899e-11	9.09106e-05	4.57131e-05	6.37627e-05
6.42787e-05	0.00011563	0.000128306	0.000480564	55.5588	0.000475771	9.10751e-06	1.98676e-05	7.37652e-06	3.67197e-11	9.16231e-05	4.54688e-05	6.297e-05
6.80252e-05	0.000114211	0.000128236	0.000508437	55.5588	0.000498959	9.71606e-06	2.0802e-05	8.07787e-06	3.96069e-11	9.23105e-05	4.52275e-05	6.22062e-05
7.17717e-05	0.000112813	0.000128171	0.000536001	55.5587	0.000521832	1.03308e-05	2.17119e-05	8.8079e-06	4.25573e-11	9.29722e-05	4.49893e-05	6.14693e-05
7.55182e-05	0.000111439	0.00012811	0.000563267	55.5587	0.000544403	1.09515e-05	2.25984e-05	9.56616e-06	4.55681e-11	9.36081e-05	4.47544e-05	6.07576e-05
7.92647e-05	0.000110093	0.000128055	0.000590246	55.5586	0.000566684	1.15777e-05	2.34625e-05	1.03522e-05	4.86348e-11	9.42188e-05	4.45228e-05	6.00696e-05
8.30111e-05	0.000108775	0.000128004	0.000616947	55.5586	0.000588684	1.22091e-05	2.43054e-05	1.11657e-05	5.1756e-11	9.4805e-05	4.42945e-05	5.94039e-05
8.36244e-05	0.000108562	0.000127996	0.000621293	55.5586	0.000592259	1.23129e-05	2.44414e-05	1.13014e-05	5.22717e-11	9.48987e-05	4.42574e-05	5.92969e-05
8.42377e-05	0.00010835	0.000127988	0.000625631	55.5586	0.000595827	1.24169e-05	2.45768e-05	1.14379e-05	5.27889e-11	9.49918e-05	4.42204e-05	5.91905e-05
8.4851e-05	0.000108139	0.00012798	0.000629962	55.5586	0.000599388	1.25209e-05	2.47118e-05	1.15751e-05	5.33074e-11	9.50842e-05	4.41836e-05	5.90847e-05
8.54643e-05	0.000107928	0.000127972	0.000634286	55.5586	0.000602942	1.26251e-05	2.48461e-05	1.1713e-05	5.38272e-11	9.5176e-05	4.41468e-05	5.89794e-05
8.60776e-05	0.000107718	0.000127965	0.000638603	55.5585	0.000606489	1.27295e-05	2.498e-05	1.18516e-05	5.43484e-11	9.52672e-05	4.41101e-05	5.88746e-05
8.73042e-05	0.0001073	0.00012795	0.000647217	55.5585	0.000613561	1.29385e-05	2.52461e-05	1.2131e-05	5.53946e-11	9.54477e-05	4.4037e-05	5.86667e-05
8.85307e-05	0.000106886	0.000127935	0.000655803	55.5585	0.000620605	1.31479e-05	2.55101e-05	1.24132e-05	5.6446e-11	9.56258e-05	4.39642e-05	5.84608e-05
8.97573e-05	0.000106474	0.000127921	0.000664362	55.5585	0.000627622	1.33579e-05	2.57721e-05	1.26982e-05	5.75024e-11	9.58015e-05	4.38918e-05	5.82571e-05
9.09839e-05	0.000106065	0.000127907	0.000672895	55.5585	0.000634611	1.35683e-05	2.6032e-05	1.2986e-05	5.85638e-11	9.59748e-05	4.38198e-05	5.80553e-05
9.72164e-05	0.000104032	0.000127842	0.000715847	55.5584	0.000669712	1.46437e-05	2.73224e-05	1.44917e-05	6.40307e-11	9.68204e-05	4.34595e-05	5.70602e-05
0.000103449	0.000102069	0.000127785	0.000758155	55.5583	0.000704147	1.57289e-05	2.85645e-05	1.60679e-05	6.9613e-11	9.76103e-05	4.31085e-05	5.6112e-05
0.000109681	0.000100172	0.000127735	0.000799855	55.5583	0.000737948	1.68225e-05	2.97611e-05	1.77133e-05	7.53009e-11	9.83485e-05	4.27668e-05	5.52067e-05
0.000115914	9.83345e-05	0.00012769	0.000840979	55.5582	0.000771145	1.79231e-05	3.09153e-05	1.94262e-05	8.10858e-11	9.90389e-05	4.24341e-05	5.43409e-05
0.000123352	9.62152e-05	0.000127645	0.000889342	55.5581	0.000810004	1.92442e-05	3.22404e-05	2.15569e-05	8.81052e-11	9.98048e-05	4.20488e-05	5.33553e-05
0.000130789	9.41691e-05	0.000127605	0.000936972	55.558	0.000848079	2.05719e-05	3.35126e-05	2.37798e-05	9.52398e-11	0.000100513	4.16758e-05	5.24168e-05
0.000138227	9.21901e-05	0.000127572	0.000983913	55.5579	0.000885406	2.19049e-05	3.47353e-05	2.60929e-05	1.02478e-10	0.000101168	4.13146e-05	5.15216e-05
0.000145664	9.02734e-05	0.000127543	0.0010302	55.5578	0.000922021	2.32417e-05	3.5912e-05	2.84944e-05	1.09811e-10	0.000101773	4.0965e-05	5.06659e-05
0.000153102	8.84146e-05	0.000127519	0.00107587	55.5578	0.000957954	2.45811e-05	3.70454e-05	3.09827e-05	1.17229e-10	0.000102333	4.06264e-05	4.98468e-05
0.000159267	8.69149e-05	0.000127501	0.00111329	55.5577	0.000987246	2.56928e-05	3.79542e-05	3.31103e-05	1.2344e-10	0.000102766	4.03539e-05	4.91932e-05
0.000164326	8.57109e-05	0.000127489	0.0011437	55.5576	0.00101095	2.66053e-05	3.86801e-05	3.4899e-05	1.28574e-10	0.0001031	4.01355e-05	4.86732e-05
0.000169385	8.45297e-05	0.000127478	0.00117386	55.5576	0.00103438	2.75179e-05	3.93889e-05	3.67263e-05	1.33736e-10	0.000103418	3.99218e-05	4.81671e-05
0.000174443	8.33705e-05	0.000127468	0.00120377	55.5575	0.00105752	2.84304e-05	4.00814e-05	3.85918e-05	1.38929e-10	0.000103718	3.97125e-05	4.76743e-05
0.000179502	8.22324e-05	0.00012746	0.00123345	55.5575	0.0010804	2.93426e-05	4.07582e-05	4.04951e-05	1.44152e-10	0.000104002	3.95077e-05	4.71939e-05
0.00018571	8.08637e-05	0.000127451	0.00126957	55.5574	0.00110812	3.04613e-05	4.15682e-05	4.28819e-05	1.50596e-10	0.000104331	3.9262e-05	4.66207e-05
0.000191917	7.95246e-05	0.000127444	0.00130535	55.5573	0.00113545	3.15789e-05	4.23566e-05	4.53246e-05	1.57076e-10	0.000104638	3.90226e-05	4.60645e-05
0.000198125	7.82138e-05	0.000127438	0.00134082	55.5573	0.00116241	3.26951e-05	4.31244e-05	4.78227e-05	1.63591e-10	0.000104924	3.8789e-05	4.55243e-05
0.000204333	7.69303e-05	0.000127433	0.00137598	55.5572	0.00118901	3.38095e-05	4.38725e-05	5.03755e-05	1.70137e-10	0.000105191	3.85613e-05	4.49992e-05
0.000213224	7.51379e-05	0.000127428	0.00142583	55.5571	0.0012265	3.54021e-05	4.49114e-05	5.4126e-05	1.79563e-10	0.000105542	3.82447e-05	4.42722e-05
0.000222114	7.33971e-05	0.000127426	0.00147511	55.557	0.0012633	3.699e-05	4.59142e-05	5.79867e-05	1.89042e-10	0.000105857	3.7939e-05	4.35725e-05
0.000231005	7.17056e-05	0.000127425	0.00152385	55.557	0.00129943	3.85727e-05	4.68829e-05	6.19562e-05	1.9857e-10	0.000106139	3.76435e-05	4.28982e-05
0.000239896	7.00614e-05	0.000127425	0.00157207	55.5569	0.00133492	4.01496e-05	4.78196e-05	6.60334e-05	2.0814e-10	0.00010639	3.73578e-05	4.22477e-05
0.000253891	6.75647e-05	0.000127429	0.00164698	55.5567	0.00138954	4.26193e-05	4.92338e-05	7.26672e-05	2.2328e-10	0.000106728	3.69268e-05	4.12681e-05
0.000267887	6.51742e-05	0.000127435	0.00172077	55.5566	0.00144271	4.50724e-05	5.05798e-05	7.95613e-05	2.38495e-10	0.000107001	3.65171e-05	4.03381e-05
0.000281882	6.28843e-05	0.000127444	0.0017935	55.5565	0.00149452	4.75078e-05	5.18632e-05	8.67119e-05	2.5377e-10	0.000107214	3.61273e-05	3.94531e-05
0.000295877	6.06902e-05	0.000127454	0.00186526	55.5564	0.00154502	4.99247e-05	5.3089e-05	9.41156e-05	2.69088e-10	0.000107374	3.57558e-05	3.8609e-05
0.000309873	5.85873e-05	0.000127466	0.00193612	55.5563	0.00159428	5.23224e-05	5.42617e-05	0.000101769	2.84437e-10	0.000107485	3.54014e-05	3.78025e-05
0.000326085	5.62597e-05	0.000127481	0.00201713	55.5561	0.00164988	5.5075e-05	5.55592e-05	0.000110941	3.02234e-10	0.000107558	3.50106e-05	3.69111e-05
0.000342297	5.40431e-05	0.000127498	0.0020971	55.556	0.00170399	5.78006e-05	5.67962e-05	0.000120439	3.20037e-10	0.000107575	3.46396e-05	3.60616e-05
0.000358509	5.19318e-05	0.000127515	0.0021761	55.5558	0.00175668	6.04986e-05	5.79778e-05	0.000130255	3.37819e-10	0.000107543	3.42866e-05	3.52507e-05
0.000372516	5.01888e-05	0.000127531	0.00224363	55.5557	0.00180113	6.28073e-05	5.89576e-05	0.000138988	3.53155e-10	0.000107479	3.39949e-05	3.45786e-05
0.000386524	4.85175e-05	0.000127548	0.00231053	55.5556	0.00184462	6.50953e-05	5.99016e-05	0.000147952	3.68457e-10	0.000107384	3.37151e-05	3.39311e-05
0.000400531	4.69152e-05	0.000127565	0.00237685	55.5555	0.00188719	6.73624e-05	6.08122e-05	0.000157141	3.8371e-10	0.00010726	3.34461e-05	3.33065e-05
0.000414539	4.5379e-05	0.000127583	0.00244262	55.5554	0.00192889	6.96087e-05	6.16915e-05	0.000166552	3.98906e-10	0.00010711	3.31873e-05	3.27034e-05
0.000430531	4.37028e-05	0.000127603	0.00251707	55.5553	0.00197548	7.21477e-05	6.26594e-05	0.000177563	4.16169e-10	0.000106909	3.29036e-05	3.20398e-05
0.000446522	4.21051e-05	0.000127624	0.00259089	55.5552	0.00202102	7.466e-05	6.35917e-05	0.00018885	4.33336e-10	0.000106679	3.26314e-05	3.14006e-05
0.000462514	4.05826e-05	0.000127646	0.00266414	55.555	0.00206558	7.71457e-05	6.44906e-05	0.000200408	4.50386e-10	0.000106423	3.23699e-05	3.07847e-05
0.000478505	3.91317e-05	0.000127667	0.00273684	55.5549	0.0021092	7.96049e-05	6.5358e-05	0.000212231	4.67311e-10	0.000106144	3.21185e-05	3.01905e-05
0.000494497	3.77489e-05	0.00012769	0.00280903	55.5548	0.00215192	8.2038e-05	6.61959e-05	0.00022431	4.84099e-10	0.000105842	3.18765e-05	2.96168e-05
0.000510489	3.6431e-05	0.000127712	0.00288076	55.5547	0.00219379	8.44454e-05	6.70062e-05	0.00023664	5.0074e-10	0.000105521	3.16432e-05	2.90624e-05
0.00052648	3.51748e-05	0.000127735	0.00295204	55.5546	0.00223484	8.68275e-05	6.77903e-05	0.000249214	5.17225e-10	0.000105182	3.1418e-05	2.85264e-05
0.000549122	3.34959e-05	0.000127768	0.00305227	55.5544	0.00229164	9.01576e-05	6.88588e-05	0.000267419	5.40281e-10	0.000104676	3.11121e-05	2.7797e-05
0.000571764	3.19264e-05	0.000127802	0.00315175	55.5543	0.00234699	9.34388e-05	6.98816e-05	0.000286078	5.62985e-10	0.000104142	3.08202e-05	2.71e-05
0.000594405	3.04589e-05	0.000127837	0.00325054	55.5541	0.00240098	9.66722e-05	7.08622e-05	0.000305173	5.85319e-10	0.000103584	3.0541e-05	2.64333e-05
0.000617047	2.90859e-05	0.000127873	0.00334871	55.554	0.00245369	9.98592e-05	7.18036e-05	0.000324683	6.07266e-10	0.000103007	3.02735e-05	2.57949e-05
0.000642798	2.76309e-05	0.000127914	0.00345967	55.5538	0.00251219	0.000103429	7.28301e-05	0.000347353	6.31744e-10	0.00010233	2.99821e-05	2.51012e-05
0.000668548	2.62801e-05	0.000127956	0.00356996	55.5536	0.00256926	0.000106941	7.38131e-05	0.000370508	6.55693e-10	0.000101636	2.97032e-05	2.44394e-05
0.000694299	2.50255e-05	0.000128	0.00367965	55.5535	0.00262501	0.000110399	7.47556e-05	0.000394122	6.79102e-10	0.000100928	2.94358e-05	2.38078e-05
0.000720049	2.3859e-05	0.000128044	0.00378879	55.5533	0.00267951	0.000113803	7.56606e-05	0.00041817	7.01966e-10	0.00010021	2.91787e-05	2.32044e-05
0.0007458	2.27734e-05	0.00012809	0.00389743	55.5531	0.00273287	0.000117156	7.65307e-05	0.000442626	7.24284e-10	9.9485e-05	2.89312e-05	2.26273e-05
0.000780346	2.14325e-05	0.000128153	0.00404248	55.5529	0.0028028	0.000121575	7.76473e-05	0.000476039	7.53363e-10	9.85046e-05	2.86126e-05	2.18919e-05
0.000814892	2.02111e-05	0.000128217	0.0041868	55.5527	0.00287098	0.000125907	7.87103e-05	0.000510093	7.81463e-10	9.75207e-05	2.83081e-05	2.11978e-05
0.000849439	1.90963e-05	0.000128283	0.00433047	55.5525	0.00293758	0.000130157	7.97244e-05	0.000544737	8.08598e-10	9.65375e-05	2.80162e-05	2.05418e-05
0.000883985	1.80769e-05	0.000128351	0.00447356	55.5523	0.00300274	0.000134326	8.06933e-05	0.000579927	8.34786e-10	9.55588e-05	2.77357e-05	1.99213e-05
0.000918532	1.71428e-05	0.000128421	0.00461614	55.5521	0.0030666	0.000138419	8.16207e-05	0.000615619	8.60049e-10	9.45874e-05	2.74654e-05	1.93335e-05
0.000961291	1.60917e-05	0.000128509	0.00479198	55.5518	0.00314399	0.000143384	8.27158e-05	0.000660432	8.90079e-10	9.33989e-05	2.71438e-05	1.86481e-05
0.00100405	1.51433e-05	0.000128599	0.00496718	55.5516	0.00321975	0.000148241	8.37573e-05	0.000705886	9.18787e-10	9.22288e-05	2.6835e-05	1.80054e-05
0.00104681	1.42849e-05	0.000128691	0.00514184	55.5513	0.00329406	0.000152995	8.47499e-05	0.00075192	9.46231e-10	9.108e-05	2.65377e-05	1.7402e-05
0.00108957	1.35058e-05	0.000128784	0.00531599	55.5511	0.00336706	0.000157652	8.56978e-05	0.000798477	9.7247e-10	8.99543e-05	2.62509e-05	1.68345e-05
0.00113233	1.27965e-05	0.000128879	0.00548971	55.5508	0.00343889	0.000162215	8.66046e-05	0.000845508	9.97562e-10	8.88532e-05	2.59736e-05	1.63002e-05
0.00117509	1.2149e-05	0.000128976	0.00566303	55.5506	0.00350967	0.000166688	8.74735e-05	0.000892968	1.02156e-09	8.77776e-05	2.5705e-05	1.57965e-05
0.00121785	1.15564e-05	0.000129074	0.00583598	55.5503	0.0035795	0.000171075	8.83073e-05	0.000940817	1.04454e-09	8.6728e-05	2.54445e-05	1.53209e-05
0.0012606	1.10127e-05	0.000129172	0.00600862	55.5501	0.00364849	0.00017538	8.91088e-05	0.000989019	1.06653e-09	8.57047e-05	2.51913e-05	1.48713e-05
0.00131486	1.03847e-05	0.000129299	0.00622723	55.5498	0.00373492	0.000180729	9.00826e-05	0.00105064	1.09312e-09	8.44442e-05	2.48799e-05	1.43353e-05
0.00136911	9.81762e-06	0.000129426	0.00644542	55.5495	0.00382027	0.000185957	9.10121e-05	0.00111271	1.11832e-09	8.32255e-05	2.45786e-05	1.38345e-05
0.00141315	9.39679e-06	0.00012953	0.00662223	55.5492	0.00388882	0.000190115	9.17365e-05	0.00116339	1.13782e-09	8.22666e-05	2.43411e-05	1.34517e-05
0.00145718	9.00729e-06	0.000129635	0.0067988	55.549	0.00395681	0.000194201	9.24359e-05	0.00121432	1.15653e-09	8.13343e-05	2.41093e-05	1.30886e-05
0.00150121	8.64604e-06	0.00012974	0.00697515	55.5487	0.00402427	0.000198217	9.3112e-05	0.00126546	1.17448e-09	8.04279e-05	2.38829e-05	1.27436e-05
0.00154525	8.31033e-06	0.000129845	0.00715131	55.5485	0.00409127	0.000202165	9.37662e-05	0.00131681	1.19172e-09	7.95468e-05	2.36618e-05	1.24156e-05
0.00158928	7.99767e-06	0.00012995	0.00732728	55.5482	0.00415784	0.000206049	9.43998e-05	0.00136834	1.20828e-09	7.86902e-05	2.34455e-05	1.21034e-05
0.00163331	7.70594e-06	0.000130055	0.00750307	55.548	0.00422402	0.00020987	9.5014e-05	0.00142003	1.22422e-09	7.78575e-05	2.32339e-05	1.18059e-05
0.00167735	7.43319e-06	0.00013016	0.00767871	55.5478	0.00428984	0.000213631	9.56099e-05	0.00147188	1.23955e-09	7.70479e-05	2.30267e-05	1.15221e-05
0.00172138	7.17782e-06	0.000130265	0.00785419	55.5475	0.00435534	0.000217333	9.61886e-05	0.00152387	1.25432e-09	7.62606e-05	2.28238e-05	1.12512e-05
0.00176542	6.93819e-06	0.000130369	0.00802952	55.5473	0.00442054	0.00022098	9.6751e-05	0.00157599	1.26856e-09	7.54949e-05	2.26249e-05	1.09923e-05
0.00177422	6.89208e-06	0.00013039	0.00806457	55.5472	0.00443355	0.000221703	9.68615e-05	0.00158643	1.27135e-09	7.53443e-05	2.25857e-05	1.09419e-05
0.00178303	6.84652e-06	0.000130411	0.00809962	55.5472	0.00444655	0.000222423	9.69715e-05	0.00159687	1.27411e-09	7.51945e-05	2.25465e-05	1.08919e-05
0.00179184	6.80151e-06	0.000130432	0.00813466	55.5471	0.00445953	0.000223142	9.70809e-05	0.00160731	1.27686e-09	7.50455e-05	2.25075e-05	1.08424e-05
0.00180064	6.75704e-06	0.000130453	0.00816969	55.5471	0.00447251	0.000223858	9.71897e-05	0.00161777	1.27958e-09	7.48974e-05	2.24687e-05	1.07933e-05
0.00181826	6.66973e-06	0.000130495	0.00823975	55.547	0.00449843	0.000225284	9.74054e-05	0.00163868	1.28498e-09	7.46035e-05	2.23915e-05	1.06964e-05
0.00183587	6.5845e-06	0.000130536	0.00830978	55.5469	0.00452431	0.000226702	9.76189e-05	0.00165961	1.2903e-09	7.43128e-05	2.23148e-05	1.06012e-05
0.00185348	6.50128e-06	0.000130578	0.00837979	55.5468	0.00455016	0.000228112	9.78301e-05	0.00168056	1.29554e-09	7.40253e-05	2.22388e-05	1.05076e-05
0.00188478	6.35818e-06	0.000130652	0.00850416	55.5466	0.004596	0.000230597	9.81999e-05	0.00171783	1.30469e-09	7.3522e-05	2.21051e-05	1.03452e-05
0.00191608	6.22087e-06	0.000130725	0.00862846	55.5464	0.00464173	0.000233057	9.85629e-05	0.00175514	1.31361e-09	7.30283e-05	2.19732e-05	1.01877e-05
0.00194738	6.08905e-06	0.000130798	0.00875271	55.5463	0.00468736	0.000235493	9.89193e-05	0.00179249	1.32232e-09	7.25439e-05	2.1843e-05	1.00347e-05
0.00197868	5.96238e-06	0.000130871	0.0088769	55.5461	0.00473289	0.000237905	9.92694e-05	0.00182989	1.33083e-09	7.20686e-05	2.17145e-05	9.8861e-06
0.00202705	5.77615e-06	0.000130984	0.00906873	55.5458	0.00480307	0.000241587	9.97985e-05	0.00188776	1.34359e-09	7.13513e-05	2.15191e-05	9.66474e-06
0.00207542	5.60064e-06	0.000131095	0.00926043	55.5456	0.00487306	0.000245214	0.000100314	0.00194571	1.35591e-09	7.06543e-05	2.13276e-05	9.45287e-06
0.0021238	5.43498e-06	0.000131207	0.00945201	55.5453	0.00494287	0.00024879	0.000100816	0.00200375	1.36781e-09	6.99769e-05	2.11397e-05	9.24989e-06
0.00217217	5.2784e-06	0.000131317	0.00964348	55.5451	0.00501251	0.000252315	0.000101305	0.00206185	1.37932e-09	6.93181e-05	2.09553e-05	9.05528e-06
0.00226391	5.00396e-06	0.000131524	0.0100063	55.5446	0.00514417	0.000258867	0.0001022	0.00217221	1.40012e-09	6.81176e-05	2.0615e-05	8.70743e-06
0.00235564	4.75562e-06	0.000131729	0.0103688	55.5441	0.00527537	0.000265255	0.000103056	0.00228277	1.41969e-09	6.69771e-05	2.02863e-05	8.3849e-06
0.00236791	4.7242e-06	0.000131756	0.0104172	55.544	0.00529288	0.000266097	0.000103168	0.00229757	1.42223e-09	6.68289e-05	2.02432e-05	8.34354e-06
0.00238018	4.69318e-06	0.000131783	0.0104656	55.5439	0.00531038	0.000266936	0.000103279	0.00231237	1.42474e-09	6.66817e-05	2.02003e-05	8.30259e-06
0.00239244	4.66254e-06	0.00013181	0.0105141	55.5439	0.00532787	0.000267772	0.000103389	0.00232717	1.42723e-09	6.65355e-05	2.01576e-05	8.26203e-06
0.00240471	4.63229e-06	0.000131837	0.0105625	55.5438	0.00534536	0.000268606	0.000103499	0.00234198	1.4297e-09	6.63902e-05	2.01151e-05	8.22186e-06
0.00241698	4.60241e-06	0.000131864	0.0106109	55.5437	0.00536284	0.000269437	0.000103608	0.00235678	1.43216e-09	6.62459e-05	2.00727e-05	8.18208e-06
0.00244151	4.54376e-06	0.000131918	0.0107077	55.5436	0.00539779	0.000271092	0.000103824	0.00238641	1.43701e-09	6.59601e-05	1.99886e-05	8.10363e-06
0.00246604	4.48654e-06	0.000131971	0.0108045	55.5435	0.00543271	0.000272735	0.000104038	0.00241604	1.4418e-09	6.5678e-05	1.99052e-05	8.02666e-06
0.00249058	4.43069e-06	0.000132024	0.0109013	55.5433	0.0054676	0.000274369	0.000104249	0.00244568	1.44651e-09	6.53996e-05	1.98226e-05	7.95111e-06
0.00251511	4.37616e-06	0.000132077	0.010998	55.5432	0.00550248	0.000275992	0.000104458	0.00247533	1.45115e-09	6.51247e-05	1.97407e-05	7.87696e-06
0.00257267	4.2532e-06	0.000132201	0.0112249	55.5429	0.00558421	0.000279761	0.00010494	0.00254494	1.46178e-09	6.44934e-05	1.95513e-05	7.70822e-06
0.00263023	4.13676e-06	0.000132324	0.0114517	55.5426	0.00566583	0.000283476	0.00010541	0.00261459	1.47207e-09	6.38805e-05	1.93656e-05	7.54648e-06
0.00268779	4.02635e-06	0.000132445	0.0116784	55.5423	0.00574734	0.00028714	0.000105868	0.00268427	1.48202e-09	6.32852e-05	1.91837e-05	7.39133e-06
0.00274535	3.92153e-06	0.000132565	0.011905	55.542	0.00582876	0.000290753	0.000106316	0.00275399	1.49166e-09	6.27067e-05	1.90053e-05	7.24236e-06
0.00281397	3.80332e-06	0.000132707	0.0121749	55.5416	0.00592569	0.000294997	0.000106836	0.00283714	1.50277e-09	6.20381e-05	1.87971e-05	7.07239e-06
0.00288258	3.69189e-06	0.000132847	0.0124447	55.5412	0.00602252	0.000299175	0.000107341	0.00292032	1.51349e-09	6.13912e-05	1.85937e-05	6.91016e-06
0.00295119	3.58665e-06	0.000132985	0.0127143	55.5409	0.00611923	0.000303288	0.000107833	0.00300354	1.52383e-09	6.0765e-05	1.83949e-05	6.75515e-06
0.0030198	3.48713e-06	0.000133121	0.0129838	55.5405	0.00621585	0.000307341	0.000108313	0.00308678	1.53383e-09	6.01584e-05	1.82004e-05	6.6069e-06
0.00308842	3.39288e-06	0.000133256	0.0132531	55.5401	0.00631239	0.000311333	0.00010878	0.00317005	1.54349e-09	5.95704e-05	1.80103e-05	6.46499e-06
0.00315703	3.30351e-06	0.00013339	0.0135223	55.5397	0.00640884	0.000315269	0.000109235	0.00325334	1.55285e-09	5.90003e-05	1.78242e-05	6.32901e-06
0.00322564	3.21865e-06	0.000133521	0.0137914	55.5394	0.00650522	0.000319149	0.000109679	0.00333665	1.56192e-09	5.8447e-05	1.76421e-05	6.19862e-06
0.00330764	3.1227e-06	0.000133677	0.0141128	55.5389	0.00662031	0.000323717	0.000110196	0.00343622	1.57239e-09	5.7807e-05	1.74295e-05	6.04964e-06
0.00338963	3.03225e-06	0.00013383	0.0144341	55.5385	0.00673531	0.000328211	0.000110698	0.00353581	1.5825e-09	5.71888e-05	1.72223e-05	5.90764e-06
0.00347162	2.94682e-06	0.000133981	0.0147551	55.5381	0.00685022	0.000332634	0.000111187	0.00363541	1.59226e-09	5.65912e-05	1.70201e-05	5.77214e-06
0.00355362	2.86602e-06	0.00013413	0.015076	55.5376	0.00696506	0.00033699	0.000111662	0.00373502	1.60169e-09	5.60131e-05	1.68229e-05	5.6427e-06
0.00363561	2.78949e-06	0.000134276	0.0153967	55.5372	0.00707983	0.000341282	0.000112125	0.00383463	1.61082e-09	5.54536e-05	1.66304e-05	5.51894e-06
0.0037176	2.71691e-06	0.000134421	0.0157173	55.5368	0.00719454	0.00034551	0.000112576	0.00393425	1.61966e-09	5.49116e-05	1.64424e-05	5.40049e-06
0.0037996	2.64799e-06	0.000134563	0.0160377	55.5363	0.00730918	0.000349678	0.000113016	0.00403386	1.62824e-09	5.43863e-05	1.62589e-05	5.28702e-06
0.00390094	2.56745e-06	0.000134737	0.0164335	55.5358	0.0074508	0.000354749	0.000113544	0.00415698	1.63848e-09	5.3759e-05	1.60379e-05	5.15319e-06
0.00400228	2.49165e-06	0.000134907	0.016829	55.5352	0.00759234	0.000359735	0.000114056	0.00428009	1.64836e-09	5.31544e-05	1.58231e-05	5.02598e-06
0.00410362	2.42017e-06	0.000135075	0.0172243	55.5347	0.0077338	0.00036464	0.000114554	0.00440319	1.65789e-09	5.25713e-05	1.56143e-05	4.90491e-06
0.00420496	2.35267e-06	0.00013524	0.0176194	55.5342	0.00787519	0.000369467	0.000115037	0.00452628	1.66711e-09	5.20084e-05	1.54112e-05	4.78954e-06
0.00431865	2.28128e-06	0.000135421	0.0180624	55.5336	0.00803374	0.000374793	0.000115563	0.00466435	1.6771e-09	5.13996e-05	1.51899e-05	4.66642e-06
0.00443234	2.21409e-06	0.000135599	0.0185051	55.533	0.0081922	0.000380028	0.000116073	0.00480239	1.68674e-09	5.08134e-05	1.49752e-05	4.5495e-06
0.00454603	2.15075e-06	0.000135775	0.0189476	55.5323	0.0083506	0.000385178	0.000116568	0.00494041	1.69605e-09	5.02483e-05	1.47668e-05	4.43831e-06
0.00465972	2.09093e-06	0.000135947	0.0193898	55.5317	0.00850892	0.000390245	0.000117048	0.0050784	1.70506e-09	4.97032e-05	1.45644e-05	4.33244e-06
0.00477342	2.03437e-06	0.000136116	0.0198317	55.5311	0.00866717	0.000395234	0.000117514	0.00521636	1.71378e-09	4.9177e-05	1.43678e-05	4.23153e-06
0.00488711	1.98077e-06	0.000136282	0.0202734	55.5305	0.00882536	0.000400146	0.000117968	0.00535429	1.72223e-09	4.86684e-05	1.41767e-05	4.13524e-06
0.00490985	1.9704e-06	0.000136314	0.0203617	55.5304	0.00885699	0.00040112	0.000118057	0.00538187	1.72389e-09	4.85687e-05	1.41391e-05	4.11651e-06
0.00493258	1.96014e-06	0.000136347	0.02045	55.5303	0.00888861	0.000402091	0.000118146	0.00540945	1.72554e-09	4.84697e-05	1.41018e-05	4.09794e-06
0.00495532	1.94997e-06	0.00013638	0.0205383	55.5302	0.00892024	0.000403059	0.000118234	0.00543703	1.72718e-09	4.83713e-05	1.40646e-05	4.07955e-06
0.00497806	1.93992e-06	0.000136412	0.0206266	55.5301	0.00895186	0.000404024	0.000118322	0.00546461	1.72881e-09	4.82736e-05	1.40277e-05	4.06132e-06
0.00502354	1.92011e-06	0.000136477	0.0208031	55.5298	0.0090151	0.000405946	0.000118496	0.00551976	1.73205e-09	4.80801e-05	1.39544e-05	4.02534e-06
0.00506901	1.90071e-06	0.000136541	0.0209796	55.5296	0.00907832	0.000407857	0.000118668	0.0055749	1.73524e-09	4.78891e-05	1.38819e-05	3.99001e-06
0.00511449	1.8817e-06	0.000136605	0.021156	55.5293	0.00914154	0.000409757	0.000118838	0.00563004	1.7384e-09	4.77006e-05	1.38102e-05	3.95529e-06
0.00519938	1.84721e-06	0.000136723	0.0214853	55.5289	0.00925952	0.000413275	0.000119151	0.00573295	1.7442e-09	4.7355e-05	1.36785e-05	3.89208e-06
0.00528427	1.81398e-06	0.00013684	0.0218144	55.5284	0.00937747	0.000416757	0.000119458	0.00583583	1.74988e-09	4.70174e-05	1.35495e-05	3.83087e-06
0.00536916	1.78192e-06	0.000136955	0.0221434	55.528	0.00949538	0.000420204	0.000119759	0.0059387	1.75545e-09	4.66876e-05	1.34229e-05	3.77157e-06
0.00545405	1.75099e-06	0.000137069	0.0224723	55.5275	0.00961326	0.000423616	0.000120054	0.00604154	1.76091e-09	4.63651e-05	1.32989e-05	3.71409e-06
0.00560006	1.70024e-06	0.000137262	0.0230376	55.5268	0.00981595	0.000429409	0.00012055	0.00621839	1.77005e-09	4.5827e-05	1.30912e-05	3.61924e-06
0.00574608	1.65238e-06	0.000137451	0.0236026	55.526	0.0100186	0.000435107	0.000121029	0.00639516	1.77891e-09	4.53088e-05	1.28902e-05	3.52915e-06
0.00589209	1.60716e-06	0.000137636	0.0241672	55.5252	0.0102211	0.000440716	0.000121495	0.00657187	1.78749e-09	4.4809e-05	1.26958e-05	3.44347e-06
0.0060381	1.56438e-06	0.000137818	0.0247315	55.5245	0.0104235	0.00044624	0.000121946	0.0067485	1.79582e-09	4.43268e-05	1.25075e-05	3.36189e-06
0.00620043	1.51945e-06	0.000138016	0.0253583	55.5236	0.0106484	0.000452285	0.000122433	0.00694478	1.80481e-09	4.38099e-05	1.2305e-05	3.27565e-06
0.00636275	1.47704e-06	0.00013821	0.0259848	55.5228	0.0108732	0.000458234	0.000122905	0.00714098	1.81352e-09	4.3312e-05	1.21094e-05	3.19375e-06
0.00648729	1.4461e-06	0.000138356	0.026465	55.5221	0.0110456	0.000462735	0.000123257	0.00729143	1.82003e-09	4.29422e-05	1.19638e-05	3.13366e-06
0.00661183	1.41645e-06	0.0001385	0.0269451	55.5214	0.011218	0.000467185	0.0001236	0.00744184	1.8264e-09	4.25823e-05	1.18219e-05	3.07582e-06
0.00673636	1.388e-06	0.000138642	0.0274249	55.5208	0.0113903	0.000471585	0.000123936	0.00759219	1.83263e-09	4.2232e-05	1.16836e-05	3.0201e-06
0.0068609	1.36069e-06	0.000138782	0.0279044	55.5201	0.0115625	0.000475935	0.000124265	0.00774248	1.83873e-09	4.18908e-05	1.15487e-05	2.96638e-06
0.00703909	1.32347e-06	0.000138978	0.0285901	55.5192	0.0118088	0.00048208	0.000124722	0.00795744	1.84725e-09	4.14176e-05	1.13614e-05	2.89279e-06
0.00721729	1.28823e-06	0.000139171	0.0292754	55.5183	0.012055	0.000488134	0.000125166	0.00817229	1.85553e-09	4.09611e-05	1.11805e-05	2.82279e-06
0.00724121	1.28366e-06	0.000139197	0.0293673	55.5181	0.012088	0.000488939	0.000125225	0.00820112	1.85662e-09	4.09011e-05	1.11567e-05	2.81365e-06
0.00726512	1.27911e-06	0.000139222	0.0294592	55.518	0.0121211	0.000489744	0.000125283	0.00822994	1.85771e-09	4.08413e-05	1.1133e-05	2.80457e-06
0.00728904	1.2746e-06	0.000139248	0.0295512	55.5179	0.0121541	0.000490546	0.000125341	0.00825876	1.8588e-09	4.07818e-05	1.11094e-05	2.79556e-06
0.00731295	1.27011e-06	0.000139273	0.0296431	55.5178	0.0121871	0.000491347	0.000125399	0.00828758	1.85988e-09	4.07226e-05	1.10859e-05	2.7866e-06
0.00736078	1.26124e-06	0.000139324	0.0298268	55.5175	0.0122532	0.000492945	0.000125514	0.00834522	1.86204e-09	4.06049e-05	1.10393e-05	2.76886e-06
0.00740862	1.25249e-06	0.000139374	0.0300106	55.5173	0.0123192	0.000494536	0.000125628	0.00840284	1.86418e-09	4.04884e-05	1.0993e-05	2.75134e-06
0.00745645	1.24387e-06	0.000139424	0.0301943	55.517	0.0123852	0.000496122	0.000125741	0.00846046	1.8663e-09	4.03729e-05	1.09472e-05	2.73405e-06
0.00758002	1.22214e-06	0.000139553	0.0306687	55.5164	0.0125558	0.000500191	0.00012603	0.00860928	1.87172e-09	4.00794e-05	1.08308e-05	2.69038e-06
0.00770359	1.20116e-06	0.000139679	0.031143	55.5157	0.0127263	0.000504222	0.000126312	0.00875804	1.87705e-09	3.97925e-05	1.07169e-05	2.64809e-06
0.00782716	1.18091e-06	0.000139804	0.031617	55.5151	0.0128967	0.000508217	0.000126589	0.00890674	1.88228e-09	3.9512e-05	1.06057e-05	2.60713e-06
0.00795073	1.16134e-06	0.000139928	0.0320907	55.5144	0.0130671	0.000512175	0.000126861	0.00905539	1.88743e-09	3.92377e-05	1.04969e-05	2.56743e-06
0.00817553	1.12739e-06	0.000140148	0.0329521	55.5133	0.0133769	0.000519288	0.000127343	0.00932568	1.89659e-09	3.87537e-05	1.0305e-05	2.49827e-06
0.00840033	1.0954e-06	0.000140364	0.0338127	55.5121	0.0136865	0.000526292	0.000127809	0.00959579	1.9055e-09	3.82879e-05	1.01206e-05	2.43277e-06
0.00862513	1.06521e-06	0.000140576	0.0346725	55.5109	0.0139959	0.000533193	0.00012826	0.00986571	1.91417e-09	3.78393e-05	9.94322e-06	2.37067e-06
0.00884993	1.03668e-06	0.000140783	0.0355317	55.5097	0.0143051	0.000539996	0.000128697	0.0101355	1.92262e-09	3.74067e-05	9.77244e-06	2.31169e-06
0.00907473	1.00967e-06	0.000140987	0.0363902	55.5086	0.0146141	0.000546706	0.000129121	0.010405	1.93086e-09	3.6989e-05	9.60792e-06	2.25562e-06
0.00929953	9.84053e-07	0.000141186	0.037248	55.5074	0.014923	0.000553328	0.000129533	0.0106744	1.93891e-09	3.65855e-05	9.44931e-06	2.20223e-06
0.00952433	9.59739e-07	0.000141382	0.0381051	55.5062	0.0152316	0.000559865	0.000129933	0.0109436	1.94677e-09	3.61952e-05	9.29631e-06	2.15135e-06
0.00974913	9.36619e-07	0.000141574	0.0389616	55.5051	0.0155401	0.000566322	0.000130321	0.0112126	1.95447e-09	3.58174e-05	9.14861e-06	2.10279e-06
0.00997393	9.14622e-07	0.000141763	0.0398174	55.5039	0.0158485	0.000572702	0.000130699	0.0114815	1.962e-09	3.54514e-05	9.00595e-06	2.05642e-06
0.0101585	8.97327e-07	0.000141916	0.0405195	55.5029	0.0161014	0.000577886	0.000131002	0.0117021	1.96808e-09	3.51593e-05	8.89241e-06	2.01986e-06
0.0103008	8.8445e-07	0.000142033	0.0410606	55.5022	0.0162964	0.00058185	0.000131231	0.0118721	1.97269e-09	3.49389e-05	8.807e-06	1.99257e-06
0.0104431	8.71946e-07	0.000142148	0.0416014	55.5015	0.0164913	0.000585786	0.000131456	0.012042	1.97725e-09	3.47227e-05	8.72336e-06	1.96601e-06
0.0105854	8.598e-07	0.000142262	0.0421419	55.5007	0.0166861	0.000589695	0.000131678	0.0122118	1.98176e-09	3.45105e-05	8.64144e-06	1.94017e-06
0.0107277	8.47996e-07	0.000142375	0.0426821	55.5	0.0168809	0.000593579	0.000131896	0.0123816	1.98621e-09	3.43022e-05	8.5612e-06	1.915e-06
0.0110122	8.25359e-07	0.000142597	0.0437619	55.4985	0.0172702	0.000601271	0.000132323	0.0127209	1.99496e-09	3.38965e-05	8.40552e-06	1.86661e-06
0.0112968	8.0393e-07	0.000142815	0.0448408	55.497	0.0176592	0.000608868	0.000132737	0.01306	2.00353e-09	3.35047e-05	8.25594e-06	1.82065e-06
0.0115814	7.83615e-07	0.00014303	0.0459186	55.4956	0.018048	0.000616373	0.000133139	0.0133988	2.01192e-09	3.31261e-05	8.11211e-06	1.77692e-06
0.011866	7.64329e-07	0.00014324	0.0469955	55.4941	0.0184365	0.000623792	0.000133529	0.0137373	2.02015e-09	3.27599e-05	7.97369e-06	1.73528e-06
0.0124036	7.30433e-07	0.000143628	0.0490276	55.4913	0.0191698	0.000637589	0.000134239	0.0143761	2.03528e-09	3.2099e-05	7.72591e-06	1.66179e-06
0.0129413	6.99498e-07	0.000144005	0.0510564	55.4886	0.0199023	0.00065112	0.000134914	0.015014	2.04991e-09	3.14754e-05	7.49458e-06	1.59437e-06
0.0130162	6.954e-07	0.000144056	0.0513389	55.4882	0.0200042	0.000652985	0.000135005	0.0151028	2.05191e-09	3.13912e-05	7.46356e-06	1.58542e-06
0.0130912	6.91352e-07	0.000144108	0.0516213	55.4878	0.0201062	0.000654846	0.000135096	0.0151916	2.0539e-09	3.13077e-05	7.43282e-06	1.57656e-06
0.0131661	6.87351e-07	0.000144159	0.0519037	55.4874	0.0202082	0.000656702	0.000135187	0.0152804	2.05589e-09	3.12248e-05	7.40236e-06	1.56781e-06
0.013241	6.83398e-07	0.00014421	0.0521859	55.487	0.0203101	0.000658554	0.000135277	0.0153691	2.05787e-09	3.11425e-05	7.37217e-06	1.55915e-06
0.0133159	6.79492e-07	0.000144261	0.0524682	55.4866	0.020412	0.000660401	0.000135366	0.0154579	2.05983e-09	3.10609e-05	7.34226e-06	1.55059e-06
0.0134658	6.71816e-07	0.000144362	0.0530324	55.4859	0.0206158	0.000664082	0.000135543	0.0156353	2.06375e-09	3.08994e-05	7.28324e-06	1.53376e-06
0.0136157	6.64317e-07	0.000144462	0.0535965	55.4851	0.0208196	0.000667746	0.000135718	0.0158126	2.06763e-09	3.07403e-05	7.22527e-06	1.5173e-06
0.0137655	6.56988e-07	0.000144562	0.0541603	55.4843	0.0210232	0.000671393	0.00013589	0.0159899	2.07149e-09	3.05835e-05	7.16832e-06	1.50119e-06
0.0139154	6.49825e-07	0.00014466	0.0547238	55.4836	0.0212268	0.000675023	0.000136061	0.0161671	2.07531e-09	3.04289e-05	7.11236e-06	1.48542e-06
0.0143182	6.31344e-07	0.000144923	0.0562377	55.4815	0.0217739	0.000684702	0.000136509	0.0166431	2.08545e-09	3.0024e-05	6.96664e-06	1.44467e-06
0.0147211	6.13917e-07	0.00014518	0.0577499	55.4794	0.0223204	0.000694271	0.000136944	0.0171187	2.0954e-09	2.96339e-05	6.82743e-06	1.40613e-06
0.0151239	5.97456e-07	0.000145433	0.0592605	55.4774	0.0228665	0.000703736	0.000137367	0.0175937	2.10517e-09	2.92575e-05	6.69431e-06	1.36963e-06
0.0155268	5.81883e-07	0.000145681	0.0607694	55.4753	0.0234122	0.000713102	0.000137777	0.0180682	2.11477e-09	2.88941e-05	6.56689e-06	1.33502e-06
0.0162196	5.56976e-07	0.000146099	0.0633608	55.4718	0.0243496	0.000728996	0.000138458	0.018883	2.13092e-09	2.82969e-05	6.36002e-06	1.27948e-06
0.0169124	5.34181e-07	0.000146507	0.0659477	55.4682	0.0252857	0.00074464	0.000139109	0.0196965	2.14666e-09	2.77321e-05	6.1673e-06	1.22847e-06
0.0170116	5.31072e-07	0.000146564	0.0663181	55.4677	0.0254198	0.000746863	0.0001392	0.0198129	2.14889e-09	2.76537e-05	6.14075e-06	1.22149e-06
0.0171109	5.28e-07	0.000146622	0.0666883	55.4672	0.0255538	0.000749081	0.00013929	0.0199294	2.1511e-09	2.75758e-05	6.11447e-06	1.2146e-06
0.0172102	5.24964e-07	0.000146679	0.0670585	55.4667	0.0256878	0.000751295	0.00013938	0.0200458	2.15331e-09	2.74985e-05	6.08843e-06	1.20779e-06
0.0173095	5.21965e-07	0.000146736	0.0674286	55.4662	0.0258218	0.000753504	0.00013947	0.0201621	2.15551e-09	2.74218e-05	6.06265e-06	1.20105e-06
0.0174088	5.19e-07	0.000146793	0.0677986	55.4657	0.0259558	0.000755709	0.000139559	0.0202785	2.15771e-09	2.73456e-05	6.03711e-06	1.19439e-06
0.0175915	5.13635e-07	0.000146896	0.0684794	55.4648	0.0262023	0.000759755	0.000139721	0.0204925	2.16173e-09	2.72069e-05	5.99075e-06	1.18233e-06
0.0177743	5.08383e-07	0.000147	0.0691599	55.4638	0.0264487	0.000763787	0.000139882	0.0207065	2.16573e-09	2.70701e-05	5.94518e-06	1.17051e-06
0.017957	5.03241e-07	0.000147103	0.0698401	55.4629	0.026695	0.000767804	0.000140041	0.0209203	2.1697e-09	2.6935e-05	5.90039e-06	1.15894e-06
0.0181397	4.98206e-07	0.000147205	0.0705199	55.462	0.0269413	0.000771807	0.000140199	0.0211341	2.17366e-09	2.68017e-05	5.85636e-06	1.14759e-06
0.0187113	4.83112e-07	0.00014752	0.0726446	55.4591	0.027711	0.000784243	0.000140681	0.0218021	2.18588e-09	2.63959e-05	5.72336e-06	1.11353e-06
0.0192828	4.68937e-07	0.000147831	0.0747664	55.4562	0.0284799	0.000796554	0.00014115	0.0224691	2.19791e-09	2.60057e-05	5.59706e-06	1.08147e-06
0.0198544	4.55599e-07	0.000148136	0.0768856	55.4533	0.0292482	0.000808748	0.000141605	0.0231353	2.20976e-09	2.56301e-05	5.47696e-06	1.05124e-06
0.0204259	4.43025e-07	0.000148436	0.0790021	55.4504	0.0300157	0.000820832	0.000142049	0.0238006	2.22145e-09	2.52682e-05	5.36261e-06	1.0227e-06
0.0209975	4.31153e-07	0.000148732	0.081116	55.4475	0.0307826	0.000832815	0.000142481	0.024465	2.23297e-09	2.49192e-05	5.25361e-06	9.95691e-07
0.0219876	4.12076e-07	0.000149235	0.0847721	55.4425	0.0321094	0.000853346	0.000143205	0.025614	2.2526e-09	2.43424e-05	5.07637e-06	9.52205e-07
0.0229777	3.94675e-07	0.000149727	0.088421	55.4375	0.0334344	0.000873616	0.0001439	0.0267605	2.27184e-09	2.37982e-05	4.91239e-06	9.12438e-07
0.0239679	3.78735e-07	0.000150209	0.0920627	55.4326	0.0347575	0.000893647	0.00014457	0.0279046	2.29073e-09	2.32832e-05	4.76022e-06	8.75928e-07
0.024958	3.64081e-07	0.000150681	0.0956977	55.4276	0.0360789	0.000913461	0.000145218	0.0290463	2.30931e-09	2.27949e-05	4.61863e-06	8.42293e-07
0.0257696	3.5292e-07	0.000151061	0.0986722	55.4235	0.0371608	0.000929553	0.000145733	0.0299804	2.32433e-09	2.24129e-05	4.50971e-06	8.16635e-07
0.0265812	3.42448e-07	0.000151436	0.101642	55.4195	0.0382415	0.000945521	0.000146235	0.030913	2.33917e-09	2.20461e-05	4.40664e-06	7.92527e-07
0.0273928	3.32604e-07	0.000151806	0.104609	55.4154	0.0393212	0.000961372	0.000146725	0.0318441	2.35385e-09	2.16934e-05	4.30896e-06	7.69836e-07
0.0282044	3.23331e-07	0.000152172	0.107571	55.4114	0.0403999	0.000977115	0.000147205	0.0327738	2.36838e-09	2.1354e-05	4.21627e-06	7.48437e-07
0.0290159	3.14582e-07	0.000152533	0.110529	55.4073	0.0414776	0.000992756	0.000147674	0.0337021	2.38277e-09	2.1027e-05	4.12819e-06	7.28225e-07
0.0298275	3.06311e-07	0.000152889	0.113483	55.4033	0.0425543	0.0010083	0.000148134	0.034629	2.39703e-09	2.07116e-05	4.04437e-06	7.09099e-07
0.0306391	2.98483e-07	0.000153242	0.116433	55.3993	0.0436301	0.00102375	0.000148584	0.0355546	2.41117e-09	2.04072e-05	3.96451e-06	6.90982e-07
0.0312872	2.92523e-07	0.000153521	0.118787	55.396	0.0444886	0.00103603	0.000148938	0.0362928	2.42238e-09	2.01715e-05	3.9034e-06	6.77176e-07
0.0313956	2.9155e-07	0.000153568	0.11918	55.3955	0.0446321	0.00103808	0.000148997	0.0364162	2.42424e-09	2.01327e-05	3.8934e-06	6.74923e-07
0.031504	2.90584e-07	0.000153614	0.119573	55.395	0.0447756	0.00104013	0.000149056	0.0365395	2.42611e-09	2.00941e-05	3.88346e-06	6.72685e-07
0.0316124	2.89625e-07	0.00015366	0.119967	55.3944	0.0449191	0.00104217	0.000149114	0.0366629	2.42797e-09	2.00556e-05	3.87358e-06	6.70462e-07
0.0317208	2.88672e-07	0.000153707	0.12036	55.3939	0.0450625	0.00104422	0.000149172	0.0367862	2.42984e-09	2.00174e-05	3.86377e-06	6.68254e-07
0.0319376	2.86787e-07	0.000153799	0.121146	55.3928	0.0453494	0.0010483	0.000149288	0.0370327	2.43356e-09	1.99413e-05	3.84431e-06	6.63883e-07
0.0321543	2.84927e-07	0.000153891	0.121932	55.3917	0.0456362	0.00105238	0.000149404	0.0372791	2.43727e-09	1.9866e-05	3.82509e-06	6.5957e-07
0.0323711	2.83091e-07	0.000153983	0.122718	55.3907	0.045923	0.00105645	0.000149519	0.0375255	2.44097e-09	1.97912e-05	3.8061e-06	6.55314e-07
0.0328348	2.79247e-07	0.000154179	0.124397	55.3884	0.0465362	0.00106515	0.000149763	0.0380522	2.44887e-09	1.96336e-05	3.76623e-06	6.46397e-07
0.0332985	2.7551e-07	0.000154373	0.126076	55.3861	0.0471491	0.00107382	0.000150006	0.0385784	2.45674e-09	1.94789e-05	3.72737e-06	6.37726e-07
0.0337622	2.71876e-07	0.000154567	0.127754	55.3838	0.0477618	0.00108246	0.000150245	0.0391043	2.46458e-09	1.93269e-05	3.68946e-06	6.2929e-07
0.0342259	2.68341e-07	0.000154759	0.12943	55.3815	0.0483742	0.00109109	0.000150483	0.0396298	2.47239e-09	1.91777e-05	3.65247e-06	6.2108e-07
0.0352586	2.60801e-07	0.000155185	0.13316	55.3764	0.0497371	0.00111021	0.000151005	0.0407986	2.48968e-09	1.88546e-05	3.57326e-06	6.03563e-07
0.0362912	2.5369e-07	0.000155605	0.136884	55.3713	0.0510988	0.00112924	0.000151518	0.0419655	2.50684e-09	1.85438e-05	3.49813e-06	5.87031e-07
0.0373239	2.46971e-07	0.000156022	0.140604	55.3662	0.0524593	0.00114816	0.000152021	0.0431306	2.52389e-09	1.82445e-05	3.42676e-06	5.71403e-07
0.0383566	2.40613e-07	0.000156435	0.144318	55.3611	0.0538186	0.001167	0.000152516	0.044294	2.54081e-09	1.7956e-05	3.35888e-06	5.56607e-07
0.0401952	2.30098e-07	0.00015716	0.15092	55.3521	0.0562361	0.00120032	0.000153379	0.0463609	2.5707e-09	1.7467e-05	3.24588e-06	5.32117e-07
0.0420338	2.20497e-07	0.000157873	0.157508	55.3431	0.0586502	0.0012334	0.000154219	0.0484225	2.60028e-09	1.70071e-05	3.14192e-06	5.09745e-07
0.0422838	2.19256e-07	0.00015797	0.158402	55.3418	0.0589782	0.00123788	0.000154332	0.0487024	2.60428e-09	1.69467e-05	3.12843e-06	5.06852e-07
0.0425337	2.1803e-07	0.000158066	0.159297	55.3406	0.0593061	0.00124235	0.000154444	0.0489822	2.60828e-09	1.68867e-05	3.11507e-06	5.03992e-07
0.0427837	2.16817e-07	0.000158162	0.160191	55.3394	0.0596339	0.00124682	0.000154556	0.0492619	2.61227e-09	1.68272e-05	3.10187e-06	5.01165e-07
0.0430337	2.15619e-07	0.000158257	0.161084	55.3382	0.0599617	0.00125129	0.000154667	0.0495415	2.61625e-09	1.67682e-05	3.0888e-06	4.9837e-07
0.0432836	2.14434e-07	0.000158353	0.161978	55.3369	0.0602895	0.00125575	0.000154779	0.0498211	2.62023e-09	1.67097e-05	3.07586e-06	4.95608e-07
0.0437836	2.12104e-07	0.000158543	0.163764	55.3345	0.0609448	0.00126466	0.000155	0.0503799	2.62818e-09	1.65939e-05	3.05041e-06	4.90175e-07
0.0442835	2.09827e-07	0.000158733	0.16555	55.332	0.0615999	0.00127356	0.00015522	0.0509383	2.63611e-09	1.64799e-05	3.02548e-06	4.84864e-07
0.0447835	2.076e-07	0.000158922	0.167334	55.3296	0.0622547	0.00128244	0.000155439	0.0514964	2.64403e-09	1.63677e-05	3.00105e-06	4.79669e-07
0.0452834	2.05422e-07	0.00015911	0.169118	55.3272	0.0629094	0.00129131	0.000155656	0.0520541	2.65192e-09	1.62571e-05	2.97713e-06	4.74588e-07
0.0467014	1.99494e-07	0.000159641	0.174172	55.3202	0.064765	0.00131638	0.000156266	0.0536341	2.67423e-09	1.59524e-05	2.91182e-06	4.60758e-07
0.0481194	1.93913e-07	0.000160167	0.179218	55.3133	0.066619	0.00134134	0.000156866	0.0552114	2.69641e-09	1.56601e-05	2.85006e-06	4.47731e-07
0.0495374	1.88647e-07	0.000160688	0.184258	55.3064	0.0684714	0.0013662	0.000157458	0.0567861	2.71847e-09	1.53793e-05	2.79156e-06	4.3544e-07
0.0509553	1.8367e-07	0.000161204	0.18929	55.2995	0.0703222	0.00139096	0.000158041	0.0583582	2.74043e-09	1.51095e-05	2.73605e-06	4.23821e-07
0.0523733	1.78959e-07	0.000161716	0.194317	55.2926	0.0721715	0.00141562	0.000158617	0.0599279	2.76228e-09	1.48498e-05	2.68333e-06	4.12822e-07
0.0537913	1.74492e-07	0.000162224	0.199336	55.2858	0.0740195	0.0014402	0.000159185	0.0614953	2.78403e-09	1.45998e-05	2.63318e-06	4.02393e-07
0.0552093	1.70252e-07	0.000162727	0.20435	55.2789	0.075866	0.00146468	0.000159747	0.0630603	2.8057e-09	1.43588e-05	2.58541e-06	3.92492e-07
0.0566273	1.6622e-07	0.000163227	0.209358	55.272	0.0777112	0.00148909	0.000160302	0.0646231	2.82728e-09	1.41263e-05	2.53986e-06	3.83077e-07
0.0580453	1.62384e-07	0.000163724	0.21436	55.2652	0.079555	0.00151342	0.00016085	0.0661837	2.84877e-09	1.39019e-05	2.49639e-06	3.74118e-07
0.0591593	1.59494e-07	0.000164111	0.218286	55.2598	0.0810028	0.00153248	0.000161277	0.0674082	2.86561e-09	1.3731e-05	2.46357e-06	3.67371e-07
0.0600258	1.5732e-07	0.000164411	0.221337	55.2556	0.0821282	0.00154728	0.000161607	0.0683598	2.87867e-09	1.36012e-05	2.43884e-06	3.62295e-07
0.0608922	1.55207e-07	0.000164709	0.224386	55.2514	0.0832532	0.00156205	0.000161934	0.0693106	2.89171e-09	1.3474e-05	2.41476e-06	3.57361e-07
0.0617587	1.53152e-07	0.000165007	0.227433	55.2472	0.0843778	0.00157679	0.00016226	0.0702606	2.90472e-09	1.33494e-05	2.39131e-06	3.52563e-07
0.0626251	1.51153e-07	0.000165303	0.230478	55.2431	0.0855019	0.00159151	0.000162584	0.07121	2.9177e-09	1.32273e-05	2.36847e-06	3.47896e-07
0.0643581	1.47313e-07	0.000165892	0.236563	55.2347	0.0877489	0.00162087	0.000163225	0.0731064	2.9436e-09	1.29902e-05	2.3245e-06	3.38931e-07
0.066091	1.4367e-07	0.000166476	0.24264	55.2264	0.0899942	0.00165014	0.00016386	0.0750001	2.9694e-09	1.27621e-05	2.28268e-06	3.30428e-07
0.0678239	1.40209e-07	0.000167056	0.24871	55.218	0.0922379	0.00167932	0.000164487	0.0768911	2.99512e-09	1.25425e-05	2.24285e-06	3.22352e-07
0.0695568	1.36918e-07	0.000167631	0.254772	55.2097	0.09448	0.00170841	0.000165109	0.0787794	3.02075e-09	1.23309e-05	2.20488e-06	3.1467e-07
0.0730306	1.30779e-07	0.000168773	0.266906	55.1931	0.0989701	0.00176647	0.000166336	0.0825573	3.07189e-09	1.19291e-05	2.13383e-06	3.00348e-07
0.0765044	1.25185e-07	0.000169899	0.279015	55.1764	0.103454	0.00182423	0.00016754	0.0863255	3.12275e-09	1.15545e-05	2.06884e-06	2.87303e-07
0.0769889	1.24444e-07	0.000170055	0.280702	55.1741	0.104079	0.00183226	0.000167706	0.0868502	3.12982e-09	1.15042e-05	2.06021e-06	2.85575e-07
0.0774733	1.23712e-07	0.000170211	0.282388	55.1718	0.104704	0.00184028	0.000167872	0.0873748	3.13688e-09	1.14545e-05	2.05168e-06	2.83869e-07
0.0779578	1.22989e-07	0.000170366	0.284073	55.1695	0.105329	0.0018483	0.000168037	0.0878992	3.14394e-09	1.14052e-05	2.04326e-06	2.82183e-07
0.0784422	1.22275e-07	0.000170521	0.285759	55.1672	0.105954	0.00185631	0.000168202	0.0884235	3.151e-09	1.13563e-05	2.03493e-06	2.80518e-07
0.0789266	1.21569e-07	0.000170676	0.287443	55.1649	0.106578	0.00186432	0.000168367	0.0889475	3.15805e-09	1.13079e-05	2.02669e-06	2.78873e-07
0.0797864	1.20337e-07	0.00017095	0.290432	55.1608	0.107686	0.00187852	0.000168658	0.0898772	3.17055e-09	1.12231e-05	2.01231e-06	2.76001e-07
0.0806461	1.19131e-07	0.000171223	0.29342	55.1567	0.108794	0.0018927	0.000168948	0.0908064	3.18304e-09	1.11396e-05	1.99821e-06	2.7319e-07
0.0815059	1.17949e-07	0.000171495	0.296406	55.1526	0.109901	0.00190687	0.000169237	0.091735	3.19551e-09	1.10575e-05	1.9844e-06	2.70436e-07
0.0823657	1.16791e-07	0.000171767	0.299391	55.1485	0.111009	0.00192102	0.000169525	0.0926631	3.20796e-09	1.09766e-05	1.97085e-06	2.67739e-07
0.0849313	1.13473e-07	0.000172572	0.308291	55.1362	0.114311	0.00196314	0.000170377	0.0954298	3.24505e-09	1.07427e-05	1.93195e-06	2.60008e-07
0.087497	1.10344e-07	0.000173371	0.317179	55.124	0.11761	0.00200513	0.00017122	0.0981921	3.28201e-09	1.05193e-05	1.8952e-06	2.52721e-07
0.0900626	1.07388e-07	0.000174163	0.326056	55.1118	0.120908	0.00204697	0.000172053	0.10095	3.31886e-09	1.03056e-05	1.86042e-06	2.4584e-07
0.0926283	1.04592e-07	0.000174948	0.334922	55.0997	0.124202	0.00208869	0.000172878	0.103704	3.3556e-09	1.0101e-05	1.82744e-06	2.39333e-07
0.0951939	1.01943e-07	0.000175727	0.343778	55.0875	0.127495	0.00213029	0.000173694	0.106455	3.39223e-09	9.90487e-06	1.79613e-06	2.33169e-07
0.100158	9.71914e-08	0.000177217	0.360884	55.064	0.133858	0.00221041	0.000175251	0.111765	3.46282e-09	9.54775e-06	1.73985e-06	2.22121e-07
0.104233	9.362e-08	0.000178424	0.374903	55.0447	0.139077	0.00227587	0.000176509	0.116115	3.52051e-09	9.27453e-06	1.69742e-06	2.13822e-07
0.108308	9.03091e-08	0.000179616	0.388899	55.0255	0.14429	0.00234104	0.000177749	0.120457	3.57797e-09	9.01752e-06	1.65799e-06	2.06132e-07
0.112384	8.72311e-08	0.000180796	0.402873	55.0062	0.149499	0.00240594	0.000178972	0.124791	3.63522e-09	8.77531e-06	1.62124e-06	1.98987e-07
0.116459	8.43629e-08	0.000181962	0.416828	54.987	0.154703	0.00247057	0.000180179	0.129117	3.69227e-09	8.54666e-06	1.58691e-06	1.92332e-07
0.120534	8.16827e-08	0.000183116	0.430764	54.9679	0.159903	0.00253495	0.000181371	0.133437	3.74911e-09	8.33042e-06	1.55477e-06	1.86117e-07
0.12461	7.91726e-08	0.000184257	0.444681	54.9487	0.165098	0.00259908	0.000182549	0.137749	3.80577e-09	8.12559e-06	1.5246e-06	1.80299e-07
0.128685	7.68167e-08	0.000185387	0.45858	54.9296	0.17029	0.00266296	0.000183712	0.142054	3.86224e-09	7.93129e-06	1.49622e-06	1.74842e-07
0.13276	7.46012e-08	0.000186505	0.472463	54.9105	0.175477	0.0027266	0.000184862	0.146353	3.91854e-09	7.74672e-06	1.46948e-06	1.69712e-07
0.137377	7.2245e-08	0.000187759	0.488169	54.8889	0.18135	0.00279841	0.00018615	0.151216	3.9821e-09	7.54848e-06	1.44097e-06	1.64258e-07
0.141993	7.00389e-08	0.000188998	0.503856	54.8673	0.187217	0.00286993	0.000187421	0.156071	4.04545e-09	7.36083e-06	1.41421e-06	1.59155e-07
0.142628	6.97453e-08	0.000189168	0.506012	54.8643	0.188024	0.00287975	0.000187595	0.156739	4.05415e-09	7.33581e-06	1.41066e-06	1.58476e-07
0.142741	6.96938e-08	0.000189198	0.506393	54.8638	0.188166	0.00288148	0.000187625	0.156857	4.05568e-09	7.33141e-06	1.41003e-06	1.58358e-07
0.142853	6.96425e-08	0.000189228	0.506774	54.8633	0.188309	0.00288321	0.000187656	0.156974	4.05722e-09	7.32702e-06	1.40941e-06	1.58239e-07
0.142965	6.95912e-08	0.000189257	0.507154	54.8628	0.188451	0.00288494	0.000187687	0.157092	4.05875e-09	7.32263e-06	1.40878e-06	1.5812e-07
0.143189	6.94889e-08	0.000189317	0.507916	54.8617	0.188736	0.00288841	0.000187748	0.157328	4.06182e-09	7.31387e-06	1.40754e-06	1.57884e-07
0.143413	6.93869e-08	0.000189377	0.508677	54.8607	0.189021	0.00289187	0.000187809	0.157563	4.06489e-09	7.30513e-06	1.4063e-06	1.57648e-07
0.143638	6.92852e-08	0.000189437	0.509438	54.8596	0.189306	0.00289533	0.00018787	0.157799	4.06796e-09	7.29642e-06	1.40507e-06	1.57413e-07
0.14588	6.82848e-08	0.000190032	0.517048	54.8491	0.192154	0.00292992	0.000188479	0.160154	4.09862e-09	7.21048e-06	1.3929e-06	1.551e-07
0.148123	6.73137e-08	0.000190623	0.524653	54.8387	0.195001	0.00296444	0.000189085	0.162507	4.12923e-09	7.12671e-06	1.38108e-06	1.52855e-07
0.150365	6.63708e-08	0.000191212	0.532254	54.8282	0.197846	0.00299889	0.000189688	0.164858	4.15979e-09	7.04501e-06	1.36959e-06	1.50676e-07
0.152608	6.54547e-08	0.000191798	0.539851	54.8177	0.200691	0.00303327	0.000190287	0.167208	4.1903e-09	6.9653e-06	1.35842e-06	1.4856e-07
0.157272	6.36305e-08	0.000193007	0.555637	54.796	0.206605	0.00310457	0.000191522	0.17209	4.25361e-09	6.80563e-06	1.33612e-06	1.44347e-07
0.161936	6.19082e-08	0.000194203	0.571405	54.7743	0.212515	0.00317559	0.000192744	0.176965	4.31672e-09	6.65367e-06	1.31503e-06	1.40371e-07
0.1666	6.02794e-08	0.000195387	0.587157	54.7526	0.218421	0.00324633	0.000193951	0.181835	4.37964e-09	6.50889e-06	1.29502e-06	1.36613e-07
0.171263	5.87366e-08	0.00019656	0.602893	54.7309	0.224324	0.00331679	0.000195146	0.186698	4.44235e-09	6.37078e-06	1.27603e-06	1.33055e-07
0.179216	5.62854e-08	0.000198532	0.629689	54.694	0.23438	0.00343631	0.000197154	0.194977	4.54885e-09	6.1494e-06	1.24575e-06	1.27404e-07
0.187169	5.40366e-08	0.000200471	0.656441	54.6572	0.244427	0.00355505	0.000199126	0.20324	4.6548e-09	5.94415e-06	1.21785e-06	1.22223e-07
0.188295	5.37329e-08	0.000200743	0.660227	54.6519	0.245849	0.00357181	0.000199403	0.204409	4.66976e-09	5.91629e-06	1.21407e-06	1.21524e-07
0.189421	5.34328e-08	0.000201015	0.664012	54.6467	0.247271	0.00358855	0.000199679	0.205578	4.68472e-09	5.8887e-06	1.21033e-06	1.20833e-07
0.190548	5.31361e-08	0.000201285	0.667797	54.6415	0.248693	0.00360527	0.000199954	0.206746	4.69966e-09	5.86139e-06	1.20664e-06	1.2015e-07
0.191674	5.28427e-08	0.000201556	0.67158	54.6363	0.250115	0.00362198	0.000200228	0.207915	4.71459e-09	5.83436e-06	1.20298e-06	1.19475e-07
0.192801	5.25527e-08	0.000201825	0.675363	54.6311	0.251537	0.00363868	0.000200502	0.209082	4.72951e-09	5.80761e-06	1.19937e-06	1.18807e-07
0.195054	5.19825e-08	0.000202363	0.682926	54.6207	0.254379	0.00367202	0.000201048	0.211417	4.75932e-09	5.75489e-06	1.19225e-06	1.17494e-07
0.197306	5.14248e-08	0.000202898	0.690486	54.6102	0.257221	0.0037053	0.000201591	0.213751	4.78908e-09	5.70321e-06	1.18527e-06	1.16211e-07
0.199559	5.08794e-08	0.00020343	0.698042	54.5998	0.260063	0.00373852	0.000202132	0.216084	4.81881e-09	5.65254e-06	1.17845e-06	1.14956e-07
0.201812	5.03458e-08	0.00020396	0.705596	54.5894	0.262903	0.00377168	0.00020267	0.218415	4.84849e-09	5.60285e-06	1.17176e-06	1.13728e-07
0.206832	4.91973e-08	0.000205133	0.722417	54.5662	0.269231	0.00384535	0.00020386	0.223606	4.91447e-09	5.49551e-06	1.15733e-06	1.11087e-07
0.211852	4.81016e-08	0.000206295	0.739223	54.5431	0.275555	0.00391872	0.000205038	0.228791	4.98025e-09	5.3926e-06	1.14352e-06	1.08567e-07
0.216872	4.70552e-08	0.000207445	0.756015	54.5199	0.281876	0.00399179	0.000206203	0.233971	5.04582e-09	5.29385e-06	1.13029e-06	1.06162e-07
0.221892	4.60548e-08	0.000208584	0.772792	54.4968	0.288194	0.00406456	0.000207357	0.239146	5.11118e-09	5.19902e-06	1.1176e-06	1.03863e-07
0.228627	4.47796e-08	0.000210094	0.795279	54.4658	0.296666	0.00416172	0.000208887	0.24608	5.19854e-09	5.07755e-06	1.10137e-06	1.00934e-07
0.235362	4.35753e-08	0.000211586	0.817742	54.4348	0.305133	0.00425835	0.000210397	0.253004	5.28554e-09	4.96223e-06	1.08596e-06	9.81687e-08
0.242097	4.24362e-08	0.000213059	0.840182	54.4038	0.313595	0.00435446	0.000211887	0.259921	5.37217e-09	4.85259e-06	1.07132e-06	9.5554e-08
0.248831	4.1357e-08	0.000214514	0.862599	54.3729	0.322052	0.00445003	0.000213358	0.266828	5.45844e-09	4.74823e-06	1.05739e-06	9.30776e-08
0.256824	4.01477e-08	0.000216218	0.889175	54.3362	0.332083	0.00456278	0.00021508	0.275015	5.56035e-09	4.63072e-06	1.04169e-06	9.03038e-08
0.264817	3.90091e-08	0.000217897	0.91572	54.2996	0.342108	0.0046748	0.000216776	0.28319	5.66175e-09	4.51955e-06	1.02682e-06	8.76928e-08
0.27281	3.79362e-08	0.000219552	0.942236	54.263	0.352128	0.00478608	0.000218448	0.291354	5.76264e-09	4.41428e-06	1.01272e-06	8.52334e-08
0.273904	3.77937e-08	0.000219777	0.945862	54.258	0.353499	0.00480126	0.000218675	0.29247	5.77641e-09	4.40028e-06	1.01084e-06	8.49069e-08
0.274107	3.77674e-08	0.000219818	0.946535	54.2571	0.353753	0.00480407	0.000218717	0.292677	5.77896e-09	4.3977e-06	1.01049e-06	8.48467e-08
0.27431	3.77412e-08	0.00021986	0.947207	54.2562	0.354007	0.00480688	0.000218759	0.292884	5.78151e-09	4.39512e-06	1.01015e-06	8.47867e-08
0.274715	3.76889e-08	0.000219943	0.948552	54.2543	0.354515	0.0048125	0.000218843	0.293298	5.78661e-09	4.38998e-06	1.00946e-06	8.46669e-08
0.275121	3.76368e-08	0.000220026	0.949896	54.2524	0.355023	0.00481812	0.000218927	0.293712	5.79171e-09	4.38485e-06	1.00877e-06	8.45474e-08
0.276025	3.75212e-08	0.000220211	0.952891	54.2483	0.356156	0.00483063	0.000219114	0.294634	5.80307e-09	4.37347e-06	1.00724e-06	8.42824e-08
0.276928	3.74063e-08	0.000220396	0.955886	54.2442	0.357288	0.00484313	0.0002193	0.295556	5.81442e-09	4.36215e-06	1.00572e-06	8.40192e-08
0.277832	3.72922e-08	0.00022058	0.95888	54.24	0.35842	0.00485562	0.000219486	0.296477	5.82577e-09	4.3509e-06	1.00421e-06	8.37577e-08
0.282237	3.67459e-08	0.000221474	0.973471	54.2199	0.363937	0.00491639	0.000220389	0.300968	5.88098e-09	4.297e-06	9.9697e-07	8.25061e-08
0.286642	3.6216e-08	0.000222362	0.988053	54.1998	0.369453	0.00497694	0.000221285	0.305456	5.93604e-09	4.24459e-06	9.89919e-07	8.12921e-08
0.291047	3.57017e-08	0.000223243	1.00263	54.1797	0.374967	0.00503727	0.000222173	0.30994	5.99094e-09	4.19363e-06	9.83051e-07	8.01141e-08
0.29909	3.48008e-08	0.000224833	1.02921	54.143	0.385031	0.00514684	0.000223778	0.318119	6.0908e-09	4.1041e-06	9.70958e-07	7.80511e-08
0.307133	3.39459e-08	0.000226403	1.05577	54.1063	0.39509	0.0052557	0.000225361	0.326287	6.19014e-09	4.01884e-06	9.59403e-07	7.60938e-08
0.313815	3.3268e-08	0.00022769	1.07782	54.0758	0.403442	0.00534558	0.000226659	0.333066	6.2723e-09	3.95104e-06	9.50183e-07	7.45422e-08
0.320497	3.26179e-08	0.000228963	1.09985	54.0454	0.411792	0.00543496	0.000227943	0.339837	6.3541e-09	3.88585e-06	9.41287e-07	7.30544e-08
0.327178	3.19937e-08	0.000230222	1.12186	54.015	0.420138	0.00552384	0.000229212	0.346601	6.43556e-09	3.8231e-06	9.32695e-07	7.16262e-08
0.33386	3.13938e-08	0.000231467	1.14385	53.9846	0.428481	0.00561223	0.000230466	0.353358	6.51667e-09	3.76266e-06	9.24387e-07	7.02537e-08
0.343005	3.061e-08	0.00023315	1.17392	53.9431	0.439894	0.0057324	0.000232161	0.362595	6.62711e-09	3.68348e-06	9.13454e-07	6.84611e-08
0.35215	2.98653e-08	0.000234807	1.20395	53.9016	0.451301	0.00585164	0.00023383	0.371819	6.73692e-09	3.60806e-06	9.02979e-07	6.67581e-08
0.353382	2.97682e-08	0.000235028	1.208	53.896	0.452837	0.00586764	0.000234053	0.373061	6.75166e-09	3.5982e-06	9.01604e-07	6.6536e-08
0.354614	2.96714e-08	0.000235249	1.21204	53.8904	0.454374	0.00588363	0.000234276	0.374302	6.7664e-09	3.58838e-06	9.00235e-07	6.63147e-08
0.355847	2.95753e-08	0.00023547	1.21608	53.8848	0.455911	0.00589959	0.000234498	0.375544	6.78112e-09	3.57862e-06	8.98873e-07	6.6095e-08
0.357079	2.94799e-08	0.00023569	1.22013	53.8792	0.457447	0.00591554	0.00023472	0.376785	6.79583e-09	3.56893e-06	8.97519e-07	6.58768e-08
0.359543	2.92909e-08	0.000236129	1.22821	53.8681	0.460519	0.00594739	0.000235162	0.379267	6.82522e-09	3.54973e-06	8.94833e-07	6.54448e-08
0.362008	2.91044e-08	0.000236566	1.23629	53.8569	0.463592	0.00597917	0.000235602	0.381748	6.85457e-09	3.53077e-06	8.92177e-07	6.50185e-08
0.364473	2.89204e-08	0.000237002	1.24437	53.8457	0.466663	0.00601089	0.000236041	0.384228	6.88386e-09	3.51205e-06	8.89549e-07	6.45979e-08
0.369842	2.85279e-08	0.000237945	1.26197	53.8214	0.473354	0.00607976	0.00023699	0.389629	6.94753e-09	3.47207e-06	8.83922e-07	6.37005e-08
0.375212	2.81463e-08	0.00023888	1.27955	53.7971	0.480043	0.00614832	0.000237932	0.395025	7.01098e-09	3.43316e-06	8.78423e-07	6.28283e-08
0.380581	2.77752e-08	0.000239807	1.29713	53.7728	0.486731	0.00621657	0.000238865	0.400416	7.07421e-09	3.39527e-06	8.73048e-07	6.19803e-08
0.389348	2.7191e-08	0.000241304	1.3258	53.7331	0.497645	0.00632733	0.000240372	0.409211	7.17698e-09	3.33552e-06	8.64525e-07	6.06451e-08
0.398115	2.66319e-08	0.000242781	1.35444	53.6935	0.508556	0.00643728	0.000241858	0.417994	7.27918e-09	3.27822e-06	8.56298e-07	5.93676e-08
0.406882	2.60964e-08	0.000244238	1.38306	53.654	0.519461	0.00654641	0.000243324	0.426766	7.3808e-09	3.22325e-06	8.48348e-07	5.81442e-08
0.415649	2.5583e-08	0.000245676	1.41165	53.6144	0.530362	0.00665473	0.000244771	0.435528	7.48185e-09	3.17046e-06	8.40659e-07	5.69714e-08
0.430177	2.47774e-08	0.000248016	1.45896	53.549	0.548417	0.00683246	0.000247125	0.450023	7.64805e-09	3.08745e-06	8.28448e-07	5.51314e-08
0.444705	2.40234e-08	0.000250307	1.5062	53.4836	0.56646	0.00700801	0.000249429	0.464488	7.81271e-09	3.00957e-06	8.16847e-07	5.34096e-08
0.459233	2.33163e-08	0.000252549	1.55336	53.4183	0.584491	0.00718139	0.000251683	0.478924	7.97585e-09	2.93638e-06	8.05801e-07	5.17949e-08
0.473761	2.26517e-08	0.000254744	1.60046	53.3531	0.602512	0.00735265	0.00025389	0.493331	8.13747e-09	2.86745e-06	7.95261e-07	5.02777e-08
0.493963	2.17915e-08	0.000257721	1.66582	53.2626	0.62755	0.00758728	0.000256883	0.513315	8.35974e-09	2.77803e-06	7.81366e-07	4.83139e-08
0.514164	2.09977e-08	0.000260614	1.73105	53.1722	0.652568	0.00781792	0.00025979	0.533245	8.57918e-09	2.69533e-06	7.68267e-07	4.65021e-08
0.530287	2.04069e-08	0.000262865	1.78301	53.1002	0.672521	0.00799919	0.000262053	0.549112	8.75233e-09	2.63367e-06	7.58329e-07	4.51537e-08
0.546411	1.98504e-08	0.000265067	1.83488	53.0283	0.692461	0.008178	0.000264265	0.564944	8.92374e-09	2.5755e-06	7.48807e-07	4.38836e-08
0.562534	1.93253e-08	0.000267222	1.88667	52.9565	0.712389	0.0083544	0.00026643	0.580742	9.09343e-09	2.52054e-06	7.39668e-07	4.26853e-08
0.578657	1.8829e-08	0.00026933	1.93838	52.8848	0.732303	0.00852843	0.000268549	0.596505	9.26145e-09	2.46854e-06	7.30884e-07	4.15527e-08
0.594781	1.83593e-08	0.000271395	1.99	52.8132	0.752206	0.00870014	0.000270622	0.612234	9.42781e-09	2.41925e-06	7.22429e-07	4.04809e-08
0.614121	1.78277e-08	0.000273815	2.0518	52.7274	0.776063	0.00890307	0.000273053	0.631056	9.62522e-09	2.36343e-06	7.12686e-07	3.9268e-08
0.633461	1.73285e-08	0.000276175	2.11349	52.6418	0.799902	0.00910279	0.000275424	0.64983	9.82036e-09	2.31091e-06	7.03349e-07	3.81288e-08
0.647717	1.69794e-08	0.000277879	2.15888	52.5788	0.817462	0.00924798	0.000277135	0.663636	9.96275e-09	2.27414e-06	6.96707e-07	3.73324e-08
0.661972	1.66448e-08	0.000279553	2.20421	52.5158	0.835013	0.00939147	0.000278816	0.677416	1.0104e-08	2.2389e-06	6.90253e-07	3.65688e-08
0.664712	1.65822e-08	0.000279871	2.21292	52.5037	0.838385	0.00941886	0.000279135	0.680062	1.0131e-08	2.2323e-06	6.89034e-07	3.6426e-08
0.667451	1.652e-08	0.000280188	2.22162	52.4916	0.841757	0.00944619	0.000279454	0.682706	1.01579e-08	2.22575e-06	6.87821e-07	3.62842e-08
0.670191	1.64584e-08	0.000280504	2.23032	52.4795	0.845128	0.00947346	0.000279771	0.68535	1.01848e-08	2.21925e-06	6.86615e-07	3.61435e-08
0.672931	1.63972e-08	0.000280819	2.23902	52.4675	0.848499	0.00950067	0.000280088	0.687993	1.02117e-08	2.2128e-06	6.85416e-07	3.6004e-08
0.678411	1.62764e-08	0.000281447	2.2564	52.4433	0.85524	0.0095549	0.000280718	0.693275	1.02653e-08	2.20005e-06	6.83035e-07	3.57283e-08
0.683891	1.61575e-08	0.00028207	2.27378	52.4191	0.86198	0.0096089	0.000281343	0.698554	1.03188e-08	2.18751e-06	6.8068e-07	3.5457e-08
0.68937	1.60404e-08	0.000282688	2.29115	52.395	0.868719	0.00966265	0.000281964	0.703828	1.03721e-08	2.17515e-06	6.78349e-07	3.519e-08
0.699901	1.58206e-08	0.000283866	2.3245	52.3487	0.881663	0.00976529	0.000283147	0.713954	1.0474e-08	2.15194e-06	6.73938e-07	3.46884e-08
0.710431	1.56072e-08	0.000285029	2.35782	52.3024	0.894603	0.00986706	0.000284315	0.724065	1.05753e-08	2.12939e-06	6.69611e-07	3.42015e-08
0.720961	1.53999e-08	0.000286178	2.3911	52.2561	0.907538	0.00996799	0.000285468	0.734161	1.0676e-08	2.10749e-06	6.65367e-07	3.37286e-08
0.731491	1.51986e-08	0.000287312	2.42435	52.2099	0.920467	0.0100681	0.000286607	0.744244	1.07762e-08	2.08619e-06	6.61202e-07	3.32692e-08
0.753971	1.47873e-08	0.000289689	2.49521	52.1113	0.948053	0.010279	0.000288993	0.765723	1.0988e-08	2.04267e-06	6.52562e-07	3.23309e-08
0.776452	1.43996e-08	0.000292005	2.56591	52.0129	0.975615	0.0104862	0.000291318	0.787138	1.11972e-08	2.00159e-06	6.44246e-07	3.14463e-08
0.798933	1.40334e-08	0.000294263	2.63646	51.9147	1.00315	0.0106898	0.000293585	0.808489	1.14039e-08	1.96275e-06	6.36231e-07	3.0611e-08
0.821413	1.36871e-08	0.000296466	2.70686	51.8167	1.03067	0.01089	0.000295796	0.829778	1.16081e-08	1.92599e-06	6.28496e-07	2.98209e-08
0.86371	1.30838e-08	0.000300468	2.83888	51.6328	1.08238	0.0112575	0.000299813	0.869661	1.19861e-08	1.86184e-06	6.14644e-07	2.84447e-08
0.906006	1.25363e-08	0.000304297	2.97037	51.4495	1.134	0.0116136	0.000303655	0.909324	1.23561e-08	1.80351e-06	6.01621e-07	2.71957e-08
0.911698	1.24665e-08	0.000304799	2.98802	51.4249	1.14094	0.0116607	0.00030416	0.914645	1.24053e-08	1.79607e-06	5.99926e-07	2.70364e-08
0.91739	1.23975e-08	0.000305299	3.00567	51.4003	1.14788	0.0117075	0.000304661	0.919962	1.24544e-08	1.78871e-06	5.98245e-07	2.6879e-08
0.923082	1.23294e-08	0.000305796	3.0233	51.3757	1.15482	0.0117543	0.00030516	0.925275	1.25033e-08	1.78143e-06	5.96577e-07	2.67236e-08
0.928774	1.22621e-08	0.00030629	3.04093	51.3511	1.16175	0.0118008	0.000305656	0.930584	1.25521e-08	1.77425e-06	5.94922e-07	2.65701e-08
0.934466	1.21956e-08	0.000306781	3.05854	51.3265	1.16869	0.0118471	0.000306149	0.935889	1.26008e-08	1.76715e-06	5.93279e-07	2.64184e-08
0.944351	1.2082e-08	0.000307628	3.08911	51.2839	1.18072	0.0119271	0.000306998	0.945092	1.26851e-08	1.75501e-06	5.90456e-07	2.61592e-08
0.954235	1.19707e-08	0.000308466	3.11965	51.2413	1.19276	0.0120065	0.000307839	0.954284	1.27689e-08	1.74312e-06	5.8767e-07	2.59054e-08
0.96412	1.18617e-08	0.000309296	3.15015	51.1987	1.20479	0.0120854	0.000308673	0.963464	1.28524e-08	1.73146e-06	5.84919e-07	2.56567e-08
0.974005	1.17548e-08	0.000310118	3.18063	51.1562	1.21681	0.0121637	0.000309498	0.972633	1.29355e-08	1.72004e-06	5.82204e-07	2.54131e-08
0.997339	1.1511e-08	0.000312028	3.25247	51.0559	1.24518	0.0123465	0.000311414	0.99423	1.31302e-08	1.69393e-06	5.75929e-07	2.48569e-08
1.02067	1.12782e-08	0.000313896	3.32415	50.9557	1.27352	0.0125263	0.000313289	1.01576	1.33228e-08	1.66897e-06	5.69834e-07	2.43258e-08
1.04401	1.10556e-08	0.000315724	3.39567	50.8558	1.30184	0.0127033	0.000315123	1.03723	1.35136e-08	1.64509e-06	5.63912e-07	2.38183e-08
1.06734	1.08427e-08	0.000317513	3.46703	50.7561	1.33013	0.0128776	0.000316918	1.05863	1.37024e-08	1.62221e-06	5.58154e-07	2.33328e-08
1.09971	1.05623e-08	0.000319933	3.56575	50.618	1.36933	0.0131148	0.000319346	1.08821	1.39614e-08	1.59202e-06	5.50423e-07	2.26932e-08
1.13207	1.02977e-08	0.000322284	3.66416	50.4804	1.40847	0.0133471	0.000321705	1.11767	1.42169e-08	1.56349e-06	5.42973e-07	2.20899e-08
1.16444	1.00476e-08	0.00032457	3.76228	50.343	1.44757	0.0135745	0.000323999	1.14701	1.44693e-08	1.53648e-06	5.35786e-07	2.15198e-08
1.1968	9.81095e-09	0.000326795	3.86009	50.2061	1.48661	0.0137974	0.00032623	1.17623	1.47186e-08	1.51087e-06	5.28847e-07	2.09803e-08
1.2348	9.54877e-09	0.000329331	3.97457	50.0457	1.53239	0.0140533	0.000328775	1.21038	1.50076e-08	1.48243e-06	5.20998e-07	2.03827e-08
1.2728	9.30199e-09	0.000331791	4.08863	49.8858	1.57809	0.0143035	0.000331243	1.24438	1.52927e-08	1.4556e-06	5.13449e-07	1.98203e-08
1.3108	9.06952e-09	0.000334179	4.2023	49.7264	1.62373	0.014548	0.000333638	1.27821	1.55741e-08	1.43027e-06	5.06182e-07	1.92906e-08
1.31623	9.03736e-09	0.000334514	4.21849	49.7036	1.63023	0.0145824	0.000333974	1.28302	1.5614e-08	1.42676e-06	5.05167e-07	1.92173e-08
1.32165	9.00551e-09	0.000334847	4.23467	49.6809	1.63674	0.0146168	0.000334308	1.28784	1.56538e-08	1.42328e-06	5.04157e-07	1.91448e-08
1.32707	8.97392e-09	0.00033518	4.25085	49.6582	1.64324	0.014651	0.000334642	1.29265	1.56935e-08	1.41983e-06	5.03152e-07	1.90728e-08
1.3325	8.94258e-09	0.00033551	4.26701	49.6356	1.64975	0.0146852	0.000334973	1.29745	1.57332e-08	1.41641e-06	5.02153e-07	1.90014e-08
1.34334	8.88066e-09	0.000336168	4.29932	49.5902	1.66275	0.0147531	0.000335633	1.30705	1.58123e-08	1.40964e-06	5.0017e-07	1.88603e-08
1.35419	8.81971e-09	0.00033682	4.3316	49.5449	1.67574	0.0148206	0.000336287	1.31664	1.58912e-08	1.40297e-06	4.98207e-07	1.87215e-08
1.36504	8.75973e-09	0.000337467	4.36384	49.4996	1.68873	0.0148877	0.000336936	1.32622	1.59698e-08	1.39641e-06	4.96265e-07	1.85849e-08
1.39545	8.59644e-09	0.000339254	4.45408	49.3729	1.72512	0.0150737	0.000338729	1.353	1.61888e-08	1.37851e-06	4.90922e-07	1.8213e-08
1.42587	8.44003e-09	0.000341001	4.54408	49.2465	1.76147	0.0152565	0.000340481	1.37969	1.64058e-08	1.36133e-06	4.85728e-07	1.78568e-08
1.45628	8.29008e-09	0.000342711	4.63382	49.1203	1.79777	0.0154362	0.000342196	1.40628	1.66209e-08	1.34482e-06	4.80675e-07	1.75154e-08
1.4867	8.14619e-09	0.000344384	4.72332	48.9945	1.83402	0.0156131	0.000343874	1.43277	1.68341e-08	1.32895e-06	4.75757e-07	1.71878e-08
1.53218	7.94154e-09	0.000346822	4.8567	48.8069	1.88815	0.0158722	0.000346319	1.4722	1.71497e-08	1.30631e-06	4.68643e-07	1.6722e-08
1.57766	7.74853e-09	0.000349186	4.98954	48.6199	1.94217	0.0161252	0.00034869	1.51141	1.74616e-08	1.28489e-06	4.618e-07	1.62828e-08
1.62315	7.56621e-09	0.00035148	5.12184	48.4335	1.99609	0.0163724	0.000350991	1.55042	1.77699e-08	1.26459e-06	4.55212e-07	1.58681e-08
1.66863	7.39369e-09	0.000353708	5.25361	48.2478	2.04991	0.0166141	0.000353225	1.58921	1.80749e-08	1.24532e-06	4.48863e-07	1.54757e-08
1.71952	7.21133e-09	0.000356126	5.40042	48.0408	2.10999	0.0168781	0.000355651	1.63237	1.84125e-08	1.22487e-06	4.42027e-07	1.50612e-08
1.77041	7.03928e-09	0.000358471	5.54657	47.8346	2.16995	0.0171358	0.000358002	1.67528	1.87464e-08	1.20551e-06	4.35456e-07	1.46701e-08
1.82129	6.87675e-09	0.000360746	5.69208	47.6291	2.22977	0.0173874	0.000360283	1.71793	1.90768e-08	1.18714e-06	4.29133e-07	1.43009e-08
1.86298	6.75009e-09	0.00036256	5.8108	47.4614	2.27868	0.0175892	0.000362102	1.75269	1.93451e-08	1.17278e-06	4.24129e-07	1.40133e-08
1.90467	6.62888e-09	0.000364332	5.9291	47.2941	2.32751	0.0177873	0.000363879	1.78728	1.96113e-08	1.15899e-06	4.19274e-07	1.37381e-08
1.94636	6.5128e-09	0.000366063	6.04698	47.1274	2.37624	0.0179817	0.000365615	1.8217	1.98756e-08	1.14574e-06	4.14561e-07	1.34746e-08
1.98805	6.4015e-09	0.000367755	6.16444	46.9612	2.42488	0.0181727	0.000367312	1.85597	2.0138e-08	1.133e-06	4.09984e-07	1.3222e-08
2.02974	6.29469e-09	0.00036941	6.28149	46.7955	2.47344	0.0183603	0.000368971	1.89007	2.03987e-08	1.12073e-06	4.05536e-07	1.29798e-08
2.07142	6.19211e-09	0.000371029	6.39813	46.6303	2.52191	0.0185447	0.000370594	1.92402	2.06577e-08	1.10891e-06	4.01213e-07	1.27472e-08
2.11311	6.0935e-09	0.000372613	6.51436	46.4656	2.57029	0.0187259	0.000372183	1.9578	2.09151e-08	1.0975e-06	3.97006e-07	1.25237e-08
2.1548	5.99863e-09	0.000374165	6.63019	46.3014	2.61858	0.0189041	0.000373739	1.99144	2.1171e-08	1.0865e-06	3.92916e-07	1.23087e-08
2.1625	5.9815e-09	0.000374448	6.65155	46.2711	2.6275	0.0189367	0.000374022	1.99763	2.12182e-08	1.08451e-06	3.92171e-07	1.22699e-08
2.17021	5.96449e-09	0.00037473	6.67289	46.2408	2.63641	0.0189692	0.000374305	2.00383	2.12653e-08	1.08253e-06	3.9143e-07	1.22313e-08
2.17791	5.94759e-09	0.000375011	6.69422	46.2106	2.64532	0.0190016	0.000374587	2.01001	2.13123e-08	1.08056e-06	3.90694e-07	1.2193e-08
2.18561	5.93081e-09	0.000375291	6.71554	46.1803	2.65422	0.0190339	0.000374868	2.0162	2.13593e-08	1.07861e-06	3.8996e-07	1.2155e-08
2.20102	5.89759e-09	0.000375848	6.75814	46.1199	2.67202	0.0190982	0.000375426	2.02855	2.14531e-08	1.07474e-06	3.88505e-07	1.20798e-08
2.21643	5.86483e-09	0.000376401	6.80068	46.0596	2.68981	0.0191622	0.00037598	2.04087	2.15468e-08	1.07091e-06	3.87063e-07	1.20056e-08
2.23183	5.83251e-09	0.000376949	6.84316	45.9993	2.70759	0.0192257	0.00037653	2.05318	2.16403e-08	1.06714e-06	3.85636e-07	1.19324e-08
2.265	5.76439e-09	0.000378116	6.93444	45.8697	2.74581	0.0193612	0.0003777	2.0796	2.18409e-08	1.05916e-06	3.82609e-07	1.17782e-08
2.29816	5.69821e-09	0.000379265	7.02547	45.7404	2.78398	0.0194951	0.000378852	2.10593	2.20408e-08	1.0514e-06	3.79644e-07	1.16284e-08
2.33133	5.63387e-09	0.000380396	7.11625	45.6115	2.82209	0.0196272	0.000379986	2.13217	2.22399e-08	1.04383e-06	3.76738e-07	1.14828e-08
2.3862	5.53127e-09	0.00038223	7.26591	45.3988	2.88503	0.0198423	0.000381824	2.17537	2.25678e-08	1.03171e-06	3.72056e-07	1.12507e-08
2.44107	5.43318e-09	0.000384019	7.41491	45.1869	2.94782	0.0200532	0.000383618	2.21831	2.2894e-08	1.02008e-06	3.67523e-07	1.1029e-08
2.49594	5.33932e-09	0.000385765	7.56326	44.9758	3.01046	0.0202599	0.000385368	2.26101	2.32184e-08	1.0089e-06	3.63133e-07	1.08169e-08
2.55081	5.24941e-09	0.000387471	7.71095	44.7655	3.07294	0.0204627	0.000387078	2.30347	2.35414e-08	9.98149e-07	3.58878e-07	1.06138e-08
2.65347	5.09096e-09	0.000390557	7.98555	44.3742	3.18943	0.0208319	0.000390171	2.38224	2.41418e-08	9.79085e-07	3.51259e-07	1.02561e-08
2.7325	4.97687e-09	0.000392846	8.19545	44.0748	3.27876	0.0211077	0.000392466	2.44232	2.46011e-08	9.65262e-07	3.45675e-07	9.99874e-09
2.81153	4.86907e-09	0.000395064	8.40406	43.7771	3.36777	0.0213765	0.000394689	2.50191	2.50583e-08	9.52121e-07	3.4032e-07	9.75575e-09
2.89056	4.76706e-09	0.000397215	8.61141	43.4809	3.45648	0.0216386	0.000396845	2.56104	2.55135e-08	9.39611e-07	3.3518e-07	9.52595e-09
2.9696	4.67031e-09	0.000399303	8.8175	43.1863	3.54487	0.0218944	0.000398938	2.61969	2.59671e-08	9.27678e-07	3.3024e-07	9.30817e-09
2.98876	4.6476e-09	0.0003998	8.86728	43.1151	3.56626	0.0219555	0.000399436	2.63384	2.60769e-08	9.24866e-07	3.29071e-07	9.25706e-09
3.00792	4.62518e-09	0.000400294	8.917	43.044	3.58763	0.0220163	0.000399931	2.64797	2.61866e-08	9.22085e-07	3.27913e-07	9.20661e-09
3.02709	4.60303e-09	0.000400784	8.96664	42.9729	3.60898	0.0220767	0.000400422	2.66207	2.62962e-08	9.19335e-07	3.26765e-07	9.15678e-09
3.04625	4.58115e-09	0.000401271	9.01621	42.902	3.63032	0.0221368	0.00040091	2.67614	2.64058e-08	9.16615e-07	3.25629e-07	9.10758e-09
3.08458	4.53818e-09	0.000402235	9.11513	42.7604	3.67293	0.0222559	0.000401876	2.70421	2.66247e-08	9.11262e-07	3.23386e-07	9.01097e-09
3.12291	4.49624e-09	0.000403186	9.21377	42.6192	3.71547	0.0223737	0.000402829	2.73217	2.68433e-08	9.06022e-07	3.21185e-07	8.9167e-09
3.16124	4.4553e-09	0.000404124	9.31213	42.4783	3.75794	0.0224901	0.000403769	2.76002	2.70618e-08	9.00891e-07	3.19022e-07	8.82469e-09
3.19956	4.4153e-09	0.00040505	9.4102	42.3378	3.80034	0.0226054	0.000404697	2.78778	2.728e-08	8.95866e-07	3.16899e-07	8.73485e-09
3.30512	4.30981e-09	0.000407538	9.67887	41.9525	3.91673	0.0229163	0.000407191	2.86368	2.78803e-08	8.82544e-07	3.11239e-07	8.49804e-09
3.41068	4.21067e-09	0.000409941	9.94547	41.5699	4.03259	0.0232184	0.000409598	2.93882	2.84797e-08	8.6993e-07	3.05841e-07	8.27567e-09
3.51624	4.11732e-09	0.000412263	10.21	41.1899	4.14791	0.023512	0.000411925	3.01321	2.90788e-08	8.57962e-07	3.00687e-07	8.06646e-09
3.6218	4.02924e-09	0.000414509	10.4725	40.8124	4.2627	0.0237977	0.000414176	3.08687	2.9678e-08	8.46589e-07	2.9576e-07	7.86926e-09
3.72736	3.946e-09	0.000416685	10.7331	40.4375	4.37695	0.0240757	0.000416356	3.15981	3.02776e-08	8.35764e-07	2.91044e-07	7.68305e-09
3.91628	3.80787e-09	0.000420413	11.1946	39.7726	4.58013	0.0245558	0.000420091	3.2886	3.13531e-08	8.17624e-07	2.83087e-07	7.37445e-09
4.10521	3.68206e-09	0.000423947	11.65	39.1154	4.78163	0.0250147	0.000423632	3.41523	3.24333e-08	8.00896e-07	2.75693e-07	7.09378e-09
4.29414	3.56694e-09	0.000427305	12.0996	38.4658	4.98148	0.0254543	0.000426996	3.53974	3.352e-08	7.85407e-07	2.68801e-07	6.83738e-09
4.48306	3.46121e-09	0.000430502	12.5434	37.8235	5.1797	0.0258761	0.000430198	3.66223	3.46151e-08	7.71013e-07	2.62359e-07	6.60223e-09
4.67199	3.36371e-09	0.000433552	12.9816	37.1885	5.3763	0.0262814	0.000433253	3.78275	3.57201e-08	7.5759e-07	2.56323e-07	6.38571e-09
4.86091	3.27355e-09	0.000436466	13.4145	36.5605	5.5713	0.0266714	0.000436172	3.90136	3.68366e-08	7.45037e-07	2.50655e-07	6.18581e-09
4.88831	3.26102e-09	0.000436878	13.4768	36.4699	5.59946	0.0267267	0.000436585	3.91841	3.69996e-08	7.43283e-07	2.4986e-07	6.15803e-09
4.91572	3.24863e-09	0.000437288	13.539	36.3796	5.62758	0.0267818	0.000436995	3.93542	3.71629e-08	7.41545e-07	2.49073e-07	6.13058e-09
4.94312	3.23637e-09	0.000437694	13.6011	36.2894	5.65566	0.0268366	0.000437403	3.95239	3.73264e-08	7.39822e-07	2.48293e-07	6.10344e-09
4.97052	3.22424e-09	0.000438099	13.6631	36.1993	5.68372	0.0268911	0.000437808	3.96932	3.74902e-08	7.38116e-07	2.4752e-07	6.07659e-09
5.02533	3.20037e-09	0.0004389	13.7868	36.0195	5.73972	0.0269992	0.00043861	4.00307	3.78188e-08	7.34748e-07	2.45993e-07	6.02374e-09
5.08013	3.17699e-09	0.000439692	13.91	35.8404	5.7956	0.0271061	0.000439403	4.03667	3.81486e-08	7.31441e-07	2.44491e-07	5.97201e-09
5.13494	3.15409e-09	0.000440474	14.0329	35.6618	5.85134	0.027212	0.000440187	4.07013	3.84796e-08	7.28191e-07	2.43015e-07	5.92137e-09
5.27074	3.09932e-09	0.000442372	14.3353	35.2216	5.98891	0.0274697	0.000442087	4.15237	3.93053e-08	7.2038e-07	2.39461e-07	5.80032e-09
5.40653	3.04719e-09	0.000444215	14.6352	34.7849	6.12568	0.027721	0.000443933	4.23372	4.01394e-08	7.12891e-07	2.36049e-07	5.68523e-09
5.54233	2.99752e-09	0.000446006	14.9324	34.3515	6.26166	0.0279663	0.000445727	4.3142	4.09824e-08	7.05704e-07	2.32768e-07	5.57566e-09
5.67813	2.95012e-09	0.000447748	15.2272	33.9214	6.39685	0.0282058	0.000447471	4.39382	4.18348e-08	6.98798e-07	2.29612e-07	5.47122e-09
5.83708	2.89732e-09	0.000449728	15.5692	33.422	6.55411	0.0284791	0.000449454	4.48594	4.28451e-08	6.9105e-07	2.26066e-07	5.35501e-09
5.99604	2.84721e-09	0.000451647	15.9078	32.9271	6.71033	0.0287452	0.000451376	4.57694	4.387e-08	6.83637e-07	2.2267e-07	5.24484e-09
6.15499	2.79957e-09	0.000453509	16.2431	32.4364	6.86549	0.0290044	0.00045324	4.66684	4.49101e-08	6.76537e-07	2.19414e-07	5.14019e-09
6.31394	2.75425e-09	0.000455316	16.5753	31.95	7.01963	0.029257	0.000455049	4.75567	4.59665e-08	6.69728e-07	2.16291e-07	5.04077e-09
6.43506	2.72111e-09	0.000456659	16.8263	31.5821	7.13639	0.0294453	0.000456393	4.82264	4.67827e-08	6.64724e-07	2.13992e-07	4.96814e-09
6.45314	2.71628e-09	0.000456857	16.8636	31.5275	7.15375	0.0294731	0.000456591	4.83258	4.69054e-08	6.6399e-07	2.13655e-07	4.95754e-09
6.47121	2.71147e-09	0.000457054	16.9008	31.4728	7.17111	0.0295008	0.000456788	4.84251	4.70283e-08	6.63259e-07	2.1332e-07	4.947e-09
6.48928	2.70668e-09	0.00045725	16.9381	31.4183	7.18845	0.0295284	0.000456985	4.85242	4.71514e-08	6.62532e-07	2.12986e-07	4.93652e-09
6.50735	2.70192e-09	0.000457446	16.9752	31.3638	7.20578	0.029556	0.000457181	4.86233	4.72748e-08	6.61809e-07	2.12653e-07	4.92609e-09
6.54349	2.69247e-09	0.000457836	17.0495	31.2549	7.2404	0.0296109	0.000457572	4.88209	4.75222e-08	6.60371e-07	2.11993e-07	4.9054e-09
6.57963	2.68312e-09	0.000458223	17.1235	31.1462	7.27497	0.0296655	0.000457959	4.9018	4.77705e-08	6.58946e-07	2.11339e-07	4.88493e-09
6.61577	2.67387e-09	0.000458608	17.1974	31.0378	7.30949	0.0297198	0.000458345	4.92145	4.80198e-08	6.57534e-07	2.1069e-07	4.86469e-09
6.72076	2.64753e-09	0.000459713	17.4113	30.7239	7.40947	0.0298758	0.00045945	4.97826	4.87497e-08	6.53501e-07	2.08837e-07	4.80707e-09
6.82576	2.62196e-09	0.000460798	17.6238	30.4117	7.50901	0.0300294	0.000460536	5.03464	4.9488e-08	6.49568e-07	2.0703e-07	4.75118e-09
6.93075	2.59714e-09	0.000461863	17.835	30.1013	7.60813	0.0301806	0.000461603	5.09059	5.0235e-08	6.45732e-07	2.05267e-07	4.69695e-09
7.13167	2.55158e-09	0.000463851	18.2357	29.512	7.79659	0.0304636	0.000463592	5.19648	5.16897e-08	6.38647e-07	2.0201e-07	4.59751e-09
7.33259	2.5084e-09	0.000465774	18.6318	28.9289	7.9835	0.0307386	0.000465517	5.30086	5.31793e-08	6.31877e-07	1.98898e-07	4.50339e-09
7.53352	2.46741e-09	0.000467636	19.0234	28.3518	8.16887	0.031006	0.000467381	5.40378	5.47059e-08	6.25399e-07	1.95922e-07	4.41417e-09
7.73444	2.42846e-09	0.000469441	19.4106	27.7806	8.35271	0.0312661	0.000469187	5.50526	5.62716e-08	6.19194e-07	1.93071e-07	4.32946e-09
8.02803	2.37487e-09	0.000471981	19.9687	26.9564	8.61865	0.0316339	0.000471729	5.65104	5.86345e-08	6.10579e-07	1.89115e-07	4.21312e-09
8.32162	2.32489e-09	0.000474412	20.5178	26.1443	8.88143	0.0319879	0.000474162	5.79394	6.10932e-08	6.02456e-07	1.85388e-07	4.10478e-09
8.61521	2.27815e-09	0.000476744	21.0582	25.344	9.14111	0.032329	0.000476494	5.93406	6.36557e-08	5.94783e-07	1.81871e-07	4.00364e-09
8.9088	2.23435e-09	0.000478981	21.5902	24.5553	9.39773	0.0326579	0.000478732	6.07149	6.63309e-08	5.87518e-07	1.78544e-07	3.90899e-09
9.20239	2.1932e-09	0.000481131	22.1139	23.7778	9.65135	0.0329754	0.000480883	6.20631	6.91283e-08	5.80629e-07	1.75392e-07	3.82023e-09
9.49599	2.15447e-09	0.000483199	22.6297	23.0112	9.90201	0.0332822	0.000482951	6.33862	7.20583e-08	5.74085e-07	1.72402e-07	3.7368e-09
9.78958	2.11795e-09	0.00048519	23.1376	22.2554	10.1498	0.0335788	0.000484942	6.46847	7.51323e-08	5.67859e-07	1.6956e-07	3.65826e-09
10.0832	2.08345e-09	0.000487109	23.6379	21.51	10.3947	0.0338657	0.00048686	6.59596	7.8363e-08	5.61928e-07	1.66855e-07	3.58415e-09
10.3768	2.05081e-09	0.000488959	24.1307	20.775	10.6367	0.0341435	0.000488709	6.72115	8.17644e-08	5.56269e-07	1.64279e-07	3.51416e-09
10.6704	2.01987e-09	0.000490744	24.6164	20.0499	10.876	0.0344125	0.000490493	6.84411	8.53521e-08	5.50865e-07	1.61817e-07	3.44785e-09
10.7114	2.01567e-09	0.000490989	24.6837	19.9493	10.9093	0.0344495	0.000490738	6.86113	8.58702e-08	5.50127e-07	1.61483e-07	3.43889e-09
10.7525	2.01151e-09	0.000491232	24.7509	19.8489	10.9425	0.0344863	0.000490981	6.87811	8.63918e-08	5.49395e-07	1.6115e-07	3.42997e-09
10.7935	2.00737e-09	0.000491475	24.818	19.7486	10.9756	0.0345229	0.000491224	6.89505	8.69174e-08	5.48667e-07	1.6082e-07	3.42112e-09
10.8346	2.00326e-09	0.000491716	24.8849	19.6486	11.0087	0.0345594	0.000491465	6.91194	8.74473e-08	5.47944e-07	1.60491e-07	3.41233e-09
10.9167	1.99514e-09	0.000492195	25.0184	19.4491	11.0747	0.0346319	0.000491943	6.9456	8.85195e-08	5.46511e-07	1.5984e-07	3.39495e-09
10.9988	1.98713e-09	0.000492669	25.1513	19.2503	11.1405	0.0347037	0.000492417	6.9791	8.96089e-08	5.45096e-07	1.59196e-07	3.37783e-09
11.0809	1.97923e-09	0.000493139	25.2837	19.0523	11.2061	0.034775	0.000492886	7.01244	9.07159e-08	5.43697e-07	1.58561e-07	3.36094e-09
11.2083	1.9672e-09	0.000493859	25.4879	18.7467	11.3075	0.0348843	0.000493605	7.06381	9.24688e-08	5.41561e-07	1.57591e-07	3.33524e-09
11.3356	1.95543e-09	0.000494568	25.6908	18.4429	11.4083	0.0349921	0.000494314	7.11479	9.42665e-08	5.39465e-07	1.56639e-07	3.31011e-09
11.463	1.94391e-09	0.000495267	25.8925	18.1408	11.5086	0.0350985	0.000495012	7.16539	9.61119e-08	5.37407e-07	1.55705e-07	3.28551e-09
11.5903	1.93262e-09	0.000495956	26.0929	17.8405	11.6084	0.0352036	0.0004957	7.21561	9.80064e-08	5.35386e-07	1.54787e-07	3.26144e-09
11.7177	1.92158e-09	0.000496635	26.2921	17.542	11.7078	0.0353073	0.000496378	7.26546	9.99523e-08	5.33401e-07	1.53887e-07	3.23789e-09
11.845	1.91075e-09	0.000497305	26.4901	17.2451	11.8066	0.0354096	0.000497046	7.31494	1.01952e-07	5.31451e-07	1.53002e-07	3.21481e-09
11.9723	1.90015e-09	0.000497964	26.6868	16.9499	11.905	0.0355107	0.000497705	7.36405	1.04007e-07	5.29536e-07	1.52133e-07	3.19223e-09
12.0997	1.88976e-09	0.000498615	26.8824	16.6565	12.0029	0.0356104	0.000498355	7.4128	1.06121e-07	5.27653e-07	1.51279e-07	3.1701e-09
12.227	1.87958e-09	0.000499257	27.0767	16.3647	12.1003	0.0357089	0.000498995	7.46119	1.08295e-07	5.25803e-07	1.5044e-07	3.14844e-09
12.3544	1.8696e-09	0.000499889	27.2699	16.0745	12.1972	0.0358061	0.000499626	7.50922	1.10534e-07	5.23985e-07	1.49615e-07	3.12719e-09
12.4817	1.85982e-09	0.000500513	27.4619	15.786	12.2937	0.0359021	0.000500248	7.55691	1.1284e-07	5.22198e-07	1.48805e-07	3.10638e-09
12.6091	1.85022e-09	0.000501128	27.6527	15.4991	12.3897	0.0359969	0.000500862	7.60425	1.15215e-07	5.20441e-07	1.48007e-07	3.08597e-09
12.7364	1.84081e-09	0.000501735	27.8424	15.2139	12.4852	0.0360905	0.000501467	7.65124	1.17664e-07	5.18713e-07	1.47223e-07	3.06597e-09
12.8638	1.83157e-09	0.000502333	28.0309	14.9302	12.5803	0.0361829	0.000502063	7.6979	1.2019e-07	5.17014e-07	1.46452e-07	3.04635e-09
12.9911	1.82251e-09	0.000502923	28.2183	14.6482	12.6749	0.0362741	0.000502652	7.74422	1.22796e-07	5.15343e-07	1.45693e-07	3.02711e-09
13.1184	1.81362e-09	0.000503505	28.4045	14.3677	12.7691	0.0363642	0.000503231	7.79021	1.25487e-07	5.137e-07	1.44946e-07	3.00823e-09
13.2745	1.80295e-09	0.000504207	28.6313	14.0262	12.8838	0.036473	0.000503931	7.84611	1.28907e-07	5.11722e-07	1.44048e-07	2.98558e-09
13.4305	1.79252e-09	0.000504897	28.8563	13.6869	12.9979	0.0365802	0.000504619	7.90152	1.32469e-07	5.09784e-07	1.43165e-07	2.96344e-09
13.5866	1.78232e-09	0.000505576	29.0798	13.35	13.1113	0.0366857	0.000505295	7.95645	1.36182e-07	5.07884e-07	1.42301e-07	2.94181e-09
13.7426	1.77234e-09	0.000506243	29.3016	13.0154	13.2241	0.0367895	0.000505959	8.0109	1.40057e-07	5.06022e-07	1.41451e-07	2.92065e-09
13.8986	1.76258e-09	0.000506899	29.5218	12.6831	13.3362	0.0368918	0.000506612	8.06488	1.44104e-07	5.04195e-07	1.40618e-07	2.89996e-09
14.0547	1.75303e-09	0.000507544	29.7404	12.353	13.4476	0.0369924	0.000507253	8.1184	1.48337e-07	5.02405e-07	1.39799e-07	2.87972e-09
14.2107	1.74369e-09	0.000508178	29.9574	12.0251	13.5584	0.0370914	0.000507883	8.17145	1.52767e-07	5.00649e-07	1.38994e-07	2.85992e-09
14.3832	1.73359e-09	0.000508866	30.1956	11.6652	13.6801	0.037199	0.000508567	8.22957	1.57912e-07	4.98747e-07	1.38122e-07	2.83852e-09
14.5557	1.72373e-09	0.00050954	30.4318	11.308	13.8011	0.0373047	0.000509237	8.28713	1.63337e-07	4.96885e-07	1.37265e-07	2.81762e-09
14.7282	1.71409e-09	0.000510202	30.6662	10.9534	13.9212	0.0374085	0.000509894	8.34415	1.69068e-07	4.95064e-07	1.36425e-07	2.7972e-09
14.9007	1.70467e-09	0.000510851	30.8987	10.6014	14.0407	0.0375104	0.000510537	8.40063	1.75129e-07	4.93281e-07	1.35599e-07	2.77724e-09
15.0732	1.69547e-09	0.000511486	31.1294	10.252	14.1593	0.0376103	0.000511167	8.45657	1.81552e-07	4.91537e-07	1.34789e-07	2.75774e-09
15.2457	1.68648e-09	0.000512109	31.3582	9.90523	14.2772	0.0377083	0.000511783	8.51198	1.88371e-07	4.8983e-07	1.33992e-07	2.73868e-09
15.4182	1.67769e-09	0.000512718	31.5853	9.56098	14.3943	0.0378044	0.000512386	8.56687	1.95621e-07	4.8816e-07	1.33209e-07	2.72003e-09
15.5696	1.67013e-09	0.000513242	31.7831	9.26091	14.4965	0.0378871	0.000512904	8.61461	2.02375e-07	4.86724e-07	1.32532e-07	2.70401e-09
15.721	1.66273e-09	0.000513756	31.9796	8.96277	14.5982	0.0379682	0.000513412	8.66196	2.09528e-07	4.85316e-07	1.31864e-07	2.68829e-09
15.8724	1.65546e-09	0.000514259	32.1747	8.66656	14.6992	0.0380478	0.000513908	8.70891	2.17117e-07	4.83936e-07	1.31206e-07	2.67287e-09
16.0238	1.64835e-09	0.000514752	32.3684	8.37226	14.7998	0.0381258	0.000514394	8.75546	2.25181e-07	4.82584e-07	1.30556e-07	2.65774e-09
16.2041	1.64005e-09	0.000515325	32.5973	8.0244	14.9187	0.0382166	0.000514957	8.81036	2.35468e-07	4.8101e-07	1.29794e-07	2.6401e-09
16.3843	1.63196e-09	0.000515882	32.8243	7.67922	15.0369	0.0383049	0.000515503	8.86471	2.46585e-07	4.79475e-07	1.29042e-07	2.62285e-09
16.5645	1.62405e-09	0.000516422	33.0494	7.33669	15.1542	0.0383908	0.000516033	8.9185	2.58639e-07	4.7798e-07	1.283e-07	2.60598e-09
16.7448	1.61633e-09	0.000516946	33.2726	6.99679	15.2709	0.0384741	0.000516544	8.97174	2.71751e-07	4.76524e-07	1.27568e-07	2.58948e-09
16.925	1.60879e-09	0.000517453	33.4939	6.65952	15.3867	0.0385546	0.000517037	9.02443	2.86069e-07	4.75109e-07	1.26845e-07	2.57334e-09
17.1052	1.60143e-09	0.00051794	33.7134	6.32485	15.5019	0.0386322	0.000517509	9.07656	3.01768e-07	4.73736e-07	1.26128e-07	2.55754e-09
17.2855	1.59426e-09	0.000518407	33.9311	5.99278	15.6163	0.0387067	0.00051796	9.12812	3.19057e-07	4.72406e-07	1.25419e-07	2.54209e-09
17.4657	1.58727e-09	0.000518852	34.1469	5.66331	15.7299	0.0387778	0.000518387	9.17913	3.38188e-07	4.71121e-07	1.24714e-07	2.52696e-09
17.6126	1.5817e-09	0.000519198	34.3214	5.39663	15.8221	0.0388329	0.000518716	9.22028	3.55363e-07	4.70109e-07	1.24142e-07	2.51488e-09
17.7595	1.57626e-09	0.000519526	34.4947	5.13168	15.9137	0.0388853	0.000519026	9.26105	3.74172e-07	4.69131e-07	1.23572e-07	2.503e-09
17.9065	1.57094e-09	0.000519835	34.6667	4.86843	16.0049	0.0389348	0.000519315	9.30142	3.94854e-07	4.68187e-07	1.23003e-07	2.49134e-09
18.0247	1.56675e-09	0.000520069	34.8042	4.65782	16.078	0.0389722	0.000519531	9.33362	4.13063e-07	4.67456e-07	1.22545e-07	2.4821e-09
18.1429	1.56264e-09	0.000520288	34.9409	4.44833	16.1508	0.0390073	0.000519731	9.36556	4.3286e-07	4.66751e-07	1.22085e-07	2.47299e-09
18.2612	1.55862e-09	0.000520491	35.0768	4.23994	16.2232	0.0390397	0.000519913	9.39722	4.54462e-07	4.66075e-07	1.21623e-07	2.46402e-09
18.3794	1.55469e-09	0.000520676	35.2118	4.03268	16.2955	0.0390693	0.000520074	9.42861	4.78129e-07	4.65429e-07	1.21159e-07	2.45517e-09
18.4977	1.55086e-09	0.000520841	35.346	3.82655	16.3674	0.0390957	0.000520213	9.45971	5.04171e-07	4.64818e-07	1.20691e-07	2.44646e-09
18.5272	1.54991e-09	0.000520878	35.3794	3.77518	16.3853	0.0391017	0.000520244	9.46744	5.11095e-07	4.64671e-07	1.20573e-07	2.4443e-09
18.5568	1.54897e-09	0.000520915	35.4128	3.72389	16.4033	0.0391075	0.000520274	9.47515	5.18196e-07	4.64526e-07	1.20454e-07	2.44215e-09
18.5864	1.54804e-09	0.000520949	35.4461	3.67267	16.4212	0.0391131	0.000520301	9.48284	5.25483e-07	4.64384e-07	1.20336e-07	2.44e-09
18.6159	1.54712e-09	0.000520983	35.4793	3.62151	16.4391	0.0391184	0.000520327	9.49051	5.32962e-07	4.64244e-07	1.20217e-07	2.43787e-09
18.6455	1.5462e-09	0.000521014	35.5125	3.57043	16.457	0.0391234	0.000520351	9.49816	5.40641e-07	4.64107e-07	1.20097e-07	2.43574e-09
18.7046	1.54438e-09	0.000521072	35.5787	3.46849	16.4927	0.0391327	0.000520393	9.51341	5.5663e-07	4.63841e-07	1.19857e-07	2.43151e-09
18.7637	1.54259e-09	0.000521123	35.6447	3.36683	16.5284	0.0391408	0.000520427	9.52857	5.7352e-07	4.63587e-07	1.19614e-07	2.42732e-09
18.8229	1.54083e-09	0.000521166	35.7105	3.26546	16.5639	0.0391478	0.000520453	9.54365	5.91391e-07	4.63345e-07	1.19369e-07	2.42315e-09
18.882	1.53909e-09	0.000521201	35.776	3.16438	16.5995	0.0391533	0.000520469	9.55865	6.10329e-07	4.63116e-07	1.19122e-07	2.41902e-09
18.9411	1.53739e-09	0.000521227	35.8413	3.06359	16.635	0.0391574	0.000520475	9.57356	6.30432e-07	4.62901e-07	1.18871e-07	2.41493e-09
19.0312	1.53486e-09	0.000521247	35.9404	2.91061	16.6889	0.0391607	0.000520463	9.59609	6.63552e-07	4.62603e-07	1.18483e-07	2.40875e-09
19.1213	1.53241e-09	0.000521242	36.0388	2.75832	16.7428	0.0391598	0.000520421	9.6184	7.00092e-07	4.62344e-07	1.18085e-07	2.40265e-09
19.2114	1.53005e-09	0.000521207	36.1367	2.60674	16.7965	0.0391542	0.000520346	9.64047	7.40607e-07	4.62131e-07	1.17676e-07	2.39663e-09
19.3015	1.52779e-09	0.000521138	36.2339	2.45587	16.8501	0.039143	0.000520232	9.66229	7.85778e-07	4.6197e-07	1.17253e-07	2.39069e-09
19.3915	1.52564e-09	0.000521029	36.3305	2.30573	16.9037	0.0391255	0.000520073	9.68383	8.36456e-07	4.61869e-07	1.16814e-07	2.38484e-09
19.4694	1.52388e-09	0.000520897	36.4135	2.17655	16.9499	0.0391044	0.000519892	9.70221	8.85516e-07	4.61838e-07	1.16418e-07	2.37984e-09
19.5473	1.52223e-09	0.000520724	36.4959	2.04793	16.9961	0.0390766	0.000519665	9.72035	9.40341e-07	4.61868e-07	1.16005e-07	2.37492e-09
19.6251	1.52069e-09	0.000520503	36.5778	1.9199	17.0423	0.0390413	0.000519383	9.73823	1.00198e-06	4.6197e-07	1.15571e-07	2.37007e-09
19.6895	1.51952e-09	0.000520279	36.645	1.81453	17.0804	0.0390052	0.000519102	9.75278	1.05906e-06	4.62117e-07	1.15193e-07	2.36611e-09
19.6993	1.51935e-09	0.00052024	36.6552	1.7985	17.0862	0.0389991	0.000519055	9.75499	1.06831e-06	4.62145e-07	1.15134e-07	2.36551e-09
19.7091	1.51919e-09	0.000520201	36.6654	1.78247	17.0921	0.0389928	0.000519006	9.75718	1.07772e-06	4.62174e-07	1.15074e-07	2.36492e-09
19.7189	1.51902e-09	0.000520161	36.6756	1.76646	17.0979	0.0389864	0.000518956	9.75937	1.08728e-06	4.62206e-07	1.15014e-07	2.36432e-09
19.7288	1.51886e-09	0.00052012	36.6858	1.75045	17.1037	0.0389798	0.000518905	9.76156	1.09701e-06	4.62239e-07	1.14953e-07	2.36372e-09
19.7386	1.5187e-09	0.000520077	36.696	1.73446	17.1095	0.038973	0.000518853	9.76374	1.10691e-06	4.62273e-07	1.14892e-07	2.36313e-09
19.7582	1.51839e-09	0.000519989	36.7163	1.7025	17.1212	0.0389588	0.000518744	9.76808	1.12723e-06	4.62348e-07	1.14767e-07	2.36195e-09
19.7778	1.5181e-09	0.000519895	36.7366	1.67058	17.1328	0.0389438	0.00051863	9.77241	1.14827e-06	4.6243e-07	1.14641e-07	2.36077e-09
19.7975	1.51781e-09	0.000519796	36.7568	1.6387	17.1445	0.038928	0.000518509	9.77671	1.17008e-06	4.62519e-07	1.14512e-07	2.3596e-09
19.8171	1.51754e-09	0.000519692	36.777	1.60686	17.1562	0.0389113	0.000518382	9.78098	1.19269e-06	4.62617e-07	1.1438e-07	2.35843e-09
19.8533	1.51707e-09	0.000519484	36.8141	1.5483	17.1777	0.0388781	0.000518131	9.7888	1.23663e-06	4.6282e-07	1.14131e-07	2.35629e-09
19.8895	1.51665e-09	0.000519255	36.851	1.48988	17.1992	0.0388414	0.000517855	9.79652	1.28378e-06	4.63055e-07	1.13872e-07	2.35417e-09
19.9256	1.51628e-09	0.000519002	36.8877	1.43161	17.2207	0.038801	0.000517552	9.80415	1.3345e-06	4.63326e-07	1.13601e-07	2.35208e-09
19.9618	1.51597e-09	0.000518722	36.9243	1.37349	17.2423	0.0387563	0.000517218	9.81168	1.38921e-06	4.63636e-07	1.13319e-07	2.35e-09
19.998	1.51572e-09	0.000518413	36.9607	1.31552	17.2639	0.0387069	0.000516849	9.81911	1.44839e-06	4.6399e-07	1.13022e-07	2.34795e-09
20.0383	1.51553e-09	0.000518028	37.0011	1.25103	17.2881	0.0386455	0.000516393	9.82725	1.52042e-06	4.64444e-07	1.12673e-07	2.34568e-09
20.0787	1.51545e-09	0.000517596	37.0411	1.18675	17.3123	0.0385766	0.000515882	9.83523	1.59966e-06	4.64969e-07	1.12302e-07	2.34345e-09
20.1191	1.51547e-09	0.00051711	37.081	1.12267	17.3366	0.0384991	0.000515308	9.84304	1.68728e-06	4.65574e-07	1.11905e-07	2.34125e-09
20.1594	1.51563e-09	0.00051656	37.1205	1.05881	17.361	0.0384116	0.000514662	9.85066	1.78463e-06	4.66274e-07	1.11479e-07	2.33909e-09
20.1998	1.51594e-09	0.000515937	37.1596	0.995174	17.3855	0.0383126	0.00051393	9.85806	1.89344e-06	4.67085e-07	1.11018e-07	2.33697e-09
20.2324	1.51632e-09	0.000515372	37.191	0.943936	17.4054	0.0382228	0.000513268	9.86387	1.99116e-06	4.67833e-07	1.10617e-07	2.33529e-09
20.265	1.51683e-09	0.000514742	37.2221	0.892859	17.4254	0.0381229	0.00051253	9.86951	2.09913e-06	4.68679e-07	1.10185e-07	2.33363e-09
20.2976	1.51749e-09	0.000514037	37.253	0.841949	17.4455	0.0380114	0.000511706	9.87495	2.21902e-06	4.69637e-07	1.09719e-07	2.33201e-09
20.3245	1.51817e-09	0.000513393	37.2782	0.800158	17.4622	0.0379094	0.000510953	9.87928	2.32817e-06	4.70525e-07	1.09305e-07	2.33071e-09
20.3513	1.51898e-09	0.000512681	37.3031	0.75849	17.479	0.0377971	0.000510122	9.88346	2.44823e-06	4.71515e-07	1.0886e-07	2.32942e-09
20.3782	1.51995e-09	0.000511893	37.3278	0.716951	17.4959	0.0376728	0.000509202	9.88746	2.58088e-06	4.72623e-07	1.08379e-07	2.32817e-09
20.4004	1.52088e-09	0.000511175	37.3481	0.682662	17.51	0.0375596	0.000508363	9.89062	2.70175e-06	4.73642e-07	1.0795e-07	2.32716e-09
20.4227	1.52196e-09	0.000510387	37.3681	0.648469	17.5242	0.0374358	0.000507443	9.89365	2.83411e-06	4.74768e-07	1.07489e-07	2.32617e-09
20.4449	1.52319e-09	0.000509522	37.388	0.614376	17.5385	0.0372999	0.000506433	9.89652	2.97967e-06	4.76015e-07	1.06992e-07	2.32521e-09
20.4671	1.5246e-09	0.000508567	37.4076	0.580389	17.5529	0.0371503	0.000505318	9.89921	3.14054e-06	4.77402e-07	1.06453e-07	2.32427e-09
20.4894	1.52622e-09	0.00050751	37.427	0.546511	17.5675	0.0369849	0.000504082	9.90172	3.31923e-06	4.78951e-07	1.05868e-07	2.32337e-09
20.5099	1.52793e-09	0.000506427	37.4446	0.515308	17.5812	0.0368159	0.000502817	9.90384	3.50284e-06	4.80551e-07	1.05278e-07	2.32257e-09
20.513	1.5282e-09	0.000506255	37.4472	0.510643	17.5832	0.0367891	0.000502616	9.90415	3.53211e-06	4.80806e-07	1.05185e-07	2.32245e-09
20.5136	1.52825e-09	0.000506222	37.4477	0.509746	17.5836	0.0367839	0.000502577	9.9042	3.53778e-06	4.80855e-07	1.05167e-07	2.32242e-09
20.5142	1.52831e-09	0.000506188	37.4482	0.50885	17.584	0.0367787	0.000502537	9.90426	3.54348e-06	4.80905e-07	1.05149e-07	2.3224e-09
20.5148	1.52836e-09	0.000506155	37.4487	0.507953	17.5844	0.0367735	0.000502498	9.90432	3.54918e-06	4.80955e-07	1.05131e-07	2.32238e-09
20.5153	1.52842e-09	0.000506121	37.4492	0.507057	17.5848	0.0367682	0.000502459	9.90438	3.55491e-06	4.81005e-07	1.05113e-07	2.32236e-09
20.5165	1.52853e-09	0.000506054	37.4502	0.505265	17.5856	0.0367577	0.00050238	9.90449	3.56642e-06	4.81105e-07	1.05076e-07	2.32231e-09
20.5177	1.52864e-09	0.000505986	37.4512	0.503473	17.5864	0.0367471	0.0005023	9.9046	3.578e-06	4.81206e-07	1.0504e-07	2.32227e-09
20.5189	1.52875e-09	0.000505917	37.4522	0.501681	17.5872	0.0367364	0.00050222	9.90471	3.58965e-06	4.81308e-07	1.05003e-07	2.32222e-09
20.5243	1.52926e-09	0.0005056	37.4568	0.49353	17.5908	0.0366871	0.000501849	9.90521	3.64366e-06	4.8178e-07	1.04833e-07	2.32202e-09
20.5297	1.52979e-09	0.000505274	37.4613	0.485386	17.5945	0.0366364	0.000501468	9.9057	3.69927e-06	4.82266e-07	1.04659e-07	2.32182e-09
20.5351	1.53035e-09	0.000504939	37.4658	0.47725	17.5981	0.0365843	0.000501076	9.90617	3.75656e-06	4.82768e-07	1.04481e-07	2.32162e-09
20.5422	1.5311e-09	0.000504482	37.4718	0.466516	17.603	0.0365132	0.00050054	9.90677	3.83495e-06	4.83454e-07	1.04239e-07	2.32137e-09
20.5493	1.5319e-09	0.000504006	37.4777	0.455795	17.6078	0.0364394	0.000499983	9.90734	3.91658e-06	4.84169e-07	1.03989e-07	2.32111e-09
20.5564	1.53273e-09	0.000503512	37.4835	0.445088	17.6127	0.0363627	0.000499404	9.90788	4.00169e-06	4.84915e-07	1.0373e-07	2.32087e-09
20.5635	1.53361e-09	0.000502997	37.4893	0.434395	17.6176	0.0362829	0.000498801	9.90838	4.09049e-06	4.85694e-07	1.03462e-07	2.32062e-09
20.577	1.5354e-09	0.000501958	37.5003	0.41409	17.6271	0.0361222	0.000497583	9.90926	4.27055e-06	4.87273e-07	1.02925e-07	2.32018e-09
20.5869	1.53681e-09	0.000501148	37.5081	0.399337	17.634	0.0359972	0.000496632	9.90982	4.4117e-06	4.88511e-07	1.0251e-07	2.31986e-09
20.5968	1.53832e-09	0.000500288	37.5159	0.384614	17.641	0.0358646	0.000495622	9.9103	4.56231e-06	4.89832e-07	1.02072e-07	2.31956e-09
20.6066	1.53995e-09	0.000499374	37.5236	0.369921	17.6481	0.0357238	0.000494546	9.91071	4.7234e-06	4.91243e-07	1.01609e-07	2.31927e-09
20.6165	1.5417e-09	0.000498399	37.5312	0.35526	17.6553	0.0355741	0.0004934	9.91103	4.89606e-06	4.92755e-07	1.0112e-07	2.31899e-09
20.628	1.54391e-09	0.000497178	37.5399	0.338185	17.6637	0.035387	0.000491961	9.9113	5.11391e-06	4.94659e-07	1.00511e-07	2.31869e-09
20.6294	1.54419e-09	0.000497023	37.541	0.336118	17.6648	0.0353633	0.000491779	9.91132	5.14172e-06	4.94902e-07	1.00434e-07	2.31865e-09
20.6296	1.54424e-09	0.000496997	37.5411	0.335774	17.6649	0.0353593	0.000491748	9.91133	5.14636e-06	4.94942e-07	1.00421e-07	2.31864e-09
20.6298	1.54429e-09	0.000496971	37.5413	0.335429	17.6651	0.0353554	0.000491717	9.91133	5.15101e-06	4.94983e-07	1.00408e-07	2.31864e-09
20.6301	1.54434e-09	0.000496945	37.5415	0.335085	17.6653	0.0353514	0.000491687	9.91134	5.15567e-06	4.95024e-07	1.00395e-07	2.31863e-09
20.6305	1.54443e-09	0.000496893	37.5418	0.334397	17.6656	0.0353434	0.000491625	9.91134	5.16502e-06	4.95105e-07	1.0037e-07	2.31862e-09
20.631	1.54453e-09	0.000496841	37.5422	0.333709	17.666	0.0353354	0.000491564	9.91135	5.1744e-06	4.95187e-07	1.00344e-07	2.31861e-09
20.6315	1.54462e-09	0.000496788	37.5425	0.333022	17.6663	0.0353274	0.000491502	9.91136	5.18381e-06	4.95269e-07	1.00318e-07	2.3186e-09
20.6358	1.54553e-09	0.000496294	37.5457	0.32665	17.6695	0.0352519	0.000490919	9.91141	5.27268e-06	4.96045e-07	1.00073e-07	2.31849e-09
20.6401	1.54647e-09	0.000495785	37.5489	0.320284	17.6727	0.0351741	0.000490318	9.91144	5.36461e-06	4.96846e-07	9.98221e-08	2.31839e-09
20.6444	1.54744e-09	0.00049526	37.552	0.313926	17.676	0.035094	0.000489699	9.91145	5.45974e-06	4.97675e-07	9.95639e-08	2.31828e-09
20.6497	1.54867e-09	0.000494596	37.5559	0.306164	17.68	0.0349928	0.000488914	9.91144	5.58062e-06	4.98726e-07	9.92381e-08	2.31817e-09
20.6549	1.54996e-09	0.000493905	37.5596	0.298412	17.684	0.0348877	0.000488097	9.9114	5.70693e-06	4.99823e-07	9.89007e-08	2.31805e-09
20.6602	1.55131e-09	0.000493186	37.5634	0.290671	17.6881	0.0347785	0.000487246	9.91132	5.83899e-06	5.00969e-07	9.85508e-08	2.31794e-09
20.6654	1.55272e-09	0.000492438	37.5671	0.282942	17.6922	0.0346649	0.00048636	9.9112	5.97719e-06	5.02165e-07	9.81879e-08	2.31784e-09
20.6713	1.55437e-09	0.000491568	37.5711	0.274359	17.6968	0.0345332	0.00048533	9.91103	6.1387e-06	5.03561e-07	9.7768e-08	2.31773e-09
20.6772	1.55611e-09	0.000490657	37.5751	0.265791	17.7014	0.0343955	0.000484249	9.91081	6.30908e-06	5.0503e-07	9.73296e-08	2.31763e-09
20.683	1.55794e-09	0.000489702	37.5791	0.257238	17.7061	0.0342512	0.000483113	9.91055	6.48906e-06	5.06578e-07	9.68715e-08	2.31754e-09
20.6889	1.55988e-09	0.000488697	37.5829	0.2487	17.7108	0.0341	0.000481919	9.91022	6.6795e-06	5.08212e-07	9.63924e-08	2.31745e-09
20.6947	1.56193e-09	0.000487641	37.5867	0.240178	17.7156	0.0339413	0.000480662	9.90985	6.88138e-06	5.09938e-07	9.58905e-08	2.31737e-09
20.7006	1.5641e-09	0.000486529	37.5905	0.231673	17.7205	0.0337746	0.000479336	9.90941	7.09573e-06	5.11766e-07	9.53642e-08	2.31731e-09
20.7064	1.56641e-09	0.000485357	37.5941	0.223184	17.7254	0.0335991	0.000477936	9.90891	7.32376e-06	5.13703e-07	9.48115e-08	2.31725e-09
20.7123	1.56886e-09	0.000484118	37.5977	0.214713	17.7304	0.0334143	0.000476455	9.90834	7.56685e-06	5.1576e-07	9.42303e-08	2.3172e-09
20.7181	1.57146e-09	0.000482808	37.6012	0.206259	17.7355	0.0332193	0.000474886	9.9077	7.8266e-06	5.17949e-07	9.36181e-08	2.31716e-09
20.724	1.57424e-09	0.00048142	37.6046	0.197824	17.7406	0.0330133	0.00047322	9.90699	8.10476e-06	5.20283e-07	9.29724e-08	2.31714e-09
20.73	1.57732e-09	0.000479897	37.608	0.189131	17.746	0.0327878	0.000471388	9.90617	8.41373e-06	5.22863e-07	9.22667e-08	2.31712e-09
20.7361	1.58061e-09	0.000478273	37.6113	0.180459	17.7515	0.0325483	0.000469432	9.90525	8.74721e-06	5.25631e-07	9.15182e-08	2.31713e-09
20.7421	1.58417e-09	0.000476538	37.6145	0.171809	17.7571	0.0322934	0.000467337	9.90424	9.10823e-06	5.2861e-07	9.07226e-08	2.31714e-09
20.7482	1.588e-09	0.000474682	37.6175	0.163182	17.7628	0.0320216	0.000465089	9.90312	9.50056e-06	5.31826e-07	8.98751e-08	2.31718e-09
20.7542	1.59215e-09	0.000472689	37.6205	0.154579	17.7686	0.0317309	0.000462669	9.90188	9.92859e-06	5.35309e-07	8.89698e-08	2.31723e-09
20.7603	1.59665e-09	0.000470543	37.6232	0.146002	17.7746	0.0314194	0.000460055	9.90052	1.03974e-05	5.39092e-07	8.80005e-08	2.3173e-09
20.7649	1.60037e-09	0.00046879	37.6252	0.139465	17.7792	0.0311659	0.000457913	9.89939	1.0787e-05	5.42212e-07	8.7212e-08	2.31736e-09
20.7695	1.60434e-09	0.000466926	37.6271	0.132945	17.784	0.0308975	0.00045563	9.89817	1.12075e-05	5.45554e-07	8.63777e-08	2.31744e-09
20.7741	1.60861e-09	0.000464942	37.6289	0.126441	17.7888	0.0306129	0.000453192	9.89686	1.16627e-05	5.49144e-07	8.54933e-08	2.31754e-09
20.7788	1.61321e-09	0.000462825	37.6306	0.119955	17.7938	0.0303105	0.00045058	9.89545	1.21574e-05	5.5301e-07	8.45537e-08	2.31765e-09
20.7834	1.61817e-09	0.000460559	37.6322	0.113486	17.7989	0.0299884	0.000447776	9.89393	1.26971e-05	5.57189e-07	8.3553e-08	2.31777e-09
20.788	1.62355e-09	0.000458128	37.6336	0.107036	17.8041	0.0296447	0.000444755	9.8923	1.32883e-05	5.61719e-07	8.24845e-08	2.31792e-09
20.7916	1.62808e-09	0.000456096	37.6346	0.101998	17.8082	0.0293587	0.000442219	9.89094	1.37926e-05	5.65544e-07	8.15955e-08	2.31804e-09
20.7952	1.63294e-09	0.000453939	37.6355	0.0969729	17.8125	0.0290566	0.000439518	9.8895	1.43383e-05	5.69642e-07	8.06558e-08	2.31818e-09
20.7988	1.63815e-09	0.000451645	37.6364	0.0919604	17.8169	0.0287368	0.000436633	9.88796	1.49306e-05	5.74046e-07	7.96604e-08	2.31833e-09
20.8025	1.64376e-09	0.000449199	37.6371	0.0869613	17.8213	0.0283976	0.000433542	9.88633	1.55762e-05	5.78791e-07	7.86038e-08	2.3185e-09
20.8061	1.64982e-09	0.000446583	37.6376	0.081976	17.8259	0.028037	0.00043022	9.8846	1.62832e-05	5.83923e-07	7.74793e-08	2.31868e-09
20.8097	1.6564e-09	0.000443779	37.6381	0.0770051	17.8306	0.0276526	0.000426639	9.88276	1.70608e-05	5.89494e-07	7.62793e-08	2.31888e-09
20.8125	1.66196e-09	0.000441431	37.6384	0.073116	17.8344	0.0273327	0.000423625	9.88123	1.77281e-05	5.94211e-07	7.52792e-08	2.31905e-09
20.8154	1.66792e-09	0.00043894	37.6385	0.0692366	17.8383	0.0269951	0.00042041	9.87963	1.84532e-05	5.99273e-07	7.42221e-08	2.31924e-09
20.8182	1.67433e-09	0.000436289	37.6386	0.0653671	17.8423	0.0266379	0.000416969	9.87793	1.9244e-05	6.04722e-07	7.31022e-08	2.31943e-09
20.8211	1.68125e-09	0.000433461	37.6385	0.061508	17.8464	0.0262593	0.000413275	9.87615	2.01109e-05	6.10606e-07	7.19127e-08	2.31964e-09
20.8239	1.68874e-09	0.000430435	37.6384	0.0576597	17.8506	0.025857	0.000409296	9.87426	2.10659e-05	6.16987e-07	7.06458e-08	2.31986e-09
20.8267	1.69689e-09	0.000427187	37.6381	0.0538226	17.855	0.0254282	0.000404991	9.87227	2.21239e-05	6.23934e-07	6.92923e-08	2.32011e-09
20.8289	1.70371e-09	0.000424503	37.6378	0.0508621	17.8584	0.0250763	0.000401407	9.87065	2.30251e-05	6.29752e-07	6.81787e-08	2.32031e-09
20.8311	1.71103e-09	0.000421652	37.6374	0.047909	17.862	0.024705	0.000397573	9.86896	2.40099e-05	6.3601e-07	6.70007e-08	2.32052e-09
20.8333	1.71893e-09	0.000418617	37.6369	0.0449634	17.8656	0.0243124	0.000393457	9.86718	2.50912e-05	6.42764e-07	6.57511e-08	2.32074e-09
20.8351	1.72586e-09	0.000415984	37.6364	0.0425634	17.8687	0.0239742	0.00038986	9.86566	2.60573e-05	6.48696e-07	6.46718e-08	2.32093e-09
20.8369	1.73328e-09	0.0004132	37.6358	0.0401689	17.8718	0.0236189	0.000386025	9.86408	2.71091e-05	6.5505e-07	6.35341e-08	2.32114e-09
20.8387	1.74124e-09	0.000410247	37.6352	0.0377799	17.875	0.0232446	0.000381923	9.86244	2.82593e-05	6.61876e-07	6.23319e-08	2.32135e-09
20.8405	1.74981e-09	0.000407107	37.6345	0.0353968	17.8783	0.0228495	0.00037752	9.86072	2.95238e-05	6.69237e-07	6.1058e-08	2.32157e-09
20.8423	1.75909e-09	0.000403757	37.6336	0.0330196	17.8817	0.0224313	0.000372773	9.85893	3.09218e-05	6.77207e-07	5.97039e-08	2.32181e-09
20.844	1.7688e-09	0.000400299	37.6328	0.0307314	17.8851	0.0220034	0.000367819	9.85711	3.24197e-05	6.85561e-07	5.83119e-08	2.32205e-09
20.8443	1.77028e-09	0.000399777	37.6326	0.030399	17.8856	0.0219391	0.000367064	9.85684	3.26518e-05	6.86836e-07	5.81018e-08	2.32209e-09
20.8443	1.77055e-09	0.000399683	37.6326	0.0303401	17.8857	0.0219276	0.00036693	9.8568	3.26932e-05	6.87064e-07	5.80643e-08	2.32209e-09
20.8444	1.77081e-09	0.00039959	37.6326	0.0302812	17.8858	0.0219161	0.000366795	9.85675	3.27348e-05	6.87292e-07	5.80268e-08	2.3221e-09
20.8444	1.77108e-09	0.000399496	37.6326	0.0302224	17.8859	0.0219046	0.000366659	9.8567	3.27765e-05	6.87521e-07	5.79892e-08	2.32211e-09
20.8445	1.77161e-09	0.000399309	37.6325	0.0301046	17.8861	0.0218815	0.000366388	9.8566	3.28602e-05	6.8798e-07	5.79138e-08	2.32212e-09
20.8446	1.77215e-09	0.00039912	37.6325	0.0299868	17.8862	0.0218583	0.000366115	9.85651	3.29445e-05	6.88441e-07	5.78382e-08	2.32213e-09
20.8447	1.77268e-09	0.000398931	37.6324	0.0298691	17.8864	0.0218351	0.000365842	9.85641	3.30292e-05	6.88904e-07	5.77623e-08	2.32215e-09
20.8452	1.77604e-09	0.000397754	37.6321	0.0291461	17.8875	0.0216908	0.000364134	9.85581	3.35607e-05	6.91797e-07	5.72902e-08	2.32223e-09
20.8458	1.7795e-09	0.00039655	37.6318	0.0284238	17.8887	0.0215436	0.000362379	9.8552	3.4112e-05	6.94772e-07	5.68078e-08	2.32231e-09
20.8463	1.78305e-09	0.000395317	37.6314	0.0277021	17.8898	0.0213933	0.000360574	9.85458	3.46842e-05	6.97835e-07	5.63145e-08	2.32239e-09
20.8469	1.78671e-09	0.000394055	37.6311	0.0269811	17.8909	0.0212399	0.000358718	9.85395	3.52786e-05	7.0099e-07	5.58099e-08	2.32248e-09
20.8477	1.79279e-09	0.000391973	37.6305	0.0258306	17.8928	0.020988	0.000355638	9.85292	3.62779e-05	7.06232e-07	5.49791e-08	2.32262e-09
20.8486	1.79918e-09	0.000389806	37.6299	0.0246818	17.8947	0.0207272	0.000352405	9.85187	3.73442e-05	7.11743e-07	5.41157e-08	2.32276e-09
20.8495	1.8059e-09	0.000387546	37.6293	0.0235348	17.8966	0.0204569	0.000349006	9.85079	3.84849e-05	7.17547e-07	5.32173e-08	2.32291e-09
20.8504	1.81299e-09	0.000385187	37.6286	0.0223896	17.8986	0.0201762	0.000345423	9.84968	3.97088e-05	7.23672e-07	5.22808e-08	2.32306e-09
20.8512	1.82048e-09	0.000382719	37.6279	0.0212462	17.9006	0.0198845	0.000341639	9.84854	4.10262e-05	7.3015e-07	5.13031e-08	2.32322e-09
20.852	1.82696e-09	0.000380607	37.6273	0.0203096	17.9022	0.0196363	0.000338369	9.84758	4.2185e-05	7.35753e-07	5.04675e-08	2.32335e-09
20.8527	1.83376e-09	0.000378409	37.6266	0.0193743	17.904	0.0193795	0.000334934	9.8466	4.34226e-05	7.41641e-07	4.95991e-08	2.32349e-09
20.8534	1.84092e-09	0.000376118	37.626	0.0184404	17.9057	0.0191134	0.000331318	9.8456	4.47483e-05	7.47842e-07	4.86953e-08	2.32363e-09
20.8541	1.84847e-09	0.000373726	37.6253	0.0175077	17.9075	0.0188374	0.000327504	9.84457	4.61724e-05	7.54384e-07	4.7753e-08	2.32377e-09
20.8543	1.85007e-09	0.000373222	37.6251	0.0173165	17.9078	0.0187794	0.000326693	9.84435	4.64788e-05	7.55773e-07	4.75543e-08	2.3238e-09
20.8543	1.85034e-09	0.000373137	37.6251	0.0172844	17.9079	0.0187697	0.000326556	9.84432	4.65306e-05	7.56008e-07	4.75209e-08	2.32381e-09
20.8543	1.85061e-09	0.000373052	37.6251	0.0172523	17.908	0.0187599	0.000326419	9.84428	4.65824e-05	7.56243e-07	4.74873e-08	2.32381e-09
20.8543	1.85089e-09	0.000372966	37.625	0.0172202	17.908	0.0187501	0.000326282	9.84425	4.66344e-05	7.56478e-07	4.74537e-08	2.32382e-09
20.8544	1.85143e-09	0.000372795	37.625	0.0171561	17.9081	0.0187304	0.000326007	9.84417	4.67388e-05	7.56951e-07	4.73864e-08	2.32383e-09
20.8544	1.85198e-09	0.000372624	37.6249	0.0170919	17.9083	0.0187108	0.00032573	9.8441	4.68438e-05	7.57425e-07	4.73189e-08	2.32384e-09
20.8545	1.85253e-09	0.000372452	37.6249	0.0170278	17.9084	0.018691	0.000325453	9.84403	4.69493e-05	7.57901e-07	4.72512e-08	2.32385e-09
20.8548	1.85563e-09	0.000371481	37.6246	0.0166698	17.9091	0.0185798	0.000323883	9.84362	4.75488e-05	7.60593e-07	4.68692e-08	2.3239e-09
20.855	1.85881e-09	0.000370493	37.6243	0.0163121	17.9098	0.018467	0.000322277	9.84321	4.81665e-05	7.63346e-07	4.64805e-08	2.32396e-09
20.8553	1.86205e-09	0.000369486	37.624	0.0159545	17.9105	0.0183524	0.000320634	9.84279	4.88035e-05	7.66162e-07	4.60848e-08	2.32402e-09
20.8557	1.86634e-09	0.000368164	37.6236	0.0154947	17.9114	0.0182022	0.000318463	9.84225	4.96531e-05	7.69882e-07	4.5565e-08	2.3241e-09
20.856	1.87076e-09	0.000366809	37.6232	0.0150353	17.9124	0.0180489	0.000316223	9.8417	5.05385e-05	7.73718e-07	4.50326e-08	2.32418e-09
20.8564	1.87532e-09	0.000365419	37.6228	0.0145762	17.9133	0.0178923	0.00031391	9.84114	5.14621e-05	7.77676e-07	4.44869e-08	2.32426e-09
20.8567	1.88002e-09	0.000363994	37.6224	0.0141175	17.9143	0.0177323	0.000311521	9.84058	5.24267e-05	7.81762e-07	4.39273e-08	2.32434e-09
20.8572	1.8864e-09	0.000362075	37.6219	0.0135187	17.9155	0.0175177	0.000308275	9.83983	5.37538e-05	7.87307e-07	4.3174e-08	2.32444e-09
20.8577	1.89307e-09	0.000360086	37.6213	0.0129206	17.9168	0.0172967	0.000304878	9.83907	5.51636e-05	7.93103e-07	4.23938e-08	2.32455e-09
20.8581	1.90005e-09	0.000358023	37.6207	0.0123232	17.9181	0.0170687	0.000301314	9.83829	5.66651e-05	7.99171e-07	4.15846e-08	2.32466e-09
20.8586	1.90736e-09	0.000355881	37.6201	0.0117264	17.9195	0.0168332	0.00029757	9.83749	5.82681e-05	8.05536e-07	4.0744e-08	2.32478e-09
20.8591	1.91599e-09	0.000353378	37.6194	0.0110586	17.921	0.0165599	0.000293136	9.83659	6.01991e-05	8.1305e-07	3.97619e-08	2.32491e-09
20.8596	1.92514e-09	0.000350756	37.6186	0.0103917	17.9225	0.0162757	0.000288422	9.83566	6.22924e-05	8.21014e-07	3.87326e-08	2.32504e-09
20.8602	1.93485e-09	0.000348003	37.6179	0.00972572	17.9241	0.0159796	0.000283392	9.83471	6.45711e-05	8.29478e-07	3.76512e-08	2.32518e-09
20.8607	1.9452e-09	0.000345106	37.6171	0.00906063	17.9257	0.0156705	0.000278005	9.83373	6.70617e-05	8.38501e-07	3.65122e-08	2.32532e-09
20.8608	1.94677e-09	0.00034467	37.617	0.00896376	17.926	0.0156243	0.000277187	9.83359	6.74447e-05	8.39867e-07	3.63409e-08	2.32535e-09
20.8608	1.94835e-09	0.000344232	37.6168	0.00886692	17.9262	0.0155778	0.00027636	9.83344	6.78331e-05	8.41247e-07	3.61682e-08	2.32537e-09
20.8609	1.94995e-09	0.000343789	37.6167	0.00877009	17.9264	0.0155309	0.000275524	9.8333	6.82268e-05	8.4264e-07	3.59941e-08	2.32539e-09
20.861	1.95156e-09	0.000343343	37.6166	0.00867328	17.9267	0.0154838	0.000274679	9.83315	6.86263e-05	8.44048e-07	3.58186e-08	2.32541e-09
20.8611	1.95483e-09	0.000342441	37.6163	0.00847973	17.9272	0.0153885	0.00027296	9.83286	6.94425e-05	8.46906e-07	3.5463e-08	2.32545e-09
20.8613	1.95818e-09	0.000341523	37.6161	0.00828626	17.9277	0.0152918	0.000271202	9.83256	7.0283e-05	8.49824e-07	3.51013e-08	2.3255e-09
20.8614	1.96159e-09	0.000340589	37.6159	0.00809287	17.9282	0.0151938	0.000269404	9.83226	7.11487e-05	8.52805e-07	3.47333e-08	2.32554e-09
20.8616	1.96508e-09	0.00033964	37.6156	0.00789956	17.9287	0.0150944	0.000267562	9.83196	7.20411e-05	8.5585e-07	3.43587e-08	2.32558e-09
20.8619	1.97248e-09	0.00033764	37.6151	0.00750341	17.9297	0.0148859	0.000263644	9.83134	7.39603e-05	8.62307e-07	3.35686e-08	2.32567e-09
20.8622	1.98022e-09	0.000335564	37.6145	0.00710762	17.9307	0.0146707	0.000259518	9.83071	7.60104e-05	8.69071e-07	3.27473e-08	2.32577e-09
20.8625	1.98834e-09	0.000333406	37.614	0.00671219	17.9318	0.0144485	0.000255164	9.83006	7.82068e-05	8.76169e-07	3.18919e-08	2.32586e-09
20.8628	1.99688e-09	0.000331158	37.6134	0.00631714	17.9329	0.0142186	0.000250558	9.82941	8.05673e-05	8.83635e-07	3.09993e-08	2.32596e-09
20.8631	2.00588e-09	0.000328814	37.6128	0.00592246	17.934	0.0139804	0.000245668	9.82874	8.31131e-05	8.91504e-07	3.00657e-08	2.32606e-09
20.8635	2.01673e-09	0.000326018	37.6121	0.00547413	17.9353	0.0136986	0.000239722	9.82797	8.62655e-05	9.00996e-07	2.89489e-08	2.32618e-09
20.8639	2.02832e-09	0.00032307	37.6114	0.0050263	17.9366	0.013404	0.000233304	9.82718	8.97352e-05	9.11138e-07	2.7766e-08	2.32629e-09
20.8642	2.04074e-09	0.000319948	37.6107	0.00457901	17.9379	0.013095	0.000226341	9.82637	9.35784e-05	9.22019e-07	2.65082e-08	2.32642e-09
20.8646	2.05412e-09	0.000316633	37.6099	0.00413225	17.9393	0.01277	0.000218739	9.82555	9.78662e-05	9.33745e-07	2.51642e-08	2.32654e-09
20.8648	2.06553e-09	0.000313842	37.6093	0.00377783	17.9404	0.0124992	0.000212167	9.82488	0.000101648	9.43748e-07	2.40265e-08	2.32664e-09
20.8651	2.07773e-09	0.000310894	37.6086	0.00342377	17.9416	0.0122157	0.000205043	9.82419	0.000105826	9.54448e-07	2.28172e-08	2.32675e-09
20.8654	2.09084e-09	0.000307769	37.608	0.00307008	17.9427	0.011918	0.000197271	9.8235	0.000110474	9.65945e-07	2.15257e-08	2.32685e-09
20.8656	2.10231e-09	0.000305066	37.6074	0.0027813	17.9437	0.011663	0.000190356	9.82292	0.000114686	9.76017e-07	2.04001e-08	2.32694e-09
20.8659	2.11457e-09	0.000302211	37.6068	0.00249277	17.9447	0.0113961	0.00018285	9.82233	0.00011934	9.86781e-07	1.92022e-08	2.32703e-09
20.866	2.12497e-09	0.000299815	37.6064	0.00226307	17.9455	0.011174	0.000176377	9.82185	0.000123418	9.95919e-07	1.81887e-08	2.32711e-09
20.8662	2.13601e-09	0.000297299	37.6059	0.00203353	17.9464	0.0109427	0.000169399	9.82136	0.00012788	1.00562e-06	1.71157e-08	2.32718e-09
20.8664	2.14776e-09	0.000294648	37.6054	0.00180417	17.9472	0.0107011	0.00016184	9.82087	0.00013279	1.01595e-06	1.5975e-08	2.32726e-09
20.8666	2.16033e-09	0.000291846	37.6049	0.00157498	17.9481	0.0104481	0.0001536	9.82037	0.000138229	1.02699e-06	1.47566e-08	2.32734e-09
20.8668	2.17382e-09	0.000288873	37.6044	0.00134598	17.949	0.0101822	0.000144559	9.81986	0.000144298	1.03886e-06	1.34483e-08	2.32742e-09
20.8669	2.18504e-09	0.000286426	37.6039	0.00116801	17.9497	0.00996542	0.000136873	9.81946	0.000149538	1.04874e-06	1.23588e-08	2.32748e-09
20.8671	2.197e-09	0.000283845	37.6035	0.000990148	17.9504	0.00973882	0.000128514	9.81906	0.000155317	1.05927e-06	1.11962e-08	2.32755e-09
20.8672	2.20728e-09	0.000281649	37.6032	0.0008464	17.951	0.00954758	0.000121182	9.81873	0.000160454	1.06831e-06	1.01949e-08	2.3276e-09
20.8673	2.21816e-09	0.000279343	37.6028	0.000702729	17.9516	0.0093484	0.000113256	9.81839	0.000166076	1.0779e-06	9.13121e-09	2.32765e-09
20.8674	2.22722e-09	0.00027744	37.6025	0.000589524	17.9521	0.00918522	0.000106528	9.81812	0.000170901	1.08588e-06	8.24281e-09	2.3277e-09
20.8675	2.23675e-09	0.000275454	37.6022	0.000476368	17.9526	0.00901606	9.93159e-05	9.81786	0.000176128	1.09428e-06	7.30474e-09	2.32774e-09
20.8676	2.24681e-09	0.000273375	37.6019	0.000363263	17.9531	0.00884033	9.15513e-05	9.81759	0.000181815	1.10313e-06	6.3107e-09	2.32779e-09
20.8676	2.25552e-09	0.000271585	37.6017	0.000270119	17.9535	0.00869014	8.46814e-05	9.81736	0.000186896	1.11082e-06	5.44439e-09	2.32782e-09
20.8677	2.26468e-09	0.000269719	37.6014	0.00017701	17.954	0.00853459	7.73245e-05	9.81713	0.000192388	1.11889e-06	4.52984e-09	2.32786e-09
20.8678	2.27432e-09	0.000267769	37.6012	8.39371e-05	17.9544	0.00837316	6.94131e-05	9.81691	0.00019835	1.12739e-06	3.56099e-09	2.3279e-09
20.8678	2.282e-09	0.000266225	37.601	1.32156e-05	17.9547	0.00824615	6.29794e-05	9.81673	0.000203241	1.13416e-06	2.78383e-09	2.32793e-09
20.8679	2.29002e-09	0.000264623	37.6007	-5.74849e-05	17.9551	0.0081151	5.61359e-05	9.81656	0.000208482	1.14124e-06	1.96732e-09	2.32796e-09
20.868	2.29841e-09	0.000262956	37.6005	-0.000128164	17.9554	0.00797965	4.8832e-05	9.81638	0.000214121	1.14864e-06	1.10703e-09	2.32799e-09
20.868	2.29957e-09	0.000262726	37.6005	-0.000137708	17.9555	0.007961	4.78072e-05	9.81636	0.000214915	1.14967e-06	9.87205e-10	2.32799e-09
20.868	2.30075e-09	0.000262494	37.6005	-0.000147252	17.9555	0.00794226	4.67727e-05	9.81634	0.000215718	1.1507e-06	8.6648e-10	2.32799e-09
20.868	2.30192e-09	0.000262261	37.6005	-0.000156795	17.9556	0.00792343	4.57284e-05	9.81631	0.00021653	1.15174e-06	7.44833e-10	2.328e-09
20.868	2.30311e-09	0.000262027	37.6004	-0.000166338	17.9556	0.00790451	4.46741e-05	9.81629	0.00021735	1.15279e-06	6.2225e-10	2.328e-09
20.868	2.30431e-09	0.000261791	37.6004	-0.00017588	17.9557	0.00788549	4.36097e-05	9.81626	0.000218179	1.15384e-06	4.98715e-10	2.32801e-09
20.868	2.30672e-09	0.000261316	37.6003	-0.000194963	17.9558	0.00784719	4.14498e-05	9.81622	0.000219864	1.15597e-06	2.48728e-10	2.32801e-09
20.868	2.30916e-09	0.000260835	37.6003	-0.000214045	17.9559	0.00780851	3.9247e-05	9.81617	0.000221586	1.15813e-06	-5.25834e-12	2.32802e-09
20.868	2.31105e-09	0.000260466	37.6002	-0.000228557	17.9559	0.00777882	3.7542e-05	9.81613	0.000222921	1.15979e-06	-2.0119e-10	2.32803e-09
20.8681	2.31295e-09	0.000260093	37.6002	-0.000243068	17.956	0.00774891	3.58107e-05	9.8161	0.00022428	1.16147e-06	-3.99577e-10	2.32803e-09
20.8681	2.31487e-09	0.000259716	37.6002	-0.000257578	17.9561	0.00771876	3.40521e-05	9.81606	0.000225662	1.16317e-06	-6.00484e-10	2.32804e-09
20.8681	2.31682e-09	0.000259336	37.6001	-0.000272087	17.9562	0.00768837	3.22656e-05	9.81602	0.000227069	1.16488e-06	-8.0398e-10	2.32805e-09
20.8681	2.32077e-09	0.000258565	37.6	-0.000301103	17.9563	0.00762684	2.86054e-05	9.81595	0.000229958	1.16837e-06	-1.21902e-09	2.32806e-09
20.8681	2.32481e-09	0.000257779	37.5999	-0.000330114	17.9565	0.0075643	2.48231e-05	9.81588	0.000232955	1.17194e-06	-1.6453e-09	2.32807e-09
20.8681	2.32895e-09	0.000256977	37.5999	-0.000359122	17.9566	0.00750068	2.09111e-05	9.81581	0.000236065	1.17559e-06	-2.08347e-09	2.32808e-09
20.8682	2.33318e-09	0.000256158	37.5998	-0.000388126	17.9568	0.00743594	1.68608e-05	9.81573	0.000239297	1.17932e-06	-2.53424e-09	2.3281e-09
20.8682	2.33665e-09	0.000255489	37.5997	-0.000411397	17.9569	0.00738316	1.35049e-05	9.81567	0.000241984	1.18239e-06	-2.90558e-09	2.32811e-09
20.8682	2.34019e-09	0.000254807	37.5996	-0.000434665	17.957	0.00732958	1.00489e-05	9.81561	0.000244759	1.18551e-06	-3.28598e-09	2.32812e-09
20.8682	2.3438e-09	0.000254114	37.5995	-0.00045793	17.9571	0.0072752	6.48717e-06	9.81556	0.000247628	1.1887e-06	-3.67591e-09	2.32813e-09
20.8682	2.34438e-09	0.000254004	37.5995	-0.000461589	17.9572	0.00726657	5.9169e-06	9.81555	0.000248088	1.18921e-06	-3.73816e-09	2.32813e-09
20.8682	2.34495e-09	0.000253893	37.5995	-0.000465249	17.9572	0.00725792	5.34384e-06	9.81554	0.000248551	1.18972e-06	-3.80064e-09	2.32813e-09
20.8682	2.34553e-09	0.000253782	37.5995	-0.000468908	17.9572	0.00724924	4.76799e-06	9.81553	0.000249016	1.19023e-06	-3.86338e-09	2.32813e-09
20.8682	2.34611e-09	0.000253671	37.5995	-0.000472567	17.9572	0.00724055	4.18934e-06	9.81552	0.000249483	1.19074e-06	-3.92637e-09	2.32813e-09
20.8682	2.34687e-09	0.000253526	37.5995	-0.000477313	17.9572	0.00722924	3.43451e-06	9.81551	0.000250093	1.19141e-06	-4.00845e-09	2.32814e-09
20.8682	2.34763e-09	0.000253381	37.5995	-0.000482059	17.9573	0.0072179	2.67482e-06	9.8155	0.000250708	1.19208e-06	-4.09097e-09	2.32814e-09
20.8682	2.34839e-09	0.000253235	37.5995	-0.000486805	17.9573	0.00720651	1.91019e-06	9.81548	0.000251327	1.19275e-06	-4.17394e-09	2.32814e-09
20.8683	2.34916e-09	0.000253089	37.5994	-0.00049155	17.9573	0.00719509	1.14058e-06	9.81547	0.00025195	1.19343e-06	-4.25735e-09	2.32814e-09
20.8683	2.35032e-09	0.000252867	37.5994	-0.00049872	17.9574	0.00717777	-3.17673e-08	9.81545	0.000252901	1.19446e-06	-4.38422e-09	2.32815e-09
20.8683	2.35045e-09	0.000252842	37.5994	-0.000499519	17.9574	0.00717584	-1.63088e-07	9.81545	0.000253007	1.19457e-06	-4.39842e-09	2.32815e-09
20.8683	2.35058e-09	0.000252817	37.5994	-0.000500318	17.9574	0.0071739	-2.94554e-07	9.81545	0.000253114	1.19469e-06	-4.41263e-09	2.32815e-09
20.8683	2.35071e-09	0.000252792	37.5994	-0.000501116	17.9574	0.00717196	-4.26167e-07	9.81545	0.00025322	1.1948e-06	-4.42686e-09	2.32815e-09
20.8683	2.35084e-09	0.000252767	37.5994	-0.000501915	17.9574	0.00717002	-5.57926e-07	9.81545	0.000253327	1.19492e-06	-4.44109e-09	2.32815e-09
20.8683	2.3511e-09	0.000252718	37.5994	-0.000503512	17.9574	0.00716614	-8.21884e-07	9.81544	0.000253542	1.19515e-06	-4.46961e-09	2.32815e-09
20.8683	2.35136e-09	0.000252668	37.5994	-0.00050511	17.9574	0.00716226	-1.08643e-06	9.81544	0.000253756	1.19538e-06	-4.49817e-09	2.32815e-09
20.8683	2.35162e-09	0.000252618	37.5994	-0.000506707	17.9574	0.00715837	-1.35157e-06	9.81543	0.000253971	1.19561e-06	-4.52679e-09	2.32815e-09
20.8683	2.35189e-09	0.000252568	37.5994	-0.000508304	17.9574	0.00715448	-1.6173e-06	9.81543	0.000254187	1.19584e-06	-4.55547e-09	2.32815e-09
20.8683	2.35373e-09	0.000252217	37.5994	-0.000519461	17.9575	0.00712716	-3.49012e-06	9.8154	0.000255709	1.19747e-06	-4.75723e-09	2.32815e-09
20.8683	2.35559e-09	0.000251862	37.5993	-0.000530617	17.9575	0.00709963	-5.39289e-06	9.81537	0.000257258	1.19911e-06	-4.96166e-09	2.32816e-09
20.8683	2.35747e-09	0.000251505	37.5993	-0.000541772	17.9576	0.00707188	-7.3265e-06	9.81534	0.000258834	1.20077e-06	-5.16883e-09	2.32816e-09
20.8683	2.35937e-09	0.000251143	37.5992	-0.000552926	17.9577	0.0070439	-9.29188e-06	9.81532	0.000260438	1.20245e-06	-5.37882e-09	2.32817e-09
20.8683	2.3613e-09	0.000250779	37.5992	-0.000564081	17.9577	0.00701568	-1.129e-05	9.81529	0.000262072	1.20415e-06	-5.5917e-09	2.32817e-09
20.8683	2.36597e-09	0.000249895	37.5991	-0.000590652	17.9579	0.00694751	-1.61882e-05	9.81522	0.000266087	1.20828e-06	-6.11107e-09	2.32819e-09
20.8684	2.37076e-09	0.00024899	37.599	-0.00061722	17.958	0.00687791	-2.12928e-05	9.81515	0.000270287	1.21251e-06	-6.64859e-09	2.3282e-09
20.8684	2.3757e-09	0.000248062	37.5989	-0.000643785	17.9582	0.00680682	-2.66201e-05	9.81509	0.000274687	1.21687e-06	-7.20562e-09	2.32821e-09
20.8684	2.38078e-09	0.00024711	37.5989	-0.000670346	17.9583	0.00673414	-3.21884e-05	9.81502	0.000279304	1.22136e-06	-7.78369e-09	2.32822e-09
20.8684	2.38601e-09	0.000246132	37.5988	-0.000696904	17.9585	0.00665978	-3.80184e-05	9.81495	0.000284157	1.22598e-06	-8.38447e-09	2.32823e-09
20.8685	2.39469e-09	0.000244516	37.5986	-0.000739223	17.9587	0.00653754	-4.79096e-05	9.81485	0.000292433	1.23366e-06	-9.39374e-09	2.32825e-09
20.8685	2.40385e-09	0.000242823	37.5985	-0.000781532	17.959	0.00641026	-5.86372e-05	9.81474	0.000301468	1.24174e-06	-1.04748e-08	2.32827e-09
20.8685	2.41353e-09	0.000241042	37.5983	-0.000823832	17.9593	0.00627735	-7.03399e-05	9.81463	0.000311391	1.2503e-06	-1.16388e-08	2.32829e-09
20.8686	2.4238e-09	0.000239162	37.5982	-0.000866124	17.9595	0.00613812	-8.3192e-05	9.81453	0.000322365	1.25938e-06	-1.29e-08	2.32831e-09
20.8686	2.43476e-09	0.00023717	37.598	-0.000908406	17.9598	0.0059917	-9.74163e-05	9.81442	0.000334598	1.26907e-06	-1.42762e-08	2.32833e-09
20.8686	2.44377e-09	0.00023554	37.5979	-0.000941104	17.96	0.00587284	-0.000109543	9.81434	0.000345096	1.27704e-06	-1.54343e-08	2.32835e-09
20.8686	2.45331e-09	0.000233823	37.5978	-0.000973796	17.9602	0.00574842	-0.000122838	9.81426	0.000356675	1.28548e-06	-1.66889e-08	2.32837e-09
20.8687	2.46347e-09	0.000232005	37.5977	-0.00100648	17.9605	0.0056177	-0.000137521	9.81419	0.000369542	1.29446e-06	-1.80576e-08	2.32838e-09
20.8687	2.47181e-09	0.000230519	37.5976	-0.00103179	17.9606	0.00551157	-0.000150027	9.81413	0.000380563	1.30183e-06	-1.92101e-08	2.32839e-09
20.8687	2.48062e-09	0.000228956	37.5975	-0.0010571	17.9608	0.00540058	-0.000163708	9.81407	0.000392682	1.30963e-06	-2.04582e-08	2.32841e-09
20.8687	2.48998e-09	0.000227303	37.5974	-0.0010824	17.961	0.00528411	-0.000178782	9.81401	0.000406105	1.31791e-06	-2.18187e-08	2.32842e-09
20.8687	2.49814e-09	0.000225867	37.5973	-0.00110324	17.9612	0.00518351	-0.000192435	9.81396	0.000418323	1.32513e-06	-2.30388e-08	2.32843e-09
20.8688	2.50678e-09	0.000224353	37.5972	-0.00112407	17.9613	0.00507812	-0.000207419	9.81392	0.000431794	1.33278e-06	-2.43656e-08	2.32844e-09
20.8688	2.51597e-09	0.000222751	37.5972	-0.0011449	17.9615	0.00496729	-0.000223987	9.81387	0.000446761	1.3409e-06	-2.58187e-08	2.32845e-09
20.8688	2.52577e-09	0.000221046	37.5971	-0.00116573	17.9617	0.00485021	-0.000242466	9.81383	0.000463538	1.34958e-06	-2.74236e-08	2.32846e-09
20.8688	2.53631e-09	0.000219222	37.597	-0.00118656	17.9619	0.00472585	-0.000263294	9.81379	0.000482543	1.35891e-06	-2.92144e-08	2.32847e-09
20.8688	2.54772e-09	0.000217256	37.5969	-0.00120738	17.962	0.00459289	-0.000287064	9.81375	0.000504349	1.36901e-06	-3.12371e-08	2.32848e-09
20.8688	2.55714e-09	0.000215638	37.5968	-0.00122331	17.9622	0.00448426	-0.000307745	9.81372	0.000523414	1.37735e-06	-3.29807e-08	2.32849e-09
20.8689	2.56729e-09	0.000213903	37.5968	-0.00123925	17.9623	0.00436855	-0.00033114	9.81369	0.000545076	1.38633e-06	-3.49369e-08	2.3285e-09
20.8689	2.57829e-09	0.000212028	37.5967	-0.00125518	17.9625	0.00424444	-0.000357954	9.81366	0.000570016	1.39608e-06	-3.71604e-08	2.32851e-09
20.8689	2.58013e-09	0.000211715	37.5967	-0.00125771	17.9625	0.00422383	-0.00036259	9.81366	0.00057434	1.3977e-06	-3.75432e-08	2.32851e-09
20.8689	2.58199e-09	0.000211398	37.5967	-0.00126024	17.9626	0.00420296	-0.000367343	9.81366	0.000578776	1.39936e-06	-3.79349e-08	2.32851e-09
20.8689	2.58389e-09	0.000211076	37.5967	-0.00126277	17.9626	0.00418182	-0.000372217	9.81365	0.000583329	1.40103e-06	-3.8336e-08	2.32851e-09
20.8689	2.58581e-09	0.000210749	37.5967	-0.0012653	17.9626	0.00416039	-0.000377215	9.81365	0.000588001	1.40273e-06	-3.87468e-08	2.32851e-09
20.8689	2.58776e-09	0.000210418	37.5966	-0.00126783	17.9626	0.00413867	-0.000382344	9.81364	0.000592798	1.40446e-06	-3.91677e-08	2.32851e-09
20.8689	2.58974e-09	0.000210081	37.5966	-0.00127037	17.9627	0.00411665	-0.000387609	9.81364	0.000597728	1.40622e-06	-3.95994e-08	2.32851e-09
20.8689	2.59266e-09	0.000209587	37.5966	-0.00127402	17.9627	0.00408434	-0.00039546	9.81364	0.000605085	1.4088e-06	-4.02418e-08	2.32852e-09
20.8689	2.59565e-09	0.000209081	37.5966	-0.00127767	17.9627	0.00405133	-0.000403632	9.81363	0.000612751	1.41145e-06	-4.09092e-08	2.32852e-09
20.8689	2.59871e-09	0.000208563	37.5966	-0.00128132	17.9628	0.00401761	-0.000412147	9.81363	0.000620749	1.41416e-06	-4.16034e-08	2.32852e-09
20.8689	2.60185e-09	0.000208031	37.5966	-0.00128497	17.9628	0.00398311	-0.000421031	9.81362	0.000629103	1.41694e-06	-4.23262e-08	2.32852e-09
20.8689	2.60508e-09	0.000207487	37.5966	-0.00128862	17.9629	0.00394781	-0.000430314	9.81362	0.000637842	1.4198e-06	-4.308e-08	2.32852e-09
20.8689	2.61512e-09	0.000205794	37.5965	-0.00129938	17.963	0.00383857	-0.000460308	9.8136	0.000666145	1.42869e-06	-4.55062e-08	2.32853e-09
20.8689	2.62273e-09	0.000204513	37.5965	-0.00130694	17.9631	0.00375644	-0.000484191	9.8136	0.00068875	1.43543e-06	-4.74288e-08	2.32853e-09
20.8689	2.62919e-09	0.000203429	37.5964	-0.00131298	17.9632	0.00368717	-0.000505282	9.81359	0.000708757	1.44115e-06	-4.91208e-08	2.32854e-09
20.8689	2.63603e-09	0.000202281	37.5964	-0.00131903	17.9633	0.00361419	-0.000528486	9.81359	0.000730816	1.44721e-06	-5.09766e-08	2.32854e-09
20.8689	2.64331e-09	0.000201062	37.5964	-0.00132507	17.9633	0.00353699	-0.000554187	9.81358	0.0007553	1.45366e-06	-5.30258e-08	2.32854e-09
20.8689	2.6511e-09	0.000199761	37.5964	-0.00133111	17.9634	0.00345493	-0.000582868	9.81358	0.000782682	1.46056e-06	-5.53059e-08	2.32855e-09
20.8689	2.65766e-09	0.000198666	37.5963	-0.00133589	17.9635	0.00338617	-0.000608031	9.81358	0.000806752	1.46638e-06	-5.73012e-08	2.32855e-09
20.8689	2.66464e-09	0.000197502	37.5963	-0.00134066	17.9636	0.00331342	-0.000635826	9.81357	0.000833386	1.47256e-06	-5.95004e-08	2.32855e-09
20.8689	2.67209e-09	0.000196261	37.5963	-0.00134543	17.9637	0.00323609	-0.000666739	9.81357	0.00086306	1.47917e-06	-6.19412e-08	2.32856e-09
20.8689	2.6801e-09	0.00019493	37.5963	-0.00135021	17.9638	0.00315349	-0.000701383	9.81357	0.000896376	1.48626e-06	-6.46709e-08	2.32856e-09
20.8689	2.68685e-09	0.00019381	37.5963	-0.00135396	17.9638	0.00308427	-0.000731747	9.81357	0.000925621	1.49224e-06	-6.70593e-08	2.32856e-09
20.869	2.69406e-09	0.000192616	37.5962	-0.00135771	17.9639	0.00301072	-0.000765386	9.81357	0.000958069	1.49863e-06	-6.97016e-08	2.32857e-09
20.869	2.70179e-09	0.000191336	37.5962	-0.00136146	17.964	0.00293219	-0.000802907	9.81357	0.000994314	1.50548e-06	-7.26446e-08	2.32857e-09
20.869	2.70867e-09	0.000190198	37.5962	-0.00136458	17.9641	0.00286256	-0.000837588	9.81358	0.00102786	1.51158e-06	-7.53617e-08	2.32857e-09
20.869	2.71604e-09	0.000188982	37.5962	-0.0013677	17.9641	0.00278839	-0.000876023	9.81358	0.00106508	1.51811e-06	-7.837e-08	2.32857e-09
20.869	2.72397e-09	0.000187676	37.5962	-0.00137082	17.9642	0.00270901	-0.000918897	9.81358	0.00110665	1.52513e-06	-8.17224e-08	2.32858e-09
20.869	2.73254e-09	0.000186267	37.5962	-0.00137394	17.9643	0.00262359	-0.000967069	9.81358	0.00115342	1.53272e-06	-8.54862e-08	2.32858e-09
20.869	2.73992e-09	0.000185056	37.5961	-0.00137643	17.9644	0.00255041	-0.00101003	9.81358	0.00119517	1.53926e-06	-8.88406e-08	2.32858e-09
20.869	2.74785e-09	0.000183756	37.5961	-0.00137892	17.9644	0.00247209	-0.00105776	9.81359	0.0012416	1.54629e-06	-9.25648e-08	2.32858e-09
20.869	2.75642e-09	0.000182354	37.5961	-0.0013814	17.9645	0.00238786	-0.00111111	9.81359	0.00129356	1.55388e-06	-9.67261e-08	2.32859e-09
20.869	2.76573e-09	0.000180834	37.5961	-0.00138389	17.9646	0.00229675	-0.00117117	9.81359	0.00135211	1.56214e-06	-1.01409e-07	2.32859e-09
20.869	2.77375e-09	0.000179529	37.5961	-0.00138587	17.9647	0.00221876	-0.00122454	9.81359	0.00140417	1.56924e-06	-1.05568e-07	2.32859e-09
20.869	2.7824e-09	0.000178125	37.5961	-0.00138784	17.9648	0.00213498	-0.00128385	9.81359	0.00146208	1.57691e-06	-1.1019e-07	2.3286e-09
20.869	2.79178e-09	0.000176604	37.5961	-0.00138982	17.9649	0.00204451	-0.00135019	9.81359	0.00152691	1.58523e-06	-1.15359e-07	2.3286e-09
20.869	2.80203e-09	0.00017495	37.5961	-0.0013918	17.965	0.00194627	-0.00142489	9.8136	0.00159996	1.59431e-06	-1.21178e-07	2.3286e-09
20.869	2.81095e-09	0.000173516	37.5961	-0.00139337	17.9651	0.0018613	-0.00149171	9.8136	0.00166535	1.60221e-06	-1.26382e-07	2.32861e-09
20.869	2.82061e-09	0.000171967	37.596	-0.00139495	17.9652	0.00176969	-0.001566	9.8136	0.00173809	1.61077e-06	-1.32169e-07	2.32861e-09
20.869	2.83114e-09	0.000170286	37.596	-0.00139653	17.9653	0.00167041	-0.00164909	9.8136	0.00181951	1.6201e-06	-1.38641e-07	2.32861e-09
20.869	2.84268e-09	0.000168451	37.596	-0.00139811	17.9654	0.00156223	-0.00174262	9.81359	0.00191122	1.63033e-06	-1.45927e-07	2.32862e-09
20.869	2.85282e-09	0.000166847	37.596	-0.00139938	17.9655	0.00146781	-0.00182674	9.81359	0.00199374	1.63932e-06	-1.5248e-07	2.32862e-09
20.869	2.86386e-09	0.000165109	37.596	-0.00140065	17.9656	0.00136568	-0.00192027	9.81359	0.00208553	1.6491e-06	-1.59766e-07	2.32863e-09
20.869	2.87594e-09	0.000163218	37.596	-0.00140192	17.9657	0.00125466	-0.00202484	9.81359	0.00218822	1.6598e-06	-1.67914e-07	2.32863e-09
20.869	2.88925e-09	0.000161148	37.596	-0.00140318	17.9658	0.00113329	-0.00214249	9.81358	0.00230381	1.67159e-06	-1.77082e-07	2.32864e-09
20.869	2.90063e-09	0.000159388	37.596	-0.00140417	17.9659	0.00103023	-0.00224505	9.81358	0.00240462	1.68168e-06	-1.85076e-07	2.32864e-09
20.869	2.91304e-09	0.000157482	37.596	-0.00140516	17.9661	0.000918752	-0.00235863	9.81357	0.0025163	1.69268e-06	-1.93929e-07	2.32865e-09
20.869	2.92663e-09	0.000155411	37.596	-0.00140616	17.9662	0.000797625	-0.00248504	9.81356	0.00264065	1.70472e-06	-2.03785e-07	2.32865e-09
20.869	2.93822e-09	0.000153655	37.596	-0.00140693	17.9663	0.000695072	-0.00259442	9.81355	0.00274829	1.71499e-06	-2.12314e-07	2.32866e-09
20.869	2.95079e-09	0.000151767	37.596	-0.00140771	17.9664	0.000584826	-0.00271433	9.81355	0.00286632	1.72613e-06	-2.21665e-07	2.32866e-09
20.869	2.96446e-09	0.000149729	37.596	-0.00140848	17.9666	0.000465868	-0.00284631	9.81353	0.00299627	1.73824e-06	-2.3196e-07	2.32867e-09
20.869	2.97576e-09	0.000148058	37.596	-0.00140907	17.9667	0.000368369	-0.00295643	9.81353	0.00310472	1.74825e-06	-2.4055e-07	2.32868e-09
20.869	2.98789e-09	0.000146276	37.596	-0.00140967	17.9668	0.000264455	-0.00307564	9.81351	0.00322216	1.75901e-06	-2.49851e-07	2.32868e-09
20.869	2.99855e-09	0.000144722	37.596	-0.00141015	17.9669	0.00017383	-0.00318112	9.8135	0.0033261	1.76845e-06	-2.58082e-07	2.32869e-09
20.869	3.00992e-09	0.000143077	37.596	-0.00141064	17.967	7.79311e-05	-0.00329423	9.81349	0.00343757	1.77853e-06	-2.66909e-07	2.32869e-09
20.869	3.01851e-09	0.000141843	37.596	-0.00141099	17.9671	5.98266e-06	-0.00338007	9.81348	0.00352218	1.78613e-06	-2.73608e-07	2.3287e-09
20.869	3.01951e-09	0.000141699	37.596	-0.00141103	17.9671	-2.37951e-06	-0.00339009	9.81348	0.00353207	1.78702e-06	-2.74391e-07	2.3287e-09
20.869	3.02051e-09	0.000141555	37.596	-0.00141107	17.9671	-1.07827e-05	-0.00340018	9.81348	0.00354201	1.78791e-06	-2.75178e-07	2.3287e-09
20.869	3.02153e-09	0.00014141	37.596	-0.0014111	17.9671	-1.92273e-05	-0.00341033	9.81348	0.00355202	1.78881e-06	-2.75971e-07	2.3287e-09
20.869	3.02255e-09	0.000141265	37.596	-0.00141114	17.9671	-2.77135e-05	-0.00342055	9.81348	0.00356209	1.78971e-06	-2.76768e-07	2.3287e-09
20.869	3.02357e-09	0.000141118	37.596	-0.00141118	17.9671	-3.62418e-05	-0.00343082	9.81348	0.00357221	1.79062e-06	-2.7757e-07	2.3287e-09
20.869	3.02563e-09	0.000140824	37.596	-0.00141126	17.9671	-5.34258e-05	-0.00345155	9.81348	0.00359265	1.79245e-06	-2.79188e-07	2.3287e-09
20.869	3.02772e-09	0.000140526	37.596	-0.00141134	17.9672	-7.0782e-05	-0.00347254	9.81347	0.00361335	1.7943e-06	-2.80826e-07	2.3287e-09
20.869	3.02984e-09	0.000140225	37.596	-0.00141142	17.9672	-8.83133e-05	-0.00349379	9.81347	0.0036343	1.79617e-06	-2.82485e-07	2.3287e-09
20.869	3.03197e-09	0.000139921	37.596	-0.0014115	17.9672	-0.000106022	-0.0035153	9.81347	0.0036555	1.79807e-06	-2.84164e-07	2.3287e-09
20.869	3.03753e-09	0.000139133	37.5959	-0.0014117	17.9673	-0.00015195	-0.00357131	9.81346	0.00371073	1.80299e-06	-2.88536e-07	2.3287e-09
20.869	3.04326e-09	0.000138325	37.5959	-0.0014119	17.9673	-0.000199103	-0.00362914	9.81346	0.00376775	1.80806e-06	-2.93051e-07	2.32871e-09
20.869	3.04916e-09	0.000137494	37.5959	-0.0014121	17.9674	-0.000247533	-0.00368887	9.81345	0.00382666	1.8133e-06	-2.97715e-07	2.32871e-09
20.869	3.05526e-09	0.00013664	37.5959	-0.0014123	17.9674	-0.000297299	-0.00375061	9.81344	0.00388755	1.8187e-06	-3.02535e-07	2.32871e-09
20.869	3.06155e-09	0.000135763	37.5959	-0.0014125	17.9675	-0.00034846	-0.00381445	9.81344	0.00395052	1.82427e-06	-3.07519e-07	2.32872e-09
20.869	3.07541e-09	0.000133842	37.5959	-0.00141292	17.9676	-0.00046042	-0.00395542	9.81342	0.00408958	1.83656e-06	-3.18527e-07	2.32872e-09
20.869	3.0903e-09	0.000131801	37.5959	-0.00141334	17.9678	-0.000579442	-0.00410714	9.8134	0.00423927	1.84975e-06	-3.30376e-07	2.32873e-09
20.869	3.10634e-09	0.000129627	37.5959	-0.00141376	17.9679	-0.000706268	-0.00427085	9.81338	0.00440082	1.86396e-06	-3.43162e-07	2.32874e-09
20.869	3.12366e-09	0.000127304	37.5959	-0.00141418	17.9681	-0.000841754	-0.00444796	9.81336	0.00457562	1.87931e-06	-3.56997e-07	2.32875e-09
20.869	3.14246e-09	0.000124818	37.5959	-0.0014146	17.9682	-0.000986882	-0.00464012	9.81333	0.00476531	1.89597e-06	-3.7201e-07	2.32876e-09
20.869	3.16513e-09	0.000121864	37.5959	-0.00141507	17.9684	-0.00115937	-0.00487166	9.8133	0.00499391	1.91605e-06	-3.90101e-07	2.32877e-09
20.869	3.19018e-09	0.000118657	37.5959	-0.00141553	17.9687	-0.00134675	-0.00512688	9.81327	0.00524594	1.93824e-06	-4.10045e-07	2.32878e-09
20.869	3.21801e-09	0.00011516	37.5959	-0.001416	17.9689	-0.00155117	-0.00540946	9.81323	0.00552505	1.9629e-06	-4.3213e-07	2.32879e-09
20.869	3.24915e-09	0.000111332	37.5959	-0.00141646	17.9692	-0.00177522	-0.00572388	9.81318	0.00583566	1.99049e-06	-4.56707e-07	2.32881e-09
20.869	3.28426e-09	0.00010712	37.5959	-0.00141692	17.9695	-0.00202203	-0.0060756	9.81312	0.0061832	2.0216e-06	-4.84203e-07	2.32883e-09
20.869	3.32419e-09	0.000102459	37.5959	-0.00141739	17.9698	-0.00229545	-0.00647138	9.81306	0.00657435	2.05698e-06	-5.15149e-07	2.32885e-09
20.869	3.37004e-09	9.72716e-05	37.5959	-0.00141786	17.9702	-0.00260025	-0.00691969	9.81299	0.00701751	2.09761e-06	-5.50206e-07	2.32887e-09
20.869	3.4233e-09	9.14588e-05	37.5959	-0.00141833	17.9707	-0.00294243	-0.00743127	9.8129	0.00752332	2.14479e-06	-5.90215e-07	2.3289e-09
20.869	3.48599e-09	8.48956e-05	37.5959	-0.0014188	17.9712	-0.00332962	-0.00801991	9.8128	0.00810544	2.20033e-06	-6.36257e-07	2.32893e-09
20.869	3.56092e-09	7.74212e-05	37.5959	-0.00141927	17.9717	-0.00377171	-0.00870363	9.81268	0.00878174	2.26672e-06	-6.89743e-07	2.32896e-09
20.869	3.63245e-09	7.06391e-05	37.5959	-0.00141965	17.9722	-0.00417394	-0.0093356	9.81256	0.00940698	2.33009e-06	-7.39185e-07	2.32899e-09
20.869	3.71741e-09	6.29998e-05	37.5959	-0.00142004	17.9728	-0.0046283	-0.0100599	9.81243	0.0101237	2.40537e-06	-7.95852e-07	2.32903e-09
20.869	3.82006e-09	5.43252e-05	37.5959	-0.00142043	17.9735	-0.00514593	-0.0108973	9.81227	0.0109525	2.49631e-06	-8.61382e-07	2.32907e-09
20.869	3.83803e-09	5.28652e-05	37.5959	-0.0014205	17.9736	-0.00523323	-0.0110398	9.81224	0.0110935	2.51223e-06	-8.72529e-07	2.32908e-09
20.869	3.85663e-09	5.13735e-05	37.5959	-0.00142056	17.9738	-0.00532248	-0.0111858	9.81221	0.011238	2.52871e-06	-8.83952e-07	2.32909e-09
20.869	3.87585e-09	4.98491e-05	37.5959	-0.00142062	17.9739	-0.00541374	-0.0113354	9.81218	0.0113862	2.54574e-06	-8.95661e-07	2.3291e-09
20.869	3.89574e-09	4.82909e-05	37.5959	-0.00142068	17.974	-0.00550708	-0.0114888	9.81215	0.011538	2.56336e-06	-9.07667e-07	2.3291e-09
20.869	3.91631e-09	4.66977e-05	37.5959	-0.00142075	17.9741	-0.00560259	-0.0116462	9.81212	0.0116938	2.58159e-06	-9.1998e-07	2.32911e-09
20.869	3.93764e-09	4.50683e-05	37.5959	-0.00142081	17.9743	-0.00570032	-0.0118076	9.81209	0.0118536	2.60048e-06	-9.32612e-07	2.32912e-09
20.869	3.96426e-09	4.30636e-05	37.5959	-0.00142089	17.9744	-0.00582066	-0.0120069	9.81205	0.0120509	2.62407e-06	-9.48208e-07	2.32913e-09
20.869	3.99209e-09	4.10025e-05	37.5959	-0.00142097	17.9746	-0.00594449	-0.0122126	9.81201	0.0122546	2.64873e-06	-9.64302e-07	2.32914e-09
20.869	4.02121e-09	3.88828e-05	37.5959	-0.00142104	17.9748	-0.00607195	-0.012425	9.81197	0.0124648	2.67452e-06	-9.80919e-07	2.32915e-09
20.869	4.0517e-09	3.67018e-05	37.5959	-0.00142112	17.9749	-0.00620321	-0.0126443	9.81193	0.012682	2.70154e-06	-9.98083e-07	2.32916e-09
20.869	4.08367e-09	3.44568e-05	37.5959	-0.0014212	17.9751	-0.00633845	-0.012871	9.81188	0.0129064	2.72987e-06	-1.01582e-06	2.32918e-09
20.869	4.14082e-09	3.05476e-05	37.5959	-0.00142134	17.9755	-0.00657423	-0.0132678	9.8118	0.0132994	2.78049e-06	-1.04687e-06	2.3292e-09
20.869	4.20302e-09	2.6436e-05	37.5959	-0.00142147	17.9758	-0.00682263	-0.013688	9.81172	0.0137155	2.8356e-06	-1.07976e-06	2.32922e-09
20.869	4.27097e-09	2.21057e-05	37.5959	-0.00142161	17.9761	-0.00708471	-0.0141337	9.81162	0.0141569	2.89581e-06	-1.11463e-06	2.32924e-09
20.869	4.3455e-09	1.75384e-05	37.5959	-0.00142176	17.9765	-0.00736163	-0.0146071	9.81153	0.0146258	2.96184e-06	-1.15168e-06	2.32927e-09
20.869	4.42762e-09	1.2714e-05	37.5959	-0.00142191	17.9769	-0.00765472	-0.0151109	9.81142	0.0151248	3.0346e-06	-1.1911e-06	2.32929e-09
20.869	4.54477e-09	6.17908e-06	37.5959	-0.0014221	17.9775	-0.00805264	-0.0157991	9.81128	0.0158065	3.1384e-06	-1.24495e-06	2.32933e-09
20.869	4.67923e-09	-8.60364e-07	37.5959	-0.00142231	17.9781	-0.00848247	-0.0165478	9.81112	0.0165482	3.25753e-06	-1.30353e-06	2.32937e-09
20.869	4.83503e-09	-8.46577e-06	37.5959	-0.00142253	17.9787	-0.00894824	-0.0173649	9.81095	0.0173578	3.39557e-06	-1.36747e-06	2.32941e-09
20.869	5.01761e-09	-1.67091e-05	37.5959	-0.00142277	17.9794	-0.00945469	-0.01826	9.81075	0.0182447	3.55734e-06	-1.43751e-06	2.32946e-09
20.869	5.23426e-09	-2.56748e-05	37.5959	-0.00142303	17.9802	-0.0100074	-0.0192443	9.81054	0.0192202	3.74931e-06	-1.51452e-06	2.32951e-09
20.869	5.43605e-09	-3.33341e-05	37.5959	-0.00142326	17.9809	-0.0104811	-0.0200938	9.81035	0.0200621	3.9281e-06	-1.58098e-06	2.32956e-09
20.869	5.67218e-09	-4.15641e-05	37.5959	-0.00142351	17.9816	-0.0109917	-0.0210153	9.81015	0.0209753	4.13733e-06	-1.65307e-06	2.32961e-09
20.869	5.95185e-09	-5.04316e-05	37.5959	-0.0014238	17.9824	-0.0115437	-0.0220177	9.80993	0.021969	4.38514e-06	-1.73148e-06	2.32966e-09
20.869	6.2229e-09	-5.82491e-05	37.5958	-0.00142406	17.9831	-0.0120318	-0.0229096	9.80973	0.0228532	4.62532e-06	-1.80125e-06	2.32971e-09
20.869	6.54112e-09	-6.65986e-05	37.5958	-0.00142436	17.9838	-0.0125547	-0.0238704	9.80951	0.0238057	4.9073e-06	-1.87639e-06	2.32976e-09
20.869	6.91916e-09	-7.55364e-05	37.5958	-0.00142471	17.9846	-0.0131161	-0.024908	9.80927	0.0248344	5.2423e-06	-1.95754e-06	2.32982e-09
20.869	7.28382e-09	-8.33088e-05	37.5958	-0.00142504	17.9853	-0.0136059	-0.0258179	9.80906	0.0257366	5.56545e-06	-2.0287e-06	2.32987e-09
20.869	7.71245e-09	-9.15557e-05	37.5958	-0.00142542	17.9861	-0.0141269	-0.0267907	9.80884	0.0267013	5.94529e-06	-2.10478e-06	2.32992e-09
20.869	8.11376e-09	-9.85458e-05	37.5958	-0.00142578	17.9867	-0.0145697	-0.0276212	9.80865	0.0275249	6.30093e-06	-2.16972e-06	2.32997e-09
20.869	8.5783e-09	-0.000105896	37.5958	-0.00142618	17.9874	-0.0150364	-0.0285003	9.80844	0.0283966	6.71262e-06	-2.23845e-06	2.33001e-09
20.869	9.12084e-09	-0.000113635	37.5958	-0.00142665	17.9881	-0.0155289	-0.029432	9.80822	0.0293207	7.19344e-06	-2.3113e-06	2.33007e-09
20.869	9.76064e-09	-0.000121794	37.5958	-0.00142721	17.9889	-0.0160495	-0.0304212	9.80799	0.0303018	7.76048e-06	-2.38863e-06	2.33012e-09
20.869	1.03759e-08	-0.000128828	37.5958	-0.00142774	17.9895	-0.0164993	-0.0312794	9.80779	0.031153	8.3058e-06	-2.45572e-06	2.33017e-09
20.869	1.10921e-08	-0.000136189	37.5958	-0.00142836	17.9902	-0.016971	-0.032183	9.80757	0.0320493	8.94058e-06	-2.52636e-06	2.33022e-09
20.869	1.19329e-08	-0.000143902	37.5958	-0.00142908	17.991	-0.0174663	-0.0331355	9.80735	0.0329942	9.68583e-06	-2.60082e-06	2.33027e-09
20.869	1.29293e-08	-0.000151992	37.5958	-0.00142994	17.9917	-0.017987	-0.0341408	9.8071	0.0339915	1.0569e-05	-2.67941e-06	2.33032e-09
20.869	1.38836e-08	-0.00015888	37.5958	-0.00143076	17.9924	-0.018431	-0.0350016	9.8069	0.0348455	1.14149e-05	-2.7467e-06	2.33037e-09
20.869	1.49966e-08	-0.000166053	37.5958	-0.00143172	17.9931	-0.0188942	-0.0359029	9.80668	0.0357396	1.24015e-05	-2.81716e-06	2.33042e-09
20.869	1.63048e-08	-0.00017353	37.5958	-0.00143285	17.9938	-0.0193778	-0.0368473	9.80645	0.0366767	1.35611e-05	-2.891e-06	2.33047e-09
20.869	1.78556e-08	-0.00018133	37.5958	-0.0014342	17.9946	-0.0198831	-0.037838	9.80621	0.0376597	1.49359e-05	-2.96846e-06	2.33053e-09
20.869	1.93504e-08	-0.00018798	37.5958	-0.0014355	17.9952	-0.0203144	-0.038687	9.806	0.038502	1.62611e-05	-3.03484e-06	2.33057e-09
20.869	2.10929e-08	-0.000194874	37.5958	-0.00143701	17.9959	-0.0207621	-0.0395711	9.80578	0.0393793	1.78059e-05	-3.10398e-06	2.33062e-09
20.869	2.31382e-08	-0.000202025	37.5958	-0.0014388	17.9966	-0.0212269	-0.0404926	9.80555	0.0402937	1.96192e-05	-3.17606e-06	2.33067e-09
20.869	2.55566e-08	-0.00020945	37.5958	-0.00144091	17.9973	-0.0217097	-0.0414537	9.80531	0.0412475	2.17634e-05	-3.25126e-06	2.33073e-09
20.869	2.84385e-08	-0.000217162	37.5958	-0.00144343	17.9981	-0.0222116	-0.0424568	9.80506	0.042243	2.43186e-05	-3.32977e-06	2.33078e-09
20.869	3.1224e-08	-0.000223702	37.5958	-0.00144588	17.9987	-0.0226373	-0.0433112	9.80484	0.0430909	2.67884e-05	-3.39667e-06	2.33083e-09
20.869	3.44797e-08	-0.000230457	37.5958	-0.00144874	17.9994	-0.023077	-0.0441971	9.80461	0.0439701	2.96753e-05	-3.46607e-06	2.33088e-09
20.869	3.83084e-08	-0.000237436	37.5958	-0.00145211	18.0001	-0.0235311	-0.045116	9.80438	0.0448821	3.30704e-05	-3.5381e-06	2.33093e-09
20.869	4.28396e-08	-0.000244652	37.5958	-0.00145611	18.0008	-0.0240003	-0.0460697	9.80413	0.0458286	3.70885e-05	-3.6129e-06	2.33098e-09
20.869	4.82375e-08	-0.000252115	37.5958	-0.00146088	18.0016	-0.024485	-0.0470598	9.80388	0.0468114	4.18754e-05	-3.69065e-06	2.33103e-09
20.869	5.47125e-08	-0.000259838	37.5958	-0.00146662	18.0023	-0.0249858	-0.0480884	9.80361	0.0478323	4.76177e-05	-3.7715e-06	2.33109e-09
20.869	6.09699e-08	-0.000266333	37.5958	-0.00147217	18.003	-0.025406	-0.0489562	9.80338	0.0486937	5.31672e-05	-3.83982e-06	2.33114e-09
20.869	6.83051e-08	-0.000273017	37.5958	-0.00147869	18.0037	-0.0258374	-0.0498518	9.80314	0.0495827	5.96728e-05	-3.91044e-06	2.33119e-09
20.869	7.69469e-08	-0.000279899	37.5957	-0.00148638	18.0044	-0.0262801	-0.0507764	9.80289	0.0505005	6.73376e-05	-3.98348e-06	2.33124e-09
20.869	8.71805e-08	-0.000286986	37.5957	-0.0014955	18.0051	-0.0267343	-0.051731	9.80263	0.0514481	7.64145e-05	-4.05909e-06	2.33129e-09
20.869	9.93625e-08	-0.000294289	37.5957	-0.00150638	18.0058	-0.0271998	-0.0527169	9.80236	0.0524267	8.72199e-05	-4.1374e-06	2.33134e-09
20.869	1.13941e-07	-0.000301816	37.5957	-0.00151942	18.0066	-0.0276766	-0.053735	9.80207	0.0534374	0.000100151	-4.2186e-06	2.3314e-09
20.869	1.31479e-07	-0.000309576	37.5957	-0.00153514	18.0074	-0.0281644	-0.0547864	9.80177	0.0544811	0.000115709	-4.30288e-06	2.33146e-09
20.869	1.52692e-07	-0.000317581	37.5957	-0.0015542	18.0082	-0.0286626	-0.0558721	9.80146	0.0555589	0.000134527	-4.39047e-06	2.33152e-09
20.869	1.73817e-07	-0.000324444	37.5957	-0.00157322	18.0089	-0.0290851	-0.0568034	9.80118	0.0564835	0.000153267	-4.46618e-06	2.33156e-09
20.869	1.98764e-07	-0.00033149	37.5957	-0.00159574	18.0097	-0.0295137	-0.0577595	9.80089	0.0574325	0.000175398	-4.54458e-06	2.33162e-09
20.869	2.28327e-07	-0.000338726	37.5956	-0.00162249	18.0104	-0.0299474	-0.0587405	9.80059	0.0584064	0.000201625	-4.62593e-06	2.33167e-09
20.869	2.63472e-07	-0.000346158	37.5956	-0.00165438	18.0112	-0.0303852	-0.0597465	9.80027	0.059405	0.000232805	-4.71054e-06	2.33172e-09
20.869	3.05378e-07	-0.000353793	37.5956	-0.00169253	18.012	-0.0308255	-0.0607773	9.79994	0.0604283	0.000269984	-4.79881e-06	2.33177e-09
20.869	3.55474e-07	-0.000361638	37.5956	-0.00173831	18.0128	-0.0312665	-0.0618325	9.79958	0.0614758	0.00031443	-4.89128e-06	2.33182e-09
20.869	4.15492e-07	-0.0003697	37.5955	-0.00179341	18.0136	-0.0317059	-0.0629112	9.7992	0.0625465	0.000367678	-4.98866e-06	2.33188e-09
20.869	4.87508e-07	-0.000377986	37.5955	-0.00185987	18.0144	-0.0321406	-0.0640122	9.7988	0.0636393	0.000431571	-5.09196e-06	2.33193e-09
20.869	5.73992e-07	-0.000386502	37.5954	-0.00194017	18.0153	-0.0325672	-0.0651334	9.79837	0.0647521	0.000508299	-5.20253e-06	2.33198e-09
20.869	6.98149e-07	-0.00039682	37.5954	-0.00205639	18.0163	-0.0330524	-0.0664743	9.79782	0.0660828	0.000618448	-5.3445e-06	2.33204e-09
20.869	8.16237e-07	-0.000405173	37.5953	-0.00216797	18.0172	-0.0334164	-0.0675424	9.79735	0.0671427	0.000723208	-5.46799e-06	2.33208e-09
20.869	9.55554e-07	-0.000413739	37.5952	-0.00230093	18.0181	-0.0337598	-0.0686186	9.79685	0.0682105	0.000846795	-5.60526e-06	2.33212e-09
20.869	1.11929e-06	-0.000422524	37.5951	-0.00245906	18.0189	-0.0340771	-0.0696985	9.7963	0.0692817	0.000992033	-5.7606e-06	2.33216e-09
20.869	1.31069e-06	-0.000431529	37.595	-0.00264654	18.0198	-0.0343627	-0.070777	9.79571	0.0703514	0.00116179	-5.93977e-06	2.33219e-09
20.869	1.49012e-06	-0.000439068	37.5949	-0.00282498	18.0206	-0.0345687	-0.0716546	9.79519	0.0712216	0.00132092	-6.10955e-06	2.33222e-09
20.869	1.69159e-06	-0.000446759	37.5948	-0.0030286	18.0213	-0.0347463	-0.0725239	9.79464	0.0720834	0.00149958	-6.30603e-06	2.33224e-09
20.869	1.91619e-06	-0.000454604	37.5947	-0.00325985	18.0221	-0.0348927	-0.0733812	9.79405	0.0729331	0.00169872	-6.53597e-06	2.33226e-09
20.869	2.16441e-06	-0.000462604	37.5946	-0.00352103	18.0229	-0.0350056	-0.0742229	9.79342	0.0737671	0.00191877	-6.80753e-06	2.33227e-09
20.869	2.43605e-06	-0.000470759	37.5944	-0.00381411	18.0236	-0.0350836	-0.0750456	9.79274	0.074582	0.00215954	-7.13075e-06	2.33228e-09
20.869	2.47968e-06	-0.000472023	37.5944	-0.00386193	18.0238	-0.0350924	-0.0751697	9.79263	0.0747049	0.0021982	-7.18559e-06	2.33228e-09
20.869	2.52382e-06	-0.000473289	37.5943	-0.00391054	18.0239	-0.0351004	-0.0752934	9.79253	0.0748273	0.00223732	-7.24191e-06	2.33228e-09
20.869	2.56848e-06	-0.00047456	37.5943	-0.00395994	18.024	-0.0351076	-0.0754164	9.79242	0.0749492	0.0022769	-7.29977e-06	2.33229e-09
20.869	2.61364e-06	-0.000475834	37.5943	-0.00401014	18.0241	-0.0351139	-0.075539	9.79231	0.0750705	0.00231692	-7.35925e-06	2.33229e-09
20.869	2.6593e-06	-0.000477113	37.5943	-0.00406113	18.0242	-0.0351194	-0.075661	9.7922	0.0751913	0.00235738	-7.42039e-06	2.33229e-09
20.869	2.7205e-06	-0.00047881	37.5942	-0.00412989	18.0244	-0.0351255	-0.0758216	9.79205	0.0753503	0.00241161	-7.50397e-06	2.33229e-09
20.869	2.78254e-06	-0.000480515	37.5942	-0.00420005	18.0246	-0.0351301	-0.0759813	9.7919	0.0755084	0.00246658	-7.59066e-06	2.33229e-09
20.869	2.8454e-06	-0.000482225	37.5941	-0.00427164	18.0247	-0.0351334	-0.0761399	9.79174	0.0756654	0.00252227	-7.68056e-06	2.33229e-09
20.869	2.90904e-06	-0.000483943	37.5941	-0.00434464	18.0249	-0.0351353	-0.0762976	9.79159	0.0758214	0.00257866	-7.77379e-06	2.33229e-09
20.869	3.062e-06	-0.000488017	37.594	-0.00452232	18.0253	-0.0351345	-0.076665	9.79122	0.076185	0.00271417	-8.0074e-06	2.3323e-09
20.869	3.21883e-06	-0.000492127	37.5939	-0.0047079	18.0257	-0.0351265	-0.0770266	9.79084	0.0765427	0.00285309	-8.26177e-06	2.3323e-09
20.869	3.3791e-06	-0.000496275	37.5938	-0.00490135	18.0261	-0.0351119	-0.0773825	9.79045	0.0768947	0.00299504	-8.53855e-06	2.3323e-09
20.869	3.54236e-06	-0.000500461	37.5937	-0.00510259	18.0265	-0.0350913	-0.0777326	9.79005	0.077241	0.00313962	-8.83936e-06	2.33231e-09
20.869	3.78058e-06	-0.000506528	37.5935	-0.00540448	18.0271	-0.0350525	-0.0782251	9.78946	0.0777279	0.00335056	-9.3159e-06	2.33231e-09
20.869	4.02231e-06	-0.000512675	37.5933	-0.00572174	18.0277	-0.0350049	-0.078707	9.78886	0.0782041	0.00356455	-9.85017e-06	2.33232e-09
20.869	4.26587e-06	-0.000518904	37.5931	-0.00605382	18.0284	-0.0349514	-0.0791796	9.78823	0.0786711	0.00378013	-1.0447e-05	2.33232e-09
20.869	4.50958e-06	-0.000525216	37.5929	-0.00640009	18.029	-0.034895	-0.0796445	9.78759	0.0791304	0.00399579	-1.11109e-05	2.33233e-09
20.869	4.75187e-06	-0.000531615	37.5927	-0.00675991	18.0297	-0.0348393	-0.0801039	9.78694	0.0795841	0.00421015	-1.18463e-05	2.33234e-09
20.869	4.99128e-06	-0.000538104	37.5925	-0.00713266	18.0304	-0.0347878	-0.0805601	9.78627	0.0800347	0.00442193	-1.26574e-05	2.33236e-09
20.869	5.03031e-06	-0.00053918	37.5924	-0.00719519	18.0305	-0.0347801	-0.0806351	9.78616	0.0801087	0.00445644	-1.27984e-05	2.33236e-09
20.869	5.06921e-06	-0.000540259	37.5924	-0.00725805	18.0306	-0.0347725	-0.0807101	9.78605	0.0801827	0.00449086	-1.29415e-05	2.33236e-09
20.869	5.108e-06	-0.00054134	37.5923	-0.00732124	18.0308	-0.0347652	-0.080785	9.78593	0.0802568	0.00452516	-1.30868e-05	2.33237e-09
20.869	5.14667e-06	-0.000542424	37.5923	-0.00738476	18.0309	-0.0347582	-0.08086	9.78582	0.0803308	0.00455936	-1.32342e-05	2.33237e-09
20.869	5.2236e-06	-0.0005446	37.5922	-0.00751278	18.0311	-0.034745	-0.0810102	9.7856	0.0804792	0.00462739	-1.35359e-05	2.33238e-09
20.869	5.29998e-06	-0.000546786	37.5921	-0.00764209	18.0314	-0.0347331	-0.0811607	9.78537	0.0806278	0.00469494	-1.38465e-05	2.33238e-09
20.869	5.3758e-06	-0.000548983	37.5921	-0.0077727	18.0316	-0.0347227	-0.0813116	9.78514	0.0807768	0.00476197	-1.41662e-05	2.33239e-09
20.869	5.50326e-06	-0.000552741	37.5919	-0.00799755	18.0321	-0.0347087	-0.0815694	9.78475	0.0810313	0.00487467	-1.47306e-05	2.3324e-09
20.869	5.62894e-06	-0.00055653	37.5918	-0.00822609	18.0325	-0.0346998	-0.0818292	9.78435	0.081288	0.00498578	-1.53221e-05	2.33242e-09
20.869	5.75277e-06	-0.000560353	37.5916	-0.0084583	18.033	-0.0346968	-0.0820918	9.78395	0.0815474	0.00509525	-1.59414e-05	2.33243e-09
20.869	5.87476e-06	-0.000564208	37.5915	-0.00869421	18.0334	-0.0347003	-0.0823579	9.78355	0.0818103	0.00520308	-1.6589e-05	2.33245e-09
20.869	6.02502e-06	-0.000569088	37.5913	-0.0089951	18.0341	-0.0347151	-0.0826971	9.78304	0.0821455	0.0053359	-1.74412e-05	2.33247e-09
20.869	6.17257e-06	-0.000574025	37.5911	-0.00930208	18.0347	-0.0347423	-0.0830441	9.78253	0.0824884	0.00546631	-1.83399e-05	2.3325e-09
20.869	6.31763e-06	-0.000579019	37.5909	-0.0096154	18.0354	-0.0347833	-0.0834001	9.78201	0.0828404	0.0055945	-1.92864e-05	2.33253e-09
20.869	6.46051e-06	-0.000584075	37.5906	-0.00993541	18.036	-0.0348392	-0.0837666	9.78148	0.0832028	0.00572078	-2.02822e-05	2.33256e-09
20.869	6.60162e-06	-0.000589193	37.5904	-0.0102625	18.0367	-0.0349109	-0.0841449	9.78095	0.083577	0.00584548	-2.13288e-05	2.33259e-09
20.869	6.74144e-06	-0.000594376	37.5902	-0.0105973	18.0375	-0.0349996	-0.0845362	9.78041	0.0839643	0.00596905	-2.24279e-05	2.33262e-09
20.869	6.88054e-06	-0.000599627	37.59	-0.0109403	18.0383	-0.0351062	-0.084942	9.77986	0.084366	0.00609198	-2.35816e-05	2.33265e-09
20.869	7.01954e-06	-0.000604949	37.5897	-0.0112923	18.0391	-0.0352315	-0.0853636	9.77931	0.0847834	0.00621483	-2.47922e-05	2.33269e-09
20.869	7.15916e-06	-0.000610345	37.5895	-0.0116541	18.0399	-0.0353765	-0.0858022	9.77875	0.0852179	0.00633824	-2.60624e-05	2.33273e-09
20.869	7.30015e-06	-0.000615816	37.5893	-0.0120266	18.0407	-0.0355417	-0.0862591	9.77818	0.0856707	0.00646287	-2.73951e-05	2.33277e-09
20.869	7.46775e-06	-0.000622311	37.589	-0.0124769	18.0418	-0.0357616	-0.086818	9.7775	0.0862247	0.00661104	-2.90364e-05	2.33282e-09
20.869	7.63978e-06	-0.000628919	37.5887	-0.0129452	18.0429	-0.0360114	-0.0874056	9.7768	0.0868075	0.00676315	-3.07742e-05	2.33286e-09
20.869	7.81774e-06	-0.000635645	37.5884	-0.0134335	18.0441	-0.036292	-0.088024	9.77609	0.087421	0.00692052	-3.2616e-05	2.33292e-09
20.869	8.00324e-06	-0.000642497	37.5881	-0.0139442	18.0453	-0.0366044	-0.0886752	9.77536	0.0880672	0.00708459	-3.45705e-05	2.33297e-09
20.869	8.16469e-06	-0.000648301	37.5878	-0.0143884	18.0464	-0.0368894	-0.0892438	9.77473	0.0886318	0.0072274	-3.62913e-05	2.33301e-09
20.869	8.33359e-06	-0.000654199	37.5875	-0.0148517	18.0475	-0.0371976	-0.0898377	9.77409	0.0892216	0.00737682	-3.81038e-05	2.33306e-09
20.869	8.51102e-06	-0.000660195	37.5873	-0.0153358	18.0486	-0.0375295	-0.0904579	9.77344	0.0898377	0.00753381	-4.00157e-05	2.3331e-09
20.869	8.69813e-06	-0.000666292	37.587	-0.0158427	18.0498	-0.0378856	-0.0911057	9.77276	0.0904815	0.00769938	-4.20352e-05	2.33315e-09
20.869	8.96222e-06	-0.00067451	37.5866	-0.0165513	18.0515	-0.0383941	-0.0920061	9.77183	0.0913765	0.00793308	-4.4885e-05	2.33321e-09
20.869	9.2482e-06	-0.000682922	37.5862	-0.0173093	18.0533	-0.0389469	-0.0929598	9.77087	0.0923248	0.00818619	-4.7965e-05	2.33327e-09
20.869	9.55923e-06	-0.000691538	37.5858	-0.018123	18.0552	-0.0395457	-0.09397	9.76985	0.0933297	0.00846148	-5.13052e-05	2.33332e-09
20.869	9.89868e-06	-0.000700369	37.5854	-0.0189997	18.0572	-0.0401919	-0.0950403	9.76879	0.0943948	0.00876196	-5.49408e-05	2.33338e-09
20.869	1.02702e-05	-0.000709428	37.585	-0.0199476	18.0593	-0.0408874	-0.0961746	9.76766	0.0955241	0.00909086	-5.89136e-05	2.33344e-09
20.869	1.06778e-05	-0.000718726	37.5845	-0.0209761	18.0616	-0.0416345	-0.0973773	9.76647	0.0967218	0.00945167	-6.32727e-05	2.3335e-09
20.869	1.11258e-05	-0.000728278	37.5841	-0.022096	18.064	-0.0424358	-0.0986535	9.76521	0.0979933	0.00984826	-6.80768e-05	2.33355e-09
20.869	1.1619e-05	-0.000738099	37.5836	-0.0233195	18.0666	-0.0432945	-0.100009	9.76386	0.0993443	0.0102848	-7.33957e-05	2.3336e-09
20.869	1.21626e-05	-0.000748206	37.5831	-0.024661	18.0694	-0.0442146	-0.101451	9.76242	0.100782	0.010766	-7.93133e-05	2.33365e-09
20.869	1.27625e-05	-0.000758616	37.5825	-0.0261368	18.0725	-0.0452008	-0.102987	9.76088	0.102314	0.0112971	-8.59306e-05	2.3337e-09
20.869	1.34253e-05	-0.000769351	37.582	-0.0277664	18.0757	-0.0462593	-0.104627	9.75921	0.103951	0.0118838	-9.33702e-05	2.33375e-09
20.869	1.40108e-05	-0.000778261	37.5815	-0.029208	18.0785	-0.0471706	-0.106035	9.75777	0.105356	0.0124021	-0.000100071	2.33379e-09
20.869	1.46465e-05	-0.00078741	37.581	-0.0307779	18.0816	-0.0481385	-0.107525	9.75622	0.106845	0.0129647	-0.000107498	2.33382e-09
20.869	1.53373e-05	-0.000796812	37.5805	-0.0324918	18.0848	-0.0491685	-0.109106	9.75457	0.108425	0.0135761	-0.000115762	2.33385e-09
20.869	1.59019e-05	-0.000804128	37.5801	-0.0338998	18.0874	-0.0499959	-0.110374	9.75324	0.109693	0.0140757	-0.000122674	2.33388e-09
20.869	1.65041e-05	-0.000811608	37.5797	-0.0354101	18.0902	-0.0508665	-0.111706	9.75182	0.111025	0.0146087	-0.000130215	2.3339e-09
20.869	1.71471e-05	-0.00081926	37.5792	-0.0370329	18.0931	-0.0517842	-0.113108	9.75032	0.112427	0.0151777	-0.000138462	2.33392e-09
20.869	1.78343e-05	-0.000827093	37.5788	-0.0387796	18.0963	-0.0527536	-0.114587	9.74873	0.113907	0.0157857	-0.000147505	2.33395e-09
20.869	1.79462e-05	-0.000828338	37.5787	-0.0390652	18.0968	-0.0529105	-0.114826	9.74848	0.114146	0.0158847	-0.000149	2.33395e-09
20.869	1.80592e-05	-0.000829587	37.5786	-0.0393543	18.0973	-0.0530688	-0.115067	9.74821	0.114388	0.0159847	-0.000150518	2.33395e-09
20.869	1.81735e-05	-0.000830841	37.5785	-0.0396468	18.0978	-0.0532286	-0.11531	9.74795	0.114632	0.0160859	-0.000152059	2.33396e-09
20.869	1.8289e-05	-0.0008321	37.5785	-0.0399428	18.0983	-0.0533898	-0.115556	9.74769	0.114877	0.0161881	-0.000153624	2.33396e-09
20.869	1.85238e-05	-0.000834632	37.5783	-0.0405456	18.0994	-0.0537167	-0.116054	9.74715	0.115376	0.0163958	-0.000156826	2.33397e-09
20.869	1.87637e-05	-0.000837184	37.5782	-0.0411632	18.1005	-0.0540498	-0.11656	9.7466	0.115883	0.016608	-0.000160127	2.33397e-09
20.869	1.90088e-05	-0.000839757	37.578	-0.041796	18.1016	-0.0543892	-0.117077	9.74603	0.116401	0.0168249	-0.000163533	2.33398e-09
20.869	1.92593e-05	-0.00084235	37.5779	-0.0424445	18.1027	-0.0547353	-0.117603	9.74546	0.116928	0.0170465	-0.000167047	2.33399e-09
20.869	1.9786e-05	-0.00084769	37.5775	-0.043814	18.1051	-0.0554601	-0.118704	9.74426	0.118031	0.0175125	-0.000174547	2.334e-09
20.869	2.03371e-05	-0.00085312	37.5772	-0.0452556	18.1076	-0.056215	-0.11985	9.743	0.119179	0.018	-0.000182558	2.33401e-09
20.869	2.09141e-05	-0.000858646	37.5768	-0.0467743	18.1102	-0.0570023	-0.121044	9.74169	0.120377	0.0185104	-0.000191125	2.33403e-09
20.869	2.15187e-05	-0.000864272	37.5765	-0.0483758	18.1129	-0.0578244	-0.12229	9.74032	0.121626	0.0190452	-0.000200301	2.33404e-09
20.869	2.22491e-05	-0.000870858	37.5761	-0.0503244	18.1162	-0.0588145	-0.123789	9.73866	0.123129	0.0196913	-0.000211662	2.33406e-09
20.869	2.30213e-05	-0.00087759	37.5756	-0.0524005	18.1197	-0.0598584	-0.125367	9.73691	0.124714	0.0203743	-0.000224003	2.33407e-09
20.869	2.38388e-05	-0.000884475	37.5752	-0.0546159	18.1234	-0.0609614	-0.127034	9.73507	0.126387	0.0210973	-0.00023744	2.33409e-09
20.869	2.47056e-05	-0.000891522	37.5747	-0.0569838	18.1273	-0.0621291	-0.128796	9.73311	0.128157	0.0218638	-0.000252105	2.3341e-09
20.869	2.5626e-05	-0.000898743	37.5742	-0.0595187	18.1315	-0.063368	-0.130664	9.73104	0.130034	0.0226778	-0.000268152	2.33412e-09
20.869	2.66051e-05	-0.000906149	37.5737	-0.0622374	18.136	-0.0646855	-0.132649	9.72883	0.132029	0.0235435	-0.000285757	2.33414e-09
20.869	2.76485e-05	-0.000913752	37.5732	-0.0651587	18.1407	-0.0660897	-0.134763	9.72648	0.134154	0.0244661	-0.00030513	2.33415e-09
20.869	2.87628e-05	-0.000921567	37.5727	-0.0683041	18.1458	-0.0675901	-0.13702	9.72397	0.136425	0.0254514	-0.000326511	2.33417e-09
20.869	3.00833e-05	-0.000930454	37.5721	-0.0720637	18.1518	-0.0693699	-0.139695	9.721	0.139117	0.0266188	-0.000352775	2.33419e-09
20.869	3.15109e-05	-0.000939644	37.5714	-0.0761645	18.1584	-0.0712968	-0.142588	9.7178	0.142031	0.0278807	-0.000382295	2.33421e-09
20.869	3.30593e-05	-0.000949165	37.5707	-0.0806517	18.1655	-0.0733902	-0.14573	9.71432	0.145197	0.0292494	-0.000415632	2.33423e-09
20.869	3.47449e-05	-0.000959052	37.57	-0.0855786	18.1733	-0.0756736	-0.149155	9.71054	0.148649	0.0307391	-0.000453473	2.33426e-09
20.869	3.65871e-05	-0.000969343	37.5693	-0.0910089	18.1818	-0.0781742	-0.152904	9.70641	0.152432	0.0323671	-0.000496669	2.33428e-09
20.869	3.86092e-05	-0.000980085	37.5685	-0.0970188	18.1912	-0.0809252	-0.157027	9.70188	0.156593	0.034154	-0.000546284	2.33431e-09
20.869	4.08397e-05	-0.000991333	37.5676	-0.103701	18.2016	-0.0839662	-0.161584	9.69689	0.161196	0.0361246	-0.000603663	2.33433e-09
20.869	4.3313e-05	-0.00100315	37.5668	-0.111168	18.2131	-0.0873457	-0.166647	9.69137	0.166314	0.0383096	-0.000670521	2.33436e-09
20.869	4.55505e-05	-0.00101332	37.566	-0.117969	18.2235	-0.0904089	-0.171236	9.68638	0.170956	0.040286	-0.000733917	2.33438e-09
20.869	4.80084e-05	-0.00102399	37.5652	-0.125485	18.235	-0.0937793	-0.176285	9.68091	0.176068	0.0424568	-0.000806722	2.33441e-09
20.869	5.07213e-05	-0.00103521	37.5643	-0.133828	18.2477	-0.0975055	-0.181867	9.67488	0.181723	0.0448525	-0.000890902	2.33443e-09
20.869	5.37316e-05	-0.00104706	37.5634	-0.143137	18.2618	-0.101646	-0.188071	9.6682	0.188013	0.0475104	-0.000988984	2.33446e-09
20.869	5.70917e-05	-0.00105965	37.5625	-0.153584	18.2776	-0.106275	-0.195005	9.66076	0.19505	0.0504766	-0.00110423	2.33448e-09
20.869	6.00096e-05	-0.00107009	37.5617	-0.162699	18.2913	-0.110299	-0.201035	9.65431	0.201174	0.0530521	-0.00120923	2.3345e-09
20.869	6.32203e-05	-0.00108112	37.5608	-0.172768	18.3064	-0.114732	-0.207677	9.64722	0.207925	0.0558855	-0.00133	2.33452e-09
20.869	6.67703e-05	-0.00109282	37.56	-0.183944	18.3231	-0.119637	-0.215027	9.6394	0.215404	0.0590178	-0.00146992	2.33455e-09
20.869	7.07168e-05	-0.0011053	37.559	-0.196414	18.3416	-0.125096	-0.223205	9.63072	0.223733	0.0624993	-0.00163326	2.33457e-09
20.869	7.42751e-05	-0.00111613	37.5582	-0.207694	18.3584	-0.130022	-0.230584	9.62291	0.231255	0.0656377	-0.00178753	2.33458e-09
20.869	7.819e-05	-0.00112763	37.5574	-0.22014	18.3768	-0.135445	-0.238706	9.61433	0.239544	0.0690899	-0.00196492	2.3346e-09
20.869	8.2518e-05	-0.00113992	37.5565	-0.233936	18.3972	-0.141444	-0.24769	9.60486	0.24872	0.0729056	-0.0021703	2.33462e-09
20.869	8.73283e-05	-0.0011531	37.5556	-0.249311	18.4198	-0.148117	-0.257678	9.59434	0.258935	0.0771455	-0.00240989	2.33463e-09
20.869	8.81198e-05	-0.00115523	37.5554	-0.251844	18.4235	-0.149215	-0.259322	9.59262	0.260617	0.077843	-0.00245046	2.33463e-09
20.869	8.89251e-05	-0.00115738	37.5553	-0.254423	18.4273	-0.150333	-0.260995	9.59086	0.262329	0.0785527	-0.00249207	2.33464e-09
20.869	8.97447e-05	-0.00115956	37.5551	-0.257048	18.4312	-0.15147	-0.262697	9.58907	0.264072	0.0792749	-0.00253476	2.33464e-09
20.869	9.05789e-05	-0.00116176	37.555	-0.259721	18.4351	-0.152628	-0.264429	9.58725	0.265846	0.08001	-0.00257855	2.33464e-09
20.869	9.1428e-05	-0.001164	37.5548	-0.262443	18.4391	-0.153807	-0.266193	9.5854	0.267653	0.0807582	-0.00262349	2.33464e-09
20.869	9.22926e-05	-0.00116626	37.5547	-0.265216	18.4432	-0.155008	-0.267989	9.58351	0.269493	0.08152	-0.00266963	2.33465e-09
20.869	9.33832e-05	-0.00116909	37.5545	-0.268715	18.4483	-0.156522	-0.270254	9.58114	0.271814	0.0824809	-0.00272838	2.33465e-09
20.869	9.44987e-05	-0.00117197	37.5543	-0.272295	18.4536	-0.158071	-0.272572	9.57871	0.274189	0.0834637	-0.00278909	2.33465e-09
20.869	9.56402e-05	-0.0011749	37.5541	-0.27596	18.4589	-0.159657	-0.274943	9.57622	0.27662	0.0844692	-0.00285187	2.33465e-09
20.869	9.68084e-05	-0.00117788	37.5539	-0.279713	18.4644	-0.161279	-0.277369	9.57368	0.279108	0.0854984	-0.0029168	2.33466e-09
20.869	9.80045e-05	-0.00118091	37.5537	-0.283557	18.4701	-0.162941	-0.279854	9.57107	0.281657	0.0865519	-0.002984	2.33466e-09
20.869	9.92293e-05	-0.00118399	37.5534	-0.287496	18.4758	-0.164643	-0.282398	9.56841	0.284268	0.0876307	-0.00305357	2.33466e-09
20.869	0.000101374	-0.00118934	37.5531	-0.294396	18.4859	-0.167624	-0.286854	9.56374	0.288841	0.0895198	-0.00317721	2.33467e-09
20.869	0.00010361	-0.00119485	37.5527	-0.301594	18.4964	-0.170732	-0.291498	9.55888	0.293612	0.0914889	-0.00330858	2.33467e-09
20.869	0.000105943	-0.00120054	37.5523	-0.309111	18.5074	-0.173976	-0.296345	9.55381	0.298592	0.0935433	-0.00344832	2.33467e-09
20.869	0.00010838	-0.00120642	37.552	-0.316967	18.5189	-0.177364	-0.301406	9.54852	0.303796	0.0956886	-0.00359718	2.33468e-09
20.869	0.000110928	-0.0012125	37.5516	-0.325184	18.5309	-0.180907	-0.306696	9.54299	0.30924	0.0979311	-0.00375597	2.33468e-09
20.869	0.000115805	-0.00122396	37.5508	-0.340931	18.5538	-0.187693	-0.316824	9.53242	0.319669	0.102224	-0.00406897	2.33469e-09
20.869	0.000120135	-0.00123396	37.5502	-0.354925	18.5742	-0.19372	-0.325813	9.52304	0.328935	0.106034	-0.00435668	2.33469e-09
20.869	0.00012479	-0.00124455	37.5496	-0.369981	18.5961	-0.2002	-0.335474	9.51297	0.338905	0.110129	-0.00467625	2.3347e-09
20.869	0.000129808	-0.00125579	37.5489	-0.386224	18.6197	-0.207189	-0.345885	9.50212	0.349662	0.114542	-0.0050326	2.3347e-09
20.869	0.000135233	-0.00126777	37.5482	-0.403797	18.6451	-0.214747	-0.357137	9.4904	0.3613	0.119312	-0.0054316	2.33471e-09
20.869	0.00014009	-0.00127835	37.5476	-0.419539	18.668	-0.221516	-0.367205	9.47991	0.371728	0.123582	-0.00580083	2.33471e-09
20.869	0.000145298	-0.00128956	37.547	-0.436427	18.6924	-0.228775	-0.377997	9.46868	0.382917	0.128159	-0.00620929	2.33471e-09
20.869	0.000150897	-0.00130148	37.5463	-0.454589	18.7187	-0.236582	-0.389592	9.45661	0.394953	0.133077	-0.00666273	2.33471e-09
20.869	0.000156932	-0.00131419	37.5457	-0.474173	18.747	-0.244998	-0.402083	9.44361	0.407937	0.138378	-0.00716802	2.33472e-09
20.869	0.000163456	-0.00132778	37.545	-0.495351	18.7776	-0.254099	-0.415578	9.42957	0.421984	0.144106	-0.00773341	2.33472e-09
20.869	0.000170531	-0.00134238	37.5442	-0.518322	18.8108	-0.263971	-0.430201	9.41436	0.437228	0.150315	-0.00836881	2.33472e-09
20.869	0.000176837	-0.00135527	37.5436	-0.538796	18.8403	-0.272772	-0.443223	9.40081	0.450823	0.155847	-0.00895443	2.33472e-09
20.869	0.000183614	-0.00136903	37.543	-0.560804	18.8721	-0.282232	-0.457209	9.38625	0.465444	0.161791	-0.00960406	2.33472e-09
20.869	0.000190918	-0.00138375	37.5423	-0.584521	18.9062	-0.29243	-0.47227	9.37058	0.481213	0.168194	-0.0103274	2.33473e-09
20.869	0.000198812	-0.00139956	37.5416	-0.610154	18.9432	-0.303454	-0.488532	9.35364	0.498268	0.175113	-0.011136	2.33473e-09
20.869	0.000207371	-0.0014166	37.5409	-0.63794	18.9832	-0.315409	-0.506145	9.3353	0.516772	0.18261	-0.0120437	2.33473e-09
20.869	0.000215002	-0.00143172	37.5402	-0.662709	19.0188	-0.32607	-0.521833	9.31895	0.533282	0.189291	-0.0128801	2.33474e-09
20.869	0.000223203	-0.00144791	37.5396	-0.689319	19.0571	-0.337528	-0.538675	9.30138	0.551034	0.196469	-0.0138071	2.33474e-09
20.869	0.000232039	-0.0014653	37.5389	-0.717981	19.0983	-0.349876	-0.556802	9.28247	0.570175	0.204199	-0.0148381	2.33475e-09
20.869	0.000241587	-0.00148403	37.5382	-0.74894	19.1429	-0.363221	-0.576366	9.26204	0.590871	0.212547	-0.0159892	2.33475e-09
20.869	0.000251936	-0.0015043	37.5375	-0.782478	19.1911	-0.377687	-0.597543	9.23991	0.613319	0.221591	-0.01728	2.33476e-09
20.869	0.000264765	-0.00152939	37.5366	-0.824024	19.2508	-0.395621	-0.623754	9.21248	0.641166	0.232794	-0.0189413	2.33478e-09
20.869	0.000278939	-0.00155709	37.5357	-0.869887	19.3167	-0.415438	-0.65266	9.1822	0.671958	0.245163	-0.0208544	2.3348e-09
20.869	0.00029468	-0.00158788	37.5347	-0.920769	19.3899	-0.437447	-0.684698	9.14859	0.706183	0.258887	-0.0230728	2.33482e-09
20.869	0.000312262	-0.00162234	37.5337	-0.977531	19.4714	-0.462031	-0.720401	9.11106	0.744444	0.274201	-0.025665	2.33485e-09
20.869	0.000328464	-0.0016542	37.5328	-1.02977	19.5465	-0.484688	-0.75323	9.07649	0.779734	0.288299	-0.0281583	2.33489e-09
20.869	0.000346401	-0.00168962	37.5319	-1.08753	19.6295	-0.509769	-0.789489	9.03824	0.818832	0.303891	-0.0310331	2.33493e-09
20.869	0.000366362	-0.00172926	37.5309	-1.15171	19.7218	-0.53768	-0.829739	8.99568	0.862381	0.321224	-0.0343709	2.33499e-09
20.869	0.00038871	-0.00177396	37.5298	-1.22343	19.8249	-0.568924	-0.874674	8.94806	0.911176	0.340603	-0.0382764	2.33506e-09
20.869	0.000408602	-0.00181407	37.529	-1.28715	19.9166	-0.59673	-0.914559	8.90568	0.954644	0.35783	-0.0418991	2.33513e-09
20.869	0.000430591	-0.0018588	37.528	-1.35746	20.0177	-0.627462	-0.958527	8.85885	1.00273	0.376849	-0.0460598	2.33522e-09
20.869	0.000455024	-0.00190901	37.527	-1.43541	20.13	-0.661601	-1.00723	8.80683	1.0562	0.397951	-0.0508702	2.33533e-09
20.869	0.000482328	-0.00196579	37.526	-1.52233	20.2552	-0.69974	-1.06148	8.74872	1.11599	0.421493	-0.0564721	2.33546e-09
20.869	0.000513036	-0.00203056	37.5249	-1.61981	20.3957	-0.742615	-1.12227	8.68339	1.18329	0.447921	-0.0630487	2.33562e-09
20.869	0.00054113	-0.00209069	37.524	-1.70876	20.524	-0.78182	-1.17767	8.62365	1.2449	0.472052	-0.0693132	2.33578e-09
20.869	0.000572402	-0.00215865	37.5229	-1.80748	20.6665	-0.825436	-1.23911	8.55718	1.31351	0.49886	-0.076555	2.33597e-09
20.869	0.000607417	-0.00223608	37.5219	-1.91768	20.8256	-0.874239	-1.30763	8.48278	1.39038	0.528811	-0.084988	2.3362e-09
20.869	0.000646884	-0.0023251	37.5208	-2.04144	21.0046	-0.9292	-1.3845	8.39898	1.47706	0.562483	-0.0948871	2.33647e-09
20.869	0.00068207	-0.00240607	37.5198	-2.15138	21.1637	-0.978154	-1.45272	8.32432	1.55436	0.592426	-0.104051	2.33672e-09
20.869	0.000721205	-0.00249794	37.5188	-2.27323	21.3402	-1.03255	-1.52826	8.24134	1.64036	0.625643	-0.114601	2.33701e-09
20.869	0.000764984	-0.00260305	37.5177	-2.40899	21.5371	-1.09333	-1.61235	8.14858	1.73658	0.662694	-0.126832	2.33735e-09
20.869	0.000814279	-0.00272443	37.5166	-2.56117	21.758	-1.16166	-1.70653	8.04424	1.84493	0.704275	-0.141119	2.33775e-09
20.869	0.000860348	-0.00284081	37.5156	-2.70274	21.9638	-1.22543	-1.79407	7.94684	1.94617	0.743002	-0.15494	2.33812e-09
20.869	0.000911803	-0.00297424	37.5146	-2.86012	22.1929	-1.29654	-1.8913	7.83819	2.05921	0.786104	-0.170884	2.33854e-09
20.869	0.000969635	-0.00312862	37.5135	-3.03607	22.4493	-1.3763	-1.99991	7.71625	2.1862	0.834355	-0.18941	2.33902e-09
20.869	0.0010351	-0.00330912	37.5123	-3.23407	22.7383	-1.46637	-2.12204	7.57847	2.32983	0.888723	-0.211107	2.33955e-09
20.869	0.00109449	-0.00347828	37.5113	-3.41265	22.9994	-1.5479	-2.2321	7.4537	2.46004	0.937825	-0.231418	2.34001e-09
20.869	0.00116093	-0.00367368	37.5102	-3.61122	23.2901	-1.63885	-2.35439	7.31443	2.60552	0.992493	-0.254797	2.34051e-09
20.869	0.00123574	-0.00390165	37.5091	-3.83329	23.6157	-1.74095	-2.49108	7.15802	2.76908	1.05372	-0.281898	2.34104e-09
20.869	0.00132058	-0.00417058	37.5079	-4.08328	23.9829	-1.85634	-2.64485	6.98115	2.95423	1.12274	-0.313555	2.34157e-09
20.869	0.00139705	-0.00442262	37.5068	-4.30692	24.3119	-1.95996	-2.78234	6.82223	3.12078	1.18458	-0.342863	2.342e-09
20.869	0.00148269	-0.00471587	37.5058	-4.55547	24.6782	-2.07555	-2.93507	6.64487	3.30684	1.2534	-0.376483	2.34239e-09
20.869	0.00157922	-0.00506067	37.5046	-4.83331	25.0884	-2.20527	-3.10574	6.44573	3.51599	1.33045	-0.41531	2.34271e-09
20.869	0.00166759	-0.00538978	37.5036	-5.08555	25.4614	-2.32349	-3.26063	6.26417	3.70688	1.40049	-0.451645	2.34289e-09
20.869	0.00176618	-0.00577235	37.5026	-5.36457	25.8748	-2.45475	-3.43193	6.06249	3.91914	1.47809	-0.492987	2.34295e-09
20.869	0.00187686	-0.00622151	37.5015	-5.67487	26.3353	-2.60131	-3.62241	5.83724	4.1565	1.5645	-0.540312	2.34281e-09
20.869	0.00197832	-0.00665194	37.5005	-5.95672	26.7544	-2.73493	-3.7954	5.63179	4.37322	1.64311	-0.584469	2.34249e-09
20.869	0.0020911	-0.00715164	37.4995	-6.26707	27.2166	-2.88261	-3.9859	5.40465	4.61307	1.72979	-0.634321	2.34191e-09
20.869	0.00221718	-0.00773724	37.4985	-6.61048	27.729	-3.04666	-4.19672	5.15228	4.87989	1.82584	-0.690911	2.34095e-09
20.869	0.0023337	-0.00830413	37.4976	-6.92459	28.1985	-3.19727	-4.38958	4.92052	5.1252	1.91382	-0.743919	2.33977e-09
20.869	0.00246283	-0.00896175	37.4966	-7.26914	28.7144	-3.36309	-4.6012	4.66532	5.3956	2.01046	-0.803368	2.33811e-09
20.869	0.00260673	-0.00973154	37.4956	-7.64878	29.2839	-3.5465	-4.83446	4.38301	5.6951	2.11711	-0.870371	2.33582e-09
20.869	0.00276805	-0.0106417	37.4945	-8.06918	29.9157	-3.75043	-5.09289	4.0691	6.02855	2.23539	-0.946299	2.33269e-09
20.869	0.00290927	-0.0114801	37.4936	-8.43279	30.4632	-3.9275	-5.31655	3.79654	6.31843	2.33785	-1.01336	2.32943e-09
20.869	0.00306531	-0.0124524	37.4927	-8.82993	31.0623	-4.12159	-5.56098	3.4978	6.63654	2.44991	-1.088	2.32528e-09
20.869	0.00323862	-0.0135898	37.4917	-9.26547	31.7204	-4.33526	-5.82927	3.16895	6.98713	2.573	-1.17145	2.31995e-09
20.869	0.00343219	-0.014933	37.4907	-9.74529	32.4469	-4.5716	-6.12511	2.80529	7.37538	2.70882	-1.2652	2.31311e-09
20.869	0.00360207	-0.016176	37.4899	-10.1608	33.0771	-4.77705	-6.38156	2.48926	7.71322	2.82663	-1.34784	2.30632e-09
20.869	0.00378922	-0.0176162	37.489	-10.6127	33.7637	-5.00127	-6.66075	2.14445	8.08229	2.95493	-1.43916	2.29797e-09
20.869	0.00399636	-0.0192982	37.4881	-11.106	34.5146	-5.24696	-6.96589	1.76678	8.48707	3.09522	-1.54048	2.28767e-09
20.869	0.00422684	-0.0212803	37.4871	-11.6467	35.3393	-5.51734	-7.30084	1.35137	8.93295	3.24926	-1.65339	2.27489e-09
20.869	0.00443142	-0.0231387	37.4863	-12.1196	36.0619	-5.75476	-7.59426	0.986828	9.32478	3.38424	-1.75366	2.26237e-09
20.869	0.00465625	-0.0252903	37.4854	-12.6322	36.8465	-6.01298	-7.91274	0.590582	9.75128	3.53075	-1.86383	2.24733e-09
20.869	0.00490447	-0.0278008	37.4845	-13.1897	37.7013	-6.29488	-8.25968	0.15834	10.2172	3.69037	-1.98531	2.22916e-09
20.869	0.00493978	-0.0281695	37.4844	-13.2683	37.822	-6.33471	-8.30865	0.0972912	10.2831	3.7129	-2.00258	2.22645e-09
20.869	0.00497559	-0.0285464	37.4843	-13.3478	37.9441	-6.37504	-8.35822	0.0354889	10.3497	3.7357	-2.02008	2.22366e-09
20.869	0.0050119	-0.0289318	37.4842	-13.4283	38.0677	-6.41587	-8.40839	-0.0270807	10.4173	3.75878	-2.03782	2.22079e-09
20.869	0.00504874	-0.0293258	37.484	-13.5097	38.1929	-6.45723	-8.45918	-0.090432	10.4857	3.78215	-2.05582	2.21785e-09
20.869	0.00508611	-0.0297289	37.4839	-13.5922	38.3196	-6.4991	-8.5106	-0.154579	10.5549	3.8058	-2.07407	2.21483e-09
20.869	0.00512402	-0.0301411	37.4838	-13.6756	38.4478	-6.54151	-8.56266	-0.219538	10.6251	3.82976	-2.09257	2.21173e-09
20.869	0.00520152	-0.0309944	37.4835	-13.8456	38.7093	-6.62799	-8.66877	-0.351952	10.7682	3.87857	-2.13038	2.20527e-09
20.869	0.00528133	-0.0318882	37.4833	-14.0199	38.9774	-6.71673	-8.7776	-0.4878	10.915	3.92863	-2.16929	2.19844e-09
20.869	0.00536356	-0.032825	37.483	-14.1986	39.2525	-6.80783	-8.88926	-0.62722	11.0658	3.97999	-2.20934	2.19124e-09
20.869	0.00544833	-0.0338077	37.4828	-14.3818	39.5348	-6.90139	-9.00387	-0.770353	11.2206	4.03271	-2.25057	2.18362e-09
20.869	0.00553574	-0.0348393	37.4825	-14.5699	39.8247	-6.9975	-9.12155	-0.917348	11.3798	4.08683	-2.29306	2.17556e-09
20.869	0.00562592	-0.0359231	37.4822	-14.7629	40.1224	-7.09629	-9.24242	-1.06836	11.5433	4.14242	-2.33683	2.16703e-09
20.869	0.0058913	-0.0392279	37.4814	-15.3252	40.9907	-7.38476	-9.59504	-1.50906	12.0211	4.30456	-2.46533	2.14068e-09
20.869	0.00618213	-0.0430509	37.4806	-15.932	41.9295	-7.69726	-9.97644	-1.98589	12.5389	4.47987	-2.60555	2.10963e-09
20.869	0.00650221	-0.047505	37.4798	-16.5889	42.9478	-8.03695	-10.3904	-2.50348	13.102	4.67007	-2.7591	2.07285e-09
20.869	0.00685606	-0.0527355	37.4789	-17.3026	44.0564	-8.40757	-10.8414	-3.0673	13.7165	4.87717	-2.92786	2.02899e-09
20.869	0.00717528	-0.0577346	37.4782	-17.9355	45.0417	-8.73771	-11.2426	-3.56871	14.264	5.06129	-3.07917	1.98655e-09
20.869	0.00752456	-0.0635146	37.4774	-18.6169	46.1046	-9.09461	-11.6758	-4.1098	14.8559	5.25996	-3.2437	1.93699e-09
20.869	0.00790824	-0.070244	37.4766	-19.3527	47.2547	-9.4817	-12.1451	-4.69551	15.498	5.47503	-3.42318	1.87878e-09
20.869	0.00833155	-0.0781384	37.4758	-20.1497	48.5036	-9.90309	-12.6554	-5.33169	16.197	5.70867	-3.61966	1.80998e-09
20.869	0.00871664	-0.0857563	37.4751	-20.8622	49.6226	-10.2816	-13.1134	-5.90174	16.8247	5.91812	-3.79704	1.74321e-09
20.869	0.00913749	-0.0945656	37.4743	-21.6278	50.8278	-10.6902	-13.6074	-6.51573	17.5023	6.14383	-3.98942	1.66568e-09
20.869	0.00959917	-0.104822	37.4735	-22.4529	52.1299	-11.1329	-14.1422	-7.17904	18.2361	6.38785	-4.19875	1.57512e-09
20.869	0.0101078	-0.116852	37.4727	-23.3449	53.5416	-11.6143	-14.7232	-7.898	19.0336	6.65261	-4.42732	1.46867e-09
20.869	0.0105706	-0.128481	37.472	-24.1422	54.8069	-12.047	-15.2451	-8.5422	19.7502	6.89012	-4.63357	1.36566e-09
20.869	0.0110757	-0.141927	37.4713	-24.9975	56.168	-12.5138	-15.808	-9.23487	20.5229	7.14583	-4.85683	1.24654e-09
20.869	0.0116289	-0.157578	37.4706	-25.9176	57.6367	-13.0191	-16.417	-9.98188	21.3587	7.42203	-5.09929	1.10796e-09
20.869	0.0122372	-0.17593	37.4698	-26.9106	59.227	-13.5681	-17.0784	-10.7901	22.266	7.72144	-5.36354	9.45718e-10
20.869	0.0127612	-0.192719	37.4692	-27.7511	60.5776	-14.0361	-17.642	-11.476	23.0386	7.97604	-5.58934	7.97571e-10
20.869	0.0133295	-0.211978	37.4685	-28.6481	62.0237	-14.5388	-18.2473	-12.2096	23.8677	8.24894	-5.83243	6.28031e-10
20.869	0.0139476	-0.2342	37.4678	-29.6078	63.5764	-15.0805	-18.8994	-12.9964	24.7602	8.54235	-6.09493	4.32962e-10
20.869	0.0144431	-0.252992	37.4673	-30.3656	64.8066	-15.5112	-19.418	-13.6192	25.469	8.77512	-6.304	2.68487e-10
20.869	0.014973	-0.274072	37.4668	-31.1653	66.109	-15.9686	-19.9686	-14.2777	26.2209	9.02185	-6.52633	8.4511e-11
20.869	0.0154187	-0.29261	37.4663	-31.83	67.1948	-16.3512	-20.4292	-14.8261	26.849	9.22778	-6.71247	-7.68294e-11
20.869	0.01589	-0.313033	37.4659	-32.5253	68.3339	-16.7537	-20.9138	-15.4009	27.5093	9.44408	-6.90851	-2.54099e-10
20.869	0.0163892	-0.335599	37.4654	-33.2535	69.5308	-17.1779	-21.4246	-16.004	28.2043	9.67161	-7.11531	-4.49401e-10
20.869	0.0169186	-0.360609	37.465	-34.0172	70.7903	-17.6259	-21.964	-16.6378	28.9373	9.91137	-7.33383	-6.65192e-10
20.869	0.0174811	-0.388422	37.4645	-34.8193	72.1179	-18.0997	-22.5348	-17.3049	29.7115	10.1645	-7.56515	-9.04364e-10
20.869	0.0180797	-0.419459	37.464	-35.6629	73.5198	-18.602	-23.14	-18.0082	30.531	10.4321	-7.81052	-1.17033e-09
20.869	0.0187178	-0.454226	37.4635	-36.5516	75.0031	-19.1357	-23.7831	-18.7509	31.4002	10.7158	-8.07134	-1.46717e-09
20.869	0.0193994	-0.493331	37.463	-37.4894	76.5757	-19.7041	-24.4682	-19.5367	32.3241	11.017	-8.34924	-1.79973e-09
20.869	0.0201288	-0.537509	37.4624	-38.4808	78.2468	-20.311	-25.2001	-20.3698	33.3087	11.3378	-8.64609	-2.17389e-09
20.869	0.020911	-0.587655	37.4619	-39.531	80.0271	-20.961	-25.9844	-21.2551	34.3608	11.6803	-8.96407	-2.59676e-09
20.869	0.0217518	-0.644871	37.4613	-40.6459	81.929	-21.6593	-26.8275	-22.1981	35.4883	12.0469	-9.30576	-3.07708e-09
20.869	0.0226577	-0.710524	37.4607	-41.8322	83.9669	-22.4124	-27.7371	-23.2053	36.7008	12.4408	-9.67418	-3.62562e-09
20.869	0.0236362	-0.786326	37.4601	-43.0978	86.1579	-23.2276	-28.7226	-24.2842	38.0092	12.8655	-10.073	-4.25585e-09
20.869	0.0246961	-0.874447	37.4595	-44.4518	88.5225	-24.1141	-29.7951	-25.4438	39.4272	13.3251	-10.5065	-4.98474e-09
20.869	0.0256326	-0.957789	37.459	-45.6349	90.6072	-24.9017	-30.7488	-26.4617	40.6824	13.7315	-10.8914	-5.67079e-09
20.869	0.0266371	-1.0532	37.4584	-46.8915	92.8412	-25.7519	-31.7792	-27.5479	42.0328	14.1683	-11.3068	-6.45263e-09
20.869	0.0277168	-1.16311	37.4579	-48.2294	95.2436	-26.6737	-32.8976	-28.7103	43.4914	14.6395	-11.7569	-7.34905e-09
20.869	0.0288802	-1.29058	37.4573	-49.6579	97.8376	-27.678	-34.1173	-29.9585	45.0736	15.15	-12.2469	-8.38378e-09
20.869	0.030137	-1.43958	37.4567	-51.1879	100.651	-28.7779	-35.4549	-31.3041	46.7985	15.7056	-12.7832	-9.5871e-09
20.869	0.0312239	-1.57853	37.4562	-52.5013	103.098	-29.7437	-36.6308	-32.4669	48.306	16.1904	-13.2537	-1.07041e-08
20.869	0.0323852	-1.73814	37.4557	-53.8966	105.73	-30.7927	-37.9096	-33.7102	49.9359	16.7138	-13.7644	-1.19816e-08
20.869	0.0336287	-1.92273	37.4551	-55.3828	108.575	-31.938	-39.3077	-35.0444	51.7064	17.2814	-14.3214	-1.34525e-08
20.869	0.0349631	-2.13789	37.4546	-56.9705	111.664	-33.1955	-40.8451	-36.4817	53.6398	17.9	-14.9326	-1.51589e-08
20.869	0.0361309	-2.34192	37.4541	-58.3557	114.404	-34.3232	-42.2259	-37.7463	55.3643	18.4505	-15.4803	-1.67699e-08
20.869	0.0373725	-2.57641	37.4536	-59.8255	117.361	-35.5533	-43.7343	-39.1001	57.2352	19.0466	-16.0774	-1.86134e-08
20.869	0.0386951	-2.84787	37.4531	-61.3894	120.566	-36.9027	-45.3916	-40.5548	59.2758	19.6951	-16.732	-2.07381e-08
20.869	0.0401064	-3.16474	37.4526	-63.0585	124.062	-38.3925	-47.2246	-42.1247	61.5143	20.4046	-17.4544	-2.32062e-08
20.869	0.0413113	-3.45975	37.4522	-64.485	127.114	-39.7096	-48.848	-43.4819	63.4812	21.0262	-18.0929	-2.54934e-08
20.869	0.0425846	-3.79862	37.4517	-65.9955	130.418	-41.1519	-50.6287	-44.9359	65.6222	21.7009	-18.7921	-2.81087e-08
20.869	0.043932	-4.19085	37.4513	-67.5992	134.012	-42.7408	-52.5941	-46.5	67.9657	22.4369	-19.5625	-3.11211e-08
20.869	0.0453602	-4.64883	37.4508	-69.3065	137.945	-44.5036	-54.7789	-48.1904	70.5475	23.2446	-20.4175	-3.46192e-08
20.869	0.0465573	-5.07028	37.4504	-70.745	141.353	-46.051	-56.7005	-49.6369	72.7987	23.9461	-21.1685	-3.7821e-08
20.869	0.047814	-5.55407	37.45	-72.2637	145.054	-47.7518	-58.8165	-51.188	75.2572	24.7092	-21.9948	-4.14769e-08
20.869	0.0491346	-6.11391	37.4496	-73.8704	149.094	-49.6334	-61.1622	-52.8584	77.9583	25.5438	-22.91	-4.56821e-08
20.869	0.050524	-6.76765	37.4492	-75.5741	153.535	-51.7304	-63.7823	-54.6665	80.9465	26.4623	-23.9318	-5.05595e-08
20.869	0.0516694	-7.36349	37.4488	-76.9899	157.361	-53.5614	-66.0749	-56.201	83.5372	27.2544	-24.8258	-5.49745e-08
20.869	0.0528635	-8.04714	37.4485	-78.4775	161.529	-55.5809	-68.6088	-57.8482	86.3757	28.1178	-25.8141	-6.00055e-08
20.869	0.0541092	-8.83811	37.4481	-80.0428	166.099	-57.8239	-71.4292	-59.6246	89.5058	29.0641	-26.9147	-6.57808e-08
20.869	0.0551872	-9.59592	37.4478	-81.4084	170.257	-59.8912	-74.0344	-61.2149	92.3709	29.9251	-27.9324	-7.12692e-08
20.869	0.0563051	-10.4646	37.4475	-82.8356	174.798	-62.1756	-76.9195	-62.9227	95.5158	30.8642	-29.0609	-7.75075e-08
20.869	0.057465	-11.4688	37.4471	-84.3278	179.788	-64.7178	-80.1377	-64.7655	98.9908	31.8944	-30.3219	-8.46499e-08
20.869	0.0586691	-12.641	37.4468	-85.8879	185.311	-67.5697	-83.757	-66.7645	102.859	33.0322	-31.7435	-9.28946e-08
20.869	0.0596431	-13.7023	37.4465	-87.1567	190.073	-70.0586	-86.9235	-68.454	106.212	34.0103	-32.9907	-1.00275e-07
20.869	0.0606465	-14.9198	37.4462	-88.4681	195.294	-72.819	-90.4436	-70.2712	109.905	35.0792	-34.3813	-1.08646e-07
20.869	0.0616804	-16.329	37.4459	-89.8207	201.059	-75.9032	-94.3867	-72.2356	114.002	36.2544	-35.9448	-1.18208e-07
20.869	0.0625542	-17.664	37.4457	-90.9615	206.281	-78.7288	-98.0081	-73.978	117.731	37.3141	-37.3865	-1.27144e-07
20.869	0.0634499	-19.1939	37.4454	-92.124	212.019	-81.8659	-102.039	-75.8526	121.843	38.4723	-38.9982	-1.37241e-07
20.869	0.0643679	-20.963	37.4451	-93.3018	218.368	-85.3751	-106.56	-77.8794	126.412	39.7458	-40.8151	-1.48732e-07
20.869	0.0651445	-22.6482	37.4449	-94.2806	224.168	-88.6138	-110.743	-79.689	130.601	40.9014	-42.5056	-1.59496e-07
20.869	0.0659367	-24.5801	37.4447	-95.2541	230.557	-92.2161	-115.408	-81.6372	135.23	42.165	-44.4016	-1.71624e-07
20.869	0.0667447	-26.815	37.4444	-96.2092	237.647	-96.2533	-120.652	-83.7455	140.384	43.5553	-46.5469	-1.85381e-07
20.869	0.0674206	-28.931	37.4442	-96.9674	244.101	-99.9618	-125.482	-85.6172	145.088	44.8094	-48.5367	-1.98143e-07
20.869	0.0681069	-31.3563	37.444	-97.685	251.226	-104.092	-130.876	-87.6332	150.294	46.1809	-50.7747	-2.12467e-07
20.869	0.0688033	-34.162	37.4438	-98.3403	259.152	-108.726	-136.947	-89.8159	156.099	47.6899	-53.3143	-2.28647e-07
20.869	0.0693831	-36.8187	37.4436	-98.811	266.383	-112.988	-142.548	-91.7544	161.406	49.051	-55.6768	-2.43595e-07
20.869	0.0699691	-39.8644	37.4434	-99.1949	274.385	-117.74	-148.811	-93.8434	167.288	50.5397	-58.3414	-2.60303e-07
20.869	0.0705608	-43.3893	37.4432	-99.4592	283.31	-123.081	-155.871	-96.1063	173.857	52.1778	-61.3745	-2.79091e-07
20.869	0.0710488	-46.7122	37.443	-99.5546	291.432	-127.975	-162.363	-98.1074	179.841	53.6481	-64.1908	-2.96286e-07
20.869	0.0714939	-50.144	37.4429	-99.5164	299.56	-132.902	-168.917	-100.057	185.834	55.0999	-67.0611	-3.13541e-07
20.869	0.0719411	-54.059	37.4427	-99.3238	308.543	-138.379	-176.226	-102.152	192.461	56.6817	-70.2941	-3.32628e-07
20.869	0.0723897	-58.5647	37.4425	-98.9301	318.545	-144.512	-184.439	-104.415	199.842	58.4149	-73.9673	-3.53843e-07
20.869	0.072839	-63.8034	37.4424	-98.2714	329.776	-151.438	-193.748	-106.873	208.127	60.326	-78.1828	-3.77549e-07
20.869	0.0732882	-69.9663	37.4422	-97.2589	342.509	-159.337	-204.407	-109.56	217.518	62.4488	-83.0773	-4.04194e-07
20.869	0.0737361	-77.3178	37.442	-95.7659	357.114	-168.447	-216.757	-112.519	228.278	64.827	-88.8389	-4.34332e-07
20.869	0.0741813	-86.2327	37.4418	-93.6066	374.097	-179.099	-231.271	-115.807	240.772	67.5184	-95.7333	-4.68659e-07
20.869	0.0746217	-97.2619	37.4416	-90.4989	394.176	-191.759	-248.623	-119.501	255.511	70.6011	-104.149	-5.08048e-07
20.869	0.0749647	-108.006	37.4415	-87.0898	412.906	-203.62	-264.975	-122.772	269.22	73.3832	-112.252	-5.4345e-07
20.869	0.0753015	-121.212	37.4413	-82.4763	434.978	-217.646	-284.43	-126.431	285.324	76.5517	-122.105	-5.83338e-07
20.869	0.0755681	-134.334	37.4411	-77.5083	456.036	-231.064	-303.156	-129.741	300.628	79.4685	-131.807	-6.19417e-07
20.869	0.0758277	-150.428	37.441	-70.9841	480.85	-246.908	-325.407	-133.435	318.586	82.7802	-143.606	-6.59338e-07
20.869	0.0760237	-165.715	37.4409	-64.419	503.541	-261.415	-345.91	-136.637	334.931	85.6962	-154.736	-6.93328e-07
20.869	0.0762131	-184.262	37.4408	-56.0529	530.081	-278.394	-370.059	-140.187	353.956	88.9789	-168.158	-7.30002e-07
20.869	0.0763513	-201.17	37.4407	-48.1005	553.462	-293.353	-391.468	-143.156	370.63	91.7633	-180.332	-7.59571e-07
20.869	0.0764841	-221.327	37.4406	-38.2766	580.449	-310.612	-416.318	-146.415	389.776	94.8594	-194.785	-7.90556e-07
20.869	0.0765796	-239.192	37.4405	-29.2993	603.66	-325.444	-437.799	-149.085	406.16	97.4276	-207.553	-8.14577e-07
20.869	0.076671	-260.061	37.4404	-18.5342	630.03	-342.274	-462.312	-151.983	424.677	100.245	-222.426	-8.39006e-07
20.869	0.0767342	-277.506	37.4403	-9.3323	651.52	-355.973	-482.368	-154.245	439.695	102.466	-234.833	-8.56746e-07
20.869	0.0767947	-297.367	37.4403	1.3435	675.434	-371.194	-504.761	-156.665	456.33	104.864	-248.935	-8.74285e-07
20.869	0.0768011	-299.672	37.4403	2.59534	678.174	-372.936	-507.332	-156.936	458.231	105.134	-250.571	-8.76151e-07
20.869	0.0768074	-302.012	37.4403	3.86872	680.949	-374.7	-509.936	-157.21	460.154	105.406	-252.231	-8.7801e-07
20.869	0.0768136	-304.388	37.4403	5.16416	683.758	-376.485	-512.573	-157.485	462.101	105.681	-253.916	-8.79863e-07
20.869	0.0768199	-306.8	37.4402	6.48218	686.603	-378.293	-515.245	-157.762	464.071	105.958	-255.626	-8.81709e-07
20.869	0.0768261	-309.25	37.4402	7.82335	689.484	-380.124	-517.952	-158.042	466.066	106.238	-257.363	-8.83547e-07
20.869	0.0768322	-311.738	37.4402	9.18823	692.402	-381.978	-520.695	-158.324	468.084	106.52	-259.127	-8.85376e-07
20.869	0.0768444	-316.832	37.4402	11.9915	698.353	-385.756	-526.291	-158.895	472.198	107.092	-262.738	-8.89008e-07
20.869	0.0768565	-322.09	37.4402	14.8969	704.462	-389.634	-532.041	-159.476	476.415	107.675	-266.464	-8.926e-07
20.869	0.0768683	-327.521	37.4402	17.9097	710.735	-393.614	-537.95	-160.066	480.741	108.269	-270.311	-8.96146e-07
20.869	0.0768801	-333.132	37.4402	21.0356	717.182	-397.701	-544.026	-160.666	485.18	108.874	-274.286	-8.99642e-07
20.869	0.0768916	-338.933	37.4402	24.2805	723.808	-401.9	-550.277	-161.276	489.737	109.491	-278.394	-9.03081e-07
20.869	0.076903	-344.934	37.4402	27.651	730.622	-406.217	-556.71	-161.898	494.418	110.12	-282.642	-9.06457e-07
20.869	0.0769392	-366.272	37.4401	39.743	754.538	-421.345	-579.327	-164.027	510.797	112.286	-297.741	-9.1705e-07
20.869	0.0769733	-390.342	37.4401	53.5704	780.966	-438.025	-604.385	-166.291	528.809	114.608	-314.766	-9.2658e-07
20.869	0.0770051	-417.704	37.44	69.5064	810.361	-456.531	-632.33	-168.708	548.738	117.105	-334.112	-9.34666e-07
20.869	0.0770343	-449.083	37.44	88.0374	843.299	-477.206	-663.728	-171.298	570.941	119.803	-356.296	-9.40805e-07
20.869	0.0770607	-485.433	37.4399	109.808	880.523	-500.492	-699.311	-174.088	595.875	122.734	-381.998	-9.44342e-07
20.869	0.0770839	-528.039	37.4399	135.693	923.01	-526.965	-740.038	-177.108	624.135	125.936	-412.136	-9.44405e-07
20.869	0.0771036	-578.667	37.4398	166.903	972.068	-557.391	-787.202	-180.399	656.512	129.459	-447.977	-9.39834e-07
20.869	0.0771193	-639.82	37.4397	205.169	1029.5	-592.819	-842.581	-184.012	694.085	133.365	-491.323	-9.29061e-07
20.869	0.0771304	-715.166	37.4397	253.049	1097.88	-634.725	-908.711	-188.013	738.371	137.737	-544.825	-9.09952e-07
20.869	0.0771363	-810.304	37.4396	314.483	1180.98	-685.263	-989.335	-192.493	791.58	142.69	-612.549	-8.79575e-07
20.869	0.0771368	-901.95	37.4396	374.534	1258.11	-731.792	-1064.37	-196.325	840.397	146.972	-677.974	-8.46219e-07
20.869	0.0771331	-1016.71	37.4395	450.746	1351.22	-787.494	-1155.2	-200.588	898.651	151.785	-760.162	-8.01495e-07
20.869	0.0771268	-1131.01	37.4395	527.62	1440.68	-840.535	-1242.65	-204.36	953.953	156.086	-842.318	-7.55765e-07
20.869	0.0771172	-1274.05	37.4395	624.973	1548.64	-903.961	-1348.42	-208.546	1019.89	160.903	-945.53	-6.99034e-07
20.869	0.0771065	-1419.38	37.4394	725.005	1654.42	-965.503	-1452.25	-212.313	1083.7	165.277	-1050.83	-6.43515e-07
20.869	0.077093	-1601.96	37.4394	852.064	1782.53	-1039.28	-1578.23	-216.492	1159.99	170.171	-1183.73	-5.78164e-07
20.869	0.0770797	-1787.43	37.4394	982.487	1907.96	-1110.74	-1701.77	-220.235	1233.72	174.591	-1319.37	-5.17492e-07
20.869	0.0770639	-2021.4	37.4393	1148.69	2060.39	-1196.62	-1852.14	-224.387	1322.11	179.532	-1491.37	-4.49335e-07
20.869	0.0770494	-2257.88	37.4393	1318.32	2208.8	-1279.28	-1998.75	-228.071	1407	183.949	-1666.13	-3.89435e-07
20.869	0.0770329	-2557.1	37.4393	1534.99	2389.62	-1378.77	-2177.58	-232.153	1508.97	188.879	-1888.49	-3.25218e-07
20.869	0.0770185	-2850.09	37.4393	1749.07	2560.18	-1471.47	-2346.47	-235.656	1603.81	193.137	-2107.44	-2.73088e-07
20.869	0.0770026	-3219.18	37.4392	2021.09	2767.19	-1582.6	-2551.65	-239.521	1717.3	197.865	-2384.83	-2.19868e-07
20.869	0.0769897	-3562.77	37.4392	2276.37	2953.09	-1681.17	-2736.07	-242.685	1817.81	201.755	-2644.5	-1.80366e-07
20.869	0.0769758	-3988.89	37.4392	2595.4	3175.76	-1797.82	-2957.14	-246.147	1936.58	206.034	-2968.32	-1.4185e-07
20.869	0.0769645	-4384.67	37.4392	2893.82	3375.74	-1901.34	-3155.83	-248.994	2041.85	209.568	-3270.69	-1.14105e-07
20.869	0.0769525	-4868.21	37.4392	3260.89	3612.25	-2022.35	-3390.95	-252.086	2164.77	213.421	-3642.04	-8.8099e-08
20.869	0.0769422	-5342.49	37.4392	3623.27	3836.89	-2135.95	-3614.38	-254.782	2280.04	216.795	-4008.14	-6.8888e-08
20.869	0.0769314	-5919.93	37.4392	4067.28	4101.76	-2268.31	-3877.96	-257.703	2414.21	220.459	-4456.18	-5.15915e-08
20.869	0.0769221	-6498.06	37.4392	4514.58	4358.58	-2395.13	-4133.65	-260.302	2542.65	223.73	-4907.06	-3.90679e-08
20.869	0.0769123	-7202.39	37.4392	5062.87	4661.51	-2542.91	-4435.36	-263.114	2692.19	227.279	-5459.21	-2.82818e-08
20.869	0.0769039	-7908.07	37.4391	5615.5	4955.36	-2684.51	-4728.15	-265.614	2835.35	230.441	-6015.27	-2.08256e-08
20.869	0.0768951	-8768.47	37.4391	6293.28	5302.15	-2849.54	-5073.8	-268.317	3002.09	233.867	-6696.76	-1.47012e-08
20.869	0.0768876	-9629.5	37.4391	6975.5	5638.06	-3007.39	-5408.71	-270.714	3161.46	236.91	-7382.25	-1.06762e-08
20.869	0.0768799	-10679.9	37.4391	7812.52	6034.59	-3191.37	-5804.18	-273.302	3347.08	240.201	-8222.8	-7.52595e-09
20.869	0.0768745	-11509.4	37.4391	8476.86	6338.6	-3330.79	-6107.45	-275.133	3487.67	242.531	-8889.63	-5.89804e-09
20.869	0.0768691	-12480	37.4391	9257.61	6685.17	-3488.1	-6453.24	-277.077	3646.23	245.007	-9673.03	-4.59829e-09
20.869	0.0768645	-13414.3	37.4391	10012.3	7010.31	-3634.2	-6777.71	-278.778	3793.43	247.174	-10430	-3.74936e-09
20.869	0.0768597	-14501.2	37.4391	10893.9	7379.18	-3798.3	-7145.87	-280.58	3958.69	249.47	-11314.1	-3.07818e-09
20.869	0.0768549	-15781.9	37.4391	11937.2	7802.03	-3984.37	-7567.98	-282.497	4146.01	251.913	-12359.9	-2.5596e-09
20.869	0.0768522	-16584.7	37.4391	12593.5	8061.2	-4097.38	-7826.72	-283.602	4259.75	253.321	-13017.7	-2.33062e-09
20.869	0.0768494	-17474.4	37.4391	13322.8	8343.52	-4219.65	-8108.61	-284.75	4382.77	254.783	-13748.5	-2.13471e-09
20.869	0.0768466	-18466	37.4391	14137.8	8652.5	-4352.49	-8417.14	-285.946	4516.39	256.306	-14565.2	-1.96731e-09
20.869	0.0768443	-19367.7	37.4391	14881	8928.65	-4470.38	-8692.91	-286.965	4634.96	257.603	-15309.8	-1.84817e-09
20.869	0.0768419	-20363	37.4391	15703.4	9228.42	-4597.51	-8992.28	-288.022	4762.78	258.948	-16133.5	-1.74276e-09
20.869	0.0768395	-21467.2	37.4391	16618	9555.23	-4735.12	-9318.69	-289.121	4901.13	260.346	-17049.7	-1.64879e-09
20.869	0.0768371	-22699.4	37.4391	17641.5	9913.21	-4884.73	-9676.27	-290.265	5051.51	261.8	-18074.6	-1.56408e-09
20.869	0.0768351	-23810.2	37.4391	18566.5	10230.3	-5016.32	-9993.01	-291.232	5183.74	263.026	-19000.9	-1.50071e-09
20.869	0.0768331	-25036.4	37.4391	19590	10574.6	-5158.2	-10336.9	-292.234	5326.3	264.297	-20025.8	-1.44115e-09
20.869	0.0768311	-26397.2	37.4391	20728.8	10949.9	-5311.79	-10711.9	-293.275	5480.59	265.617	-21165.9	-1.3845e-09
20.869	0.076829	-27916.1	37.4391	22003.1	11361.1	-5478.78	-11122.7	-294.36	5648.32	266.989	-22441.7	-1.32995e-09
20.869	0.0768273	-29284.4	37.4391	23154	11725.1	-5625.51	-11486.4	-295.274	5795.68	268.145	-23593.7	-1.28674e-09
20.869	0.0768256	-30795.2	37.4391	24427.6	12120.2	-5783.73	-11881.2	-296.222	5954.54	269.343	-24868.6	-1.24412e-09
20.869	0.0768239	-32472.2	37.4391	25844.6	12551	-5954.99	-12311.7	-297.208	6126.48	270.585	-26287	-1.20179e-09
20.869	0.0768221	-34344.2	37.4391	27430.6	13023.1	-6141.2	-12783.4	-298.233	6313.4	271.876	-27874.2	-1.15948e-09
20.869	0.0768207	-36030.3	37.4391	28862.3	13440.7	-6304.72	-13200.7	-299.098	6477.53	272.962	-29307.1	-1.12503e-09
20.869	0.0768192	-37892.2	37.4391	30446.9	13894.1	-6481.04	-13653.9	-299.994	6654.48	274.086	-30892.8	-1.09034e-09
20.869	0.0768178	-39959.2	37.4391	32210	14388.6	-6671.9	-14148	-300.926	6845.99	275.252	-32657.2	-1.05531e-09
20.869	0.0768163	-42267.2	37.4391	34183.5	14930.3	-6879.41	-14689.5	-301.895	7054.18	276.464	-34631.9	-1.01983e-09
20.869	0.0768151	-44345.3	37.4391	35964.4	15409.5	-7061.56	-15168.3	-302.712	7236.91	277.482	-36413.9	-9.90681e-10
20.869	0.0768138	-46640.6	37.4391	37935.7	15929.7	-7257.96	-15688.3	-303.558	7433.92	278.535	-38386.2	-9.61138e-10
20.869	0.0768126	-49189	37.4391	40129.2	16497	-7470.54	-16255.3	-304.438	7647.14	279.627	-40580.8	-9.31142e-10
20.869	0.0768114	-52035.1	37.4391	42584.5	17118.6	-7701.66	-16876.7	-305.353	7878.92	280.76	-43037.3	-9.00639e-10
20.869	0.0768103	-54597.2	37.4391	44799.7	17668.2	-7904.47	-17426	-306.124	8082.29	281.712	-45253.5	-8.7551e-10
20.869	0.0768093	-57427.5	37.4391	47251.6	18264.9	-8123.13	-18022.5	-306.924	8301.53	282.697	-47706.5	-8.49977e-10
20.869	0.0768083	-60570.3	37.4391	49980.2	18915.7	-8359.8	-18673.1	-307.754	8538.82	283.717	-50436.1	-8.23998e-10
20.869	0.0768072	-64080.8	37.4391	53034.7	19628.8	-8617.11	-19385.9	-308.618	8796.76	284.775	-53491.6	-7.97528e-10
20.869	0.0768064	-67240.6	37.4391	55789.7	20259.1	-8842.82	-20016	-309.346	9023.01	285.663	-56247.6	-7.75693e-10
20.869	0.0768055	-70731.4	37.4391	58839.3	20943.5	-9086.15	-20700.2	-310.1	9266.92	286.581	-59298.1	-7.53477e-10
20.869	0.0768046	-74608.4	37.4391	62233	21689.9	-9349.54	-21446.4	-310.884	9530.89	287.532	-62692.8	-7.30842e-10
20.869	0.0768038	-78939.5	37.4391	66032.4	22507.8	-9635.87	-22264.1	-311.7	9817.84	288.518	-66493.2	-7.07747e-10
20.869	0.0768031	-82837.3	37.4391	69458.4	23230.5	-9886.96	-22986.7	-312.386	10069.5	289.345	-69920.1	-6.88679e-10
20.869	0.0768023	-87144.1	37.4391	73250.9	24015.3	-10157.7	-23771.3	-313.098	10340.7	290.199	-73713.5	-6.69259e-10
20.869	0.0768016	-91927.9	37.4391	77471.6	24871.3	-10450.7	-24627.1	-313.838	10634.3	291.084	-77935.1	-6.4945e-10
20.869	0.0768009	-97272.8	37.4391	82196.9	25809.2	-10769.2	-25564.9	-314.608	10953.4	292.001	-82661.3	-6.29216e-10
20.869	0.0768003	-102082	37.4391	86457	26637.9	-11048.4	-26393.4	-315.256	11233.1	292.769	-86922.2	-6.12498e-10
20.869	0.0767997	-107397	37.4391	91172.9	27537.7	-11349.4	-27293.1	-315.928	11534.7	293.563	-91638.9	-5.95457e-10
20.869	0.0767991	-113301	37.4391	96421.4	28519.1	-11675.3	-28274.3	-316.627	11861.1	294.384	-96888.2	-5.7806e-10
20.869	0.0767985	-119899	37.4391	102298	29594.7	-12029.4	-29349.7	-317.354	12215.9	295.235	-102765	-5.6027e-10
20.869	0.0767983	-121671	37.4391	103878	29879.9	-12122.9	-29635	-317.541	12309.5	295.453	-104346	-5.55759e-10
20.869	0.0767982	-123497	37.4391	105507	30172.3	-12218.5	-29927.3	-317.729	12405.2	295.673	-105975	-5.51224e-10
20.869	0.076798	-125379	37.4391	107186	30472.1	-12316.3	-30227.1	-317.92	12503.1	295.895	-107655	-5.46661e-10
20.869	0.0767979	-127319	37.4391	108919	30779.6	-12416.3	-30534.5	-318.113	12603.4	296.119	-109388	-5.42068e-10
20.869	0.0767976	-130089	37.4391	111395	31215.6	-12557.8	-30970.4	-318.382	12745.1	296.431	-111863	-5.35704e-10
20.869	0.0767974	-132983	37.4391	113983	31667.6	-12704.1	-31422.5	-318.656	12891.6	296.748	-114452	-5.29284e-10
20.869	0.0767972	-136009	37.4391	116692	32136.7	-12855.4	-31891.5	-318.933	13043.1	297.069	-117161	-5.22804e-10
20.869	0.076797	-139178	37.4391	119530	32623.9	-13011.9	-32378.6	-319.216	13199.9	297.395	-120000	-5.16263e-10
20.869	0.0767965	-147787	37.4391	127251	33927.9	-13428.4	-33682.5	-319.944	13617	298.231	-127721	-4.99638e-10
20.869	0.0767959	-157541	37.4391	136016	35373.3	-13885.9	-35127.7	-320.706	14075.1	299.1	-136488	-4.82577e-10
20.869	0.0767954	-168686	37.4391	146054	36986.4	-14391.5	-36740.7	-321.507	14581.4	300.008	-146526	-4.65037e-10
20.869	0.0767948	-181543	37.4391	157659	38801	-14954.3	-38555.2	-322.351	15144.9	300.957	-158133	-4.46967e-10
20.869	0.0767947	-185072	37.4391	160849	39291	-15105.2	-39045.2	-322.569	15296	301.201	-161323	-4.42359e-10
20.869	0.0767946	-188742	37.4391	164169	39797.1	-15260.7	-39551.2	-322.791	15451.6	301.449	-164643	-4.37714e-10
20.869	0.0767944	-192562	37.4391	167626	40320.1	-15420.8	-40074.2	-323.016	15612	301.7	-168100	-4.33027e-10
20.869	0.0767943	-196541	37.4391	171229	40860.9	-15586	-40615	-323.244	15777.3	301.953	-171703	-4.283e-10
20.869	0.0767941	-200689	37.4391	174988	41420.6	-15756.3	-41174.6	-323.476	15947.9	302.211	-175462	-4.2353e-10
20.869	0.076794	-204721	37.4391	178644	41960.8	-15920.3	-41714.8	-323.696	16112	302.454	-179119	-4.1904e-10
20.869	0.0767939	-208920	37.4391	182453	42519.2	-16089.2	-42273.2	-323.919	16281.2	302.7	-182928	-4.14511e-10
20.869	0.0767937	-213297	37.4391	186426	43097	-16263.5	-42851	-324.145	16455.7	302.949	-186902	-4.09941e-10
20.869	0.0767936	-217862	37.4391	190573	43695.3	-16443.4	-43449.2	-324.375	16635.8	303.202	-191048	-4.0533e-10
20.869	0.0767935	-222343	37.4391	194645	44278.1	-16618.1	-44032	-324.595	16810.7	303.443	-195121	-4.00951e-10
20.869	0.0767934	-227013	37.4391	198893	44881.1	-16798.4	-44635	-324.818	16991.1	303.687	-199369	-3.96531e-10
20.869	0.0767932	-231885	37.4391	203327	45505.5	-16984.4	-45259.3	-325.045	17177.4	303.934	-203803	-3.92071e-10
20.869	0.076793	-241694	37.4391	212261	46748.6	-17353	-46502.4	-325.484	17546.4	304.411	-212738	-3.83521e-10
20.869	0.0767928	-252379	37.4391	222005	48082.3	-17746.1	-47836.1	-325.937	17939.8	304.901	-222483	-3.74812e-10
20.869	0.0767925	-264060	37.4391	232672	49517.5	-18166.2	-49271.2	-326.406	18360.4	305.404	-233150	-3.65933e-10
20.869	0.0767923	-276885	37.4391	244397	51067.1	-18616.7	-50820.8	-326.891	18811.4	305.923	-244875	-3.56868e-10
20.869	0.0767921	-286142	37.4391	252870	52169.9	-18935.4	-51923.5	-327.224	19130.4	306.276	-253349	-3.5072e-10
20.869	0.076792	-296046	37.4391	261943	53335.5	-19270.6	-53089.1	-327.566	19465.9	306.638	-262423	-3.44483e-10
20.869	0.0767918	-306665	37.4391	271681	54569.9	-19623.8	-54323.4	-327.917	19819.4	307.007	-272160	-3.38151e-10
20.869	0.0767917	-318080	37.4391	282159	55879.8	-19996.5	-55633.4	-328.277	20192.5	307.384	-282639	-3.31712e-10
20.869	0.0767916	-323456	37.4391	287097	56490.9	-20169.7	-56244.5	-328.441	20365.8	307.556	-287577	-3.28803e-10
20.869	0.0767915	-329018	37.4391	292209	57119.3	-20347.4	-56872.9	-328.607	20543.6	307.729	-292689	-3.25872e-10
20.869	0.0767914	-334777	37.4391	297503	57765.9	-20529.7	-57519.5	-328.776	20726.1	307.904	-297984	-3.22919e-10
20.869	0.0767913	-342190	37.4391	304322	58592.4	-20762.1	-58345.9	-328.987	20958.7	308.123	-304803	-3.19232e-10
20.869	0.0767913	-349941	37.4391	311456	59449.8	-21002.3	-59203.3	-329.203	21199.1	308.345	-311937	-3.15507e-10
20.869	0.0767912	-358055	37.4391	318928	60339.9	-21250.9	-60093.4	-329.422	21447.9	308.57	-319409	-3.11743e-10
20.869	0.076791	-373292	37.4391	332972	61992.3	-21710.2	-61745.8	-329.817	21907.6	308.975	-333454	-3.0502e-10
20.869	0.0767908	-389897	37.4391	348293	63765.6	-22199.9	-63519.1	-330.225	22397.7	309.39	-348775	-2.98169e-10
20.869	0.0767908	-394283	37.4391	352343	64229.5	-22327.5	-63983	-330.329	22525.4	309.496	-352825	-2.96435e-10
20.869	0.0767908	-398769	37.4391	356487	64702	-22457.3	-64455.5	-330.434	22655.3	309.602	-356969	-2.94692e-10
20.869	0.0767907	-403360	37.4391	360728	65183.6	-22589.3	-64937.1	-330.54	22787.4	309.709	-361210	-2.92939e-10
20.869	0.0767907	-408058	37.4391	365070	65674.4	-22723.6	-65427.8	-330.647	22921.8	309.817	-365552	-2.91177e-10
20.869	0.0767906	-414345	37.4391	370882	66328	-22902.1	-66081.4	-330.788	23100.4	309.959	-371364	-2.88867e-10
20.869	0.0767906	-420831	37.4391	376879	66998.5	-23084.7	-66751.9	-330.93	23283.2	310.102	-377362	-2.86542e-10
20.869	0.0767905	-427524	37.4391	383072	67686.5	-23271.8	-67440	-331.074	23470.4	310.246	-383554	-2.84199e-10
20.869	0.0767904	-445511	37.4391	399723	69516.7	-23767.1	-69270.1	-331.448	23966.2	310.619	-400207	-2.78174e-10
20.869	0.0767904	-450248	37.4391	404112	69994.3	-23895.9	-69747.7	-331.543	24095	310.713	-404595	-2.7665e-10
20.869	0.0767903	-455088	37.4391	408597	70480.4	-24026.8	-70233.8	-331.64	24226	310.809	-409081	-2.7512e-10
20.869	0.0767903	-460034	37.4391	413181	70975.1	-24159.7	-70728.6	-331.737	24359	310.905	-413665	-2.73581e-10
20.869	0.0767903	-465090	37.4391	417868	71478.9	-24294.9	-71232.3	-331.834	24494.3	311.001	-418352	-2.72034e-10
20.869	0.0767902	-471329	37.4391	423654	72097.8	-24460.7	-71851.3	-331.953	24660.2	311.118	-424138	-2.70161e-10
20.869	0.0767902	-477738	37.4391	429600	72730.6	-24629.8	-72484.1	-332.073	24829.5	311.237	-430084	-2.68277e-10
20.869	0.0767901	-484326	37.4391	435713	73377.8	-24802.5	-73131.2	-332.195	25002.2	311.356	-436197	-2.6638e-10
20.869	0.07679	-504647	37.4391	454582	75354.6	-25327.6	-75108	-332.557	25527.7	311.709	-455066	-2.6077e-10
20.869	0.07679	-509998	37.4391	459554	75870.3	-25464.1	-75623.8	-332.649	25664.3	311.799	-460039	-2.59351e-10
20.869	0.0767899	-515465	37.4391	464635	76395.2	-25602.8	-76148.7	-332.742	25803.1	311.89	-465120	-2.57926e-10
20.869	0.0767899	-521052	37.4391	469828	76929.5	-25743.7	-76683	-332.836	25944.1	311.981	-470313	-2.56493e-10
20.869	0.0767899	-526761	37.4391	475137	77473.4	-25886.9	-77226.9	-332.93	26087.5	312.072	-475622	-2.55053e-10
20.869	0.0767899	-533398	37.4391	481309	78103	-26052.5	-77856.4	-333.039	26253.1	312.177	-481794	-2.53409e-10
20.869	0.0767898	-540204	37.4391	487642	78745.8	-26221.1	-78499.2	-333.148	26421.8	312.282	-488127	-2.51755e-10
20.869	0.0767898	-547189	37.4391	494142	79402.3	-26393	-79155.7	-333.259	26593.9	312.389	-494627	-2.50091e-10
20.869	0.0767897	-570129	37.4391	515504	81537.7	-26950	-81291.2	-333.61	27151.3	312.725	-515989	-2.44848e-10
20.869	0.0767897	-576170	37.4391	521133	82094.8	-27094.8	-81848.3	-333.7	27296.1	312.811	-521618	-2.43521e-10
20.869	0.0767896	-582342	37.4391	526884	82661.8	-27241.9	-82415.3	-333.79	27443.3	312.897	-527370	-2.42189e-10
20.869	0.0767896	-588648	37.4391	532763	83238.9	-27391.4	-82992.4	-333.881	27592.9	312.983	-533248	-2.4085e-10
20.869	0.0767896	-595093	37.4391	538772	83826.4	-27543.3	-83579.9	-333.973	27744.9	313.07	-539258	-2.39503e-10
20.869	0.0767895	-602163	37.4391	545366	84468.3	-27709	-84221.8	-334.073	27910.7	313.165	-545852	-2.38052e-10
20.869	0.0767895	-609404	37.4391	552121	85122.9	-27877.6	-84876.4	-334.173	28079.4	313.259	-552607	-2.36592e-10
20.869	0.0767895	-616823	37.4391	559044	85790.6	-28049.4	-85544.1	-334.274	28251.3	313.355	-559530	-2.35124e-10
20.869	0.0767894	-642667	37.4391	583175	88094.3	-28639.6	-87847.8	-334.616	28841.8	313.675	-583661	-2.30214e-10
20.869	0.0767894	-649472	37.4391	589532	88695.4	-28792.9	-88448.9	-334.703	28995.3	313.756	-590019	-2.28972e-10
20.869	0.0767893	-656424	37.4391	596029	89307	-28948.8	-89060.5	-334.791	29151.2	313.838	-596515	-2.27725e-10
20.869	0.0767893	-663528	37.4391	602668	89929.5	-29107.1	-89683	-334.879	29309.7	313.921	-603155	-2.2647e-10
20.869	0.0767893	-670788	37.4391	609455	90563.2	-29268.1	-90316.8	-334.969	29470.7	314.004	-609942	-2.25209e-10
20.869	0.0767893	-678304	37.4391	616483	91216.7	-29433.8	-90970.3	-335.06	29636.5	314.088	-616970	-2.23926e-10
20.869	0.0767892	-685991	37.4391	623673	91882.4	-29602.3	-91635.9	-335.152	29805.1	314.173	-624160	-2.22636e-10
20.869	0.0767892	-693855	37.4391	631031	92560.6	-29773.7	-92314.2	-335.245	29976.6	314.259	-631518	-2.21338e-10
20.869	0.0767891	-721999	37.4391	657375	94965.3	-30379	-94718.9	-335.567	30582.2	314.555	-657863	-2.16874e-10
20.869	0.0767891	-729398	37.4391	664305	95591.8	-30536.1	-95345.4	-335.649	30739.4	314.63	-664792	-2.15745e-10
20.869	0.0767891	-736951	37.4391	671380	96229	-30695.6	-95982.6	-335.732	30899.1	314.706	-671868	-2.14611e-10
20.869	0.0767891	-744663	37.4391	678606	96877.2	-30857.7	-96630.8	-335.816	31061.2	314.782	-679094	-2.13471e-10
20.869	0.076789	-752540	37.4391	685988	97536.7	-31022.3	-97290.3	-335.9	31225.9	314.858	-686475	-2.12325e-10
20.869	0.076789	-760495	37.4391	693445	98200.2	-31187.6	-97953.8	-335.984	31391.4	314.934	-693932	-2.11187e-10
20.869	0.076789	-768621	37.4391	701063	98875.4	-31355.6	-98629	-336.068	31559.5	315.011	-701551	-2.10042e-10
20.869	0.076789	-776923	37.4391	708850	99562.6	-31526.3	-99316.2	-336.154	31730.3	315.088	-709337	-2.08892e-10
20.869	0.0767889	-807217	37.4391	737274	102048	-32141.4	-101801	-336.456	32345.7	315.36	-737762	-2.04849e-10
20.869	0.0767889	-815166	37.4391	744736	102694	-32300.8	-102448	-336.533	32505.2	315.429	-745224	-2.03827e-10
20.869	0.0767889	-823274	37.4391	752348	103351	-32462.6	-103105	-336.611	32667.1	315.498	-752836	-2.028e-10
20.869	0.0767889	-831546	37.4391	760116	104019	-32626.9	-103773	-336.689	32831.4	315.568	-760605	-2.01769e-10
20.869	0.0767888	-839987	37.4391	768045	104698	-32793.6	-104452	-336.768	32998.2	315.638	-768533	-2.00732e-10
20.869	0.0767888	-848381	37.4391	775931	105371	-32958.5	-105125	-336.845	33163.2	315.707	-776419	-1.99717e-10
20.869	0.0767888	-856946	37.4391	783979	106055	-33125.9	-105809	-336.924	33330.7	315.777	-784468	-1.98697e-10
20.869	0.0767888	-865686	37.4391	792194	106751	-33295.9	-106504	-337.002	33500.8	315.846	-792682	-1.97671e-10
20.869	0.0767887	-898249	37.4391	822814	109320	-33921.6	-109073	-337.287	34126.7	316.097	-823303	-1.93987e-10
20.869	0.0767887	-906779	37.4391	830838	109987	-34083.5	-109741	-337.36	34288.8	316.161	-831327	-1.93056e-10
20.869	0.0767887	-915474	37.4391	839019	110665	-34247.8	-110419	-337.433	34453.1	316.225	-839508	-1.92121e-10
20.869	0.0767887	-924337	37.4391	847361	111354	-34414.5	-111107	-337.507	34619.9	316.29	-847850	-1.91181e-10
20.869	0.0767887	-933375	37.4391	855868	112053	-34583.5	-111807	-337.581	34789	316.354	-856357	-1.90237e-10
20.869	0.0767886	-942214	37.4391	864189	112735	-34748.1	-112489	-337.653	34953.7	316.417	-864678	-1.89327e-10
20.869	0.0767886	-951222	37.4391	872672	113428	-34915	-113182	-337.725	35120.6	316.48	-873161	-1.88413e-10
20.869	0.0767886	-960406	37.4391	881321	114132	-35084.3	-113886	-337.798	35290	316.543	-881810	-1.87495e-10
20.869	0.0767886	-995357	37.4391	914253	116788	-35721.1	-116542	-338.068	35927.2	316.776	-914743	-1.84119e-10
20.869	0.0767885	-1.0045e+06	37.4391	922871	117477	-35885.8	-117231	-338.137	36091.9	316.835	-923360	-1.83266e-10
20.869	0.0767885	-1.01381e+06	37.4391	931650	118177	-36052.7	-117930	-338.206	36258.9	316.895	-932140	-1.8241e-10
20.869	0.0767885	-1.0233e+06	37.4391	940596	118887	-36222	-118641	-338.276	36428.3	316.954	-941086	-1.8155e-10
20.869	0.0767885	-1.03297e+06	37.4391	949714	119608	-36393.7	-119362	-338.346	36600.1	317.014	-950204	-1.80685e-10
20.869	0.0767885	-1.04226e+06	37.4391	958477	120299	-36557.9	-120053	-338.413	36764.3	317.071	-958966	-1.79867e-10
20.869	0.0767885	-1.05171e+06	37.4391	967401	121000	-36724.3	-120754	-338.48	36930.8	317.129	-967890	-1.79044e-10
20.869	0.0767885	-1.06135e+06	37.4391	976490	121712	-36892.9	-121466	-338.548	37099.5	317.186	-976980	-1.78218e-10
20.869	0.0767884	-1.09881e+06	37.4391	1.01185e+06	124458	-37541.5	-124212	-338.805	37748.4	317.403	-1.01234e+06	-1.75111e-10
20.869	0.0767884	-1.10859e+06	37.4391	1.02109e+06	125169	-37709	-124923	-338.87	37916	317.458	-1.02158e+06	-1.74326e-10
20.869	0.0767884	-1.11855e+06	37.4391	1.0305e+06	125891	-37878.8	-125645	-338.936	38085.8	317.514	-1.03099e+06	-1.73538e-10
20.869	0.0767884	-1.1287e+06	37.4391	1.04009e+06	126624	-38050.9	-126378	-339.002	38258	317.569	-1.04058e+06	-1.72746e-10
20.869	0.0767884	-1.13903e+06	37.4391	1.04985e+06	127368	-38225.3	-127122	-339.069	38432.5	317.625	-1.05034e+06	-1.71951e-10
20.869	0.0767883	-1.14877e+06	37.4391	1.05906e+06	128068	-38389.1	-127822	-339.131	38596.4	317.677	-1.05955e+06	-1.71211e-10
20.869	0.0767883	-1.15869e+06	37.4391	1.06843e+06	128777	-38555	-128531	-339.194	38762.4	317.729	-1.06892e+06	-1.70468e-10
20.869	0.0767883	-1.16878e+06	37.4391	1.07797e+06	129497	-38723.1	-129251	-339.257	38930.5	317.782	-1.07846e+06	-1.69721e-10
20.869	0.0767883	-1.20889e+06	37.4391	1.1159e+06	132336	-39384.1	-132090	-339.502	39591.8	317.985	-1.11639e+06	-1.66848e-10
20.869	0.0767883	-1.21935e+06	37.4391	1.1258e+06	133071	-39554.6	-132825	-339.564	39762.4	318.036	-1.12629e+06	-1.66123e-10
20.869	0.0767883	-1.23e+06	37.4391	1.13587e+06	133816	-39727.4	-133570	-339.627	39935.3	318.088	-1.13636e+06	-1.65394e-10
20.869	0.0767882	-1.24083e+06	37.4391	1.14612e+06	134573	-39902.5	-134327	-339.69	40110.4	318.14	-1.14662e+06	-1.64663e-10
20.869	0.0767882	-1.25186e+06	37.4391	1.15656e+06	135340	-40079.9	-135094	-339.753	40287.9	318.192	-1.15706e+06	-1.63928e-10
20.869	0.0767882	-1.26207e+06	37.4391	1.16623e+06	136048	-40243.4	-135802	-339.812	40451.4	318.24	-1.16672e+06	-1.63257e-10
20.869	0.0767882	-1.27245e+06	37.4391	1.17606e+06	136766	-40408.9	-136520	-339.87	40617	318.288	-1.17655e+06	-1.62583e-10
20.869	0.0767882	-1.283e+06	37.4391	1.18605e+06	137494	-40576.4	-137248	-339.929	40784.6	318.336	-1.18654e+06	-1.61906e-10
20.869	0.0767882	-1.32592e+06	37.4391	1.22671e+06	140431	-41250.7	-140185	-340.164	41459.2	318.527	-1.2272e+06	-1.59238e-10
20.869	0.0767881	-1.33711e+06	37.4391	1.23731e+06	141190	-41424.6	-140945	-340.223	41633.1	318.575	-1.2378e+06	-1.58564e-10
20.869	0.0767881	-1.34849e+06	37.4391	1.24809e+06	141961	-41600.7	-141715	-340.283	41809.3	318.623	-1.24858e+06	-1.57888e-10
20.869	0.0767881	-1.36006e+06	37.4391	1.25906e+06	142742	-41779	-142496	-340.343	41987.7	318.672	-1.25955e+06	-1.57209e-10
20.869	0.0767881	-1.37184e+06	37.4391	1.27022e+06	143534	-41959.6	-143289	-340.404	42168.4	318.721	-1.27072e+06	-1.56527e-10
20.869	0.0767881	-1.38252e+06	37.4391	1.28035e+06	144251	-42122.8	-144005	-340.459	42331.7	318.765	-1.28084e+06	-1.55916e-10
20.869	0.0767881	-1.39337e+06	37.4391	1.29064e+06	144977	-42287.9	-144731	-340.514	42496.8	318.809	-1.29113e+06	-1.55302e-10
20.869	0.0767881	-1.40439e+06	37.4391	1.3011e+06	145712	-42455	-145467	-340.569	42663.9	318.854	-1.30159e+06	-1.54686e-10
20.869	0.0767881	-1.44972e+06	37.4391	1.34411e+06	148714	-43134.9	-148469	-340.791	43344.1	319.031	-1.3446e+06	-1.52229e-10
20.869	0.076788	-1.46152e+06	37.4391	1.3553e+06	149490	-43310.1	-149244	-340.848	43519.3	319.076	-1.35579e+06	-1.51609e-10
20.869	0.076788	-1.47351e+06	37.4391	1.36668e+06	150276	-43487.3	-150030	-340.905	43696.7	319.121	-1.36718e+06	-1.50987e-10
20.869	0.076788	-1.4857e+06	37.4391	1.37826e+06	151073	-43666.8	-150827	-340.962	43876.2	319.166	-1.37875e+06	-1.50362e-10
20.869	0.076788	-1.49809e+06	37.4391	1.39002e+06	151881	-43848.5	-151635	-341.02	44058	319.211	-1.39052e+06	-1.49734e-10
20.869	0.076788	-1.50925e+06	37.4391	1.40062e+06	152605	-44011.4	-152360	-341.071	44220.9	319.252	-1.40111e+06	-1.49176e-10
20.869	0.076788	-1.52057e+06	37.4391	1.41137e+06	153339	-44176.1	-153093	-341.123	44385.7	319.293	-1.41187e+06	-1.48616e-10
20.869	0.076788	-1.53207e+06	37.4391	1.42229e+06	154082	-44342.6	-153836	-341.175	44552.3	319.333	-1.42279e+06	-1.48054e-10
20.869	0.076788	-1.58016e+06	37.4391	1.46798e+06	157168	-45032.4	-156922	-341.387	45242.4	319.5	-1.46848e+06	-1.45769e-10
20.869	0.076788	-1.59266e+06	37.4391	1.47987e+06	157964	-45210	-157719	-341.441	45420	319.542	-1.48036e+06	-1.45193e-10
20.869	0.0767879	-1.60536e+06	37.4391	1.49194e+06	158771	-45389.6	-158526	-341.496	45599.7	319.584	-1.49243e+06	-1.44614e-10
20.869	0.0767879	-1.61826e+06	37.4391	1.50421e+06	159589	-45571.4	-159343	-341.55	45781.5	319.627	-1.5047e+06	-1.44033e-10
20.869	0.0767879	-1.63138e+06	37.4391	1.51668e+06	160417	-45755.4	-160172	-341.605	45965.6	319.669	-1.51717e+06	-1.4345e-10
20.869	0.0767879	-1.64301e+06	37.4391	1.52774e+06	161150	-45918	-160905	-341.654	46128.2	319.707	-1.52824e+06	-1.42939e-10
20.869	0.0767879	-1.65481e+06	37.4391	1.53897e+06	161892	-46082.3	-161646	-341.702	46292.6	319.744	-1.53946e+06	-1.42426e-10
20.869	0.0767879	-1.66679e+06	37.4391	1.55036e+06	162642	-46248.3	-162396	-341.751	46458.7	319.782	-1.55085e+06	-1.41911e-10
20.869	0.0767879	-1.71749e+06	37.4391	1.5986e+06	165797	-46944.8	-165552	-341.954	47155.5	319.938	-1.59909e+06	-1.39791e-10
20.869	0.0767879	-1.73065e+06	37.4391	1.61113e+06	166611	-47123.9	-166366	-342.006	47334.6	319.977	-1.61162e+06	-1.39256e-10
20.869	0.0767879	-1.74402e+06	37.4391	1.62385e+06	167435	-47305.1	-167190	-342.058	47515.9	320.017	-1.62434e+06	-1.38719e-10
20.869	0.0767879	-1.7576e+06	37.4391	1.63678e+06	168269	-47488.4	-168024	-342.11	47699.2	320.057	-1.63727e+06	-1.3818e-10
20.869	0.0767879	-1.77139e+06	37.4391	1.64991e+06	169115	-47673.8	-168869	-342.162	47884.7	320.096	-1.6504e+06	-1.37639e-10
20.869	0.0767878	-1.7835e+06	37.4391	1.66145e+06	169855	-47836	-169610	-342.208	48047	320.131	-1.66194e+06	-1.37169e-10
20.869	0.0767878	-1.79579e+06	37.4391	1.67314e+06	170604	-48000	-170359	-342.254	48211	320.166	-1.67364e+06	-1.36698e-10
20.869	0.0767878	-1.80824e+06	37.4391	1.68501e+06	171362	-48165.6	-171117	-342.3	48376.7	320.201	-1.6855e+06	-1.36225e-10
20.869	0.0767878	-1.86166e+06	37.4391	1.7359e+06	174590	-48869.5	-174345	-342.494	49080.8	320.347	-1.7364e+06	-1.3425e-10
20.869	0.0767878	-1.87552e+06	37.4391	1.74911e+06	175421	-49050.3	-175176	-342.544	49261.7	320.384	-1.7496e+06	-1.33752e-10
20.869	0.0767878	-1.88958e+06	37.4391	1.76251e+06	176263	-49233.1	-176018	-342.593	49444.6	320.421	-1.76301e+06	-1.33252e-10
20.869	0.0767878	-1.90386e+06	37.4391	1.77612e+06	177116	-49418.1	-176870	-342.643	49629.6	320.459	-1.77662e+06	-1.3275e-10
20.869	0.0767878	-1.91835e+06	37.4391	1.78994e+06	177979	-49605.1	-177733	-342.693	49816.6	320.496	-1.79044e+06	-1.32247e-10
20.869	0.0767878	-1.93096e+06	37.4391	1.80196e+06	178727	-49767.1	-178482	-342.737	49978.7	320.528	-1.80245e+06	-1.31814e-10
20.869	0.0767878	-1.94372e+06	37.4391	1.81414e+06	179483	-49930.6	-179238	-342.78	50142.3	320.561	-1.81463e+06	-1.31379e-10
20.869	0.0767878	-1.95666e+06	37.4391	1.82648e+06	180248	-50095.8	-180003	-342.824	50307.6	320.593	-1.82697e+06	-1.30943e-10
20.869	0.0767877	-2.01282e+06	37.4391	1.88004e+06	183545	-50806.3	-183300	-343.01	51018.3	320.731	-1.88054e+06	-1.29101e-10
20.869	0.0767877	-2.02737e+06	37.4391	1.89393e+06	184394	-50988.7	-184149	-343.057	51200.7	320.766	-1.89442e+06	-1.28636e-10
20.869	0.0767877	-2.04213e+06	37.4391	1.90801e+06	185253	-51173.1	-185008	-343.105	51385.2	320.801	-1.90851e+06	-1.2817e-10
20.869	0.0767877	-2.05711e+06	37.4391	1.92231e+06	186122	-51359.5	-185877	-343.152	51571.6	320.836	-1.9228e+06	-1.27702e-10
20.869	0.0767877	-2.07231e+06	37.4391	1.93682e+06	187002	-51547.9	-186757	-343.2	51760.1	320.871	-1.93731e+06	-1.27233e-10
20.869	0.0767877	-2.0854e+06	37.4391	1.94932e+06	187758	-51709.6	-187512	-343.241	51921.9	320.901	-1.94981e+06	-1.26832e-10
20.869	0.0767877	-2.09866e+06	37.4391	1.96198e+06	188521	-51872.9	-188276	-343.283	52085.2	320.931	-1.96247e+06	-1.26431e-10
20.869	0.0767877	-2.11209e+06	37.4391	1.9748e+06	189293	-52037.7	-189048	-343.324	52250	320.961	-1.97529e+06	-1.26028e-10
20.869	0.0767877	-2.17097e+06	37.4391	2.03103e+06	192655	-52754	-192410	-343.502	52966.6	321.091	-2.03153e+06	-1.24307e-10
20.869	0.0767877	-2.18621e+06	37.4391	2.04559e+06	193520	-52937.7	-193275	-343.548	53150.4	321.124	-2.04609e+06	-1.23873e-10
20.869	0.0767877	-2.20167e+06	37.4391	2.06036e+06	194395	-53123.4	-194150	-343.593	53336.1	321.157	-2.06085e+06	-1.23437e-10
20.869	0.0767877	-2.21734e+06	37.4391	2.07534e+06	195280	-53311.1	-195035	-343.639	53523.8	321.19	-2.07583e+06	-1.23e-10
20.869	0.0767877	-2.23325e+06	37.4391	2.09054e+06	196176	-53500.7	-195931	-343.685	53713.5	321.223	-2.09103e+06	-1.22562e-10
20.869	0.0767876	-2.24683e+06	37.4391	2.10352e+06	196939	-53662.2	-196694	-343.724	53875	321.251	-2.10401e+06	-1.22191e-10
20.869	0.0767876	-2.26058e+06	37.4391	2.11666e+06	197710	-53825.1	-197465	-343.763	54038	321.279	-2.11716e+06	-1.21819e-10
20.869	0.0767876	-2.27451e+06	37.4391	2.12997e+06	198488	-53989.5	-198243	-343.803	54202.5	321.307	-2.13047e+06	-1.21446e-10
20.869	0.0767876	-2.33616e+06	37.4391	2.18892e+06	201916	-54711.5	-201671	-343.974	54924.7	321.429	-2.18942e+06	-1.19834e-10
20.869	0.0767876	-2.35211e+06	37.4391	2.20417e+06	202797	-54896.6	-202552	-344.017	55109.9	321.46	-2.20466e+06	-1.19428e-10
20.869	0.0767876	-2.36827e+06	37.4391	2.21963e+06	203687	-55083.6	-203442	-344.061	55296.9	321.491	-2.22012e+06	-1.19021e-10
20.869	0.0767876	-2.38466e+06	37.4391	2.2353e+06	204588	-55272.5	-204343	-344.105	55485.9	321.522	-2.2358e+06	-1.18612e-10
20.869	0.0767876	-2.40127e+06	37.4391	2.2512e+06	205499	-55463.4	-205255	-344.149	55676.8	321.554	-2.2517e+06	-1.18201e-10
20.869	0.0767876	-2.41535e+06	37.4391	2.26467e+06	206270	-55624.6	-206025	-344.186	55838	321.58	-2.26517e+06	-1.17857e-10
20.869	0.0767876	-2.4296e+06	37.4391	2.27831e+06	207048	-55787.2	-206803	-344.223	56000.7	321.606	-2.2788e+06	-1.17511e-10
20.869	0.0767876	-2.44402e+06	37.4391	2.2921e+06	207833	-55951.3	-207588	-344.261	56164.8	321.633	-2.2926e+06	-1.17165e-10
20.869	0.0767876	-2.50845e+06	37.4391	2.35377e+06	211322	-56678.3	-211077	-344.425	56892.1	321.748	-2.35426e+06	-1.15654e-10
20.869	0.0767876	-2.52509e+06	37.4391	2.3697e+06	212218	-56864.5	-211973	-344.467	57078.4	321.777	-2.37019e+06	-1.15273e-10
20.869	0.0767876	-2.54195e+06	37.4391	2.38585e+06	213123	-57052.6	-212879	-344.509	57266.5	321.806	-2.38634e+06	-1.14891e-10
20.869	0.0767876	-2.55905e+06	37.4391	2.40222e+06	214039	-57242.6	-213794	-344.551	57456.6	321.836	-2.40271e+06	-1.14508e-10
20.869	0.0767875	-2.57638e+06	37.4391	2.41881e+06	214965	-57434.5	-214720	-344.593	57648.5	321.865	-2.4193e+06	-1.14123e-10
20.869	0.0767875	-2.59096e+06	37.4391	2.43277e+06	215743	-57595.5	-215498	-344.629	57809.5	321.89	-2.43327e+06	-1.13803e-10
20.869	0.0767875	-2.6057e+06	37.4391	2.4469e+06	216527	-57757.8	-216282	-344.664	57971.9	321.915	-2.44739e+06	-1.13481e-10
20.869	0.0767875	-2.62062e+06	37.4391	2.46119e+06	217319	-57921.5	-217075	-344.7	58135.7	321.939	-2.46168e+06	-1.13159e-10
20.869	0.0767875	-2.68782e+06	37.4391	2.52557e+06	220867	-58653.2	-220622	-344.858	58867.5	322.048	-2.52607e+06	-1.1174e-10
20.869	0.0767875	-2.70517e+06	37.4391	2.54219e+06	221777	-58840.4	-221533	-344.898	59054.8	322.076	-2.54269e+06	-1.11382e-10
20.869	0.0767875	-2.72274e+06	37.4391	2.55903e+06	222698	-59029.5	-222453	-344.939	59244	322.104	-2.55953e+06	-1.11024e-10
20.869	0.0767875	-2.74054e+06	37.4391	2.5761e+06	223628	-59220.5	-223383	-344.979	59435	322.131	-2.57659e+06	-1.10664e-10
20.869	0.0767875	-2.75858e+06	37.4391	2.59339e+06	224568	-59413.3	-224323	-345.02	59627.8	322.159	-2.59388e+06	-1.10303e-10
20.869	0.0767875	-2.77366e+06	37.4391	2.60784e+06	225352	-59574	-225107	-345.054	59788.6	322.182	-2.60834e+06	-1.10004e-10
20.869	0.0767875	-2.78891e+06	37.4391	2.62247e+06	226143	-59736.1	-225899	-345.088	59950.7	322.205	-2.62296e+06	-1.09704e-10
20.869	0.0767875	-2.80433e+06	37.4391	2.63725e+06	226942	-59899.5	-226697	-345.122	60114.2	322.229	-2.63774e+06	-1.09404e-10
20.869	0.0767875	-2.87432e+06	37.4391	2.70437e+06	230547	-60635.4	-230303	-345.274	60850.3	322.332	-2.70487e+06	-1.08069e-10
20.869	0.0767875	-2.89237e+06	37.4391	2.72169e+06	231472	-60823.7	-231227	-345.313	61038.6	322.358	-2.72218e+06	-1.07733e-10
20.869	0.0767875	-2.91065e+06	37.4391	2.73922e+06	232406	-61013.7	-232161	-345.351	61228.7	322.384	-2.73972e+06	-1.07396e-10
20.869	0.0767875	-2.92917e+06	37.4391	2.75699e+06	233350	-61205.6	-233105	-345.39	61420.6	322.41	-2.75748e+06	-1.07058e-10
20.869	0.0767875	-2.94792e+06	37.4391	2.77498e+06	234303	-61399.2	-234059	-345.43	61614.3	322.437	-2.77547e+06	-1.06719e-10
20.869	0.0767875	-2.9635e+06	37.4391	2.78993e+06	235095	-61559.8	-234850	-345.462	61774.9	322.458	-2.79043e+06	-1.06439e-10
20.869	0.0767875	-2.97926e+06	37.4391	2.80505e+06	235893	-61721.5	-235648	-345.494	61936.7	322.48	-2.80555e+06	-1.06159e-10
20.869	0.0767875	-2.99518e+06	37.4391	2.82033e+06	236698	-61884.6	-236453	-345.527	62099.8	322.502	-2.82083e+06	-1.05878e-10
20.869	0.0767874	-3.06796e+06	37.4391	2.89019e+06	240358	-62624.3	-240113	-345.674	62839.7	322.6	-2.89069e+06	-1.04621e-10
20.869	0.0767874	-3.08672e+06	37.4391	2.9082e+06	241295	-62813.4	-241051	-345.711	63028.9	322.625	-2.90869e+06	-1.04305e-10
20.869	0.0767874	-3.1057e+06	37.4391	2.92643e+06	242243	-63004.3	-241998	-345.748	63219.8	322.649	-2.92692e+06	-1.03987e-10
20.869	0.0767874	-3.12492e+06	37.4391	2.94489e+06	243200	-63196.9	-242955	-345.786	63412.5	322.674	-2.94538e+06	-1.03669e-10
20.869	0.0767874	-3.14439e+06	37.4391	2.96358e+06	244167	-63391.3	-243922	-345.823	63606.9	322.699	-2.96407e+06	-1.0335e-10
20.869	0.0767874	-3.16048e+06	37.4391	2.97903e+06	244964	-63551.6	-244720	-345.854	63767.3	322.72	-2.97953e+06	-1.03088e-10
20.869	0.0767874	-3.17674e+06	37.4391	2.99465e+06	245769	-63713.1	-245525	-345.886	63928.8	322.74	-2.99515e+06	-1.02825e-10
20.869	0.0767874	-3.19317e+06	37.4391	3.01043e+06	246580	-63875.9	-246336	-345.917	64091.7	322.761	-3.01093e+06	-1.02562e-10
20.869	0.0767874	-3.26874e+06	37.4391	3.08303e+06	250293	-64619.1	-250049	-346.058	64835	322.853	-3.08353e+06	-1.01377e-10
20.869	0.0767874	-3.2882e+06	37.4391	3.10173e+06	251244	-64808.9	-250999	-346.094	65024.9	322.877	-3.10223e+06	-1.01079e-10
20.869	0.0767874	-3.30789e+06	37.4391	3.12065e+06	252204	-65000.5	-251959	-346.13	65216.6	322.9	-3.12115e+06	-1.00779e-10
20.869	0.0767874	-3.32782e+06	37.4391	3.13981e+06	253173	-65193.8	-252929	-346.166	65409.9	322.924	-3.1403e+06	-1.00479e-10
20.869	0.0767874	-3.34799e+06	37.4391	3.15919e+06	254152	-65388.9	-253908	-346.203	65605	322.948	-3.15969e+06	-1.00178e-10
20.869	0.0767874	-3.3646e+06	37.4391	3.17515e+06	254957	-65549	-254713	-346.232	65765.1	322.967	-3.17565e+06	-9.99326e-11
20.869	0.0767874	-3.38137e+06	37.4391	3.19128e+06	255768	-65710.3	-255524	-346.262	65926.5	322.986	-3.19177e+06	-9.96863e-11
20.869	0.0767874	-3.39831e+06	37.4391	3.20756e+06	256586	-65872.7	-256341	-346.292	66089	323.006	-3.20806e+06	-9.94393e-11
20.869	0.0767874	-3.47668e+06	37.4391	3.28291e+06	260349	-66619.1	-260105	-346.429	66835.5	323.094	-3.28341e+06	-9.83203e-11
20.869	0.0767874	-3.49684e+06	37.4391	3.3023e+06	261312	-66809.7	-261068	-346.463	67026.1	323.116	-3.3028e+06	-9.80386e-11
20.869	0.0767874	-3.51724e+06	37.4391	3.32192e+06	262285	-67001.9	-262040	-346.498	67218.4	323.138	-3.32242e+06	-9.77562e-11
20.869	0.0767874	-3.53788e+06	37.4391	3.34177e+06	263266	-67195.8	-263022	-346.533	67412.4	323.161	-3.34227e+06	-9.7473e-11
20.869	0.0767874	-3.55876e+06	37.4391	3.36186e+06	264258	-67391.5	-264014	-346.568	67608.1	323.183	-3.36235e+06	-9.71888e-11
20.869	0.0767874	-3.57588e+06	37.4391	3.37832e+06	265069	-67551.4	-264824	-346.596	67768	323.201	-3.37882e+06	-9.69578e-11
20.869	0.0767874	-3.59316e+06	37.4391	3.39495e+06	265886	-67712.4	-265642	-346.625	67929.1	323.22	-3.39545e+06	-9.67262e-11
20.869	0.0767874	-3.61061e+06	37.4391	3.41174e+06	266710	-67874.6	-266466	-346.654	68091.3	323.238	-3.41224e+06	-9.64941e-11
20.869	0.0767873	-3.69357e+06	37.4391	3.49157e+06	270606	-68640.2	-270362	-346.788	68857.1	323.324	-3.49206e+06	-9.54125e-11
20.869	0.0767873	-3.7149e+06	37.4391	3.5121e+06	271602	-68835.6	-271358	-346.822	69052.6	323.345	-3.5126e+06	-9.51405e-11
20.869	0.0767873	-3.73649e+06	37.4391	3.53287e+06	272609	-69032.8	-272365	-346.857	69249.8	323.367	-3.53337e+06	-9.48681e-11
20.869	0.0767873	-3.75832e+06	37.4391	3.5539e+06	273625	-69231.6	-273381	-346.891	69448.7	323.389	-3.55439e+06	-9.45948e-11
20.869	0.0767873	-3.77542e+06	37.4391	3.57036e+06	274419	-69386.9	-274175	-346.918	69604	323.406	-3.57085e+06	-9.43823e-11
20.869	0.0767873	-3.79268e+06	37.4391	3.58697e+06	275219	-69543.3	-274975	-346.945	69760.4	323.423	-3.58747e+06	-9.41692e-11
20.869	0.0767873	-3.8101e+06	37.4391	3.60374e+06	276025	-69700.7	-275781	-346.972	69917.9	323.44	-3.60424e+06	-9.39556e-11
20.869	0.0767873	-3.82604e+06	37.4391	3.61909e+06	276762	-69844.5	-276518	-346.996	70061.7	323.455	-3.61959e+06	-9.37614e-11
20.869	0.0767873	-3.84212e+06	37.4391	3.63457e+06	277504	-69989.2	-277260	-347.021	70206.5	323.47	-3.63507e+06	-9.35668e-11
20.869	0.0767873	-3.85834e+06	37.4391	3.65019e+06	278251	-70134.8	-278007	-347.046	70352.1	323.486	-3.65068e+06	-9.33718e-11
20.869	0.0767873	-3.95441e+06	37.4391	3.74271e+06	282653	-70991.1	-282409	-347.19	71208.6	323.576	-3.74321e+06	-9.2241e-11
20.869	0.0767873	-4.05541e+06	37.4391	3.84002e+06	287239	-71879.8	-286995	-347.337	72097.4	323.668	-3.84051e+06	-9.10955e-11
20.869	0.0767873	-4.22256e+06	37.4391	4.00111e+06	294737	-73325.4	-294493	-347.572	73543.4	323.812	-4.00161e+06	-8.92931e-11
20.869	0.0767873	-4.36525e+06	37.4391	4.1387e+06	301052	-74536.3	-300809	-347.764	74754.5	323.929	-4.1392e+06	-8.78375e-11
20.869	0.0767872	-4.51797e+06	37.4391	4.28602e+06	307728	-75809.6	-307484	-347.962	76028.2	324.048	-4.28652e+06	-8.63565e-11
20.869	0.0767872	-4.68181e+06	37.4391	4.44413e+06	314797	-77151.1	-314554	-348.166	77370	324.17	-4.44463e+06	-8.48494e-11
20.869	0.0767872	-4.85803e+06	37.4391	4.61426e+06	322301	-78567.1	-322057	-348.376	78786.2	324.295	-4.61476e+06	-8.33149e-11
20.869	0.0767872	-5.01336e+06	37.4391	4.76429e+06	328832	-79793.3	-328589	-348.555	80012.6	324.399	-4.76478e+06	-8.20303e-11
20.869	0.0767872	-5.17899e+06	37.4391	4.92432e+06	335716	-81079.3	-335472	-348.738	81298.9	324.506	-4.92481e+06	-8.07249e-11
20.869	0.0767872	-5.35598e+06	37.4391	5.09539e+06	342982	-82430.1	-342739	-348.926	82650	324.614	-5.09589e+06	-7.93976e-11
20.869	0.0767872	-5.54554e+06	37.4391	5.27869e+06	350668	-83851.4	-350424	-349.12	84071.6	324.725	-5.27919e+06	-7.80474e-11
20.869	0.0767872	-5.78351e+06	37.4391	5.5089e+06	360180	-85600.5	-359937	-349.354	85821	324.857	-5.50939e+06	-7.64477e-11
20.869	0.0767871	-6.04286e+06	37.4391	5.75991e+06	370386	-87464.8	-370143	-349.596	87685.6	324.992	-5.76041e+06	-7.48131e-11
20.869	0.0767871	-6.32666e+06	37.4391	6.03471e+06	381371	-89457.8	-381128	-349.847	89679	325.13	-6.03521e+06	-7.31416e-11
20.869	0.0767871	-6.63855e+06	37.4391	6.33687e+06	393236	-91595.2	-392993	-350.11	91816.8	325.273	-6.33737e+06	-7.14291e-11
20.869	0.0767871	-6.98291e+06	37.4391	6.67067e+06	406100	-93895.4	-405857	-350.383	94117.4	325.42	-6.67117e+06	-6.96772e-11
20.869	0.0767871	-7.03475e+06	37.4391	6.72094e+06	408016	-94236.6	-407774	-350.423	94458.6	325.441	-6.72144e+06	-6.94236e-11
20.869	0.0767871	-7.08738e+06	37.4391	6.77197e+06	409956	-94581.5	-409714	-350.463	94803.7	325.462	-6.77247e+06	-6.91686e-11
20.869	0.0767871	-7.1408e+06	37.4391	6.82377e+06	411920	-94930.4	-411677	-350.504	95152.5	325.483	-6.82427e+06	-6.89132e-11
20.869	0.0767871	-7.19503e+06	37.4391	6.87637e+06	413908	-95283.1	-413666	-350.544	95505.3	325.505	-6.87687e+06	-6.86572e-11
20.869	0.0767871	-7.29124e+06	37.4391	6.96969e+06	417421	-95905.5	-417179	-350.616	96127.8	325.542	-6.97019e+06	-6.82104e-11
20.869	0.0767871	-7.39008e+06	37.4391	7.06557e+06	421013	-96540.4	-420771	-350.688	96762.8	325.58	-7.06607e+06	-6.77607e-11
20.869	0.0767871	-7.49165e+06	37.4391	7.16412e+06	424685	-97188.2	-424443	-350.761	97410.8	325.618	-7.16462e+06	-6.73078e-11
20.869	0.0767871	-7.63878e+06	37.4391	7.30689e+06	429973	-98118.7	-429731	-350.865	98341.4	325.672	-7.30739e+06	-6.66679e-11
20.869	0.0767871	-7.7918e+06	37.4391	7.45541e+06	435433	-99076.7	-435191	-350.97	99299.6	325.727	-7.45591e+06	-6.60215e-11
20.869	0.0767871	-7.9511e+06	37.4391	7.61006e+06	441075	-100064	-440833	-351.078	100287	325.782	-7.61056e+06	-6.53686e-11
20.869	0.076787	-8.11709e+06	37.4391	7.77122e+06	446910	-101081	-446668	-351.187	101304	325.838	-7.77172e+06	-6.47089e-11
20.869	0.076787	-8.45945e+06	37.4391	8.10376e+06	458807	-103146	-458565	-351.405	103370	325.948	-8.10426e+06	-6.34102e-11
20.869	0.076787	-8.74376e+06	37.4391	8.38e+06	468553	-104828	-468311	-351.578	105052	326.035	-8.3805e+06	-6.23902e-11
20.869	0.076787	-9.04791e+06	37.4391	8.67563e+06	478850	-106596	-478608	-351.757	106820	326.124	-8.67612e+06	-6.13528e-11
20.869	0.076787	-9.37406e+06	37.4391	8.99274e+06	489751	-108458	-489509	-351.941	108682	326.214	-8.99323e+06	-6.0297e-11
20.869	0.076787	-9.72469e+06	37.4391	9.33376e+06	501316	-110423	-501074	-352.131	110647	326.307	-9.33426e+06	-5.92218e-11
20.869	0.076787	-1.01497e+07	37.4391	9.7473e+06	515130	-112755	-514889	-352.352	112980	326.412	-9.74779e+06	-5.79938e-11
20.869	0.076787	-1.06136e+07	37.4391	1.01989e+07	529969	-115244	-529727	-352.581	115470	326.521	-1.01994e+07	-5.67386e-11
20.869	0.076787	-1.11221e+07	37.4391	1.0694e+07	545961	-117909	-545720	-352.82	118134	326.632	-1.06945e+07	-5.54539e-11
20.869	0.076787	-1.1682e+07	37.4391	1.12394e+07	563260	-120769	-563019	-353.069	120995	326.747	-1.12399e+07	-5.41377e-11
20.869	0.076787	-1.23014e+07	37.4391	1.18432e+07	582046	-123853	-581805	-353.329	124079	326.865	-1.18437e+07	-5.27869e-11
20.869	0.0767869	-1.29904e+07	37.4391	1.2515e+07	602538	-127189	-602297	-353.602	127416	326.987	-1.25155e+07	-5.14008e-11
20.869	0.0767869	-1.35615e+07	37.4391	1.30721e+07	619219	-129885	-618979	-353.816	130112	327.081	-1.30726e+07	-5.03313e-11
20.869	0.0767869	-1.4054e+07	37.4391	1.35527e+07	633400	-132163	-633160	-353.993	132390	327.158	-1.35532e+07	-4.94608e-11
20.869	0.0767869	-1.45838e+07	37.4391	1.40699e+07	648450	-134567	-648210	-354.175	134795	327.236	-1.40704e+07	-4.85763e-11
20.869	0.0767869	-1.51552e+07	37.4391	1.46278e+07	664458	-137110	-664217	-354.364	137338	327.317	-1.46283e+07	-4.76745e-11
20.869	0.0767869	-1.57733e+07	37.4391	1.52316e+07	681526	-139805	-681286	-354.56	140034	327.399	-1.52321e+07	-4.67533e-11
20.869	0.0767869	-1.64442e+07	37.4391	1.5887e+07	699773	-142669	-699532	-354.763	142898	327.483	-1.58875e+07	-4.58131e-11
20.869	0.0767869	-1.72874e+07	37.4391	1.67112e+07	722323	-146183	-722083	-355.005	146413	327.582	-1.67117e+07	-4.47085e-11
20.869	0.0767869	-1.80589e+07	37.4391	1.74656e+07	742601	-149321	-742361	-355.216	149551	327.666	-1.74661e+07	-4.37683e-11
20.869	0.0767869	-1.87122e+07	37.4391	1.81045e+07	759523	-151924	-759283	-355.387	152154	327.734	-1.8105e+07	-4.30179e-11
20.869	0.0767869	-1.94146e+07	37.4391	1.87918e+07	777476	-154671	-777237	-355.563	154901	327.804	-1.87923e+07	-4.22527e-11
20.869	0.0767869	-2.0172e+07	37.4391	1.95329e+07	796567	-157575	-796328	-355.745	157805	327.874	-1.95334e+07	-4.14727e-11
20.869	0.0767869	-2.0991e+07	37.4391	2.03347e+07	816917	-160652	-816677	-355.934	160883	327.947	-2.03352e+07	-4.06769e-11
20.869	0.0767869	-2.18795e+07	37.4391	2.12047e+07	838664	-163921	-838425	-356.13	164151	328.021	-2.12052e+07	-3.98653e-11
20.869	0.0767869	-2.28468e+07	37.4391	2.21522e+07	861971	-167401	-861732	-356.334	167632	328.097	-2.21527e+07	-3.90343e-11
20.869	0.0767868	-2.36849e+07	37.4391	2.29733e+07	881872	-170355	-881633	-356.502	170586	328.159	-2.29738e+07	-3.83568e-11
20.869	0.0767868	-2.4413e+07	37.4391	2.36869e+07	898950	-172877	-898711	-356.644	173109	328.211	-2.36874e+07	-3.77971e-11
20.869	0.0767868	-2.51874e+07	37.4391	2.4446e+07	916910	-175517	-916671	-356.789	175749	328.263	-2.44465e+07	-3.72278e-11
20.869	0.0767868	-2.60127e+07	37.4391	2.52552e+07	935826	-178285	-935588	-356.939	178517	328.317	-2.52557e+07	-3.6649e-11
20.869	0.0767868	-2.68942e+07	37.4391	2.61195e+07	955785	-181190	-955546	-357.093	181422	328.372	-2.612e+07	-3.60605e-11
20.869	0.0767868	-2.78376e+07	37.4391	2.70449e+07	976880	-184245	-976642	-357.252	184478	328.427	-2.70454e+07	-3.54618e-11
20.869	0.0767868	-2.88497e+07	37.4391	2.8038e+07	999222	-187463	-998983	-357.416	187696	328.484	-2.80385e+07	-3.48523e-11
20.869	0.0767868	-2.99385e+07	37.4391	2.91064e+07	1.02293e+06	-190860	-1.02269e+06	-357.586	191093	328.542	-2.91069e+07	-3.42313e-11
20.869	0.0767868	-3.12442e+07	37.4391	3.03881e+07	1.05095e+06	-194850	-1.05071e+06	-357.781	195084	328.608	-3.03886e+07	-3.35294e-11
20.869	0.0767868	-3.26691e+07	37.4391	3.17872e+07	1.08104e+06	-199107	-1.0808e+06	-357.983	199341	328.675	-3.17877e+07	-3.28119e-11
20.869	0.0767868	-3.42305e+07	37.4391	3.33207e+07	1.11346e+06	-203661	-1.11322e+06	-358.195	203895	328.745	-3.33212e+07	-3.20771e-11
20.869	0.0767868	-3.59491e+07	37.4391	3.50091e+07	1.14851e+06	-208550	-1.14828e+06	-358.415	208785	328.816	-3.50096e+07	-3.13252e-11
20.869	0.0767868	-3.73954e+07	37.4391	3.64304e+07	1.17754e+06	-212571	-1.1773e+06	-358.592	212806	328.872	-3.64309e+07	-3.07316e-11
20.869	0.0767868	-3.86343e+07	37.4391	3.76482e+07	1.20207e+06	-215951	-1.20183e+06	-358.738	216187	328.918	-3.76487e+07	-3.02489e-11
20.869	0.0767868	-3.99583e+07	37.4391	3.89498e+07	1.22797e+06	-219502	-1.22773e+06	-358.888	219737	328.965	-3.89503e+07	-2.976e-11
20.869	0.0767868	-4.13764e+07	37.4391	4.03443e+07	1.25536e+06	-223237	-1.25512e+06	-359.043	223473	329.012	-4.03448e+07	-2.92621e-11
20.869	0.0767868	-4.28991e+07	37.4391	4.18419e+07	1.28438e+06	-227175	-1.28415e+06	-359.203	227411	329.061	-4.18424e+07	-2.87538e-11
20.869	0.0767868	-4.45384e+07	37.4391	4.34545e+07	1.31521e+06	-231333	-1.31497e+06	-359.369	231569	329.111	-4.3455e+07	-2.82365e-11
20.869	0.0767868	-4.6205e+07	37.4391	4.50944e+07	1.34612e+06	-235479	-1.34588e+06	-359.531	235716	329.159	-4.50949e+07	-2.77389e-11
20.869	0.0767868	-4.80015e+07	37.4391	4.68623e+07	1.37898e+06	-239862	-1.37874e+06	-359.698	240099	329.208	-4.68628e+07	-2.72318e-11
20.869	0.0767868	-4.99436e+07	37.4391	4.87741e+07	1.41399e+06	-244505	-1.41376e+06	-359.871	244742	329.258	-4.87746e+07	-2.67138e-11
20.869	0.0767868	-5.20498e+07	37.4391	5.08478e+07	1.4514e+06	-249435	-1.45117e+06	-360.051	249673	329.309	-5.08483e+07	-2.61859e-11
20.869	0.0767868	-5.39348e+07	37.4391	5.27041e+07	1.48441e+06	-253760	-1.48418e+06	-360.206	253998	329.353	-5.27047e+07	-2.5739e-11
20.869	0.0767868	-5.59618e+07	37.4391	5.47007e+07	1.51943e+06	-258323	-1.5192e+06	-360.366	258561	329.397	-5.47012e+07	-2.52837e-11
20.869	0.0767868	-5.81474e+07	37.4391	5.68539e+07	1.55667e+06	-263148	-1.55644e+06	-360.531	263386	329.443	-5.68544e+07	-2.48195e-11
20.869	0.0767868	-6.05111e+07	37.4391	5.91829e+07	1.59636e+06	-268260	-1.59613e+06	-360.702	268499	329.489	-5.91834e+07	-2.43467e-11
20.869	0.0767868	-6.30754e+07	37.4391	6.17102e+07	1.63878e+06	-273690	-1.63855e+06	-360.88	273929	329.537	-6.17107e+07	-2.38622e-11
20.869	0.0767868	-6.51633e+07	37.4391	6.37684e+07	1.67285e+06	-278027	-1.67261e+06	-361.02	278266	329.573	-6.37689e+07	-2.349e-11
20.869	0.0767868	-6.6883e+07	37.4391	6.54639e+07	1.70061e+06	-281544	-1.70037e+06	-361.131	281784	329.603	-6.54644e+07	-2.31969e-11
20.869	0.0767868	-6.8696e+07	37.4391	6.72516e+07	1.72959e+06	-285202	-1.72935e+06	-361.244	285442	329.632	-6.72521e+07	-2.28991e-11
20.869	0.0767868	-7.06103e+07	37.4391	6.91394e+07	1.75988e+06	-289010	-1.75964e+06	-361.361	289250	329.662	-6.91399e+07	-2.25972e-11
20.869	0.0767868	-7.26345e+07	37.4391	7.11359e+07	1.79158e+06	-292978	-1.79135e+06	-361.481	293218	329.693	-7.11364e+07	-2.22907e-11
20.869	0.0767868	-7.47785e+07	37.4391	7.32508e+07	1.8248e+06	-297119	-1.82457e+06	-361.604	297359	329.723	-7.32513e+07	-2.19803e-11
20.869	0.0767867	-7.7053e+07	37.4391	7.54948e+07	1.85967e+06	-301444	-1.85943e+06	-361.73	301684	329.755	-7.54953e+07	-2.16638e-11
20.869	0.0767867	-7.74576e+07	37.4391	7.58939e+07	1.86583e+06	-302206	-1.86559e+06	-361.752	302447	329.76	-7.58944e+07	-2.16094e-11
20.869	0.0767867	-7.78664e+07	37.4391	7.62973e+07	1.87204e+06	-302975	-1.8718e+06	-361.774	303215	329.766	-7.62978e+07	-2.15549e-11
20.869	0.0767867	-7.82796e+07	37.4391	7.6705e+07	1.87831e+06	-303749	-1.87807e+06	-361.797	303989	329.771	-7.67055e+07	-2.15e-11
20.869	0.0767867	-7.86972e+07	37.4391	7.71171e+07	1.88463e+06	-304529	-1.88439e+06	-361.819	304770	329.777	-7.71176e+07	-2.14448e-11
20.869	0.0767867	-7.95461e+07	37.4391	7.79547e+07	1.89744e+06	-306109	-1.89721e+06	-361.864	306350	329.788	-7.79552e+07	-2.1334e-11
20.869	0.0767867	-8.04135e+07	37.4391	7.88107e+07	1.91048e+06	-307714	-1.91025e+06	-361.91	307955	329.799	-7.88112e+07	-2.12227e-11
20.869	0.0767867	-8.13002e+07	37.4391	7.96857e+07	1.92376e+06	-309345	-1.92352e+06	-361.956	309586	329.81	-7.96862e+07	-2.11107e-11
20.869	0.0767867	-8.28245e+07	37.4391	8.11902e+07	1.94646e+06	-312129	-1.94622e+06	-362.034	312370	329.829	-8.11907e+07	-2.09223e-11
20.869	0.0767867	-8.44071e+07	37.4391	8.27522e+07	1.96986e+06	-314990	-1.96962e+06	-362.113	315231	329.849	-8.27527e+07	-2.07321e-11
20.869	0.0767867	-8.60514e+07	37.4391	8.43753e+07	1.994e+06	-317934	-1.99377e+06	-362.193	318175	329.868	-8.43759e+07	-2.05401e-11
20.869	0.0767867	-8.77613e+07	37.4391	8.60633e+07	2.01893e+06	-320963	-2.01869e+06	-362.276	321205	329.887	-8.60638e+07	-2.0346e-11
20.869	0.0767867	-9.1279e+07	37.4391	8.95364e+07	2.06965e+06	-327101	-2.06941e+06	-362.439	327343	329.926	-8.95369e+07	-1.9964e-11
20.869	0.0767867	-9.43558e+07	37.4391	9.25748e+07	2.11342e+06	-332368	-2.11318e+06	-362.577	332610	329.958	-9.25753e+07	-1.96474e-11
20.869	0.0767867	-9.76477e+07	37.4391	9.58259e+07	2.15966e+06	-337906	-2.15943e+06	-362.719	338148	329.991	-9.58264e+07	-1.93252e-11
20.869	0.0767867	-1.01178e+08	37.4391	9.93131e+07	2.20862e+06	-343737	-2.20839e+06	-362.865	343979	330.024	-9.93136e+07	-1.89972e-11
20.869	0.0767867	-1.04974e+08	37.4391	1.03063e+08	2.26056e+06	-349889	-2.26032e+06	-363.017	350131	330.058	-1.03063e+08	-1.8663e-11
20.869	0.0767867	-1.09573e+08	37.4391	1.07608e+08	2.32257e+06	-357190	-2.32234e+06	-363.193	357433	330.097	-1.07608e+08	-1.82813e-11
20.869	0.0767867	-1.14594e+08	37.4391	1.1257e+08	2.38918e+06	-364981	-2.38895e+06	-363.377	365224	330.137	-1.12571e+08	-1.78909e-11
20.869	0.0767867	-1.20099e+08	37.4391	1.18011e+08	2.46096e+06	-373318	-2.46073e+06	-363.568	373562	330.179	-1.18011e+08	-1.74911e-11
20.869	0.0767867	-1.26159e+08	37.4391	1.24003e+08	2.53861e+06	-382271	-2.53837e+06	-363.768	382515	330.221	-1.24003e+08	-1.70813e-11
20.869	0.0767867	-1.32865e+08	37.4391	1.30634e+08	2.62292e+06	-391918	-2.62269e+06	-363.978	392163	330.264	-1.30635e+08	-1.66604e-11
20.869	0.0767867	-1.40326e+08	37.4391	1.38013e+08	2.71489e+06	-402357	-2.71465e+06	-364.198	402602	330.309	-1.38014e+08	-1.62286e-11
20.869	0.0767867	-1.46923e+08	37.4391	1.4454e+08	2.79471e+06	-411348	-2.79448e+06	-364.383	411594	330.347	-1.4454e+08	-1.58732e-11
20.869	0.0767867	-1.5288e+08	37.4391	1.50434e+08	2.86565e+06	-419288	-2.86542e+06	-364.542	419534	330.378	-1.50434e+08	-1.55719e-11
20.869	0.0767867	-1.59341e+08	37.4391	1.56828e+08	2.94145e+06	-427719	-2.94122e+06	-364.708	427965	330.41	-1.56828e+08	-1.52655e-11
20.869	0.0767867	-1.66374e+08	37.4391	1.63788e+08	3.02266e+06	-436695	-3.02243e+06	-364.88	436940	330.443	-1.63788e+08	-1.49515e-11
20.869	0.0767867	-1.72716e+08	37.4391	1.70066e+08	3.09482e+06	-444621	-3.09459e+06	-365.029	444868	330.471	-1.70067e+08	-1.46848e-11
20.869	0.0767867	-1.79563e+08	37.4391	1.76844e+08	3.17162e+06	-453008	-3.17139e+06	-365.183	453255	330.5	-1.76845e+08	-1.44128e-11
20.869	0.0767867	-1.86975e+08	37.4391	1.84183e+08	3.25354e+06	-461902	-3.25331e+06	-365.342	462149	330.53	-1.84184e+08	-1.41352e-11
20.869	0.0767867	-1.95026e+08	37.4391	1.92156e+08	3.34118e+06	-471357	-3.34095e+06	-365.509	471604	330.56	-1.92157e+08	-1.38515e-11
20.869	0.0767867	-2.03803e+08	37.4391	2.00849e+08	3.4352e+06	-481433	-3.43497e+06	-365.682	481681	330.591	-2.0085e+08	-1.35616e-11
20.869	0.0767867	-2.14537e+08	37.4391	2.11483e+08	3.54817e+06	-493454	-3.54794e+06	-365.883	493702	330.626	-2.11483e+08	-1.32305e-11
20.869	0.0767867	-2.26467e+08	37.4391	2.23302e+08	3.67128e+06	-506450	-3.67105e+06	-366.094	506698	330.663	-2.23302e+08	-1.28913e-11
20.869	0.0767867	-2.36779e+08	37.4391	2.33521e+08	3.77578e+06	-517399	-3.77555e+06	-366.267	517647	330.692	-2.33521e+08	-1.26186e-11
20.869	0.0767867	-2.45715e+08	37.4391	2.42377e+08	3.86497e+06	-526685	-3.86473e+06	-366.411	526934	330.716	-2.42377e+08	-1.23958e-11
20.869	0.0767867	-2.55352e+08	37.4391	2.51929e+08	3.95982e+06	-536506	-3.95959e+06	-366.56	536755	330.741	-2.5193e+08	-1.21688e-11
20.869	0.0767867	-2.65778e+08	37.4391	2.62264e+08	4.06094e+06	-546914	-4.06071e+06	-366.714	547163	330.766	-2.62264e+08	-1.19372e-11
20.869	0.0767867	-2.77092e+08	37.4391	2.73481e+08	4.16903e+06	-557969	-4.16879e+06	-366.875	558219	330.792	-2.73481e+08	-1.17007e-11
20.869	0.0767867	-2.89413e+08	37.4391	2.85698e+08	4.28489e+06	-569744	-4.28466e+06	-367.042	569994	330.818	-2.85699e+08	-1.14587e-11
20.869	0.0767867	-3.05644e+08	37.4391	3.01794e+08	4.43475e+06	-584861	-4.43452e+06	-367.251	585112	330.851	-3.01794e+08	-1.11624e-11
20.869	0.0767867	-3.23804e+08	37.4391	3.19807e+08	4.59897e+06	-601287	-4.59874e+06	-367.471	601538	330.884	-3.19807e+08	-1.08572e-11
20.869	0.0767867	-3.44261e+08	37.4391	3.40101e+08	4.77992e+06	-619223	-4.77969e+06	-367.704	619474	330.919	-3.40101e+08	-1.05431e-11
20.869	0.0767867	-3.67481e+08	37.4391	3.6314e+08	4.98053e+06	-638918	-4.9803e+06	-367.951	639169	330.955	-3.6314e+08	-1.02178e-11
20.869	0.0767867	-3.89269e+08	37.4391	3.84761e+08	5.16452e+06	-656814	-5.16429e+06	-368.168	657066	330.987	-3.84762e+08	-9.93919e-12
20.869	0.0767867	-4.09127e+08	37.4391	4.04471e+08	5.32891e+06	-672674	-5.32868e+06	-368.355	672926	331.013	-4.04471e+08	-9.70486e-12
20.869	0.0767867	-4.31122e+08	37.4391	4.26304e+08	5.50757e+06	-689778	-5.50734e+06	-368.551	690031	331.04	-4.26305e+08	-9.46409e-12
20.869	0.0767867	-4.55619e+08	37.4391	4.50624e+08	5.70261e+06	-708298	-5.70238e+06	-368.757	708551	331.068	-4.50625e+08	-9.21626e-12
20.869	0.0767867	-4.8307e+08	37.4391	4.77882e+08	5.9166e+06	-728444	-5.91637e+06	-368.975	728697	331.097	-4.77883e+08	-8.96194e-12
20.869	0.0767867	-5.14046e+08	37.4391	5.08643e+08	6.1527e+06	-750469	-6.15247e+06	-369.205	750723	331.127	-5.08644e+08	-8.6986e-12
20.869	0.0767867	-5.40915e+08	37.4391	5.35331e+08	6.35326e+06	-769018	-6.35303e+06	-369.394	769273	331.151	-5.35331e+08	-8.48851e-12
20.869	0.0767867	-5.64222e+08	37.4391	5.58482e+08	6.52424e+06	-784721	-6.52401e+06	-369.549	784976	331.17	-5.58483e+08	-8.31881e-12
20.869	0.0767867	-5.89629e+08	37.4391	5.83723e+08	6.70767e+06	-801458	-6.70744e+06	-369.711	801713	331.19	-5.83723e+08	-8.14501e-12
20.869	0.0767867	-6.17435e+08	37.4391	6.11349e+08	6.90508e+06	-819348	-6.90485e+06	-369.88	819603	331.21	-6.11349e+08	-7.96699e-12
20.869	0.0767867	-6.47995e+08	37.4391	6.41715e+08	7.11827e+06	-838530	-7.11804e+06	-370.056	838785	331.232	-6.41716e+08	-7.78463e-12
20.869	0.0767867	-6.81741e+08	37.4391	6.75251e+08	7.34939e+06	-859169	-7.34916e+06	-370.241	859425	331.253	-6.75251e+08	-7.59798e-12
20.869	0.0767867	-7.19198e+08	37.4391	7.12478e+08	7.601e+06	-881462	-7.60077e+06	-370.435	881718	331.276	-7.12479e+08	-7.40489e-12
20.869	0.0767867	-7.26053e+08	37.4391	7.19292e+08	7.64651e+06	-885476	-7.64628e+06	-370.47	885732	331.28	-7.19292e+08	-7.37192e-12
20.869	0.0767867	-7.3304e+08	37.4391	7.26236e+08	7.69274e+06	-889546	-7.69251e+06	-370.505	889802	331.284	-7.26237e+08	-7.33837e-12
20.869	0.0767867	-7.40162e+08	37.4391	7.33316e+08	7.7397e+06	-893675	-7.73947e+06	-370.54	893931	331.287	-7.33317e+08	-7.30448e-12
20.869	0.0767867	-7.47425e+08	37.4391	7.40536e+08	7.7874e+06	-897863	-7.78717e+06	-370.575	898120	331.291	-7.40536e+08	-7.27025e-12
20.869	0.0767867	-7.54832e+08	37.4391	7.47898e+08	7.83588e+06	-902113	-7.83565e+06	-370.611	902369	331.295	-7.47899e+08	-7.23606e-12
20.869	0.0767867	-7.65335e+08	37.4391	7.58339e+08	7.90432e+06	-908102	-7.90409e+06	-370.661	908359	331.301	-7.5834e+08	-7.18831e-12
20.869	0.0767867	-7.76136e+08	37.4391	7.69076e+08	7.97433e+06	-914216	-7.97411e+06	-370.711	914473	331.307	-7.69076e+08	-7.14022e-12
20.869	0.0767867	-7.87245e+08	37.4391	7.8012e+08	8.04597e+06	-920458	-8.04575e+06	-370.762	920715	331.312	-7.8012e+08	-7.0918e-12
20.869	0.0767867	-7.98678e+08	37.4391	7.91485e+08	8.11931e+06	-926835	-8.11908e+06	-370.814	927092	331.318	-7.91486e+08	-7.043e-12
20.869	0.0767867	-8.24138e+08	37.4391	8.16798e+08	8.28122e+06	-940864	-8.281e+06	-370.928	941121	331.33	-8.16798e+08	-6.93796e-12
20.869	0.0767867	-8.51278e+08	37.4391	8.43782e+08	8.45179e+06	-955571	-8.45156e+06	-371.044	955829	331.343	-8.43782e+08	-6.83117e-12
20.869	0.0767867	-8.80269e+08	37.4391	8.72608e+08	8.63176e+06	-971013	-8.63153e+06	-371.164	971270	331.356	-8.72608e+08	-6.72251e-12
20.869	0.0767867	-9.11306e+08	37.4391	9.03471e+08	8.82201e+06	-987251	-8.82178e+06	-371.288	987509	331.369	-9.03471e+08	-6.61192e-12
20.869	0.0767867	-9.49542e+08	37.4391	9.41496e+08	9.05312e+06	-1.00686e+06	-9.05289e+06	-371.435	1.00712e+06	331.384	-9.41496e+08	-6.48309e-12
20.869	0.0767867	-9.91125e+08	37.4391	9.82852e+08	9.30056e+06	-1.02773e+06	-9.30034e+06	-371.588	1.02799e+06	331.4	-9.82852e+08	-6.35146e-12
20.869	0.0767867	-1.03652e+09	37.4391	1.028e+09	9.56633e+06	-1.05e+06	-9.5661e+06	-371.747	1.05025e+06	331.416	-1.028e+09	-6.21663e-12
20.869	0.0767867	-1.08628e+09	37.4391	1.0775e+09	9.85271e+06	-1.07382e+06	-9.85248e+06	-371.913	1.07408e+06	331.433	-1.0775e+09	-6.07923e-12
20.869	0.0767867	-1.1308e+09	37.4391	1.12179e+09	1.01048e+07	-1.09466e+06	-1.01046e+07	-372.055	1.09492e+06	331.447	-1.12179e+09	-5.96226e-12
20.869	0.0767867	-1.13775e+09	37.4391	1.1287e+09	1.01439e+07	-1.09787e+06	-1.01436e+07	-372.077	1.09813e+06	331.449	-1.1287e+09	-5.94545e-12
20.869	0.0767867	-1.14479e+09	37.4391	1.13571e+09	1.01833e+07	-1.10112e+06	-1.01831e+07	-372.099	1.10138e+06	331.451	-1.13571e+09	-5.92811e-12
20.869	0.0767867	-1.15192e+09	37.4391	1.1428e+09	1.02232e+07	-1.10439e+06	-1.02229e+07	-372.121	1.10465e+06	331.453	-1.1428e+09	-5.91051e-12
20.869	0.0767867	-1.15914e+09	37.4391	1.14998e+09	1.02634e+07	-1.1077e+06	-1.02632e+07	-372.143	1.10796e+06	331.455	-1.14998e+09	-5.89283e-12
20.869	0.0767867	-1.17385e+09	37.4391	1.16462e+09	1.03452e+07	-1.1144e+06	-1.03449e+07	-372.187	1.11466e+06	331.459	-1.16462e+09	-5.85737e-12
20.869	0.0767867	-1.18894e+09	37.4391	1.17964e+09	1.04286e+07	-1.12124e+06	-1.04284e+07	-372.232	1.1215e+06	331.464	-1.17964e+09	-5.82168e-12
20.869	0.0767867	-1.20443e+09	37.4391	1.19505e+09	1.05139e+07	-1.1282e+06	-1.05136e+07	-372.278	1.12846e+06	331.468	-1.19505e+09	-5.78574e-12
20.869	0.0767867	-1.227e+09	37.4391	1.21751e+09	1.06374e+07	-1.13827e+06	-1.06372e+07	-372.343	1.13853e+06	331.474	-1.21751e+09	-5.73457e-12
20.869	0.0767867	-1.25044e+09	37.4391	1.24082e+09	1.07647e+07	-1.14861e+06	-1.07645e+07	-372.41	1.14887e+06	331.481	-1.24082e+09	-5.6829e-12
20.869	0.0767867	-1.27478e+09	37.4391	1.26505e+09	1.08961e+07	-1.15926e+06	-1.08959e+07	-372.478	1.15952e+06	331.487	-1.26505e+09	-5.63071e-12
20.869	0.0767867	-1.3001e+09	37.4391	1.29024e+09	1.10317e+07	-1.17021e+06	-1.10315e+07	-372.547	1.17047e+06	331.493	-1.29024e+09	-5.57799e-12
20.869	0.0767867	-1.35694e+09	37.4391	1.3468e+09	1.13326e+07	-1.19441e+06	-1.13324e+07	-372.696	1.19467e+06	331.507	-1.3468e+09	-5.46497e-12
20.869	0.0767867	-1.40317e+09	37.4391	1.39281e+09	1.15739e+07	-1.2137e+06	-1.15737e+07	-372.814	1.21397e+06	331.518	-1.39281e+09	-5.37807e-12
20.869	0.0767867	-1.45267e+09	37.4391	1.44208e+09	1.18291e+07	-1.234e+06	-1.18288e+07	-372.934	1.23426e+06	331.528	-1.44208e+09	-5.28962e-12
20.869	0.0767867	-1.5058e+09	37.4391	1.49495e+09	1.20993e+07	-1.25537e+06	-1.20991e+07	-373.059	1.25563e+06	331.54	-1.49495e+09	-5.19954e-12
20.869	0.0767867	-1.56295e+09	37.4391	1.55185e+09	1.23861e+07	-1.27794e+06	-1.23859e+07	-373.189	1.2782e+06	331.551	-1.55185e+09	-5.10772e-12
20.869	0.0767867	-1.63174e+09	37.4391	1.62032e+09	1.27262e+07	-1.30453e+06	-1.27259e+07	-373.338	1.30479e+06	331.564	-1.62032e+09	-5.00358e-12
20.869	0.0767867	-1.70686e+09	37.4391	1.6951e+09	1.30915e+07	-1.33291e+06	-1.30913e+07	-373.494	1.33317e+06	331.577	-1.6951e+09	-4.89705e-12
20.869	0.0767867	-1.78923e+09	37.4391	1.77711e+09	1.34853e+07	-1.36328e+06	-1.34851e+07	-373.656	1.36355e+06	331.59	-1.77711e+09	-4.78792e-12
20.869	0.0767867	-1.87997e+09	37.4391	1.86745e+09	1.39113e+07	-1.39591e+06	-1.39111e+07	-373.827	1.39617e+06	331.604	-1.86745e+09	-4.67603e-12
20.869	0.0767867	-1.9804e+09	37.4391	1.96746e+09	1.43741e+07	-1.43107e+06	-1.43739e+07	-374.005	1.43134e+06	331.619	-1.96746e+09	-4.56104e-12
20.869	0.0767867	-2.09219e+09	37.4391	2.07878e+09	1.48791e+07	-1.46913e+06	-1.48788e+07	-374.193	1.46939e+06	331.634	-2.07878e+09	-4.44311e-12
20.869	0.0767867	-2.21736e+09	37.4391	2.20344e+09	1.54327e+07	-1.5105e+06	-1.54324e+07	-374.391	1.51077e+06	331.649	-2.20344e+09	-4.32035e-12
20.869	0.0767867	-2.32725e+09	37.4391	2.31288e+09	1.59091e+07	-1.54583e+06	-1.59089e+07	-374.556	1.54609e+06	331.662	-2.31288e+09	-4.22219e-12
20.869	0.0767867	-2.41804e+09	37.4391	2.40332e+09	1.62966e+07	-1.57436e+06	-1.62964e+07	-374.686	1.57462e+06	331.671	-2.40332e+09	-4.14595e-12
20.869	0.0767867	-2.49655e+09	37.4391	2.48152e+09	1.66272e+07	-1.59858e+06	-1.6627e+07	-374.794	1.59885e+06	331.679	-2.48152e+09	-4.08248e-12
20.869	0.0767867	-2.58033e+09	37.4391	2.56498e+09	1.69759e+07	-1.624e+06	-1.69756e+07	-374.905	1.62426e+06	331.687	-2.56498e+09	-4.01917e-12
20.869	0.0767867	-2.59584e+09	37.4391	2.58042e+09	1.70399e+07	-1.62865e+06	-1.70397e+07	-374.926	1.62892e+06	331.689	-2.58043e+09	-4.00772e-12
20.869	0.0767867	-2.61153e+09	37.4391	2.59606e+09	1.71046e+07	-1.63335e+06	-1.71044e+07	-374.946	1.63362e+06	331.69	-2.59606e+09	-3.99618e-12
20.869	0.0767867	-2.62742e+09	37.4391	2.61189e+09	1.717e+07	-1.63809e+06	-1.71697e+07	-374.967	1.63836e+06	331.692	-2.61189e+09	-3.98461e-12
20.869	0.0767867	-2.6435e+09	37.4391	2.62791e+09	1.7236e+07	-1.64287e+06	-1.72357e+07	-374.987	1.64314e+06	331.693	-2.62791e+09	-3.97301e-12
20.869	0.0767867	-2.67626e+09	37.4391	2.66054e+09	1.73699e+07	-1.65257e+06	-1.73697e+07	-375.029	1.65284e+06	331.696	-2.66054e+09	-3.94969e-12
20.869	0.0767867	-2.70984e+09	37.4391	2.694e+09	1.75066e+07	-1.66245e+06	-1.75064e+07	-375.071	1.66271e+06	331.699	-2.694e+09	-3.92623e-12
20.869	0.0767867	-2.74428e+09	37.4391	2.72831e+09	1.76462e+07	-1.67251e+06	-1.76459e+07	-375.113	1.67277e+06	331.702	-2.72831e+09	-3.90261e-12
20.869	0.0767867	-2.77961e+09	37.4391	2.7635e+09	1.77886e+07	-1.68276e+06	-1.77884e+07	-375.156	1.68303e+06	331.705	-2.7635e+09	-3.87883e-12
20.869	0.0767867	-2.86744e+09	37.4391	2.85101e+09	1.81399e+07	-1.70796e+06	-1.81397e+07	-375.261	1.70823e+06	331.713	-2.85101e+09	-3.82159e-12
[truncated: 1,942 more rows]
