# Supplementary material for: Molecular-resolution imaging of ice crystallized from liquid water by cryogenic liquid-cell TEM
Source: Nat Commun. 2025 Sep 25;16:8342. doi: 10.1038/s41467-025-62451-0 (PMC12462463; doi:10.1038/s41467-025-62451-0)
Supplement: Supplementary file 11 — Supplementary Data 3 [file 41467_2025_62451_MOESM11_ESM.zip › Ambrozic Set_kJ_C0_g_vals_pastina_168.15K_25.0_eA2s_Output.xlsx]

## Sheet: Sheet1
time / s	H	H+	H2	H2O	H2O2	HO2	HO2-	O2	O2-	OH	OH-	eh-
0	0	0	0	55.56	0	0	0	0	0	0	0	0
1.13175e-14	6.73259e-14	3.16228e-13	4.5904e-14	55.56	7.14063e-14	2.04018e-15	8.33067e-33	7.00867e-33	1.79591e-25	2.75424e-13	5.10045e-14	2.65223e-13
2.26349e-14	1.34652e-13	6.32456e-13	9.18081e-14	55.56	1.42813e-13	4.08036e-15	4.14848e-32	3.50433e-32	5.38736e-25	5.50848e-13	1.02009e-13	5.30447e-13
1.13197e-10	6.73394e-10	3.16291e-09	4.59132e-10	55.56	7.14206e-10	2.04059e-11	8.24968e-21	7.01147e-21	-8.1178e-19	2.75479e-09	5.10147e-10	2.65276e-09
2.26372e-10	1.34665e-09	6.32519e-09	9.18172e-10	55.56	1.42827e-09	4.08077e-11	4.12418e-20	3.50517e-20	-3.36875e-18	5.50903e-09	1.02019e-09	5.305e-09
3.39547e-10	2.01991e-09	9.48747e-09	1.37721e-09	55.56	2.14233e-09	6.12095e-11	1.15469e-19	9.81381e-20	-8.76994e-18	8.26328e-09	1.53024e-09	7.95723e-09
4.52721e-10	2.69317e-09	1.26497e-08	1.83625e-09	55.56	2.85639e-09	8.16113e-11	2.47424e-19	2.10288e-19	-1.83515e-17	1.10175e-08	2.04028e-09	1.06095e-08
5.65896e-10	3.36643e-09	1.5812e-08	2.29529e-09	55.56	3.57046e-09	1.02013e-10	4.536e-19	3.85519e-19	-3.37721e-17	1.37718e-08	2.55033e-09	1.32617e-08
6.79071e-10	4.03969e-09	1.89743e-08	2.75433e-09	55.56	4.28452e-09	1.22415e-10	7.50489e-19	6.37847e-19	-5.71217e-17	1.6526e-08	3.06037e-09	1.59139e-08
7.92246e-10	4.71295e-09	2.21366e-08	3.21337e-09	55.56	4.99858e-09	1.42817e-10	1.15458e-18	9.81291e-19	-9.10609e-17	1.92802e-08	3.57042e-09	1.85662e-08
9.0542e-10	5.38621e-09	2.52989e-08	3.67241e-09	55.56	5.71264e-09	1.63219e-10	1.68238e-18	1.42987e-18	-1.39e-16	2.20345e-08	4.08046e-09	2.12184e-08
9.33714e-10	5.55452e-09	2.60894e-08	3.78717e-09	55.56	5.89116e-09	1.68319e-10	1.8227e-18	1.54913e-18	-8.56242e-17	2.2723e-08	4.20797e-09	2.18815e-08
9.62008e-10	5.72284e-09	2.688e-08	3.90193e-09	55.56	6.06968e-09	1.73419e-10	1.97166e-18	1.67573e-18	-3.72591e-17	2.34116e-08	4.33548e-09	2.25445e-08
1.01859e-09	6.05947e-09	2.84611e-08	4.13145e-09	55.56	6.42671e-09	1.8362e-10	2.28761e-18	1.94426e-18	4.14291e-17	2.47887e-08	4.59051e-09	2.38706e-08
1.07518e-09	6.3961e-09	3.00423e-08	4.36097e-09	55.56	6.78374e-09	1.93821e-10	2.64068e-18	2.24433e-18	9.02456e-17	2.61658e-08	4.84553e-09	2.51967e-08
1.13177e-09	6.73273e-09	3.16234e-08	4.59049e-09	55.56	7.14077e-09	2.04022e-10	3.03291e-18	2.5777e-18	1.21367e-16	2.7543e-08	5.10055e-09	2.65229e-08
1.19402e-09	7.10303e-09	3.33627e-08	4.84298e-09	55.56	7.53352e-09	2.15243e-10	3.51213e-18	2.98499e-18	1.45239e-16	2.90579e-08	5.38109e-09	2.79816e-08
1.25627e-09	7.47334e-09	3.51021e-08	5.09546e-09	55.56	7.92627e-09	2.26465e-10	4.04399e-18	3.43703e-18	1.62988e-16	3.05728e-08	5.66162e-09	2.94404e-08
1.31852e-09	7.84365e-09	3.68414e-08	5.34794e-09	55.56	8.31902e-09	2.37686e-10	4.63124e-18	3.93613e-18	1.77234e-16	3.20877e-08	5.94216e-09	3.08992e-08
1.38076e-09	8.21396e-09	3.85807e-08	5.60043e-09	55.56	8.71177e-09	2.48908e-10	5.27661e-18	4.48464e-18	1.89442e-16	3.36026e-08	6.2227e-09	3.2358e-08
1.44301e-09	8.58427e-09	4.032e-08	5.85291e-09	55.56	9.10452e-09	2.60129e-10	5.98286e-18	5.08489e-18	2.00472e-16	3.51174e-08	6.50323e-09	3.38168e-08
1.50526e-09	8.95457e-09	4.20594e-08	6.10539e-09	55.56	9.49728e-09	2.7135e-10	6.75272e-18	5.7392e-18	2.10828e-16	3.66323e-08	6.78377e-09	3.52756e-08
2.12775e-09	1.26577e-08	5.94526e-08	8.63022e-09	55.56	1.34248e-08	3.83565e-10	1.9032e-17	1.61755e-17	3.08435e-16	5.17813e-08	9.58914e-09	4.98635e-08
2.75024e-09	1.63607e-08	7.68459e-08	1.1155e-08	55.56	1.73523e-08	4.95779e-10	4.09815e-17	3.48306e-17	4.01638e-16	6.69303e-08	1.23945e-08	6.44514e-08
3.37272e-09	2.00638e-08	9.42391e-08	1.36799e-08	55.56	2.12798e-08	6.07994e-10	7.51523e-17	6.38727e-17	4.95556e-16	8.20792e-08	1.51999e-08	7.90392e-08
7.76799e-09	4.62107e-08	2.1705e-07	3.15072e-08	55.56	4.90113e-08	1.40032e-09	1.58388e-15	1.34617e-15	1.16232e-15	1.89043e-07	3.50082e-08	1.82041e-07
1.1268e-08	6.70316e-08	3.14844e-07	4.57033e-08	55.56	7.10941e-08	2.03125e-09	4.11182e-15	3.49469e-15	1.69394e-15	2.74218e-07	5.07819e-08	2.64062e-07
1.47679e-08	8.78527e-08	4.12638e-07	5.98993e-08	55.56	9.3177e-08	2.66218e-09	8.45406e-15	7.18521e-15	2.22521e-15	3.59393e-07	6.65557e-08	3.46083e-07
1.93484e-08	1.15101e-07	5.40622e-07	7.84777e-08	55.56	1.22077e-07	3.48787e-09	1.63334e-14	1.38819e-14	2.92045e-15	4.70862e-07	8.71991e-08	4.53423e-07
2.39288e-08	1.4235e-07	6.68605e-07	9.70562e-08	55.56	1.50977e-07	4.31357e-09	2.89062e-14	2.45676e-14	3.61569e-15	5.82329e-07	1.07843e-07	5.60761e-07
2.85092e-08	1.696e-07	7.96587e-07	1.15635e-07	55.56	1.79878e-07	5.13925e-09	4.72159e-14	4.01289e-14	4.31099e-15	6.93795e-07	1.28487e-07	6.68099e-07
3.67356e-08	2.1854e-07	1.02644e-06	1.49002e-07	55.56	2.31783e-07	6.62215e-09	9.747e-14	8.28387e-14	5.55958e-15	8.93981e-07	1.65566e-07	8.60872e-07
4.4962e-08	2.67481e-07	1.25629e-06	1.82369e-07	55.56	2.8369e-07	8.10503e-09	1.75636e-13	1.49269e-13	6.80838e-15	1.09416e-06	2.02648e-07	1.05364e-06
5.31884e-08	3.16425e-07	1.48613e-06	2.15736e-07	55.56	3.35599e-07	9.58786e-09	2.88456e-13	2.45145e-13	8.05668e-15	1.29433e-06	2.39732e-07	1.2464e-06
6.14148e-08	3.65371e-07	1.71597e-06	2.49104e-07	55.56	3.87509e-07	1.10707e-08	4.42319e-13	3.75896e-13	9.30594e-15	1.49449e-06	2.76821e-07	1.43915e-06
7.40305e-08	4.40438e-07	2.06843e-06	3.00276e-07	55.56	4.67122e-07	1.33445e-08	7.72402e-13	6.56376e-13	1.12202e-14	1.80143e-06	3.33707e-07	1.73473e-06
8.66463e-08	5.15512e-07	2.42088e-06	3.5145e-07	55.56	5.4674e-07	1.56183e-08	1.2366e-12	1.05078e-12	1.31348e-14	2.10834e-06	3.90606e-07	2.03027e-06
9.92621e-08	5.90594e-07	2.77331e-06	4.02625e-07	55.56	6.26366e-07	1.78919e-08	1.85774e-12	1.57846e-12	1.50494e-14	2.41521e-06	4.4752e-07	2.32579e-06
1.11878e-07	6.65687e-07	3.12571e-06	4.53801e-07	55.56	7.06e-07	2.01653e-08	2.65869e-12	2.2588e-12	1.69638e-14	2.72204e-06	5.0445e-07	2.62126e-06
1.47958e-07	8.8051e-07	4.13342e-06	6.00171e-07	55.56	9.33801e-07	2.66658e-08	6.14644e-12	5.22024e-12	2.24383e-14	3.59925e-06	6.67375e-07	3.46603e-06
1.84039e-07	1.09545e-06	5.14084e-06	7.46558e-07	55.56	1.1617e-06	3.31641e-08	1.18276e-11	1.00411e-11	2.79117e-14	4.47594e-06	8.305e-07	4.31033e-06
2.20119e-07	1.31054e-06	6.14792e-06	8.92967e-07	55.56	1.38972e-06	3.96596e-08	2.02385e-11	1.71729e-11	3.33841e-14	5.35197e-06	9.93872e-07	5.15403e-06
2.56199e-07	1.5258e-06	7.15459e-06	1.0394e-06	55.56	1.61789e-06	4.61518e-08	3.19163e-11	2.70659e-11	3.88556e-14	6.22722e-06	1.15754e-06	5.99702e-06
3.02604e-07	1.80295e-06	8.4486e-06	1.22778e-06	55.56	1.9116e-06	5.44959e-08	5.26059e-11	4.45717e-11	4.58916e-14	7.35155e-06	1.36855e-06	7.08e-06
3.49008e-07	2.0805e-06	9.74166e-06	1.41622e-06	55.56	2.20563e-06	6.28324e-08	8.07391e-11	6.83379e-11	5.2927e-14	8.4741e-06	1.58023e-06	8.16136e-06
3.95413e-07	2.35851e-06	1.10336e-05	1.60472e-06	55.56	2.50005e-06	7.11602e-08	1.1747e-10	9.93086e-11	5.99629e-14	9.5946e-06	1.79267e-06	9.24086e-06
4.41817e-07	2.63703e-06	1.23244e-05	1.7933e-06	55.56	2.7949e-06	7.94781e-08	1.63956e-10	1.38422e-10	6.70002e-14	1.07128e-05	2.00597e-06	1.03183e-05
4.88222e-07	2.91612e-06	1.36138e-05	1.98196e-06	55.56	3.09023e-06	8.77851e-08	2.21363e-10	1.86608e-10	7.40407e-14	1.18284e-05	2.22022e-06	1.13933e-05
5.56558e-07	3.32827e-06	1.55097e-05	2.25996e-06	55.56	3.5261e-06	9.99957e-08	3.28252e-10	2.76028e-10	8.44174e-14	1.3466e-05	2.53768e-06	1.29717e-05
6.24893e-07	3.74197e-06	1.74019e-05	2.53819e-06	55.56	3.96326e-06	1.12177e-07	4.6513e-10	3.90033e-10	9.48108e-14	1.50966e-05	2.85771e-06	1.45438e-05
6.93229e-07	4.15739e-06	1.92899e-05	2.81668e-06	55.56	4.40187e-06	1.24324e-07	6.35802e-10	5.31485e-10	1.05228e-13	1.67194e-05	3.18058e-06	1.61087e-05
7.61565e-07	4.57472e-06	2.11733e-05	3.09545e-06	55.56	4.84206e-06	1.36435e-07	8.44112e-10	7.03194e-10	1.15679e-13	1.83335e-05	3.50658e-06	1.76659e-05
8.299e-07	4.99412e-06	2.30515e-05	3.37454e-06	55.56	5.28399e-06	1.48506e-07	1.09395e-09	9.07912e-10	1.26171e-13	1.99383e-05	3.83596e-06	1.92144e-05
9.35138e-07	5.64445e-06	2.59329e-05	3.80501e-06	55.56	5.96827e-06	1.67011e-07	1.56903e-09	1.29393e-09	1.42438e-13	2.23896e-05	4.35038e-06	2.1581e-05
1.04038e-06	6.30068e-06	2.87995e-05	4.2364e-06	55.56	6.65747e-06	1.85401e-07	2.16658e-09	1.77409e-09	1.58872e-13	2.4814e-05	4.87424e-06	2.39231e-05
1.14561e-06	6.96338e-06	3.16496e-05	4.6688e-06	55.56	7.35206e-06	2.03667e-07	2.90151e-09	2.3575e-09	1.75521e-13	2.72091e-05	5.40827e-06	2.62385e-05
1.25085e-06	7.63308e-06	3.44816e-05	5.10231e-06	55.5599	8.05246e-06	2.21797e-07	3.78908e-09	3.0528e-09	1.92437e-13	2.95723e-05	5.95314e-06	2.85247e-05
1.35609e-06	8.31028e-06	3.72939e-05	5.53703e-06	55.5599	8.75909e-06	2.39782e-07	4.84487e-09	3.86815e-09	2.09672e-13	3.19013e-05	6.50941e-06	3.07797e-05
1.46133e-06	8.99544e-06	4.00849e-05	5.97306e-06	55.5599	9.47232e-06	2.57613e-07	6.08481e-09	4.81121e-09	2.27282e-13	3.41939e-05	7.07754e-06	3.30013e-05
1.64679e-06	1.02235e-05	4.49467e-05	6.74494e-06	55.5599	1.07463e-05	2.88633e-07	8.76793e-09	6.80548e-09	2.59409e-13	3.81394e-05	8.10866e-06	3.68293e-05
1.83224e-06	1.14797e-05	4.97293e-05	7.52171e-06	55.5599	1.20435e-05	3.19106e-07	1.21651e-08	9.25327e-09	2.93207e-13	4.19555e-05	9.1789e-06	4.05382e-05
2.0177e-06	1.27655e-05	5.44243e-05	8.30388e-06	55.5599	1.33653e-05	3.48995e-07	1.63705e-08	1.21841e-08	3.28996e-13	4.56338e-05	1.02885e-05	4.41195e-05
2.20316e-06	1.40823e-05	5.90243e-05	9.09195e-06	55.5599	1.47125e-05	3.78273e-07	2.14813e-08	1.56222e-08	3.67088e-13	4.91671e-05	1.14365e-05	4.75663e-05
2.38862e-06	1.54309e-05	6.35218e-05	9.88639e-06	55.5599	1.6086e-05	4.06916e-07	2.75959e-08	1.95861e-08	4.0777e-13	5.25501e-05	1.26215e-05	5.08728e-05
2.57407e-06	1.68118e-05	6.79101e-05	1.06877e-05	55.5599	1.74861e-05	4.3491e-07	3.48142e-08	2.40892e-08	4.51302e-13	5.57787e-05	1.38408e-05	5.40345e-05
2.80575e-06	1.85821e-05	7.32289e-05	1.16989e-05	55.5599	1.92726e-05	4.68956e-07	4.55339e-08	3.04843e-08	5.10024e-13	5.95912e-05	1.5407e-05	5.77763e-05
3.03742e-06	2.04021e-05	7.83564e-05	1.27223e-05	55.5599	2.11003e-05	5.01971e-07	5.83243e-08	3.77393e-08	5.7389e-13	6.31567e-05	1.7014e-05	6.12841e-05
3.2691e-06	2.22703e-05	8.3283e-05	1.37586e-05	55.5599	2.29683e-05	5.33966e-07	7.3373e-08	4.58495e-08	6.43146e-13	6.6476e-05	1.86526e-05	6.45571e-05
3.50077e-06	2.41844e-05	8.8001e-05	1.48085e-05	55.5599	2.48751e-05	5.6496e-07	9.08584e-08	5.48008e-08	7.1792e-13	6.95524e-05	2.03131e-05	6.75971e-05
3.73245e-06	2.61414e-05	9.25042e-05	1.58726e-05	55.5599	2.6819e-05	5.94987e-07	1.10947e-07	6.45713e-08	7.9828e-13	7.23915e-05	2.19853e-05	7.0408e-05
3.96412e-06	2.81378e-05	9.67884e-05	1.69515e-05	55.5598	2.87976e-05	6.24087e-07	1.3379e-07	7.51324e-08	8.84057e-13	7.50009e-05	2.36589e-05	7.29957e-05
4.29389e-06	3.10397e-05	0.000102504	1.85136e-05	55.5598	3.16693e-05	6.64006e-07	1.71316e-07	9.1461e-08	1.01548e-12	7.83366e-05	2.60238e-05	7.63088e-05
4.62366e-06	3.4001e-05	0.000107769	2.01077e-05	55.5598	3.45992e-05	7.02302e-07	2.15004e-07	1.09211e-07	1.15702e-12	8.12546e-05	2.83438e-05	7.92104e-05
4.95343e-06	3.70084e-05	0.000112589	2.17347e-05	55.5598	3.75796e-05	7.39147e-07	2.65079e-07	1.28261e-07	1.30785e-12	8.37873e-05	3.05948e-05	8.17294e-05
5.2832e-06	4.00482e-05	0.000116975	2.3395e-05	55.5598	4.06027e-05	7.74722e-07	3.21669e-07	1.48486e-07	1.46694e-12	8.59686e-05	3.27564e-05	8.38973e-05
5.61297e-06	4.31069e-05	0.000120943	2.50891e-05	55.5598	4.36612e-05	8.09204e-07	3.84809e-07	1.6976e-07	1.63322e-12	8.78324e-05	3.48124e-05	8.57459e-05
5.94274e-06	4.61718e-05	0.000124512	2.68171e-05	55.5598	4.67481e-05	8.42771e-07	4.54446e-07	1.91961e-07	1.80557e-12	8.94118e-05	3.67509e-05	8.73071e-05
6.30916e-06	4.95696e-05	0.000128039	2.87765e-05	55.5598	5.02035e-05	8.792e-07	5.39278e-07	2.17578e-07	2.00292e-12	9.08716e-05	3.87577e-05	8.87425e-05
6.67557e-06	5.29448e-05	0.000131137	3.07772e-05	55.5598	5.36782e-05	9.14922e-07	6.31682e-07	2.4405e-07	2.20512e-12	9.20599e-05	4.06042e-05	8.99015e-05
7.04199e-06	5.62839e-05	0.000133842	3.28183e-05	55.5597	5.71652e-05	9.50135e-07	7.31285e-07	2.71245e-07	2.41096e-12	9.30136e-05	4.22896e-05	9.08215e-05
7.40841e-06	5.95752e-05	0.000136191	3.48991e-05	55.5597	6.06586e-05	9.85013e-07	8.37652e-07	2.99044e-07	2.61943e-12	9.37661e-05	4.3817e-05	9.15364e-05
7.77483e-06	6.28087e-05	0.000138219	3.70187e-05	55.5597	6.41533e-05	1.01971e-06	9.503e-07	3.27342e-07	2.82959e-12	9.43473e-05	4.51922e-05	9.20768e-05
8.14125e-06	6.59764e-05	0.000139962	3.91759e-05	55.5597	6.7645e-05	1.05437e-06	1.06872e-06	3.56048e-07	3.04082e-12	9.47832e-05	4.64231e-05	9.24699e-05
8.66836e-06	7.04047e-05	0.000142032	4.23428e-05	55.5597	7.2656e-05	1.10439e-06	1.24813e-06	3.97908e-07	3.34525e-12	9.52013e-05	4.79599e-05	9.28241e-05
9.19547e-06	7.46689e-05	0.000143667	4.55816e-05	55.5597	7.76456e-05	1.15483e-06	1.43686e-06	4.40267e-07	3.6494e-12	9.54236e-05	4.92482e-05	9.2982e-05
9.72258e-06	7.87599e-05	0.000144944	4.88887e-05	55.5597	8.26081e-05	1.20592e-06	1.63341e-06	4.82979e-07	3.95244e-12	9.54965e-05	5.03191e-05	9.29918e-05
1.02497e-05	8.26728e-05	0.000145931	5.22605e-05	55.5597	8.75394e-05	1.2578e-06	1.83641e-06	5.25935e-07	4.25392e-12	9.54571e-05	5.12026e-05	9.2892e-05
1.07768e-05	8.6406e-05	0.000146683	5.56935e-05	55.5597	9.24368e-05	1.31059e-06	2.04459e-06	5.69056e-07	4.55364e-12	9.53348e-05	5.19263e-05	9.27126e-05
1.13039e-05	8.99608e-05	0.000147249	5.91841e-05	55.5596	9.72986e-05	1.36436e-06	2.25685e-06	6.12286e-07	4.85159e-12	9.51529e-05	5.25154e-05	9.2477e-05
1.19011e-05	9.37762e-05	0.000147713	6.32042e-05	55.5596	0.000102763	1.42649e-06	2.50099e-06	6.61346e-07	5.1871e-12	9.48973e-05	5.30476e-05	9.21647e-05
1.24982e-05	9.73732e-05	0.000148033	6.72897e-05	55.5596	0.00010818	1.48993e-06	2.74787e-06	7.10469e-07	5.52068e-12	9.46084e-05	5.34624e-05	9.18226e-05
1.30953e-05	0.00010076	0.000148243	7.14364e-05	55.5596	0.00011355	1.55468e-06	2.99648e-06	7.59642e-07	5.85273e-12	9.4301e-05	5.37825e-05	9.14645e-05
1.36925e-05	0.000103945	0.000148373	7.56404e-05	55.5596	0.000118875	1.6207e-06	3.24598e-06	8.08867e-07	6.18339e-12	9.39863e-05	5.40268e-05	9.11002e-05
1.42896e-05	0.000106939	0.000148443	7.98979e-05	55.5596	0.000124156	1.68794e-06	3.49567e-06	8.58154e-07	6.51344e-12	9.36723e-05	5.42106e-05	9.07365e-05
1.48868e-05	0.000109751	0.000148469	8.42054e-05	55.5596	0.000129393	1.75633e-06	3.74501e-06	9.0752e-07	6.84216e-12	9.33649e-05	5.43465e-05	9.03779e-05
1.4997e-05	0.000110251	0.000148471	8.50053e-05	55.5596	0.000130354	1.76907e-06	3.79093e-06	9.16638e-07	6.9032e-12	9.33093e-05	5.43671e-05	9.03125e-05
1.51071e-05	0.000110744	0.000148471	8.58068e-05	55.5596	0.000131315	1.78185e-06	3.83683e-06	9.25759e-07	6.9639e-12	9.3254e-05	5.43865e-05	9.02474e-05
1.52173e-05	0.000111233	0.00014847	8.66098e-05	55.5596	0.000132273	1.79466e-06	3.88269e-06	9.34884e-07	7.02458e-12	9.31992e-05	5.44047e-05	9.01826e-05
1.53275e-05	0.000111715	0.000148468	8.74143e-05	55.5596	0.000133231	1.80751e-06	3.92852e-06	9.44013e-07	7.08525e-12	9.31447e-05	5.44218e-05	9.01181e-05
1.54376e-05	0.000112192	0.000148466	8.82204e-05	55.5596	0.000134187	1.8204e-06	3.97431e-06	9.53146e-07	7.14593e-12	9.30907e-05	5.44378e-05	9.0054e-05
1.5658e-05	0.000113129	0.000148459	8.9837e-05	55.5596	0.000136094	1.84628e-06	4.06578e-06	9.71424e-07	7.26727e-12	9.29841e-05	5.44668e-05	8.99266e-05
1.58783e-05	0.000114044	0.00014845	9.14594e-05	55.5596	0.000137997	1.87229e-06	4.15708e-06	9.89721e-07	7.38861e-12	9.28794e-05	5.4492e-05	8.98005e-05
1.60986e-05	0.000114937	0.000148438	9.30876e-05	55.5596	0.000139894	1.89843e-06	4.2482e-06	1.00804e-06	7.50997e-12	9.27768e-05	5.45137e-05	8.96759e-05
1.6319e-05	0.00011581	0.000148424	9.47212e-05	55.5596	0.000141786	1.92471e-06	4.33913e-06	1.02637e-06	7.63135e-12	9.26762e-05	5.45322e-05	8.95526e-05
1.69578e-05	0.000118226	0.000148375	9.94879e-05	55.5595	0.000147241	2.0016e-06	4.60159e-06	1.07966e-06	7.98354e-12	9.23969e-05	5.45703e-05	8.92034e-05
1.75966e-05	0.000120481	0.000148318	0.000104297	55.5595	0.000152654	2.07948e-06	4.86213e-06	1.13317e-06	8.33627e-12	9.21369e-05	5.45895e-05	8.88663e-05
1.82355e-05	0.000122584	0.000148256	0.000109145	55.5595	0.000158027	2.15826e-06	5.1206e-06	1.18693e-06	8.68974e-12	9.18966e-05	5.45941e-05	8.85409e-05
1.88743e-05	0.000124544	0.000148191	0.000114029	55.5595	0.000163361	2.23787e-06	5.3769e-06	1.24096e-06	9.04415e-12	9.16759e-05	5.45875e-05	8.82266e-05
1.95131e-05	0.000126371	0.000148126	0.000118947	55.5595	0.000168657	2.31824e-06	5.63098e-06	1.29531e-06	9.39962e-12	9.14747e-05	5.45722e-05	8.79227e-05
2.03411e-05	0.000128552	0.000148043	0.000125366	55.5595	0.000175468	2.42342e-06	5.95692e-06	1.36625e-06	9.86218e-12	9.12421e-05	5.45429e-05	8.75431e-05
2.11691e-05	0.000130538	0.000147963	0.000131833	55.5595	0.000182222	2.52964e-06	6.27905e-06	1.43782e-06	1.0327e-11	9.104e-05	5.45057e-05	8.71781e-05
2.19971e-05	0.000132345	0.000147887	0.000138341	55.5595	0.00018892	2.63677e-06	6.59741e-06	1.51006e-06	1.07943e-11	9.08669e-05	5.44631e-05	8.68261e-05
2.28251e-05	0.000133986	0.000147814	0.000144887	55.5594	0.000195567	2.74471e-06	6.91208e-06	1.58304e-06	1.12644e-11	9.07209e-05	5.44166e-05	8.64857e-05
2.36531e-05	0.000135475	0.000147746	0.000151466	55.5594	0.000202164	2.85336e-06	7.22314e-06	1.65678e-06	1.1737e-11	9.06004e-05	5.43673e-05	8.61555e-05
2.47984e-05	0.000137303	0.000147657	0.000160614	55.5594	0.000211211	3.00469e-06	7.64763e-06	1.76014e-06	1.2396e-11	9.04725e-05	5.42961e-05	8.57136e-05
2.59436e-05	0.000138888	0.000147575	0.000169809	55.5594	0.000220172	3.15704e-06	8.06571e-06	1.86515e-06	1.30609e-11	9.03855e-05	5.42227e-05	8.52868e-05
2.70889e-05	0.000140256	0.000147499	0.000179042	55.5594	0.000229052	3.31028e-06	8.47766e-06	1.9719e-06	1.37319e-11	9.03354e-05	5.41478e-05	8.48731e-05
2.82342e-05	0.000141429	0.000147427	0.000188306	55.5594	0.000237856	3.46429e-06	8.88377e-06	2.08047e-06	1.44095e-11	9.03182e-05	5.40721e-05	8.44709e-05
2.93794e-05	0.000142427	0.000147359	0.000197594	55.5593	0.000246587	3.61895e-06	9.28433e-06	2.19092e-06	1.50937e-11	9.03304e-05	5.39958e-05	8.40789e-05
3.11231e-05	0.00014365	0.000147262	0.000211769	55.5593	0.000259751	3.85554e-06	9.88407e-06	2.36282e-06	1.61486e-11	9.03986e-05	5.38789e-05	8.34994e-05
3.28668e-05	0.000144562	0.000147173	0.000225966	55.5593	0.000272766	4.09329e-06	1.04723e-05	2.53939e-06	1.72198e-11	9.05177e-05	5.37616e-05	8.29386e-05
3.46105e-05	0.000145213	0.000147088	0.00024017	55.5592	0.000285644	4.33207e-06	1.10499e-05	2.72076e-06	1.83078e-11	9.06792e-05	5.36439e-05	8.23945e-05
3.63542e-05	0.00014564	0.000147009	0.000254367	55.5592	0.000298392	4.57179e-06	1.16173e-05	2.90706e-06	1.94128e-11	9.0876e-05	5.3526e-05	8.18653e-05
3.80979e-05	0.000145878	0.000146933	0.000268547	55.5592	0.000311019	4.81242e-06	1.21752e-05	3.09836e-06	2.05352e-11	9.11019e-05	5.3408e-05	8.13498e-05
4.02266e-05	0.000145955	0.000146846	0.00028582	55.5592	0.000326279	5.10735e-06	1.28441e-05	3.33879e-06	2.19289e-11	9.14094e-05	5.3264e-05	8.07376e-05
4.23552e-05	0.000145839	0.000146763	0.000303039	55.5591	0.000341378	5.40361e-06	1.35004e-05	3.58691e-06	2.33488e-11	9.17446e-05	5.31201e-05	8.01425e-05
4.44839e-05	0.000145566	0.000146685	0.000320194	55.5591	0.000356326	5.7012e-06	1.41448e-05	3.84277e-06	2.47949e-11	9.21008e-05	5.29764e-05	7.95634e-05
4.66125e-05	0.000145166	0.00014661	0.000337276	55.5591	0.000371131	6.00017e-06	1.47779e-05	4.10643e-06	2.62669e-11	9.24729e-05	5.28331e-05	7.89991e-05
4.87412e-05	0.000144664	0.000146539	0.000354278	55.559	0.000385799	6.30058e-06	1.54003e-05	4.37792e-06	2.7765e-11	9.28565e-05	5.26903e-05	7.84486e-05
5.13134e-05	0.00014395	0.000146458	0.00037471	55.559	0.00040335	6.66556e-06	1.61387e-05	4.71646e-06	2.96091e-11	9.33302e-05	5.25184e-05	7.78004e-05
5.38856e-05	0.000143147	0.00014638	0.000395013	55.559	0.000420721	7.03277e-06	1.68631e-05	5.06646e-06	3.14901e-11	9.38105e-05	5.23473e-05	7.71698e-05
5.64579e-05	0.000142277	0.000146307	0.000415184	55.5589	0.00043792	7.40228e-06	1.7574e-05	5.42791e-06	3.34073e-11	9.42934e-05	5.21771e-05	7.65556e-05
5.90301e-05	0.000141358	0.000146237	0.000435219	55.5589	0.000454954	7.77414e-06	1.82721e-05	5.80078e-06	3.53601e-11	9.47758e-05	5.2008e-05	7.59568e-05
6.16023e-05	0.000140405	0.00014617	0.000455118	55.5588	0.000471829	8.14838e-06	1.89579e-05	6.18501e-06	3.73475e-11	9.52553e-05	5.18399e-05	7.53725e-05
6.4765e-05	0.000139203	0.000146093	0.000479399	55.5588	0.000492369	8.61183e-06	1.9785e-05	6.67294e-06	3.98375e-11	9.58384e-05	5.16347e-05	7.46729e-05
6.79277e-05	0.00013798	0.000146019	0.000503476	55.5588	0.000512688	9.07892e-06	2.0595e-05	7.17784e-06	4.23772e-11	9.6412e-05	5.14313e-05	7.39929e-05
7.10904e-05	0.00013675	0.00014595	0.000527352	55.5587	0.000532794	9.54962e-06	2.13888e-05	7.69956e-06	4.49651e-11	9.69743e-05	5.12296e-05	7.33314e-05
7.42531e-05	0.00013552	0.000145884	0.000551031	55.5587	0.000552694	1.00239e-05	2.2167e-05	8.23795e-06	4.75993e-11	9.75242e-05	5.10297e-05	7.26874e-05
7.74158e-05	0.000134296	0.000145822	0.000574516	55.5586	0.000572395	1.05016e-05	2.29301e-05	8.79285e-06	5.02788e-11	9.80609e-05	5.08317e-05	7.206e-05
8.14558e-05	0.000132748	0.000145747	0.000604241	55.5586	0.000597282	1.11168e-05	2.38839e-05	9.52544e-06	5.37641e-11	9.87267e-05	5.05816e-05	7.12814e-05
8.54958e-05	0.000131224	0.000145677	0.000633667	55.5585	0.000621867	1.17374e-05	2.48151e-05	1.02844e-05	5.73171e-11	9.93699e-05	5.03345e-05	7.05272e-05
8.95358e-05	0.000129725	0.000145611	0.000662804	55.5585	0.000646161	1.23629e-05	2.57246e-05	1.10693e-05	6.09349e-11	9.99906e-05	5.00907e-05	6.97957e-05
9.35758e-05	0.000128255	0.00014555	0.000691661	55.5584	0.000670173	1.29933e-05	2.66135e-05	1.188e-05	6.46143e-11	0.000100589	4.98501e-05	6.9086e-05
9.76158e-05	0.000126814	0.000145492	0.000720247	55.5584	0.000693913	1.36282e-05	2.74824e-05	1.27159e-05	6.83527e-11	0.000101166	4.96127e-05	6.83966e-05
0.000103142	0.000124889	0.000145418	0.000758926	55.5583	0.000725958	1.45033e-05	2.86401e-05	1.38999e-05	7.35566e-11	0.000101922	4.92933e-05	6.7485e-05
0.000108667	0.000123017	0.000145351	0.000797138	55.5582	0.000757529	1.53857e-05	2.97637e-05	1.51298e-05	7.88593e-11	0.00010264	4.89801e-05	6.66072e-05
0.000114193	0.000121195	0.000145289	0.000834904	55.5581	0.000788644	1.62746e-05	3.08551e-05	1.6405e-05	8.42547e-11	0.000103322	4.86729e-05	6.5761e-05
0.000119719	0.000119421	0.000145232	0.000872243	55.5581	0.00081932	1.71693e-05	3.19157e-05	1.77248e-05	8.97374e-11	0.000103972	4.83718e-05	6.49444e-05
0.000125245	0.000117693	0.000145179	0.000909172	55.558	0.000849574	1.80693e-05	3.29471e-05	1.90884e-05	9.53021e-11	0.000104589	4.80767e-05	6.41554e-05
0.000133965	0.000115053	0.000145104	0.000966656	55.5579	0.000896489	1.94987e-05	3.45184e-05	2.1328e-05	1.04239e-10	0.000105503	4.7623e-05	6.29626e-05
0.000142685	0.00011251	0.000145038	0.00102322	55.5578	0.000942441	2.09376e-05	3.60252e-05	2.36729e-05	1.1335e-10	0.000106349	4.71838e-05	6.18285e-05
0.000151405	0.000110057	0.000144979	0.00107893	55.5577	0.000987475	2.2384e-05	3.7472e-05	2.61208e-05	1.22621e-10	0.000107132	4.67585e-05	6.07482e-05
0.000160125	0.000107686	0.000144926	0.00113382	55.5576	0.00103164	2.38363e-05	3.88628e-05	2.86699e-05	1.32037e-10	0.000107857	4.63467e-05	5.97168e-05
0.000168845	0.000105391	0.00014488	0.00118795	55.5575	0.00107496	2.52931e-05	4.02012e-05	3.13182e-05	1.41586e-10	0.000108528	4.5948e-05	5.87305e-05
0.000183082	0.000101795	0.000144814	0.00127477	55.5573	0.00114401	2.7678e-05	4.22828e-05	3.58515e-05	1.57436e-10	0.00010952	4.53237e-05	5.72076e-05
0.000197319	9.83678e-05	0.00014476	0.00135982	55.5572	0.00121107	3.00665e-05	4.42467e-05	4.06388e-05	1.73569e-10	0.000110396	4.47308e-05	5.57819e-05
0.000211557	9.50947e-05	0.000144714	0.00144323	55.557	0.00127628	3.24549e-05	4.61043e-05	4.56746e-05	1.8995e-10	0.000111167	4.41672e-05	5.44422e-05
0.000225794	9.19624e-05	0.000144676	0.00152513	55.5569	0.00133974	3.48399e-05	4.78653e-05	5.09542e-05	2.06548e-10	0.000111845	4.3631e-05	5.31791e-05
0.000240032	8.89603e-05	0.000144643	0.00160562	55.5568	0.00140156	3.7219e-05	4.95383e-05	5.64735e-05	2.23335e-10	0.000112439	4.31203e-05	5.19846e-05
0.000257538	8.54341e-05	0.000144611	0.00170282	55.5566	0.00147546	4.01329e-05	5.14859e-05	6.35829e-05	2.44201e-10	0.000113065	4.25249e-05	5.05997e-05
0.000275044	8.20772e-05	0.000144584	0.00179821	55.5564	0.00154715	4.30312e-05	5.33241e-05	7.10433e-05	2.65279e-10	0.000113588	4.19626e-05	4.92974e-05
0.00029255	7.88783e-05	0.000144563	0.00189195	55.5563	0.00161678	4.59115e-05	5.50633e-05	7.88492e-05	2.86535e-10	0.000114019	4.14308e-05	4.80687e-05
0.000310056	7.58271e-05	0.000144546	0.00198415	55.5561	0.00168447	4.87716e-05	5.67128e-05	8.69956e-05	3.07938e-10	0.000114367	4.09271e-05	4.69058e-05
0.000327563	7.2915e-05	0.000144532	0.00207495	55.5559	0.00175033	5.16101e-05	5.82806e-05	9.54781e-05	3.29458e-10	0.00011464	4.04492e-05	4.58021e-05
0.000345069	7.01346e-05	0.000144521	0.00216444	55.5558	0.00181446	5.44255e-05	5.97738e-05	0.000104292	3.51071e-10	0.000114846	3.99952e-05	4.47521e-05
0.000362575	6.74792e-05	0.000144513	0.00225272	55.5556	0.00187695	5.72169e-05	6.11985e-05	0.000113433	3.72749e-10	0.000114989	3.95632e-05	4.37509e-05
0.000380081	6.49427e-05	0.000144507	0.00233989	55.5555	0.00193789	5.99835e-05	6.25601e-05	0.000122897	3.94471e-10	0.000115076	3.91517e-05	4.27943e-05
0.000400791	6.2088e-05	0.000144501	0.00244167	55.5553	0.00200807	6.32235e-05	6.40963e-05	0.000134504	4.2019e-10	0.000115113	3.86891e-05	4.17153e-05
0.000421501	5.93833e-05	0.000144498	0.00254212	55.5551	0.00207632	6.64274e-05	6.5558e-05	0.000146548	4.45911e-10	0.000115084	3.8251e-05	4.06882e-05
0.000425032	5.89366e-05	0.000144497	0.00255912	55.5551	0.00208777	6.69699e-05	6.58003e-05	0.000148644	4.50287e-10	0.000115073	3.81784e-05	4.05181e-05
0.000428563	5.84941e-05	0.000144497	0.00257609	55.5551	0.00209916	6.75114e-05	6.60407e-05	0.000150753	4.54668e-10	0.000115061	3.81065e-05	4.03493e-05
0.000432093	5.80555e-05	0.000144497	0.00259302	55.5551	0.00211051	6.80518e-05	6.62791e-05	0.000152874	4.59046e-10	0.000115047	3.80353e-05	4.01818e-05
0.000435624	5.7621e-05	0.000144496	0.00260991	55.555	0.0021218	6.85912e-05	6.65156e-05	0.000155008	4.63422e-10	0.000115031	3.79648e-05	4.00156e-05
0.000442686	5.67639e-05	0.000144496	0.00264361	55.555	0.00214423	6.96667e-05	6.69831e-05	0.000159312	4.72169e-10	0.000114995	3.78254e-05	3.96871e-05
0.000449747	5.59224e-05	0.000144496	0.00267717	55.5549	0.00216646	7.07379e-05	6.74433e-05	0.000163664	4.80908e-10	0.000114952	3.76884e-05	3.93637e-05
0.000456809	5.50963e-05	0.000144496	0.00271061	55.5549	0.00218849	7.18048e-05	6.78965e-05	0.000168066	4.89637e-10	0.000114904	3.75537e-05	3.90451e-05
0.000468253	5.37894e-05	0.000144496	0.00276454	55.5548	0.00222379	7.35249e-05	6.86165e-05	0.000175301	5.03761e-10	0.000114814	3.73402e-05	3.8539e-05
0.000479698	5.25211e-05	0.000144497	0.00281816	55.5547	0.0022586	7.52337e-05	6.93192e-05	0.000182662	5.17851e-10	0.000114709	3.71322e-05	3.8045e-05
0.000491142	5.12902e-05	0.000144498	0.00287149	55.5546	0.00229293	7.69313e-05	7.00055e-05	0.000190146	5.31902e-10	0.000114591	3.69296e-05	3.75625e-05
0.000502587	5.00955e-05	0.0001445	0.00292454	55.5545	0.00232679	7.86177e-05	7.06759e-05	0.000197752	5.45911e-10	0.00011446	3.67321e-05	3.7091e-05
0.00052253	4.80974e-05	0.000144503	0.00301634	55.5544	0.00238474	8.15298e-05	7.18083e-05	0.000211293	5.70206e-10	0.000114204	3.63994e-05	3.62946e-05
0.000542474	4.62009e-05	0.000144507	0.00310738	55.5542	0.0024414	8.44082e-05	7.28978e-05	0.000225189	5.94335e-10	0.000113916	3.60806e-05	3.55284e-05
0.000562418	4.44011e-05	0.000144513	0.00319772	55.5541	0.00249683	8.72533e-05	7.39472e-05	0.000239433	6.18274e-10	0.000113597	3.57744e-05	3.47906e-05
0.000582362	4.26928e-05	0.000144519	0.00328742	55.5539	0.00255109	9.00656e-05	7.4959e-05	0.000254014	6.42007e-10	0.000113251	3.54801e-05	3.40794e-05
0.000610558	4.04247e-05	0.00014453	0.0034132	55.5537	0.00262593	9.39863e-05	7.63299e-05	0.000275185	6.7517e-10	0.000112722	3.50825e-05	3.31166e-05
0.000638754	3.83174e-05	0.000144542	0.00353789	55.5535	0.0026987	9.78437e-05	7.76363e-05	0.000296985	7.07837e-10	0.000112152	3.47048e-05	3.22002e-05
0.00066695	3.6359e-05	0.000144556	0.00366161	55.5533	0.00276956	0.000101639	7.88833e-05	0.000319385	7.39968e-10	0.000111546	3.43451e-05	3.13269e-05
0.000695146	3.45381e-05	0.000144572	0.00378444	55.5531	0.00283864	0.000105374	8.00757e-05	0.000342359	7.71533e-10	0.00011091	3.40017e-05	3.04938e-05
0.000723342	3.28444e-05	0.000144589	0.00390647	55.5529	0.00290606	0.000109051	8.12175e-05	0.000365881	8.02501e-10	0.000110249	3.3673e-05	2.96981e-05
0.000751538	3.12678e-05	0.000144609	0.00402777	55.5527	0.00297193	0.000112671	8.23125e-05	0.000389922	8.32854e-10	0.000109568	3.33579e-05	2.89376e-05
0.000779734	2.97996e-05	0.00014463	0.00414842	55.5526	0.00303635	0.000116235	8.33638e-05	0.000414458	8.62572e-10	0.000108869	3.30551e-05	2.821e-05
0.00080793	2.8431e-05	0.000144652	0.00426846	55.5524	0.00309944	0.000119746	8.43744e-05	0.000439462	8.91647e-10	0.000108157	3.27637e-05	2.75134e-05
0.000831192	2.73715e-05	0.000144672	0.00436709	55.5522	0.00315053	0.000122603	8.51796e-05	0.000460428	9.1514e-10	0.000107562	3.2531e-05	2.69608e-05
0.000854454	2.63706e-05	0.000144693	0.00446537	55.5521	0.00320082	0.000125425	8.59603e-05	0.000481683	9.38186e-10	0.000106961	3.2305e-05	2.64271e-05
0.000877717	2.54245e-05	0.000144716	0.00456333	55.5519	0.00325035	0.000128214	8.67179e-05	0.000503215	9.60786e-10	0.000106356	3.20851e-05	2.59115e-05
0.000900979	2.45296e-05	0.000144739	0.00466099	55.5518	0.00329916	0.00013097	8.74535e-05	0.000525011	9.82937e-10	0.000105748	3.1871e-05	2.54132e-05
0.000927422	2.35705e-05	0.000144766	0.00477167	55.5516	0.00335381	0.000134063	8.82643e-05	0.000550094	1.00757e-09	0.000105055	3.16343e-05	2.48667e-05
0.000953865	2.26686e-05	0.000144795	0.00488202	55.5514	0.00340764	0.000137116	8.90497e-05	0.000575487	1.03164e-09	0.000104361	3.1404e-05	2.43405e-05
0.000973221	2.20424e-05	0.000144817	0.0049626	55.5513	0.00344655	0.000139325	8.96093e-05	0.000594261	1.0489e-09	0.000103853	3.12393e-05	2.39675e-05
0.000992576	2.14434e-05	0.00014484	0.00504302	55.5512	0.00348507	0.000141514	9.01564e-05	0.000613186	1.06585e-09	0.000103346	3.10777e-05	2.36045e-05
0.00101193	2.08699e-05	0.000144863	0.00512329	55.5511	0.0035232	0.000143683	9.06916e-05	0.000632257	1.08251e-09	0.00010284	3.09191e-05	2.32512e-05
0.00103129	2.03206e-05	0.000144887	0.00520343	55.551	0.00356097	0.000145832	9.12154e-05	0.000651469	1.09887e-09	0.000102336	3.07634e-05	2.2907e-05
0.00105817	1.95954e-05	0.000144921	0.00531452	55.5508	0.00361287	0.000148784	9.19248e-05	0.000678377	1.12112e-09	0.000101638	3.05514e-05	2.24437e-05
0.00108506	1.89114e-05	0.000144956	0.00542538	55.5506	0.00366413	0.0001517	9.26139e-05	0.000705532	1.14282e-09	0.000100944	3.03444e-05	2.19969e-05
0.00111195	1.82656e-05	0.000144993	0.00553602	55.5505	0.00371481	0.00015458	9.32838e-05	0.00073292	1.16399e-09	0.000100256	3.0142e-05	2.15657e-05
0.00113883	1.76554e-05	0.00014503	0.00564646	55.5503	0.00376494	0.000157426	9.39355e-05	0.000760529	1.18462e-09	9.95735e-05	2.99439e-05	2.11494e-05
0.00117923	1.67999e-05	0.000145088	0.00581202	55.5501	0.00383927	0.000161638	9.48823e-05	0.0008024	1.21466e-09	9.85596e-05	2.9654e-05	2.05505e-05
0.00121962	1.60116e-05	0.000145148	0.00597719	55.5498	0.00391254	0.000165776	9.57925e-05	0.000844707	1.24359e-09	9.75612e-05	2.93727e-05	1.99816e-05
0.00125324	1.54019e-05	0.000145199	0.00611436	55.5496	0.00397274	0.000169165	9.65238e-05	0.000880219	1.26684e-09	9.6743e-05	2.91447e-05	1.95297e-05
0.00128685	1.48306e-05	0.000145252	0.0062513	55.5494	0.00403232	0.000172507	9.7233e-05	0.000915992	1.28937e-09	9.59367e-05	2.89218e-05	1.9096e-05
0.00132046	1.42945e-05	0.000145306	0.00638803	55.5492	0.0040913	0.000175802	9.79211e-05	0.000952009	1.31121e-09	9.51428e-05	2.87038e-05	1.86796e-05
0.00135408	1.37909e-05	0.000145361	0.00652457	55.549	0.00414974	0.000179053	9.85892e-05	0.000988255	1.33238e-09	9.43615e-05	2.84905e-05	1.82796e-05
0.00138769	1.33171e-05	0.000145416	0.00666092	55.5489	0.00420767	0.00018226	9.92384e-05	0.00102471	1.35291e-09	9.3593e-05	2.82815e-05	1.78951e-05
0.00142682	1.28001e-05	0.000145482	0.00681946	55.5486	0.00427452	0.00018594	9.99717e-05	0.00106741	1.37602e-09	9.27146e-05	2.80433e-05	1.74659e-05
0.00146596	1.2317e-05	0.000145549	0.00697779	55.5484	0.00434078	0.000189566	0.000100682	0.00111037	1.39834e-09	9.18538e-05	2.78105e-05	1.70553e-05
0.00147112	1.22557e-05	0.000145558	0.00699864	55.5484	0.00434947	0.000190039	0.000100774	0.00111605	1.40122e-09	9.17417e-05	2.77802e-05	1.70026e-05
0.00147628	1.2195e-05	0.000145567	0.00701949	55.5483	0.00435815	0.000190512	0.000100866	0.00112173	1.40409e-09	9.16299e-05	2.77499e-05	1.69501e-05
0.00148144	1.21347e-05	0.000145576	0.00704034	55.5483	0.00436682	0.000190984	0.000100957	0.00112742	1.40695e-09	9.15183e-05	2.77198e-05	1.68979e-05
0.0014866	1.2075e-05	0.000145585	0.00706119	55.5483	0.00437549	0.000191455	0.000101048	0.00113311	1.40979e-09	9.14071e-05	2.76897e-05	1.6846e-05
0.00149691	1.19572e-05	0.000145603	0.00710287	55.5482	0.00439279	0.000192395	0.000101229	0.00114451	1.41544e-09	9.11855e-05	2.76299e-05	1.67432e-05
0.00150723	1.18413e-05	0.000145621	0.00714453	55.5482	0.00441005	0.00019333	0.000101408	0.00115592	1.42104e-09	9.09652e-05	2.75704e-05	1.66415e-05
0.00151755	1.17274e-05	0.000145639	0.00718619	55.5481	0.00442728	0.000194262	0.000101586	0.00116734	1.42659e-09	9.07461e-05	2.75112e-05	1.6541e-05
0.00154069	1.14789e-05	0.00014568	0.00727956	55.548	0.0044658	0.00019634	0.00010198	0.00119302	1.43884e-09	9.02592e-05	2.73796e-05	1.63195e-05
0.00156383	1.12396e-05	0.000145721	0.00737287	55.5478	0.00450415	0.0001984	0.000102367	0.00121877	1.45085e-09	8.97783e-05	2.72496e-05	1.61036e-05
0.00158697	1.1009e-05	0.000145763	0.00746612	55.5477	0.00454235	0.000200442	0.000102747	0.00124458	1.46262e-09	8.93035e-05	2.71212e-05	1.5893e-05
0.00161011	1.07867e-05	0.000145804	0.00755932	55.5476	0.00458039	0.000202467	0.000103121	0.00127046	1.47416e-09	8.88347e-05	2.69942e-05	1.56875e-05
0.00164838	1.04361e-05	0.000145874	0.00771335	55.5474	0.004643	0.000205781	0.000103726	0.0013134	1.49275e-09	8.80723e-05	2.67875e-05	1.53584e-05
0.00168665	1.01055e-05	0.000145944	0.00786724	55.5471	0.00470524	0.00020905	0.000104315	0.00135651	1.51074e-09	8.73259e-05	2.65846e-05	1.50421e-05
0.00172492	9.7933e-06	0.000146014	0.008021	55.5469	0.00476715	0.000212276	0.000104889	0.00139976	1.52816e-09	8.65953e-05	2.63853e-05	1.47379e-05
0.0017632	9.4981e-06	0.000146085	0.00817464	55.5467	0.00482874	0.00021546	0.000105448	0.00144315	1.54504e-09	8.58802e-05	2.61896e-05	1.44451e-05
0.00183055	9.01612e-06	0.00014621	0.00844474	55.5463	0.00493642	0.000220965	0.000106399	0.00151981	1.5735e-09	8.46582e-05	2.58532e-05	1.3956e-05
0.0018979	8.57701e-06	0.000146336	0.00871451	55.5459	0.0050433	0.00022635	0.00010731	0.00159684	1.60048e-09	8.34813e-05	2.55268e-05	1.34975e-05
0.0019075	8.51763e-06	0.000146354	0.00875294	55.5459	0.00505847	0.000227107	0.000107437	0.00160784	1.6042e-09	8.33171e-05	2.5481e-05	1.34345e-05
0.0019171	8.45898e-06	0.000146372	0.00879135	55.5458	0.00507363	0.000227863	0.000107563	0.00161885	1.60791e-09	8.31538e-05	2.54354e-05	1.33721e-05
0.0019267	8.40107e-06	0.00014639	0.00882976	55.5458	0.00508877	0.000228617	0.000107688	0.00162987	1.61158e-09	8.29914e-05	2.53901e-05	1.33102e-05
0.0019363	8.34388e-06	0.000146408	0.00886817	55.5457	0.0051039	0.000229368	0.000107813	0.00164089	1.61523e-09	8.28298e-05	2.53448e-05	1.32488e-05
0.00194589	8.28741e-06	0.000146426	0.00890657	55.5457	0.00511902	0.000230116	0.000107937	0.00165192	1.61885e-09	8.26691e-05	2.52998e-05	1.3188e-05
0.00196356	8.18528e-06	0.000146459	0.00897723	55.5456	0.0051468	0.000231489	0.000108163	0.00167224	1.62544e-09	8.23756e-05	2.52174e-05	1.30775e-05
0.00198123	8.08545e-06	0.000146493	0.00904788	55.5455	0.00517455	0.000232854	0.000108387	0.00169257	1.63195e-09	8.20848e-05	2.51356e-05	1.29688e-05
0.0019989	7.98785e-06	0.000146526	0.0091185	55.5454	0.00520225	0.000234211	0.000108608	0.00171293	1.63837e-09	8.17969e-05	2.50544e-05	1.28617e-05
0.00201657	7.8924e-06	0.000146559	0.00918911	55.5453	0.00522991	0.000235562	0.000108827	0.0017333	1.6447e-09	8.15118e-05	2.49738e-05	1.27564e-05
0.00206558	7.63837e-06	0.000146652	0.00938489	55.545	0.00530644	0.000239269	0.000109424	0.0017899	1.66185e-09	8.07351e-05	2.47531e-05	1.24727e-05
0.00211459	7.39912e-06	0.000146744	0.00958054	55.5447	0.00538268	0.000242923	0.000110005	0.00184664	1.67839e-09	7.99788e-05	2.45368e-05	1.22009e-05
0.0021636	7.17346e-06	0.000146836	0.00977606	55.5445	0.00545866	0.000246525	0.00011057	0.00190349	1.69436e-09	7.92423e-05	2.43245e-05	1.19403e-05
0.00221262	6.96034e-06	0.000146928	0.00997147	55.5442	0.0055344	0.000250076	0.00011112	0.00196045	1.70979e-09	7.85249e-05	2.41162e-05	1.16903e-05
0.00229057	6.64483e-06	0.000147075	0.010282	55.5438	0.00565441	0.000255623	0.000111967	0.00205124	1.73327e-09	7.74217e-05	2.37928e-05	1.13129e-05
0.00236852	6.3552e-06	0.00014722	0.0105923	55.5433	0.00577392	0.000261051	0.000112781	0.00214225	1.75555e-09	7.63625e-05	2.34786e-05	1.09586e-05
0.00242604	6.15635e-06	0.000147327	0.0108211	55.543	0.00586184	0.000264985	0.000113362	0.00220955	1.77128e-09	7.56077e-05	2.32524e-05	1.07106e-05
0.00248357	5.96893e-06	0.000147433	0.0110499	55.5427	0.00594953	0.000268859	0.000113927	0.00227694	1.78644e-09	7.48747e-05	2.30307e-05	1.04734e-05
0.0025411	5.79206e-06	0.000147539	0.0112784	55.5424	0.00603702	0.000272677	0.000114477	0.00234443	1.80106e-09	7.41625e-05	2.28135e-05	1.02462e-05
0.00259862	5.62492e-06	0.000147644	0.0115069	55.542	0.00612432	0.000276438	0.000115013	0.00241199	1.81517e-09	7.34704e-05	2.26006e-05	1.00285e-05
0.00265615	5.46674e-06	0.000147749	0.0117352	55.5417	0.00621146	0.000280147	0.000115535	0.00247964	1.82881e-09	7.27974e-05	2.23919e-05	9.81966e-06
0.00274942	5.2276e-06	0.000147917	0.0121053	55.5412	0.00635241	0.00028605	0.000116354	0.00258946	1.84996e-09	7.17452e-05	2.20619e-05	9.4986e-06
0.00284269	5.00776e-06	0.000148083	0.012475	55.5407	0.006493	0.000291824	0.000117142	0.00269944	1.87001e-09	7.07383e-05	2.17419e-05	9.19753e-06
0.00293597	4.80503e-06	0.000148247	0.0128445	55.5402	0.00663326	0.000297475	0.000117899	0.00280956	1.88906e-09	6.97739e-05	2.14315e-05	8.91469e-06
0.00302924	4.61755e-06	0.000148409	0.0132138	55.5397	0.00677324	0.000303008	0.000118629	0.0029198	1.90718e-09	6.88494e-05	2.11302e-05	8.64849e-06
0.00312252	4.44373e-06	0.00014857	0.0135828	55.5392	0.00691297	0.00030843	0.000119333	0.00303015	1.92446e-09	6.79622e-05	2.08376e-05	8.39754e-06
0.0032476	4.22964e-06	0.000148781	0.0140773	55.5385	0.0071	0.000315535	0.000120238	0.00317827	1.94639e-09	6.68271e-05	2.04582e-05	8.08279e-06
0.00337268	4.03473e-06	0.000148989	0.0145715	55.5378	0.00728667	0.00032246	0.000121103	0.00332653	1.96705e-09	6.57502e-05	2.00929e-05	7.79055e-06
0.00349776	3.85658e-06	0.000149193	0.0150653	55.5371	0.00747304	0.000329215	0.000121931	0.0034749	1.98654e-09	6.47268e-05	1.97409e-05	7.51854e-06
0.00362284	3.6932e-06	0.000149393	0.0155587	55.5364	0.00765914	0.00033581	0.000122724	0.00362336	2.00499e-09	6.37529e-05	1.94014e-05	7.26475e-06
0.00372683	3.56735e-06	0.000149556	0.0159687	55.5359	0.00781368	0.000341178	0.000123359	0.00374685	2.01959e-09	6.29782e-05	1.91282e-05	7.06636e-06
0.00383082	3.44964e-06	0.000149717	0.0163785	55.5353	0.00796807	0.000346446	0.000123973	0.00387039	2.03359e-09	6.22332e-05	1.88629e-05	6.87846e-06
0.00393481	3.33933e-06	0.000149875	0.016788	55.5347	0.00812233	0.000351618	0.000124568	0.00399397	2.04701e-09	6.15162e-05	1.86051e-05	6.70024e-06
0.0040388	3.23575e-06	0.000150031	0.0171974	55.5342	0.00827647	0.0003567	0.000125143	0.00411758	2.0599e-09	6.08254e-05	1.83545e-05	6.53099e-06
0.0041428	3.13833e-06	0.000150184	0.0176065	55.5336	0.00843049	0.000361694	0.000125701	0.00424122	2.0723e-09	6.01593e-05	1.81109e-05	6.37005e-06
0.00426138	3.03404e-06	0.000150356	0.0180728	55.533	0.008606	0.000367286	0.000126317	0.00438223	2.08588e-09	5.94282e-05	1.7841e-05	6.19592e-06
0.00428366	3.01523e-06	0.000150388	0.0181604	55.5328	0.00863896	0.000368325	0.00012643	0.00440873	2.08837e-09	5.9294e-05	1.77913e-05	6.16426e-06
0.00430594	2.99663e-06	0.00015042	0.018248	55.5327	0.00867192	0.000369361	0.000126543	0.00443522	2.09083e-09	5.91609e-05	1.77418e-05	6.13291e-06
0.00432823	2.97826e-06	0.000150452	0.0183355	55.5326	0.00870487	0.000370393	0.000126655	0.00446172	2.09328e-09	5.90287e-05	1.76926e-05	6.10189e-06
0.00435051	2.9601e-06	0.000150483	0.0184231	55.5325	0.00873782	0.000371421	0.000126766	0.00448822	2.09572e-09	5.88975e-05	1.76437e-05	6.07117e-06
0.00439507	2.92444e-06	0.000150546	0.0185982	55.5322	0.00880371	0.000373467	0.000126987	0.00454122	2.10052e-09	5.8638e-05	1.75467e-05	6.01066e-06
0.00443963	2.88963e-06	0.000150609	0.0187733	55.532	0.00886958	0.000375499	0.000127204	0.00459422	2.10526e-09	5.83821e-05	1.74508e-05	5.95134e-06
0.0044842	2.85562e-06	0.000150671	0.0189483	55.5317	0.00893543	0.000377517	0.000127419	0.00464723	2.10992e-09	5.813e-05	1.7356e-05	5.89318e-06
0.00456521	2.79578e-06	0.000150783	0.0192664	55.5313	0.00905512	0.000381152	0.000127804	0.0047436	2.11823e-09	5.76806e-05	1.71864e-05	5.7903e-06
0.00464623	2.73838e-06	0.000150893	0.0195844	55.5309	0.00917476	0.000384744	0.00012818	0.00483997	2.12632e-09	5.72424e-05	1.70202e-05	5.69094e-06
0.00472725	2.68328e-06	0.000151002	0.0199023	55.5304	0.00929436	0.000388294	0.000128548	0.00493635	2.1342e-09	5.68151e-05	1.68572e-05	5.59494e-06
0.00480827	2.63033e-06	0.00015111	0.0202201	55.53	0.00941391	0.000391804	0.000128908	0.00503273	2.14189e-09	5.63982e-05	1.66975e-05	5.50212e-06
0.00493243	2.55311e-06	0.000151273	0.0207069	55.5293	0.00959703	0.000397106	0.000129446	0.00518042	2.15332e-09	5.57786e-05	1.64588e-05	5.36571e-06
0.00505659	2.48027e-06	0.000151433	0.0211935	55.5286	0.00978006	0.000402319	0.000129968	0.00532811	2.16434e-09	5.51809e-05	1.62271e-05	5.2359e-06
0.00518075	2.41146e-06	0.00015159	0.0216798	55.528	0.009963	0.000407448	0.000130473	0.00547579	2.17497e-09	5.46041e-05	1.60021e-05	5.11224e-06
0.00530491	2.34635e-06	0.000151744	0.0221658	55.5273	0.0101458	0.000412494	0.000130964	0.00562346	2.18524e-09	5.40468e-05	1.57835e-05	4.99429e-06
0.00544261	2.27813e-06	0.000151912	0.0227047	55.5266	0.0103486	0.000418001	0.000131492	0.00578723	2.19625e-09	5.34504e-05	1.55483e-05	4.8697e-06
0.00558032	2.21375e-06	0.000152077	0.0232432	55.5258	0.0105512	0.000423416	0.000132003	0.00595099	2.20687e-09	5.28752e-05	1.53202e-05	4.75117e-06
0.00568715	2.16626e-06	0.000152203	0.0236608	55.5252	0.0107083	0.000427556	0.000132389	0.006078	2.21486e-09	5.2443e-05	1.51481e-05	4.66314e-06
0.00579397	2.12077e-06	0.000152327	0.0240782	55.5247	0.0108653	0.000431645	0.000132766	0.00620499	2.22264e-09	5.20224e-05	1.49799e-05	4.57833e-06
0.00590079	2.07716e-06	0.000152449	0.0244954	55.5241	0.0110223	0.000435684	0.000133134	0.00633197	2.23023e-09	5.16128e-05	1.48156e-05	4.49655e-06
0.00600761	2.03531e-06	0.000152569	0.0249125	55.5235	0.0111792	0.000439676	0.000133494	0.00645894	2.23763e-09	5.12137e-05	1.46551e-05	4.41766e-06
0.00616666	1.97606e-06	0.000152746	0.0255332	55.5227	0.0114128	0.000445533	0.000134015	0.00664794	2.24832e-09	5.06382e-05	1.44227e-05	4.30523e-06
0.00629503	1.93065e-06	0.000152885	0.0260339	55.522	0.0116012	0.00045019	0.000134424	0.00680046	2.25668e-09	5.0189e-05	1.42407e-05	4.21857e-06
0.00631169	1.92492e-06	0.000152903	0.0260989	55.5219	0.0116257	0.00045079	0.000134476	0.00682026	2.25775e-09	5.01316e-05	1.42174e-05	4.20758e-06
0.00632836	1.91922e-06	0.000152921	0.0261639	55.5218	0.0116502	0.000451389	0.000134528	0.00684006	2.25881e-09	5.00745e-05	1.41942e-05	4.19664e-06
0.00634502	1.91355e-06	0.000152939	0.0262288	55.5217	0.0116746	0.000451987	0.00013458	0.00685985	2.25988e-09	5.00176e-05	1.41711e-05	4.18577e-06
0.00636169	1.90792e-06	0.000152957	0.0262938	55.5216	0.0116991	0.000452584	0.000134632	0.00687965	2.26093e-09	4.99609e-05	1.41481e-05	4.17495e-06
0.00639502	1.89675e-06	0.000152993	0.0264237	55.5214	0.011748	0.000453775	0.000134735	0.00691924	2.26304e-09	4.98481e-05	1.41023e-05	4.15347e-06
0.00642834	1.88571e-06	0.000153028	0.0265536	55.5212	0.0117969	0.000454961	0.000134837	0.00695883	2.26513e-09	4.97362e-05	1.40567e-05	4.13222e-06
0.00646167	1.87479e-06	0.000153063	0.0266835	55.5211	0.0118457	0.000456144	0.000134938	0.00699841	2.2672e-09	4.96251e-05	1.40115e-05	4.11119e-06
0.00654435	1.84826e-06	0.00015315	0.0270057	55.5206	0.011967	0.000459061	0.000135187	0.00709661	2.27229e-09	4.93531e-05	1.39007e-05	4.05992e-06
0.00662704	1.82248e-06	0.000153236	0.0273279	55.5202	0.0120883	0.000461955	0.000135433	0.0071948	2.27729e-09	4.90859e-05	1.37916e-05	4.00992e-06
0.00670972	1.7974e-06	0.000153322	0.0276499	55.5197	0.0122095	0.000464826	0.000135674	0.00729297	2.28221e-09	4.88235e-05	1.36844e-05	3.96115e-06
0.0068537	1.75536e-06	0.000153468	0.0282104	55.519	0.0124205	0.00046977	0.000136085	0.0074639	2.29059e-09	4.83775e-05	1.35018e-05	3.879e-06
0.00699768	1.71525e-06	0.000153612	0.0287706	55.5182	0.0126314	0.000474649	0.000136485	0.00763478	2.29875e-09	4.79447e-05	1.33242e-05	3.80022e-06
0.00714165	1.67695e-06	0.000153754	0.0293306	55.5174	0.0128422	0.000479465	0.000136875	0.00780562	2.3067e-09	4.75245e-05	1.31515e-05	3.72459e-06
0.00728563	1.64034e-06	0.000153893	0.0298903	55.5166	0.013053	0.00048422	0.000137255	0.00797643	2.31444e-09	4.71162e-05	1.29835e-05	3.65193e-06
0.00750422	1.58773e-06	0.0001541	0.0307396	55.5155	0.0133728	0.000491327	0.000137814	0.00823566	2.32583e-09	4.65178e-05	1.27368e-05	3.54691e-06
0.00772281	1.53842e-06	0.000154302	0.0315883	55.5143	0.0136924	0.000498307	0.000138352	0.0084948	2.33682e-09	4.59438e-05	1.24999e-05	3.4478e-06
0.0079414	1.49211e-06	0.0001545	0.0324364	55.5131	0.0140118	0.000505165	0.000138872	0.00875383	2.34743e-09	4.53925e-05	1.22721e-05	3.35412e-06
0.00816	1.44854e-06	0.000154693	0.0332839	55.512	0.0143311	0.000511909	0.000139373	0.00901276	2.35769e-09	4.48622e-05	1.20529e-05	3.26544e-06
0.00846219	1.39237e-06	0.000154954	0.0344546	55.5103	0.0147721	0.000521054	0.000140038	0.00937055	2.37135e-09	4.41614e-05	1.17633e-05	3.15034e-06
0.00876439	1.34046e-06	0.000155206	0.0356243	55.5087	0.0152128	0.000530005	0.000140673	0.00972813	2.38444e-09	4.3495e-05	1.1488e-05	3.04315e-06
0.00880947	1.33305e-06	0.000155243	0.0357987	55.5085	0.0152785	0.000531324	0.000140765	0.00978146	2.38635e-09	4.33983e-05	1.14481e-05	3.02779e-06
0.00885456	1.32572e-06	0.00015528	0.0359731	55.5082	0.0153443	0.00053264	0.000140857	0.0098348	2.38824e-09	4.33023e-05	1.14085e-05	3.01258e-06
0.00889965	1.31847e-06	0.000155317	0.0361475	55.508	0.01541	0.000533952	0.000140948	0.00988812	2.39013e-09	4.3207e-05	1.13692e-05	2.99752e-06
0.00894474	1.3113e-06	0.000155354	0.0363219	55.5078	0.0154757	0.00053526	0.000141039	0.00994144	2.39201e-09	4.31124e-05	1.13301e-05	2.98261e-06
0.00898983	1.30421e-06	0.00015539	0.0364962	55.5075	0.0155414	0.000536564	0.000141129	0.00999476	2.39387e-09	4.30185e-05	1.12914e-05	2.96786e-06
0.00908001	1.29026e-06	0.000155463	0.0368448	55.507	0.0156727	0.00053916	0.000141307	0.0101014	2.39757e-09	4.28325e-05	1.12147e-05	2.93878e-06
0.00917019	1.27661e-06	0.000155535	0.0371934	55.5066	0.0158041	0.000541742	0.000141483	0.010208	2.40122e-09	4.26492e-05	1.11392e-05	2.91027e-06
0.00926037	1.26325e-06	0.000155606	0.0375418	55.5061	0.0159354	0.000544309	0.000141656	0.0103146	2.40484e-09	4.24683e-05	1.10647e-05	2.88232e-06
0.00935055	1.25018e-06	0.000155677	0.0378901	55.5056	0.0160667	0.000546861	0.000141828	0.0104211	2.40841e-09	4.22899e-05	1.09913e-05	2.8549e-06
0.00956295	1.22043e-06	0.000155841	0.0387102	55.5045	0.0163757	0.000552818	0.000142224	0.0106721	2.41669e-09	4.18789e-05	1.08224e-05	2.79236e-06
0.00977535	1.19209e-06	0.000156003	0.0395298	55.5033	0.0166847	0.000558699	0.000142609	0.0109229	2.42476e-09	4.14805e-05	1.0659e-05	2.73253e-06
0.00998774	1.16506e-06	0.000156161	0.0403489	55.5022	0.0169934	0.000564508	0.000142983	0.0111736	2.43264e-09	4.10939e-05	1.05007e-05	2.67524e-06
0.0102001	1.13925e-06	0.000156317	0.0411676	55.5011	0.017302	0.000570248	0.000143347	0.0114242	2.44035e-09	4.07186e-05	1.03474e-05	2.62032e-06
0.0104814	1.10681e-06	0.00015652	0.0422507	55.4996	0.0177103	0.000577747	0.000143815	0.0117558	2.45029e-09	4.02378e-05	1.01516e-05	2.55102e-06
0.0107626	1.0762e-06	0.000156718	0.043333	55.4981	0.0181184	0.000585137	0.000144267	0.0120873	2.45996e-09	3.97745e-05	9.9636e-06	2.48533e-06
0.0110438	1.04727e-06	0.000156912	0.0444146	55.4966	0.0185262	0.000592423	0.000144704	0.0124185	2.46937e-09	3.93275e-05	9.78292e-06	2.42297e-06
0.011325	1.01988e-06	0.000157102	0.0454953	55.4951	0.0189337	0.000599611	0.000145127	0.0127496	2.47854e-09	3.88957e-05	9.60912e-06	2.3637e-06
0.0116603	9.89075e-07	0.000157324	0.0467828	55.4933	0.0194193	0.00060806	0.000145614	0.0131441	2.48919e-09	3.83997e-05	9.41038e-06	2.29676e-06
0.0119956	9.60101e-07	0.000157541	0.0480693	55.4915	0.0199045	0.000616384	0.000146085	0.0135384	2.49954e-09	3.79225e-05	9.22027e-06	2.23353e-06
0.0120545	9.55196e-07	0.000157579	0.0482952	55.4912	0.0199896	0.000617834	0.000146166	0.0136076	2.50133e-09	3.78406e-05	9.18773e-06	2.2228e-06
0.0121134	9.50337e-07	0.000157616	0.048521	55.4909	0.0200748	0.00061928	0.000146246	0.0136769	2.50311e-09	3.77592e-05	9.15544e-06	2.21216e-06
0.0121724	9.45528e-07	0.000157653	0.0487468	55.4906	0.02016	0.000620723	0.000146326	0.0137461	2.50488e-09	3.76783e-05	9.12338e-06	2.20163e-06
0.0122313	9.40768e-07	0.000157691	0.0489726	55.4903	0.0202452	0.000622162	0.000146405	0.0138153	2.50665e-09	3.75979e-05	9.09157e-06	2.19119e-06
0.0123491	9.31394e-07	0.000157765	0.0494241	55.4897	0.0204155	0.00062503	0.000146563	0.0139537	2.51015e-09	3.74388e-05	9.02865e-06	2.17062e-06
0.0124669	9.22209e-07	0.000157838	0.0498754	55.489	0.0205857	0.000627884	0.000146718	0.014092	2.51363e-09	3.72816e-05	8.96667e-06	2.15043e-06
0.0125847	9.13207e-07	0.000157911	0.0503266	55.4884	0.0207559	0.000630725	0.000146872	0.0142304	2.51707e-09	3.71265e-05	8.9056e-06	2.13062e-06
0.0127794	8.98716e-07	0.00015803	0.0510722	55.4874	0.0210371	0.000635393	0.000147122	0.0144589	2.5227e-09	3.68742e-05	8.8066e-06	2.09868e-06
0.0129742	8.84687e-07	0.000158148	0.0518174	55.4864	0.0213183	0.000640025	0.000147368	0.0146874	2.52825e-09	3.66271e-05	8.70995e-06	2.06769e-06
0.0131689	8.71099e-07	0.000158265	0.0525622	55.4853	0.0215992	0.000644624	0.000147609	0.0149158	2.53373e-09	3.63849e-05	8.61557e-06	2.03762e-06
0.0133636	8.57932e-07	0.00015838	0.0533067	55.4843	0.0218801	0.00064919	0.000147846	0.0151442	2.53913e-09	3.61474e-05	8.52337e-06	2.00842e-06
0.0137412	8.33529e-07	0.0001586	0.0547493	55.4823	0.0224244	0.000657955	0.000148293	0.0155866	2.54942e-09	3.56998e-05	8.35057e-06	1.95416e-06
0.0141188	8.10507e-07	0.000158816	0.0561906	55.4803	0.0229682	0.000666607	0.000148725	0.0160287	2.55946e-09	3.52682e-05	8.18518e-06	1.90279e-06
0.0144964	7.88752e-07	0.000159027	0.0576306	55.4783	0.0235116	0.000675154	0.000149144	0.0164705	2.56928e-09	3.48516e-05	8.02676e-06	1.85408e-06
0.014874	7.68162e-07	0.000159235	0.0590694	55.4764	0.0240546	0.000683601	0.000149549	0.0169119	2.57888e-09	3.4449e-05	7.87486e-06	1.80785e-06
0.015527	7.35037e-07	0.000159585	0.0615549	55.4729	0.0249927	0.000697989	0.000150223	0.0176746	2.59504e-09	3.37836e-05	7.6264e-06	1.73317e-06
0.0161799	7.04721e-07	0.000159925	0.0640368	55.4695	0.0259296	0.00071212	0.000150863	0.0184364	2.61068e-09	3.31537e-05	7.39444e-06	1.66451e-06
0.0162715	7.00677e-07	0.000159971	0.0643843	55.469	0.0260608	0.000714081	0.00015095	0.018543	2.61283e-09	3.30681e-05	7.36317e-06	1.65533e-06
0.016363	6.9668e-07	0.000160018	0.0647318	55.4685	0.026192	0.000716037	0.000151037	0.0186497	2.61497e-09	3.29831e-05	7.33217e-06	1.64624e-06
0.0164545	6.92729e-07	0.000160065	0.0650792	55.4681	0.0263232	0.000717989	0.000151123	0.0187563	2.61711e-09	3.28987e-05	7.30147e-06	1.63726e-06
0.016546	6.88825e-07	0.000160111	0.0654266	55.4676	0.0264543	0.000719937	0.000151209	0.0188629	2.61923e-09	3.28149e-05	7.27104e-06	1.62838e-06
0.0166375	6.84965e-07	0.000160157	0.0657738	55.4671	0.0265854	0.00072188	0.000151294	0.0189695	2.62135e-09	3.27317e-05	7.24088e-06	1.6196e-06
0.0168205	6.77377e-07	0.000160249	0.0664682	55.4661	0.0268476	0.000725753	0.000151463	0.0191827	2.62556e-09	3.25671e-05	7.18139e-06	1.60232e-06
0.0170035	6.6996e-07	0.00016034	0.0671623	55.4652	0.0271097	0.000729609	0.000151629	0.0193957	2.62973e-09	3.24048e-05	7.12297e-06	1.5854e-06
0.0171866	6.62708e-07	0.00016043	0.0678561	55.4642	0.0273716	0.000733449	0.000151793	0.0196087	2.63387e-09	3.22447e-05	7.06557e-06	1.56885e-06
0.0173696	6.55616e-07	0.00016052	0.0685497	55.4633	0.0276335	0.000737272	0.000151956	0.0198217	2.63799e-09	3.20869e-05	7.00918e-06	1.55265e-06
0.0178754	6.36806e-07	0.000160765	0.070465	55.4606	0.0283568	0.000747757	0.000152395	0.0204097	2.64919e-09	3.16615e-05	6.85837e-06	1.50958e-06
0.0183811	6.19074e-07	0.000161006	0.0723784	55.458	0.0290795	0.000758129	0.00015282	0.0209971	2.66018e-09	3.12514e-05	6.71452e-06	1.46889e-06
0.0188869	6.0233e-07	0.000161242	0.0742899	55.4553	0.0298015	0.000768394	0.000153232	0.021584	2.67096e-09	3.08555e-05	6.57716e-06	1.43036e-06
0.0193927	5.86494e-07	0.000161475	0.0761995	55.4527	0.030523	0.000778559	0.000153632	0.0221704	2.68156e-09	3.04729e-05	6.44586e-06	1.39383e-06
0.0202446	5.61673e-07	0.000161858	0.079412	55.4483	0.0317368	0.000795469	0.000154281	0.0231568	2.69902e-09	2.98564e-05	6.2373e-06	1.33642e-06
0.0210965	5.38926e-07	0.000162231	0.0826194	55.4438	0.032949	0.000812137	0.000154902	0.0241418	2.71604e-09	2.92721e-05	6.04314e-06	1.28363e-06
0.0212198	5.35791e-07	0.000162285	0.0830831	55.4432	0.0331243	0.000814529	0.000154989	0.0242842	2.71847e-09	2.91901e-05	6.01615e-06	1.27634e-06
0.021343	5.32694e-07	0.000162338	0.0835466	55.4426	0.0332995	0.000816917	0.000155076	0.0244265	2.72089e-09	2.91086e-05	5.98943e-06	1.26913e-06
0.0214663	5.29633e-07	0.000162391	0.0840101	55.4419	0.0334747	0.0008193	0.000155163	0.0245688	2.7233e-09	2.90277e-05	5.96297e-06	1.26201e-06
0.0215895	5.26609e-07	0.000162443	0.0844734	55.4413	0.0336498	0.000821679	0.000155249	0.0247111	2.7257e-09	2.89475e-05	5.93678e-06	1.25497e-06
0.0217128	5.2362e-07	0.000162496	0.0849367	55.4406	0.0338249	0.000824054	0.000155334	0.0248534	2.7281e-09	2.88678e-05	5.91083e-06	1.24801e-06
0.0219418	5.18158e-07	0.000162593	0.0857971	55.4395	0.0341502	0.000828454	0.000155492	0.0251176	2.73253e-09	2.87212e-05	5.86329e-06	1.23528e-06
0.0221708	5.12813e-07	0.00016269	0.0866573	55.4383	0.0344754	0.00083284	0.000155648	0.0253818	2.73694e-09	2.85766e-05	5.8166e-06	1.22281e-06
0.0223998	5.0758e-07	0.000162786	0.0875171	55.4371	0.0348005	0.000837212	0.000155802	0.0256458	2.74132e-09	2.84338e-05	5.77072e-06	1.2106e-06
0.0226288	5.02457e-07	0.000162882	0.0883765	55.4359	0.0351255	0.000841569	0.000155955	0.0259097	2.74567e-09	2.82929e-05	5.72565e-06	1.19864e-06
0.0233392	4.87221e-07	0.000163175	0.0910405	55.4322	0.0361329	0.000855001	0.000156418	0.0267278	2.75904e-09	2.78669e-05	5.5907e-06	1.163e-06
0.0240497	4.72911e-07	0.000163463	0.0937014	55.4285	0.0371394	0.000868309	0.000156868	0.0275449	2.77219e-09	2.74571e-05	5.46267e-06	1.12946e-06
0.0247601	4.59443e-07	0.000163747	0.0963592	55.4249	0.0381449	0.000881503	0.000157305	0.028361	2.78514e-09	2.70622e-05	5.34104e-06	1.09784e-06
0.0254705	4.46745e-07	0.000164026	0.099014	55.4212	0.0391495	0.00089459	0.00015773	0.0291762	2.79792e-09	2.66813e-05	5.22534e-06	1.06797e-06
0.0261809	4.34753e-07	0.000164302	0.101666	55.4175	0.0401532	0.000907575	0.000158144	0.0299904	2.81052e-09	2.63136e-05	5.11514e-06	1.03972e-06
0.0274151	4.15429e-07	0.000164772	0.106266	55.4112	0.0418948	0.000929912	0.00015884	0.0314027	2.83205e-09	2.57038e-05	4.93566e-06	9.94099e-07
0.0286493	3.97802e-07	0.000165232	0.110858	55.4049	0.0436339	0.000951992	0.000159507	0.0328124	2.85316e-09	2.51277e-05	4.76985e-06	9.52387e-07
0.0298834	3.81656e-07	0.000165683	0.115442	55.3985	0.0453707	0.000973839	0.00016015	0.0342194	2.87389e-09	2.45821e-05	4.6162e-06	9.14098e-07
0.0311176	3.66813e-07	0.000166126	0.120018	55.3922	0.0471052	0.000995473	0.000160771	0.0356238	2.89429e-09	2.40642e-05	4.47342e-06	8.78832e-07
0.0321282	3.55521e-07	0.000166483	0.12376	55.387	0.0485239	0.00101304	0.000161264	0.0367719	2.91076e-09	2.36591e-05	4.36381e-06	8.51959e-07
0.0331388	3.44925e-07	0.000166835	0.127497	55.3819	0.0499412	0.00103049	0.000161745	0.0379184	2.92705e-09	2.32699e-05	4.26018e-06	8.26712e-07
0.0341494	3.34963e-07	0.000167183	0.131229	55.3767	0.0513571	0.00104783	0.000162215	0.0390633	2.94317e-09	2.28955e-05	4.16207e-06	8.0295e-07
0.0351599	3.2558e-07	0.000167526	0.134956	55.3716	0.0527718	0.00106506	0.000162674	0.0402067	2.95913e-09	2.25349e-05	4.06903e-06	7.80543e-07
0.0361705	3.16728e-07	0.000167866	0.138679	55.3664	0.0541853	0.0010822	0.000163123	0.0413485	2.97494e-09	2.21873e-05	3.98068e-06	7.59381e-07
0.0371811	3.08358e-07	0.000168202	0.142398	55.3613	0.0555975	0.00109924	0.000163563	0.0424888	2.99062e-09	2.18518e-05	3.89667e-06	7.39357e-07
0.0381917	3.00438e-07	0.000168534	0.146112	55.3561	0.0570086	0.00111619	0.000163994	0.0436276	3.00616e-09	2.15279e-05	3.81669e-06	7.20389e-07
0.0389967	2.94421e-07	0.000168797	0.149068	55.3521	0.0581319	0.00112964	0.000164332	0.0445338	3.01846e-09	2.12777e-05	3.75567e-06	7.05973e-07
0.0391308	2.93443e-07	0.00016884	0.149561	55.3514	0.0583189	0.00113188	0.000164388	0.0446847	3.02051e-09	2.12367e-05	3.74573e-06	7.03628e-07
0.0392649	2.92472e-07	0.000168884	0.150053	55.3507	0.058506	0.00113411	0.000164444	0.0448355	3.02255e-09	2.11958e-05	3.73584e-06	7.01299e-07
0.0393991	2.91507e-07	0.000168927	0.150545	55.35	0.0586931	0.00113635	0.000164499	0.0449864	3.02459e-09	2.11551e-05	3.72602e-06	6.98986e-07
0.0395332	2.90549e-07	0.000168971	0.151037	55.3493	0.0588801	0.00113858	0.000164555	0.0451372	3.02662e-09	2.11146e-05	3.71626e-06	6.96689e-07
0.0398014	2.88652e-07	0.000169057	0.152021	55.348	0.0592541	0.00114304	0.000164665	0.0454388	3.03069e-09	2.10341e-05	3.69691e-06	6.9214e-07
0.0400697	2.86781e-07	0.000169144	0.153004	55.3466	0.059628	0.00114749	0.000164775	0.0457402	3.03475e-09	2.09543e-05	3.6778e-06	6.87652e-07
0.040338	2.84935e-07	0.00016923	0.153988	55.3453	0.0600019	0.00115194	0.000164885	0.0460416	3.0388e-09	2.08752e-05	3.65892e-06	6.83223e-07
0.0409119	2.81066e-07	0.000169414	0.156091	55.3423	0.0608015	0.00116144	0.000165118	0.046686	3.04745e-09	2.07082e-05	3.61929e-06	6.7394e-07
0.0414858	2.77305e-07	0.000169597	0.158192	55.3394	0.0616007	0.00117092	0.000165348	0.04733	3.05606e-09	2.05443e-05	3.58065e-06	6.64912e-07
0.0420597	2.73647e-07	0.000169779	0.160293	55.3365	0.0623997	0.00118037	0.000165576	0.0479736	3.06464e-09	2.03832e-05	3.54298e-06	6.56128e-07
0.0426336	2.70088e-07	0.00016996	0.162392	55.3336	0.0631983	0.00118981	0.000165803	0.0486168	3.07319e-09	2.0225e-05	3.50623e-06	6.47578e-07
0.0439183	2.62457e-07	0.000170362	0.167087	55.3271	0.0649849	0.00121085	0.000166303	0.0500549	3.09223e-09	1.98807e-05	3.42716e-06	6.29242e-07
0.0452031	2.55261e-07	0.000170761	0.171776	55.3207	0.06677	0.0012318	0.000166794	0.051491	3.11114e-09	1.95493e-05	3.3522e-06	6.11938e-07
0.0464878	2.48463e-07	0.000171156	0.176459	55.3142	0.0685537	0.00125265	0.000167276	0.0529252	3.12992e-09	1.92301e-05	3.28104e-06	5.9558e-07
0.0477725	2.42029e-07	0.000171547	0.181138	55.3077	0.0703359	0.00127342	0.000167751	0.0543573	3.14859e-09	1.89222e-05	3.21341e-06	5.80094e-07
0.0500428	2.31465e-07	0.000172231	0.189391	55.2963	0.0734822	0.00130993	0.000168572	0.0568835	3.18131e-09	1.84042e-05	3.10171e-06	5.54649e-07
0.0523131	2.21815e-07	0.000172905	0.19763	55.2849	0.0766244	0.0013462	0.000169372	0.059404	3.21374e-09	1.79165e-05	2.99898e-06	5.3139e-07
0.052623	2.20562e-07	0.000172997	0.198753	55.2833	0.0770532	0.00135113	0.00016948	0.0597478	3.21814e-09	1.78521e-05	2.98559e-06	5.2837e-07
0.052933	2.19323e-07	0.000173088	0.199877	55.2818	0.0774819	0.00135607	0.000169587	0.0600914	3.22254e-09	1.77883e-05	2.97235e-06	5.25383e-07
0.053243	2.18099e-07	0.000173179	0.201	55.2802	0.0779106	0.001361	0.000169694	0.0604349	3.22694e-09	1.77249e-05	2.95924e-06	5.2243e-07
0.053553	2.16888e-07	0.00017327	0.202123	55.2787	0.0783391	0.00136592	0.000169801	0.0607784	3.23133e-09	1.7662e-05	2.94628e-06	5.19511e-07
0.053863	2.15692e-07	0.000173361	0.203246	55.2771	0.0787676	0.00137084	0.000169907	0.0611217	3.23572e-09	1.75996e-05	2.93345e-06	5.16626e-07
0.054483	2.13339e-07	0.000173542	0.20549	55.274	0.0796244	0.00138067	0.000170119	0.0618081	3.24448e-09	1.74763e-05	2.90821e-06	5.10952e-07
0.055103	2.11039e-07	0.000173722	0.207734	55.2709	0.080481	0.00139049	0.00017033	0.0624941	3.25322e-09	1.73548e-05	2.88349e-06	5.05404e-07
0.055723	2.0879e-07	0.000173902	0.209976	55.2678	0.0813372	0.00140029	0.00017054	0.0631797	3.26194e-09	1.72351e-05	2.85928e-06	4.99978e-07
0.056343	2.0659e-07	0.000174081	0.212217	55.2647	0.0821933	0.00141007	0.000170748	0.063865	3.27065e-09	1.71173e-05	2.83556e-06	4.9467e-07
0.0580573	2.0075e-07	0.000174574	0.218409	55.2561	0.0845589	0.00143707	0.000171318	0.0657577	3.29463e-09	1.68004e-05	2.77244e-06	4.80577e-07
0.0597716	1.95241e-07	0.000175063	0.224594	55.2476	0.0869227	0.00146396	0.00017188	0.0676477	3.3185e-09	1.64961e-05	2.71268e-06	4.67281e-07
0.0614859	1.90037e-07	0.000175548	0.230771	55.239	0.0892847	0.00149076	0.000172434	0.069535	3.34226e-09	1.62035e-05	2.65603e-06	4.54718e-07
0.0632002	1.85112e-07	0.000176029	0.236941	55.2305	0.091645	0.00151748	0.000172981	0.0714197	3.36591e-09	1.5922e-05	2.60225e-06	4.42827e-07
0.0661583	1.77207e-07	0.000176851	0.247573	55.2157	0.0957141	0.00156338	0.000173908	0.074666	3.40651e-09	1.54602e-05	2.51556e-06	4.23737e-07
0.0691164	1.6997e-07	0.000177663	0.258185	55.201	0.0997785	0.00160905	0.000174818	0.0779052	3.44684e-09	1.50264e-05	2.43583e-06	4.0626e-07
0.0695389	1.68986e-07	0.000177779	0.259699	55.1989	0.100359	0.00161556	0.000174946	0.0783672	3.45259e-09	1.49666e-05	2.42496e-06	4.03883e-07
0.0699614	1.68014e-07	0.000177894	0.261212	55.1969	0.100939	0.00162206	0.000175075	0.0788291	3.45832e-09	1.49073e-05	2.41421e-06	4.01535e-07
0.0703839	1.67053e-07	0.000178009	0.262726	55.1948	0.101519	0.00162856	0.000175202	0.0792909	3.46405e-09	1.48485e-05	2.40359e-06	3.99215e-07
0.0708064	1.66104e-07	0.000178123	0.264239	55.1927	0.102099	0.00163505	0.00017533	0.0797526	3.46978e-09	1.47902e-05	2.39308e-06	3.96921e-07
0.0712289	1.65165e-07	0.000178238	0.265751	55.1906	0.102678	0.00164154	0.000175457	0.0802141	3.4755e-09	1.47324e-05	2.38269e-06	3.94655e-07
0.0720028	1.63475e-07	0.000178447	0.268521	55.1867	0.10374	0.00165342	0.000175689	0.0810592	3.48598e-09	1.46277e-05	2.36396e-06	3.90571e-07
0.0727768	1.61819e-07	0.000178656	0.27129	55.1829	0.104802	0.00166528	0.00017592	0.0819038	3.49644e-09	1.45246e-05	2.34559e-06	3.86573e-07
0.0735507	1.60198e-07	0.000178864	0.274058	55.1791	0.105863	0.00167713	0.000176151	0.0827481	3.50688e-09	1.4423e-05	2.32759e-06	3.82657e-07
0.0743247	1.5861e-07	0.000179072	0.276825	55.1752	0.106924	0.00168897	0.00017638	0.0835918	3.51731e-09	1.4323e-05	2.30995e-06	3.78822e-07
0.076813	1.53718e-07	0.000179736	0.285712	55.1629	0.110334	0.00172694	0.00017711	0.0863019	3.55076e-09	1.40112e-05	2.25547e-06	3.67007e-07
0.0793014	1.49128e-07	0.000180394	0.294588	55.1506	0.113741	0.00176478	0.00017783	0.0890077	3.58407e-09	1.37136e-05	2.20421e-06	3.55922e-07
0.0817898	1.44813e-07	0.000181047	0.303453	55.1383	0.117145	0.00180251	0.000178542	0.0917094	3.61727e-09	1.34292e-05	2.15589e-06	3.45501e-07
0.0842782	1.40747e-07	0.000181695	0.312307	55.126	0.120547	0.00184013	0.000179246	0.0944073	3.65036e-09	1.31571e-05	2.11025e-06	3.35685e-07
0.0867665	1.36911e-07	0.000182339	0.321152	55.1138	0.123947	0.00187763	0.000179941	0.0971013	3.68334e-09	1.28965e-05	2.06709e-06	3.26424e-07
0.0909239	1.30961e-07	0.000183403	0.335907	55.0933	0.129621	0.00194007	0.000181087	0.101594	3.73822e-09	1.24847e-05	1.99997e-06	3.12063e-07
0.0950812	1.25521e-07	0.000184455	0.350636	55.0729	0.13529	0.00200223	0.000182214	0.106077	3.79285e-09	1.21e-05	1.93839e-06	2.98936e-07
0.0992385	1.20528e-07	0.000185496	0.365342	55.0525	0.140953	0.00206414	0.000183324	0.110552	3.84726e-09	1.17395e-05	1.8817e-06	2.8689e-07
0.103396	1.15928e-07	0.000186526	0.380024	55.0321	0.146611	0.00212582	0.000184417	0.115018	3.90145e-09	1.14012e-05	1.82934e-06	2.75797e-07
0.107553	1.11674e-07	0.000187545	0.394685	55.0118	0.152263	0.00218726	0.000185495	0.119475	3.95546e-09	1.10828e-05	1.78081e-06	2.65544e-07
0.110931	1.0845e-07	0.000188366	0.406581	54.9953	0.156852	0.00223702	0.000186361	0.123091	3.9992e-09	1.08377e-05	1.74394e-06	2.57773e-07
0.11144	1.07979e-07	0.00018849	0.408376	54.9928	0.157545	0.00224452	0.00018649	0.123636	4.00579e-09	1.08017e-05	1.73855e-06	2.5664e-07
0.11195	1.07513e-07	0.000188613	0.41017	54.9903	0.158237	0.00225202	0.00018662	0.124182	4.01238e-09	1.0766e-05	1.73322e-06	2.55517e-07
0.11246	1.07051e-07	0.000188736	0.411964	54.9878	0.158929	0.00225952	0.00018675	0.124727	4.01897e-09	1.07305e-05	1.72793e-06	2.54404e-07
0.11297	1.06593e-07	0.000188859	0.413758	54.9853	0.159622	0.00226701	0.000186879	0.125272	4.02555e-09	1.06952e-05	1.72268e-06	2.533e-07
0.11399	1.05689e-07	0.000189104	0.417345	54.9803	0.161006	0.00228198	0.000187137	0.126362	4.03872e-09	1.06254e-05	1.71232e-06	2.51123e-07
0.11501	1.04801e-07	0.000189349	0.420931	54.9753	0.16239	0.00229694	0.000187394	0.127451	4.05187e-09	1.05566e-05	1.70214e-06	2.48983e-07
0.116029	1.03928e-07	0.000189593	0.424515	54.9704	0.163774	0.00231189	0.00018765	0.12854	4.06502e-09	1.04887e-05	1.69212e-06	2.46881e-07
0.118736	1.01682e-07	0.000190239	0.434024	54.9572	0.167445	0.0023515	0.000188327	0.131429	4.09986e-09	1.03129e-05	1.66634e-06	2.41471e-07
0.121442	9.95332e-08	0.000190881	0.443524	54.944	0.171115	0.00239104	0.000188999	0.134314	4.13464e-09	1.01432e-05	1.64164e-06	2.36299e-07
0.124149	9.74761e-08	0.000191519	0.453018	54.9308	0.174783	0.00243049	0.000189666	0.137197	4.16935e-09	9.97936e-06	1.61797e-06	2.31347e-07
0.126856	9.55044e-08	0.000192154	0.462504	54.9176	0.178449	0.00246986	0.000190328	0.140077	4.20401e-09	9.821e-06	1.59525e-06	2.26603e-07
0.130701	9.28401e-08	0.00019305	0.47597	54.8989	0.183656	0.00252568	0.000191261	0.144165	4.25315e-09	9.60492e-06	1.56452e-06	2.20194e-07
0.134546	9.03243e-08	0.000193938	0.489423	54.8802	0.188859	0.00258134	0.000192184	0.148247	4.30218e-09	9.39867e-06	1.53545e-06	2.14144e-07
0.138392	8.79448e-08	0.00019482	0.502862	54.8616	0.194059	0.00263685	0.000193099	0.152325	4.35111e-09	9.20158e-06	1.50792e-06	2.08423e-07
0.142237	8.56906e-08	0.000195695	0.516289	54.8429	0.199256	0.00269222	0.000194006	0.156398	4.39993e-09	9.01304e-06	1.48181e-06	2.03006e-07
0.146557	8.32962e-08	0.00019667	0.531357	54.822	0.20509	0.00275424	0.000195015	0.160968	4.45465e-09	8.81079e-06	1.45403e-06	1.97254e-07
0.150876	8.10348e-08	0.000197638	0.546409	54.8011	0.210921	0.00281609	0.000196014	0.165532	4.50924e-09	8.61791e-06	1.42775e-06	1.91823e-07
0.155195	7.88967e-08	0.000198598	0.561448	54.7802	0.216749	0.00287777	0.000197003	0.170091	4.56373e-09	8.43378e-06	1.40288e-06	1.86691e-07
0.158586	7.72974e-08	0.000199346	0.573244	54.7638	0.221321	0.00292607	0.000197774	0.173666	4.60642e-09	8.29498e-06	1.38425e-06	1.82853e-07
0.161976	7.5763e-08	0.000200089	0.585032	54.7474	0.225891	0.00297427	0.000198539	0.177238	4.64904e-09	8.16091e-06	1.36635e-06	1.79172e-07
0.165367	7.42902e-08	0.000200828	0.596812	54.731	0.23046	0.00302237	0.000199299	0.180808	4.6916e-09	8.03138e-06	1.34916e-06	1.75639e-07
0.168758	7.28749e-08	0.000201563	0.608585	54.7146	0.235027	0.00307037	0.000200054	0.184374	4.73409e-09	7.90615e-06	1.33262e-06	1.72246e-07
0.172149	7.15139e-08	0.000202294	0.62035	54.6983	0.239592	0.00311828	0.000200803	0.187938	4.77652e-09	7.78498e-06	1.31669e-06	1.68983e-07
0.175539	7.0204e-08	0.00020302	0.632108	54.6819	0.244156	0.00316608	0.000201548	0.191499	4.81888e-09	7.6677e-06	1.30135e-06	1.65843e-07
0.17893	6.89425e-08	0.000203742	0.643859	54.6656	0.248717	0.00321379	0.000202288	0.195057	4.86118e-09	7.55412e-06	1.28656e-06	1.62821e-07
0.182321	6.77265e-08	0.00020446	0.655602	54.6493	0.253277	0.00326141	0.000203023	0.198613	4.90343e-09	7.44406e-06	1.27229e-06	1.59908e-07
0.186232	6.6378e-08	0.000205283	0.66914	54.6305	0.258535	0.00331621	0.000203865	0.202711	4.95208e-09	7.32129e-06	1.25645e-06	1.56679e-07
0.189482	6.52973e-08	0.000205963	0.680384	54.6148	0.262903	0.00336166	0.00020456	0.206115	4.99245e-09	7.22247e-06	1.24374e-06	1.54092e-07
0.189934	6.51504e-08	0.000206057	0.681946	54.6127	0.26351	0.00336797	0.000204656	0.206588	4.99805e-09	7.20897e-06	1.24201e-06	1.5374e-07
0.190386	6.50039e-08	0.000206151	0.683508	54.6105	0.264117	0.00337428	0.000204752	0.20706	5.00366e-09	7.19552e-06	1.24029e-06	1.53389e-07
0.190837	6.4858e-08	0.000206245	0.68507	54.6083	0.264724	0.00338058	0.000204849	0.207533	5.00926e-09	7.18212e-06	1.23857e-06	1.5304e-07
0.19152	6.46387e-08	0.000206387	0.687431	54.605	0.265642	0.00339011	0.000204994	0.208248	5.01774e-09	7.16196e-06	1.23599e-06	1.52515e-07
0.192203	6.4421e-08	0.000206529	0.689792	54.6017	0.266559	0.00339964	0.000205139	0.208962	5.0262e-09	7.14192e-06	1.23342e-06	1.51994e-07
0.192886	6.42047e-08	0.000206671	0.692152	54.5985	0.267476	0.00340916	0.000205284	0.209677	5.03467e-09	7.122e-06	1.23088e-06	1.51476e-07
0.195615	6.33551e-08	0.000207236	0.701585	54.5853	0.271142	0.00344719	0.000205861	0.212531	5.06848e-09	7.04357e-06	1.22086e-06	1.49443e-07
0.198345	6.25282e-08	0.000207799	0.711013	54.5722	0.274807	0.00348515	0.000206435	0.215384	5.10226e-09	6.96696e-06	1.21111e-06	1.47464e-07
0.201074	6.17231e-08	0.000208359	0.720437	54.5591	0.278471	0.00352306	0.000207006	0.218236	5.136e-09	6.89211e-06	1.20161e-06	1.45538e-07
0.206542	6.01729e-08	0.000209474	0.739304	54.5329	0.285808	0.00359881	0.000208143	0.223943	5.20348e-09	6.74723e-06	1.18328e-06	1.41831e-07
0.212009	5.87001e-08	0.000210579	0.758157	54.5067	0.293141	0.00367433	0.000209269	0.229646	5.27081e-09	6.6087e-06	1.16584e-06	1.38309e-07
0.216338	5.75856e-08	0.000211447	0.773073	54.4859	0.298945	0.00373396	0.000210154	0.234157	5.32403e-09	6.50328e-06	1.15262e-06	1.35646e-07
0.220667	5.65136e-08	0.00021231	0.787981	54.4652	0.304747	0.00379344	0.000211032	0.238665	5.37715e-09	6.40139e-06	1.13989e-06	1.33084e-07
0.224996	5.54818e-08	0.000213167	0.802879	54.4444	0.310547	0.00385278	0.000211903	0.243169	5.43019e-09	6.30288e-06	1.12762e-06	1.30619e-07
0.229326	5.44878e-08	0.000214018	0.81777	54.4237	0.316345	0.00391198	0.000212769	0.24767	5.48314e-09	6.20758e-06	1.11578e-06	1.28245e-07
0.237154	5.27801e-08	0.000215544	0.844677	54.3863	0.326826	0.00401866	0.000214319	0.255803	5.57867e-09	6.04288e-06	1.0954e-06	1.24168e-07
0.244983	5.11787e-08	0.000217052	0.871557	54.3489	0.3373	0.00412487	0.00021585	0.263926	5.67392e-09	5.88733e-06	1.07623e-06	1.20346e-07
0.252811	4.9674e-08	0.000218543	0.898413	54.3115	0.347769	0.00423062	0.000217362	0.272039	5.7689e-09	5.7402e-06	1.05817e-06	1.16756e-07
0.26064	4.82573e-08	0.000220017	0.925244	54.2741	0.358232	0.0043359	0.000218857	0.280143	5.8636e-09	5.60082e-06	1.04111e-06	1.13377e-07
0.268469	4.69212e-08	0.000221475	0.952052	54.2368	0.36869	0.00444072	0.000220334	0.288239	5.95802e-09	5.46859e-06	1.02498e-06	1.10192e-07
0.276297	4.56587e-08	0.000222916	0.978837	54.1995	0.379143	0.00454508	0.000221793	0.296326	6.05217e-09	5.34297e-06	1.00968e-06	1.07183e-07
0.284126	4.44643e-08	0.000224342	1.0056	54.1623	0.389591	0.00464898	0.000223237	0.304405	6.14604e-09	5.2235e-06	9.95169e-07	1.04337e-07
0.291955	4.33318e-08	0.000225753	1.03234	54.125	0.400035	0.00475243	0.000224664	0.312476	6.23964e-09	5.10971e-06	9.81362e-07	1.0164e-07
0.297617	4.25493e-08	0.000226764	1.05167	54.0981	0.407585	0.00482695	0.000225686	0.318307	6.30717e-09	5.03075e-06	9.71793e-07	9.97762e-08
0.303278	4.17954e-08	0.000227767	1.07098	54.0712	0.415133	0.00490124	0.0002267	0.324135	6.37455e-09	4.95443e-06	9.62551e-07	9.79815e-08
0.30894	4.10683e-08	0.000228762	1.09029	54.0443	0.422679	0.00497529	0.000227706	0.329959	6.44179e-09	4.88061e-06	9.53615e-07	9.62507e-08
0.314602	4.03667e-08	0.00022975	1.10958	54.0174	0.430222	0.0050491	0.000228704	0.335779	6.50888e-09	4.80917e-06	9.44969e-07	9.45809e-08
0.320263	3.96894e-08	0.00023073	1.12887	53.9906	0.437763	0.00512267	0.000229694	0.341595	6.57584e-09	4.74001e-06	9.36601e-07	9.29693e-08
0.325925	3.9035e-08	0.000231703	1.14814	53.9637	0.445302	0.005196	0.000230676	0.347408	6.64265e-09	4.67302e-06	9.28495e-07	9.14125e-08
0.331587	3.84024e-08	0.000232669	1.16741	53.9369	0.45284	0.0052691	0.000231651	0.353216	6.70932e-09	4.60809e-06	9.20637e-07	8.99078e-08
0.338851	3.76211e-08	0.000233897	1.19211	53.9025	0.462507	0.00536253	0.000232891	0.360663	6.79465e-09	4.52768e-06	9.109e-07	8.80496e-08
0.346115	3.68717e-08	0.000235114	1.2168	53.8681	0.472171	0.00545558	0.000234119	0.368105	6.87974e-09	4.45031e-06	9.01527e-07	8.62679e-08
0.353379	3.61526e-08	0.00023632	1.24147	53.8337	0.481833	0.00554823	0.000235336	0.37554	6.9646e-09	4.37587e-06	8.92498e-07	8.45582e-08
0.360643	3.54615e-08	0.000237514	1.26613	53.7993	0.491491	0.00564049	0.00023654	0.382969	7.04923e-09	4.30408e-06	8.83789e-07	8.29155e-08
0.361697	3.53636e-08	0.000237686	1.26971	53.7943	0.492892	0.00565384	0.000236714	0.384047	7.06149e-09	4.29393e-06	8.82552e-07	8.26829e-08
0.362751	3.52662e-08	0.000237858	1.27328	53.7894	0.494293	0.00566719	0.000236887	0.385124	7.07374e-09	4.2838e-06	8.8132e-07	8.24513e-08
0.363805	3.51693e-08	0.00023803	1.27686	53.7844	0.495694	0.00568052	0.000237061	0.386201	7.08599e-09	4.27372e-06	8.80095e-07	8.22211e-08
0.365145	3.5047e-08	0.000238248	1.2814	53.778	0.497474	0.00569746	0.000237281	0.38757	7.10155e-09	4.26098e-06	8.78547e-07	8.19303e-08
0.366484	3.49255e-08	0.000238466	1.28594	53.7717	0.499255	0.00571439	0.0002375	0.388939	7.1171e-09	4.24833e-06	8.77009e-07	8.16417e-08
0.367824	3.48049e-08	0.000238684	1.29049	53.7654	0.501035	0.0057313	0.00023772	0.390308	7.13265e-09	4.23576e-06	8.7548e-07	8.1355e-08
0.371535	3.44752e-08	0.000239284	1.30307	53.7478	0.505966	0.00577808	0.000238325	0.394098	7.17567e-09	4.20139e-06	8.71297e-07	8.05717e-08
0.375245	3.41519e-08	0.000239881	1.31565	53.7303	0.510896	0.00582476	0.000238927	0.397886	7.21862e-09	4.16763e-06	8.67186e-07	7.98036e-08
0.378956	3.38348e-08	0.000240476	1.32822	53.7128	0.515826	0.00587134	0.000239527	0.401673	7.26152e-09	4.13449e-06	8.63146e-07	7.90502e-08
0.388282	3.30641e-08	0.000241958	1.35981	53.6687	0.528212	0.00598795	0.000241021	0.411185	7.36906e-09	4.05376e-06	8.53289e-07	7.72192e-08
0.397608	3.23287e-08	0.000243424	1.39137	53.6247	0.540594	0.00610392	0.000242497	0.420688	7.47621e-09	3.97652e-06	8.43833e-07	7.54727e-08
0.406934	3.16263e-08	0.000244872	1.42291	53.5808	0.552971	0.00621925	0.000243956	0.430182	7.58297e-09	3.90255e-06	8.34752e-07	7.38047e-08
0.416259	3.09548e-08	0.000246304	1.45443	53.5368	0.565345	0.00633395	0.000245398	0.439667	7.68934e-09	3.83166e-06	8.26022e-07	7.22102e-08
0.427323	3.01954e-08	0.000247981	1.49179	53.4847	0.580019	0.00646918	0.000247087	0.450908	7.81503e-09	3.75129e-06	8.16087e-07	7.04073e-08
0.438387	2.94736e-08	0.000249637	1.52912	53.4326	0.594687	0.00660352	0.000248754	0.462137	7.94017e-09	3.6747e-06	8.06578e-07	6.86941e-08
0.449451	2.87864e-08	0.00025127	1.56642	53.3806	0.60935	0.00673696	0.000250398	0.473354	8.06477e-09	3.60163e-06	7.97463e-07	6.70632e-08
0.458245	2.82636e-08	0.000252553	1.59604	53.3393	0.621001	0.00684239	0.000251689	0.482262	8.16342e-09	3.5459e-06	7.90483e-07	6.58227e-08
0.467039	2.77599e-08	0.000253823	1.62565	53.298	0.632648	0.00694726	0.000252966	0.491162	8.26172e-09	3.49215e-06	7.83718e-07	6.46274e-08
0.474033	2.73725e-08	0.000254823	1.64918	53.2651	0.64191	0.00703026	0.000253973	0.498235	8.33965e-09	3.45073e-06	7.78489e-07	6.37083e-08
0.481027	2.69962e-08	0.000255816	1.6727	53.2323	0.651169	0.00711291	0.000254971	0.505304	8.41737e-09	3.41045e-06	7.73385e-07	6.28158e-08
0.488021	2.66304e-08	0.0002568	1.69621	53.1995	0.660427	0.00719521	0.000255961	0.512368	8.49487e-09	3.37126e-06	7.68401e-07	6.1948e-08
0.495015	2.62748e-08	0.000257776	1.71971	53.1667	0.669683	0.00727715	0.000256943	0.519428	8.57216e-09	3.33311e-06	7.63531e-07	6.11044e-08
0.502009	2.59289e-08	0.000258745	1.7432	53.1339	0.678936	0.00735875	0.000257917	0.526483	8.64922e-09	3.29597e-06	7.58772e-07	6.0284e-08
0.509003	2.55924e-08	0.000259705	1.76667	53.1012	0.688188	0.00743999	0.000258883	0.533533	8.72607e-09	3.25979e-06	7.54119e-07	5.94858e-08
0.515997	2.52648e-08	0.000260658	1.79014	53.0684	0.697438	0.00752088	0.000259841	0.540579	8.80271e-09	3.22454e-06	7.49567e-07	5.87089e-08
0.525718	2.48237e-08	0.00026197	1.82273	53.0229	0.710291	0.00763272	0.00026116	0.550364	8.90885e-09	3.17704e-06	7.43403e-07	5.7663e-08
0.535438	2.43984e-08	0.000263268	1.8553	52.9774	0.72314	0.00774389	0.000262465	0.56014	9.01459e-09	3.13116e-06	7.37418e-07	5.66544e-08
0.545159	2.39881e-08	0.000264551	1.88785	52.932	0.735986	0.0078544	0.000263755	0.569908	9.1199e-09	3.08687e-06	7.31602e-07	5.56814e-08
0.554879	2.35916e-08	0.000265821	1.92037	52.8865	0.748829	0.00796424	0.000265031	0.579667	9.22481e-09	3.04399e-06	7.25946e-07	5.47416e-08
0.556252	2.35369e-08	0.000265999	1.92497	52.8801	0.750643	0.0079797	0.00026521	0.581045	9.2396e-09	3.03808e-06	7.2516e-07	5.46117e-08
0.557626	2.34822e-08	0.000266177	1.92956	52.8737	0.752457	0.00799515	0.000265389	0.582423	9.25438e-09	3.03217e-06	7.24376e-07	5.44822e-08
0.558999	2.34279e-08	0.000266355	1.93416	52.8673	0.754271	0.00801059	0.000265567	0.583801	9.26915e-09	3.02629e-06	7.23595e-07	5.43533e-08
0.560618	2.33641e-08	0.000266564	1.93957	52.8597	0.756409	0.00802877	0.000265778	0.585424	9.28655e-09	3.0194e-06	7.22679e-07	5.42022e-08
0.562236	2.33008e-08	0.000266772	1.94498	52.8522	0.758547	0.00804693	0.000265987	0.587048	9.30394e-09	3.01254e-06	7.21767e-07	5.40519e-08
0.563855	2.32378e-08	0.000266981	1.95039	52.8446	0.760685	0.00806507	0.000266197	0.588671	9.32132e-09	3.00572e-06	7.2086e-07	5.39026e-08
0.569486	2.30213e-08	0.000267703	1.96921	52.8183	0.76812	0.00812804	0.000266922	0.594315	9.38167e-09	2.98228e-06	7.17733e-07	5.33894e-08
0.575116	2.28091e-08	0.00026842	1.98802	52.7921	0.775555	0.00819078	0.000267643	0.599957	9.44189e-09	2.95928e-06	7.14654e-07	5.28862e-08
0.580746	2.26009e-08	0.000269133	2.00683	52.7658	0.782988	0.00825331	0.000268359	0.605595	9.50198e-09	2.93671e-06	7.1162e-07	5.23926e-08
0.593774	2.2134e-08	0.000270766	2.05031	52.705	0.800184	0.00839714	0.00027	0.618632	9.64048e-09	2.88606e-06	7.04772e-07	5.12859e-08
0.606802	2.16869e-08	0.000272376	2.09376	52.6443	0.817374	0.00853981	0.000271618	0.631653	9.77825e-09	2.8375e-06	6.9815e-07	5.0226e-08
0.61983	2.12583e-08	0.000273964	2.13717	52.5837	0.834558	0.00868131	0.000273213	0.644659	9.91531e-09	2.7909e-06	6.91739e-07	4.92101e-08
0.632858	2.08471e-08	0.000275529	2.18054	52.523	0.851737	0.00882167	0.000274786	0.657649	1.00516e-08	2.74615e-06	6.85528e-07	4.82355e-08
0.652146	2.02681e-08	0.000277808	2.24469	52.4334	0.87716	0.00902738	0.000277074	0.676855	1.02522e-08	2.68307e-06	6.76674e-07	4.6863e-08
0.671434	1.97219e-08	0.000280041	2.30875	52.3438	0.902572	0.00923061	0.000279317	0.696028	1.04512e-08	2.62348e-06	6.68198e-07	4.55685e-08
0.690722	1.92058e-08	0.00028223	2.37274	52.2543	0.927972	0.00943141	0.000281515	0.715169	1.06487e-08	2.56713e-06	6.60072e-07	4.43453e-08
0.71001	1.87174e-08	0.000284376	2.43664	52.1649	0.953361	0.0096298	0.00028367	0.734277	1.08446e-08	2.51374e-06	6.52266e-07	4.31878e-08
0.731386	1.82059e-08	0.000286706	2.50737	52.0659	0.981485	0.00984689	0.000286009	0.755416	1.10601e-08	2.45777e-06	6.43964e-07	4.19756e-08
0.752762	1.7723e-08	0.000288987	2.57801	51.9671	1.0096	0.0100611	0.000288299	0.776515	1.12738e-08	2.40489e-06	6.35997e-07	4.08311e-08
0.769391	1.73657e-08	0.000290728	2.63289	51.8903	1.03145	0.0102258	0.000290047	0.792902	1.14388e-08	2.36573e-06	6.30017e-07	3.99844e-08
0.786021	1.70234e-08	0.000292442	2.68771	51.8135	1.05331	0.0103888	0.000291767	0.809265	1.16027e-08	2.32819e-06	6.24214e-07	3.9173e-08
0.80265	1.66951e-08	0.000294128	2.74248	51.7368	1.07515	0.0105502	0.000293459	0.825605	1.17657e-08	2.29217e-06	6.18579e-07	3.8395e-08
0.819279	1.638e-08	0.000295787	2.79718	51.6602	1.09698	0.0107099	0.000295124	0.84192	1.19276e-08	2.25758e-06	6.13102e-07	3.76482e-08
0.842885	1.5954e-08	0.000298098	2.87474	51.5515	1.12796	0.0109338	0.000297443	0.86504	1.21557e-08	2.21077e-06	6.05584e-07	3.66385e-08
0.861901	1.56273e-08	0.000299923	2.93714	51.4641	1.15291	0.0111118	0.000299275	0.88363	1.2338e-08	2.17488e-06	5.99729e-07	3.5864e-08
0.86444	1.55848e-08	0.000300164	2.94546	51.4524	1.15624	0.0111355	0.000299517	0.88611	1.23622e-08	2.1702e-06	5.98962e-07	3.57635e-08
0.866979	1.55426e-08	0.000300404	2.95379	51.4408	1.15957	0.011159	0.000299758	0.88859	1.23864e-08	2.16555e-06	5.98197e-07	3.56633e-08
0.869519	1.55005e-08	0.000300645	2.96211	51.4291	1.1629	0.0111826	0.000299999	0.891069	1.24106e-08	2.16093e-06	5.97434e-07	3.55637e-08
0.872058	1.54587e-08	0.000300884	2.97043	51.4174	1.16623	0.0112061	0.00030024	0.893547	1.24348e-08	2.15633e-06	5.96675e-07	3.54646e-08
0.877137	1.53759e-08	0.000301362	2.98707	51.3941	1.17289	0.011253	0.000300719	0.898503	1.24831e-08	2.14722e-06	5.95165e-07	3.52682e-08
0.882216	1.52939e-08	0.000301837	3.00371	51.3708	1.17955	0.0112998	0.000301196	0.903456	1.25313e-08	2.13821e-06	5.93667e-07	3.50741e-08
0.887294	1.5213e-08	0.00030231	3.02034	51.3475	1.1862	0.0113464	0.00030167	0.908407	1.25794e-08	2.1293e-06	5.92181e-07	3.48821e-08
0.900371	1.50086e-08	0.000303518	3.06313	51.2875	1.20334	0.0114658	0.000302882	0.921145	1.27029e-08	2.10681e-06	5.88405e-07	3.43977e-08
0.913448	1.481e-08	0.000304712	3.10589	51.2275	1.22047	0.0115843	0.00030408	0.933868	1.28258e-08	2.08495e-06	5.84701e-07	3.39271e-08
0.926525	1.4617e-08	0.000305892	3.14862	51.1676	1.2376	0.0117018	0.000305264	0.946577	1.29482e-08	2.0637e-06	5.81067e-07	3.34696e-08
0.949279	1.42937e-08	0.000307912	3.22287	51.0635	1.2674	0.0119042	0.000307291	0.968657	1.31597e-08	2.02809e-06	5.74903e-07	3.27033e-08
0.972033	1.39854e-08	0.000309893	3.29702	50.9594	1.29717	0.0121038	0.000309279	0.990693	1.33696e-08	1.99411e-06	5.6893e-07	3.19725e-08
0.994787	1.36911e-08	0.000311835	3.37107	50.8555	1.32693	0.0123008	0.000311227	1.01269	1.35779e-08	1.96165e-06	5.63137e-07	3.1275e-08
1.01754	1.34099e-08	0.000313739	3.44501	50.7517	1.35668	0.0124952	0.000313137	1.03463	1.37846e-08	1.93062e-06	5.57514e-07	3.06082e-08
1.05122	1.30157e-08	0.000316492	3.55425	50.5984	1.40068	0.0127782	0.000315899	1.06704	1.40877e-08	1.8871e-06	5.49484e-07	2.96739e-08
1.0849	1.26459e-08	0.000319169	3.66327	50.4452	1.44465	0.0130559	0.000318584	1.09936	1.43876e-08	1.84624e-06	5.41779e-07	2.87972e-08
1.11858	1.22981e-08	0.000321774	3.77206	50.2924	1.48859	0.0133282	0.000321197	1.13158	1.46843e-08	1.80778e-06	5.34375e-07	2.79729e-08
1.15226	1.19705e-08	0.000324309	3.88061	50.1398	1.53249	0.0135955	0.00032374	1.1637	1.4978e-08	1.77152e-06	5.27251e-07	2.71963e-08
1.19851	1.15504e-08	0.000327685	4.02934	49.9306	1.59273	0.0139546	0.000327126	1.20768	1.53766e-08	1.72497e-06	5.17888e-07	2.62003e-08
1.24477	1.11613e-08	0.000330944	4.17764	49.722	1.65291	0.0143048	0.000330394	1.25147	1.57701e-08	1.68181e-06	5.08973e-07	2.52779e-08
1.28049	1.08799e-08	0.000333385	4.29188	49.5612	1.69934	0.0145694	0.000332842	1.28518	1.60706e-08	1.65055e-06	5.02372e-07	2.46107e-08
1.31621	1.06136e-08	0.000335763	4.40586	49.4007	1.74572	0.014829	0.000335227	1.31878	1.63683e-08	1.62095e-06	4.95999e-07	2.39796e-08
1.35193	1.03613e-08	0.000338082	4.5196	49.2404	1.79207	0.0150839	0.000337552	1.35228	1.66633e-08	1.59287e-06	4.89842e-07	2.33815e-08
1.38765	1.0122e-08	0.000340343	4.63308	49.0805	1.83839	0.0153342	0.000339819	1.38568	1.69557e-08	1.56619e-06	4.83889e-07	2.28141e-08
1.42337	9.89445e-09	0.000342549	4.74632	48.9209	1.88466	0.01558	0.000342031	1.41898	1.72456e-08	1.54081e-06	4.78125e-07	2.22748e-08
1.45454	9.70503e-09	0.000344431	4.84493	48.7818	1.925	0.015791	0.000343919	1.44795	1.74967e-08	1.51965e-06	4.73244e-07	2.18259e-08
1.48571	9.52354e-09	0.000346275	4.94335	48.643	1.96532	0.0159987	0.000345767	1.47685	1.77461e-08	1.49935e-06	4.68495e-07	2.13957e-08
1.51688	9.34939e-09	0.000348081	5.04159	48.5044	2.0056	0.0162034	0.000347578	1.50567	1.79938e-08	1.47985e-06	4.6387e-07	2.09829e-08
1.54805	9.18219e-09	0.000349852	5.13964	48.366	2.04585	0.016405	0.000349354	1.53442	1.824e-08	1.46111e-06	4.59364e-07	2.05867e-08
1.57922	9.02156e-09	0.000351588	5.23751	48.2278	2.08607	0.0166036	0.000351094	1.56309	1.84846e-08	1.44308e-06	4.54973e-07	2.0206e-08
1.61039	8.8671e-09	0.000353291	5.33519	48.0898	2.12627	0.0167995	0.000352801	1.59169	1.87277e-08	1.42573e-06	4.50691e-07	1.984e-08
1.64156	8.71845e-09	0.000354961	5.43269	47.952	2.16643	0.0169925	0.000354476	1.62021	1.89694e-08	1.409e-06	4.46513e-07	1.94878e-08
1.68617	8.5152e-09	0.000357298	5.57191	47.7553	2.22385	0.017264	0.000356819	1.6609	1.93131e-08	1.38609e-06	4.40708e-07	1.90062e-08
1.73077	8.32233e-09	0.000359574	5.71076	47.5589	2.28121	0.0175302	0.000359101	1.70145	1.96541e-08	1.36431e-06	4.35097e-07	1.85493e-08
1.77538	8.13907e-09	0.000361792	5.84923	47.363	2.3385	0.0177912	0.000361324	1.74184	1.99926e-08	1.34358e-06	4.29669e-07	1.81153e-08
1.81999	7.96472e-09	0.000363954	5.98735	47.1675	2.39573	0.0180473	0.000363492	1.78209	2.03289e-08	1.32381e-06	4.24415e-07	1.77023e-08
1.88474	7.72618e-09	0.000367	6.1872	46.8845	2.47869	0.0184105	0.000366545	1.84026	2.08132e-08	1.29669e-06	4.17078e-07	1.71374e-08
1.9495	7.50332e-09	0.000369942	6.38629	46.6024	2.56152	0.0187641	0.000369494	1.89813	2.12934e-08	1.27127e-06	4.10061e-07	1.66098e-08
2.01426	7.29466e-09	0.000372785	6.58463	46.3212	2.64421	0.0191086	0.000372344	1.95569	2.17698e-08	1.24739e-06	4.03344e-07	1.61159e-08
2.07901	7.09884e-09	0.000375536	6.78222	46.0409	2.72676	0.0194445	0.000375101	2.01296	2.22428e-08	1.22491e-06	3.96904e-07	1.56526e-08
2.14377	6.91477e-09	0.0003782	6.97908	45.7615	2.80917	0.0197722	0.000377772	2.06994	2.27128e-08	1.20371e-06	3.90724e-07	1.52171e-08
2.20852	6.7413e-09	0.000380783	7.17521	45.4829	2.89144	0.0200919	0.00038036	2.12663	2.318e-08	1.18366e-06	3.84787e-07	1.48068e-08
2.22147	6.70785e-09	0.00038129	7.21435	45.4273	2.90788	0.020155	0.000380868	2.13793	2.32731e-08	1.17978e-06	3.83627e-07	1.47277e-08
2.23442	6.67475e-09	0.000381794	7.25346	45.3717	2.92431	0.0202177	0.000381374	2.14922	2.33661e-08	1.17594e-06	3.82476e-07	1.46494e-08
2.24737	6.64203e-09	0.000382295	7.29254	45.3162	2.94074	0.0202802	0.000381876	2.1605	2.34591e-08	1.17214e-06	3.81335e-07	1.4572e-08
2.26033	6.60967e-09	0.000382793	7.33159	45.2607	2.95716	0.0203423	0.000382375	2.17177	2.35519e-08	1.16839e-06	3.80202e-07	1.44955e-08
2.28552	6.54777e-09	0.000383754	7.40748	45.1528	2.98908	0.0204624	0.000383337	2.19366	2.37323e-08	1.16119e-06	3.78022e-07	1.43492e-08
2.31071	6.4872e-09	0.000384703	7.48326	45.0451	3.02099	0.0205815	0.000384289	2.21551	2.39124e-08	1.15414e-06	3.75875e-07	1.4206e-08
2.33591	6.42792e-09	0.000385642	7.55893	44.9375	3.05288	0.0206994	0.00038523	2.23731	2.40921e-08	1.14723e-06	3.73759e-07	1.40659e-08
2.37558	6.33707e-09	0.000387099	7.67787	44.7683	3.10304	0.0208831	0.00038669	2.27156	2.43746e-08	1.13663e-06	3.70488e-07	1.38512e-08
2.41525	6.24922e-09	0.00038853	7.79654	44.5994	3.15315	0.0210643	0.000388125	2.3057	2.46564e-08	1.12634e-06	3.67291e-07	1.36436e-08
2.45492	6.16413e-09	0.000389938	7.91495	44.4308	3.20321	0.021243	0.000389535	2.33974	2.49377e-08	1.11636e-06	3.64163e-07	1.34426e-08
2.49459	6.08174e-09	0.000391321	8.03309	44.2626	3.25322	0.0214194	0.000390922	2.37368	2.52183e-08	1.10668e-06	3.61104e-07	1.3248e-08
2.53426	6.00186e-09	0.000392682	8.15098	44.0947	3.30317	0.0215934	0.000392286	2.40751	2.54985e-08	1.09727e-06	3.5811e-07	1.30594e-08
2.57393	5.92443e-09	0.000394021	8.26861	43.927	3.35307	0.0217652	0.000393627	2.44125	2.57783e-08	1.08812e-06	3.55179e-07	1.28766e-08
2.61361	5.84931e-09	0.000395338	8.38598	43.7597	3.40292	0.0219348	0.000394947	2.47488	2.60577e-08	1.07923e-06	3.52309e-07	1.26993e-08
2.65328	5.77641e-09	0.000396634	8.50309	43.5927	3.45272	0.0221023	0.000396246	2.50841	2.63367e-08	1.07058e-06	3.49499e-07	1.25272e-08
2.69295	5.70562e-09	0.00039791	8.61995	43.4261	3.50246	0.0222677	0.000397524	2.54185	2.66155e-08	1.06216e-06	3.46745e-07	1.23602e-08
2.73262	5.63686e-09	0.000399167	8.73656	43.2597	3.55215	0.0224311	0.000398783	2.57518	2.6894e-08	1.05396e-06	3.44047e-07	1.2198e-08
2.7899	5.54097e-09	0.000400947	8.90448	43.02	3.6238	0.0226635	0.000400567	2.62314	2.72958e-08	1.0425e-06	3.40246e-07	1.19718e-08
2.84718	5.44888e-09	0.000402689	9.07189	42.7809	3.69534	0.0228919	0.000402313	2.6709	2.76974e-08	1.03145e-06	3.36551e-07	1.17547e-08
2.90446	5.36036e-09	0.000404394	9.23878	42.5425	3.76677	0.0231164	0.000404022	2.71846	2.80988e-08	1.0208e-06	3.32958e-07	1.1546e-08
2.96174	5.27521e-09	0.000406064	9.40515	42.3047	3.83809	0.0233372	0.000405695	2.76583	2.85002e-08	1.01051e-06	3.29463e-07	1.13454e-08
3.0667	5.12729e-09	0.000409038	9.70872	41.8705	3.96849	0.0237326	0.000408674	2.85211	2.92361e-08	9.92564e-07	3.23297e-07	1.0997e-08
3.17167	4.98899e-09	0.000411904	10.0106	41.4384	4.09853	0.0241166	0.000411546	2.93775	2.99731e-08	9.75676e-07	3.17421e-07	1.06715e-08
3.27663	4.85939e-09	0.000414672	10.3108	41.0083	4.22819	0.0244897	0.000414319	3.02275	3.07118e-08	9.59751e-07	3.11814e-07	1.03666e-08
3.3816	4.73768e-09	0.000417346	10.6095	40.5802	4.35749	0.0248527	0.000416998	3.10713	3.14529e-08	9.44703e-07	3.06456e-07	1.00804e-08
3.48656	4.62317e-09	0.000419933	10.9064	40.1541	4.48642	0.0252061	0.00041959	3.1909	3.21969e-08	9.30456e-07	3.01331e-07	9.81135e-09
3.66838	4.43999e-09	0.000424222	11.4171	39.4207	4.70887	0.0257968	0.000423887	3.33458	3.34946e-08	9.07477e-07	2.92959e-07	9.38132e-09
3.85019	4.27376e-09	0.000428289	11.9232	38.693	4.93022	0.0263624	0.00042796	3.4765	3.48059e-08	8.86402e-07	2.85166e-07	8.99147e-09
4.03201	4.12217e-09	0.000432154	12.4247	37.9709	5.15048	0.026905	0.000431832	3.61671	3.61338e-08	8.66982e-07	2.77892e-07	8.63634e-09
4.21382	3.98338e-09	0.000435835	12.9218	37.2544	5.36965	0.0274263	0.000435519	3.75527	3.74809e-08	8.49017e-07	2.71082e-07	8.31155e-09
4.36069	3.87952e-09	0.000438686	13.3201	36.6796	5.5459	0.027833	0.000438373	3.866	3.85849e-08	8.3545e-07	2.65891e-07	8.06872e-09
4.50756	3.78223e-09	0.000441434	13.7156	36.1083	5.72145	0.0282276	0.000441126	3.97571	3.97047e-08	8.22639e-07	2.60951e-07	7.84148e-09
4.65443	3.69093e-09	0.000444087	14.1085	35.5405	5.8963	0.0286108	0.000443782	4.0844	4.08415e-08	8.10519e-07	2.56246e-07	7.62839e-09
4.8013	3.60507e-09	0.00044665	14.4986	34.976	6.07046	0.0289833	0.000446349	4.1921	4.19968e-08	7.99033e-07	2.51757e-07	7.42816e-09
4.94817	3.52416e-09	0.000449129	14.886	34.4149	6.24392	0.0293456	0.000448831	4.29883	4.3172e-08	7.88125e-07	2.4747e-07	7.23967e-09
5.09504	3.44778e-09	0.000451529	15.2709	33.8571	6.4167	0.0296983	0.000451235	4.4046	4.43685e-08	7.7775e-07	2.43369e-07	7.06185e-09
5.24191	3.37556e-09	0.000453855	15.6532	33.3025	6.58879	0.0300419	0.000453563	4.50945	4.55879e-08	7.67863e-07	2.39444e-07	6.89389e-09
5.38878	3.30715e-09	0.00045611	16.033	32.7512	6.76019	0.0303767	0.000455821	4.61337	4.68315e-08	7.58435e-07	2.35681e-07	6.73487e-09
5.4155	3.29509e-09	0.000456514	16.1018	32.6512	6.79131	0.0304367	0.000456225	4.63218	4.70605e-08	7.56763e-07	2.35013e-07	6.70689e-09
5.44222	3.28315e-09	0.000456915	16.1705	32.5514	6.8224	0.0304965	0.000456626	4.65097	4.72904e-08	7.55107e-07	2.34351e-07	6.67915e-09
5.46895	3.27132e-09	0.000457314	16.2392	32.4516	6.85347	0.030556	0.000457026	4.66972	4.75212e-08	7.53464e-07	2.33693e-07	6.65167e-09
5.49567	3.25959e-09	0.00045771	16.3078	32.3519	6.88452	0.0306152	0.000457423	4.68844	4.77528e-08	7.51834e-07	2.33039e-07	6.62446e-09
5.54912	3.23648e-09	0.000458497	16.4447	32.1529	6.94655	0.0307328	0.000458211	4.7258	4.82188e-08	7.48615e-07	2.31748e-07	6.5708e-09
5.60257	3.21379e-09	0.000459276	16.5813	31.9543	7.0085	0.0308494	0.00045899	4.76304	4.86884e-08	7.45447e-07	2.30475e-07	6.51816e-09
5.65601	3.19152e-09	0.000460047	16.7176	31.7561	7.07035	0.030965	0.000459762	4.80017	4.91618e-08	7.42328e-07	2.2922e-07	6.46649e-09
5.75449	3.15153e-09	0.000461446	16.9679	31.392	7.18408	0.0311754	0.000461162	4.86828	5.00441e-08	7.36709e-07	2.26955e-07	6.37376e-09
5.85298	3.11285e-09	0.000462819	17.2171	31.0293	7.29752	0.0313824	0.000462537	4.936	5.09398e-08	7.31247e-07	2.24749e-07	6.2841e-09
5.95146	3.0754e-09	0.000464167	17.4652	30.6679	7.41066	0.0315862	0.000463886	5.00334	5.18495e-08	7.25936e-07	2.22598e-07	6.19735e-09
6.04994	3.03912e-09	0.00046549	17.7122	30.3079	7.5235	0.031787	0.00046521	5.0703	5.27737e-08	7.20768e-07	2.20502e-07	6.11338e-09
6.23431	2.9742e-09	0.000467904	18.172	29.6375	7.73395	0.0321546	0.000467627	5.19467	5.4545e-08	7.11458e-07	2.16715e-07	5.96318e-09
6.41868	2.91287e-09	0.000470241	18.6281	28.9718	7.94337	0.0325123	0.000469966	5.31776	5.6373e-08	7.02592e-07	2.13097e-07	5.82146e-09
6.60305	2.85485e-09	0.000472504	19.0807	28.3106	8.15177	0.0328604	0.00047223	5.43959	5.82619e-08	6.94135e-07	2.09636e-07	5.68751e-09
6.78743	2.79987e-09	0.000474698	19.5298	27.6539	8.35915	0.0331994	0.000474426	5.5602	6.02159e-08	6.86058e-07	2.06322e-07	5.5607e-09
7.14561	2.70088e-09	0.000478775	20.3926	26.3909	8.75916	0.0338336	0.000478505	5.7911	6.42162e-08	6.71351e-07	2.00266e-07	5.33268e-09
7.50379	2.611e-09	0.000482627	21.2428	25.1441	9.15541	0.0344379	0.000482359	6.01764	6.85186e-08	6.57804e-07	1.94666e-07	5.12602e-09
7.55287	2.59932e-09	0.000483139	21.3584	24.9745	9.20942	0.0345186	0.000482871	6.04835	6.91341e-08	6.5603e-07	1.93931e-07	5.0992e-09
7.60195	2.58779e-09	0.000483647	21.4737	24.8052	9.26336	0.0345987	0.000483379	6.07898	6.97563e-08	6.54274e-07	1.93204e-07	5.07272e-09
7.65104	2.5764e-09	0.000484151	21.5888	24.6361	9.31723	0.0346783	0.000483883	6.10954	7.03852e-08	6.52537e-07	1.92484e-07	5.04656e-09
7.70012	2.56515e-09	0.000484652	21.7037	24.4674	9.37103	0.0347574	0.000484384	6.14002	7.10209e-08	6.50818e-07	1.91771e-07	5.02074e-09
7.7492	2.55403e-09	0.000485149	21.8183	24.299	9.42476	0.034836	0.000484881	6.17042	7.16637e-08	6.49116e-07	1.91065e-07	4.99524e-09
7.83677	2.53453e-09	0.000486026	22.0223	23.9992	9.52046	0.0349751	0.000485759	6.22446	7.28284e-08	6.46124e-07	1.89823e-07	4.95051e-09
7.92434	2.51545e-09	0.000486893	22.2256	23.7004	9.61593	0.0351127	0.000486625	6.27827	7.40166e-08	6.43186e-07	1.88602e-07	4.90675e-09
8.01191	2.49677e-09	0.000487749	22.4282	23.4025	9.71119	0.0352487	0.000487481	6.33184	7.52293e-08	6.40301e-07	1.87403e-07	4.86393e-09
8.09948	2.47847e-09	0.000488594	22.6301	23.1055	9.80623	0.0353833	0.000488326	6.38516	7.64672e-08	6.37466e-07	1.86224e-07	4.82201e-09
8.31603	2.43482e-09	0.000490639	23.1264	22.3749	10.0403	0.0357101	0.000490371	6.51602	7.9643e-08	6.30666e-07	1.83392e-07	4.72206e-09
8.53258	2.3933e-09	0.000492623	23.6186	21.6498	10.2731	0.0360284	0.000492355	6.64546	8.29941e-08	6.2415e-07	1.80673e-07	4.62708e-09
8.74913	2.35375e-09	0.000494549	24.1067	20.93	10.5046	0.0363387	0.00049428	6.77352	8.65371e-08	6.17897e-07	1.78062e-07	4.53669e-09
8.96568	2.31603e-09	0.00049642	24.5907	20.2156	10.7348	0.0366412	0.00049615	6.90021	9.02907e-08	6.11893e-07	1.75549e-07	4.45058e-09
9.18223	2.28002e-09	0.000498239	25.0708	19.5064	10.9638	0.0369363	0.000497967	7.02557	9.42761e-08	6.06121e-07	1.73131e-07	4.36844e-09
9.4644	2.23548e-09	0.000500532	25.6906	18.5901	11.2602	0.03731	0.000500258	7.18696	9.9857e-08	5.98927e-07	1.70111e-07	4.26692e-09
9.74657	2.19341e-09	0.000502744	26.3038	17.6824	11.5545	0.0376721	0.000502467	7.34617	1.05934e-07	5.92077e-07	1.67229e-07	4.17115e-09
10.0287	2.15363e-09	0.000504878	26.9107	16.7832	11.8466	0.0380229	0.000504597	7.50326	1.1258e-07	5.85548e-07	1.64474e-07	4.08065e-09
10.3109	2.11593e-09	0.000506938	27.5113	15.8922	12.1367	0.038363	0.000506652	7.65827	1.19884e-07	5.79318e-07	1.61838e-07	3.99499e-09
10.5931	2.08018e-09	0.000508926	28.1059	15.0095	12.4248	0.0386926	0.000508635	7.81126	1.27953e-07	5.73368e-07	1.59311e-07	3.91379e-09
10.8752	2.04621e-09	0.000510846	28.6943	14.1348	12.7108	0.0390119	0.000510548	7.96225	1.36918e-07	5.67681e-07	1.56886e-07	3.83671e-09
11.0982	2.02056e-09	0.000512314	29.1551	13.4494	12.9354	0.0392571	0.000512011	8.08016	1.4474e-07	5.63364e-07	1.55037e-07	3.77853e-09
11.3211	1.99589e-09	0.000513742	29.6122	12.7689	13.1587	0.0394961	0.000513431	8.19687	1.53321e-07	5.59197e-07	1.53242e-07	3.72258e-09
11.544	1.97215e-09	0.000515128	30.0657	12.0932	13.3808	0.0397288	0.00051481	8.31239	1.62778e-07	5.55174e-07	1.515e-07	3.66876e-09
11.767	1.94929e-09	0.000516474	30.5156	11.4223	13.6017	0.0399553	0.000516147	8.42673	1.73255e-07	5.5129e-07	1.49805e-07	3.61694e-09
11.9474	1.93141e-09	0.000517533	30.877	10.8829	13.7795	0.0401339	0.000517198	8.5184	1.826e-07	5.48246e-07	1.48467e-07	3.57639e-09
12.1278	1.91406e-09	0.000518564	31.2362	10.3466	13.9566	0.0403083	0.000518221	8.60931	1.92843e-07	5.4529e-07	1.47157e-07	3.53703e-09
12.3081	1.89722e-09	0.000519568	31.593	9.81339	14.1328	0.0404783	0.000519215	8.69947	2.04119e-07	5.42421e-07	1.45873e-07	3.49881e-09
12.457	1.88369e-09	0.000520375	31.8858	9.37562	14.2777	0.0406152	0.000520012	8.77331	2.14322e-07	5.40117e-07	1.44831e-07	3.46809e-09
12.6059	1.87049e-09	0.000521162	32.1771	8.93992	14.4221	0.040749	0.000520789	8.84663	2.25455e-07	5.37872e-07	1.43805e-07	3.43809e-09
12.7548	1.8576e-09	0.000521928	32.4668	8.50626	14.566	0.0408793	0.000521544	8.91945	2.37651e-07	5.35686e-07	1.42793e-07	3.40878e-09
12.9036	1.84502e-09	0.000522672	32.7549	8.07465	14.7094	0.0410061	0.000522275	8.99176	2.51073e-07	5.3356e-07	1.41793e-07	3.38014e-09
13.0525	1.83275e-09	0.000523392	33.0416	7.64508	14.8523	0.0411291	0.000522982	9.06355	2.65917e-07	5.31496e-07	1.40805e-07	3.35215e-09
13.195	1.82128e-09	0.000524059	33.3146	7.23571	14.9886	0.041243	0.000523634	9.1318	2.81677e-07	5.29579e-07	1.39869e-07	3.32595e-09
13.3095	1.81227e-09	0.000524576	33.5327	6.90835	15.0977	0.0413315	0.000524138	9.18625	2.95603e-07	5.28083e-07	1.39123e-07	3.30532e-09
13.4239	1.80343e-09	0.000525077	33.75	6.58218	15.2066	0.0414172	0.000524624	9.24039	3.10842e-07	5.26628e-07	1.3838e-07	3.28504e-09
13.5384	1.79476e-09	0.000525558	33.9664	6.25721	15.3152	0.0414998	0.00052509	9.29421	3.27591e-07	5.25215e-07	1.37641e-07	3.26511e-09
13.6528	1.78627e-09	0.00052602	34.1818	5.93344	15.4235	0.0415789	0.000525533	9.34772	3.46072e-07	5.23848e-07	1.36903e-07	3.24552e-09
13.7672	1.77795e-09	0.000526458	34.3963	5.61086	15.5315	0.0416542	0.000525952	9.40089	3.66542e-07	5.2253e-07	1.36166e-07	3.22627e-09
