# Supplementary material for: Molecular-resolution imaging of ice crystallized from liquid water by cryogenic liquid-cell TEM
Source: Nat Commun. 2025 Sep 25;16:8342. doi: 10.1038/s41467-025-62451-0 (PMC12462463; doi:10.1038/s41467-025-62451-0)
Supplement: Supplementary file 11 — Supplementary Data 3 [file 41467_2025_62451_MOESM11_ESM.zip › Ambrozic Set_kJ_C0_g_vals_pastina_163.15K_25.0_eA2s_Output.xlsx]

## Sheet: Sheet1
time / s	H	H+	H2	H2O	H2O2	HO2	HO2-	O2	O2-	OH	OH-	eh-
0	0	0	0	55.56	0	0	0	0	0	0	0	0
1.13175e-14	6.73259e-14	3.16228e-13	4.5904e-14	55.56	7.14063e-14	2.04018e-15	6.12482e-33	6.05399e-33	1.30462e-25	2.75424e-13	5.10045e-14	2.65223e-13
2.26349e-14	1.34652e-13	6.32456e-13	9.18081e-14	55.56	1.42813e-13	4.08036e-15	3.05595e-32	3.027e-32	3.91366e-25	5.50848e-13	1.02009e-13	5.30447e-13
1.13197e-10	6.73394e-10	3.16291e-09	4.59132e-10	55.56	7.14206e-10	2.04059e-11	6.09497e-21	6.05641e-21	3.00955e-18	2.75479e-09	5.10147e-10	2.65276e-09
2.26372e-10	1.34665e-09	6.32519e-09	9.18172e-10	55.56	1.42827e-09	4.08077e-11	3.047e-20	3.02772e-20	1.02731e-17	5.50903e-09	1.02019e-09	5.305e-09
3.39547e-10	2.01991e-09	9.48747e-09	1.37721e-09	55.56	2.14233e-09	6.12094e-11	8.531e-20	8.47704e-20	2.17744e-17	8.26328e-09	1.53024e-09	7.95723e-09
4.52721e-10	2.69317e-09	1.26497e-08	1.83625e-09	55.56	2.85639e-09	8.16112e-11	1.828e-19	1.81644e-19	3.67522e-17	1.10175e-08	2.04028e-09	1.06095e-08
5.65896e-10	3.36643e-09	1.5812e-08	2.29529e-09	55.56	3.57046e-09	1.02013e-10	3.35125e-19	3.33006e-19	5.4139e-17	1.37718e-08	2.55033e-09	1.32617e-08
6.79071e-10	4.03969e-09	1.89743e-08	2.75433e-09	55.56	4.28452e-09	1.22415e-10	5.54471e-19	5.50964e-19	7.28756e-17	1.6526e-08	3.06037e-09	1.59139e-08
7.92246e-10	4.71295e-09	2.21366e-08	3.21337e-09	55.56	4.99858e-09	1.42817e-10	8.53022e-19	8.47627e-19	9.20952e-17	1.92802e-08	3.57042e-09	1.85662e-08
9.0542e-10	5.38621e-09	2.52989e-08	3.67241e-09	55.56	5.71264e-09	1.63218e-10	1.24296e-18	1.2351e-18	1.11199e-16	2.20345e-08	4.08046e-09	2.12184e-08
1.01859e-09	6.05947e-09	2.84611e-08	4.13145e-09	55.56	6.42671e-09	1.8362e-10	1.73648e-18	1.7255e-18	1.29853e-16	2.47887e-08	4.59051e-09	2.38706e-08
1.13177e-09	6.73273e-09	3.16234e-08	4.59049e-09	55.56	7.14077e-09	2.04022e-10	2.34576e-18	2.33092e-18	1.4794e-16	2.7543e-08	5.10055e-09	2.65229e-08
1.24494e-09	7.40599e-09	3.47857e-08	5.04954e-09	55.56	7.85483e-09	2.24424e-10	3.08298e-18	3.06348e-18	1.65489e-16	3.02972e-08	5.6106e-09	2.91751e-08
1.35812e-09	8.07924e-09	3.7948e-08	5.50858e-09	55.56	8.5689e-09	2.44825e-10	3.96033e-18	3.93528e-18	1.82615e-16	3.30515e-08	6.12064e-09	3.18273e-08
1.47129e-09	8.7525e-09	4.11102e-08	5.96762e-09	55.56	9.28296e-09	2.65227e-10	4.99e-18	4.95844e-18	1.9946e-16	3.58057e-08	6.63069e-09	3.44796e-08
1.58447e-09	9.42576e-09	4.42725e-08	6.42666e-09	55.56	9.99702e-09	2.85629e-10	6.18417e-18	6.14506e-18	2.16158e-16	3.85599e-08	7.14073e-09	3.71318e-08
1.69764e-09	1.0099e-08	4.74348e-08	6.8857e-09	55.56	1.07111e-08	3.06031e-10	7.55502e-18	7.50724e-18	2.32814e-16	4.13142e-08	7.65078e-09	3.9784e-08
1.81082e-09	1.07723e-08	5.05971e-08	7.34474e-09	55.56	1.14251e-08	3.26432e-10	9.11475e-18	9.0571e-18	2.49499e-16	4.40684e-08	8.16082e-09	4.24363e-08
1.92399e-09	1.14455e-08	5.37594e-08	7.80378e-09	55.56	1.21392e-08	3.46834e-10	1.08755e-17	1.08067e-17	2.66248e-16	4.68227e-08	8.67087e-09	4.50885e-08
2.03717e-09	1.21188e-08	5.69216e-08	8.26282e-09	55.56	1.28533e-08	3.67236e-10	1.28495e-17	1.27683e-17	2.83072e-16	4.95769e-08	9.18091e-09	4.77407e-08
2.15034e-09	1.27921e-08	6.00839e-08	8.72186e-09	55.56	1.35673e-08	3.87638e-10	1.5049e-17	1.49538e-17	2.99963e-16	5.23311e-08	9.69096e-09	5.0393e-08
3.28209e-09	1.95247e-08	9.17067e-08	1.33123e-08	55.56	2.0708e-08	5.91655e-10	6.62878e-17	6.58686e-17	4.69635e-16	7.98735e-08	1.47914e-08	7.69153e-08
4.41384e-09	2.62572e-08	1.23329e-07	1.79027e-08	55.56	2.78486e-08	7.95673e-10	1.58956e-16	1.57951e-16	6.39195e-16	1.07416e-07	1.98919e-08	1.03438e-07
9.04911e-09	5.38319e-08	2.52846e-07	3.67035e-08	55.56	5.70944e-08	1.63126e-09	1.75423e-15	1.74313e-15	1.33362e-15	2.20221e-07	4.07819e-08	2.12064e-07
1.28618e-08	7.65131e-08	3.59378e-07	5.21679e-08	55.56	8.11502e-08	2.31856e-09	4.40505e-15	4.37718e-15	1.90477e-15	3.13006e-07	5.79648e-08	3.01413e-07
1.66745e-08	9.91944e-08	4.6591e-07	6.76323e-08	55.56	1.05206e-07	3.00586e-09	8.8604e-15	8.80432e-15	2.47594e-15	4.05791e-07	7.51479e-08	3.90762e-07
2.17412e-08	1.29336e-07	6.0748e-07	8.8183e-08	55.56	1.37174e-07	3.91922e-09	1.70132e-14	1.69055e-14	3.23496e-15	5.29093e-07	9.79829e-08	5.09497e-07
2.68079e-08	1.59478e-07	7.4905e-07	1.08734e-07	55.56	1.69143e-07	4.83256e-09	2.99334e-14	2.97436e-14	3.99399e-15	6.52393e-07	1.20818e-07	6.28231e-07
3.18745e-08	1.8962e-07	8.90619e-07	1.29285e-07	55.56	2.01111e-07	5.7459e-09	4.86637e-14	4.83548e-14	4.753e-15	7.75692e-07	1.43654e-07	7.46964e-07
4.09528e-08	2.43628e-07	1.14427e-06	1.66107e-07	55.56	2.58392e-07	7.38237e-09	9.97051e-14	9.90707e-14	6.11297e-15	9.9661e-07	1.84573e-07	9.59701e-07
5.00311e-08	2.97638e-07	1.39793e-06	2.02929e-07	55.56	3.15675e-07	9.0188e-09	1.78748e-13	1.77607e-13	7.4729e-15	1.21752e-06	2.25494e-07	1.17243e-06
5.91094e-08	3.5165e-07	1.65157e-06	2.39752e-07	55.56	3.72959e-07	1.06552e-08	2.92486e-13	2.90611e-13	8.83282e-15	1.43842e-06	2.66419e-07	1.38515e-06
6.81877e-08	4.05664e-07	1.90521e-06	2.76575e-07	55.56	4.30246e-07	1.22915e-08	4.47266e-13	4.44385e-13	1.01927e-14	1.65931e-06	3.07348e-07	1.59787e-06
8.21296e-08	4.88621e-07	2.29473e-06	3.33126e-07	55.56	5.18228e-07	1.48044e-08	7.79206e-13	7.74142e-13	1.2281e-14	1.99851e-06	3.70214e-07	1.92451e-06
9.60715e-08	5.71585e-07	2.68423e-06	3.89678e-07	55.56	6.06217e-07	1.73171e-08	1.24541e-12	1.23723e-12	1.43693e-14	2.33768e-06	4.33092e-07	2.25113e-06
1.10013e-07	6.54558e-07	3.0737e-06	4.46232e-07	55.56	6.94214e-07	1.98297e-08	1.86863e-12	1.85621e-12	1.64574e-14	2.67681e-06	4.95987e-07	2.57771e-06
1.23955e-07	7.37542e-07	3.46315e-06	5.02786e-07	55.56	7.8222e-07	2.2342e-08	2.67167e-12	2.65367e-12	1.85454e-14	3.01588e-06	5.58899e-07	2.90425e-06
1.6367e-07	9.73994e-07	4.57239e-06	6.63896e-07	55.56	1.03298e-06	2.94972e-08	6.14716e-12	6.10361e-12	2.44927e-14	3.98146e-06	7.38227e-07	3.83415e-06
2.03385e-07	1.21057e-06	5.68133e-06	8.25022e-07	55.56	1.28385e-06	3.66499e-08	1.17949e-11	1.17062e-11	3.0439e-14	4.94645e-06	9.17769e-07	4.76355e-06
2.43099e-07	1.4473e-06	6.78992e-06	9.86169e-07	55.56	1.53486e-06	4.37994e-08	2.01433e-11	1.99816e-11	3.63845e-14	5.91073e-06	1.09758e-06	5.69232e-06
2.82814e-07	1.6842e-06	7.89808e-06	1.14734e-06	55.56	1.78603e-06	5.09451e-08	3.17222e-11	3.14485e-11	4.23293e-14	6.87415e-06	1.2777e-06	6.62035e-06
3.32765e-07	1.98248e-06	9.29115e-06	1.35009e-06	55.56	2.10223e-06	5.99263e-08	5.16906e-11	5.11993e-11	4.98061e-14	8.08444e-06	1.50477e-06	7.78633e-06
3.82716e-07	2.28114e-06	1.06833e-05	1.5529e-06	55.56	2.41879e-06	6.88994e-08	7.8668e-11	7.78408e-11	5.72835e-14	9.29289e-06	1.73252e-06	8.95069e-06
4.32667e-07	2.58026e-06	1.20744e-05	1.75576e-06	55.56	2.73576e-06	7.78632e-08	1.13718e-10	1.12391e-10	6.47629e-14	1.04992e-05	1.96105e-06	1.01132e-05
4.82618e-07	2.87988e-06	1.34642e-05	1.95869e-06	55.56	3.0532e-06	8.68164e-08	1.57909e-10	1.5586e-10	7.22459e-14	1.17031e-05	2.19045e-06	1.12736e-05
5.32569e-07	3.18007e-06	1.48528e-05	2.1617e-06	55.56	3.37116e-06	9.57578e-08	2.12315e-10	2.09251e-10	7.97347e-14	1.29043e-05	2.42082e-06	1.24317e-05
6.06829e-07	3.62751e-06	1.69143e-05	2.46366e-06	55.56	3.84493e-06	1.09027e-07	3.14398e-10	3.09102e-10	9.08832e-14	1.46847e-05	2.7653e-06	1.41486e-05
6.81088e-07	4.0765e-06	1.8972e-05	2.76582e-06	55.56	4.32013e-06	1.22263e-07	4.45018e-10	4.36311e-10	1.02058e-13	1.64576e-05	3.11242e-06	1.58591e-05
7.55348e-07	4.52723e-06	2.10256e-05	3.06823e-06	55.56	4.79693e-06	1.35463e-07	6.07781e-10	5.94057e-10	1.13269e-13	1.82223e-05	3.46249e-06	1.75625e-05
8.29608e-07	4.97987e-06	2.30745e-05	3.37089e-06	55.56	5.27549e-06	1.48624e-07	8.06337e-10	7.85464e-10	1.24529e-13	1.99779e-05	3.81579e-06	1.92579e-05
9.03868e-07	5.4346e-06	2.51183e-05	3.67384e-06	55.56	5.75597e-06	1.61741e-07	1.04438e-09	1.01359e-09	1.35849e-13	2.17237e-05	4.17258e-06	2.09447e-05
1.01901e-06	6.14421e-06	2.82764e-05	4.14422e-06	55.56	6.50513e-06	1.81986e-07	1.50031e-09	1.44691e-09	1.53556e-13	2.44091e-05	4.73333e-06	2.35415e-05
1.13416e-06	6.85986e-06	3.14194e-05	4.61543e-06	55.56	7.25983e-06	2.02105e-07	2.07432e-09	1.9865e-09	1.71501e-13	2.7066e-05	5.304e-06	2.61133e-05
1.24931e-06	7.58213e-06	3.45457e-05	5.08759e-06	55.5599	8.02059e-06	2.22087e-07	2.78089e-09	2.64271e-09	1.89748e-13	2.96913e-05	5.88541e-06	2.86576e-05
1.36445e-06	8.31158e-06	3.76538e-05	5.56078e-06	55.5599	8.7879e-06	2.41919e-07	3.6348e-09	3.42538e-09	2.08364e-13	3.22825e-05	6.47827e-06	3.11719e-05
1.4796e-06	9.04873e-06	4.0742e-05	6.03509e-06	55.5599	9.56223e-06	2.61591e-07	4.65118e-09	4.34383e-09	2.27423e-13	3.48371e-05	7.08322e-06	3.36541e-05
1.59474e-06	9.79407e-06	4.38085e-05	6.51061e-06	55.5599	1.0344e-05	2.81092e-07	5.8455e-09	5.40683e-09	2.47e-13	3.73526e-05	7.70078e-06	3.61019e-05
1.80319e-06	1.11656e-05	4.93e-05	7.37483e-06	55.5599	1.17795e-05	3.15929e-07	8.51152e-09	7.72486e-09	2.84013e-13	4.18e-05	8.85218e-06	4.04393e-05
2.01164e-06	1.25679e-05	5.47065e-05	8.24387e-06	55.5599	1.32427e-05	3.50124e-07	1.19094e-08	1.05864e-08	3.23454e-13	4.61003e-05	1.00479e-05	4.46466e-05
2.22009e-06	1.40028e-05	6.00188e-05	9.11823e-06	55.5599	1.47353e-05	3.83633e-07	1.61393e-08	1.40283e-08	3.65799e-13	5.02435e-05	1.12886e-05	4.87141e-05
2.42854e-06	1.54719e-05	6.52286e-05	9.99844e-06	55.5599	1.62586e-05	4.16422e-07	2.13046e-08	1.80802e-08	4.11502e-13	5.42211e-05	1.25736e-05	5.26337e-05
2.63699e-06	1.69763e-05	7.03276e-05	1.0885e-05	55.5599	1.78135e-05	4.48464e-07	2.7511e-08	2.27652e-08	4.60991e-13	5.80265e-05	1.39014e-05	5.63987e-05
2.84544e-06	1.85167e-05	7.53081e-05	1.17783e-05	55.5599	1.94004e-05	4.7974e-07	3.48659e-08	2.80997e-08	5.14651e-13	6.16551e-05	1.52692e-05	6.0004e-05
3.09967e-06	2.04444e-05	8.12121e-05	1.28778e-05	55.5599	2.13796e-05	5.16835e-07	4.55486e-08	3.54994e-08	5.86224e-13	6.58369e-05	1.69868e-05	6.41797e-05
3.35391e-06	2.24256e-05	8.69175e-05	1.39888e-05	55.5599	2.34062e-05	5.52769e-07	5.82967e-08	4.38861e-08	6.6498e-13	6.97484e-05	1.87512e-05	6.81081e-05
3.60815e-06	2.44589e-05	9.24144e-05	1.51122e-05	55.5599	2.54793e-05	5.87553e-07	7.33022e-08	5.32541e-08	7.51269e-13	7.33903e-05	2.05531e-05	7.17879e-05
3.86239e-06	2.65425e-05	9.76939e-05	1.62486e-05	55.5598	2.75973e-05	6.21211e-07	9.07502e-08	6.35867e-08	8.45285e-13	7.67661e-05	2.23827e-05	7.52205e-05
4.11663e-06	2.86735e-05	0.000102749	1.73986e-05	55.5598	2.97581e-05	6.53775e-07	1.10816e-07	7.48586e-08	9.47123e-13	7.98815e-05	2.42292e-05	7.84093e-05
4.37086e-06	3.08488e-05	0.000107575	1.85627e-05	55.5598	3.19592e-05	6.85292e-07	1.3366e-07	8.70363e-08	1.05663e-12	8.27444e-05	2.60819e-05	8.13598e-05
4.74065e-06	3.40839e-05	0.000114179	2.02824e-05	55.5598	3.52272e-05	7.29373e-07	1.72142e-07	1.06284e-07	1.22942e-12	8.64777e-05	2.87655e-05	8.5241e-05
5.11044e-06	3.73915e-05	0.000120286	2.20344e-05	55.5598	3.85658e-05	7.71533e-07	2.17182e-07	1.27227e-07	1.41722e-12	8.97311e-05	3.14081e-05	8.86603e-05
5.48023e-06	4.07577e-05	0.000125899	2.38197e-05	55.5598	4.19656e-05	8.11976e-07	2.69062e-07	1.49713e-07	1.61879e-12	9.2542e-05	3.39813e-05	9.16489e-05
5.85002e-06	4.4168e-05	0.000131029	2.56391e-05	55.5598	4.54173e-05	8.50912e-07	3.27962e-07	1.73588e-07	1.83265e-12	9.49493e-05	3.64609e-05	9.42406e-05
6.21981e-06	4.76078e-05	0.000135691	2.74931e-05	55.5598	4.89117e-05	8.88553e-07	3.93962e-07	1.98695e-07	2.05721e-12	9.69924e-05	3.88271e-05	9.64702e-05
6.5896e-06	5.10629e-05	0.000139905	2.9382e-05	55.5598	5.24404e-05	9.25106e-07	4.67041e-07	2.24882e-07	2.29085e-12	9.87097e-05	4.10651e-05	9.83727e-05
6.95939e-06	5.45199e-05	0.000143694	3.13057e-05	55.5597	5.59956e-05	9.60771e-07	5.4709e-07	2.52007e-07	2.53199e-12	0.000100138	4.31645e-05	9.99823e-05
7.32917e-06	5.79665e-05	0.000147085	3.32641e-05	55.5597	5.957e-05	9.95733e-07	6.33917e-07	2.79935e-07	2.77916e-12	0.000101311	4.51192e-05	0.000101332
7.69896e-06	6.13911e-05	0.000150105	3.5257e-05	55.5597	6.31575e-05	1.03016e-06	7.27263e-07	3.08544e-07	3.03101e-12	0.000102262	4.69267e-05	0.000102451
8.20285e-06	6.60044e-05	0.000153677	3.8027e-05	55.5597	6.8057e-05	1.0765e-06	8.6438e-07	3.48427e-07	3.3796e-12	0.000103251	4.91543e-05	0.000103658
8.70674e-06	7.05365e-05	0.000156687	4.08587e-05	55.5597	7.29587e-05	1.12248e-06	1.01209e-06	3.89127e-07	3.73212e-12	0.000103944	5.11192e-05	0.000104556
9.21064e-06	7.49696e-05	0.000159206	4.37503e-05	55.5597	7.78533e-05	1.1684e-06	1.16939e-06	4.30438e-07	4.08654e-12	0.000104397	5.28367e-05	0.0001052
9.71453e-06	7.92898e-05	0.000161299	4.66997e-05	55.5597	8.27332e-05	1.21448e-06	1.33523e-06	4.72193e-07	4.44133e-12	0.000104658	5.43257e-05	0.000105638
1.02184e-05	8.34867e-05	0.000163027	4.97051e-05	55.5597	8.75928e-05	1.26093e-06	1.50856e-06	5.14255e-07	4.79534e-12	0.000104766	5.56072e-05	0.000105912
1.07223e-05	8.75527e-05	0.000164446	5.27643e-05	55.5596	9.24278e-05	1.3079e-06	1.68836e-06	5.56514e-07	5.14779e-12	0.000104753	5.6703e-05	0.000106054
1.13065e-05	9.20969e-05	0.000165765	5.63755e-05	55.5596	9.79988e-05	1.36314e-06	1.90366e-06	6.05647e-07	5.55381e-12	0.000104623	5.77691e-05	0.000106092
1.18907e-05	9.64548e-05	0.000166796	6.00529e-05	55.5596	0.000103529	1.41936e-06	2.12497e-06	6.54834e-07	5.95662e-12	0.0001044	5.86455e-05	0.000106026
1.24749e-05	0.000100626	0.000167596	6.37932e-05	55.5596	0.000109018	1.47663e-06	2.35105e-06	7.04007e-07	6.35606e-12	0.000104112	5.93607e-05	0.000105884
1.30591e-05	0.00010461	0.000168208	6.75933e-05	55.5596	0.000114463	1.535e-06	2.5808e-06	7.53119e-07	6.75219e-12	0.000103779	5.99403e-05	0.000105687
1.36434e-05	0.000108413	0.000168672	7.14502e-05	55.5596	0.000119865	1.59449e-06	2.81325e-06	8.02144e-07	7.14516e-12	0.000103417	6.04066e-05	0.000105452
1.42276e-05	0.000112037	0.000169018	7.5361e-05	55.5596	0.000125223	1.6551e-06	3.04758e-06	8.51067e-07	7.53523e-12	0.000103039	6.07787e-05	0.000105191
1.50544e-05	0.000116872	0.000169353	8.0983e-05	55.5596	0.000132735	1.74273e-06	3.38109e-06	9.20134e-07	8.08293e-12	0.000102492	6.11757e-05	0.000104796
1.58813e-05	0.000121378	0.000169556	8.67002e-05	55.5595	0.000140165	1.83245e-06	3.71533e-06	9.89014e-07	8.62629e-12	0.00010195	6.14544e-05	0.000104387
1.67082e-05	0.000125572	0.000169668	9.25056e-05	55.5595	0.000147515	1.92413e-06	4.04906e-06	1.05774e-06	9.16616e-12	0.000101426	6.1644e-05	0.000103975
1.7535e-05	0.000129473	0.000169716	9.8393e-05	55.5595	0.00015479	2.01763e-06	4.38135e-06	1.12638e-06	9.70334e-12	0.000100926	6.17671e-05	0.000103568
1.83619e-05	0.0001331	0.000169722	0.000104356	55.5595	0.000161992	2.11278e-06	4.71151e-06	1.19498e-06	1.02385e-11	0.000100457	6.18408e-05	0.00010317
1.91888e-05	0.000136468	0.0001697	0.00011039	55.5595	0.000169126	2.20943e-06	5.03904e-06	1.2636e-06	1.07724e-11	0.000100019	6.18783e-05	0.000102783
2.02376e-05	0.000140397	0.000169648	0.000118137	55.5595	0.000178081	2.33397e-06	5.45025e-06	1.35079e-06	1.14485e-11	9.95129e-05	6.18884e-05	0.000102309
2.12865e-05	0.000143969	0.00016958	0.000125979	55.5594	0.000186937	2.46042e-06	5.8563e-06	1.43825e-06	1.21243e-11	9.906e-05	6.18696e-05	0.000101855
2.23354e-05	0.000147215	0.000169506	0.000133906	55.5594	0.0001957	2.58849e-06	6.25699e-06	1.5261e-06	1.28005e-11	9.86592e-05	6.18317e-05	0.000101417
2.33843e-05	0.00015016	0.00016943	0.00014191	55.5594	0.000204376	2.71798e-06	6.6523e-06	1.61444e-06	1.34775e-11	9.83078e-05	6.17814e-05	0.000100996
2.44332e-05	0.000152829	0.000169355	0.000149983	55.5594	0.000212969	2.84865e-06	7.04227e-06	1.70337e-06	1.41565e-11	9.80027e-05	6.17232e-05	0.000100589
2.54821e-05	0.000155245	0.000169282	0.000158118	55.5594	0.000221484	2.98035e-06	7.42702e-06	1.793e-06	1.48379e-11	9.77408e-05	6.16598e-05	0.000100195
2.6531e-05	0.000157428	0.000169211	0.000166308	55.5594	0.000229926	3.11289e-06	7.80673e-06	1.88339e-06	1.55214e-11	9.75188e-05	6.15934e-05	9.9811e-05
2.75799e-05	0.000159397	0.000169143	0.000174547	55.5593	0.000238297	3.24616e-06	8.18157e-06	1.97463e-06	1.62076e-11	9.73336e-05	6.1525e-05	9.94369e-05
2.86288e-05	0.000161169	0.000169079	0.000182829	55.5593	0.000246603	3.38002e-06	8.55174e-06	2.06677e-06	1.68977e-11	9.71821e-05	6.14556e-05	9.90714e-05
3.00086e-05	0.000163227	0.000168998	0.000193779	55.5593	0.000257432	3.55687e-06	9.03188e-06	2.18948e-06	1.78103e-11	9.70298e-05	6.13634e-05	9.86023e-05
3.13884e-05	0.000165003	0.000168921	0.000204783	55.5593	0.00026816	3.73441e-06	9.50469e-06	2.31398e-06	1.87297e-11	9.69252e-05	6.1271e-05	9.81448e-05
3.27681e-05	0.000166526	0.000168847	0.000215831	55.5593	0.000278791	3.91249e-06	9.97056e-06	2.4404e-06	1.96563e-11	9.68631e-05	6.11786e-05	9.76978e-05
3.41479e-05	0.000167824	0.000168777	0.000226913	55.5592	0.000289332	4.091e-06	1.04299e-05	2.56881e-06	2.05906e-11	9.68387e-05	6.10863e-05	9.72603e-05
3.55277e-05	0.000168918	0.000168709	0.000238022	55.5592	0.000299786	4.26985e-06	1.08829e-05	2.69931e-06	2.15329e-11	9.68478e-05	6.09943e-05	9.68315e-05
3.7653e-05	0.000170253	0.000168609	0.000255169	55.5592	0.000315732	4.54589e-06	1.15693e-05	2.90454e-06	2.30009e-11	9.69184e-05	6.08528e-05	9.61867e-05
3.97784e-05	0.000171223	0.000168514	0.000272339	55.5591	0.0003315	4.82246e-06	1.22426e-05	3.11509e-06	2.44898e-11	9.70472e-05	6.07118e-05	9.55596e-05
4.19038e-05	0.000171882	0.000168424	0.000289513	55.5591	0.000347101	5.09947e-06	1.29037e-05	3.33113e-06	2.60004e-11	9.72242e-05	6.05712e-05	9.49486e-05
4.40291e-05	0.000172281	0.000168337	0.000306674	55.5591	0.000362546	5.37691e-06	1.35533e-05	3.55279e-06	2.75335e-11	9.74407e-05	6.0431e-05	9.43527e-05
4.61545e-05	0.00017246	0.000168254	0.000323809	55.559	0.000377845	5.65479e-06	1.41921e-05	3.78018e-06	2.90893e-11	9.76896e-05	6.02911e-05	9.37709e-05
4.87677e-05	0.00017243	0.000168157	0.000344825	55.559	0.000396467	5.99709e-06	1.49634e-05	4.06776e-06	3.10341e-11	9.80313e-05	6.01196e-05	9.30735e-05
5.13808e-05	0.000172174	0.000168064	0.000365769	55.559	0.000414892	6.34022e-06	1.57202e-05	4.36426e-06	3.30142e-11	9.84037e-05	5.99489e-05	9.23946e-05
5.3994e-05	0.000171737	0.000167975	0.000386628	55.5589	0.000433134	6.68429e-06	1.64633e-05	4.66978e-06	3.50299e-11	9.87994e-05	5.97788e-05	9.17329e-05
5.66072e-05	0.000171156	0.00016789	0.000407391	55.5589	0.0004512	7.02941e-06	1.71933e-05	4.98439e-06	3.70811e-11	9.92121e-05	5.96095e-05	9.10874e-05
5.92203e-05	0.00017046	0.000167809	0.000428052	55.5588	0.000469101	7.37571e-06	1.7911e-05	5.30812e-06	3.91677e-11	9.96371e-05	5.9441e-05	9.04569e-05
6.18335e-05	0.000169674	0.000167731	0.000448605	55.5588	0.000486844	7.72329e-06	1.86168e-05	5.64099e-06	4.1289e-11	0.00010007	5.92734e-05	8.98407e-05
6.48281e-05	0.000168687	0.000167645	0.000472021	55.5588	0.000506989	8.12333e-06	1.94119e-05	6.03371e-06	4.3763e-11	0.000100573	5.90824e-05	8.9151e-05
6.78228e-05	0.000167632	0.000167564	0.000495286	55.5587	0.000526945	8.52532e-06	2.01928e-05	6.43841e-06	4.62815e-11	0.000101078	5.88927e-05	8.84779e-05
7.08174e-05	0.000166527	0.000167485	0.000518399	55.5587	0.000546717	8.92937e-06	2.09603e-05	6.85508e-06	4.88439e-11	0.000101583	5.87042e-05	8.78206e-05
7.38121e-05	0.000165387	0.00016741	0.000541358	55.5586	0.000566313	9.33557e-06	2.17148e-05	7.28368e-06	5.14494e-11	0.000102085	5.85171e-05	8.71782e-05
7.68067e-05	0.000164224	0.000167338	0.000564164	55.5586	0.000585738	9.74396e-06	2.24568e-05	7.72414e-06	5.40971e-11	0.000102582	5.83312e-05	8.655e-05
8.06807e-05	0.000162699	0.000167249	0.000593441	55.5585	0.000610625	1.02756e-05	2.33989e-05	8.31145e-06	5.75833e-11	0.000103217	5.80927e-05	8.57573e-05
8.45546e-05	0.000161166	0.000167165	0.000622466	55.5585	0.000635247	1.0811e-05	2.43218e-05	8.91837e-06	6.11363e-11	0.000103839	5.78565e-05	8.49861e-05
8.84286e-05	0.000159634	0.000167084	0.000651246	55.5584	0.000659615	1.13502e-05	2.52263e-05	9.54474e-06	6.47541e-11	0.000104448	5.76226e-05	8.42352e-05
9.23025e-05	0.000158112	0.000167008	0.000679783	55.5584	0.000683736	1.18931e-05	2.61131e-05	1.01904e-05	6.84345e-11	0.000105043	5.7391e-05	8.35035e-05
9.61765e-05	0.000156604	0.000166935	0.000708086	55.5583	0.000707619	1.24397e-05	2.69828e-05	1.08551e-05	7.21759e-11	0.000105622	5.71618e-05	8.27903e-05
0.000101078	0.000154723	0.000166848	0.000743563	55.5583	0.000737504	1.31363e-05	2.80595e-05	1.17233e-05	7.69922e-11	0.000106333	5.68751e-05	8.19129e-05
0.000105979	0.000152876	0.000166765	0.000778685	55.5582	0.000767032	1.38384e-05	2.91111e-05	1.26213e-05	8.18984e-11	0.00010702	5.65923e-05	8.10619e-05
0.00011088	0.000151064	0.000166688	0.000813463	55.5581	0.000796217	1.45456e-05	3.01385e-05	1.3549e-05	8.68906e-11	0.000107682	5.63133e-05	8.02359e-05
0.000115781	0.000149289	0.000166615	0.000847909	55.5581	0.000825069	1.52579e-05	3.11427e-05	1.45059e-05	9.1965e-11	0.00010832	5.60382e-05	7.94336e-05
0.000120682	0.000147551	0.000166545	0.000882034	55.558	0.000853598	1.59747e-05	3.21246e-05	1.54918e-05	9.7118e-11	0.000108936	5.5767e-05	7.86538e-05
0.000127694	0.000145126	0.000166453	0.000930324	55.5579	0.000893877	1.70079e-05	3.34925e-05	1.69521e-05	1.04621e-10	0.000109778	5.53856e-05	7.75747e-05
0.000134706	0.000142772	0.000166367	0.000978009	55.5578	0.000933543	1.80491e-05	3.48187e-05	1.847e-05	1.12269e-10	0.000110576	5.50121e-05	7.65363e-05
0.000141719	0.000140485	0.000166288	0.00102512	55.5577	0.00097262	1.90974e-05	3.61056e-05	2.00446e-05	1.20053e-10	0.000111334	5.46464e-05	7.55357e-05
0.000148731	0.000138261	0.000166214	0.00107167	55.5577	0.00101113	2.01522e-05	3.7355e-05	2.16752e-05	1.27966e-10	0.000112053	5.42884e-05	7.45704e-05
0.000155744	0.000136097	0.000166145	0.0011177	55.5576	0.00104909	2.12127e-05	3.85688e-05	2.3361e-05	1.35999e-10	0.000112736	5.39381e-05	7.36383e-05
0.000167341	0.00013264	0.000166042	0.00119273	55.5574	0.00111073	2.2977e-05	4.05025e-05	2.6268e-05	1.4953e-10	0.00011379	5.33752e-05	7.21639e-05
0.000178937	0.000129321	0.000165949	0.00126647	55.5573	0.00117101	2.4752e-05	4.23508e-05	2.93208e-05	1.63344e-10	0.000114759	5.28321e-05	7.0766e-05
0.000190534	0.000126129	0.000165866	0.001339	55.5572	0.00123	2.65353e-05	4.41199e-05	3.25167e-05	1.77416e-10	0.000115649	5.23081e-05	6.94376e-05
0.000202131	0.000123053	0.000165791	0.0014104	55.557	0.00128777	2.83246e-05	4.58157e-05	3.58532e-05	1.91724e-10	0.000116468	5.18026e-05	6.81723e-05
0.000213728	0.000120083	0.000165723	0.00148074	55.5569	0.00134438	3.0118e-05	4.74433e-05	3.93279e-05	2.06246e-10	0.000117221	5.13146e-05	6.69646e-05
0.000231463	0.000115732	0.00016563	0.0015864	55.5567	0.00142882	3.28649e-05	4.9811e-05	4.49048e-05	2.28831e-10	0.000118257	5.06007e-05	6.52183e-05
0.000249198	0.00011159	0.00016555	0.0016899	55.5565	0.00151085	3.56125e-05	5.20451e-05	5.0794e-05	2.51822e-10	0.000119166	4.99236e-05	6.35809e-05
0.000266933	0.000107638	0.000165479	0.00179143	55.5564	0.00159061	3.83568e-05	5.41583e-05	5.69904e-05	2.75169e-10	0.000119963	4.92806e-05	6.20397e-05
0.000284668	0.000103861	0.000165416	0.00189113	55.5562	0.00166824	4.10943e-05	5.61619e-05	6.34891e-05	2.98831e-10	0.000120658	4.86696e-05	6.05845e-05
0.000302402	0.000100246	0.00016536	0.00198915	55.556	0.00174387	4.38222e-05	5.80656e-05	7.02863e-05	3.2277e-10	0.000121261	4.80881e-05	5.92063e-05
0.000324093	9.60296e-05	0.0001653	0.0021069	55.5558	0.0018338	4.71423e-05	6.02707e-05	7.89995e-05	3.52375e-10	0.000121887	4.74143e-05	5.76143e-05
0.000345783	9.20235e-05	0.000165246	0.00222252	55.5556	0.00192108	5.04411e-05	6.2353e-05	8.81478e-05	3.82287e-10	0.000122401	4.67782e-05	5.61144e-05
0.000367473	8.82138e-05	0.000165198	0.00233618	55.5554	0.00200588	5.37162e-05	6.43242e-05	9.77257e-05	4.1246e-10	0.000122816	4.61769e-05	5.46966e-05
0.000389163	8.45883e-05	0.000165155	0.00244803	55.5552	0.00208833	5.69653e-05	6.61947e-05	0.000107728	4.42844e-10	0.000123141	4.56074e-05	5.33525e-05
0.000410853	8.11364e-05	0.000165116	0.00255822	55.555	0.00216858	6.01869e-05	6.79735e-05	0.000118149	4.73396e-10	0.000123385	4.50673e-05	5.20747e-05
0.000432543	7.78489e-05	0.000165081	0.00266688	55.5548	0.00224675	6.33794e-05	6.96685e-05	0.000128985	5.04075e-10	0.000123554	4.45542e-05	5.08574e-05
0.000454233	7.47175e-05	0.000165048	0.00277413	55.5546	0.00232295	6.65418e-05	7.12864e-05	0.00014023	5.34841e-10	0.000123657	4.40659e-05	4.96951e-05
0.000475923	7.17346e-05	0.000165018	0.00288007	55.5544	0.00239728	6.96734e-05	7.28335e-05	0.000151878	5.65659e-10	0.000123698	4.36007e-05	4.85832e-05
0.00050225	6.83034e-05	0.000164985	0.00300705	55.5542	0.00248514	7.34321e-05	7.4624e-05	0.00016655	6.03076e-10	0.000123673	4.30645e-05	4.72958e-05
0.000528576	6.50687e-05	0.000164955	0.0031324	55.554	0.00257055	7.71439e-05	7.63266e-05	0.000181796	6.40464e-10	0.000123575	4.25569e-05	4.60703e-05
0.000532941	6.45506e-05	0.00016495	0.00315304	55.554	0.00258448	7.77548e-05	7.6601e-05	0.000184379	6.46647e-10	0.000123552	4.24753e-05	4.58729e-05
0.000533755	6.44545e-05	0.000164949	0.00315688	55.554	0.00258707	7.78686e-05	7.66519e-05	0.000184862	6.47801e-10	0.000123547	4.24601e-05	4.58362e-05
0.00053457	6.43586e-05	0.000164948	0.00316073	55.554	0.00258966	7.79823e-05	7.67028e-05	0.000185346	6.48956e-10	0.000123543	4.2445e-05	4.57996e-05
0.000535384	6.42629e-05	0.000164947	0.00316457	55.554	0.00259225	7.80961e-05	7.67536e-05	0.000185831	6.5011e-10	0.000123538	4.24299e-05	4.57631e-05
0.000537012	6.4072e-05	0.000164945	0.00317225	55.554	0.00259742	7.83233e-05	7.68549e-05	0.000186802	6.52418e-10	0.000123529	4.23998e-05	4.56901e-05
0.000538641	6.38817e-05	0.000164944	0.00317992	55.5539	0.00260258	7.85504e-05	7.6956e-05	0.000187774	6.54726e-10	0.000123519	4.23697e-05	4.56173e-05
0.000540269	6.36922e-05	0.000164942	0.00318759	55.5539	0.00260774	7.87774e-05	7.70567e-05	0.000188749	6.57033e-10	0.000123509	4.23398e-05	4.55448e-05
0.000548412	6.27548e-05	0.000164934	0.00322586	55.5539	0.00263337	7.99093e-05	7.75561e-05	0.000193656	6.6856e-10	0.000123456	4.21916e-05	4.51851e-05
0.000556554	6.18343e-05	0.000164925	0.003264	55.5538	0.0026588	8.10367e-05	7.80483e-05	0.000198616	6.80073e-10	0.000123398	4.20458e-05	4.48306e-05
0.000564697	6.09306e-05	0.000164917	0.00330201	55.5537	0.00268402	8.21596e-05	7.85335e-05	0.000203628	6.91572e-10	0.000123333	4.19022e-05	4.4481e-05
0.000578812	5.94026e-05	0.000164904	0.0033676	55.5536	0.00272726	8.40955e-05	7.93584e-05	0.000212441	7.11465e-10	0.000123209	4.16584e-05	4.38865e-05
0.000592928	5.79225e-05	0.000164891	0.00343284	55.5535	0.00276991	8.60178e-05	8.01637e-05	0.000221408	7.31301e-10	0.000123069	4.1421e-05	4.33059e-05
0.000607043	5.64887e-05	0.000164879	0.00349773	55.5534	0.00281199	8.79266e-05	8.09502e-05	0.000230528	7.51071e-10	0.000122914	4.11896e-05	4.27388e-05
0.000621159	5.50998e-05	0.000164868	0.0035623	55.5533	0.00285352	8.98219e-05	8.17187e-05	0.000239799	7.70768e-10	0.000122746	4.09639e-05	4.21846e-05
0.000645399	5.28155e-05	0.00016485	0.00367246	55.5531	0.00292359	9.30453e-05	8.29983e-05	0.000256064	8.04401e-10	0.000122427	4.05891e-05	4.12616e-05
0.000669638	5.06529e-05	0.000164833	0.00378178	55.5529	0.00299217	9.62296e-05	8.42302e-05	0.000272755	8.37765e-10	0.000122073	4.02292e-05	4.03731e-05
0.000693878	4.86054e-05	0.000164818	0.00389031	55.5528	0.00305933	9.93752e-05	8.54174e-05	0.000289859	8.70827e-10	0.000121689	3.98832e-05	3.9517e-05
0.000718118	4.66667e-05	0.000164805	0.00399813	55.5526	0.00312514	0.000102483	8.65629e-05	0.000307367	9.03559e-10	0.000121277	3.95501e-05	3.86914e-05
0.000751742	4.41466e-05	0.00016479	0.00414659	55.5524	0.00321435	0.000106732	8.80873e-05	0.000332296	9.48371e-10	0.000120664	3.91075e-05	3.75938e-05
0.000785367	4.18094e-05	0.000164777	0.00429389	55.5521	0.00330127	0.00011091	8.95421e-05	0.000357944	9.92439e-10	0.000120011	3.86858e-05	3.65479e-05
0.000818992	3.96411e-05	0.000164767	0.00444015	55.5519	0.00338607	0.00011502	9.09327e-05	0.000384278	1.03571e-09	0.000119323	3.82829e-05	3.55503e-05
0.000852617	3.76285e-05	0.00016476	0.00458548	55.5517	0.00346889	0.000119063	9.22639e-05	0.000411266	1.07814e-09	0.000118606	3.78971e-05	3.45978e-05
0.000886242	3.57592e-05	0.000164756	0.00472995	55.5514	0.00354988	0.000123042	9.354e-05	0.000438876	1.1197e-09	0.000117865	3.75269e-05	3.36877e-05
0.000919867	3.40219e-05	0.000164754	0.00487366	55.5512	0.00362917	0.000126958	9.47648e-05	0.000467077	1.16036e-09	0.000117104	3.71709e-05	3.28173e-05
0.000953492	3.24062e-05	0.000164755	0.00501666	55.551	0.00370686	0.000130812	9.59418e-05	0.000495839	1.20011e-09	0.000116328	3.6828e-05	3.19844e-05
0.000987116	3.0902e-05	0.000164759	0.00515904	55.5508	0.00378306	0.000134608	9.70742e-05	0.000525133	1.23892e-09	0.00011554	3.6497e-05	3.11868e-05
0.00101352	2.97934e-05	0.000164764	0.00527043	55.5506	0.00384193	0.000137548	9.7934e-05	0.000548489	1.26874e-09	0.000114915	3.62449e-05	3.0584e-05
0.00103992	2.87443e-05	0.00016477	0.00538149	55.5504	0.00389998	0.000140453	9.87692e-05	0.000572142	1.29798e-09	0.000114286	3.59991e-05	3.00009e-05
0.00106632	2.77508e-05	0.000164778	0.00549224	55.5503	0.00395727	0.000143325	9.9581e-05	0.00059608	1.32665e-09	0.000113654	3.57594e-05	2.94366e-05
0.00109273	2.68093e-05	0.000164788	0.0056027	55.5501	0.00401384	0.000146164	0.000100371	0.00062029	1.35474e-09	0.00011302	3.55253e-05	2.88903e-05
0.00112497	2.57258e-05	0.000164801	0.00573722	55.5499	0.00408199	0.000149586	0.000101306	0.000650205	1.38827e-09	0.000112245	3.52466e-05	2.82467e-05
0.0011572	2.47094e-05	0.000164816	0.00587137	55.5497	0.00414917	0.000152962	0.000102212	0.000680487	1.42095e-09	0.00011147	3.49754e-05	2.76275e-05
0.0011828	2.3947e-05	0.00016483	0.00597762	55.5495	0.00420186	0.00015561	0.000102911	0.000704775	1.4463e-09	0.000110856	3.4765e-05	2.71526e-05
0.00120839	2.32214e-05	0.000164845	0.00608367	55.5494	0.00425402	0.000158229	0.000103592	0.000729273	1.47113e-09	0.000110244	3.45587e-05	2.66919e-05
0.00123398	2.25307e-05	0.00016486	0.00618952	55.5492	0.00430566	0.000160822	0.000104258	0.000753972	1.49545e-09	0.000109634	3.43564e-05	2.62446e-05
0.00125957	2.18722e-05	0.000164877	0.00629521	55.549	0.00435682	0.000163387	0.000104908	0.000778864	1.51927e-09	0.000109027	3.41579e-05	2.58104e-05
0.00127861	2.14025e-05	0.000164891	0.00637372	55.5489	0.00439457	0.000165279	0.000105381	0.000797502	1.53668e-09	0.000108578	3.40125e-05	2.54955e-05
0.00129765	2.09491e-05	0.000164905	0.00645214	55.5488	0.00443208	0.000167156	0.000105847	0.00081624	1.55381e-09	0.00010813	3.3869e-05	2.51874e-05
0.00131668	2.05111e-05	0.000164919	0.00653048	55.5487	0.00446935	0.000169019	0.000106305	0.000835072	1.57067e-09	0.000107685	3.37274e-05	2.48858e-05
0.00133572	2.00879e-05	0.000164934	0.00660873	55.5486	0.00450639	0.000170869	0.000106755	0.000853998	1.58727e-09	0.000107242	3.35876e-05	2.45905e-05
0.00136181	1.95311e-05	0.000164956	0.00671582	55.5484	0.00455679	0.000173381	0.000107359	0.000880072	1.6096e-09	0.000106639	3.33988e-05	2.41961e-05
0.00138789	1.89994e-05	0.000164978	0.00682277	55.5483	0.00460679	0.000175868	0.000107951	0.000906308	1.63145e-09	0.00010604	3.32131e-05	2.38128e-05
0.00141397	1.84914e-05	0.000165002	0.00692959	55.5481	0.00465641	0.00017833	0.000108529	0.000932699	1.65284e-09	0.000105447	3.30304e-05	2.34402e-05
0.00144006	1.80057e-05	0.000165026	0.00703629	55.548	0.00470568	0.000180769	0.000109096	0.000959237	1.67377e-09	0.000104859	3.28506e-05	2.3078e-05
0.00147805	1.73356e-05	0.000165063	0.00719149	55.5477	0.00477683	0.000184278	0.000109899	0.000998141	1.70346e-09	0.000104013	3.25935e-05	2.25682e-05
0.00151604	1.67065e-05	0.000165101	0.00734645	55.5475	0.00484731	0.00018774	0.000110679	0.00103733	1.73224e-09	0.000103178	3.2342e-05	2.20784e-05
0.00155403	1.61154e-05	0.000165141	0.00750121	55.5473	0.00491717	0.000191154	0.000111436	0.00107678	1.76014e-09	0.000102356	3.20957e-05	2.16076e-05
0.00158317	1.56859e-05	0.000165173	0.00761979	55.5471	0.00497035	0.000193742	0.000112002	0.00110721	1.78097e-09	0.000101734	3.19102e-05	2.12587e-05
0.00161232	1.52754e-05	0.000165205	0.00773826	55.5469	0.00502322	0.000196305	0.000112556	0.00113778	1.80131e-09	0.000101119	3.17274e-05	2.092e-05
0.00161815	1.51955e-05	0.000165212	0.00776194	55.5469	0.00503375	0.000196814	0.000112666	0.00114391	1.80532e-09	0.000100997	3.16912e-05	2.08534e-05
0.00162398	1.51164e-05	0.000165219	0.00778562	55.5469	0.00504427	0.000197322	0.000112775	0.00115005	1.80931e-09	0.000100876	3.16551e-05	2.07872e-05
0.0016298	1.50379e-05	0.000165225	0.00780929	55.5468	0.00505478	0.00019783	0.000112883	0.00115619	1.81329e-09	0.000100754	3.16191e-05	2.07214e-05
0.00163563	1.49602e-05	0.000165232	0.00783296	55.5468	0.00506528	0.000198336	0.000112991	0.00116234	1.81724e-09	0.000100633	3.15832e-05	2.0656e-05
0.00164729	1.48068e-05	0.000165245	0.00788029	55.5467	0.00508624	0.000199345	0.000113206	0.00117465	1.8251e-09	0.000100392	3.15117e-05	2.05263e-05
0.00165895	1.46561e-05	0.000165259	0.0079276	55.5467	0.00510716	0.000200351	0.000113419	0.00118697	1.83288e-09	0.000100152	3.14406e-05	2.03981e-05
0.00167061	1.45081e-05	0.000165273	0.00797489	55.5466	0.00512802	0.000201352	0.00011363	0.00119932	1.84059e-09	9.99134e-05	3.13699e-05	2.02714e-05
0.00168934	1.42755e-05	0.000165295	0.00805087	55.5465	0.00516147	0.000202953	0.000113965	0.00121921	1.85283e-09	9.95323e-05	3.12572e-05	2.00708e-05
0.00170808	1.40493e-05	0.000165318	0.00812681	55.5464	0.0051948	0.000204545	0.000114296	0.00123914	1.86489e-09	9.91543e-05	3.11455e-05	1.98737e-05
0.00172681	1.38294e-05	0.00016534	0.00820271	55.5463	0.00522803	0.000206126	0.000114623	0.00125912	1.87677e-09	9.87796e-05	3.10348e-05	1.96803e-05
0.0017633	1.34179e-05	0.000165386	0.00835044	55.546	0.00529243	0.000209177	0.000115248	0.00129816	1.89941e-09	9.80589e-05	3.0822e-05	1.93133e-05
0.00179979	1.30274e-05	0.000165432	0.00849804	55.5458	0.00535647	0.000212193	0.000115858	0.00133737	1.92142e-09	9.73503e-05	3.06128e-05	1.89589e-05
0.00183628	1.26565e-05	0.000165478	0.00864552	55.5456	0.00542015	0.000215173	0.000116453	0.00137673	1.94281e-09	9.66535e-05	3.0407e-05	1.86164e-05
0.00187277	1.23039e-05	0.000165526	0.00879288	55.5454	0.0054835	0.000218119	0.000117034	0.00141624	1.96361e-09	9.59687e-05	3.02045e-05	1.82853e-05
0.00192056	1.18678e-05	0.000165589	0.00898571	55.5451	0.00556599	0.000221926	0.000117775	0.00146819	1.98999e-09	9.50895e-05	2.99441e-05	1.7868e-05
0.00196835	1.14585e-05	0.000165654	0.00917838	55.5449	0.00564799	0.000225678	0.000118495	0.00152036	2.01544e-09	9.42302e-05	2.9689e-05	1.74682e-05
0.00201614	1.10739e-05	0.00016572	0.00937088	55.5446	0.00572954	0.000229375	0.000119194	0.00157273	2.04001e-09	9.33903e-05	2.94388e-05	1.70849e-05
0.00206392	1.07119e-05	0.000165786	0.00956323	55.5443	0.00581066	0.00023302	0.000119873	0.00162529	2.06372e-09	9.25695e-05	2.91935e-05	1.67172e-05
0.00211171	1.03707e-05	0.000165853	0.00975543	55.544	0.00589139	0.000236614	0.000120534	0.00167804	2.08664e-09	9.17673e-05	2.89528e-05	1.63642e-05
0.0021595	1.00487e-05	0.000165921	0.00994751	55.5438	0.00597175	0.000240159	0.000121177	0.00173094	2.10878e-09	9.09834e-05	2.87165e-05	1.60251e-05
0.00220729	9.74453e-06	0.000165989	0.0101395	55.5435	0.00605177	0.000243655	0.000121803	0.001784	2.13019e-09	9.02173e-05	2.84845e-05	1.56991e-05
0.00225508	9.45673e-06	0.000166058	0.0103313	55.5432	0.00613148	0.000247105	0.000122414	0.00183721	2.15091e-09	8.94686e-05	2.82566e-05	1.53855e-05
0.00230286	9.18413e-06	0.000166127	0.010523	55.5429	0.00621089	0.00025051	0.000123009	0.00189055	2.17096e-09	8.87367e-05	2.80328e-05	1.50837e-05
0.00235065	8.92563e-06	0.000166197	0.0107146	55.5427	0.00629003	0.000253871	0.000123589	0.00194401	2.19038e-09	8.80213e-05	2.78127e-05	1.4793e-05
0.00240543	8.64538e-06	0.000166277	0.0109341	55.5423	0.00638043	0.000257671	0.000124237	0.00200544	2.21189e-09	8.72209e-05	2.75651e-05	1.44728e-05
0.00246021	8.38095e-06	0.000166358	0.0111535	55.542	0.00647052	0.000261417	0.000124868	0.00206701	2.23265e-09	8.64408e-05	2.73223e-05	1.41656e-05
0.00251499	8.13118e-06	0.000166439	0.0113728	55.5417	0.00656033	0.00026511	0.000125482	0.00212872	2.25269e-09	8.56805e-05	2.7084e-05	1.38707e-05
0.00256976	7.89491e-06	0.00016652	0.0115919	55.5414	0.00664986	0.000268752	0.00012608	0.00219055	2.27205e-09	8.49392e-05	2.68501e-05	1.35875e-05
0.00262454	7.6711e-06	0.000166601	0.0118109	55.5411	0.00673915	0.000272344	0.000126663	0.00225249	2.29077e-09	8.42163e-05	2.66204e-05	1.33152e-05
0.00267932	7.4589e-06	0.000166682	0.0120299	55.5408	0.00682821	0.000275888	0.000127231	0.00231455	2.30887e-09	8.35112e-05	2.6395e-05	1.30533e-05
0.0027341	7.25744e-06	0.000166763	0.0122487	55.5405	0.00691706	0.000279385	0.000127786	0.0023767	2.32639e-09	8.28234e-05	2.61735e-05	1.28011e-05
0.00278887	7.06595e-06	0.000166844	0.0124674	55.5402	0.00700571	0.000282837	0.000128327	0.00243894	2.34335e-09	8.21521e-05	2.59559e-05	1.25583e-05
0.00285624	6.84317e-06	0.000166943	0.0127363	55.5398	0.00711447	0.000287021	0.000128975	0.0025156	2.36348e-09	8.13487e-05	2.56935e-05	1.22717e-05
0.0029236	6.6333e-06	0.000167042	0.013005	55.5394	0.00722298	0.000291141	0.000129605	0.00259239	2.38286e-09	8.05685e-05	2.54366e-05	1.19975e-05
0.00299096	6.43528e-06	0.000167141	0.0132736	55.539	0.00733125	0.000295199	0.000130218	0.00266928	2.40153e-09	7.98107e-05	2.5185e-05	1.17351e-05
0.00305832	6.24818e-06	0.000167239	0.0135421	55.5387	0.0074393	0.000299197	0.000130814	0.00274628	2.41953e-09	7.90744e-05	2.49386e-05	1.14836e-05
0.00312569	6.07119e-06	0.000167337	0.0138105	55.5383	0.00754715	0.000303136	0.000131395	0.00282337	2.43689e-09	7.83586e-05	2.46971e-05	1.12425e-05
0.0032059	5.87244e-06	0.000167453	0.0141299	55.5378	0.00767534	0.000307754	0.000132066	0.00291528	2.45678e-09	7.75318e-05	2.44158e-05	1.09679e-05
0.00322195	5.83424e-06	0.000167476	0.0141938	55.5377	0.00770094	0.000308668	0.000132198	0.00293368	2.46066e-09	7.73697e-05	2.43603e-05	1.09146e-05
0.00323799	5.79647e-06	0.000167499	0.0142577	55.5377	0.00772654	0.00030958	0.000132329	0.00295208	2.46451e-09	7.72087e-05	2.43051e-05	1.08617e-05
0.00325403	5.75915e-06	0.000167522	0.0143215	55.5376	0.00775213	0.000310488	0.00013246	0.00297048	2.46833e-09	7.70487e-05	2.42502e-05	1.08094e-05
0.00327008	5.72229e-06	0.000167545	0.0143854	55.5375	0.00777771	0.000311393	0.000132589	0.00298889	2.47212e-09	7.68897e-05	2.41955e-05	1.07576e-05
0.00330216	5.64991e-06	0.000167591	0.0145131	55.5373	0.00782885	0.000313194	0.000132846	0.00302572	2.47961e-09	7.65748e-05	2.40869e-05	1.06553e-05
0.00333425	5.57927e-06	0.000167636	0.0146407	55.5371	0.00787995	0.000314984	0.0001331	0.00306257	2.48697e-09	7.6264e-05	2.39793e-05	1.0555e-05
0.00336634	5.5103e-06	0.000167682	0.0147684	55.5369	0.00793101	0.000316762	0.00013335	0.00309943	2.49423e-09	7.59571e-05	2.38726e-05	1.04565e-05
0.0034186	5.4014e-06	0.000167756	0.0149762	55.5366	0.00801413	0.000319633	0.000133753	0.0031595	2.5058e-09	7.54654e-05	2.37011e-05	1.02999e-05
0.00347087	5.29656e-06	0.00016783	0.015184	55.5364	0.00809716	0.000322476	0.000134147	0.00321962	2.51709e-09	7.49836e-05	2.3532e-05	1.01478e-05
0.00352313	5.19556e-06	0.000167903	0.0153918	55.5361	0.00818012	0.000325289	0.000134535	0.00327976	2.5281e-09	7.45115e-05	2.33654e-05	1e-05
0.0035754	5.09821e-06	0.000167975	0.0155995	55.5358	0.008263	0.000328074	0.000134915	0.00333994	2.53885e-09	7.40488e-05	2.32012e-05	9.85648e-06
0.00366291	4.94287e-06	0.000168096	0.0159471	55.5353	0.00840163	0.000332676	0.000135537	0.00344078	2.55629e-09	7.32941e-05	2.29316e-05	9.62499e-06
0.00375042	4.79642e-06	0.000168216	0.0162946	55.5348	0.00854008	0.000337203	0.000136141	0.00354169	2.57305e-09	7.25637e-05	2.26683e-05	9.40399e-06
0.00383793	4.65816e-06	0.000168335	0.0166419	55.5343	0.00867837	0.000341658	0.000136728	0.00364267	2.58919e-09	7.18562e-05	2.24112e-05	9.19279e-06
0.00392545	4.52741e-06	0.000168452	0.0169891	55.5338	0.00881652	0.000346044	0.000137299	0.00374372	2.60474e-09	7.11706e-05	2.216e-05	8.99076e-06
0.00402226	4.39085e-06	0.00016858	0.0173731	55.5333	0.00896919	0.000350819	0.000137912	0.00385558	2.62129e-09	7.04363e-05	2.18888e-05	8.77725e-06
0.00411908	4.26205e-06	0.000168707	0.0177569	55.5327	0.00912171	0.000355515	0.000138507	0.0039675	2.63722e-09	6.97262e-05	2.16243e-05	8.57353e-06
0.00419436	4.16689e-06	0.000168805	0.0180553	55.5323	0.0092402	0.000359114	0.000138957	0.00405457	2.64918e-09	6.919e-05	2.14231e-05	8.42149e-06
0.00426964	4.0758e-06	0.000168901	0.0183535	55.5319	0.00935861	0.000362669	0.000139398	0.00414167	2.6608e-09	6.86671e-05	2.12257e-05	8.27471e-06
0.00434492	3.98851e-06	0.000168997	0.0186517	55.5315	0.00947695	0.000366181	0.000139829	0.0042288	2.67209e-09	6.81571e-05	2.10321e-05	8.13291e-06
0.0044202	3.90481e-06	0.000169092	0.0189497	55.5311	0.00959521	0.000369651	0.000140251	0.00431596	2.68308e-09	6.76593e-05	2.0842e-05	7.99586e-06
0.00453475	3.78385e-06	0.000169234	0.0194031	55.5304	0.00977503	0.000374853	0.000140876	0.00444862	2.69922e-09	6.69245e-05	2.05595e-05	7.79589e-06
0.0046493	3.67002e-06	0.000169374	0.0198563	55.5298	0.00995471	0.000379964	0.000141481	0.00458134	2.71472e-09	6.62155e-05	2.02847e-05	7.60562e-06
0.00476385	3.56273e-06	0.000169513	0.0203093	55.5292	0.0101343	0.000384989	0.000142068	0.00471411	2.72962e-09	6.5531e-05	2.00174e-05	7.42437e-06
0.0048784	3.46143e-06	0.000169649	0.0207621	55.5285	0.0103137	0.000389931	0.000142637	0.00484691	2.74396e-09	6.48695e-05	1.97573e-05	7.25152e-06
0.00499295	3.36566e-06	0.000169783	0.0212148	55.5279	0.010493	0.000394793	0.000143189	0.00497975	2.75778e-09	6.42299e-05	1.95039e-05	7.08649e-06
0.0051075	3.27496e-06	0.000169915	0.0216672	55.5273	0.0106722	0.000399577	0.000143726	0.00511262	2.7711e-09	6.3611e-05	1.92572e-05	6.92878e-06
0.00522205	3.18898e-06	0.000170045	0.0221195	55.5266	0.0108513	0.000404288	0.000144247	0.00524551	2.78396e-09	6.30117e-05	1.90169e-05	6.77792e-06
0.0053366	3.10732e-06	0.000170173	0.0225716	55.526	0.0110303	0.000408928	0.000144754	0.00537843	2.79638e-09	6.24311e-05	1.87826e-05	6.63345e-06
0.00545115	3.02973e-06	0.000170299	0.0230236	55.5254	0.0112092	0.000413499	0.000145247	0.00551136	2.80839e-09	6.18681e-05	1.85542e-05	6.49502e-06
0.0055657	2.95582e-06	0.000170423	0.0234754	55.5247	0.011388	0.000418004	0.000145727	0.00564432	2.82002e-09	6.13219e-05	1.83315e-05	6.36221e-06
0.00558137	2.94601e-06	0.00017044	0.0235371	55.5246	0.0114124	0.000418615	0.000145792	0.0056625	2.82158e-09	6.12485e-05	1.83014e-05	6.34448e-06
0.00559703	2.93625e-06	0.000170457	0.0235989	55.5246	0.0114369	0.000419225	0.000145856	0.00568068	2.82314e-09	6.11754e-05	1.82715e-05	6.32684e-06
0.0056127	2.92656e-06	0.000170474	0.0236607	55.5245	0.0114613	0.000419834	0.00014592	0.00569886	2.82468e-09	6.11025e-05	1.82417e-05	6.30929e-06
0.00562836	2.91692e-06	0.000170491	0.0237224	55.5244	0.0114858	0.000420442	0.000145984	0.00571705	2.82623e-09	6.103e-05	1.8212e-05	6.29185e-06
0.00565969	2.89784e-06	0.000170524	0.0238459	55.5242	0.0115346	0.000421653	0.000146111	0.00575341	2.82929e-09	6.08858e-05	1.81528e-05	6.25724e-06
0.00569102	2.87901e-06	0.000170557	0.0239694	55.524	0.0115835	0.00042286	0.000146237	0.00578978	2.83232e-09	6.07427e-05	1.8094e-05	6.22301e-06
0.00572235	2.86042e-06	0.000170591	0.0240929	55.5239	0.0116324	0.000424062	0.000146363	0.00582615	2.83533e-09	6.06008e-05	1.80357e-05	6.18916e-06
0.00579221	2.81981e-06	0.000170664	0.0243682	55.5235	0.0117413	0.000426727	0.000146639	0.00590724	2.84195e-09	6.02883e-05	1.79069e-05	6.11498e-06
0.00586206	2.78032e-06	0.000170737	0.0246435	55.5231	0.0118502	0.00042937	0.000146911	0.00598834	2.84846e-09	5.99812e-05	1.778e-05	6.04255e-06
0.00593192	2.74192e-06	0.000170809	0.0249187	55.5227	0.0119591	0.000431991	0.000147179	0.00606944	2.85484e-09	5.96794e-05	1.7655e-05	5.97182e-06
0.00605054	2.67907e-06	0.00017093	0.0253858	55.5221	0.012144	0.000436393	0.000147625	0.00620716	2.86542e-09	5.91785e-05	1.74468e-05	5.85543e-06
0.00616917	2.61903e-06	0.000171049	0.0258528	55.5214	0.0123287	0.000440736	0.000148059	0.00634489	2.87569e-09	5.86916e-05	1.72436e-05	5.74349e-06
0.00628779	2.5616e-06	0.000171167	0.0263197	55.5207	0.0125134	0.000445022	0.000148483	0.00648262	2.88566e-09	5.8218e-05	1.70452e-05	5.63575e-06
0.00640641	2.50662e-06	0.000171283	0.0267863	55.5201	0.012698	0.000449254	0.000148896	0.00662035	2.89536e-09	5.77572e-05	1.68515e-05	5.53198e-06
0.00659592	2.42351e-06	0.000171464	0.0275316	55.519	0.0129928	0.000455903	0.000149536	0.00684037	2.9103e-09	5.70461e-05	1.65513e-05	5.37391e-06
0.00678542	2.34572e-06	0.000171642	0.0282764	55.518	0.0132874	0.000462424	0.000150152	0.00706039	2.92462e-09	5.6364e-05	1.62621e-05	5.22463e-06
0.00697492	2.27277e-06	0.000171815	0.0290208	55.517	0.0135818	0.000468823	0.000150746	0.0072804	2.93837e-09	5.57089e-05	1.59831e-05	5.08344e-06
0.00716442	2.20421e-06	0.000171985	0.0297649	55.5159	0.0138761	0.000475105	0.000151318	0.0075004	2.95158e-09	5.5079e-05	1.57139e-05	4.94969e-06
0.00740568	2.12269e-06	0.000172196	0.0307116	55.5146	0.0142505	0.000482944	0.000152019	0.00778044	2.96768e-09	5.43111e-05	1.53845e-05	4.7893e-06
0.00764693	2.04699e-06	0.000172401	0.0316577	55.5133	0.0146247	0.000490614	0.00015269	0.00806045	2.98305e-09	5.35783e-05	1.50691e-05	4.63899e-06
0.00788819	1.97651e-06	0.000172601	0.0326032	55.512	0.0149987	0.000498125	0.000153333	0.00834041	2.99775e-09	5.28781e-05	1.47669e-05	4.49786e-06
0.00812944	1.91074e-06	0.000172796	0.0335482	55.5106	0.0153724	0.000505487	0.000153951	0.00862033	3.01183e-09	5.22079e-05	1.4477e-05	4.3651e-06
0.00837069	1.84921e-06	0.000172986	0.0344926	55.5093	0.0157459	0.000512706	0.000154544	0.00890019	3.02535e-09	5.15657e-05	1.41988e-05	4.23997e-06
0.00861195	1.79155e-06	0.000173171	0.0354364	55.508	0.0161191	0.000519792	0.000155115	0.00918	3.03834e-09	5.09494e-05	1.39316e-05	4.12186e-06
0.00880627	1.74767e-06	0.000173317	0.0361963	55.5069	0.0164196	0.000525408	0.000155559	0.00940533	3.04846e-09	5.04706e-05	1.37238e-05	4.03142e-06
0.00900059	1.7059e-06	0.000173461	0.0369558	55.5059	0.0167199	0.000530944	0.00015599	0.00963062	3.05828e-09	5.00066e-05	1.35224e-05	3.94488e-06
0.00919491	1.66609e-06	0.000173602	0.0377149	55.5048	0.0170201	0.000536405	0.000156409	0.00985587	3.06782e-09	4.95566e-05	1.33271e-05	3.86201e-06
0.00938923	1.62811e-06	0.00017374	0.0384737	55.5037	0.0173202	0.000541794	0.000156817	0.0100811	3.0771e-09	4.91199e-05	1.31376e-05	3.78255e-06
0.00958355	1.59183e-06	0.000173876	0.0392322	55.5027	0.0176201	0.000547114	0.000157213	0.0103062	3.08613e-09	4.86958e-05	1.29537e-05	3.70632e-06
0.00982466	1.54903e-06	0.000174041	0.0401728	55.5014	0.017992	0.000553622	0.000157689	0.0105855	3.09701e-09	4.8186e-05	1.27329e-05	3.61592e-06
0.0100658	1.50846e-06	0.000174203	0.0411128	55.5	0.0183638	0.000560031	0.00015815	0.0108648	3.10756e-09	4.76937e-05	1.25198e-05	3.52988e-06
0.0101075	1.50168e-06	0.00017423	0.0412754	55.4998	0.018428	0.000561131	0.000158228	0.0109131	3.10935e-09	4.76102e-05	1.24837e-05	3.5154e-06
0.0101154	1.50039e-06	0.000174236	0.0413065	55.4998	0.0184403	0.00056134	0.000158243	0.0109223	3.10969e-09	4.75943e-05	1.24768e-05	3.51265e-06
0.0101234	1.4991e-06	0.000174241	0.0413375	55.4997	0.0184526	0.00056155	0.000158258	0.0109315	3.11003e-09	4.75785e-05	1.247e-05	3.5099e-06
0.0101314	1.49781e-06	0.000174246	0.0413686	55.4997	0.0184649	0.00056176	0.000158273	0.0109408	3.11037e-09	4.75626e-05	1.24631e-05	3.50716e-06
0.0101473	1.49525e-06	0.000174257	0.0414307	55.4996	0.0184894	0.000562178	0.000158302	0.0109592	3.11106e-09	4.75309e-05	1.24494e-05	3.50169e-06
0.0101632	1.49269e-06	0.000174267	0.0414928	55.4995	0.018514	0.000562597	0.000158332	0.0109777	3.11173e-09	4.74993e-05	1.24358e-05	3.49623e-06
0.0101792	1.49014e-06	0.000174278	0.0415549	55.4994	0.0185385	0.000563015	0.000158362	0.0109961	3.11241e-09	4.74678e-05	1.24221e-05	3.4908e-06
0.0103098	1.46956e-06	0.000174363	0.0420639	55.4987	0.0187398	0.000566426	0.000158601	0.0111474	3.11792e-09	4.72118e-05	1.23116e-05	3.44685e-06
0.0104405	1.44955e-06	0.000174448	0.0425729	55.498	0.018941	0.000569811	0.000158837	0.0112986	3.12334e-09	4.69604e-05	1.22031e-05	3.40401e-06
0.0105711	1.43008e-06	0.000174531	0.0430816	55.4973	0.0191422	0.000573171	0.000159069	0.0114498	3.12867e-09	4.67133e-05	1.20966e-05	3.36222e-06
0.0108298	1.39305e-06	0.000174694	0.0440887	55.4959	0.0195404	0.000579752	0.000159517	0.0117492	3.13901e-09	4.62364e-05	1.18914e-05	3.28245e-06
0.0110885	1.35791e-06	0.000174854	0.0450953	55.4945	0.0199384	0.00058624	0.000159951	0.0120485	3.14904e-09	4.5775e-05	1.16934e-05	3.2064e-06
0.0113473	1.32451e-06	0.00017501	0.0461013	55.4931	0.0203361	0.000592641	0.000160371	0.0123477	3.1588e-09	4.53283e-05	1.15022e-05	3.13383e-06
0.011606	1.29274e-06	0.000175164	0.0471068	55.4917	0.0207336	0.000598957	0.000160779	0.0126468	3.1683e-09	4.48954e-05	1.13174e-05	3.06448e-06
0.0119386	1.25409e-06	0.000175357	0.0483987	55.4899	0.0212444	0.000606961	0.000161285	0.0130313	3.18015e-09	4.43579e-05	1.10889e-05	2.97974e-06
0.0122713	1.21771e-06	0.000175545	0.0496898	55.4881	0.0217547	0.00061484	0.000161773	0.0134156	3.19163e-09	4.38406e-05	1.08699e-05	2.8996e-06
0.0126039	1.18341e-06	0.00017573	0.05098	55.4862	0.0222648	0.0006226	0.000162243	0.0137997	3.20277e-09	4.33421e-05	1.06599e-05	2.82369e-06
0.0129366	1.15102e-06	0.00017591	0.0522694	55.4844	0.0227744	0.000630249	0.000162697	0.0141837	3.21358e-09	4.28612e-05	1.04583e-05	2.75169e-06
0.0132692	1.12037e-06	0.000176086	0.0535579	55.4826	0.0232837	0.000637792	0.000163135	0.0145675	3.22408e-09	4.23967e-05	1.02646e-05	2.6833e-06
0.0136018	1.09134e-06	0.000176259	0.0548456	55.4808	0.0237927	0.000645234	0.000163559	0.0149512	3.23431e-09	4.19477e-05	1.00783e-05	2.61826e-06
0.0139345	1.0638e-06	0.000176428	0.0561325	55.479	0.0243013	0.000652581	0.00016397	0.0153347	3.24428e-09	4.15132e-05	9.89909e-06	2.55632e-06
0.0143356	1.03242e-06	0.000176628	0.0576831	55.4769	0.0249141	0.00066132	0.000164448	0.0157969	3.25597e-09	4.10074e-05	9.6918e-06	2.48547e-06
0.0147366	1.00286e-06	0.000176823	0.0592325	55.4747	0.0255265	0.000669936	0.000164908	0.0162589	3.26732e-09	4.05202e-05	9.49352e-06	2.41848e-06
0.0151377	9.74979e-07	0.000177014	0.0607808	55.4725	0.0261383	0.000678434	0.000165352	0.0167206	3.27838e-09	4.00502e-05	9.30369e-06	2.35504e-06
0.0155388	9.48628e-07	0.000177202	0.062328	55.4704	0.0267497	0.000686823	0.000165782	0.0171821	3.28914e-09	3.95964e-05	9.12176e-06	2.29487e-06
0.0159399	9.23691e-07	0.000177385	0.0638741	55.4682	0.0273606	0.000695108	0.000166197	0.0176433	3.29964e-09	3.91578e-05	8.94726e-06	2.23773e-06
0.0163409	9.00058e-07	0.000177565	0.0654191	55.4661	0.0279711	0.000703295	0.000166598	0.0181043	3.30989e-09	3.87335e-05	8.77974e-06	2.1834e-06
0.016742	8.77624e-07	0.000177741	0.0669631	55.4639	0.0285811	0.000711388	0.000166987	0.0185651	3.31991e-09	3.83225e-05	8.61878e-06	2.13167e-06
0.0173048	8.47999e-07	0.000177983	0.0691278	55.4609	0.0294364	0.000722597	0.000167513	0.0192113	3.33361e-09	3.7767e-05	8.40327e-06	2.06313e-06
0.0178676	8.20348e-07	0.000178219	0.0712906	55.4579	0.0302908	0.000733645	0.000168018	0.0198571	3.34691e-09	3.72343e-05	8.19898e-06	1.99891e-06
0.0184305	7.94479e-07	0.00017845	0.0734513	55.4548	0.0311444	0.000744542	0.000168503	0.0205023	3.35986e-09	3.6723e-05	8.00506e-06	1.93861e-06
0.0189933	7.70224e-07	0.000178676	0.0756101	55.4518	0.0319972	0.000755299	0.00016897	0.0211471	3.37248e-09	3.62313e-05	7.82073e-06	1.88188e-06
0.0195561	7.47436e-07	0.000178897	0.077767	55.4488	0.0328492	0.000765924	0.00016942	0.0217914	3.38479e-09	3.57579e-05	7.6453e-06	1.82842e-06
0.0203568	7.17295e-07	0.000179203	0.0808324	55.4445	0.0340601	0.000780831	0.000170033	0.0227074	3.40182e-09	3.51136e-05	7.40982e-06	1.75746e-06
0.0211575	6.89542e-07	0.000179502	0.083894	55.4402	0.0352694	0.00079551	0.000170617	0.0236223	3.41835e-09	3.45006e-05	7.18945e-06	1.69186e-06
0.0219582	6.63903e-07	0.000179793	0.086952	55.436	0.0364773	0.000809981	0.000171176	0.0245364	3.43441e-09	3.39163e-05	6.98278e-06	1.63105e-06
0.0227589	6.40144e-07	0.000180077	0.0900065	55.4317	0.0376838	0.00082426	0.000171711	0.0254495	3.45006e-09	3.33582e-05	6.78855e-06	1.57452e-06
0.0235596	6.18067e-07	0.000180355	0.0930576	55.4274	0.038889	0.000838364	0.000172224	0.0263618	3.46533e-09	3.28242e-05	6.60569e-06	1.52182e-06
0.0243603	5.97498e-07	0.000180627	0.0961053	55.4232	0.0400928	0.000852304	0.000172718	0.0272731	3.48025e-09	3.23125e-05	6.4332e-06	1.47259e-06
0.0251611	5.78284e-07	0.000180894	0.0991497	55.4189	0.0412954	0.000866094	0.000173193	0.0281835	3.49486e-09	3.18212e-05	6.27023e-06	1.42647e-06
0.0252997	5.75087e-07	0.000180939	0.0996767	55.4182	0.0415036	0.000868468	0.000173274	0.0283412	3.49736e-09	3.17382e-05	6.24291e-06	1.41879e-06
0.0254384	5.71924e-07	0.000180985	0.100204	55.4175	0.0417117	0.000870838	0.000173354	0.0284987	3.49985e-09	3.16556e-05	6.21585e-06	1.41119e-06
0.0255771	5.68796e-07	0.00018103	0.10073	55.4167	0.0419198	0.000873203	0.000173434	0.0286563	3.50233e-09	3.15736e-05	6.18904e-06	1.40367e-06
0.0257158	5.65703e-07	0.000181075	0.101257	55.416	0.0421279	0.000875565	0.000173513	0.0288138	3.50481e-09	3.14922e-05	6.16248e-06	1.39622e-06
0.0259823	5.59856e-07	0.000181162	0.102269	55.4146	0.0425276	0.000880092	0.000173664	0.0291164	3.50954e-09	3.13373e-05	6.11215e-06	1.38215e-06
0.0262488	5.54133e-07	0.000181248	0.10328	55.4132	0.0429271	0.000884604	0.000173813	0.0294189	3.51425e-09	3.11843e-05	6.06271e-06	1.36836e-06
0.0265152	5.48528e-07	0.000181333	0.104291	55.4117	0.0433265	0.000889102	0.000173961	0.0297213	3.51892e-09	3.10333e-05	6.01414e-06	1.35484e-06
0.0269556	5.39516e-07	0.000181473	0.105961	55.4094	0.0439863	0.000896507	0.000174201	0.0302209	3.52659e-09	3.07877e-05	5.9357e-06	1.33309e-06
0.027396	5.30803e-07	0.000181612	0.107631	55.4071	0.0446457	0.000903875	0.000174437	0.0307202	3.53418e-09	3.05471e-05	5.85946e-06	1.31204e-06
0.0278364	5.22375e-07	0.00018175	0.109299	55.4047	0.0453049	0.000911208	0.000174669	0.0312192	3.5417e-09	3.03113e-05	5.78535e-06	1.29165e-06
0.0282768	5.14218e-07	0.000181886	0.110967	55.4024	0.0459637	0.000918508	0.000174898	0.031718	3.54916e-09	3.008e-05	5.71325e-06	1.2719e-06
0.0290956	4.99726e-07	0.000182137	0.114064	55.3981	0.0471877	0.000931997	0.000175312	0.0326447	3.56286e-09	2.96615e-05	5.58432e-06	1.23676e-06
0.0299144	4.86052e-07	0.000182384	0.117159	55.3938	0.0484106	0.000945381	0.000175715	0.0335706	3.57635e-09	2.92575e-05	5.46162e-06	1.20354e-06
0.0307332	4.73125e-07	0.000182627	0.120251	55.3894	0.0496324	0.000958667	0.000176107	0.0344955	3.58965e-09	2.88668e-05	5.34471e-06	1.17209e-06
0.031552	4.60887e-07	0.000182868	0.12334	55.3851	0.0508533	0.000971862	0.000176488	0.0354197	3.60278e-09	2.84889e-05	5.23318e-06	1.14227e-06
0.0331529	4.38747e-07	0.000183328	0.129372	55.3767	0.0532373	0.000997415	0.000177207	0.037224	3.62798e-09	2.77838e-05	5.02932e-06	1.0882e-06
0.0347537	4.18693e-07	0.000183779	0.135393	55.3683	0.0556178	0.00102267	0.000177894	0.0390252	3.65263e-09	2.71197e-05	4.84229e-06	1.0391e-06
0.0349646	4.16191e-07	0.000183837	0.136185	55.3672	0.0559312	0.00102598	0.000177982	0.0392623	3.65584e-09	2.7035e-05	4.81879e-06	1.03297e-06
0.0351755	4.1372e-07	0.000183896	0.136978	55.3661	0.0562444	0.00102929	0.00017807	0.0394993	3.65905e-09	2.6951e-05	4.79555e-06	1.02691e-06
0.0353864	4.11279e-07	0.000183954	0.13777	55.365	0.0565577	0.00103258	0.000178157	0.0397362	3.66224e-09	2.68676e-05	4.77256e-06	1.02092e-06
0.0355973	4.08867e-07	0.000184012	0.138562	55.3639	0.0568708	0.00103588	0.000178244	0.0399731	3.66542e-09	2.67848e-05	4.74981e-06	1.015e-06
0.0358082	4.06484e-07	0.00018407	0.139354	55.3627	0.0571839	0.00103917	0.00017833	0.04021	3.6686e-09	2.67027e-05	4.7273e-06	1.00915e-06
0.0361659	4.02506e-07	0.000184168	0.140696	55.3609	0.057715	0.00104474	0.000178476	0.0406117	3.67398e-09	2.65646e-05	4.68965e-06	9.99384e-07
0.0365237	3.98608e-07	0.000184266	0.142039	55.359	0.0582459	0.0010503	0.00017862	0.0410132	3.67933e-09	2.64282e-05	4.65266e-06	9.89808e-07
0.0368815	3.94787e-07	0.000184363	0.143381	55.3571	0.0587766	0.00105585	0.000178763	0.0414146	3.68466e-09	2.62935e-05	4.61632e-06	9.80417e-07
0.0372392	3.9104e-07	0.00018446	0.144722	55.3552	0.0593072	0.00106138	0.000178904	0.0418158	3.68997e-09	2.61604e-05	4.58061e-06	9.71206e-07
0.0381244	3.82079e-07	0.000184698	0.148039	55.3506	0.0606192	0.00107503	0.00017925	0.0428079	3.70302e-09	2.58378e-05	4.49486e-06	9.49159e-07
0.0390095	3.73531e-07	0.000184933	0.151353	55.346	0.0619303	0.00108862	0.000179589	0.043799	3.71596e-09	2.55245e-05	4.41262e-06	9.28107e-07
0.0398946	3.65368e-07	0.000185166	0.154664	55.3413	0.0632405	0.00110214	0.000179921	0.0447893	3.72879e-09	2.52199e-05	4.33369e-06	9.07986e-07
0.0407797	3.57566e-07	0.000185398	0.157973	55.3367	0.0645499	0.00111561	0.000180247	0.0457787	3.74151e-09	2.49236e-05	4.25787e-06	8.88735e-07
0.0416648	3.50099e-07	0.000185627	0.161279	55.3321	0.0658584	0.00112902	0.000180568	0.0467673	3.75414e-09	2.46353e-05	4.18497e-06	8.70297e-07
0.04296	3.39734e-07	0.000185959	0.166112	55.3253	0.0677717	0.00114855	0.000181027	0.0482123	3.77246e-09	2.4227e-05	4.08323e-06	8.44681e-07
0.0442551	3.29984e-07	0.000186287	0.170939	55.3186	0.0696833	0.00116797	0.000181476	0.0496556	3.7906e-09	2.38339e-05	3.98692e-06	8.20557e-07
0.0455503	3.20793e-07	0.000186612	0.175762	55.3119	0.0715933	0.0011873	0.000181915	0.0510973	3.80858e-09	2.34551e-05	3.89561e-06	7.97797e-07
0.0468455	3.12117e-07	0.000186934	0.180579	55.3051	0.0735018	0.00120653	0.000182344	0.0525372	3.8264e-09	2.30897e-05	3.80894e-06	7.76291e-07
0.0485879	3.01179e-07	0.000187361	0.187053	55.2961	0.076067	0.00123228	0.000182909	0.0544718	3.85015e-09	2.26179e-05	3.69902e-06	7.49155e-07
0.0503303	2.91001e-07	0.000187784	0.193518	55.287	0.0786297	0.00125788	0.00018346	0.0564035	3.87367e-09	2.21672e-05	3.59608e-06	7.23879e-07
0.0520727	2.81512e-07	0.000188202	0.199974	55.278	0.0811899	0.00128335	0.000183998	0.0583325	3.89698e-09	2.17362e-05	3.49954e-06	7.00295e-07
0.0523207	2.80213e-07	0.000188261	0.200893	55.2767	0.0815542	0.00128696	0.000184073	0.0586068	3.90028e-09	2.16764e-05	3.48626e-06	6.97062e-07
0.0525687	2.78926e-07	0.00018832	0.201811	55.2754	0.0819184	0.00129057	0.000184149	0.0588811	3.90358e-09	2.16169e-05	3.47312e-06	6.93862e-07
0.0528167	2.77652e-07	0.000188379	0.202729	55.2741	0.0822825	0.00129418	0.000184224	0.0591553	3.90687e-09	2.15578e-05	3.46008e-06	6.90691e-07
0.0530648	2.76389e-07	0.000188437	0.203647	55.2729	0.0826466	0.00129779	0.000184299	0.0594295	3.91016e-09	2.1499e-05	3.44716e-06	6.8755e-07
0.0535608	2.73898e-07	0.000188555	0.205482	55.2703	0.0833747	0.001305	0.000184448	0.0599777	3.91673e-09	2.13826e-05	3.42165e-06	6.81354e-07
0.0540568	2.71454e-07	0.000188672	0.207317	55.2677	0.0841025	0.0013122	0.000184596	0.0605257	3.92329e-09	2.12675e-05	3.39657e-06	6.75271e-07
0.0545528	2.69054e-07	0.000188789	0.209151	55.2652	0.0848303	0.00131939	0.000184744	0.0610734	3.92983e-09	2.11538e-05	3.37191e-06	6.69298e-07
0.0556258	2.6401e-07	0.00018904	0.213117	55.2596	0.0864039	0.00133491	0.00018506	0.0622576	3.94393e-09	2.09124e-05	3.31996e-06	6.56738e-07
0.0566989	2.59156e-07	0.00018929	0.217079	55.2541	0.0879767	0.00135039	0.000185372	0.0634409	3.95797e-09	2.06769e-05	3.26983e-06	6.44651e-07
0.0577719	2.54484e-07	0.000189539	0.221039	55.2485	0.0895487	0.00136584	0.00018568	0.0646232	3.97195e-09	2.04473e-05	3.22143e-06	6.33008e-07
0.0588449	2.49982e-07	0.000189786	0.224997	55.243	0.09112	0.00138124	0.000185986	0.0658045	3.98587e-09	2.02231e-05	3.17467e-06	6.21787e-07
0.0606059	2.42938e-07	0.000190189	0.231486	55.2339	0.0936972	0.00140645	0.000186479	0.0677413	4.00862e-09	1.98667e-05	3.10126e-06	6.04225e-07
0.0623669	2.36293e-07	0.000190589	0.237968	55.2248	0.0962726	0.00143157	0.000186965	0.0696757	4.03122e-09	1.95237e-05	3.03171e-06	5.87647e-07
0.064128	2.30012e-07	0.000190985	0.244443	55.2158	0.0988461	0.00145661	0.000187443	0.0716077	4.05371e-09	1.91934e-05	2.96572e-06	5.71972e-07
0.065889	2.24066e-07	0.000191379	0.250912	55.2067	0.101418	0.00148156	0.000187915	0.0735375	4.07608e-09	1.88749e-05	2.90302e-06	5.57127e-07
0.067849	2.1781e-07	0.000191814	0.258105	55.1967	0.104278	0.00150925	0.000188431	0.0756827	4.10086e-09	1.85337e-05	2.83683e-06	5.41504e-07
0.0698091	2.11903e-07	0.000192245	0.26529	55.1866	0.107137	0.00153685	0.00018894	0.0778253	4.12552e-09	1.82054e-05	2.7741e-06	5.26746e-07
0.0713103	2.07597e-07	0.000192573	0.270789	55.1789	0.109325	0.00155794	0.000189325	0.0794645	4.14433e-09	1.79624e-05	2.72824e-06	5.15987e-07
0.0728115	2.03469e-07	0.0001929	0.276283	55.1712	0.111512	0.00157897	0.000189706	0.0811022	4.16307e-09	1.77262e-05	2.68416e-06	5.05668e-07
0.0743126	1.99506e-07	0.000193225	0.281773	55.1635	0.113698	0.00159997	0.000190083	0.0827385	4.18176e-09	1.74966e-05	2.64175e-06	4.95761e-07
0.0758138	1.95699e-07	0.000193548	0.28726	55.1558	0.115883	0.00162091	0.000190457	0.0843733	4.20039e-09	1.72733e-05	2.60091e-06	4.86243e-07
0.0780633	1.90268e-07	0.00019403	0.295473	55.1443	0.119155	0.00165223	0.00019101	0.0868205	4.22821e-09	1.69499e-05	2.5425e-06	4.72662e-07
0.0799375	1.8597e-07	0.000194428	0.302311	55.1348	0.12188	0.00167825	0.000191466	0.0888571	4.2513e-09	1.66901e-05	2.49618e-06	4.61913e-07
0.0801832	1.85423e-07	0.000194481	0.303207	55.1335	0.122237	0.00168166	0.000191525	0.0891239	4.25432e-09	1.66567e-05	2.49026e-06	4.60545e-07
0.0802299	1.85319e-07	0.00019449	0.303377	55.1333	0.122305	0.00168231	0.000191537	0.0891746	4.25489e-09	1.66504e-05	2.48914e-06	4.60285e-07
0.0802766	1.85216e-07	0.0001945	0.303547	55.133	0.122372	0.00168295	0.000191548	0.0892253	4.25547e-09	1.6644e-05	2.48802e-06	4.60026e-07
0.0803232	1.85112e-07	0.00019451	0.303717	55.1328	0.12244	0.0016836	0.000191559	0.0892759	4.25604e-09	1.66377e-05	2.4869e-06	4.59767e-07
0.0804165	1.84905e-07	0.00019453	0.304057	55.1323	0.122576	0.00168489	0.000191582	0.0893773	4.25719e-09	1.66251e-05	2.48467e-06	4.5925e-07
0.0805099	1.84699e-07	0.00019455	0.304398	55.1318	0.122711	0.00168619	0.000191604	0.0894786	4.25834e-09	1.66125e-05	2.48244e-06	4.58735e-07
0.0806032	1.84494e-07	0.000194569	0.304738	55.1314	0.122847	0.00168748	0.000191627	0.0895799	4.25948e-09	1.65999e-05	2.48022e-06	4.5822e-07
0.0815364	1.82462e-07	0.000194767	0.308139	55.1266	0.124203	0.00170041	0.000191851	0.0905929	4.27094e-09	1.64751e-05	2.45826e-06	4.53139e-07
0.0824696	1.80476e-07	0.000194963	0.311539	55.1218	0.125559	0.00171332	0.000192074	0.0916053	4.28238e-09	1.63524e-05	2.43676e-06	4.48171e-07
0.0834028	1.78534e-07	0.00019516	0.314938	55.1171	0.126914	0.00172622	0.000192296	0.0926173	4.29381e-09	1.62315e-05	2.41572e-06	4.43313e-07
0.0851213	1.75069e-07	0.00019552	0.321193	55.1083	0.129408	0.00174993	0.000192703	0.0944794	4.31481e-09	1.60139e-05	2.37812e-06	4.34643e-07
0.0868397	1.71739e-07	0.000195878	0.327443	55.0996	0.131902	0.00177361	0.000193105	0.09634	4.33575e-09	1.58024e-05	2.34192e-06	4.26313e-07
0.0885581	1.68537e-07	0.000196234	0.333689	55.0908	0.134394	0.00179724	0.000193505	0.098199	4.35665e-09	1.55967e-05	2.30705e-06	4.18302e-07
0.0902765	1.65456e-07	0.000196589	0.339931	55.0821	0.136886	0.00182083	0.000193901	0.100056	4.3775e-09	1.53966e-05	2.27343e-06	4.10591e-07
0.0929811	1.60834e-07	0.000197145	0.349747	55.0683	0.140805	0.00185788	0.000194519	0.102977	4.41022e-09	1.50925e-05	2.22291e-06	3.99027e-07
0.0956856	1.5647e-07	0.000197697	0.359554	55.0546	0.144722	0.00189484	0.000195129	0.105894	4.44285e-09	1.48008e-05	2.17509e-06	3.88108e-07
0.0983902	1.52344e-07	0.000198246	0.369351	55.0408	0.148636	0.0019317	0.000195734	0.108807	4.47538e-09	1.45208e-05	2.12977e-06	3.77781e-07
0.101095	1.48434e-07	0.000198791	0.379139	55.0271	0.152549	0.00196849	0.000196331	0.111717	4.50782e-09	1.42517e-05	2.08675e-06	3.68e-07
0.105399	1.42621e-07	0.000199652	0.394698	55.0053	0.158771	0.00202687	0.000197271	0.116341	4.55927e-09	1.38445e-05	2.02261e-06	3.53455e-07
0.109703	1.37257e-07	0.000200505	0.410236	54.9835	0.164987	0.00208505	0.000198197	0.120958	4.61054e-09	1.34611e-05	1.96326e-06	3.40036e-07
0.112975	1.33448e-07	0.000201148	0.422037	54.967	0.169711	0.00212917	0.000198892	0.124463	4.6494e-09	1.31842e-05	1.92102e-06	3.30508e-07
0.116248	1.2985e-07	0.000201788	0.433827	54.9504	0.174432	0.00217319	0.000199581	0.127965	4.68817e-09	1.29189e-05	1.88104e-06	3.21507e-07
0.11952	1.26446e-07	0.000202424	0.445606	54.9339	0.17915	0.00221711	0.000200263	0.131462	4.72686e-09	1.26647e-05	1.84316e-06	3.12994e-07
0.122792	1.2322e-07	0.000203055	0.457375	54.9174	0.183866	0.00226095	0.000200938	0.134956	4.76546e-09	1.24207e-05	1.8072e-06	3.04927e-07
0.126065	1.20158e-07	0.000203683	0.469135	54.9009	0.188579	0.00230469	0.000201608	0.138445	4.80399e-09	1.21864e-05	1.77302e-06	2.97272e-07
0.129337	1.17248e-07	0.000204308	0.480885	54.8844	0.193291	0.00234835	0.000202273	0.141932	4.84244e-09	1.19612e-05	1.7405e-06	2.89999e-07
0.13261	1.1448e-07	0.000204929	0.492626	54.868	0.198	0.00239193	0.000202932	0.145415	4.88083e-09	1.17445e-05	1.70951e-06	2.8308e-07
0.135882	1.11842e-07	0.000205547	0.504358	54.8515	0.202707	0.00243542	0.000203585	0.148894	4.91915e-09	1.15359e-05	1.67994e-06	2.76488e-07
0.139957	1.08726e-07	0.000206311	0.518954	54.831	0.208565	0.00248947	0.000204393	0.153223	4.96679e-09	1.12867e-05	1.64498e-06	2.68705e-07
0.144031	1.05784e-07	0.000207071	0.533537	54.8106	0.214419	0.0025434	0.000205192	0.157546	5.01433e-09	1.10485e-05	1.61191e-06	2.61354e-07
0.148106	1.03001e-07	0.000207825	0.548108	54.7901	0.220271	0.00259721	0.000205985	0.161865	5.06179e-09	1.08207e-05	1.58059e-06	2.54404e-07
0.15218	1.00362e-07	0.000208575	0.562667	54.7697	0.22612	0.00265092	0.000206772	0.166179	5.10918e-09	1.06025e-05	1.55086e-06	2.47817e-07
0.152898	9.9912e-08	0.000208707	0.56523	54.7661	0.22715	0.00266037	0.000206909	0.166939	5.11752e-09	1.0565e-05	1.54578e-06	2.46692e-07
0.153616	9.94657e-08	0.000208839	0.567794	54.7625	0.22818	0.00266982	0.000207047	0.167698	5.12585e-09	1.05277e-05	1.54075e-06	2.45578e-07
0.154333	9.90235e-08	0.00020897	0.570357	54.7589	0.22921	0.00267926	0.000207185	0.168458	5.13419e-09	1.04908e-05	1.53576e-06	2.44474e-07
0.155051	9.85853e-08	0.000209101	0.572919	54.7553	0.23024	0.0026887	0.000207322	0.169217	5.14252e-09	1.04541e-05	1.53082e-06	2.43381e-07
0.156487	9.77206e-08	0.000209363	0.578043	54.7481	0.2323	0.00270757	0.000207596	0.170735	5.15918e-09	1.03816e-05	1.52106e-06	2.41222e-07
0.157922	9.68713e-08	0.000209625	0.583166	54.7409	0.234359	0.00272643	0.000207869	0.172253	5.17583e-09	1.03101e-05	1.51147e-06	2.39103e-07
0.159358	9.6037e-08	0.000209886	0.588288	54.7337	0.236418	0.00274527	0.000208141	0.17377	5.19247e-09	1.02396e-05	1.50205e-06	2.37021e-07
0.160793	9.52173e-08	0.000210146	0.593408	54.7265	0.238476	0.0027641	0.000208413	0.175286	5.2091e-09	1.01701e-05	1.49279e-06	2.34975e-07
0.165398	9.26818e-08	0.000210978	0.609823	54.7035	0.245077	0.00282442	0.00020928	0.180148	5.2624e-09	9.95374e-06	1.46412e-06	2.28649e-07
0.170003	9.02808e-08	0.000211804	0.626226	54.6804	0.251675	0.00288462	0.000210139	0.185005	5.31562e-09	9.7468e-06	1.43694e-06	2.22661e-07
0.174608	8.80037e-08	0.000212625	0.642616	54.6574	0.25827	0.00294468	0.000210991	0.189857	5.36876e-09	9.54867e-06	1.41113e-06	2.16982e-07
0.179213	8.5841e-08	0.000213441	0.658994	54.6344	0.264862	0.00300463	0.000211837	0.194704	5.42183e-09	9.35879e-06	1.3866e-06	2.11591e-07
0.184632	8.34309e-08	0.000214395	0.678253	54.6074	0.272616	0.00307502	0.000212824	0.200404	5.48419e-09	9.14521e-06	1.35923e-06	2.05584e-07
0.190051	8.11556e-08	0.000215342	0.697497	54.5803	0.280366	0.00314525	0.000213803	0.206098	5.54645e-09	8.94162e-06	1.33336e-06	1.99915e-07
0.19547	7.90032e-08	0.000216282	0.716727	54.5533	0.288113	0.00321532	0.000214773	0.211786	5.60863e-09	8.7473e-06	1.30886e-06	1.94554e-07
0.200889	7.69646e-08	0.000217216	0.735942	54.5263	0.295856	0.00328524	0.000215735	0.217469	5.67072e-09	8.56162e-06	1.28563e-06	1.89477e-07
0.206308	7.50305e-08	0.000218143	0.755143	54.4994	0.303596	0.003355	0.000216689	0.223147	5.73273e-09	8.38404e-06	1.26357e-06	1.84662e-07
0.211726	7.31933e-08	0.000219065	0.774332	54.4724	0.311333	0.00342461	0.000217636	0.22882	5.79466e-09	8.21401e-06	1.24259e-06	1.8009e-07
0.217145	7.14456e-08	0.00021998	0.793508	54.4455	0.319067	0.00349407	0.000218576	0.234489	5.85651e-09	8.05108e-06	1.22261e-06	1.75741e-07
0.223932	6.93735e-08	0.000221118	0.817506	54.4117	0.328749	0.00358085	0.000219742	0.241581	5.93386e-09	7.85636e-06	1.1989e-06	1.70587e-07
0.230719	6.74205e-08	0.000222246	0.841486	54.378	0.338426	0.00366739	0.000220898	0.248667	6.01111e-09	7.6713e-06	1.17653e-06	1.65731e-07
0.237505	6.55765e-08	0.000223366	0.865448	54.3443	0.348099	0.00375371	0.000222044	0.255747	6.08824e-09	7.49518e-06	1.15537e-06	1.61147e-07
0.244292	6.38326e-08	0.000224477	0.889393	54.3107	0.357767	0.00383981	0.000223179	0.26282	6.16526e-09	7.32738e-06	1.13534e-06	1.56813e-07
0.251078	6.21809e-08	0.00022558	0.913322	54.2771	0.367432	0.00392568	0.000224304	0.269887	6.24218e-09	7.16732e-06	1.11635e-06	1.5271e-07
0.257865	6.06141e-08	0.000226674	0.937235	54.2434	0.377093	0.00401133	0.00022542	0.276948	6.31899e-09	7.01447e-06	1.09831e-06	1.48819e-07
0.264651	5.91259e-08	0.000227759	0.961133	54.2098	0.38675	0.00409676	0.000226527	0.284004	6.3957e-09	6.86836e-06	1.08115e-06	1.45123e-07
0.274248	5.71446e-08	0.000229281	0.994901	54.1624	0.400401	0.00421719	0.000228076	0.293972	6.50401e-09	6.67244e-06	1.05827e-06	1.40206e-07
0.281684	5.56992e-08	0.000230449	1.02105	54.1256	0.410973	0.00431021	0.000229264	0.301688	6.58779e-09	6.52852e-06	1.04155e-06	1.36619e-07
0.283171	5.54194e-08	0.000230682	1.02627	54.1182	0.413087	0.00432878	0.000229501	0.303231	6.60453e-09	6.50054e-06	1.03831e-06	1.35925e-07
0.284658	5.51422e-08	0.000230914	1.0315	54.1109	0.415201	0.00434734	0.000229737	0.304773	6.62127e-09	6.47281e-06	1.0351e-06	1.35237e-07
0.286145	5.48678e-08	0.000231146	1.03673	54.1035	0.417314	0.00436589	0.000229972	0.306315	6.63801e-09	6.44532e-06	1.03192e-06	1.34556e-07
0.287632	5.45962e-08	0.000231377	1.04195	54.0962	0.419428	0.00438443	0.000230208	0.307857	6.65473e-09	6.41808e-06	1.02877e-06	1.33883e-07
0.290607	5.40612e-08	0.000231839	1.0524	54.0815	0.423654	0.00442148	0.000230677	0.31094	6.68818e-09	6.36434e-06	1.02257e-06	1.32556e-07
0.293581	5.35367e-08	0.000232299	1.06285	54.0668	0.42788	0.00445849	0.000231144	0.314022	6.7216e-09	6.31154e-06	1.01649e-06	1.31255e-07
0.296555	5.30225e-08	0.000232757	1.07329	54.0521	0.432106	0.00449545	0.00023161	0.317103	6.75501e-09	6.25966e-06	1.01052e-06	1.2998e-07
0.3013	5.22229e-08	0.000233486	1.08994	54.0287	0.438844	0.00455433	0.00023235	0.322016	6.80826e-09	6.17877e-06	1.00123e-06	1.27997e-07
0.306044	5.14475e-08	0.000234211	1.10659	54.0053	0.445582	0.00461311	0.000233086	0.326926	6.86146e-09	6.10008e-06	9.92212e-07	1.26075e-07
0.310788	5.06952e-08	0.000234933	1.12323	53.9819	0.452318	0.00467177	0.000233818	0.331834	6.91461e-09	6.0235e-06	9.83455e-07	1.2421e-07
0.315533	4.99651e-08	0.000235651	1.13987	53.9585	0.459052	0.00473034	0.000234547	0.33674	6.96772e-09	5.94894e-06	9.74947e-07	1.224e-07
0.325103	4.85556e-08	0.000237089	1.1734	53.9113	0.472633	0.00484815	0.000236004	0.34663	7.07471e-09	5.80439e-06	9.58499e-07	1.18908e-07
0.334673	4.72251e-08	0.000238512	1.20692	53.8641	0.486208	0.00496553	0.000237447	0.356512	7.18151e-09	5.66717e-06	9.42936e-07	1.15612e-07
0.344243	4.59669e-08	0.000239922	1.24041	53.817	0.499778	0.00508249	0.000238874	0.366385	7.28812e-09	5.53673e-06	9.28187e-07	1.12496e-07
0.353814	4.47753e-08	0.000241319	1.27389	53.7699	0.513344	0.00519902	0.000240287	0.37625	7.39454e-09	5.41259e-06	9.14186e-07	1.09545e-07
0.371163	4.27684e-08	0.000243816	1.33451	53.6846	0.537924	0.00540918	0.000242814	0.394115	7.58699e-09	5.20217e-06	8.90525e-07	1.04578e-07
0.388512	4.09371e-08	0.000246272	1.39507	53.5994	0.56249	0.00561794	0.000245295	0.411955	7.77881e-09	5.00871e-06	8.68836e-07	1.00047e-07
0.390858	4.07018e-08	0.000246601	1.40326	53.5879	0.56581	0.00564606	0.000245628	0.414366	7.80471e-09	4.98375e-06	8.66041e-07	9.94651e-08
0.393204	4.04692e-08	0.000246929	1.41144	53.5763	0.569131	0.00567415	0.000245959	0.416776	7.83059e-09	4.95905e-06	8.63276e-07	9.88896e-08
0.39555	4.02392e-08	0.000247257	1.41962	53.5648	0.572451	0.00570222	0.00024629	0.419186	7.85645e-09	4.93461e-06	8.60541e-07	9.83209e-08
0.397897	4.00119e-08	0.000247583	1.42781	53.5533	0.575772	0.00573027	0.00024662	0.421595	7.88231e-09	4.91043e-06	8.57836e-07	9.77587e-08
0.400243	3.97872e-08	0.000247909	1.43599	53.5418	0.579092	0.00575828	0.000246949	0.424004	7.90816e-09	4.88652e-06	8.5516e-07	9.7203e-08
0.404935	3.93455e-08	0.000248559	1.45234	53.5188	0.585731	0.00581424	0.000247605	0.428821	7.95981e-09	4.83944e-06	8.49895e-07	9.61106e-08
0.409627	3.89136e-08	0.000249206	1.4687	53.4957	0.592369	0.00587009	0.000248258	0.433636	8.01142e-09	4.79333e-06	8.4474e-07	9.50428e-08
0.414319	3.84914e-08	0.000249849	1.48504	53.4727	0.599006	0.00592585	0.000248908	0.438449	8.06299e-09	4.74818e-06	8.39693e-07	9.39988e-08
0.419011	3.80784e-08	0.00025049	1.50139	53.4497	0.605642	0.00598149	0.000249555	0.443261	8.11451e-09	4.70395e-06	8.34749e-07	9.29777e-08
0.43289	3.69082e-08	0.00025237	1.54971	53.3817	0.625267	0.00614548	0.000251451	0.457485	8.26662e-09	4.57824e-06	8.20701e-07	9.00851e-08
0.446769	3.58093e-08	0.000254225	1.59799	53.3137	0.644884	0.00630857	0.000253322	0.471695	8.41832e-09	4.4597e-06	8.07451e-07	8.73693e-08
0.460648	3.47754e-08	0.000256056	1.64624	53.2458	0.664495	0.00647074	0.000255168	0.485891	8.56962e-09	4.34773e-06	7.94928e-07	8.48148e-08
0.474527	3.38008e-08	0.000257864	1.69445	53.1779	0.684098	0.006632	0.00025699	0.500075	8.72049e-09	4.2418e-06	7.83068e-07	8.24072e-08
0.488406	3.28807e-08	0.000259649	1.74264	53.11	0.703695	0.00679235	0.000258789	0.514246	8.87095e-09	4.14144e-06	7.71814e-07	8.01344e-08
0.502285	3.20103e-08	0.000261412	1.79078	53.0422	0.723285	0.00695178	0.000260564	0.528404	9.02099e-09	4.04623e-06	7.61117e-07	7.79851e-08
0.516164	3.11861e-08	0.000263153	1.8389	52.9744	0.742869	0.00711029	0.000262317	0.54255	9.1706e-09	3.9558e-06	7.50934e-07	7.59501e-08
0.530043	3.0404e-08	0.000264872	1.88698	52.9067	0.762448	0.00726789	0.000264048	0.556684	9.31979e-09	3.86978e-06	7.41221e-07	7.40193e-08
0.5406	2.98357e-08	0.000266166	1.92354	52.8552	0.777337	0.00738716	0.00026535	0.567427	9.43298e-09	3.80711e-06	7.34127e-07	7.26163e-08
0.551158	2.92888e-08	0.000267448	1.96008	52.8037	0.792223	0.00750589	0.00026664	0.578163	9.54593e-09	3.7467e-06	7.27273e-07	7.12665e-08
0.561715	2.8762e-08	0.000268718	1.9966	52.7522	0.807106	0.0076241	0.000267917	0.588893	9.65863e-09	3.68843e-06	7.20643e-07	6.99664e-08
0.572273	2.82544e-08	0.000269976	2.0331	52.7008	0.821985	0.00774177	0.000269183	0.599615	9.77107e-09	3.63217e-06	7.14225e-07	6.87137e-08
0.58397	2.77131e-08	0.000271356	2.07352	52.6438	0.838468	0.00787152	0.000270572	0.611488	9.89537e-09	3.57209e-06	7.07349e-07	6.73779e-08
0.595667	2.71927e-08	0.000272723	2.11393	52.5869	0.854947	0.00800062	0.000271946	0.623352	1.00193e-08	3.51423e-06	7.00706e-07	6.60939e-08
0.607365	2.6692e-08	0.000274076	2.15431	52.5299	0.871422	0.00812907	0.000273307	0.635208	1.0143e-08	3.45849e-06	6.94281e-07	6.48586e-08
0.619062	2.621e-08	0.000275415	2.19467	52.473	0.887894	0.00825686	0.000274653	0.647056	1.02664e-08	3.40474e-06	6.88065e-07	6.36695e-08
0.631967	2.56984e-08	0.000276878	2.23917	52.4103	0.906063	0.0083971	0.000276124	0.660118	1.04021e-08	3.34765e-06	6.81429e-07	6.24074e-08
0.64214	2.53096e-08	0.000278019	2.27424	52.3608	0.920383	0.00850709	0.000277271	0.670408	1.05089e-08	3.30417e-06	6.76361e-07	6.14485e-08
0.650442	2.50011e-08	0.000278944	2.30284	52.3205	0.932066	0.00859648	0.0002782	0.678801	1.05958e-08	3.26965e-06	6.72321e-07	6.06875e-08
0.658743	2.47003e-08	0.000279862	2.33144	52.2802	0.943748	0.00868554	0.000279123	0.687189	1.06825e-08	3.23597e-06	6.68367e-07	5.99456e-08
0.667045	2.44069e-08	0.000280773	2.36002	52.2399	0.955428	0.00877428	0.000280039	0.695573	1.07692e-08	3.20309e-06	6.64495e-07	5.92219e-08
0.675346	2.41206e-08	0.000281678	2.38859	52.1996	0.967107	0.00886269	0.000280948	0.703954	1.08556e-08	3.17098e-06	6.60702e-07	5.85157e-08
0.687623	2.37097e-08	0.000283006	2.43083	52.14	0.984376	0.00899285	0.000282282	0.716341	1.09832e-08	3.12485e-06	6.55231e-07	5.75023e-08
0.699901	2.3313e-08	0.00028432	2.47305	52.0805	1.00164	0.00912229	0.000283602	0.728719	1.11104e-08	3.08028e-06	6.49918e-07	5.65239e-08
0.712178	2.29298e-08	0.00028562	2.51524	52.0209	1.0189	0.00925103	0.000284909	0.741088	1.12373e-08	3.03718e-06	6.44755e-07	5.55788e-08
0.724455	2.25594e-08	0.000286908	2.55742	51.9614	1.03616	0.00937906	0.000286202	0.753449	1.13638e-08	2.99549e-06	6.39734e-07	5.46654e-08
0.745564	2.19507e-08	0.000289092	2.62988	51.8592	1.06583	0.00959754	0.000288396	0.774682	1.15806e-08	2.9269e-06	6.31413e-07	5.31644e-08
0.766674	2.13751e-08	0.00029124	2.70228	51.757	1.09549	0.00981396	0.000290553	0.795891	1.17963e-08	2.86196e-06	6.23461e-07	5.17451e-08
0.787783	2.083e-08	0.000293351	2.77462	51.6549	1.12514	0.0100283	0.000292673	0.817074	1.20111e-08	2.80039e-06	6.15848e-07	5.04009e-08
0.808892	2.0313e-08	0.000295428	2.8469	51.5529	1.15478	0.0102406	0.000294758	0.838233	1.22248e-08	2.74193e-06	6.08549e-07	4.91261e-08
0.840712	1.95822e-08	0.000298493	2.95573	51.3993	1.19944	0.0105568	0.000297835	0.87008	1.25451e-08	2.65921e-06	5.98087e-07	4.73242e-08
0.872532	1.89041e-08	0.000301484	3.06443	51.2458	1.24408	0.0108685	0.000300838	0.90187	1.28632e-08	2.58237e-06	5.88216e-07	4.56523e-08
0.898237	1.83912e-08	0.000303848	3.15213	51.1219	1.28013	0.011117	0.00030321	0.927511	1.31186e-08	2.52419e-06	5.80632e-07	4.43875e-08
0.923942	1.79064e-08	0.000306166	3.23975	50.9981	1.31617	0.0113625	0.000305536	0.953114	1.33725e-08	2.46916e-06	5.73366e-07	4.31921e-08
0.949647	1.74475e-08	0.000308439	3.32727	50.8744	1.35219	0.0116052	0.000307817	0.978681	1.36251e-08	2.41705e-06	5.66393e-07	4.20606e-08
0.975351	1.70128e-08	0.00031067	3.41471	50.7508	1.38821	0.0118451	0.000310055	1.00421	1.38762e-08	2.36765e-06	5.59694e-07	4.09887e-08
1.00106	1.66001e-08	0.000312859	3.50206	50.6274	1.42421	0.0120822	0.000312252	1.02971	1.4126e-08	2.32074e-06	5.53247e-07	3.99711e-08
1.02676	1.62079e-08	0.000315008	3.58932	50.504	1.4602	0.0123165	0.000314408	1.05516	1.43745e-08	2.27613e-06	5.47034e-07	3.9004e-08
1.05247	1.58348e-08	0.000317117	3.67649	50.3807	1.49618	0.0125481	0.000316523	1.08059	1.46217e-08	2.23366e-06	5.4104e-07	3.80837e-08
1.07817	1.54792e-08	0.000319189	3.76357	50.2576	1.53214	0.012777	0.000318601	1.10597	1.48676e-08	2.1932e-06	5.35251e-07	3.72069e-08
1.1117	1.50401e-08	0.000321835	3.87704	50.0971	1.57904	0.0130716	0.000321256	1.13903	1.51864e-08	2.1432e-06	5.27985e-07	3.61238e-08
1.14523	1.46262e-08	0.000324421	3.99036	49.9367	1.62593	0.0133619	0.000323849	1.17203	1.55032e-08	2.09605e-06	5.21016e-07	3.51031e-08
1.14969	1.45731e-08	0.00032476	4.00539	49.9154	1.63215	0.0134001	0.000324189	1.17641	1.55451e-08	2.09001e-06	5.20114e-07	3.49722e-08
1.15414	1.45204e-08	0.000325097	4.02042	49.8942	1.63837	0.0134382	0.000324528	1.18078	1.5587e-08	2.08401e-06	5.19215e-07	3.48422e-08
1.15859	1.44681e-08	0.000325434	4.03544	49.8729	1.64459	0.0134762	0.000324865	1.18516	1.56288e-08	2.07805e-06	5.18321e-07	3.47132e-08
1.16304	1.44162e-08	0.00032577	4.05047	49.8516	1.65081	0.0135142	0.000325202	1.18953	1.56706e-08	2.07213e-06	5.17432e-07	3.45851e-08
1.17194	1.43136e-08	0.000326438	4.0805	49.8091	1.66325	0.0135899	0.000325872	1.19827	1.57541e-08	2.06044e-06	5.15668e-07	3.4332e-08
1.18084	1.42125e-08	0.000327103	4.11053	49.7666	1.67569	0.0136653	0.000326539	1.20701	1.58374e-08	2.04892e-06	5.13922e-07	3.40826e-08
1.18974	1.41129e-08	0.000327763	4.14055	49.7241	1.68812	0.0137405	0.000327201	1.21574	1.59206e-08	2.03757e-06	5.12194e-07	3.38369e-08
1.2069	1.39251e-08	0.000329025	4.19836	49.6423	1.71208	0.0138844	0.000328466	1.23256	1.60806e-08	2.01616e-06	5.08913e-07	3.33736e-08
1.22405	1.37425e-08	0.000330272	4.25613	49.5605	1.73604	0.0140272	0.000329717	1.24936	1.624e-08	1.99534e-06	5.05696e-07	3.29232e-08
1.24121	1.35649e-08	0.000331505	4.31387	49.4787	1.75999	0.014169	0.000330954	1.26614	1.63989e-08	1.9751e-06	5.02539e-07	3.24852e-08
1.26839	1.32932e-08	0.000333432	4.40529	49.3492	1.79794	0.0143914	0.000332886	1.29271	1.66499e-08	1.94412e-06	4.97655e-07	3.1815e-08
1.29558	1.30329e-08	0.000335325	4.49662	49.2199	1.83588	0.0146113	0.000334784	1.31924	1.68996e-08	1.91443e-06	4.9291e-07	3.11728e-08
1.32277	1.27832e-08	0.000337185	4.58785	49.0906	1.87381	0.0148286	0.000336649	1.34573	1.71482e-08	1.88594e-06	4.88296e-07	3.05567e-08
1.34996	1.25435e-08	0.000339013	4.67898	48.9614	1.91172	0.0150433	0.000338482	1.37218	1.73956e-08	1.85859e-06	4.83807e-07	2.99654e-08
1.37714	1.23132e-08	0.000340811	4.77002	48.8324	1.94962	0.0152556	0.000340284	1.39859	1.7642e-08	1.83231e-06	4.79437e-07	2.93972e-08
1.40433	1.20918e-08	0.000342578	4.86096	48.7035	1.9875	0.0154654	0.000342056	1.42496	1.78873e-08	1.80703e-06	4.7518e-07	2.88509e-08
1.43152	1.18787e-08	0.000344317	4.95181	48.5746	2.02537	0.0156728	0.000343799	1.45129	1.81316e-08	1.7827e-06	4.7103e-07	2.83252e-08
1.49089	1.14403e-08	0.000348016	5.14986	48.2937	2.10803	0.0161175	0.000347507	1.50865	1.86617e-08	1.73261e-06	4.62316e-07	2.72433e-08
1.49926	1.13813e-08	0.000348526	5.17774	48.2541	2.11968	0.0161793	0.00034802	1.51672	1.8736e-08	1.72587e-06	4.61125e-07	2.70977e-08
1.50763	1.13229e-08	0.000349035	5.20561	48.2146	2.13132	0.0162409	0.000348529	1.52479	1.88103e-08	1.71919e-06	4.59942e-07	2.69537e-08
1.516	1.12652e-08	0.000349541	5.23347	48.1751	2.14297	0.0163023	0.000349036	1.53285	1.88845e-08	1.7126e-06	4.58767e-07	2.68113e-08
1.52437	1.12081e-08	0.000350044	5.26132	48.1355	2.15461	0.0163635	0.000349541	1.54091	1.89586e-08	1.70607e-06	4.57601e-07	2.66704e-08
1.54111	1.10958e-08	0.000351044	5.317	48.0565	2.17789	0.0164852	0.000350543	1.55702	1.91065e-08	1.69323e-06	4.55294e-07	2.63932e-08
1.55784	1.09858e-08	0.000352034	5.37263	47.9776	2.20116	0.0166061	0.000351535	1.57311	1.92541e-08	1.68065e-06	4.5302e-07	2.61219e-08
1.57458	1.08782e-08	0.000353014	5.42824	47.8986	2.22443	0.0167262	0.000352518	1.58918	1.94014e-08	1.66834e-06	4.50776e-07	2.58564e-08
1.60011	1.07184e-08	0.000354492	5.51298	47.7783	2.25991	0.0169078	0.000354	1.61367	1.96254e-08	1.65005e-06	4.47414e-07	2.54619e-08
1.62564	1.05636e-08	0.000355949	5.59763	47.6581	2.29538	0.0170875	0.000355459	1.63813	1.98488e-08	1.63234e-06	4.4412e-07	2.50799e-08
1.65117	1.04135e-08	0.000357384	5.6822	47.538	2.33084	0.0172654	0.000356899	1.66255	2.00715e-08	1.61516e-06	4.40893e-07	2.47096e-08
1.67669	1.0268e-08	0.0003588	5.76669	47.4179	2.36628	0.0174415	0.000358318	1.68694	2.02935e-08	1.59848e-06	4.37729e-07	2.43504e-08
1.70671	1.01025e-08	0.00036044	5.86591	47.277	2.40794	0.0176463	0.000359961	1.71557	2.05536e-08	1.57952e-06	4.34089e-07	2.39419e-08
1.73672	9.94261e-09	0.000362053	5.96501	47.1361	2.44958	0.0178487	0.000361578	1.74415	2.0813e-08	1.56119e-06	4.30531e-07	2.35474e-08
1.76673	9.78817e-09	0.00036364	6.064	46.9954	2.4912	0.0180488	0.000363169	1.77268	2.10715e-08	1.54348e-06	4.27051e-07	2.31663e-08
1.79674	9.63886e-09	0.000365203	6.16287	46.8548	2.5328	0.0182466	0.000364735	1.80117	2.13293e-08	1.52634e-06	4.23646e-07	2.27978e-08
1.84638	9.40253e-09	0.000367734	6.32614	46.6226	2.60157	0.0185688	0.000367272	1.84818	2.17541e-08	1.49919e-06	4.18173e-07	2.22145e-08
1.89601	9.1785e-09	0.000370202	6.4891	46.3908	2.67029	0.0188851	0.000369745	1.89506	2.2177e-08	1.47344e-06	4.12886e-07	2.16616e-08
1.94565	8.96585e-09	0.000372609	6.65175	46.1593	2.73896	0.0191956	0.000372157	1.94181	2.25983e-08	1.44896e-06	4.07775e-07	2.11368e-08
1.99528	8.76371e-09	0.000374958	6.81409	45.9282	2.80758	0.0195006	0.000374511	1.98844	2.30181e-08	1.42567e-06	4.02829e-07	2.0638e-08
2.07933	8.4433e-09	0.000378811	7.0883	45.5376	2.92368	0.020005	0.000378372	2.06712	2.37259e-08	1.38869e-06	3.94806e-07	1.98473e-08
2.16339	8.14764e-09	0.000382515	7.36164	45.1481	3.03964	0.0204948	0.000382084	2.14544	2.44305e-08	1.3545e-06	3.87191e-07	1.91178e-08
2.22966	7.93019e-09	0.000385338	7.57656	44.8416	3.13098	0.0208713	0.000384913	2.20694	2.49843e-08	1.3293e-06	3.81452e-07	1.85812e-08
2.29594	7.72513e-09	0.000388079	7.79094	44.5358	3.22222	0.0212395	0.00038766	2.26823	2.55369e-08	1.30548e-06	3.75931e-07	1.80753e-08
2.36222	7.53151e-09	0.000390743	8.00478	44.2306	3.31338	0.0215999	0.000390329	2.32931	2.60884e-08	1.28295e-06	3.70613e-07	1.75977e-08
2.4285	7.34842e-09	0.000393334	8.2181	43.9261	3.40445	0.0219527	0.000392924	2.39017	2.66393e-08	1.26161e-06	3.65486e-07	1.71461e-08
2.49477	7.17498e-09	0.000395855	8.43089	43.6221	3.49543	0.0222982	0.00039545	2.45081	2.71898e-08	1.24134e-06	3.6054e-07	1.67184e-08
2.5879	6.94619e-09	0.000399285	8.72901	43.1961	3.62311	0.0227719	0.000398887	2.53567	2.79632e-08	1.21453e-06	3.53874e-07	1.61542e-08
2.68103	6.73315e-09	0.000402593	9.0261	42.7713	3.7506	0.0232326	0.000402201	2.62012	2.87371e-08	1.18949e-06	3.47518e-07	1.56289e-08
2.77416	6.53431e-09	0.000405786	9.32218	42.3477	3.87792	0.0236809	0.0004054	2.70417	2.95122e-08	1.16603e-06	3.41448e-07	1.51388e-08
2.86729	6.34829e-09	0.000408872	9.61725	41.9252	4.00505	0.0241175	0.000408491	2.78781	3.02892e-08	1.14401e-06	3.35643e-07	1.46804e-08
2.96042	6.17386e-09	0.000411857	9.91133	41.504	4.132	0.024543	0.000411481	2.87105	3.10687e-08	1.12329e-06	3.30085e-07	1.42506e-08
3.07043	5.98132e-09	0.00041526	10.2574	41.0079	4.28172	0.0250319	0.000414891	2.96888	3.19936e-08	1.10033e-06	3.23816e-07	1.37764e-08
3.18043	5.80198e-09	0.000418541	10.6022	40.5135	4.43118	0.025507	0.000418177	3.06616	3.2924e-08	1.07884e-06	3.17843e-07	1.33348e-08
3.29044	5.63449e-09	0.000421705	10.9456	40.0206	4.58038	0.0259688	0.000421346	3.16292	3.38608e-08	1.05868e-06	3.12144e-07	1.29225e-08
3.40045	5.47774e-09	0.000424762	11.2877	39.5294	4.72932	0.0264182	0.000424408	3.25914	3.4805e-08	1.03972e-06	3.06699e-07	1.25368e-08
3.51045	5.33068e-09	0.000427718	11.6284	39.0397	4.87799	0.0268558	0.000427368	3.35485	3.57576e-08	1.02186e-06	3.01491e-07	1.21751e-08
3.62046	5.19246e-09	0.000430578	11.9679	38.5517	5.0264	0.0272821	0.000430233	3.45005	3.67194e-08	1.00499e-06	2.96503e-07	1.18352e-08
3.73047	5.06228e-09	0.000433349	12.306	38.0651	5.17456	0.0276979	0.000433008	3.54475	3.76915e-08	9.89024e-07	2.9172e-07	1.15152e-08
3.84048	4.93948e-09	0.000436035	12.6429	37.5801	5.32244	0.0281035	0.000435698	3.63895	3.86748e-08	9.73888e-07	2.87131e-07	1.12135e-08
3.96277	4.81082e-09	0.000438928	13.016	37.0428	5.48653	0.0285431	0.000438595	3.74309	3.9782e-08	9.57958e-07	2.82238e-07	1.08975e-08
3.98533	4.78796e-09	0.000439452	13.0846	36.9439	5.51678	0.028623	0.000439119	3.76224	3.99881e-08	9.55113e-07	2.81359e-07	1.08414e-08
4.0079	4.76533e-09	0.000439972	13.1532	36.845	5.54701	0.0287025	0.00043964	3.78137	4.01947e-08	9.52298e-07	2.80487e-07	1.07858e-08
4.03046	4.74294e-09	0.000440489	13.2218	36.7461	5.57723	0.0287816	0.000440159	3.80048	4.04019e-08	9.49511e-07	2.79621e-07	1.07309e-08
4.05303	4.72081e-09	0.000441004	13.2903	36.6474	5.60744	0.0288603	0.000440674	3.81957	4.06096e-08	9.46752e-07	2.78762e-07	1.06765e-08
4.09731	4.67807e-09	0.000442004	13.4246	36.4538	5.66669	0.0290137	0.000441675	3.85697	4.1019e-08	9.41417e-07	2.77096e-07	1.05716e-08
4.14159	4.63623e-09	0.000442993	13.5587	36.2604	5.72589	0.0291658	0.000442666	3.89429	4.14307e-08	9.36185e-07	2.75456e-07	1.0469e-08
4.18587	4.59526e-09	0.000443971	13.6925	36.0673	5.78505	0.0293164	0.000443645	3.93154	4.18448e-08	9.31052e-07	2.7384e-07	1.03684e-08
4.25591	4.53216e-09	0.000445496	13.9039	35.7623	5.87855	0.029552	0.000445172	3.9903	4.25048e-08	9.23125e-07	2.71332e-07	1.02136e-08
4.32595	4.4711e-09	0.000446995	14.1148	35.4579	5.97194	0.0297843	0.000446673	4.04887	4.31711e-08	9.1543e-07	2.68882e-07	1.00639e-08
4.39599	4.41193e-09	0.000448468	14.3252	35.1541	6.06522	0.0300134	0.000448148	4.10726	4.38441e-08	9.07951e-07	2.66488e-07	9.91878e-09
4.46603	4.3546e-09	0.000449916	14.5351	34.8509	6.1584	0.0302394	0.000449598	4.16546	4.45239e-08	9.00682e-07	2.64148e-07	9.77826e-09
4.53608	4.29899e-09	0.000451341	14.7446	34.5483	6.25147	0.0304624	0.000451024	4.22347	4.52109e-08	8.9361e-07	2.6186e-07	9.64198e-09
4.60612	4.24506e-09	0.000452742	14.9535	34.2463	6.34443	0.0306824	0.000452427	4.2813	4.59052e-08	8.8673e-07	2.59621e-07	9.50985e-09
4.67616	4.19271e-09	0.000454121	15.162	33.9448	6.43729	0.0308996	0.000453808	4.33895	4.66072e-08	8.80031e-07	2.57431e-07	9.38163e-09
4.7462	4.14188e-09	0.000455478	15.37	33.644	6.53004	0.031114	0.000455166	4.39641	4.73172e-08	8.73506e-07	2.55288e-07	9.25716e-09
4.81624	4.0925e-09	0.000456814	15.5775	33.3437	6.62268	0.0313257	0.000456504	4.4537	4.80354e-08	8.67149e-07	2.5319e-07	9.13628e-09
4.88629	4.04451e-09	0.00045813	15.7846	33.044	6.71522	0.0315347	0.000457821	4.51081	4.8762e-08	8.60951e-07	2.51135e-07	9.01883e-09
4.98813	3.97709e-09	0.000460007	16.0849	32.6092	6.84959	0.031834	0.0004597	4.59354	4.98344e-08	8.52212e-07	2.48222e-07	8.85389e-09
5.08998	3.91231e-09	0.000461843	16.3842	32.1756	6.98373	0.0321281	0.000461538	4.67589	5.09264e-08	8.43779e-07	2.45394e-07	8.69548e-09
5.19182	3.85003e-09	0.000463641	16.6825	31.7432	7.11765	0.0324171	0.000463338	4.75789	5.20388e-08	8.35634e-07	2.42647e-07	8.54322e-09
5.29367	3.7901e-09	0.000465402	16.9799	31.312	7.25134	0.0327011	0.0004651	4.83952	5.31726e-08	8.27763e-07	2.39977e-07	8.39677e-09
5.4835	3.6842e-09	0.000468588	17.5317	30.5113	7.49995	0.033218	0.000468289	4.99072	5.5347e-08	8.1377e-07	2.35196e-07	8.13815e-09
5.67334	3.58525e-09	0.000471658	18.0802	29.7146	7.74778	0.0337193	0.000471361	5.14071	5.76066e-08	8.00589e-07	2.30652e-07	7.89666e-09
5.86318	3.49257e-09	0.000474619	18.6256	28.9219	7.99485	0.0342059	0.000474325	5.2895	5.99591e-08	7.88147e-07	2.26326e-07	7.67063e-09
6.05301	3.40557e-09	0.000477478	19.1679	28.1332	8.24114	0.0346787	0.000477185	5.43712	6.24127e-08	7.76377e-07	2.22201e-07	7.45862e-09
6.24285	3.32375e-09	0.000480241	19.707	27.3482	8.48668	0.0351383	0.00047995	5.58359	6.49766e-08	7.65223e-07	2.18265e-07	7.25936e-09
6.54455	3.20324e-09	0.000484449	20.5577	26.1086	8.87534	0.0358434	0.000484161	5.81405	6.9303e-08	7.48637e-07	2.12361e-07	6.96618e-09
6.84625	3.0931e-09	0.000488451	21.4008	24.8783	9.2621	0.0365195	0.000488163	6.04174	7.39788e-08	7.33302e-07	2.0685e-07	6.69851e-09
7.14796	2.99203e-09	0.000492262	22.2366	23.6573	9.64696	0.0371687	0.000491974	6.26672	7.90573e-08	7.19072e-07	2.0169e-07	6.45314e-09
7.44966	2.89894e-09	0.000495898	23.0653	22.4454	10.0299	0.0377927	0.00049561	6.48907	8.46026e-08	7.05825e-07	1.96847e-07	6.22739e-09
7.75136	2.8129e-09	0.000499372	23.8868	21.2424	10.4111	0.0383933	0.000499083	6.70885	9.06917e-08	6.93454e-07	1.92289e-07	6.01895e-09
8.05307	2.73317e-09	0.000502695	24.7015	20.0481	10.7903	0.0389717	0.000502404	6.92612	9.7418e-08	6.81874e-07	1.87991e-07	5.82598e-09
8.09826	2.72171e-09	0.000503181	24.823	19.87	10.847	0.0390565	0.000502889	6.95846	9.84883e-08	6.80203e-07	1.87368e-07	5.79826e-09
8.14346	2.71038e-09	0.000503663	24.9443	19.692	10.9036	0.0391408	0.000503371	6.99074	9.95749e-08	6.78547e-07	1.8675e-07	5.77087e-09
8.17965	2.70141e-09	0.000504047	25.0413	19.5496	10.9489	0.0392081	0.000503755	7.01655	1.00457e-07	6.77232e-07	1.86259e-07	5.74916e-09
8.21585	2.6925e-09	0.000504429	25.1383	19.4074	10.9942	0.039275	0.000504136	7.04233	1.01352e-07	6.75927e-07	1.85771e-07	5.72761e-09
8.25205	2.68366e-09	0.000504809	25.2351	19.2652	11.0395	0.0393416	0.000504516	7.06807	1.02259e-07	6.74632e-07	1.85286e-07	5.70626e-09
8.28825	2.67491e-09	0.000505187	25.3319	19.1232	11.0847	0.039408	0.000504894	7.09378	1.03178e-07	6.73346e-07	1.84804e-07	5.6851e-09
8.34555	2.6612e-09	0.000505782	25.4849	18.8986	11.1563	0.0395124	0.000505488	7.13441	1.04657e-07	6.7133e-07	1.84048e-07	5.65196e-09
8.40285	2.64768e-09	0.000506372	25.6376	18.6743	11.2278	0.0396161	0.000506077	7.17495	1.06169e-07	6.69338e-07	1.833e-07	5.61927e-09
8.46015	2.63433e-09	0.000506957	25.7901	18.4504	11.2992	0.0397191	0.000506661	7.21541	1.07714e-07	6.67368e-07	1.82559e-07	5.58702e-09
8.58812	2.60515e-09	0.000508247	26.1298	17.9513	11.4585	0.0399466	0.00050795	7.30545	1.1129e-07	6.63051e-07	1.80932e-07	5.51651e-09
8.7161	2.5768e-09	0.000509515	26.4683	17.4537	11.6174	0.0401706	0.000509215	7.39507	1.15051e-07	6.58843e-07	1.7934e-07	5.44805e-09
8.84407	2.54925e-09	0.000510759	26.8057	16.9575	11.7761	0.0403912	0.000510457	7.48427	1.19013e-07	6.5474e-07	1.77782e-07	5.38153e-09
8.97205	2.52247e-09	0.000511982	27.1419	16.4629	11.9344	0.0406084	0.000511677	7.57305	1.23194e-07	6.50739e-07	1.76257e-07	5.31688e-09
9.10002	2.49642e-09	0.000513183	27.4769	15.9698	12.0924	0.0408223	0.000512876	7.66141	1.27612e-07	6.46835e-07	1.74764e-07	5.25403e-09
9.228	2.47108e-09	0.000514363	27.8108	15.4781	12.25	0.0410328	0.000514052	7.74936	1.32288e-07	6.43027e-07	1.73302e-07	5.19289e-09
9.35597	2.44642e-09	0.000515522	28.1436	14.9879	12.4074	0.0412402	0.000515208	7.83691	1.37249e-07	6.3931e-07	1.71868e-07	5.1334e-09
9.48395	2.42241e-09	0.00051666	28.4752	14.4991	12.5644	0.0414442	0.000516342	7.92405	1.42519e-07	6.35683e-07	1.70463e-07	5.07549e-09
9.61192	2.39902e-09	0.000517778	28.8057	14.0118	12.7212	0.041645	0.000517456	8.01079	1.48132e-07	6.32142e-07	1.69084e-07	5.01911e-09
9.7399	2.37624e-09	0.000518875	29.1351	13.5259	12.8776	0.0418426	0.000518549	8.09712	1.54122e-07	6.28687e-07	1.67732e-07	4.96418e-09
9.86787	2.35404e-09	0.000519952	29.4634	13.0414	13.0337	0.0420369	0.000519621	8.18306	1.60528e-07	6.25313e-07	1.66404e-07	4.91066e-09
9.97239	2.33633e-09	0.000520817	29.7306	12.6468	13.1609	0.0421931	0.00052048	8.25294	1.66101e-07	6.22619e-07	1.65337e-07	4.86795e-09
10.0769	2.31898e-09	0.000521668	29.9972	12.2532	13.288	0.0423472	0.000521326	8.32256	1.72012e-07	6.19977e-07	1.64285e-07	4.82612e-09
10.1814	2.30199e-09	0.000522505	30.263	11.8604	13.4148	0.042499	0.000522158	8.39192	1.78292e-07	6.17388e-07	1.63247e-07	4.78514e-09
10.2859	2.28533e-09	0.000523328	30.528	11.4687	13.5415	0.0426485	0.000522976	8.46102	1.84977e-07	6.14851e-07	1.62224e-07	4.74498e-09
10.4216	2.26421e-09	0.000524375	30.871	10.9615	13.7056	0.0428392	0.000524016	8.55032	1.94329e-07	6.11634e-07	1.60915e-07	4.69403e-09
10.5573	2.24364e-09	0.000525399	31.2128	10.4559	13.8693	0.0430258	0.00052503	8.63918	2.04539e-07	6.08503e-07	1.59627e-07	4.64438e-09
10.6929	2.22359e-09	0.000526397	31.5533	9.95181	14.0328	0.0432082	0.000526019	8.7276	2.15734e-07	6.05458e-07	1.58358e-07	4.59598e-09
10.8286	2.20406e-09	0.00052737	31.8926	9.44931	14.1959	0.0433861	0.00052698	8.81558	2.28063e-07	6.02499e-07	1.57108e-07	4.54878e-09
10.9379	2.18868e-09	0.000528134	32.1651	9.04561	14.327	0.0435261	0.000527734	8.88613	2.38942e-07	6.00178e-07	1.56112e-07	4.5116e-09
11.0472	2.17362e-09	0.000528879	32.4368	8.64292	14.458	0.0436629	0.000528468	8.95638	2.50791e-07	5.97916e-07	1.55126e-07	4.47516e-09
11.1565	2.15887e-09	0.000529604	32.7076	8.24123	14.5887	0.0437963	0.000529182	9.02635	2.63748e-07	5.95713e-07	1.54148e-07	4.43943e-09
11.2658	2.14442e-09	0.000530308	32.9777	7.84054	14.7193	0.0439259	0.000529873	9.09602	2.77972e-07	5.9357e-07	1.53178e-07	4.40439e-09
11.3517	2.13328e-09	0.000530846	33.1894	7.52635	14.8217	0.044025	0.000530399	9.15057	2.9017e-07	5.91931e-07	1.5242e-07	4.37732e-09
11.4376	2.12232e-09	0.000531369	33.4006	7.21278	14.924	0.0441215	0.00053091	9.20492	3.03386e-07	5.90333e-07	1.51665e-07	4.35067e-09
11.5111	2.1131e-09	0.000531803	33.5808	6.94505	15.0115	0.0442017	0.000531333	9.25127	3.15598e-07	5.88999e-07	1.5102e-07	4.32819e-09
11.5845	2.104e-09	0.000532225	33.7607	6.67778	15.0988	0.0442796	0.000531742	9.29747	3.28751e-07	5.87699e-07	1.50377e-07	4.306e-09
11.658	2.09504e-09	0.000532634	33.9402	6.41096	15.1861	0.0443551	0.000532137	9.34353	3.42957e-07	5.86432e-07	1.49734e-07	4.28409e-09
11.7148	2.08821e-09	0.000532939	34.0786	6.20517	15.2535	0.0444116	0.000532431	9.37901	3.54732e-07	5.85479e-07	1.49237e-07	4.26735e-09
11.7715	2.08145e-09	0.000533235	34.2168	5.99966	15.3208	0.0444664	0.000532715	9.4144	3.67285e-07	5.84549e-07	1.48739e-07	4.25079e-09
11.8283	2.07478e-09	0.000533521	34.3548	5.79441	15.388	0.0445194	0.000532987	9.44971	3.80699e-07	5.83643e-07	1.4824e-07	4.23438e-09
11.885	2.06819e-09	0.000533795	34.4925	5.58944	15.4553	0.0445703	0.000533248	9.48492	3.95061e-07	5.82763e-07	1.47739e-07	4.21814e-09
11.9418	2.06168e-09	0.000534058	34.63	5.38475	15.5224	0.0446191	0.000533497	9.52003	4.10471e-07	5.81911e-07	1.47237e-07	4.20206e-09
11.9507	2.06067e-09	0.000534099	34.6516	5.35256	15.533	0.0446265	0.000533534	9.52555	4.13008e-07	5.81779e-07	1.47157e-07	4.19954e-09
11.9521	2.0605e-09	0.000534105	34.655	5.34742	15.5347	0.0446277	0.00053354	9.52643	4.13414e-07	5.81758e-07	1.47145e-07	4.19914e-09
11.9536	2.06034e-09	0.000534111	34.6585	5.34229	15.5364	0.0446289	0.000533546	9.52731	4.13822e-07	5.81737e-07	1.47132e-07	4.19874e-09
11.955	2.06018e-09	0.000534118	34.6619	5.33715	15.5381	0.0446301	0.000533552	9.52819	4.1423e-07	5.81716e-07	1.47119e-07	4.19834e-09
11.9578	2.05986e-09	0.000534131	34.6688	5.32687	15.5414	0.0446324	0.000533564	9.52995	4.15048e-07	5.81675e-07	1.47094e-07	4.19753e-09
11.9607	2.05953e-09	0.000534143	34.6757	5.3166	15.5448	0.0446348	0.000533576	9.53172	4.15869e-07	5.81633e-07	1.47069e-07	4.19673e-09
11.9635	2.05921e-09	0.000534156	34.6826	5.30632	15.5482	0.0446371	0.000533588	9.53348	4.16694e-07	5.81591e-07	1.47043e-07	4.19593e-09
11.9864	2.05662e-09	0.000534256	34.7379	5.22399	15.5752	0.0446558	0.000533682	9.54758	4.23415e-07	5.81261e-07	1.4684e-07	4.18952e-09
12.0093	2.05405e-09	0.000534354	34.7932	5.1417	15.6023	0.0446739	0.000533773	9.56167	4.30344e-07	5.80935e-07	1.46635e-07	4.18314e-09
12.0321	2.05149e-09	0.00053445	34.8484	5.05946	15.6293	0.0446917	0.000533862	9.57574	4.3749e-07	5.80615e-07	1.4643e-07	4.17678e-09
12.0634	2.04801e-09	0.000534577	34.9239	4.94693	15.6663	0.0447153	0.000533979	9.59498	4.47647e-07	5.80185e-07	1.46149e-07	4.16811e-09
12.0947	2.04456e-09	0.000534699	34.9993	4.83449	15.7033	0.044738	0.000534091	9.61419	4.58257e-07	5.79766e-07	1.45866e-07	4.1595e-09
12.126	2.04113e-09	0.000534817	35.0747	4.72213	15.7403	0.0447598	0.000534198	9.63337	4.69355e-07	5.79358e-07	1.45581e-07	4.15093e-09
12.1573	2.03773e-09	0.000534928	35.15	4.60986	15.7772	0.0447805	0.000534298	9.65252	4.80975e-07	5.78962e-07	1.45295e-07	4.1424e-09
12.1946	2.03372e-09	0.000535054	35.2395	4.47639	15.8212	0.0448039	0.000534409	9.67525	4.95531e-07	5.78507e-07	1.44952e-07	4.13232e-09
12.2318	2.02975e-09	0.000535171	35.3288	4.34305	15.8652	0.0448256	0.000534511	9.69794	5.10949e-07	5.78071e-07	1.44606e-07	4.12231e-09
12.269	2.02582e-09	0.000535279	35.4181	4.20982	15.9091	0.0448456	0.000534603	9.72059	5.27308e-07	5.77654e-07	1.44257e-07	4.11236e-09
12.3063	2.02193e-09	0.000535376	35.5073	4.07672	15.9531	0.0448637	0.000534683	9.74318	5.44697e-07	5.7726e-07	1.43903e-07	4.10247e-09
12.3561	2.0168e-09	0.000535489	35.6262	3.89898	16.0118	0.0448846	0.000534772	9.7733	5.69728e-07	5.76769e-07	1.43424e-07	4.08936e-09
12.4058	2.01176e-09	0.000535579	35.745	3.72147	16.0705	0.0449015	0.000534835	9.80332	5.97057e-07	5.76324e-07	1.42935e-07	4.07637e-09
12.4556	2.0068e-09	0.000535645	35.8636	3.54418	16.1292	0.0449136	0.000534871	9.83324	6.27019e-07	5.75932e-07	1.42436e-07	4.06349e-09
12.5054	2.00193e-09	0.000535682	35.982	3.36712	16.1879	0.0449205	0.000534876	9.86306	6.60013e-07	5.75599e-07	1.41924e-07	4.05073e-09
12.5552	1.99717e-09	0.000535687	36.1001	3.1903	16.2466	0.0449213	0.000534845	9.89276	6.96521e-07	5.75332e-07	1.41397e-07	4.03809e-09
12.605	1.99251e-09	0.000535653	36.218	3.0137	16.3054	0.0449151	0.000534771	9.92235	7.3714e-07	5.75144e-07	1.40852e-07	4.02556e-09
12.6548	1.98797e-09	0.000535576	36.3356	2.83734	16.3641	0.0449007	0.000534649	9.9518	7.82605e-07	5.75044e-07	1.40286e-07	4.01315e-09
12.6959	1.98431e-09	0.000535474	36.4326	2.69177	16.4127	0.0448816	0.000534505	9.97604	8.24485e-07	5.75041e-07	1.39799e-07	4.00299e-09
12.737	1.98076e-09	0.00053533	36.5294	2.54636	16.4613	0.0448549	0.000534316	10.0002	8.70947e-07	5.75121e-07	1.39292e-07	3.99291e-09
12.7782	1.97731e-09	0.00053514	36.626	2.40112	16.5099	0.0448194	0.000534074	10.0242	9.22793e-07	5.75297e-07	1.3876e-07	3.98292e-09
12.8193	1.974e-09	0.000534894	36.7225	2.25606	16.5586	0.0447736	0.000533771	10.0481	9.8101e-07	5.75587e-07	1.382e-07	3.97301e-09
12.853	1.97139e-09	0.000534644	36.8012	2.13746	16.5984	0.0447272	0.000533468	10.0676	1.03424e-06	5.75922e-07	1.37717e-07	3.96497e-09
