# Supplementary material for: Molecular-resolution imaging of ice crystallized from liquid water by cryogenic liquid-cell TEM
Source: Nat Commun. 2025 Sep 25;16:8342. doi: 10.1038/s41467-025-62451-0 (PMC12462463; doi:10.1038/s41467-025-62451-0)
Supplement: Supplementary file 13 — Source Data [file 41467_2025_62451_MOESM13_ESM.xlsx]

## Sheet: Figure 1g
Figure 1g
Energy loss (eV)	Carbon film	Energy loss (eV)	Ice
-4.529	0	-4.7352	0
-4.504	0	-4.7102	0
-4.479	0	-4.6852	0
-4.454	0	-4.6602	0
-4.429	0	-4.6352	0
-4.404	0	-4.6102	0
-4.379	0	-4.5852	0
-4.354	0	-4.5602	0
-4.329	0	-4.5352	0
-4.304	0	-4.5102	0
-4.279	0	-4.4852	0
-4.254	0	-4.4602	0
-4.229	0	-4.4352	0
-4.204	0	-4.4102	0
-4.179	0	-4.3852	0
-4.154	0	-4.3602	0
-4.129	0	-4.3352	0
-4.104	0	-4.3102	0
-4.079	0	-4.2852	0
-4.054	0	-4.2602	0
-4.029	0	-4.2352	0
-4.004	0	-4.2102	0
-3.979	0	-4.1852	0
-3.954	0	-4.1602	0
-3.929	0	-4.1352	0
-3.904	0	-4.1102	0
-3.879	0	-4.0852	0
-3.854	0	-4.0602	0
-3.829	0	-4.0352	0
-3.804	0	-4.0102	0
-3.779	0	-3.9852	0
-3.754	0	-3.9602	0
-3.729	0	-3.9352	0
-3.704	0	-3.9102	0
-3.679	0	-3.8852	0
-3.654	0	-3.8602	0
-3.629	0	-3.8352	0
-3.604	0	-3.8102	0
-3.579	0	-3.7852	0
-3.554	0	-3.7602	0
-3.529	0	-3.7352	0
-3.504	0	-3.7102	0
-3.479	0	-3.6852	0
-3.454	0	-3.6602	0
-3.429	0	-3.6352	0
-3.404	0	-3.6102	0
-3.379	0	-3.5852	0
-3.354	0	-3.5602	0
-3.329	0	-3.5352	0
-3.304	0	-3.5102	0
-3.279	0	-3.4852	0
-3.254	0	-3.4602	0
-3.229	0	-3.4352	0
-3.204	0	-3.4102	0
-3.179	0	-3.3852	0
-3.154	0	-3.3602	0
-3.129	0	-3.3352	0
-3.104	0	-3.3102	0
-3.079	0	-3.2852	0
-3.054	0	-3.2602	0
-3.029	0	-3.2352	0
-3.004	0	-3.2102	0
-2.979	0	-3.1852	0
-2.954	0	-3.1602	0
-2.929	0	-3.1352	0
-2.904	0	-3.1102	0
-2.879	0	-3.0852	0
-2.854	0	-3.0602	0
-2.829	0	-3.0352	0
-2.804	0	-3.0102	0
-2.779	0	-2.9852	0
-2.754	0	-2.9602	0
-2.729	0	-2.9352	0
-2.704	0	-2.9102	0
-2.679	0	-2.8852	0
-2.654	0	-2.8602	0
-2.629	0	-2.8352	0
-2.604	0	-2.8102	0
-2.579	0	-2.7852	0
-2.554	0	-2.7602	0
-2.529	0	-2.7352	0
-2.504	0	-2.7102	0
-2.479	0	-2.6852	0
-2.454	0	-2.6602	0
-2.429	0	-2.6352	0
-2.404	0	-2.6102	0
-2.379	0	-2.5852	0
-2.354	0	-2.5602	0
-2.329	0	-2.5352	0
-2.304	0	-2.5102	0
-2.279	0	-2.4852	0
-2.254	0	-2.4602	0
-2.229	0	-2.4352	0
-2.204	0	-2.4102	0
-2.179	0	-2.3852	0
-2.154	0	-2.3602	0
-2.129	0	-2.3352	0
-2.104	0	-2.3102	0
-2.079	0	-2.2852	0
-2.054	0	-2.2602	0
-2.029	0	-2.2352	0
-2.004	0	-2.2102	0
-1.979	0	-2.1852	0
-1.954	0	-2.1602	0
-1.929	0	-2.1352	0
-1.904	0	-2.1102	0
-1.879	0	-2.0852	0
-1.854	0	-2.0602	0
-1.829	0	-2.0352	0
-1.804	0	-2.0102	0
-1.779	0	-1.9852	0
-1.754	0	-1.9602	0
-1.729	0	-1.9352	0
-1.704	0	-1.9102	0
-1.679	0	-1.8852	0
-1.654	0	-1.8602	0
-1.629	0	-1.8352	0
-1.604	0	-1.8102	0
-1.579	0	-1.7852	0
-1.554	0	-1.7602	0
-1.529	0	-1.7352	0
-1.504	0	-1.7102	0
-1.479	0	-1.6852	0
-1.454	0	-1.6602	0
-1.429	0	-1.6352	0
-1.404	0	-1.6102	0
-1.379	0	-1.5852	0
-1.354	0	-1.5602	0
-1.329	0	-1.5352	0
-1.304	0	-1.5102	0
-1.279	0	-1.4852	0
-1.254	0	-1.4602	0
-1.229	0	-1.4352	0
-1.204	0	-1.4102	0
-1.179	0	-1.3852	0
-1.154	0	-1.3602	0
-1.129	0	-1.3352	0
-1.104	0	-1.3102	0
-1.079	0	-1.2852	0
-1.054	0	-1.2602	0
-1.029	0	-1.2352	0
-1.004	0	-1.2102	0
-0.979	0	-1.1852	0
-0.954	0	-1.1602	0
-0.929	0	-1.1352	0
-0.904	0	-1.1102	0
-0.879	0	-1.0852	0
-0.854	0	-1.0602	0
-0.829	0	-1.0352	0
-0.804	0	-1.0102	0
-0.779	0	-0.9852	0
-0.754	0	-0.9602	0
-0.729	0	-0.9352	0
-0.704	0	-0.9102	0
-0.679	0	-0.8852	0
-0.654	0	-0.8602	0
-0.629	0	-0.8352	0
-0.604	0	-0.8102	0
-0.579	0	-0.7852	0
-0.554	0	-0.7602	0
-0.529	0	-0.7352	0
-0.504	0	-0.7102	0
-0.479	0	-0.6852	0
-0.454	0	-0.6602	0
-0.429	0	-0.6352	0
-0.404	0	-0.6102	0
-0.379	0	-0.5852	0
-0.354	0	-0.5602	0
-0.329	0	-0.5352	0
-0.304	0	-0.5102	0
-0.279	0	-0.4852	0
-0.254	0	-0.4602	0
-0.229	0	-0.4352	0
-0.204	0	-0.4102	0
-0.179	0	-0.3852	0
-0.154	0	-0.3602	0
-0.129	0	-0.3352	0
-0.104	0	-0.3102	0
-0.079	0	-0.2852	0
-0.054	0	-0.2602	0
-0.029	0	-0.2352	0
-0.004	0	-0.2102	0
0.021	0	-0.1852	0
0.046	0	-0.1602	0
0.071	0	-0.1352	0
0.096	0	-0.1102	0
0.121	0	-0.0852	0
0.146	0	-0.0602	0
0.171	0	-0.0352	0
0.196	0	-0.0102	0
0.221	0	0.0148	0
0.246	0	0.0398	0
0.271	0	0.0648	0
0.296	0	0.0898	0
0.321	0	0.1148	0
0.346	0	0.1398	0
0.371	0	0.1648	0
0.396	0	0.1898	0
0.421	0	0.2148	0
0.446	0	0.2398	0
0.471	0	0.2648	0
0.496	0	0.2898	0
0.521	0	0.3148	0
0.546	0	0.3398	0
0.571	0	0.3648	0
0.596	0	0.3898	0
0.621	0	0.4148	0
0.646	0	0.4398	0
0.671	0	0.4648	0
0.696	0	0.4898	0
0.721	0	0.5148	0
0.746	0	0.5398	0
0.771	0	0.5648	0
0.796	0	0.5898	0
0.821	0	0.6148	0
0.846	0	0.6398	0
0.871	0	0.6648	0
0.896	0	0.6898	0
0.921	0	0.7148	0
0.946	0	0.7398	0
0.971	0	0.7648	0
0.996	0	0.7898	0
1.021	0	0.8148	0
1.046	0	0.8398	0
1.071	0	0.8648	0
1.096	0	0.8898	0
1.121	0	0.9148	0
1.146	0	0.9398	0
1.171	0	0.9648	0
1.196	0	0.9898	0
1.221	0	1.0148	0
1.246	0	1.0398	0
1.271	0	1.0648	0
1.296	0	1.0898	0
1.321	0	1.1148	0
1.346	0	1.1398	0
1.371	0	1.1648	0
1.396	0	1.1898	0
1.421	0	1.2148	0
1.446	0	1.2398	0
1.471	0	1.2648	0
1.496	0	1.2898	0
1.521	0	1.3148	0
1.546	0	1.3398	0
1.571	0	1.3648	0
1.596	3155.49	1.3898	0
1.621	10447.1	1.4148	4254.9
1.646	20477.1	1.4398	6940.98
1.671	23563.7	1.4648	11714.7
1.696	29356.7	1.4898	13857.1
1.721	30594.4	1.5148	15365.7
1.746	35510.5	1.5398	21299.5
1.771	45435.2	1.5648	21968.6
1.796	50963.6	1.5898	25320.8
1.821	57993.6	1.6148	32213.4
1.846	62005.4	1.6398	40763.7
1.871	67605.8	1.6648	41759.3
1.896	70512.7	1.6898	46856.4
1.921	79240.1	1.7148	48639.7
1.946	87681.1	1.7398	54604.4
1.971	93555.8	1.7648	64906.6
1.996	100478	1.7898	70426.2
2.021	108412	1.8148	76900.7
2.046	112574	1.8398	79559.5
2.071	119930	1.8648	84767.4
2.096	125751	1.8898	87779.3
2.121	134152	1.9148	96341.9
2.146	135867	1.9398	104218
2.171	144201	1.9648	108916
2.196	153913	1.9898	114617
2.221	162380	2.0148	122282
2.246	169993	2.0398	127249
2.271	177578	2.0648	135794
2.296	179672	2.0898	142363
2.321	189552	2.1148	150851
2.346	198666	2.1398	152299
2.371	204994	2.1648	159945
2.396	214522	2.1898	169830
2.421	225747	2.2148	179554
2.446	231114	2.2398	188001
2.471	241281	2.2648	196217
2.496	248323	2.2898	197705
2.521	256442	2.3148	207478
2.546	264796	2.3398	215920
2.571	273838	2.3648	221841
2.596	282888	2.3898	231140
2.621	288808	2.4148	242491
2.646	301132	2.4398	247715
2.671	311435	2.4648	258299
2.696	322543	2.4898	265737
2.721	330716	2.5148	274483
2.746	341494	2.5398	283509
2.771	350247	2.5648	292622
2.796	359069	2.5898	301261
2.821	367415	2.6148	307019
2.846	375896	2.6398	319397
2.871	388910	2.6648	331409
2.896	400033	2.6898	340955
2.921	405166	2.7148	350072
2.946	416392	2.7398	359853
2.971	419699	2.7648	368073
2.996	430811	2.7898	375504
3.021	433852	2.8148	375783
3.046	433308	2.8398	379878
3.071	437977	2.8648	387122
3.096	434491	2.8898	392427
3.121	445797	2.9148	394173
3.146	452008	2.9398	404573
3.171	464657	2.9648	407980
3.196	469284	2.9898	419172
3.221	473366	3.0148	423906
3.246	479028	3.0398	426702
3.271	483244	3.0648	434120
3.296	494304	3.0898	432822
3.321	499184	3.1148	445879
3.346	502646	3.1398	450440
3.371	509014	3.1648	459415
3.396	511821	3.1898	461143
3.421	523575	3.2148	463020
3.446	527788	3.2398	469260
3.471	533455	3.2648	474105
3.496	537672	3.2898	486378
3.521	547627	3.3148	491542
3.546	551331	3.3398	494821
3.571	564028	3.3648	500574
3.596	566980	3.3898	503017
3.621	570077	3.4148	514533
3.646	575797	3.4398	518416
3.671	581777	3.4648	523192
3.696	586436	3.4898	525642
3.721	598113	3.5148	536043
3.746	609705	3.5398	540856
3.771	620912	3.5648	558155
3.796	625744	3.5898	566910
3.821	640282	3.6148	576252
3.846	649142	3.6398	586088
3.871	658819	3.6648	592764
3.896	669536	3.6898	594972
3.921	672769	3.7148	602894
3.946	676347	3.7398	609344
3.971	679460	3.7648	615480
3.996	690111	3.7898	615602
4.021	697840	3.8148	626670
4.046	706487	3.8398	633655
4.071	715198	3.8648	643061
4.096	723718	3.8898	654119
4.121	736660	3.9148	660266
4.146	742464	3.9398	665946
4.171	741525	3.9648	669284
4.196	749940	3.9898	678990
4.221	756278	4.0148	684355
4.246	768408	4.0398	691504
4.271	779233	4.0648	700436
4.296	789582	4.0898	711743
4.321	801386	4.1148	729959
4.346	812811	4.1398	740816
4.371	833328	4.1648	744048
4.396	837960	4.1898	755592
4.421	845059	4.2148	763944
4.446	854787	4.2398	777126
4.471	867996	4.2648	788739
4.496	879290	4.2898	800615
4.521	893439	4.3148	811884
4.546	908896	4.3398	823282
4.571	911892	4.3648	844006
4.596	925522	4.3898	848279
4.621	936238	4.4148	855807
4.646	943996	4.4398	866031
4.671	951730	4.4648	877178
4.696	956808	4.4898	885928
4.721	967821	4.5148	896188
4.746	973695	4.5398	908735
4.771	985564	4.5648	908670
4.796	986204	4.5898	920936
4.821	998357	4.6148	932142
4.846	1.00822e+06	4.6398	942531
4.871	1.01492e+06	4.6648	953672
4.896	1.02896e+06	4.6898	962880
4.921	1.04085e+06	4.7148	978798
4.946	1.05496e+06	4.7398	989562
4.971	1.06393e+06	4.7648	1.00516e+06
4.996	1.07174e+06	4.7898	1.00673e+06
5.021	1.07269e+06	4.8148	1.01779e+06
5.046	1.07419e+06	4.8398	1.02185e+06
5.071	1.0798e+06	4.8648	1.01913e+06
5.096	1.07844e+06	4.8898	1.02285e+06
5.121	1084660	4.9148	1.0246e+06
5.146	1.08669e+06	4.9398	1.03258e+06
5.171	1.08862e+06	4.9648	1.03942e+06
5.196	1.09511e+06	4.9898	1.04979e+06
5.221	1.10286e+06	5.0148	1.05783e+06
5.246	1.11517e+06	5.0398	1.06777e+06
5.271	1.1228e+06	5.0648	1.08254e+06
5.296	1.13169e+06	5.0898	1.08966e+06
5.321	1.14109e+06	5.1148	1.10325e+06
5.346	1.15002e+06	5.1398	1.11023e+06
5.371	1.15492e+06	5.1648	1.11584e+06
5.396	1.16171e+06	5.1898	1.12221e+06
5.421	1.16334e+06	5.2148	1.12755e+06
5.446	1.16732e+06	5.2398	1.13691e+06
5.471	1.16732e+06	5.2648	1.13908e+06
5.496	1.16784e+06	5.2898	1.14313e+06
5.521	1.16954e+06	5.3148	1.14793e+06
5.546	1.17185e+06	5.3398	1.15271e+06
5.571	1.1738e+06	5.3648	1.15309e+06
5.596	1.17555e+06	5.3898	1.15659e+06
5.621	1.17524e+06	5.4148	1.15839e+06
5.646	1.176e+06	5.4398	1.16566e+06
5.671	1.17901e+06	5.4648	1.17053e+06
5.696	1.18432e+06	5.4898	1.17509e+06
5.721	1.18573e+06	5.5148	1.18053e+06
5.746	1.1857e+06	5.5398	1.18432e+06
5.771	1.18427e+06	5.5648	1.18356e+06
5.796	1.17775e+06	5.5898	1.18327e+06
5.821	1.17582e+06	5.6148	1.18128e+06
5.846	1.17779e+06	5.6398	1.18012e+06
5.871	1.17626e+06	5.6648	1.18395e+06
5.896	1.18155e+06	5.6898	1.19286e+06
5.921	1.18652e+06	5.7148	1.20048e+06
5.946	1.19606e+06	5.7398	1.2102e+06
5.971	1.2039e+06	5.7648	1.21896e+06
5.996	1206560	5.7898	1.22224e+06
6.021	1.21013e+06	5.8148	1.2273e+06
6.046	1.21201e+06	5.8398	1.23469e+06
6.071	1.21683e+06	5.8648	1.23487e+06
6.096	1.22004e+06	5.8898	1.2401e+06
6.121	1.22116e+06	5.9148	1.24513e+06
6.146	1.23502e+06	5.9398	1.25651e+06
6.171	1.23418e+06	5.9648	1.26729e+06
6.196	1.24109e+06	5.9898	1.27349e+06
6.221	1.2422e+06	6.0148	1.28087e+06
6.246	1.24891e+06	6.0398	1.28579e+06
6.271	1.25553e+06	6.0648	1.29335e+06
6.296	1.26028e+06	6.0898	1.29893e+06
6.321	1.26837e+06	6.1148	1.30368e+06
6.346	1.27171e+06	6.1398	1.32116e+06
6.371	1.27584e+06	6.1648	1.32233e+06
6.396	1.27239e+06	6.1898	1.33094e+06
6.421	1.27769e+06	6.2148	1.33385e+06
6.446	1.28396e+06	6.2398	1.34216e+06
6.471	1.28937e+06	6.2648	1.34921e+06
6.496	1.29294e+06	6.2898	1.35247e+06
6.521	1.28686e+06	6.3148	1.35861e+06
6.546	1.28401e+06	6.3398	1.35893e+06
6.571	1.27843e+06	6.3648	1.35998e+06
6.596	1.2787e+06	6.3898	1.35456e+06
6.621	1.27599e+06	6.4148	1.36088e+06
6.646	1.28048e+06	6.4398	1.3705e+06
6.671	1.2791e+06	6.4648	1.38049e+06
6.696	1.28283e+06	6.4898	1.39058e+06
6.721	1.28566e+06	6.5148	1.39305e+06
6.746	1.29164e+06	6.5398	1.40092e+06
6.771	1.295e+06	6.5648	1.40634e+06
6.796	1.29567e+06	6.5898	1.41844e+06
6.821	1.29444e+06	6.6148	1.42733e+06
6.846	1.30218e+06	6.6398	1.44239e+06
6.871	1.30501e+06	6.6648	1.44946e+06
6.896	1.31045e+06	6.6898	1.46113e+06
6.921	1.31689e+06	6.7148	1.4723e+06
6.946	1.31894e+06	6.7398	1.48583e+06
6.971	1.32414e+06	6.7648	1.49873e+06
6.996	1.32729e+06	6.7898	1.50958e+06
7.021	1.33218e+06	6.8148	1.51826e+06
7.046	1.33836e+06	6.8398	1.53757e+06
7.071	1.34636e+06	6.8648	1.55027e+06
7.096	1.35118e+06	6.8898	1.56475e+06
7.121	1.35407e+06	6.9148	1.58144e+06
7.146	1.36175e+06	6.9398	1.59288e+06
7.171	1.36175e+06	6.9648	1.60657e+06
7.196	1.36537e+06	6.9898	1.61769e+06
7.221	1.36689e+06	7.0148	1.62938e+06
7.246	1.36845e+06	7.0398	1.64257e+06
7.271	1.37037e+06	7.0648	1.65824e+06
7.296	1.37293e+06	7.0898	1.67308e+06
7.321	1.37657e+06	7.1148	1.68735e+06
7.346	1.37967e+06	7.1398	1.70806e+06
7.371	1.38555e+06	7.1648	1.72093e+06
7.396	1.38603e+06	7.1898	1.73607e+06
7.421	1.37881e+06	7.2148	1.74705e+06
7.446	1.37769e+06	7.2398	1.75606e+06
7.471	1.37535e+06	7.2648	1.76526e+06
7.496	1.3715e+06	7.2898	1.77552e+06
7.521	1.36957e+06	7.3148	1.78867e+06
7.546	1.36793e+06	7.3398	1.80311e+06
7.571	1.36711e+06	7.3648	1.82345e+06
7.596	1.3629e+06	7.3898	1.8407e+06
7.621	1.36592e+06	7.4148	1.85471e+06
7.646	1.37109e+06	7.4398	1.87838e+06
7.671	1.38551e+06	7.4648	1.90296e+06
7.696	1.38928e+06	7.4898	1.92626e+06
7.721	1.39997e+06	7.5148	1.95065e+06
7.746	1.40082e+06	7.5398	1.97381e+06
7.771	1.4023e+06	7.5648	1.99546e+06
7.796	1.40979e+06	7.5898	2.01213e+06
7.821	1.41368e+06	7.6148	2.03412e+06
7.846	1.41979e+06	7.6398	2.05635e+06
7.871	1.42387e+06	7.6648	2.08579e+06
7.896	1.4264e+06	7.6898	2.10311e+06
7.921	1.43164e+06	7.7148	2.12766e+06
7.946	1.43572e+06	7.7398	2.14407e+06
7.971	1.44024e+06	7.7648	2.16415e+06
7.996	1.44695e+06	7.7898	2.19185e+06
8.021	1.4572e+06	7.8148	2.21917e+06
8.046	1.46598e+06	7.8398	2.24941e+06
8.071	1.48e+06	7.8648	2.27695e+06
8.096	1.49036e+06	7.8898	2.30167e+06
8.121	1.49804e+06	7.9148	2.32853e+06
8.146	1.5065e+06	7.9398	2.35208e+06
8.171	1.51182e+06	7.9648	2.37229e+06
8.196	1.51351e+06	7.9898	2.39156e+06
8.221	1.52012e+06	8.0148	2.41204e+06
8.246	1.52595e+06	8.0398	2.42843e+06
8.271	1.52806e+06	8.0648	2.4492e+06
8.296	1.53322e+06	8.0898	2.46847e+06
8.321	1.53556e+06	8.1148	2.48548e+06
8.346	1.54209e+06	8.1398	2.50559e+06
8.371	1.54525e+06	8.1648	2.52332e+06
8.396	1.54843e+06	8.1898	2.53547e+06
8.421	1.55029e+06	8.2148	2.55193e+06
8.446	1.55742e+06	8.2398	2.5656e+06
8.471	1.55662e+06	8.2648	2.57537e+06
8.496	1.55789e+06	8.2898	2.58824e+06
8.521	1.56136e+06	8.3148	2.59875e+06
8.546	1.56464e+06	8.3398	2.61397e+06
8.571	1.57082e+06	8.3648	2.62696e+06
8.596	1.57178e+06	8.3898	2.64018e+06
8.621	1.58344e+06	8.4148	2.65325e+06
8.646	1.58799e+06	8.4398	2.67217e+06
8.671	1.59771e+06	8.4648	2.68256e+06
8.696	1.60784e+06	8.4898	2.69425e+06
8.721	1.6174e+06	8.5148	2.70836e+06
8.746	1.62459e+06	8.5398	2.72019e+06
8.771	1.62986e+06	8.5648	2.73096e+06
8.796	1.63521e+06	8.5898	2.73445e+06
8.821	1.637e+06	8.6148	2.74722e+06
8.846	1.64278e+06	8.6398	2.74954e+06
8.871	1.64982e+06	8.6648	2.75565e+06
8.896	1.65452e+06	8.6898	2.75929e+06
8.921	1.65848e+06	8.7148	2.76101e+06
8.946	1.65208e+06	8.7398	2.76087e+06
8.971	1.65273e+06	8.7648	2.75901e+06
8.996	1.64712e+06	8.7898	2758500
9.021	1.65186e+06	8.8148	2.75592e+06
9.046	1.65874e+06	8.8398	2.75953e+06
9.071	1.66856e+06	8.8648	2766500
9.096	1.67183e+06	8.8898	2.77278e+06
9.121	1.67935e+06	8.9148	2.77944e+06
9.146	1.68593e+06	8.9398	2.77788e+06
9.171	1.69508e+06	8.9648	2.7826e+06
9.196	1.70436e+06	8.9898	2.77995e+06
9.221	1.7097e+06	9.0148	2.78561e+06
9.246	1.71657e+06	9.0398	2.78993e+06
9.271	1.72325e+06	9.0648	2.79364e+06
9.296	1.72106e+06	9.0898	2.78752e+06
9.321	1.72472e+06	9.1148	2.78426e+06
9.346	1.72724e+06	9.1398	2.78114e+06
9.371	1.73272e+06	9.1648	2.77908e+06
9.396	1.73391e+06	9.1898	2.77803e+06
9.421	1.73934e+06	9.2148	2.77564e+06
9.446	1.74515e+06	9.2398	2.77863e+06
9.471	1.74828e+06	9.2648	2.78306e+06
9.496	1.75777e+06	9.2898	2.78046e+06
9.521	1.76131e+06	9.3148	2.78455e+06
9.546	1.76981e+06	9.3398	2.78597e+06
9.571	1.77343e+06	9.3648	2.78839e+06
9.596	1.77732e+06	9.3898	2.7848e+06
9.621	1.78553e+06	9.4148	2.78575e+06
9.646	1.78891e+06	9.4398	2.78761e+06
9.671	1.79523e+06	9.4648	2.78785e+06
9.696	1.80617e+06	9.4898	2.7958e+06
9.721	1.81235e+06	9.5148	2.80039e+06
9.746	1.82474e+06	9.5398	2.80994e+06
9.771	1.83111e+06	9.5648	2.81465e+06
9.796	1.83831e+06	9.5898	2.81953e+06
9.821	1.84402e+06	9.6148	2.82714e+06
9.846	1.85218e+06	9.6398	2.82815e+06
9.871	1.86641e+06	9.6648	2.83052e+06
9.896	1.87163e+06	9.6898	2.83787e+06
9.921	1.87206e+06	9.7148	2.83954e+06
9.946	1.87415e+06	9.7398	2.84857e+06
9.971	1.88167e+06	9.7648	2.85213e+06
9.996	1.88949e+06	9.7898	2.85718e+06
10.021	1.89485e+06	9.8148	2.8613e+06
10.046	1.90544e+06	9.8398	2.87049e+06
10.071	1.90945e+06	9.8648	2.88676e+06
10.096	1.91492e+06	9.8898	2.89367e+06
10.121	1.92762e+06	9.9148	2.89856e+06
10.146	1936900	9.9398	2.90486e+06
10.171	1.9437e+06	9.9648	2.91857e+06
10.196	1.95242e+06	9.9898	2.93315e+06
10.221	1.96241e+06	10.0148	2.94549e+06
10.246	1.97653e+06	10.0398	2.96192e+06
10.271	1.98955e+06	10.0648	2.97019e+06
10.296	2.00037e+06	10.0898	2.97857e+06
10.321	2.01431e+06	10.1148	2.99417e+06
10.346	2.02001e+06	10.1398	3.00657e+06
10.371	2.03055e+06	10.1648	3.01578e+06
10.396	2.03615e+06	10.1898	3.02733e+06
10.421	2.04371e+06	10.2148	3.0372e+06
10.446	2.05071e+06	10.2398	3.05002e+06
10.471	2.05612e+06	10.2648	3.05914e+06
10.496	2.06774e+06	10.2898	3065900
10.521	2.07246e+06	10.3148	3.07818e+06
10.546	2.07949e+06	10.3398	3084700
10.571	2.08708e+06	10.3648	3.09928e+06
10.596	2.10135e+06	10.3898	3.11009e+06
10.621	2.10974e+06	10.4148	3.12347e+06
10.646	2.11993e+06	10.4398	3.1374e+06
10.671	2.12971e+06	10.4648	3.14869e+06
10.696	2.1359e+06	10.4898	3.1639e+06
10.721	2.14214e+06	10.5148	3.16987e+06
10.746	2.15055e+06	10.5398	3.17687e+06
10.771	2.15553e+06	10.5648	3.18265e+06
10.796	2.16525e+06	10.5898	3.19586e+06
10.821	2.17061e+06	10.6148	3.20533e+06
10.846	2.17842e+06	10.6398	3.21909e+06
10.871	2.1931e+06	10.6648	3.23499e+06
10.896	2.20356e+06	10.6898	3.24869e+06
10.921	2.21718e+06	10.7148	3.26271e+06
10.946	2.22888e+06	10.7398	3.27856e+06
10.971	2.2394e+06	10.7648	3.2892e+06
10.996	2.24607e+06	10.7898	3.30266e+06
11.021	2.25171e+06	10.8148	3.31003e+06
11.046	2.26125e+06	10.8398	3.31937e+06
11.071	2.27381e+06	10.8648	3.33458e+06
11.096	2.28845e+06	10.8898	3.34568e+06
11.121	2.29514e+06	10.9148	3.36104e+06
11.146	2.30213e+06	10.9398	3.37565e+06
11.171	2.30979e+06	10.9648	3.38848e+06
11.196	2.3199e+06	10.9898	3.39889e+06
11.221	2.33588e+06	11.0148	3.40771e+06
11.246	2.33813e+06	11.0398	3.41946e+06
11.271	2.34833e+06	11.0648	3.43208e+06
11.296	2.35384e+06	11.0898	3.44557e+06
11.321	2.35682e+06	11.1148	3.44987e+06
11.346	2.36407e+06	11.1398	3.45395e+06
11.371	2.37175e+06	11.1648	3.46105e+06
11.396	2.3742e+06	11.1898	3.47159e+06
11.421	2.38286e+06	11.2148	3.49105e+06
11.446	2.40296e+06	11.2398	3.49728e+06
11.471	2.40936e+06	11.2648	3.5132e+06
11.496	2.41784e+06	11.2898	3.52499e+06
11.521	2424700	11.3148	3.53378e+06
11.546	2.42987e+06	11.3398	3.54635e+06
11.571	2.43424e+06	11.3648	3.55649e+06
11.596	2.43039e+06	11.3898	3.55705e+06
11.621	2.4386e+06	11.4148	3.56145e+06
11.646	2.44081e+06	11.4398	3.57709e+06
11.671	2.44749e+06	11.4648	3.58035e+06
11.696	2.45451e+06	11.4898	3.58982e+06
11.721	2.46514e+06	11.5148	3.60253e+06
11.746	2.47284e+06	11.5398	3.61747e+06
11.771	2.47636e+06	11.5648	3.634e+06
11.796	2.48757e+06	11.5898	3.64074e+06
11.821	2.49786e+06	11.6148	3.65926e+06
11.846	2.50923e+06	11.6398	3.6693e+06
11.871	2.51354e+06	11.6648	3.68365e+06
11.896	2.52776e+06	11.6898	3.6977e+06
11.921	2.53795e+06	11.7148	3.71623e+06
11.946	2.54922e+06	11.7398	3.73152e+06
11.971	2.56047e+06	11.7648	3.74294e+06
11.996	2.57482e+06	11.7898	3.76067e+06
12.021	2.5871e+06	11.8148	3.77615e+06
12.046	2.58989e+06	11.8398	3.79088e+06
12.071	2.59736e+06	11.8648	3.79489e+06
12.096	2.60099e+06	11.8898	3.80607e+06
12.121	2.6054e+06	11.9148	3.8124e+06
12.146	2.60614e+06	11.9398	3.81878e+06
12.171	2.60864e+06	11.9648	3.82639e+06
12.196	2.60938e+06	11.9898	3.83867e+06
12.221	2.62006e+06	12.0148	3.85185e+06
12.246	2.62047e+06	12.0398	3.85758e+06
12.271	2.62917e+06	12.0648	3.86967e+06
12.296	2.63291e+06	12.0898	3.87972e+06
12.321	2.64239e+06	12.1148	3.89202e+06
12.346	2.64873e+06	12.1398	3.9012e+06
12.371	2.65253e+06	12.1648	3.91263e+06
12.396	2.66151e+06	12.1898	3.92224e+06
12.421	2.66699e+06	12.2148	3.94092e+06
12.446	2.67502e+06	12.2398	3.94806e+06
12.471	2.68812e+06	12.2648	3.96325e+06
12.496	2.69475e+06	12.2898	3.97195e+06
12.521	2.7068e+06	12.3148	3.98743e+06
12.546	2.71012e+06	12.3398	4.00038e+06
12.571	2.71997e+06	12.3648	4.01078e+06
12.596	2.72926e+06	12.3898	4.02701e+06
12.621	2.74372e+06	12.4148	4.04173e+06
12.646	2.75567e+06	12.4398	4.05832e+06
12.671	2.77101e+06	12.4648	4.07906e+06
12.696	2.78083e+06	12.4898	4.09073e+06
12.721	2.78282e+06	12.5148	4.10705e+06
12.746	2.79064e+06	12.5398	4.1131e+06
12.771	2.79859e+06	12.5648	4.12409e+06
12.796	2.80707e+06	12.5898	4.1348e+06
12.821	2.81875e+06	12.6148	4.15062e+06
12.846	2.82958e+06	12.6398	4.16614e+06
12.871	2.84771e+06	12.6648	4.18815e+06
12.896	2.85315e+06	12.6898	4.20704e+06
12.921	2.87426e+06	12.7148	4.22134e+06
12.946	2.89038e+06	12.7398	4.24157e+06
12.971	2.90342e+06	12.7648	4.26006e+06
12.996	2.91412e+06	12.7898	4.27435e+06
13.021	2.92247e+06	12.8148	4.28723e+06
13.046	2.9313e+06	12.8398	4.29627e+06
13.071	2.9373e+06	12.8648	4.31065e+06
13.096	2.94065e+06	12.8898	4.30952e+06
13.121	2.94493e+06	12.9148	4.32283e+06
13.146	2.94991e+06	12.9398	4.33101e+06
13.171	2.94829e+06	12.9648	4.33506e+06
13.196	2.95088e+06	12.9898	4.33856e+06
13.221	2.95365e+06	13.0148	4.34438e+06
13.246	2.95829e+06	13.0398	4.35411e+06
13.271	2.96221e+06	13.0648	4.36538e+06
13.296	2.96708e+06	13.0898	4.37657e+06
13.321	2.98064e+06	13.1148	4.39076e+06
13.346	2.99013e+06	13.1398	4.40766e+06
13.371	2.99984e+06	13.1648	4.41853e+06
13.396	3.01205e+06	13.1898	4.43416e+06
13.421	3.02403e+06	13.2148	4.44996e+06
13.446	3.03249e+06	13.2398	4.46505e+06
13.471	3.04517e+06	13.2648	4.47598e+06
13.496	3.05195e+06	13.2898	4484600
13.521	3.06416e+06	13.3148	4.50125e+06
13.546	3.07332e+06	13.3398	4.51365e+06
13.571	3.08683e+06	13.3648	4.52606e+06
13.596	3.09328e+06	13.3898	4.54127e+06
13.621	3.09807e+06	13.4148	4.55639e+06
13.646	3.10834e+06	13.4398	4.56797e+06
13.671	3.12152e+06	13.4648	4.58358e+06
13.696	3.13232e+06	13.4898	4.59315e+06
13.721	3.14499e+06	13.5148	4.61035e+06
13.746	3.15712e+06	13.5398	4.62482e+06
13.771	3.1685e+06	13.5648	4.64605e+06
13.796	3.1803e+06	13.5898	4.6601e+06
13.821	3.19301e+06	13.6148	4.67201e+06
13.846	3.20858e+06	13.6398	4.68951e+06
13.871	3.22537e+06	13.6648	4.70744e+06
13.896	3228100	13.6898	4.71985e+06
13.921	3.24e+06	13.7148	4.7315e+06
13.946	3.24318e+06	13.7398	4.74122e+06
13.971	3.25338e+06	13.7648	4.75044e+06
13.996	3.26377e+06	13.7898	4.76007e+06
14.021	3.27729e+06	13.8148	4.77377e+06
14.046	3298000	13.8398	4.79401e+06
14.071	3.30969e+06	13.8648	4.81835e+06
14.096	3.32923e+06	13.8898	4.83077e+06
14.121	3.34516e+06	13.9148	4.853e+06
14.146	3.35834e+06	13.9398	4.86305e+06
14.171	3.3705e+06	13.9648	4.8756e+06
14.196	3.37513e+06	13.9898	4.88116e+06
14.221	3.37866e+06	14.0148	4.88607e+06
14.246	3.38437e+06	14.0398	4.89577e+06
14.271	3.38473e+06	14.0648	4.89692e+06
14.296	3.40064e+06	14.0898	4.90988e+06
14.321	3.4093e+06	14.1148	4.92303e+06
14.346	3.42257e+06	14.1398	4.93856e+06
14.371	3.43635e+06	14.1648	4.95718e+06
14.396	3.45208e+06	14.1898	4.97055e+06
14.421	3.46558e+06	14.2148	4.98316e+06
14.446	3.47679e+06	14.2398	4.99653e+06
14.471	3.48212e+06	14.2648	5.00033e+06
14.496	3.49102e+06	14.2898	5.01532e+06
14.521	3.49946e+06	14.3148	5.01987e+06
14.546	3.50482e+06	14.3398	5.02792e+06
14.571	3.51423e+06	14.3648	5.03696e+06
14.596	3.5269e+06	14.3898	5050100
14.621	3.53253e+06	14.4148	5.06285e+06
14.646	3.54864e+06	14.4398	5.07471e+06
14.671	3556900	14.4648	5.08063e+06
14.696	3.56946e+06	14.4898	5.09013e+06
14.721	3.57169e+06	14.5148	5.09836e+06
14.746	3.57968e+06	14.5398	5.10446e+06
14.771	3.58685e+06	14.5648	5.1154e+06
14.796	3.59462e+06	14.5898	5.1289e+06
14.821	3.60689e+06	14.6148	5.13531e+06
14.846	3.61772e+06	14.6398	5.1531e+06
14.871	3.6323e+06	14.6648	5.16229e+06
14.896	3.64824e+06	14.6898	5.17608e+06
14.921	3.65708e+06	14.7148	5.17933e+06
14.946	3.66369e+06	14.7398	5.18724e+06
14.971	3.6699e+06	14.7648	5.19373e+06
14.996	3.67303e+06	14.7898	5.19788e+06
15.021	3.67073e+06	14.8148	5.20447e+06
15.046	3.67651e+06	14.8398	5.20734e+06
15.071	3.68004e+06	14.8648	5.21335e+06
15.096	3.69149e+06	14.8898	5.22282e+06
15.121	3.69605e+06	14.9148	5.22727e+06
15.146	3.70501e+06	14.9398	5.23442e+06
15.171	3.7143e+06	14.9648	5.24548e+06
15.196	3.72738e+06	14.9898	5.25719e+06
15.221	3.73619e+06	15.0148	5.26457e+06
15.246	3.74506e+06	15.0398	5.27855e+06
15.271	3.75432e+06	15.0648	5.2876e+06
15.296	3.75865e+06	15.0898	5.2996e+06
15.321	3.76071e+06	15.1148	5.30013e+06
15.346	3.76959e+06	15.1398	5.30311e+06
15.371	3.77117e+06	15.1648	5305200
15.396	3.77488e+06	15.1898	5.31176e+06
15.421	3.78168e+06	15.2148	5.31864e+06
15.446	3.79293e+06	15.2398	5.32956e+06
15.471	3.80641e+06	15.2648	5.34664e+06
15.496	3.82364e+06	15.2898	5.36123e+06
15.521	3.83517e+06	15.3148	5.37476e+06
15.546	3.85273e+06	15.3398	5.39584e+06
15.571	3.86102e+06	15.3648	5.40519e+06
15.596	3.87594e+06	15.3898	5.41211e+06
15.621	3.88448e+06	15.4148	5417900
15.646	3.88925e+06	15.4398	5.42545e+06
15.671	3.89773e+06	15.4648	5.43498e+06
15.696	3.90883e+06	15.4898	5.44826e+06
15.721	3.92391e+06	15.5148	5.45891e+06
15.746	3.94268e+06	15.5398	5.47833e+06
15.771	3.95502e+06	15.5648	5.48887e+06
15.796	3.96699e+06	15.5898	5.50701e+06
15.821	3.98067e+06	15.6148	5.51813e+06
15.846	3.99067e+06	15.6398	5.52457e+06
15.871	4.00152e+06	15.6648	5.5325e+06
15.896	4.0237e+06	15.6898	5.54193e+06
15.921	4.02896e+06	15.7148	5.55428e+06
15.946	4.03999e+06	15.7398	5.57e+06
15.971	4.04616e+06	15.7648	5.57804e+06
15.996	4.06204e+06	15.7898	5.58533e+06
16.021	4.06991e+06	15.8148	5.5939e+06
16.046	4.08105e+06	15.8398	5.59825e+06
16.071	4.09393e+06	15.8648	5.60371e+06
16.096	4.09526e+06	15.8898	5.62154e+06
16.121	4.10831e+06	15.9148	5.62335e+06
16.146	4.11907e+06	15.9398	5.63354e+06
16.171	4.12992e+06	15.9648	5.64123e+06
16.196	4.14634e+06	15.9898	5.66142e+06
16.221	4.15969e+06	16.0148	5.67451e+06
16.246	4.17962e+06	16.0398	5.69117e+06
16.271	4.19878e+06	16.0648	5.70863e+06
16.296	4.2134e+06	16.0898	5.7112e+06
16.321	4.223e+06	16.1148	5.72382e+06
16.346	4.23621e+06	16.1398	5.73159e+06
16.371	4.24784e+06	16.1648	5.7371e+06
16.396	4.25176e+06	16.1898	5747200
16.421	4.26392e+06	16.2148	5.75386e+06
16.446	4.27904e+06	16.2398	5.76847e+06
16.471	4.29378e+06	16.2648	5.78318e+06
16.496	4.30911e+06	16.2898	5.79495e+06
16.521	4.32949e+06	16.3148	5.80445e+06
16.546	4.34215e+06	16.3398	5.81817e+06
16.571	4.35349e+06	16.3648	5.83026e+06
16.596	4.36337e+06	16.3898	5.83391e+06
16.621	4.37337e+06	16.4148	5.8434e+06
16.646	4.38499e+06	16.4398	5.85374e+06
16.671	4.40005e+06	16.4648	5.86073e+06
16.696	4.40879e+06	16.4898	5.86657e+06
16.721	4.42005e+06	16.5148	5.8784e+06
16.746	4.42755e+06	16.5398	5.88336e+06
16.771	4.43564e+06	16.5648	5.88878e+06
16.796	4.44849e+06	16.5898	5.89505e+06
16.821	4.46024e+06	16.6148	5.90226e+06
16.846	4.47366e+06	16.6398	5.91313e+06
16.871	4.48376e+06	16.6648	5.92775e+06
16.896	4.49932e+06	16.6898	5.93659e+06
16.921	4.52005e+06	16.7148	5.94952e+06
16.946	4.53638e+06	16.7398	5.95956e+06
16.971	4.55163e+06	16.7648	5.96979e+06
16.996	4.56471e+06	16.7898	5.98411e+06
17.021	4.58058e+06	16.8148	5995500
17.046	4.59917e+06	16.8398	6.00855e+06
17.071	4.61447e+06	16.8648	6.01587e+06
17.096	4.62692e+06	16.8898	6.02647e+06
17.121	4.64341e+06	16.9148	6.0396e+06
17.146	4.65e+06	16.9398	6.04795e+06
17.171	4.65826e+06	16.9648	6.05455e+06
17.196	4.67334e+06	16.9898	6.06085e+06
17.221	4.69062e+06	17.0148	6.07196e+06
17.246	4.70949e+06	17.0398	6.08932e+06
17.271	4.72786e+06	17.0648	6.10558e+06
17.296	4.7551e+06	17.0898	6.12105e+06
17.321	4.77147e+06	17.1148	6.14199e+06
17.346	4.78597e+06	17.1398	6.15121e+06
17.371	4.80707e+06	17.1648	6.15886e+06
17.396	4.81625e+06	17.1898	6.16775e+06
17.421	4.82554e+06	17.2148	6.17377e+06
17.446	4.83603e+06	17.2398	6.17693e+06
17.471	4.84238e+06	17.2648	6.17676e+06
17.496	4.8537e+06	17.2898	6.18743e+06
17.521	4.86292e+06	17.3148	6.19138e+06
17.546	4.87928e+06	17.3398	6.19923e+06
17.571	4.90106e+06	17.3648	6.21975e+06
17.596	4.91684e+06	17.3898	6.23102e+06
17.621	4.93695e+06	17.4148	6.24416e+06
17.646	4.94681e+06	17.4398	6.25644e+06
17.671	4.96736e+06	17.4648	6.26039e+06
17.696	4.9694e+06	17.4898	6.2653e+06
17.721	4.97813e+06	17.5148	6.26106e+06
17.746	4.97984e+06	17.5398	6.25974e+06
17.771	4.98682e+06	17.5648	6.26212e+06
17.796	4.98712e+06	17.5898	6.25905e+06
17.821	4.99599e+06	17.6148	6.26567e+06
17.846	5.00992e+06	17.6398	6.26886e+06
17.871	5.0248e+06	17.6648	6.28961e+06
17.896	5.04379e+06	17.6898	6.29615e+06
17.921	5.05826e+06	17.7148	6.31256e+06
17.946	5.07102e+06	17.7398	6.32241e+06
17.971	5.08953e+06	17.7648	6.33617e+06
17.996	5.10134e+06	17.7898	6.33877e+06
18.021	5.11389e+06	17.8148	6.34671e+06
18.046	5.12766e+06	17.8398	6.35597e+06
18.071	5.13922e+06	17.8648	6.36285e+06
18.096	5.15497e+06	17.8898	6.37229e+06
18.121	5.16546e+06	17.9148	6.37708e+06
18.146	5.17782e+06	17.9398	6.38132e+06
18.171	5.185e+06	17.9648	6.39161e+06
18.196	5.19549e+06	17.9898	6.39501e+06
18.221	5.1997e+06	18.0148	6.39764e+06
18.246	5.20792e+06	18.0398	6.40127e+06
18.271	5.21959e+06	18.0648	6.40239e+06
18.296	5.22664e+06	18.0898	6.41014e+06
18.321	5.24142e+06	18.1148	6.41495e+06
18.346	5.25568e+06	18.1398	6.42609e+06
18.371	5.27294e+06	18.1648	6.43446e+06
18.396	5.29004e+06	18.1898	6.44945e+06
18.421	5.30746e+06	18.2148	6.45836e+06
18.446	5.32078e+06	18.2398	6.46989e+06
18.471	5.33813e+06	18.2648	6.48255e+06
18.496	5.35259e+06	18.2898	6.48806e+06
18.521	5.36598e+06	18.3148	6.49786e+06
18.546	5.38629e+06	18.3398	6.50581e+06
18.571	5.39393e+06	18.3648	6.51519e+06
18.596	5.40554e+06	18.3898	6.52312e+06
18.621	5.42011e+06	18.4148	6.53217e+06
18.646	5.43543e+06	18.4398	6.53833e+06
18.671	5.45448e+06	18.4648	6.55008e+06
18.696	5.4679e+06	18.4898	6.5591e+06
18.721	5.47921e+06	18.5148	6.56742e+06
18.746	5.49208e+06	18.5398	6.58212e+06
18.771	5.5024e+06	18.5648	6.5812e+06
18.796	5.50812e+06	18.5898	6.58188e+06
18.821	5.51531e+06	18.6148	6.584e+06
18.846	5.52285e+06	18.6398	6.58592e+06
18.871	5.5348e+06	18.6648	6.59249e+06
18.896	5.54233e+06	18.6898	6.59504e+06
18.921	5.55262e+06	18.7148	6.60001e+06
18.946	5.56286e+06	18.7398	6.61182e+06
18.971	5.58492e+06	18.7648	6.6243e+06
18.996	5.60242e+06	18.7898	6.63677e+06
19.021	5.62447e+06	18.8148	6.6536e+06
19.046	5.64762e+06	18.8398	6.67144e+06
19.071	5.66782e+06	18.8648	6.69242e+06
19.096	5.69462e+06	18.8898	6.70549e+06
19.121	5.71613e+06	18.9148	6.71697e+06
19.146	5.73832e+06	18.9398	6.72308e+06
19.171	5.74734e+06	18.9648	6.73559e+06
19.196	5.76478e+06	18.9898	6.74074e+06
19.221	5.77729e+06	19.0148	6.74881e+06
19.246	5.78848e+06	19.0398	6.75751e+06
19.271	5803300	19.0648	6.76481e+06
19.296	5.82003e+06	19.0898	6.77927e+06
19.321	5.83855e+06	19.1148	6.78999e+06
19.346	5.85644e+06	19.1398	6.80389e+06
19.371	5.87008e+06	19.1648	6.8062e+06
19.396	5.88221e+06	19.1898	6.81795e+06
19.421	5.89509e+06	19.2148	6.82535e+06
19.446	5.91296e+06	19.2398	6.83152e+06
19.471	5.92484e+06	19.2648	6.83929e+06
19.496	5.94295e+06	19.2898	6.84823e+06
19.521	5.95724e+06	19.3148	6.85935e+06
19.546	5.96856e+06	19.3398	6.86955e+06
19.571	5.98106e+06	19.3648	6.87533e+06
19.596	5.99457e+06	19.3898	6.87873e+06
19.621	6.00598e+06	19.4148	6.88092e+06
19.646	6.01608e+06	19.4398	6.88772e+06
19.671	6.02505e+06	19.4648	6.88785e+06
19.696	6.03631e+06	19.4898	6.89438e+06
19.721	6.0505e+06	19.5148	6.89981e+06
19.746	6.06177e+06	19.5398	6.9036e+06
19.771	6.07076e+06	19.5648	6.90795e+06
19.796	6.08023e+06	19.5898	6.91351e+06
19.821	6.0842e+06	19.6148	6.91527e+06
19.846	6.09799e+06	19.6398	6.91616e+06
19.871	6.10762e+06	19.6648	6.91461e+06
19.896	6.11457e+06	19.6898	6.91577e+06
19.921	6.12007e+06	19.7148	6.91924e+06
19.946	6.12605e+06	19.7398	6.92062e+06
19.971	6.13698e+06	19.7648	6.92157e+06
19.996	6.14638e+06	19.7898	6.92539e+06
20.021	6.15912e+06	19.8148	6.92738e+06
20.046	6.17114e+06	19.8398	6.94289e+06
20.071	6.19164e+06	19.8648	6.95569e+06
20.096	6.20101e+06	19.8898	6.96412e+06
20.121	6.2177e+06	19.9148	6.96998e+06
20.146	6.22885e+06	19.9398	6.97309e+06
20.171	6.23936e+06	19.9648	6.97789e+06
20.196	6.24959e+06	19.9898	6.97754e+06
20.221	6.25902e+06	20.0148	6.97803e+06
20.246	6.26161e+06	20.0398	6.97624e+06
20.271	6.26352e+06	20.0648	6.9813e+06
20.296	6.26902e+06	20.0898	6.97543e+06
20.321	6.27487e+06	20.1148	6.97784e+06
20.346	6.28171e+06	20.1398	6.97686e+06
20.371	6.28272e+06	20.1648	6.97722e+06
20.396	6.28744e+06	20.1898	6.97797e+06
20.421	6.28965e+06	20.2148	6.97864e+06
20.446	6.29738e+06	20.2398	6.97456e+06
20.471	6.29648e+06	20.2648	6.96908e+06
20.496	6.30441e+06	20.2898	6.9692e+06
20.521	6.30742e+06	20.3148	6.97122e+06
20.546	6.31669e+06	20.3398	6.9747e+06
20.571	6.32279e+06	20.3648	6.97281e+06
20.596	6.32802e+06	20.3898	6.9749e+06
20.621	6.33115e+06	20.4148	6.97562e+06
20.646	6.33799e+06	20.4398	6.9825e+06
20.671	6.3466e+06	20.4648	6.98044e+06
20.696	6.36073e+06	20.4898	6.98717e+06
20.721	6.36572e+06	20.5148	6.98795e+06
20.746	6.37833e+06	20.5398	6.99562e+06
20.771	6.387e+06	20.5648	7.00068e+06
20.796	6.39573e+06	20.5898	7.00373e+06
20.821	6.40034e+06	20.6148	7.00404e+06
20.846	6.41116e+06	20.6398	7.00734e+06
20.871	6.40891e+06	20.6648	7.0095e+06
20.896	6.41289e+06	20.6898	7.01511e+06
20.921	6.42157e+06	20.7148	7.00963e+06
20.946	6.42814e+06	20.7398	7.0109e+06
20.971	6432700	20.7648	7.00993e+06
20.996	6.42411e+06	20.7898	7.00864e+06
21.021	6.42404e+06	20.8148	7.00394e+06
21.046	6.43069e+06	20.8398	7.00685e+06
21.071	6.43423e+06	20.8648	6.99862e+06
21.096	6.4393e+06	20.8898	6.99924e+06
21.121	6.44322e+06	20.9148	7.00778e+06
21.146	6.45705e+06	20.9398	7.01975e+06
21.171	6.46838e+06	20.9648	7.03176e+06
21.196	6.48017e+06	20.9898	7.03223e+06
21.221	6.49458e+06	21.0148	7.04165e+06
21.246	6.50662e+06	21.0398	7.05539e+06
21.271	6.52396e+06	21.0648	7.06295e+06
21.296	6.52909e+06	21.0898	7.0675e+06
21.321	6.53976e+06	21.1148	7.06534e+06
21.346	6.54414e+06	21.1398	7.06861e+06
21.371	6.54669e+06	21.1648	7.06623e+06
21.396	6.54752e+06	21.1898	7.06331e+06
21.421	6.5531e+06	21.2148	7.06536e+06
21.446	6.55367e+06	21.2398	7.06808e+06
21.471	6.56197e+06	21.2648	7.08022e+06
21.496	6.57256e+06	21.2898	7.0844e+06
21.521	6.58888e+06	21.3148	7.09792e+06
21.546	6.6122e+06	21.3398	7.10745e+06
21.571	6.62125e+06	21.3648	7.11471e+06
21.596	6.63181e+06	21.3898	7.11944e+06
21.621	6.64131e+06	21.4148	7.12756e+06
21.646	6.64943e+06	21.4398	7.12698e+06
21.671	6.65456e+06	21.4648	7131800
21.696	6.66818e+06	21.4898	7.13721e+06
21.721	6.67814e+06	21.5148	7.14642e+06
21.746	6.69061e+06	21.5398	7.16328e+06
21.771	6.69785e+06	21.5648	7.16554e+06
21.796	6.71286e+06	21.5898	7.16969e+06
21.821	6.71843e+06	21.6148	7.17367e+06
21.846	6.73099e+06	21.6398	7.17743e+06
21.871	6.73968e+06	21.6648	7.17898e+06
21.896	6.74665e+06	21.6898	7.18664e+06
21.921	6.75533e+06	21.7148	7.18899e+06
21.946	6.75914e+06	21.7398	7.19299e+06
21.971	6.75896e+06	21.7648	7.18953e+06
21.996	6.76546e+06	21.7898	7.19303e+06
22.021	6.76552e+06	21.8148	7.18677e+06
22.046	6.7636e+06	21.8398	7.18705e+06
22.071	6.76396e+06	21.8648	7.18381e+06
22.096	6.77001e+06	21.8898	7.18111e+06
22.121	6768000	21.9148	7.18184e+06
22.146	6.77741e+06	21.9398	7.18257e+06
22.171	6.78127e+06	21.9648	7.18342e+06
22.196	6.78471e+06	21.9898	7.1939e+06
22.221	6.79056e+06	22.0148	7.19983e+06
22.246	6.80242e+06	22.0398	7.20275e+06
22.271	6.81856e+06	22.0648	7.20826e+06
22.296	6.82748e+06	22.0898	7.21633e+06
22.321	6.83203e+06	22.1148	7.21544e+06
22.346	6.84124e+06	22.1398	7.22316e+06
22.371	6.84592e+06	22.1648	7.22263e+06
22.396	6.84568e+06	22.1898	7.21837e+06
22.421	6.83965e+06	22.2148	7.2123e+06
22.446	6.83878e+06	22.2398	7.21147e+06
22.471	6.8444e+06	22.2648	7.21438e+06
22.496	6.84413e+06	22.2898	7.21127e+06
22.521	6.84714e+06	22.3148	7.20745e+06
22.546	6.84481e+06	22.3398	7.21178e+06
22.571	6.85613e+06	22.3648	7.21443e+06
22.596	6.86027e+06	22.3898	7.21501e+06
22.621	6.86362e+06	22.4148	7.21252e+06
22.646	6.86866e+06	22.4398	7.21509e+06
22.671	6.86955e+06	22.4648	7.22301e+06
22.696	6.8717e+06	22.4898	7.22129e+06
22.721	6.87812e+06	22.5148	7.22062e+06
22.746	6.88063e+06	22.5398	7.21296e+06
22.771	6.88019e+06	22.5648	7.21723e+06
22.796	6.88026e+06	22.5898	7.21453e+06
22.821	6.87825e+06	22.6148	7212000
22.846	6.88205e+06	22.6398	7.21452e+06
22.871	6.88196e+06	22.6648	7.21335e+06
22.896	6.89184e+06	22.6898	7.21321e+06
22.921	6.89555e+06	22.7148	7.219e+06
22.946	6.89878e+06	22.7398	7.2185e+06
22.971	6.89172e+06	22.7648	7.21285e+06
22.996	6.88895e+06	22.7898	7.20522e+06
23.021	6.88138e+06	22.8148	7.19298e+06
23.046	6.87311e+06	22.8398	7.18418e+06
23.071	6.86215e+06	22.8648	7.17012e+06
23.096	6.85254e+06	22.8898	7.1649e+06
23.121	6.84501e+06	22.9148	7.15468e+06
23.146	6.83208e+06	22.9398	7.14695e+06
23.171	6.82803e+06	22.9648	7.13345e+06
23.196	6.82089e+06	22.9898	7.12904e+06
23.221	6.81484e+06	23.0148	7.12468e+06
23.246	6.81804e+06	23.0398	7.12402e+06
23.271	6.81263e+06	23.0648	7.12207e+06
23.296	6.81456e+06	23.0898	7.12084e+06
23.321	6.81331e+06	23.1148	7.12033e+06
23.346	6.81386e+06	23.1398	7.11258e+06
23.371	6.80393e+06	23.1648	7.11062e+06
23.396	6.80111e+06	23.1898	7.10185e+06
23.421	6.79305e+06	23.2148	7.09191e+06
23.446	6.79351e+06	23.2398	7.09053e+06
23.471	6.79311e+06	23.2648	7.08082e+06
23.496	6.78628e+06	23.2898	7.07883e+06
23.521	6.77891e+06	23.3148	7.07543e+06
23.546	6773700	23.3398	7.07568e+06
23.571	6.77429e+06	23.3648	7.06725e+06
23.596	6.76674e+06	23.3898	7.06728e+06
23.621	6.77187e+06	23.4148	7.06426e+06
23.646	6.77508e+06	23.4398	7.07227e+06
23.671	6.78307e+06	23.4648	7.07905e+06
23.696	6.78994e+06	23.4898	7.07996e+06
23.721	6.79355e+06	23.5148	7.07879e+06
23.746	6.79067e+06	23.5398	7.07799e+06
23.771	6.78692e+06	23.5648	7.08028e+06
23.796	6.78129e+06	23.5898	7.06898e+06
23.821	6.78125e+06	23.6148	7.06557e+06
23.846	6.76833e+06	23.6398	7.05573e+06
23.871	6.75709e+06	23.6648	7.04821e+06
23.896	6.74724e+06	23.6898	7.03815e+06
23.921	6.74031e+06	23.7148	7.02893e+06
23.946	6.73822e+06	23.7398	7.01933e+06
23.971	6.73281e+06	23.7648	7.01505e+06
23.996	6.73135e+06	23.7898	7.01405e+06
24.021	6.73085e+06	23.8148	7.02139e+06
24.046	6.7381e+06	23.8398	7016600
24.071	6.73249e+06	23.8648	7.01096e+06
24.096	6.73144e+06	23.8898	7.00465e+06
24.121	6.72225e+06	23.9148	6.99562e+06
24.146	6.71195e+06	23.9398	6.98848e+06
24.171	6.69791e+06	23.9648	6.97641e+06
24.196	6.68568e+06	23.9898	6.96574e+06
24.221	6.68596e+06	24.0148	6.95867e+06
24.246	6.68505e+06	24.0398	6.96365e+06
24.271	6.6864e+06	24.0648	6.96032e+06
24.296	6.68989e+06	24.0898	6.96607e+06
24.321	6.69757e+06	24.1148	6.96856e+06
24.346	6.69882e+06	24.1398	6.97203e+06
24.371	6.70619e+06	24.1648	6.97102e+06
24.396	6.70733e+06	24.1898	6.9694e+06
24.421	6.71237e+06	24.2148	6.97525e+06
24.446	6.71094e+06	24.2398	6.97442e+06
24.471	6.70829e+06	24.2648	6.97055e+06
24.496	6.70996e+06	24.2898	6.96446e+06
24.521	6.70001e+06	24.3148	6.96069e+06
24.546	6.70189e+06	24.3398	6.95127e+06
24.571	6.69595e+06	24.3648	6.94984e+06
24.596	6.69521e+06	24.3898	6.94493e+06
24.621	6.69185e+06	24.4148	6.94605e+06
24.646	6.69517e+06	24.4398	6.94263e+06
24.671	6.69333e+06	24.4648	6.93902e+06
24.696	6.68937e+06	24.4898	6.93979e+06
24.721	6.68616e+06	24.5148	6.92669e+06
24.746	6.67511e+06	24.5398	6.92476e+06
24.771	6.67276e+06	24.5648	6.91345e+06
24.796	6.66771e+06	24.5898	6.90671e+06
24.821	6.65956e+06	24.6148	6.89582e+06
24.846	6.65256e+06	24.6398	6.89213e+06
24.871	6.64876e+06	24.6648	6.88179e+06
24.896	6.63416e+06	24.6898	6.86792e+06
24.921	6.61548e+06	24.7148	6.85184e+06
24.946	6.59622e+06	24.7398	6.82798e+06
24.971	6.57692e+06	24.7648	6.81244e+06
24.996	6.56165e+06	24.7898	6.79619e+06
25.021	6547000	24.8148	6.77856e+06
25.046	6.53587e+06	24.8398	6.76575e+06
25.071	6.52436e+06	24.8648	6.76103e+06
25.096	6.50956e+06	24.8898	6.74972e+06
25.121	6.50683e+06	24.9148	6.73924e+06
25.146	6.50372e+06	24.9398	6.73273e+06
25.171	6.50079e+06	24.9648	6.72812e+06
25.196	6.49463e+06	24.9898	6.72705e+06
25.221	6.48821e+06	25.0148	6.72357e+06
25.246	6.48485e+06	25.0398	6.72095e+06
25.271	6.48263e+06	25.0648	6.71319e+06
25.296	6.47405e+06	25.0898	6.69865e+06
25.321	6.45925e+06	25.1148	6.69376e+06
25.346	6.45056e+06	25.1398	6.68637e+06
25.371	6.43798e+06	25.1648	6.67633e+06
25.396	6.42588e+06	25.1898	6.6629e+06
25.421	6.42112e+06	25.2148	6.65009e+06
25.446	6.41333e+06	25.2398	6.64085e+06
25.471	6.40394e+06	25.2648	6.6359e+06
25.496	6.3906e+06	25.2898	6.6253e+06
25.521	6.37921e+06	25.3148	6.60882e+06
25.546	6.36375e+06	25.3398	6.59913e+06
25.571	6.34899e+06	25.3648	6.58512e+06
25.596	6.33528e+06	25.3898	6.56874e+06
25.621	6.32237e+06	25.4148	6.55971e+06
25.646	6.31104e+06	25.4398	6.54865e+06
25.671	6.29716e+06	25.4648	6.53536e+06
25.696	6.28074e+06	25.4898	6.51919e+06
25.721	6.26716e+06	25.5148	6.50623e+06
25.746	6.25785e+06	25.5398	6.49165e+06
25.771	6.24591e+06	25.5648	6.47792e+06
25.796	6.23384e+06	25.5898	6.46617e+06
25.821	6.21699e+06	25.6148	6.45459e+06
25.846	6.20695e+06	25.6398	6.44614e+06
25.871	6.19954e+06	25.6648	6.43457e+06
25.896	6.19048e+06	25.6898	6.42152e+06
25.921	6.18573e+06	25.7148	6.41294e+06
25.946	6.17138e+06	25.7398	6.40959e+06
25.971	6.16334e+06	25.7648	6.40334e+06
25.996	6.15802e+06	25.7898	6.39688e+06
26.021	6.15368e+06	25.8148	6.38365e+06
26.046	6.14477e+06	25.8398	6.37605e+06
26.071	6.13543e+06	25.8648	6.36942e+06
26.096	6.12666e+06	25.8898	6.35958e+06
26.121	6.11413e+06	25.9148	6.35332e+06
26.146	6.10446e+06	25.9398	6.3372e+06
26.171	6.08821e+06	25.9648	6.32751e+06
26.196	6.08422e+06	25.9898	6.32185e+06
26.221	6.07712e+06	26.0148	6.3181e+06
26.246	6.07489e+06	26.0398	6.31146e+06
26.271	6.06795e+06	26.0648	6.30435e+06
26.296	6.0603e+06	26.0898	6298600
26.321	6.05366e+06	26.1148	6.28862e+06
26.346	6.05184e+06	26.1398	6.28079e+06
26.371	6.04171e+06	26.1648	6.26632e+06
26.396	6.03122e+06	26.1898	6.26156e+06
26.421	6.01559e+06	26.2148	6.25098e+06
26.446	6.00559e+06	26.2398	6.24422e+06
26.471	5.99778e+06	26.2648	6.23097e+06
26.496	5.98772e+06	26.2898	6.21599e+06
26.521	5.97739e+06	26.3148	6.2021e+06
26.546	5.96313e+06	26.3398	6.19479e+06
26.571	5.95076e+06	26.3648	6.17953e+06
26.596	5.93198e+06	26.3898	6.16374e+06
26.621	5.92152e+06	26.4148	6.14356e+06
26.646	5.90254e+06	26.4398	6.13105e+06
26.671	5.89221e+06	26.4648	6.12164e+06
26.696	5.87852e+06	26.4898	6.10886e+06
26.721	5.85878e+06	26.5148	6.09686e+06
26.746	5.84678e+06	26.5398	6080300
26.771	5.8302e+06	26.5648	6.06705e+06
26.796	5.82122e+06	26.5898	6.05002e+06
26.821	5.8093e+06	26.6148	6.04495e+06
26.846	5.80426e+06	26.6398	6.03429e+06
26.871	5.79773e+06	26.6648	6.03426e+06
26.896	5.79218e+06	26.6898	6.02887e+06
26.921	5.7801e+06	26.7148	6.01653e+06
26.946	5.7712e+06	26.7398	6.01068e+06
26.971	5.76486e+06	26.7648	5.99734e+06
26.996	5.75443e+06	26.7898	5.99042e+06
27.021	5.74393e+06	26.8148	5.97852e+06
27.046	5.73022e+06	26.8398	5.97339e+06
27.071	5.72138e+06	26.8648	5.96434e+06
27.096	5.71378e+06	26.8898	5.95588e+06
27.121	5.70101e+06	26.9148	5.93947e+06
27.146	5.68991e+06	26.9398	5.92706e+06
27.171	5.6751e+06	26.9648	5.91773e+06
27.196	5.65753e+06	26.9898	5.90366e+06
27.221	5.64657e+06	27.0148	5.88992e+06
27.246	5.63899e+06	27.0398	5.87333e+06
27.271	5.62115e+06	27.0648	5.86137e+06
27.296	5.60965e+06	27.0898	5.8517e+06
27.321	5.59708e+06	27.1148	5.83779e+06
27.346	5.58325e+06	27.1398	5.82684e+06
27.371	5.56814e+06	27.1648	5.81282e+06
27.396	5.55568e+06	27.1898	5.79657e+06
27.421	5.54424e+06	27.2148	5.78763e+06
27.446	5.53807e+06	27.2398	5.78248e+06
27.471	5.52924e+06	27.2648	5.76754e+06
27.496	5.51447e+06	27.2898	5.75822e+06
27.521	5.50261e+06	27.3148	5.74727e+06
27.546	5.49421e+06	27.3398	5.73496e+06
27.571	5.48091e+06	27.3648	5.72141e+06
27.596	5.46782e+06	27.3898	5.70946e+06
27.621	5.4501e+06	27.4148	5.69863e+06
27.646	5.44263e+06	27.4398	5.69171e+06
27.671	5.4339e+06	27.4648	5.68184e+06
27.696	5.42477e+06	27.4898	5665000
27.721	5.40871e+06	27.5148	5.65025e+06
27.746	5.39517e+06	27.5398	5.63993e+06
27.771	5.38118e+06	27.5648	5.62556e+06
27.796	5.36361e+06	27.5898	5612100
27.821	5.34978e+06	27.6148	5.59499e+06
27.846	5.34004e+06	27.6398	5.58969e+06
27.871	5.33898e+06	27.6648	5.58557e+06
27.896	5.33197e+06	27.6898	5.58376e+06
27.921	5.33177e+06	27.7148	5.57662e+06
27.946	5.32359e+06	27.7398	5.57305e+06
27.971	5.31771e+06	27.7648	5.56895e+06
27.996	5.31391e+06	27.7898	5557300
28.021	5.30311e+06	27.8148	5.54542e+06
28.046	5.29476e+06	27.8398	5.53374e+06
28.071	5.27727e+06	27.8648	5.52598e+06
28.096	5.26665e+06	27.8898	5.50894e+06
28.121	5.24765e+06	27.9148	5.49665e+06
28.146	5.23106e+06	27.9398	5.47672e+06
28.171	5.21633e+06	27.9648	5.46165e+06
28.196	5.20462e+06	27.9898	5.45027e+06
28.221	5.18947e+06	28.0148	5.43465e+06
28.246	5.17263e+06	28.0398	5.42468e+06
28.271	5.15861e+06	28.0648	5.40592e+06
28.296	5.13805e+06	28.0898	5.39404e+06
28.321	5124400	28.1148	5.37406e+06
28.346	5.11458e+06	28.1398	5.35865e+06
28.371	5.09776e+06	28.1648	5.34557e+06
28.396	5.08209e+06	28.1898	5.33679e+06
28.421	5.0676e+06	28.2148	5.32571e+06
28.446	5.05589e+06	28.2398	5.31317e+06
28.471	5.04717e+06	28.2648	5.30404e+06
28.496	5.03953e+06	28.2898	5.28958e+06
28.521	5.02695e+06	28.3148	5.28207e+06
28.546	5.0201e+06	28.3398	5.27912e+06
28.571	5.00778e+06	28.3648	5.2682e+06
28.596	4.99433e+06	28.3898	5.25707e+06
28.621	4.98897e+06	28.4148	5.24465e+06
28.646	4.98386e+06	28.4398	5.23461e+06
28.671	4.97401e+06	28.4648	5.22719e+06
28.696	4.96084e+06	28.4898	5.21947e+06
28.721	4.94772e+06	28.5148	5.20548e+06
28.746	4.934e+06	28.5398	5.19631e+06
28.771	4.92189e+06	28.5648	5.18025e+06
28.796	4.90541e+06	28.5898	5.16118e+06
28.821	4.88501e+06	28.6148	5.14953e+06
28.846	4.86836e+06	28.6398	5.13788e+06
28.871	4.85265e+06	28.6648	5.12248e+06
28.896	4.83602e+06	28.6898	5.10406e+06
28.921	4.82274e+06	28.7148	5.08789e+06
28.946	4.80442e+06	28.7398	5.07434e+06
28.971	4.79383e+06	28.7648	5.06556e+06
28.996	4.78192e+06	28.7898	5.05493e+06
29.021	4.76702e+06	28.8148	5.04154e+06
29.046	4.75115e+06	28.8398	5.03108e+06
29.071	4.73943e+06	28.8648	5.01995e+06
29.096	4.72971e+06	28.8898	5.00568e+06
29.121	4.71253e+06	28.9148	4.99309e+06
29.146	4.69373e+06	28.9398	4.97331e+06
29.171	4.67774e+06	28.9648	4.96036e+06
29.196	4.65848e+06	28.9898	4.94599e+06
29.221	4.64706e+06	29.0148	4.92925e+06
29.246	4.63378e+06	29.0398	4.91423e+06
29.271	4.61922e+06	29.0648	4.90668e+06
29.296	4.61563e+06	29.0898	4.90351e+06
29.321	4.60646e+06	29.1148	4.8946e+06
29.346	4.59705e+06	29.1398	4.88485e+06
29.371	4.586e+06	29.1648	4.87576e+06
29.396	4.57475e+06	29.1898	4.86175e+06
29.421	4.56313e+06	29.2148	4853600
29.446	4.55547e+06	29.2398	4.84308e+06
29.471	4.54724e+06	29.2648	4.83081e+06
29.496	4.53694e+06	29.2898	4.82957e+06
29.521	4.53037e+06	29.3148	4.82309e+06
29.546	4.52406e+06	29.3398	4.81776e+06
29.571	4.52236e+06	29.3648	4.8111e+06
29.596	4.51485e+06	29.3898	4.80402e+06
29.621	4.50055e+06	29.4148	4.79545e+06
29.646	4.49427e+06	29.4398	4.79014e+06
29.671	4.4884e+06	29.4648	4.7826e+06
29.696	4.47626e+06	29.4898	4.76973e+06
29.721	4.46915e+06	29.5148	4.75925e+06
29.746	4.45689e+06	29.5398	4.74703e+06
29.771	4.44352e+06	29.5648	4.73808e+06
29.796	4.42747e+06	29.5898	4.72242e+06
29.821	4.40777e+06	29.6148	4.7005e+06
29.846	4.38989e+06	29.6398	4.68721e+06
29.871	4.37746e+06	29.6648	4.67531e+06
29.896	4.35805e+06	29.6898	4.65774e+06
29.921	4.34096e+06	29.7148	4.64592e+06
29.946	4.32828e+06	29.7398	4.63049e+06
29.971	4.31505e+06	29.7648	4.61753e+06
29.996	4.30341e+06	29.7898	4.6057e+06
30.021	4.29363e+06	29.8148	4.59422e+06
30.046	4.29028e+06	29.8398	4.58808e+06
30.071	4.28626e+06	29.8648	4.59004e+06
30.096	4.28379e+06	29.8898	4.58584e+06
30.121	4.28414e+06	29.9148	4.58305e+06
30.146	4.27993e+06	29.9398	4.58271e+06
30.171	4.28215e+06	29.9648	4.5792e+06
30.196	4.27018e+06	29.9898	4.57315e+06
30.221	4.26817e+06	30.0148	4.56516e+06
30.246	4.25913e+06	30.0398	4.5599e+06
30.271	4.25061e+06	30.0648	4.55085e+06
30.296	4.24471e+06	30.0898	4.54153e+06
30.321	4.2372e+06	30.1148	4.53526e+06
30.346	4.23073e+06	30.1398	4.52533e+06
30.371	4.2221e+06	30.1648	4.52372e+06
30.396	4.21571e+06	30.1898	4.50789e+06
30.421	4.20552e+06	30.2148	4.50432e+06
30.446	4.19706e+06	30.2398	4.49374e+06
30.471	4.18525e+06	30.2648	4.48278e+06
30.496	4.17159e+06	30.2898	4.47343e+06
30.521	4.16074e+06	30.3148	4.46162e+06
30.546	4.1511e+06	30.3398	4.45014e+06
30.571	4.13742e+06	30.3648	4.43701e+06
30.596	4.12337e+06	30.3898	4.42724e+06
30.621	4.11059e+06	30.4148	4.41445e+06
30.646	4.09665e+06	30.4398	4.40555e+06
30.671	4.09204e+06	30.4648	4.394e+06
30.696	4.08175e+06	30.4898	4.38165e+06
30.721	4.06807e+06	30.5148	4.37138e+06
30.746	4.05464e+06	30.5398	4.36243e+06
30.771	4.04265e+06	30.5648	4.3488e+06
30.796	4.03237e+06	30.5898	4.33426e+06
30.821	4.01928e+06	30.6148	4.32026e+06
30.846	4.00803e+06	30.6398	4.30546e+06
30.871	3.99442e+06	30.6648	4.29996e+06
30.896	3.98051e+06	30.6898	4.28939e+06
30.921	3.97114e+06	30.7148	4.27665e+06
30.946	3.96273e+06	30.7398	4.2651e+06
30.971	3.95452e+06	30.7648	4.2568e+06
30.996	3.93929e+06	30.7898	4.24997e+06
31.021	3.9284e+06	30.8148	4.24054e+06
31.046	3.9182e+06	30.8398	4.23223e+06
31.071	3.90752e+06	30.8648	4.22242e+06
31.096	3.90216e+06	30.8898	4.21261e+06
31.121	3.90391e+06	30.9148	4.20805e+06
31.146	3.89944e+06	30.9398	4.20693e+06
31.171	3.89252e+06	30.9648	4.20705e+06
31.196	3.88452e+06	30.9898	4.19958e+06
31.221	3.8784e+06	31.0148	4.19423e+06
31.246	3.87061e+06	31.0398	4.18617e+06
31.271	3.86515e+06	31.0648	4.17349e+06
31.296	3.84962e+06	31.0898	4.16172e+06
31.321	3.83716e+06	31.1148	4.15413e+06
31.346	3.8228e+06	31.1398	4.13833e+06
31.371	3.80701e+06	31.1648	4.11915e+06
31.396	3.79084e+06	31.1898	4.10033e+06
31.421	3.77638e+06	31.2148	4.0871e+06
31.446	3.75838e+06	31.2398	4.07567e+06
31.471	3.74997e+06	31.2648	4.07057e+06
31.496	3.74018e+06	31.2898	4.05755e+06
31.521	3.73254e+06	31.3148	4.05042e+06
31.546	3.7289e+06	31.3398	4.04316e+06
31.571	3719000	31.3648	4.03464e+06
31.596	3.71081e+06	31.3898	4.02452e+06
31.621	3.69683e+06	31.4148	4.01508e+06
31.646	3.68269e+06	31.4398	3.99972e+06
31.671	3.67139e+06	31.4648	3.99252e+06
31.696	3.66219e+06	31.4898	3981000
31.721	3.65185e+06	31.5148	3.97069e+06
31.746	3.64083e+06	31.5398	3.96502e+06
31.771	3.63524e+06	31.5648	3.95383e+06
31.796	3.62226e+06	31.5898	3.94623e+06
31.821	3.6164e+06	31.6148	3.93541e+06
31.846	3.60703e+06	31.6398	3.92656e+06
31.871	3.60354e+06	31.6648	3.92136e+06
31.896	3.59589e+06	31.6898	3.91758e+06
31.921	3.59341e+06	31.7148	3.91106e+06
31.946	3.58608e+06	31.7398	3.90355e+06
31.971	3.57729e+06	31.7648	3.89955e+06
31.996	3.56935e+06	31.7898	3.88753e+06
32.021	3.55768e+06	31.8148	3.88211e+06
32.046	3.55442e+06	31.8398	3.87292e+06
32.071	3.54741e+06	31.8648	3.86953e+06
32.096	3.54076e+06	31.8898	3.86166e+06
32.121	3.53302e+06	31.9148	3.85971e+06
32.146	3.52747e+06	31.9398	3.85266e+06
32.171	3.52294e+06	31.9648	3.84305e+06
32.196	3.51069e+06	31.9898	3.83226e+06
32.221	3.49761e+06	32.0148	3.81658e+06
32.246	3.48746e+06	32.0398	3.80807e+06
32.271	3.47578e+06	32.0648	3.79674e+06
32.296	3.4659e+06	32.0898	3.78681e+06
32.321	3.45783e+06	32.1148	3.77795e+06
32.346	3.45621e+06	32.1398	3.77309e+06
32.371	3.44486e+06	32.1648	3.77035e+06
32.396	3.43402e+06	32.1898	3.7605e+06
32.421	3.42669e+06	32.2148	3.74882e+06
32.446	3.41373e+06	32.2398	3.73991e+06
32.471	3.40979e+06	32.2648	3.72838e+06
32.496	3.39813e+06	32.2898	3.71731e+06
32.521	3.39087e+06	32.3148	3.70802e+06
32.546	3.37552e+06	32.3398	3.70515e+06
32.571	3.36948e+06	32.3648	3.69389e+06
32.596	3.35672e+06	32.3898	3.68351e+06
32.621	3.34865e+06	32.4148	3.67788e+06
32.646	3.34766e+06	32.4398	3.66859e+06
32.671	3.33877e+06	32.4648	3.66859e+06
32.696	3.33356e+06	32.4898	3.65923e+06
32.721	3.32814e+06	32.5148	3.65338e+06
32.746	3.32164e+06	32.5398	3.63872e+06
32.771	3.30758e+06	32.5648	3.63331e+06
32.796	3.29616e+06	32.5898	3.61923e+06
32.821	3.28021e+06	32.6148	3.60868e+06
32.846	3.26936e+06	32.6398	3.60527e+06
32.871	3.26487e+06	32.6648	3.59394e+06
32.896	3.25921e+06	32.6898	3586700
32.921	3.25197e+06	32.7148	3.58068e+06
32.946	3.24609e+06	32.7398	3.57593e+06
32.971	3.24214e+06	32.7648	3.5659e+06
32.996	3.23157e+06	32.7898	3.56066e+06
33.021	3.22894e+06	32.8148	3.55122e+06
33.046	3.22427e+06	32.8398	3.54772e+06
33.071	3.21679e+06	32.8648	3.54887e+06
33.096	3.21435e+06	32.8898	3.54585e+06
33.121	3.20676e+06	32.9148	3.53931e+06
33.146	3.1986e+06	32.9398	3.53173e+06
33.171	3.19606e+06	32.9648	3.52459e+06
33.196	3.18576e+06	32.9898	3.51045e+06
33.221	3.17384e+06	33.0148	3.50276e+06
33.246	3.16685e+06	33.0398	3.49336e+06
33.271	3.15242e+06	33.0648	3.48108e+06
33.296	3.14513e+06	33.0898	3.47435e+06
33.321	3.13204e+06	33.1148	3.46305e+06
33.346	3.12398e+06	33.1398	3.4521e+06
33.371	3.11769e+06	33.1648	3.44794e+06
33.396	3.1018e+06	33.1898	3.43588e+06
33.421	3.09391e+06	33.2148	3.42421e+06
33.446	3.08835e+06	33.2398	3.41931e+06
33.471	3.08361e+06	33.2648	3.40858e+06
33.496	3.07492e+06	33.2898	3.40534e+06
33.521	3.06638e+06	33.3148	3.39678e+06
33.546	3.06209e+06	33.3398	3.39238e+06
33.571	3.05378e+06	33.3648	3.38926e+06
33.596	3.04733e+06	33.3898	3.37534e+06
33.621	3.03701e+06	33.4148	3.36779e+06
33.646	3.03067e+06	33.4398	3.36152e+06
33.671	3.02028e+06	33.4648	3.35424e+06
33.696	3.00517e+06	33.4898	3.34164e+06
33.721	2.99734e+06	33.5148	3.32801e+06
33.746	2.98881e+06	33.5398	3.31997e+06
33.771	2.98128e+06	33.5648	3.31079e+06
33.796	2.97095e+06	33.5898	3.30457e+06
33.821	2.96543e+06	33.6148	3.29712e+06
33.846	2.95604e+06	33.6398	3.29518e+06
33.871	2.95506e+06	33.6648	3.29038e+06
33.896	2.95371e+06	33.6898	3.28242e+06
33.921	2.94553e+06	33.7148	3.28114e+06
33.946	2.94523e+06	33.7398	3.27912e+06
33.971	2.94027e+06	33.7648	3.27814e+06
33.996	2.93805e+06	33.7898	3.27267e+06
34.021	2.93373e+06	33.8148	3.27034e+06
34.046	2.93086e+06	33.8398	3.26215e+06
34.071	2.92265e+06	33.8648	3.26094e+06
34.096	2.91993e+06	33.8898	3.25723e+06
34.121	2.91853e+06	33.9148	3.24392e+06
34.146	2.90594e+06	33.9398	3.2389e+06
34.171	2.89829e+06	33.9648	3.22822e+06
34.196	2.88554e+06	33.9898	3.22041e+06
34.221	2.87415e+06	34.0148	3.20991e+06
34.246	2.86316e+06	34.0398	3.2015e+06
34.271	2.85549e+06	34.0648	3.18737e+06
34.296	2.84784e+06	34.0898	3.1802e+06
34.321	2.83847e+06	34.1148	3.17587e+06
34.346	2.83617e+06	34.1398	3.16339e+06
34.371	2.82283e+06	34.1648	3.15816e+06
34.396	2.81752e+06	34.1898	3.14797e+06
34.421	2.80876e+06	34.2148	3.13867e+06
34.446	2.79391e+06	34.2398	3.1287e+06
34.471	2.7834e+06	34.2648	3.12063e+06
34.496	2.77534e+06	34.2898	3.11231e+06
34.521	2.76547e+06	34.3148	3.10303e+06
34.546	2.76541e+06	34.3398	3.10341e+06
34.571	2.76376e+06	34.3648	3.09461e+06
34.596	2.76068e+06	34.3898	3.0956e+06
34.621	2.75896e+06	34.4148	3.09525e+06
34.646	2.75364e+06	34.4398	3.09054e+06
34.671	2.75828e+06	34.4648	3.09014e+06
34.696	2.75601e+06	34.4898	3.08942e+06
34.721	2.75142e+06	34.5148	3.08376e+06
34.746	2.74912e+06	34.5398	3.08456e+06
34.771	2.74498e+06	34.5648	3.08103e+06
34.796	2.73746e+06	34.5898	3.07371e+06
34.821	2.72998e+06	34.6148	3.06621e+06
34.846	2.72359e+06	34.6398	3.05569e+06
34.871	2.72244e+06	34.6648	3.05611e+06
34.896	2.71721e+06	34.6898	3.05181e+06
34.921	2.71498e+06	34.7148	3.046e+06
34.946	2.71208e+06	34.7398	3.04458e+06
34.971	2.70832e+06	34.7648	3.04205e+06
34.996	2.70725e+06	34.7898	3.0362e+06
35.021	2.69955e+06	34.8148	3.03068e+06
35.046	2.69315e+06	34.8398	3.02496e+06
35.071	2.69169e+06	34.8648	3.02468e+06
35.096	2.68755e+06	34.8898	3.01802e+06
35.121	2.68837e+06	34.9148	3.01341e+06
35.146	2684300	34.9398	3.00809e+06
35.171	2.67466e+06	34.9648	3.00066e+06
35.196	2.66653e+06	34.9898	2.99567e+06
35.221	2.65949e+06	35.0148	2.9833e+06
35.246	2.65481e+06	35.0398	2.97255e+06
35.271	2.64133e+06	35.0648	2.9666e+06
35.296	2.63018e+06	35.0898	2.95736e+06
35.321	2.62575e+06	35.1148	2.95333e+06
35.346	2.61677e+06	35.1398	2.94526e+06
35.371	2.61e+06	35.1648	2.93203e+06
35.396	2.59932e+06	35.1898	2.92217e+06
35.421	2.58758e+06	35.2148	2.91298e+06
35.446	2.57686e+06	35.2398	2.90721e+06
35.471	2.57021e+06	35.2648	2.89306e+06
35.496	2.56079e+06	35.2898	2.8819e+06
35.521	2.55006e+06	35.3148	2.8783e+06
35.546	2.54135e+06	35.3398	2.87079e+06
35.571	2.53463e+06	35.3648	2.86563e+06
35.596	2.52729e+06	35.3898	2.85632e+06
35.621	2.51417e+06	35.4148	2.84481e+06
35.646	2.5089e+06	35.4398	2.83471e+06
35.671	2.50013e+06	35.4648	2.82956e+06
35.696	2.49095e+06	35.4898	2.8218e+06
35.721	2.49404e+06	35.5148	2.81478e+06
35.746	2.48582e+06	35.5398	2.81135e+06
35.771	2.48029e+06	35.5648	2.81056e+06
35.796	2.47449e+06	35.5898	2.80745e+06
35.821	2.4653e+06	35.6148	2.796e+06
35.846	2.45656e+06	35.6398	2.78951e+06
35.871	2.45065e+06	35.6648	2.77708e+06
35.896	2.43229e+06	35.6898	2.76049e+06
35.921	2.42087e+06	35.7148	2.75514e+06
35.946	2.40954e+06	35.7398	2.74003e+06
35.971	2.39843e+06	35.7648	2.73121e+06
35.996	2.38878e+06	35.7898	2.72509e+06
36.021	2.38264e+06	35.8148	2.71886e+06
36.046	2.3779e+06	35.8398	2.71634e+06
36.071	2.37698e+06	35.8648	2.71835e+06
36.096	2.37566e+06	35.8898	2.70866e+06
36.121	2.37325e+06	35.9148	2.70486e+06
36.146	2.36143e+06	35.9398	2.69771e+06
36.171	2.35054e+06	35.9648	2.68626e+06
36.196	2.34078e+06	35.9898	2.67381e+06
36.221	2.32791e+06	36.0148	2.66272e+06
36.246	2.31841e+06	36.0398	2.65288e+06
36.271	2.30979e+06	36.0648	2.6489e+06
36.296	2.30628e+06	36.0898	2.64617e+06
36.321	2.30232e+06	36.1148	2.64501e+06
36.346	2.29972e+06	36.1398	2.63597e+06
36.371	2.29713e+06	36.1648	2.63088e+06
36.396	2.29058e+06	36.1898	2.62789e+06
36.421	2.28712e+06	36.2148	2.62179e+06
36.446	2.28455e+06	36.2398	2.61909e+06
36.471	2.27936e+06	36.2648	2.61517e+06
36.496	2.2722e+06	36.2898	2.61439e+06
36.521	2.26953e+06	36.3148	2.60969e+06
36.546	2.26601e+06	36.3398	2.60596e+06
36.571	2.26747e+06	36.3648	2.60218e+06
36.596	2.25758e+06	36.3898	2.59353e+06
36.621	2.25288e+06	36.4148	2.58879e+06
36.646	2.24995e+06	36.4398	2.58588e+06
36.671	2.24223e+06	36.4648	2.58122e+06
36.696	2.24092e+06	36.4898	2.57718e+06
36.721	2.2416e+06	36.5148	2580100
36.746	2.24501e+06	36.5398	2.58386e+06
36.771	2.25508e+06	36.5648	2.59422e+06
36.796	2.25988e+06	36.5898	2.59235e+06
36.821	2.26357e+06	36.6148	2.59388e+06
36.846	2.26433e+06	36.6398	2.59556e+06
36.871	2.2626e+06	36.6648	2.58943e+06
36.896	2.26232e+06	36.6898	2.5859e+06
36.921	2.25436e+06	36.7148	2.58019e+06
36.946	2.24385e+06	36.7398	2.57281e+06
36.971	2.23924e+06	36.7648	2.57048e+06
36.996	2.22944e+06	36.7898	2.56207e+06
37.021	2.22935e+06	36.8148	2.55512e+06
37.046	2.22528e+06	36.8398	2.54818e+06
37.071	2.22255e+06	36.8648	2.54428e+06
37.096	2.21932e+06	36.8898	2.54463e+06
37.121	2.21452e+06	36.9148	2.53808e+06
37.146	2.20666e+06	36.9398	2.52926e+06
37.171	2.20654e+06	36.9648	2.52754e+06
37.196	2.20208e+06	36.9898	2.51906e+06
37.221	2.19804e+06	37.0148	2.5186e+06
37.246	2.18857e+06	37.0398	2.51237e+06
37.271	2.18598e+06	37.0648	2.5064e+06
37.296	2.17879e+06	37.0898	2.49964e+06
37.321	2.17383e+06	37.1148	2.49155e+06
37.346	2.17307e+06	37.1398	2482300
37.371	2.16495e+06	37.1648	2.48244e+06
37.396	2.1609e+06	37.1898	2.4786e+06
37.421	2.15707e+06	37.2148	2.47615e+06
37.446	2.15246e+06	37.2398	2.46907e+06
37.471	2.14893e+06	37.2648	2.46902e+06
37.496	2.14896e+06	37.2898	2.46425e+06
37.521	2.1471e+06	37.3148	2.46088e+06
37.546	2.15012e+06	37.3398	2.46205e+06
37.571	2.14415e+06	37.3648	2.45558e+06
37.596	2.13927e+06	37.3898	2.4509e+06
37.621	2.13126e+06	37.4148	2.44543e+06
37.646	2.11874e+06	37.4398	2.4359e+06
37.671	2.1083e+06	37.4648	2.42509e+06
37.696	2.09729e+06	37.4898	2.41659e+06
37.721	2.08378e+06	37.5148	2.40546e+06
37.746	2.07743e+06	37.5398	2.40117e+06
37.771	2.07483e+06	37.5648	2.39056e+06
37.796	2.06646e+06	37.5898	2.38527e+06
37.821	2.06292e+06	37.6148	2.37984e+06
37.846	2.05403e+06	37.6398	2.37302e+06
37.871	2.0499e+06	37.6648	2.37126e+06
37.896	2.05072e+06	37.6898	2.36867e+06
37.921	2.04127e+06	37.7148	2.3618e+06
37.946	2.03862e+06	37.7398	2.36082e+06
37.971	2.03781e+06	37.7648	2.35974e+06
37.996	2.02975e+06	37.7898	2.34874e+06
38.021	2.02001e+06	37.8148	2.34039e+06
38.046	2.00408e+06	37.8398	2.32451e+06
38.071	1.99333e+06	37.8648	2.31322e+06
38.096	1981000	37.8898	2.30685e+06
38.121	1.96762e+06	37.9148	2.29049e+06
38.146	1.95669e+06	37.9398	2.28315e+06
38.171	1.95157e+06	37.9648	2.28079e+06
38.196	1.94631e+06	37.9898	2.27491e+06
38.221	1.94234e+06	38.0148	2.27131e+06
38.246	1.93974e+06	38.0398	2.26488e+06
38.271	1.93585e+06	38.0648	2.26559e+06
38.296	1.93058e+06	38.0898	2.26239e+06
38.321	1.93183e+06	38.1148	2.2589e+06
38.346	1.93007e+06	38.1398	2.25605e+06
38.371	1.92729e+06	38.1648	2.2578e+06
38.396	1.92925e+06	38.1898	2.25927e+06
38.421	1934200	38.2148	2.26223e+06
38.446	1.9326e+06	38.2398	2.26513e+06
38.471	1.93576e+06	38.2648	2.26652e+06
38.496	1.93577e+06	38.2898	2.26477e+06
38.521	1.93784e+06	38.3148	2.26617e+06
38.546	1.93803e+06	38.3398	2.26194e+06
38.571	1.92828e+06	38.3648	2.25303e+06
38.596	1.92172e+06	38.3898	2.24505e+06
38.621	1.90678e+06	38.4148	2.23713e+06
38.646	1.90043e+06	38.4398	2.22275e+06
38.671	1.88937e+06	38.4648	2.21505e+06
38.696	1.88171e+06	38.4898	2.20807e+06
38.721	1.88132e+06	38.5148	2.20786e+06
38.746	1.87923e+06	38.5398	2.21012e+06
38.771	1.87699e+06	38.5648	2.20564e+06
38.796	1.88217e+06	38.5898	2.20698e+06
38.821	1.87466e+06	38.6148	2.19928e+06
38.846	1.87003e+06	38.6398	2.19878e+06
38.871	1.86735e+06	38.6648	2.19247e+06
38.896	1.86492e+06	38.6898	2.18678e+06
38.921	1.86326e+06	38.7148	2.18687e+06
38.946	1.86463e+06	38.7398	2.18478e+06
38.971	1.86385e+06	38.7648	2.18221e+06
38.996	1.86368e+06	38.7898	2.18625e+06
39.021	1.86013e+06	38.8148	2.17634e+06
39.046	1.84901e+06	38.8398	2.16855e+06
39.071	1.84184e+06	38.8648	2.16097e+06
39.096	1.83296e+06	38.8898	2.15173e+06
39.121	1.82413e+06	38.9148	2.14221e+06
39.146	1.81496e+06	38.9398	2.13536e+06
39.171	1.80947e+06	38.9648	2.12823e+06
39.196	1.80775e+06	38.9898	2.12649e+06
39.221	1.80442e+06	39.0148	2.12479e+06
39.246	1.80252e+06	39.0398	2.11985e+06
39.271	1.80401e+06	39.0648	2.12186e+06
39.296	1.80289e+06	39.0898	2.12208e+06
39.321	1.80735e+06	39.1148	2.12371e+06
39.346	1.80733e+06	39.1398	2.12319e+06
39.371	1.81153e+06	39.1648	2.12476e+06
39.396	1.80955e+06	39.1898	2.12716e+06
39.421	1.80837e+06	39.2148	2.12422e+06
39.446	1.80225e+06	39.2398	2.11966e+06
39.471	1.7957e+06	39.2648	2.11552e+06
39.496	1.79437e+06	39.2898	2.10677e+06
39.521	1.79173e+06	39.3148	2.10316e+06
39.546	1.78418e+06	39.3398	2.09486e+06
39.571	1.77955e+06	39.3648	2.09237e+06
39.596	1.76487e+06	39.3898	2.08244e+06
39.621	1.75825e+06	39.4148	2.0737e+06
39.646	1.75191e+06	39.4398	2.0615e+06
39.671	1.74248e+06	39.4648	2.05078e+06
39.696	1.73261e+06	39.4898	2.04706e+06
39.721	1.73137e+06	39.5148	2.0434e+06
39.746	1.72281e+06	39.5398	2.03553e+06
39.771	1.71793e+06	39.5648	2.03149e+06
39.796	1.71402e+06	39.5898	2.01925e+06
39.821	1.70801e+06	39.6148	2.01746e+06
39.846	1.70908e+06	39.6398	2.01882e+06
39.871	1.70582e+06	39.6648	2.01864e+06
39.896	1.70924e+06	39.6898	2.01887e+06
39.921	1.71271e+06	39.7148	2.02669e+06
39.946	1.71796e+06	39.7398	2.02514e+06
39.971	1.7235e+06	39.7648	2.02581e+06
39.996	1.72121e+06	39.7898	2.02442e+06
40.021	1.71679e+06	39.8148	2.01679e+06
40.046	1.70726e+06	39.8398	2012300
40.071	1.69504e+06	39.8648	1.9995e+06
40.096	1.68516e+06	39.8898	1.99176e+06
40.121	1.68166e+06	39.9148	1.9835e+06
40.146	1.67378e+06	39.9398	1.97873e+06
40.171	1.67038e+06	39.9648	1.97796e+06
40.196	1.66981e+06	39.9898	1.97492e+06
40.221	1.66393e+06	40.0148	1.97317e+06
40.246	1.66154e+06	40.0398	1.96976e+06
40.271	1.66222e+06	40.0648	1.96616e+06
40.296	1.66149e+06	40.0898	1.96545e+06
40.321	1.66851e+06	40.1148	1.96977e+06
40.346	1.66326e+06	40.1398	1.96831e+06
40.371	1662600	40.1648	1.96882e+06
40.396	1.66301e+06	40.1898	1.96937e+06
40.421	1.6627e+06	40.2148	1.96138e+06
40.446	1.65788e+06	40.2398	1.9559e+06
40.471	1.65262e+06	40.2648	1.95112e+06
40.496	1.6457e+06	40.2898	1.94334e+06
40.521	1.63759e+06	40.3148	1.94319e+06
40.546	1.62891e+06	40.3398	1.93042e+06
40.571	1.62442e+06	40.3648	1.92319e+06
40.596	1.61186e+06	40.3898	1.91598e+06
40.621	1.60965e+06	40.4148	1.90943e+06
40.646	1.59594e+06	40.4398	1.90137e+06
40.671	1.59784e+06	40.4648	1.89653e+06
40.696	1.59311e+06	40.4898	1.89349e+06
40.721	1.59682e+06	40.5148	1.89219e+06
40.746	1.5994e+06	40.5398	1.89323e+06
40.771	1.60475e+06	40.5648	1.90008e+06
40.796	1.60147e+06	40.5898	1.89758e+06
40.821	1.60338e+06	40.6148	1.90466e+06
40.846	1.59867e+06	40.6398	1.89675e+06
40.871	1.60211e+06	40.6648	1.90184e+06
40.896	1.60068e+06	40.6898	1.89711e+06
40.921	1.60118e+06	40.7148	1.89752e+06
40.946	1.60168e+06	40.7398	1.89485e+06
40.971	1.59879e+06	40.7648	1.89472e+06
40.996	1.59119e+06	40.7898	1.88563e+06
41.021	1.58789e+06	40.8148	1.88257e+06
41.046	1.58363e+06	40.8398	1.87314e+06
41.071	1.57893e+06	40.8648	1.87253e+06
41.096	1.57564e+06	40.8898	1.86673e+06
41.121	1.56888e+06	40.9148	1.86265e+06
41.146	1.56446e+06	40.9398	1.86056e+06
41.171	1.56182e+06	40.9648	1.85577e+06
41.196	1.55588e+06	40.9898	1.84711e+06
41.221	1.54941e+06	41.0148	1.84342e+06
41.246	1.54178e+06	41.0398	1.83916e+06
41.271	1.54056e+06	41.0648	1.83617e+06
41.296	1.53726e+06	41.0898	1.83575e+06
41.321	1.54122e+06	41.1148	1.8339e+06
41.346	1.54535e+06	41.1398	1.83593e+06
41.371	1.54898e+06	41.1648	1.83989e+06
41.396	1.5498e+06	41.1898	1.8397e+06
41.421	1.54775e+06	41.2148	1.83665e+06
41.446	1.54397e+06	41.2398	1.83075e+06
41.471	1.54043e+06	41.2648	1.82878e+06
41.496	1.53763e+06	41.2898	1.82349e+06
41.521	1.53453e+06	41.3148	1.82396e+06
41.546	1.5361e+06	41.3398	1.82424e+06
41.571	1.53773e+06	41.3648	1.82466e+06
41.596	1.53325e+06	41.3898	1.82292e+06
41.621	1.53744e+06	41.4148	1.81939e+06
41.646	1.53201e+06	41.4398	1.8159e+06
41.671	1531000	41.4648	1.81274e+06
41.696	1.52177e+06	41.4898	1.80908e+06
41.721	1.51658e+06	41.5148	1.8021e+06
41.746	1.51001e+06	41.5398	1.79773e+06
41.771	1.50725e+06	41.5648	1.79286e+06
41.796	1.50161e+06	41.5898	1.78114e+06
41.821	1.49634e+06	41.6148	1.78158e+06
41.846	1.49473e+06	41.6398	1.77573e+06
41.871	1.49981e+06	41.6648	1.77924e+06
41.896	1.49792e+06	41.6898	1.77797e+06
41.921	1.50401e+06	41.7148	1.78172e+06
41.946	1.50339e+06	41.7398	1.7839e+06
41.971	1.50466e+06	41.7648	1.78793e+06
41.996	1.50002e+06	41.7898	1.78488e+06
42.021	1.49794e+06	41.8148	1.77671e+06
42.046	1.48429e+06	41.8398	1.76802e+06
42.071	1.4789e+06	41.8648	1.76304e+06
42.096	1.46914e+06	41.8898	1.74859e+06
42.121	1.46129e+06	41.9148	1.74292e+06
42.146	1.45771e+06	41.9398	1.73318e+06
42.171	1.45034e+06	41.9648	1.72772e+06
42.196	1.44181e+06	41.9898	1.71955e+06
42.221	1.43136e+06	42.0148	1.71701e+06
42.246	1.42174e+06	42.0398	1.7048e+06
42.271	1.41921e+06	42.0648	1.70385e+06
42.296	1.41544e+06	42.0898	1.69855e+06
42.321	1.41033e+06	42.1148	1.69606e+06
42.346	1.40962e+06	42.1398	1.69772e+06
42.371	1.4028e+06	42.1648	1.69516e+06
42.396	1404230	42.1898	1.6909e+06
42.421	1.40225e+06	42.2148	1.68368e+06
42.446	1.39554e+06	42.2398	1.67685e+06
42.471	1.38918e+06	42.2648	1.67617e+06
42.496	1.38676e+06	42.2898	1.67374e+06
42.521	1.38206e+06	42.3148	1.669e+06
42.546	1.38249e+06	42.3398	1.66777e+06
42.571	1.37999e+06	42.3648	1.66089e+06
42.596	1.37488e+06	42.3898	1.66252e+06
42.621	1.36753e+06	42.4148	1.65998e+06
42.646	1.36297e+06	42.4398	1.65204e+06
42.671	1.35277e+06	42.4648	1.64345e+06
42.696	1.3487e+06	42.4898	1.63852e+06
42.721	1.34234e+06	42.5148	1.63046e+06
42.746	1.33811e+06	42.5398	1.62861e+06
42.771	1.33807e+06	42.5648	1.62516e+06
42.796	1.33366e+06	42.5898	1.62089e+06
42.821	1.3272e+06	42.6148	1.61545e+06
42.846	1.32059e+06	42.6398	1.61333e+06
42.871	1.31545e+06	42.6648	1.60643e+06
42.896	1.30949e+06	42.6898	1.60477e+06
42.921	1.30802e+06	42.7148	1.5999e+06
42.946	1.3026e+06	42.7398	1.59662e+06
42.971	1.30835e+06	42.7648	1.59914e+06
42.996	1.3064e+06	42.7898	1.59886e+06
43.021	1.30964e+06	42.8148	1.59937e+06
43.046	1.31365e+06	42.8398	1.60242e+06
43.071	1.31662e+06	42.8648	1.60776e+06
43.096	1.32316e+06	42.8898	1.60989e+06
43.121	1.3234e+06	42.9148	1.61252e+06
43.146	1.31522e+06	42.9398	1.60449e+06
43.171	1.30785e+06	42.9648	1.60136e+06
43.196	1.30248e+06	42.9898	1.58601e+06
43.221	1.28695e+06	43.0148	1.57309e+06
43.246	1.27814e+06	43.0398	1.56181e+06
43.271	1.27008e+06	43.0648	1.55476e+06
43.296	1.27071e+06	43.0898	1.55935e+06
43.321	1.27926e+06	43.1148	1.56492e+06
43.346	1.2836e+06	43.1398	1.56924e+06
43.371	1.29472e+06	43.1648	1.57863e+06
43.396	1.30665e+06	43.1898	1.58978e+06
43.421	1.30754e+06	43.2148	1.58675e+06
43.446	1.30028e+06	43.2398	1.58471e+06
43.471	1.29605e+06	43.2648	1.57562e+06
43.496	1.28687e+06	43.2898	1.56712e+06
43.521	1.2805e+06	43.3148	1.56113e+06
43.546	1.27422e+06	43.3398	1.54848e+06
43.571	1.26956e+06	43.3648	1.5448e+06
43.596	1.26611e+06	43.3898	1.54571e+06
43.621	1.25497e+06	43.4148	1.54024e+06
43.646	1.2538e+06	43.4398	1.53219e+06
43.671	1.25139e+06	43.4648	1.53195e+06
43.696	1.25213e+06	43.4898	1.52918e+06
43.721	1.24935e+06	43.5148	1.52917e+06
43.746	1.25033e+06	43.5398	1.52938e+06
43.771	1.24756e+06	43.5648	1.52928e+06
43.796	1.24557e+06	43.5898	1.52686e+06
43.821	1.23986e+06	43.6148	1.51365e+06
43.846	1232680	43.6398	1.50792e+06
43.871	1.2249e+06	43.6648	1.49978e+06
43.896	1.21363e+06	43.6898	1.49529e+06
43.921	1.21203e+06	43.7148	1.48923e+06
43.946	1.21249e+06	43.7398	1.4899e+06
43.971	1.2177e+06	43.7648	1.49071e+06
43.996	1.21726e+06	43.7898	1.4964e+06
44.021	1.21941e+06	43.8148	1.50029e+06
44.046	1.22373e+06	43.8398	1.50397e+06
44.071	1222910	43.8648	1.50608e+06
44.096	1.2288e+06	43.8898	1.50192e+06
44.121	1.22958e+06	43.9148	1.50379e+06
44.146	1.22928e+06	43.9398	1.50331e+06
44.171	1.23006e+06	43.9648	1.50513e+06
44.196	1.22768e+06	43.9898	1.49851e+06
44.221	1.22148e+06	44.0148	1.4945e+06
44.246	1.21597e+06	44.0398	1.49323e+06
44.271	1.21416e+06	44.0648	1.48835e+06
44.296	1.21372e+06	44.0898	1.49101e+06
44.321	1.21466e+06	44.1148	1.48912e+06
44.346	1.21476e+06	44.1398	1.48687e+06
44.371	1.21377e+06	44.1648	1.48705e+06
44.396	1.21168e+06	44.1898	1.48526e+06
44.421	1.2132e+06	44.2148	1.48199e+06
44.446	1.21256e+06	44.2398	1.48121e+06
44.471	1.21263e+06	44.2648	1.48478e+06
44.496	1.21668e+06	44.2898	1.48937e+06
44.521	1.22282e+06	44.3148	1.49398e+06
44.546	1.22684e+06	44.3398	1.49578e+06
44.571	1.2226e+06	44.3648	1.49313e+06
44.596	1.21493e+06	44.3898	1.48481e+06
44.621	1.20805e+06	44.4148	1.47619e+06
44.646	1.1911e+06	44.4398	1.46123e+06
44.671	1.1764e+06	44.4648	1.44646e+06
44.696	1.16198e+06	44.4898	1.43636e+06
44.721	1.15671e+06	44.5148	1.43114e+06
44.746	1.15288e+06	44.5398	1.43001e+06
44.771	1.1522e+06	44.5648	1.4281e+06
44.796	1.15492e+06	44.5898	1.42832e+06
44.821	1.15402e+06	44.6148	1.43336e+06
44.846	1.15612e+06	44.6398	1.4305e+06
44.871	1.15353e+06	44.6648	1.43075e+06
44.896	1.16083e+06	44.6898	1.42846e+06
44.921	1.16158e+06	44.7148	1.43131e+06
44.946	1.15907e+06	44.7398	1.43089e+06
44.971	1.15635e+06	44.7648	1.42993e+06
44.996	1.15443e+06	44.7898	1.43021e+06
45.021	1.15273e+06	44.8148	1.42471e+06
45.046	1.14909e+06	44.8398	1423060
45.071	1.15228e+06	44.8648	1419260
45.096	1.14897e+06	44.8898	1.42692e+06
45.121	1.15281e+06	44.9148	1.4293e+06
45.146	1.15572e+06	44.9398	1.42917e+06
45.171	1.1603e+06	44.9648	1.4287e+06
45.196	1.1576e+06	44.9898	1.42771e+06
45.221	1.15114e+06	45.0148	1.42465e+06
45.246	1.14397e+06	45.0398	1.41776e+06
45.271	1.13957e+06	45.0648	1.41461e+06
45.296	1.13204e+06	45.0898	1.40247e+06
45.321	1.1215e+06	45.1148	1.39539e+06
45.346	1.11593e+06	45.1398	1.38807e+06
45.371	1.10941e+06	45.1648	1.38386e+06
45.396	1.10353e+06	45.1898	1.37469e+06
[truncated: 50 more rows]

## Sheet: Figure 1h
Energy loss (eV)	Carbon film	Energy loss (eV)	Ice
520	30654	520	12277
520.025	30834	520.025	12533
520.05	30666.8	520.05	12458.2
520.075	30715	520.075	12445.4
520.1	30793.7	520.1	12384.7
520.125	30709.6	520.125	12328.8
520.15	30674.4	520.15	12290.4
520.175	30657.5	520.175	12278.7
520.2	30641.4	520.2	12261.2
520.225	30588.7	520.225	12241
520.25	30585.9	520.25	12220.4
520.275	30588.1	520.275	12221.1
520.3	30577.3	520.3	12227.7
520.325	30577.7	520.325	12270
520.35	30535.2	520.35	12257.8
520.375	30524.1	520.375	12249.3
520.4	30506	520.4	12250
520.425	30485.3	520.425	12287.4
520.45	30521.6	520.45	12322.3
520.475	30494.3	520.475	12319.9
520.5	30512.6	520.5	12315.3
520.525	30513.9	520.525	12290
520.55	30473	520.55	12290
520.575	30436.4	520.575	12276.9
520.6	30421	520.6	12291.2
520.625	30400.7	520.625	12288.2
520.65	30408.4	520.65	12293.5
520.675	30410.8	520.675	12282.5
520.7	30402.3	520.7	12278.1
520.725	30409.5	520.725	12274.2
520.75	30414	520.75	12281.1
520.775	30408.8	520.775	12286.1
520.8	30396.2	520.8	12284.2
520.825	30384.7	520.825	12283.7
520.85	30374.5	520.85	12284.1
520.875	30364.5	520.875	12292.2
520.9	30370.6	520.9	12302.5
520.925	30378.7	520.925	12313.4
520.95	30376.9	520.95	12315.3
520.975	30363.1	520.975	12315.4
521	30363	521	12316.9
521.025	30336.5	521.025	12316.3
521.05	30330.4	521.05	12307.7
521.075	30318.5	521.075	12301.7
521.1	30309.4	521.1	12308.8
521.125	30285.4	521.125	12314.7
521.15	30260.6	521.15	12314.1
521.175	30243.9	521.175	12314.1
521.2	30231.5	521.2	12309
521.225	30212.1	521.225	12309.9
521.25	30185.8	521.25	12314
521.275	30165.4	521.275	12307.4
521.3	30127.5	521.3	12293.7
521.325	30119.7	521.325	12295.5
521.35	30108.1	521.35	12292.5
521.375	30081.8	521.375	12294.9
521.4	30069.2	521.4	12289.4
521.425	30066.8	521.425	12290.3
521.45	30041.8	521.45	12287
521.475	30017.4	521.475	12271.3
521.5	29993.5	521.5	12249.8
521.525	29942.1	521.525	12240.2
521.55	29906.7	521.55	12218
521.575	29891.3	521.575	12218.7
521.6	29877.4	521.6	12205.8
521.625	29861.2	521.625	12194.5
521.65	29839.4	521.65	12182.5
521.675	29817	521.675	12181.5
521.7	29816.3	521.7	12192.1
521.725	29820.9	521.725	12178.9
521.75	29821.5	521.75	12177.2
521.775	29819.6	521.775	12179.8
521.8	29824.1	521.8	12173.5
521.825	29822.3	521.825	12161.9
521.85	29818.3	521.85	12148
521.875	29823.7	521.875	12139.3
521.9	29810.5	521.9	12136.6
521.925	29790.6	521.925	12126.4
521.95	29768.4	521.95	12134.2
521.975	29757.5	521.975	12131.3
522	29732.9	522	12134.7
522.025	29728.8	522.025	12132.7
522.05	29719.6	522.05	12122.8
522.075	29716.7	522.075	12116
522.1	29703.3	522.1	12119.2
522.125	29686.4	522.125	12121.4
522.15	29684.1	522.15	12118.5
522.175	29676.8	522.175	12114.2
522.2	29672.7	522.2	12118.8
522.225	29673.1	522.225	12117.9
522.25	29676.4	522.25	12113.4
522.275	29669.8	522.275	12115.9
522.3	29677.8	522.3	12115.7
522.325	29681.3	522.325	12130.7
522.35	29688.4	522.35	12140.3
522.375	29687.1	522.375	12145.9
522.4	29688.2	522.4	12141.5
522.425	29697.6	522.425	12143.6
522.45	29695.3	522.45	12149.2
522.475	29695.3	522.475	12159.1
522.5	29716.2	522.5	12157.4
522.525	29717.5	522.525	12146.2
522.55	29729.6	522.55	12143.2
522.575	29765	522.575	12137.5
522.6	29793.3	522.6	12136
522.625	29806.9	522.625	12141.2
522.65	29832.8	522.65	12151
522.675	29842.4	522.675	12156.3
522.7	29833.8	522.7	12155
522.725	29856.5	522.725	12162.1
522.75	29880	522.75	12167.5
522.775	29904.2	522.775	12181.2
522.8	29926.3	522.8	12180.3
522.825	29950.4	522.825	12180.7
522.85	29966.9	522.85	12173.5
522.875	29973.7	522.875	12182.6
522.9	29975.4	522.9	12199.2
522.925	29964.9	522.925	12209.6
522.95	29955.8	522.95	12212.3
522.975	29953.8	522.975	12222.2
523	29964.4	523	12239.8
523.025	29986.7	523.025	12244.8
523.05	29993.5	523.05	12253.5
523.075	29993.5	523.075	12263
523.1	29991.2	523.1	12263.8
523.125	29982	523.125	12271.7
523.15	29983.5	523.15	12279
523.175	29986.6	523.175	12291.7
523.2	29975	523.2	12299.3
523.225	29977.1	523.225	12303.8
523.25	29975.7	523.25	12310.1
523.275	29976.9	523.275	12311.6
523.3	29970.3	523.3	12314.4
523.325	29970.5	523.325	12323.8
523.35	29963.2	523.35	12333.4
523.375	29957.5	523.375	12339
523.4	29968.8	523.4	12340.6
523.425	29971.1	523.425	12357.6
523.45	29963.6	523.45	12371
523.475	29943.4	523.475	12370
523.5	29924.6	523.5	12381.1
523.525	29910.9	523.525	12397.4
523.55	29917.9	523.55	12409.9
523.575	29920.5	523.575	12416.1
523.6	29919.2	523.6	12424.2
523.625	29920.2	523.625	12430.5
523.65	29935	523.65	12430.2
523.675	29943.4	523.675	12434.8
523.7	29948.2	523.7	12451.2
523.725	29956.6	523.725	12461.2
523.75	29966.9	523.75	12467.8
523.775	29986.1	523.775	12481.9
523.8	30017.8	523.8	12499.6
523.825	30013.8	523.825	12524.4
523.85	30009.2	523.85	12560
523.875	29995.5	523.875	12595.6
523.9	29993.4	523.9	12613.6
523.925	29992.5	523.925	12617.8
523.95	30005.6	523.95	12638.1
523.975	30021	523.975	12652.9
524	30027.8	524	12655.8
524.025	30023.2	524.025	12663.5
524.05	30030	524.05	12674.5
524.075	30036.6	524.075	12692
524.1	30040.1	524.1	12709.6
524.125	30057	524.125	12726
524.15	30088.4	524.15	12753.5
524.175	30112.4	524.175	12776
524.2	30130.3	524.2	12789
524.225	30134.8	524.225	12807.8
524.25	30154.5	524.25	12819.7
524.275	30163	524.275	12828.3
524.3	30159.5	524.3	12846.3
524.325	30158	524.325	12875.9
524.35	30165.4	524.35	12897.4
524.375	30193.8	524.375	12913.3
524.4	30229.5	524.4	12941.7
524.425	30274.1	524.425	12963.2
524.45	30316.4	524.45	12986.6
524.475	30359.9	524.475	13002.7
524.5	30394.7	524.5	13017.1
524.525	30427.4	524.525	13025.4
524.55	30460.3	524.55	13037.2
524.575	30495.4	524.575	13051.2
524.6	30523.7	524.6	13060.6
524.625	30546.6	524.625	13072
524.65	30573.4	524.65	13068
524.675	30596	524.675	13063.8
524.7	30630.6	524.7	13056.3
524.725	30653.8	524.725	13044.2
524.75	30678.7	524.75	13042.5
524.775	30696.2	524.775	13039.4
524.8	30704.4	524.8	13024.7
524.825	30701.7	524.825	13016.5
524.85	30714.2	524.85	13013.8
524.875	30728.4	524.875	12995.2
524.9	30742.6	524.9	12980.9
524.925	30750.3	524.925	12971.1
524.95	30757	524.95	12973.5
524.975	30772.6	524.975	12972.5
525	30793.2	525	12961.9
525.025	30801.5	525.025	12950.5
525.05	30797.2	525.05	12950.5
525.075	30794.7	525.075	12947.2
525.1	30806.4	525.1	12936.2
525.125	30814.6	525.125	12915
525.15	30830	525.15	12888.7
525.175	30844.2	525.175	12875.4
525.2	30856	525.2	12871.9
525.225	30849	525.225	12858.3
525.25	30852.3	525.25	12853.1
525.275	30856.3	525.275	12859.5
525.3	30867.2	525.3	12857.4
525.325	30868.8	525.325	12853.4
525.35	30865.9	525.35	12841.9
525.375	30858.7	525.375	12833.7
525.4	30849.9	525.4	12824.1
525.425	30838.5	525.425	12795.7
525.45	30833.7	525.45	12767.3
525.475	30832.7	525.475	12757.4
525.5	30843.6	525.5	12749.8
525.525	30829.8	525.525	12740.6
525.55	30821.3	525.55	12725.3
525.575	30817.6	525.575	12704.9
525.6	30844	525.6	12668.4
525.625	30860.5	525.625	12652.5
525.65	30845	525.65	12640.3
525.675	30827.8	525.675	12624.2
525.7	30806.8	525.7	12607.3
525.725	30770.2	525.725	12586
525.75	30743.1	525.75	12571.7
525.775	30723.2	525.775	12556.4
525.8	30702.4	525.8	12538.3
525.825	30681.8	525.825	12514.9
525.85	30657.4	525.85	12490.6
525.875	30658.3	525.875	12470.2
525.9	30661.1	525.9	12453.8
525.925	30656.1	525.925	12447.4
525.95	30654.1	525.95	12449.7
525.975	30640.5	525.975	12444.2
526	30635.3	526	12437.7
526.025	30641.6	526.025	12430.6
526.05	30648.5	526.05	12417.1
526.075	30657.7	526.075	12409.5
526.1	30665.7	526.1	12411.9
526.125	30657.1	526.125	12417.1
526.15	30654.7	526.15	12432.1
526.175	30651.3	526.175	12446.4
526.2	30633.6	526.2	12457.1
526.225	30642.9	526.225	12462.5
526.25	30627.6	526.25	12452.5
526.275	30604.9	526.275	12449.5
526.3	30600.7	526.3	12455.1
526.325	30584.4	526.325	12445.7
526.35	30574.3	526.35	12434
526.375	30571.1	526.375	12430.8
526.4	30560	526.4	12423.3
526.425	30552	526.425	12415.2
526.45	30533.6	526.45	12415.8
526.475	30508.3	526.475	12417.6
526.5	30497.8	526.5	12421.6
526.525	30493.9	526.525	12422.5
526.55	30491.6	526.55	12425.4
526.575	30495.6	526.575	12428
526.6	30505	526.6	12429
526.625	30521	526.625	12429
526.65	30540.7	526.65	12428.3
526.675	30554.7	526.675	12439.1
526.7	30569	526.7	12444
526.725	30575.5	526.725	12447.2
526.75	30575.6	526.75	12442.6
526.775	30576.4	526.775	12426.1
526.8	30585.3	526.8	12415.6
526.825	30582.3	526.825	12414.4
526.85	30569.6	526.85	12415.9
526.875	30551.4	526.875	12413.7
526.9	30541.2	526.9	12401.7
526.925	30541.7	526.925	12395.8
526.95	30544.8	526.95	12383
526.975	30530.8	526.975	12378.8
527	30528.3	527	12373.1
527.025	30531.9	527.025	12375.6
527.05	30532.2	527.05	12370.4
527.075	30528.4	527.075	12369.2
527.1	30536.4	527.1	12374.2
527.125	30530.8	527.125	12378
527.15	30515.6	527.15	12390.4
527.175	30506.1	527.175	12387.1
527.2	30505.2	527.2	12392.1
527.225	30501.1	527.225	12387
527.25	30495	527.25	12382.2
527.275	30498.4	527.275	12386.5
527.3	30491.7	527.3	12392.6
527.325	30482.5	527.325	12399.1
527.35	30484.3	527.35	12399.4
527.375	30481.3	527.375	12386.4
527.4	30490.4	527.4	12371.6
527.425	30499.3	527.425	12367.4
527.45	30510.7	527.45	12364.5
527.475	30519.8	527.475	12362.6
527.5	30504.3	527.5	12358.3
527.525	30521.9	527.525	12361.3
527.55	30547.3	527.55	12359.8
527.575	30568.6	527.575	12367
527.6	30593.6	527.6	12376.9
527.625	30614.7	527.625	12390.1
527.65	30636.1	527.65	12398.5
527.675	30668.7	527.675	12408.8
527.7	30681.8	527.7	12413
527.725	30692.1	527.725	12407.9
527.75	30715.4	527.75	12400.4
527.775	30747.5	527.775	12401.1
527.8	30759.5	527.8	12389
527.825	30777	527.825	12371.5
527.85	30782.7	527.85	12360.4
527.875	30781	527.875	12352.6
527.9	30784.9	527.9	12358
527.925	30785.9	527.925	12363.5
527.95	30785.7	527.95	12365.8
527.975	30770.3	527.975	12362
528	30762.7	528	12360.8
528.025	30762.7	528.025	12353.3
528.05	30756.3	528.05	12348.2
528.075	30774.3	528.075	12348.4
528.1	30798	528.1	12346.6
528.125	30825.3	528.125	12345.1
528.15	30841.9	528.15	12342.5
528.175	30863.2	528.175	12348.6
528.2	30876.9	528.2	12357.1
528.225	30890.9	528.225	12362
528.25	30902.1	528.25	12357.5
528.275	30916	528.275	12360.5
528.3	30924.8	528.3	12363.8
528.325	30931.2	528.325	12371.1
528.35	30939.6	528.35	12386.6
528.375	30934.3	528.375	12401
528.4	30954.8	528.4	12396.7
528.425	30967.5	528.425	12393.4
528.45	30970.5	528.45	12397.5
528.475	30967.4	528.475	12397.7
528.5	30959.4	528.5	12396.1
528.525	30963.7	528.525	12406.3
528.55	30964.1	528.55	12418.3
528.575	30960.4	528.575	12422.8
528.6	30973.8	528.6	12428.6
528.625	30987.2	528.625	12442.9
528.65	31004.2	528.65	12453.3
528.675	31001.7	528.675	12458
528.7	31000.4	528.7	12455.9
528.725	31010.4	528.725	12447.7
528.75	31034.7	528.75	12450.3
528.775	31066.5	528.775	12454.7
528.8	31069.2	528.8	12438.7
528.825	31080.4	528.825	12451
528.85	31065.5	528.85	12444.7
528.875	31056.7	528.875	12441.2
528.9	31049.2	528.9	12450.8
528.925	31052	528.925	12449.5
528.95	31049.1	528.95	12439.3
528.975	31058.6	528.975	12435.9
529	31075.8	529	12435
529.025	31082.6	529.025	12436.2
529.05	31084.1	529.05	12436.9
529.075	31106.4	529.075	12454.8
529.1	31123.4	529.1	12461.5
529.125	31139.4	529.125	12460.4
529.15	31157.9	529.15	12456.2
529.175	31154.5	529.175	12453
529.2	31148	529.2	12452.5
529.225	31142.9	529.225	12445.3
529.25	31145.5	529.25	12453.1
529.275	31154	529.275	12451.8
529.3	31169.7	529.3	12459.9
529.325	31193.3	529.325	12474.2
529.35	31203.5	529.35	12479.7
529.375	31217.5	529.375	12478.2
529.4	31227.4	529.4	12471.9
529.425	31231.6	529.425	12475.3
529.45	31229.1	529.45	12472.6
529.475	31228.4	529.475	12467.6
529.5	31225.2	529.5	12466.8
529.525	31248.2	529.525	12481
529.55	31281.6	529.55	12483.1
529.575	31307.4	529.575	12473
529.6	31313.6	529.6	12461.6
529.625	31330.1	529.625	12451.2
529.65	31356.1	529.65	12444.4
529.675	31378.3	529.675	12457.7
529.7	31388.5	529.7	12461.9
529.725	31387.9	529.725	12461.7
529.75	31392.5	529.75	12461.4
529.775	31414.6	529.775	12469.3
529.8	31436.5	529.8	12462.7
529.825	31457.5	529.825	12455.7
529.85	31487	529.85	12449.5
529.875	31495.1	529.875	12443.4
529.9	31498.6	529.9	12444.1
529.925	31507.7	529.925	12450.6
529.95	31539.7	529.95	12454.3
529.975	31574.4	529.975	12455.9
530	31595.9	530	12461.9
530.025	31629.4	530.025	12463.6
530.05	31645.5	530.05	12462.7
530.075	31659.7	530.075	12479.3
530.1	31654.5	530.1	12467.9
530.125	31668.7	530.125	12465.5
530.15	31689.9	530.15	12459.4
530.175	31715.2	530.175	12443.4
530.2	31727.4	530.2	12425.4
530.225	31759	530.225	12438.3
530.25	31774.9	530.25	12453.6
530.275	31800.4	530.275	12464.6
530.3	31843.3	530.3	12477.5
530.325	31887.2	530.325	12480.9
530.35	31909.6	530.35	12478
530.375	31936.7	530.375	12482.3
530.4	31960	530.4	12489.1
530.425	31964.1	530.425	12492.9
530.45	31973.8	530.45	12487.9
530.475	31984	530.475	12484.8
530.5	31993.7	530.5	12493.3
530.525	32016.9	530.525	12502.7
530.55	32038.9	530.55	12515.9
530.575	32071.6	530.575	12529.1
530.6	32095.1	530.6	12540.4
530.625	32116	530.625	12548.6
530.65	32127.6	530.65	12560.4
530.675	32148.4	530.675	12586.6
530.7	32190.3	530.7	12605.5
530.725	32233.1	530.725	12609.3
530.75	32282.7	530.75	12620.4
530.775	32332.5	530.775	12627.4
530.8	32347.7	530.8	12633.6
530.825	32343.2	530.825	12642
530.85	32358.7	530.85	12651.5
530.875	32388.7	530.875	12661.1
530.9	32398.3	530.9	12663.3
530.925	32405.4	530.925	12661.8
530.95	32402.9	530.95	12656.5
530.975	32414.7	530.975	12645.1
531	32439.1	531	12655.1
531.025	32478.2	531.025	12655.2
531.05	32499.8	531.05	12667.7
531.075	32509.7	531.075	12670.8
531.1	32524.2	531.1	12661.1
531.125	32534	531.125	12663.9
531.15	32560	531.15	12662.3
531.175	32597.1	531.175	12659.9
531.2	32620.3	531.2	12644
531.225	32633	531.225	12639.8
531.25	32652.4	531.25	12644.1
531.275	32667.1	531.275	12644.4
531.3	32660.1	531.3	12642.1
531.325	32669.5	531.325	12635
531.35	32693.2	531.35	12628.4
531.375	32720.1	531.375	12632.9
531.4	32762.6	531.4	12638.5
531.425	32782.6	531.425	12632.7
531.45	32796.4	531.45	12627.1
531.475	32821.4	531.475	12634
531.5	32818.5	531.5	12616.4
531.525	32824.5	531.525	12608.6
531.55	32811.3	531.55	12601.7
531.575	32789	531.575	12598.8
531.6	32769.5	531.6	12597.7
531.625	32768.6	531.625	12585.5
531.65	32760.4	531.65	12581.2
531.675	32764.7	531.675	12583.8
531.7	32783.4	531.7	12590.8
531.725	32812.4	531.725	12598.2
531.75	32841.5	531.75	12594.8
531.775	32871	531.775	12591.6
531.8	32894.4	531.8	12589.2
531.825	32910.9	531.825	12593.3
531.85	32915.1	531.85	12591.3
531.875	32927.3	531.875	12587.2
531.9	32936.7	531.9	12585
531.925	32941.6	531.925	12585.5
531.95	32945.5	531.95	12578.3
531.975	32929.4	531.975	12576.7
532	32921.6	532	12587.7
532.025	32928.9	532.025	12579.6
532.05	32927.9	532.05	12585
532.075	32946.9	532.075	12571.4
532.1	32968.2	532.1	12549.8
532.125	32975.4	532.125	12539.7
532.15	32977.3	532.15	12542.4
532.175	32989.2	532.175	12531.5
532.2	33010.3	532.2	12530.5
532.225	33029.9	532.225	12528
532.25	33043.5	532.25	12533.4
532.275	33080.7	532.275	12525.7
532.3	33097.8	532.3	12526.3
532.325	33126.9	532.325	12518.3
532.35	33143.4	532.35	12517.6
532.375	33156.1	532.375	12525.7
532.4	33163	532.4	12530.7
532.425	33165.7	532.425	12532.7
532.45	33168.9	532.45	12526.1
532.475	33175.8	532.475	12530.5
532.5	33176.9	532.5	12528.8
532.525	33168.7	532.525	12520.5
532.55	33154.7	532.55	12518.4
532.575	33163.7	532.575	12518.9
532.6	33166.2	532.6	12522.1
532.625	33175	532.625	12527.3
532.65	33178.7	532.65	12526.2
532.675	33156.4	532.675	12519.3
532.7	33144.5	532.7	12519.6
532.725	33134	532.725	12519
532.75	33123.7	532.75	12513.8
532.775	33131.6	532.775	12517.9
532.8	33156.2	532.8	12514.6
532.825	33182.1	532.825	12523.6
532.85	33196.1	532.85	12517.2
532.875	33210.4	532.875	12512
532.9	33200.8	532.9	12519.7
532.925	33190.8	532.925	12519.5
532.95	33199.4	532.95	12507.9
532.975	33211.9	532.975	12493.4
533	33217.5	533	12479.8
533.025	33227.7	533.025	12482.3
533.05	33233.9	533.05	12467
533.075	33228.7	533.075	12453
533.1	33233.6	533.1	12444.6
533.125	33236.4	533.125	12448.8
533.15	33235	533.15	12458.2
533.175	33233.2	533.175	12467.6
533.2	33255.4	533.2	12470.2
533.225	33274.3	533.225	12463.6
533.25	33290.4	533.25	12456.9
533.275	33298	533.275	12453.6
533.3	33289.5	533.3	12448.1
533.325	33293.8	533.325	12428.3
533.35	33293.8	533.35	12428.9
533.375	33314.3	533.375	12440.8
533.4	33321.2	533.4	12451.3
533.425	33345.9	533.425	12459.2
533.45	33367.5	533.45	12476.4
533.475	33373.4	533.475	12480.2
533.5	33379.8	533.5	12484.1
533.525	33380.7	533.525	12484.6
533.55	33373	533.55	12473.4
533.575	33373.2	533.575	12487.6
533.6	33371.4	533.6	12485
533.625	33387.4	533.625	12479.2
533.65	33399.9	533.65	12470.7
533.675	33414.7	533.675	12452.3
533.7	33446.4	533.7	12442.6
533.725	33455.4	533.725	12438.8
533.75	33479	533.75	12443.7
533.775	33508	533.775	12452.6
533.8	33533.3	533.8	12452.8
533.825	33561.1	533.825	12457.3
533.85	33590.4	533.85	12456.2
533.875	33635.3	533.875	12459.6
533.9	33673.1	533.9	12459.5
533.925	33720.5	533.925	12465.5
533.95	33776.5	533.95	12474.2
533.975	33832.4	533.975	12492.6
534	33884.7	534	12504.1
534.025	33917.8	534.025	12513.1
534.05	33940.6	534.05	12519.1
534.075	33960.3	534.075	12523
534.1	33989.6	534.1	12517.7
534.125	34028.2	534.125	12511
534.15	34057.5	534.15	12505.9
534.175	34107.7	534.175	12499.5
534.2	34165.6	534.2	12494.4
534.225	34221.5	534.225	12491.7
534.25	34262.4	534.25	12507.3
534.275	34307.9	534.275	12512.7
534.3	34352.6	534.3	12513.8
534.325	34408.8	534.325	12517.3
534.35	34458.8	534.35	12517.7
534.375	34496.2	534.375	12511.2
534.4	34545.2	534.4	12503.3
534.425	34605.4	534.425	12481.6
534.45	34672.5	534.45	12465.2
534.475	34728	534.475	12457.1
534.5	34791.5	534.5	12460.5
534.525	34874.2	534.525	12463.2
534.55	34933.4	534.55	12462.5
534.575	35004.3	534.575	12465.8
534.6	35079.3	534.6	12469.6
534.625	35162.8	534.625	12473.1
534.65	35237.6	534.65	12481.5
534.675	35327.5	534.675	12484.8
534.7	35412.8	534.7	12488.5
534.725	35490.5	534.725	12497.1
534.75	35570.3	534.75	12507.9
534.775	35663.5	534.775	12509.4
534.8	35776.6	534.8	12510.4
534.825	35863.6	534.825	12529.4
534.85	35938.8	534.85	12516.8
534.875	36005.8	534.875	12510.8
534.9	36075.7	534.9	12504.5
534.925	36157.8	534.925	12503.5
534.95	36255.9	534.95	12519.7
534.975	36339.4	534.975	12526.1
535	36432.6	535	12538.3
535.025	36508.3	535.025	12538.4
535.05	36589.6	535.05	12541.5
535.075	36671.8	535.075	12547.4
535.1	36770.8	535.1	12543.3
535.125	36861	535.125	12542
535.15	36939.5	535.15	12546.2
535.175	37041.2	535.175	12551.3
535.2	37125.5	535.2	12553.8
535.225	37200.3	535.225	12558.2
535.25	37279.9	535.25	12550.8
535.275	37364.5	535.275	12546.2
535.3	37454.1	535.3	12542.7
535.325	37561.2	535.325	12536.1
535.35	37666.9	535.35	12537
535.375	37765.6	535.375	12542
535.4	37857.1	535.4	12544.9
535.425	37946	535.425	12555.1
535.45	38028.9	535.45	12559.3
535.475	38105.7	535.475	12563.6
535.5	38165.1	535.5	12573.8
535.525	38249.4	535.525	12562.1
535.55	38343.7	535.55	12551.7
535.575	38436.4	535.575	12535.6
535.6	38529.3	535.6	12537.7
535.625	38653.7	535.625	12536.8
535.65	38773.9	535.65	12541.9
535.675	38877.7	535.675	12544.1
535.7	38962.5	535.7	12556.2
535.725	39060	535.725	12566.6
535.75	39162.7	535.75	12581.2
535.775	39272.4	535.775	12592.9
535.8	39358.9	535.8	12598.9
535.825	39454.2	535.825	12609.7
535.85	39542.5	535.85	12622.6
535.875	39612	535.875	12634.5
535.9	39680.9	535.9	12621.6
535.925	39757.4	535.925	12611.4
535.95	39823.5	535.95	12602.4
535.975	39898.1	535.975	12592.2
536	39986.1	536	12582.5
536.025	40088.3	536.025	12577.2
536.05	40173.9	536.05	12578.6
536.075	40261.5	536.075	12588.2
536.1	40381	536.1	12593.7
536.125	40502.7	536.125	12603.5
536.15	40622	536.15	12623
536.175	40730.1	536.175	12648.5
536.2	40818.8	536.2	12662.2
536.225	40906.8	536.225	12666.7
536.25	41009.2	536.25	12682.7
536.275	41105.9	536.275	12688
536.3	41201.6	536.3	12690.9
536.325	41289.6	536.325	12693.3
536.35	41388.8	536.35	12690.5
536.375	41487.2	536.375	12694.3
536.4	41602.2	536.4	12684.9
536.425	41718.6	536.425	12669.3
536.45	41825.7	536.45	12666.7
536.475	41944.4	536.475	12671.8
536.5	42072.6	536.5	12655.7
536.525	42207.5	536.525	12643.6
536.55	42352.8	536.55	12653.8
536.575	42479.4	536.575	12656.9
536.6	42599.2	536.6	12664.5
536.625	42703.3	536.625	12664.4
536.65	42815	536.65	12656.9
536.675	42927.6	536.675	12649.6
536.7	43031.6	536.7	12639.6
536.725	43136.7	536.725	12631.2
536.75	43247.5	536.75	12627.8
536.775	43364.9	536.775	12623.1
536.8	43485.8	536.8	12624.3
536.825	43621	536.825	12635.4
536.85	43764.7	536.85	12650.5
536.875	43897.7	536.875	12661.4
536.9	44005.5	536.9	12673.2
536.925	44138.1	536.925	12686.5
536.95	44276.6	536.95	12696.9
536.975	44404.7	536.975	12705.9
537	44504.2	537	12710
537.025	44606.2	537.025	12703.7
537.05	44700.7	537.05	12698.1
537.075	44797.8	537.075	12689.5
537.1	44898.6	537.1	12679.9
537.125	44986.8	537.125	12675.8
537.15	45083.1	537.15	12663
537.175	45179.5	537.175	12676.1
537.2	45287.2	537.2	12686.1
537.225	45400.4	537.225	12698.2
537.25	45508.4	537.25	12697.4
537.275	45607	537.275	12697.8
537.3	45714.4	537.3	12693.5
537.325	45846.2	537.325	12699.3
537.35	45953.7	537.35	12691.7
537.375	46056.1	537.375	12693.1
537.4	46163.5	537.4	12701
537.425	46284.6	537.425	12693.6
537.45	46439.7	537.45	12685.1
537.475	46582.9	537.475	12693.6
537.5	46718.1	537.5	12690.2
537.525	46833.1	537.525	12682.3
537.55	46957.5	537.55	12685.4
537.575	47082.1	537.575	12689.9
537.6	47223.5	537.6	12686
537.625	47361.1	537.625	12689
537.65	47485.5	537.65	12684.7
537.675	47597.3	537.675	12698.5
537.7	47695.2	537.7	12706.1
537.725	47783.6	537.725	12709.7
537.75	47870.1	537.75	12711.9
537.775	47947.5	537.775	12720.3
537.8	48026	537.8	12731.9
537.825	48093	537.825	12724.7
537.85	48182.7	537.85	12729.4
537.875	48264	537.875	12733.4
537.9	48363	537.9	12742.3
537.925	48472.6	537.925	12761.1
537.95	48598.9	537.95	12786.8
537.975	48732.1	537.975	12798.2
538	48861.4	538	12816.3
538.025	48974.5	538.025	12829.2
538.05	49079.8	538.05	12832.3
538.075	49174.9	538.075	12846.9
538.1	49247.3	538.1	12855.7
538.125	49306	538.125	12872.4
538.15	49378.2	538.15	12885.8
538.175	49454.7	538.175	12896
538.2	49507	538.2	12890.3
538.225	49558.1	538.225	12877.1
538.25	49631.7	538.25	12868.3
538.275	49719	538.275	12873
538.3	49806.7	538.3	12875
538.325	49885.7	538.325	12884.6
538.35	49972.3	538.35	12894.1
538.375	50085.1	538.375	12901.3
538.4	50228.9	538.4	12908
538.425	50387.5	538.425	12930.2
538.45	50515.6	538.45	12935.2
538.475	50615	538.475	12937.2
538.5	50705.7	538.5	12941.2
538.525	50780.3	538.525	12943.3
538.55	50873.6	538.55	12941.4
538.575	50936.8	538.575	12930.7
538.6	50991.6	538.6	12920.1
538.625	51058.3	538.625	12927.3
538.65	51121.6	538.65	12915.8
538.675	51181.5	538.675	12909.9
538.7	51218.4	538.7	12907.2
538.725	51222.6	538.725	12903.6
538.75	51234.3	538.75	12897.3
538.775	51261.1	538.775	12894.7
538.8	51303.4	538.8	12898.8
538.825	51364.1	538.825	12894.5
538.85	51418.1	538.85	12896
538.875	51461	538.875	12897.1
538.9	51499.4	538.9	12897.6
538.925	51544.6	538.925	12905.5
538.95	51582.4	538.95	12909.7
538.975	51624.9	538.975	12921.2
539	51666	539	12923.6
539.025	51718.3	539.025	12913.2
539.05	51771.8	539.05	12917.8
539.075	51830	539.075	12925.8
539.1	51891.9	539.1	12934
539.125	51940.2	539.125	12940.1
539.15	51986.7	539.15	12952.3
539.175	52016.1	539.175	12961.7
539.2	52041.9	539.2	12966.8
539.225	52060.4	539.225	12962.5
539.25	52066.3	539.25	12962.7
539.275	52066.2	539.275	12958.2
539.3	52075.5	539.3	12959
539.325	52092.6	539.325	12967.5
539.35	52121.3	539.35	12969.1
539.375	52150.8	539.375	12972.1
539.4	52180.2	539.4	12965.2
539.425	52189.6	539.425	12957.7
539.45	52190.4	539.45	12946
539.475	52208.3	539.475	12951.9
539.5	52236.5	539.5	12959.2
539.525	52263.8	539.525	12961.4
539.55	52278.8	539.55	12942
539.575	52292.6	539.575	12940.8
539.6	52309.4	539.6	12925.7
539.625	52338.7	539.625	12915.3
539.65	52356.9	539.65	12911
539.675	52350.2	539.675	12908.1
539.7	52339.6	539.7	12896.9
539.725	52336.5	539.725	12895
539.75	52333.4	539.75	12887.6
539.775	52346.6	539.775	12874.3
539.8	52378.9	539.8	12873.2
539.825	52399.2	539.825	12877.6
539.85	52423.5	539.85	12891.8
539.875	52455.8	539.875	12899.4
539.9	52497.4	539.9	12890.8
539.925	52518.7	539.925	12897
539.95	52528.2	539.95	12879.9
539.975	52513.3	539.975	12866.4
540	52515.9	540	12866.2
540.025	52526.6	540.025	12854.8
540.05	52539.7	540.05	12852.5
540.075	52540.4	540.075	12846.4
540.1	52535.9	540.1	12835.3
540.125	52554.6	540.125	12828.2
540.15	52555.7	540.15	12820
540.175	52568.7	540.175	12813.3
540.2	52584.3	540.2	12805.4
540.225	52596	540.225	12790.9
540.25	52625.9	540.25	12777.3
540.275	52629.8	540.275	12762.2
540.3	52619.8	540.3	12762.4
540.325	52630.2	540.325	12746.1
540.35	52619.9	540.35	12729
540.375	52617	540.375	12720.1
540.4	52625.5	540.4	12705.2
540.425	52613.2	540.425	12682.2
540.45	52610.7	540.45	12653.8
540.475	52618.9	540.475	12626
540.5	52621.8	540.5	12616.4
540.525	52650.6	540.525	12609
540.55	52677	540.55	12591.3
540.575	52741.9	540.575	12576.3
540.6	52782.5	540.6	12565.9
540.625	52794.2	540.625	12557.8
540.65	52802	540.65	12560
540.675	52812.2	540.675	12558.7
540.7	52832.3	540.7	12559
540.725	52875	540.725	12568.5
540.75	52876.2	540.75	12568.9
540.775	52876.2	540.775	12570.4
540.8	52887.2	540.8	12563.7
540.825	52903.7	540.825	12562.6
540.85	52917.2	540.85	12557
540.875	52931.3	540.875	12560.1
540.9	52922.3	540.9	12566.7
540.925	52904.6	540.925	12567.9
540.95	52884.9	540.95	12560.2
540.975	52847.6	540.975	12553.8
541	52846.7	541	12546.4
541.025	52859.2	541.025	12541.5
541.05	52872.9	541.05	12551
541.075	52873.6	541.075	12550.7
541.1	52859.6	541.1	12545.3
541.125	52853.1	541.125	12539.7
541.15	52836.8	541.15	12539.8
541.175	52789.7	541.175	12544.7
541.2	52755.6	541.2	12540
541.225	52726.3	541.225	12545.9
541.25	52745.5	541.25	12560.9
541.275	52755.9	541.275	12565.8
541.3	52777.4	541.3	12576.5
541.325	52787.2	541.325	12581.9
541.35	52778.9	541.35	12579.8
541.375	52745	541.375	12579.2
541.4	52700	541.4	12572.8
541.425	52655	541.425	12573.9
541.45	52596.4	541.45	12579.3
541.475	52541.7	541.475	12587.8
541.5	52493.8	541.5	12601.1
541.525	52464	541.525	12610.8
541.55	52455	541.55	12623.9
541.575	52436.4	541.575	12624.6
541.6	52396	541.6	12636.4
541.625	52361.2	541.625	12641.4
541.65	52315.1	541.65	12647.8
541.675	52269.5	541.675	12646.1
541.7	52235.7	541.7	12650
541.725	52211.8	541.725	12663.7
541.75	52171.6	541.75	12674.7
541.775	52144.8	541.775	12675.3
541.8	52105	541.8	12682.2
541.825	52061.3	541.825	12694
541.85	51974.9	541.85	12701.7
541.875	51904.4	541.875	12696.9
541.9	51850.6	541.9	12690.4
541.925	51786.5	541.925	12664.2
541.95	51732.5	541.95	12651.7
541.975	51669.7	541.975	12631.1
542	51603.8	542	12607.1
542.025	51580.3	542.025	12585
542.05	51527.2	542.05	12573.2
542.075	51458.6	542.075	12575
542.1	51386.7	542.1	12571.3
542.125	51300.5	542.125	12562
542.15	51227.1	542.15	12554
542.175	51178.3	542.175	12552.5
542.2	51129.9	542.2	12546
542.225	51077	542.225	12543.1
542.25	51012.9	542.25	12545
542.275	50935	542.275	12540.3
542.3	50858.7	542.3	12550.6
542.325	50781.7	542.325	12548.6
542.35	50710.9	542.35	12556.1
542.375	50630.8	542.375	12551.7
542.4	50564.1	542.4	12549.6
542.425	50500.1	542.425	12540.3
542.45	50448.3	542.45	12530.2
542.475	50396.9	542.475	12525.3
542.5	50368.7	542.5	12534.7
542.525	50314.1	542.525	12522.8
542.55	50251	542.55	12505.2
542.575	50176.6	542.575	12495.1
542.6	50077.1	542.6	12482.8
542.625	50001.6	542.625	12480.7
542.65	49950.5	542.65	12480.6
542.675	49887.9	542.675	12481.7
542.7	49825.1	542.7	12485.5
542.725	49764.2	542.725	12488.4
542.75	49695	542.75	12485.9
542.775	49621.3	542.775	12471.9
542.8	49514.6	542.8	12466.6
542.825	49412.1	542.825	12460.3
542.85	49328.9	542.85	12457
542.875	49256.8	542.875	12455.2
542.9	49187.1	542.9	12443.3
542.925	49107.3	542.925	12428
542.95	49028.5	542.95	12420.4
542.975	48962	542.975	12408.1
543	48881.6	543	12392.8
543.025	48796.4	543.025	12374.5
543.05	48698.9	543.05	12365.3
543.075	48608.6	543.075	12346.8
543.1	48524.6	543.1	12336.5
543.125	48443.4	543.125	12325.7
543.15	48358.7	543.15	12321.5
543.175	48288.8	543.175	12318.5
543.2	48236.9	543.2	12327.2
543.225	48180	543.225	12334.1
543.25	48116.7	543.25	12340.1
543.275	48050.9	543.275	12347.9
543.3	47968.2	543.3	12351.3
543.325	47904.4	543.325	12356
543.35	47845.2	543.35	12363.1
543.375	47779.8	543.375	12369.1
543.4	47722	543.4	12372.1
543.425	47652.7	543.425	12378.8
543.45	47578.8	543.45	12375.5
543.475	47490.2	543.475	12372.5
543.5	47407.8	543.5	12371.5
543.525	47341.1	543.525	12368.4
543.55	47263	543.55	12366.2
543.575	47167	543.575	12350.5
543.6	47071.5	543.6	12334.4
543.625	46948.8	543.625	12312.7
543.65	46858.8	543.65	12307.9
543.675	46756.5	543.675	12304.4
543.7	46654.3	543.7	12299.4
543.725	46562	543.725	12300.8
543.75	46476.8	543.75	12301.2
543.775	46368.2	543.775	12293
543.8	46280.9	543.8	12297.5
543.825	46230.8	543.825	12311.5
543.85	46176.3	543.85	12319.6
543.875	46133.1	543.875	12329.3
543.9	46097.6	543.9	12339.7
543.925	46042.5	543.925	12353
543.95	45978.7	543.95	12366.5
543.975	45920.7	543.975	12371.7
544	45861.4	544	12371.5
544.025	45799.6	544.025	12366.7
544.05	45729.3	544.05	12369.7
544.075	45676.8	544.075	12364.8
544.1	45624.6	544.1	12361
544.125	45557	544.125	12354.7
544.15	45486.4	544.15	12351.3
544.175	45411	544.175	12366.6
544.2	45335.1	544.2	12361.4
544.225	45251.9	544.225	12363
544.25	45162	544.25	12371
544.275	45082.5	544.275	12377.8
544.3	44998.9	544.3	12381.4
544.325	44910.2	544.325	12380.1
544.35	44822.7	544.35	12379.2
544.375	44727.5	544.375	12381.1
544.4	44632.7	544.4	12377
544.425	44525.3	544.425	12367.5
544.45	44403	544.45	12359.8
544.475	44275.2	544.475	12349.8
544.5	44154	544.5	12335.1
544.525	44058.4	544.525	12334.6
544.55	43963.1	544.55	12338.1
544.575	43872.1	544.575	12342.3
544.6	43791.4	544.6	12333.9
544.625	43712	544.625	12320.7
544.65	43641.4	544.65	12318.6
544.675	43566.8	544.675	12315.9
544.7	43484.5	544.7	12296.5
544.725	43391.5	544.725	12277.8
544.75	43324.8	544.75	12261.2
544.775	43251.9	544.775	12247.3
544.8	43170.7	544.8	12236.5
544.825	43101.7	544.825	12226.5
544.85	43042.5	544.85	12221.5
544.875	42977.8	544.875	12219.4
544.9	42928.1	544.9	12222.5
544.925	42875.3	544.925	12229.5
544.95	42823.1	544.95	12232.4
544.975	42762.9	544.975	12236.9
545	42691.4	545	12232.1
545.025	42603.4	545.025	12237.1
545.05	42525	545.05	12234.4
545.075	42444.9	545.075	12234.6
545.1	42323.5	545.1	12230.9
545.125	42230.3	545.125	12223.5
545.15	42145.1	545.15	12224.2
545.175	42034.1	545.175	12208.8
545.2	41939	545.2	12197.4
545.225	41862.2	545.225	12182.2
545.25	41775.5	545.25	12166.7
545.275	41678.6	545.275	12152.8
545.3	41587.2	545.3	12143.7
545.325	41506.6	545.325	12140.1
545.35	41416.7	545.35	12143.5
545.375	41325.7	545.375	12143
545.4	41236.5	545.4	12139.8
545.425	41155.9	545.425	12133.2
545.45	41090.1	545.45	12136.6
545.475	41030.1	545.475	12143.9
545.5	40974.8	545.5	12140.2
545.525	40923	545.525	12139.2
545.55	40872.1	545.55	12139.6
545.575	40819.8	545.575	12138.2
545.6	40757.7	545.6	12142.3
545.625	40691.3	545.625	12144.2
545.65	40636.4	545.65	12145.8
545.675	40584.6	545.675	12152.8
545.7	40545.1	545.7	12167.4
545.725	40501.1	545.725	12174.9
545.75	40465.6	545.75	12187.2
545.775	40435.9	545.775	12198.2
545.8	40383.2	545.8	12188.9
545.825	40324.1	545.825	12176.2
545.85	40263.2	545.85	12168.9
545.875	40202.6	545.875	12170.8
545.9	40140.2	545.9	12171.5
545.925	40057.1	545.925	12168.6
545.95	39981.9	545.95	12164.1
545.975	39919.4	545.975	12169.4
546	39840.3	546	12172.2
546.025	39759.1	546.025	12171.9
546.05	39684.3	546.05	12179.2
546.075	39629.2	546.075	12181.5
546.1	39566.9	546.1	12183
546.125	39510.4	546.125	12178.4
546.15	39452.6	546.15	12176.1
546.175	39387.5	546.175	12173.1
546.2	39318.9	546.2	12158.8
546.225	39256.4	546.225	12143.2
546.25	39203.2	546.25	12129.7
546.275	39160.6	546.275	12119.6
546.3	39127.2	546.3	12090.5
546.325	39094.8	546.325	12081.3
546.35	39048.5	546.35	12074.9
546.375	39024.3	546.375	12068.3
546.4	38990.3	546.4	12061.1
546.425	38940.7	546.425	12054.3
546.45	38908.3	546.45	12058.7
546.475	38870.3	546.475	12050.4
546.5	38825.3	546.5	12052.6
546.525	38805.9	546.525	12050.1
546.55	38792.8	546.55	12053.6
546.575	38781.5	546.575	12065.8
546.6	38753.3	546.6	12064
546.625	38733.1	546.625	12050.3
546.65	38715.1	546.65	12037.9
546.675	38700.4	546.675	12027.3
546.7	38692.2	546.7	12016.1
546.725	38672.5	546.725	12008.1
546.75	38640.5	546.75	12018.4
546.775	38603.1	546.775	12035.2
546.8	38564	546.8	12036.1
546.825	38534.5	546.825	12026.7
546.85	38518.1	546.85	12030.9
546.875	38485.6	546.875	12029.3
546.9	38439.6	546.9	12028.4
546.925	38403	546.925	12011.7
546.95	38364.3	546.95	11999.6
546.975	38324.8	546.975	11989.9
547	38305.8	547	11990.7
547.025	38268.4	547.025	11984.3
547.05	38225.7	547.05	11982
547.075	38192.3	547.075	11987.2
547.1	38153	547.1	11984.2
547.125	38133.3	547.125	11986.7
547.15	38097.5	547.15	11970.9
547.175	38062.6	547.175	11957.3
547.2	38054.8	547.2	11948.8
547.225	38048.2	547.225	11942.3
547.25	38034.2	547.25	11938
547.275	38037.3	547.275	11938.1
547.3	38027.8	547.3	11943.2
547.325	38018.7	547.325	11936.7
547.35	37989.3	547.35	11925.1
547.375	37955.1	547.375	11930.1
547.4	37919.2	547.4	11938.7
547.425	37896.1	547.425	11933.7
547.45	37904.4	547.45	11930
547.475	37911.8	547.475	11933.7
547.5	37918.1	547.5	11936.3
547.525	37908	547.525	11938.4
547.55	37888.1	547.55	11941.8
547.575	37859.2	547.575	11957.6
547.6	37842.4	547.6	11951.3
547.625	37840.9	547.625	11938.8
547.65	37822.9	547.65	11931
547.675	37782.6	547.675	11932.4
547.7	37772.1	547.7	11922
547.725	37759	547.725	11915.8
547.75	37741.2	547.75	11916.4
547.775	37710.3	547.775	11901.4
547.8	37675.8	547.8	11902.2
547.825	37647.8	547.825	11896.3
547.85	37614.4	547.85	11888.3
547.875	37579.5	547.875	11892.4
547.9	37532.9	547.9	11894.8
547.925	37496.1	547.925	11900.1
547.95	37482.5	547.95	11907.5
547.975	37455.5	547.975	11915
548	37423.8	548	11898.9
548.025	37400.4	548.025	11887.5
548.05	37382	548.05	11878.9
548.075	37373.1	548.075	11880.5
548.1	37334.5	548.1	11879.3
548.125	37300.1	548.125	11864.7
548.15	37309.9	548.15	11855.7
548.175	37322.1	548.175	11850
548.2	37327.5	548.2	11856.9
548.225	37333	548.225	11860.3
548.25	37345.9	548.25	11863.2
548.275	37341.2	548.275	11866.4
548.3	37357.6	548.3	11868.3
548.325	37367.2	548.325	11862.9
548.35	37384.6	548.35	11861.6
548.375	37402.6	548.375	11865.7
548.4	37399.5	548.4	11866.3
548.425	37395.2	548.425	11874.4
548.45	37403.5	548.45	11878.2
548.475	37402.5	548.475	11881.9
548.5	37395.3	548.5	11884.1
548.525	37380.2	548.525	11879.7
548.55	37357.5	548.55	11876.5
548.575	37338.3	548.575	11874.1
548.6	37323.2	548.6	11882.3
548.625	37328.1	548.625	11896.7
548.65	37352.2	548.65	11897.5
548.675	37373.3	548.675	11888.6
548.7	37385.4	548.7	11894.1
548.725	37378.8	548.725	11898
548.75	37376.3	548.75	11893.6
548.775	37359	548.775	11893.4
548.8	37354.2	548.8	11902.5
548.825	37345.1	548.825	11908.7
548.85	37359.5	548.85	11913.5
548.875	37369.5	548.875	11919.6
548.9	37370.2	548.9	11923.3
548.925	37356.5	548.925	11922.3
548.95	37376	548.95	11911.5
548.975	37369.7	548.975	11904.4
549	37354.5	549	11892.7
549.025	37344.4	549.025	11891.7
549.05	37347.1	549.05	11906.3
549.075	37355.6	549.075	11915.5
549.1	37369.4	549.1	11922.5
549.125	37385.7	549.125	11920.4
549.15	37412.8	549.15	11910.8
549.175	37444.8	549.175	11911.1
549.2	37458	549.2	11913.9
549.225	37441.3	549.225	11917.7
549.25	37432.2	549.25	11922.6
549.275	37427.4	549.275	11930.4
549.3	37442.9	549.3	11923.8
549.325	37443.7	549.325	11907.1
549.35	37419.7	549.35	11879.5
549.375	37422	549.375	11869.5
549.4	37411.1	549.4	11869.2
549.425	37384.1	549.425	11863.2
549.45	37372	549.45	11864.4
549.475	37357.6	549.475	11856.4
549.5	37370.1	549.5	11857.3
549.525	37397	549.525	11849.1
549.55	37419.1	549.55	11828.5
549.575	37426.5	549.575	11818.8
549.6	37441.7	549.6	11817.1
549.625	37444.1	549.625	11822.9
549.65	37453.8	549.65	11816.2
549.675	37456.3	549.675	11808
549.7	37468.8	549.7	11808.1
549.725	37474.6	549.725	11807
549.75	37483.7	549.75	11803.9
549.775	37498.6	549.775	11813.4
549.8	37516.6	549.8	11821
549.825	37534.5	549.825	11826.8
549.85	37566.3	549.85	11834.9
549.875	37595.7	549.875	11830.1
549.9	37605	549.9	11825.6
549.925	37604.6	549.925	11824.5
549.95	37605.2	549.95	11816.5
549.975	37612.3	549.975	11813.5
550	37626.1	550	11815.3
550.025	37629.3	550.025	11817.7
550.05	37644.6	550.05	11809.9
550.075	37659.4	550.075	11804.2
550.1	37688.1	550.1	11797.8
550.125	37703.3	550.125	11794.5
550.15	37701.5	550.15	11785.5
550.175	37707.9	550.175	11797.5
550.2	37721.9	550.2	11799.3
550.225	37710.8	550.225	11805.7
550.25	37719.2	550.25	11802.2
550.275	37739.3	550.275	11803.9
550.3	37751.5	550.3	11804
550.325	37776.9	550.325	11790.9
550.35	37802.1	550.35	11780.1
550.375	37825.7	550.375	11768.1
550.4	37858.9	550.4	11766.7
550.425	37880.9	550.425	11767.2
550.45	37887.8	550.45	11762.7
550.475	37889.5	550.475	11752.9
550.5	37900.2	550.5	11745.8
550.525	37900.3	550.525	11737.4
550.55	37895.9	550.55	11730.3
550.575	37885	550.575	11720.7
550.6	37909.2	550.6	11738.9
550.625	37949.5	550.625	11755.2
550.65	37976.6	550.65	11769.4
550.675	38009.9	550.675	11782.6
550.7	38052.3	550.7	11788.8
550.725	38084.6	550.725	11786.4
550.75	38105.1	550.75	11794.4
550.775	38110.8	550.775	11794.1
550.8	38085.9	550.8	11788.9
550.825	38071.1	550.825	11794.5
550.85	38077.6	550.85	11798.9
550.875	38079	550.875	11797.7
550.9	38083.4	550.9	11788.9
550.925	38083.6	550.925	11789.1
550.95	38094.5	550.95	11789.3
550.975	38088.2	550.975	11780.2
551	38079.6	551	11776.5
551.025	38084.2	551.025	11783.7
551.05	38067.8	551.05	11774.5
551.075	38064.2	551.075	11762.7
551.1	38067.7	551.1	11756.7
551.125	38063.7	551.125	11742.6
551.15	38069.7	551.15	11742.3
551.175	38088.2	551.175	11746.2
551.2	38121.6	551.2	11738.8
551.225	38150.8	551.225	11750.5
551.25	38158.7	551.25	11746
551.275	38181	551.275	11741.2
551.3	38194	551.3	11730.5
551.325	38196.5	551.325	11727.8
551.35	38195.6	551.35	11713.8
551.375	38184	551.375	11703.4
551.4	38184.1	551.4	11691.5
551.425	38191.1	551.425	11696.5
551.45	38200.9	551.45	11687.5
551.475	38228.5	551.475	11689.9
551.5	38286.7	551.5	11701.4
551.525	38337.5	551.525	11722.7
551.55	38367.1	551.55	11731.1
551.575	38392	551.575	11734.4
551.6	38405	551.6	11742.8
551.625	38407.3	551.625	11745.9
551.65	38400.8	551.65	11746.6
551.675	38380.5	551.675	11733.8
551.7	38380.8	551.7	11729.8
551.725	38377	551.725	11733.9
551.75	38370.3	551.75	11727.5
551.775	38371.2	551.775	11716.7
551.8	38371.5	551.8	11707.5
551.825	38390.9	551.825	11697.7
551.85	38422.2	551.85	11699.7
551.875	38438.2	551.875	11682.4
551.9	38442.6	551.9	11680.3
551.925	38444.5	551.925	11667.5
551.95	38446.3	551.95	11656.9
551.975	38439.1	551.975	11647.6
552	38434.8	552	11644
552.025	38452.9	552.025	11636.6
552.05	38461.8	552.05	11631.6
552.075	38491.3	552.075	11636.2
552.1	38517	552.1	11640.1
552.125	38523.7	552.125	11638.6
552.15	38529.1	552.15	11636
552.175	38530.7	552.175	11630.6
552.2	38529.8	552.2	11624.3
552.225	38525.9	552.225	11620.1
552.25	38559.5	552.25	11623.6
552.275	38578.8	552.275	11615.9
552.3	38602.4	552.3	11601.6
552.325	38652.2	552.325	11600.5
552.35	38670.6	552.35	11602.5
552.375	38688.9	552.375	11605.5
552.4	38702.7	552.4	11613.7
552.425	38721.3	552.425	11612
552.45	38746.4	552.45	11604.2
552.475	38741.1	552.475	11603.5
552.5	38725.6	552.5	11590.1
552.525	38708.6	552.525	11591.1
552.55	38677.8	552.55	11587.9
552.575	38681.2	552.575	11592.1
552.6	38692.9	552.6	11593.4
552.625	38709.5	552.625	11604.4
552.65	38740	552.65	11608.2
552.675	38749.2	552.675	11603.9
552.7	38769.3	552.7	11600.7
552.725	38786.2	552.725	11606.1
552.75	38786.3	552.75	11602.2
552.775	38755.8	552.775	11586.4
552.8	38739.5	552.8	11576
552.825	38743.1	552.825	11573.4
552.85	38756.7	552.85	11558.2
552.875	38775	552.875	11541.7
552.9	38785.3	552.9	11531.6
552.925	38805	552.925	11526.2
552.95	38832.9	552.95	11522.1
552.975	38867.9	552.975	11527.2
553	38912.6	553	11516.8
553.025	38948	553.025	11518.9
553.05	38972.5	553.05	11527.8
553.075	39014.9	553.075	11531
553.1	39040.3	553.1	11535.2
553.125	39050.9	553.125	11534.3
553.15	39058	553.15	11527.7
553.175	39080.3	553.175	11517.7
553.2	39118.9	553.2	11521.9
553.225	39145.4	553.225	11511.9
553.25	39182.8	553.25	11505.4
553.275	39239.7	553.275	11498.9
553.3	39272.3	553.3	11497.2
553.325	39307.7	553.325	11500.1
553.35	39338.9	553.35	11505.9
553.375	39353.6	553.375	11504.5
553.4	39371.1	553.4	11504.6
553.425	39387.3	553.425	11505.5
553.45	39407.1	553.45	11502.3
553.475	39433.2	553.475	11510.8
553.5	39446.9	553.5	11507.3
553.525	39445.7	553.525	11497
553.55	39475.8	553.55	11506.2
553.575	39504.1	553.575	11515.6
553.6	39526.2	553.6	11516.6
553.625	39569.8	553.625	11522.8
553.65	39599	553.65	11518.7
553.675	39645.4	553.675	11521.2
553.7	39679.2	553.7	11525.3
553.725	39696.5	553.725	11528.3
553.75	39742.2	553.75	11535.4
553.775	39774.4	553.775	11546.6
553.8	39818	553.8	11549.3
553.825	39851	553.825	11552.5
553.85	39865.4	553.85	11551.6
553.875	39883.7	553.875	11557.5
553.9	39890.9	553.9	11549.4
553.925	39903.2	553.925	11557.4
553.95	39950.5	553.95	11572.3
553.975	39983.3	553.975	11577.8
554	39987.5	554	11571.6
554.025	40007.4	554.025	11582.2
554.05	40033.4	554.05	11597.8
554.075	40041.3	554.075	11605.1
554.1	40057.7	554.1	11607.4
554.125	40078.8	554.125	11615.4
554.15	40096.2	554.15	11620.6
554.175	40119.5	554.175	11622.4
554.2	40132.5	554.2	11620.3
554.225	40135.5	554.225	11630.8
554.25	40139.1	554.25	11618.6
554.275	40154.6	554.275	11621.4
554.3	40196.2	554.3	11623.4
554.325	40244.4	554.325	11629.7
554.35	40281.7	554.35	11635.4
554.375	40315.8	554.375	11633.3
554.4	40341.7	554.4	11634
554.425	40355.4	554.425	11637.6
554.45	40365.9	554.45	11644.8
554.475	40360	554.475	11645.7
554.5	40377.7	554.5	11655.7
554.525	40382	554.525	11668.2
554.55	40374	554.55	11680.5
554.575	40380.5	554.575	11679.8
554.6	40391.3	554.6	11669.2
554.625	40402.5	554.625	11659.2
554.65	40415.2	554.65	11647.5
554.675	40431.8	554.675	11632.8
554.7	40458	554.7	11627.7
554.725	40491.3	554.725	11625.7
554.75	40529.9	554.75	11617.9
554.775	40585.9	554.775	11624.2
554.8	40623.3	554.8	11627.7
554.825	40643.7	554.825	11625.4
554.85	40649.8	554.85	11622.4
554.875	40650.3	554.875	11622.5
554.9	40657.5	554.9	11616.8
554.925	40684.3	554.925	11615.5
554.95	40683.6	554.95	11602.2
554.975	40686.5	554.975	11594.9
555	40703.7	555	11587.1
555.025	40720	555.025	11579.3
555.05	40769.8	555.05	11571.2
555.075	40818.8	555.075	11563.4
555.1	40886.6	555.1	11548.5
555.125	40926.4	555.125	11548.5
555.15	40946.5	555.15	11546.4
555.175	40974.9	555.175	11548.6
555.2	40992.4	555.2	11544.6
555.225	40993.7	555.225	11539
555.25	40991.2	555.25	11538.8
555.275	41018.1	555.275	11540.8
555.3	41031.8	555.3	11522.7
555.325	41049.4	555.325	11507
555.35	41069.5	555.35	11496.6
555.375	41072.6	555.375	11485.7
555.4	41086	555.4	11477
555.425	41109.2	555.425	11473.6
555.45	41131.8	555.45	11470
555.475	41149.8	555.475	11474.5
555.5	41163.6	555.5	11466.6
555.525	41162.2	555.525	11460.2
555.55	41160.4	555.55	11456.6
555.575	41161.7	555.575	11449.8
555.6	41159.9	555.6	11439.9
555.625	41152.3	555.625	11426.5
555.65	41156.8	555.65	11427
555.675	41160.8	555.675	11423.4
555.7	41175	555.7	11423.5
555.725	41212.2	555.725	11422.1
555.75	41237.7	555.75	11418.8
555.775	41252.1	555.775	11419
555.8	41274.6	555.8	11410
555.825	41310.5	555.825	11401.7
555.85	41348	555.85	11402.7
555.875	41370.5	555.875	11408.8
555.9	41395.3	555.9	11415.2
555.925	41427.2	555.925	11427.2
555.95	41446.4	555.95	11427.5
555.975	41447.5	555.975	11417.6
556	41464.6	556	11408.4
556.025	41470.8	556.025	11400.8
556.05	41465.2	556.05	11391.4
556.075	41462	556.075	11390.3
556.1	41462.1	556.1	11386.4
556.125	41460.4	556.125	11371.8
556.15	41468.8	556.15	11368
556.175	41491.5	556.175	11370.6
556.2	41526	556.2	11372
556.225	41557	556.225	11378.1
556.25	41565.3	556.25	11372.4
556.275	41551	556.275	11377.5
556.3	41523.7	556.3	11381
556.325	41490.7	556.325	11381.8
556.35	41468.9	556.35	11384.9
556.375	41432.2	556.375	11394.6
556.4	41432.1	556.4	11394.7
556.425	41429	556.425	11386.2
556.45	41420.5	556.45	11380.9
556.475	41431.3	556.475	11380.2
556.5	41441.7	556.5	11388.3
556.525	41460.2	556.525	11388.8
556.55	41488	556.55	11383.8
556.575	41511.5	556.575	11385.6
556.6	41538	556.6	11388.4
556.625	41573.9	556.625	11395.9
556.65	41597.2	556.65	11397.7
556.675	41618.2	556.675	11407.2
556.7	41622.1	556.7	11406.1
556.725	41630.2	556.725	11404.2
556.75	41632.7	556.75	11404.5
556.775	41634	556.775	11400.4
556.8	41636.3	556.8	11405
556.825	41643.7	556.825	11407.1
556.85	41642.7	556.85	11418
556.875	41671.2	556.875	11425.9
556.9	41706.5	556.9	11436.9
556.925	41734.1	556.925	11442.9
556.95	41777.2	556.95	11442.3
556.975	41808.6	556.975	11446.9
557	41807.1	557	11443.4
557.025	41826.6	557.025	11446.2
557.05	41849.1	557.05	11429.3
557.075	41868.7	557.075	11423.9
557.1	41865.8	557.1	11412.6
557.125	41863.6	557.125	11406.9
557.15	41875.4	557.15	11403.6
557.175	41871.5	557.175	11387.8
557.2	41866.8	557.2	11380.7
557.225	41880.2	557.225	11385.8
557.25	41905.9	557.25	11388.5
557.275	41913.3	557.275	11396.9
557.3	41928.1	557.3	11397.6
557.325	41942	557.325	11395.4
557.35	41973	557.35	11386.1
557.375	42009.5	557.375	11385
557.4	42057.3	557.4	11396.6
557.425	42091	557.425	11394.1
557.45	42116.7	557.45	11391.2
557.475	42115.3	557.475	11391.2
557.5	42136	557.5	11395.4
557.525	42164.1	557.525	11406
557.55	42215.7	557.55	11415.7
557.575	42272.7	557.575	11417.9
557.6	42302.3	557.6	11421.4
557.625	42323.7	557.625	11418.1
557.65	42350.7	557.65	11415.4
557.675	42358.9	557.675	11407.2
557.7	42392.6	557.7	11416.7
557.725	42426.8	557.725	11427.7
557.75	42447.7	557.75	11427
557.775	42470.2	557.775	11413.5
557.8	42476.6	557.8	11405.3
557.825	42472.5	557.825	11400
557.85	42483.6	557.85	11393.6
557.875	42489	557.875	11378.5
557.9	42480	557.9	11351.2
557.925	42481.9	557.925	11342.4
557.95	42463.2	557.95	11327.5
557.975	42475.4	557.975	11333.2
558	42501.4	558	11342.8
558.025	42550	558.025	11360.3
558.05	42588.7	558.05	11377.9
558.075	42639.7	558.075	11387.6
558.1	42693.4	558.1	11385.3
558.125	42756.5	558.125	11378.6
558.15	42784.7	558.15	11366.7
558.175	42803.9	558.175	11356.6
558.2	42815.8	558.2	11347.8
558.225	42804.1	558.225	11344.3
558.25	42839.5	558.25	11344.1
558.275	42870.1	558.275	11340.3
558.3	42890.5	558.3	11336.3
558.325	42922.1	558.325	11355.7
558.35	42947.9	558.35	11366.6
558.375	42974.5	558.375	11382.9
558.4	42996.5	558.4	11385.9
558.425	43000.6	558.425	11374.1
558.45	43024.6	558.45	11376.3
558.475	43044.2	558.475	11371.6
558.5	43066.1	558.5	11368.3
558.525	43101.9	558.525	11368.8
558.55	43131.4	558.55	11371.9
558.575	43145.1	558.575	11384.4
558.6	43166.6	558.6	11400.3
558.625	43177.3	558.625	11410.7
558.65	43183.1	558.65	11415.5
558.675	43172.8	558.675	11421.9
558.7	43159	558.7	11424.7
558.725	43117.8	558.725	11420.7
558.75	43093.3	558.75	11414.5
558.775	43068.3	558.775	11398.8
558.8	43078.1	558.8	11386.5
558.825	43082.3	558.825	11369.5
558.85	43073.1	558.85	11352.8
558.875	43083	558.875	11339.4
558.9	43094.8	558.9	11331.6
558.925	43126	558.925	11326.5
558.95	43151.4	558.95	11334.4
558.975	43164	558.975	11332.6
559	43182.2	559	11319.6
559.025	43193	559.025	11318.1
559.05	43183.9	559.05	11317.1
559.075	43203.4	559.075	11319.7
559.1	43231.1	559.1	11322.4
559.125	43261.1	559.125	11328.8
559.15	43311	559.15	11343.2
559.175	43357.2	559.175	11359.7
559.2	43414.5	559.2	11372
559.225	43477.8	559.225	11381.5
559.25	43510.6	559.25	11384.9
559.275	43524.7	559.275	11384.7
559.3	43508.7	559.3	11362.1
559.325	43521.6	559.325	11356.4
559.35	43540.3	559.35	11369.6
559.375	43546	559.375	11379.1
559.4	43537.9	559.4	11383
559.425	43527.6	559.425	11389.9
559.45	43518.8	559.45	11399.3
559.475	43520	559.475	11407.8
559.5	43523.2	559.5	11405.5
559.525	43481.9	559.525	11394.3
559.55	43468	559.55	11392.8
559.575	43455.2	559.575	11379.5
559.6	43431.8	559.6	11362.9
559.625	43426.5	559.625	11348
559.65	43433.2	559.65	11330.9
559.675	43430.9	559.675	11324.6
559.7	43440.3	559.7	11325.7
559.725	43430.7	559.725	11324.8
559.75	43428	559.75	11313.9
559.775	43414.8	559.775	11312.5
559.8	43397.9	559.8	11306.4
559.825	43404.3	559.825	11302.1
559.85	43420.7	559.85	11292.1
559.875	43446.4	559.875	11272.6
559.9	43466	559.9	11272.2
559.925	43472.9	559.925	11263.3
559.95	43490.7	559.95	11260
559.975	43520.8	559.975	11261.9
560	43571.5	560	11267.3
560.025	43636	560.025	11273.6
560.05	43678.5	560.05	11280.4
560.075	43692.2	560.075	11277.8
560.1	43697	560.1	11275
560.125	43693.6	560.125	11276.9
560.15	43698.9	560.15	11276.7
560.175	43713.5	560.175	11281.6
560.2	43694.1	560.2	11273
560.225	43703.3	560.225	11265.7
560.25	43717.7	560.25	11256
560.275	43730	560.275	11252.8
560.3	43771.3	560.3	11252.1
560.325	43825.5	560.325	11249.8
560.35	43851.4	560.35	11237
560.375	43872.3	560.375	11228.8
560.4	43880.5	560.4	11222.6
560.425	43872.9	560.425	11211.8
560.45	43867.6	560.45	11212.6
560.475	43868.7	560.475	11206.4
560.5	43880.6	560.5	11217.2
560.525	43896.7	560.525	11215.7
560.55	43903.8	560.55	11210.9
560.575	43916.8	560.575	11211
560.6	43912.2	560.6	11199.4
560.625	43896	560.625	11179.2
560.65	43885.7	560.65	11163.2
560.675	43899.5	560.675	11163
560.7	43930.3	560.7	11169.3
560.725	43954.5	560.725	11164.1
560.75	43978.9	560.75	11159.4
560.775	44024.3	560.775	11172
560.8	44076.4	560.8	11179
560.825	44109.6	560.825	11174.8
560.85	44144.2	560.85	11176.9
560.875	44162.8	560.875	11175.7
560.9	44163.6	560.9	11177.8
560.925	44158.6	560.925	11186
560.95	44171.8	560.95	11183.5
560.975	44190	560.975	11190.3
561	44219.1	561	11205.2
561.025	44273	561.025	11227.3
561.05	44330.7	561.05	11238.2
561.075	44359.3	561.075	11240.1
561.1	44362.4	561.1	11237.8
561.125	44381.1	561.125	11239.4
561.15	44393.6	561.15	11240.7
561.175	44402	561.175	11235.4
561.2	44403.5	561.2	11234.7
561.225	44390.4	561.225	11218.8
561.25	44370	561.25	11212.5
561.275	44355	561.275	11206
561.3	44332.3	561.3	11197.2
561.325	44325.3	561.325	11195.8
561.35	44329.3	561.35	11204.4
561.375	44342.7	561.375	11204
561.4	44371.8	561.4	11212.6
561.425	44392.4	561.425	11213.2
561.45	44408.5	561.45	11218.4
561.475	44437.6	561.475	11234.2
561.5	44447.9	561.5	11241.7
561.525	44448.8	561.525	11251.5
561.55	44431.7	561.55	11258.9
561.575	44377.4	561.575	11267
561.6	44343.7	561.6	11272.8
561.625	44347.2	561.625	11288.4
561.65	44324.7	561.65	11290.1
561.675	44317.6	561.675	11282.7
561.7	44311.2	561.7	11269.9
561.725	44304.8	561.725	11254.5
561.75	44262.8	561.75	11239.6
561.775	44242.9	561.775	11227.6
561.8	44236.9	561.8	11224.3
561.825	44243.3	561.825	11217
561.85	44246.9	561.85	11212.5
561.875	44244.2	561.875	11216.1
561.9	44240	561.9	11209.7
561.925	44240.4	561.925	11207.8
561.95	44207.2	561.95	11186.6
561.975	44177.5	561.975	11166.8
562	44164.8	562	11157.8
562.025	44141.9	562.025	11154.5
562.05	44123.7	562.05	11147.6
562.075	44131.5	562.075	11144
562.1	44152.7	562.1	11143.9
562.125	44158	562.125	11136.9
562.15	44174.8	562.15	11142.4
562.175	44171.7	562.175	11138.4
562.2	44165.9	562.2	11127.5
562.225	44163.3	562.225	11131.4
562.25	44166.4	562.25	11125
562.275	44182.6	562.275	11112.9
562.3	44159.3	562.3	11094.6
562.325	44129.1	562.325	11084.1
562.35	44120.6	562.35	11079.8
562.375	44119.4	562.375	11077.9
562.4	44113.4	562.4	11087
562.425	44114.3	562.425	11094.1
562.45	44114.9	562.45	11096.6
562.475	44107.5	562.475	11105.7
562.5	44114.5	562.5	11105.5
562.525	44146	562.525	11099.6
562.55	44179.1	562.55	11099.7
562.575	44186.8	562.575	11096
562.6	44174.3	562.6	11084.5
562.625	44177	562.625	11082.3
562.65	44162.8	562.65	11087.2
562.675	44156.2	562.675	11083
562.7	44158	562.7	11085.5
562.725	44169.8	562.725	11072.6
562.75	44188.4	562.75	11070.9
562.775	44213.2	562.775	11067.9
562.8	44244	562.8	11072.3
562.825	44295	562.825	11080.3
562.85	44340	562.85	11063.5
562.875	44367	562.875	11059.5
562.9	44367.1	562.9	11049.4
562.925	44383.1	562.925	11054.9
562.95	44388.3	562.95	11069.3
562.975	44384.4	562.975	11093.4
563	44385.5	563	11110.6
563.025	44415.6	563.025	11131.5
563.05	44407.2	563.05	11135.7
563.075	44397.2	563.075	11130.1
563.1	44396.4	563.1	11132.9
563.125	44406.8	563.125	11132.2
563.15	44427.6	563.15	11119.1
563.175	44441.5	563.175	11120.1
563.2	44429.3	563.2	11114.1
563.225	44446.1	563.225	11117.6
563.25	44470.4	563.25	11113.1
563.275	44497.8	563.275	11121.1
563.3	44551.1	563.3	11118.4
563.325	44592.1	563.325	11110.9
563.35	44597.9	563.35	11111.2
563.375	44588.4	563.375	11115.9
563.4	44589	563.4	11120.8
563.425	44582.1	563.425	11114.9
563.45	44589.6	563.45	11130.3
563.475	44600.5	563.475	11141.6
563.5	44623.3	563.5	11144.2
563.525	44641	563.525	11146.3
563.55	44644.7	563.55	11144.6
563.575	44685.4	563.575	11149
563.6	44707.4	563.6	11155
563.625	44709	563.625	11155.7
563.65	44712.3	563.65	11155.8
563.675	44703.8	563.675	11147.3
563.7	44682.2	563.7	11140.5
563.725	44671	563.725	11137.6
563.75	44684.3	563.75	11124.2
563.775	44711.7	563.775	11116
563.8	44714.7	563.8	11106
563.825	44701.6	563.825	11090.7
563.85	44711.4	563.85	11082.2
563.875	44734.4	563.875	11084.3
563.9	44737	563.9	11067.2
563.925	44756.5	563.925	11056.6
563.95	44774.8	563.95	11046.7
563.975	44793.4	563.975	11044.6
564	44798.5	564	11050.9
564.025	44788.7	564.025	11043.1
564.05	44770.7	564.05	11034.4
564.075	44733.1	564.075	11009.1
564.1	44687.1	564.1	10992.3
564.125	44657.9	564.125	10991.2
564.15	44620.2	564.15	10974.8
564.175	44603.3	564.175	10967.4
564.2	44600.8	564.2	10956.4
564.225	44606.5	564.225	10944.1
564.25	44620	564.25	10923.7
564.275	44640.2	564.275	10906.6
564.3	44639.9	564.3	10894.2
564.325	44644.1	564.325	10877.5
564.35	44658.6	564.35	10872.7
564.375	44657.4	564.375	10874.6
564.4	44650.8	564.4	10874.8
564.425	44645.1	564.425	10877.8
564.45	44655.5	564.45	10886.1
564.475	44682.5	564.475	10889.9
564.5	44698.9	564.5	10902.4
564.525	44713.7	564.525	10920.2
564.55	44719	564.55	10918.2
564.575	44689.7	564.575	10925.4
564.6	44652.8	564.6	10931
564.625	44622.8	564.625	10930.7
564.65	44601.6	564.65	10932.7
564.675	44602.3	564.675	10942
564.7	44603.9	564.7	10938
564.725	44611.1	564.725	10924.3
564.75	44616.3	564.75	10914.4
564.775	44597.7	564.775	10907.6
564.8	44577.6	564.8	10906.9
564.825	44551.1	564.825	10908.4
564.85	44496.9	564.85	10917.1
564.875	44485.8	564.875	10912.9
564.9	44501.3	564.9	10921.1
564.925	44504.1	564.925	10918.3
564.95	44503.1	564.95	10912.7
564.975	44513.9	564.975	10916
565	44538.7	565	10922.4
565.025	44552.7	565.025	10935.2
565.05	44545	565.05	10954.5
565.075	44539.8	565.075	10971.6
565.1	44543.3	565.1	10993.2
565.125	44540.4	565.125	11000.7
565.15	44557.5	565.15	10999.4
565.175	44578.3	565.175	11003.8
565.2	44581.9	565.2	11000.5
565.225	44578.3	565.225	11004.9
565.25	44557.9	565.25	11007.7
565.275	44553.9	565.275	11005.2
565.3	44543.1	565.3	11002.1
565.325	44527.1	565.325	11000.1
565.35	44549.9	565.35	11006.3
565.375	44567.7	565.375	11006.7
565.4	44594.3	565.4	11002.8
565.425	44615.6	565.425	10998.3
565.45	44615.9	565.45	10986.3
565.475	44616.1	565.475	10983.9
565.5	44609.9	565.5	10984.2
565.525	44600.1	565.525	10988.5
565.55	44571.5	565.55	10989.7
565.575	44558.6	565.575	10990.4
565.6	44543	565.6	10992.1
565.625	44521.9	565.625	10999.2
565.65	44508.6	565.65	11002.3
565.675	44508.9	565.675	11004.8
565.7	44527.7	565.7	11009.4
565.725	44519	565.725	11003.5
565.75	44497.3	565.75	11001.9
565.775	44479.4	565.775	10995.1
565.8	44428	565.8	10977.1
565.825	44381	565.825	10964.8
565.85	44364.2	565.85	10941.6
565.875	44349.2	565.875	10925.9
565.9	44371.7	565.9	10923.2
565.925	44390.9	565.925	10919.8
565.95	44384.5	565.95	10908.6
565.975	44383.2	565.975	10921
566	44383.3	566	10933.1
566.025	44393.7	566.025	10944.7
566.05	44429.4	566.05	10951.5
566.075	44459	566.075	10962
566.1	44481.5	566.1	10958.6
566.125	44497.5	566.125	10936.1
566.15	44480.7	566.15	10911.4
566.175	44453.4	566.175	10889.1
566.2	44431.7	566.2	10875.3
566.225	44411.3	566.225	10861.2
566.25	44387.2	566.25	10845.4
566.275	44350.7	566.275	10825.5
566.3	44333.7	566.3	10808.6
566.325	44318	566.325	10786.4
566.35	44312.3	566.35	10766.2
566.375	44324.5	566.375	10745.6
566.4	44347.8	566.4	10743.6
566.425	44348.8	566.425	10752.6
566.45	44343.5	566.45	10756.7
566.475	44349	566.475	10758.6
566.5	44332.1	566.5	10760.1
566.525	44324.4	566.525	10753.8
566.55	44314	566.55	10746.8
566.575	44320.6	566.575	10744.5
566.6	44351.5	566.6	10755.6
566.625	44363.5	566.625	10766.2
566.65	44380.8	566.65	10764.6
566.675	44385.9	566.675	10769.9
566.7	44393.1	566.7	10782.1
566.725	44404.4	566.725	10799.1
566.75	44385.6	566.75	10808.4
566.775	44366.2	566.775	10816.6
566.8	44363.6	566.8	10823.8
566.825	44350.2	566.825	10829.9
566.85	44356.4	566.85	10831.7
566.875	44386	566.875	10831.7
566.9	44397.8	566.9	10827.5
566.925	44414.6	566.925	10821.7
566.95	44420.1	566.95	10819.4
566.975	44399.2	566.975	10814.2
567	44404.1	567	10805.4
567.025	44403.6	567.025	10813.1
567.05	44400.6	567.05	10815.2
567.075	44416.1	567.075	10827.8
567.1	44422.4	567.1	10841.9
567.125	44442.1	567.125	10864.6
567.15	44477.5	567.15	10874.5
567.175	44482.2	567.175	10880.7
567.2	44495.8	567.2	10885.6
567.225	44517.1	567.225	10893.5
567.25	44529.7	567.25	10886
567.275	44549	567.275	10870.9
567.3	44550.4	567.3	10861
567.325	44526	567.325	10857.6
567.35	44484.2	567.35	10840.8
567.375	44472.4	567.375	10841.6
567.4	44475.5	567.4	10858.7
567.425	44493.3	567.425	10880.5
567.45	44503.7	567.45	10896
567.475	44520.7	567.475	10910
567.5	44533.2	567.5	10932.3
567.525	44541	567.525	10948
567.55	44534.3	567.55	10956.4
567.575	44517.8	567.575	10946.9
567.6	44514.8	567.6	10940.3
567.625	44506.4	567.625	10944.5
567.65	44494.6	567.65	10952.4
567.675	44459.6	567.675	10951.7
567.7	44415.5	567.7	10934.1
567.725	44385.2	567.725	10918.5
567.75	44357.2	567.75	10914.6
567.775	44353.1	567.775	10911.5
567.8	44355.4	567.8	10915.3
567.825	44340.7	567.825	10916.1
567.85	44312.5	567.85	10920
567.875	44269.5	567.875	10910.8
567.9	44230.3	567.9	10907
567.925	44198	567.925	10907.1
567.95	44160.8	567.95	10898.3
567.975	44140.7	567.975	10893.4
568	44135.7	568	10890.3
568.025	44162.3	568.025	10885.6
568.05	44189.2	568.05	10884.2
568.075	44185.9	568.075	10879.3
568.1	44192.3	568.1	10872.8
568.125	44189.4	568.125	10866.9
568.15	44158.8	568.15	10861.7
568.175	44156.8	568.175	10855.4
568.2	44145.5	568.2	10851
568.225	44151.6	568.225	10846.8
568.25	44151.9	568.25	10843.3
568.275	44141	568.275	10848.4
568.3	44136.4	568.3	10839.1
568.325	44117.2	568.325	10836.5
568.35	44098.9	568.35	10821.8
568.375	44084.3	568.375	10808.9
568.4	44047	568.4	10793.8
568.425	44019.6	568.425	10789
568.45	43989.5	568.45	10774.2
568.475	43939.6	568.475	10764.2
568.5	43911.1	568.5	10754.9
568.525	43878.1	568.525	10747.1
568.55	43831.1	568.55	10750.1
568.575	43800.2	568.575	10743.8
568.6	43754.6	568.6	10721.1
568.625	43719.7	568.625	10711.6
568.65	43688.3	568.65	10705.4
568.675	43669	568.675	10689.8
568.7	43639.6	568.7	10667.1
568.725	43626.3	568.725	10657.9
568.75	43611.1	568.75	10651.4
568.775	43602.5	568.775	10638.1
568.8	43605.5	568.8	10638.4
568.825	43619.7	568.825	10634.2
568.85	43633.3	568.85	10656.2
568.875	43609.4	568.875	10671.1
568.9	43586.8	568.9	10674.9
568.925	43563.6	568.925	10666.8
568.95	43539.2	568.95	10667.3
568.975	43520.5	568.975	10676.3
569	43502.9	569	10687
569.025	43472.6	569.025	10685.5
569.05	43434.1	569.05	10683.4
569.075	43393.6	569.075	10688.7
569.1	43353.4	569.1	10691.8
569.125	43349.7	569.125	10685.3
569.15	43344.7	569.15	10681.8
569.175	43332.2	569.175	10677.1
569.2	43321.8	569.2	10683.1
569.225	43317.5	569.225	10687.7
569.25	43300.9	569.25	10699.5
569.275	43262.4	569.275	10701
569.3	43217.1	569.3	10697.2
569.325	43163.6	569.325	10677.7
569.35	43122.5	569.35	10671.2
569.375	43101.6	569.375	10657.5
569.4	43076.1	569.4	10645.9
569.425	43048.7	569.425	10650
569.45	43018.7	569.45	10634
569.475	43003.1	569.475	10624.3
569.5	42980.6	569.5	10623.4
569.525	42974.8	569.525	10619.8
569.55	42951.1	569.55	10601.7
569.575	42933.9	569.575	10590.9
569.6	42922.8	569.6	10582.9
569.625	42908.8	569.625	10581.7
569.65	42912.2	569.65	10590.3
569.675	42919.2	569.675	10596.3
569.7	42890.4	569.7	10589.9
569.725	42856.3	569.725	10600.4
569.75	42858.8	569.75	10595.5
569.775	42839.6	569.775	10599.6
569.8	42852.2	569.8	10612.7
569.825	42876.7	569.825	10619
569.85	42901.6	569.85	10625.3
569.875	42939.8	569.875	10651
569.9	42985.6	569.9	10668.9
569.925	43011.3	569.925	10674.8
569.95	43019.9	569.95	10680.3
[truncated: 49 more rows]

## Sheet: Figure 2ef
Figure 2ef
H-BinCenter	Counts	S-BinCenter	Counts
1.8	58707	0.005	1945
5.4	42788	0.015	4293
9	41946	0.025	6707
12.6	44208	0.035	10178
16.2	53328	0.045	12795
19.8	53319	0.055	15198
23.4	54341	0.065	17929
27	51506	0.075	20503
30.6	41265	0.085	23584
34.2	34455	0.095	26679
37.8	31458	0.105	27427
41.4	30761	0.115	30068
45	30503	0.125	32974
48.6	26629	0.135	34032
52.2	23870	0.145	36765
55.8	24322	0.155	38762
59.4	27028	0.165	41621
63	24087	0.175	40692
66.6	28736	0.185	40083
70.2	29218	0.195	40490
73.8	30125	0.205	43006
77.4	27219	0.215	40827
81	19609	0.225	40292
84.6	21756	0.235	40147
88.2	17904	0.245	35844
91.8	21022	0.255	44059
95.4	20484	0.265	38933
99	21792	0.275	38428
102.6	26521	0.285	40708
106.2	29778	0.295	43395
109.8	33416	0.305	43904
113.4	44584	0.315	44510
117	43160	0.325	45433
120.6	45206	0.335	48546
124.2	53875	0.345	48689
127.8	47648	0.355	48209
131.4	42560	0.365	46444
135	38298	0.375	47803
138.6	41547	0.385	49630
142.2	35667	0.395	48640
145.8	34341	0.405	51085
149.4	31031	0.415	48530
153	28995	0.425	48660
156.6	24965	0.435	51391
160.2	23583	0.445	53452
163.8	22043	0.455	57008
167.4	21954	0.465	51501
171	21449	0.475	44288
174.6	22130	0.485	44164
178.2	25545	0.495	40741
181.8	15620	0.505	46012
185.4	18098	0.515	39743
189	17540	0.525	39627
192.6	17567	0.535	37760
196.2	16816	0.545	36979
199.8	16920	0.555	37204
203.4	17466	0.565	36444
207	19058	0.575	35012
210.6	23403	0.585	34678
214.2	24383	0.595	32947
217.8	19816	0.605	33560
221.4	16534	0.615	31484
225	16683	0.625	30529
228.6	18499	0.635	28973
232.2	15804	0.645	28404
235.8	15928	0.655	27069
239.4	15998	0.665	24898
243	14232	0.675	23591
246.6	14373	0.685	22264
250.2	15367	0.695	22531
253.8	16469	0.705	19837
257.4	18454	0.715	20169
261	17025	0.725	19711
264.6	18710	0.735	19625
268.2	19365	0.745	17228
271.8	24207	0.755	17339
275.4	25077	0.765	16918
279	25088	0.775	16248
282.6	23757	0.785	14575
286.2	21683	0.795	13244
289.8	22063	0.805	13629
293.4	23803	0.815	12086
297	28766	0.825	11470
300.6	27083	0.835	10708
304.2	25097	0.845	9966
307.8	22838	0.855	9372
311.4	20423	0.865	8491
315	19733	0.875	7245
318.6	19425	0.885	7571
322.2	17259	0.895	6216
325.8	20534	0.905	6737
329.4	25858	0.915	6101
333	30753	0.925	5597
336.6	35439	0.935	5465
340.2	40957	0.945	4730
343.8	40047	0.955	3760
347.4	44092	0.965	3821
351	38661	0.975	1654
354.6	51112	0.985	440
358.2	48586	0.995	2497

## Sheet: Figure 3a
Figure 3a
Initial Angle	t = 1			t = 2			t = 3			t = 6			t = 12
	Final tilt	Eq. energy	Energy difference	Final tilt	Eq. energy	Energy difference	Final tilt	Eq. energy	Energy difference	Final tilt	Eq. energy	Energy difference	Final tilt	Eq. energy	Energy difference
0	0.66305	-0.45054	0	0.1754	-0.45058	0	0.1317	-0.45052	0	0.0252	-0.45052	0	0.01754	-0.45151	0
0.2	0.48696	-0.44938	0.00116	0.11199	-0.44949	0.00109	0.13512	-0.44989	0.00063222	0.09408	-0.45003	0.000497422	0.19995	-0.45041	0.00109
0.4	0.12359	-0.44939	0.00115	0.01689	-0.44979	0.000793322	0.17156	-0.44985	0.000675253	0.33899	-0.44908	0.00145	0.61409	-0.45023	0.00128
0.6	0.31435	-0.4494	0.00114	0.39062	-0.4497	0.00088274	0.32064	-0.44963	0.000895651	0.81075	-0.44841	0.00211	0.9941	-0.45027	0.00123
0.8	0.03098	-0.44919	0.00135	0.18748	-0.44959	0.000989046	0.46252	-0.44925	0.00127	0.85889	-0.44882	0.0017	0.68264	-0.45034	0.00116
1	0.06518	-0.44929	0.00125	0.50077	-0.4499	0.000679467	0.69297	-0.4475	0.00302	0.96212	-0.4489	0.00163	1.03049	-0.45048	0.00103
1.2	0.34492	-0.44917	0.00137	0.4724	-0.44861	0.00197	0.83801	-0.44683	0.00369	1.4793	-0.44839	0.00214	0.89977	-0.45023	0.00127
1.4	0.13814	-0.44833	0.00221	0.26985	-0.44863	0.00195	2.10579	-0.4477	0.00282	1.87475	-0.4488	0.00173	1.61049	-0.45021	0.00129
1.6	0.07485	-0.45018	0.000359795	0.3494	-0.44812	0.00246	1.98957	-0.44914	0.00139	1.69638	-0.44951	0.00102	1.60362	-0.45	0.0015
1.8	0.22442	-0.45034	0.000199975	0.36574	-0.44715	0.00343	1.91082	-0.4492	0.00132	1.93293	-0.44924	0.00128	1.68874	-0.45018	0.00133
2	0.58875	-0.44976	0.000778626	3.11576	-0.4471	0.00348	2.10446	-0.44913	0.0014	2.28449	-0.44921	0.00131	1.85593	-0.45017	0.00134

## Sheet: Figure 4h
Figure 4h
Bin center	epsxx	epsxy	epsyy	wxy	Dilation
-1	4.76837e-07	0	6.67572e-06	0	1.43051e-05
-0.96	0	0	1.43051e-06	0	2.86102e-06
-0.92	0	0	4.76837e-07	0	9.53674e-07
-0.88	4.76837e-07	0	2.86102e-06	0	5.24521e-06
-0.84	4.76837e-07	0	3.33786e-06	0	6.67572e-06
-0.8	1.43051e-06	0	1.90735e-06	0	3.8147e-06
-0.76	1.43051e-06	4.76837e-07	6.19888e-06	0	1.09673e-05
-0.72	9.53674e-07	4.76837e-07	3.8147e-06	0	6.19888e-06
-0.68	2.38419e-06	1.43051e-06	4.76837e-06	0	1.33514e-05
-0.64	3.33786e-06	9.53674e-07	1.33514e-05	4.76837e-07	1.95503e-05
-0.6	2.86102e-06	1.43051e-06	9.53674e-06	0	3.33786e-05
-0.56	5.24521e-06	1.90735e-06	2.28882e-05	1.43051e-06	4.62532e-05
-0.52	7.62939e-06	2.38419e-06	2.47955e-05	1.90735e-06	4.24385e-05
-0.48	8.58307e-06	5.24521e-06	3.19481e-05	2.38419e-06	5.8651e-05
-0.44	1.81198e-05	7.15256e-06	5.10216e-05	5.24521e-06	7.77245e-05
-0.4	1.57356e-05	1.09673e-05	6.29425e-05	7.15256e-06	8.29697e-05
-0.36	2.71797e-05	1.23978e-05	7.05719e-05	1.23978e-05	0.000118732
-0.32	7.77245e-05	2.14577e-05	9.63211e-05	2.6226e-05	0.000151634
-0.28	8.44002e-05	3.29018e-05	0.000140667	4.29153e-05	0.000232697
-0.24	0.000130653	4.81606e-05	0.000238895	6.96182e-05	0.000405312
-0.2	0.000211716	9.39369e-05	0.000367641	0.000153065	0.000748158
-0.16	0.000392914	0.000234604	0.000758171	0.000346661	0.00139
-0.12	0.00106	0.000768185	0.00217	0.000844002	0.00356
-0.08	0.00376	0.00375	0.00732	0.00315	0.01042
-0.04	0.02715	0.02918	0.109	0.03399	0.1143
0	0.92757	0.90983	0.79404	0.91479	0.73819
0.04	0.03571	0.04925	0.07617	0.03974	0.1163
0.08	0.0024	0.00441	0.00651	0.00495	0.00965
0.12	0.000733852	0.0012	0.00151	0.00105	0.00214
0.16	0.000279903	0.000440121	0.00050354	0.000340939	0.000726223
0.2	0.000126839	0.000239849	0.000247955	0.000170231	0.000371456
0.24	7.20024e-05	0.000128746	0.000151157	0.000102043	0.000220776
0.28	4.29153e-05	9.44138e-05	0.000101566	5.72205e-05	0.000149727
0.32	2.86102e-05	8.58307e-05	8.39233e-05	3.76701e-05	0.000113487
0.36	1.90735e-05	5.24521e-05	5.62668e-05	4.673e-05	8.29697e-05
0.4	1.52588e-05	3.8147e-05	4.86374e-05	2.47955e-05	6.24657e-05
0.44	1.00136e-05	2.0504e-05	2.90871e-05	1.71661e-05	4.48227e-05
0.48	3.8147e-06	1.71661e-05	3.14713e-05	1.23978e-05	4.05312e-05
0.52	5.72205e-06	1.38283e-05	1.71661e-05	5.72205e-06	2.95639e-05
0.56	5.24521e-06	4.76837e-06	2.19345e-05	8.10623e-06	2.38419e-05
0.6	1.90735e-06	2.38419e-06	1.19209e-05	0	1.85966e-05
0.64	2.86102e-06	9.53674e-07	9.05991e-06	0	1.28746e-05
0.68	1.90735e-06	0	9.53674e-06	0	1.4782e-05
0.72	2.86102e-06	0	6.19888e-06	0	1.04904e-05
0.76	2.38419e-06	4.76837e-07	7.62939e-06	0	1.00136e-05
0.8	1.43051e-06	0	5.72205e-06	0	7.62939e-06
0.84	4.76837e-07	0	5.24521e-06	0	7.15256e-06
0.88	4.76837e-07	0	2.86102e-06	0	5.24521e-06
0.92	0	0	2.86102e-06	0	5.24521e-06
0.96	0	0	0	0	3.33786e-06
1	0	0	3.33786e-06	0	8.58307e-06

## Sheet: Figure 5d
Figure 5d
Case a		Case b		Case c
Frame #	Mean[tr(e)]	Frame #	Mean[tr(e)]	Frame #	Mean[tr(e)]
-4	0.0195	-88	0.00853	-22	0.01802
-3	0.01894	-87	0.00835	-21	0.01917
-2	0.01841	-86	0.00688	-20	0.015
-1	0.01841	-85	0.00813	-19	0.015
0	0.01655	-84	0.00813	-18	0.02082
1	0.01896	-83	0.00848	-17	0.01891
2	0.023	-82	0.00852	-16	0.01616
3	0.023	-81	0.00833	-15	0.01616
4	0.02489	-80	0.00833	-14	0.0137
5	0.02382	-79	0.00823	-13	0.01474
6	0.02459	-78	0.00814	-12	0.01691
7	0.02459	-77	0.00718	-11	0.01691
8	0.02394	-76	0.00241	-10	0.01613
9	0.02282	-75	0.00241	-9	0.01757
10	0.02245	-74	0.00788	-8	0.01983
11	0.02254	-73	0.00936	-7	0.0165
12	0.02254	-72	0.0082	-6	0.0165
13	0.02262	-71	0.0082	-5	0.01598
14	0.02332	-70	0.00933	-4	0.01607
15	0.0252	-69	0.00929	-3	0.01637
16	0.0252	-68	0.00821	-2	0.01637
17	0.02518	-67	0.00977	-1	0.01674
18	0.02405	-66	0.00977	0	0.01743
19	0.0251	-65	0.01134	1	0.0186
20	0.02495	-64	0.00887	2	0.01952
21	0.02495	-63	0.00643	3	0.01952
22	0.0251	-62	0.00643	4	0.01837
23	0.02521	-61	0.00252	5	0.01058
24	0.02513	-60	0.00934	6	0.01858
25	0.02513	-59	0.00616	7	0.01858
26	0.02433	-58	0.00616	8	0.01247
27	0.02544	-57	0.00928	9	0.013
		-56	0.00921	10	0.01495
		-55	0.00888	11	0.01495
		-54	0.00888	12	0.01666
		-53	0.00901	13	0.01776
		-52	0.00689	14	0.02054
		-51	0.00378	15	0.01905
		-50	0.00589	16	0.01905
		-49	0.00589	17	0.01809
		-48	0.00895	18	0.01832
		-47	0.00659	19	0.01798
		-46	-0.00297	20	0.01798
		-45	-0.00297	21	0.01805
		-44	0.00602	22	0.01808
		-43	0.00335	23	0.01742
		-42	-0.00473	24	0.01742
		-41	0.00836	25	0.01715
		-40	0.00836	26	0.01695
		-39	0.00554	27	0.02022
		-38	0.00505
		-37	0.00624
		-36	0.00624
		-35	0.00778
		-34	0.00216
		-33	-0.00233
		-32	-0.00233
		-31	3.4e-05
		-30	-0.00196
		-29	0.00592
		-28	0.00193
		-27	0.00193
		-26	0.00448
		-25	0.00622
		-24	-0.00137
		-23	-0.00137
		-22	-0.000945
		-21	0.00701
		-20	-0.00172
		-19	-0.00172
		-18	0.00769
		-17	0.00689
		-16	0.00541
		-15	0.00027
		-14	0.00027
		-13	0.00127
		-12	-0.000581
		-11	0.00769
		-10	0.00769
		-9	0.00523
		-8	-0.00105
		-7	0.0011
		-6	0.0011
		-5	0.00174
		-4	0.00497
		-3	0.00371
		-2	0.00932
		-1	0.00932
		0	0.00695
		1	-0.00149
		2	0.00838
		3	0.00838
		4	0.00924
		5	-0.00167
		6	0.00467
		7	0.00467
		8	-0.00264
		9	-0.00577
		10	-0.00158
		11	0.00783
		12	0.00783
		13	-5.9e-05
		14	-0.00166
		15	0.00049
		16	0.00049
		17	-0.00603
		18	-0.00272
		19	-0.00198
		20	-0.00198
		21	-0.00525
		22	0.00687
		23	0.00712
		24	0.00682
		25	0.00682

## Sheet: Figure 5e
Figure 5e
Case a		Case b		Case c
Frame #	sigma[tr(e)]	Frame #	sigma[tr(e)]	Frame #	sigma[tr(e)]
-4	0.01042	-88	0.01337	-22	0.0075
-3	0.00906	-87	0.01782	-21	0.00874
-2	0.0149	-86	0.01217	-20	0.01439
-1	0.0149	-85	0.00989	-19	0.01439
0	0.01341	-84	0.00989	-18	0.01809
1	0.01466	-83	0.00794	-17	0.01394
2	0.00942	-82	0.00993	-16	0.0194
3	0.00942	-81	0.01148	-15	0.0194
4	0.00849	-80	0.01148	-14	0.01927
5	0.01117	-79	0.01261	-13	0.01198
6	0.00895	-78	0.01175	-12	0.01375
7	0.00895	-77	0.01722	-11	0.01375
8	0.0089	-76	0.02836	-10	0.01471
9	0.00894	-75	0.02836	-9	0.014
10	0.00851	-74	0.01082	-8	0.01619
11	0.01363	-73	0.01368	-7	0.01845
12	0.01363	-72	0.01098	-6	0.01845
13	0.01208	-71	0.01098	-5	0.01645
14	0.01079	-70	0.01499	-4	0.01584
15	0.00447	-69	0.01711	-3	0.01295
16	0.00447	-68	0.01704	-2	0.01295
17	0.00396	-67	0.01991	-1	0.01582
18	0.01205	-66	0.01991	0	0.01135
19	0.00476	-65	0.02061	1	0.01687
20	0.00404	-64	0.01429	2	0.00807
21	0.00404	-63	0.02021	3	0.00807
22	0.01174	-62	0.02021	4	0.01906
23	0.01477	-61	0.02987	5	0.02426
24	0.00498	-60	0.02165	6	0.0185
25	0.00498	-59	0.02261	7	0.0185
26	0.01449	-58	0.02261	8	0.02602
27	0.00989	-57	0.02076	9	0.0218
		-56	0.01735	10	0.02223
		-55	0.02268	11	0.02223
		-54	0.02268	12	0.01684
		-53	0.02309	13	0.01852
		-52	0.01828	14	0.00627
		-51	0.02057	15	0.00678
		-50	0.02025	16	0.00678
		-49	0.02025	17	0.00792
		-48	0.02432	18	0.0078
		-47	0.02331	19	0.00702
		-46	0.02792	20	0.00702
		-45	0.02792	21	0.00482
		-44	0.0208	22	0.00968
		-43	0.02359	23	0.00615
		-42	0.0295	24	0.00615
		-41	0.01233	25	0.00594
		-40	0.01233	26	0.00677
		-39	0.01784	27	0.01747
		-38	0.02736
		-37	0.01207
		-36	0.01207
		-35	0.02067
		-34	0.02942
		-33	0.02956
		-32	0.02956
		-31	0.02905
		-30	0.0271
		-29	0.01466
		-28	0.0265
		-27	0.0265
		-26	0.03195
		-25	0.02051
		-24	0.03003
		-23	0.03003
		-22	0.02919
		-21	0.02645
		-20	0.03681
		-19	0.03681
		-18	0.0247
		-17	0.02213
		-16	0.01832
		-15	0.02702
		-14	0.02702
		-13	0.02475
		-12	0.02935
		-11	0.02303
		-10	0.02303
		-9	0.01742
		-8	0.02856
		-7	0.02862
		-6	0.02862
		-5	0.02866
		-4	0.02583
		-3	0.03333
		-2	0.02114
		-1	0.02114
		0	0.02541
		1	0.03143
		2	0.02474
		3	0.02474
		4	0.02275
		5	0.03128
		6	0.03455
		7	0.03455
		8	0.02796
		9	0.03096
		10	0.03947
		11	0.02487
		12	0.02487
		13	0.035
		14	0.02441
		15	0.02454
		16	0.02454
		17	0.03476
		18	0.02866
		19	0.02999
		20	0.02999
		21	0.03384
		22	0.02563
		23	0.02534
		24	0.01833
		25	0.01833
